# Supplementary material for: FastGrow: on-the-fly growing and its application to DYRK1A
Source: J Comput Aided Mol Des. 2022 Aug 22;36(9):639–51. doi: 10.1007/s10822-022-00469-y (PMC9512872; doi:10.1007/s10822-022-00469-y)
Supplement: Supplementary file 2 — (zip 344 KB) [file 10822_2022_469_MOESM2_ESM.zip]

Archive with 51 entries (43 files):
- results/
- results/docking_comparison/
- results/docking_comparison/cross_docking_result.csv
- results/docking_comparison/cross_docking_times.csv
- results/docking_comparison/anchored_docking_result.csv
- results/docking_comparison/anchored_docking_times.csv
- results/docking_comparison/cross_growing_result.csv
- results/docking_comparison/cross_growing_times.csv
- results/docking_comparison/cross_growing_optimization_result.csv
- results/docking_comparison/cross_growing_optimization_times.csv
- results/feature_validation/
- results/feature_validation/cross_growing_interactions_optimization_result.csv
- results/feature_validation/ensemble_growing_result.csv
- results/feature_validation/cross_growing_result.csv
- results/feature_validation/cross_growing_optimization_times.csv
- results/feature_validation/water_replacement_result.csv
- results/feature_validation/cross_growing_optimization_result.csv
- results/feature_validation/cross_growing_interactions_result.csv
- results/feature_validation/cross_growing_times.csv
- results/feature_validation/ensemble_growing_optimization_result.csv
- results/feature_validation/water_replacement_optimization_result.csv
- results/uM_to_nM/
- results/uM_to_nM/amine_to_methyl/
- results/uM_to_nM/amine_to_methyl/anchored_docking.mol2
- results/uM_to_nM/amine_to_methyl/cross_docking.mol2
- results/uM_to_nM/amine_to_methyl/fast_grow.sdf
- results/uM_to_nM/salt_bridge/
- results/uM_to_nM/salt_bridge/cross_docking.mol2
- results/uM_to_nM/salt_bridge/anchored_docking.mol2
- results/uM_to_nM/salt_bridge/fast_grow_interactions.sdf
- results/uM_to_nM/salt_bridge/fast_grow.sdf
- results/uM_to_nM/glycine_loop/
- results/uM_to_nM/glycine_loop/cross_docking.mol2
- results/uM_to_nM/glycine_loop/anchored_docking.mol2
- results/uM_to_nM/glycine_loop/fast_grow.sdf
- results/fragment_growing_enrichment/
- results/fragment_growing_enrichment/active_picking.txt
- results/fragment_growing_enrichment/actives.smi
- results/fragment_growing_enrichment/actives_properties.csv
- results/fragment_growing_enrichment/decoy_properties.csv
- results/fragment_growing_enrichment/decoys.smi
- results/fragment_growing_enrichment/dock_scores.csv
- results/fragment_growing_enrichment/dock_times.txt
- results/fragment_growing_enrichment/fragment_properties.csv
- results/fragment_growing_enrichment/fragments.smi
- results/fragment_growing_enrichment/jamda_scores.csv
- results/fragment_growing_enrichment/jamda_times.txt
- results/fragment_growing_enrichment/molecular_weight.csv
- results/fragment_growing_enrichment/only_clash_scores.csv
- results/fragment_growing_enrichment/pose_scoring_scores.csv
- results/fragment_growing_enrichment/pose_scoring_times.txt
