# Supplementary material for: FastGrow: on-the-fly growing and its application to DYRK1A
Source: J Comput Aided Mol Des. 2022 Aug 22;36(9):639–51. doi: 10.1007/s10822-022-00469-y (PMC9512872; doi:10.1007/s10822-022-00469-y)
Supplement: Supplementary file 2 — (zip 344 KB) [file 10822_2022_469_MOESM2_ESM.zip › results/docking_comparison/cross_docking_result.csv]

184l_1l83	True	9.05405
184l_4w52	True	9.28726
186l_1l83	True	9.24214
186l_4w52	True	11.8369
1b0h_1b05	True	12.0377
1b0h_1b5h	True	11.5312
1b0h_1jet	True	9.50239
1b1h_1b05	True	2.93275
1b1h_1b3l	True	9.61788
1b1h_1b5h	True	10.2974
1b1h_1jet	True	10.7163
1b2h_1b05	True	0.846822
1b2h_1b3l	True	2.86172
1b2h_1b5h	True	2.10972
1b2h_1jet	True	2.43993
1b32_1b3l	True	9.66235
1b3f_1b05	True	6.92066
1b3f_1b3l	True	6.38422
1b3f_1b5h	True	2.07917
1b3f_1jet	True	6.51835
1b3g_1b3l	True	0.892234
1b3h_1b05	True	9.61509
1b3h_1b3l	True	8.80397
1b3h_1b5h	True	9.64952
1b3h_1jet	True	9.45495
1b40_1b3l	True	10.7212
1b4h_1b3l	True	1.07063
1b4z_1b05	True	5.41057
1b4z_1b3l	True	2.29248
1b4z_1b5h	True	5.4686
1b4z_1jet	True	5.44557
1b52_1b3l	True	1.10052
1b58_1b05	True	8.40471
1b58_1b3l	True	8.12708
1b58_1b5h	True	10.3217
1b58_1jet	True	10.3028
1b5i_1b05	True	2.82726
1b5i_1b3l	True	5.31974
1b5i_1b5h	True	5.40563
1b5i_1jet	True	2.99735
1b5j_1b32	True	3.09116
1b5j_1b3l	True	3.20795
1b5j_1b4h	True	1.62251
1b6h_1b3l	True	1.29119
1b7h_1b05	True	1.62945
1b7h_1b3l	True	1.18583
1b7h_1b5h	True	1.50134
1b7h_1jet	True	1.24657
1b9j_1b05	True	1.7115
1b9j_1b3l	True	1.98463
1b9j_1b5h	True	1.77502
1b9j_1jet	True	1.71269
1bcd_6h29	True	2.59573
1bju_3gy2	True	0.795357
1bju_3gy4	True	2.41639
1c1v_1c1u	True	1.97127
1c5o_1k21	True	0.905248
1c5p_5mnn	True	0.817696
1cbx_1cps	True	1.94794
1cbx_1hee	True	5.23042
1cbx_1iy7	True	4.82609
1cbx_2ctc	True	1.91327
1cbx_2rfh	True	2.82579
1cbx_6cpa	True	1.62227
1cbx_8cpa	True	3.83514
1ciz_1b8y	True	4.0623
1cps_1cbx	True	0.94157
1cps_2rfh	True	0.773391
1cps_3fvl	True	1.55852
1e1v_6q4e	True	3.22866
1e1v_6q4g	True	1.53295
1ftm_1my4	True	3.06525
1ftm_2al5	True	2.03784
1ftm_3rtf	True	1.75766
1g98_1u0g	True	2.72375
1gj6_1o2q	True	1.61451
1hee_1iy7	True	1.3376
1jeu_1b05	True	5.84664
1jeu_1b32	True	1.53133
1jeu_1b3l	True	1.32482
1jeu_1b4h	True	1.19693
1jeu_1b5h	True	5.8532
1jeu_1jet	True	5.41035
1jev_1b05	True	8.8731
1jev_1b3l	True	8.89668
1jev_1b5h	True	9.06183
1jev_1jet	True	9.10609
1k4g_1r5y	True	4.92446
1k4h_1r5y	True	2.02404
1koj_1u0g	True	3.05777
1lan_1lcp	True	5.66266
1ndz_1o5r	True	6.74522
1o2h_1o3f	True	2.46179
1o2j_1gi1	True	1.20711
1o2j_1o3d	True	12.6398
1o2q_1gj6	True	9.96357
1o2z_1o2w	True	5.13168
1o30_1o2w	True	6.3911
1o36_1o2w	True	6.67762
1o36_1o30	True	7.60097
1o3d_1gi1	True	1.79301
1o3d_1o2j	True	8.80109
1o3f_1o2h	True	5.0065
1o5r_1ndz	True	1.26186
1o5r_1qxl	True	0.706303
1o5r_1uml	True	1.02946
1ppk_1ppl	True	3.06853
1qkb_1b3l	True	2.04679
1sqa_1owh	True	0.689691
1uml_1o5r	True	5.10473
1uw6_3u8j	True	1.70801
1v2j_5mnn	True	0.951572
1v2u_5mnn	True	1.65931
1w11_1w13	True	8.63517
1wvj_1my4	True	0.984343
1wvj_2al5	True	9.70441
1wvj_3rtf	True	13.1518
1y3v_1yp9	True	0.500628
1yq7_2f9k	True	5.35393
2cer_2ceq	True	7.53706
2cet_2ces	True	4.69392
2e91_2e92	True	5.11904
2e92_2e91	True	6.1949
2e92_2e94	True	4.13569
2f7p_2f7o	True	4.5613
2f9k_1yq7	True	3.93892
2hb3_5upz	True	0.791636
2hzy_1hyo	True	4.06236
2i4u_2i0a	True	13.5194
2i4u_3gi6	True	1.10588
2i4u_4zip	True	1.0472
2i4u_5uov	True	12.6811
2j4g_2vvn	True	3.94266
2j7d_2ces	True	2.04797
2j7e_2ces	True	3.16847
2j7f_2ces	True	0.85033
2j7g_2ces	True	7.14272
2nmx_2nn1	True	3.85047
2nn1_2nmx	True	4.68181
2olb_1b05	True	1.61019
2olb_1b3l	True	1.83582
2olb_1b5h	True	2.62126
2olb_1jet	True	0.958907
2qbs_2h4k	True	9.86188
2qi7_3o9a	True	11.165
2qi7_4djo	True	11.3385
2qi7_4djp	True	2.70493
2qi7_4djq	True	2.48738
2rfh_1cbx	True	1.30868
2rfh_1cps	True	3.90304
2rfh_3fvl	True	1.14597
2rka_2rkd	True	2.52424
2rkd_2rka	True	10.9544
2vot_2vmf	True	5.32523
2vvn_2j4g	True	6.75106
2wky_2f34	True	8.51192
2wky_2f35	True	8.46986
2wky_3s2v	True	3.88534
2wyg_2vh0	True	1.14909
2wyj_2vh0	True	1.25361
2xdx_5fnc	True	2.57597
2z4o_3gi4	True	2.93301
2z4o_3gi5	True	14.9151
2z4o_3mxd	True	0.450699
2zb1_3d83	True	1.00667
2zdk_2zq2	True	1.7851
2zdn_2zq2	True	1.77225
3b25_2qg2	True	5.2972
3b25_3b26	True	5.14415
3b25_3r4n	True	5.07791
3b25_3rlp	True	5.10471
3b26_3b25	True	4.16056
3b3w_3b7i	True	0.344061
3b68_2ax9	True	22.5191
3bft_1my4	True	6.15029
3bft_2al5	True	5.01031
3bft_3rtf	True	5.17214
3bl1_2weh	True	4.34008
3djk_2i0a	True	2.05967
3djk_3gi6	True	12.2798
3djk_4zip	True	0.905609
3djk_5uov	True	2.14911
3dk1_2i0a	True	1.95007
3dk1_3gi6	True	2.01573
3dk1_4zip	True	1.30274
3dk1_5uov	True	0.823729
3dln_3rt8	True	2.28306
3dp9_4wkb	True	1.17827
3dx2_3dx1	True	2.71129
3dx2_3dx3	True	2.77037
3dx2_3dx4	True	2.21561
3f3c_3f48	True	15.3315
3f3d_3f48	True	15.7073
3f3e_3f48	True	14.3682
3f80_3kv2	True	1.75456
3fas_1my4	True	3.62505
3fas_1syh	True	3.61511
3fas_1syi	True	3.20343
3fas_2al5	True	2.69713
3fas_3rt8	True	2.19961
3fas_3rtf	True	3.27901
3fat_3rt8	True	1.45638
3ff3_3fee	True	1.22538
3fvl_1cps	True	8.70247
3g2z_3g32	True	5.56431
3g2z_3g35	True	4.75557
3g2z_4de0	True	3.91364
3g2z_4de1	True	4.0604
3g2z_4de2	True	4.74275
3g2z_6md8	True	4.02859
3g32_3g2z	True	2.82351
3gc4_3gc5	True	2.78646
3gc5_4q4s	True	1.2371
3ge7_3gc5	True	10.9961
3gv9_4jxs	True	15.1159
3gy4_5mnn	True	3.41414
3gy7_5mnn	True	0.592155
3hs4_2hnc	True	0.379319
3hs4_3ni5	True	5.45145
3i7e_2i0a	True	13.4276
3i7e_3gi6	True	2.99573
3i7e_4zip	True	12.3697
3i7e_5uov	True	12.9561
3ioc_3iob	True	7.04603
3ioc_3ioe	True	11.2862
3iod_3iob	True	8.32141
3ioe_3iob	True	5.49617
3iue_3iub	True	1.28873
3ivc_3ivx	True	2.19203
3ivc_4mq6	True	5.08879
3ivc_4muf	True	2.08021
3ivc_4mul	True	1.84089
3lgs_2qtt	True	0.807634
3lp4_3kv2	True	1.06768
3mfv_3kv2	True	0.95738
3mhc_2hnc	True	3.9671
3mhc_3ni5	True	0.993948
3n2v_3f18	True	2.23402
3n76_3n7a	True	12.9061
3n86_4ciw	True	1.06899
3o9a_2qi7	True	0.444574
3o9d_2qi3	True	0.729256
3o9d_2qi4	True	14.1931
3oe5_3oe4	True	0.535036
3q44_3ebh	True	6.59242
3r4m_5fnc	True	2.61006
3rlb_4pop	True	0.398106
3rlp_3b25	True	3.91368
3ryz_3ryx	True	9.33592
3rz1_3ryx	True	8.9436
3rz7_3ryx	True	10.4193
3s9e_6f28	True	2.1371
3st5_2i0a	True	0.693189
3st5_3gi6	True	0.587879
3st5_4zip	True	1.3098
3st5_5uov	True	0.665349
3u8j_1uw6	True	0.940055
3u8k_3u8j	True	5.36527
3u8k_3u8l	True	1.03826
3u8l_3u8j	True	19.5874
3u8l_3u8k	True	3.71126
3u93_6f28	True	2.3442
3ui7_3uuo	True	4.26398
3uo4_3up2	True	2.33008
3uod_3up2	True	1.29852
3up2_3uo4	True	1.53135
3up2_3uod	True	2.87938
3uuo_3ui7	True	5.81991
3uxk_3uxl	True	2.35508
3v2p_3v2n	True	1.42118
4a4w_2yfe	True	13.4782
4agn_4agm	True	1.01611
4ago_4agm	True	4.75978
4aje_4aj4	True	3.86243
4aje_4ajl	True	3.19542
4b74_4b73	True	6.17964
4bak_4bao	True	2.59672
4bqg_4cwo	True	2.30712
4ciw_3n7a	True	2.54139
4djo_2qi7	True	12.437
4djr_2qi3	True	2.63514
4djr_2qi4	True	12.7109
4do4_4do5	True	10.4371
4ek9_3qox	True	0.629104
4f3c_1y6q	True	1.11597
4f3c_4f2w	True	1.90615
4igt_2p2a	True	9.63125
4igt_4n07	True	2.74748
4igt_4x48	True	17.9882
4igt_5zg0	True	13.3558
4igt_5zg1	True	21.631
4igt_5zg3	True	16.6169
4io2_4io4	True	7.09926
4io2_4io5	True	6.8511
4io3_4io4	True	3.45202
4io3_4io5	True	8.81755
4io6_4io4	True	8.66475
4io6_4io5	True	10.2953
4io7_4io4	True	8.11115
4io7_4io5	True	8.1952
4iwz_2hnc	True	1.51358
4iwz_3hs4	True	1.12998
4iwz_3ni5	True	1.28953
4l50_4l4z	True	7.49344
4m12_4m0y	True	1.67795
4m13_4m0y	True	1.97126
4mc6_4mc9	True	11.4255
4mc9_4mc6	True	1.92133
4nwc_3s9e	True	4.94847
4nwc_3u93	True	1.01776
4o05_4o07	True	0.318263
4o07_4o05	True	0.858631
4pin_6fnr	True	0.65651
4pop_3rlb	True	0.986747
4q4o_4q4s	True	6.9218
4q4o_5jxq	True	7.15612
4r5t_4zw6	True	19.4408
4r5t_4zw8	True	17.9823
4rfc_4ruz	True	8.26341
4rfd_4ruz	True	6.23694
4tkh_4tjz	True	8.20063
4tkj_4tjz	True	3.00914
4ty7_4x6m	True	9.87853
4ty7_4x6n	True	0.955524
4umb_4uma	True	1.72461
4umc_4uma	True	2.89528
4x6m_4ty7	True	10.0551
4ygf_5tuo	True	6.14018
4zw6_4r5t	True	11.0273
4zx4_4zx3	True	6.06162
5c2a_5c28	True	3.69993
5cap_5c8n	True	3.12261
5cap_5caq	True	1.83074
5cbm_5cbm	True
5cxa_5czm	True	2.35088
5czm_5cxa	True	2.89267
5czm_5d3c	True	2.95832
5d3c_5czm	True	3.39186
5edc_5edb	True	4.42703
5fnc_2xdx	True	1.89885
5fnc_3r4m	True	1.93707
5i7y_5i7x	True	2.90505
5i88_5i80	True	1.76074
5ioz_5j3l	True	0.613815
5j20_5j27	True	2.25975
5j20_5j2x	True	11.7247
5j20_5j64	True	11.757
5j20_5j82	True	2.35541
5j3l_5ioz	True	0.66053
5j3l_5j1r	True	0.66379
5j6l_5j6n	True	6.37914
5j6l_5j8m	True	7.15738
5j6l_5j8u	True	7.30295
5j6m_5j6n	True	0.369647
5j6m_5j8m	True	8.11128
5j6m_5j8u	True	8.22432
5j82_5j20	True	1.13014
5j82_5j2x	True	10.7077
5j82_5j64	True	10.7076
5j82_5j9x	True	0.637675
5j9x_5j27	True	0.902413
5j9x_5j2x	True	10.7953
5j9x_5j64	True	10.5179
5j9x_5j82	True	0.782667
5jxq_4q4o	True	7.97289
5n0f_4d4d	True	4.30888
5n2z_5n3v	True	11.6952
5nkb_5nki	True	1.48149
5nn6_5nn5	True	2.44621
5nw1_4w9f	True	16.225
5nxi_3mho	True	5.34446
5nxi_4q6e	True	2.17856
5nxi_5byi	True	4.17558
5nxi_5nxw	True	7.00526
5o1d_5aoj	True	0.960476
5o1d_5o1h	True	1.28774
5o1f_5aoj	True	0.897803
5o1f_5o1h	True	0.93778
5o1h_5aoj	True	0.402239
5o1h_5o1d	True	1.14344
5o1h_5o1f	True	0.90433
5oa2_5o9q	True	4.13473
5tmn_5m9w	True	0.391635
5tmn_5ma7	True	5.27372
5tmp_4tmk	True	0.575892
5u13_5u0y	True	5.11626
5u13_5u11	True	3.14984
5ult_2i0a	True	6.71214
5ult_3gi6	True	2.92566
5ult_4zip	True	13.2007
5ult_5uov	True	2.88791
5vb6_5vb7	True
5vb7_5vb6	True
6ayr_6ayq	True	7.34143
6ays_6ayq	True	12.3772
6ayt_6ayo	True	1.30761
6bs4_6bs3	True	17.1697
6cbf_6cbg	True	19.2227
6e5l_6e5t	True	3.44827
6elp_6fcj	True	7.13949
6fnq_6fnr	True	0.623678
6ftw_5laq	True	7.44972
6gg4_6nu1	True	4.59415
6gg4_6nu5	True	4.62863
6ggb_2vuk	True	3.81923
6ggb_6gga	True	0.885088
6gjr_6gjn	True	1.73615
6h29_1bcd	True	4.29333
6h29_2o4z	True	4.19174
6ior_6iou	True	10.8723
6ma3_6ma5	True	3.80937
6ma4_6ma5	True	8.57411
6pg8_6pg4	True	16.6506
6pg9_6pg4	True	20.425
6pga_6pg4	True	17.667
6pia_6pid	True	5.59783
6pid_6pia	True	2.62206
6poi_6pvz	True	0.216046
6pvz_6poi	True	0.425945
6qr0_6qqu	True	0.543794
6qr2_6qqu	True	0.540963
6qr3_6qqu	True	0.586112
6qr4_6qqu	True	0.197746
6qr7_6qqu	True	2.25632
6stl_6ssy	True	1.10475
6u8b_6u6w	True	0.744074
