# Supplementary material for: FastGrow: on-the-fly growing and its application to DYRK1A
Source: J Comput Aided Mol Des. 2022 Aug 22;36(9):639–51. doi: 10.1007/s10822-022-00469-y (PMC9512872; doi:10.1007/s10822-022-00469-y)
Supplement: Supplementary file 2 — (zip 344 KB) [file 10822_2022_469_MOESM2_ESM.zip › results/docking_comparison/cross_docking_times.csv]

0	4	352
0	4	446
0	5	042
0	4	909
0	34	698
0	35	354
0	57	742
0	53	764
1	0	987
0	56	688
1	0	636
0	46	936
0	49	629
0	50	631
0	50	954
0	48	162
0	49	401
0	47	837
0	48	063
0	47	861
0	55	321
0	32	329
0	54	354
0	38	033
0	51	564
0	55	360
0	42	260
0	40	589
0	39	523
0	42	153
0	42	141
0	40	560
0	57	266
0	56	235
0	39	191
0	53	419
0	41	043
0	44	848
0	44	662
0	46	920
0	51	055
0	45	465
0	51	363
0	41	851
0	42	548
0	47	974
0	45	086
0	47	260
0	45	150
0	49	149
0	48	718
0	49	134
0	3	852
0	19	128
0	16	925
0	30	884
0	3	340
0	2	792
0	7	607
0	7	654
0	7	678
0	7	868
0	6	944
0	6	731
0	7	703
3	6	065
0	24	197
0	23	839
0	25	563
0	16	563
0	17	203
0	5	068
0	5	740
0	5	631
0	8	937
0	38	583
0	9	927
0	44	631
0	44	993
0	46	064
0	44	757
0	44	728
0	46	627
0	57	737
0	53	864
0	44	823
1	0	454
0	18	182
0	9	341
0	10	650
0	4	461
2	9	259
0	43	744
0	27	396
0	26	538
0	45	651
1	26	793
1	13	243
1	24	001
1	22	453
0	34	136
0	35	255
0	40	460
2	3	068
1	53	000
1	59	965
1	10	462
0	42	476
1	0	525
1	53	852
0	10	268
0	3	147
0	3	035
1	59	077
0	8	613
0	8	567
0	8	783
1	31	100
0	32	973
0	32	054
0	30	215
0	29	773
0	40	324
0	45	175
0	21	795
0	30	713
5	25	174
0	8	962
5	5	710
5	3	978
5	5	951
4	50	677
0	10	904
0	9	992
0	10	148
0	6	909
0	8	717
0	16	364
0	13	938
0	52	901
0	54	052
0	54	552
0	55	113
0	56	358
4	0	883
4	16	524
4	13	949
4	3	142
0	7	599
0	7	684
0	7	181
0	2	857
0	2	927
0	28	455
0	10	570
0	8	528
0	8	800
0	8	475
1	49	542
1	48	128
0	10	175
4	25	810
4	41	861
4	23	567
0	43	760
1	26	896
1	20	558
0	27	265
0	25	538
0	25	498
0	24	996
0	14	910
0	3	878
1	11	118
0	4	221
0	3	982
0	4	225
0	29	701
4	27	989
4	42	504
4	42	093
4	41	234
4	41	242
4	50	193
4	42	017
4	57	441
0	3	881
0	38	410
0	5	300
0	5	543
0	5	447
0	6	615
0	4	711
0	5	376
0	7	358
0	4	091
0	4	136
0	4	157
0	4	007
0	3	874
0	3	813
0	5	426
0	4	204
0	11	488
0	7	626
0	8	484
0	8	078
0	8	271
0	8	281
0	8	590
0	14	713
0	41	128
0	8	858
0	43	598
0	3	732
0	3	377
0	2	853
0	7	562
0	7	809
4	43	685
4	34	477
4	48	312
4	43	617
1	14	979
1	14	256
1	16	581
0	48	549
0	52	528
0	38	277
0	37	497
0	38	801
0	37	551
0	12	720
0	6	231
0	6	064
0	31	381
0	32	463
1	2	016
0	26	382
0	31	696
5	8	587
4	58	730
4	50	011
1	21	131
1	13	339
0	10	274
0	21	175
0	11	045
0	58	151
1	36	172
2	23	185
0	3	922
5	13	644
5	19	609
5	23	771
5	21	932
0	9	969
0	15	540
0	15	308
0	21	795
0	22	594
0	3	861
0	30	456
4	43	134
1	24	487
1	30	542
1	40	601
0	18	989
0	3	304
0	31	060
1	27	673
0	50	401
2	21	428
0	5	047
0	4	997
1	5	964
2	40	132
0	11	757
0	9	188
4	20	806
4	55	568
4	59	381
0	9	738
0	24	391
0	37	037
0	36	973
0	12	447
0	14	298
0	13	352
0	11	755
0	10	904
0	12	689
0	3	910
0	4	377
0	3	028
0	3	067
0	4	290
0	4	926
0	5	597
0	5	532
0	22	380
0	22	257
0	24	601
0	25	538
0	28	685
0	35	282
2	33	343
2	6	336
0	11	315
0	11	092
0	47	357
0	48	145
0	7	181
0	18	489
0	24	386
0	25	820
0	54	966
0	55	886
0	59	053
0	18	844
0	20	799
0	29	072
2	0	995
2	27	860
0	3	371
0	3	100
2	44	717
0	7	269
0	59	312
1	8	981
0	23	136
1	54	375
1	47	084
0	17	095
3	17	022
7	15	289
7	25	864
3	51	280
0	43	212
0	14	111
0	13	921
0	29	709
0	29	194
0	15	588
1	35	324
1	28	488
1	33	875
1	36	548
0	32	104
0	33	064
1	16	512
1	21	062
1	24	014
1	46	228
1	48	037
1	50	813
1	37	784
1	31	905
1	29	945
1	33	813
1	20	217
1	9	647
1	7	839
1	16	072
0	35	208
0	33	099
1	28	030
3	54	615
0	9	742
3	57	525
0	48	439
0	47	464
0	43	604
0	45	194
0	21	416
0	21	469
0	25	777
0	25	055
0	23	324
0	23	191
0	23	051
10	56	341
1	43	389
1	40	871
18	13	168
0	25	897
0	25	561
4	43	436
4	58	084
4	58	421
4	55	556
1	50	397
1	45	467
0	38	624
0	49	019
0	43	190
2	31	468
0	22	113
0	46	908
1	39	902
0	15	882
1	0	353
0	5	389
0	5	630
0	27	767
0	27	781
0	46	960
0	3	710
0	3	726
0	3	353
5	23	671
5	20	189
0	20	103
0	28	127
0	10	295
0	13	091
0	9	023
0	19	452
0	20	715
0	36	148
0	39	277
0	41	899
0	44	153
1	30	358
0	2	698
0	56	935
