# Supplementary material for: FastGrow: on-the-fly growing and its application to DYRK1A
Source: J Comput Aided Mol Des. 2022 Aug 22;36(9):639–51. doi: 10.1007/s10822-022-00469-y (PMC9512872; doi:10.1007/s10822-022-00469-y)
Supplement: Supplementary file 2 — (zip 344 KB) [file 10822_2022_469_MOESM2_ESM.zip › results/docking_comparison/anchored_docking_result.csv]

184l_1l83	True	1.58875
184l_4w52	True	1.308
186l_1l83	True	1.44622
186l_4w52	True	1.33567
1b0h_1b05	True	2.03045
1b0h_1b5h	True	0.569393
1b0h_1jet	True	1.96971
1b1h_1b05	True	2.96183
1b1h_1b3l	True	2.6315
1b1h_1b5h	True	2.88252
1b1h_1jet	True	2.97334
1b2h_1b05	True	1.6408
1b2h_1b3l	True	0.822432
1b2h_1b5h	True	0.800935
1b2h_1jet	True	0.903664
1b32_1b3l	True	1.3842
1b3f_1b05	True	1.47439
1b3f_1b3l	True	1.54469
1b3f_1b5h	True	1.49394
1b3f_1jet	True	1.42626
1b3g_1b3l	True	0.682551
1b3h_1b05	True	2.05412
1b3h_1b3l	True	1.87203
1b3h_1b5h	True	2.02629
1b3h_1jet	True	1.95953
1b40_1b3l	True	1.3455
1b4h_1b3l	True	1.51782
1b4z_1b05	True	0.798885
1b4z_1b3l	True	1.76997
1b4z_1b5h	True	1.76039
1b4z_1jet	True	1.78755
1b52_1b3l	True	1.40007
1b58_1b05	True	1.04233
1b58_1b3l	True	1.19047
1b58_1b5h	True	0.727592
1b58_1jet	True	0.973382
1b5i_1b05	True	1.79274
1b5i_1b3l	True	0.409849
1b5i_1b5h	True	1.75829
1b5i_1jet	True	1.77797
1b5j_1b32	True	0.827092
1b5j_1b3l	True	0.749287
1b5j_1b4h	True	0.905399
1b6h_1b3l	True	1.00197
1b7h_1b05	True	1.39359
1b7h_1b3l	True	1.32988
1b7h_1b5h	True	1.00152
1b7h_1jet	True	1.4707
1b9j_1b05	True	1.91306
1b9j_1b3l	True	1.85964
1b9j_1b5h	True	1.90027
1b9j_1jet	True	1.53953
1bcd_6h29	True	0.728685
1bju_3gy2	True	0.882465
1bju_3gy4	True	1.31841
1c1v_1c1u	True	1.0032
1c5o_1k21	True	0.416177
1c5p_5mnn	True	0.794631
1cbx_1cps	True	0.889045
1cbx_1hee	True	1.54828
1cbx_1iy7	True	1.56343
1cbx_2ctc	True	3.52116
1cbx_2rfh	True	2.8896
1cbx_6cpa	True	1.62449
1cbx_8cpa	True	1.52778
1ciz_1b8y	True	9.50635
1cps_1cbx	True	0.988709
1cps_2rfh	True	0.706908
1cps_3fvl	True	0.763453
1e1v_6q4e	True	2.23596
1e1v_6q4g	True	2.15748
1ftm_1my4	True	1.2992
1ftm_2al5	True	3.18569
1ftm_3rtf	True	1.77363
1g98_1u0g	True	2.29275
1gj6_1o2q	False
1hee_1iy7	True	1.31683
1jeu_1b05	True	1.75045
1jeu_1b32	True	1.84404
1jeu_1b3l	True	1.15513
1jeu_1b4h	True	1.95851
1jeu_1b5h	True	1.86755
1jeu_1jet	True	1.94107
1jev_1b05	True	1.17173
1jev_1b3l	True	1.35846
1jev_1b5h	True	1.12234
1jev_1jet	True	2.73289
1k4g_1r5y	True	2.68332
1k4h_1r5y	True	0.962155
1koj_1u0g	True	3.61681
1lan_1lcp	True	0.72656
1ndz_1o5r	True	2.7551
1o2h_1o3f	True	1.85722
1o2j_1gi1	True	1.23495
1o2j_1o3d	False
1o2q_1gj6	False
1o2z_1o2w	True	5.1781
1o30_1o2w	True	2.48211
1o36_1o2w	True	9.02623
1o36_1o30	True	7.18505
1o3d_1gi1	True	3.99698
1o3d_1o2j	True	6.27005
1o3f_1o2h	True	2.12278
1o5r_1ndz	True	1.1065
1o5r_1qxl	True	1.23676
1o5r_1uml	True	1.17882
1ppk_1ppl	True	1.92156
1qkb_1b3l	True	0.534646
1sqa_1owh	True	3.02976
1uml_1o5r	True	0.715842
1uw6_3u8j	True	1.71454
1v2j_5mnn	True	0.255369
1v2u_5mnn	True	0.378971
1w11_1w13	True	2.20267
1wvj_1my4	True	3.81692
1wvj_2al5	True	1.69119
1wvj_3rtf	True	1.45121
1y3v_1yp9	True	0.59116
1yq7_2f9k	True	3.38104
2cer_2ceq	True	6.10087
2cet_2ces	True	4.78244
2e91_2e92	True	5.0434
2e92_2e91	True	2.69251
2e92_2e94	True	5.22888
2f7p_2f7o	True	2.77596
2f9k_1yq7	True	2.40779
2hb3_5upz	True	0.505718
2hzy_1hyo	True	3.76355
2i4u_2i0a	True	0.87013
2i4u_3gi6	True	0.55835
2i4u_4zip	True	0.670443
2i4u_5uov	True	0.245088
2j4g_2vvn	True	0.554898
2j7d_2ces	True	2.0227
2j7e_2ces	True	3.12268
2j7f_2ces	True	0.858244
2j7g_2ces	True	2.35277
2nmx_2nn1	True	0.49168
2nn1_2nmx	True	1.34268
2olb_1b05	True	1.42884
2olb_1b3l	True	1.28768
2olb_1b5h	True	0.64169
2olb_1jet	True	1.58076
2qbs_2h4k	True	1.54526
2qi7_3o9a	True	3.14712
2qi7_4djo	True	2.82207
2qi7_4djp	True	6.58611
2qi7_4djq	True	3.22097
2rfh_1cbx	True	1.14194
2rfh_1cps	True	0.890536
2rfh_3fvl	True	1.36097
2rka_2rkd	True	1.04451
2rkd_2rka	True	6.74192
2vot_2vmf	True	2.9227
2vvn_2j4g	True	1.17626
2wky_2f34	True	3.81028
2wky_2f35	True	4.1649
2wky_3s2v	True	3.61056
2wyg_2vh0	True	2.49191
2wyj_2vh0	True	1.64867
2xdx_5fnc	True	3.11878
2z4o_3gi4	True	0.986018
2z4o_3gi5	True	0.601259
2z4o_3mxd	True	0.490334
2zb1_3d83	False
2zdk_2zq2	True	3.66719
2zdn_2zq2	True	3.38642
3b25_2qg2	True	1.8167
3b25_3b26	True	5.95942
3b25_3r4n	True	5.93116
3b25_3rlp	True	5.96483
3b26_3b25	True	0.687291
3b3w_3b7i	True	3.3034
3b68_2ax9	False
3bft_1my4	True	3.04242
3bft_2al5	True	2.53232
3bft_3rtf	True	2.81632
3bl1_2weh	True	3.80914
3djk_2i0a	True	2.01735
3djk_3gi6	True	2.01355
3djk_4zip	True	6.42901
3djk_5uov	True	1.78332
3dk1_2i0a	True	7.50891
3dk1_3gi6	True	7.15502
3dk1_4zip	True	1.20134
3dk1_5uov	True	0.759241
3dln_3rt8	True	2.02542
3dp9_4wkb	True	0.5523
3dx2_3dx1	True	0.453846
3dx2_3dx3	True	0.54925
3dx2_3dx4	True	0.429797
3f3c_3f48	True	0.97915
3f3d_3f48	True	1.08801
3f3e_3f48	True	1.431
3f80_3kv2	True	1.68289
3fas_1my4	True	3.13956
3fas_1syh	True	2.03788
3fas_1syi	True	2.08369
3fas_2al5	True	3.23151
3fas_3rt8	True	2.05796
3fas_3rtf	True	2.17289
3fat_3rt8	True	1.61029
3ff3_3fee	True	0.987728
3fvl_1cps	True	0.780726
3g2z_3g32	True	3.54905
3g2z_3g35	True	2.34445
3g2z_4de0	True	3.43344
3g2z_4de1	True	2.68773
3g2z_4de2	True	2.75163
3g2z_6md8	True	2.6987
3g32_3g2z	True	3.09337
3gc4_3gc5	True	3.12716
3gc5_4q4s	True	1.20866
3ge7_3gc5	True	7.07576
3gv9_4jxs	True	1.37994
3gy4_5mnn	True	0.397581
3gy7_5mnn	True	0.542027
3hs4_2hnc	True	1.10954
3hs4_3ni5	True	1.15013
3i7e_2i0a	True	0.534723
3i7e_3gi6	True	0.586397
3i7e_4zip	True	0.752036
3i7e_5uov	True	0.416083
3ioc_3iob	True	7.17592
3ioc_3ioe	True	7.26361
3iod_3iob	True	6.30724
3ioe_3iob	True	5.76733
3iue_3iub	True	0.681793
3ivc_3ivx	True	6.60356
3ivc_4mq6	True	8.43305
3ivc_4muf	True	2.51828
3ivc_4mul	True	2.17233
3lgs_2qtt	True	0.807647
3lp4_3kv2	True	1.27849
3mfv_3kv2	True	0.769776
3mhc_2hnc	True	0.758638
3mhc_3ni5	True	2.54456
3n2v_3f18	True	2.28203
3n76_3n7a	True	4.79426
3n86_4ciw	True	1.07549
3o9a_2qi7	True	0.610372
3o9d_2qi3	True	0.962157
3o9d_2qi4	True	0.404949
3oe5_3oe4	True	0.484083
3q44_3ebh	True	4.89329
3r4m_5fnc	True	3.89738
3rlb_4pop	True	0.435493
3rlp_3b25	True	1.34087
3ryz_3ryx	True	7.22104
3rz1_3ryx	True	7.61336
3rz7_3ryx	True	10.1292
3s9e_6f28	True	2.13636
3st5_2i0a	True	7.15817
3st5_3gi6	True	5.73719
3st5_4zip	True	1.55138
3st5_5uov	True	0.445336
3u8j_1uw6	True	2.92227
3u8k_3u8j	True	1.12196
3u8k_3u8l	True	0.862196
3u8l_3u8j	False
3u8l_3u8k	True	1.46991
3u93_6f28	True	2.08896
3ui7_3uuo	True	1.14839
3uo4_3up2	True	2.52669
3uod_3up2	True	1.26978
3up2_3uo4	True	4.71906
3up2_3uod	True	2.98711
3uuo_3ui7	True	3.25606
3uxk_3uxl	True	0.812255
3v2p_3v2n	True	1.23382
4a4w_2yfe	True	1.00484
4agn_4agm	True	1.0913
4ago_4agm	True	4.82853
4aje_4aj4	True	2.49345
4aje_4ajl	True	4.02558
4b74_4b73	True	6.20027
4bak_4bao	True	2.79491
4bqg_4cwo	True	0.426385
4ciw_3n7a	True	2.50119
4djo_2qi7	True	2.39972
4djr_2qi3	True	3.0664
4djr_2qi4	True	1.84996
4do4_4do5	True	0.222994
4ek9_3qox	True	0.647419
4f3c_1y6q	True	0.740647
4f3c_4f2w	True	1.54959
4igt_2p2a	True	4.10353
4igt_4n07	True	2.33348
4igt_4x48	True	4.47964
4igt_5zg0	True	5.06527
4igt_5zg1	True	3.88512
4igt_5zg3	True	4.17345
4io2_4io4	True	3.02587
4io2_4io5	True	2.86917
4io3_4io4	True	3.2496
4io3_4io5	True	1.70544
4io6_4io4	True	1.16974
4io6_4io5	True	4.18816
4io7_4io4	True	3.14712
4io7_4io5	False
4iwz_2hnc	True	5.51586
4iwz_3hs4	True	1.24858
4iwz_3ni5	True	1.66983
4l50_4l4z	True	3.57732
4m12_4m0y	True	1.69127
4m13_4m0y	True	2.26079
4mc6_4mc9	True	0.620757
4mc9_4mc6	True	1.34155
4nwc_3s9e	True	1.35131
4nwc_3u93	True	1.27036
4o05_4o07	False
4o07_4o05	False
4pin_6fnr	True	1.22456
4pop_3rlb	True	0.991571
4q4o_4q4s	True	2.27204
4q4o_5jxq	True	4.95447
4r5t_4zw6	True	2.67896
4r5t_4zw8	True	2.73404
4rfc_4ruz	True	1.99663
4rfd_4ruz	True	1.18161
4tkh_4tjz	True	2.66027
4tkj_4tjz	True	2.9801
4ty7_4x6m	True	0.869719
4ty7_4x6n	True	0.877023
4umb_4uma	True	2.04347
4umc_4uma	True	3.11685
4x6m_4ty7	True	1.06747
4ygf_5tuo	True	4.14437
4zw6_4r5t	True	2.64984
4zx4_4zx3	True	6.97085
5c2a_5c28	True	5.23704
5cap_5c8n	True	2.57309
5cap_5caq	True	2.61679
5cbm_5cbm	False
5cxa_5czm	True	0.401074
5czm_5cxa	True	2.65043
5czm_5d3c	True	3.03222
5d3c_5czm	True	1.03384
5edc_5edb	True	2.52271
5fnc_2xdx	True	2.41813
5fnc_3r4m	True	2.53325
5i7y_5i7x	True	3.34195
5i88_5i80	True	2.10911
5ioz_5j3l	True	1.17123
5j20_5j27	True	2.31376
5j20_5j2x	True	7.57185
5j20_5j64	True	6.10272
5j20_5j82	True	2.44931
5j3l_5ioz	True	0.795899
5j3l_5j1r	True	0.204485
5j6l_5j6n	True	1.32382
5j6l_5j8m	True	2.10974
5j6l_5j8u	True	8.34888
5j6m_5j6n	True	0.512484
5j6m_5j8m	True	4.76403
5j6m_5j8u	True	4.39874
5j82_5j20	True	1.4999
5j82_5j2x	True	5.01478
5j82_5j64	True	7.38463
5j82_5j9x	True	0.567802
5j9x_5j27	True	3.96891
5j9x_5j2x	True	5.15782
5j9x_5j64	True	5.52282
5j9x_5j82	True	1.10687
5jxq_4q4o	True	0.679752
5n0f_4d4d	True	2.89061
5n2z_5n3v	True	3.26537
5nkb_5nki	True	2.15434
5nn6_5nn5	True	1.72703
5nw1_4w9f	True	0.351527
5nxi_3mho	True	0.947109
5nxi_4q6e	True	2.54971
5nxi_5byi	True	2.01826
5nxi_5nxw	True	6.84709
5o1d_5aoj	True	0.83748
5o1d_5o1h	True	1.09391
5o1f_5aoj	True	1.12641
5o1f_5o1h	True	1.03755
5o1h_5aoj	True	1.21148
5o1h_5o1d	True	1.18316
5o1h_5o1f	True	0.83931
5oa2_5o9q	True	2.31408
5tmn_5m9w	True	0.604836
5tmn_5ma7	True	1.09237
5tmp_4tmk	True	0.609921
5u13_5u0y	True	2.27185
5u13_5u11	True	4.82276
5ult_2i0a	True	2.81569
5ult_3gi6	True	6.91258
5ult_4zip	True	7.01513
5ult_5uov	True	0.913303
5vb6_5vb7	False
5vb7_5vb6	False
6ayr_6ayq	True	1.93833
6ays_6ayq	False
6ayt_6ayo	True	0.767982
6bs4_6bs3	True	7.46423
6cbf_6cbg	True	2.39419
6e5l_6e5t	True	2.42092
6elp_6fcj	True	6.96953
6fnq_6fnr	True	0.803464
6ftw_5laq	True	2.11841
6gg4_6nu1	True	0.938207
6gg4_6nu5	True	3.18504
6ggb_2vuk	True	1.91822
6ggb_6gga	True	0.881013
6gjr_6gjn	True	0.765484
6h29_1bcd	True	2.79826
6h29_2o4z	True	2.19935
6ior_6iou	True	2.27665
6ma3_6ma5	True	9.54828
6ma4_6ma5	True	4.80351
6pg8_6pg4	True	2.89274
6pg9_6pg4	True	4.80221
6pga_6pg4	True	4.23406
6pia_6pid	True	2.31434
6pid_6pia	True	1.75843
6poi_6pvz	True	0.1875
6pvz_6poi	True	0.404415
6qr0_6qqu	True	0.629634
6qr2_6qqu	True	0.602307
6qr3_6qqu	True	1.96188
6qr4_6qqu	True	0.247456
6qr7_6qqu	True	6.25051
6stl_6ssy	True	0.881011
6u8b_6u6w	True	1.5245
