# Supplementary material for: FastGrow: on-the-fly growing and its application to DYRK1A
Source: J Comput Aided Mol Des. 2022 Aug 22;36(9):639–51. doi: 10.1007/s10822-022-00469-y (PMC9512872; doi:10.1007/s10822-022-00469-y)
Supplement: Supplementary file 2 — (zip 344 KB) [file 10822_2022_469_MOESM2_ESM.zip › results/docking_comparison/anchored_docking_times.csv]

0	0	126
0	0	117
0	0	316
0	0	267
0	38	143
0	29	560
0	39	197
0	38	271
0	33	136
0	40	564
0	36	896
0	27	059
0	24	472
0	25	455
0	25	628
0	25	900
0	22	712
0	22	598
0	23	928
0	21	666
0	26	118
0	29	655
0	36	696
0	31	997
0	28	880
0	26	584
0	21	701
0	23	607
0	19	605
0	23	911
0	22	367
0	18	012
0	31	927
0	29	983
0	31	483
0	34	110
0	24	388
0	23	191
0	23	595
0	23	796
0	29	878
0	25	559
0	29	875
0	23	964
0	30	151
0	25	818
0	32	300
0	30	470
0	31	973
0	26	142
0	30	592
0	32	260
0	0	222
0	0	303
0	0	317
0	0	482
0	0	253
0	0	256
0	3	075
0	2	861
0	3	091
0	3	166
0	3	135
0	3	185
0	3	126
0	23	311
0	0	996
0	0	964
0	0	993
0	0	315
0	0	354
0	0	436
0	0	451
0	0	456
0	3	290
0	0	286
0	4	017
0	26	714
0	27	020
0	24	958
0	29	650
0	28	107
0	27	934
0	33	543
0	32	474
0	39	066
0	37	087
0	0	632
0	1	588
0	4	693
0	0	286
0	32	632
0	0	440
0	0	821
0	0	256
0	0	291
0	6	612
0	4	305
0	6	350
0	6	441
0	0	314
0	0	384
0	0	331
0	20	402
0	21	007
0	18	153
0	46	629
0	19	072
0	1	296
0	24	426
0	0	252
0	0	193
0	0	274
0	21	901
0	0	399
0	0	327
0	0	380
0	4	727
0	1	528
0	2	423
0	2	707
0	1	465
0	1	516
0	1	799
0	3	653
0	1	710
1	2	598
0	5	581
0	50	221
0	52	280
0	57	234
0	54	158
0	0	918
0	1	322
0	1	641
0	0	402
0	0	992
0	3	000
0	1	798
0	30	910
0	29	949
0	30	898
0	31	108
0	4	307
1	2	039
1	9	292
1	1	655
1	1	789
0	3	756
0	3	822
0	3	857
0	0	251
0	0	238
0	1	801
0	0	896
0	0	491
0	0	433
0	0	448
0	10	867
0	11	447
0	0	281
0	45	211
0	50	289
0	42	404
0	0	415
0	20	149
0	16	983
0	0	447
0	0	392
0	0	388
0	0	406
0	0	281
0	0	259
0	3	429
0	0	386
0	0	333
0	0	337
0	0	394
0	50	373
0	48	951
0	54	390
0	47	833
0	52	896
0	50	548
0	53	349
0	45	521
0	0	726
0	8	426
0	0	500
0	0	199
0	0	239
0	0	332
0	0	473
0	0	291
0	2	462
0	0	454
0	0	424
0	0	447
0	0	431
0	0	424
0	0	434
0	0	368
0	0	426
0	5	939
0	0	267
0	0	314
0	0	304
0	0	239
0	0	246
0	0	210
0	0	731
0	11	958
0	0	542
0	7	675
0	0	563
0	0	263
0	0	203
0	0	246
0	0	300
0	54	626
0	51	514
0	57	478
0	46	594
0	7	298
0	8	620
0	7	221
0	9	898
0	6	710
0	6	355
0	7	444
0	6	523
0	5	985
0	0	580
0	1	084
0	1	119
0	1	108
0	1	234
0	9	587
0	2	820
0	6	644
0	58	261
0	48	740
0	57	651
0	7	342
0	23	613
0	0	543
0	2	198
0	0	234
0	6	937
0	9	663
0	14	551
0	0	495
0	44	782
0	56	502
1	9	446
0	40	388
0	0	234
0	0	334
0	0	299
0	0	284
0	0	405
0	0	440
0	0	464
0	1	058
0	1	842
0	1	320
0	2	241
0	0	279
0	0	179
0	20	452
0	31	858
0	6	027
0	21	266
0	0	444
0	0	433
0	22	621
0	39	699
0	0	620
0	1	045
1	0	836
0	56	394
0	54	404
0	0	644
0	1	173
0	7	346
0	8	267
0	7	262
0	7	540
0	8	143
0	8	128
0	7	833
0	8	021
0	0	519
0	0	508
0	0	336
0	0	267
0	0	526
0	0	510
0	0	316
0	0	304
0	1	377
0	1	976
0	2	352
0	6	926
0	1	128
0	2	293
0	14	325
0	17	373
0	5	968
0	5	851
0	0	591
0	0	272
0	0	864
0	1	059
0	0	695
0	1	338
0	4	689
0	4	744
0	10	233
0	4	720
0	9	295
0	15	285
0	16	429
0	13	677
0	0	506
0	0	289
0	37	275
0	0	606
0	5	395
0	7	874
0	2	135
0	7	883
0	8	108
0	0	040
0	48	251
1	11	823
1	13	831
0	54	124
0	0	343
0	0	563
0	0	556
0	3	652
0	3	188
0	0	794
0	6	632
0	6	793
0	3	871
0	5	905
0	0	833
0	0	747
0	6	136
0	4	883
0	7	165
0	8	059
0	5	945
0	5	361
0	3	996
0	3	320
0	3	881
0	5	264
0	5	390
0	4	816
0	2	113
0	4	640
0	5	375
0	4	299
0	38	075
0	1	484
0	1	407
0	25	052
0	1	982
0	1	808
0	1	925
0	1	863
0	1	210
0	1	318
0	2	287
0	2	293
0	1	224
0	1	246
0	1	256
1	46	443
0	28	386
0	28	408
1	0	356
0	2	324
0	2	163
0	52	219
0	48	820
0	53	034
0	41	558
0	10	607
0	10	635
0	8	539
0	15	028
0	4	494
0	15	001
0	0	352
0	6	980
0	7	125
0	0	981
0	0	602
0	0	391
0	0	323
0	1	408
0	1	266
0	12	881
0	0	245
0	0	260
0	0	351
1	0	195
1	3	633
0	3	619
0	4	280
0	3	915
0	8	439
0	5	252
0	0	571
0	2	099
0	0	985
0	1	034
0	0	743
0	0	764
0	5	052
0	0	219
0	1	921
