# Supplementary material for: FastGrow: on-the-fly growing and its application to DYRK1A
Source: J Comput Aided Mol Des. 2022 Aug 22;36(9):639–51. doi: 10.1007/s10822-022-00469-y (PMC9512872; doi:10.1007/s10822-022-00469-y)
Supplement: Supplementary file 2 — (zip 344 KB) [file 10822_2022_469_MOESM2_ESM.zip › results/docking_comparison/cross_growing_result.csv]

184l_1l83	True	147	104	11.8277	1.51929	2	2	1.42212	0	0	0	0	2	2
184l_4w52	True	183	89	13.6256	1.71561	2	1	None	0	0	0	0	2	1
186l_1l83	True	147	25	5.809	1.61247	1	1	1.40509	0	0	0	0	1	1
186l_4w52	True	117	74	15.3856	1.59931	1	1	1.37681	0	0	0	0	1	1
1b0h_1b05	True	240	89	33.7516	0.867252	10	10	0.867252	0	0	0	0	10	10
1b0h_1b5h	True	238	203	12.1492	0.78825	10	10	0.78825	0	0	0	0	10	10
1b0h_1jet	True	236	37	12.4719	0.804097	10	10	0.804097	0	0	0	0	10	10
1b1h_1b05	True	239	25	48.0726	3.51108	6	2	None	0	0	0	0	6	2
1b1h_1b3l	True	227	36	53.7994	3.84677	6	2	None	0	0	0	0	6	2
1b1h_1b5h	True	235	42	25.0326	4.13508	6	1	None	0	0	0	0	6	1
1b1h_1jet	True	236	72	36.1335	3.55143	6	2	None	0	0	0	0	6	2
1b2h_1b05	True	240	65	-3.52821	0.932063	0	0	None	0	0	0	0	0	0
1b2h_1b3l	True	227	132	-0.757021	1.31219	0	0	None	0	0	0	0	0	0
1b2h_1b5h	True	235	67	-3.80941	0.407915	1	1	0.392662	0	0	1	1	0	0
1b2h_1jet	True	236	71	-3.5226	1.19363	0	0	None	0	0	0	0	0	0
1b32_1b3l	True	225	181	0.971343	1.60697	1	1	1.90194	0	0	0	0	1	1
1b3f_1b05	True	240	96	-1.84202	1.64856	0	0	None	0	0	0	0	0	0
1b3f_1b3l	True	227	202	10.4702	2.37901	0	0	None	0	0	0	0	0	0
1b3f_1b5h	True	235	231	-2.97103	1.37884	0	0	None	0	0	0	0	0	0
1b3f_1jet	True	236	218	-3.03031	1.4213	0	0	None	0	0	0	0	0	0
1b3g_1b3l	True	225	156	-0.543434	0.987379	2	2	1.2257	0	0	0	0	2	2
1b3h_1b05	True	240	163	-1.52991	1.38293	0	0	None	0	0	0	0	0	0
1b3h_1b3l	True	225	184	-0.319864	1.48402	0	0	None	0	0	0	0	0	0
1b3h_1b5h	True	235	155	-3.06205	1.6545	0	0	None	0	0	0	0	0	0
1b3h_1jet	True	238	156	-0.906171	1.84809	0	0	None	0	0	0	0	0	0
1b40_1b3l	True	227	74	58.701	3.38667	6	3	None	0	0	0	0	6	3
1b4h_1b3l	True	227	204	-0.40179	2.02855	1	0	None	0	0	1	0	0	0
1b4z_1b05	True	240	218	-3.38046	1.0485	0	0	None	0	0	0	0	0	0
1b4z_1b3l	True	227	103	-3.64166	2.41982	0	0	None	0	0	0	0	0	0
1b4z_1b5h	True	234	190	-3.64974	0.297885	0	0	None	0	0	0	0	0	0
1b4z_1jet	True	238	112	-3.47521	0.213988	0	0	None	0	0	0	0	0	0
1b52_1b3l	True	227	219	-3.35215	1.24477	1	1	1.59959	0	0	0	0	1	1
1b58_1b05	True	240	97	-0.15892	0.934488	6	6	1.00784	0	0	0	0	6	6
1b58_1b3l	True	227	150	78.3792	3.71502	6	3	None	0	0	0	0	6	3
1b58_1b5h	True	235	93	-2.28304	0.736809	6	6	0.657484	0	0	0	0	6	6
1b58_1jet	True	238	107	-1.64793	0.563597	6	6	0.536074	0	0	0	0	6	6
1b5i_1b05	True	240	36	-3.18603	1.00013	1	0	None	0	0	1	0	0	0
1b5i_1b3l	True	227	187	-3.35047	1.88385	1	0	None	0	0	1	0	0	0
1b5i_1b5h	True	235	48	-1.50468	1.58208	1	1	1.384	0	0	1	1	0	0
1b5i_1jet	True	233	90	-3.19975	1.67396	1	0	None	0	0	1	0	0	0
1b5j_1b32	True	239	186	-3.39442	1.81029	0	0	None	0	0	0	0	0	0
1b5j_1b3l	True	225	152	-3.84847	2.75331	0	0	None	0	0	0	0	0	0
1b5j_1b4h	True	234	145	-3.09525	1.97628	0	0	None	0	0	0	0	0	0
1b6h_1b3l	True	225	193	-3.84336	1.58041	1	1	1.96853	0	0	0	0	1	1
1b7h_1b05	True	237	217	-3.58885	1.89515	1	0	None	0	0	0	0	1	0
1b7h_1b3l	True	226	132	0.0589293	1.0915	0	0	None	0	0	0	0	0	0
1b7h_1b5h	True	238	212	-3.91249	0.726009	1	1	1.12308	0	0	0	0	1	1
1b7h_1jet	True	236	198	-3.40416	1.98482	1	0	None	0	0	0	0	1	0
1b9j_1b05	True	240	117	-2.63919	1.28288	2	2	1.17574	0	0	0	0	2	2
1b9j_1b3l	True	225	209	-3.02894	1.5517	2	2	1.3647	0	0	0	0	2	2
1b9j_1b5h	True	234	204	-1.62506	1.1109	2	2	1.3559	0	0	0	0	2	2
1b9j_1jet	True	238	216	-2.09698	0.788357	2	2	0.961016	0	0	0	0	2	2
1bcd_6h29	True	243	114	5.2036	2.44441	0	0	None	0	0	0	0	0	0
1bju_3gy2	True	243	128	12.7877	1.0363	1	1	0.858575	0	0	0	0	1	1
1bju_3gy4	True	243	113	19.9203	2.47687	1	0	None	0	0	0	0	1	0
1c1v_1c1u	True	243	25	-2.88882	0.701039	0	0	None	0	0	0	0	0	0
1c5o_1k21	True	243	87	0.29651	1.14788	0	0	None	0	0	0	0	0	0
1c5p_5mnn	True	238	193	-1.43747	0.588672	6	6	0.588672	0	0	0	0	6	6
1cbx_1cps	True	235	197	-0.175316	2.05451	0	0	None	0	0	0	0	0	0
1cbx_1hee	True	243	159	14.3595	1.99461	0	0	None	0	0	0	0	0	0
1cbx_1iy7	True	240	160	-1.59868	1.18554	0	0	None	0	0	0	0	0	0
1cbx_2ctc	True	242	200	11.866	1.79086	0	0	None	0	0	0	0	0	0
1cbx_2rfh	True	201	73	-1.22813	1.45357	0	0	None	0	0	0	0	0	0
1cbx_6cpa	True	243	125	1.2717	2.98255	0	0	None	0	0	0	0	0	0
1cbx_8cpa	True	242	148	0.485242	2.92204	0	0	None	0	0	0	0	0	0
1ciz_1b8y	True	243	131	-1.99289	2.51032	0	0	None	0	0	0	0	0	0
1cps_1cbx	True	218	49	10.6658	1.41708	0	0	None	0	0	0	0	0	0
1cps_2rfh	True	201	102	25.027	2.27299	0	0	None	0	0	0	0	0	0
1cps_3fvl	True	237	47	16.9275	1.8651	1	0	None	0	0	0	0	1	0
1e1v_6q4e	True	243	108	1.65449	1.62766	0	0	None	0	0	0	0	0	0
1e1v_6q4g	True	243	196	-1.18208	1.34264	0	0	None	0	0	0	0	0	0
1ftm_1my4	True	242	133	-1.85104	0.951991	1	1	0.923602	0	0	0	0	1	1
1ftm_2al5	True	241	191	-1.3807	3.10903	1	0	None	0	0	0	0	1	0
1ftm_3rtf	True	240	171	-1.58346	3.10813	1	0	None	0	0	0	0	1	0
1g98_1u0g	True	229	59	-0.962123	1.44404	0	0	None	0	0	0	0	0	0
1gj6_1o2q	True	243	7	2.54351	0.641608	0	0	None	0	0	0	0	0	0
1hee_1iy7	True	228	201	3.58012	1.48313	1	1	1.36078	1	1	0	0	0	0
1jeu_1b05	True	240	211	-3.66836	1.05046	0	0	None	0	0	0	0	0	0
1jeu_1b32	True	239	210	-3.4742	1.76499	0	0	None	0	0	0	0	0	0
1jeu_1b3l	True	225	222	-0.14656	1.97272	0	0	None	0	0	0	0	0	0
1jeu_1b4h	True	234	108	-3.0258	1.94217	0	0	None	0	0	0	0	0	0
1jeu_1b5h	True	238	75	-3.82013	1.27919	0	0	None	0	0	0	0	0	0
1jeu_1jet	True	239	75	-3.55974	0.687303	0	0	None	0	0	0	0	0	0
1jev_1b05	True	240	84	22.0793	0.829376	6	6	0.930574	0	0	0	0	6	6
1jev_1b3l	True	227	221	66.7644	2.57614	6	5	None	0	0	0	0	6	5
1jev_1b5h	True	235	82	5.55282	0.48198	6	6	0.499872	0	0	0	0	6	6
1jev_1jet	True	236	28	13.5035	0.68055	6	6	0.700402	0	0	0	0	6	6
1k4g_1r5y	True	243	126	5.15705	3.19975	0	0	None	0	0	0	0	0	0
1k4h_1r5y	True	243	153	3.4393	1.2846	1	1	1.93998	0	0	0	0	1	1
1koj_1u0g	True	239	70	-1.79101	2.55971	0	0	None	0	0	0	0	0	0
1lan_1lcp	True	229	194	-0.876054	1.47196	0	0	None	0	0	0	0	0	0
1ndz_1o5r	True	241	83	5.88458	4.10113	7	2	None	0	0	0	0	7	2
1o2h_1o3f	True	243	41	-2.11508	1.07759	0	0	None	0	0	0	0	0	0
1o2j_1gi1	True	243	238	-2.01171	1.02077	1	1	1.10846	0	0	0	0	1	1
1o2j_1o3d	True	243	80	-2.33401	1.38257	1	1	1.48045	0	0	0	0	1	1
1o2q_1gj6	True	243	42	11.8223	1.86464	0	0	None	0	0	0	0	0	0
1o2z_1o2w	True	243	15	-1.03041	0.683676	0	0	None	0	0	0	0	0	0
1o30_1o2w	True	243	18	1.27365	0.801386	0	0	None	0	0	0	0	0	0
1o36_1o2w	True	243	65	2.78129	0.924886	0	0	None	0	0	0	0	0	0
1o36_1o30	True	166	35	0.222005	1.80267	0	0	None	0	0	0	0	0	0
1o3d_1gi1	True	243	8	2.85952	0.851743	0	0	None	0	0	0	0	0	0
1o3d_1o2j	True	243	48	-0.542377	0.740704	0	0	None	0	0	0	0	0	0
1o3f_1o2h	True	243	6	1.10337	0.63225	0	0	None	0	0	0	0	0	0
1o5r_1ndz	True	240	44	14.3045	1.5303	0	0	None	0	0	0	0	0	0
1o5r_1qxl	True	242	182	12.6664	1.82561	6	4	None	0	0	0	0	6	4
1o5r_1uml	True	242	75	28.5065	2.47618	6	3	None	0	0	0	0	6	3
1ppk_1ppl	True	242	13	-1.47806	1.54456	2	1	None	1	0	0	0	1	1
1qkb_1b3l	True	227	189	-3.51098	0.209478	2	2	0.232364	0	0	0	0	2	2
1sqa_1owh	True	243	53	8.67077	3.48907	0	0	None	0	0	0	0	0	0
1uml_1o5r	True	241	128	3.8376	6.02888	6	0	None	0	0	0	0	6	0
1uw6_3u8j	True	222	160	2.70749	2.01149	1	1	0.742784	0	0	0	0	1	1
1v2j_5mnn	True	242	146	-1.44471	0.572748	0	0	None	0	0	0	0	0	0
1v2u_5mnn	True	238	193	-1.43663	0.598381	0	0	None	0	0	0	0	0	0
1w11_1w13	True	194	156	9.77757	1.67597	1	0	None	0	0	1	0	0	0
1wvj_1my4	True	242	140	2.32189	3.65535	2	0	None	2	0	0	0	0	0
1wvj_2al5	True	238	205	28.3112	3.7364	9	3	None	2	0	0	0	7	3
1wvj_3rtf	True	240	168	0.932675	3.742	8	3	None	1	0	0	0	7	3
1y3v_1yp9	True	228	32	7.10678	1.83879	3	2	None	0	0	0	0	3	2
1yq7_2f9k	True	225	5	6.65146	0.596074	0	0	None	0	0	0	0	0	0
2cer_2ceq	True	211	112	10.3625	3.8638	0	0	None	0	0	0	0	0	0
2cet_2ces	True	243	176	-0.536248	5.09291	0	0	None	0	0	0	0	0	0
2e91_2e92	True	242	87	-1.73642	0.479775	0	0	None	0	0	0	0	0	0
2e92_2e91	True	239	19	5.64214	0.461917	0	0	None	0	0	0	0	0	0
2e92_2e94	True	243	242	2.64605	4.35521	0	0	None	0	0	0	0	0	0
2f7p_2f7o	True	243	25	174.528	4.44452	0	0	None	0	0	0	0	0	0
2f9k_1yq7	True	237	229	-1.42692	1.05061	0	0	None	0	0	0	0	0	0
2hb3_5upz	True	243	85	5.93846	1.58411	6	4	None	1	0	0	0	5	4
2hzy_1hyo	True	227	99	-0.391704	2.94215	0	0	None	0	0	0	0	0	0
2i4u_2i0a	True	240	113	0.202869	1.55963	2	0	None	2	0	0	0	0	0
2i4u_3gi6	True	240	158	0.841448	1.63982	2	0	None	2	0	0	0	0	0
2i4u_4zip	True	241	115	0.496398	1.94592	1	0	None	1	0	0	0	0	0
2i4u_5uov	True	243	74	16.869	2.29773	2	0	None	2	0	0	0	0	0
2j4g_2vvn	True	206	123	-1.05139	0.597108	1	1	0.692106	0	0	0	0	1	1
2j7d_2ces	True	243	44	1.64497	1.30725	1	0	None	0	0	0	0	1	0
2j7e_2ces	True	243	33	-1.37332	1.21796	1	1	1.43413	0	0	0	0	1	1
2j7f_2ces	True	243	224	-1.50593	2.09603	0	0	None	0	0	0	0	0	0
2j7g_2ces	True	243	154	-1.53442	1.6467	0	0	None	0	0	0	0	0	0
2nmx_2nn1	True	243	34	0.101107	1.22373	1	1	0.718597	0	0	0	0	1	1
2nn1_2nmx	True	239	88	-1.35987	0.885508	0	0	None	0	0	0	0	0	0
2olb_1b05	True	240	211	-3.58528	1.45994	0	0	None	0	0	0	0	0	0
2olb_1b3l	True	227	122	-2.93486	1.32189	0	0	None	0	0	0	0	0	0
2olb_1b5h	True	234	100	-3.88207	0.717256	0	0	None	0	0	0	0	0	0
2olb_1jet	True	238	224	-1.68878	1.40954	0	0	None	0	0	0	0	0	0
2qbs_2h4k	True	243	114	-1.75595	0.973513	0	0	None	0	0	0	0	0	0
2qi7_3o9a	True	240	174	22.95	3.33383	1	0	None	1	0	0	0	0	0
2qi7_4djo	True	242	142	5.33398	2.90073	1	0	None	1	0	0	0	0	0
2qi7_4djp	True	241	182	-3.00118	3.00322	1	0	None	1	0	0	0	0	0
2qi7_4djq	True	242	134	10.9484	3.23681	1	0	None	1	0	0	0	0	0
2rfh_1cbx	True	218	77	-2.08819	1.33462	0	0	None	0	0	0	0	0	0
2rfh_1cps	True	235	39	-0.171687	1.37595	0	0	None	0	0	0	0	0	0
2rfh_3fvl	True	237	30	-1.17329	1.49827	0	0	None	0	0	0	0	0	0
2rka_2rkd	True	241	119	-1.2923	1.2984	0	0	None	0	0	0	0	0	0
2rkd_2rka	True	239	112	1.40122	1.30452	1	1	0.977026	1	1	0	0	0	0
2vot_2vmf	True	242	138	-1.487	3.14514	0	0	None	0	0	0	0	0	0
2vvn_2j4g	True	191	89	-2.04095	0.737085	1	1	1.00812	0	0	0	0	1	1
2wky_2f34	True	243	138	-1.86436	0.454408	0	0	None	0	0	0	0	0	0
2wky_2f35	True	243	170	-1.55836	0.945986	0	0	None	0	0	0	0	0	0
2wky_3s2v	True	243	174	-1.90702	0.980086	0	0	None	0	0	0	0	0	0
2wyg_2vh0	True	243	210	-1.45753	1.34935	2	2	0.964383	0	0	0	0	2	2
2wyj_2vh0	True	243	84	-1.49114	1.34205	2	1	None	0	0	0	0	2	1
2xdx_5fnc	True	243	199	-1.26509	0.61107	1	1	0.839503	0	0	0	0	1	1
2z4o_3gi4	True	240	156	0.552946	1.75795	1	0	None	1	0	0	0	0	0
2z4o_3gi5	True	240	156	1.41321	1.83	1	0	None	1	0	0	0	0	0
2z4o_3mxd	True	240	213	18.1967	2.50273	1	0	None	1	0	0	0	0	0
2zb1_3d83	True	240	142	0.427874	1.48248	1	1	1.94072	0	0	0	0	1	1
2zdk_2zq2	True	243	148	-2.90862	1.30216	0	0	None	0	0	0	0	0	0
2zdn_2zq2	True	243	116	-2.84503	1.51655	5	5	1.60476	0	0	0	0	5	5
3b25_2qg2	True	243	84	4.56371	0.932362	7	7	1.05278	0	0	0	0	7	7
3b25_3b26	True	243	42	-0.963498	5.64345	7	0	None	0	0	0	0	7	0
3b25_3r4n	True	243	56	-0.903387	5.62402	7	0	None	0	0	0	0	7	0
3b25_3rlp	True	243	56	-1.05198	5.16395	7	0	None	0	0	0	0	7	0
3b26_3b25	True	243	136	-1.44485	2.05794	0	0	None	0	0	0	0	0	0
3b3w_3b7i	True	228	158	-1.34774	0.760513	1	1	0.478523	1	1	0	0	0	0
3b68_2ax9	True	172	16	128.882	1.80621	7	6	None	0	0	0	0	7	6
3bft_1my4	True	242	136	-2.24609	0.443428	0	0	None	0	0	0	0	0	0
3bft_2al5	True	238	173	-2.34726	0.613413	0	0	None	0	0	0	0	0	0
3bft_3rtf	True	239	134	-2.11893	2.55354	0	0	None	0	0	0	0	0	0
3bl1_2weh	True	208	18	62.6625	3.15979	0	0	None	0	0	0	0	0	0
3djk_2i0a	True	240	71	17.2527	0.895538	0	0	None	0	0	0	0	0	0
3djk_3gi6	True	240	87	14.5372	0.973395	0	0	None	0	0	0	0	0	0
3djk_4zip	True	241	176	-0.0217583	2.03367	0	0	None	0	0	0	0	0	0
3djk_5uov	True	243	201	-2.31205	1.29887	0	0	None	0	0	0	0	0	0
3dk1_2i0a	True	240	29	15.5042	2.25474	1	0	None	1	0	0	0	0	0
3dk1_3gi6	True	240	24	10.6863	2.02177	1	0	None	1	0	0	0	0	0
3dk1_4zip	True	241	98	17.1278	1.90544	5	3	None	0	0	0	0	5	3
3dk1_5uov	True	243	41	11.2653	1.63504	5	4	None	0	0	0	0	5	4
3dln_3rt8	True	242	185	-0.775422	3.11808	0	0	None	0	0	0	0	0	0
3dp9_4wkb	True	224	220	0.41143	1.08946	1	1	1.66535	0	0	0	0	1	1
3dx2_3dx1	True	242	58	5.65892	1.53349	1	1	0.811066	0	0	0	0	1	1
3dx2_3dx3	True	243	55	4.24146	1.63916	1	1	1.14553	0	0	0	0	1	1
3dx2_3dx4	True	243	23	0.765743	1.53763	1	1	1.08392	0	0	0	0	1	1
3f3c_3f48	True	195	4	21.1144	0.597792	6	6	0.62388	0	0	0	0	6	6
3f3d_3f48	True	182	64	6.94899	2.04341	1	0	None	0	0	0	0	1	0
3f3e_3f48	True	193	123	6.70474	1.45082	2	2	1.39014	0	0	0	0	2	2
3f80_3kv2	True	242	155	-0.78566	2.10089	2	0	None	2	0	0	0	0	0
3fas_1my4	True	242	183	-1.46624	1.43509	1	1	0.587931	1	1	0	0	0	0
3fas_1syh	True	242	158	4.32137	1.74757	1	0	None	1	0	0	0	0	0
3fas_1syi	True	242	147	-1.88528	3.50664	1	0	None	1	0	0	0	0	0
3fas_2al5	True	240	180	-1.81808	1.43643	1	1	0.677679	1	1	0	0	0	0
3fas_3rt8	True	242	148	0.15471	3.06889	0	0	None	0	0	0	0	0	0
3fas_3rtf	True	240	157	-1.74076	1.42872	1	1	0.685234	1	1	0	0	0	0
3fat_3rt8	True	242	206	-2.23396	1.35674	1	1	1.55805	0	0	0	0	1	1
3ff3_3fee	True	224	217	32.9767	3.1254	3	0	None	3	0	0	0	0	0
3fvl_1cps	True	237	184	0.696204	2.10756	1	0	None	1	0	0	0	0	0
3g2z_3g32	True	229	49	242.893	4.78483	0	0	None	0	0	0	0	0	0
3g2z_3g35	True	243	37	0.035125	2.56687	0	0	None	0	0	0	0	0	0
3g2z_4de0	True	243	38	1.39931	2.62631	0	0	None	0	0	0	0	0	0
3g2z_4de1	True	243	38	0.687858	2.5945	0	0	None	0	0	0	0	0	0
3g2z_4de2	True	243	30	-0.299634	2.56571	0	0	None	0	0	0	0	0	0
3g2z_6md8	True	243	78	0.152793	2.24052	0	0	None	0	0	0	0	0	0
3g32_3g2z	True	243	220	35.6747	2.8745	0	0	None	0	0	0	0	0	0
3gc4_3gc5	True	161	142	63.0031	1.0574	0	0	None	0	0	0	0	0	0
3gc5_4q4s	True	243	96	-1.74397	0.79138	1	1	1.28907	0	0	1	1	0	0
3ge7_3gc5	True	164	138	7.47158	1.62559	5	3	None	0	0	0	0	5	3
3gv9_4jxs	True	230	228	10.8656	2.14485	0	0	None	0	0	0	0	0	0
3gy4_5mnn	True	240	199	-1.42528	0.585765	6	6	0.576424	0	0	0	0	6	6
3gy7_5mnn	True	240	202	-1.42383	0.540234	6	6	0.540234	0	0	0	0	6	6
3hs4_2hnc	True	239	185	1.6389	1.99838	1	0	None	0	0	0	0	1	0
3hs4_3ni5	True	240	60	8.76493	1.839	1	0	None	0	0	0	0	1	0
3i7e_2i0a	True	241	216	0.403646	1.21747	2	1	None	2	1	0	0	0	0
3i7e_3gi6	True	242	166	0.784078	1.72214	2	0	None	2	0	0	0	0	0
3i7e_4zip	True	243	100	16.7403	2.37859	1	0	None	1	0	0	0	0	0
3i7e_5uov	True	243	89	16.6799	2.36705	2	0	None	2	0	0	0	0	0
3ioc_3iob	True	218	181	2.82437	5.97166	6	0	None	0	0	0	0	6	0
3ioc_3ioe	True	241	236	13.0942	1.65579	6	5	None	0	0	0	0	6	5
3iod_3iob	False	178	None	None	None	0	0	0	0	0	0	0	0	0
3ioe_3iob	True	179	57	18.7156	4.14598	0	0	None	0	0	0	0	0	0
3iue_3iub	True	238	206	31.7066	1.54669	2	0	None	2	0	0	0	0	0
3ivc_3ivx	True	218	62	-0.932637	0.357807	6	6	0.381005	0	0	0	0	6	6
3ivc_4mq6	True	218	43	7.23621	2.18596	7	4	None	1	0	0	0	6	4
3ivc_4muf	True	226	63	9.37502	1.36213	7	3	None	1	0	0	0	6	3
3ivc_4mul	True	218	60	-1.25948	0.762626	1	0	None	1	0	0	0	0	0
3lgs_2qtt	True	243	105	-0.720187	2.1857	0	0	None	0	0	0	0	0	0
3lp4_3kv2	True	242	134	-0.852221	0.89345	0	0	None	0	0	0	0	0	0
3mfv_3kv2	True	242	72	5.5385	1.50121	0	0	None	0	0	0	0	0	0
3mhc_2hnc	True	239	148	1.62683	0.832284	6	6	0.878385	0	0	0	0	6	6
3mhc_3ni5	True	240	140	8.57489	1.14516	6	6	0.947402	0	0	0	0	6	6
3n2v_3f18	True	238	9	30.2882	1.61482	0	0	None	0	0	0	0	0	0
3n76_3n7a	True	206	62	45.3808	3.70516	0	0	None	0	0	0	0	0	0
3n86_4ciw	True	243	150	4.58513	0.925927	0	0	None	0	0	0	0	0	0
3o9a_2qi7	True	242	95	24.7356	2.24893	1	0	None	1	0	0	0	0	0
3o9d_2qi3	True	243	145	15.0043	1.98105	1	1	1.66647	1	1	0	0	0	0
3o9d_2qi4	True	240	186	20.1869	2.41155	1	0	None	1	0	0	0	0	0
3oe5_3oe4	True	242	3	12.2155	1.71225	1	0	None	1	0	0	0	0	0
3q44_3ebh	True	208	94	6.043	4.20516	6	1	None	0	0	0	0	6	1
3r4m_5fnc	True	243	195	-1.26729	3.42059	0	0	None	0	0	0	0	0	0
3rlb_4pop	True	241	143	-1.81293	0.737369	1	1	0.737874	0	0	0	0	1	1
3rlp_3b25	True	243	169	-1.43193	3.49171	2	1	None	0	0	0	0	2	1
3ryz_3ryx	True	243	32	-0.191853	1.44094	0	0	None	0	0	0	0	0	0
3rz1_3ryx	True	243	21	0.903102	1.67591	0	0	None	0	0	0	0	0	0
3rz7_3ryx	True	243	110	-0.891505	1.54925	0	0	None	0	0	0	0	0	0
3s9e_6f28	True	243	192	2.70474	3.39089	1	0	None	1	0	0	0	0	0
3st5_2i0a	True	240	197	14.1729	1.66984	1	1	1.06424	1	1	0	0	0	0
3st5_3gi6	True	240	117	13.3826	1.79523	1	0	None	1	0	0	0	0	0
3st5_4zip	True	241	168	7.00697	1.56308	6	4	None	1	0	0	0	5	4
3st5_5uov	True	243	240	14.542	1.77052	6	3	None	1	0	0	0	5	3
3u8j_1uw6	True	225	149	2.21577	2.25162	1	0	None	0	0	1	0	0	0
3u8k_3u8j	True	223	103	3.75318	2.08004	1	0	None	0	0	0	0	1	0
3u8k_3u8l	True	243	29	-1.7917	1.51313	0	0	None	0	0	0	0	0	0
3u8l_3u8j	True	217	18	15.8077	1.45746	0	0	None	0	0	0	0	0	0
3u8l_3u8k	True	234	10	3.81429	1.1823	0	0	None	0	0	0	0	0	0
3u93_6f28	True	243	187	-1.95505	1.55265	1	0	None	1	0	0	0	0	0
3ui7_3uuo	True	243	41	29.1102	3.49679	0	0	None	0	0	0	0	0	0
3uo4_3up2	True	241	9	-0.231588	1.23128	0	0	None	0	0	0	0	0	0
3uod_3up2	True	242	26	-2.4871	1.42154	0	0	None	0	0	0	0	0	0
3up2_3uo4	True	240	9	-1.11589	2.33295	0	0	None	0	0	0	0	0	0
3up2_3uod	True	231	63	-1.52198	1.85551	0	0	None	0	0	0	0	0	0
3uuo_3ui7	True	243	64	1.56866	1.6324	0	0	None	0	0	0	0	0	0
3uxk_3uxl	True	172	87	-1.81901	0.340636	1	0	None	0	0	1	0	0	0
3v2p_3v2n	True	236	155	-0.733707	1.76426	1	0	None	0	0	0	0	1	0
4a4w_2yfe	True	213	89	-1.05465	1.6071	2	1	None	0	0	0	0	2	1
4agn_4agm	True	242	125	-1.13562	0.509793	1	1	0.610562	0	0	1	1	0	0
4ago_4agm	True	242	155	-0.350297	4.51335	2	0	None	0	0	0	0	2	0
4aje_4aj4	True	218	164	42.8784	3.43477	7	2	None	0	0	0	0	7	2
4aje_4ajl	True	236	207	17.5822	3.93654	7	2	None	0	0	0	0	7	2
4b74_4b73	True	168	59	-1.09845	1.25992	0	0	None	0	0	0	0	0	0
4bak_4bao	True	226	186	-2.26988	2.82196	0	0	None	0	0	0	0	0	0
4bqg_4cwo	True	243	233	-0.70041	2.3503	8	7	None	0	0	0	0	8	7
4ciw_3n7a	True	192	120	-1.40896	1.68172	0	0	None	0	0	0	0	0	0
4djo_2qi7	True	242	105	13.0631	1.0673	0	0	None	0	0	0	0	0	0
4djr_2qi3	True	243	132	9.89279	3.24791	1	0	None	1	0	0	0	0	0
4djr_2qi4	True	240	215	15.5084	2.21833	0	0	None	0	0	0	0	0	0
4do4_4do5	True	187	123	1.84085	1.74289	2	1	None	0	0	1	1	1	0
4ek9_3qox	True	227	216	-1.2374	0.919159	0	0	None	0	0	0	0	0	0
4f3c_1y6q	True	215	106	-3.21518	0.85778	1	1	1.06094	0	0	0	0	1	1
4f3c_4f2w	True	209	119	7.63593	2.26046	1	0	None	0	0	0	0	1	0
4igt_2p2a	True	172	128	32.9919	5.63097	1	0	None	0	0	0	0	1	0
4igt_4n07	True	235	169	-0.772929	1.83605	1	0	None	0	0	0	0	1	0
4igt_4x48	True	188	69	33.0553	4.18143	1	0	None	0	0	0	0	1	0
4igt_5zg0	True	220	120	24.3703	3.53653	1	0	None	0	0	0	0	1	0
4igt_5zg1	True	194	109	36.5303	4.66668	1	0	None	0	0	0	0	1	0
4igt_5zg3	True	197	98	24.5423	3.50656	1	0	None	0	0	0	0	1	0
4io2_4io4	True	187	93	-0.44761	1.92655	0	0	None	0	0	0	0	0	0
4io2_4io5	True	131	33	43.9939	3.21307	0	0	None	0	0	0	0	0	0
4io3_4io4	True	180	112	-1.22189	0.670096	0	0	None	0	0	0	0	0	0
4io3_4io5	True	145	108	17.8229	0.42187	0	0	None	0	0	0	0	0	0
4io6_4io4	True	185	100	-1.72072	0.926554	1	1	0.84304	0	0	0	0	1	1
4io6_4io5	True	155	87	39.2813	2.26192	1	0	None	0	0	0	0	1	0
4io7_4io4	False	180	None	None	None	0	0	0	0	0	0	0	0	0
4io7_4io5	False	126	None	None	None	0	0	0	0	0	0	0	0	0
4iwz_2hnc	True	240	124	-0.586136	1.44147	0	0	None	0	0	0	0	0	0
4iwz_3hs4	True	240	12	9.25761	1.28693	0	0	None	0	0	0	0	0	0
4iwz_3ni5	True	240	234	1.13465	1.38837	0	0	None	0	0	0	0	0	0
4l50_4l4z	True	160	93	4.47678	0.852217	2	2	0.947203	0	0	0	0	2	2
4m12_4m0y	True	221	131	-2.99068	1.75441	1	1	1.75828	0	0	0	0	1	1
4m13_4m0y	True	222	103	-1.76768	2.01555	1	1	1.63423	0	0	0	0	1	1
4mc6_4mc9	True	242	162	0.438924	0.56522	3	3	0.634827	0	0	0	0	3	3
4mc9_4mc6	True	241	139	-2.8956	1.18249	1	1	1.83778	1	1	0	0	0	0
4nwc_3s9e	True	212	122	21.0296	2.71863	1	0	None	0	0	0	0	1	0
4nwc_3u93	True	193	120	15.8874	1.21682	1	1	1.83104	0	0	0	0	1	1
4o05_4o07	True	243	229	14.8758	2.03269	1	1	0.74491	0	0	0	0	1	1
4o07_4o05	True	242	200	-2.71312	0.377843	1	1	0.20659	0	0	0	0	1	1
4pin_6fnr	True	230	227	1.14498	1.11474	1	1	0.981768	0	0	0	0	1	1
4pop_3rlb	True	242	139	-2.35621	0.769743	1	1	0.511469	0	0	0	0	1	1
4q4o_4q4s	True	243	111	0.244236	1.2587	0	0	None	0	0	0	0	0	0
4q4o_5jxq	True	243	102	-2.85598	1.24681	0	0	None	0	0	0	0	0	0
4r5t_4zw6	True	242	216	-3.69723	1.71939	0	0	None	0	0	0	0	0	0
4r5t_4zw8	True	242	232	1.8303	1.96216	0	0	None	0	0	0	0	0	0
4rfc_4ruz	True	243	125	7.34001	8.25986	1	0	None	0	0	0	0	1	0
4rfd_4ruz	True	243	12	3.57325	5.00026	0	0	None	0	0	0	0	0	0
4tkh_4tjz	True	234	111	0.379975	1.18301	1	1	1.06361	0	0	0	0	1	1
4tkj_4tjz	True	238	128	3.82872	1.65744	1	1	1.86867	0	0	0	0	1	1
4ty7_4x6m	True	243	162	-3.31289	0.948797	1	0	None	0	0	1	0	0	0
4ty7_4x6n	True	242	151	-3.4865	0.966718	1	0	None	0	0	1	0	0	0
4umb_4uma	True	240	145	-1.45089	1.75079	2	2	0.75576	1	1	0	0	1	1
4umc_4uma	True	240	132	-0.935036	1.90081	2	2	1.30216	1	1	0	0	1	1
4x6m_4ty7	True	243	86	15.6001	4.64632	1	0	None	0	0	0	0	1	0
4ygf_5tuo	True	243	19	-0.344685	2.0351	0	0	None	0	0	0	0	0	0
4zw6_4r5t	True	243	101	-1.5872	1.97912	0	0	None	0	0	0	0	0	0
4zx4_4zx3	True	239	1	41.4344	1.80252	0	0	None	0	0	0	0	0	0
5c2a_5c28	True	242	235	-0.200635	0.274122	2	2	0.29251	0	0	0	0	2	2
5cap_5c8n	True	241	117	-2.11706	3.10169	1	0	None	0	0	0	0	1	0
5cap_5caq	True	240	130	-1.349	1.69705	2	1	None	0	0	0	0	2	1
5cxa_5czm	True	243	50	-4.84073	1.24454	1	1	0.439691	1	1	0	0	0	0
5czm_5cxa	True	222	138	3.88099	2.38288	1	1	0.909375	1	1	0	0	0	0
5czm_5d3c	True	228	97	-1.98343	1.97537	1	1	0.759202	1	1	0	0	0	0
5d3c_5czm	True	243	89	-4.34518	1.10982	1	1	1.13271	1	1	0	0	0	0
5edc_5edb	True	236	24	6.46594	2.05982	0	0	None	0	0	0	0	0	0
5fnc_2xdx	True	243	142	3.88254	1.20263	0	0	None	0	0	0	0	0	0
5fnc_3r4m	True	243	129	3.37326	1.22167	0	0	None	0	0	0	0	0	0
5i7y_5i7x	True	135	10	8.14214	0.661688	1	1	0.769507	0	0	0	0	1	1
5i88_5i80	True	225	121	1.58371	0.744652	1	1	0.884121	0	0	0	0	1	1
5ioz_5j3l	True	241	179	2.10893	0.971134	0	0	None	0	0	0	0	0	0
5j20_5j27	True	227	95	3.89362	2.28982	1	0	None	0	0	0	0	1	0
5j20_5j2x	True	161	32	41.0168	4.96782	1	0	None	0	0	0	0	1	0
5j20_5j64	False	212	None	None	None	0	0	0	0	0	0	0	0	0
5j20_5j82	True	242	198	9.43803	1.67335	1	1	1.56824	0	0	0	0	1	1
5j3l_5ioz	True	235	160	72.8967	1.96944	1	0	None	1	0	0	0	0	0
5j3l_5j1r	True	241	94	17.5062	1.15441	6	6	1.46219	1	1	0	0	5	5
5j6l_5j6n	True	226	121	9.04443	1.37775	2	2	1.41762	0	0	0	0	2	2
5j6l_5j8m	True	227	74	13.7205	2.16382	2	1	None	0	0	0	0	2	1
5j6l_5j8u	True	224	111	16.9755	1.3744	2	2	1.31977	0	0	0	0	2	2
5j6m_5j6n	True	225	98	53.5507	4.76869	1	1	0.904034	0	0	0	0	1	1
5j6m_5j8m	True	226	181	9.29776	2.20062	1	0	None	0	0	0	0	1	0
5j6m_5j8u	True	224	52	10.546	2.22313	1	1	1.51777	0	0	0	0	1	1
5j82_5j20	True	242	132	3.54299	1.61585	4	3	None	1	1	0	0	3	2
5j82_5j2x	True	167	140	25.3257	3.20005	3	0	None	0	0	0	0	3	0
5j82_5j64	True	209	196	87.5933	1.55334	3	1	None	0	0	0	0	3	1
5j82_5j9x	True	242	216	17.6486	1.93804	4	1	None	1	0	0	0	3	1
5j9x_5j27	True	227	189	7.41824	2.05785	2	1	None	0	0	0	0	2	1
5j9x_5j2x	True	166	32	51.4031	2.80494	2	1	None	0	0	0	0	2	1
5j9x_5j64	True	209	181	74.1485	2.94959	2	1	None	0	0	0	0	2	1
5j9x_5j82	True	242	143	-0.62116	1.17469	2	1	None	0	0	0	0	2	1
5jxq_4q4o	True	243	0	4.54777	0.97363	0	0	None	0	0	0	0	0	0
5n0f_4d4d	True	243	29	3.26606	0.772021	1	1	0.397577	0	0	1	1	0	0
5n2z_5n3v	True	242	182	3.22953	1.92131	1	0	None	0	0	1	0	0	0
5nkb_5nki	True	243	235	-2.77885	1.43215	0	0	None	0	0	0	0	0	0
5nn6_5nn5	True	215	152	-1.21337	1.0758	0	0	None	0	0	0	0	0	0
5nw1_4w9f	True	243	115	2.30895	1.42415	0	0	None	0	0	0	0	0	0
5nxi_3mho	True	243	59	34.3389	6.56062	7	0	None	0	0	0	0	7	0
5nxi_4q6e	True	243	55	-1.56378	2.27312	7	3	None	0	0	0	0	7	3
5nxi_5byi	True	243	75	-1.04585	4.90994	7	0	None	0	0	0	0	7	0
5nxi_5nxw	True	243	56	-1.3247	4.5077	7	0	None	0	0	0	0	7	0
5o1d_5aoj	True	242	204	-0.594851	1.16403	1	1	1.80462	0	0	0	0	1	1
5o1d_5o1h	True	240	233	-1.19019	1.1899	1	1	1.47233	0	0	0	0	1	1
5o1f_5aoj	True	240	171	-0.631806	1.37403	1	1	1.17558	0	0	0	0	1	1
5o1f_5o1h	True	240	202	-1.31125	0.921666	1	1	0.634325	0	0	0	0	1	1
5o1h_5aoj	True	242	28	0.208921	1.22949	1	1	1.80055	0	0	0	0	1	1
5o1h_5o1d	True	243	85	-1.00836	0.446387	1	1	0.604146	0	0	0	0	1	1
5o1h_5o1f	True	238	189	-0.0293136	0.501904	1	1	0.388922	0	0	0	0	1	1
5oa2_5o9q	True	243	34	-3.43059	1.36473	0	0	None	0	0	0	0	0	0
5tmn_5m9w	True	239	125	-2.75251	0.246592	2	2	0.19501	0	0	0	0	2	2
5tmn_5ma7	True	213	99	8.44779	1.12242	2	2	0.85443	0	0	0	0	2	2
5tmp_4tmk	True	143	21	-4.43967	1.48032	0	0	None	0	0	0	0	0	0
5u13_5u0y	True	243	45	-2.25401	1.46859	1	0	None	0	0	0	0	1	0
5u13_5u11	True	243	55	-2.37363	1.40505	1	0	None	0	0	0	0	1	0
5ult_2i0a	True	240	193	10.3217	1.42484	1	0	None	1	0	0	0	0	0
5ult_3gi6	True	240	96	23.5223	2.42944	1	0	None	1	0	0	0	0	0
5ult_4zip	True	241	104	13.65	1.92938	1	0	None	1	0	0	0	0	0
5ult_5uov	True	243	168	10.1349	1.0858	1	1	1.19573	1	1	0	0	0	0
5vb6_5vb7	True	229	102	129.301	1.56297	6	5	None	0	0	0	0	6	5
5vb7_5vb6	True	242	28	25.8131	2.16397	0	0	None	0	0	0	0	0	0
6ayr_6ayq	True	95	37	24.9801	2.34164	1	0	None	0	0	0	0	1	0
6ays_6ayq	True	88	73	125.441	2.1735	1	0	None	0	0	0	0	1	0
6ayt_6ayo	True	232	113	2.7175	1.01302	0	0	None	0	0	0	0	0	0
6bs4_6bs3	True	242	150	-1.04726	2.17378	2	2	1.18163	2	2	0	0	0	0
6cbf_6cbg	True	226	56	113.401	2.35471	0	0	None	0	0	0	0	0	0
6e5l_6e5t	True	243	222	-1.72378	1.27796	1	1	1.11325	0	0	0	0	1	1
6elp_6fcj	True	113	48	183.119	2.2888	0	0	None	0	0	0	0	0	0
6fnq_6fnr	True	228	188	2.02972	1.09831	1	1	1.52764	0	0	0	0	1	1
6ftw_5laq	True	237	230	26.855	1.76158	0	0	None	0	0	0	0	0	0
6gg4_6nu1	True	233	15	62.4595	1.85227	6	3	None	0	0	0	0	6	3
6gg4_6nu5	True	219	22	79.1202	2.08907	6	3	None	0	0	0	0	6	3
6ggb_2vuk	True	241	41	1.91902	0.987906	0	0	None	0	0	0	0	0	0
6ggb_6gga	True	243	112	-1.28081	1.02319	0	0	None	0	0	0	0	0	0
6gjr_6gjn	True	242	83	-1.34733	0.819627	1	1	1.19806	0	0	0	0	1	1
6h29_1bcd	True	243	184	3.91015	1.17039	1	1	1.40989	1	1	0	0	0	0
6h29_2o4z	False	5	None	None	None	0	0	0	0	0	0	0	0	0
6ior_6iou	True	127	110	21.6356	1.83817	0	0	None	0	0	0	0	0	0
6ma3_6ma5	True	243	77	-3.10107	1.469	0	0	None	0	0	0	0	0	0
6ma4_6ma5	True	243	217	-1.59275	1.69022	1	1	1.48559	1	1	0	0	0	0
6pg8_6pg4	True	243	174	-0.205644	3.18835	0	0	None	0	0	0	0	0	0
6pg9_6pg4	True	240	209	-1.65688	5.32986	1	0	None	1	0	0	0	0	0
6pga_6pg4	True	240	164	-0.548213	5.16003	2	0	None	1	0	0	0	1	0
6pia_6pid	True	241	122	0.0548217	1.37226	2	0	None	0	0	2	0	0	0
6pid_6pia	True	222	109	-1.61077	1.75582	3	0	None	0	0	3	0	0	0
6poi_6pvz	True	236	146	2.41703	1.1239	0	0	None	0	0	0	0	0	0
6pvz_6poi	True	239	26	0.554614	1.31536	0	0	None	0	0	0	0	0	0
6qr0_6qqu	True	243	206	-2.95603	0.55902	0	0	None	0	0	0	0	0	0
6qr2_6qqu	True	243	177	-0.717367	0.821957	0	0	None	0	0	0	0	0	0
6qr3_6qqu	True	243	220	-2.76874	0.558015	0	0	None	0	0	0	0	0	0
6qr4_6qqu	True	243	174	0.349115	2.33821	1	1	0.435762	0	0	0	0	1	1
6qr7_6qqu	True	243	161	5.0226	2.01174	6	6	1.02689	0	0	0	0	6	6
6stl_6ssy	True	109	97	-1.45573	0.55164	3	3	0.596095	3	3	0	0	0	0
6u8b_6u6w	True	243	76	-2.12977	0.344327	0	0	None	0	0	0	0	0	0
