# Supplementary material for: FastGrow: on-the-fly growing and its application to DYRK1A
Source: J Comput Aided Mol Des. 2022 Aug 22;36(9):639–51. doi: 10.1007/s10822-022-00469-y (PMC9512872; doi:10.1007/s10822-022-00469-y)
Supplement: Supplementary file 2 — (zip 344 KB) [file 10822_2022_469_MOESM2_ESM.zip › results/docking_comparison/cross_growing_times.csv]

0	1	049
0	1	293
0	1	051
0	0	886
0	8	742
0	8	611
0	8	602
0	8	758
0	8	047
0	8	612
0	8	557
0	8	788
0	8	259
0	8	550
0	8	687
0	8	055
0	8	801
0	8	003
0	8	555
0	8	630
0	7	966
0	8	787
0	8	044
0	8	595
0	8	727
0	8	100
0	8	123
0	8	760
0	8	148
0	8	500
0	8	682
0	8	050
0	8	752
0	8	103
0	8	516
0	8	739
0	8	756
0	7	957
0	8	601
0	8	539
0	8	883
0	7	997
0	8	806
0	8	044
0	8	657
0	8	193
0	8	705
0	8	669
0	8	834
0	8	026
0	8	514
0	8	606
0	1	806
0	3	698
0	3	720
0	3	710
0	2	448
0	2	370
0	2	884
0	2	827
0	2	816
0	2	757
0	2	467
0	2	817
0	2	778
0	4	182
0	2	695
0	2	447
0	2	972
0	2	651
0	2	621
0	2	961
0	2	934
0	2	949
0	4	227
0	3	040
0	3	624
0	8	765
0	8	996
0	8	036
0	8	842
0	8	694
0	8	693
0	8	786
0	8	115
0	8	571
0	8	662
0	3	694
0	3	728
0	4	514
0	2	532
0	7	012
0	3	092
0	2	990
0	3	054
0	3	084
0	5	300
0	5	237
0	5	209
0	4	075
0	2	996
0	3	061
0	3	023
0	6	961
0	7	055
0	7	020
0	7	185
0	8	050
0	6	616
0	7	007
0	1	664
0	2	451
0	2	371
0	5	065
0	2	929
0	2	857
0	2	904
0	4	957
0	3	531
0	3	327
0	3	854
0	3	776
0	3	731
0	3	742
0	4	052
0	3	661
0	5	850
0	3	188
0	5	103
0	5	016
0	5	027
0	5	077
0	2	891
0	3	843
0	3	854
0	3	823
0	3	807
0	2	351
0	2	313
0	8	800
0	8	130
0	8	607
0	8	688
0	4	573
0	5	249
0	5	254
0	5	241
0	5	324
0	2	666
0	2	855
0	2	933
0	2	106
0	2	111
0	3	858
0	2	653
0	2	943
0	2	905
0	2	886
0	3	659
0	3	701
0	2	576
0	4	787
0	4	756
0	4	818
0	3	865
0	5	750
0	5	831
0	2	641
0	2	661
0	2	642
0	2	620
0	2	648
0	2	568
0	2	398
0	2	901
0	2	863
0	2	980
0	1	656
0	5	085
0	5	046
0	5	095
0	5	078
0	5	035
0	5	162
0	5	089
0	5	109
0	2	943
0	4	398
0	3	687
0	3	659
0	3	670
0	2	019
0	1	937
0	2	011
0	3	092
0	2	932
0	2	922
0	2	957
0	2	914
0	2	889
0	2	914
0	2	888
0	2	715
0	2	870
0	1	573
0	1	639
0	1	655
0	1	665
0	1	660
0	1	641
0	1	665
0	3	127
0	3	120
0	3	200
0	2	762
0	2	369
0	2	409
0	2	294
0	2	315
0	5	128
0	5	088
0	5	051
0	5	056
0	4	216
0	4	654
0	3	438
0	3	493
0	3	999
0	3	679
0	3	725
0	3	794
0	3	688
0	2	847
0	3	042
0	3	055
0	2	321
0	2	339
0	3	556
0	3	248
0	3	731
0	5	307
0	5	074
0	5	024
0	5	589
0	5	510
0	2	576
0	2	951
0	2	635
0	3	507
0	3	483
0	3	490
0	3	016
0	5	078
0	5	085
0	5	099
0	5	102
0	1	824
0	2	360
0	2	622
0	2	433
0	2	610
0	2	982
0	2	164
0	3	914
0	3	933
0	3	922
0	3	678
0	2	176
0	1	334
0	4	227
0	4	843
0	5	782
0	5	735
0	2	452
0	2	633
0	3	991
0	8	753
0	1	942
0	2	979
0	5	280
0	5	022
0	4	961
0	2	604
0	4	326
0	4	240
0	4	175
0	2	022
0	2	662
0	2	199
0	2	556
0	2	257
0	2	343
0	2	031
0	1	550
0	1	870
0	1	639
0	2	040
0	1	736
0	1	890
0	1	455
0	2	303
0	2	461
0	2	289
0	3	057
0	5	619
0	5	638
0	4	778
0	4	711
0	2	611
0	2	432
0	3	451
0	3	402
0	2	693
0	2	907
0	3	714
0	3	869
0	4	748
0	4	648
0	2	696
0	2	710
0	3	350
0	3	368
0	5	369
0	5	304
0	2	140
0	2	150
0	5	265
0	2	413
0	4	693
0	4	615
0	2	881
0	3	224
0	3	247
0	0	167
0	10	075
0	9	074
0	9	475
0	10	022
0	3	459
0	2	569
0	2	595
0	2	369
0	3	897
0	1	690
0	3	290
0	2	338
0	3	047
0	3	406
0	1	647
0	1	831
0	3	199
0	3	267
0	3	234
0	3	193
0	3	201
0	3	176
0	3	515
0	2	439
0	2	996
0	3	416
0	3	271
0	2	407
0	3	001
0	3	400
0	3	871
0	3	504
0	6	861
0	4	815
0	3	471
0	5	798
0	2	472
0	2	395
0	2	535
0	2	423
0	4	104
0	4	039
0	4	082
0	3	972
0	4	049
0	4	063
0	4	083
0	11	428
0	7	632
0	7	027
0	8	040
0	2	831
0	2	946
0	5	038
0	5	004
0	5	027
0	5	112
0	5	097
0	5	388
0	1	978
0	1	853
0	4	450
0	7	146
0	3	151
0	3	116
0	1	702
0	2	675
0	3	362
0	2	356
0	2	197
0	3	936
0	3	972
0	5	644
0	1	784
0	0	267
0	1	345
0	5	787
0	5	677
0	2	841
0	2	800
0	2	821
0	3	077
0	2	950
0	2	822
0	2	767
0	3	535
0	3	527
0	3	540
0	3	523
0	3	530
0	1	137
0	2	602
