# Supplementary material for: FastGrow: on-the-fly growing and its application to DYRK1A
Source: J Comput Aided Mol Des. 2022 Aug 22;36(9):639–51. doi: 10.1007/s10822-022-00469-y (PMC9512872; doi:10.1007/s10822-022-00469-y)
Supplement: Supplementary file 2 — (zip 344 KB) [file 10822_2022_469_MOESM2_ESM.zip › results/docking_comparison/cross_growing_optimization_result.csv]

184l_1l83	True	147	104	5.66494	1.47777	2	2	1.45657	0	0	0	0	2	2
184l_4w52	True	183	89	1.88138	1.38225	2	2	1.39214	0	0	0	0	2	2
186l_1l83	True	147	25	-0.936446	1.52435	1	1	0.977646	0	0	0	0	1	1
186l_4w52	True	117	74	0.0596427	1.44662	1	1	1.23487	0	0	0	0	1	1
1b0h_1b05	True	240	89	0.675415	0.673038	10	10	0.673038	0	0	0	0	10	10
1b0h_1b5h	True	238	203	1.76089	0.684186	10	10	0.684186	0	0	0	0	10	10
1b0h_1jet	True	236	37	1.70877	0.678823	10	10	0.678823	0	0	0	0	10	10
1b1h_1b05	True	239	25	-4.3094	2.95225	6	1	None	0	0	0	0	6	1
1b1h_1b3l	True	227	36	-4.18897	2.75257	6	2	None	0	0	0	0	6	2
1b1h_1b5h	True	235	42	-4.11501	2.90658	6	1	None	0	0	0	0	6	1
1b1h_1jet	True	236	72	-4.24646	2.87926	6	2	None	0	0	0	0	6	2
1b2h_1b05	True	240	65	-4.32703	0.832959	0	0	None	0	0	0	0	0	0
1b2h_1b3l	True	227	132	-4.36807	0.640074	0	0	None	0	0	0	0	0	0
1b2h_1b5h	True	235	67	-4.59645	0.56262	1	1	0.641167	0	0	1	1	0	0
1b2h_1jet	True	236	71	-4.5322	1.2282	0	0	None	0	0	0	0	0	0
1b32_1b3l	True	225	181	-4.64417	1.62858	1	1	1.52586	0	0	0	0	1	1
1b3f_1b05	True	240	96	-4.19836	1.55003	0	0	None	0	0	0	0	0	0
1b3f_1b3l	True	227	202	-3.69039	2.49775	0	0	None	0	0	0	0	0	0
1b3f_1b5h	True	235	231	-4.49219	1.20877	0	0	None	0	0	0	0	0	0
1b3f_1jet	True	236	218	-4.51843	1.18743	0	0	None	0	0	0	0	0	0
1b3g_1b3l	True	225	156	-4.33388	0.313967	2	2	0.393181	0	0	0	0	2	2
1b3h_1b05	True	240	163	-4.55742	1.73395	0	0	None	0	0	0	0	0	0
1b3h_1b3l	True	225	184	-4.37973	1.67766	0	0	None	0	0	0	0	0	0
1b3h_1b5h	True	235	155	-4.62442	1.72842	0	0	None	0	0	0	0	0	0
1b3h_1jet	True	238	156	-4.49104	1.90524	0	0	None	0	0	0	0	0	0
1b40_1b3l	True	227	74	-0.366081	4.50392	6	1	None	0	0	0	0	6	1
1b4h_1b3l	True	227	204	-4.11391	2.19757	1	0	None	0	0	1	0	0	0
1b4z_1b05	True	240	218	-3.95663	0.861282	0	0	None	0	0	0	0	0	0
1b4z_1b3l	True	227	103	-4.38363	2.22905	0	0	None	0	0	0	0	0	0
1b4z_1b5h	True	234	190	-4.23135	0.791056	0	0	None	0	0	0	0	0	0
1b4z_1jet	True	238	112	-4.42679	1.58645	0	0	None	0	0	0	0	0	0
1b52_1b3l	True	227	219	-4.21039	1.27199	1	1	1.37974	0	0	0	0	1	1
1b58_1b05	True	240	97	-4.24497	0.893519	6	6	0.896839	0	0	0	0	6	6
1b58_1b3l	True	227	150	4.45751	3.46893	6	2	None	0	0	0	0	6	2
1b58_1b5h	True	235	93	-4.811	1.12467	6	5	None	0	0	0	0	6	5
1b58_1jet	True	238	107	-4.81153	1.07409	6	5	None	0	0	0	0	6	5
1b5i_1b05	True	240	36	-3.94179	0.749416	1	0	None	0	0	1	0	0	0
1b5i_1b3l	True	227	187	-4.3988	2.28603	1	0	None	0	0	1	0	0	0
1b5i_1b5h	True	235	48	-4.16206	1.85053	1	1	0.847456	0	0	1	1	0	0
1b5i_1jet	True	233	90	-4.55018	1.91319	1	0	None	0	0	1	0	0	0
1b5j_1b32	True	239	186	-4.65456	1.85468	0	0	None	0	0	0	0	0	0
1b5j_1b3l	True	225	152	-4.3389	2.90438	0	0	None	0	0	0	0	0	0
1b5j_1b4h	True	234	145	-4.55876	2.07839	0	0	None	0	0	0	0	0	0
1b6h_1b3l	True	225	193	-4.37352	1.88302	1	0	None	0	0	0	0	1	0
1b7h_1b05	True	237	217	-4.31323	0.920931	1	1	1.36057	0	0	0	0	1	1
1b7h_1b3l	True	226	132	-4.29018	0.846424	0	0	None	0	0	0	0	0	0
1b7h_1b5h	True	238	212	-4.50731	0.85592	1	1	1.21841	0	0	0	0	1	1
1b7h_1jet	True	236	198	-4.3828	1.26668	1	1	1.55555	0	0	0	0	1	1
1b9j_1b05	True	240	117	-4.23275	1.46502	2	2	1.21647	0	0	0	0	2	2
1b9j_1b3l	True	225	209	-4.44217	1.97156	2	1	None	0	0	0	0	2	1
1b9j_1b5h	True	234	204	-4.41755	1.5274	2	2	1.26528	0	0	0	0	2	2
1b9j_1jet	True	238	216	-4.39434	1.54138	2	1	None	0	0	0	0	2	1
1bcd_6h29	True	243	114	-0.512901	2.50352	0	0	None	0	0	0	0	0	0
1bju_3gy2	True	243	128	-2.84158	0.759299	1	1	1.11747	0	0	0	0	1	1
1bju_3gy4	True	243	113	-1.82318	3.69936	1	0	None	0	0	0	0	1	0
1c1v_1c1u	True	243	25	-3.5632	1.44497	0	0	None	0	0	0	0	0	0
1c5o_1k21	True	243	87	-1.43361	0.488818	0	0	None	0	0	0	0	0	0
1c5p_5mnn	True	238	193	-1.68979	0.611984	6	6	0.611984	0	0	0	0	6	6
1cbx_1cps	True	235	197	-2.16536	1.62252	0	0	None	0	0	0	0	0	0
1cbx_1hee	True	243	159	-2.59185	1.63346	0	0	None	0	0	0	0	0	0
1cbx_1iy7	True	240	160	-2.57372	1.25313	0	0	None	0	0	0	0	0	0
1cbx_2ctc	True	242	200	-2.24948	2.0003	0	0	None	0	0	0	0	0	0
1cbx_2rfh	True	201	73	-1.98	1.19488	0	0	None	0	0	0	0	0	0
1cbx_6cpa	True	243	125	-1.4222	2.96814	0	0	None	0	0	0	0	0	0
1cbx_8cpa	True	242	148	-1.66249	2.83719	0	0	None	0	0	0	0	0	0
1ciz_1b8y	True	243	131	-5.15542	2.37326	0	0	None	0	0	0	0	0	0
1cps_1cbx	True	218	49	-2.4944	0.783732	0	0	None	0	0	0	0	0	0
1cps_2rfh	True	201	102	-1.56323	1.60069	0	0	None	0	0	0	0	0	0
1cps_3fvl	True	237	47	-1.49359	1.37047	1	1	0.496799	0	0	0	0	1	1
1e1v_6q4e	True	243	108	-1.85742	1.75531	0	0	None	0	0	0	0	0	0
1e1v_6q4g	True	243	196	-2.1671	1.47352	0	0	None	0	0	0	0	0	0
1ftm_1my4	True	242	133	-2.70843	1.41199	1	1	1.28764	0	0	0	0	1	1
1ftm_2al5	True	241	191	-2.78538	3.21884	1	0	None	0	0	0	0	1	0
1ftm_3rtf	True	240	171	-2.32621	3.10701	1	0	None	0	0	0	0	1	0
1g98_1u0g	True	229	59	-2.27085	1.81114	0	0	None	0	0	0	0	0	0
1gj6_1o2q	True	243	7	-3.19679	0.322116	0	0	None	0	0	0	0	0	0
1hee_1iy7	True	228	201	-2.53267	1.19834	1	1	0.325434	1	1	0	0	0	0
1jeu_1b05	True	240	211	-4.29771	0.953693	0	0	None	0	0	0	0	0	0
1jeu_1b32	True	239	210	-4.46039	2.09534	0	0	None	0	0	0	0	0	0
1jeu_1b3l	True	225	222	-4.35585	1.99983	0	0	None	0	0	0	0	0	0
1jeu_1b4h	True	234	108	-4.53621	2.09333	0	0	None	0	0	0	0	0	0
1jeu_1b5h	True	238	75	-4.63203	2.13913	0	0	None	0	0	0	0	0	0
1jeu_1jet	True	239	75	-4.54076	1.14162	0	0	None	0	0	0	0	0	0
1jev_1b05	True	240	84	-3.86526	0.584066	6	6	0.562412	0	0	0	0	6	6
1jev_1b3l	True	227	221	-3.09387	2.62716	6	4	None	0	0	0	0	6	4
1jev_1b5h	True	235	82	-3.30718	0.548199	6	6	0.558262	0	0	0	0	6	6
1jev_1jet	True	236	28	-3.53279	0.600071	6	6	0.598906	0	0	0	0	6	6
1k4g_1r5y	True	243	126	-3.10009	2.35729	0	0	None	0	0	0	0	0	0
1k4h_1r5y	True	243	153	-3.01475	0.519044	1	1	0.748412	0	0	0	0	1	1
1koj_1u0g	True	239	70	-3.03272	2.82955	0	0	None	0	0	0	0	0	0
1lan_1lcp	True	229	194	-1.81263	1.73606	0	0	None	0	0	0	0	0	0
1ndz_1o5r	True	241	83	-2.93303	3.99959	7	2	None	0	0	0	0	7	2
1o2h_1o3f	True	243	41	-2.74512	0.759227	0	0	None	0	0	0	0	0	0
1o2j_1gi1	True	243	238	-2.64887	1.03058	1	1	1.48659	0	0	0	0	1	1
1o2j_1o3d	True	243	80	-2.73575	2.30204	1	1	1.84525	0	0	0	0	1	1
1o2q_1gj6	True	243	42	-2.89139	1.1864	0	0	None	0	0	0	0	0	0
1o2z_1o2w	True	243	15	-2.82673	0.539784	0	0	None	0	0	0	0	0	0
1o30_1o2w	True	243	18	-2.79796	0.490775	0	0	None	0	0	0	0	0	0
1o36_1o2w	True	243	65	-3.00579	0.966721	0	0	None	0	0	0	0	0	0
1o36_1o30	True	166	35	-3.22904	1.59485	0	0	None	0	0	0	0	0	0
1o3d_1gi1	True	243	8	-2.85589	0.367566	0	0	None	0	0	0	0	0	0
1o3d_1o2j	True	243	48	-2.75851	0.275707	0	0	None	0	0	0	0	0	0
1o3f_1o2h	True	243	6	-3.10516	1.04854	0	0	None	0	0	0	0	0	0
1o5r_1ndz	True	240	44	-2.4522	1.43697	0	0	None	0	0	0	0	0	0
1o5r_1qxl	True	242	182	-0.794472	1.50167	6	5	None	0	0	0	0	6	5
1o5r_1uml	True	242	75	-2.58315	1.19751	6	5	None	0	0	0	0	6	5
1ppk_1ppl	True	242	13	-3.64425	1.02536	2	2	0.994459	1	1	0	0	1	1
1qkb_1b3l	True	227	189	-4.21598	0.16249	2	2	0.183395	0	0	0	0	2	2
1sqa_1owh	True	243	53	-2.70666	2.45969	0	0	None	0	0	0	0	0	0
1uml_1o5r	True	241	128	-2.6335	5.54804	6	1	None	0	0	0	0	6	1
1uw6_3u8j	True	222	160	-2.02444	1.58549	1	1	1.16081	0	0	0	0	1	1
1v2j_5mnn	True	242	146	-1.68672	0.453044	0	0	None	0	0	0	0	0	0
1v2u_5mnn	True	238	193	-1.68981	0.450144	0	0	None	0	0	0	0	0	0
1w11_1w13	True	194	156	-3.1074	1.31801	1	1	1.09842	0	0	1	1	0	0
1wvj_1my4	True	242	140	-2.64888	3.67012	2	0	None	2	0	0	0	0	0
1wvj_2al5	True	238	205	3.99885	3.8916	9	3	None	2	0	0	0	7	3
1wvj_3rtf	True	240	168	-2.47765	3.77207	8	3	None	1	0	0	0	7	3
1y3v_1yp9	True	228	32	-2.49953	1.42193	3	2	None	0	0	0	0	3	2
1yq7_2f9k	True	225	5	-3.92872	0.623376	0	0	None	0	0	0	0	0	0
2cer_2ceq	True	211	112	0.00416679	4.5555	0	0	None	0	0	0	0	0	0
2cet_2ces	True	243	176	-3.51076	5.06045	0	0	None	0	0	0	0	0	0
2e91_2e92	True	242	87	-3.18387	1.22091	0	0	None	0	0	0	0	0	0
2e92_2e91	True	239	19	-2.97287	0.520872	0	0	None	0	0	0	0	0	0
2e92_2e94	True	243	242	-1.66845	3.04774	0	0	None	0	0	0	0	0	0
2f7p_2f7o	True	243	25	0.832631	2.1445	0	0	None	0	0	0	0	0	0
2f9k_1yq7	True	237	229	-3.83341	0.352843	0	0	None	0	0	0	0	0	0
2hb3_5upz	True	243	157	-3.66661	1.38019	6	6	1.43668	1	1	0	0	5	5
2hzy_1hyo	True	227	99	-2.71615	2.50788	0	0	None	0	0	0	0	0	0
2i4u_2i0a	True	240	112	-3.19322	1.23141	2	1	None	2	1	0	0	0	0
2i4u_3gi6	True	240	120	-3.01725	1.22603	2	0	None	2	0	0	0	0	0
2i4u_4zip	True	241	115	-3.3419	1.50376	1	0	None	1	0	0	0	0	0
2i4u_5uov	True	243	105	-3.16155	1.34734	2	1	None	2	1	0	0	0	0
2j4g_2vvn	True	206	123	-2.17623	0.786114	1	1	0.778927	0	0	0	0	1	1
2j7d_2ces	True	243	44	-3.0741	1.00746	1	1	1.83251	0	0	0	0	1	1
2j7e_2ces	True	243	33	-3.05502	0.905454	1	1	1.02769	0	0	0	0	1	1
2j7f_2ces	True	243	224	-3.00917	1.93001	0	0	None	0	0	0	0	0	0
2j7g_2ces	True	243	154	-3.0438	2.12105	0	0	None	0	0	0	0	0	0
2nmx_2nn1	True	243	34	-2.78596	0.962561	1	1	1.24157	0	0	0	0	1	1
2nn1_2nmx	True	239	88	-2.57838	1.00583	0	0	None	0	0	0	0	0	0
2olb_1b05	True	240	211	-4.39086	1.29031	0	0	None	0	0	0	0	0	0
2olb_1b3l	True	227	122	-4.29911	1.17617	0	0	None	0	0	0	0	0	0
2olb_1b5h	True	234	100	-4.49533	0.735634	0	0	None	0	0	0	0	0	0
2olb_1jet	True	238	224	-4.54181	1.23849	0	0	None	0	0	0	0	0	0
2qbs_2h4k	True	243	114	-2.6234	1.06749	0	0	None	0	0	0	0	0	0
2qi7_3o9a	True	240	174	-2.9897	3.38181	1	0	None	1	0	0	0	0	0
2qi7_4djo	True	242	142	-3.17513	3.23908	1	0	None	1	0	0	0	0	0
2qi7_4djp	True	241	182	-3.415	2.85032	1	0	None	1	0	0	0	0	0
2qi7_4djq	True	242	134	-3.24486	3.21819	1	0	None	1	0	0	0	0	0
2rfh_1cbx	True	218	77	-2.2984	1.35792	0	0	None	0	0	0	0	0	0
2rfh_1cps	True	235	39	-2.11915	1.25873	0	0	None	0	0	0	0	0	0
2rfh_3fvl	True	237	30	-1.93384	1.76055	0	0	None	0	0	0	0	0	0
2rka_2rkd	True	241	119	-2.00986	1.4242	0	0	None	0	0	0	0	0	0
2rkd_2rka	True	239	112	-1.93895	1.50202	1	1	0.777865	1	1	0	0	0	0
2vot_2vmf	True	242	138	-3.24818	2.951	0	0	None	0	0	0	0	0	0
2vvn_2j4g	True	191	89	-2.36693	0.768814	1	1	1.15685	0	0	0	0	1	1
2wky_2f34	True	243	138	-2.14249	0.760697	0	0	None	0	0	0	0	0	0
2wky_2f35	True	243	170	-2.06205	0.847074	0	0	None	0	0	0	0	0	0
2wky_3s2v	True	243	174	-2.41796	0.919272	0	0	None	0	0	0	0	0	0
2wyg_2vh0	True	243	171	-2.94438	1.23642	2	2	1.49382	0	0	0	0	2	2
2wyj_2vh0	True	243	84	-3.01863	1.07696	2	2	0.527592	0	0	0	0	2	2
2xdx_5fnc	True	243	199	-1.397	0.854707	1	1	1.13404	0	0	0	0	1	1
2z4o_3gi4	True	240	111	-2.92269	1.28839	1	0	None	1	0	0	0	0	0
2z4o_3gi5	True	240	135	-2.99818	1.32563	1	0	None	1	0	0	0	0	0
2z4o_3mxd	True	240	107	-3.42645	1.42657	1	1	0.920619	1	1	0	0	0	0
2zb1_3d83	True	240	142	-2.24954	1.80438	1	0	None	0	0	0	0	1	0
2zdk_2zq2	True	243	148	-3.55187	1.16376	0	0	None	0	0	0	0	0	0
2zdn_2zq2	True	243	116	-3.52489	1.11947	5	4	None	0	0	0	0	5	4
3b25_2qg2	True	243	84	-1.53382	0.635589	7	7	0.737411	0	0	0	0	7	7
3b25_3b26	True	243	42	-1.33438	4.62516	7	1	None	0	0	0	0	7	1
3b25_3r4n	True	243	56	-1.34509	4.58109	7	1	None	0	0	0	0	7	1
3b25_3rlp	True	243	56	-1.32463	4.33509	7	2	None	0	0	0	0	7	2
3b26_3b25	True	243	136	-1.77504	1.89136	0	0	None	0	0	0	0	0	0
3b3w_3b7i	True	228	158	-1.96048	0.389788	1	1	0.18698	1	1	0	0	0	0
3b68_2ax9	True	172	16	40.2135	1.85901	7	6	None	0	0	0	0	7	6
3bft_1my4	True	242	136	-2.54189	0.752724	0	0	None	0	0	0	0	0	0
3bft_2al5	True	238	173	-2.74094	0.863886	0	0	None	0	0	0	0	0	0
3bft_3rtf	True	239	134	-2.16563	2.4944	0	0	None	0	0	0	0	0	0
3bl1_2weh	True	208	18	5.11321	2.70383	0	0	None	0	0	0	0	0	0
3djk_2i0a	True	240	71	-3.40489	0.980222	0	0	None	0	0	0	0	0	0
3djk_3gi6	True	240	87	-3.11135	1.00229	0	0	None	0	0	0	0	0	0
3djk_4zip	True	241	235	-3.35852	1.9031	0	0	None	0	0	0	0	0	0
3djk_5uov	True	243	201	-3.27566	1.20629	0	0	None	0	0	0	0	0	0
3dk1_2i0a	True	240	29	-1.58914	1.74374	1	0	None	1	0	0	0	0	0
3dk1_3gi6	True	240	237	-2.9617	1.96906	1	0	None	1	0	0	0	0	0
3dk1_4zip	True	241	223	-3.00201	1.3317	5	4	None	0	0	0	0	5	4
3dk1_5uov	True	243	41	-3.4674	1.16532	5	5	0.821594	0	0	0	0	5	5
3dln_3rt8	True	242	185	-1.94877	3.46391	0	0	None	0	0	0	0	0	0
3dp9_4wkb	True	224	220	-3.52217	0.482521	1	1	0.590938	0	0	0	0	1	1
3dx2_3dx1	True	242	58	-3.18221	1.02552	1	1	0.940341	0	0	0	0	1	1
3dx2_3dx3	True	243	55	-2.97806	1.00255	1	1	1.07101	0	0	0	0	1	1
3dx2_3dx4	True	243	23	-1.67658	1.61452	1	1	0.900252	0	0	0	0	1	1
3f3c_3f48	True	195	4	7.45425	0.774984	6	5	None	0	0	0	0	6	5
3f3d_3f48	True	182	64	-1.87448	1.84271	1	0	None	0	0	0	0	1	0
3f3e_3f48	True	193	123	-1.81474	1.7838	2	2	1.47885	0	0	0	0	2	2
3f80_3kv2	True	242	155	-1.81148	1.67352	2	1	None	2	1	0	0	0	0
3fas_1my4	True	242	183	-2.35362	1.56021	1	1	0.497461	1	1	0	0	0	0
3fas_1syh	True	242	158	-2.14963	1.14902	1	1	1.38939	1	1	0	0	0	0
3fas_1syi	True	242	147	-2.01623	4.41636	1	0	None	1	0	0	0	0	0
3fas_2al5	True	240	180	-2.52712	1.40408	1	1	0.685126	1	1	0	0	0	0
3fas_3rt8	True	242	148	-1.98089	3.49103	0	0	None	0	0	0	0	0	0
3fas_3rtf	True	240	157	-2.41614	1.55069	1	1	0.335705	1	1	0	0	0	0
3fat_3rt8	True	242	206	-2.61913	1.87617	1	0	None	0	0	0	0	1	0
3ff3_3fee	True	224	217	-1.33568	2.21933	3	0	None	3	0	0	0	0	0
3fvl_1cps	True	237	184	-2.43023	0.889917	1	1	0.740169	1	1	0	0	0	0
3g2z_3g32	True	229	49	153.998	2.86303	0	0	None	0	0	0	0	0	0
3g2z_3g35	True	243	37	-1.35113	3.5592	0	0	None	0	0	0	0	0	0
3g2z_4de0	True	243	38	-1.3508	3.53894	0	0	None	0	0	0	0	0	0
3g2z_4de1	True	243	38	-1.37583	3.53919	0	0	None	0	0	0	0	0	0
3g2z_4de2	True	243	30	-0.681937	3.34316	0	0	None	0	0	0	0	0	0
3g2z_6md8	True	243	78	-0.951664	2.7349	0	0	None	0	0	0	0	0	0
3g32_3g2z	True	243	220	-1.71498	1.50452	0	0	None	0	0	0	0	0	0
3gc4_3gc5	True	161	142	-3.74309	1.95971	0	0	None	0	0	0	0	0	0
3gc5_4q4s	True	243	96	-3.12509	0.65598	1	1	0.999322	0	0	1	1	0	0
3ge7_3gc5	True	164	138	-3.65919	2.02104	5	3	None	0	0	0	0	5	3
3gv9_4jxs	True	230	228	-1.06347	1.65637	0	0	None	0	0	0	0	0	0
3gy4_5mnn	True	240	199	-1.7988	0.525025	6	6	0.538319	0	0	0	0	6	6
3gy7_5mnn	True	240	202	-1.69	0.506205	6	6	0.506205	0	0	0	0	6	6
3hs4_2hnc	True	239	185	-1.64921	2.15497	1	0	None	0	0	0	0	1	0
3hs4_3ni5	True	240	60	-2.04115	2.34176	1	0	None	0	0	0	0	1	0
3i7e_2i0a	True	241	216	-3.69685	0.491892	2	2	0.263378	2	2	0	0	0	0
3i7e_3gi6	True	242	166	-3.34511	1.28409	2	1	None	2	1	0	0	0	0
3i7e_4zip	True	243	105	-3.34184	1.47826	1	0	None	1	0	0	0	0	0
3i7e_5uov	True	243	115	-3.49436	1.40776	2	0	None	2	0	0	0	0	0
3ioc_3iob	True	218	181	-2.95898	6.83984	6	0	None	0	0	0	0	6	0
3ioc_3ioe	True	241	236	-3.12264	1.13061	6	6	1.04487	0	0	0	0	6	6
3iod_3iob	False	178	None	None	None	0	0	0	0	0	0	0	0	0
3ioe_3iob	True	179	57	-2.88073	5.11831	0	0	None	0	0	0	0	0	0
3iue_3iub	True	238	206	-1.06751	2.12999	2	0	None	2	0	0	0	0	0
3ivc_3ivx	True	218	62	-2.8804	0.721278	6	6	0.770852	0	0	0	0	6	6
3ivc_4mq6	True	218	43	-2.82933	2.15506	7	6	None	1	1	0	0	6	5
3ivc_4muf	True	226	63	-2.75568	0.672724	7	6	None	1	0	0	0	6	6
3ivc_4mul	True	218	60	-2.85662	0.93066	1	1	1.05309	1	1	0	0	0	0
3lgs_2qtt	True	243	116	-1.3694	1.60256	0	0	None	0	0	0	0	0	0
3lp4_3kv2	True	242	134	-1.49412	1.14828	0	0	None	0	0	0	0	0	0
3mfv_3kv2	True	242	72	-1.36686	0.434572	0	0	None	0	0	0	0	0	0
3mhc_2hnc	True	239	148	-2.45637	0.429856	6	6	0.403446	0	0	0	0	6	6
3mhc_3ni5	True	240	140	-2.5214	0.532247	6	6	0.536796	0	0	0	0	6	6
3n2v_3f18	True	238	9	-2.27775	0.767069	0	0	None	0	0	0	0	0	0
3n76_3n7a	True	206	62	3.65879	4.46557	0	0	None	0	0	0	0	0	0
3n86_4ciw	True	243	150	-3.0297	1.8852	0	0	None	0	0	0	0	0	0
3o9a_2qi7	True	242	219	-3.38784	1.93468	1	0	None	1	0	0	0	0	0
3o9d_2qi3	True	243	191	-3.29855	1.06165	1	1	0.988021	1	1	0	0	0	0
3o9d_2qi4	True	240	116	-3.40202	0.950434	1	1	0.831551	1	1	0	0	0	0
3oe5_3oe4	True	242	3	-3.96057	0.458882	1	1	0.535406	1	1	0	0	0	0
3q44_3ebh	True	208	94	-3.84323	3.80031	6	1	None	0	0	0	0	6	1
3r4m_5fnc	True	243	195	-1.39709	3.49992	0	0	None	0	0	0	0	0	0
3rlb_4pop	True	241	143	-2.41274	0.906681	1	1	1.00736	0	0	0	0	1	1
3rlp_3b25	True	243	169	-1.50168	3.68083	2	2	1.20683	0	0	0	0	2	2
3ryz_3ryx	True	243	32	-1.62276	1.38525	0	0	None	0	0	0	0	0	0
3rz1_3ryx	True	243	21	-1.72313	1.71469	0	0	None	0	0	0	0	0	0
3rz7_3ryx	True	243	110	-1.5597	1.63036	0	0	None	0	0	0	0	0	0
3s9e_6f28	True	243	192	-2.33193	3.76802	1	0	None	1	0	0	0	0	0
3st5_2i0a	True	240	222	-3.36486	1.70347	1	0	None	1	0	0	0	0	0
3st5_3gi6	True	240	117	-2.98547	1.47285	1	0	None	1	0	0	0	0	0
3st5_4zip	True	241	168	-3.31857	1.1838	6	5	None	1	1	0	0	5	4
3st5_5uov	True	243	183	-3.89967	1.18307	6	6	1.36474	1	1	0	0	5	5
3u8j_1uw6	True	225	149	-1.95556	2.24099	1	1	1.19692	0	0	1	1	0	0
3u8k_3u8j	True	223	103	-1.86159	1.77801	1	1	1.78374	0	0	0	0	1	1
3u8k_3u8l	True	243	29	-1.87394	1.09695	0	0	None	0	0	0	0	0	0
3u8l_3u8j	True	217	18	3.51024	0.661217	0	0	None	0	0	0	0	0	0
3u8l_3u8k	True	234	10	-1.72169	0.882073	0	0	None	0	0	0	0	0	0
3u93_6f28	True	243	187	-2.6312	1.96312	1	1	0.976527	1	1	0	0	0	0
3ui7_3uuo	True	243	41	-1.0814	2.86573	0	0	None	0	0	0	0	0	0
3uo4_3up2	True	241	9	-3.29699	2.27922	0	0	None	0	0	0	0	0	0
3uod_3up2	True	242	26	-2.70014	1.52819	0	0	None	0	0	0	0	0	0
3up2_3uo4	True	240	9	-2.49558	2.62951	0	0	None	0	0	0	0	0	0
3up2_3uod	True	231	63	-2.58395	1.61745	0	0	None	0	0	0	0	0	0
3uuo_3ui7	True	243	64	-2.1117	0.788314	0	0	None	0	0	0	0	0	0
3uxk_3uxl	True	172	87	-2.78696	0.385716	1	0	None	0	0	1	0	0	0
3v2p_3v2n	True	236	155	-1.88416	1.45889	1	1	1.52812	0	0	0	0	1	1
4a4w_2yfe	True	213	89	-2.86226	1.34271	2	2	1.47843	0	0	0	0	2	2
4agn_4agm	True	242	125	-2.03924	0.302131	1	1	0.317729	0	0	1	1	0	0
4ago_4agm	True	242	155	-1.46475	5.0627	2	0	None	0	0	0	0	2	0
4aje_4aj4	True	218	164	2.57302	4.04154	7	2	None	0	0	0	0	7	2
4aje_4ajl	True	236	207	-0.473158	3.96717	7	2	None	0	0	0	0	7	2
4b74_4b73	True	168	59	-3.77445	1.15424	0	0	None	0	0	0	0	0	0
4bak_4bao	True	226	186	-4.23842	2.95926	0	0	None	0	0	0	0	0	0
4bqg_4cwo	True	243	233	-1.69752	2.28012	8	8	1.22607	0	0	0	0	8	8
4ciw_3n7a	True	192	120	-2.40765	1.43172	0	0	None	0	0	0	0	0	0
4djo_2qi7	True	242	105	-3.6916	1.1753	0	0	None	0	0	0	0	0	0
4djr_2qi3	True	243	115	-3.22993	2.82018	1	0	None	1	0	0	0	0	0
4djr_2qi4	True	240	215	-3.32311	2.41292	0	0	None	0	0	0	0	0	0
4do4_4do5	True	187	123	-1.59678	1.77404	2	1	None	0	0	1	1	1	0
4ek9_3qox	True	227	216	-2.38032	0.855719	0	0	None	0	0	0	0	0	0
4f3c_1y6q	True	215	106	-3.552	1.19132	1	1	1.6151	0	0	0	0	1	1
4f3c_4f2w	True	209	119	0.123248	2.1826	1	0	None	0	0	0	0	1	0
4igt_2p2a	True	172	128	7.70319	5.81906	1	0	None	0	0	0	0	1	0
4igt_4n07	True	235	169	-3.15251	2.21144	1	0	None	0	0	0	0	1	0
4igt_4x48	True	188	69	0.1753	4.44369	1	0	None	0	0	0	0	1	0
4igt_5zg0	True	220	120	4.60466	3.46159	1	0	None	0	0	0	0	1	0
4igt_5zg1	True	194	109	-0.560269	4.44883	1	0	None	0	0	0	0	1	0
4igt_5zg3	True	197	98	4.48556	3.43803	1	0	None	0	0	0	0	1	0
4io2_4io4	True	187	93	-2.55327	2.2981	0	0	None	0	0	0	0	0	0
4io2_4io5	True	131	33	1.17364	2.94671	0	0	None	0	0	0	0	0	0
4io3_4io4	True	180	112	-2.06751	0.481213	0	0	None	0	0	0	0	0	0
4io3_4io5	True	145	108	-2.11464	1.17046	0	0	None	0	0	0	0	0	0
4io6_4io4	True	185	100	-2.35353	1.23923	1	1	1.88173	0	0	0	0	1	1
4io6_4io5	True	155	87	-1.29672	1.69385	1	1	1.93961	0	0	0	0	1	1
4io7_4io4	False	180	None	None	None	0	0	0	0	0	0	0	0	0
4io7_4io5	False	126	None	None	None	0	0	0	0	0	0	0	0	0
4iwz_2hnc	True	240	124	-2.29195	0.533745	0	0	None	0	0	0	0	0	0
4iwz_3hs4	True	240	12	-2.50315	0.78254	0	0	None	0	0	0	0	0	0
4iwz_3ni5	True	240	234	-2.38775	0.587884	0	0	None	0	0	0	0	0	0
4l50_4l4z	True	160	93	-1.01081	0.787248	2	2	0.891905	0	0	0	0	2	2
4m12_4m0y	True	221	131	-3.90698	1.54837	1	1	1.63377	0	0	0	0	1	1
4m13_4m0y	True	222	103	-3.78696	1.78496	1	1	1.11226	0	0	0	0	1	1
4mc6_4mc9	True	242	162	-3.05967	0.643915	3	3	0.661154	0	0	0	0	3	3
4mc9_4mc6	True	241	139	-3.19206	1.21893	1	1	1.89886	1	1	0	0	0	0
4nwc_3s9e	True	212	122	-1.88029	2.62477	1	0	None	0	0	0	0	1	0
4nwc_3u93	True	193	120	-2.94621	1.50579	1	1	0.969405	0	0	0	0	1	1
4o05_4o07	True	243	229	-3.22218	1.21487	1	1	1.14699	0	0	0	0	1	1
4o07_4o05	True	242	200	-3.00156	0.776328	1	1	0.906219	0	0	0	0	1	1
4pin_6fnr	True	230	227	-1.71492	0.857638	1	1	1.12277	0	0	0	0	1	1
4pop_3rlb	True	242	139	-2.58425	0.794859	1	1	0.630889	0	0	0	0	1	1
4q4o_4q4s	True	243	111	-2.98741	0.339164	0	0	None	0	0	0	0	0	0
4q4o_5jxq	True	243	102	-3.08256	1.29542	0	0	None	0	0	0	0	0	0
4r5t_4zw6	True	242	216	-4.12365	1.61774	0	0	None	0	0	0	0	0	0
4r5t_4zw8	True	242	232	-3.8328	1.7574	0	0	None	0	0	0	0	0	0
4rfc_4ruz	True	243	125	-0.784959	9.00311	1	0	None	0	0	0	0	1	0
4rfd_4ruz	True	243	12	-1.51994	5.35697	0	0	None	0	0	0	0	0	0
4tkh_4tjz	True	234	111	-1.69485	1.06451	1	1	1.65154	0	0	0	0	1	1
4tkj_4tjz	True	238	128	-1.82778	1.72837	1	0	None	0	0	0	0	1	0
4ty7_4x6m	True	243	162	-3.65135	0.868776	1	1	0.766771	0	0	1	1	0	0
4ty7_4x6n	True	242	151	-3.96644	0.939743	1	0	None	0	0	1	0	0	0
4umb_4uma	True	240	145	-2.39719	1.60527	2	2	0.588639	1	1	0	0	1	1
4umc_4uma	True	240	132	-2.34812	2.08149	2	2	1.24393	1	1	0	0	1	1
4x6m_4ty7	True	243	86	0.280484	4.16472	1	0	None	0	0	0	0	1	0
4ygf_5tuo	True	243	19	-2.48233	1.87949	0	0	None	0	0	0	0	0	0
4zw6_4r5t	True	243	101	-3.71997	2.12362	0	0	None	0	0	0	0	0	0
4zx4_4zx3	True	239	1	-2.68953	0.711505	0	0	None	0	0	0	0	0	0
5c2a_5c28	True	242	235	-1.93128	0.37556	2	2	0.461462	0	0	0	0	2	2
5cap_5c8n	True	241	117	-2.39001	2.99595	1	1	1.63673	0	0	0	0	1	1
5cap_5caq	True	240	130	-2.59136	1.76587	2	1	None	0	0	0	0	2	1
5cxa_5czm	True	243	50	-5.74124	1.43597	1	1	0.521831	1	1	0	0	0	0
5czm_5cxa	True	222	138	-5.87434	1.92495	1	1	0.255951	1	1	0	0	0	0
5czm_5d3c	True	228	97	-5.83748	1.31724	1	1	0.807596	1	1	0	0	0	0
5d3c_5czm	True	243	89	-5.78556	1.2707	1	1	1.13425	1	1	0	0	0	0
5edc_5edb	True	236	24	-0.596042	2.15891	0	0	None	0	0	0	0	0	0
5fnc_2xdx	True	243	142	-1.42547	1.42034	0	0	None	0	0	0	0	0	0
5fnc_3r4m	True	243	129	-1.35852	1.34643	0	0	None	0	0	0	0	0	0
5i7y_5i7x	True	135	10	0.0972216	0.567781	1	1	0.746714	0	0	0	0	1	1
5i88_5i80	True	225	121	-2.16787	0.304514	1	1	0.401908	0	0	0	0	1	1
5ioz_5j3l	True	241	179	-2.25135	1.03636	0	0	None	0	0	0	0	0	0
5j20_5j27	True	227	95	-2.31748	2.18865	1	0	None	0	0	0	0	1	0
5j20_5j2x	True	161	32	4.25468	5.15321	1	0	None	0	0	0	0	1	0
5j20_5j64	False	212	None	None	None	0	0	0	0	0	0	0	0	0
5j20_5j82	True	242	198	-2.73728	1.29565	1	1	0.757255	0	0	0	0	1	1
5j3l_5ioz	True	235	160	2.66801	1.7745	1	1	1.49913	1	1	0	0	0	0
5j3l_5j1r	True	241	94	-2.08322	0.602028	6	6	0.719612	1	1	0	0	5	5
5j6l_5j6n	True	226	121	-2.41122	1.12913	2	2	1.19401	0	0	0	0	2	2
5j6l_5j8m	True	227	74	-2.29576	1.84096	2	1	None	0	0	0	0	2	1
5j6l_5j8u	True	224	111	-1.63954	0.869169	2	2	1.10052	0	0	0	0	2	2
5j6m_5j6n	True	225	98	11.0096	4.29668	1	1	0.796933	0	0	0	0	1	1
5j6m_5j8m	True	226	181	-2.69186	1.3144	1	1	0.944098	0	0	0	0	1	1
5j6m_5j8u	True	224	52	-1.88873	1.48063	1	1	1.45366	0	0	0	0	1	1
5j82_5j20	True	242	132	-2.70061	1.94046	4	3	None	1	1	0	0	3	2
5j82_5j2x	True	167	140	2.79421	3.11674	3	0	None	0	0	0	0	3	0
5j82_5j64	True	209	196	22.9391	1.62979	3	1	None	0	0	0	0	3	1
5j82_5j9x	True	242	216	-1.66484	2.29377	4	3	None	1	1	0	0	3	2
5j9x_5j27	True	227	189	-2.44152	0.547595	2	2	0.698677	0	0	0	0	2	2
5j9x_5j2x	True	166	32	3.43757	3.858	2	0	None	0	0	0	0	2	0
5j9x_5j64	True	209	181	4.15548	4.05605	2	0	None	0	0	0	0	2	0
5j9x_5j82	True	242	143	-2.50226	0.480605	2	2	0.618797	0	0	0	0	2	2
5jxq_4q4o	True	243	0	-3.04944	1.24915	0	0	None	0	0	0	0	0	0
5n0f_4d4d	True	243	29	-1.01211	0.666491	1	1	0.0773164	0	0	1	1	0	0
5n2z_5n3v	True	242	182	-4.11559	1.53192	1	0	None	0	0	1	0	0	0
5nkb_5nki	True	243	235	-3.0169	1.28934	0	0	None	0	0	0	0	0	0
5nn6_5nn5	True	215	152	-2.01264	1.51085	0	0	None	0	0	0	0	0	0
5nw1_4w9f	True	243	115	-3.5797	0.969582	0	0	None	0	0	0	0	0	0
5nxi_3mho	True	243	59	-3.08604	5.24992	7	0	None	0	0	0	0	7	0
5nxi_4q6e	True	243	55	-3.26951	1.65166	7	4	None	0	0	0	0	7	4
5nxi_5byi	True	243	75	-2.80929	4.91017	7	1	None	0	0	0	0	7	1
5nxi_5nxw	True	243	56	-1.87696	5.44931	7	0	None	0	0	0	0	7	0
5o1d_5aoj	True	242	204	-1.9951	0.654828	1	1	0.48586	0	0	0	0	1	1
5o1d_5o1h	True	240	233	-2.04777	1.03256	1	1	0.773638	0	0	0	0	1	1
5o1f_5aoj	True	240	171	-2.18631	1.38077	1	1	1.51839	0	0	0	0	1	1
5o1f_5o1h	True	240	202	-2.1063	0.896972	1	1	0.608643	0	0	0	0	1	1
5o1h_5aoj	True	242	28	-1.9581	0.768186	1	1	0.228322	0	0	0	0	1	1
5o1h_5o1d	True	243	85	-2.01717	0.821116	1	1	0.543439	0	0	0	0	1	1
5o1h_5o1f	True	238	189	-1.92718	0.632113	1	1	0.466519	0	0	0	0	1	1
5oa2_5o9q	True	243	34	-3.90371	1.47621	0	0	None	0	0	0	0	0	0
5tmn_5m9w	True	239	125	-4.26623	0.271304	2	2	0.266684	0	0	0	0	2	2
5tmn_5ma7	True	213	99	-3.72727	0.669774	2	2	0.509033	0	0	0	0	2	2
5tmp_4tmk	True	143	21	-5.34639	1.47063	0	0	None	0	0	0	0	0	0
5u13_5u0y	True	243	45	-2.496	1.01159	1	0	None	0	0	0	0	1	0
5u13_5u11	True	243	55	-2.69429	0.90692	1	0	None	0	0	0	0	1	0
5ult_2i0a	True	240	193	-3.69947	0.825534	1	1	0.682129	1	1	0	0	0	0
5ult_3gi6	True	240	6	-2.87276	2.03411	1	0	None	1	0	0	0	0	0
5ult_4zip	True	241	104	-1.14399	0.769893	1	1	0.902309	1	1	0	0	0	0
5ult_5uov	True	243	168	-3.10223	0.712674	1	1	1.75288	1	1	0	0	0	0
5vb6_5vb7	True	229	102	28.1467	1.57997	6	6	1.39231	0	0	0	0	6	6
5vb7_5vb6	True	242	28	1.61964	1.62141	0	0	None	0	0	0	0	0	0
6ayr_6ayq	True	95	37	3.04418	1.94158	1	0	None	0	0	0	0	1	0
6ays_6ayq	True	88	73	12.6016	3.46076	1	0	None	0	0	0	0	1	0
6ayt_6ayo	True	232	113	-3.11131	0.859706	0	0	None	0	0	0	0	0	0
6bs4_6bs3	True	242	150	-3.765	2.06877	2	2	1.26198	2	2	0	0	0	0
6cbf_6cbg	True	226	56	6.50046	2.75486	0	0	None	0	0	0	0	0	0
6e5l_6e5t	True	243	222	-2.32381	1.11972	1	1	0.981799	0	0	0	0	1	1
6elp_6fcj	True	113	48	7.4363	2.62354	0	0	None	0	0	0	0	0	0
6fnq_6fnr	True	228	188	-1.60534	0.749822	1	1	1.0135	0	0	0	0	1	1
6ftw_5laq	True	237	230	3.15369	1.93113	0	0	None	0	0	0	0	0	0
6gg4_6nu1	True	233	15	3.03899	0.871744	6	5	None	0	0	0	0	6	5
6gg4_6nu5	True	219	22	2.49982	0.953573	6	5	None	0	0	0	0	6	5
6ggb_2vuk	True	241	41	-1.71461	0.759107	0	0	None	0	0	0	0	0	0
6ggb_6gga	True	243	112	-2.60893	0.863316	0	0	None	0	0	0	0	0	0
6gjr_6gjn	True	242	83	-2.19972	0.577979	1	1	0.809944	0	0	0	0	1	1
6h29_1bcd	True	243	184	-1.23531	3.82941	1	0	None	1	0	0	0	0	0
6h29_2o4z	False	5	None	None	None	0	0	0	0	0	0	0	0	0
6ior_6iou	True	127	110	-1.41506	1.99033	0	0	None	0	0	0	0	0	0
6ma3_6ma5	True	243	77	-3.39158	1.61994	0	0	None	0	0	0	0	0	0
6ma4_6ma5	True	243	217	-3.69732	1.34364	1	1	0.349156	1	1	0	0	0	0
6pg8_6pg4	True	243	174	-1.98028	2.0671	0	0	None	0	0	0	0	0	0
6pg9_6pg4	True	240	209	-1.97353	4.99237	1	0	None	1	0	0	0	0	0
6pga_6pg4	True	240	164	-1.89896	4.96732	2	0	None	1	0	0	0	1	0
6pia_6pid	True	241	122	-3.40696	1.08131	2	2	1.38936	0	0	2	2	0	0
6pid_6pia	True	222	109	-2.71539	1.55049	3	1	None	0	0	3	1	0	0
6poi_6pvz	True	236	146	-2.27436	0.33038	0	0	None	0	0	0	0	0	0
6pvz_6poi	True	239	26	-2.36779	0.407917	0	0	None	0	0	0	0	0	0
6qr0_6qqu	True	243	206	-3.2117	0.887347	0	0	None	0	0	0	0	0	0
6qr2_6qqu	True	243	177	-3.14715	0.590768	0	0	None	0	0	0	0	0	0
6qr3_6qqu	True	243	220	-3.16078	0.403885	0	0	None	0	0	0	0	0	0
6qr4_6qqu	True	243	174	-2.77196	2.34795	1	1	0.704983	0	0	0	0	1	1
6qr7_6qqu	True	243	161	-3.06374	1.49905	6	6	0.859785	0	0	0	0	6	6
6stl_6ssy	True	109	97	-1.97413	0.197545	3	3	0.206781	3	3	0	0	0	0
6u8b_6u6w	True	243	76	-2.27174	0.355235	0	0	None	0	0	0	0	0	0
