# Supplementary material for: FastGrow: on-the-fly growing and its application to DYRK1A
Source: J Comput Aided Mol Des. 2022 Aug 22;36(9):639–51. doi: 10.1007/s10822-022-00469-y (PMC9512872; doi:10.1007/s10822-022-00469-y)
Supplement: Supplementary file 2 — (zip 344 KB) [file 10822_2022_469_MOESM2_ESM.zip › results/docking_comparison/cross_growing_optimization_times.csv]

0	5	038
0	6	526
0	4	750
0	3	946
1	3	954
1	8	929
1	10	972
1	3	526
0	54	986
1	8	470
1	9	536
1	4	980
0	53	628
1	9	296
1	11	526
0	55	881
1	4	658
0	53	452
1	8	702
1	11	104
0	54	636
1	3	120
0	54	919
1	10	962
1	10	489
0	55	706
0	55	675
1	5	723
0	53	538
1	8	163
1	7	710
0	57	206
1	5	326
0	55	603
1	9	313
1	12	121
1	4	027
0	53	154
1	7	396
1	8	265
1	12	276
0	53	191
1	13	023
0	53	232
1	3	360
0	53	601
1	6	873
1	9	407
1	2	778
0	55	932
1	6	859
1	9	063
0	5	416
0	13	315
0	15	864
0	22	716
0	8	464
0	7	419
0	14	688
0	14	674
0	13	617
0	15	072
0	13	698
0	14	276
0	13	241
0	36	673
0	16	207
0	13	832
0	15	541
0	9	646
0	9	160
0	12	281
0	13	619
0	12	539
0	24	356
0	17	352
0	16	419
1	2	046
1	12	211
0	55	393
1	12	104
1	7	132
1	7	798
1	3	764
0	53	753
1	6	786
1	10	125
0	13	344
0	13	276
0	26	968
0	10	125
0	36	809
0	15	308
0	15	359
0	16	791
0	14	485
0	28	173
0	28	556
0	28	861
0	28	148
0	15	785
0	15	013
0	16	100
0	33	614
0	38	072
0	38	915
0	48	014
0	53	462
0	27	010
0	36	377
0	7	557
0	7	390
0	7	479
0	43	163
0	12	822
0	12	840
0	12	408
0	26	271
0	18	560
0	18	051
0	17	036
0	18	167
0	18	055
0	17	561
0	18	653
0	18	133
0	49	563
0	20	398
0	44	552
0	45	568
0	44	942
0	46	526
0	15	095
0	16	741
0	16	102
0	15	972
0	16	542
0	14	847
0	14	507
1	2	784
0	54	251
1	8	682
1	6	974
0	25	372
0	44	882
0	49	052
0	43	983
0	45	061
0	15	638
0	15	107
0	15	447
0	7	423
0	7	316
0	21	173
0	14	133
0	11	951
0	11	988
0	12	462
0	23	552
0	23	516
0	8	564
0	42	089
0	42	925
0	43	991
0	27	661
0	26	778
0	25	960
0	8	770
0	8	913
0	8	299
0	9	043
0	8	346
0	13	531
0	17	540
0	12	979
0	13	157
0	11	943
0	9	929
0	43	170
0	45	450
0	45	384
0	46	987
0	43	193
0	45	137
0	44	727
0	46	189
0	11	192
0	21	690
0	13	720
0	14	865
0	15	279
0	12	530
0	11	665
0	11	712
0	14	484
0	12	902
0	12	380
0	12	634
0	12	901
0	10	716
0	12	528
0	11	003
0	12	207
0	15	044
0	8	013
0	6	176
0	6	028
0	6	051
0	7	446
0	7	351
0	5	979
0	15	869
0	14	036
0	14	990
0	10	100
0	7	415
0	7	711
0	10	958
0	10	683
0	45	869
0	46	714
0	45	698
0	46	997
0	22	176
0	25	147
0	19	774
0	19	459
0	25	874
0	18	953
0	19	651
0	19	590
0	17	609
0	10	004
0	14	467
0	14	447
0	11	338
0	10	630
0	28	674
0	14	885
0	19	560
0	44	563
0	48	760
0	42	688
0	35	750
0	38	347
0	8	479
0	11	666
0	8	291
0	22	400
0	21	982
0	21	727
0	12	512
0	43	859
0	45	270
0	47	959
0	46	041
0	8	172
0	12	417
0	11	447
0	12	989
0	12	622
0	12	671
0	11	697
0	22	279
0	21	028
0	23	845
0	26	192
0	11	252
0	6	341
0	44	159
0	34	194
0	23	062
0	22	969
0	10	937
0	11	661
0	26	849
0	50	742
0	9	026
0	14	867
0	44	390
0	51	150
0	42	221
0	14	553
0	21	078
0	21	373
0	23	334
0	11	795
0	14	316
0	13	196
0	15	046
0	13	816
0	13	738
0	10	032
0	7	301
0	9	124
0	7	874
0	9	336
0	8	520
0	9	257
0	6	932
0	11	356
0	14	274
0	10	931
0	19	521
0	24	720
0	25	886
0	36	977
0	39	959
0	14	772
0	14	065
0	18	048
0	20	448
0	12	200
0	11	172
0	16	130
0	19	068
0	28	602
0	28	549
0	15	987
0	15	749
0	21	967
0	21	489
0	29	437
0	30	381
0	8	457
0	8	692
0	29	233
0	11	991
0	26	936
0	24	247
0	12	446
0	17	013
0	16	732
0	0	172
1	43	702
1	30	381
1	38	504
1	44	028
0	18	237
0	8	880
0	8	508
0	15	714
0	20	870
0	10	090
0	15	596
0	13	643
0	19	499
0	16	856
0	9	996
0	7	258
0	16	039
0	16	312
0	16	589
0	16	703
0	16	519
0	16	560
0	16	884
0	13	915
0	18	903
0	17	849
0	15	382
0	14	115
0	19	109
0	16	631
0	18	339
0	13	299
0	46	349
0	30	566
0	14	343
0	37	815
0	15	392
0	12	768
0	17	214
0	12	223
0	16	272
0	15	059
0	16	170
0	15	272
0	15	975
0	15	846
0	15	444
1	34	717
0	50	406
0	49	963
1	53	936
0	13	775
0	15	755
0	44	409
0	45	782
0	46	055
0	47	242
0	40	903
0	41	284
0	11	958
0	9	951
0	19	072
0	43	685
0	17	792
0	22	621
0	9	541
0	13	926
0	22	226
0	12	327
0	11	328
0	17	190
0	16	956
0	31	254
0	5	537
0	0	463
0	8	817
0	44	891
0	43	121
0	12	850
0	11	458
0	11	646
0	27	756
0	25	057
0	15	546
0	15	012
0	15	676
0	15	797
0	15	904
0	16	008
0	15	644
0	4	110
0	18	324
