# Supplementary material for: FastGrow: on-the-fly growing and its application to DYRK1A
Source: J Comput Aided Mol Des. 2022 Aug 22;36(9):639–51. doi: 10.1007/s10822-022-00469-y (PMC9512872; doi:10.1007/s10822-022-00469-y)
Supplement: Supplementary file 2 — (zip 344 KB) [file 10822_2022_469_MOESM2_ESM.zip › results/feature_validation/cross_growing_interactions_optimization_result.csv]

184l_1l83	True	124	60	0.288104	1.24048	2	2	1.36074	0	0	0	0	2	2
184l_4w52	True	131	26	-0.256765	1.16006	2	2	1.36633	0	0	0	0	2	2
186l_1l83	True	135	103	-1.07358	1.83601	1	1	0.689723	0	0	0	0	1	1
186l_4w52	True	101	70	0.0596427	1.44662	1	1	1.23487	0	0	0	0	1	1
1b0h_1b05	True	2	1	0.675415	0.673038	10	10	0.673038	0	0	0	0	10	10
1b0h_1b5h	False	0	None	None	None	0	0	0	0	0	0	0	0	0
1b0h_1jet	True	1	0	1.70823	0.678743	10	10	0.678743	0	0	0	0	10	10
1b1h_1b05	False	69	None	None	None	0	0	0	0	0	0	0	0	0
1b1h_1b3l	True	36	1	-1.81531	1.66707	6	4	None	0	0	0	0	6	4
1b1h_1b5h	False	59	None	None	None	0	0	0	0	0	0	0	0	0
1b1h_1jet	False	61	None	None	None	0	0	0	0	0	0	0	0	0
1b2h_1b05	True	240	65	-4.32703	0.832959	0	0	None	0	0	0	0	0	0
1b2h_1b3l	True	227	132	-4.36807	0.640074	0	0	None	0	0	0	0	0	0
1b2h_1b5h	True	94	54	-4.39966	0.505445	1	1	0.528091	0	0	1	1	0	0
1b2h_1jet	True	236	71	-4.5322	1.2282	0	0	None	0	0	0	0	0	0
1b32_1b3l	True	196	149	-4.37846	1.22594	1	1	1.30404	0	0	0	0	1	1
1b3f_1b05	True	240	96	-4.19836	1.55003	0	0	None	0	0	0	0	0	0
1b3f_1b3l	True	227	202	-3.69039	2.49775	0	0	None	0	0	0	0	0	0
1b3f_1b5h	True	235	231	-4.49219	1.20877	0	0	None	0	0	0	0	0	0
1b3f_1jet	True	236	218	-4.51843	1.18743	0	0	None	0	0	0	0	0	0
1b3g_1b3l	True	200	93	-4.33388	0.313967	2	2	0.393181	0	0	0	0	2	2
1b3h_1b05	True	240	163	-4.55742	1.73395	0	0	None	0	0	0	0	0	0
1b3h_1b3l	True	225	184	-4.37973	1.67766	0	0	None	0	0	0	0	0	0
1b3h_1b5h	True	235	155	-4.62442	1.72842	0	0	None	0	0	0	0	0	0
1b3h_1jet	True	238	156	-4.49104	1.90524	0	0	None	0	0	0	0	0	0
1b40_1b3l	False	80	None	None	None	0	0	0	0	0	0	0	0	0
1b4h_1b3l	True	103	43	-4.30985	1.2009	1	0	None	0	0	1	0	0	0
1b4z_1b05	True	240	218	-3.95663	0.861282	0	0	None	0	0	0	0	0	0
1b4z_1b3l	True	227	103	-4.38363	2.22905	0	0	None	0	0	0	0	0	0
1b4z_1b5h	True	234	190	-4.23135	0.791056	0	0	None	0	0	0	0	0	0
1b4z_1jet	True	238	112	-4.42679	1.58645	0	0	None	0	0	0	0	0	0
1b52_1b3l	True	217	193	-4.19206	0.226566	1	1	0.267763	0	0	0	0	1	1
1b58_1b05	True	71	7	-4.59943	0.992657	6	5	None	0	0	0	0	6	5
1b58_1b3l	True	81	1	-4.63458	1.09611	6	5	None	0	0	0	0	6	5
1b58_1b5h	True	70	22	-4.811	1.12467	6	5	None	0	0	0	0	6	5
1b58_1jet	True	69	36	-4.81153	1.07409	6	5	None	0	0	0	0	6	5
1b5i_1b05	True	89	63	-4.12426	0.377705	1	1	0.360809	0	0	1	1	0	0
1b5i_1b3l	True	90	54	-4.22204	1.62885	1	0	None	0	0	1	0	0	0
1b5i_1b5h	True	91	51	-4.33281	0.35719	1	1	0.424865	0	0	1	1	0	0
1b5i_1jet	True	93	50	-4.38479	0.636254	1	1	0.875867	0	0	1	1	0	0
1b5j_1b32	True	239	186	-4.65456	1.85468	0	0	None	0	0	0	0	0	0
1b5j_1b3l	True	225	152	-4.3389	2.90438	0	0	None	0	0	0	0	0	0
1b5j_1b4h	True	234	145	-4.55876	2.07839	0	0	None	0	0	0	0	0	0
1b6h_1b3l	True	213	139	-4.31387	0.985315	1	1	1.00342	0	0	0	0	1	1
1b7h_1b05	True	225	113	-4.19358	1.0329	1	1	1.45132	0	0	0	0	1	1
1b7h_1b3l	True	226	132	-4.29018	0.846424	0	0	None	0	0	0	0	0	0
1b7h_1b5h	True	224	138	-4.50731	0.85592	1	1	1.21841	0	0	0	0	1	1
1b7h_1jet	True	224	155	-4.42253	1.30638	1	1	1.68142	0	0	0	0	1	1
1b9j_1b05	True	214	172	-4.1123	0.780447	2	2	0.929366	0	0	0	0	2	2
1b9j_1b3l	True	200	85	-4.44217	1.97156	2	1	None	0	0	0	0	2	1
1b9j_1b5h	True	208	100	-4.41342	1.54889	2	1	None	0	0	0	0	2	1
1b9j_1jet	True	209	160	-4.39434	1.54138	2	1	None	0	0	0	0	2	1
1bcd_6h29	True	243	114	-0.512901	2.50352	0	0	None	0	0	0	0	0	0
1bju_3gy2	True	37	9	-2.84158	0.759299	1	1	1.11747	0	0	0	0	1	1
1bju_3gy4	True	71	33	-2.30618	1.15577	1	1	1.97735	0	0	0	0	1	1
1c1v_1c1u	True	243	25	-3.5632	1.44497	0	0	None	0	0	0	0	0	0
1c5o_1k21	True	243	87	-1.43361	0.488818	0	0	None	0	0	0	0	0	0
1c5p_5mnn	True	71	61	-1.6868	0.605646	6	6	0.605646	0	0	0	0	6	6
1cbx_1cps	True	235	197	-2.16536	1.62252	0	0	None	0	0	0	0	0	0
1cbx_1hee	True	243	159	-2.59185	1.63346	0	0	None	0	0	0	0	0	0
1cbx_1iy7	True	240	160	-2.57372	1.25313	0	0	None	0	0	0	0	0	0
1cbx_2ctc	True	242	200	-2.24948	2.0003	0	0	None	0	0	0	0	0	0
1cbx_2rfh	True	201	73	-1.98	1.19488	0	0	None	0	0	0	0	0	0
1cbx_6cpa	True	243	125	-1.4222	2.96814	0	0	None	0	0	0	0	0	0
1cbx_8cpa	True	242	148	-1.66249	2.83719	0	0	None	0	0	0	0	0	0
1ciz_1b8y	True	243	131	-5.15542	2.37326	0	0	None	0	0	0	0	0	0
1cps_1cbx	True	218	49	-2.4944	0.783732	0	0	None	0	0	0	0	0	0
1cps_2rfh	True	201	102	-1.56323	1.60069	0	0	None	0	0	0	0	0	0
1cps_3fvl	True	227	50	-2.27169	0.734894	1	1	0.708574	0	0	0	0	1	1
1e1v_6q4e	True	243	108	-1.85742	1.75531	0	0	None	0	0	0	0	0	0
1e1v_6q4g	True	243	196	-2.1671	1.47352	0	0	None	0	0	0	0	0	0
1ftm_1my4	True	226	171	-2.70843	1.41199	1	1	1.28764	0	0	0	0	1	1
1ftm_2al5	True	222	169	-2.8349	1.82782	1	1	1.8167	0	0	0	0	1	1
1ftm_3rtf	True	223	175	-2.78666	1.50172	1	1	1.40169	0	0	0	0	1	1
1g98_1u0g	True	229	59	-2.27085	1.81114	0	0	None	0	0	0	0	0	0
1gj6_1o2q	True	243	7	-3.19679	0.322116	0	0	None	0	0	0	0	0	0
1hee_1iy7	True	167	112	-2.36299	2.61138	1	1	1.36954	1	1	0	0	0	0
1jeu_1b05	True	240	211	-4.29771	0.953693	0	0	None	0	0	0	0	0	0
1jeu_1b32	True	239	210	-4.46039	2.09534	0	0	None	0	0	0	0	0	0
1jeu_1b3l	True	225	222	-4.35585	1.99983	0	0	None	0	0	0	0	0	0
1jeu_1b4h	True	234	108	-4.53621	2.09333	0	0	None	0	0	0	0	0	0
1jeu_1b5h	True	238	75	-4.63203	2.13913	0	0	None	0	0	0	0	0	0
1jeu_1jet	True	239	75	-4.54076	1.14162	0	0	None	0	0	0	0	0	0
1jev_1b05	True	60	31	-3.86526	0.584066	6	6	0.562412	0	0	0	0	6	6
1jev_1b3l	True	29	28	-3.09387	2.62716	6	4	None	0	0	0	0	6	4
1jev_1b5h	True	65	39	-3.30718	0.548199	6	6	0.558262	0	0	0	0	6	6
1jev_1jet	True	62	36	-3.53279	0.600071	6	6	0.598906	0	0	0	0	6	6
1k4g_1r5y	True	243	126	-3.10009	2.35729	0	0	None	0	0	0	0	0	0
1k4h_1r5y	True	207	90	-3.13972	1.35031	1	1	1.1721	0	0	0	0	1	1
1koj_1u0g	True	239	70	-3.03272	2.82955	0	0	None	0	0	0	0	0	0
1lan_1lcp	True	229	194	-1.81263	1.73606	0	0	None	0	0	0	0	0	0
1ndz_1o5r	False	1	None	None	None	0	0	0	0	0	0	0	0	0
1o2h_1o3f	True	243	41	-2.74512	0.759227	0	0	None	0	0	0	0	0	0
1o2j_1gi1	True	229	137	-2.82728	1.02939	1	1	1.47928	0	0	0	0	1	1
1o2j_1o3d	True	212	60	-2.69419	1.21267	1	1	1.4292	0	0	0	0	1	1
1o2q_1gj6	True	243	42	-2.89139	1.1864	0	0	None	0	0	0	0	0	0
1o2z_1o2w	True	243	15	-2.82673	0.539784	0	0	None	0	0	0	0	0	0
1o30_1o2w	True	243	18	-2.79796	0.490775	0	0	None	0	0	0	0	0	0
1o36_1o2w	True	243	65	-3.00579	0.966721	0	0	None	0	0	0	0	0	0
1o36_1o30	True	166	35	-3.22904	1.59485	0	0	None	0	0	0	0	0	0
1o3d_1gi1	True	243	8	-2.85589	0.367566	0	0	None	0	0	0	0	0	0
1o3d_1o2j	True	243	48	-2.75851	0.275707	0	0	None	0	0	0	0	0	0
1o3f_1o2h	True	243	6	-3.10516	1.04854	0	0	None	0	0	0	0	0	0
1o5r_1ndz	True	240	44	-2.4522	1.43697	0	0	None	0	0	0	0	0	0
1o5r_1qxl	True	44	3	-0.794472	1.50167	6	5	None	0	0	0	0	6	5
1o5r_1uml	True	58	5	-2.58315	1.19751	6	5	None	0	0	0	0	6	5
1ppk_1ppl	True	140	53	-3.64425	1.02536	2	2	0.994459	1	1	0	0	1	1
1qkb_1b3l	True	203	175	-4.21598	0.16249	2	2	0.183395	0	0	0	0	2	2
1sqa_1owh	True	243	53	-2.70666	2.45969	0	0	None	0	0	0	0	0	0
1uml_1o5r	False	63	None	None	None	0	0	0	0	0	0	0	0	0
1uw6_3u8j	True	213	115	1.43434	1.05524	1	1	1.30288	0	0	0	0	1	1
1v2j_5mnn	True	242	146	-1.68672	0.453044	0	0	None	0	0	0	0	0	0
1v2u_5mnn	True	238	193	-1.68981	0.450144	0	0	None	0	0	0	0	0	0
1w11_1w13	True	77	41	-3.31855	1.92347	1	1	1.22197	0	0	1	1	0	0
1wvj_1my4	True	104	6	-0.878143	0.750302	2	2	0.999233	2	2	0	0	0	0
1wvj_2al5	False	29	None	None	None	0	0	0	0	0	0	0	0	0
1wvj_3rtf	False	43	None	None	None	0	0	0	0	0	0	0	0	0
1y3v_1yp9	True	181	33	-3.19028	0.817801	3	3	0.817801	0	0	0	0	3	3
1yq7_2f9k	True	225	5	-3.92872	0.623376	0	0	None	0	0	0	0	0	0
2cer_2ceq	True	211	112	0.00416679	4.5555	0	0	None	0	0	0	0	0	0
2cet_2ces	True	243	176	-3.51076	5.06045	0	0	None	0	0	0	0	0	0
2e91_2e92	True	242	87	-3.18387	1.22091	0	0	None	0	0	0	0	0	0
2e92_2e91	True	239	19	-2.97287	0.520872	0	0	None	0	0	0	0	0	0
2e92_2e94	True	243	242	-1.66845	3.04774	0	0	None	0	0	0	0	0	0
2f7p_2f7o	True	243	25	0.832631	2.1445	0	0	None	0	0	0	0	0	0
2f9k_1yq7	True	237	229	-3.83341	0.352843	0	0	None	0	0	0	0	0	0
2hb3_5upz	True	72	29	-3.66661	1.38019	6	6	1.43668	1	1	0	0	5	5
2hzy_1hyo	True	227	99	-2.71615	2.50788	0	0	None	0	0	0	0	0	0
2i4u_2i0a	True	101	53	-3.19322	1.23141	2	1	None	2	1	0	0	0	0
2i4u_3gi6	True	98	97	-3.06819	1.1385	2	1	None	2	1	0	0	0	0
2i4u_4zip	True	146	51	-2.90886	1.36955	1	0	None	1	0	0	0	0	0
2i4u_5uov	True	92	91	-3.70975	0.854255	2	2	0.822726	2	2	0	0	0	0
2j4g_2vvn	True	193	103	-2.40733	0.734399	1	1	0.917698	0	0	0	0	1	1
2j7d_2ces	True	226	51	-2.62563	0.824075	1	1	0.930128	0	0	0	0	1	1
2j7e_2ces	True	191	183	-2.725	1.34087	1	1	0.789928	0	0	0	0	1	1
2j7f_2ces	True	243	224	-3.00917	1.93001	0	0	None	0	0	0	0	0	0
2j7g_2ces	True	243	154	-3.0438	2.12105	0	0	None	0	0	0	0	0	0
2nmx_2nn1	True	231	91	-2.7413	1.9039	1	1	0.640029	0	0	0	0	1	1
2nn1_2nmx	True	239	88	-2.57838	1.00583	0	0	None	0	0	0	0	0	0
2olb_1b05	True	240	211	-4.39086	1.29031	0	0	None	0	0	0	0	0	0
2olb_1b3l	True	227	122	-4.29911	1.17617	0	0	None	0	0	0	0	0	0
2olb_1b5h	True	234	100	-4.49533	0.735634	0	0	None	0	0	0	0	0	0
2olb_1jet	True	238	224	-4.54181	1.23849	0	0	None	0	0	0	0	0	0
2qbs_2h4k	True	243	114	-2.6234	1.06749	0	0	None	0	0	0	0	0	0
2qi7_3o9a	True	163	92	-3.3719	2.59178	1	0	None	1	0	0	0	0	0
2qi7_4djo	True	163	56	-3.15697	1.66136	1	1	0.745031	1	1	0	0	0	0
2qi7_4djp	True	163	63	-3.42386	2.26918	1	0	None	1	0	0	0	0	0
2qi7_4djq	True	161	74	-3.35309	2.11354	1	1	1.96428	1	1	0	0	0	0
2rfh_1cbx	True	218	77	-2.2984	1.35792	0	0	None	0	0	0	0	0	0
2rfh_1cps	True	235	39	-2.11915	1.25873	0	0	None	0	0	0	0	0	0
2rfh_3fvl	True	237	30	-1.93384	1.76055	0	0	None	0	0	0	0	0	0
2rka_2rkd	True	241	119	-2.00986	1.4242	0	0	None	0	0	0	0	0	0
2rkd_2rka	True	132	17	-2.06616	0.866518	1	1	0.362015	1	1	0	0	0	0
2vot_2vmf	True	242	138	-3.24818	2.951	0	0	None	0	0	0	0	0	0
2vvn_2j4g	True	182	125	-2.36693	0.768814	1	1	1.15685	0	0	0	0	1	1
2wky_2f34	True	243	138	-2.14249	0.760697	0	0	None	0	0	0	0	0	0
2wky_2f35	True	243	170	-2.06205	0.847074	0	0	None	0	0	0	0	0	0
2wky_3s2v	True	243	174	-2.41796	0.919272	0	0	None	0	0	0	0	0	0
2wyg_2vh0	True	218	121	-2.92017	1.30848	2	2	0.691299	0	0	0	0	2	2
2wyj_2vh0	True	217	119	-3.01863	1.07696	2	2	0.527592	0	0	0	0	2	2
2xdx_5fnc	True	226	191	-1.397	0.854707	1	1	1.13404	0	0	0	0	1	1
2z4o_3gi4	True	155	72	-2.92269	1.28839	1	0	None	1	0	0	0	0	0
2z4o_3gi5	True	156	28	-3.15092	1.78057	1	1	0.347987	1	1	0	0	0	0
2z4o_3mxd	True	144	28	-3.62836	0.896261	1	1	0.845417	1	1	0	0	0	0
2zb1_3d83	True	204	171	-2.30496	0.525492	1	1	0.860894	0	0	0	0	1	1
2zdk_2zq2	True	243	148	-3.55187	1.16376	0	0	None	0	0	0	0	0	0
2zdn_2zq2	True	97	45	-3.51141	1.22458	5	4	None	0	0	0	0	5	4
3b25_2qg2	True	11	8	-1.53382	0.635589	7	7	0.737411	0	0	0	0	7	7
3b25_3b26	False	1	None	None	None	0	0	0	0	0	0	0	0	0
3b25_3r4n	False	0	None	None	None	0	0	0	0	0	0	0	0	0
3b25_3rlp	False	1	None	None	None	0	0	0	0	0	0	0	0	0
3b26_3b25	True	243	136	-1.77504	1.89136	0	0	None	0	0	0	0	0	0
3b3w_3b7i	True	175	110	-1.94751	1.74904	1	1	0.178531	1	1	0	0	0	0
3b68_2ax9	True	1	0	40.2135	1.85901	7	6	None	0	0	0	0	7	6
3bft_1my4	True	242	136	-2.54189	0.752724	0	0	None	0	0	0	0	0	0
3bft_2al5	True	238	173	-2.74094	0.863886	0	0	None	0	0	0	0	0	0
3bft_3rtf	True	239	134	-2.16563	2.4944	0	0	None	0	0	0	0	0	0
3bl1_2weh	True	208	18	5.11321	2.70383	0	0	None	0	0	0	0	0	0
3djk_2i0a	True	240	71	-3.40489	0.980222	0	0	None	0	0	0	0	0	0
3djk_3gi6	True	240	87	-3.11135	1.00229	0	0	None	0	0	0	0	0	0
3djk_4zip	True	241	235	-3.35852	1.9031	0	0	None	0	0	0	0	0	0
3djk_5uov	True	243	201	-3.27566	1.20629	0	0	None	0	0	0	0	0	0
3dk1_2i0a	True	155	81	-3.08869	1.44443	1	1	1.26505	1	1	0	0	0	0
3dk1_3gi6	True	155	59	-2.8317	1.75873	1	0	None	1	0	0	0	0	0
3dk1_4zip	True	115	112	2.78928	3.13802	5	5	1.054	0	0	0	0	5	5
3dk1_5uov	True	108	10	-3.4674	1.16532	5	5	0.821594	0	0	0	0	5	5
3dln_3rt8	True	242	185	-1.94877	3.46391	0	0	None	0	0	0	0	0	0
3dp9_4wkb	True	215	72	-3.52217	0.482521	1	1	0.590938	0	0	0	0	1	1
3dx2_3dx1	True	230	200	-3.1696	1.03419	1	1	0.9488	0	0	0	0	1	1
3dx2_3dx3	True	232	91	-2.98303	1.003	1	1	1.07177	0	0	0	0	1	1
3dx2_3dx4	True	232	207	-3.16645	1.01728	1	1	0.840893	0	0	0	0	1	1
3f3c_3f48	True	36	27	7.51003	0.789904	6	5	None	0	0	0	0	6	5
3f3d_3f48	True	173	104	-1.2209	0.603124	1	1	0.522892	0	0	0	0	1	1
3f3e_3f48	True	165	140	-2.15952	1.02984	2	2	1.20093	0	0	0	0	2	2
3f80_3kv2	True	102	31	-2.69984	1.39018	2	1	None	2	1	0	0	0	0
3fas_1my4	True	173	142	-2.40118	0.332038	1	1	0.472421	1	1	0	0	0	0
3fas_1syh	True	144	133	-2.21742	0.838328	1	1	0.938492	1	1	0	0	0	0
3fas_1syi	True	176	145	-2.18159	1.21163	1	1	0.943938	1	1	0	0	0	0
3fas_2al5	True	175	146	-2.52712	1.40408	1	1	0.685126	1	1	0	0	0	0
3fas_3rt8	True	242	148	-1.98089	3.49103	0	0	None	0	0	0	0	0	0
3fas_3rtf	True	175	143	-2.46293	0.276682	1	1	0.311529	1	1	0	0	0	0
3fat_3rt8	True	226	57	-2.61913	1.87617	1	0	None	0	0	0	0	1	0
3ff3_3fee	True	93	48	-1.6994	0.534764	3	2	None	3	2	0	0	0	0
3fvl_1cps	True	175	112	-2.61913	2.07823	1	1	1.4715	1	1	0	0	0	0
3g2z_3g32	True	229	49	153.998	2.86303	0	0	None	0	0	0	0	0	0
3g2z_3g35	True	243	37	-1.35113	3.5592	0	0	None	0	0	0	0	0	0
3g2z_4de0	True	243	38	-1.3508	3.53894	0	0	None	0	0	0	0	0	0
3g2z_4de1	True	243	38	-1.37583	3.53919	0	0	None	0	0	0	0	0	0
3g2z_4de2	True	243	30	-0.681937	3.34316	0	0	None	0	0	0	0	0	0
3g2z_6md8	True	243	78	-0.951664	2.7349	0	0	None	0	0	0	0	0	0
3g32_3g2z	True	243	220	-1.71498	1.50452	0	0	None	0	0	0	0	0	0
3gc4_3gc5	True	161	142	-3.74309	1.95971	0	0	None	0	0	0	0	0	0
3gc5_4q4s	True	93	59	-3.12509	0.65598	1	1	0.999322	0	0	1	1	0	0
3ge7_3gc5	False	14	None	None	None	0	0	0	0	0	0	0	0	0
3gv9_4jxs	True	230	228	-1.06347	1.65637	0	0	None	0	0	0	0	0	0
3gy4_5mnn	True	80	59	-1.94031	0.416317	6	6	0.439668	0	0	0	0	6	6
3gy7_5mnn	True	74	41	-1.68702	0.503252	6	6	0.503252	0	0	0	0	6	6
3hs4_2hnc	True	229	202	-2.29699	0.613155	1	1	0.485594	0	0	0	0	1	1
3hs4_3ni5	True	231	47	-2.08365	0.961559	1	1	0.849582	0	0	0	0	1	1
3i7e_2i0a	True	94	48	-3.19303	1.31324	2	1	None	2	1	0	0	0	0
3i7e_3gi6	True	96	24	-3.06815	1.26669	2	1	None	2	1	0	0	0	0
3i7e_4zip	True	145	60	-2.90974	1.48678	1	0	None	1	0	0	0	0	0
3i7e_5uov	True	94	37	-2.97866	1.47475	2	0	None	2	0	0	0	0	0
3ioc_3iob	False	0	None	None	None	0	0	0	0	0	0	0	0	0
3ioc_3ioe	True	67	26	-3.12264	1.13061	6	6	1.04487	0	0	0	0	6	6
3iod_3iob	False	0	None	None	None	0	0	0	0	0	0	0	0	0
3ioe_3iob	True	179	57	-2.88073	5.11831	0	0	None	0	0	0	0	0	0
3iue_3iub	True	173	126	-2.17947	1.61883	2	1	None	2	1	0	0	0	0
3ivc_3ivx	True	5	2	-2.8804	0.721278	6	6	0.770852	0	0	0	0	6	6
3ivc_4mq6	True	2	1	-2.94421	1.26302	7	6	None	1	1	0	0	6	5
3ivc_4muf	True	4	2	-2.85507	2.03903	7	4	None	1	0	0	0	6	4
3ivc_4mul	True	159	47	4.43918	1.58981	1	0	None	1	0	0	0	0	0
3lgs_2qtt	True	243	116	-1.3694	1.60256	0	0	None	0	0	0	0	0	0
3lp4_3kv2	True	242	134	-1.49412	1.14828	0	0	None	0	0	0	0	0	0
3mfv_3kv2	True	242	72	-1.36686	0.434572	0	0	None	0	0	0	0	0	0
3mhc_2hnc	True	87	39	-2.49159	0.429017	6	6	0.406068	0	0	0	0	6	6
3mhc_3ni5	True	90	37	-2.52518	0.54019	6	6	0.539976	0	0	0	0	6	6
3n2v_3f18	True	238	9	-2.27775	0.767069	0	0	None	0	0	0	0	0	0
3n76_3n7a	True	206	62	3.65879	4.46557	0	0	None	0	0	0	0	0	0
3n86_4ciw	True	243	150	-3.0297	1.8852	0	0	None	0	0	0	0	0	0
3o9a_2qi7	True	135	11	-3.54818	0.329106	1	1	0.25935	1	1	0	0	0	0
3o9d_2qi3	True	152	125	-2.97882	1.04309	1	1	0.632051	1	1	0	0	0	0
3o9d_2qi4	True	153	77	-3.40202	0.950434	1	1	0.831551	1	1	0	0	0	0
3oe5_3oe4	True	134	2	-3.96057	0.458882	1	1	0.535406	1	1	0	0	0	0
3q44_3ebh	False	0	None	None	None	0	0	0	0	0	0	0	0	0
3r4m_5fnc	True	243	195	-1.39709	3.49992	0	0	None	0	0	0	0	0	0
3rlb_4pop	True	230	62	-2.11459	1.03846	1	1	0.416233	0	0	0	0	1	1
3rlp_3b25	True	160	91	-1.4308	0.872025	2	2	0.69585	0	0	0	0	2	2
3ryz_3ryx	True	243	32	-1.62276	1.38525	0	0	None	0	0	0	0	0	0
3rz1_3ryx	True	243	21	-1.72313	1.71469	0	0	None	0	0	0	0	0	0
3rz7_3ryx	True	243	110	-1.5597	1.63036	0	0	None	0	0	0	0	0	0
3s9e_6f28	True	184	169	-2.66573	1.15854	1	1	0.784422	1	1	0	0	0	0
3st5_2i0a	True	155	65	-3.00667	1.3658	1	1	1.11821	1	1	0	0	0	0
3st5_3gi6	True	155	55	-3.1988	1.18392	1	1	0.956874	1	1	0	0	0	0
3st5_4zip	True	72	29	-3.35336	0.944003	6	6	0.813908	1	1	0	0	5	5
3st5_5uov	True	73	24	-3.89967	1.18307	6	6	1.36474	1	1	0	0	5	5
3u8j_1uw6	True	80	22	-1.9538	0.65533	1	1	0.64788	0	0	1	1	0	0
3u8k_3u8j	True	213	166	-2.22491	0.55208	1	1	0.720997	0	0	0	0	1	1
3u8k_3u8l	True	243	29	-1.87394	1.09695	0	0	None	0	0	0	0	0	0
3u8l_3u8j	True	217	18	3.51024	0.661217	0	0	None	0	0	0	0	0	0
3u8l_3u8k	True	234	10	-1.72169	0.882073	0	0	None	0	0	0	0	0	0
3u93_6f28	True	181	166	-2.6312	1.96312	1	1	0.976527	1	1	0	0	0	0
3ui7_3uuo	True	243	41	-1.0814	2.86573	0	0	None	0	0	0	0	0	0
3uo4_3up2	True	241	9	-3.29699	2.27922	0	0	None	0	0	0	0	0	0
3uod_3up2	True	242	26	-2.70014	1.52819	0	0	None	0	0	0	0	0	0
3up2_3uo4	True	240	9	-2.49558	2.62951	0	0	None	0	0	0	0	0	0
3up2_3uod	True	231	63	-2.58395	1.61745	0	0	None	0	0	0	0	0	0
3uuo_3ui7	True	243	64	-2.1117	0.788314	0	0	None	0	0	0	0	0	0
3uxk_3uxl	True	60	23	-2.78696	0.385716	1	0	None	0	0	1	0	0	0
3v2p_3v2n	True	207	179	-1.87962	0.734388	1	1	0.293461	0	0	0	0	1	1
4a4w_2yfe	True	166	149	-2.85841	0.990952	2	2	1.13587	0	0	0	0	2	2
4agn_4agm	True	80	16	-2.05379	0.415312	1	1	0.660026	0	0	1	1	0	0
4ago_4agm	True	84	19	-1.25014	1.43661	2	2	1.09252	0	0	0	0	2	2
4aje_4aj4	True	48	23	-2.25044	0.761981	7	7	0.770996	0	0	0	0	7	7
4aje_4ajl	True	33	1	-0.551744	1.78509	7	5	None	0	0	0	0	7	5
4b74_4b73	True	168	59	-3.77445	1.15424	0	0	None	0	0	0	0	0	0
4bak_4bao	True	226	186	-4.23842	2.95926	0	0	None	0	0	0	0	0	0
4bqg_4cwo	False	6	None	None	None	0	0	0	0	0	0	0	0	0
4ciw_3n7a	True	192	120	-2.40765	1.43172	0	0	None	0	0	0	0	0	0
4djo_2qi7	True	242	105	-3.6916	1.1753	0	0	None	0	0	0	0	0	0
4djr_2qi3	True	129	102	-1.11303	1.62607	1	0	None	1	0	0	0	0	0
4djr_2qi4	True	240	215	-3.32311	2.41292	0	0	None	0	0	0	0	0	0
4do4_4do5	True	55	33	-2.65681	0.312952	2	2	0.354892	0	0	1	1	1	1
4ek9_3qox	True	227	216	-2.38032	0.855719	0	0	None	0	0	0	0	0	0
4f3c_1y6q	True	206	204	-3.56651	0.756578	1	1	1.14588	0	0	0	0	1	1
4f3c_4f2w	True	198	153	-3.51422	1.58058	1	0	None	0	0	0	0	1	0
4igt_2p2a	False	27	None	None	None	0	0	0	0	0	0	0	0	0
4igt_4n07	True	159	129	-3.15251	2.21144	1	0	None	0	0	0	0	1	0
4igt_4x48	True	40	6	3.47652	3.25868	1	0	None	0	0	0	0	1	0
4igt_5zg0	True	52	14	1.42102	3.70932	1	0	None	0	0	0	0	1	0
4igt_5zg1	True	52	34	5.45883	3.28784	1	0	None	0	0	0	0	1	0
4igt_5zg3	True	54	15	1.70157	3.68268	1	0	None	0	0	0	0	1	0
4io2_4io4	True	187	93	-2.55327	2.2981	0	0	None	0	0	0	0	0	0
4io2_4io5	True	131	33	1.17364	2.94671	0	0	None	0	0	0	0	0	0
4io3_4io4	True	180	112	-2.06751	0.481213	0	0	None	0	0	0	0	0	0
4io3_4io5	True	145	108	-2.11464	1.17046	0	0	None	0	0	0	0	0	0
4io6_4io4	True	171	142	-2.42514	0.967299	1	1	1.10421	0	0	0	0	1	1
4io6_4io5	True	138	89	-1.29672	1.69385	1	1	1.93961	0	0	0	0	1	1
4io7_4io4	False	180	None	None	None	0	0	0	0	0	0	0	0	0
4io7_4io5	False	126	None	None	None	0	0	0	0	0	0	0	0	0
4iwz_2hnc	True	240	124	-2.29195	0.533745	0	0	None	0	0	0	0	0	0
4iwz_3hs4	True	240	12	-2.50315	0.78254	0	0	None	0	0	0	0	0	0
4iwz_3ni5	True	240	234	-2.38775	0.587884	0	0	None	0	0	0	0	0	0
4l50_4l4z	True	133	96	-1.01081	0.787248	2	2	0.891905	0	0	0	0	2	2
4m12_4m0y	True	211	86	-3.90698	1.54837	1	1	1.63377	0	0	0	0	1	1
4m13_4m0y	True	210	165	-3.78696	1.78496	1	1	1.11226	0	0	0	0	1	1
4mc6_4mc9	True	193	72	-3.05335	0.644031	3	3	0.661307	0	0	0	0	3	3
4mc9_4mc6	True	150	67	-3.39562	1.72675	1	1	0.636787	1	1	0	0	0	0
4nwc_3s9e	True	129	72	-3.1161	1.55073	1	1	0.789944	0	0	0	0	1	1
4nwc_3u93	True	120	48	-1.8582	2.43139	1	0	None	0	0	0	0	1	0
4o05_4o07	True	234	159	-3.22218	1.21487	1	1	1.14699	0	0	0	0	1	1
4o07_4o05	True	230	138	-3.00156	0.776328	1	1	0.906219	0	0	0	0	1	1
4pin_6fnr	True	220	25	-1.57185	1.117	1	1	0.670977	0	0	0	0	1	1
4pop_3rlb	True	228	119	-2.56521	0.905894	1	1	0.804055	0	0	0	0	1	1
4q4o_4q4s	True	243	111	-2.98741	0.339164	0	0	None	0	0	0	0	0	0
4q4o_5jxq	True	243	102	-3.08256	1.29542	0	0	None	0	0	0	0	0	0
4r5t_4zw6	True	242	216	-4.12365	1.61774	0	0	None	0	0	0	0	0	0
4r5t_4zw8	True	242	232	-3.8328	1.7574	0	0	None	0	0	0	0	0	0
4rfc_4ruz	False	0	None	None	None	0	0	0	0	0	0	0	0	0
4rfd_4ruz	True	243	12	-1.51994	5.35697	0	0	None	0	0	0	0	0	0
4tkh_4tjz	True	198	53	-1.77962	1.09763	1	1	1.59817	0	0	0	0	1	1
4tkj_4tjz	True	136	35	-1.96689	1.81375	1	0	None	0	0	0	0	1	0
4ty7_4x6m	True	49	28	-3.682	1.01715	1	1	1.1801	0	0	1	1	0	0
4ty7_4x6n	True	44	19	-4.32426	1.32287	1	1	1.34721	0	0	1	1	0	0
4umb_4uma	True	115	106	-2.33611	1.42827	2	2	0.862208	1	1	0	0	1	1
4umc_4uma	True	125	102	-2.18415	0.913182	2	2	1.10868	1	1	0	0	1	1
4x6m_4ty7	True	140	44	-3.49668	0.807697	1	1	0.254467	0	0	0	0	1	1
4ygf_5tuo	True	243	19	-2.48233	1.87949	0	0	None	0	0	0	0	0	0
4zw6_4r5t	True	243	101	-3.71997	2.12362	0	0	None	0	0	0	0	0	0
4zx4_4zx3	True	239	1	-2.68953	0.711505	0	0	None	0	0	0	0	0	0
5c2a_5c28	True	151	70	-1.93128	0.37556	2	2	0.461462	0	0	0	0	2	2
5cap_5c8n	True	228	124	-2.63262	2.24206	1	1	1.55865	0	0	0	0	1	1
5cap_5caq	True	200	90	-2.34339	2.99199	2	2	1.62237	0	0	0	0	2	2
5cxa_5czm	True	185	149	-5.74124	1.43597	1	1	0.521831	1	1	0	0	0	0
5czm_5cxa	True	178	121	-5.87373	1.90609	1	1	0.253132	1	1	0	0	0	0
5czm_5d3c	True	180	53	-5.82979	1.04857	1	1	0.389333	1	1	0	0	0	0
5d3c_5czm	True	185	129	-5.88123	1.20319	1	1	0.859174	1	1	0	0	0	0
5edc_5edb	True	236	24	-0.596042	2.15891	0	0	None	0	0	0	0	0	0
5fnc_2xdx	True	243	142	-1.42547	1.42034	0	0	None	0	0	0	0	0	0
5fnc_3r4m	True	243	129	-1.35852	1.34643	0	0	None	0	0	0	0	0	0
5i7y_5i7x	True	125	100	0.0972216	0.567781	1	1	0.746714	0	0	0	0	1	1
5i88_5i80	True	215	172	-2.16787	0.304514	1	1	0.401908	0	0	0	0	1	1
5ioz_5j3l	True	241	179	-2.25135	1.03636	0	0	None	0	0	0	0	0	0
5j20_5j27	True	217	176	-2.2516	3.34105	1	1	1.18937	0	0	0	0	1	1
5j20_5j2x	True	141	44	4.25468	5.15321	1	0	None	0	0	0	0	1	0
5j20_5j64	False	161	None	None	None	0	0	0	0	0	0	0	0	0
5j20_5j82	True	232	89	3.91804	3.48557	1	1	1.12859	0	0	0	0	1	1
5j3l_5ioz	True	171	87	2.66801	1.7745	1	1	1.49913	1	1	0	0	0	0
5j3l_5j1r	False	9	None	None	None	0	0	0	0	0	0	0	0	0
5j6l_5j6n	True	125	48	-2.22964	1.82235	2	2	1.11803	0	0	0	0	2	2
5j6l_5j8m	True	138	12	-2.29052	1.77058	2	2	1.21042	0	0	0	0	2	2
5j6l_5j8u	True	119	43	-1.63954	0.869169	2	2	1.10052	0	0	0	0	2	2
5j6m_5j6n	True	215	151	11.0096	4.29668	1	1	0.796933	0	0	0	0	1	1
5j6m_5j8m	True	215	170	-2.86616	0.909342	1	1	1.11167	0	0	0	0	1	1
5j6m_5j8u	True	209	157	-1.88873	1.48063	1	1	1.45366	0	0	0	0	1	1
5j82_5j20	True	119	89	-2.55084	1.09982	4	3	None	1	1	0	0	3	2
5j82_5j2x	False	25	None	None	None	0	0	0	0	0	0	0	0	0
5j82_5j64	False	18	None	None	None	0	0	0	0	0	0	0	0	0
5j82_5j9x	True	120	111	-2.04991	1.9071	4	4	1.07517	1	1	0	0	3	3
5j9x_5j27	True	112	91	-2.26445	1.8372	2	1	None	0	0	0	0	2	1
5j9x_5j2x	False	1	None	None	None	0	0	0	0	0	0	0	0	0
5j9x_5j64	False	6	None	None	None	0	0	0	0	0	0	0	0	0
5j9x_5j82	True	126	102	-2.50226	0.480605	2	2	0.618797	0	0	0	0	2	2
5jxq_4q4o	True	243	0	-3.04944	1.24915	0	0	None	0	0	0	0	0	0
5n0f_4d4d	True	63	33	-1.68635	1.21701	1	1	1.24084	0	0	1	1	0	0
5n2z_5n3v	True	90	28	-4.37354	0.868269	1	1	1.31929	0	0	1	1	0	0
5nkb_5nki	True	243	235	-3.0169	1.28934	0	0	None	0	0	0	0	0	0
5nn6_5nn5	True	215	152	-2.01264	1.51085	0	0	None	0	0	0	0	0	0
5nw1_4w9f	True	243	115	-3.5797	0.969582	0	0	None	0	0	0	0	0	0
5nxi_3mho	True	16	4	-2.19062	1.44647	7	5	None	0	0	0	0	7	5
5nxi_4q6e	True	10	7	-2.2641	1.65342	7	4	None	0	0	0	0	7	4
5nxi_5byi	True	19	7	-1.94543	1.50296	7	4	None	0	0	0	0	7	4
5nxi_5nxw	True	31	5	-1.99548	1.38576	7	4	None	0	0	0	0	7	4
5o1d_5aoj	True	207	69	-1.9951	0.654828	1	1	0.48586	0	0	0	0	1	1
5o1d_5o1h	True	226	225	-2.04777	1.03256	1	1	0.773638	0	0	0	0	1	1
5o1f_5aoj	True	203	155	-1.90269	1.31011	1	1	1.20633	0	0	0	0	1	1
5o1f_5o1h	True	204	155	-2.1063	0.896972	1	1	0.608643	0	0	0	0	1	1
5o1h_5aoj	True	205	62	-1.97031	0.914294	1	1	0.436435	0	0	0	0	1	1
5o1h_5o1d	True	215	70	-2.01717	0.821116	1	1	0.543439	0	0	0	0	1	1
5o1h_5o1f	True	213	201	-1.92718	0.632113	1	1	0.466519	0	0	0	0	1	1
5oa2_5o9q	True	243	34	-3.90371	1.47621	0	0	None	0	0	0	0	0	0
5tmn_5m9w	True	215	135	-4.26623	0.271304	2	2	0.266684	0	0	0	0	2	2
5tmn_5ma7	True	185	173	-3.83204	0.370798	2	2	0.378437	0	0	0	0	2	2
5tmp_4tmk	True	143	21	-5.34639	1.47063	0	0	None	0	0	0	0	0	0
5u13_5u0y	True	183	165	-2.45301	1.57477	1	0	None	0	0	0	0	1	0
5u13_5u11	True	183	161	-2.5683	1.13909	1	1	1.76092	0	0	0	0	1	1
5ult_2i0a	True	155	67	-2.9715	2.34268	1	1	1.39569	1	1	0	0	0	0
5ult_3gi6	True	154	78	-2.51793	2.18989	1	0	None	1	0	0	0	0	0
5ult_4zip	True	158	128	-1.14399	0.769893	1	1	0.902309	1	1	0	0	0	0
5ult_5uov	True	157	121	-3.10223	0.712674	1	1	1.75288	1	1	0	0	0	0
5vb6_5vb7	True	18	7	29.1338	2.45358	6	4	None	0	0	0	0	6	4
5vb7_5vb6	True	242	28	1.61964	1.62141	0	0	None	0	0	0	0	0	0
6ayr_6ayq	True	81	42	5.17334	1.5414	1	0	None	0	0	0	0	1	0
6ays_6ayq	False	5	None	None	None	0	0	0	0	0	0	0	0	0
6ayt_6ayo	True	232	113	-3.11131	0.859706	0	0	None	0	0	0	0	0	0
6bs4_6bs3	True	144	52	-4.70159	2.72809	2	2	1.3912	2	2	0	0	0	0
6cbf_6cbg	True	226	56	6.50046	2.75486	0	0	None	0	0	0	0	0	0
6e5l_6e5t	True	231	209	-2.31749	0.40451	1	1	0.315524	0	0	0	0	1	1
6elp_6fcj	True	113	48	7.4363	2.62354	0	0	None	0	0	0	0	0	0
6fnq_6fnr	True	218	204	-1.60534	0.749822	1	1	1.0135	0	0	0	0	1	1
6ftw_5laq	True	237	230	3.15369	1.93113	0	0	None	0	0	0	0	0	0
6gg4_6nu1	False	64	None	None	None	0	0	0	0	0	0	0	0	0
6gg4_6nu5	False	44	None	None	None	0	0	0	0	0	0	0	0	0
6ggb_2vuk	True	241	41	-1.71461	0.759107	0	0	None	0	0	0	0	0	0
6ggb_6gga	True	243	112	-2.60893	0.863316	0	0	None	0	0	0	0	0	0
6gjr_6gjn	True	233	231	-2.19972	0.577979	1	1	0.809944	0	0	0	0	1	1
6h29_1bcd	True	181	124	-0.366624	2.48954	1	0	None	1	0	0	0	0	0
6h29_2o4z	False	4	None	None	None	0	0	0	0	0	0	0	0	0
6ior_6iou	True	127	110	-1.41506	1.99033	0	0	None	0	0	0	0	0	0
6ma3_6ma5	True	243	77	-3.39158	1.61994	0	0	None	0	0	0	0	0	0
6ma4_6ma5	True	118	47	-3.67169	0.562148	1	1	0.945857	1	1	0	0	0	0
6pg8_6pg4	True	243	174	-1.98028	2.0671	0	0	None	0	0	0	0	0	0
6pg9_6pg4	False	126	None	None	None	0	0	0	0	0	0	0	0	0
6pga_6pg4	True	65	53	-1.9789	2.86401	2	0	None	1	0	0	0	1	0
6pia_6pid	True	64	39	-3.40696	1.08131	2	2	1.38936	0	0	2	2	0	0
6pid_6pia	True	9	4	-2.71539	1.55049	3	1	None	0	0	3	1	0	0
6poi_6pvz	True	236	146	-2.27436	0.33038	0	0	None	0	0	0	0	0	0
6pvz_6poi	True	239	26	-2.36779	0.407917	0	0	None	0	0	0	0	0	0
6qr0_6qqu	True	243	206	-3.2117	0.887347	0	0	None	0	0	0	0	0	0
6qr2_6qqu	True	243	177	-3.14715	0.590768	0	0	None	0	0	0	0	0	0
6qr3_6qqu	True	243	220	-3.16078	0.403885	0	0	None	0	0	0	0	0	0
6qr4_6qqu	True	231	166	-2.77196	2.34795	1	1	0.704983	0	0	0	0	1	1
6qr7_6qqu	True	92	60	-3.36981	2.52218	6	6	0.879502	0	0	0	0	6	6
6stl_6ssy	True	33	10	-1.97518	1.71332	3	3	0.16243	3	3	0	0	0	0
6u8b_6u6w	True	243	76	-2.27174	0.355235	0	0	None	0	0	0	0	0	0
