# Supplementary material for: FastGrow: on-the-fly growing and its application to DYRK1A
Source: J Comput Aided Mol Des. 2022 Aug 22;36(9):639–51. doi: 10.1007/s10822-022-00469-y (PMC9512872; doi:10.1007/s10822-022-00469-y)
Supplement: Supplementary file 2 — (zip 344 KB) [file 10822_2022_469_MOESM2_ESM.zip › results/feature_validation/ensemble_growing_result.csv]

184l_1l83	True	189	126	0.152051	1.06208	0	0	0	0	0	0	0	0	0
186l_1l83	True	182	59	-0.160056	1.16363	0	0	0	0	0	0	0	0	0
1b0h_1jet	True	240	51	10.5561	0.804097	0	0	0	0	0	0	0	0	0
1b1h_1jet	True	242	44	33.525	3.55143	0	0	0	0	0	0	0	0	0
1b2h_1jet	True	241	64	-3.52463	1.29578	0	0	0	0	0	0	0	0	0
1b32_1b3l	True	238	187	-4.00751	1.13043	0	0	0	0	0	0	0	0	0
1b3f_1jet	True	241	224	-3.59987	1.4213	0	0	0	0	0	0	0	0	0
1b3g_1b3l	True	238	156	-4.01361	0.475027	0	0	0	0	0	0	0	0	0
1b3h_1jet	True	241	172	-1.81252	1.84809	0	0	0	0	0	0	0	0	0
1b40_1b3l	True	238	56	70.1193	3.38667	0	0	0	0	0	0	0	0	0
1b4h_1b3l	True	238	67	-1.07407	2.15062	0	0	0	0	0	0	0	0	0
1b4z_1jet	True	241	218	-3.43911	0.213988	0	0	0	0	0	0	0	0	0
1b52_1b3l	True	238	181	-3.3152	1.24477	0	0	0	0	0	0	0	0	0
1b58_1jet	True	242	198	-3.29455	0.563597	0	0	0	0	0	0	0	0	0
1b5i_1jet	True	238	59	-3.39484	1.67396	0	0	0	0	0	0	0	0	0
1b5j_1b3l	True	238	120	-0.782849	1.80271	0	0	0	0	0	0	0	0	0
1b6h_1b3l	True	238	165	-3.5712	1.14343	0	0	0	0	0	0	0	0	0
1b7h_1jet	True	242	236	-3.49981	1.98482	0	0	0	0	0	0	0	0	0
1b9j_1jet	True	241	114	-3.43753	1.14657	0	0	0	0	0	0	0	0	0
1bcd_6h29	True	243	227	5.74619	2.44441	0	0	0	0	0	0	0	0	0
1bju_3gy4	True	243	130	19.8462	2.47687	0	0	0	0	0	0	0	0	0
1c1v_1c1u	True	243	22	-1.56202	1.98098	0	0	0	0	0	0	0	0	0
1c5o_1k21	True	243	75	-0.438561	1.14372	0	0	0	0	0	0	0	0	0
1c5p_5mnn	True	243	202	-1.46462	0.489864	0	0	0	0	0	0	0	0	0
1cbx_6cpa	True	243	127	-0.369862	3.14625	0	0	0	0	0	0	0	0	0
1ciz_1b8y	True	243	91	13.5019	2.51032	0	0	0	0	0	0	0	0	0
1cps_1cbx	True	226	163	9.03998	1.40018	0	0	0	0	0	0	0	0	0
1e1v_6q4e	True	243	192	-1.53703	1.83013	0	0	0	0	0	0	0	0	0
1ftm_1my4	True	243	215	-1.93008	0.971407	0	0	0	0	0	0	0	0	0
1g98_1u0g	True	229	63	-1.86905	0.612638	0	0	0	0	0	0	0	0	0
1gj6_1o2q	True	243	7	0.740423	0.705003	0	0	0	0	0	0	0	0	0
1hee_1iy7	True	243	233	3.79079	2.71198	0	0	0	0	0	0	0	0	0
1jeu_1jet	True	240	69	-3.53691	0.687303	0	0	0	0	0	0	0	0	0
1jev_1jet	True	242	33	12.4675	0.68055	0	0	0	0	0	0	0	0	0
1k4g_1r5y	True	243	162	-0.303491	3.44205	0	0	0	0	0	0	0	0	0
1k4h_1r5y	True	243	108	-2.5993	1.2846	0	0	0	0	0	0	0	0	0
1koj_1u0g	True	243	77	-1.91518	0.75806	0	0	0	0	0	0	0	0	0
1lan_1lcp	True	229	193	-0.807507	1.47196	0	0	0	0	0	0	0	0	0
1ndz_1o5r	True	243	212	107.764	5.54223	0	0	0	0	0	0	0	0	0
1o2h_1o3f	True	243	28	1.97299	1.19712	0	0	0	0	0	0	0	0	0
1o2j_1gi1	True	243	236	4.26052	1.73977	0	0	0	0	0	0	0	0	0
1o2q_1gj6	True	243	94	10.6169	1.86464	0	0	0	0	0	0	0	0	0
1o2z_1o2w	True	243	60	-1.6271	0.705633	0	0	0	0	0	0	0	0	0
1o30_1o2w	True	243	81	-1.69835	0.680605	0	0	0	0	0	0	0	0	0
1o36_1o2w	True	243	226	1.53127	0.959549	0	0	0	0	0	0	0	0	0
1o3d_1gi1	True	243	6	2.73831	0.851743	0	0	0	0	0	0	0	0	0
1o3f_1o2h	True	243	61	-0.489429	0.63225	0	0	0	0	0	0	0	0	0
1o5r_1ndz	True	243	55	12.7167	1.5303	0	0	0	0	0	0	0	0	0
1ppk_1ppl	True	242	16	-1.47806	1.54456	0	0	0	0	0	0	0	0	0
1qkb_1b3l	True	238	150	-3.44692	0.209478	0	0	0	0	0	0	0	0	0
1sqa_1owh	True	243	51	2.03868	3.44631	0	0	0	0	0	0	0	0	0
1uml_1o5r	True	243	186	15.5668	6.35875	0	0	0	0	0	0	0	0	0
1uw6_3u8j	True	243	92	0.477764	2.44372	0	0	0	0	0	0	0	0	0
1v2j_5mnn	True	243	190	-1.46781	0.572748	0	0	0	0	0	0	0	0	0
1v2u_5mnn	True	243	188	-1.51511	0.592318	0	0	0	0	0	0	0	0	0
1w11_1w13	True	212	183	13.0072	2.34401	0	0	0	0	0	0	0	0	0
1wvj_1my4	True	243	169	3.22559	3.47231	0	0	0	0	0	0	0	0	0
1y3v_1yp9	True	236	40	7.10678	1.83879	0	0	0	0	0	0	0	0	0
1yq7_2f9k	True	239	14	1.13263	0.749403	0	0	0	0	0	0	0	0	0
2cer_2ceq	True	243	202	-2.42324	2.26655	0	0	0	0	0	0	0	0	0
2cet_2ces	True	243	199	4.88577	5.09291	0	0	0	0	0	0	0	0	0
2e91_2e92	True	242	239	-1.14691	0.556376	0	0	0	0	0	0	0	0	0
2e92_2e91	True	240	18	5.95669	0.910252	0	0	0	0	0	0	0	0	0
2f7p_2f7o	True	243	24	146.268	3.84018	0	0	0	0	0	0	0	0	0
2f9k_1yq7	True	242	96	-2.08701	1.05061	0	0	0	0	0	0	0	0	0
2hb3_5upz	True	243	184	28.9068	1.84944	0	0	0	0	0	0	0	0	0
2i4u_2i0a	True	241	106	12.3773	1.1159	0	0	0	0	0	0	0	0	0
2j4g_2vvn	True	228	220	-1.70374	0.627157	0	0	0	0	0	0	0	0	0
2j7d_2ces	True	243	42	13.4691	1.30725	0	0	0	0	0	0	0	0	0
2j7e_2ces	True	243	44	2.97797	1.21796	0	0	0	0	0	0	0	0	0
2j7f_2ces	True	243	96	5.2624	2.09603	0	0	0	0	0	0	0	0	0
2j7g_2ces	True	243	218	2.5582	1.6467	0	0	0	0	0	0	0	0	0
2nmx_2nn1	True	240	42	-1.5615	0.86572	0	0	0	0	0	0	0	0	0
2nn1_2nmx	True	239	75	-1.35987	0.885508	0	0	0	0	0	0	0	0	0
2olb_1jet	True	241	237	-3.71197	1.39103	0	0	0	0	0	0	0	0	0
2qbs_2h4k	True	243	145	-1.58221	0.973513	0	0	0	0	0	0	0	0	0
2qi7_3o9a	True	243	134	6.43878	3.92776	0	0	0	0	0	0	0	0	0
2rfh_1cbx	True	228	47	-1.23342	1.89884	0	0	0	0	0	0	0	0	0
2rka_2rkd	True	241	140	-0.923387	1.2984	0	0	0	0	0	0	0	0	0
2rkd_2rka	True	239	118	2.43329	1.73932	0	0	0	0	0	0	0	0	0
2vot_2vmf	True	243	105	-1.12982	3.14514	0	0	0	0	0	0	0	0	0
2vvn_2j4g	True	222	121	-1.93951	0.921175	0	0	0	0	0	0	0	0	0
2wky_2f34	True	243	152	-1.91111	0.9141	0	0	0	0	0	0	0	0	0
2wyg_2vh0	True	243	146	10.9065	1.56204	0	0	0	0	0	0	0	0	0
2wyj_2vh0	True	243	161	1.71099	1.78252	0	0	0	0	0	0	0	0	0
2xdx_5fnc	True	243	235	-1.1394	0.61107	0	0	0	0	0	0	0	0	0
2z4o_3gi4	True	243	110	9.15438	1.98936	0	0	0	0	0	0	0	0	0
2zb1_3d83	True	242	131	2.18123	1.81216	0	0	0	0	0	0	0	0	0
2zdk_2zq2	True	243	150	-2.67414	1.29257	0	0	0	0	0	0	0	0	0
2zdn_2zq2	True	243	166	-2.63159	1.51655	0	0	0	0	0	0	0	0	0
3b25_2qg2	True	243	63	-1.21405	0.932362	0	0	0	0	0	0	0	0	0
3b26_3b25	True	243	156	-1.49921	0.403508	0	0	0	0	0	0	0	0	0
3b68_2ax9	True	183	22	67.6817	1.48148	0	0	0	0	0	0	0	0	0
3bft_1my4	True	243	197	-1.99214	0.763157	0	0	0	0	0	0	0	0	0
3bl1_2weh	True	243	139	7.17774	2.72454	0	0	0	0	0	0	0	0	0
3djk_2i0a	True	241	139	21.2118	0.870133	0	0	0	0	0	0	0	0	0
3dk1_2i0a	True	243	18	26.9476	2.25474	0	0	0	0	0	0	0	0	0
3dln_3rt8	True	243	169	-2.05623	0.493893	0	0	0	0	0	0	0	0	0
3dx2_3dx1	True	243	52	1.83394	1.73789	0	0	0	0	0	0	0	0	0
3f3c_3f48	True	224	12	6.41684	0.401393	0	0	0	0	0	0	0	0	0
3f3d_3f48	True	241	229	-1.97471	2.08685	0	0	0	0	0	0	0	0	0
3f3e_3f48	True	237	116	-1.59023	1.12188	0	0	0	0	0	0	0	0	0
3f80_3kv2	True	243	153	-0.618227	2.10089	0	0	0	0	0	0	0	0	0
3fas_1my4	True	243	158	-1.88845	1.23664	0	0	0	0	0	0	0	0	0
3fat_3rt8	True	243	221	-2.06472	1.58707	0	0	0	0	0	0	0	0	0
3ff3_3fee	True	227	212	52.5594	3.25391	0	0	0	0	0	0	0	0	0
3fvl_1cps	True	243	193	-1.22326	1.07915	0	0	0	0	0	0	0	0	0
3g2z_3g32	True	243	118	2.03448	1.3444	0	0	0	0	0	0	0	0	0
3g32_3g2z	True	243	146	2.5551	1.87003	0	0	0	0	0	0	0	0	0
3gc4_3gc5	True	243	20	-3.28231	1.42721	0	0	0	0	0	0	0	0	0
3gc5_4q4s	True	243	42	-2.8447	0.79138	0	0	0	0	0	0	0	0	0
3ge7_3gc5	True	243	69	-3.39781	1.04739	0	0	0	0	0	0	0	0	0
3gv9_4jxs	True	230	72	-0.490606	1.6461	0	0	0	0	0	0	0	0	0
3gy4_5mnn	True	243	134	-1.46808	0.446057	0	0	0	0	0	0	0	0	0
3gy7_5mnn	True	243	198	-1.47112	0.469385	0	0	0	0	0	0	0	0	0
3hs4_2hnc	True	243	20	12.9177	1.85832	0	0	0	0	0	0	0	0	0
3i7e_2i0a	True	243	117	4.84231	1.83786	0	0	0	0	0	0	0	0	0
3ioc_3iob	True	243	89	0.0260889	0.663544	0	0	0	0	0	0	0	0	0
3iod_3iob	True	240	94	24.2051	3.22269	0	0	0	0	0	0	0	0	0
3ioe_3iob	True	237	106	-0.65498	1.73847	0	0	0	0	0	0	0	0	0
3iue_3iub	True	243	136	-1.12989	2.39747	0	0	0	0	0	0	0	0	0
3ivc_3ivx	True	218	37	-1.71243	0.357807	0	0	0	0	0	0	0	0	0
3lgs_2qtt	True	243	213	-1.11891	1.29597	0	0	0	0	0	0	0	0	0
3lp4_3kv2	True	243	169	-0.803519	0.89345	0	0	0	0	0	0	0	0	0
3mfv_3kv2	True	242	71	5.5385	1.50121	0	0	0	0	0	0	0	0	0
3mhc_2hnc	True	243	118	24.0721	3.69067	0	0	0	0	0	0	0	0	0
3n2v_3f18	True	240	8	31.552	1.61482	0	0	0	0	0	0	0	0	0
3n76_3n7a	True	228	167	0.0317096	1.75013	0	0	0	0	0	0	0	0	0
3n86_4ciw	True	243	166	-1.17355	0.925927	0	0	0	0	0	0	0	0	0
3o9a_2qi7	True	243	118	31.2142	1.80715	0	0	0	0	0	0	0	0	0
3o9d_2qi3	True	243	87	24.2943	1.98105	0	0	0	0	0	0	0	0	0
3oe5_3oe4	True	243	13	57.3557	4.61639	0	0	0	0	0	0	0	0	0
3q44_3ebh	True	233	192	36.3956	4.16136	0	0	0	0	0	0	0	0	0
3r4m_5fnc	True	243	234	-1.13738	3.42059	0	0	0	0	0	0	0	0	0
3rlp_3b25	True	243	145	-1.42293	0.471876	0	0	0	0	0	0	0	0	0
3ryz_3ryx	True	243	12	-0.974858	1.61144	0	0	0	0	0	0	0	0	0
3rz1_3ryx	True	243	35	6.88547	2.55971	0	0	0	0	0	0	0	0	0
3rz7_3ryx	True	243	109	-1.00168	1.54925	0	0	0	0	0	0	0	0	0
3s9e_6f28	True	243	199	-1.92045	3.42594	0	0	0	0	0	0	0	0	0
3st5_2i0a	True	243	133	23.8447	1.75533	0	0	0	0	0	0	0	0	0
3u8j_1uw6	True	242	173	7.37525	0.804714	0	0	0	0	0	0	0	0	0
3u8k_3u8j	True	243	89	4.49093	0.921392	0	0	0	0	0	0	0	0	0
3u8l_3u8j	True	243	14	14.3856	1.45746	0	0	0	0	0	0	0	0	0
3u93_6f28	True	243	207	-1.91914	3.42356	0	0	0	0	0	0	0	0	0
3ui7_3uuo	True	243	29	3.68818	1.63118	0	0	0	0	0	0	0	0	0
3uo4_3up2	True	243	56	1.91809	1.75193	0	0	0	0	0	0	0	0	0
3uod_3up2	True	243	12	-2.71085	1.73656	0	0	0	0	0	0	0	0	0
3up2_3uo4	True	243	12	-1.11589	2.33295	0	0	0	0	0	0	0	0	0
3uuo_3ui7	True	243	82	4.59326	1.6324	0	0	0	0	0	0	0	0	0
3uxk_3uxl	True	180	105	-0.927626	0.383006	0	0	0	0	0	0	0	0	0
4a4w_2yfe	True	225	125	-0.595677	1.27308	0	0	0	0	0	0	0	0	0
4agn_4agm	True	242	130	-1.46628	0.858169	0	0	0	0	0	0	0	0	0
4ago_4agm	True	242	144	-0.784007	4.51335	0	0	0	0	0	0	0	0	0
4aje_4aj4	True	219	211	0.500188	0.956024	0	0	0	0	0	0	0	0	0
4b74_4b73	True	165	67	-2.50368	1.30387	0	0	0	0	0	0	0	0	0
4bak_4bao	True	243	237	-1.8864	1.54113	0	0	0	0	0	0	0	0	0
4bqg_4cwo	True	243	101	2.52341	2.2736	0	0	0	0	0	0	0	0	0
4ciw_3n7a	True	230	36	-1.88341	0.609185	0	0	0	0	0	0	0	0	0
4djo_2qi7	True	243	94	35.3029	1.0673	0	0	0	0	0	0	0	0	0
4djr_2qi3	True	243	172	26.1208	3.07755	0	0	0	0	0	0	0	0	0
4ek9_3qox	True	235	230	-1.9563	0.919159	0	0	0	0	0	0	0	0	0
4f3c_1y6q	True	220	182	4.87903	2.40212	0	0	0	0	0	0	0	0	0
4igt_5zg3	True	243	75	4.75499	1.87601	0	0	0	0	0	0	0	0	0
4io2_4io4	True	237	165	-2.20732	2.12941	0	0	0	0	0	0	0	0	0
4io3_4io4	True	237	193	-1.91457	0.670096	0	0	0	0	0	0	0	0	0
4io6_4io4	True	238	87	-1.94046	1.67129	0	0	0	0	0	0	0	0	0
4io7_4io4	True	236	72	0.482098	1.16786	0	0	0	0	0	0	0	0	0
4iwz_3ni5	True	243	227	13.0895	3.92024	0	0	0	0	0	0	0	0	0
4l50_4l4z	True	161	94	4.47678	0.852217	0	0	0	0	0	0	0	0	0
4m12_4m0y	True	235	152	-3.99267	0.452761	0	0	0	0	0	0	0	0	0
4m13_4m0y	True	232	166	-3.8599	0.76054	0	0	0	0	0	0	0	0	0
4mc6_4mc9	True	243	94	0.170869	0.511297	0	0	0	0	0	0	0	0	0
4mc9_4mc6	True	243	138	-1.24878	1.13341	0	0	0	0	0	0	0	0	0
4nwc_3s9e	True	233	151	0.0971692	4.15944	0	0	0	0	0	0	0	0	0
4o05_4o07	True	243	78	17.4923	2.03269	0	0	0	0	0	0	0	0	0
4o07_4o05	True	243	87	-0.517434	0.377843	0	0	0	0	0	0	0	0	0
4pin_6fnr	True	229	222	-1.14805	1.11251	0	0	0	0	0	0	0	0	0
4q4o_4q4s	True	243	98	-2.92453	1.68797	0	0	0	0	0	0	0	0	0
4r5t_4zw6	True	243	87	-3.48103	1.71939	0	0	0	0	0	0	0	0	0
4rfc_4ruz	True	243	133	6.30739	8.76188	0	0	0	0	0	0	0	0	0
4rfd_4ruz	True	243	12	3.48487	5.04134	0	0	0	0	0	0	0	0	0
4tkh_4tjz	True	234	176	-0.561659	1.06161	0	0	0	0	0	0	0	0	0
4tkj_4tjz	True	238	128	3.82872	1.65744	0	0	0	0	0	0	0	0	0
4ty7_4x6m	True	243	157	-3.24051	0.948797	0	0	0	0	0	0	0	0	0
4umb_4uma	True	243	169	-1.45089	1.75079	0	0	0	0	0	0	0	0	0
4umc_4uma	True	243	169	-1.01979	1.90081	0	0	0	0	0	0	0	0	0
4x6m_4ty7	True	243	66	14.6296	4.64632	0	0	0	0	0	0	0	0	0
4ygf_5tuo	True	243	20	-0.514184	1.99127	0	0	0	0	0	0	0	0	0
4zw6_4r5t	True	243	74	-1.94802	2.37193	0	0	0	0	0	0	0	0	0
4zx4_4zx3	True	243	216	10.8911	2.00053	0	0	0	0	0	0	0	0	0
5c2a_5c28	True	243	237	-0.944919	0.274122	0	0	0	0	0	0	0	0	0
5cap_5c8n	True	242	132	5.66995	2.3728	0	0	0	0	0	0	0	0	0
5cxa_5czm	True	243	70	-5.06009	1.5993	0	0	0	0	0	0	0	0	0
5czm_5cxa	True	222	107	3.88099	2.38288	0	0	0	0	0	0	0	0	0
5d3c_5czm	True	243	85	-4.61003	1.10982	0	0	0	0	0	0	0	0	0
5edc_5edb	True	242	27	5.96137	2.32136	0	0	0	0	0	0	0	0	0
5fnc_2xdx	True	243	139	0.490353	1.13354	0	0	0	0	0	0	0	0	0
5i7y_5i7x	True	153	66	1.59322	0.470136	0	0	0	0	0	0	0	0	0
5i88_5i80	True	241	102	1.30599	0.832912	0	0	0	0	0	0	0	0	0
5ioz_5j3l	True	241	163	0.773607	0.975761	0	0	0	0	0	0	0	0	0
5j20_5j27	True	230	157	3.30824	2.28982	0	0	0	0	0	0	0	0	0
5j3l_5ioz	True	235	140	58.9781	1.96944	0	0	0	0	0	0	0	0	0
5j6l_5j6n	True	228	209	5.63078	2.11366	0	0	0	0	0	0	0	0	0
5j6m_5j6n	True	227	87	53.5507	4.76869	0	0	0	0	0	0	0	0	0
5j82_5j20	True	242	204	-0.722451	2.36572	0	0	0	0	0	0	0	0	0
5j9x_5j27	True	230	194	0.273893	1.59213	0	0	0	0	0	0	0	0	0
5jxq_4q4o	True	243	0	6.92943	2.07841	0	0	0	0	0	0	0	0	0
5n0f_4d4d	True	243	34	0.362424	0.772021	0	0	0	0	0	0	0	0	0
5n2z_5n3v	True	243	114	-1.82247	1.7312	0	0	0	0	0	0	0	0	0
5nkb_5nki	True	243	242	-2.77885	1.43215	0	0	0	0	0	0	0	0	0
5nw1_4w9f	True	243	112	1.06018	1.42415	0	0	0	0	0	0	0	0	0
5nxi_5byi	True	243	99	-1.50994	4.92173	0	0	0	0	0	0	0	0	0
5o1d_5aoj	True	242	101	7.07182	1.16403	0	0	0	0	0	0	0	0	0
5o1f_5aoj	True	242	171	7.65906	1.37403	0	0	0	0	0	0	0	0	0
5o1h_5aoj	True	242	28	6.81818	1.4291	0	0	0	0	0	0	0	0	0
5oa2_5o9q	True	243	0	-3.39476	1.36473	0	0	0	0	0	0	0	0	0
5tmn_5m9w	True	242	108	5.00127	1.03126	0	0	0	0	0	0	0	0	0
5u13_5u0y	True	243	72	-2.31912	1.46859	0	0	0	0	0	0	0	0	0
5ult_2i0a	True	243	202	14.8909	2.27126	0	0	0	0	0	0	0	0	0
5vb6_5vb7	True	239	102	22.8898	0.915119	0	0	0	0	0	0	0	0	0
5vb7_5vb6	True	242	32	10.8375	2.92703	0	0	0	0	0	0	0	0	0
6ayr_6ayq	True	237	114	-3.40912	0.544079	0	0	0	0	0	0	0	0	0
6ays_6ayq	True	237	227	-3.42744	1.16425	0	0	0	0	0	0	0	0	0
6ayt_6ayo	True	234	182	0.15953	1.01302	0	0	0	0	0	0	0	0	0
6cbf_6cbg	True	243	77	51.8181	1.89504	0	0	0	0	0	0	0	0	0
6e5l_6e5t	True	243	239	-1.69593	1.42702	0	0	0	0	0	0	0	0	0
6elp_6fcj	True	216	93	0.935523	2.11891	0	0	0	0	0	0	0	0	0
6fnq_6fnr	True	228	188	2.02972	1.09831	0	0	0	0	0	0	0	0	0
6ftw_5laq	True	242	89	26.855	1.76158	0	0	0	0	0	0	0	0	0
6gg4_6nu1	True	232	35	48.5297	1.85227	0	0	0	0	0	0	0	0	0
6ggb_2vuk	True	243	150	-1.45688	1.50698	0	0	0	0	0	0	0	0	0
6gjr_6gjn	True	243	87	5.63276	1.26426	0	0	0	0	0	0	0	0	0
6h29_1bcd	True	243	112	4.74204	1.17985	0	0	0	0	0	0	0	0	0
6ior_6iou	True	186	78	-1.57079	0.382299	0	0	0	0	0	0	0	0	0
6ma3_6ma5	True	243	64	-2.93906	2.10653	0	0	0	0	0	0	0	0	0
6ma4_6ma5	True	243	232	-1.59275	1.69022	0	0	0	0	0	0	0	0	0
6pg8_6pg4	True	243	230	-1.43894	3.62352	0	0	0	0	0	0	0	0	0
6pg9_6pg4	True	243	217	-1.68737	5.32986	0	0	0	0	0	0	0	0	0
6pga_6pg4	True	243	121	-0.77985	5.16003	0	0	0	0	0	0	0	0	0
6qr0_6qqu	True	243	212	-3.21466	0.55902	0	0	0	0	0	0	0	0	0
6qr2_6qqu	True	243	158	-3.14582	0.277541	0	0	0	0	0	0	0	0	0
6qr3_6qqu	True	243	195	-3.02465	1.39183	0	0	0	0	0	0	0	0	0
6qr4_6qqu	True	243	234	-1.63287	2.33821	0	0	0	0	0	0	0	0	0
6qr7_6qqu	True	243	165	-0.188315	2.01174	0	0	0	0	0	0	0	0	0
6stl_6ssy	True	129	60	-1.44443	0.55164	0	0	0	0	0	0	0	0	0
6u8b_6u6w	True	243	195	-2.06006	1.3525	0	0	0	0	0	0	0	0	0
