# Supplementary material for: FastGrow: on-the-fly growing and its application to DYRK1A
Source: J Comput Aided Mol Des. 2022 Aug 22;36(9):639–51. doi: 10.1007/s10822-022-00469-y (PMC9512872; doi:10.1007/s10822-022-00469-y)
Supplement: Supplementary file 2 — (zip 344 KB) [file 10822_2022_469_MOESM2_ESM.zip › results/feature_validation/water_replacement_result.csv]

1b0h_1b05	True	190	89	17.0047	0.448537	10	10	0.448537	0	0	0	0	10	10
1b0h_1b5h	True	160	66	12.1492	0.78825	10	10	0.78825	0	0	0	0	10	10
1b0h_1jet	True	191	108	12.4719	0.804097	10	10	0.804097	0	0	0	0	10	10
1b1h_1b3l	True	215	84	65.7611	0.85999	6	6	0.990612	0	0	0	0	6	6
1b1h_1b5h	True	222	6	114.339	3.53151	6	2	None	0	0	0	0	6	2
1b2h_1b3l	True	215	209	-3.27616	0.578558	0	0	None	0	0	0	0	0	0
1b2h_1b5h	False	188	None	None	None	0	0	0	0	0	0	0	0	0
1b2h_1jet	False	194	None	None	None	0	0	0	0	0	0	0	0	0
1b32_1b3l	True	199	96	0.971343	1.60697	1	1	1.90194	0	0	0	0	1	1
1b3f_1b05	True	202	28	-1.84202	1.64856	0	0	None	0	0	0	0	0	0
1b3f_1b3l	False	153	None	None	None	0	0	0	0	0	0	0	0	0
1b3f_1b5h	False	188	None	None	None	0	0	0	0	0	0	0	0	0
1b3f_1jet	True	220	88	-3.03031	1.4213	0	0	None	0	0	0	0	0	0
1b3g_1b3l	True	199	120	-2.00108	0.849371	2	2	0.761448	0	0	0	0	2	2
1b3h_1b05	True	179	94	37.5984	1.64186	0	0	None	0	0	0	0	0	0
1b3h_1b3l	True	104	12	6.52477	1.39797	0	0	None	0	0	0	0	0	0
1b3h_1b5h	True	166	57	-0.910485	0.783374	0	0	None	0	0	0	0	0	0
1b3h_1jet	True	194	110	0.525831	0.655639	0	0	None	0	0	0	0	0	0
1b40_1b3l	True	124	12	-0.700484	1.22118	6	6	1.30768	0	0	0	0	6	6
1b4h_1b3l	True	202	8	-2.66626	1.56774	1	0	None	0	0	1	0	0	0
1b4z_1b3l	False	202	None	None	None	0	0	0	0	0	0	0	0	0
1b52_1b3l	True	215	200	-3.48548	0.149159	1	1	0.150065	0	0	0	0	1	1
1b58_1b05	True	141	39	5.98792	0.215254	6	6	0.225345	0	0	0	0	6	6
1b58_1b3l	True	153	128	0.126532	1.81968	6	4	None	0	0	0	0	6	4
1b58_1b5h	True	112	95	-3.29779	0.700839	6	6	0.609729	0	0	0	0	6	6
1b58_1jet	True	144	47	-1.64793	0.563597	6	6	0.536074	0	0	0	0	6	6
1b5i_1b3l	False	202	None	None	None	0	0	0	0	0	0	0	0	0
1b5j_1b3l	False	109	None	None	None	0	0	0	0	0	0	0	0	0
1b6h_1b3l	True	213	90	-3.52493	0.500005	1	1	0.502208	0	0	0	0	1	1
1b7h_1b3l	True	214	184	-3.46743	0.985806	0	0	None	0	0	0	0	0	0
1b7h_1b5h	True	222	102	-2.75588	0.85308	1	1	1.36502	0	0	0	0	1	1
1b9j_1b3l	True	199	113	-3.65384	1.46196	2	2	1.43046	0	0	0	0	2	2
1b9j_1b5h	True	221	109	-3.72679	1.52556	2	2	1.13702	0	0	0	0	2	2
1bju_3gy2	True	8	6	12.7877	1.0363	1	1	0.858575	0	0	0	0	1	1
1bju_3gy4	True	177	55	36.0276	1.74342	1	1	1.7283	0	0	0	0	1	1
1cbx_2ctc	True	231	77	11.866	1.79086	0	0	None	0	0	0	0	0	0
1ciz_1b8y	True	227	128	35.5311	4.40774	0	0	None	0	0	0	0	0	0
1cps_1cbx	True	204	27	10.6658	1.41708	0	0	None	0	0	0	0	0	0
1cps_2rfh	True	185	28	14.3904	1.75101	0	0	None	0	0	0	0	0	0
1e1v_6q4e	True	226	107	59.5408	2.22868	0	0	None	0	0	0	0	0	0
1e1v_6q4g	True	228	120	4.69844	1.88303	0	0	None	0	0	0	0	0	0
1jeu_1b3l	True	161	99	0.932702	1.86497	0	0	None	0	0	0	0	0	0
1jev_1b05	True	177	85	-1.89026	0.548985	6	6	0.560786	0	0	0	0	6	6
1jev_1b3l	True	136	55	50.4587	2.83527	6	4	None	0	0	0	0	6	4
1jev_1b5h	True	93	74	5.55282	0.48198	6	6	0.499872	0	0	0	0	6	6
1jev_1jet	True	121	86	13.5035	0.68055	6	6	0.700402	0	0	0	0	6	6
1k4g_1r5y	True	165	28	11.3965	2.41523	0	0	None	0	0	0	0	0	0
1k4h_1r5y	True	183	147	0.544517	0.985919	1	1	1.6235	0	0	0	0	1	1
1koj_1u0g	True	168	52	-1.91518	0.75806	0	0	None	0	0	0	0	0	0
1o2j_1gi1	True	231	186	-1.9255	1.19698	1	1	1.49711	0	0	0	0	1	1
1o2j_1o3d	True	182	32	-2.26263	1.07937	1	1	1.33708	0	0	0	0	1	1
1o2z_1o2w	True	231	65	3.75128	3.57783	0	0	None	0	0	0	0	0	0
1o30_1o2w	False	182	None	None	None	0	0	0	0	0	0	0	0	0
1o36_1o2w	True	116	97	2.78129	0.924886	0	0	None	0	0	0	0	0	0
1o3d_1gi1	True	217	102	2.75236	0.849093	0	0	None	0	0	0	0	0	0
1qkb_1b3l	True	202	153	-3.50587	0.357421	2	2	0.424024	0	0	0	0	2	2
1sqa_1owh	True	211	136	2.53	1.61455	0	0	None	0	0	0	0	0	0
2cer_2ceq	True	138	49	10.0779	1.23664	0	0	None	0	0	0	0	0	0
2cet_2ces	True	66	35	-0.133992	2.10265	0	0	None	0	0	0	0	0	0
2f7p_2f7o	True	204	54	11.513	0.880463	0	0	None	0	0	0	0	0	0
2i4u_2i0a	True	132	30	29.4114	1.89569	2	1	None	2	1	0	0	0	0
2i4u_3gi6	True	134	57	25.92	1.96559	2	1	None	2	1	0	0	0	0
2j7d_2ces	False	184	None	None	None	0	0	0	0	0	0	0	0	0
2j7e_2ces	True	188	12	-1.39937	1.8044	1	1	1.41446	0	0	0	0	1	1
2j7g_2ces	False	184	None	None	None	0	0	0	0	0	0	0	0	0
2olb_1b05	True	77	11	-3.58528	1.45994	0	0	None	0	0	0	0	0	0
2olb_1b3l	True	53	10	-1.66703	1.26576	0	0	None	0	0	0	0	0	0
2olb_1b5h	True	65	3	-3.22229	1.31743	0	0	None	0	0	0	0	0	0
2olb_1jet	True	190	35	-1.68878	1.40954	0	0	None	0	0	0	0	0	0
2qbs_2h4k	True	201	131	1.49605	1.72351	0	0	None	0	0	0	0	0	0
2z4o_3gi4	True	141	65	26.0303	2.10041	1	1	0.314734	1	1	0	0	0	0
2z4o_3gi5	True	134	58	26.6477	2.1545	1	1	0.241636	1	1	0	0	0	0
2z4o_3mxd	True	136	23	21.5775	2.56175	1	1	0.693711	1	1	0	0	0	0
3b26_3b25	True	166	101	1.35036	0.766257	0	0	None	0	0	0	0	0	0
3bl1_2weh	True	91	72	45.5759	3.32213	0	0	None	0	0	0	0	0	0
3djk_2i0a	True	132	61	18.8246	1.05697	0	0	None	0	0	0	0	0	0
3djk_3gi6	True	155	83	38.9197	2.39535	0	0	None	0	0	0	0	0	0
3dk1_2i0a	True	192	87	28.3807	2.75735	1	0	None	1	0	0	0	0	0
3dk1_3gi6	True	190	86	43.0753	2.95856	1	0	None	1	0	0	0	0	0
3f80_3kv2	False	199	None	None	None	0	0	0	0	0	0	0	0	0
3g2z_3g35	True	202	181	1.81392	1.19907	0	0	None	0	0	0	0	0	0
3g2z_6md8	True	163	136	9.27597	1.1242	0	0	None	0	0	0	0	0	0
3g32_3g2z	False	224	None	None	None	0	0	0	0	0	0	0	0	0
3gc4_3gc5	True	84	26	63.0031	1.0574	0	0	None	0	0	0	0	0	0
3gc5_4q4s	False	96	None	None	None	0	0	0	0	0	0	0	0	0
3ge7_3gc5	True	124	50	77.0861	2.26965	5	3	None	0	0	0	0	5	3
3hs4_2hnc	True	230	25	-0.54661	0.40654	1	1	0.303875	0	0	0	0	1	1
3i7e_2i0a	True	130	60	28.458	2.00733	2	1	None	2	1	0	0	0	0
3i7e_3gi6	True	134	54	24.8715	2.04996	2	1	None	2	1	0	0	0	0
3iod_3iob	False	0	None	None	None	0	0	0	0	0	0	0	0	0
3iue_3iub	True	162	60	22.4566	2.02547	2	0	None	2	0	0	0	0	0
3ivc_3ivx	True	119	64	9.41783	2.14661	6	4	None	0	0	0	0	6	4
3ivc_4mq6	True	108	55	84.994	1.64821	7	5	None	1	1	0	0	6	4
3lgs_2qtt	True	183	54	5.52702	1.63953	0	0	None	0	0	0	0	0	0
3mhc_2hnc	True	230	187	14.7352	1.16436	6	6	1.04745	0	0	0	0	6	6
3n2v_3f18	True	220	7	30.2882	1.61482	0	0	None	0	0	0	0	0	0
3n86_4ciw	True	215	148	4.58513	0.925927	0	0	None	0	0	0	0	0	0
3o9d_2qi3	True	93	55	3.03893	1.19215	1	1	0.630159	1	1	0	0	0	0
3rlp_3b25	True	150	101	-1.01583	0.477848	2	2	0.57512	0	0	0	0	2	2
3rz1_3ryx	True	230	30	0.903102	1.67591	0	0	None	0	0	0	0	0	0
3st5_2i0a	True	192	148	34.1807	2.30837	1	0	None	1	0	0	0	0	0
3st5_3gi6	True	190	142	21.3108	1.98097	1	0	None	1	0	0	0	0	0
3u8l_3u8j	True	190	85	15.8077	1.45746	0	0	None	0	0	0	0	0	0
4ago_4agm	True	60	39	-0.593233	2.49942	2	1	None	0	0	0	0	2	1
4aje_4aj4	True	134	79	10.8536	1.54806	7	5	None	0	0	0	0	7	5
4aje_4ajl	True	149	95	15.2625	1.97023	7	5	None	0	0	0	0	7	5
4b74_4b73	True	52	24	-1.09845	1.25992	0	0	None	0	0	0	0	0	0
4bak_4bao	True	216	76	7.24884	1.54113	0	0	None	0	0	0	0	0	0
4djr_2qi3	True	142	94	41.9541	1.20683	1	1	1.0409	1	1	0	0	0	0
4do4_4do5	True	171	155	8.61775	1.59807	2	1	None	0	0	1	1	1	0
4io6_4io4	True	170	39	-0.204731	1.18864	1	1	0.911958	0	0	0	0	1	1
4io6_4io5	True	138	58	19.5417	1.07976	1	1	1.05693	0	0	0	0	1	1
4io7_4io5	False	82	None	None	None	0	0	0	0	0	0	0	0	0
4iwz_2hnc	True	147	111	68.0392	1.90564	0	0	None	0	0	0	0	0	0
4iwz_3hs4	True	228	74	18.2247	1.45411	0	0	None	0	0	0	0	0	0
4nwc_3s9e	True	133	113	4.89424	1.49246	1	1	1.49413	0	0	0	0	1	1
4nwc_3u93	True	123	23	17.4077	1.037	1	1	1.72958	0	0	0	0	1	1
4o07_4o05	True	218	152	0.0903562	0.8011	1	1	1.07248	0	0	0	0	1	1
4q4o_4q4s	True	187	69	1.87608	1.70321	0	0	None	0	0	0	0	0	0
4tkh_4tjz	True	174	42	-1.47181	0.783287	1	1	1.12425	0	0	0	0	1	1
4tkj_4tjz	True	102	101	4.54379	1.34666	1	1	1.78581	0	0	0	0	1	1
4x6m_4ty7	True	122	106	7.56242	1.25725	1	1	1.32437	0	0	0	0	1	1
4zx4_4zx3	False	155	None	None	None	0	0	0	0	0	0	0	0	0
5c2a_5c28	True	101	57	-0.200635	0.274122	2	2	0.29251	0	0	0	0	2	2
5czm_5cxa	True	184	85	4.56147	2.26053	1	1	0.909375	1	1	0	0	0	0
5czm_5d3c	True	122	48	3.63822	1.72679	1	1	0.759202	1	1	0	0	0	0
5fnc_3r4m	True	71	39	3.37326	1.22167	0	0	None	0	0	0	0	0	0
5i88_5i80	True	188	30	1.58371	0.744652	1	1	0.884121	0	0	0	0	1	1
5j6l_5j8m	True	140	43	16.88	2.59182	2	0	None	0	0	0	0	2	0
5j6l_5j8u	True	122	88	13.6976	2.37067	2	1	None	0	0	0	0	2	1
5j6m_5j8m	True	143	18	9.29776	2.20062	1	0	None	0	0	0	0	1	0
5j6m_5j8u	True	80	54	15.4885	2.26477	1	0	None	0	0	0	0	1	0
5j82_5j2x	True	149	102	25.3257	3.20005	3	0	None	0	0	0	0	3	0
5j82_5j64	True	200	89	56.757	3.512	3	0	None	0	0	0	0	3	0
5j9x_5j2x	True	149	30	51.4031	2.80494	2	1	None	0	0	0	0	2	1
5j9x_5j64	True	200	57	20.5657	3.35274	2	0	None	0	0	0	0	2	0
5jxq_4q4o	True	52	48	17.2104	0.9788	0	0	None	0	0	0	0	0	0
5n0f_4d4d	True	15	3	13.8457	1.7679	1	0	None	0	0	1	0	0	0
5n2z_5n3v	True	86	44	16.3795	1.89333	1	0	None	0	0	1	0	0	0
5nn6_5nn5	True	206	17	-1.14871	1.06407	0	0	None	0	0	0	0	0	0
5nxi_5nxw	True	233	2	0.227439	1.68612	7	4	None	0	0	0	0	7	4
5ult_2i0a	True	132	35	10.3217	1.42484	1	0	None	1	0	0	0	0	0
5ult_3gi6	True	134	39	5.74378	1.72804	1	0	None	1	0	0	0	0	0
5vb7_5vb6	True	185	46	16.4357	2.03901	0	0	None	0	0	0	0	0	0
6bs4_6bs3	True	183	96	-2.38057	1.52617	2	2	1.26204	2	2	0	0	0	0
6gg4_6nu1	False	175	None	None	None	0	0	0	0	0	0	0	0	0
6gg4_6nu5	False	85	None	None	None	0	0	0	0	0	0	0	0	0
6ggb_2vuk	True	229	72	12.8394	0.758015	0	0	None	0	0	0	0	0	0
6ggb_6gga	True	186	157	-0.291909	0.775199	0	0	None	0	0	0	0	0	0
6h29_1bcd	True	207	94	3.91015	1.17039	1	1	1.40989	1	1	0	0	0	0
6h29_2o4z	False	1	None	None	None	0	0	0	0	0	0	0	0	0
6ma3_6ma5	True	230	24	-1.90275	1.56931	0	0	None	0	0	0	0	0	0
6ma4_6ma5	True	116	52	6.61869	0.93338	1	1	0.386486	1	1	0	0	0	0
6pg8_6pg4	False	91	None	None	None	0	0	0	0	0	0	0	0	0
6pg9_6pg4	False	11	None	None	None	0	0	0	0	0	0	0	0	0
6pga_6pg4	True	16	14	-1.45252	2.20374	2	0	None	1	0	0	0	1	0
6pia_6pid	True	75	73	-0.0667125	1.26817	2	0	None	0	0	2	0	0	0
6qr0_6qqu	True	234	41	-2.42571	0.612337	0	0	None	0	0	0	0	0	0
6qr2_6qqu	True	234	20	-1.64057	2.0615	0	0	None	0	0	0	0	0	0
6qr3_6qqu	True	234	79	-2.15174	0.665329	0	0	None	0	0	0	0	0	0
6qr4_6qqu	True	234	93	11.2291	2.44443	1	1	0.547509	0	0	0	0	1	1
6qr7_6qqu	True	234	132	5.0226	2.01174	6	6	1.02689	0	0	0	0	6	6
