# Supplementary material for: FastGrow: on-the-fly growing and its application to DYRK1A
Source: J Comput Aided Mol Des. 2022 Aug 22;36(9):639–51. doi: 10.1007/s10822-022-00469-y (PMC9512872; doi:10.1007/s10822-022-00469-y)
Supplement: Supplementary file 2 — (zip 344 KB) [file 10822_2022_469_MOESM2_ESM.zip › results/feature_validation/cross_growing_interactions_result.csv]

184l_1l83	True	124	60	23.3147	1.13242	2	2	1.13148	0	0	0	0	2	2
184l_4w52	True	131	26	4.47683	1.25425	2	2	1.23656	0	0	0	0	2	2
186l_1l83	True	135	103	7.12933	1.89258	1	1	0.345662	0	0	0	0	1	1
186l_4w52	True	101	70	8.79555	1.01735	1	1	0.485737	0	0	0	0	1	1
1b0h_1b05	True	2	1	17.0047	0.448537	10	10	0.448537	0	0	0	0	10	10
1b0h_1b5h	False	0	None	None	None	0	0	0	0	0	0	0	0	0
1b0h_1jet	True	1	0	12.3515	0.475577	10	10	0.475577	0	0	0	0	10	10
1b1h_1b05	False	69	None	None	None	0	0	0	0	0	0	0	0	0
1b1h_1b3l	True	36	1	65.7611	0.85999	6	6	0.990612	0	0	0	0	6	6
1b1h_1b5h	False	59	None	None	None	0	0	0	0	0	0	0	0	0
1b1h_1jet	False	61	None	None	None	0	0	0	0	0	0	0	0	0
1b2h_1b05	True	240	65	-3.52821	0.932063	0	0	None	0	0	0	0	0	0
1b2h_1b3l	True	227	132	-0.757021	1.31219	0	0	None	0	0	0	0	0	0
1b2h_1b5h	True	94	54	-3.83079	0.41936	1	1	0.373996	0	0	1	1	0	0
1b2h_1jet	True	236	71	-3.5226	1.19363	0	0	None	0	0	0	0	0	0
1b32_1b3l	True	196	149	3.06162	1.14998	1	1	0.508681	0	0	0	0	1	1
1b3f_1b05	True	240	96	-1.84202	1.64856	0	0	None	0	0	0	0	0	0
1b3f_1b3l	True	227	202	10.4702	2.37901	0	0	None	0	0	0	0	0	0
1b3f_1b5h	True	235	231	-2.97103	1.37884	0	0	None	0	0	0	0	0	0
1b3f_1jet	True	236	218	-3.03031	1.4213	0	0	None	0	0	0	0	0	0
1b3g_1b3l	True	200	93	-3.35882	0.358118	2	2	0.409878	0	0	0	0	2	2
1b3h_1b05	True	240	163	-1.52991	1.38293	0	0	None	0	0	0	0	0	0
1b3h_1b3l	True	225	184	-0.319864	1.48402	0	0	None	0	0	0	0	0	0
1b3h_1b5h	True	235	155	-3.06205	1.6545	0	0	None	0	0	0	0	0	0
1b3h_1jet	True	238	156	-0.906171	1.84809	0	0	None	0	0	0	0	0	0
1b40_1b3l	False	80	None	None	None	0	0	0	0	0	0	0	0	0
1b4h_1b3l	True	103	43	-3.35663	0.845632	1	0	None	0	0	1	0	0	0
1b4z_1b05	True	240	218	-3.38046	1.0485	0	0	None	0	0	0	0	0	0
1b4z_1b3l	True	227	103	-3.64166	2.41982	0	0	None	0	0	0	0	0	0
1b4z_1b5h	True	234	190	-3.64974	0.297885	0	0	None	0	0	0	0	0	0
1b4z_1jet	True	238	112	-3.47521	0.213988	0	0	None	0	0	0	0	0	0
1b52_1b3l	True	217	193	-3.48548	0.149159	1	1	0.150065	0	0	0	0	1	1
1b58_1b05	True	71	7	5.98792	0.215254	6	6	0.225345	0	0	0	0	6	6
1b58_1b3l	True	81	1	13.945	1.65561	6	6	1.43584	0	0	0	0	6	6
1b58_1b5h	True	70	22	-2.28304	0.736809	6	6	0.657484	0	0	0	0	6	6
1b58_1jet	True	69	36	-1.64793	0.563597	6	6	0.536074	0	0	0	0	6	6
1b5i_1b05	True	89	63	-2.75419	1.14806	1	0	None	0	0	1	0	0	0
1b5i_1b3l	True	90	54	3.5588	1.25203	1	0	None	0	0	1	0	0	0
1b5i_1b5h	True	91	51	-0.879287	0.761556	1	1	0.436822	0	0	1	1	0	0
1b5i_1jet	True	93	50	-3.50254	0.169751	1	1	0.206662	0	0	1	1	0	0
1b5j_1b32	True	239	186	-3.39442	1.81029	0	0	None	0	0	0	0	0	0
1b5j_1b3l	True	225	152	-3.84847	2.75331	0	0	None	0	0	0	0	0	0
1b5j_1b4h	True	234	145	-3.09525	1.97628	0	0	None	0	0	0	0	0	0
1b6h_1b3l	True	213	139	-3.00938	0.389888	1	1	0.433379	0	0	0	0	1	1
1b7h_1b05	True	225	113	-3.60668	0.719111	1	1	0.660498	0	0	0	0	1	1
1b7h_1b3l	True	226	132	0.0589293	1.0915	0	0	None	0	0	0	0	0	0
1b7h_1b5h	True	224	138	-3.86116	0.633923	1	1	0.941071	0	0	0	0	1	1
1b7h_1jet	True	224	155	-2.8536	0.582709	1	1	0.872699	0	0	0	0	1	1
1b9j_1b05	True	214	172	-1.89511	0.636017	2	2	0.699146	0	0	0	0	2	2
1b9j_1b3l	True	200	85	-1.64086	0.372735	2	2	0.415405	0	0	0	0	2	2
1b9j_1b5h	True	208	100	-2.8215	0.19207	2	2	0.206508	0	0	0	0	2	2
1b9j_1jet	True	209	160	-1.54323	0.168372	2	2	0.183886	0	0	0	0	2	2
1bcd_6h29	True	243	114	5.2036	2.44441	0	0	None	0	0	0	0	0	0
1bju_3gy2	True	37	9	-0.433456	0.765503	1	1	0.517817	0	0	0	0	1	1
1bju_3gy4	True	71	33	32.3342	1.17935	1	1	0.319097	0	0	0	0	1	1
1c1v_1c1u	True	243	25	-2.88882	0.701039	0	0	None	0	0	0	0	0	0
1c5o_1k21	True	243	87	0.29651	1.14788	0	0	None	0	0	0	0	0	0
1c5p_5mnn	True	71	61	-1.42703	0.489864	6	6	0.489864	0	0	0	0	6	6
1cbx_1cps	True	235	197	-0.175316	2.05451	0	0	None	0	0	0	0	0	0
1cbx_1hee	True	243	159	14.3595	1.99461	0	0	None	0	0	0	0	0	0
1cbx_1iy7	True	240	160	-1.59868	1.18554	0	0	None	0	0	0	0	0	0
1cbx_2ctc	True	242	200	11.866	1.79086	0	0	None	0	0	0	0	0	0
1cbx_2rfh	True	201	73	-1.22813	1.45357	0	0	None	0	0	0	0	0	0
1cbx_6cpa	True	243	125	1.2717	2.98255	0	0	None	0	0	0	0	0	0
1cbx_8cpa	True	242	148	0.485242	2.92204	0	0	None	0	0	0	0	0	0
1ciz_1b8y	True	243	131	-1.99289	2.51032	0	0	None	0	0	0	0	0	0
1cps_1cbx	True	218	49	10.6658	1.41708	0	0	None	0	0	0	0	0	0
1cps_2rfh	True	201	102	25.027	2.27299	0	0	None	0	0	0	0	0	0
1cps_3fvl	True	227	50	-1.62164	0.684672	1	1	0.554615	0	0	0	0	1	1
1e1v_6q4e	True	243	108	1.65449	1.62766	0	0	None	0	0	0	0	0	0
1e1v_6q4g	True	243	196	-1.18208	1.34264	0	0	None	0	0	0	0	0	0
1ftm_1my4	True	226	171	1.75836	0.971407	1	1	0.740512	0	0	0	0	1	1
1ftm_2al5	True	222	169	5.18694	1.13476	1	1	0.734234	0	0	0	0	1	1
1ftm_3rtf	True	223	175	2.34507	1.09954	1	1	0.740919	0	0	0	0	1	1
1g98_1u0g	True	229	59	-0.962123	1.44404	0	0	None	0	0	0	0	0	0
1gj6_1o2q	True	243	7	2.54351	0.641608	0	0	None	0	0	0	0	0	0
1hee_1iy7	True	167	112	2.83433	2.58741	1	1	1.35359	1	1	0	0	0	0
1jeu_1b05	True	240	211	-3.66836	1.05046	0	0	None	0	0	0	0	0	0
1jeu_1b32	True	239	210	-3.4742	1.76499	0	0	None	0	0	0	0	0	0
1jeu_1b3l	True	225	222	-0.14656	1.97272	0	0	None	0	0	0	0	0	0
1jeu_1b4h	True	234	108	-3.0258	1.94217	0	0	None	0	0	0	0	0	0
1jeu_1b5h	True	238	75	-3.82013	1.27919	0	0	None	0	0	0	0	0	0
1jeu_1jet	True	239	75	-3.55974	0.687303	0	0	None	0	0	0	0	0	0
1jev_1b05	True	60	31	-1.89026	0.548985	6	6	0.560786	0	0	0	0	6	6
1jev_1b3l	True	29	28	66.7644	2.57614	6	5	None	0	0	0	0	6	5
1jev_1b5h	True	65	39	5.55282	0.48198	6	6	0.499872	0	0	0	0	6	6
1jev_1jet	True	62	36	-0.491336	0.386367	6	6	0.346573	0	0	0	0	6	6
1k4g_1r5y	True	243	126	5.15705	3.19975	0	0	None	0	0	0	0	0	0
1k4h_1r5y	True	207	90	-1.04959	1.16721	1	1	0.658244	0	0	0	0	1	1
1koj_1u0g	True	239	70	-1.79101	2.55971	0	0	None	0	0	0	0	0	0
1lan_1lcp	True	229	194	-0.876054	1.47196	0	0	None	0	0	0	0	0	0
1ndz_1o5r	False	1	None	None	None	0	0	0	0	0	0	0	0	0
1o2h_1o3f	True	243	41	-2.11508	1.07759	0	0	None	0	0	0	0	0	0
1o2j_1gi1	True	229	137	-2.08376	0.584536	1	1	0.512697	0	0	0	0	1	1
1o2j_1o3d	True	212	60	-2.36086	0.720583	1	1	0.606058	0	0	0	0	1	1
1o2q_1gj6	True	243	42	11.8223	1.86464	0	0	None	0	0	0	0	0	0
1o2z_1o2w	True	243	15	-1.03041	0.683676	0	0	None	0	0	0	0	0	0
1o30_1o2w	True	243	18	1.27365	0.801386	0	0	None	0	0	0	0	0	0
1o36_1o2w	True	243	65	2.78129	0.924886	0	0	None	0	0	0	0	0	0
1o36_1o30	True	166	35	0.222005	1.80267	0	0	None	0	0	0	0	0	0
1o3d_1gi1	True	243	8	2.85952	0.851743	0	0	None	0	0	0	0	0	0
1o3d_1o2j	True	243	48	-0.542377	0.740704	0	0	None	0	0	0	0	0	0
1o3f_1o2h	True	243	6	1.10337	0.63225	0	0	None	0	0	0	0	0	0
1o5r_1ndz	True	240	44	14.3045	1.5303	0	0	None	0	0	0	0	0	0
1o5r_1qxl	True	44	3	12.6664	1.82561	6	4	None	0	0	0	0	6	4
1o5r_1uml	True	58	5	28.5065	2.47618	6	3	None	0	0	0	0	6	3
1ppk_1ppl	True	140	53	-2.83191	0.703941	2	2	0.468166	1	1	0	0	1	1
1qkb_1b3l	True	203	175	-3.51098	0.209478	2	2	0.232364	0	0	0	0	2	2
1sqa_1owh	True	243	53	8.67077	3.48907	0	0	None	0	0	0	0	0	0
1uml_1o5r	False	63	None	None	None	0	0	0	0	0	0	0	0	0
1uw6_3u8j	True	213	146	11.5321	1.45068	1	1	0.74395	0	0	0	0	1	1
1v2j_5mnn	True	242	146	-1.44471	0.572748	0	0	None	0	0	0	0	0	0
1v2u_5mnn	True	238	193	-1.43663	0.598381	0	0	None	0	0	0	0	0	0
1w11_1w13	True	77	41	1.18165	2.25952	1	1	0.65403	0	0	1	1	0	0
1wvj_1my4	True	104	6	56.8965	2.23002	2	1	None	2	1	0	0	0	0
1wvj_2al5	False	29	None	None	None	0	0	0	0	0	0	0	0	0
1wvj_3rtf	False	43	None	None	None	0	0	0	0	0	0	0	0	0
1y3v_1yp9	True	181	33	-1.77673	0.931229	3	3	0.931229	0	0	0	0	3	3
1yq7_2f9k	True	225	5	6.65146	0.596074	0	0	None	0	0	0	0	0	0
2cer_2ceq	True	211	112	10.3625	3.8638	0	0	None	0	0	0	0	0	0
2cet_2ces	True	243	176	-0.536248	5.09291	0	0	None	0	0	0	0	0	0
2e91_2e92	True	242	87	-1.73642	0.479775	0	0	None	0	0	0	0	0	0
2e92_2e91	True	239	19	5.64214	0.461917	0	0	None	0	0	0	0	0	0
2e92_2e94	True	243	242	2.64605	4.35521	0	0	None	0	0	0	0	0	0
2f7p_2f7o	True	243	25	174.528	4.44452	0	0	None	0	0	0	0	0	0
2f9k_1yq7	True	237	229	-1.42692	1.05061	0	0	None	0	0	0	0	0	0
2hb3_5upz	True	72	12	10.8549	1.82798	6	4	None	1	0	0	0	5	4
2hzy_1hyo	True	227	99	-0.391704	2.94215	0	0	None	0	0	0	0	0	0
2i4u_2i0a	True	101	53	38.8971	1.59161	2	0	None	2	0	0	0	0	0
2i4u_3gi6	True	98	48	37.2125	1.50137	2	1	None	2	1	0	0	0	0
2i4u_4zip	True	146	51	19.779	1.50334	1	1	0.851775	1	1	0	0	0	0
2i4u_5uov	True	92	91	-1.55557	1.06501	2	1	None	2	1	0	0	0	0
2j4g_2vvn	True	193	103	-0.806668	0.563817	1	1	0.66159	0	0	0	0	1	1
2j7d_2ces	True	226	51	23.7058	1.36319	1	1	0.877537	0	0	0	0	1	1
2j7e_2ces	True	191	183	-1.16033	1.32675	1	1	0.989151	0	0	0	0	1	1
2j7f_2ces	True	243	224	-1.50593	2.09603	0	0	None	0	0	0	0	0	0
2j7g_2ces	True	243	154	-1.53442	1.6467	0	0	None	0	0	0	0	0	0
2nmx_2nn1	True	231	91	0.375297	1.47239	1	1	0.668229	0	0	0	0	1	1
2nn1_2nmx	True	239	88	-1.35987	0.885508	0	0	None	0	0	0	0	0	0
2olb_1b05	True	240	211	-3.58528	1.45994	0	0	None	0	0	0	0	0	0
2olb_1b3l	True	227	122	-2.93486	1.32189	0	0	None	0	0	0	0	0	0
2olb_1b5h	True	234	100	-3.88207	0.717256	0	0	None	0	0	0	0	0	0
2olb_1jet	True	238	224	-1.68878	1.40954	0	0	None	0	0	0	0	0	0
2qbs_2h4k	True	243	114	-1.75595	0.973513	0	0	None	0	0	0	0	0	0
2qi7_3o9a	True	163	92	18.3288	2.73032	1	0	None	1	0	0	0	0	0
2qi7_4djo	True	163	56	0.137447	2.52011	1	1	1.16679	1	1	0	0	0	0
2qi7_4djp	True	163	63	-0.970274	1.48308	1	1	0.804654	1	1	0	0	0	0
2qi7_4djq	True	161	74	3.03176	2.15327	1	0	None	1	0	0	0	0	0
2rfh_1cbx	True	218	77	-2.08819	1.33462	0	0	None	0	0	0	0	0	0
2rfh_1cps	True	235	39	-0.171687	1.37595	0	0	None	0	0	0	0	0	0
2rfh_3fvl	True	237	30	-1.17329	1.49827	0	0	None	0	0	0	0	0	0
2rka_2rkd	True	241	119	-1.2923	1.2984	0	0	None	0	0	0	0	0	0
2rkd_2rka	True	132	17	-0.280188	0.970201	1	0	None	1	0	0	0	0	0
2vot_2vmf	True	242	138	-1.487	3.14514	0	0	None	0	0	0	0	0	0
2vvn_2j4g	True	182	125	13.2858	0.65006	1	1	0.564822	0	0	0	0	1	1
2wky_2f34	True	243	138	-1.86436	0.454408	0	0	None	0	0	0	0	0	0
2wky_2f35	True	243	170	-1.55836	0.945986	0	0	None	0	0	0	0	0	0
2wky_3s2v	True	243	174	-1.90702	0.980086	0	0	None	0	0	0	0	0	0
2wyg_2vh0	True	218	121	7.16949	1.6184	2	2	0.938851	0	0	0	0	2	2
2wyj_2vh0	True	217	119	-2.12923	0.929561	2	2	0.661773	0	0	0	0	2	2
2xdx_5fnc	True	226	191	1.54842	0.564363	1	1	0.515319	0	0	0	0	1	1
2z4o_3gi4	True	155	32	46.6145	2.19961	1	0	None	1	0	0	0	0	0
2z4o_3gi5	True	156	26	41.9174	2.21791	1	0	None	1	0	0	0	0	0
2z4o_3mxd	True	144	28	4.95226	2.09137	1	1	0.250972	1	1	0	0	0	0
2zb1_3d83	True	204	171	-0.186278	0.610293	1	1	0.335431	0	0	0	0	1	1
2zdk_2zq2	True	243	148	-2.90862	1.30216	0	0	None	0	0	0	0	0	0
2zdn_2zq2	True	97	45	-2.8202	1.46648	5	5	1.54791	0	0	0	0	5	5
3b25_2qg2	True	11	8	12.8137	0.972683	7	6	None	0	0	0	0	7	6
3b25_3b26	False	1	None	None	None	0	0	0	0	0	0	0	0	0
3b25_3r4n	False	0	None	None	None	0	0	0	0	0	0	0	0	0
3b25_3rlp	False	1	None	None	None	0	0	0	0	0	0	0	0	0
3b26_3b25	True	243	136	-1.44485	2.05794	0	0	None	0	0	0	0	0	0
3b3w_3b7i	True	175	110	-1.33906	1.84796	1	1	0.449655	1	1	0	0	0	0
3b68_2ax9	True	1	0	128.882	1.80621	7	6	None	0	0	0	0	7	6
3bft_1my4	True	242	136	-2.24609	0.443428	0	0	None	0	0	0	0	0	0
3bft_2al5	True	238	173	-2.34726	0.613413	0	0	None	0	0	0	0	0	0
3bft_3rtf	True	239	134	-2.11893	2.55354	0	0	None	0	0	0	0	0	0
3bl1_2weh	True	208	18	62.6625	3.15979	0	0	None	0	0	0	0	0	0
3djk_2i0a	True	240	71	17.2527	0.895538	0	0	None	0	0	0	0	0	0
3djk_3gi6	True	240	87	14.5372	0.973395	0	0	None	0	0	0	0	0	0
3djk_4zip	True	241	176	-0.0217583	2.03367	0	0	None	0	0	0	0	0	0
3djk_5uov	True	243	201	-2.31205	1.29887	0	0	None	0	0	0	0	0	0
3dk1_2i0a	True	155	110	104.389	2.21628	1	1	1.95022	1	1	0	0	0	0
3dk1_3gi6	True	155	59	95.9305	2.11638	1	0	None	1	0	0	0	0	0
3dk1_4zip	True	115	112	47.9621	2.77663	5	4	None	0	0	0	0	5	4
3dk1_5uov	True	108	85	61.2054	2.00695	5	3	None	0	0	0	0	5	3
3dln_3rt8	True	242	185	-0.775422	3.11808	0	0	None	0	0	0	0	0	0
3dp9_4wkb	True	215	72	-0.314567	0.885793	1	1	1.02681	0	0	0	0	1	1
3dx2_3dx1	True	230	200	3.63991	1.3418	1	1	0.785763	0	0	0	0	1	1
3dx2_3dx3	True	232	91	1.16214	1.21266	1	1	0.967878	0	0	0	0	1	1
3dx2_3dx4	True	232	207	-1.39793	1.14208	1	1	0.517482	0	0	0	0	1	1
3f3c_3f48	True	36	27	18.7012	0.398171	6	6	0.397914	0	0	0	0	6	6
3f3d_3f48	True	173	104	6.04358	1.26519	1	1	0.891826	0	0	0	0	1	1
3f3e_3f48	True	165	140	10.09	0.599243	2	2	0.646812	0	0	0	0	2	2
3f80_3kv2	True	102	31	3.75635	1.47556	2	2	1.58812	2	2	0	0	0	0
3fas_1my4	True	173	142	24.6352	1.37298	1	1	0.904265	1	1	0	0	0	0
3fas_1syh	True	144	133	16.753	1.36688	1	1	1.01012	1	1	0	0	0	0
3fas_1syi	True	176	145	18.0605	1.38637	1	1	0.87544	1	1	0	0	0	0
3fas_2al5	True	175	146	2.26224	1.42145	1	1	0.776875	1	1	0	0	0	0
3fas_3rt8	True	242	148	0.15471	3.06889	0	0	None	0	0	0	0	0	0
3fas_3rtf	True	175	143	22.7183	1.48108	1	1	0.888651	1	1	0	0	0	0
3fat_3rt8	True	226	57	-2.08313	1.28629	1	1	1.03195	0	0	0	0	1	1
3ff3_3fee	True	93	48	-1.28218	0.582306	3	1	None	3	1	0	0	0	0
3fvl_1cps	True	175	112	2.74666	2.06599	1	0	None	1	0	0	0	0	0
3g2z_3g32	True	229	49	242.893	4.78483	0	0	None	0	0	0	0	0	0
3g2z_3g35	True	243	37	0.035125	2.56687	0	0	None	0	0	0	0	0	0
3g2z_4de0	True	243	38	1.39931	2.62631	0	0	None	0	0	0	0	0	0
3g2z_4de1	True	243	38	0.687858	2.5945	0	0	None	0	0	0	0	0	0
3g2z_4de2	True	243	30	-0.299634	2.56571	0	0	None	0	0	0	0	0	0
3g2z_6md8	True	243	78	0.152793	2.24052	0	0	None	0	0	0	0	0	0
3g32_3g2z	True	243	220	35.6747	2.8745	0	0	None	0	0	0	0	0	0
3gc4_3gc5	True	161	142	63.0031	1.0574	0	0	None	0	0	0	0	0	0
3gc5_4q4s	True	93	59	-1.77165	0.444748	1	1	0.461395	0	0	1	1	0	0
3ge7_3gc5	False	14	None	None	None	0	0	0	0	0	0	0	0	0
3gv9_4jxs	True	230	228	10.8656	2.14485	0	0	None	0	0	0	0	0	0
3gy4_5mnn	True	80	59	-1.34568	0.498211	6	6	0.47046	0	0	0	0	6	6
3gy7_5mnn	True	74	41	-1.43779	0.466581	6	6	0.466581	0	0	0	0	6	6
3hs4_2hnc	True	229	202	-0.54661	0.40654	1	1	0.303875	0	0	0	0	1	1
3hs4_3ni5	True	231	47	0.904729	0.720384	1	1	0.502299	0	0	0	0	1	1
3i7e_2i0a	True	94	48	24.9143	1.59276	2	0	None	2	0	0	0	0	0
3i7e_3gi6	True	96	46	23.4233	1.52334	2	1	None	2	1	0	0	0	0
3i7e_4zip	True	145	60	16.2798	1.51925	1	1	0.721176	1	1	0	0	0	0
3i7e_5uov	True	94	37	15.2487	1.46619	2	0	None	2	0	0	0	0	0
3ioc_3iob	False	0	None	None	None	0	0	0	0	0	0	0	0	0
3ioc_3ioe	True	67	26	13.0942	1.65579	6	5	None	0	0	0	0	6	5
3iod_3iob	False	0	None	None	None	0	0	0	0	0	0	0	0	0
3ioe_3iob	True	179	57	18.7156	4.14598	0	0	None	0	0	0	0	0	0
3iue_3iub	True	173	126	6.1897	2.05568	2	2	0.695248	2	2	0	0	0	0
3ivc_3ivx	True	5	2	-0.932637	0.357807	6	6	0.381005	0	0	0	0	6	6
3ivc_4mq6	True	2	1	8.53849	0.969967	7	7	1.13589	1	1	0	0	6	6
3ivc_4muf	True	4	2	2.0539	1.96413	7	5	None	1	0	0	0	6	5
3ivc_4mul	True	159	47	76.8684	1.67077	1	1	0.399607	1	1	0	0	0	0
3lgs_2qtt	True	243	105	-0.720187	2.1857	0	0	None	0	0	0	0	0	0
3lp4_3kv2	True	242	134	-0.852221	0.89345	0	0	None	0	0	0	0	0	0
3mfv_3kv2	True	242	72	5.5385	1.50121	0	0	None	0	0	0	0	0	0
3mhc_2hnc	True	87	39	1.49803	0.793345	6	6	0.841723	0	0	0	0	6	6
3mhc_3ni5	True	90	37	-1.07946	0.317614	6	6	0.22402	0	0	0	0	6	6
3n2v_3f18	True	238	9	30.2882	1.61482	0	0	None	0	0	0	0	0	0
3n76_3n7a	True	206	62	45.3808	3.70516	0	0	None	0	0	0	0	0	0
3n86_4ciw	True	243	150	4.58513	0.925927	0	0	None	0	0	0	0	0	0
3o9a_2qi7	True	135	11	7.27245	1.78917	1	0	None	1	0	0	0	0	0
3o9d_2qi3	True	152	125	12.7234	1.37788	1	1	0.683089	1	1	0	0	0	0
3o9d_2qi4	True	153	26	3.00041	1.61806	1	1	0.621998	1	1	0	0	0	0
3oe5_3oe4	True	134	2	12.2155	1.71225	1	0	None	1	0	0	0	0	0
3q44_3ebh	False	0	None	None	None	0	0	0	0	0	0	0	0	0
3r4m_5fnc	True	243	195	-1.26729	3.42059	0	0	None	0	0	0	0	0	0
3rlb_4pop	True	230	62	37.994	1.71539	1	1	0.737874	0	0	0	0	1	1
3rlp_3b25	True	160	91	-1.05518	0.461352	2	2	0.57512	0	0	0	0	2	2
3ryz_3ryx	True	243	32	-0.191853	1.44094	0	0	None	0	0	0	0	0	0
3rz1_3ryx	True	243	21	0.903102	1.67591	0	0	None	0	0	0	0	0	0
3rz7_3ryx	True	243	110	-0.891505	1.54925	0	0	None	0	0	0	0	0	0
3s9e_6f28	True	184	169	7.24559	1.1947	1	1	0.51984	1	1	0	0	0	0
3st5_2i0a	True	155	65	10.9651	1.24966	1	1	0.498572	1	1	0	0	0	0
3st5_3gi6	True	155	55	9.12841	1.29728	1	1	0.572037	1	1	0	0	0	0
3st5_4zip	True	72	29	3.45812	1.15357	6	6	0.932328	1	1	0	0	5	5
3st5_5uov	True	73	24	6.30941	1.68397	6	5	None	1	0	0	0	5	5
3u8j_1uw6	True	80	22	0.432878	0.804714	1	0	None	0	0	1	0	0	0
3u8k_3u8j	True	213	166	-1.07118	0.295344	1	1	0.308665	0	0	0	0	1	1
3u8k_3u8l	True	243	29	-1.7917	1.51313	0	0	None	0	0	0	0	0	0
3u8l_3u8j	True	217	18	15.8077	1.45746	0	0	None	0	0	0	0	0	0
3u8l_3u8k	True	234	10	3.81429	1.1823	0	0	None	0	0	0	0	0	0
3u93_6f28	True	181	166	-1.95505	1.55265	1	0	None	1	0	0	0	0	0
3ui7_3uuo	True	243	41	29.1102	3.49679	0	0	None	0	0	0	0	0	0
3uo4_3up2	True	241	9	-0.231588	1.23128	0	0	None	0	0	0	0	0	0
3uod_3up2	True	242	26	-2.4871	1.42154	0	0	None	0	0	0	0	0	0
3up2_3uo4	True	240	9	-1.11589	2.33295	0	0	None	0	0	0	0	0	0
3up2_3uod	True	231	63	-1.52198	1.85551	0	0	None	0	0	0	0	0	0
3uuo_3ui7	True	243	64	1.56866	1.6324	0	0	None	0	0	0	0	0	0
3uxk_3uxl	True	60	23	2.34664	0.420829	1	1	1.38868	0	0	1	1	0	0
3v2p_3v2n	True	207	179	-0.371294	1.20358	1	1	1.17038	0	0	0	0	1	1
4a4w_2yfe	True	166	149	26.0302	1.48218	2	1	None	0	0	0	0	2	1
4agn_4agm	True	80	16	-1.14715	0.460418	1	1	0.425643	0	0	1	1	0	0
4ago_4agm	True	84	19	-0.320454	1.74242	2	2	0.895509	0	0	0	0	2	2
4aje_4aj4	True	48	23	0.959766	0.956024	7	7	0.974338	0	0	0	0	7	7
4aje_4ajl	True	33	1	14.0575	2.08414	7	5	None	0	0	0	0	7	5
4b74_4b73	True	168	59	-1.09845	1.25992	0	0	None	0	0	0	0	0	0
4bak_4bao	True	226	186	-2.26988	2.82196	0	0	None	0	0	0	0	0	0
4bqg_4cwo	False	6	None	None	None	0	0	0	0	0	0	0	0	0
4ciw_3n7a	True	192	120	-1.40896	1.68172	0	0	None	0	0	0	0	0	0
4djo_2qi7	True	242	105	13.0631	1.0673	0	0	None	0	0	0	0	0	0
4djr_2qi3	True	129	45	41.9541	1.20683	1	1	1.0409	1	1	0	0	0	0
4djr_2qi4	True	240	215	15.5084	2.21833	0	0	None	0	0	0	0	0	0
4do4_4do5	True	55	33	3.75746	0.562979	2	2	0.501187	0	0	1	1	1	1
4ek9_3qox	True	227	216	-1.2374	0.919159	0	0	None	0	0	0	0	0	0
4f3c_1y6q	True	206	204	-2.91861	0.564853	1	1	0.746612	0	0	0	0	1	1
4f3c_4f2w	True	198	153	24.5929	0.949083	1	1	0.772473	0	0	0	0	1	1
4igt_2p2a	False	27	None	None	None	0	0	0	0	0	0	0	0	0
4igt_4n07	True	159	129	10.5894	1.79271	1	1	1.91161	0	0	0	0	1	1
4igt_4x48	True	40	6	75.9259	2.36011	1	0	None	0	0	0	0	1	0
4igt_5zg0	True	52	14	84.7811	2.38144	1	0	None	0	0	0	0	1	0
4igt_5zg1	True	52	34	134.605	2.06659	1	1	1.16182	0	0	0	0	1	1
4igt_5zg3	True	54	15	80.4572	2.36405	1	0	None	0	0	0	0	1	0
4io2_4io4	True	187	93	-0.44761	1.92655	0	0	None	0	0	0	0	0	0
4io2_4io5	True	131	33	43.9939	3.21307	0	0	None	0	0	0	0	0	0
4io3_4io4	True	180	112	-1.22189	0.670096	0	0	None	0	0	0	0	0	0
4io3_4io5	True	145	108	17.8229	0.42187	0	0	None	0	0	0	0	0	0
4io6_4io4	True	171	142	-1.42433	0.903407	1	1	0.763963	0	0	0	0	1	1
4io6_4io5	True	138	89	27.2596	1.01064	1	1	0.826822	0	0	0	0	1	1
4io7_4io4	False	180	None	None	None	0	0	0	0	0	0	0	0	0
4io7_4io5	False	126	None	None	None	0	0	0	0	0	0	0	0	0
4iwz_2hnc	True	240	124	-0.586136	1.44147	0	0	None	0	0	0	0	0	0
4iwz_3hs4	True	240	12	9.25761	1.28693	0	0	None	0	0	0	0	0	0
4iwz_3ni5	True	240	234	1.13465	1.38837	0	0	None	0	0	0	0	0	0
4l50_4l4z	True	133	96	4.69072	0.637579	2	2	0.646177	0	0	0	0	2	2
4m12_4m0y	True	211	86	51.955	0.237373	1	1	0.176821	0	0	0	0	1	1
4m13_4m0y	True	210	165	66.5828	0.508377	1	1	0.747646	0	0	0	0	1	1
4mc6_4mc9	True	193	72	0.228606	0.511297	3	3	0.553405	0	0	0	0	3	3
4mc9_4mc6	True	150	67	27.4832	1.17701	1	0	None	1	0	0	0	0	0
4nwc_3s9e	True	129	72	11.5106	1.32618	1	1	1.05666	0	0	0	0	1	1
4nwc_3u93	True	120	48	58.2648	1.39905	1	1	1.12183	0	0	0	0	1	1
4o05_4o07	True	234	159	1.23723	1.65857	1	1	0.388307	0	0	0	0	1	1
4o07_4o05	True	230	138	-2.29644	0.634524	1	1	0.160171	0	0	0	0	1	1
4pin_6fnr	True	220	25	3.2004	1.34566	1	1	0.181503	0	0	0	0	1	1
4pop_3rlb	True	228	119	3.51568	0.86554	1	1	0.511469	0	0	0	0	1	1
4q4o_4q4s	True	243	111	0.244236	1.2587	0	0	None	0	0	0	0	0	0
4q4o_5jxq	True	243	102	-2.85598	1.24681	0	0	None	0	0	0	0	0	0
4r5t_4zw6	True	242	216	-3.69723	1.71939	0	0	None	0	0	0	0	0	0
4r5t_4zw8	True	242	232	1.8303	1.96216	0	0	None	0	0	0	0	0	0
4rfc_4ruz	False	0	None	None	None	0	0	0	0	0	0	0	0	0
4rfd_4ruz	True	243	12	3.57325	5.00026	0	0	None	0	0	0	0	0	0
4tkh_4tjz	True	198	53	-1.56751	0.875791	1	1	0.730309	0	0	0	0	1	1
4tkj_4tjz	True	136	35	13.207	1.43689	1	1	0.610815	0	0	0	0	1	1
4ty7_4x6m	True	49	28	-3.26129	0.972799	1	1	0.610509	0	0	1	1	0	0
4ty7_4x6n	True	44	19	-3.17485	1.03419	1	1	0.711856	0	0	1	1	0	0
4umb_4uma	True	115	106	12.8012	1.50214	2	2	0.787012	1	1	0	0	1	1
4umc_4uma	True	125	102	15.3858	1.29133	2	2	1.0509	1	1	0	0	1	1
4x6m_4ty7	True	140	44	7.56242	1.25725	1	1	1.32437	0	0	0	0	1	1
4ygf_5tuo	True	243	19	-0.344685	2.0351	0	0	None	0	0	0	0	0	0
4zw6_4r5t	True	243	101	-1.5872	1.97912	0	0	None	0	0	0	0	0	0
4zx4_4zx3	True	239	1	41.4344	1.80252	0	0	None	0	0	0	0	0	0
5c2a_5c28	True	151	70	-0.200635	0.274122	2	2	0.29251	0	0	0	0	2	2
5cap_5c8n	True	228	124	8.13983	2.70169	1	1	1.16914	0	0	0	0	1	1
5cap_5caq	True	200	90	-0.418	2.92251	2	2	1.69047	0	0	0	0	2	2
5cxa_5czm	True	185	149	-4.84073	1.24454	1	1	0.439691	1	1	0	0	0	0
5czm_5cxa	True	178	121	14.4393	2.92372	1	1	0.640545	1	1	0	0	0	0
5czm_5d3c	True	180	53	3.63822	1.72679	1	1	0.759202	1	1	0	0	0	0
5d3c_5czm	True	185	129	-5.42735	1.41155	1	1	0.715795	1	1	0	0	0	0
5edc_5edb	True	236	24	6.46594	2.05982	0	0	None	0	0	0	0	0	0
5fnc_2xdx	True	243	142	3.88254	1.20263	0	0	None	0	0	0	0	0	0
5fnc_3r4m	True	243	129	3.37326	1.22167	0	0	None	0	0	0	0	0	0
5i7y_5i7x	True	125	100	5.54864	0.387161	1	1	0.441953	0	0	0	0	1	1
5i88_5i80	True	215	172	1.58371	0.744652	1	1	0.884121	0	0	0	0	1	1
5ioz_5j3l	True	241	179	2.10893	0.971134	0	0	None	0	0	0	0	0	0
5j20_5j27	True	217	176	2.96253	1.82097	1	1	0.382186	0	0	0	0	1	1
5j20_5j2x	True	141	44	41.0168	4.96782	1	0	None	0	0	0	0	1	0
5j20_5j64	False	161	None	None	None	0	0	0	0	0	0	0	0	0
5j20_5j82	True	232	89	70.0402	3.6481	1	1	0.546481	0	0	0	0	1	1
5j3l_5ioz	True	171	87	45.1379	1.76301	1	1	0.903725	1	1	0	0	0	0
5j3l_5j1r	False	9	None	None	None	0	0	0	0	0	0	0	0	0
5j6l_5j6n	True	125	48	21.4736	1.86369	2	2	1.00411	0	0	0	0	2	2
5j6l_5j8m	True	138	12	35.4985	1.49223	2	2	1.34094	0	0	0	0	2	2
5j6l_5j8u	True	119	43	16.9755	1.3744	2	2	1.31977	0	0	0	0	2	2
5j6m_5j6n	True	215	151	71.5928	3.94337	1	1	0.0967166	0	0	0	0	1	1
5j6m_5j8m	True	215	170	10.2383	1.80619	1	1	0.29617	0	0	0	0	1	1
5j6m_5j8u	True	209	157	10.546	2.22313	1	1	1.51777	0	0	0	0	1	1
5j82_5j20	True	119	89	3.11214	1.18995	4	3	None	1	1	0	0	3	2
5j82_5j2x	False	25	None	None	None	0	0	0	0	0	0	0	0	0
5j82_5j64	False	18	None	None	None	0	0	0	0	0	0	0	0	0
5j82_5j9x	True	120	111	29.7384	1.62893	4	3	None	1	0	0	0	3	3
5j9x_5j27	True	112	91	17.5828	1.47424	2	2	1.03151	0	0	0	0	2	2
5j9x_5j2x	False	1	None	None	None	0	0	0	0	0	0	0	0	0
5j9x_5j64	False	6	None	None	None	0	0	0	0	0	0	0	0	0
5j9x_5j82	True	126	102	4.68193	1.19823	2	2	1.43317	0	0	0	0	2	2
5jxq_4q4o	True	243	0	4.54777	0.97363	0	0	None	0	0	0	0	0	0
5n0f_4d4d	True	63	33	55.7994	2.2462	1	0	None	0	0	1	0	0	0
5n2z_5n3v	True	90	28	-3.53733	1.02905	1	1	1.58931	0	0	1	1	0	0
5nkb_5nki	True	243	235	-2.77885	1.43215	0	0	None	0	0	0	0	0	0
5nn6_5nn5	True	215	152	-1.21337	1.0758	0	0	None	0	0	0	0	0	0
5nw1_4w9f	True	243	115	2.30895	1.42415	0	0	None	0	0	0	0	0	0
5nxi_3mho	True	16	4	-1.13852	1.34401	7	7	1.47993	0	0	0	0	7	7
5nxi_4q6e	True	10	7	1.78561	1.55634	7	6	None	0	0	0	0	7	6
5nxi_5byi	True	19	7	0.251473	1.45948	7	6	None	0	0	0	0	7	6
5nxi_5nxw	True	31	5	-1.4554	0.775896	7	7	0.830954	0	0	0	0	7	7
5o1d_5aoj	True	207	69	8.18939	1.1943	1	1	0.383354	0	0	0	0	1	1
5o1d_5o1h	True	226	225	6.47731	1.67037	1	1	0.198156	0	0	0	0	1	1
5o1f_5aoj	True	203	155	2.20852	1.3579	1	1	0.484913	0	0	0	0	1	1
5o1f_5o1h	True	204	155	-1.31125	0.921666	1	1	0.634325	0	0	0	0	1	1
5o1h_5aoj	True	205	62	7.63458	1.35302	1	1	1.14062	0	0	0	0	1	1
5o1h_5o1d	True	215	70	3.95348	1.69504	1	1	0.578755	0	0	0	0	1	1
5o1h_5o1f	True	213	201	3.93664	1.73845	1	1	0.28405	0	0	0	0	1	1
5oa2_5o9q	True	243	34	-3.43059	1.36473	0	0	None	0	0	0	0	0	0
5tmn_5m9w	True	215	135	-2.75251	0.246592	2	2	0.19501	0	0	0	0	2	2
5tmn_5ma7	True	185	173	-2.88912	0.425887	2	2	0.440374	0	0	0	0	2	2
5tmp_4tmk	True	143	21	-4.43967	1.48032	0	0	None	0	0	0	0	0	0
5u13_5u0y	True	183	165	-1.00792	1.06106	1	1	1.43631	0	0	0	0	1	1
5u13_5u11	True	183	161	-1.2015	0.981987	1	1	1.40334	0	0	0	0	1	1
5ult_2i0a	True	155	67	24.5442	2.3943	1	0	None	1	0	0	0	0	0
5ult_3gi6	True	154	78	24.5173	2.38258	1	0	None	1	0	0	0	0	0
5ult_4zip	True	158	128	24.3854	1.12146	1	1	1.06262	1	1	0	0	0	0
5ult_5uov	True	157	121	20.4498	1.14203	1	0	None	1	0	0	0	0	0
5vb6_5vb7	True	18	7	203.87	1.39962	6	5	None	0	0	0	0	6	5
5vb7_5vb6	True	242	28	25.8131	2.16397	0	0	None	0	0	0	0	0	0
6ayr_6ayq	True	81	42	20.9631	1.15755	1	1	1.43505	0	0	0	0	1	1
6ays_6ayq	False	5	None	None	None	0	0	0	0	0	0	0	0	0
6ayt_6ayo	True	232	113	2.7175	1.01302	0	0	None	0	0	0	0	0	0
6bs4_6bs3	True	144	52	5.80854	3.01098	2	2	0.874399	2	2	0	0	0	0
6cbf_6cbg	True	226	56	113.401	2.35471	0	0	None	0	0	0	0	0	0
6e5l_6e5t	True	231	209	-0.656675	0.384967	1	1	0.491198	0	0	0	0	1	1
6elp_6fcj	True	113	48	183.119	2.2888	0	0	None	0	0	0	0	0	0
6fnq_6fnr	True	218	204	0.881382	0.581108	1	1	0.527179	0	0	0	0	1	1
6ftw_5laq	True	237	230	26.855	1.76158	0	0	None	0	0	0	0	0	0
6gg4_6nu1	False	64	None	None	None	0	0	0	0	0	0	0	0	0
6gg4_6nu5	False	44	None	None	None	0	0	0	0	0	0	0	0	0
6ggb_2vuk	True	241	41	1.91902	0.987906	0	0	None	0	0	0	0	0	0
6ggb_6gga	True	243	112	-1.28081	1.02319	0	0	None	0	0	0	0	0	0
6gjr_6gjn	True	233	231	5.42168	0.448368	1	1	0.324595	0	0	0	0	1	1
6h29_1bcd	True	181	124	45.9509	2.72216	1	0	None	1	0	0	0	0	0
6h29_2o4z	False	4	None	None	None	0	0	0	0	0	0	0	0	0
6ior_6iou	True	127	110	21.6356	1.83817	0	0	None	0	0	0	0	0	0
6ma3_6ma5	True	243	77	-3.10107	1.469	0	0	None	0	0	0	0	0	0
6ma4_6ma5	True	118	47	6.61869	0.93338	1	1	0.386486	1	1	0	0	0	0
6pg8_6pg4	True	243	174	-0.205644	3.18835	0	0	None	0	0	0	0	0	0
6pg9_6pg4	False	126	None	None	None	0	0	0	0	0	0	0	0	0
6pga_6pg4	True	65	53	-1.51685	2.24413	2	0	None	1	0	0	0	1	0
6pia_6pid	True	64	39	0.0548217	1.37226	2	0	None	0	0	2	0	0	0
6pid_6pia	True	9	4	1.76625	1.4541	3	1	None	0	0	3	1	0	0
6poi_6pvz	True	236	146	2.41703	1.1239	0	0	None	0	0	0	0	0	0
6pvz_6poi	True	239	26	0.554614	1.31536	0	0	None	0	0	0	0	0	0
6qr0_6qqu	True	243	206	-2.95603	0.55902	0	0	None	0	0	0	0	0	0
6qr2_6qqu	True	243	177	-0.717367	0.821957	0	0	None	0	0	0	0	0	0
6qr3_6qqu	True	243	220	-2.76874	0.558015	0	0	None	0	0	0	0	0	0
6qr4_6qqu	True	231	166	0.349115	2.33821	1	1	0.435762	0	0	0	0	1	1
6qr7_6qqu	True	92	60	6.40905	1.45057	6	6	1.01948	0	0	0	0	6	6
6stl_6ssy	True	33	10	-1.61408	1.75556	3	3	0.39484	3	3	0	0	0	0
6u8b_6u6w	True	243	76	-2.12977	0.344327	0	0	None	0	0	0	0	0	0
