# Supplementary material for: FastGrow: on-the-fly growing and its application to DYRK1A
Source: J Comput Aided Mol Des. 2022 Aug 22;36(9):639–51. doi: 10.1007/s10822-022-00469-y (PMC9512872; doi:10.1007/s10822-022-00469-y)
Supplement: Supplementary file 2 — (zip 344 KB) [file 10822_2022_469_MOESM2_ESM.zip › results/feature_validation/ensemble_growing_optimization_result.csv]

184l_1l83	True	189	126	-1.26877	1.1461	0	0	0	0	0	0	0	0	0
186l_1l83	True	182	59	-1.451	0.858126	0	0	0	0	0	0	0	0	0
1b0h_1jet	True	240	51	-2.44337	0.736762	0	0	0	0	0	0	0	0	0
1b1h_1jet	True	242	44	-4.52071	3.12015	0	0	0	0	0	0	0	0	0
1b2h_1jet	True	241	64	-4.49372	0.812751	0	0	0	0	0	0	0	0	0
1b32_1b3l	True	238	187	-4.52122	1.1902	0	0	0	0	0	0	0	0	0
1b3f_1jet	True	241	224	-4.61749	1.19342	0	0	0	0	0	0	0	0	0
1b3g_1b3l	True	238	156	-4.5426	0.424192	0	0	0	0	0	0	0	0	0
1b3h_1jet	True	241	172	-4.87993	1.89984	0	0	0	0	0	0	0	0	0
1b40_1b3l	True	238	56	2.48854	3.81377	0	0	0	0	0	0	0	0	0
1b4h_1b3l	True	238	67	-4.48072	1.35913	0	0	0	0	0	0	0	0	0
1b4z_1jet	True	241	218	-4.46296	1.76939	0	0	0	0	0	0	0	0	0
1b52_1b3l	True	238	181	-4.21782	1.21939	0	0	0	0	0	0	0	0	0
1b58_1jet	True	242	198	-5.01032	1.70866	0	0	0	0	0	0	0	0	0
1b5i_1jet	True	238	59	-4.58582	1.90634	0	0	0	0	0	0	0	0	0
1b5j_1b3l	True	238	120	-4.59548	1.75922	0	0	0	0	0	0	0	0	0
1b6h_1b3l	True	238	165	-4.41578	0.403286	0	0	0	0	0	0	0	0	0
1b7h_1jet	True	242	236	-4.5607	1.24614	0	0	0	0	0	0	0	0	0
1b9j_1jet	True	241	114	-4.47073	1.42056	0	0	0	0	0	0	0	0	0
1bcd_6h29	True	243	227	-0.530889	2.72235	0	0	0	0	0	0	0	0	0
1bju_3gy4	True	243	130	-2.02561	2.82245	0	0	0	0	0	0	0	0	0
1c1v_1c1u	True	243	22	-2.52404	1.78082	0	0	0	0	0	0	0	0	0
1c5o_1k21	True	243	75	-1.62511	0.340155	0	0	0	0	0	0	0	0	0
1c5p_5mnn	True	243	202	-1.80008	0.444221	0	0	0	0	0	0	0	0	0
1cbx_6cpa	True	243	127	-1.6589	3.25063	0	0	0	0	0	0	0	0	0
1ciz_1b8y	True	243	91	-3.60732	1.89846	0	0	0	0	0	0	0	0	0
1cps_1cbx	True	226	163	-3.01356	0.898785	0	0	0	0	0	0	0	0	0
1e1v_6q4e	True	243	192	-2.01193	1.33453	0	0	0	0	0	0	0	0	0
1ftm_1my4	True	243	215	-2.7343	1.52997	0	0	0	0	0	0	0	0	0
1g98_1u0g	True	229	63	-2.78118	0.539126	0	0	0	0	0	0	0	0	0
1gj6_1o2q	True	243	7	-2.89976	0.226479	0	0	0	0	0	0	0	0	0
1hee_1iy7	True	243	233	-2.46811	2.56505	0	0	0	0	0	0	0	0	0
1jeu_1jet	True	240	69	-4.61266	1.14267	0	0	0	0	0	0	0	0	0
1jev_1jet	True	242	33	-4.3234	0.597272	0	0	0	0	0	0	0	0	0
1k4g_1r5y	True	243	162	-3.07106	3.83594	0	0	0	0	0	0	0	0	0
1k4h_1r5y	True	243	108	-3.08967	2.88547	0	0	0	0	0	0	0	0	0
1koj_1u0g	True	243	77	-3.21417	0.437089	0	0	0	0	0	0	0	0	0
1lan_1lcp	True	229	193	-2.2387	1.78768	0	0	0	0	0	0	0	0	0
1ndz_1o5r	True	243	212	10.7363	4.58857	0	0	0	0	0	0	0	0	0
1o2h_1o3f	True	243	28	-2.68814	0.86791	0	0	0	0	0	0	0	0	0
1o2j_1gi1	True	243	236	-2.66596	1.80479	0	0	0	0	0	0	0	0	0
1o2q_1gj6	True	243	94	-2.6708	1.06098	0	0	0	0	0	0	0	0	0
1o2z_1o2w	True	243	60	-2.85083	0.478474	0	0	0	0	0	0	0	0	0
1o30_1o2w	True	243	81	-2.90202	0.672936	0	0	0	0	0	0	0	0	0
1o36_1o2w	True	243	226	-3.14993	0.88251	0	0	0	0	0	0	0	0	0
1o3d_1gi1	True	243	6	-2.68913	0.670469	0	0	0	0	0	0	0	0	0
1o3f_1o2h	True	243	61	-2.90614	0.897052	0	0	0	0	0	0	0	0	0
1o5r_1ndz	True	243	55	-2.4522	1.43697	0	0	0	0	0	0	0	0	0
1ppk_1ppl	True	242	16	-3.81108	1.0019	0	0	0	0	0	0	0	0	0
1qkb_1b3l	True	238	150	-4.26324	0.48175	0	0	0	0	0	0	0	0	0
1sqa_1owh	True	243	51	-2.75628	3.67111	0	0	0	0	0	0	0	0	0
1uml_1o5r	True	243	186	-2.42716	5.4388	0	0	0	0	0	0	0	0	0
1uw6_3u8j	True	243	92	-1.58352	2.42123	0	0	0	0	0	0	0	0	0
1v2j_5mnn	True	243	190	-1.71827	0.300109	0	0	0	0	0	0	0	0	0
1v2u_5mnn	True	243	188	-1.81185	0.291373	0	0	0	0	0	0	0	0	0
1w11_1w13	True	212	183	-2.87851	1.64482	0	0	0	0	0	0	0	0	0
1wvj_1my4	True	243	169	-3.06383	3.66455	0	0	0	0	0	0	0	0	0
1y3v_1yp9	True	236	40	-2.49953	1.42193	0	0	0	0	0	0	0	0	0
1yq7_2f9k	True	239	14	-4.70721	0.550131	0	0	0	0	0	0	0	0	0
2cer_2ceq	True	243	202	-3.70794	3.07657	0	0	0	0	0	0	0	0	0
2cet_2ces	True	243	199	-3.15011	4.92104	0	0	0	0	0	0	0	0	0
2e91_2e92	True	242	239	-3.19004	1.25679	0	0	0	0	0	0	0	0	0
2e92_2e91	True	240	18	-2.20437	0.521864	0	0	0	0	0	0	0	0	0
2f7p_2f7o	True	243	24	-1.71972	2.19891	0	0	0	0	0	0	0	0	0
2f9k_1yq7	True	242	96	-4.16371	0.477196	0	0	0	0	0	0	0	0	0
2hb3_5upz	True	243	184	-1.8304	1.83406	0	0	0	0	0	0	0	0	0
2i4u_2i0a	True	241	106	-0.0809847	1.22171	0	0	0	0	0	0	0	0	0
2j4g_2vvn	True	228	220	-2.03636	0.745872	0	0	0	0	0	0	0	0	0
2j7d_2ces	True	243	42	-2.56162	0.705492	0	0	0	0	0	0	0	0	0
2j7e_2ces	True	243	44	-2.36211	0.543647	0	0	0	0	0	0	0	0	0
2j7f_2ces	True	243	96	-2.74233	1.81679	0	0	0	0	0	0	0	0	0
2j7g_2ces	True	243	218	-2.60918	2.29538	0	0	0	0	0	0	0	0	0
2nmx_2nn1	True	240	42	-2.77112	1.19557	0	0	0	0	0	0	0	0	0
2nn1_2nmx	True	239	75	-2.57838	1.00583	0	0	0	0	0	0	0	0	0
2olb_1jet	True	241	237	-4.72395	1.24497	0	0	0	0	0	0	0	0	0
2qbs_2h4k	True	243	145	-2.71557	1.27846	0	0	0	0	0	0	0	0	0
2qi7_3o9a	True	243	134	-2.16202	3.14703	0	0	0	0	0	0	0	0	0
2rfh_1cbx	True	228	47	-2.90629	1.8332	0	0	0	0	0	0	0	0	0
2rka_2rkd	True	241	140	-2.11587	1.24225	0	0	0	0	0	0	0	0	0
2rkd_2rka	True	239	118	-1.84899	1.46844	0	0	0	0	0	0	0	0	0
2vot_2vmf	True	243	105	-2.94852	2.70012	0	0	0	0	0	0	0	0	0
2vvn_2j4g	True	222	121	-2.4601	0.712144	0	0	0	0	0	0	0	0	0
2wky_2f34	True	243	152	-3.25123	0.631083	0	0	0	0	0	0	0	0	0
2wyg_2vh0	True	243	146	-2.85091	1.7911	0	0	0	0	0	0	0	0	0
2wyj_2vh0	True	243	161	-2.85607	1.28212	0	0	0	0	0	0	0	0	0
2xdx_5fnc	True	243	235	-1.48409	0.939831	0	0	0	0	0	0	0	0	0
2z4o_3gi4	True	243	110	-1.62006	1.18051	0	0	0	0	0	0	0	0	0
2zb1_3d83	True	242	131	-2.33165	1.67337	0	0	0	0	0	0	0	0	0
2zdk_2zq2	True	243	150	-3.41627	1.11331	0	0	0	0	0	0	0	0	0
2zdn_2zq2	True	243	166	-3.36258	1.14079	0	0	0	0	0	0	0	0	0
3b25_2qg2	True	243	63	-1.51883	0.584297	0	0	0	0	0	0	0	0	0
3b26_3b25	True	243	156	-1.7158	0.703178	0	0	0	0	0	0	0	0	0
3b68_2ax9	True	183	22	27.566	2.15623	0	0	0	0	0	0	0	0	0
3bft_1my4	True	243	197	-2.57307	0.978022	0	0	0	0	0	0	0	0	0
3bl1_2weh	True	243	154	-3.09718	3.32432	0	0	0	0	0	0	0	0	0
3djk_2i0a	True	241	139	0.341221	0.848344	0	0	0	0	0	0	0	0	0
3dk1_2i0a	True	243	149	-1.41095	2.02767	0	0	0	0	0	0	0	0	0
3dln_3rt8	True	243	169	-2.44379	0.381051	0	0	0	0	0	0	0	0	0
3dx2_3dx1	True	243	52	-3.83325	2.23228	0	0	0	0	0	0	0	0	0
3f3c_3f48	True	224	12	-0.588117	0.604716	0	0	0	0	0	0	0	0	0
3f3d_3f48	True	241	229	-2.20956	1.89975	0	0	0	0	0	0	0	0	0
3f3e_3f48	True	237	116	-2.27034	0.379841	0	0	0	0	0	0	0	0	0
3f80_3kv2	True	243	153	-1.76583	1.66445	0	0	0	0	0	0	0	0	0
3fas_1my4	True	243	158	-2.52807	0.23927	0	0	0	0	0	0	0	0	0
3fat_3rt8	True	243	221	-2.61913	1.87617	0	0	0	0	0	0	0	0	0
3ff3_3fee	True	227	212	-1.58933	1.95435	0	0	0	0	0	0	0	0	0
3fvl_1cps	True	243	193	-3.45555	1.48522	0	0	0	0	0	0	0	0	0
3g2z_3g32	True	243	118	-0.892468	1.31494	0	0	0	0	0	0	0	0	0
3g32_3g2z	True	243	146	-1.72184	1.68606	0	0	0	0	0	0	0	0	0
3gc4_3gc5	True	243	20	-3.94623	3.6943	0	0	0	0	0	0	0	0	0
3gc5_4q4s	True	243	42	-3.34934	0.696204	0	0	0	0	0	0	0	0	0
3ge7_3gc5	True	243	69	-4.04933	3.06523	0	0	0	0	0	0	0	0	0
3gv9_4jxs	True	230	72	-1.03709	1.54474	0	0	0	0	0	0	0	0	0
3gy4_5mnn	True	243	134	-2.14496	0.854393	0	0	0	0	0	0	0	0	0
3gy7_5mnn	True	243	198	-1.80204	0.345599	0	0	0	0	0	0	0	0	0
3hs4_2hnc	True	243	20	-2.40058	2.93164	0	0	0	0	0	0	0	0	0
3i7e_2i0a	True	243	144	-2.8045	1.15688	0	0	0	0	0	0	0	0	0
3ioc_3iob	True	243	89	-2.78545	1.33405	0	0	0	0	0	0	0	0	0
3iod_3iob	True	240	94	2.07044	3.54085	0	0	0	0	0	0	0	0	0
3ioe_3iob	True	237	106	-2.79583	2.13344	0	0	0	0	0	0	0	0	0
3iue_3iub	True	243	136	-2.49856	2.41363	0	0	0	0	0	0	0	0	0
3ivc_3ivx	True	218	37	-2.93349	0.913319	0	0	0	0	0	0	0	0	0
3lgs_2qtt	True	243	213	-1.7601	0.945037	0	0	0	0	0	0	0	0	0
3lp4_3kv2	True	243	169	-1.3817	1.14605	0	0	0	0	0	0	0	0	0
3mfv_3kv2	True	242	71	-1.59122	0.618378	0	0	0	0	0	0	0	0	0
3mhc_2hnc	True	243	118	-2.64967	1.5336	0	0	0	0	0	0	0	0	0
3n2v_3f18	True	240	8	-3.37364	0.873794	0	0	0	0	0	0	0	0	0
3n76_3n7a	True	228	117	-2.82654	1.20954	0	0	0	0	0	0	0	0	0
3n86_4ciw	True	243	166	-3.50613	1.64839	0	0	0	0	0	0	0	0	0
3o9a_2qi7	True	243	172	5.41032	1.30949	0	0	0	0	0	0	0	0	0
3o9d_2qi3	True	243	176	-0.0892684	1.29248	0	0	0	0	0	0	0	0	0
3oe5_3oe4	True	243	13	15.651	4.88522	0	0	0	0	0	0	0	0	0
3q44_3ebh	True	233	192	-4.62827	3.99705	0	0	0	0	0	0	0	0	0
3r4m_5fnc	True	243	234	-1.48415	3.57248	0	0	0	0	0	0	0	0	0
3rlp_3b25	True	243	145	-1.62981	1.01387	0	0	0	0	0	0	0	0	0
3ryz_3ryx	True	243	12	-2.89782	1.59783	0	0	0	0	0	0	0	0	0
3rz1_3ryx	True	243	35	-2.8984	1.74399	0	0	0	0	0	0	0	0	0
3rz7_3ryx	True	243	109	-2.75266	1.62532	0	0	0	0	0	0	0	0	0
3s9e_6f28	True	243	199	-2.42509	3.23295	0	0	0	0	0	0	0	0	0
3st5_2i0a	True	243	133	-1.53474	1.31944	0	0	0	0	0	0	0	0	0
3u8j_1uw6	True	242	173	-0.775539	0.959155	0	0	0	0	0	0	0	0	0
3u8k_3u8j	True	243	89	-0.30994	1.28915	0	0	0	0	0	0	0	0	0
3u8l_3u8j	True	243	14	3.3755	0.643057	0	0	0	0	0	0	0	0	0
3u93_6f28	True	243	207	-2.42479	3.24162	0	0	0	0	0	0	0	0	0
3ui7_3uuo	True	243	29	-2.24262	1.43837	0	0	0	0	0	0	0	0	0
3uo4_3up2	True	243	56	-3.29699	2.27922	0	0	0	0	0	0	0	0	0
3uod_3up2	True	243	12	-2.9213	1.83499	0	0	0	0	0	0	0	0	0
3up2_3uo4	True	243	12	-2.49558	2.62951	0	0	0	0	0	0	0	0	0
3uuo_3ui7	True	243	82	-1.793	0.841309	0	0	0	0	0	0	0	0	0
3uxk_3uxl	True	180	105	-2.76453	0.490084	0	0	0	0	0	0	0	0	0
4a4w_2yfe	True	225	125	-2.7551	1.1347	0	0	0	0	0	0	0	0	0
4agn_4agm	True	242	130	-1.97254	0.569709	0	0	0	0	0	0	0	0	0
4ago_4agm	True	242	144	-1.42656	4.97912	0	0	0	0	0	0	0	0	0
4aje_4aj4	True	219	211	-1.91905	0.599742	0	0	0	0	0	0	0	0	0
4b74_4b73	True	165	67	-4.08723	1.05715	0	0	0	0	0	0	0	0	0
4bak_4bao	True	243	237	-3.69509	1.37667	0	0	0	0	0	0	0	0	0
4bqg_4cwo	True	243	101	-1.62646	2.29981	0	0	0	0	0	0	0	0	0
4ciw_3n7a	True	230	36	-2.20346	0.605572	0	0	0	0	0	0	0	0	0
4djo_2qi7	True	243	94	-0.280284	0.936774	0	0	0	0	0	0	0	0	0
4djr_2qi3	True	243	172	0.261104	3.1253	0	0	0	0	0	0	0	0	0
4ek9_3qox	True	235	230	-2.38084	0.814024	0	0	0	0	0	0	0	0	0
4f3c_1y6q	True	220	182	-3.53756	1.20475	0	0	0	0	0	0	0	0	0
4igt_5zg3	True	243	75	-2.6246	2.08762	0	0	0	0	0	0	0	0	0
4io2_4io4	True	237	165	-2.32785	2.60887	0	0	0	0	0	0	0	0	0
4io3_4io4	True	237	193	-2.07117	0.463593	0	0	0	0	0	0	0	0	0
4io6_4io4	True	238	87	-2.42171	0.50815	0	0	0	0	0	0	0	0	0
4io7_4io4	True	236	72	-2.67466	1.01263	0	0	0	0	0	0	0	0	0
4iwz_3ni5	True	243	227	-2.6843	0.630068	0	0	0	0	0	0	0	0	0
4l50_4l4z	True	161	94	-1.01081	0.787248	0	0	0	0	0	0	0	0	0
4m12_4m0y	True	235	152	-4.37981	0.251268	0	0	0	0	0	0	0	0	0
4m13_4m0y	True	232	166	-4.46726	0.505235	0	0	0	0	0	0	0	0	0
4mc6_4mc9	True	243	94	-2.79256	0.718796	0	0	0	0	0	0	0	0	0
4mc9_4mc6	True	243	138	-1.82643	0.756514	0	0	0	0	0	0	0	0	0
4nwc_3s9e	True	233	151	-2.67132	4.28888	0	0	0	0	0	0	0	0	0
4o05_4o07	True	243	78	-2.18725	1.19525	0	0	0	0	0	0	0	0	0
4o07_4o05	True	243	87	-2.1846	0.668062	0	0	0	0	0	0	0	0	0
4pin_6fnr	True	229	222	-1.85144	0.799485	0	0	0	0	0	0	0	0	0
4q4o_4q4s	True	243	98	-3.17473	0.57613	0	0	0	0	0	0	0	0	0
4r5t_4zw6	True	243	87	-3.93239	1.65501	0	0	0	0	0	0	0	0	0
4rfc_4ruz	True	243	133	-0.835223	8.71946	0	0	0	0	0	0	0	0	0
4rfd_4ruz	True	243	12	-1.517	5.36561	0	0	0	0	0	0	0	0	0
4tkh_4tjz	True	234	176	-1.72237	1.05859	0	0	0	0	0	0	0	0	0
4tkj_4tjz	True	238	128	-1.82778	1.72837	0	0	0	0	0	0	0	0	0
4ty7_4x6m	True	243	157	-3.81305	1.07105	0	0	0	0	0	0	0	0	0
4umb_4uma	True	243	169	-2.39719	1.60527	0	0	0	0	0	0	0	0	0
4umc_4uma	True	243	169	-2.3704	2.09203	0	0	0	0	0	0	0	0	0
4x6m_4ty7	True	243	66	-0.114646	3.66859	0	0	0	0	0	0	0	0	0
4ygf_5tuo	True	243	20	-2.48233	1.87949	0	0	0	0	0	0	0	0	0
4zw6_4r5t	True	243	74	-3.69914	2.14485	0	0	0	0	0	0	0	0	0
4zx4_4zx3	True	243	216	-3.6684	0.881081	0	0	0	0	0	0	0	0	0
5c2a_5c28	True	243	237	-2.14617	0.512523	0	0	0	0	0	0	0	0	0
5cap_5c8n	True	242	132	-2.67447	2.24387	0	0	0	0	0	0	0	0	0
5cxa_5czm	True	243	70	-5.74247	1.38698	0	0	0	0	0	0	0	0	0
5czm_5cxa	True	222	107	-5.87434	1.92495	0	0	0	0	0	0	0	0	0
5d3c_5czm	True	243	85	-5.9441	1.06258	0	0	0	0	0	0	0	0	0
5edc_5edb	True	242	27	-1.78672	1.91476	0	0	0	0	0	0	0	0	0
5fnc_2xdx	True	243	139	-1.58958	3.89945	0	0	0	0	0	0	0	0	0
5i7y_5i7x	True	153	66	-0.736083	0.532125	0	0	0	0	0	0	0	0	0
5i88_5i80	True	241	102	-2.32119	0.682972	0	0	0	0	0	0	0	0	0
5ioz_5j3l	True	241	163	-2.30842	1.00752	0	0	0	0	0	0	0	0	0
5j20_5j27	True	230	157	-2.39918	2.19144	0	0	0	0	0	0	0	0	0
5j3l_5ioz	True	235	140	1.64093	1.72289	0	0	0	0	0	0	0	0	0
5j6l_5j6n	True	228	209	-2.64021	1.76141	0	0	0	0	0	0	0	0	0
5j6m_5j6n	True	227	87	9.34353	3.48223	0	0	0	0	0	0	0	0	0
5j82_5j20	True	242	204	-2.11865	2.34363	0	0	0	0	0	0	0	0	0
5j9x_5j27	True	230	194	-1.97763	1.17217	0	0	0	0	0	0	0	0	0
5jxq_4q4o	True	243	0	-3.11487	3.0395	0	0	0	0	0	0	0	0	0
5n0f_4d4d	True	243	34	-2.08297	0.664572	0	0	0	0	0	0	0	0	0
5n2z_5n3v	True	243	114	-4.28485	1.5863	0	0	0	0	0	0	0	0	0
5nkb_5nki	True	243	242	-3.0169	1.28934	0	0	0	0	0	0	0	0	0
5nw1_4w9f	True	243	112	-3.63973	1.03812	0	0	0	0	0	0	0	0	0
5nxi_5byi	True	243	99	-3.14908	5.28668	0	0	0	0	0	0	0	0	0
5o1d_5aoj	True	242	101	-0.0747137	0.803079	0	0	0	0	0	0	0	0	0
5o1f_5aoj	True	242	171	-0.254132	1.43511	0	0	0	0	0	0	0	0	0
5o1h_5aoj	True	242	28	-0.0405756	0.908624	0	0	0	0	0	0	0	0	0
5oa2_5o9q	True	243	0	-3.94114	2.21382	0	0	0	0	0	0	0	0	0
5tmn_5m9w	True	242	108	-4.23623	0.353148	0	0	0	0	0	0	0	0	0
5u13_5u0y	True	243	72	-2.56562	0.955223	0	0	0	0	0	0	0	0	0
5ult_2i0a	True	243	202	1.09456	1.00395	0	0	0	0	0	0	0	0	0
5vb6_5vb7	True	239	102	8.17242	0.767957	0	0	0	0	0	0	0	0	0
5vb7_5vb6	True	242	32	-0.663041	0.688952	0	0	0	0	0	0	0	0	0
6ayr_6ayq	True	237	114	-3.51616	0.448854	0	0	0	0	0	0	0	0	0
6ays_6ayq	True	237	227	-3.66766	1.58401	0	0	0	0	0	0	0	0	0
6ayt_6ayo	True	234	182	-2.91022	0.831022	0	0	0	0	0	0	0	0	0
6cbf_6cbg	True	243	77	1.07068	2.1004	0	0	0	0	0	0	0	0	0
6e5l_6e5t	True	243	239	-2.32381	1.11972	0	0	0	0	0	0	0	0	0
6elp_6fcj	True	216	93	-2.37054	1.55071	0	0	0	0	0	0	0	0	0
6fnq_6fnr	True	228	188	-1.60534	0.749822	0	0	0	0	0	0	0	0	0
6ftw_5laq	True	242	89	-0.936798	1.5951	0	0	0	0	0	0	0	0	0
6gg4_6nu1	True	232	35	2.19656	0.879279	0	0	0	0	0	0	0	0	0
6ggb_2vuk	True	243	150	-2.84352	1.81026	0	0	0	0	0	0	0	0	0
6gjr_6gjn	True	243	87	-2.14423	0.395151	0	0	0	0	0	0	0	0	0
6h29_1bcd	True	243	112	-1.05645	0.533484	0	0	0	0	0	0	0	0	0
6ior_6iou	True	186	78	-1.93631	0.606582	0	0	0	0	0	0	0	0	0
6ma3_6ma5	True	243	64	-3.34329	1.99845	0	0	0	0	0	0	0	0	0
6ma4_6ma5	True	243	232	-3.69732	1.34364	0	0	0	0	0	0	0	0	0
6pg8_6pg4	True	243	230	-1.99077	4.98655	0	0	0	0	0	0	0	0	0
6pg9_6pg4	True	243	217	-1.99138	5.26909	0	0	0	0	0	0	0	0	0
6pga_6pg4	True	243	121	-1.92032	4.93127	0	0	0	0	0	0	0	0	0
6qr0_6qqu	True	243	212	-3.35971	0.710879	0	0	0	0	0	0	0	0	0
6qr2_6qqu	True	243	158	-3.38306	0.721942	0	0	0	0	0	0	0	0	0
6qr3_6qqu	True	243	195	-3.44004	1.48973	0	0	0	0	0	0	0	0	0
6qr4_6qqu	True	243	234	-2.93964	2.33514	0	0	0	0	0	0	0	0	0
6qr7_6qqu	True	243	165	-3.62067	3.04314	0	0	0	0	0	0	0	0	0
6stl_6ssy	True	129	60	-1.99855	0.215254	0	0	0	0	0	0	0	0	0
6u8b_6u6w	True	243	195	-2.12331	1.77972	0	0	0	0	0	0	0	0	0
