# Supplementary material for: FastGrow: on-the-fly growing and its application to DYRK1A
Source: J Comput Aided Mol Des. 2022 Aug 22;36(9):639–51. doi: 10.1007/s10822-022-00469-y (PMC9512872; doi:10.1007/s10822-022-00469-y)
Supplement: Supplementary file 2 — (zip 344 KB) [file 10822_2022_469_MOESM2_ESM.zip › results/feature_validation/water_replacement_optimization_result.csv]

1b0h_1b05	True	190	89	0.675415	0.673038	10	10	0.673038	0	0	0	0	10	10
1b0h_1b5h	True	160	66	1.76089	0.684186	10	10	0.684186	0	0	0	0	10	10
1b0h_1jet	True	191	108	1.70877	0.678823	10	10	0.678823	0	0	0	0	10	10
1b1h_1b3l	True	215	84	-1.81531	1.66707	6	4	None	0	0	0	0	6	4
1b1h_1b5h	True	222	6	-4.11501	2.90658	6	1	None	0	0	0	0	6	1
1b2h_1b3l	True	215	209	-4.21487	0.613543	0	0	None	0	0	0	0	0	0
1b2h_1b5h	False	188	None	None	None	0	0	0	0	0	0	0	0	0
1b2h_1jet	False	194	None	None	None	0	0	0	0	0	0	0	0	0
1b32_1b3l	True	199	96	-4.64417	1.62858	1	1	1.52586	0	0	0	0	1	1
1b3f_1b05	True	202	28	-4.19836	1.55003	0	0	None	0	0	0	0	0	0
1b3f_1b3l	False	153	None	None	None	0	0	0	0	0	0	0	0	0
1b3f_1b5h	False	188	None	None	None	0	0	0	0	0	0	0	0	0
1b3f_1jet	True	220	88	-4.51843	1.18743	0	0	None	0	0	0	0	0	0
1b3g_1b3l	True	199	120	-4.40985	0.594509	2	2	0.50972	0	0	0	0	2	2
1b3h_1b05	True	179	94	-4.35819	2.00277	0	0	None	0	0	0	0	0	0
1b3h_1b3l	True	104	12	-4.04811	1.85952	0	0	None	0	0	0	0	0	0
1b3h_1b5h	True	166	57	-3.18319	0.887022	0	0	None	0	0	0	0	0	0
1b3h_1jet	True	194	110	-4.61078	1.88919	0	0	None	0	0	0	0	0	0
1b40_1b3l	True	124	12	-4.45297	1.38748	6	5	None	0	0	0	0	6	5
1b4h_1b3l	True	202	8	-4.30961	1.32827	1	0	None	0	0	1	0	0	0
1b4z_1b3l	False	202	None	None	None	0	0	0	0	0	0	0	0	0
1b52_1b3l	True	215	200	-4.19206	0.226566	1	1	0.267763	0	0	0	0	1	1
1b58_1b05	True	141	39	-4.59943	0.992657	6	5	None	0	0	0	0	6	5
1b58_1b3l	True	153	128	-4.59006	1.10391	6	5	None	0	0	0	0	6	5
1b58_1b5h	True	112	95	-4.811	1.12467	6	5	None	0	0	0	0	6	5
1b58_1jet	True	144	47	-4.81153	1.07409	6	5	None	0	0	0	0	6	5
1b5i_1b3l	False	202	None	None	None	0	0	0	0	0	0	0	0	0
1b5j_1b3l	False	109	None	None	None	0	0	0	0	0	0	0	0	0
1b6h_1b3l	True	213	90	-4.29432	0.666246	1	1	0.655924	0	0	0	0	1	1
1b7h_1b3l	True	214	184	-4.30791	1.01157	0	0	None	0	0	0	0	0	0
1b7h_1b5h	True	222	102	-4.50731	0.85592	1	1	1.21841	0	0	0	0	1	1
1b9j_1b3l	True	199	113	-4.44217	1.97156	2	1	None	0	0	0	0	2	1
1b9j_1b5h	True	221	109	-4.41755	1.5274	2	2	1.26528	0	0	0	0	2	2
1bju_3gy2	True	8	6	-2.84158	0.759299	1	1	1.11747	0	0	0	0	1	1
1bju_3gy4	True	177	55	-1.82072	3.69124	1	0	None	0	0	0	0	1	0
1cbx_2ctc	True	231	77	-2.24948	2.0003	0	0	None	0	0	0	0	0	0
1ciz_1b8y	True	227	128	-5.15542	2.37326	0	0	None	0	0	0	0	0	0
1cps_1cbx	True	204	27	-2.4944	0.783732	0	0	None	0	0	0	0	0	0
1cps_2rfh	True	185	28	-1.45582	1.00271	0	0	None	0	0	0	0	0	0
1e1v_6q4e	True	226	107	-1.85664	1.75789	0	0	None	0	0	0	0	0	0
1e1v_6q4g	True	228	120	-2.10294	0.854513	0	0	None	0	0	0	0	0	0
1jeu_1b3l	True	161	99	-4.3775	1.37961	0	0	None	0	0	0	0	0	0
1jev_1b05	True	177	85	-3.86526	0.584066	6	6	0.562412	0	0	0	0	6	6
1jev_1b3l	True	136	55	-3.00082	2.6277	6	4	None	0	0	0	0	6	4
1jev_1b5h	True	93	74	-3.30718	0.548199	6	6	0.558262	0	0	0	0	6	6
1jev_1jet	True	121	86	-3.53279	0.600071	6	6	0.598906	0	0	0	0	6	6
1k4g_1r5y	True	165	28	-3.0783	0.983162	0	0	None	0	0	0	0	0	0
1k4h_1r5y	True	183	147	-3.01475	0.519044	1	1	0.748412	0	0	0	0	1	1
1koj_1u0g	True	168	52	-3.21417	0.437089	0	0	None	0	0	0	0	0	0
1o2j_1gi1	True	231	186	-2.64887	1.03058	1	1	1.48659	0	0	0	0	1	1
1o2j_1o3d	True	182	32	-2.75126	1.16624	1	1	1.49614	0	0	0	0	1	1
1o2z_1o2w	True	231	65	-2.85614	3.62526	0	0	None	0	0	0	0	0	0
1o30_1o2w	False	182	None	None	None	0	0	0	0	0	0	0	0	0
1o36_1o2w	True	116	97	-3.00579	0.966721	0	0	None	0	0	0	0	0	0
1o3d_1gi1	True	217	102	-2.8587	0.347857	0	0	None	0	0	0	0	0	0
1qkb_1b3l	True	202	153	-4.21598	0.16249	2	2	0.183395	0	0	0	0	2	2
1sqa_1owh	True	211	136	-2.94882	1.11026	0	0	None	0	0	0	0	0	0
2cer_2ceq	True	138	49	0.219113	3.58984	0	0	None	0	0	0	0	0	0
2cet_2ces	True	66	35	-2.959	1.80977	0	0	None	0	0	0	0	0	0
2f7p_2f7o	True	204	54	-1.81193	2.14973	0	0	None	0	0	0	0	0	0
2i4u_2i0a	True	132	7	-3.19322	1.23141	2	1	None	2	1	0	0	0	0
2i4u_3gi6	True	134	7	-3.01725	1.22603	2	0	None	2	0	0	0	0	0
2j7d_2ces	False	184	None	None	None	0	0	0	0	0	0	0	0	0
2j7e_2ces	True	188	12	-2.725	1.34087	1	1	0.789928	0	0	0	0	1	1
2j7g_2ces	False	184	None	None	None	0	0	0	0	0	0	0	0	0
2olb_1b05	True	77	11	-4.39086	1.29031	0	0	None	0	0	0	0	0	0
2olb_1b3l	True	53	10	-4.22836	1.25069	0	0	None	0	0	0	0	0	0
2olb_1b5h	True	65	3	-4.53847	1.19594	0	0	None	0	0	0	0	0	0
2olb_1jet	True	190	35	-4.54181	1.23849	0	0	None	0	0	0	0	0	0
2qbs_2h4k	True	201	131	-2.55021	2.01196	0	0	None	0	0	0	0	0	0
2z4o_3gi4	True	141	65	-3.26234	1.42654	1	1	0.721197	1	1	0	0	0	0
2z4o_3gi5	True	134	10	-2.99604	1.43037	1	0	None	1	0	0	0	0	0
2z4o_3mxd	True	136	23	-3.62836	0.896261	1	1	0.845417	1	1	0	0	0	0
3b26_3b25	True	166	101	-1.65395	1.37866	0	0	None	0	0	0	0	0	0
3bl1_2weh	True	91	72	5.42733	3.44382	0	0	None	0	0	0	0	0	0
3djk_2i0a	True	132	61	-3.40489	0.980222	0	0	None	0	0	0	0	0	0
3djk_3gi6	True	155	83	-2.91765	1.43624	0	0	None	0	0	0	0	0	0
3dk1_2i0a	True	192	164	-3.26373	1.9194	1	0	None	1	0	0	0	0	0
3dk1_3gi6	True	190	86	-3.25988	2.04709	1	0	None	1	0	0	0	0	0
3f80_3kv2	False	199	None	None	None	0	0	0	0	0	0	0	0	0
3g2z_3g35	True	202	181	-1.35113	3.5592	0	0	None	0	0	0	0	0	0
3g2z_6md8	True	163	136	-0.803378	1.59596	0	0	None	0	0	0	0	0	0
3g32_3g2z	False	224	None	None	None	0	0	0	0	0	0	0	0	0
3gc4_3gc5	True	84	26	-3.74309	1.95971	0	0	None	0	0	0	0	0	0
3gc5_4q4s	False	96	None	None	None	0	0	0	0	0	0	0	0	0
3ge7_3gc5	True	124	50	-3.67547	4.17841	5	2	None	0	0	0	0	5	2
3hs4_2hnc	True	230	25	-2.29699	0.613155	1	1	0.485594	0	0	0	0	1	1
3i7e_2i0a	True	130	60	-3.53408	1.28445	2	1	None	2	1	0	0	0	0
3i7e_3gi6	True	134	54	-3.34511	1.28409	2	1	None	2	1	0	0	0	0
3iod_3iob	False	0	None	None	None	0	0	0	0	0	0	0	0	0
3iue_3iub	True	162	60	-2.17947	1.61883	2	1	None	2	1	0	0	0	0
3ivc_3ivx	True	119	64	-2.84022	1.71208	6	6	0.633009	0	0	0	0	6	6
3ivc_4mq6	True	108	55	17.6155	2.05214	7	5	None	1	1	0	0	6	4
3lgs_2qtt	True	183	152	-1.66031	0.939151	0	0	None	0	0	0	0	0	0
3mhc_2hnc	True	230	187	-2.45637	0.429856	6	6	0.403446	0	0	0	0	6	6
3n2v_3f18	True	220	7	-2.27775	0.767069	0	0	None	0	0	0	0	0	0
3n86_4ciw	True	215	148	-3.0297	1.8852	0	0	None	0	0	0	0	0	0
3o9d_2qi3	True	93	34	-2.97882	1.04309	1	1	0.632051	1	1	0	0	0	0
3rlp_3b25	True	150	101	-1.4308	0.872025	2	2	0.69585	0	0	0	0	2	2
3rz1_3ryx	True	230	30	-1.72313	1.71469	0	0	None	0	0	0	0	0	0
3st5_2i0a	True	192	122	-2.96766	1.62844	1	0	None	1	0	0	0	0	0
3st5_3gi6	True	190	142	-2.98547	1.47285	1	0	None	1	0	0	0	0	0
3u8l_3u8j	True	190	85	3.51024	0.661217	0	0	None	0	0	0	0	0	0
4ago_4agm	True	60	39	-1.43112	1.97341	2	2	1.50987	0	0	0	0	2	2
4aje_4aj4	True	134	79	-2.25044	0.761981	7	7	0.770996	0	0	0	0	7	7
4aje_4ajl	True	149	95	-0.551744	1.78509	7	5	None	0	0	0	0	7	5
4b74_4b73	True	52	24	-3.77445	1.15424	0	0	None	0	0	0	0	0	0
4bak_4bao	True	216	76	-4.2547	2.01536	0	0	None	0	0	0	0	0	0
4djr_2qi3	True	142	124	-1.11303	1.62607	1	0	None	1	0	0	0	0	0
4do4_4do5	True	171	155	-1.59678	1.77404	2	1	None	0	0	1	1	1	0
4io6_4io4	True	170	39	-2.35353	1.23923	1	1	1.88173	0	0	0	0	1	1
4io6_4io5	True	138	58	-1.29672	1.69385	1	1	1.93961	0	0	0	0	1	1
4io7_4io5	False	82	None	None	None	0	0	0	0	0	0	0	0	0
4iwz_2hnc	True	147	111	5.41625	1.96037	0	0	None	0	0	0	0	0	0
4iwz_3hs4	True	228	74	-2.50315	0.78254	0	0	None	0	0	0	0	0	0
4nwc_3s9e	True	133	113	-3.18642	1.99563	1	0	None	0	0	0	0	1	0
4nwc_3u93	True	123	23	-3.0451	0.752513	1	1	0.56297	0	0	0	0	1	1
4o07_4o05	True	218	152	-3.00156	0.776328	1	1	0.906219	0	0	0	0	1	1
4q4o_4q4s	True	187	69	-3.042	1.6832	0	0	None	0	0	0	0	0	0
4tkh_4tjz	True	174	42	-1.77962	1.09763	1	1	1.59817	0	0	0	0	1	1
4tkj_4tjz	True	102	101	-2.00401	1.57509	1	0	None	0	0	0	0	1	0
4x6m_4ty7	True	122	106	-3.49668	0.807697	1	1	0.254467	0	0	0	0	1	1
4zx4_4zx3	False	155	None	None	None	0	0	0	0	0	0	0	0	0
5c2a_5c28	True	101	57	-1.93128	0.37556	2	2	0.461462	0	0	0	0	2	2
5czm_5cxa	True	184	85	-5.87373	1.90609	1	1	0.253132	1	1	0	0	0	0
5czm_5d3c	True	122	48	-5.82979	1.04857	1	1	0.389333	1	1	0	0	0	0
5fnc_3r4m	True	71	39	-1.35852	1.34643	0	0	None	0	0	0	0	0	0
5i88_5i80	True	188	30	-2.16787	0.304514	1	1	0.401908	0	0	0	0	1	1
5j6l_5j8m	True	140	43	-2.3884	1.77201	2	2	0.983944	0	0	0	0	2	2
5j6l_5j8u	True	122	88	-1.64001	1.76788	2	2	1.00183	0	0	0	0	2	2
5j6m_5j8m	True	143	18	-2.69186	1.3144	1	1	0.944098	0	0	0	0	1	1
5j6m_5j8u	True	80	54	-1.88873	1.48063	1	1	1.45366	0	0	0	0	1	1
5j82_5j2x	True	149	102	2.79421	3.11674	3	0	None	0	0	0	0	3	0
5j82_5j64	True	200	89	20.2289	3.74895	3	0	None	0	0	0	0	3	0
5j9x_5j2x	True	149	30	3.43757	3.858	2	0	None	0	0	0	0	2	0
5j9x_5j64	True	200	57	7.62402	3.15787	2	0	None	0	0	0	0	2	0
5jxq_4q4o	True	52	48	-3.21066	0.766214	0	0	None	0	0	0	0	0	0
5n0f_4d4d	True	15	2	-1.69003	0.886115	1	1	1.15512	0	0	1	1	0	0
5n2z_5n3v	True	86	44	-4.37354	0.868269	1	1	1.31929	0	0	1	1	0	0
5nn6_5nn5	True	206	17	-2.01427	1.78761	0	0	None	0	0	0	0	0	0
5nxi_5nxw	True	233	2	-1.99548	1.38576	7	4	None	0	0	0	0	7	4
5ult_2i0a	True	132	99	0.294243	0.708368	1	1	0.496209	1	1	0	0	0	0
5ult_3gi6	True	134	97	-0.241622	0.698494	1	1	0.559657	1	1	0	0	0	0
5vb7_5vb6	True	185	46	1.61015	1.61573	0	0	None	0	0	0	0	0	0
6bs4_6bs3	True	183	96	-4.42674	1.06198	2	2	0.986624	2	2	0	0	0	0
6gg4_6nu1	False	175	None	None	None	0	0	0	0	0	0	0	0	0
6gg4_6nu5	False	85	None	None	None	0	0	0	0	0	0	0	0	0
6ggb_2vuk	True	229	72	-1.71461	0.759107	0	0	None	0	0	0	0	0	0
6ggb_6gga	True	186	157	-2.60893	0.863316	0	0	None	0	0	0	0	0	0
6h29_1bcd	True	207	94	-1.23531	3.82941	1	0	None	1	0	0	0	0	0
6h29_2o4z	False	1	None	None	None	0	0	0	0	0	0	0	0	0
6ma3_6ma5	True	230	24	-3.44879	1.79264	0	0	None	0	0	0	0	0	0
6ma4_6ma5	True	116	52	-3.67169	0.562148	1	1	0.945857	1	1	0	0	0	0
6pg8_6pg4	False	91	None	None	None	0	0	0	0	0	0	0	0	0
6pg9_6pg4	False	11	None	None	None	0	0	0	0	0	0	0	0	0
6pga_6pg4	True	16	14	-1.69714	1.84357	2	0	None	1	0	0	0	1	0
6pia_6pid	True	75	73	-2.44802	1.0921	2	2	1.39081	0	0	2	2	0	0
6qr0_6qqu	True	234	41	-3.2117	0.887347	0	0	None	0	0	0	0	0	0
6qr2_6qqu	True	234	20	-2.75107	2.36041	0	0	None	0	0	0	0	0	0
6qr3_6qqu	True	234	79	-3.06086	0.674711	0	0	None	0	0	0	0	0	0
6qr4_6qqu	True	234	93	-2.77196	2.34795	1	1	0.704983	0	0	0	0	1	1
6qr7_6qqu	True	234	132	-3.06374	1.49905	6	6	0.859785	0	0	0	0	6	6
