# Supplementary material for: FastGrow: on-the-fly growing and its application to DYRK1A
Source: J Comput Aided Mol Des. 2022 Aug 22;36(9):639–51. doi: 10.1007/s10822-022-00469-y (PMC9512872; doi:10.1007/s10822-022-00469-y)
Supplement: Supplementary file 2 — (zip 344 KB) [file 10822_2022_469_MOESM2_ESM.zip › results/uM_to_nM/amine_to_methyl/anchored_docking.mol2]

##########                                Name:     amine_to_methyl
##########                DOCK_Rotatable_Bonds:                   0
##########                    Molecular_Weight:             149.152
##########                       Formal_Charge:                   0
##########                        Cluster_Size:                   1
##########                          Grid_Score:          -24.516052
##########                     Grid_vdw_energy:          -24.516052
##########                      Grid_es_energy:            0.000000
##########           Internal_energy_repulsive:            0.000000

@<TRIPOS>MOLECULE
amine_to_methyl
 18 19 1 0 0
SMALL
USER_CHARGES


@<TRIPOS>ATOM
      1 O1        -20.2202   24.5317  -25.8553 O.2     1  LIG         0.0000
      2 N2        -23.8951   23.5433  -27.4925 N.2     1  LIG         0.0000
      3 N3        -22.0182   23.0966  -26.0885 N.pl3   1  LIG         0.0000
      4 N4        -23.6489   25.6506  -28.6754 N.pl3   1  LIG         0.0000
      5 C5        -21.3218   24.2797  -26.3732 C.2     1  LIG         0.0000
      6 C6        -23.2363   24.6975  -27.8064 C.2     1  LIG         0.0000
      7 C7        -23.2414   22.7528  -26.6367 C.2     1  LIG         0.0000
      8 C8        -21.9961   25.1279  -27.2738 C.2     1  LIG         0.0000
      9 C9        -22.7118   26.6703  -28.6717 C.2     1  LIG         0.0000
     10 C10       -21.6648   26.3758  -27.8601 C.2     1  LIG         0.0000
     11 C11       -23.8158   21.3856  -26.2601 C.3     1  LIG         0.0000
     12 H12       -21.6015   22.4559  -25.4436 H       1  LIG         0.0000
     13 H13       -24.4845   25.6230  -29.2240 H       1  LIG         0.0000
     14 H14       -22.7960   27.5155  -29.1996 H       1  LIG         0.0000
     15 H15       -20.8397   26.9201  -27.7086 H       1  LIG         0.0000
     16 H16       -23.7305   20.7625  -27.0375 H       1  LIG         0.0000
     17 H17       -23.3117   21.0158  -25.4796 H       1  LIG         0.0000
     18 H18       -24.7806   21.4850  -26.0168 H       1  LIG         0.0000
@<TRIPOS>BOND
     1     1     5    2
     2     2     6    1
     3     2     7    2
     4     3     5    1
     5     3     7    1
     6     3    12    1
     7     4     6    1
     8     4     9    1
     9     4    13    1
    10     5     8    1
    11     6     8    2
    12     7    11    1
    13     8    10    1
    14     9    10    2
    15     9    14    1
    16    10    15    1
    17    11    16    1
    18    11    17    1
    19    11    18    1
@<TRIPOS>SUBSTRUCTURE
     1 LIG         1 TEMP              0 ****  ****    0 ROOT
