# Supplementary material for: FastGrow: on-the-fly growing and its application to DYRK1A
Source: J Comput Aided Mol Des. 2022 Aug 22;36(9):639–51. doi: 10.1007/s10822-022-00469-y (PMC9512872; doi:10.1007/s10822-022-00469-y)
Supplement: Supplementary file 2 — (zip 344 KB) [file 10822_2022_469_MOESM2_ESM.zip › results/uM_to_nM/amine_to_methyl/cross_docking.mol2]

##########                                Name:     amine_to_methyl
##########                DOCK_Rotatable_Bonds:                   0
##########                    Molecular_Weight:             149.152
##########                       Formal_Charge:                   0
##########                        Cluster_Size:                  12
##########                          Grid_Score:          -25.962433
##########                     Grid_vdw_energy:          -25.962433
##########                      Grid_es_energy:            0.000000
##########           Internal_energy_repulsive:            0.000000

@<TRIPOS>MOLECULE
amine_to_methyl
 18 19 1 0 0
SMALL
USER_CHARGES


@<TRIPOS>ATOM
      1 O1        -20.0528   24.5698  -26.1898 O.2     1  LIG         0.0000
      2 N2        -21.6680   27.2700  -28.8847 N.2     1  LIG         0.0000
      3 N3        -19.9249   26.5081  -27.4444 N.pl3   1  LIG         0.0000
      4 N4        -23.5950   25.7926  -28.8200 N.pl3   1  LIG         0.0000
      5 C5        -20.5803   25.3508  -27.0005 C.2     1  LIG         0.0000
      6 C6        -22.3426   26.1613  -28.4604 C.2     1  LIG         0.0000
      7 C7        -20.4589   27.4209  -28.3369 C.2     1  LIG         0.0000
      8 C8        -21.8575   25.1734  -27.5684 C.2     1  LIG         0.0000
      9 C9        -23.8847   24.5900  -28.1973 C.2     1  LIG         0.0000
     10 C10       -22.8674   24.1938  -27.3912 C.2     1  LIG         0.0000
     11 C11       -19.6220   28.6628  -28.6501 C.3     1  LIG         0.0000
     12 H12       -19.0066   26.6864  -27.0910 H       1  LIG         0.0000
     13 H13       -24.2044   26.3002  -29.4291 H       1  LIG         0.0000
     14 H14       -24.7347   24.0790  -28.3254 H       1  LIG         0.0000
     15 H15       -22.8368   23.3872  -26.8009 H       1  LIG         0.0000
     16 H16       -20.0234   29.4584  -28.1967 H       1  LIG         0.0000
     17 H17       -18.6878   28.5271  -28.3199 H       1  LIG         0.0000
     18 H18       -19.6074   28.8143  -29.6384 H       1  LIG         0.0000
@<TRIPOS>BOND
     1     1     5    2
     2     2     6    1
     3     2     7    2
     4     3     5    1
     5     3     7    1
     6     3    12    1
     7     4     6    1
     8     4     9    1
     9     4    13    1
    10     5     8    1
    11     6     8    2
    12     7    11    1
    13     8    10    1
    14     9    10    2
    15     9    14    1
    16    10    15    1
    17    11    16    1
    18    11    17    1
    19    11    18    1
@<TRIPOS>SUBSTRUCTURE
     1 LIG         1 TEMP              0 ****  ****    0 ROOT
