# Supplementary material for: FastGrow: on-the-fly growing and its application to DYRK1A
Source: J Comput Aided Mol Des. 2022 Aug 22;36(9):639–51. doi: 10.1007/s10822-022-00469-y (PMC9512872; doi:10.1007/s10822-022-00469-y)
Supplement: Supplementary file 2 — (zip 344 KB) [file 10822_2022_469_MOESM2_ESM.zip › results/uM_to_nM/amine_to_methyl/fast_grow.sdf]

QY8_A_501_38_1
          09082111393D 1   1.00000     0.00000     0
            
 18 19  0  0  0  0            999 V2000
  -20.4990   24.1000  -25.7740 O   0  0  0  0  0  0  0  0  0  0  0  0
  -24.1440   23.0900  -27.4640 N   0  0  0  0  0  0  0  0  0  0  0  0
  -22.2750   22.6450  -26.0490 N   0  0  0  0  0  0  0  0  0  0  0  0
  -23.9150   25.2200  -28.6090 N   0  0  0  0  0  0  0  0  0  0  0  0
  -21.5920   23.8420  -26.3070 C   0  0  0  0  0  0  0  0  0  0  0  0
  -23.4980   24.2580  -27.7520 C   0  0  0  0  0  0  0  0  0  0  0  0
  -23.4880   22.2940  -26.6150 C   0  0  0  0  0  0  0  0  0  0  0  0
  -22.2690   24.6960  -27.2000 C   0  0  0  0  0  0  0  0  0  0  0  0
  -22.9920   26.2520  -28.5790 C   0  0  0  0  0  0  0  0  0  0  0  0
  -21.9490   25.9580  -27.7620 C   0  0  0  0  0  0  0  0  0  0  0  0
  -24.0474   20.9131  -26.2670 C   0  0  0  0  0  0  0  0  0  0  0  0
  -21.8559   21.9992  -25.4108 H   0  0  0  0  0  0  0  0  0  0  0  0
  -24.7448   25.1904  -29.1663 H   0  0  0  0  0  0  0  0  0  0  0  0
  -23.0825   27.1047  -29.0935 H   0  0  0  0  0  0  0  0  0  0  0  0
  -21.1329   26.5107  -27.5932 H   0  0  0  0  0  0  0  0  0  0  0  0
  -23.9460   20.3044  -27.0538 H   0  0  0  0  0  0  0  0  0  0  0  0
  -23.5459   20.5370  -25.4878 H   0  0  0  0  0  0  0  0  0  0  0  0
  -25.0158   20.9954  -26.0317 H   0  0  0  0  0  0  0  0  0  0  0  0
  1  5  2  0  0  0  0
  2  6  1  0  0  0  0
  2  7  2  0  0  0  0
  3  5  1  0  0  0  0
  3  7  1  0  0  0  0
  3 12  1  0  0  0  0
  4  6  1  0  0  0  0
  4  9  1  0  0  0  0
  4 13  1  0  0  0  0
  5  8  1  0  0  0  0
  6  8  2  0  0  0  0
  7 11  1  0  0  0  0
  8 10  1  0  0  0  0
  9 10  2  0  0  0  0
  9 14  1  0  0  0  0
 10 15  1  0  0  0  0
 11 16  1  0  0  0  0
 11 17  1  0  0  0  0
 11 18  1  0  0  0  0
M  END
> <Score>
-1.40978

> <Total>
-1.40978

> <GeneralClash>
0.0164029

> <HBond>
-0.473388

> <HBondClash>
0

> <IntramolecularGeneralClash>
0

> <IntramolecularHBondClash>
0

> <IntramolecularLipophilicClash>
0

> <Lipophilic>
-0.393438

> <LipophilicClash>
0

> <Metal>
-0

> <MetalClash>
0

> <Vdw>
-0.559359

> <Torsion>
0

> <TorsionConjugated>
0

> <Constraint>
0

> <7A4R>
-1.40978

$$$$
