# Supplementary material for: FastGrow: on-the-fly growing and its application to DYRK1A
Source: J Comput Aided Mol Des. 2022 Aug 22;36(9):639–51. doi: 10.1007/s10822-022-00469-y (PMC9512872; doi:10.1007/s10822-022-00469-y)
Supplement: Supplementary file 2 — (zip 344 KB) [file 10822_2022_469_MOESM2_ESM.zip › results/uM_to_nM/salt_bridge/cross_docking.mol2]

##########                                Name:         salt_bridge
##########                DOCK_Rotatable_Bonds:                   1
##########                    Molecular_Weight:             241.252
##########                       Formal_Charge:                   0
##########                        Cluster_Size:                   8
##########                          Grid_Score:          -36.213326
##########                     Grid_vdw_energy:          -36.213326
##########                      Grid_es_energy:            0.000000
##########           Internal_energy_repulsive:           16.885176

@<TRIPOS>MOLECULE
polar_pocket
 29 31 1 0 0
SMALL
USER_CHARGES


@<TRIPOS>ATOM
      1 O1        -20.4555   24.3566  -26.1009 O.2     1  LIG         0.0000
      2 N2        -18.9087   28.5707  -27.9082 N.ar    1  LIG         0.0000
      3 N3        -24.1262   22.9020  -27.3548 N.2     1  LIG         0.0000
      4 N4        -22.1146   22.7461  -26.0810 N.pl3   1  LIG         0.0000
      5 N5        -24.1795   24.9215  -28.7034 N.pl3   1  LIG         0.0000
      6 N6        -18.4469   27.8895  -25.6654 N.pl3   1  LIG         0.0000
      7 C7        -19.2044   27.8144  -26.8403 C.ar    1  LIG         0.0000
      8 C8        -21.0423   26.8479  -28.0426 C.ar    1  LIG         0.0000
      9 C9        -19.6310   28.5032  -29.0360 C.ar    1  LIG         0.0000
     10 C10       -20.2804   26.9330  -26.8818 C.ar    1  LIG         0.0000
     11 C11       -20.7178   27.6412  -29.1379 C.ar    1  LIG         0.0000
     12 C12       -21.5622   23.9624  -26.5070 C.2     1  LIG         0.0000
     13 C13       -23.6105   24.0836  -27.8045 C.2     1  LIG         0.0000
     14 C14       -23.3351   22.2469  -26.5004 C.2     1  LIG         0.0000
     15 C15       -22.2218   25.8915  -28.1086 C.2     1  LIG         0.0000
     16 C16       -22.3829   24.6690  -27.4082 C.2     1  LIG         0.0000
     17 C17       -23.3507   26.0211  -28.8507 C.2     1  LIG         0.0000
     18 C18       -23.7412   20.8667  -25.9798 C.3     1  LIG         0.0000
     19 H19       -21.5893   22.2008  -25.4277 H       1  LIG         0.0000
     20 H20       -25.0469   24.7723  -29.1781 H       1  LIG         0.0000
     21 H21       -18.8620   27.6531  -24.7869 H       1  LIG         0.0000
     22 H22       -17.4906   28.1794  -25.7046 H       1  LIG         0.0000
     23 H23       -19.3849   29.0805  -29.8145 H       1  LIG         0.0000
     24 H24       -20.5031   26.3680  -26.0875 H       1  LIG         0.0000
     25 H25       -21.2542   27.5929  -29.9804 H       1  LIG         0.0000
     26 H26       -23.5575   26.8098  -29.4297 H       1  LIG         0.0000
     27 H27       -23.0384   20.5258  -25.3556 H       1  LIG         0.0000
     28 H28       -24.6127   20.9367  -25.4944 H       1  LIG         0.0000
     29 H29       -23.8381   20.2354  -26.7494 H       1  LIG         0.0000
@<TRIPOS>BOND
     1     1    12    2
     2     2     7   ar
     3     2     9   ar
     4     3    13    1
     5     3    14    2
     6     4    12    1
     7     4    14    1
     8     4    19    1
     9     5    13    1
    10     5    17    1
    11     5    20    1
    12     6     7    1
    13     6    21    1
    14     6    22    1
    15     7    10   ar
    16     8    10   ar
    17     8    11   ar
    18     8    15    1
    19     9    11   ar
    20     9    23    1
    21    10    24    1
    22    11    25    1
    23    12    16    1
    24    13    16    2
    25    14    18    1
    26    15    16    1
    27    15    17    2
    28    17    26    1
    29    18    27    1
    30    18    28    1
    31    18    29    1
@<TRIPOS>SUBSTRUCTURE
     1 LIG         1 TEMP              0 ****  ****    0 ROOT
