# Supplementary material for: FastGrow: on-the-fly growing and its application to DYRK1A
Source: J Comput Aided Mol Des. 2022 Aug 22;36(9):639–51. doi: 10.1007/s10822-022-00469-y (PMC9512872; doi:10.1007/s10822-022-00469-y)
Supplement: Supplementary file 2 — (zip 344 KB) [file 10822_2022_469_MOESM2_ESM.zip › results/uM_to_nM/salt_bridge/anchored_docking.mol2]

##########                                Name:         salt_bridge
##########                DOCK_Rotatable_Bonds:                   1
##########                    Molecular_Weight:             241.252
##########                       Formal_Charge:                   0
##########                        Cluster_Size:                   1
##########                          Grid_Score:          -25.046064
##########                     Grid_vdw_energy:          -25.046064
##########                      Grid_es_energy:            0.000000
##########           Internal_energy_repulsive:            7.034850

@<TRIPOS>MOLECULE
polar_pocket
 29 31 1 0 0
SMALL
USER_CHARGES


@<TRIPOS>ATOM
      1 O1        -19.2533   21.2451  -25.2297 O.2     1  LIG         0.0000
      2 N2        -15.9100   24.7063  -25.7473 N.ar    1  LIG         0.0000
      3 N3        -23.1825   22.1409  -26.1898 N.2     1  LIG         0.0000
      4 N4        -21.4753   20.6455  -25.4531 N.pl3   1  LIG         0.0000
      5 N5        -22.2847   24.3341  -26.7229 N.pl3   1  LIG         0.0000
      6 N6        -15.4360   22.5052  -26.5463 N.pl3   1  LIG         0.0000
      7 C7        -16.3377   23.5228  -26.2123 C.ar    1  LIG         0.0000
      8 C8        -18.6068   24.2848  -26.0443 C.ar    1  LIG         0.0000
      9 C9        -16.7691   25.6843  -25.4256 C.ar    1  LIG         0.0000
     10 C10       -17.6991   23.2831  -26.3723 C.ar    1  LIG         0.0000
     11 C11       -18.1413   25.5041  -25.5641 C.ar    1  LIG         0.0000
     12 C12       -20.4173   21.5623  -25.5296 C.2     1  LIG         0.0000
     13 C13       -22.1732   23.0548  -26.2931 C.2     1  LIG         0.0000
     14 C14       -22.7891   20.9317  -25.7800 C.2     1  LIG         0.0000
     15 C15       -20.0981   24.0431  -26.2118 C.2     1  LIG         0.0000
     16 C16       -20.8126   22.8446  -25.9591 C.2     1  LIG         0.0000
     17 C17       -21.0363   24.9273  -26.6357 C.2     1  LIG         0.0000
     18 C18       -23.7950   19.7816  -25.7007 C.3     1  LIG         0.0000
     19 H19       -21.2657   19.7191  -25.1401 H       1  LIG         0.0000
     20 H20       -23.1224   24.7739  -27.0466 H       1  LIG         0.0000
     21 H21       -15.7752   21.6300  -26.8913 H       1  LIG         0.0000
     22 H22       -14.4529   22.6536  -26.4399 H       1  LIG         0.0000
     23 H23       -16.4184   26.5552  -25.0813 H       1  LIG         0.0000
     24 H24       -18.0208   22.4018  -26.7188 H       1  LIG         0.0000
     25 H25       -18.7794   26.2356  -25.3237 H       1  LIG         0.0000
     26 H26       -20.8501   25.8846  -26.8569 H       1  LIG         0.0000
     27 H27       -23.3325   18.9560  -25.3774 H       1  LIG         0.0000
     28 H28       -24.5284   20.0234  -25.0653 H       1  LIG         0.0000
     29 H29       -24.1814   19.6136  -26.6076 H       1  LIG         0.0000
@<TRIPOS>BOND
     1     1    12    2
     2     2     7   ar
     3     2     9   ar
     4     3    13    1
     5     3    14    2
     6     4    12    1
     7     4    14    1
     8     4    19    1
     9     5    13    1
    10     5    17    1
    11     5    20    1
    12     6     7    1
    13     6    21    1
    14     6    22    1
    15     7    10   ar
    16     8    10   ar
    17     8    11   ar
    18     8    15    1
    19     9    11   ar
    20     9    23    1
    21    10    24    1
    22    11    25    1
    23    12    16    1
    24    13    16    2
    25    14    18    1
    26    15    16    1
    27    15    17    2
    28    17    26    1
    29    18    27    1
    30    18    28    1
    31    18    29    1
@<TRIPOS>SUBSTRUCTURE
     1 LIG         1 TEMP              0 ****  ****    0 ROOT
