# Supplementary material for: FastGrow: on-the-fly growing and its application to DYRK1A
Source: J Comput Aided Mol Des. 2022 Aug 22;36(9):639–51. doi: 10.1007/s10822-022-00469-y (PMC9512872; doi:10.1007/s10822-022-00469-y)
Supplement: Supplementary file 2 — (zip 344 KB) [file 10822_2022_469_MOESM2_ESM.zip › results/uM_to_nM/salt_bridge/fast_grow_interactions.sdf]

QY8_A_501_38_1_40_15
          09092110053D 1   1.00000     0.00000     0
            
 29 31  0  0  0  0            999 V2000
  -20.6131   24.1653  -26.0182 O   0  0  0  0  0  0  0  0  0  0  0  0
  -19.2905   28.6139  -27.4458 N   0  0  0  0  0  0  0  0  0  0  0  0
  -24.2537   22.6902  -27.3343 N   0  0  0  0  0  0  0  0  0  0  0  0
  -22.2047   22.4915  -26.1279 N   0  0  0  0  0  0  0  0  0  0  0  0
  -24.4240   24.8327  -28.4661 N   0  0  0  0  0  0  0  0  0  0  0  0
  -19.4290   29.1376  -29.7726 N   0  0  0  0  0  0  0  0  0  0  0  0
  -19.8630   28.4304  -28.6451 C   0  0  0  0  0  0  0  0  0  0  0  0
  -21.3508   26.8143  -27.6795 C   0  0  0  0  0  0  0  0  0  0  0  0
  -19.7018   27.9390  -26.3625 C   0  0  0  0  0  0  0  0  0  0  0  0
  -20.9091   27.5244  -28.7912 C   0  0  0  0  0  0  0  0  0  0  0  0
  -20.7429   27.0204  -26.4458 C   0  0  0  0  0  0  0  0  0  0  0  0
  -21.7133   23.7675  -26.4383 C   0  0  0  0  0  0  0  0  0  0  0  0
  -23.7982   23.9326  -27.6711 C   0  0  0  0  0  0  0  0  0  0  0  0
  -23.4147   21.9859  -26.5696 C   0  0  0  0  0  0  0  0  0  0  0  0
  -22.4921   25.8199  -27.8177 C   0  0  0  0  0  0  0  0  0  0  0  0
  -22.5852   24.5266  -27.2436 C   0  0  0  0  0  0  0  0  0  0  0  0
  -23.6444   25.9761  -28.5175 C   0  0  0  0  0  0  0  0  0  0  0  0
  -23.7509   20.5436  -26.1852 C   0  0  0  0  0  0  0  0  0  0  0  0
  -21.6408   21.9054  -25.5460 H   0  0  0  0  0  0  0  0  0  0  0  0
  -25.2968   24.6956  -28.9345 H   0  0  0  0  0  0  0  0  0  0  0  0
  -19.5576   28.7506  -30.6857 H   0  0  0  0  0  0  0  0  0  0  0  0
  -18.9904   30.0299  -29.6650 H   0  0  0  0  0  0  0  0  0  0  0  0
  -19.2540   28.0983  -25.4828 H   0  0  0  0  0  0  0  0  0  0  0  0
  -21.3379   27.3856  -29.6838 H   0  0  0  0  0  0  0  0  0  0  0  0
  -21.0476   26.5189  -25.6361 H   0  0  0  0  0  0  0  0  0  0  0  0
  -23.8980   26.8101  -29.0075 H   0  0  0  0  0  0  0  0  0  0  0  0
  -23.0187   20.1713  -25.6150 H   0  0  0  0  0  0  0  0  0  0  0  0
  -24.6114   20.5263  -25.6761 H   0  0  0  0  0  0  0  0  0  0  0  0
  -23.8424   19.9906  -27.0134 H   0  0  0  0  0  0  0  0  0  0  0  0
  1 12  2  0  0  0  0
  2  7  2  0  0  0  0
  2  9  1  0  0  0  0
  3 13  1  0  0  0  0
  3 14  2  0  0  0  0
  4 12  1  0  0  0  0
  4 14  1  0  0  0  0
  4 19  1  0  0  0  0
  5 13  1  0  0  0  0
  5 17  1  0  0  0  0
  5 20  1  0  0  0  0
  6  7  1  0  0  0  0
  6 21  1  0  0  0  0
  6 22  1  0  0  0  0
  7 10  1  0  0  0  0
  8 10  2  0  0  0  0
  8 11  1  0  0  0  0
  8 15  1  0  0  0  0
  9 11  2  0  0  0  0
  9 23  1  0  0  0  0
 10 24  1  0  0  0  0
 11 25  1  0  0  0  0
 12 16  1  0  0  0  0
 13 16  2  0  0  0  0
 14 18  1  0  0  0  0
 15 16  1  0  0  0  0
 15 17  2  0  0  0  0
 17 26  1  0  0  0  0
 18 27  1  0  0  0  0
 18 28  1  0  0  0  0
 18 29  1  0  0  0  0
M  END
> <Score>
-2.43472

> <Total>
-2.43472

> <GeneralClash>
0.00540043

> <HBond>
-0.728484

> <HBondClash>
0

> <IntramolecularGeneralClash>
0.0264502

> <IntramolecularHBondClash>
0

> <IntramolecularLipophilicClash>
0

> <Lipophilic>
-0.806535

> <LipophilicClash>
0

> <Metal>
-0

> <MetalClash>
0

> <Vdw>
-0.939199

> <Torsion>
0.00765043

> <TorsionConjugated>
0

> <Constraint>
0

> <7A4R>
-2.43472

$$$$
