# Supplementary material for: FastGrow: on-the-fly growing and its application to DYRK1A
Source: J Comput Aided Mol Des. 2022 Aug 22;36(9):639–51. doi: 10.1007/s10822-022-00469-y (PMC9512872; doi:10.1007/s10822-022-00469-y)
Supplement: Supplementary file 2 — (zip 344 KB) [file 10822_2022_469_MOESM2_ESM.zip › results/uM_to_nM/salt_bridge/fast_grow.sdf]

QY8_A_501_38_1_40_7
          12082115543D 1   1.00000     0.00000     0
            
 29 31  0  0  0  0            999 V2000
  -20.4195   24.3247  -26.2082 O   0  0  0  0  0  0  0  0  0  0  0  0
  -18.7203   28.6312  -27.6206 N   0  0  0  0  0  0  0  0  0  0  0  0
  -24.1269   23.1142  -27.6056 N   0  0  0  0  0  0  0  0  0  0  0  0
  -22.1317   22.7762  -26.3412 N   0  0  0  0  0  0  0  0  0  0  0  0
  -24.1019   25.2472  -28.7674 N   0  0  0  0  0  0  0  0  0  0  0  0
  -18.5767   28.0814  -25.3001 N   0  0  0  0  0  0  0  0  0  0  0  0
  -19.1852   27.9616  -26.5551 C   0  0  0  0  0  0  0  0  0  0  0  0
  -20.9073   26.9987  -27.9208 C   0  0  0  0  0  0  0  0  0  0  0  0
  -19.2995   28.5204  -28.8250 C   0  0  0  0  0  0  0  0  0  0  0  0
  -20.2921   27.1275  -26.6798 C   0  0  0  0  0  0  0  0  0  0  0  0
  -20.4085   27.7021  -29.0119 C   0  0  0  0  0  0  0  0  0  0  0  0
  -21.5357   24.0063  -26.6534 C   0  0  0  0  0  0  0  0  0  0  0  0
  -23.5685   24.3132  -27.9447 C   0  0  0  0  0  0  0  0  0  0  0  0
  -23.3649   22.3585  -26.8098 C   0  0  0  0  0  0  0  0  0  0  0  0
  -22.1176   26.0927  -28.0783 C   0  0  0  0  0  0  0  0  0  0  0  0
  -22.3250   24.8186  -27.4914 C   0  0  0  0  0  0  0  0  0  0  0  0
  -23.2356   26.3268  -28.8111 C   0  0  0  0  0  0  0  0  0  0  0  0
  -23.8211   20.9518  -26.4174 C   0  0  0  0  0  0  0  0  0  0  0  0
  -21.6301   22.1569  -25.7372 H   0  0  0  0  0  0  0  0  0  0  0  0
  -24.9701   25.1708  -29.2578 H   0  0  0  0  0  0  0  0  0  0  0  0
  -18.9387   27.5737  -24.5183 H   0  0  0  0  0  0  0  0  0  0  0  0
  -17.7799   28.6748  -25.1854 H   0  0  0  0  0  0  0  0  0  0  0  0
  -18.9289   29.0332  -29.5994 H   0  0  0  0  0  0  0  0  0  0  0  0
  -20.6409   26.6270  -25.8874 H   0  0  0  0  0  0  0  0  0  0  0  0
  -20.8379   27.6214  -29.9113 H   0  0  0  0  0  0  0  0  0  0  0  0
  -23.4114   27.1707  -29.3179 H   0  0  0  0  0  0  0  0  0  0  0  0
  -23.1349   20.5326  -25.8229 H   0  0  0  0  0  0  0  0  0  0  0  0
  -24.6935   21.0076  -25.9318 H   0  0  0  0  0  0  0  0  0  0  0  0
  -23.9330   20.3959  -27.2410 H   0  0  0  0  0  0  0  0  0  0  0  0
  1 12  2  0  0  0  0
  2  7  2  0  0  0  0
  2  9  1  0  0  0  0
  3 13  1  0  0  0  0
  3 14  2  0  0  0  0
  4 12  1  0  0  0  0
  4 14  1  0  0  0  0
  4 19  1  0  0  0  0
  5 13  1  0  0  0  0
  5 17  1  0  0  0  0
  5 20  1  0  0  0  0
  6  7  1  0  0  0  0
  6 21  1  0  0  0  0
  6 22  1  0  0  0  0
  7 10  1  0  0  0  0
  8 10  2  0  0  0  0
  8 11  1  0  0  0  0
  8 15  1  0  0  0  0
  9 11  2  0  0  0  0
  9 23  1  0  0  0  0
 10 24  1  0  0  0  0
 11 25  1  0  0  0  0
 12 16  1  0  0  0  0
 13 16  2  0  0  0  0
 14 18  1  0  0  0  0
 15 16  1  0  0  0  0
 15 17  2  0  0  0  0
 17 26  1  0  0  0  0
 18 27  1  0  0  0  0
 18 28  1  0  0  0  0
 18 29  1  0  0  0  0
M  END
> <Score>
-2.31193

> <Total>
-2.31193

> <GeneralClash>
0.00397888

> <HBond>
-0.680554

> <HBondClash>
0

> <IntramolecularGeneralClash>
0.0587329

> <IntramolecularHBondClash>
0

> <IntramolecularLipophilicClash>
0

> <Lipophilic>
-0.822039

> <LipophilicClash>
0

> <Metal>
-0

> <MetalClash>
0

> <Vdw>
-0.885716

> <Torsion>
0.0136656

> <TorsionConjugated>
0

> <Constraint>
0

> <7A4R>
-2.31193

$$$$
