# Supplementary material for: FastGrow: on-the-fly growing and its application to DYRK1A
Source: J Comput Aided Mol Des. 2022 Aug 22;36(9):639–51. doi: 10.1007/s10822-022-00469-y (PMC9512872; doi:10.1007/s10822-022-00469-y)
Supplement: Supplementary file 2 — (zip 344 KB) [file 10822_2022_469_MOESM2_ESM.zip › results/uM_to_nM/glycine_loop/cross_docking.mol2]

##########                                Name:      glycine_loop_1
##########                DOCK_Rotatable_Bonds:                   4
##########                    Molecular_Weight:             366.373
##########                       Formal_Charge:                   0
##########                        Cluster_Size:                  18
##########                          Grid_Score:          -44.785004
##########                     Grid_vdw_energy:          -44.785004
##########                      Grid_es_energy:            0.000000
##########           Internal_energy_repulsive:           10.590835

@<TRIPOS>MOLECULE
glycine_loop_1
 43 46 1 0 0
SMALL
USER_CHARGES


@<TRIPOS>ATOM
      1 F1        -19.5778   23.9222  -22.9864 F       1  LIG         0.0000
      2 F2        -16.9274   23.5369  -26.8497 F       1  LIG         0.0000
      3 N3        -19.0090   28.2452  -27.8770 N.ar    1  LIG         0.0000
      4 N4        -24.1928   22.5895  -26.9766 N.2     1  LIG         0.0000
      5 N5        -20.2928   23.8576  -26.3034 N.2     1  LIG         0.0000
      6 N6        -21.9785   22.2659  -26.1486 N.pl3   1  LIG         0.0000
      7 N7        -24.4432   24.7568  -28.0445 N.pl3   1  LIG         0.0000
      8 N8        -18.4481   27.7028  -25.6190 N.pl3   1  LIG         0.0000
      9 C9        -18.4408   24.1748  -23.6291 C.ar    1  LIG         0.0000
     10 C10       -17.0882   23.9772  -25.6040 C.ar    1  LIG         0.0000
     11 C11       -19.2649   27.5675  -26.7479 C.ar    1  LIG         0.0000
     12 C12       -18.2777   23.7129  -24.9317 C.ar    1  LIG         0.0000
     13 C13       -21.1788   26.5651  -27.7918 C.ar    1  LIG         0.0000
     14 C14       -19.7881   28.1199  -28.9612 C.ar    1  LIG         0.0000
     15 C15       -20.3582   26.7094  -26.6779 C.ar    1  LIG         0.0000
     16 C16       -17.4318   24.8939  -22.9974 C.ar    1  LIG         0.0000
     17 C17       -16.0684   24.6950  -24.9881 C.ar    1  LIG         0.0000
     18 C18       -20.8948   27.2773  -28.9521 C.ar    1  LIG         0.0000
     19 C19       -16.2502   25.1483  -23.6854 C.ar    1  LIG         0.0000
     20 C20       -23.7374   23.8125  -27.3782 C.2     1  LIG         0.0000
     21 C21       -21.4814   23.5202  -26.5302 C.2     1  LIG         0.0000
     22 C22       -23.2722   21.8304  -26.3759 C.2     1  LIG         0.0000
     23 C23       -22.3781   25.6329  -27.7361 C.2     1  LIG         0.0000
     24 C24       -22.4386   24.3364  -27.1647 C.2     1  LIG         0.0000
     25 C25       -23.6247   25.8596  -28.2225 C.2     1  LIG         0.0000
     26 C26       -19.3821   22.9272  -25.6208 C.3     1  LIG         0.0000
     27 C27       -23.6126   20.4008  -25.9499 C.3     1  LIG         0.0000
     28 H28       -21.3540   21.6419  -25.6789 H       1  LIG         0.0000
     29 H29       -25.3904   24.6725  -28.3540 H       1  LIG         0.0000
     30 H30       -18.6561   27.1887  -24.7869 H       1  LIG         0.0000
     31 H31       -17.6567   28.3135  -25.6448 H       1  LIG         0.0000
     32 H32       -19.5706   28.6393  -29.7876 H       1  LIG         0.0000
     33 H33       -20.5513   26.2029  -25.8375 H       1  LIG         0.0000
     34 H34       -17.5543   25.2236  -22.0612 H       1  LIG         0.0000
     35 H35       -15.2156   24.8829  -25.4755 H       1  LIG         0.0000
     36 H36       -21.4736   27.1856  -29.7623 H       1  LIG         0.0000
     37 H37       -15.5205   25.6644  -23.2372 H       1  LIG         0.0000
     38 H38       -23.9149   26.7137  -28.6541 H       1  LIG         0.0000
     39 H39       -18.9792   22.3035  -26.2906 H       1  LIG         0.0000
     40 H40       -19.8918   22.4013  -24.9399 H       1  LIG         0.0000
     41 H41       -22.8132   19.9820  -25.5193 H       1  LIG         0.0000
     42 H42       -24.3710   20.4189  -25.2983 H       1  LIG         0.0000
     43 H43       -23.8762   19.8674  -26.7535 H       1  LIG         0.0000
@<TRIPOS>BOND
     1     1     9    1
     2     2    10    1
     3     3    11   ar
     4     3    14   ar
     5     4    20    1
     6     4    22    2
     7     5    21    2
     8     5    26    1
     9     6    21    1
    10     6    22    1
    11     6    28    1
    12     7    20    1
    13     7    25    1
    14     7    29    1
    15     8    11    1
    16     8    30    1
    17     8    31    1
    18     9    12   ar
    19     9    16   ar
    20    10    12   ar
    21    10    17   ar
    22    11    15   ar
    23    12    26    1
    24    13    15   ar
    25    13    18   ar
    26    13    23    1
    27    14    18   ar
    28    14    32    1
    29    15    33    1
    30    16    19   ar
    31    16    34    1
    32    17    19   ar
    33    17    35    1
    34    18    36    1
    35    19    37    1
    36    20    24    2
    37    21    24    1
    38    22    27    1
    39    23    24    1
    40    23    25    2
    41    25    38    1
    42    26    39    1
    43    26    40    1
    44    27    41    1
    45    27    42    1
    46    27    43    1
@<TRIPOS>SUBSTRUCTURE
     1 LIG         1 TEMP              0 ****  ****    0 ROOT
