# Supplementary material for: FastGrow: on-the-fly growing and its application to DYRK1A
Source: J Comput Aided Mol Des. 2022 Aug 22;36(9):639–51. doi: 10.1007/s10822-022-00469-y (PMC9512872; doi:10.1007/s10822-022-00469-y)
Supplement: Supplementary file 2 — (zip 344 KB) [file 10822_2022_469_MOESM2_ESM.zip › results/uM_to_nM/glycine_loop/anchored_docking.mol2]

##########                                Name:      glycine_loop_1
##########                DOCK_Rotatable_Bonds:                   4
##########                    Molecular_Weight:             366.373
##########                       Formal_Charge:                   0
##########                        Cluster_Size:                  24
##########                          Grid_Score:          -43.999531
##########                     Grid_vdw_energy:          -43.999531
##########                      Grid_es_energy:            0.000000
##########           Internal_energy_repulsive:           10.465133

@<TRIPOS>MOLECULE
glycine_loop_1
 43 46 1 0 0
SMALL
USER_CHARGES


@<TRIPOS>ATOM
      1 F1        -16.5665   23.9555  -26.7831 F       1  LIG         0.0000
      2 F2        -19.4014   23.7048  -23.0415 F       1  LIG         0.0000
      3 N3        -18.6864   28.4288  -27.9014 N.ar    1  LIG         0.0000
      4 N4        -23.9157   22.8355  -26.8821 N.2     1  LIG         0.0000
      5 N5        -19.9666   24.0248  -26.3707 N.2     1  LIG         0.0000
      6 N6        -21.6697   22.4568  -26.1712 N.pl3   1  LIG         0.0000
      7 N7        -24.1807   25.0318  -27.8851 N.pl3   1  LIG         0.0000
      8 N8        -18.0571   27.8660  -25.6665 N.pl3   1  LIG         0.0000
      9 C9        -16.8044   24.2249  -25.5023 C.ar    1  LIG         0.0000
     10 C10       -18.2540   24.0955  -23.5916 C.ar    1  LIG         0.0000
     11 C11       -18.9139   27.7491  -26.7673 C.ar    1  LIG         0.0000
     12 C12       -18.0052   23.8137  -24.9315 C.ar    1  LIG         0.0000
     13 C13       -20.8776   26.7815  -27.7499 C.ar    1  LIG         0.0000
     14 C14       -19.5039   28.3211  -28.9588 C.ar    1  LIG         0.0000
     15 C15       -20.0172   26.9074  -26.6640 C.ar    1  LIG         0.0000
     16 C16       -15.8568   24.9106  -24.7499 C.ar    1  LIG         0.0000
     17 C17       -17.3179   24.7801  -22.8238 C.ar    1  LIG         0.0000
     18 C18       -20.6224   27.4954  -28.9158 C.ar    1  LIG         0.0000
     19 C19       -16.1234   25.1831  -23.4123 C.ar    1  LIG         0.0000
     20 C20       -23.4595   24.0606  -27.2765 C.2     1  LIG         0.0000
     21 C21       -21.1704   23.7119  -26.5470 C.2     1  LIG         0.0000
     22 C22       -22.9800   22.0474  -26.3451 C.2     1  LIG         0.0000
     23 C23       -22.0884   25.8673  -27.6576 C.2     1  LIG         0.0000
     24 C24       -22.1432   24.5584  -27.1146 C.2     1  LIG         0.0000
     25 C25       -23.3531   26.1255  -28.0769 C.2     1  LIG         0.0000
     26 C26       -19.0399   23.0638  -25.7555 C.3     1  LIG         0.0000
     27 C27       -23.3237   20.6135  -25.9368 C.3     1  LIG         0.0000
     28 H28       -21.0338   21.8117  -25.7474 H       1  LIG         0.0000
     29 H29       -25.1430   24.9701  -28.1499 H       1  LIG         0.0000
     30 H30       -18.2443   27.3507  -24.8302 H       1  LIG         0.0000
     31 H31       -17.2577   28.4647  -25.7164 H       1  LIG         0.0000
     32 H32       -19.3068   28.8415  -29.7897 H       1  LIG         0.0000
     33 H33       -20.1893   26.3994  -25.8200 H       1  LIG         0.0000
     34 H34       -14.9955   25.2037  -25.1650 H       1  LIG         0.0000
     35 H35       -17.5010   24.9799  -21.8612 H       1  LIG         0.0000
     36 H36       -21.2300   27.4167  -29.7061 H       1  LIG         0.0000
     37 H37       -15.4466   25.6759  -22.8656 H       1  LIG         0.0000
     38 H38       -23.6494   26.9943  -28.4736 H       1  LIG         0.0000
     39 H39       -18.5793   22.5395  -26.4718 H       1  LIG         0.0000
     40 H40       -19.5505   22.4410  -25.1627 H       1  LIG         0.0000
     41 H41       -22.5116   20.1717  -25.5557 H       1  LIG         0.0000
     42 H42       -24.0492   20.6277  -25.2487 H       1  LIG         0.0000
     43 H43       -23.6350   20.1040  -26.7389 H       1  LIG         0.0000
@<TRIPOS>BOND
     1     1     9    1
     2     2    10    1
     3     3    11   ar
     4     3    14   ar
     5     4    20    1
     6     4    22    2
     7     5    21    2
     8     5    26    1
     9     6    21    1
    10     6    22    1
    11     6    28    1
    12     7    20    1
    13     7    25    1
    14     7    29    1
    15     8    11    1
    16     8    30    1
    17     8    31    1
    18     9    12   ar
    19     9    16   ar
    20    10    12   ar
    21    10    17   ar
    22    11    15   ar
    23    12    26    1
    24    13    15   ar
    25    13    18   ar
    26    13    23    1
    27    14    18   ar
    28    14    32    1
    29    15    33    1
    30    16    19   ar
    31    16    34    1
    32    17    19   ar
    33    17    35    1
    34    18    36    1
    35    19    37    1
    36    20    24    2
    37    21    24    1
    38    22    27    1
    39    23    24    1
    40    23    25    2
    41    25    38    1
    42    26    39    1
    43    26    40    1
    44    27    41    1
    45    27    42    1
    46    27    43    1
@<TRIPOS>SUBSTRUCTURE
     1 LIG         1 TEMP              0 ****  ****    0 ROOT
