# Supplementary material for: FastGrow: on-the-fly growing and its application to DYRK1A
Source: J Comput Aided Mol Des. 2022 Aug 22;36(9):639–51. doi: 10.1007/s10822-022-00469-y (PMC9512872; doi:10.1007/s10822-022-00469-y)
Supplement: Supplementary file 2 — (zip 344 KB) [file 10822_2022_469_MOESM2_ESM.zip › results/uM_to_nM/glycine_loop/fast_grow.sdf]

QY8_A_501_38_1_40_15_78_0
          12082116313D 1   1.00000     0.00000     0
            
 43 46  0  0  0  0            999 V2000
  -19.4464   23.3111  -23.1716 F   0  0  0  0  0  0  0  0  0  0  0  0
  -17.2671   24.6701  -27.1088 F   0  0  0  0  0  0  0  0  0  0  0  0
  -19.3619   28.6337  -27.3851 N   0  0  0  0  0  0  0  0  0  0  0  0
  -24.2925   22.6822  -27.3182 N   0  0  0  0  0  0  0  0  0  0  0  0
  -20.6931   24.2095  -25.9100 N   0  0  0  0  0  0  0  0  0  0  0  0
  -22.2823   22.5196  -26.0431 N   0  0  0  0  0  0  0  0  0  0  0  0
  -24.4384   24.8015  -28.4962 N   0  0  0  0  0  0  0  0  0  0  0  0
  -19.4150   29.0973  -29.7281 N   0  0  0  0  0  0  0  0  0  0  0  0
  -18.4217   23.9149  -23.7672 C   0  0  0  0  0  0  0  0  0  0  0  0
  -17.3099   24.6089  -25.7799 C   0  0  0  0  0  0  0  0  0  0  0  0
  -19.8879   28.4165  -28.6000 C   0  0  0  0  0  0  0  0  0  0  0  0
  -18.3819   23.9770  -25.1569 C   0  0  0  0  0  0  0  0  0  0  0  0
  -21.4035   26.8171  -27.6499 C   0  0  0  0  0  0  0  0  0  0  0  0
  -19.8106   27.9843  -26.3011 C   0  0  0  0  0  0  0  0  0  0  0  0
  -20.9235   27.5012  -28.7621 C   0  0  0  0  0  0  0  0  0  0  0  0
  -17.4059   24.4756  -23.0003 C   0  0  0  0  0  0  0  0  0  0  0  0
  -16.2851   25.1754  -25.0292 C   0  0  0  0  0  0  0  0  0  0  0  0
  -20.8435   27.0580  -26.3999 C   0  0  0  0  0  0  0  0  0  0  0  0
  -16.3426   25.1030  -23.6411 C   0  0  0  0  0  0  0  0  0  0  0  0
  -23.8334   23.9207  -27.6642 C   0  0  0  0  0  0  0  0  0  0  0  0
  -21.7884   23.7924  -26.3622 C   0  0  0  0  0  0  0  0  0  0  0  0
  -23.4746   21.9980  -26.5135 C   0  0  0  0  0  0  0  0  0  0  0  0
  -22.5341   25.8131  -27.8054 C   0  0  0  0  0  0  0  0  0  0  0  0
  -22.6382   24.5305  -27.2096 C   0  0  0  0  0  0  0  0  0  0  0  0
  -23.6641   25.9486  -28.5447 C   0  0  0  0  0  0  0  0  0  0  0  0
  -19.4936   23.3639  -25.9935 C   0  0  0  0  0  0  0  0  0  0  0  0
  -23.8148   20.5612  -26.1122 C   0  0  0  0  0  0  0  0  0  0  0  0
  -21.7341   21.9482  -25.4322 H   0  0  0  0  0  0  0  0  0  0  0  0
  -25.2950   24.6499  -28.9895 H   0  0  0  0  0  0  0  0  0  0  0  0
  -19.4958   28.6808  -30.6337 H   0  0  0  0  0  0  0  0  0  0  0  0
  -18.9966   30.0000  -29.6285 H   0  0  0  0  0  0  0  0  0  0  0  0
  -19.3970   28.1684  -25.4095 H   0  0  0  0  0  0  0  0  0  0  0  0
  -21.3176   27.3373  -29.6664 H   0  0  0  0  0  0  0  0  0  0  0  0
  -17.4395   24.4283  -22.0020 H   0  0  0  0  0  0  0  0  0  0  0  0
  -15.5170   25.6288  -25.4814 H   0  0  0  0  0  0  0  0  0  0  0  0
  -21.1763   26.5756  -25.5897 H   0  0  0  0  0  0  0  0  0  0  0  0
  -15.6087   25.5080  -23.0958 H   0  0  0  0  0  0  0  0  0  0  0  0
  -23.9065   26.7714  -29.0586 H   0  0  0  0  0  0  0  0  0  0  0  0
  -19.1969   23.2994  -26.9463 H   0  0  0  0  0  0  0  0  0  0  0  0
  -19.7055   22.4498  -25.6478 H   0  0  0  0  0  0  0  0  0  0  0  0
  -23.0992   20.2045  -25.5116 H   0  0  0  0  0  0  0  0  0  0  0  0
  -24.6911   20.5482  -25.6308 H   0  0  0  0  0  0  0  0  0  0  0  0
  -23.8763   19.9919  -26.9320 H   0  0  0  0  0  0  0  0  0  0  0  0
  1  9  1  0  0  0  0
  2 10  1  0  0  0  0
  3 11  2  0  0  0  0
  3 14  1  0  0  0  0
  4 20  1  0  0  0  0
  4 22  2  0  0  0  0
  5 21  2  0  0  0  0
  5 26  1  0  0  0  0
  6 21  1  0  0  0  0
  6 22  1  0  0  0  0
  6 28  1  0  0  0  0
  7 20  1  0  0  0  0
  7 25  1  0  0  0  0
  7 29  1  0  0  0  0
  8 11  1  0  0  0  0
  8 30  1  0  0  0  0
  8 31  1  0  0  0  0
  9 12  2  0  0  0  0
  9 16  1  0  0  0  0
 10 12  1  0  0  0  0
 10 17  2  0  0  0  0
 11 15  1  0  0  0  0
 12 26  1  0  0  0  0
 13 15  2  0  0  0  0
 13 18  1  0  0  0  0
 13 23  1  0  0  0  0
 14 18  2  0  0  0  0
 14 32  1  0  0  0  0
 15 33  1  0  0  0  0
 16 19  2  0  0  0  0
 16 34  1  0  0  0  0
 17 19  1  0  0  0  0
 17 35  1  0  0  0  0
 18 36  1  0  0  0  0
 19 37  1  0  0  0  0
 20 24  2  0  0  0  0
 21 24  1  0  0  0  0
 22 27  1  0  0  0  0
 23 24  1  0  0  0  0
 23 25  2  0  0  0  0
 25 38  1  0  0  0  0
 26 39  1  0  0  0  0
 26 40  1  0  0  0  0
 27 41  1  0  0  0  0
 27 42  1  0  0  0  0
 27 43  1  0  0  0  0
M  END
> <Score>
-2.90927

> <Total>
-2.90927

> <GeneralClash>
0.00687791

> <HBond>
-0.71336

> <HBondClash>
0

> <IntramolecularGeneralClash>
0.0396986

> <IntramolecularHBondClash>
0

> <IntramolecularLipophilicClash>
0

> <Lipophilic>
-1.12925

> <LipophilicClash>
0

> <Metal>
-0

> <MetalClash>
0

> <Vdw>
-1.15388

> <Torsion>
0.0406442

> <TorsionConjugated>
0

> <Constraint>
0

> <7A4R>
-2.90927

$$$$
