# Supplementary material for: FastGrow: on-the-fly growing and its application to DYRK1A
Source: J Comput Aided Mol Des. 2022 Aug 22;36(9):639–51. doi: 10.1007/s10822-022-00469-y (PMC9512872; doi:10.1007/s10822-022-00469-y)
Supplement: Supplementary file 2 — (zip 344 KB) [file 10822_2022_469_MOESM2_ESM.zip › results/fragment_growing_enrichment/active_picking.txt]

- remove MW > 300 (4)
  - decoy set is capped at 300
- remove Lipinski Donor == 1 (3)
  - only 3 actives had this all others had 0
  - this would bias by lipinski donors
- remove LogP < 0.93 (2)
  - clear outliers compared to the rest of the distribution
  - would've artificially increased the min-max range leading to bias
- downsampled cluster of actives with TPSA == 30.71 (20)
  - due to the fragment based nature of the TPSA it basically becomes a discrete property
