# Supplementary material for: FastGrow: on-the-fly growing and its application to DYRK1A
Source: J Comput Aided Mol Des. 2022 Aug 22;36(9):639–51. doi: 10.1007/s10822-022-00469-y (PMC9512872; doi:10.1007/s10822-022-00469-y)
Supplement: Supplementary file 2 — (zip 344 KB) [file 10822_2022_469_MOESM2_ESM.zip › results/fragment_growing_enrichment/actives.smi]

[?R?]c1cc2c(nccc2)cc1 S 53813-1
[?R?]c1cc2SC=Nc2cc1 S 55219-1
[?R?]c1cc2c(OC=C2C)cc1 S 53568-1
[?R?]c1cc2c(OC(=C2C)C)cc1 S 53569-1
[?R?]c1cc2c(OC=C2C(F)F)cc1 S 54067-1
[?R?]C1=CC=2C(=NN(C2C)C)C=C1 S 54878-1
[?R?]C1=CC=2C(=NN(C2C3CC3)C)C=C1 S 57043-1
[?R?]c1cc2c(OC)ccnc2cc1 S 54339-1
[?R?]c1cc2OC=Nc2cc1 S 52984-1
[?R?]c1nc2c(OC(=C2)C=C)cc1 S 54755-1
[?R?]C1=CC=2C(=NN(C2CCOc3ccccc3)C)C=C1 S 57197-1
[?R?]c1nc2N(C(=Nc2cc1)C)CCOc3ccccc3 S 55515-1
[?R?]c1nc2N(C(=Nc2cc1)C)CCOc3cc(F)ccc3 S 56258-1
[?R?]c1nc2N(C(=Nc2cc1)C)CCc3cc(OC)ccc3 S 55305-1
[?R?]c1nc2N(C(=Nc2cc1)C)CCOc3c(F)cccc3F S 57067-1
[?R?]c1nc2N(C(=Nc2cc1)C)CCOc3cc(Cl)ccc3 S 56259-1
[?R?]c1nc2N(C(=Nc2cc1)C)CCCOC S 55300-1
[?R?]c1nc2N(C(=Nc2cc1)C)CCCc3c(OC)cccc3 S 55932-1
[?R?]c1nc2N(C(=Nc2cc1)C)CCCCOC S 55304-1
[?R?]c1nc2N(C(=Nc2cc1)C)Cc3ccncc3 S 54008-1
[?R?]c1nc2N(C(=Nc2cc1)C)CCC=3OC=CC3 S 55468-1
[?R?]c1nc2N(C(=Nc2cc1)C)CCc3cc4OCOc4cc3 S 56017-1
[?R?]c1nc2N(C(=Nc2cc1)C)CCOc3ncccc3 S 57617-1
[?R?]c1nc2N(C(=Nc2cc1)C)CCOc3nc(Cl)ccc3 S 58480-1
[?R?]c1nc2N(C(=Nc2cc1)C)CCC=3SC=CC3 S 55476-1
[?R?]c1nc2N(C(=Nc2cc1)C)C3CC3 S 54333-1
[?R?]c1nc2N(C(=Nc2cc1)C)CCC3CC3 S 55343-1
[?R?]c1nc2N(C(=Nc2cc1)C)C(C)(C)C S 55475-1
[?R?]c1nc2N(C(=Nc2cc1)C)CCCC(F)(F)F S 56015-1
[?R?]c1nc2N(C(Cl)=Nc2cc1)C3CCCC3 S 56256-1
[?R?]c1nc2N(C(=Nc2cc1)C)C3CC(F)(F)C3 S 57050-1
[?R?]c1nc2N(C(=Nc2cc1)C)C3CCCC3 S 54251-1
[?R?]c1nc2N(C(=Nc2cc1)C)CCc3ccc(F)cc3 S 56396-1
[?R?]c1nc2N(C(=Nc2cc1)C)CC(F)F S 58233-1
[?R?]c1nc2N(C(=Nc2cc1)C)C3CC(F)C3 S 57060-1
[?R?]c1nc2N(C(=Nc2cc1)C)CC(F)(F)F S 55478-1
[?R?]c1nc2N(C(=Nc2cc1)C)CC3CCCC3 S 56269-1
[?R?]c1nc2N(C(=Nc2cc1)C)CCCC S 55146-1
[?R?]c1nc2N(C(=Nc2cc1)C)CC3CC3 S 55301-1
[?R?]c1nc2N(C(=Nc2cc1)C)CCC=C S 55325-1
