# Supplementary material for: FastGrow: on-the-fly growing and its application to DYRK1A
Source: J Comput Aided Mol Des. 2022 Aug 22;36(9):639–51. doi: 10.1007/s10822-022-00469-y (PMC9512872; doi:10.1007/s10822-022-00469-y)
Supplement: Supplementary file 2 — (zip 344 KB) [file 10822_2022_469_MOESM2_ESM.zip › results/fragment_growing_enrichment/actives_properties.csv]

smiles	name	frequency	MW	LipDon	LipAcc	LogP	NROT	TPSA
[?R?]c1cc2c(nccc2)cc1	S 53813-1	1	128.153	0	1	1.4069	0	12.89
[?R?]c1cc2SC=Nc2cc1	S 55219-1	1	134.181	0	1	1.4684	0	12.89
[?R?]c1cc2c(OC=C2C)cc1	S 53568-1	1	131.153	0	1	1.91332	0	13.14
[?R?]c1cc2c(OC(=C2C)C)cc1	S 53569-1	1	145.18	0	1	2.22174	0	13.14
[?R?]c1cc2c(OC=C2C(F)F)cc1	S 54067-1	1	167.133	0	1	2.5425	0	13.14
[?R?]C1=CC=2C(=NN(C2C)C)C=C1	S 54878-1	1	145.184	0	2	1.05382	0	17.82
[?R?]C1=CC=2C(=NN(C2C3CC3)C)C=C1	S 57043-1	1	171.222	0	2	1.6228	1	17.82
[?R?]c1cc2c(OC)ccnc2cc1	S 54339-1	1	158.179	0	2	1.4155	0	22.12
[?R?]c1cc2OC=Nc2cc1	S 52984-1	1	118.115	0	2	0.9999	0	26.03
[?R?]c1nc2c(OC(=C2)C=C)cc1	S 54755-1	1	144.152	0	2	1.6429	0	26.03
[?R?]C1=CC=2C(=NN(C2CCOc3ccccc3)C)C=C1	S 57197-1	1	251.308	0	3	2.3669	3	27.05
[?R?]c1nc2N(C(=Nc2cc1)C)CCOc3ccccc3	S 55515-1	1	252.296	0	4	1.99082	3	39.94
[?R?]c1nc2N(C(=Nc2cc1)C)CCOc3cc(F)ccc3	S 56258-1	1	270.286	0	4	2.12992	3	39.94
[?R?]c1nc2N(C(=Nc2cc1)C)CCc3cc(OC)ccc3	S 55305-1	1	266.322	0	4	2.16312	3	39.94
[?R?]c1nc2N(C(=Nc2cc1)C)CCOc3c(F)cccc3F	S 57067-1	1	288.276	0	4	2.26902	3	39.94
[?R?]c1nc2N(C(=Nc2cc1)C)CCOc3cc(Cl)ccc3	S 56259-1	1	286.741	0	4	2.64422	3	39.94
[?R?]c1nc2N(C(=Nc2cc1)C)CCCOC	S 55300-1	1	204.252	0	4	0.94832	4	39.94
[?R?]c1nc2N(C(=Nc2cc1)C)CCCc3c(OC)cccc3	S 55932-1	1	280.349	0	4	2.55322	4	39.94
[?R?]c1nc2N(C(=Nc2cc1)C)CCCCOC	S 55304-1	1	218.278	0	4	1.33842	5	39.94
[?R?]c1nc2N(C(=Nc2cc1)C)Cc3ccncc3	S 54008-1	1	223.258	0	4	1.35512	2	43.6
[?R?]c1nc2N(C(=Nc2cc1)C)CCC=3OC=CC3	S 55468-1	1	226.258	0	4	1.74752	3	43.85
[?R?]c1nc2N(C(=Nc2cc1)C)CCc3cc4OCOc4cc3	S 56017-1	1	280.306	0	5	1.88322	3	49.17
[?R?]c1nc2N(C(=Nc2cc1)C)CCOc3ncccc3	S 57617-1	1	253.284	0	5	1.38582	3	52.83
[?R?]c1nc2N(C(=Nc2cc1)C)CCOc3nc(Cl)ccc3	S 58480-1	1	287.729	0	5	2.03922	3	52.83
[?R?]c1nc2N(C(=Nc2cc1)C)CCC=3SC=CC3	S 55476-1	1	242.324	0	3	2.21602	3	30.71
[?R?]c1nc2N(C(=Nc2cc1)C)C3CC3	S 54333-1	1	172.21	0	3	1.24672	1	30.71
[?R?]c1nc2N(C(=Nc2cc1)C)CCC3CC3	S 55343-1	1	200.264	0	3	1.71192	3	30.71
[?R?]c1nc2N(C(=Nc2cc1)C)C(C)(C)C	S 55475-1	1	188.253	0	3	1.66682	1	30.71
[?R?]c1nc2N(C(=Nc2cc1)C)CCCC(F)(F)F	S 56015-1	1	242.223	0	3	2.25432	3	30.71
[?R?]c1nc2N(C(Cl)=Nc2cc1)C3CCCC3	S 56256-1	1	220.682	0	3	2.3719	1	30.71
[?R?]c1nc2N(C(=Nc2cc1)C)C3CC(F)(F)C3	S 57050-1	1	222.217	0	3	1.88202	1	30.71
[?R?]c1nc2N(C(=Nc2cc1)C)C3CCCC3	S 54251-1	1	200.264	0	3	2.02692	1	30.71
[?R?]c1nc2N(C(=Nc2cc1)C)CCc3ccc(F)cc3	S 56396-1	1	254.287	0	3	2.29362	3	30.71
[?R?]c1nc2N(C(=Nc2cc1)C)CC(F)F	S 58233-1	1	196.179	0	3	1.17692	1	30.71
[?R?]c1nc2N(C(=Nc2cc1)C)C3CC(F)C3	S 57060-1	1	204.227	0	3	1.58482	1	30.71
[?R?]c1nc2N(C(=Nc2cc1)C)CC(F)(F)F	S 55478-1	1	214.169	0	3	1.47412	1	30.71
[?R?]c1nc2N(C(=Nc2cc1)C)CC3CCCC3	S 56269-1	1	214.29	0	3	2.10202	2	30.71
[?R?]c1nc2N(C(=Nc2cc1)C)CCCC	S 55146-1	1	188.253	0	3	1.71192	3	30.71
[?R?]c1nc2N(C(=Nc2cc1)C)CC3CC3	S 55301-1	1	186.237	0	3	1.32182	2	30.71
[?R?]c1nc2N(C(=Nc2cc1)C)CCC=C	S 55325-1	1	186.237	0	3	1.48792	3	30.71
