# Supplementary material for: FastGrow: on-the-fly growing and its application to DYRK1A
Source: J Comput Aided Mol Des. 2022 Aug 22;36(9):639–51. doi: 10.1007/s10822-022-00469-y (PMC9512872; doi:10.1007/s10822-022-00469-y)
Supplement: Supplementary file 2 — (zip 344 KB) [file 10822_2022_469_MOESM2_ESM.zip › results/fragment_growing_enrichment/decoy_properties.csv]

smiles	name	frequency	MW	LipDon	LipAcc	LogP	NROT	TPSA
[?R?]c1c2c(cc(F)c1)cc(C#N)cc2	MC1484	1	170.166	0	1	2.02268	0	23.79
[?R?]c1c2c(ccnc2)ccc1	MC826	1	128.153	0	1	1.4069	0	12.89
[?R?]c1c2c(cnc1)cccc2	MC822	1	128.153	0	1	1.4069	0	12.89
[?R?]c1c2c(cncc2)ccc1	MC820	1	128.153	0	1	1.4069	0	12.89
[?R?]c1c2c(ncc1)cccc2	MC830	1	128.153	0	1	1.4069	0	12.89
[?R?]c1c2c(ncc1C)cccc2	MC1191	1	142.18	0	1	1.71532	0	12.89
[?R?]c1c2c(ncc1)cc(Cl)cc2	MC1190	1	162.599	0	1	2.0603	0	12.89
[?R?]c1c2c(nccc2)ccc1	MC829	1	128.153	0	1	1.4069	0	12.89
[?R?]c1c2c(nc(Cl)c1)CCC(C2=O)(C)C	Z2718935669	1	208.667	0	2	2.0622	0	29.96
[?R?]c1c2c(N(C(=O)C)CCC2)ccc1	Z27693080	1	174.222	0	2	1.1578	0	20.31
[?R?]C=1c2c(OC(=O)C1)cccc2	MC1129	1	145.137	0	2	0.9651	0	30.21
[?R?]c1c2ncccc2ccc1	MC817	1	128.153	0	1	1.4069	0	12.89
[?R?]c1c2ncccc2cc(OC)c1	Z166628264	1	158.179	0	2	1.4155	0	22.12
[?R?]c1c2ncccc2cc(S(=O)(=O)C)c1	Z1066277054	1	206.243	0	3	1.461	0	47.03
[?R?]c1c2nccc(Cl)c2c(OC)cc1	Z1198176134	1	192.624	0	2	2.0689	0	22.12
[?R?]c1c2ncc(Cl)cc2c(OC)cc1	Z4167932641	1	192.624	0	2	2.0689	0	22.12
[?R?]C=1C=2N(C=C(C#N)C2)C=CC1	MC1155	1	141.153	0	2	0.98308	0	28.72
[?R?]c1c2nccnc2cc(c1)C	Z1201617857	1	143.168	0	2	1.11032	0	25.78
[?R?]c1c2ncc(nc2ccc1)C	Z1255423472	1	143.168	0	2	1.11032	0	25.78
[?R?]c1c2N=C(Sc2ccc1)N3CCOCC3	F0647-0083	1	219.286	0	3	1.305	0	25.36
[?R?]c1c2N(N=C(c2cnc1)C(F)(F)F)C	Z1269232715	1	200.142	0	3	1.1592	0	30.71
[?R?]C1=C(c2ccc(F)cc2)C(=O)O[C@H]1C	MC1547	1	191.18	0	2	2.0289	0	26.3
[?R?]c1c(c2cncc(Cl)c2)cccc1	MC1481	1	188.636	0	1	2.5741	0	12.89
[?R?]C1CC2(CN(C(=O)C)C2)C1	MC839	1	138.189	0	2	0.964	0	20.31
[?R?]c1cc2c(N(C(=O)OC(C)(C)C)CC2)cc1	MC1643	1	218.274	0	3	2.1563	1	29.54
[?R?]c1cc2c(OC(=O)C=C2)cc1	MC1128	1	145.137	0	2	0.9651	0	30.21
[?R?]c1cc2[n+](cccc2cc1)CCCOC	MC1620	1	201.268	0	2	1.3359	4	13.11
[?R?]c1cc2N=C(N(c2cc1)CC#N)C	Z53833322	1	170.194	0	3	1.0404	1	41.61
[?R?]c1cc2N=CN(c2cc1)C=C	Z87001578	1	143.168	0	2	1.3089	0	17.82
[?R?]c1cc2N=C(Sc2cc1)C	MC815	1	148.207	0	1	1.77682	0	12.89
[?R?]C1=CC2=NN(C(=C2C=C1)C)C	MC1158	1	145.184	0	2	1.05382	0	17.82
[?R?]c1cc2OCCCOc2cc1	Z56963396	1	149.168	0	2	1.02	0	18.46
[?R?]c1cc2OC(=O)C=C(c2cc1)C	MC1255	1	159.163	0	2	1.27352	0	30.21
[?R?]c1cc2SC(=Nc2cc1)N3CCOCC3	F0647-0173	1	219.286	0	3	1.305	0	25.36
[?R?]c1cc2SC=Nc2c(OC)c1	Z1255452697	1	164.206	0	2	1.477	0	22.12
[?R?]c1cc(c2cncc(Cl)c2)ccc1	MC1479	1	188.636	0	1	2.5741	0	12.89
[?R?]c1ccc(c2cc(F)c(C#N)cc2)cc1	Z1201623830	1	196.203	0	1	2.53648	0	23.79
[?R?]c1ccc(c2cncc(Cl)c2)cc1	MC1480	1	188.636	0	1	2.5741	0	12.89
[?R?]c1ccc(c2nccnc2)cc1	Z1198157296	1	155.179	0	2	1.3157	0	25.78
[?R?]c1ccc(cc1)C2CCN(C(=O)C)CC2	Z284779336	1	202.275	0	2	1.5846	1	20.31
[?R?]c1cc(ccc1)C2CC(=O)C2	F8881-7559	1	145.18	0	1	1.3052	1	17.07
[?R?]c1ccc(cc1)C=2N=CN(C2)C	F1917-5703	1	157.195	0	2	1.2592	0	17.82
[?R?]c1ccc(cc1)C=2N=C(SC2)C	MC1294	1	174.245	0	1	2.29062	0	12.89
[?R?]c1cc(ccc1)C2=NN(C(=O)C=C2)CC	F2774-0136	1	199.232	0	3	1.1023	1	34.89
[?R?]c1ccc(cc1)C2=NN(C(=O)C=C2)CC	F2774-1205	1	199.232	0	3	1.1023	1	34.89
[?R?]c1c(cccc1)C=2N=NSC2	F5580-2292	1	161.207	0	2	1.3772	0	25.78
[?R?]c1cc(ccc1)C=2OC=CN2	F2147-1011	1	144.152	0	2	1.5137	0	26.03
[?R?]c1ccc(cc1)C=2ON=C(N2)C	F2145-0644	1	159.167	0	3	1.21712	0	38.92
[?R?]c1cc(ccc1)C=2SN=CN2	F1911-5484	1	161.207	0	2	1.3772	0	25.78
[?R?]c1cc(cc(c1)C(C#N)(C)C)C(C#N)(C)C	MC1649	1	211.287	0	2	2.46106	2	47.58
[?R?]c1cc(ccc1)C(=O)c2ccccc2	MC1551	1	181.213	0	1	2.0897	0	17.07
[?R?]c1c(cccc1)C(=O)C	MC555	1	119.142	0	1	1.0613	0	17.07
[?R?]c1ccc(cc1)C(=O)N2CCSCC2	Z437580388	1	206.287	0	2	1.0477	0	20.31
[?R?]c1cc(ccc1)C(=O)N2[C@H]3C=CC[C@@H]2CC3	F6471-2763	1	212.271	0	2	1.7918	0	20.31
[?R?]c1cc(ccc1)C(=O)N2[C@H]3CS[C@@H](C2)C3	F6554-8226	1	218.298	0	2	1.1886	0	20.31
[?R?]c1cc(ccc1)C(=O)N2C(SC)=NCC2	F0630-0038	1	219.286	0	3	1.0335	0	32.67
[?R?]c1ccc(cc1)C(=O)N2C(SC)=NCC2	F0630-0039	1	219.286	0	3	1.0335	0	32.67
[?R?]c1ccc(cc1)C(=O)OCC	MC1040	1	149.168	0	2	1.0354	1	26.3
[?R?]c1c(ccc(F)c1)CC(=O)N2CCCC2	F6661-8365	1	206.239	0	2	1.1627	2	20.31
[?R?]c1cc(c(C#N)cc1)C2CC2	MC1197	1	142.18	0	1	1.60778	1	23.79
[?R?]c1c(cc(C#N)cc1C)C	MC967	1	130.169	0	1	1.34722	0	23.79
[?R?]c1cc(c(C#N)cc1)C(F)(F)F	MC1363	1	170.113	0	1	1.74918	0	23.79
[?R?]c1cc(c(F)cc1)c2cncnc2	MC1461	1	173.169	0	2	1.4548	0	25.78
[?R?]c1c(c(Cl)c(C#N)cc1)C	MC962	1	150.588	0	1	1.6922	0	23.79
[?R?]c1ccc(N2C(=O)CCCC2)cc1	Z118333670	1	174.222	0	2	1.3756	0	20.31
[?R?]c1cc(C#N)cc(c1)C(F)F	F1913-2585	1	152.123	0	1	1.66798	0	23.79
[?R?]c1cc(C#N)cc(c1)[C@H]2C(F)(F)C2	F1913-2743	1	178.16	0	1	1.85298	1	23.79
[?R?]c1ccc(Oc2nnccc2)cc1	Z1255500641	1	171.178	0	3	1.441	0	35.01
[?R?]c1ccc(P(=O)(C)C)cc1	MC909	1	153.14	0	1	1.1067	0	17.07
[?R?]c1ccc(SC(C(=O)C)C(=O)C)cc1	F0755-0165	1	207.271	0	2	1.4974	3	34.14
[?R?]c1ccc(S(=O)(=O)CC)cc1	MC1039	1	169.222	0	2	1.3029	1	34.14
[?R?]c1cc(F)cc(N2C=NC(=C2)C)c1	MC1460	1	175.185	0	2	1.49192	0	17.82
[?R?]c1c(Cl)ccc(S(=O)(=O)C)c1	Z56757032	1	189.64	0	2	1.5662	0	34.14
[?R?]c1c(Cl)cc(S(=O)(=O)C)cc1	MC1044	1	189.64	0	2	1.5662	0	34.14
[?R?]c1c(Cl)ncc(c2ccccc2)c1	MC1483	1	188.636	0	1	2.5741	0	12.89
[?R?]c1cc(N2C(=O)CCC2)ccc1	Z55670889	1	160.195	0	2	0.9855	0	20.31
[?R?]c1c(C#N)c2c(nccc2)c(c1C)C	Z4125544445	1	181.217	0	2	1.89542	0	36.68
[?R?]c1cc(nc(c1)C)c2ccc(OC)cc2	MC1619	1	198.244	0	2	2.23772	0	22.12
[?R?]c1cc(ncc1)CC=2SC=C(N2)C	Z1259340998	1	189.26	0	2	1.60942	2	25.78
[?R?]C1(CC#N)CC(C#N)C1	MC562	1	119.146	0	2	1.53916	1	47.58
[?R?]C1CCN(C(=O)OC(C)(C)C)CC1	MC1424	1	184.257	0	3	2.3526	1	29.54
[?R?]c1cc(OCC2CC2)c(OC(F)F)cc1	MC1608	1	213.202	0	2	2.2489	2	18.46
[?R?]c1cc(OC)c2OC=Nc2c1	MC1201	1	148.14	0	3	1.0085	0	35.26
[?R?]c1cc(S(=O)(=O)C)c2ncccc2c1	Z1269220427	1	206.243	0	3	1.461	0	47.03
[?R?]c1cc(S(=O)(=O)CC)ccc1	MC1038	1	169.222	0	2	1.3029	1	34.14
[?R?]c1c(F)cc(OC)c(OC)c1	Z104504676	1	155.147	0	2	1.015	0	18.46
[?R?]c1cnc2c(N(C(=O)C3CCC3)CCC2)c1	Z254451362	1	215.275	0	3	1.333	1	33.2
[?R?]c1cnc(cc1)C2(C#N)CCC2	Z1255444832	1	157.195	0	2	1.19898	1	36.68
[?R?]c1cncc(c1)C2=NCCCC2	Z2517097749	1	159.211	0	2	1.2267	0	25.25
[?R?]c1cncc(c1)C(=O)N2[C@H]3C=CC[C@@H]2CC3	F6471-2725	1	213.259	0	3	1.1868	0	33.2
[?R?]c1cncc(c2ncccc2)c1	Z1187786372	1	155.179	0	2	1.3157	0	25.78
[?R?]c1cncc(OCC(F)(F)F)c1	Z336285046	1	176.117	0	2	1.1948	1	22.12
[?R?]c1cnc(nc1)N2[C@H]3CC(=C)C[C@@H]2CC3	F6672-1448	1	200.264	0	3	1.3361	0	29.02
[?R?]c1cnc(OC2CCC(F)(F)CC2)nc1	F6608-0275	1	213.206	0	3	1.6054	1	35.01
[?R?]c1cnc(OC2CCOCC2)c(c1)C	F6608-1029	1	192.237	0	3	1.11992	1	31.35
[?R?]c1cnc(OCC2CC(F)(F)C2)nc1	F6608-0277	1	199.179	0	3	1.0728	2	35.01
[?R?]c1cnc(OCC2CCOCC2)c(F)c1	F6608-0573	1	210.227	0	3	1.1982	2	31.35
[?R?]c1cnc(OC[C@H]2COCCC2)cc1	F6608-1741	1	192.237	0	3	1.0591	2	31.35
[?R?]c1cnc(OC[C@@H]2OCCC2)c(F)c1	F6608-0572	1	196.2	0	3	0.9506	2	31.35
[?R?]c1cnc(O[C@H]2CSCC2)c(F)c1	F6608-0575	1	198.239	0	2	1.2771	1	22.12
[?R?]C1CN(C(=O)OC(C(F)(F)F)C(F)(F)F)C1	MC1651	1	250.117	0	3	2.2671	1	29.54
[?R?]C=1C=NN(C1)Cc2ccc(C#N)cc2	F6616-3162	1	182.205	0	3	0.97518	2	41.61
[?R?]C=1C(=NN(C1)CC2=C(ON=C2CC)C)C	Z1516316257	1	204.252	0	4	1.27074	3	43.85
[?R?]C=1C=NN(C1)CC=2N=COC2C(C)C	F6616-3170	1	190.225	0	4	1.2149	3	43.85
[?R?]C=1C=NN(C1)CC=2SC3=C(N2)CCC3	F6616-3158	1	204.275	0	3	1.0487	2	30.71
[?R?]C=1C=NN(C1)CC=2SC(=NC2C)C	F2167-6976	1	192.264	0	3	1.17684	2	30.71
[?R?]C=1C=NN(C=2Sc3c(N2)cncc3)C1	F6616-3133	1	201.232	0	4	1.0491	0	43.6
[?R?]C=1C(=NOC1C)c2ccccc2	MC1311	1	158.179	0	2	1.82212	0	26.03
[?R?]C=1C(=O)c2c(cccc2)C(=O)C1C	MC1440	1	171.174	0	2	1.8864	0	34.14
[?R?]C=1C(=O)c2c(cccc2)C(=O)C1	MC1254	1	157.148	0	2	1.4963	0	34.14
[?R?]c1c(OC2CCSCC2)nccc1	F6608-1735	1	194.276	0	2	1.5281	1	22.12
[?R?]c1c(OC2COC2)ncc(c1)C(F)(F)F	F6608-0483	1	218.153	0	3	1.0501	1	31.35
[?R?]c1c(OCC2CCOCC2)nccc1	F6608-1728	1	192.237	0	3	1.0591	2	31.35
[?R?]c1c(OC)cc2N=COc2c1	Z1198314976	1	148.14	0	3	1.0085	0	35.26
[?R?]c1c(OCC)cc(cc1)C2=NN=CN2C	MC1633	1	202.236	0	4	1.0529	1	39.94
[?R?]c1c(O[C@H]2CSCC2)nccc1	F6608-1730	1	180.249	0	2	1.138	1	22.12
[?R?]C1=C(ON=C1C2CCCC2)C(=O)N(C)C	Z1302595798	1	207.252	0	4	1.2061	1	46.34
[?R?]C1(C(=O)OCC(C)C)CC1	MC906	1	141.189	0	2	1.6849	3	26.3
[?R?]C1=CSC(C(=O)N2CC=CCC2)=C1	F6540-4543	1	192.26	0	2	1.3223	0	20.31
[?R?]C1=CSC(C(=O)N2CC(CF)C2)=C1	F6543-5314	1	198.239	0	2	0.9617	0	20.31
[?R?]c1c(S(=O)(=O)C(C)C)cccc1	MC1345	1	183.249	0	2	1.6914	1	34.14
[?R?]C=1N2C(=NC1c3ccccc3)C=CC=C2	MC1601	1	193.228	0	2	2.1734	0	17.82
[?R?]c1nc2c(cc1)cccc2	MC818	1	128.153	0	1	1.4069	0	12.89
[?R?]c1nc2c(cc1C)cccc2	MC1193	1	142.18	0	1	1.71532	0	12.89
[?R?]c1nc2c(cc1)ccc(Cl)c2	MC1187	1	162.599	0	1	2.0603	0	12.89
[?R?]c1nc2c(cc1F)cccc2	Z1198152657	1	146.144	0	1	1.546	0	12.89
[?R?]c1nc2c(c(n1)C)cccc2	MC1157	1	143.168	0	2	1.11032	0	25.78
[?R?]c1nc2c(c(OC)ccc2)cc1	Z1198161023	1	158.179	0	2	1.4155	0	22.12
[?R?]C1=Nc2c(N1CC)cc(Cl)nc2	MC1324	1	180.617	0	3	1.2767	1	30.71
[?R?]c1nc2c(N(C(=O)CC(C)C)CCC2)cc1	Z254451338	1	217.29	0	3	1.579	2	33.2
[?R?]c1nc2c(SC=C2)cc1	MC716	1	134.181	0	1	1.4684	0	12.89
[?R?]C1=NC=2N(N=C(C2)C)C(=C1)C(F)(F)F	Z315899004	1	200.142	0	3	1.22862	0	30.71
[?R?]C1=NC=2SC(=C(C2C3=NN=CN13)C)C	Z56882391	1	203.247	0	4	1.12794	0	43.6
[?R?]c1ncc2N=C(Sc2c1)C	Z1255375955	1	149.196	0	2	1.17182	0	25.78
[?R?]c1ncc2OC=Cc2c1	MC720	1	118.115	0	2	0.9999	0	26.03
[?R?]c1nccc2c1cccc2	MC819	1	128.153	0	1	1.4069	0	12.89
[?R?]c1nccc2c1ccc(OC)c2	Z1201622861	1	158.179	0	2	1.4155	0	22.12
[?R?]c1nccc2c1c(F)ccc2	Z916812496	1	146.144	0	1	1.546	0	12.89
[?R?]c1nccc2N(C(=Nc12)C3CC3)C	Z1259302499	1	172.21	0	3	1.0178	1	30.71
[?R?]c1ncc(cc1)C=2OC(=NN2)C(F)(F)F	MC1630	1	214.126	0	4	1.3225	0	51.81
[?R?]c1ncc(cc1Cl)C(F)(F)F	MC1071	1	180.536	0	1	1.9259	0	12.89
[?R?]c1nc(ccn1)C=2SC(=NC2C)C	MC1512	1	190.248	0	3	1.38904	0	38.67
[?R?]C1=NC=CN1Cc2ccccc2	MC1278	1	157.195	0	2	1.1035	2	17.82
[?R?]C1=NCC(=O)N(c2c1cccc2)C	MC1472	1	173.194	0	3	0.9564	0	32.67
[?R?]c1ncnc2SC(=Cc12)CC(F)F	MC1459	1	199.202	0	2	1.671	1	25.78
[?R?]c1ncnc2SC(=Cc12)C(F)(F)C(F)(F)F	MC1636	1	253.173	0	2	2.5175	1	25.78
[?R?]C1=NC=NN2C1=C(C=C2)C(C)C	MC1332	1	160.199	0	3	1.0248	1	30.71
[?R?]C=1N=C(OC1)C=2SC(Cl)=CC2	MC1219	1	184.625	0	2	2.2286	0	26.03
[?R?]C=1N=C(SC1)c2ccccc2	MC1186	1	160.218	0	1	1.9822	0	12.89
[?R?]C=1N=C(SC1)C=2N=CSC2	MC794	1	167.234	0	2	1.4387	0	25.78
[?R?]C1=NN=C2Sc3c(N12)cccc3	Z56791559	1	174.206	0	3	1.1161	0	30.71
[?R?]C=1N(N=C(C1)C2CC2)c3ccccc3	MC1587	1	183.233	0	2	1.9218	1	17.82
[?R?]C=1N(N=C(C1)C)c2ccccc2	MC1277	1	157.195	0	2	1.35282	0	17.82
[?R?]C=1N=NSC1c2ccc(OC)cc2	MC1469	1	191.232	0	3	1.3858	0	35.01
[?R?]C1=NOc2c1cccc2	MC721	1	118.115	0	2	0.9999	0	26.03
[?R?]C1=NOC(=C1C=2N=C(SC2)C)C	Z1198159373	1	179.221	0	3	1.58704	0	38.92
[?R?]C1=NOC(=C1)C(C)(C)C	MC615	1	124.162	0	2	1.1442	1	26.03
[?R?]C1=NOC(C=2SC(Cl)=CC2)=C1	MC1218	1	184.625	0	2	2.2286	0	26.03
[?R?]C1=NS(=O)(=O)c2c1cccc2	MC1199	1	166.179	0	3	1.3329	0	46.5
[?R?]C=1Oc2c(cc(F)cc2)C(=O)C1	MC1253	1	163.127	0	2	1.1042	0	30.21
[?R?]C=1Oc2c(ccnc2)C1	MC719	1	118.115	0	2	0.9999	0	26.03
[?R?]C=1Oc2c(F)c(Cl)ccc2C1	Z1681362741	1	169.562	0	1	2.3974	0	13.14
[?R?]C=1Oc2c(N1)cccc2	MC723	1	118.115	0	2	0.9999	0	26.03
[?R?]C=1Oc2c(OC)cccc2N1	MC1207	1	148.14	0	3	1.0085	0	35.26
[?R?]C=1Oc2ncc(Cl)cc2C1	Z1862012743	1	152.56	0	2	1.6533	0	26.03
[?R?]C=1OC(C=2OC(=C(N2)C)C)=C(Cl)C1	Z970299450	1	196.612	0	3	2.37694	0	39.17
[?R?]C=1OC(C=2SC(Cl)=CC2)=CN1	MC1220	1	184.625	0	2	2.2286	0	26.03
[?R?]C=1OC(C=2SC=NC2C)=CN1	Z1642264956	1	165.195	0	3	1.27862	0	38.92
[?R?]C=1OC(C(=O)N2CCC(=C3CC3)CC2)=CC1	F6540-6546	1	216.259	0	3	1.7781	0	33.45
[?R?]C=1OC(C(=O)N2CC(=C)CCC2)=CC1	F6540-0981	1	190.221	0	3	1.2439	0	33.45
[?R?]C=1OC(C(=O)N2C[C@H](SC)CC2)=CC1	F6435-5655	1	210.275	0	3	1.0292	1	33.45
[?R?]C=1OC(C(=O)N2[C@H]3CC(=C)C[C@@H]2CC3)=CC1	F6561-4812	1	216.259	0	3	1.7749	0	33.45
[?R?]C=1OC(C(=O)N([C@@H]2[C@@H](F)CCC2)C)=CC1	F6438-6429	1	210.227	0	3	1.4143	1	33.45
[?R?]C=1OC(=NN1)c2cc(Cl)ccc2	Z55670851	1	179.586	0	3	1.5621	0	38.92
[?R?]C=1ON=C(N1)C=2SC=CC2	MC799	1	151.168	0	3	0.9702	0	38.92
[?R?]C=1SC2=C(C1C#N)CCC2	MC814	1	148.207	0	1	1.28058	0	23.79
[?R?]C=1Sc2c(N1)ccc(OC)c2	MC1209	1	164.206	0	2	1.477	0	22.12
[?R?]C=1Sc2c(ncnc2)C1C	Z1201626971	1	149.196	0	2	1.17182	0	25.78
[?R?]C=1SC=2N(N=C(C2C1)C(F)(F)F)C	MC1463	1	205.182	0	2	1.8257	0	17.82
[?R?]C=1SC=C(N1)c2ccccc2	MC1189	1	160.218	0	1	1.9822	0	12.89
[?R?]C=1SC=C(N1)c2ccncc2	MC1154	1	161.207	0	2	1.3772	0	25.78
[?R?]C=1SC(C(=O)c2ccccc2)=CC1	MC1442	1	187.24	0	1	2.1512	0	17.07
[?R?]C=1SC(C(=O)C)=CC1	F2182-0141	1	125.169	0	1	1.1228	0	17.07
[?R?]C=1SC(C(=O)N2CCCCCC2)=C(N1)C	Z420010182	1	223.318	0	3	1.63982	0	33.2
[?R?]CC1=C2N(N=C1)CCCC2	Z1504685031	1	135.189	0	2	1.5326	1	17.82
[?R?]Cc1c2OCCOc2ccc1	Z440625162	1	149.168	0	2	1.771	1	18.46
[?R?]Cc1cc2c(ON=C2)cc1	Z1813198852	1	132.141	0	2	2.141	1	26.03
[?R?]Cc1cc2N=NN(c2cc1)C	Z1201620716	1	146.172	0	3	1.2815	1	30.71
[?R?]Cc1cc2OCOc2cc1	Z104477372	1	135.141	0	2	1.7285	1	18.46
[?R?]Cc1ccc(N2N=CC=C2)cc1	Z96091883	1	157.195	0	2	2.1855	1	17.82
[?R?]Cc1cc(OC(C)C)ncc1	Z800298454	1	150.2	0	2	2.182	2	22.12
[?R?]Cc1cc(OC)c(OC)cc1	MC1043	1	151.184	0	2	2.017	1	18.46
[?R?]CC1=CN2C(=NC=C2)C(Cl)=C1	Z1065646826	1	165.602	0	2	2.3009	1	17.82
[?R?]Cc1c(N2N=CN=C2)cc(Cl)cc1	Z1763039592	1	192.628	0	3	2.2339	1	30.71
[?R?]CC1CN(c2ncccc2)C1	Z1269752693	1	147.2	0	2	1.4829	1	16.13
[?R?]Cc1c(nccc1)N2CCCC2	Z800259170	1	161.227	0	2	1.995	1	16.13
[?R?]Cc1cnc(nc1)c2ccccc2	Z1013716422	1	169.206	0	2	2.4568	1	25.78
[?R?]CC=1C=NN(C1)Cc2ccccc2	Z228585364	1	171.222	0	2	2.2446	3	17.82
[?R?]CC=1C=NN(C1)CC(F)F	Z1008185362	1	145.131	0	2	1.4614	2	17.82
[?R?]CC=1C(=NN(C1)C)C(F)F	Z2168542618	1	145.131	0	2	1.6709	1	17.82
[?R?]CC=1C=NN(c2ccccc2)C1	Z147527712	1	157.195	0	2	2.1855	1	17.82
[?R?]Cc1c(OC)ccc(OC)c1	MC1042	1	151.184	0	2	2.017	1	18.46
[?R?]CC=1N2C(SC=C2)=NC1C	Z445987540	1	151.211	0	2	2.01742	1	17.82
[?R?]Cc1nc2c(cc1)cccc2	Z99599678	1	142.18	0	1	2.548	1	12.89
[?R?]CC1=Nc2c(N1C)cccc2	Z57299966	1	145.184	0	2	1.8865	1	17.82
[?R?]CC=1N=C2N(C1)CCCC2	Z1486006983	1	135.189	0	2	1.5326	1	17.82
[?R?]CC=1N=C2N(C1)C=CC=C2	Z1891776545	1	131.157	0	2	1.6475	1	17.82
[?R?]Cc1ncc(c(OC)c1C)C	MC1100	1	150.2	0	2	2.02024	1	22.12
[?R?]Cc1nccc(OC)c1OC	MC1087	1	152.172	0	3	1.412	1	31.35
[?R?]CC1=NC=CN1Cc2ccccc2	Z965810976	1	171.222	0	2	2.2446	3	17.82
[?R?]CC1=NC=CN1C(C)C	Z2408371469	1	123.178	0	2	1.7772	2	17.82
[?R?]CC1=NC=CN1CC(F)(F)F	Z1065610130	1	163.121	0	2	1.7586	2	17.82
[?R?]CC1=NC=CN1C(F)F	Z155154006	1	131.105	0	2	1.5914	1	17.82
[?R?]CC=1N(C=NC1)CC(F)(F)F	Z1270376875	1	163.121	0	2	1.7586	2	17.82
[?R?]CC1=NN2C(=C1)CCCC2	Z1198184815	1	135.189	0	2	1.5326	1	17.82
[?R?]CC1=NN(c2ccccc2)C=C1	Z951472098	1	157.195	0	2	2.1855	1	17.82
[?R?]CC1=NN(C=C1)C(C)C	Z1250097992	1	123.178	0	2	1.7772	2	17.82
[?R?]CC1=NN(C=C1)C(F)F	Z1255381233	1	131.105	0	2	1.5914	1	17.82
[?R?]CC1=NN=CN1c2ccccc2	Z1470159280	1	158.183	0	3	1.5805	1	30.71
[?R?]CC=1N=NN(C1)C(C)C	Z982118326	1	124.166	0	3	1.1722	2	30.71
[?R?]CC1=NOC(=N1)c2ccccc2	Z431952840	1	159.167	0	3	2.0498	1	38.92
[?R?]CC=1Oc2c(cncc2)C1	Z1255452234	1	132.141	0	2	2.141	1	26.03
[?R?]CC=1Oc2c(N1)cccc2	Z431953250	1	132.141	0	2	2.141	1	26.03
[?R?]CC=1OC(=NC1)C(F)(F)F	Z1209979958	1	150.079	0	2	2.0066	1	26.03
[?R?]CC=1OC(=NN1)c2ccccc2	Z431953302	1	159.167	0	3	2.0498	1	38.92
[?R?]CC=1ON=C(C1)C(F)(F)F	Z1373343139	1	150.079	0	2	2.0066	1	26.03
[?R?]CC=1ON=C(N1)c2ccccc2	Z431953126	1	159.167	0	3	2.0498	1	38.92
[?R?]CC=1ON=C(N1)Cc2ccc(F)cc2	Z1154602939	1	191.184	0	3	2.1127	3	38.92
[?R?]CC=1ON=C(N1)C(C)C	Z431952890	1	125.15	0	3	1.5062	2	38.92
[?R?]CC=1Sc2c(ccnc2)C1	Z1198727572	1	148.207	0	1	2.6095	1	12.89
[?R?]CC=1Sc2c(N1)cccc2	Z56899191	1	148.207	0	1	2.6095	1	12.89
[?R?]CC=1SC=C(N1)c2ncccc2	Z1037609796	1	175.233	0	2	2.5183	1	25.78
[?R?]C#Cc1cc(OC)cc(OC)c1	MC1346	1	161.179	0	2	1.5596	0	18.46
[?R?]CCC=1N=C2N(C1)CCCC2	Z2039659117	1	149.216	0	2	1.727	2	17.82
[?R?]CCc1nc(cc(c1)C)C	Z1198169008	1	134.201	0	1	2.20604	2	12.89
[?R?]CCC1=NOc2c1cccc2	Z1198176704	1	146.168	0	2	2.3354	2	26.03
[?R?]CCC=1OC(=NN1)c2ccccc2	Z2066895501	1	173.194	0	3	2.2442	2	38.92
[?R?]CCC=1SC(=C(N1)C)C	Z1395385682	1	140.228	0	1	2.26754	2	12.89
[?R?]CCCc1nc(ccc1)C	Z104479712	1	134.201	0	1	2.28772	3	12.89
[?R?]C#CC(S(=O)(=O)C)(C)C	MC640	1	145.2	0	2	0.9679	1	34.14
[?R?]CCCS(=O)(=O)C	MC324	1	121.178	0	2	1.0368	3	34.14
[?R?]C[C@H]1c2ncccc2CCC1	Z1216823106	1	146.212	0	1	2.4666	1	12.89
[?R?]C[C@@H]1Oc2c(OC1)cccc2	Z56943727	1	149.168	0	2	1.7915	1	18.46
[?R?]CCN1c2c(N=C1C)cccc2	Z56989568	1	159.211	0	2	2.30982	2	17.82
[?R?]CCN1N=Cc2c1cccc2	Z959322444	1	145.184	0	2	2.0014	2	17.82
[?R?]CCN1N=C(C=C1C)C	Z64780602	1	123.178	0	2	1.46504	2	17.82
[?R?][C@H]1c2c(cc(F)cc2)[C@@H]1C#N	Z1216846090	1	146.144	0	1	2.12988	0	23.79
[?R?][C@H]1c2c(cc(OC)c(OC)c2)C1	MC1256	1	163.195	0	2	1.9433	0	18.46
[?R?][C@H]1[C@H](N2N=CC=C2)CCC1	Z1037336814	1	135.189	0	2	1.9434	1	17.82
[?R?][C@@H]1C(=O)c2c(cc(OC)c(OC)c2)C1	MC1554	1	191.205	0	3	1.7779	0	35.53
[?R?][C@H]1Oc2c(OC1)cccc2	MC752	1	135.141	0	2	1.7506	0	18.46
[?R?][C@@H]1OC(=O)c2c1cccc2	MC753	1	133.126	0	2	1.4979	0	26.3
[?R?][C@@H]1OC(=O)c2c(OC)c(OC)ccc21	MC1546	1	193.177	0	4	1.5151	0	44.76
[?R?][C@@H]1ON=C2N(C1)CCCC=C2	MC1165	1	151.188	0	3	1.2749	0	24.83
[?R?][C@H](c1ccccc1)CC(=O)C	MC1046	1	147.196	0	1	2.3491	3	17.07
[?R?][C@@H](C(=O)N1CC(OCC1)(C)C)C(F)(F)F	Z394039592	1	224.201	0	3	1.5214	1	29.54
[?R?]CN1c2c(N=C1)cccc2	MC787	1	131.157	0	2	1.807	1	17.82
[?R?]CN1C=NC(c2ccncc2)=C1	MC1330	1	158.183	0	3	1.7158	1	30.71
[?R?]CN1C=NC(c2cnccc2)=C1	MC1331	1	158.183	0	3	1.7158	1	30.71
[?R?]CN1C=NC(c2ncccc2)=C1	MC1329	1	158.183	0	3	1.7158	1	30.71
[?R?]CN1C(=O)C2(N=C1)CCCC2	MC1176	1	151.188	0	3	1.0923	1	32.67
[?R?]CN1N=Cc2c1cccc2	MC784	1	131.157	0	2	1.807	1	17.82
[?R?]CN1N=C(C=C1)C(C)C	Z1898574828	1	123.178	0	2	1.7772	2	17.82
[?R?]C(=NOC)C=1OC=CC1	MC600	1	124.118	0	3	1.1344	0	34.73
[?R?]C(=O)[C@@]12C3(OC[C@@H]1C2)CCC3	Z2896881011	1	151.184	0	2	1.019	1	26.3
[?R?]C(=O)C12C(c3ccccc3)(C1)C2	Z2238933378	1	157.191	0	1	1.7916	2	17.07
[?R?]C(=O)C12CC(c3ccccc3)(C1)C2	Z1262513003	1	171.218	0	1	2.1817	2	17.07
[?R?]C(=O)C12CCC(F)(CC1)CC2	Z1262513006	1	155.191	0	1	2.1223	1	17.07
[?R?]C(=O)C12CC(C(F)(F)F)(C1)C2	Z802560076	1	163.117	0	1	1.7924	1	17.07
[?R?]C(=O)C12CCC(OC)(CC1)CC2	Z1262512569	1	167.227	0	2	1.7992	2	26.3
[?R?]C(=O)[C@]12C[C@H](S(=O)(=O)CC1)CC2	Z3409962529	1	187.237	0	3	1.0678	1	51.21
[?R?]C(=O)C12CC(OC)(CC1)CC2	Z1262541465	1	153.2	0	2	1.4091	2	26.3
[?R?]C(=O)[C@]12[C@H](CCC1)CCCC2	Z1262534269	1	151.228	0	1	2.4203	1	17.07
[?R?]C(=O)C12N(C(=O)c3ccccc3)CC(C1)C2	Z274312150	1	214.243	0	3	1.3646	1	37.38
[?R?]C(=O)[C@@]12N(C(=O)CCCC2)CCC1	Z2681245740	1	180.226	0	3	0.995	1	37.38
[?R?]C(=O)C1(C2CC2)CCOCC1	Z1686518544	1	153.2	0	2	1.2666	2	26.3
[?R?]C(=O)C1(c2cc3OCCOc3cc2)CCCC1	Z164707396	1	231.27	0	3	2.343	2	35.53
[?R?]C(=O)c1c2c(ccc1)C[C@H]2C#N	Z3063743261	1	156.163	0	2	1.53688	0	40.86
[?R?]C(=O)c1c2c(ccc1)CCOC2	Z1416187975	1	161.179	0	2	1.4463	0	26.3
[?R?]C(=O)[C@]1(c2c(cccc2)CC1)C	Z1259317290	1	159.207	0	1	1.9639	1	17.07
[?R?]C(=O)C1(c2ccccc2)CC1	Z104485900	1	145.18	0	1	1.7916	2	17.07
[?R?]C(=O)C1(C2CCCCC2)CC1	Z1262554808	1	151.228	0	1	2.4203	2	17.07
[?R?]C(=O)[C@]1(c2c(cccc2)CCC1)C	Z234897187	1	173.234	0	1	2.354	1	17.07
[?R?]C(=O)C1(c2ccccc2)CCC1	Z111414052	1	159.207	0	1	2.1817	2	17.07
[?R?]C(=O)C1(c2c(cccc2)C)CC1	Z361883512	1	159.207	0	1	2.10002	2	17.07
[?R?]C(=O)C1(c2cc(ccc2)C)CC1	Z363997682	1	159.207	0	1	2.10002	2	17.07
[?R?]C(=O)C1(c2cc(ccc2)C)CCC1	Z228588958	1	173.234	0	1	2.49012	2	17.07
[?R?]C(=O)C1(c2cc(cc(c2)C)C)CC1	Z228589280	1	173.234	0	1	2.40844	2	17.07
[?R?]C(=O)C1(c2c(cccc2)C)CCC1	Z361883510	1	173.234	0	1	2.49012	2	17.07
[?R?]C(=O)C1(c2ccc(cc2)C)CCC1	Z390130606	1	173.234	0	1	2.49012	2	17.07
[?R?]C(=O)C1(c2cc(c(cc2)C)C)CCOCC1	Z1037521834	1	217.286	0	2	2.42504	2	26.3
[?R?]C(=O)C1(c2c(cccc2)C)CCOCC1	Z361883514	1	203.26	0	2	2.11662	2	26.3
[?R?]C(=O)C1(c2ccc(cc2)C)CCOCC1	Z390130614	1	203.26	0	2	2.11662	2	26.3
[?R?]C(=O)C1(c2ccccc2)CCN(C(=O)C)CC1	Z85907946	1	230.285	0	3	1.6401	2	37.38
[?R?]C(=O)C1(c2ccccc2)CCOCC1	Z361883550	1	189.233	0	2	1.8082	2	26.3
[?R?]C(=O)C=1c2c(cccc2)C(=O)N(C1)C(C)C	Z1824567594	1	214.243	0	3	2.2694	1	39.07
[?R?]C(=O)C=1c2c(cccc2)C(=O)N(C1)C	Z1203159496	1	186.189	0	3	1.2255	0	39.07
[?R?]C(=O)C=1c2c(cccc2)C(=O)OC1	Z1201621939	1	173.147	0	3	1.48	0	47.28
[?R?]C(=O)C1(c2ccc(Cl)cc2)CC1	Z104485910	1	179.625	0	1	2.445	2	17.07
[?R?]C(=O)C1(c2ccc(Cl)cc2)CCOCC1	Z361883574	1	223.678	0	2	2.4616	2	26.3
[?R?]C(=O)c1c2c(cc(F)c1)ccnc2	Z2372272377	1	174.154	0	2	2.0609	0	29.96
[?R?]C(=O)C1(c2ccc(F)cc2)CC1	Z228588556	1	163.17	0	1	1.9307	2	17.07
[?R?]C(=O)C1(c2ccc(F)cc2)CCC1	Z235348067	1	177.197	0	1	2.3208	2	17.07
[?R?]C(=O)C1(c2ccc(F)cc2)CCOCC1	Z361884270	1	207.223	0	2	1.9473	2	26.3
[?R?]C(=O)C1(c2cc(Cl)ccc2)CC1	Z300085964	1	179.625	0	1	2.445	2	17.07
[?R?]C(=O)C1(c2cc(Cl)ccc2)CCOCC1	Z361883526	1	223.678	0	2	2.4616	2	26.3
[?R?]C(=O)c1c2c(ccnc2)ccc1	Z1198169876	1	156.163	0	2	1.9218	0	29.96
[?R?]C(=O)c1c2c(cc(nc2)C)ccc1	Z1618148863	1	170.19	0	2	2.23022	0	29.96
[?R?]C(=O)[C@@]1(c2cc(C#N)ccc2)C(C1)(C)C	Z3271368169	1	198.244	0	2	2.29938	2	40.86
[?R?]C(=O)C1(c2ccc(N(C)C)cc2)CC1	Z1509738144	1	188.249	0	2	1.8576	2	20.31
[?R?]C(=O)C1(c2ccc(OC)cc2)CCC1	Z317078586	1	189.233	0	2	2.1903	2	26.3
[?R?]C(=O)C1(c2ccc(OC)cc2)CCCC1	Z361883604	1	203.26	0	2	2.5804	2	26.3
[?R?]C(=O)C1(c2ccc(OC)cc2)CCOCC1	Z361883610	1	219.259	0	3	1.8168	2	35.53
[?R?]C(=O)c1c2c(c(F)cc1)ccnc2	Z1813184921	1	174.154	0	2	2.0609	0	29.96
[?R?]C(=O)C1(c2cc(F)ccc2)CC1	Z361883656	1	163.17	0	1	1.9307	2	17.07
[?R?]C(=O)C1(c2cc(F)ccc2)CCC1	Z228588628	1	177.197	0	1	2.3208	2	17.07
[?R?]C(=O)C1(c2cc(F)ccc2)CCOCC1	Z361883658	1	207.223	0	2	1.9473	2	26.3
[?R?]C(=O)C1(c2cc(F)cc(C#N)c2)CC1	Z1509634110	1	188.18	0	2	1.80238	2	40.86
[?R?]C(=O)C1(c2c(Cl)cccc2)CCOCC1	Z858031338	1	223.678	0	2	2.4616	2	26.3
[?R?]C(=O)c1c2c(cnc1)cccc2	Z234893623	1	156.163	0	2	1.9218	0	29.96
[?R?]C(=O)c1c2c(cncc2)ccc1	Z1192357300	1	156.163	0	2	1.9218	0	29.96
[?R?]C(=O)C1(c2ccncc2)CCC1	Z2520731318	1	160.195	0	2	1.5767	2	29.96
[?R?]C(=O)c1c2c(c(OC)cc1)ccnc2	Z1509588196	1	186.189	0	3	1.9304	0	39.19
[?R?]C(=O)C1(c2cc(OC)ccc2)CC1	Z801751982	1	175.206	0	2	1.8002	2	26.3
[?R?]C(=O)C1(c2cc(OC)c(cc2)C)CC1	Z361883692	1	189.233	0	2	2.10862	2	26.3
[?R?]C(=O)C1(c2cc(OC)ccc2)CCC1	Z801751984	1	189.233	0	2	2.1903	2	26.3
[?R?]C(=O)C1(c2cc(OC)c(cc2)C)CCC1	Z361883690	1	203.26	0	2	2.49872	2	26.3
[?R?]C(=O)C1(c2cc(OC)ccc2)CCCC1	Z801751986	1	203.26	0	2	2.5804	2	26.3
[?R?]C(=O)C=1C2=C(C(=O)N(C1)C)CCCC2	Z1889965979	1	190.221	0	3	0.9511	0	39.07
[?R?]C(=O)C1(c2c(F)cccc2)CC1	Z825741286	1	163.17	0	1	1.9307	2	17.07
[?R?]C(=O)C1(c2c(F)cccc2)CCC1	Z825741288	1	177.197	0	1	2.3208	2	17.07
[?R?]C(=O)C1(c2c(F)cccc2F)CCC1	Z1509535407	1	195.187	0	1	2.4599	2	17.07
[?R?]C(=O)C1(c2c(F)cc(F)cc2)CCC1	Z1238481041	1	195.187	0	1	2.4599	2	17.07
[?R?]C(=O)C1(c2c(F)cc(F)cc2)CCOCC1	Z1238481043	1	225.213	0	2	2.0864	2	26.3
[?R?]C(=O)C=1c2c(F)cc(F)cc2OC1	Z1267805770	1	181.117	0	2	2.398	0	30.21
[?R?]C(=O)C=1c2c(N(C1)C)cccc2	Z90124414	1	158.179	0	2	1.8653	0	22.0
[?R?]C(=O)C=1c2c(N(C1C)C)ccc(OC)c2	Z57396004	1	202.232	0	3	2.18232	0	31.23
[?R?]C(=O)C=1c2c(N(C1)C)ccc(F)c2	Z1255388971	1	176.169	0	2	2.0044	0	22.0
[?R?]C(=O)C=1c2c(N(C1)C)c(F)cc(F)c2	Z2732962653	1	194.159	0	2	2.1435	0	22.0
[?R?]C(=O)c1c2c(nc(c1)C3CC3)N(N=C2C4CC4)C	Z2685657901	1	240.285	0	4	2.4101	2	47.78
[?R?]C(=O)c1c2c(nc(c1)C3CC3)N(N=C2)C(C)C	Z56643554	1	228.274	0	4	2.5766	2	47.78
[?R?]C(=O)c1c2c(nc(c1)C3CC3)N(N=C2C)C	Z56640550	1	214.247	0	4	1.84112	1	47.78
[?R?]C(=O)c1c2c(nc(c1)C3CC3)N(N=C2)C	Z875036206	1	200.22	0	4	1.5327	1	47.78
[?R?]C(=O)c1c2c(ncc1)cc(cc2)C	Z1262520969	1	170.19	0	2	2.23022	0	29.96
[?R?]C(=O)c1c2c(ncc1)cccc2	Z104509698	1	156.163	0	2	1.9218	0	29.96
[?R?]C(=O)c1c2c(ncc1)CCCC2	Z2313083297	1	160.195	0	2	1.6474	0	29.96
[?R?]C(=O)c1c2c(nc(c1)C)cccc2	Z56756342	1	170.19	0	2	2.23022	0	29.96
[?R?]C(=O)c1c2c(nc(c1C)C)cccc2	Z56832290	1	184.217	0	2	2.53864	0	29.96
[?R?]C(=O)c1c2c(nc(c1)C)ccc(OC)c2	Z276377472	1	200.216	0	3	2.23882	0	39.19
[?R?]C(=O)c1c2c(nc(c1)C)cc(F)cc2	Z228589446	1	188.18	0	2	2.36932	0	29.96
[?R?]C(=O)c1c2c(nc(c1)C(C)C)N(N=C2C)C	Z98638409	1	216.263	0	4	2.08712	1	47.78
[?R?]C(=O)c1c2c(ncc1)ccnc2	Z1737940749	1	157.151	0	3	1.3168	0	42.85
[?R?]C(=O)c1c2c(nc(c1)CC)N(N=C2C)CC	Z3637082787	1	216.263	0	4	2.00902	2	47.78
[?R?]C(=O)c1c2c(nc(c1)C)N(N=C2)C3CCCC3	Z240122540	1	228.274	0	4	2.54182	1	47.78
[?R?]C(=O)c1c2c(nc(c1)C)N(N=C2)CC=3SC=CC3	Z235346989	1	256.307	0	4	2.53652	2	47.78
[?R?]C(=O)c1c2c(nc(c1)C)N(N=C2C)C(C)(C)C	Z424788518	1	230.289	0	4	2.49014	1	47.78
[?R?]C(=O)c1c2c(nc(c1)C)N(N=C2)C(C)C	Z203037854	1	202.236	0	4	2.00762	1	47.78
[?R?]C(=O)c1c2c(nc(c1)C)N(N=C2C)C	Z234808484	1	188.209	0	4	1.27214	0	47.78
[?R?]C(=O)c1c2c(nc(c1)C)N(N=C2)CC	Z240122480	1	188.209	0	4	1.44662	1	47.78
[?R?]C(=O)c1c2c(nc(c1)C)N(N=C2)[C@H](CC)C	Z240122600	1	216.263	0	4	2.39772	2	47.78
[?R?]C(=O)c1c2c(nc(c1)C)N(N=C2)C	Z875036198	1	174.182	0	4	0.96372	0	47.78
[?R?]C(=O)c1c2c(ncc1)nccc2	Z2740749574	1	157.152	0	3	1.3168	0	42.85
[?R?]C(=O)c1c2c(N(C=C2)C)ccc1	Z415653582	1	158.179	0	2	1.8653	0	22.0
[?R?]C(=O)C1(c2cnccc2)CC1	Z1966486321	1	146.168	0	2	1.1866	2	29.96
[?R?]C(=O)C1(c2cnccc2)CC3(C1)CCC3	Z2760930193	1	200.26	0	2	2.3569	2	29.96
[?R?]C(=O)c1c2c(nccc2)c(cc1)C	Z3676767355	1	170.19	0	2	2.23022	0	29.96
[?R?]C(=O)c1c2c(nccc2)ccc1	Z210859234	1	156.163	0	2	1.9218	0	29.96
[?R?]C(=O)C1(c2cnccc2)CCC1	Z2432787947	1	160.195	0	2	1.5767	2	29.96
[?R?]C(=O)C1(c2cnccc2)CCCC1	Z2111525185	1	174.222	0	2	1.9668	2	29.96
[?R?]C(=O)C1(c2cnccc2)CCCCC1	Z1410957296	1	188.249	0	2	2.3569	2	29.96
[?R?]C(=O)c1c2c(nccc2)c(Cl)cc1	Z1508940587	1	190.608	0	2	2.5752	0	29.96
[?R?]C(=O)c1c2c(nc(N3C(=NC=C3)C)c1)cccc2	Z382817344	1	236.253	0	4	2.41592	0	47.78
[?R?]C(=O)c1c2c(nc(N(C)C)c1)cccc2	Z382818774	1	199.232	0	3	1.9878	0	33.2
[?R?]C(=O)[C@]1(c2c(N(C(=O)C1)C)cccc2)C	Z406353960	1	202.232	0	3	1.3842	1	37.38
[?R?]C(=O)c1c2c(nc(OC)c1)cccc2	Z382817382	1	186.189	0	3	1.9304	0	39.19
[?R?]C(=O)C=1c2c(OC1)c(ccc2)C	Z1255381806	1	159.163	0	2	2.42822	0	30.21
[?R?]C(=O)C=1c2c(OC1)cc(cc2)C	Z2732532560	1	159.163	0	2	2.42822	0	30.21
[?R?]C(=O)C=1C2=C(OC1)CCCC2	Z1262556218	1	149.168	0	2	1.8454	0	30.21
[?R?]C(=O)C=1c2c(OC1)cccc2	Z897816312	1	145.137	0	2	2.1198	0	30.21
[?R?]C(=O)C=1c2c(OC1C)cccc2	Z1198157052	1	159.163	0	2	2.42822	0	30.21
[?R?]C(=O)C=1c2c(OC1C)ccc(OC)c2	Z87002128	1	189.189	0	3	2.43682	0	39.44
[?R?]C(=O)C=1c2c(OC1)ccc(F)c2	Z1262556214	1	163.127	0	2	2.2589	0	30.21
[?R?]C(=O)C=1c2c(OC1)ccc(OC)c2	Z1255489710	1	175.162	0	3	2.1284	0	39.44
[?R?]C(=O)C=1c2c(OC1)cc(F)cc2	Z1551924183	1	163.127	0	2	2.2589	0	30.21
[?R?]C(=O)C=1c2c(OC1)c(OC)ccc2	Z1267805636	1	175.162	0	3	2.1284	0	39.44
[?R?]C(=O)C1(c2c(OC)cccc2)CC1	Z361883644	1	175.206	0	2	1.8002	2	26.3
[?R?]C(=O)C=1c2c(SC1)cccc2	MC1130	1	161.203	0	1	2.5883	0	17.07
[?R?]C(=O)C=1c2c(SC1)ncc(Cl)c2	Z1269128127	1	196.636	0	2	2.6367	0	29.96
[?R?]C(=O)c1c2c(SC=C2)cnc1	Z1862025642	1	162.191	0	2	1.9833	0	29.96
[?R?]C(=O)C1=C2N(C=C1)CCCC2	Z1255417123	1	148.184	0	2	1.5114	0	22.0
[?R?]C(=O)C1=C2N(C=C1)C=CC=C2	Z1255495002	1	144.152	0	2	1.6263	0	22.0
[?R?]C(=O)c1c2N(C=Cc2ccc1)C	Z1198235800	1	158.179	0	2	1.8653	0	22.0
[?R?]C(=O)C1(c2nccc3c2cccc3)CC1	Z2065863663	1	196.228	0	2	2.3398	2	29.96
[?R?]C(=O)c1c2nc(ccc2ccc1)C	Z1198223612	1	170.19	0	2	2.23022	0	29.96
[?R?]C(=O)c1c2ncccc2ccc1	Z85921051	1	156.163	0	2	1.9218	0	29.96
[?R?]C(=O)c1c2ncccc2cc(Cl)c1	Z364003330	1	190.609	0	2	2.5752	0	29.96
[?R?]C(=O)c1c2ncccc2cc(F)c1	Z1184875906	1	174.154	0	2	2.0609	0	29.96
[?R?]C(=O)c1c2ncccc2c(Cl)cc1	Z330920920	1	190.608	0	2	2.5752	0	29.96
[?R?]C(=O)C=1c2ncccc2SC1	Z1486016114	1	162.191	0	2	1.9833	0	29.96
[?R?]C(=O)C=1c2ncc(Cl)cc2SC1	Z1269228603	1	196.636	0	2	2.6367	0	29.96
[?R?]C(=O)C1=C2N=C(C=C(N2C=C1)C)C	Z2968142512	1	173.194	0	3	1.63814	0	34.89
[?R?]C(=O)C1=C2N=CC=C(N2N=C1)c3ccccc3	Z321074690	1	222.226	0	4	2.0833	0	47.78
[?R?]C(=O)C1=C2N=C(C=C(N2N=C1C)C)C	Z594109504	1	188.209	0	4	1.34156	0	47.78
[?R?]C(=O)C1=C2N=C(C=C(N2N=C1)C)C	Z111781340	1	174.182	0	4	1.03314	0	47.78
[?R?]C(=O)C1=C2N=C(C=C(N2N=C1)C(F)F)C3CC3	Z275130868	1	236.2	0	4	2.2313	1	47.78
[?R?]C(=O)C1=C2N=C(C=C(N2N=C1)C(F)F)C	Z275127526	1	210.162	0	4	1.66232	0	47.78
[?R?]C(=O)C1=C2N=C(C=C(N2N=C1)C(F)(F)F)C3CC3	Z2106590119	1	254.19	0	4	2.3125	1	47.78
[?R?]C(=O)C1=C2N=C(C=C(N2N=C1)C(F)(F)F)C	Z1245633581	1	228.152	0	4	1.74352	0	47.78
[?R?]C(=O)C1=C2N=CC=C(N2N=C1)C(F)(F)F	Z316120092	1	214.126	0	4	1.4351	0	47.78
[?R?]C(=O)C1(c2ncc(F)cc2)CC1	Z1262529303	1	164.158	0	2	1.3257	2	29.96
[?R?]C(=O)c1c2ncc(F)cc2ncc1	Z1889706187	1	175.142	0	3	1.4559	0	42.85
[?R?]C(=O)C=1C2=NC(=CN2C=CC1)C(F)(F)F	Z1741976905	1	213.138	0	3	2.0401	0	34.89
[?R?]C(=O)C=1C2=NC=CN2C=CC1OC	Z3073155514	1	175.166	0	4	1.0299	0	44.12
[?R?]C(=O)C=1C2=NC=CN2C=CC1	Z979487286	1	145.141	0	3	1.0213	0	34.89
[?R?]C(=O)c1c2nccnc2ccc1	Z1201621887	1	157.152	0	3	1.3168	0	42.85
[?R?]C(=O)c1c2nc(c(nc2cc(F)c1)C)C	Z600419546	1	203.195	0	3	2.07274	0	42.85
[?R?]C(=O)c1c2nccnc2cc(F)c1	Z727583958	1	175.142	0	3	1.4559	0	42.85
[?R?]C(=O)c1c2N=CN(c2ccc1)C	Z1198223126	1	159.167	0	3	1.2603	0	34.89
[?R?]C(=O)c1c2N(C=Nc2ccc1)C	Z1504672876	1	159.167	0	3	1.2603	0	34.89
[?R?]C(=O)c1c2N(C(=Nc2cnc1)C(F)(F)F)C	Z2527465221	1	228.152	0	4	1.6741	0	47.78
[?R?]C(=O)c1c2N=C(Oc2ccc1)C	Z1262514370	1	160.151	0	3	1.82322	0	43.1
[?R?]C(=O)c1c2N=CSc2ccc1	Z1278927723	1	162.191	0	2	1.9833	0	29.96
[?R?]C(=O)C1=C2N(N=C1)C=CC=C2Cl	Z1255458794	1	179.586	0	3	1.6747	0	34.89
[?R?]C(=O)C1=C2N(N=C1)C=CC(=C2)C	Z1198172892	1	159.167	0	3	1.32972	0	34.89
[?R?]C(=O)C1=C2N(N=C1)C=CC=C2C	Z1255443602	1	159.167	0	3	1.32972	0	34.89
[?R?]C(=O)C1=C2N(N=C1)C=CC=C2	Z1143452918	1	145.141	0	3	1.0213	0	34.89
[?R?]C(=O)C1=C2N(N=C1)CC[C@@H](C2)C	Z1262557037	1	163.199	0	3	1.1524	0	34.89
[?R?]C(=O)C1=C2N(N=C1)C=C(OC)C=C2	Z1262560964	1	175.166	0	4	1.0299	0	44.12
[?R?]C(=O)C1=C2N(N=C1)C(OC)=CC=C2	Z1486017692	1	175.166	0	4	1.0299	0	44.12
[?R?]C(=O)C1=C2N(N=CC=C2)C=C1	Z1416172437	1	145.141	0	3	1.0213	0	34.89
[?R?]C(=O)C=1C2=NN=C(N2C=CC1)CC(C)C	Z2049730001	1	202.236	0	4	1.6148	2	47.78
[?R?]C(=O)C=1C2=NSN=C2C=CC1	Z1201623175	1	163.179	0	3	1.3783	0	42.85
[?R?]C(=O)[C@]1([C@@]2(OCC1)C(F)(F)C2)C	Z3021499563	1	175.153	0	2	1.2642	1	26.3
[?R?]C(=O)c1c2OCCc2cc(c1)C	Z1255392837	1	161.179	0	2	1.61692	0	26.3
[?R?]C(=O)c1c2OCCc2cc(Cl)c1	Z1262513028	1	181.597	0	2	1.9619	0	26.3
[?R?]C(=O)c1c2OC=Cc2c(F)cc1	Z1862025604	1	163.127	0	2	2.2589	0	30.21
[?R?]C(=O)c1c2OCCCOc2ccc1	Z1198163140	1	177.178	0	3	1.5349	0	35.53
[?R?]C(=O)c1c2OC[C@H](c2ccc1)C	Z1262515212	1	161.179	0	2	1.8695	0	26.3
[?R?]C(=O)c1c2OCCN(c2ccc1)C	Z1262517109	1	176.194	0	3	1.2022	0	29.54
[?R?]C(=O)c1c2OCCOc2ccc1	Z316118634	1	163.151	0	3	1.1448	0	35.53
[?R?]C(=O)c1c2OCCOc2c(Cl)cc1	Z1509035970	1	197.596	0	3	1.7982	0	35.53
[?R?]C(=O)c1c2O[C@@H](Cc2ccc1)C	Z1198723557	1	161.179	0	2	1.697	0	26.3
[?R?]C(=O)c1c2OC(=Nc2ccc1)N(C)C	Z2732877181	1	189.193	0	4	1.5808	0	46.34
[?R?]C(=O)C1(C=2ON=C(C2)C)CC1	Z1889706205	1	150.156	0	3	1.08802	2	43.1
[?R?]C(=O)C1(C=2SC=CC2)CCOCC1	Z992250126	1	195.26	0	2	1.8697	2	26.3
[?R?]C(=O)C1=C2SC=CN2C=C1	Z1262529007	1	150.18	0	2	1.6878	0	22.0
[?R?]C(=O)C1=C2SC=CN2N=C1	Z1504680017	1	151.168	0	3	1.0828	0	34.89
[?R?]C(=O)c1c2SC=Nc2ncc1	Z1258977665	1	163.179	0	3	1.3783	0	42.85
[?R?]C(=O)c1c2SN=Cc2ccc1	Z1255394056	1	162.191	0	2	1.9833	0	29.96
[?R?]C(=O)C1CC2(C1)CCCCC2	Z1258538520	1	151.228	0	1	2.4203	1	17.07
[?R?]C(=O)C1CC2(C1)CCOCC2	Z1258540488	1	153.2	0	2	1.2666	1	26.3
[?R?]C(=O)c1cc2c(cc1)[C@@H]3O[C@H]2CC3	Z3690551481	1	173.19	0	2	2.2798	0	26.3
[?R?]C(=O)c1cc2c(cc1)COC2	Z940646330	1	147.152	0	2	1.4038	0	26.3
[?R?]C(=O)c1cc2c(cc1)COCC2	Z1255506122	1	161.179	0	2	1.4463	0	26.3
[?R?]C(=O)C1Cc2c(cccc2)C1	Z607808530	1	145.18	0	1	1.4748	1	17.07
[?R?]C(=O)[C@@]1(Cc2c(cccc2)CC1)C	Z1259317548	1	173.234	0	1	2.255	1	17.07
[?R?]C(=O)C1(Cc2ccccc2)CC1	Z1255403792	1	159.207	0	1	2.0827	3	17.07
[?R?]C(=O)C1(Cc2ccccc2)CCC1	Z1255396166	1	173.234	0	1	2.4728	3	17.07
[?R?]C(=O)C1(Cc2ccccc2)CCOCC1	Z1037344052	1	203.26	0	2	2.0993	3	26.3
[?R?]C(=O)c1c(c2ccccc2)cncc1	Z3630789736	1	182.201	0	2	2.4356	0	29.96
[?R?]C(=O)C1(Cc2ccc(F)cc2)CC1	Z1251353616	1	177.197	0	1	2.2218	3	17.07
[?R?]C(=O)C1(Cc2ccc(F)cc2)CCOCC1	Z1037344120	1	221.25	0	2	2.2384	3	26.3
[?R?]C(=O)c1cc2c(ccnc2)cc1	Z1198279302	1	156.163	0	2	1.9218	0	29.96
[?R?]C(=O)c1cc2c(cc(OC)c(OC)c2)cc1	Z2574917640	1	215.227	0	3	2.544	0	35.53
[?R?]C(=O)C1(Cc2cc(F)ccc2)CCC1	Z1258911865	1	191.224	0	1	2.6119	3	17.07
[?R?]C(=O)C1(Cc2cc(F)ccc2)CCOCC1	Z1037344116	1	221.25	0	2	2.2384	3	26.3
[?R?]C(=O)c1cc2c(cncc2)cc1	Z1198261891	1	156.163	0	2	1.9218	0	29.96
[?R?]C(=O)C1(Cc2c(F)cccc2)CC1	Z1251360027	1	177.197	0	1	2.2218	3	17.07
[?R?]C(=O)C1CC2(C(F)(F)C2)C1	Z2489675026	1	145.127	0	1	1.4952	1	17.07
[?R?]C(=O)c1c(c2c(nc1)cccc2)C	Z1198650521	1	170.19	0	2	2.23022	0	29.96
[?R?]C(=O)c1cc2c(N(C=C2)C)cc1	Z1154255784	1	158.179	0	2	1.8653	0	22.0
[?R?]C(=O)c1cc2c(N(CC2)C)cc1	Z951175606	1	160.195	0	2	1.3659	0	20.31
[?R?]C(=O)c1cc2c(nccc2)cc1	Z382700998	1	156.163	0	2	1.9218	0	29.96
[?R?]C(=O)c1cc2c(nc(cc2)C)cc1	Z1201620523	1	170.19	0	2	2.23022	0	29.96
[?R?]C(=O)c1cc2c(nccc2C)cc1	Z56756367	1	170.19	0	2	2.23022	0	29.96
[?R?]C(=O)c1cc2c(N(C(=O)C2(C)C)C)cc1	Z1508939726	1	202.232	0	3	1.6276	0	37.38
[?R?]C(=O)c1cc2c(N(C(=O)CC2)C)cc1	Z1089977446	1	188.205	0	3	1.2826	0	37.38
[?R?]C(=O)c1cc2c(N(C(=O)C)CC2)cc1	Z164671918	1	188.205	0	3	1.2826	0	37.38
[?R?]C(=O)c1cc2c(N(C(=O)CC)CC2)cc1	Z224233006	1	202.232	0	3	1.6727	1	37.38
[?R?]C(=O)c1cc2c(N(C(=O)C)CCC2)cc1	Z381405292	1	202.232	0	3	1.6727	0	37.38
[?R?]C(=O)c1cc2c(N(C(=O)C(C)(C)C)CC2)cc1	Z224232768	1	230.285	0	3	2.3088	1	37.38
[?R?]C(=O)c1cc2c(nnc(c2C)C)cc1	Z2750224571	1	185.205	0	3	1.93364	0	42.85
[?R?]C(=O)C1=Cc2c(OC1)ccc(Cl)c2	Z137625188	1	193.608	0	2	2.1892	0	26.3
[?R?]C(=O)C1=Cc2c(OC1)ccc(OC)c2	Z228588852	1	189.189	0	3	1.5444	0	35.53
[?R?]C(=O)C1=Cc2c(OC1)ccc(OCC)c2	Z228588950	1	203.216	0	3	1.9345	1	35.53
[?R?]C(=O)C1=Cc2c(OC1)cc(OC)cc2	Z220616948	1	189.189	0	3	1.5444	0	35.53
[?R?]C(=O)C1=Cc2c(OC1)c(OC)ccc2	Z228588764	1	189.189	0	3	1.5444	0	35.53
[?R?]C(=O)C1=Cc2c(OC1)c(OCC)ccc2	Z228589000	1	203.216	0	3	1.9345	1	35.53
[?R?]C(=O)c1cc2c(OC=C2)cc1	Z1201620762	1	145.137	0	2	2.1198	0	30.21
[?R?]C(=O)c1cc2c(OCC2)cc1	Z285150320	1	147.152	0	2	1.3085	0	26.3
[?R?]C(=O)c1cc2c(OC[C@H]2C)cc1	Z1813127897	1	161.179	0	2	1.8695	0	26.3
[?R?]C(=O)c1cc2c(O[C@H](C2)C)cc1	Z57952782	1	161.179	0	2	1.697	0	26.3
[?R?]C(=O)c1cc2c(OCOC2)cc1	Z1198727061	1	163.151	0	3	1.2401	0	35.53
[?R?]C(=O)c1cc2c(ON=C2)cc1	Z1255459218	1	146.125	0	3	1.5148	0	43.1
[?R?]C(=O)c1cc2c(S(=O)(=O)CCC2)cc1	Z1813186513	1	209.243	0	3	1.7441	0	51.21
[?R?]C(=O)c1cc2N3C(=Nc2cc1)CCC3	Z2472857143	1	185.205	0	3	1.6695	0	34.89
[?R?]C(=O)c1cc2N=C3N(C(=O)c2cc1)CCC3	Z56943787	1	213.215	0	4	1.0297	0	51.96
[?R?]C(=O)c1cc2N=C3N(C(=O)c2cc1)CCCCC3	Z56964332	1	241.269	0	4	1.8099	0	51.96
[?R?]C(=O)C1=CC2=NC(C=3C=NN(C3)C)=CN2C=C1	Z1227708232	1	225.23	0	5	1.4218	0	52.71
[?R?]C(=O)c1cc2N(C=Cc2cc1)C	Z1154256320	1	158.179	0	2	1.8653	0	22.0
[?R?]C(=O)c1cc2N(CCc2cc1)C	Z1262560090	1	160.195	0	2	1.3659	0	20.31
[?R?]C(=O)C1=CC2=NC(=CN2C=C1)C(F)(F)F	Z1227708286	1	213.138	0	3	2.0401	0	34.89
[?R?]C(=O)C1=CC2=NC=C(N2C=C1)C	Z1227708233	1	159.167	0	3	1.32972	0	34.89
[?R?]C(=O)C1=CC2=NC=CN2C=C1	Z1198266504	1	145.141	0	3	1.0213	0	34.89
[?R?]C(=O)c1cc2nc(c(nc2cc1)C)C	Z55723242	1	185.205	0	3	1.93364	0	42.85
[?R?]C(=O)c1cc2nccnc2cc1	Z56957505	1	157.152	0	3	1.3168	0	42.85
[?R?]C(=O)c1cc2N=C(C(=O)N(c2cc1)CC)C	Z89264968	1	215.231	0	4	1.41182	1	51.96
[?R?]C(=O)c1cc2N=C(N(c2cc1)C3CC3)C	Z381363332	1	199.232	0	3	2.36662	1	34.89
[?R?]C(=O)c1cc2N=CN(c2cc1)C(C)C	Z431983770	1	187.221	0	3	2.3042	1	34.89
[?R?]C(=O)c1cc2N=C(N(c2cc1)C)C(F)(F)F	Z381362886	1	227.164	0	3	2.2791	0	34.89
[?R?]C(=O)c1cc2N=C(N(c2cc1)C)C(F)F	Z1171200890	1	209.174	0	3	2.1979	0	34.89
[?R?]C(=O)c1cc2N=CN(c2cc1)C[C@@H]3OCCC3	Z431983762	1	229.258	0	4	1.9023	2	44.12
[?R?]C(=O)c1cc2N(C(=Nc2cc1)C)C	Z1201627357	1	173.194	0	3	1.56872	0	34.89
[?R?]C(=O)c1cc2N=C(N(c2cc1)C)C	Z56758928	1	173.194	0	3	1.56872	0	34.89
[?R?]C(=O)c1cc2N=CN(c2cc1)C	Z356293884	1	159.167	0	3	1.2603	0	34.89
[?R?]C(=O)C1=CC=2N(C=NC2)C=C1	Z1255443427	1	145.141	0	3	1.0213	0	34.89
[?R?]C(=O)C1=CC=2N(C=NC2C)C=C1	Z1255386082	1	159.167	0	3	1.32972	0	34.89
[?R?]C(=O)c1cc2ncnc(N(C)C)c2cc1	Z1117878678	1	200.22	0	4	1.3828	0	46.09
[?R?]C(=O)c1cc2N=C(Oc2cc1)C(F)(F)F	Z1443584909	1	214.122	0	3	2.5336	0	43.1
[?R?]C(=O)c1cc2N=C(Oc2cc1)C	Z1198224457	1	160.151	0	3	1.82322	0	43.1
[?R?]C(=O)c1cc2N=C(Oc2cc1)N(C)C	Z1436017077	1	189.193	0	4	1.5808	0	46.34
[?R?]C(=O)c1cc2N(C(=O)CCc2cc1)C	Z1509023324	1	188.205	0	3	1.2826	0	37.38
[?R?]C(=O)c1cc2N=CSc2cc1	Z1203159514	1	162.191	0	2	1.9833	0	29.96
[?R?]C(=O)c1cc2N=NN(c2cc1)CC	Z56346996	1	174.182	0	4	1.1382	1	47.78
[?R?]C(=O)C1=CC2=NSN=C2C=C1	Z337709422	1	163.179	0	3	1.3783	0	42.85
[?R?]C(=O)c1cc2OC=CC(=O)c2cc1	Z1262548522	1	173.147	0	3	1.48	0	47.28
[?R?]C(=O)c1cc2OCCCOc2cc1	Z89283364	1	177.178	0	3	1.5349	0	35.53
[?R?]C(=O)c1cc2OCCOc2cc1	Z56839661	1	163.151	0	3	1.1448	0	35.53
[?R?]C(=O)c1cc2OCCOc2c(OC)c1	Z94597997	1	193.177	0	4	1.1534	0	44.76
[?R?]C(=O)c1cc2OC(=Nc2cc1)C(F)(F)F	Z1443584523	1	214.122	0	3	2.5336	0	43.1
[?R?]C(=O)c1cc2OC(=Nc2cc1)C	Z1198175088	1	160.151	0	3	1.82322	0	43.1
[?R?]C(=O)c1cc2OC=Nc2cc1	Z1033256932	1	146.125	0	3	1.5148	0	43.1
[?R?]C(=O)c1cc2SC(=Nc2cc1)C	Z1201624118	1	176.217	0	2	2.29172	0	29.96
[?R?]C(=O)c1cc2SC=Nc2cc1	Z56899168	1	162.191	0	2	1.9833	0	29.96
[?R?]C(=O)c1cc2SN=Cc2cc1	Z1258976720	1	162.191	0	2	1.9833	0	29.96
[?R?]C(=O)C1CC(c2ccc(F)cc2)C1	Z970074272	1	177.197	0	1	2.3927	2	17.07
[?R?]C(=O)C1CC(c2cc(F)ccc2)C1	Z979420104	1	177.197	0	1	2.3927	2	17.07
[?R?]C(=O)C1CCC2(C(F)(F)C2)CC1	Z2467454511	1	173.181	0	1	2.2754	1	17.07
[?R?]C(=O)c1c(cc2nccnc2c1)C	Z1262531150	1	171.178	0	3	1.62522	0	42.85
[?R?]C(=O)c1ccc(c2nnc(cc2)C)cc1	Z2049932000	1	197.216	0	3	2.13902	0	42.85
[?R?]C(=O)c1ccc(cc1)C2CC2	Z992239742	1	145.18	0	1	2.251	1	17.07
[?R?]C(=O)c1cc(ccc1)C2CC2	Z992239746	1	145.18	0	1	2.251	1	17.07
[?R?]C(=O)c1cc(ccc1)C=2C=NN(C2)C	Z732745054	1	185.205	0	3	1.7741	0	34.89
[?R?]C(=O)c1ccc(cc1)C2=NC=NN2C	Z1041130874	1	186.193	0	4	1.1691	0	47.78
[?R?]C(=O)c1cc(ccc1)C=2N=CSC2	Z1095337606	1	188.228	0	2	2.4971	0	29.96
[?R?]C(=O)c1ccc(cc1)C=2N=CSC2	Z415646066	1	188.228	0	2	2.4971	0	29.96
[?R?]C(=O)c1ccc(cc1)C2=NN=C(N2C)C	Z1041130822	1	200.22	0	4	1.47752	0	47.78
[?R?]C(=O)c1ccc(cc1)C2=NN=CN2CC	Z1041130858	1	200.22	0	4	1.652	1	47.78
[?R?]C(=O)c1ccc(cc1)C2=NN(C=N2)C	Z1603833966	1	186.193	0	4	1.1691	0	47.78
[?R?]C(=O)c1cc(ccc1)C=2OC=NC2	Z1201623834	1	172.162	0	3	2.0286	0	43.1
[?R?]C(=O)c1ccc(cc1)C=2OC=NC2	Z566015354	1	172.162	0	3	2.0286	0	43.1
[?R?]C(=O)c1c(ccc(c1)C)C2CC2	Z1436228520	1	159.207	0	1	2.55942	1	17.07
[?R?]C(=O)C1CCC(CC1)CC	Z1201620833	1	139.217	0	1	2.2762	2	17.07
[?R?]C(=O)c1ccc(cc1)C(F)(F)C	Z1262522751	1	169.149	0	1	2.4853	1	17.07
[?R?]C(=O)c1cc(ccc1)C(F)(F)F	Z104474066	1	173.113	0	1	2.3924	0	17.07
[?R?]C(=O)c1ccc(cc1)C(F)(F)F	Z56922105	1	173.113	0	1	2.3924	0	17.07
[?R?]C(=O)c1c(cccc1)C(F)(F)F	Z56922112	1	173.113	0	1	2.3924	0	17.07
[?R?]C(=O)c1cc(ccc1)[C@H]2COCC2	Z1525015910	1	175.206	0	2	1.8775	1	26.3
[?R?]C(=O)c1cc(ccc1)[C@H]2COCCC2	Z1523099799	1	189.233	0	2	2.2676	1	26.3
[?R?]C(=O)c1ccc(cc1)[C@H]2COCCC2	Z1536965655	1	189.233	0	2	2.2676	1	26.3
[?R?]C(=O)c1ccc(cc1)C	MC551	1	119.142	0	1	1.68202	0	17.07
[?R?]C(=O)c1c(cccc1)C	MC552	1	119.142	0	1	1.68202	0	17.07
[?R?]C(=O)c1ccc(cc1)CN2C=NC=C2	Z240086362	1	185.205	0	3	1.6184	2	34.89
[?R?]C(=O)c1ccc(cc1)CN2C(=O)CCC2	Z89264992	1	202.232	0	3	1.496	2	37.38
[?R?]C(=O)c1cc(ccc1)CN2C(=O)CCC2	Z99601230	1	202.232	0	3	1.496	2	37.38
[?R?]C(=O)c1ccc(cc1)CN2C(=O)CCCC2	Z354005208	1	216.259	0	3	1.8861	2	37.38
[?R?]C(=O)c1cc(ccc1)CN2N=C(C=C2C)C	Z56793094	1	213.259	0	3	2.23524	2	34.89
[?R?]C(=O)c1ccc(cc1)CN2N=C(C=C2C)C	Z56793124	1	213.259	0	3	2.23524	2	34.89
[?R?]C(=O)c1c(cccc1)CN2N=CC=C2	Z1255523425	1	185.205	0	3	1.6184	2	34.89
[?R?]C(=O)c1ccc(cc1)CN2N=CC=C2	Z221503668	1	185.205	0	3	1.6184	2	34.89
[?R?]C(=O)c1cc(ccc1)CN2N=CC=C2	Z316899202	1	185.205	0	3	1.6184	2	34.89
[?R?]C(=O)c1ccc(cc1)CN2N=CN=C2	Z220630968	1	186.193	0	4	1.0134	2	47.78
[?R?]C(=O)c1cc(ccc1)CN2N=CN=C2	Z316899204	1	186.193	0	4	1.0134	2	47.78
[?R?]C(=O)c1c(cccc1)CN2N=CN=C2	Z425446518	1	186.193	0	4	1.0134	2	47.78
[?R?]C(=O)c1cc(ccc1)CN2N=NC=C2	Z1509577875	1	186.193	0	4	1.0134	2	47.78
[?R?]C(=O)c1ccc(cc1)COC(F)(F)F	Z1509548326	1	203.138	0	2	2.41	2	26.3
[?R?]C(=O)c1cc(ccc1)COC	Z90122375	1	149.168	0	2	1.52	2	26.3
[?R?]C(=O)c1c(cccc1)C(=O)N2CCCC2	Z56968116	1	202.232	0	3	1.6096	0	37.38
[?R?]C(=O)c1c(cccc1)C(=O)N2CCCCC2	Z56917375	1	216.259	0	3	1.9997	0	37.38
[?R?]C(=O)c1ccc(cc1)C(=O)N2C[C@H]3C([C@H]3C2)(C)C	Z1444180733	1	242.296	0	3	2.1016	0	37.38
[?R?]C(=O)c1c(cccc1)C(=O)N(C)C	Z270759424	1	176.194	0	3	1.0754	0	37.38
[?R?]C(=O)c1ccc(cc1)C(=O)N(C)C	Z425332786	1	176.194	0	3	1.0754	0	37.38
[?R?]C(=O)c1cc(ccc1)C(=O)N(C)C	Z425332788	1	176.194	0	3	1.0754	0	37.38
[?R?]C(=O)C1(CC=C)CCC1	Z1205495475	1	123.174	0	1	1.8062	3	17.07
[?R?]C(=O)C1(CC=C)CCCC1	Z1262518467	1	137.201	0	1	2.1963	3	17.07
[?R?]C(=O)C1(CC=C)CCCCC1	Z1262511495	1	151.228	0	1	2.5864	3	17.07
[?R?]C(=O)C1(CC=C)CCOCC1	Z1262556671	1	153.2	0	2	1.4327	3	26.3
[?R?]C(=O)C1CCC(C(=O)N(C)C)CC1	Z1157727202	1	182.241	0	3	0.9544	2	37.38
[?R?]C(=O)c1c(cc(F)cc1)C=2N(C=NC2)C	Z3417488188	1	203.195	0	3	1.9132	0	34.89
[?R?]C(=O)c1c(cc(F)cc1)C(F)(F)F	Z1123696306	1	191.103	0	1	2.5315	0	17.07
[?R?]C(=O)c1cc(c(F)cc1)COC	Z1080715154	1	167.158	0	2	1.6591	2	26.3
[?R?]C(=O)c1ccc(F)cc1	MC546	1	123.106	0	1	1.5127	0	17.07
[?R?]C(=O)C1CCC(F)(F)CC1	MC917	1	147.143	0	1	1.8853	1	17.07
[?R?]C(=O)c1cc(Cl)c2OCCCOc2c1	Z90664673	1	211.623	0	3	2.1883	0	35.53
[?R?]C(=O)c1cc(Cl)c2OCCOc2c1	Z85932361	1	197.596	0	3	1.7982	0	35.53
[?R?]C(=O)c1c(c(Cl)cnc1)C	Z1198173362	1	154.576	0	2	1.73042	0	29.96
[?R?]C(=O)c1ccc(N2CC=CC2)cc1	Z1227735441	1	172.206	0	2	1.7498	0	20.31
[?R?]C(=O)c1ccc(N2CCCCC2)cc1	Z335441366	1	188.249	0	2	2.3639	0	20.31
[?R?]C(=O)c1ccc(N2C[C@@H]3O[C@H](C2)CC3)cc1	Z1274415744	1	216.259	0	3	1.7412	0	29.54
[?R?]C(=O)c1c(cc(N2C=NC=C2)cc1)C	Z959355092	1	185.205	0	3	1.86772	0	34.89
[?R?]C(=O)c1ccc(N2C=NC=C2)cc1	Z175791402	1	171.178	0	3	1.5593	0	34.89
[?R?]C(=O)c1ccc(N2C=NN=C2)cc1	Z970090412	1	172.166	0	4	0.9543	0	47.78
[?R?]C(=O)c1ccc(N2C(=O)CCC2)cc1	Z56893185	1	188.205	0	3	1.5004	0	37.38
[?R?]C(=O)c1ccc(N2C(=O)CCCC2)cc1	Z113655202	1	202.232	0	3	1.8905	0	37.38
[?R?]C(=O)c1cc(c(N2N=CC=C2)cc1)C	Z959339194	1	185.205	0	3	1.86772	0	34.89
[?R?]C(=O)c1ccc(N2N=CC=C2)cc1	Z85923465	1	171.178	0	3	1.5593	0	34.89
[?R?]C(=O)c1ccc(N2N=C(C=C2)C)cc1	Z316174666	1	185.205	0	3	1.86772	0	34.89
[?R?]C(=O)c1ccc(N2N=C(CC2)C)cc1	Z404064566	1	187.221	0	3	1.9596	0	32.67
[?R?]C(=O)c1ccc(N2N=CC(=C2)C)cc1	Z432099968	1	185.205	0	3	1.86772	0	34.89
[?R?]C(=O)c1ccc(N2N=CC=C2C)cc1	Z96091967	1	185.205	0	3	1.86772	0	34.89
[?R?]C(=O)c1ccc(N2N=C(C=C2C)C)cc1	Z50147716	1	199.232	0	3	2.17614	0	34.89
[?R?]C(=O)c1ccc(N2N=C(CC2=O)C)cc1	Z50147717	1	201.204	0	4	1.4862	0	49.74
[?R?]C(=O)c1cc(c(N2N=CN=C2)cc1)C	Z959339200	1	186.193	0	4	1.26272	0	47.78
[?R?]C(=O)c1c(cc(N2N=CN=C2)cc1)C	Z959355090	1	186.193	0	4	1.26272	0	47.78
[?R?]C(=O)c1ccc(N2N=CN=C2)cc1	Z85936777	1	172.166	0	4	0.9543	0	47.78
[?R?]C(=O)c1ccc(N2N=C(N=C2C)C)cc1	Z803125252	1	200.22	0	4	1.57114	0	47.78
[?R?]C(=O)c1ccc(N2N=NC=C2)cc1	Z1262528913	1	172.166	0	4	0.9543	0	47.78
[?R?]C(=O)c1c(cc(nc1)C(F)(F)F)C	Z1269220778	1	188.127	0	2	2.09582	0	29.96
[?R?]C(=O)c1cc(C#N)c(cc1)CC	Z1262556666	1	158.179	0	2	1.80768	1	40.86
[?R?]C(=O)c1cc(C#N)cc(c1)C	MC1101	1	144.152	0	2	1.5537	0	40.86
[?R?]C(=O)c1ccc(N(C(=O)C)C)cc1	Z1262515023	1	176.194	0	3	1.3563	0	37.38
[?R?]C(=O)c1ccc(OC2CC2)cc1	Z1255358859	1	161.179	0	2	1.9148	1	26.3
[?R?]C(=O)c1ccc(OC2CCC2)cc1	Z963456796	1	175.206	0	2	2.3049	1	26.3
[?R?]C(=O)C1CCC(OC2CCOCC2)CC1	Z1733850951	1	211.279	0	3	1.8142	3	35.53
[?R?]C(=O)c1ccc(OC2CCOCC2)cc1	Z963456724	1	205.232	0	3	1.9314	1	35.53
[?R?]C(=O)c1cc(c(OC)cc1)C2CC2	Z992239740	1	175.206	0	2	2.2596	1	26.3
[?R?]C(=O)c1cc(c(OC)cc1)c2ncccc2	Z1143356096	1	212.227	0	3	2.4442	0	39.19
[?R?]C(=O)c1cc(c(OC)cc1)C=2N(N=CC2)C	Z1183445364	1	215.231	0	4	1.7827	0	44.12
[?R?]C(=O)c1cc(c(OC)cc1)C2=NN(C=C2)C	Z1563294395	1	215.231	0	4	1.7827	0	44.12
[?R?]C(=O)C1(CCC(OC)CC1)C	Z1262515496	1	155.216	0	2	1.6551	2	26.3
[?R?]C(=O)c1ccc(OC)cc1	MC897	1	135.141	0	2	1.3822	0	26.3
[?R?]C(=O)C1CCC(OC)CC1	Z607808400	1	141.189	0	2	1.265	2	26.3
[?R?]C(=O)C1(CCC(OC(C)C)CC1)C	Z1278925358	1	183.269	0	2	2.4337	3	26.3
[?R?]C(=O)C1CCC(OC(F)F)CC1	Z1733848876	1	177.169	0	2	1.8578	2	26.3
[?R?]C(=O)c1ccc(O[C@@H]2COCC2)cc1	Z1138838676	1	191.205	0	3	1.5413	1	35.53
[?R?]C(=O)C1=CCCSC1	Z1172114103	1	127.185	0	1	1.1231	0	17.07
[?R?]C(=O)c1ccc(S(=O)(=O)C2CC2)cc1	Z1509532507	1	209.243	0	3	1.9603	1	51.21
[?R?]C(=O)c1ccc(S(=O)(=O)C2CCC2)cc1	Z1717761467	1	223.27	0	3	2.3504	1	51.21
[?R?]C(=O)c1ccc(S(=O)(=O)C(F)F)cc1	Z56969546	1	219.185	0	3	2.0205	0	51.21
[?R?]C(=O)c1cc(F)c(c2ccncc2)cc1	Z851823706	1	200.191	0	2	2.5747	0	29.96
[?R?]C(=O)c1cc(F)ccc1	Z104477304	1	123.106	0	1	1.5127	0	17.07
[?R?]C(=O)c1cc(F)cc(OC(F)F)c1	Z1269183570	1	189.112	0	2	2.1141	0	26.3
[?R?]C(=O)c1cc(F)c(N2CCCC2)cc1	Z234897455	1	192.212	0	2	2.1129	0	20.31
[?R?]C(=O)c1cc(F)c(N2N=CC=C2)cc1	Z335441466	1	189.168	0	3	1.6984	0	34.89
[?R?]C(=O)c1cc(F)c(N2N=C(C=C2C)C)cc1	Z335441514	1	217.222	0	3	2.31524	0	34.89
[?R?]C(=O)c1cc(F)c(N2N=CN=C2)cc1	Z335441474	1	190.157	0	4	1.0934	0	47.78
[?R?]C(=O)c1cc(F)c(OC(F)F)cc1	Z1269155228	1	189.112	0	2	2.1141	0	26.3
[?R?]C(=O)[C@@]1(C[C@@H]2S(=O)(=O)[C@H](C1)CC2)C	Z2785909807	1	201.264	0	3	1.4563	1	51.21
[?R?]C(=O)c1c(Cl)c2c(nccc2)cc1	Z1504682941	1	190.609	0	2	2.5752	0	29.96
[?R?]C(=O)c1c(Cl)cc2OCOc2c1	Z1269153006	1	183.57	0	3	1.7557	0	35.53
[?R?]C(=O)c1c(Cl)ccc(N2C(=O)CCC2)c1	Z364002644	1	222.65	0	3	2.1538	0	37.38
[?R?]C(=O)c1c(Cl)cncc1	Z1255387391	1	140.549	0	2	1.422	0	29.96
[?R?]C(=O)c1c(Cl)c(OC)ncc1	Z1255447687	1	170.575	0	3	1.4306	0	39.19
[?R?]C(=O)c1cc(N2CC=CC2)ccc1	Z1238542143	1	172.206	0	2	1.7498	0	20.31
[?R?]C(=O)c1cc(N2CCCC2)ccc1	Z57352018	1	174.222	0	2	1.9738	0	20.31
[?R?]C(=O)c1cc(N2CCCC2)c(F)cc1	Z1891697101	1	192.212	0	2	2.1129	0	20.31
[?R?]C(=O)c1cc(N2C=NC=C2)ccc1	Z1180109871	1	171.178	0	3	1.5593	0	34.89
[?R?]C(=O)c1cc(N2C(=O)CCC2)cc(c1)C(F)(F)F	Z797664698	1	256.202	0	3	2.5192	0	37.38
[?R?]C(=O)c1cc(N2C(=O)CCC2)ccc1	Z94612992	1	188.205	0	3	1.5004	0	37.38
[?R?]C(=O)c1cc(N2C(=O)CCC2)c(Cl)cc1	Z94613071	1	222.65	0	3	2.1538	0	37.38
[?R?]C(=O)c1cc(N2N=CC=C2)ccc1	Z339275020	1	171.178	0	3	1.5593	0	34.89
[?R?]C(=O)c1cc(N2N=C(C=C2)C)ccc1	Z316174664	1	185.205	0	3	1.86772	0	34.89
[?R?]C(=O)c1cc(N2N=CN=C2)ccc1	Z1180109869	1	172.166	0	4	0.9543	0	47.78
[?R?]C(=O)c1cc(N2N=NC=C2)ccc1	Z1262517254	1	172.166	0	4	0.9543	0	47.78
[?R?]C(=O)C=1C(=CN(C1)Cc2ncccc2)C(F)(F)F	Z838905130	1	253.202	0	3	2.6372	2	34.89
[?R?]C(=O)C=1C(=CN(C1)C)C(F)(F)F	Z838905086	1	176.117	0	2	1.7309	0	22.0
[?R?]C(=O)C1CCN(c2ncc(cc2)C)CC1	Z2238931007	1	203.264	0	3	1.67982	1	33.2
[?R?]C(=O)C1CCN(c2ncc(cc2)C(F)(F)F)CC1	Z56800753	1	257.234	0	3	2.3902	1	33.2
[?R?]C(=O)C1CCN(c2ncc(Cl)cc2)CC1	Z275026958	1	223.682	0	3	2.0248	1	33.2
[?R?]C(=O)C1CCN(c2nc(cc(n2)C)C)CC1	Z318835830	1	218.278	0	4	1.38324	1	46.09
[?R?]C(=O)C1CCN(C=2Oc3c(N2)cccc3)CC1	Z57032576	1	229.258	0	4	2.1176	1	46.34
[?R?]C(=O)C1CCN(C=2Sc3c(N2)cccc3)CC1	Z86239302	1	245.324	0	3	2.5861	1	33.2
[?R?]C(=O)C1CCN(C=2SC=CN2)CC1	Z147527722	1	195.264	0	3	1.4329	1	33.2
[?R?]C(=O)C1CCN(C=2SC=C(N2)C)CC1	Z275026984	1	209.291	0	3	1.74132	1	33.2
[?R?]C(=O)c1cc(ncc1)C2CC2	Z1255447694	1	146.168	0	2	1.646	1	29.96
[?R?]C(=O)c1cc(ncc1)C(F)(F)F	Z1198173818	1	174.101	0	2	1.7874	0	29.96
[?R?]C(=O)c1cc(ncc1)[C@@H]2OCCC2	Z2044789949	1	176.194	0	3	1.6201	1	39.19
[?R?]C(=O)c1cc(ncc1)N2C[C@@H](CC2)C	Z785809492	1	189.237	0	3	1.6148	0	33.2
[?R?]C(=O)c1cc(ncc1)N2C[C@H](CCC2)C	Z227822930	1	203.264	0	3	2.0049	0	33.2
[?R?]C(=O)c1cc(ncc1)N2[C@H](CCC2)CC	Z666273478	1	203.264	0	3	2.1474	1	33.2
[?R?]C(=O)c1cc(ncc1)N2[C@H](CCCC2)C	Z227823204	1	203.264	0	3	2.1474	0	33.2
[?R?]C(=O)c1cc(ncc1)N2N=CC=C2	Z319446962	1	172.166	0	4	0.9543	0	47.78
[?R?]C(=O)c1cc(ncc1)N(C2CCCC2)C	Z227825244	1	203.264	0	3	2.1474	1	33.2
[?R?]C(=O)C1CCN(C(=O)C2C(C2(C)C)(C)C)CC1	Z1295712058	1	236.333	0	3	1.9806	2	37.38
[?R?]C(=O)C1(CCN(C(=O)c2ccccc2)CC1)C	Z1095226332	1	230.285	0	3	2.0023	1	37.38
[?R?]C(=O)C1CCN(C(=O)c2ccccc2)CC1	Z57332409	1	216.259	0	3	1.6122	1	37.38
[?R?]C(=O)C1CCN(C(=O)c2ccc(Cl)cc2)CC1	Z56826951	1	250.704	0	3	2.2656	1	37.38
[?R?]C(=O)C1CCN(C(=O)c2ccc(F)cc2)CC1	Z55992933	1	234.249	0	3	1.7513	1	37.38
[?R?]C(=O)C1CCN(C(=O)c2c(F)ccc(Cl)c2)CC1	Z285193112	1	268.694	0	3	2.4047	1	37.38
[?R?]C(=O)C1CCN(C(=O)c2c(F)cc(F)cc2)CC1	Z85886061	1	252.239	0	3	1.8904	1	37.38
[?R?]C(=O)C1CCN(C(=O)c2cnccc2)CC1	Z228588420	1	217.247	0	4	1.0072	1	50.27
[?R?]C(=O)C1CCN(C(=O)c2ncccc2)CC1	Z239129536	1	217.247	0	4	1.0072	1	50.27
[?R?]C(=O)C1CCN(C(=O)C=2OC=CC2)CC1	Z85885986	1	206.22	0	4	1.2052	1	50.52
[?R?]C(=O)C1CCN(C(=O)C(C)C)CC1	Z85885976	1	182.241	0	3	0.9544	2	37.38
[?R?]C(=O)C1CCN(C(=O)C(C)(C)C)CC1	Z85885973	1	196.268	0	3	1.3445	2	37.38
[?R?]C(=O)C1CCN(C(=O)N2CCCC2)CC1	Z381041144	1	209.267	0	4	0.9876	1	40.62
[?R?]C(=O)c1cc(OC2CCC2)ncc1	Z959311108	1	176.194	0	3	1.6999	1	39.19
[?R?]C(=O)c1cc(OC2=NC=CN2C)ccc1	Z2803120982	1	201.204	0	4	1.8994	0	44.12
[?R?]C(=O)c1cc(OC=2SC=CN2)ccc1	Z815710796	1	204.227	0	3	2.6224	0	39.19
[?R?]C(=O)C1(CCOCC1)CC	Z1037344038	1	141.189	0	2	1.2666	2	26.3
[?R?]C(=O)c1cc(OC)c2O[C@@H](Cc2c1)C	Z166624042	1	191.205	0	3	1.7056	0	35.53
[?R?]C(=O)c1cc(OC)ccc1	MC895	1	135.141	0	2	1.3822	0	26.3
[?R?]C(=O)c1cc(OC(C)(C)C)ncc1	Z362798954	1	178.21	0	3	1.9459	1	39.19
[?R?]C(=O)c1c(c(OC)c(OC)cc1)C	Z1198221140	1	179.194	0	3	1.69922	0	35.53
[?R?]C(=O)c1cc(OC(F)F)ccc1	Z56799488	1	171.121	0	2	1.975	0	26.3
[?R?]C(=O)C1CCSCC1	Z826531634	1	129.201	0	1	1.203	1	17.07
[?R?]C(=O)c1cc(S(=O)(=O)C(F)F)ccc1	Z1201632149	1	219.185	0	3	2.0205	0	51.21
[?R?]C(=O)c1c(F)cc2nccnc2c1	Z1934935800	1	175.142	0	3	1.4559	0	42.85
[?R?]C(=O)c1c(F)cc2OC=Cc2c1	Z2732558618	1	163.127	0	2	2.2589	0	30.21
[?R?]C(=O)c1c(F)ccc2c1cncc2	Z2432627435	1	174.154	0	2	2.0609	0	29.96
[?R?]C(=O)c1c(F)ccc2c1N(N=C2)C	Z1813132484	1	177.157	0	3	1.3994	0	34.89
[?R?]C(=O)c1c(F)cc(c2cncnc2)cc1	Z992239960	1	201.179	0	3	1.9697	0	42.85
[?R?]C(=O)c1c(F)ccc2OCOc21	Z1198184431	1	167.115	0	3	1.2414	0	35.53
[?R?]C(=O)c1c(F)ccc(c1)C=2C=NN(C2)C	Z732745066	1	203.195	0	3	1.9132	0	34.89
[?R?]C(=O)c1c(F)cccc1c2ncccn2	Z1508940159	1	201.179	0	3	1.9697	0	42.85
[?R?]C(=O)c1c(F)cccc1C(F)(F)F	Z1269121214	1	191.103	0	1	2.5315	0	17.07
[?R?]C(=O)c1c(F)cc(cc1)C(F)F	Z1262561456	1	173.113	0	1	2.4503	0	17.07
[?R?]C(=O)c1c(F)cccc1N2N=CC=C2	Z1331570741	1	189.168	0	3	1.6984	0	34.89
[?R?]C(=O)c1c(F)cccc1OC(F)F	Z1263796745	1	189.112	0	2	2.1141	0	26.3
[?R?]C(=O)c1c(F)ccc(F)c1OC	Z1201624530	1	171.122	0	2	1.6604	0	26.3
[?R?]C(=O)c1c(F)ccc(N2C(=O)CCC2)c1	Z594181158	1	206.195	0	3	1.6395	0	37.38
[?R?]C(=O)c1c(F)ccc(N2N=NC=C2)c1	Z2492800076	1	190.157	0	4	1.0934	0	47.78
[?R?]C(=O)c1c(F)ccc(OC)c1OC	Z1269134364	1	183.157	0	3	1.5299	0	35.53
[?R?]C(=O)c1c(F)cc(F)cc1	MC916	1	141.096	0	1	1.6518	0	17.07
[?R?]C(=O)c1c(F)c(Cl)cc(OC)c1	Z1486020842	1	187.577	0	2	2.1747	0	26.3
[?R?]C(=O)c1c(F)cc(OC)c(OC)c1	Z1026450452	1	183.157	0	3	1.5299	0	35.53
[?R?]C(=O)c1c(F)cc(OC(F)F)cc1F	Z1203138022	1	207.102	0	2	2.2532	0	26.3
[?R?]C(=O)c1c(F)cc(O[C@H]2OCCCC2)cc1	Z2723984085	1	223.222	0	3	2.4181	1	35.53
[?R?]C(=O)c1c(F)c(OC)ccc1F	Z1201622916	1	171.121	0	2	1.6604	0	26.3
[?R?]C(=O)c1c(F)c(OCC)ccc1F	Z1269157393	1	185.148	0	2	2.0505	1	26.3
[?R?]C(=O)[C@@]1(C(F)(F)C1)C2CCOCC2	Z3271465236	1	189.18	0	2	1.5118	2	26.3
[?R?]C(=O)[C@]1([C@H]2c3c(cccc3)C[C@@H]12)C	Z1509079918	1	171.218	0	1	2.0358	1	17.07
[?R?]C(=O)[C@@]1([C@H]2O[C@@H](C1)CC2)C	Z3327158750	1	139.173	0	2	1.0174	1	26.3
[?R?]C(=O)[C@@]1([C@H](c2ccccc2)C1)C	Z2298158000	1	159.207	0	1	2.2536	2	17.07
[?R?]C(=O)C1=CN2C(=C1)CCC2	Z2732461043	1	134.157	0	2	1.1213	0	22.0
[?R?]C(=O)C1=CN2C(=C1)C=CC=C2	Z1184855697	1	144.152	0	2	1.6263	0	22.0
[?R?]C(=O)C1=CN2C(=C1)CCCC2	Z1262521236	1	148.184	0	2	1.5114	0	22.0
[?R?]C(=O)c1c(N2CCCC2)ccc(c1)C	Z992340278	1	188.249	0	2	2.28222	0	20.31
[?R?]C(=O)c1c(N2CCCC2)cccc1	Z2895181184	1	174.222	0	2	1.9738	0	20.31
[?R?]C(=O)c1c(N2CCCC2)cncc1	Z1198162092	1	175.21	0	3	1.3688	0	33.2
[?R?]C(=O)C1=C(N2C(=CN=C2)C=C1)C	Z1587204376	1	159.167	0	3	1.32972	0	34.89
[?R?]C(=O)C1=CN2C(=CN=C2)C=C1	Z1198306508	1	145.141	0	3	1.0213	0	34.89
[?R?]C(=O)C1=CN2C(=NC(=C2)C3CC3)C=C1	Z1172089075	1	185.205	0	3	1.8987	1	34.89
[?R?]C(=O)C1=C(N2C(=NC=C2C=C1)C3CC3)C	Z1606764623	1	199.232	0	3	2.20712	1	34.89
[?R?]C(=O)C1=CN2C(=NC=C2C=C1)C	Z1198306509	1	159.167	0	3	1.32972	0	34.89
[?R?]C(=O)C1=CN2C(=NC=C2)C=C1	Z825455558	1	145.141	0	3	1.0213	0	34.89
[?R?]C(=O)c1c(N2C=NC=C2)ccc(c1)C	Z992339404	1	185.205	0	3	1.86772	0	34.89
[?R?]C(=O)c1c(N2C=NC=C2)ccc(F)c1	Z415637832	1	189.168	0	3	1.6984	0	34.89
[?R?]C(=O)C1=CN2C(=NC(=C2)C(F)(F)F)C=C1	Z825455554	1	213.138	0	3	2.0401	0	34.89
[?R?]C(=O)C1=CN2C(=NN=C2C3CC3)C=C1	Z979739070	1	186.193	0	4	1.2937	1	47.78
[?R?]C(=O)C1=CN2C(=NN=C2C(C)(C)C)C=C1	Z979739090	1	202.236	0	4	1.7138	1	47.78
[?R?]C(=O)C1=CN2C(=NN=C2C(F)F)C=C1	Z979738982	1	196.136	0	4	1.3539	0	47.78
[?R?]C(=O)c1c(N2N=C(C=C2)C3CC3)cccc1	Z991546930	1	211.243	0	3	2.4367	1	34.89
[?R?]C(=O)c1c(N2N=CC=C2)cccc1	Z316122464	1	171.178	0	3	1.5593	0	34.89
[?R?]C(=O)c1c(N2N=C(C=C2)C)cccc1	Z316174662	1	185.205	0	3	1.86772	0	34.89
[?R?]C(=O)c1c(N2N=CC=C2)ccc(F)c1	Z415637822	1	189.168	0	3	1.6984	0	34.89
[?R?]C(=O)C1=C(N2N=C(C=C2N=C1)C)C	Z234808472	1	174.182	0	4	1.03314	0	47.78
[?R?]C(=O)C1=C(N2N=CC=C2N=C1)C(F)F	Z1263738396	1	196.136	0	4	1.3539	0	47.78
[?R?]C(=O)c1c(N2N=CC=N2)ccc(c1)C	MC1585	1	186.193	0	4	1.26272	0	47.78
[?R?]C(=O)c1c(N2N=CN=C2)cccc1	Z335441480	1	172.166	0	4	0.9543	0	47.78
[?R?]C(=O)c1c(N2N=CN=C2)ccc(Cl)c1	Z838078150	1	206.612	0	4	1.6077	0	47.78
[?R?]C(=O)c1c(N2N=NC=C2)cccc1	Z1262517341	1	172.166	0	4	0.9543	0	47.78
[?R?]C(=O)c1c(nc2c(c1)ccc(c2)C)C	Z57001655	1	184.217	0	2	2.53864	0	29.96
[?R?]C(=O)c1c(nc2c(c1)cc(cc2)C)C	Z57080378	1	184.217	0	2	2.53864	0	29.96
[?R?]C(=O)c1c(nc2c(c1)cccc2)C	Z57080376	1	170.19	0	2	2.23022	0	29.96
[?R?]C(=O)c1cnc2c(c1)cccc2	Z838909446	1	156.163	0	2	1.9218	0	29.96
[?R?]C(=O)c1c(nc2c(c1C)cccc2)COC	Z227825838	1	214.243	0	3	2.37662	2	39.19
[?R?]C(=O)c1c(nc2c(c1C)cccc2)C	Z94601376	1	184.217	0	2	2.53864	0	29.96
[?R?]C(=O)c1c(nc2c(c1)ccc(F)c2)C	Z57065721	1	188.18	0	2	2.36932	0	29.96
[?R?]C(=O)c1c(nc2c(c1)ccc(OC)c2)C	Z57001654	1	200.216	0	3	2.23882	0	39.19
[?R?]C(=O)c1cnc2c(c1)ccnc2	Z1198306966	1	157.151	0	3	1.3168	0	42.85
[?R?]C(=O)C1=CN(c2cc(c(cc2)C)C)C(=O)C=C1	Z854062422	1	226.254	0	3	2.14134	0	39.07
[?R?]C(=O)C1=C(N(c2ccccc2)C(=O)C=C1C)C	Z414325122	1	226.254	0	3	2.14134	0	39.07
[?R?]C(=O)c1cnc2c(cc(F)cc2)c1	Z1198177401	1	174.154	0	2	2.0609	0	29.96
[?R?]C(=O)C1=CN(c2ccc(F)cc2)C(=O)C=C1	Z854062362	1	216.19	0	3	1.6636	0	39.07
[?R?]C(=O)C1=CN(c2cc(Cl)ccc2)C(=O)C=C1	Z854062344	1	232.645	0	3	2.1779	0	39.07
[?R?]C(=O)c1c(nc2c(cc(OC)cc2)c1)C	Z57080380	1	200.216	0	3	2.23882	0	39.19
[?R?]C(=O)C1=CN(c2cc(F)ccc2)C(=O)C=C1	Z854062346	1	216.19	0	3	1.6636	0	39.07
[?R?]C(=O)C1CN(c2c(C#N)cccc2)C1	Z1217192351	1	185.205	0	3	1.06788	1	44.1
[?R?]C(=O)c1cnc2c(F)cc(cc2c1)C	Z1723815253	1	188.18	0	2	2.36932	0	29.96
[?R?]C(=O)c1c(nc2c(F)cccc2c1)C	Z2379804654	1	188.18	0	2	2.36932	0	29.96
[?R?]C(=O)c1cnc2c(F)cccc2c1	Z1198312127	1	174.154	0	2	2.0609	0	29.96
[?R?]C(=O)C1=CN(c2c(F)cccc2)C(=O)C=C1	Z854062374	1	216.19	0	3	1.6636	0	39.07
[?R?]C(=O)c1cnc2c(F)ccc(F)c2c1	Z1509597901	1	192.144	0	2	2.2	0	29.96
[?R?]C(=O)c1cnc2c(nccc2)c1	Z1201626966	1	157.152	0	3	1.3168	0	42.85
[?R?]C(=O)C1=C(N(c2cnccc2)C(=C1)C)C	Z239549294	1	199.232	0	3	2.17614	0	34.89
[?R?]C(=O)c1c(nc2c(N(N=C2)C)c1)C(F)F	Z3396769475	1	210.162	0	4	1.5929	0	47.78
[?R?]C(=O)C1=C(N(C=2C=NN(C2)C)C(=C1)C)C	Z431527926	1	202.236	0	4	1.51464	0	39.82
[?R?]C(=O)c1cnc2c(OC=C2)c1	Z1201627083	1	146.125	0	3	1.5148	0	43.1
[?R?]C(=O)C1=CN(c2c(OC)ccc(c2)C)C(=O)C=C1	Z854062580	1	242.253	0	4	1.84152	0	48.3
[?R?]C(=O)C1=CN(c2c(OC)cccc2)C(=O)C=C1	Z854062500	1	228.226	0	4	1.5331	0	48.3
[?R?]C(=O)c1cnc2c(SC=C2)c1	Z1202210170	1	162.191	0	2	1.9833	0	29.96
[?R?]C(=O)C1=C(N(c2ncccc2)C(=C1)C)C	Z239549256	1	199.232	0	3	2.17614	0	34.89
[?R?]C(=O)C1=C(N(c2ncccn2)C(=C1)C)C	Z316174602	1	200.22	0	4	1.57114	0	47.78
[?R?]C(=O)c1cnc2N(N=Cc2c1)C3CCCC3	Z240124188	1	214.247	0	4	2.2334	1	47.78
[?R?]C(=O)c1cnc2N(N=C(c2c1)C)c3ccccc3	Z235362717	1	236.253	0	4	2.41592	0	47.78
[?R?]C(=O)c1cnc2N(N=C(c2c1)C(C)(C)C)C	Z240124222	1	216.263	0	4	1.9528	1	47.78
[?R?]C(=O)c1c(nc2N(N=Cc2c1)C(C)C)C	Z169506464	1	202.236	0	4	2.00762	1	47.78
[?R?]C(=O)c1cnc2N(N=Cc2c1)CC(C)C	Z240124208	1	202.236	0	4	1.7743	2	47.78
[?R?]C(=O)c1cnc2N(N=Cc2c1)C(C)C	Z212171860	1	188.209	0	4	1.6992	1	47.78
[?R?]C(=O)c1c(nc2N(N=C(c2c1)C)C)C	Z339391774	1	188.209	0	4	1.27214	0	47.78
[?R?]C(=O)c1c(nc2N(N=Cc2c1)CC)C	Z381661796	1	188.209	0	4	1.44662	1	47.78
[?R?]C(=O)C=1C(=NC=2N(N=CC2)C1C)C	Z1526685031	1	174.182	0	4	1.03314	0	47.78
[?R?]C(=O)c1cnc2N(N=C(c2c1)C)C	Z235344349	1	174.182	0	4	0.96372	0	47.78
[?R?]C(=O)c1cnc2N(N=Cc2c1)[C@@H](C3CC3)C	Z240124182	1	214.247	0	4	2.0893	2	47.78
[?R?]C(=O)c1cnc2N(N=Cc2c1)[C@H](CC)C	Z240124190	1	202.236	0	4	2.0893	2	47.78
[?R?]C(=O)C1=C(N(C2=NN(C=C2)C)C(=C1)C)C	Z558509820	1	202.236	0	4	1.51464	0	39.82
[?R?]C(=O)C1=C(N(C2=NOC=C2)C(=C1)C)C	Z1037531944	1	189.193	0	4	1.76914	0	48.03
[?R?]C(=O)C1=C(N(C2=NOC(=C2)C)C(=C1)C)C	Z90667564	1	203.22	0	4	2.07756	0	48.03
[?R?]C(=O)c1cnc2SC=Cc2c1	Z1258977853	1	162.191	0	2	1.9833	0	29.96
[?R?]C(=O)C1=C(N(C=2SC=CN2)C(=C1)C)C	Z239549286	1	205.259	0	3	2.23764	0	34.89
[?R?]C(=O)c1cnc2SN=C(c2c1)C	Z283726940	1	177.206	0	3	1.68672	0	42.85
[?R?]C(=O)C1=C(N(C=C1)C2CC2)C	Z1813130067	1	148.184	0	2	1.81842	1	22.0
[?R?]C(=O)C1=C(N(C=C1)CC2CC2)C	Z1977914033	1	162.211	0	2	1.89352	2	22.0
[?R?]C(=O)C1=C(N(C(=C1)C)C2CC2)C	Z89283956	1	162.211	0	2	2.12684	1	22.0
[?R?]C(=O)C1=C(N(C=C1)C)C2CCC2	Z2210965929	1	162.211	0	2	1.9796	1	22.0
[?R?]C(=O)C1=C(N(C=C1)C)c2ccccc2	Z1509526467	1	184.217	0	2	2.3791	0	22.0
[?R?]C(=O)C1=C(N(C(=C1)C)C2CCOCC2)C	Z440608010	1	206.263	0	3	2.14344	1	31.23
[?R?]C(=O)C1=C(N(C(=C1)C)CC2CC2)C	Z239549284	1	176.238	0	2	2.20194	2	22.0
[?R?]C(=O)C1=C(N(C(=C1)C)Cc2ccncc2)C	Z359353804	1	213.259	0	3	2.23524	2	34.89
[?R?]C(=O)C1=C(N(C(=C1)C)Cc2ncccc2)C	Z240089818	1	213.259	0	3	2.23524	2	34.89
[?R?]C(=O)C1=C(N(C(=C1)C)CC=2OC=CC2)C	Z90661002	1	202.232	0	3	2.43324	2	35.14
[?R?]C(=O)C1=C(N(C=C1)C(C)C)C	Z1813188619	1	150.2	0	2	2.06442	1	22.0
[?R?]C(=O)C1=C(N(C(=C1)C)CC)C	Z94602020	1	150.2	0	2	1.81184	1	22.0
[?R?]C(=O)C1=C(N(C=C1)C)CC	Z2128353892	1	136.173	0	2	1.2745	1	22.0
[?R?]C(=O)C1=C(N(C(=C1)C)C)C	Z56792153	1	136.173	0	2	1.32894	0	22.0
[?R?]C(=O)C1=C(N(C(=C1)C)[C@H]2COCCC2)C	Z1126744915	1	206.263	0	3	2.14344	1	31.23
[?R?]C(=O)[C@@]1(C#N)Cc2c(cccc2)CC1	Z1310728699	1	184.217	0	2	1.75868	1	40.86
[?R?]C(=O)c1cncc(c1)C2CC2	Z992239762	1	146.168	0	2	1.646	1	29.96
[?R?]C(=O)c1c(nccc1)C=2C=NN(C2)C	Z2685925242	1	186.193	0	4	1.1691	0	47.78
[?R?]C(=O)c1cncc(c1)C=2C=NN(C2)C	Z825019240	1	186.193	0	4	1.1691	0	47.78
[?R?]C(=O)c1cnc(cc1)C=2N=CSC2	Z1269201778	1	189.216	0	3	1.8921	0	42.85
[?R?]C(=O)c1c(nc(cc1)C=2OC=CC2)C	Z995001768	1	186.189	0	3	2.33702	0	43.1
[?R?]C(=O)c1cnc(cc1)C2(OC)CCOCC2	Z3247777510	1	220.247	0	4	1.4207	2	48.42
[?R?]C(=O)c1c(nc(cc1)C(C)C)CC	Z2216303069	1	176.238	0	2	2.4544	2	29.96
[?R?]C(=O)c1c(nccc1)C(F)(F)F	Z255150388	1	174.101	0	2	1.7874	0	29.96
[?R?]C(=O)c1cnc(cc1)C(F)F	Z1255375051	1	156.111	0	2	1.7062	0	29.96
[?R?]C(=O)c1c(nccc1)N2c3c(N=C2)cccc3	Z71176950	1	222.226	0	4	2.1075	0	47.78
[?R?]C(=O)c1c(nccc1)N2CCCCC2	Z71176766	1	189.237	0	3	1.7589	0	33.2
[?R?]C(=O)c1c(nccc1)N2C=NC=C2	Z71178151	1	172.166	0	4	0.9543	0	47.78
[?R?]C(=O)c1c(nccc1)N2N=CC=C2	Z240114856	1	172.166	0	4	0.9543	0	47.78
[?R?]C(=O)c1cncc(c2cc3c(OCC3)cc2)c1	Z825019220	1	224.238	0	3	2.3705	0	39.19
[?R?]C(=O)c1cncc(c2ccc(OC)cc2)c1	Z825018916	1	212.227	0	3	2.4442	0	39.19
[?R?]C(=O)c1c(N(C)C)c2c(nc1)cccc2	Z803237144	1	199.232	0	3	1.9878	0	33.2
[?R?]C(=O)c1cncc(Cl)c1	Z972756276	1	140.549	0	2	1.422	0	29.96
[?R?]C(=O)c1cncc(OC(C)C)c1	Z1160904376	1	164.183	0	3	1.5558	1	39.19
[?R?]C(=O)c1cnc(N2c3c(N=C2)cccc3)cc1	Z271005800	1	222.226	0	4	2.1075	0	47.78
[?R?]C(=O)c1cnc(N2CCCC2)cc1	Z1259161949	1	175.21	0	3	1.3688	0	33.2
[?R?]C(=O)c1cnc(N2CCC(CC2)C)cc1	Z330796012	1	203.264	0	3	2.0049	0	33.2
[?R?]C(=O)c1cnc(N2CCCCCC2)cc1	Z2327570072	1	203.264	0	3	2.149	0	33.2
[?R?]C(=O)c1cnc(N2C=NC=C2)cc1	Z235348163	1	172.166	0	4	0.9543	0	47.78
[?R?]C(=O)c1cnc(N2C(=NC=C2)C)cc1	Z240114862	1	186.193	0	4	1.26272	0	47.78
[?R?]C(=O)c1cnc(N2N=CC=C2)cc1	Z235344797	1	172.166	0	4	0.9543	0	47.78
[?R?]C(=O)c1cnc(N2N=C(C=C2C)C)cc1	Z240114874	1	200.22	0	4	1.57114	0	47.78
[?R?]C(=O)c1c(ncnc1)C2CC2	Z851012270	1	147.156	0	3	1.041	1	42.85
[?R?]C(=O)c1c(nc(nc1)c2ccccc2)C	Z851011360	1	197.216	0	3	2.13902	0	42.85
[?R?]C(=O)c1cnc(nc1)c2c(Cl)cccc2	Z274575504	1	217.634	0	3	2.484	0	42.85
[?R?]C(=O)c1cnc(nc1)c2c(OC)cccc2	Z1013716308	1	213.215	0	4	1.8392	0	52.08
[?R?]C(=O)c1cnc(N(C)C)c(Cl)c1	Z330799454	1	183.617	0	3	1.488	0	33.2
[?R?]C(=O)C1CN(C(=O)C2CCCCC2)C1	Z1217190806	1	194.252	0	3	1.0985	2	37.38
[?R?]C(=O)[C@]1(CN(C(=O)c2ccccc2)CCC1)C	Z1095276022	1	230.285	0	3	2.0023	1	37.38
[?R?]C(=O)[C@]1(CN(C(=O)c2cc(F)c(cc2)C)CC1)C	Z1095313900	1	248.276	0	3	2.05972	1	37.38
[?R?]C(=O)[C@]1(CN(C(=O)c2c(F)cc(cc2)C)CC1)C	Z1392948728	1	248.276	0	3	2.05972	1	37.38
[?R?]C(=O)[C@]1(CN(C(=O)c2c(F)cc(Cl)cc2)CC1)C	Z1095314046	1	268.694	0	3	2.4047	1	37.38
[?R?]C(=O)[C@]1(CN(C(=O)C=2OC(=CC2)C)CC1)C	Z1095314232	1	220.247	0	4	1.51362	1	50.52
[?R?]C(=O)[C@]1(CN(C(=O)C=2OC(=CC2C)C)CC1)C	Z1445591040	1	234.273	0	4	1.82204	1	50.52
[?R?]C(=O)C1=CN(C(=O)C=C1)Cc2c(Cl)cccc2	Z169914030	1	246.672	0	3	2.237	2	39.07
[?R?]C(=O)c1c(N(C(=O)C)C)cccc1	Z220639108	1	176.194	0	3	1.3563	0	37.38
[?R?]C(=O)c1cnc(OC(C)(C)C)cc1	Z362798962	1	178.21	0	3	1.9459	1	39.19
[?R?]C(=O)c1cnc(OC(C)C)c(Cl)c1	Z285179436	1	198.628	0	3	2.2092	1	39.19
[?R?]C(=O)c1c(N(C(=O)C)C)c(F)ccc1	Z916919192	1	194.184	0	3	1.4954	0	37.38
[?R?]C(=O)c1c(nc(OC)nc1)C(F)(F)F	Z1509687249	1	205.115	0	4	1.191	0	52.08
[?R?]C(=O)C=1C(=NN2C1C=CC=C2C)C	Z1255437380	1	173.194	0	3	1.63814	0	34.89
[?R?]C(=O)C=1C(=NN(C1)C2CC2)C(F)F	Z2831879621	1	185.152	0	3	1.8426	1	34.89
[?R?]C(=O)C1=C(N(N=C1)C2CCCC2)CC	Z1824482323	1	191.253	0	3	2.2476	2	34.89
[?R?]C(=O)C1=C(N(N=C1)C2CCCC2)C	Z802542436	1	177.226	0	3	1.99362	1	34.89
[?R?]C(=O)C=1C=NN(C1)C2CCCC2	Z802542424	1	163.199	0	3	1.6852	1	34.89
[?R?]C(=O)C1=C(N(N=C1)c2ccccc2)C3CC3	Z317040218	1	211.243	0	3	2.4367	1	34.89
[?R?]C(=O)C1=C(N(N=C1)c2ccc(cc2)C)CC	Z324553606	1	213.259	0	3	2.43012	1	34.89
[?R?]C(=O)C1=C(N(N=C1)c2cc(ccc2)C)CC	Z324553610	1	213.259	0	3	2.43012	1	34.89
[?R?]C(=O)C1=C(N(N=C1)c2c(cccc2)C)CC	Z335447644	1	213.259	0	3	2.43012	1	34.89
[?R?]C(=O)C1=C(N(N=C1)c2cc(ccc2)C)C	Z235361367	1	199.232	0	3	2.17614	0	34.89
[?R?]C(=O)C1=C(N(N=C1)c2ccc(cc2)C)C	Z241107252	1	199.232	0	3	2.17614	0	34.89
[?R?]C(=O)C1=C(N(N=C1)c2c(cccc2)C)C	Z285165516	1	199.232	0	3	2.17614	0	34.89
[?R?]C(=O)C1=C(N(N=C1)c2ccccc2)CC	Z320118386	1	199.232	0	3	2.1217	1	34.89
[?R?]C(=O)C1=C(N(N=C1)c2ccccc2)C(F)(F)F	Z199535914	1	239.175	0	3	2.5781	0	34.89
[?R?]C(=O)C1=C(N(N=C1)c2ccccc2)C(F)F	Z1033285254	1	221.185	0	3	2.4969	0	34.89
[?R?]C(=O)C1=C(N(N=C1)c2ccccc2)C	Z57111831	1	185.205	0	3	1.86772	0	34.89
[?R?]C(=O)C1=C(N(N=C1)C2CCCCC2)C	Z802543026	1	191.253	0	3	2.38372	1	34.89
[?R?]C(=O)C=1C=NN(C1)C2CCCCC2	Z802543014	1	177.226	0	3	2.0753	1	34.89
[?R?]C(=O)C1=C(N(N=C1)c2ccc(Cl)cc2)C	Z235340047	1	219.65	0	3	2.52112	0	34.89
[?R?]C(=O)C1=C(N(N=C1)c2ccc(F)cc2)CC	Z335447548	1	217.222	0	3	2.2608	1	34.89
[?R?]C(=O)C1=C(N(N=C1)c2ccc(F)cc2)C	Z235361941	1	203.195	0	3	2.00682	0	34.89
[?R?]C(=O)C1=C(N(N=C1)c2cc(Cl)ccc2)C	Z316087602	1	219.65	0	3	2.52112	0	34.89
[?R?]C(=O)C1=C(N(N=C1)c2c(Cl)cccc2)C	Z415742500	1	219.65	0	3	2.52112	0	34.89
[?R?]C(=O)C1=C(N(N=C1)c2ccncc2)C(F)F	Z1033285326	1	222.173	0	4	1.8919	0	47.78
[?R?]C(=O)C1=C(N(N=C1)c2ccncc2)C	Z431560318	1	186.193	0	4	1.26272	0	47.78
[?R?]C(=O)C=1C(=NN(C1)C2CCOCC2)C	Z1229992336	1	193.225	0	4	1.23002	1	44.12
[?R?]C(=O)C1=C(N(N=C1)C2CCOCC2)C	Z1229993451	1	193.225	0	4	1.23002	1	44.12
[?R?]C(=O)C1=C(N(N=C1)c2c(F)cccc2)C	Z235344937	1	203.195	0	3	2.00682	0	34.89
[?R?]C(=O)C1=C(N(N=C1)c2c(F)cc(F)cc2)C	Z237521266	1	221.185	0	3	2.14592	0	34.89
[?R?]C(=O)C1=C(N(N=C1)c2c(OC)cccc2)C	Z1080445176	1	215.231	0	4	1.87632	0	44.12
[?R?]C(=O)C1=C(N(N=C1)c2ncccc2)C(C)C	Z335447614	1	214.247	0	4	2.0777	1	47.78
[?R?]C(=O)C1=C(N(N=C1)c2ncccc2)CC	Z335447612	1	200.22	0	4	1.5167	1	47.78
[?R?]C(=O)C1=C(N(N=C1)c2ncc(cc2)C(F)(F)F)C	Z235345359	1	254.19	0	4	2.28152	0	47.78
[?R?]C(=O)C1=C(N(N=C1)c2ncccc2)C(F)(F)F	Z241107286	1	240.163	0	4	1.9731	0	47.78
[?R?]C(=O)C1=C(N(N=C1)c2ncccc2Cl)C(F)(F)F	Z1147230202	1	274.609	0	4	2.6265	0	47.78
[?R?]C(=O)C1=C(N(N=C1)c2ncccc2Cl)C(F)F	Z1148267343	1	256.618	0	4	2.5453	0	47.78
[?R?]C(=O)C1=C(N(N=C1)c2ncccc2)C	Z241107284	1	186.193	0	4	1.26272	0	47.78
[?R?]C(=O)C=1C(=NN(C1)C)C=2c3c(OC2)cccc3	Z785812168	1	225.226	0	4	2.5203	0	48.03
[?R?]C(=O)C=1C(=NN(C1)C)C2CC2	Z1198165064	1	149.172	0	3	0.9845	1	34.89
[?R?]C(=O)C1=C(N(N=C1)C)C2CC2	Z359317788	1	149.172	0	3	0.9845	1	34.89
[?R?]C(=O)C=1C(=NN(C1)C)C2CCC2	Z1504681185	1	163.199	0	3	1.3746	1	34.89
[?R?]C(=O)C1=C(N(N=C1)C)C2CCC2	Z2310693585	1	163.199	0	3	1.3746	1	34.89
[?R?]C(=O)C=1C=NN(C1)Cc2ccc(cc2)C	Z425432610	1	199.232	0	3	1.92682	2	34.89
[?R?]C(=O)C=1C=NN(C1)Cc2cc(ccc2)C	Z431977844	1	199.232	0	3	1.92682	2	34.89
[?R?]C(=O)C=1C=NN(C1)Cc2ccccc2	Z104341182	1	185.205	0	3	1.6184	2	34.89
[?R?]C(=O)C=1C(=NN(C1)C)c2ccccc2	Z381389804	1	185.205	0	3	1.7741	0	34.89
[?R?]C(=O)C=1C(=NN(C1)C)C2CCCCC2	Z448247884	1	191.253	0	3	2.1548	1	34.89
[?R?]C(=O)C1=C(N(N=C1)C)c2ccccc2	Z808584750	1	185.205	0	3	1.7741	0	34.89
[?R?]C(=O)C=1C=NN(C1)Cc2ccc(Cl)cc2	Z431977998	1	219.65	0	3	2.2718	2	34.89
[?R?]C(=O)C=1C(=NN(C1)Cc2cc(Cl)ccc2)C	Z1117908201	1	233.677	0	3	2.58022	2	34.89
[?R?]C(=O)C=1C=NN(C1)Cc2cc(Cl)ccc2	Z431977888	1	219.65	0	3	2.2718	2	34.89
[?R?]C(=O)C=1C=NN(C1)Cc2c(Cl)cccc2	Z168876626	1	219.65	0	3	2.2718	2	34.89
[?R?]C(=O)C=1C(=NN(C1)C)c2c(Cl)cccc2	Z381389790	1	219.65	0	3	2.4275	0	34.89
[?R?]C(=O)C=1C(=NN(C1)C)c2ccncc2	Z381389776	1	186.193	0	4	1.1691	0	47.78
[?R?]C(=O)C=1C(=NN(C1C)C2CCOCC2)C	Z1178489437	1	207.252	0	4	1.53844	1	44.12
[?R?]C(=O)C1=C(N(N=C1)CC2CCOCC2)C	Z1229993416	1	207.252	0	4	1.30512	2	44.12
[?R?]C(=O)C=1C(=NN(C1)C)C2CCOCC2	Z2379579080	1	193.225	0	4	1.0011	1	44.12
[?R?]C(=O)C=1C(=NN(C1)C)c2c(F)cc(F)cc2	Z381389692	1	221.185	0	3	2.0523	0	34.89
[?R?]C(=O)C=1C(=NN(C1)C)c2cnccc2	Z381389774	1	186.193	0	4	1.1691	0	47.78
[?R?]C(=O)C=1C(=NN(C1)C)C=2C=NN(C2)CC	Z871789144	1	203.224	0	5	0.9905	1	52.71
[?R?]C(=O)C=1C(=NN(C1)C)c2c(OC)cccc2	Z381389788	1	215.231	0	4	1.7827	0	44.12
[?R?]C(=O)C=1C(=NN(C1)CC)C2CC2	Z1198165066	1	163.199	0	3	1.4674	2	34.89
[?R?]C(=O)C1=C(N(N=C1)CC)C2CC2	Z802540774	1	163.199	0	3	1.4674	2	34.89
[?R?]C(=O)C=1C(=NN(C1C)Cc2ccc(cc2)C)C	Z90123572	1	227.286	0	3	2.54366	2	34.89
[?R?]C(=O)C1=C(N(N=C1)C)Cc2ccccc2	Z1508990529	1	199.232	0	3	1.6979	2	34.89
[?R?]C(=O)C1=C(N(N=C1)CC)c2ccccc2	Z808584816	1	199.232	0	3	2.257	1	34.89
[?R?]C(=O)C=1C(=NN(C1)CC)C2CCOCC2	Z2379579082	1	207.252	0	4	1.484	2	44.12
[?R?]C(=O)C=1C(=NN(C1)CC)C=2C=NN(C2)C	Z871789274	1	203.224	0	5	0.9905	1	52.71
[?R?]C(=O)C1=C(N(N=C1)C(C)C)C2CC2	Z802539838	1	177.226	0	3	2.0284	2	34.89
[?R?]C(=O)C=1C(=NN(C1C)C(C)(C)C)C	Z281776224	1	179.242	0	3	1.94194	1	34.89
[?R?]C(=O)C1=C(N(N=C1)C(C)(C)C)CC	Z440623154	1	179.242	0	3	1.8875	2	34.89
[?R?]C(=O)C1=C(N(N=C1)C(C)(C)C)C(F)(F)F	Z281776236	1	219.185	0	3	2.3439	1	34.89
[?R?]C(=O)C1=C(N(N=C1)C(C)(C)C)C	Z281776234	1	165.215	0	3	1.63352	1	34.89
[?R?]C(=O)C=1C(=NN(C1)C(C)(C)C)C	Z381388952	1	165.215	0	3	1.63352	1	34.89
[?R?]C(=O)C=1C(=NN(C1)C)C(C)(C)C	Z381389672	1	165.215	0	3	1.4046	1	34.89
[?R?]C(=O)C1=C(N(N=C1)CC(C)C)C	Z381559352	1	165.215	0	3	1.53452	2	34.89
[?R?]C(=O)C=1C(=NN(C1)CC)C(C)C	Z802541132	1	165.215	0	3	1.7134	2	34.89
[?R?]C(=O)C1=C(N(N=C1)C(C)C)C(F)(F)F	Z802539830	1	205.158	0	3	2.1698	1	34.89
[?R?]C(=O)C=1C(=NN(C1C)CC)C	Z275169806	1	151.188	0	3	1.20684	1	34.89
[?R?]C(=O)C1=C(N(N=C1)C)C(C)C	Z359317796	1	151.188	0	3	1.2305	1	34.89
[?R?]C(=O)C=1C(=NN(C1)C)C(C)C	Z381389736	1	151.188	0	3	1.2305	1	34.89
[?R?]C(=O)C=1C=NN(C1)CC(C)C	Z381559328	1	151.188	0	3	1.2261	2	34.89
[?R?]C(=O)C1=C(N(N=C1)C(C)C)C	Z802539828	1	151.188	0	3	1.45942	1	34.89
[?R?]C(=O)C=1C(=NN(C1)C(C)C)C	Z802540076	1	151.188	0	3	1.45942	1	34.89
[?R?]C(=O)C1=C(N(N=C1)CC)CC	Z802540770	1	151.188	0	3	1.1524	2	34.89
[?R?]C(=O)C=1C(=NN(C1)CC)C(F)(F)F	Z1269162818	1	191.131	0	3	1.6088	1	34.89
[?R?]C(=O)C1=C(N(N=C1)CC)C(F)(F)F	Z802540766	1	191.131	0	3	1.6088	1	34.89
[?R?]C(=O)C=1C(=NN(C1C)C)C(F)F	Z3388298542	1	173.141	0	3	1.35312	0	34.89
[?R?]C(=O)C=1C=NN(C1)C(C)C	Z337709432	1	137.161	0	3	1.151	1	34.89
[?R?]C(=O)C=1C=NN(C1)CCC	Z431977880	1	137.161	0	3	0.9801	2	34.89
[?R?]C(=O)C1=C(N(N=C1)C)C(F)(F)F	Z359317812	1	177.105	0	3	1.1259	0	34.89
[?R?]C(=O)C=1C(=NN(C1)C)C(F)(F)F	Z425364396	1	177.105	0	3	1.1259	0	34.89
[?R?]C(=O)C1=C(N(N=C1)C)C(F)F	Z1033285290	1	159.115	0	3	1.0447	0	34.89
[?R?]C(=O)C=1C(=NN(C1)C)C(F)F	Z1255391769	1	159.115	0	3	1.0447	0	34.89
[?R?]C(=O)C=1C(=NN(C1)C)[C@H]2[C@@H]3C[C@H](C2)CC3	Z2289717573	1	203.264	0	3	2.0107	1	34.89
[?R?]C(=O)C1=C(N(N=C1C)C)N2C(=NC=C2)CC	Z816045570	1	217.251	0	5	1.16362	1	52.71
[?R?]C(=O)C=1C(=NN(C1C(F)F)CC)C(F)(F)F	Z1259400714	1	241.138	0	3	2.5464	1	34.89
[?R?]C(=O)C=1C(=NN(C1C(F)F)CC)C	Z1259400459	1	187.168	0	3	1.83602	1	34.89
[?R?]C(=O)C=1C(=NN(C1C(F)F)C)C	Z1259400448	1	173.141	0	3	1.35312	0	34.89
[?R?]C(=O)C=1C(=NN(C1C(F)(F)F)CC)C	Z1259400310	1	205.158	0	3	1.91722	1	34.89
[?R?]C(=O)C=1C(=NN(C1C(F)(F)F)C)C(F)(F)F	Z1259400704	1	245.102	0	3	2.1447	0	34.89
[?R?]C(=O)C=1C(=NN(C1C(F)(F)F)C)C	Z1259400299	1	191.131	0	3	1.43432	0	34.89
[?R?]C(=O)C=1C=NN(C1)C(F)F	Z1041196404	1	145.088	0	3	0.9652	0	34.89
[?R?]C(=O)C1=C(N(N=C1)[C@H]2COCCC2)C(F)(F)F	Z1761437878	1	247.195	0	4	1.9404	1	44.12
[?R?]C(=O)C1=C(N(N=C1)[C@H](C(C)C)C)C	Z2301601279	1	179.242	0	3	2.09552	2	34.89
[?R?]C(=O)C1=C(N(N=C1)[C@H](CC)C)C	Z802546130	1	165.215	0	3	1.84952	2	34.89
[?R?]C(=O)C1=C(N(N=C1)C)N2C(=CC=C2C)C	Z295884080	1	202.236	0	4	1.51464	0	39.82
[?R?]C(=O)C=1C(=NN(c2ccccc2)C1C)C	Z56943811	1	199.232	0	3	2.17614	0	34.89
[?R?]C(=O)C=1C(=NN(c2ccccc2)C1)C	Z228581550	1	185.205	0	3	1.86772	0	34.89
[?R?]C(=O)C=1C=NN(c2ccccc2)C1	Z99601182	1	171.178	0	3	1.5593	0	34.89
[?R?]C(=O)C=1C=NN(c2c(cccc2)C)C1	Z317041834	1	185.205	0	3	1.86772	0	34.89
[?R?]C(=O)C=1C(=NN(c2ccc(Cl)cc2)C1)C	Z228581426	1	219.65	0	3	2.52112	0	34.89
[?R?]C(=O)C=1C=NN(c2ccc(Cl)cc2)C1	Z317041798	1	205.623	0	3	2.2127	0	34.89
[?R?]C(=O)C=1C(=NN(c2ccc(F)cc2)C1C)C	Z94598002	1	217.222	0	3	2.31524	0	34.89
[?R?]C(=O)C=1C(=NN(c2ccc(F)cc2)C1)C	Z228582462	1	203.195	0	3	2.00682	0	34.89
[?R?]C(=O)C=1C=NN(c2ccc(F)cc2)C1	Z317041810	1	189.168	0	3	1.6984	0	34.89
[?R?]C(=O)C=1C=NN(c2cc(Cl)ccc2)C1	Z317041840	1	205.623	0	3	2.2127	0	34.89
[?R?]C(=O)C=1C(=NN(c2cc(F)ccc2)C1)C	Z825723370	1	203.195	0	3	2.00682	0	34.89
[?R?]C(=O)C=1C=NN(c2c(Cl)cccc2)C1	Z415742418	1	205.623	0	3	2.2127	0	34.89
[?R?]C(=O)C=1C=NN(c2ccncc2)C1	Z431560174	1	172.166	0	4	0.9543	0	47.78
[?R?]C(=O)C=1C=NN(c2c(F)cccc2)C1	Z317041824	1	189.168	0	3	1.6984	0	34.89
[?R?]C(=O)C=1C(=NN(c2c(F)cc(F)cc2)C1C)C	Z239550132	1	235.212	0	3	2.45434	0	34.89
[?R?]C(=O)C=1C=NN(c2c(F)cc(F)cc2)C1	Z317041802	1	207.159	0	3	1.8375	0	34.89
[?R?]C(=O)C=1C=NN(c2ncccc2)C1	Z317041818	1	172.166	0	4	0.9543	0	47.78
[?R?]C(=O)C=1C=NN(C=2SC=CN2)C1	Z838906074	1	178.194	0	4	1.0158	0	47.78
[?R?]C(=O)C=1C=NN(C=2SC=C(N2)CC)C1	Z1065654114	1	206.247	0	4	1.5782	1	47.78
[?R?]C(=O)c1cnnc(c2ccccc2)c1	Z1509643865	1	183.189	0	3	1.8306	0	42.85
[?R?]C(=O)C=1C(=NOC1)C2CC2	Z1216841456	1	136.129	0	3	1.239	1	43.1
[?R?]C(=O)C=1C(=NOC1C)C2CC2	Z1198337375	1	150.156	0	3	1.54742	1	43.1
[?R?]C(=O)C=1C(=NOC1C)c2ccccc2	Z104482458	1	186.189	0	3	2.33702	0	43.1
[?R?]C(=O)C=1C(=NOC1C)c2ccc(F)cc2	Z359291934	1	204.179	0	3	2.47612	0	43.1
[?R?]C(=O)C=1C(=NOC1CC)c2ccccc2	Z1201049619	1	200.216	0	3	2.591	1	43.1
[?R?]C(=O)C=1C(=NOC1)C(F)(F)F	Z1198310561	1	164.062	0	3	1.3804	0	43.1
[?R?]C(=O)C1(COC1)CC(C)C	Z2732474168	1	141.189	0	2	1.1225	3	26.3
[?R?]C(=O)c1c(OC2CC2)cccc1	Z1255375233	1	161.179	0	2	1.9148	1	26.3
[?R?]C(=O)c1c(OC2CCC2)cccc1	Z963456798	1	175.206	0	2	2.3049	1	26.3
[?R?]C(=O)c1c(OC2CCC2)nc(cc1C)C	Z959311106	1	204.248	0	3	2.31674	1	39.19
[?R?]C(=O)C1=C(Oc2c(cccc2)C1)C	Z1262253760	1	173.19	0	2	1.9689	0	26.3
[?R?]C(=O)c1c(Oc2ccccc2)ccnc1	Z1998612721	1	198.2	0	3	2.5609	0	39.19
[?R?]C(=O)c1c(Oc2ccccc2)cncc1	Z1473284016	1	198.2	0	3	2.5609	0	39.19
[?R?]C(=O)C=1C(=O)c2c(N(C1)CC)ccc(Cl)c2	Z362624042	1	234.661	0	3	2.3618	1	39.07
[?R?]C(=O)C=1C(=O)c2c(N(C1)C)ccc(Cl)c2	Z361906374	1	220.634	0	3	1.8789	0	39.07
[?R?]C(=O)C=1C(=O)c2c(nc(cc2)C)N(C1)CC	Z104478940	1	215.231	0	4	1.41182	1	51.96
[?R?]C(=O)c1c(OC=2C=NN(C2)C)cccc1	Z1723810689	1	201.204	0	4	1.8994	0	44.12
[?R?]C(=O)C=1C(=O)c2c(OC1)cccc2	Z56899172	1	173.147	0	3	1.48	0	47.28
[?R?]C(=O)c1c(Oc2ncccc2)cccc1	Z815711428	1	198.2	0	3	2.5609	0	39.19
[?R?]C(=O)[C@@]1(COCC1)Cc2cc(Cl)ccc2	Z995182608	1	223.678	0	2	2.3626	3	26.3
[?R?]C(=O)C1=C(OC=C1C)C(C)(C)C	Z4457864929	1	165.211	0	2	2.57252	1	30.21
[?R?]C(=O)C1=C(OC=C1)C(C)C	Z1262515562	1	137.157	0	2	2.09	1	30.21
[?R?]C(=O)C1=C(OC(=C1)C)C(F)(F)F	Z1201620085	1	177.101	0	2	2.29382	0	30.21
[?R?]C(=O)C1=C(OC=C1C)C	Z1198181048	1	123.13	0	2	1.58344	0	30.21
[?R?]C(=O)C1=C(OC=C1)C(F)(F)F	Z1198163014	1	163.074	0	2	1.9854	0	30.21
[?R?]C(=O)C1=C(OC(=C1)COC)C	Z154210178	1	153.156	0	3	1.42142	2	39.44
[?R?]C(=O)c1c(OC)c2c(nc1)cccc2	Z803236350	1	186.189	0	3	1.9304	0	39.19
[?R?]C(=O)C1=COC(C=2N=C(SC2)C)=C1	Z1021461272	1	192.216	0	3	2.39852	0	43.1
[?R?]C(=O)C1=C(OCCC1)C	Z1205494283	1	125.146	0	2	1.1442	0	26.3
[?R?]C(=O)c1c(OC)cc2c(c1)cccc2	Z57044235	1	185.201	0	2	2.5354	0	26.3
[?R?]C(=O)c1c(OC)cc(cc1)C(F)(F)F	Z1436232748	1	203.138	0	2	2.401	0	26.3
[?R?]C(=O)c1c(OC)cccc1	MC896	1	135.141	0	2	1.3822	0	26.3
[?R?]C(=O)C1(COC)CCCC1	Z1251362857	1	141.189	0	2	1.2666	3	26.3
[?R?]C(=O)c1c(OCC)c(F)ccc1	Z994470774	1	167.158	0	2	1.9114	1	26.3
[?R?]C(=O)c1c(OC(C)C)nc(cc1)C(F)(F)F	Z1352968963	1	232.18	0	3	2.5746	1	39.19
[?R?]C(=O)C1=COC(Cl)=C1	Z1255365854	1	129.522	0	2	1.62	0	30.21
[?R?]C(=O)C=1C(=O)C=C(N(C1)C2CC2)C	Z1813166303	1	176.194	0	3	1.17862	1	39.07
[?R?]C(=O)c1c(OC)cnc2c1cccc2	Z1267774043	1	186.189	0	3	1.9304	0	39.19
[?R?]C(=O)c1c(OCC)nccc1C	Z1471021487	1	164.183	0	3	1.47572	1	39.19
[?R?]C(=O)c1c(OC(F)F)cccc1	Z56946844	1	171.122	0	2	1.975	0	26.3
[?R?]C(=O)c1c(OC(F)F)ccc(Cl)c1	Z381395864	1	205.567	0	2	2.6284	0	26.3
[?R?]C(=O)c1c(OC(F)F)cc(F)cc1	Z1269193495	1	189.112	0	2	2.1141	0	26.3
[?R?]C(=O)c1c(OC(F)(F)F)cccc1OC	Z2050012408	1	219.137	0	3	2.2808	0	35.53
[?R?]C(=O)c1c(OC(F)(F)F)cccc1	Z228584370	1	189.112	0	2	2.2722	0	26.3
[?R?]C(=O)c1c(OC(F)(F)F)ccc(OC)c1	Z2050004825	1	219.137	0	3	2.2808	0	35.53
[?R?]C(=O)C1=C(OC)N(N=C1)c2ccccc2	Z328679152	1	201.204	0	4	1.5679	0	44.12
[?R?]C(=O)C1(C(=O)N2Cc3c(cccc3)C2)CC1	Z963458200	1	214.243	0	3	1.3824	2	37.38
[?R?]C(=O)C1(C(=O)N2C[C@H]3[C@@H](C2)CCCC3)CC1	Z1614717121	1	220.29	0	3	1.4886	2	37.38
[?R?]C(=O)C=1C(=O)N2C(=NC1)C=CC(Cl)=C2	Z316120910	1	207.596	0	4	1.0349	0	51.96
[?R?]C(=O)C=1C(=O)N2C(SC=C2c3ccccc3)=NC1	Z316122204	1	255.275	0	4	2.11	0	51.96
[?R?]C(=O)C=1C(=O)N2C(SC(=C2C)C)=NC1	Z1203159816	1	207.231	0	4	1.05984	0	51.96
[?R?]C(=O)C1=C(ON=C1)C2CC2	Z406694026	1	136.129	0	3	1.239	1	43.1
[?R?]C(=O)C1=C(ON=C1)c2ccccc2	Z808584790	1	172.162	0	3	2.0286	0	43.1
[?R?]C(=O)C1=C(ON=C1)c2c(F)cccc2	Z1474207688	1	190.153	0	3	2.1677	0	43.1
[?R?]C(=O)C1=C(ON=C1C)C2CC2	Z1198337376	1	150.156	0	3	1.54742	1	43.1
[?R?]C(=O)C1=C(ON=C1C)c2ccccc2	Z1201050246	1	186.189	0	3	2.33702	0	43.1
[?R?]C(=O)C1=C(ON=C1C)C(C)C	Z89264866	1	152.172	0	3	1.79342	1	43.1
[?R?]C(=O)C1=C(ON=C1C)CC	Z56973555	1	138.145	0	3	1.23242	1	43.1
[?R?]C(=O)C1=C(ON=C1CC)C	Z85923398	1	138.145	0	3	1.23242	1	43.1
[?R?]C(=O)C1=C(ON=C1C)C(F)(F)F	Z1201619774	1	178.089	0	3	1.68882	0	43.1
[?R?]C(=O)C1=C(ON=C1C)C(F)F	Z1198234668	1	160.099	0	3	1.60762	0	43.1
[?R?]C(=O)C1=C(ON=C1C(F)(F)F)C(F)(F)F	Z1259399946	1	232.059	0	3	2.3992	0	43.1
[?R?]C(=O)[C@@]1(C(=O)N(CC1)C)Cc2ccccc2	Z2418421198	1	216.259	0	3	1.151	3	37.38
[?R?]C(=O)C=1C(=O)N(C=CC1)Cc2cc(ccc2)C	Z838881520	1	226.254	0	3	1.89202	2	39.07
[?R?]C(=O)C=1C(=O)N(C(=CC1C)C)CC	Z1021468896	1	178.21	0	3	1.17204	1	39.07
[?R?]C(=O)C=1C(=O)N(C=CC1)CC(F)(F)F	Z1178487615	1	204.126	0	3	1.0976	1	39.07
[?R?]C(=O)C=1C(=O)Oc2c(ccc(F)c2)C1C	Z1407794103	1	205.163	0	3	1.92752	0	47.28
[?R?]C(=O)C1=C(SC=C1)OC	Z1262517788	1	141.169	0	2	1.4437	0	26.3
[?R?]C(=O)c1c(S)cccc1	MC543	1	137.181	0	1	2.0425	0	17.07
[?R?]C(=O)C1=C(SN=C1C)C	Z1262512766	1	140.184	0	2	1.44694	0	29.96
[?R?]C(=O)c1c(S(=O)(=O)C(F)F)cccc1	Z442222628	1	219.185	0	3	2.0205	0	51.21
[?R?]C(=O)C=1N2C(=CC1)C=CC=C2	Z1255375557	1	144.152	0	2	1.6263	0	22.0
[?R?]C(=O)C=1N2C(=NC1)C=CC(=C2)C	Z1198268371	1	159.167	0	3	1.32972	0	34.89
[?R?]C(=O)C=1N2C(=NC1)C=CC=C2C	Z2432587255	1	159.167	0	3	1.32972	0	34.89
[?R?]C(=O)C=1N2C(=NC1)C=C(C=C2)C	Z3950540571	1	159.167	0	3	1.32972	0	34.89
[?R?]C(=O)C=1N2C(=NC1CC)C=CC(Cl)=C2	Z1493055871	1	207.639	0	3	2.2371	1	34.89
[?R?]C(=O)C=1N2C(=NC1)CCC[C@H]2C	Z2433121437	1	163.199	0	3	1.4674	0	34.89
[?R?]C(=O)C=1N2C(=NC1)C=C(OC)C=C2	Z1198278368	1	175.166	0	4	1.0299	0	44.12
[?R?]C(=O)C=1N2C(=NC1C(F)F)CCCC2	Z2697227988	1	199.179	0	3	1.844	0	34.89
[?R?]C(=O)C=1N2C(=NC1C(F)F)C=NC=C2	Z2696135170	1	196.136	0	4	1.3539	0	47.78
[?R?]C(=O)C=1N2C(=NC1C(F)(F)F)C=CC=C2	Z1493055688	1	213.138	0	3	2.0401	0	34.89
[?R?]C(=O)C=1N2C(=NC1C(F)(F)F)CCCC2	Z2335631476	1	217.169	0	3	1.9252	0	34.89
[?R?]C(=O)C=1N2C(=NC=C2)C=CC1	Z1463349721	1	145.141	0	3	1.0213	0	34.89
[?R?]C(=O)C=1N2C(N=CC(Cl)=C2)=NC1	Z1198268365	1	180.574	0	4	1.0697	0	47.78
[?R?]C(=O)C=1N2C(SC1)=CN=C2	Z1171979415	1	151.168	0	3	1.0828	0	34.89
[?R?]C(=O)C=1N2C(SC1)=NC=C2	Z1416159433	1	151.168	0	3	1.0828	0	34.89
[?R?]C(=O)C=1N2C(SC(=C2)C)=NC1CC	Z1269133491	1	193.248	0	3	1.95362	1	34.89
[?R?]C(=O)C=1N2C(SC=C2C)=NC1	Z1255466913	1	165.195	0	3	1.39122	0	34.89
[?R?]C(=O)C=1N2C(SC=C2)=NC1C3CC3	Z1470552103	1	191.232	0	3	1.9602	1	34.89
[?R?]C(=O)C=1N2C(SC=C2)=NC1C	Z1201621549	1	165.195	0	3	1.39122	0	34.89
[?R?]C(=O)C=1N2N=C(C=C2N=C(C1)C)C(F)(F)F	Z1263738509	1	228.152	0	4	1.74352	0	47.78
[?R?]C(=O)C=1N2N=C(C=C2N=C(C1)C)C	Z600502974	1	174.182	0	4	1.03314	0	47.78
[?R?]C(=O)C=1N2N=CC=CC2=CC1	Z1238571370	1	145.141	0	3	1.0213	0	34.89
[?R?]C(=O)C=1N2N=CC(Cl)=C2N=C(C1)C3CC3	Z1263738530	1	220.638	0	4	1.9471	1	47.78
[?R?]C(=O)C=1N2N=C(C(Cl)=C2N=C(C1)C)C	Z1263738584	1	208.627	0	4	1.68654	0	47.78
[?R?]C(=O)c1nc2c(cc1)cccc2	Z104473458	1	156.163	0	2	1.9218	0	29.96
[?R?]C(=O)c1nc2c(cc1)CCCC2	Z3052096317	1	160.195	0	2	1.6474	0	29.96
[?R?]C(=O)c1nc2c(c(c1)C)cccc2	Z57289373	1	170.19	0	2	2.23022	0	29.96
[?R?]C(=O)c1nc2c(cc1Cl)cccc2	Z1813103465	1	190.608	0	2	2.5752	0	29.96
[?R?]C(=O)C=1N(c2c(cccc2)C1Cl)C	Z382685316	1	192.624	0	2	2.5187	0	22.0
[?R?]C(=O)C=1N(c2c(cccc2)C1)C	Z57204959	1	158.179	0	2	1.8653	0	22.0
[?R?]C(=O)c1nc2c(cc(cc2)C)cc1	Z1255462212	1	170.19	0	2	2.23022	0	29.96
[?R?]C(=O)C=1N(c2ccccc2)C=NC1	Z85935414	1	171.178	0	3	1.5593	0	34.89
[?R?]C(=O)C=1N(c2c(cccc2)C(=O)C1)C	Z1508969052	1	186.189	0	3	1.2255	0	39.07
[?R?]C(=O)c1nc2c(cc(F)cc2)cc1	Z1198233893	1	174.154	0	2	2.0609	0	29.96
[?R?]C(=O)C=1N(c2ccc(F)cc2)C=NC1	Z57983007	1	189.168	0	3	1.6984	0	34.89
[?R?]C(=O)c1nc2c(ccnc2)cc1	Z1198330967	1	157.152	0	3	1.3168	0	42.85
[?R?]C(=O)c1nc2c(cc(OC)cc2)cc1	Z217164384	1	186.189	0	3	1.9304	0	39.19
[?R?]C(=O)c1nc2c(cc(OC)c(OC)c2)cc1	Z1813477108	1	216.215	0	4	1.939	0	48.42
[?R?]C(=O)C=1N(c2c(Cl)cccc2)C=NC1	Z3235142028	1	205.623	0	3	2.2127	0	34.89
[?R?]C(=O)c1nc2c(cn1)cc(Cl)c(F)c2	Z3481269414	1	209.587	0	3	2.1093	0	42.85
[?R?]C(=O)c1nc2c(cncc2)cc1	Z1201619732	1	157.152	0	3	1.3168	0	42.85
[?R?]C(=O)C=1N(c2c(c(OC)cc(OC)c2)C1)C	Z274771768	1	218.231	0	4	1.8825	0	40.46
[?R?]C(=O)c1nc2c(F)cccc2cc1	Z1198180952	1	174.154	0	2	2.0609	0	29.96
[?R?]C(=O)c1nc2c(nc1C3CC3)cccc2	Z2181647245	1	197.216	0	3	2.1942	1	42.85
[?R?]C(=O)c1nc2c(nc1)cccc2	Z85923116	1	157.152	0	3	1.3168	0	42.85
[?R?]C(=O)c1nc2c(nc1C)cccc2	Z1198163353	1	171.178	0	3	1.62522	0	42.85
[?R?]C(=O)c1nc2c(SC=C2)cc1	Z1224488740	1	162.191	0	2	1.9833	0	29.96
[?R?]C(=O)C=1N=C2N(C1)C=CC(=C2)C	Z89283367	1	159.167	0	3	1.32972	0	34.89
[?R?]C(=O)C=1N=C2N(C1)C=CC=C2	Z56855459	1	145.141	0	3	1.0213	0	34.89
[?R?]C(=O)C=1N=C2N(C1)C[C@H](CC2)C	Z2681297959	1	163.199	0	3	1.1524	0	34.89
[?R?]C(=O)C=1N=C2N(C1)[C@@H](CCC2)C	Z2238775727	1	163.199	0	3	1.4674	0	34.89
[?R?]C(=O)c1nc2ncccc2cc1	Z1192378572	1	157.152	0	3	1.3168	0	42.85
[?R?]C(=O)C=1N(c2ncccc2Cl)C=CC1	Z985448832	1	205.623	0	3	2.2127	0	34.89
[?R?]C(=O)C=1N=C2N=CC(Cl)=CN2C1	Z2511435449	1	180.574	0	4	1.0697	0	47.78
[?R?]C(=O)c1nc2N(N=C(c2cc1)C)C	Z759294492	1	174.182	0	4	0.96372	0	47.78
[?R?]C(=O)C1=NC=2N(N=C(C2)C)C(=C1)C(F)(F)F	Z1263738533	1	228.153	0	4	1.74352	0	47.78
[?R?]C(=O)C1=NC=2N(N=CC2C(C)C)C(=C1)C	Z2182000520	1	202.236	0	4	1.84812	1	47.78
[?R?]C(=O)c1ncc2c(c1)CCCC2	Z1255458611	1	160.195	0	2	1.6474	0	29.96
[?R?]C(=O)c1ncc2c(c3c(cccc3)C2)c1	Z1508968930	1	194.212	0	2	2.3398	0	29.96
[?R?]C(=O)C1=NC(c2ccccc2)=CN1C	Z2238934931	1	185.205	0	3	1.7741	0	34.89
[?R?]C(=O)c1ncc2c(SC=C2)c1	Z810507714	1	162.191	0	2	1.9833	0	29.96
[?R?]C(=O)c1ncc2OCCCc2c1	Z1262556481	1	162.167	0	3	1.0936	0	39.19
[?R?]C(=O)C=1N(C=CC1)Cc2ccncc2	Z425487796	1	185.205	0	3	1.6184	2	34.89
[?R?]C(=O)C=1N(C=CC1)Cc2cnccc2	Z425487794	1	185.205	0	3	1.6184	2	34.89
[?R?]C(=O)C=1N(C=CC1)Cc2ncccc2	Z425487612	1	185.205	0	3	1.6184	2	34.89
[?R?]C(=O)C=1N(C=CC1)C(C)C	Z425487722	1	136.173	0	2	1.756	1	22.0
[?R?]C(=O)C=1N(C(=CC1)[C@@H]2N(C(=O)C)CCCC2)C	Z1753455708	1	233.289	0	4	1.7856	1	42.31
[?R?]C(=O)c1nccc2c1cccc2	Z844451606	1	156.163	0	2	1.9218	0	29.96
[?R?]C(=O)c1nccc2c1SC=C2	Z2577936612	1	162.191	0	2	1.9833	0	29.96
[?R?]C(=O)C=1N(C=C(C=2N=C(SC2)C)C1)C	Z164706008	1	205.259	0	3	2.14402	0	34.89
[?R?]C(=O)c1nccc2OC=Cc21	Z1255435919	1	146.125	0	3	1.5148	0	43.1
[?R?]C(=O)c1ncc(cc1)C=2C=NN(C2)C	Z1065600214	1	186.193	0	4	1.1691	0	47.78
[?R?]C(=O)c1ncc(cc1)C=2SC=CC2	Z1065600200	1	188.228	0	2	2.4971	0	29.96
[?R?]C(=O)c1ncc(c(c1)C)C(F)F	Z1726067192	1	170.137	0	2	2.01462	0	29.96
[?R?]C(=O)c1nc(ccc1)C(F)(F)C	Z1255505039	1	170.137	0	2	1.8803	1	29.96
[?R?]C(=O)c1ncccc1C(F)F	Z1255445571	1	156.111	0	2	1.7062	0	29.96
[?R?]C(=O)c1ncc(cc1Cl)C(F)(F)F	Z1262328783	1	208.546	0	2	2.4408	0	29.96
[?R?]C(=O)c1ncccc1Cl	Z1203161828	1	140.549	0	2	1.422	0	29.96
[?R?]C(=O)c1nc(ccc1)C(=O)N2CCCC2	Z431949078	1	203.22	0	4	1.0046	0	50.27
[?R?]C(=O)c1ncccc1N2N=Cc3c2cccc3	Z1464002065	1	222.226	0	4	2.1075	0	47.78
[?R?]C(=O)c1ncccc1Oc2ccccc2	Z1464002308	1	198.2	0	3	2.5609	0	39.19
[?R?]C(=O)c1ncc(cc1OC)C	Z1255398419	1	150.156	0	3	1.08562	0	39.19
[?R?]C(=O)c1nccc(c2ccccc2)c1	Z1255391304	1	182.201	0	2	2.4356	0	29.96
[?R?]C(=O)C=1N(C=C(Cl)C1)CC	Z444839506	1	156.591	0	2	1.8484	1	22.0
[?R?]C(=O)C=1N(C=C(Cl)C1)C	Z166651272	1	142.565	0	2	1.3655	0	22.0
[?R?]C(=O)c1ncc(Cl)c(c1)C2CC2	Z1255449291	1	180.613	0	2	2.2994	1	29.96
[?R?]C(=O)c1ncc(Cl)cc1	Z1201622823	1	140.549	0	2	1.422	0	29.96
[?R?]C(=O)c1nc(ccn1)C(F)(F)F	Z360053736	1	175.089	0	3	1.1824	0	42.85
[?R?]C(=O)c1nccc(N2C=NC=C2)c1	Z381411792	1	172.166	0	4	0.9543	0	47.78
[?R?]C(=O)c1nccc(N2C(=NC=C2)C)c1	Z381411786	1	186.193	0	4	1.26272	0	47.78
[?R?]C(=O)c1nccc(N2N=CC=C2)c1	Z381411784	1	172.166	0	4	0.9543	0	47.78
[?R?]C(=O)c1nccc(Oc2ccccc2)c1	Z2685901890	1	198.2	0	3	2.5609	0	39.19
[?R?]C(=O)c1ncc(F)cc1F	Z1201623169	1	142.084	0	2	1.0468	0	29.96
[?R?]C(=O)C1=NC=CN1C(C)C	Z2903804323	1	137.161	0	3	1.151	1	34.89
[?R?]C(=O)c1ncc(N2C=NC=C2)cc1	Z1262529295	1	172.166	0	4	0.9543	0	47.78
[?R?]C(=O)c1nc(c(nc1C)C)C	Z1255460872	1	149.172	0	3	1.08886	0	42.85
[?R?]C(=O)c1nc(cnc1)C(F)(F)F	Z1255420975	1	175.089	0	3	1.1824	0	42.85
[?R?]C(=O)c1ncc(Oc2ccccc2)cc1	Z1498961492	1	198.2	0	3	2.5609	0	39.19
[?R?]C(=O)c1ncc(Oc2ccccc2)nc1	Z1217205079	1	199.188	0	4	1.9559	0	52.08
[?R?]C(=O)c1ncc(OC(C)(C)C)cc1	Z1498961679	1	178.21	0	3	1.9459	1	39.19
[?R?]C(=O)C=1N=C(N2C1C=CC=C2)C	Z1198273942	1	159.167	0	3	1.32972	0	34.89
[?R?]C(=O)C=1N=C(N2C1CCCC2)C	Z1218936082	1	163.199	0	3	1.21482	0	34.89
[?R?]C(=O)C=1N=CN2C1C=C(C=C2)C	Z1551943488	1	159.167	0	3	1.32972	0	34.89
[?R?]C(=O)C=1N=CN2C1C=CC(Cl)=C2	Z2404983487	1	179.586	0	3	1.6747	0	34.89
[?R?]C(=O)C=1N=C(N2C1COCC2)c3ccccc3	Z2787076657	1	227.242	0	4	1.7673	0	44.12
[?R?]C(=O)C=1N=CN2C(C1)=CC=C2	Z1198235526	1	145.141	0	3	1.0213	0	34.89
[?R?]C(=O)c1nc(N2CCCC2)c(Cl)cc1	Z2895091210	1	209.655	0	3	2.0222	0	33.2
[?R?]C(=O)c1nc(N2N=CC=C2)ccc1	Z969095200	1	172.166	0	4	0.9543	0	47.78
[?R?]C(=O)c1nc(N2N=C(C=C2C)C)ccc1Cl	Z56888777	1	234.665	0	4	2.22454	0	47.78
[?R?]C(=O)C=1N=CN(C1)C(C)C	Z1982493973	1	137.161	0	3	1.151	1	34.89
[?R?]C(=O)c1ncnc2c1SC=C2C	Z2683198065	1	177.206	0	3	1.68672	0	42.85
[?R?]C(=O)C=1N=CN(c2ccccc2)C1	Z2453099163	1	171.178	0	3	1.5593	0	34.89
[?R?]C(=O)C=1N=CN(c2c(OC)ccc(c2)C)C1	Z940825024	1	215.231	0	4	1.87632	0	44.12
[?R?]C(=O)c1ncnc2SC=Cc21	Z2417415974	1	163.179	0	3	1.3783	0	42.85
[?R?]C(=O)c1nc(ncc1)C2CCCC2	Z1013687346	1	175.21	0	3	1.8212	1	42.85
[?R?]C(=O)c1nc(nc(c1)C)C(F)(F)F	Z1269109356	1	189.116	0	3	1.49082	0	42.85
[?R?]C(=O)c1nc(ncc1Cl)N2CCCC2	Z56779712	1	210.643	0	4	1.4172	0	46.09
[?R?]C(=O)c1nc(ncc1)N2CCCCC2	Z1013687470	1	190.225	0	4	1.1539	0	46.09
[?R?]C(=O)c1ncnc(c2c(Cl)cccc2)c1	Z2182042169	1	217.634	0	3	2.484	0	42.85
[?R?]C(=O)c1ncnc(N2CCCCC2)c1	Z2217033074	1	190.225	0	4	1.1539	0	46.09
[?R?]C(=O)C1=NC(=NN1C)c2ccccc2	Z1973465437	1	186.193	0	4	1.1691	0	47.78
[?R?]C(=O)C=1N=COC1C2CC2	Z838909232	1	136.129	0	3	1.239	1	43.1
[?R?]C(=O)C=1N=C(OC1)C2CC2	Z969117412	1	136.129	0	3	1.239	1	43.1
[?R?]C(=O)C=1N=COC1C2CCC2	Z838909248	1	150.156	0	3	1.6291	1	43.1
[?R?]C(=O)C=1N=C(OC1)C2CCC2	Z969117428	1	150.156	0	3	1.6291	1	43.1
[?R?]C(=O)C=1N=C(OC1)C2CCCC2	Z969117318	1	164.183	0	3	2.0192	1	43.1
[?R?]C(=O)C=1N=C(OC1c2ccccc2)C	Z1508919992	1	186.189	0	3	2.33702	0	43.1
[?R?]C(=O)C=1N=COC1c2ccc(cc2)C	Z838909192	1	186.189	0	3	2.33702	0	43.1
[?R?]C(=O)C=1N=COC1c2ccccc2	Z363989738	1	172.162	0	3	2.0286	0	43.1
[?R?]C(=O)C=1N=C(OC1)c2ccccc2	Z969117368	1	172.162	0	3	2.0286	0	43.1
[?R?]C(=O)C=1N=C(OC1)C2CCCCC2	Z969117370	1	178.21	0	3	2.4093	1	43.1
[?R?]C(=O)C=1N=COC1c2ccc(F)cc2	Z838909172	1	190.153	0	3	2.1677	0	43.1
[?R?]C(=O)C=1N=COC1c2cc(F)ccc2	Z838909206	1	190.153	0	3	2.1677	0	43.1
[?R?]C(=O)C=1N=C(OC1)c2c(F)cccc2F	Z969117438	1	208.143	0	3	2.3068	0	43.1
[?R?]C(=O)C=1N=C(OC1)CC2CC2	Z969117630	1	150.156	0	3	1.3141	2	43.1
[?R?]C(=O)C=1N=C(OC1C)C2CC2	Z969117768	1	150.156	0	3	1.54742	1	43.1
[?R?]C(=O)C=1N=C(OC1C)c2ccccc2	Z55993031	1	186.189	0	3	2.33702	0	43.1
[?R?]C(=O)C=1N=C(OC1C)c2c(F)cccc2	Z969117718	1	204.179	0	3	2.47612	0	43.1
[?R?]C(=O)C=1N=COC1C(C)(C)C	Z838909120	1	152.172	0	3	1.6591	1	43.1
[?R?]C(=O)C=1N=C(OC1C)C(C)C	Z969117652	1	152.172	0	3	1.79342	1	43.1
[?R?]C(=O)C=1N=COC1C(C)C	Z838909116	1	138.145	0	3	1.485	1	43.1
[?R?]C(=O)C=1N=C(OC1C)CC	Z969117658	1	138.145	0	3	1.23242	1	43.1
[?R?]C(=O)C=1N=C(OC1)C(F)(F)F	Z1255440209	1	164.062	0	3	1.3804	0	43.1
[?R?]C(=O)C=1N=COC1C(F)(F)F	Z1526505894	1	164.062	0	3	1.3804	0	43.1
[?R?]C(=O)C=1N=C(OC1OCC)C	Z1033323528	1	154.144	0	4	1.06872	1	52.33
[?R?]C(=O)C=1N(C(=O)c2c(cccc2)C1)C	Z57050181	1	186.189	0	3	1.2255	0	39.07
[?R?]C(=O)[C@@]1(N(C(=O)c2ccccc2)CCC1)C	Z1147171478	1	216.259	0	3	1.7547	1	37.38
[?R?]C(=O)[C@]1(N(C(=O)c2ccccc2)CCCC1)C	Z1627072792	1	230.285	0	3	2.1448	1	37.38
[?R?]C(=O)c1nc(OC)c2c(c1)cccc2	Z385466326	1	186.189	0	3	1.9304	0	39.19
[?R?]C(=O)c1nc(OC)ccc1Cl	Z221432352	1	170.575	0	3	1.4306	0	39.19
[?R?]C(=O)c1nc(OCC)ccc1Cl	Z335089304	1	184.601	0	3	1.8207	1	39.19
[?R?]C(=O)c1nc(OC(F)F)ccc1	Z1889708486	1	172.11	0	3	1.37	0	39.19
[?R?]C(=O)C=1N=CSC1C2CC2	Z1862834525	1	152.195	0	2	1.7075	1	29.96
[?R?]C(=O)C=1N=C(SC1)C2CC2	Z381402832	1	152.195	0	2	1.7075	1	29.96
[?R?]C(=O)C=1N=CSC1c2ccccc2	Z1245785123	1	188.228	0	2	2.4971	0	29.96
[?R?]C(=O)C=1N=C(SC1)c2ccccc2	Z56756826	1	188.228	0	2	2.4971	0	29.96
[?R?]C(=O)C=1N=C(SC1)c2ccc(OC)cc2	Z99600010	1	218.254	0	3	2.5057	0	39.19
[?R?]C(=O)C=1N=C(SC1)C=2C=NN(C2)C	Z381355626	1	192.22	0	4	1.2306	0	47.78
[?R?]C(=O)C=1N=C(SC1)c2c(OC)cccc2	Z381355534	1	218.254	0	3	2.5057	0	39.19
[?R?]C(=O)C=1N=C(SC1)C=2N(C(=CC2)C)C	Z1483132824	1	205.259	0	3	2.14402	0	34.89
[?R?]C(=O)C=1N=C(SC1)c2ncccc2Cl	Z1557450931	1	223.662	0	3	2.5455	0	42.85
[?R?]C(=O)C=1N=C(SC1)c2ncccc2F	Z1463990235	1	207.207	0	3	2.0312	0	42.85
[?R?]C(=O)C=1N=C(SC1)c2ncccc2	Z381355610	1	189.216	0	3	1.8921	0	42.85
[?R?]C(=O)C=1N=C(SC1)C=2OC(=CC2)C	Z381355552	1	192.216	0	3	2.39852	0	43.1
[?R?]C(=O)C=1N=C(SC1)C=2OC=CC2	Z285921578	1	178.19	0	3	2.0901	0	43.1
[?R?]C(=O)C=1N=CSC1Cc2ccccc2	Z1509018568	1	202.255	0	2	2.4209	2	29.96
[?R?]C(=O)C=1N=C(SC1)Cc2ccccc2	Z381402852	1	202.255	0	2	2.4209	2	29.96
[?R?]C(=O)C=1N=C(SC1C)C=2OC=CC2	Z235354629	1	192.216	0	3	2.39852	0	43.1
[?R?]C(=O)C=1N=C(SC1)CC(C)C	Z381402830	1	168.238	0	2	2.0286	2	29.96
[?R?]C(=O)C=1N=CSC1C(C)C	Z1262527829	1	154.211	0	2	1.9535	1	29.96
[?R?]C(=O)C=1N=C(SC1)C(C)C	Z381402826	1	154.211	0	2	1.9535	1	29.96
[?R?]C(=O)C=1N=C(SC1C)C	Z1198236098	1	140.184	0	2	1.44694	0	29.96
[?R?]C(=O)C=1N=C(SC1)C(F)(F)F	Z1198187057	1	180.128	0	2	1.8489	0	29.96
[?R?]C(=O)C=1N=CSC1C(F)(F)F	Z1198267173	1	180.128	0	2	1.8489	0	29.96
[?R?]C(=O)C=1N=C(SC1)[C@@H]2OCCC2	Z1259144655	1	182.221	0	3	1.6816	1	39.19
[?R?]C(=O)C=1N=C(SC1)[C@H](OC)C	Z1335088339	1	170.21	0	3	1.5375	2	39.19
[?R?]C(=O)C=1N=C(SC1)COC	Z825741954	1	156.183	0	3	0.9765	2	39.19
[?R?]C(=O)C=1N=C(SC1)N2CCCCC2	Z1269169010	1	195.264	0	3	1.8204	0	33.2
[?R?]C(=O)C1=NN2C(C(Cl)=CC=C2)=C1	Z2932596537	1	179.586	0	3	1.6747	0	34.89
[?R?]C(=O)C1=NN2C(N=CC=C2)=C1Br	Z1245633584	1	225.025	0	4	1.1788	0	47.78
[?R?]C(=O)C1=NN2C(N=CC=C2C3CC3)=C1	Z1263738681	1	186.193	0	4	1.2937	1	47.78
[?R?]C(=O)C1=NN2C(N=CC=C2c3ccccc3)=C1	Z2106594933	1	222.226	0	4	2.0833	0	47.78
[?R?]C(=O)C1=NN2C(N=C(C=C2C)C)=C1	Z336079788	1	174.182	0	4	1.03314	0	47.78
[?R?]C(=O)C1=NN2C(N=CC=C2C(C)C)=C1	Z1509534986	1	188.209	0	4	1.5397	1	47.78
[?R?]C(=O)C1=NN2C(N=C(C=C2)C(F)F)=C1	Z2130831252	1	196.136	0	4	1.3539	0	47.78
[?R?]C(=O)C1=NN2C(N=C(C=C2C(F)F)C3CC3)=C1	Z1245633705	1	236.2	0	4	2.2313	1	47.78
[?R?]C(=O)C1=NN2C(N=CC=C2C(F)(F)F)=C1	Z1263738784	1	214.126	0	4	1.4351	0	47.78
[?R?]C(=O)C1=NN2C(N=C(C=C2C(F)(F)F)C3CC3)=C1	Z275131488	1	254.19	0	4	2.3125	1	47.78
[?R?]C(=O)C1=NN2C(N=C(C=C2C(F)(F)F)C)=C1Cl	Z1245633579	1	262.598	0	4	2.39692	0	47.78
[?R?]C(=O)C1=NN2C(N=C(C=C2C(F)(F)F)C)=C1	Z275141146	1	228.152	0	4	1.74352	0	47.78
[?R?]C(=O)C1=NN(c2c1cccc2)C	MC1286	1	159.167	0	3	1.2603	0	34.89
[?R?]C(=O)C=1N(N=C2C1CCCC2)C	Z1198164056	1	163.199	0	3	0.9859	0	34.89
[?R?]C(=O)C1=NN(C2=C1CCCC2)C	Z1198237163	1	163.199	0	3	0.9859	0	34.89
[?R?]C(=O)C=1N(N=C2C1C=CC=C2)C	Z1201624049	1	159.167	0	3	1.2603	0	34.89
[?R?]C(=O)C1=NN(c2c1cc(F)cc2)C	Z1198169925	1	177.157	0	3	1.3994	0	34.89
[?R?]C(=O)c1nnc2c(c1)cccc2C	Z1255424646	1	171.178	0	3	1.62522	0	42.85
[?R?]C(=O)c1nnc2c(c1)cccc2	Z246671302	1	157.151	0	3	1.3168	0	42.85
[?R?]C(=O)c1nnc2c(c1)ccc(F)c2	Z3242922889	1	175.142	0	3	1.4559	0	42.85
[?R?]C(=O)C1=NN(c2ccccc2)C3=C1CCC3	Z217165580	1	211.243	0	3	2.048	0	34.89
[?R?]C(=O)C1=NN(c2ccccc2)C=C1C	Z1508928819	1	185.205	0	3	1.86772	0	34.89
[?R?]C(=O)C1=NN(c2ccccc2)C(=C1)C	Z285224844	1	185.205	0	3	1.86772	0	34.89
[?R?]C(=O)C1=NN(c2ccccc2)C=C1OC	Z89265806	1	201.204	0	4	1.5679	0	44.12
[?R?]C(=O)C1=NN(c2ccccc2)C=C1	Z362757540	1	171.178	0	3	1.5593	0	34.89
[?R?]C(=O)C1=NN(c2c(cccc2)C)C(=C1)C	Z285224726	1	199.232	0	3	2.17614	0	34.89
[?R?]C(=O)C1=NN(c2ccc(cc2)C)C(=C1)C	Z285225020	1	199.232	0	3	2.17614	0	34.89
[?R?]C(=O)C1=NN(c2c(ccc(c2)C)C)C(=O)CC1	Z56960243	1	229.258	0	4	1.85964	0	49.74
[?R?]C(=O)C1=NN(c2cc(ccc2)C)C(=O)CC1	Z56955943	1	215.231	0	4	1.55122	0	49.74
[?R?]C(=O)C1=NN(c2ccccc2)C(=N1)C3CC3	Z445140610	1	212.231	0	4	1.8317	1	47.78
[?R?]C(=O)C1=NN(c2ccccc2)C(=N1)CC	Z445140604	1	200.22	0	4	1.5167	1	47.78
[?R?]C(=O)C1=NN(c2ccccc2)C(=N1)C	Z445139596	1	186.193	0	4	1.26272	0	47.78
[?R?]C(=O)C1=NN(c2ccccc2)C=N1	Z1198187112	1	172.166	0	4	0.9543	0	47.78
[?R?]C(=O)C1=NN(c2ccccc2)C(=O)CC1	Z56886542	1	201.204	0	4	1.2428	0	49.74
[?R?]C(=O)C1=NN(c2ccc(Cl)cc2)C=C1	Z362757438	1	205.623	0	3	2.2127	0	34.89
[?R?]C(=O)C1=NN(c2ccc(Cl)cc2)C(=N1)C	Z118308194	1	220.638	0	4	1.91612	0	47.78
[?R?]C(=O)C1=NN(c2ccc(Cl)cc2)C(=O)CC1	Z239550948	1	235.649	0	4	1.8962	0	49.74
[?R?]C(=O)C1=NN(c2ccc(F)cc2)C3=C1CCC3	Z220354982	1	229.233	0	3	2.1871	0	34.89
[?R?]C(=O)C1=NN(c2ccc(F)cc2)C=C1C	Z1696862628	1	203.195	0	3	2.00682	0	34.89
[?R?]C(=O)C1=NN(c2ccc(F)cc2)C(=C1)C	Z285225196	1	203.195	0	3	2.00682	0	34.89
[?R?]C(=O)C1=NN(c2ccc(F)cc2)C=C1	Z362757432	1	189.168	0	3	1.6984	0	34.89
[?R?]C(=O)C1=NN(c2c(cc(F)cc2)C)C=C1	Z362757498	1	203.195	0	3	2.00682	0	34.89
[?R?]C(=O)C1=NN(c2ccc(F)cc2)C(=N1)C	Z118308196	1	204.183	0	4	1.40182	0	47.78
[?R?]C(=O)C1=NN(c2ccc(F)cc2)C(=O)C=C1	Z330915526	1	217.178	0	4	1.0586	0	51.96
[?R?]C(=O)C1=NN(c2cc(Cl)ccc2)C=C1	Z362757360	1	205.623	0	3	2.2127	0	34.89
[?R?]C(=O)C1=NN(c2cc(Cl)c(cc2)C)C(=O)C=C1	Z330909844	1	247.66	0	4	1.88132	0	51.96
[?R?]C(=O)C1=NN(c2cc(Cl)c(cc2)C)C(=O)CC1	Z56955533	1	249.676	0	4	2.20462	0	49.74
[?R?]C(=O)C1=NN(c2ccc(OC)cc2)C(=C1)C	Z1096153663	1	215.231	0	4	1.87632	0	44.12
[?R?]C(=O)C1=NN(c2ccc(OC)cc2)C=C1	Z362757354	1	201.204	0	4	1.5679	0	44.12
[?R?]C(=O)C1=NN(c2cc(F)ccc2)C3=C1CCC3	Z362757364	1	229.233	0	3	2.1871	0	34.89
[?R?]C(=O)C1=NN(c2cc(F)ccc2)C(=C1)C	Z825723066	1	203.195	0	3	2.00682	0	34.89
[?R?]C(=O)C1=NN(c2cc(F)ccc2)C=C1	Z362757366	1	189.168	0	3	1.6984	0	34.89
[?R?]C(=O)C1=NN(c2cc(F)ccc2)C(=N1)C(C)C	Z445140296	1	232.237	0	4	2.2168	1	47.78
[?R?]C(=O)C1=NN(c2cc(F)c(F)cc2)C3=C1CCC3	Z330916606	1	247.223	0	3	2.3262	0	34.89
[?R?]C(=O)C1=NN(c2c(Cl)cccc2)C=C1C	Z1532768268	1	219.65	0	3	2.52112	0	34.89
[?R?]C(=O)C1=NN(c2c(Cl)cccc2)C=C1	Z362757264	1	205.623	0	3	2.2127	0	34.89
[?R?]C(=O)C1=NN(c2c(Cl)cccc2)C(=N1)C3CC3	Z445140118	1	246.676	0	4	2.4851	1	47.78
[?R?]C(=O)C1=NN(c2c(Cl)cccc2)C(=N1)CC	Z445140112	1	234.665	0	4	2.1701	1	47.78
[?R?]C(=O)C1=NN(c2c(Cl)cccc2)C(=N1)C	Z445139514	1	220.638	0	4	1.91612	0	47.78
[?R?]C(=O)C1=NN(c2ccncc2)C(=C1)C(C)C	Z431560296	1	214.247	0	4	2.0777	1	47.78
[?R?]C(=O)C1=NN(c2ccncc2)C=C1	Z1230013497	1	172.166	0	4	0.9543	0	47.78
[?R?]C(=O)C1=NN(c2cc(OC)ccc2)C=C1	Z362757534	1	201.204	0	4	1.5679	0	44.12
[?R?]C(=O)C1=NN(c2c(F)cccc2)C3=C1CCC3	Z330922560	1	229.233	0	3	2.1871	0	34.89
[?R?]C(=O)C1=NN(c2c(F)cccc2)C=C1	Z362757390	1	189.168	0	3	1.6984	0	34.89
[?R?]C(=O)C1=NN(c2c(F)cccc2)C(=N1)C(C)C	Z445140332	1	232.237	0	4	2.2168	1	47.78
[?R?]C(=O)C1=NN(c2c(F)cccc2)C(=N1)CC	Z445140328	1	218.21	0	4	1.6558	1	47.78
[?R?]C(=O)C1=NN(c2c(F)cccc2)C(=O)C=C1	Z335438884	1	217.178	0	4	1.0586	0	51.96
[?R?]C(=O)C1=NN(c2c(F)cccc2F)C=C1C	Z1696862656	1	221.185	0	3	2.14592	0	34.89
[?R?]C(=O)C1=NN(c2c(F)cccc2F)C(=C1)C	Z1778530840	1	221.185	0	3	2.14592	0	34.89
[?R?]C(=O)C1=NN(c2c(F)cccc2F)C=C1	Z362767050	1	207.159	0	3	1.8375	0	34.89
[?R?]C(=O)C1=NN(c2c(F)cc(F)cc2)C(=C1)C	Z285224904	1	221.185	0	3	2.14592	0	34.89
[?R?]C(=O)C1=NN(c2c(F)cc(F)cc2)C=C1	Z362757282	1	207.159	0	3	1.8375	0	34.89
[?R?]C(=O)C1=NN(c2c(F)c(F)ccc2)C3=C1CCC3	Z756095222	1	247.223	0	3	2.3262	0	34.89
[?R?]C(=O)C1=NN(c2c(OC)ccc(c2)C)C=C1	Z362757414	1	215.231	0	4	1.87632	0	44.12
[?R?]C(=O)C1=NN=C2N1C=CC=C2C(F)(F)F	Z3445031307	1	214.126	0	4	1.4351	0	47.78
[?R?]C(=O)C1=NN(c2nccc(c21)c3ccccc3)C	Z2106609215	1	236.253	0	4	2.3223	0	47.78
[?R?]C(=O)C1=NN(c2ncccc2)C(=C1)C(C)C	Z285225334	1	214.247	0	4	2.0777	1	47.78
[?R?]C(=O)C1=NN(c2ncccc2)C(=C1)C	Z285225376	1	186.193	0	4	1.26272	0	47.78
[?R?]C(=O)C1=NN(c2ncc(cc2)C(F)(F)F)C=C1	Z1230013540	1	240.163	0	4	1.9731	0	47.78
[?R?]C(=O)C=1N(N=C(C1)C2CC2)c3ccccc3	Z57980313	1	211.243	0	3	2.4367	1	34.89
[?R?]C(=O)C1=NN(C(=C1)C2CC2)C(C)(C)C	Z425364514	1	191.253	0	3	2.2025	2	34.89
[?R?]C(=O)C=1N(N=C(C1)C2CC2)CC	Z1198220610	1	163.199	0	3	1.4674	2	34.89
[?R?]C(=O)C=1N(N=CC1C2CC2)C	Z1416175860	1	149.172	0	3	0.9845	1	34.89
[?R?]C(=O)C1=NN(C(=C1)C2CC2)C	Z970076878	1	149.172	0	3	0.9845	1	34.89
[?R?]C(=O)C=1N(N=CC1C2CCC2)C	Z2429434761	1	163.199	0	3	1.3746	1	34.89
[?R?]C(=O)C1=NN(C=C1)C2CCCC2	Z1198171392	1	163.199	0	3	1.6852	1	34.89
[?R?]C(=O)C=1N(N=CC1)C2CCCC2	Z1198171397	1	163.199	0	3	1.6852	1	34.89
[?R?]C(=O)C=1N(N=CC1)c2ccccc2	Z1201620214	1	171.178	0	3	1.5593	0	34.89
[?R?]C(=O)C1=NN(C=C1)C2CCCCC2	Z1230012070	1	177.226	0	3	2.0753	1	34.89
[?R?]C(=O)C=1N(N=CC1)CC2CC2	Z1230013303	1	149.172	0	3	0.9801	2	34.89
[?R?]C(=O)C1=NN(C(=C1)C)C2CCCCC2	Z1558581681	1	191.253	0	3	2.38372	1	34.89
[?R?]C(=O)C1=NN(C(=C1)C(C)(C)C)Cc2cnccc2	Z1686519577	1	242.3	0	4	2.3109	3	47.78
[?R?]C(=O)C1=NN(C(=C1)C(C)C)C(C)(C)C	Z431770806	1	193.268	0	3	2.4485	2	34.89
[?R?]C(=O)C=1N(N=C(C1)C(C)C)CC	Z228590104	1	165.215	0	3	1.7134	2	34.89
[?R?]C(=O)C=1N(N=C(C1)C(C)(C)C)C	Z420865724	1	165.215	0	3	1.4046	1	34.89
[?R?]C(=O)C1=NN(C(=C1)C)C(C)(C)C	Z431986130	1	165.215	0	3	1.63352	1	34.89
[?R?]C(=O)C1=NN(C=C1)CC(C)C	Z1198171391	1	151.188	0	3	1.2261	2	34.89
[?R?]C(=O)C=1N(N=CC1)CC(C)C	Z1198171396	1	151.188	0	3	1.2261	2	34.89
[?R?]C(=O)C1=NN(C(=C1)C)C(C)C	Z1262520961	1	151.188	0	3	1.45942	1	34.89
[?R?]C(=O)C=1N(N=C(C1)C(C)C)C	Z431973754	1	151.188	0	3	1.2305	1	34.89
[?R?]C(=O)C1=NN(C(=C1)C(C)C)C	Z970076864	1	151.188	0	3	1.2305	1	34.89
[?R?]C(=O)C1=NN(C=C1)C(C)C	Z1170243849	1	137.161	0	3	1.151	1	34.89
[?R?]C(=O)C=1N(N=CC1)C(C)C	Z1198161630	1	137.161	0	3	1.151	1	34.89
[?R?]C(=O)C1=NN(C(=C1)C)C(F)F	Z1198164965	1	159.114	0	3	1.27362	0	34.89
[?R?]C(=O)C=1N(N=C(C1)C)C(F)F	Z1198164966	1	159.114	0	3	1.27362	0	34.89
[?R?]C(=O)C1=NN(C(=C1)C)[C@@H](C2CC2)C	Z1558581692	1	177.226	0	3	1.84952	2	34.89
[?R?]C(=O)C1=NN(C(=C1)C)[C@H](CC)C	Z1558581685	1	165.215	0	3	1.84952	2	34.89
[?R?]C(=O)C=1N(N=C(C1)C(F)F)C	Z1198266917	1	159.115	0	3	1.0447	0	34.89
[?R?]C(=O)C1=NN(C(=C1)C(F)(F)F)CC	Z1245633784	1	191.131	0	3	1.6088	1	34.89
[?R?]C(=O)C=1N(N=CC1C(F)(F)F)C	Z1262560144	1	177.105	0	3	1.1259	0	34.89
[?R?]C(=O)C1=NN(C(=C1)C(F)(F)F)C	Z275128360	1	177.105	0	3	1.1259	0	34.89
[?R?]C(=O)C=1N(N=C(C1)C(F)(F)F)C	Z275169884	1	177.105	0	3	1.1259	0	34.89
[?R?]C(=O)C1=NN(C=C1)C(F)F	Z1198162467	1	145.088	0	3	0.9652	0	34.89
[?R?]C(=O)C=1N(N=CC1)C(F)F	Z1198162468	1	145.088	0	3	0.9652	0	34.89
[?R?]C(=O)C1=NN(C=C1)[C@H]2C(F)(F)C2	Z3189416901	1	171.125	0	3	1.1502	1	34.89
[?R?]C(=O)C1=NN(C(=C1)[C@@H]2OCCC2)C	Z2732728070	1	179.198	0	4	0.9586	1	44.12
[?R?]C(=O)C1=NN(C=C1)[C@H](CC)C	Z1197900827	1	151.188	0	3	1.5411	2	34.89
[?R?]C(=O)C=1N(N=CC1)[C@H](CC)C	Z1198171395	1	151.188	0	3	1.5411	2	34.89
[?R?]C(=O)C=1N(N=CC1Cl)C2CCCC2	Z1263738582	1	197.644	0	3	2.3386	1	34.89
[?R?]C(=O)C1=NN(C=C1Cl)C(C)C	Z1198171393	1	171.606	0	3	1.8044	1	34.89
[?R?]C(=O)C=1N(N=CC1Cl)C(C)C	Z2106594221	1	171.606	0	3	1.8044	1	34.89
[?R?]C(=O)C1=NN(C=C1Cl)CC	Z275128626	1	157.579	0	3	1.2434	1	34.89
[?R?]C(=O)C=1N(N=CC1Cl)CC	Z275169946	1	157.579	0	3	1.2434	1	34.89
[?R?]C(=O)C1=NN(C(=C1Cl)C(F)(F)F)C	Z1245633670	1	211.55	0	3	1.7793	0	34.89
[?R?]C(=O)C1=NN(C=C1Cl)C(F)F	Z1262529309	1	179.533	0	3	1.6186	0	34.89
[?R?]C(=O)C1=NN(C=C1Cl)[C@H](CC)C	Z1263738206	1	185.633	0	3	2.1945	2	34.89
[?R?]C(=O)C=1N(N=C(c2ccccc2)C1)C	Z1431780594	1	185.205	0	3	1.7741	0	34.89
[?R?]C(=O)C1=NN(C(c2ccccc2)=C1)C	Z970076882	1	185.205	0	3	1.7741	0	34.89
[?R?]C(=O)C=1N(N=C(c2ccncc2)C1)C	Z1509525651	1	186.193	0	4	1.1691	0	47.78
[?R?]C(=O)C1=NN(C(c2cnccc2)=C1)C	Z970076894	1	186.193	0	4	1.1691	0	47.78
[?R?]C(=O)c1nnc(c(N(C)C)c1)C2CC2	Z3710684361	1	190.225	0	4	1.107	1	46.09
[?R?]C(=O)C1=NN=C(N1C)c2ccccc2	Z2418537301	1	186.193	0	4	1.1691	0	47.78
[?R?]C(=O)C1=NN(C(=O)c2c1cccc2)CC(C)C	Z53833102	1	229.258	0	4	1.7395	2	51.96
[?R?]C(=O)C1=NN(C(=O)c2c1cccc2)C(C)C	Z53833100	1	215.231	0	4	1.6644	1	51.96
[?R?]C(=O)C1=NN(C(=O)c2c1cccc2)CCC	Z53833101	1	215.231	0	4	1.4935	2	51.96
[?R?]C(=O)c1nnc(OC2CCCC2)cc1	Z502286490	1	191.209	0	4	1.485	1	52.08
[?R?]C(=O)C1=NN(C(=O)CC1)Cc2ccc(F)cc2	Z363996736	1	233.221	0	4	1.3775	2	49.74
[?R?]C(=O)C1=NN(C(=O)CC1)Cc2c(Cl)cc(F)cc2	Z363995910	1	267.666	0	4	2.0309	2	49.74
[?R?]C(=O)C1=NN(N=C1)c2cc(ccc2)C	Z351372112	1	186.193	0	4	1.26272	0	47.78
[?R?]C(=O)C=1N(N=NC1)c2ccccc2	Z445227768	1	172.166	0	4	0.9543	0	47.78
[?R?]C(=O)C1=NN(N=C1)c2ccccc2	Z57046994	1	172.166	0	4	0.9543	0	47.78
[?R?]C(=O)C=1N=NN(C1)C2CCCCC2	Z931062988	1	178.214	0	4	1.4703	1	47.78
[?R?]C(=O)C1=NN(N=C1)c2ccc(F)cc2	Z351372152	1	190.156	0	4	1.0934	0	47.78
[?R?]C(=O)C=1N(N=NC1)c2cc(F)ccc2	Z445227716	1	190.156	0	4	1.0934	0	47.78
[?R?]C(=O)C=1N(N=NC1)c2c(Cl)cccc2	Z445227686	1	206.612	0	4	1.6077	0	47.78
[?R?]C(=O)C1=NN(N=C1C)c2ccccc2	Z57041992	1	186.193	0	4	1.26272	0	47.78
[?R?]C(=O)C1=NN(N=C1C)c2ccc(F)cc2	Z57983112	1	204.183	0	4	1.40182	0	47.78
[?R?]C(=O)C=1N=NN(C1)Cc2cc(F)ccc2	Z931062640	1	204.183	0	4	1.1525	2	47.78
[?R?]C(=O)C=1N=NN(C1C)CC2CCCC2	Z931073760	1	192.241	0	4	1.46372	2	47.78
[?R?]C(=O)C=1N=NN(C1C)Cc2ccc(F)cc2	Z931073884	1	218.21	0	4	1.46092	2	47.78
[?R?]C(=O)C=1N=NN(C1C)Cc2c(F)cc(F)cc2	Z963398824	1	236.2	0	4	1.60002	2	47.78
[?R?]C(=O)C=1N=NN(C1C(F)F)C2CC2	Z2059888408	1	186.14	0	4	1.2376	1	47.78
[?R?]C(=O)C=1N=NN(C1C(F)(F)F)C2CC2	Z1259400776	1	204.131	0	4	1.3188	1	47.78
[?R?]C(=O)C=1N=NN(C1C(F)(F)F)C(C)C	Z1259400772	1	206.146	0	4	1.5648	1	47.78
[?R?]C(=O)C=1N=NN(C1C(F)(F)F)CC	Z1259400766	1	192.12	0	4	1.0038	1	47.78
[?R?]C(=O)C=1N=NN(c2ccccc2)C1C3CC3	Z381398772	1	212.231	0	4	1.8317	1	47.78
[?R?]C(=O)C=1N=NN(c2ccccc2)C1C(F)(F)F	Z955124656	1	240.163	0	4	1.9731	0	47.78
[?R?]C(=O)C=1N=NN(c2ccccc2)C1C(F)F	Z2350946826	1	222.173	0	4	1.8919	0	47.78
[?R?]C(=O)C=1N=NN(c2ccccc2)C1C	Z381397916	1	186.193	0	4	1.26272	0	47.78
[?R?]C(=O)C=1N=NN(c2ccccc2)C1	Z336085854	1	172.166	0	4	0.9543	0	47.78
[?R?]C(=O)C=1N=NN(c2ccc(cc2)C)C1C3CC3	Z381398592	1	226.258	0	4	2.14012	1	47.78
[?R?]C(=O)C=1N=NN(c2ccc(cc2)C)C1C(C)C	Z381398032	1	228.274	0	4	2.38612	1	47.78
[?R?]C(=O)C=1N=NN(c2ccc(cc2)C)C1C	Z381397826	1	200.22	0	4	1.57114	0	47.78
[?R?]C(=O)C=1N=NN(c2cc(ccc2)C)C1C	Z381397896	1	200.22	0	4	1.57114	0	47.78
[?R?]C(=O)C=1N=NN(c2ccc(cc2)C)C1	Z336085764	1	186.193	0	4	1.26272	0	47.78
[?R?]C(=O)C=1N=NN(c2cc(ccc2)C)C1	Z336085834	1	186.193	0	4	1.26272	0	47.78
[?R?]C(=O)C=1N=NN(c2c(cccc2)C)C1	Z401437758	1	186.193	0	4	1.26272	0	47.78
[?R?]C(=O)C=1N=NN(c2c(cccc2)CC)C1	Z336085774	1	200.22	0	4	1.5167	1	47.78
[?R?]C(=O)C=1N=NN(c2ccc(cc2)CC)C1	Z336085810	1	200.22	0	4	1.5167	1	47.78
[?R?]C(=O)C=1N=NN(c2c(cccc2)C(F)(F)F)C1	Z336286710	1	240.163	0	4	1.9731	0	47.78
[?R?]C(=O)C=1N=NN(c2cc(ccc2)C(F)(F)F)C1	Z382784278	1	240.163	0	4	1.9731	0	47.78
[?R?]C(=O)C=1N=NN(c2ccc(Cl)cc2)C1	Z336085820	1	206.612	0	4	1.6077	0	47.78
[?R?]C(=O)C=1N=NN(c2ccc(F)cc2)C1C3CC3	Z381398700	1	230.221	0	4	1.9708	1	47.78
[?R?]C(=O)C=1N=NN(c2ccc(F)cc2)C1C(C)C	Z361989364	1	232.237	0	4	2.2168	1	47.78
[?R?]C(=O)C=1N=NN(c2ccc(F)cc2)C1C(F)(F)F	Z959830632	1	258.154	0	4	2.1122	0	47.78
[?R?]C(=O)C=1N=NN(c2ccc(F)cc2)C1C	Z235333751	1	204.183	0	4	1.40182	0	47.78
[?R?]C(=O)C=1N=NN(c2ccc(F)cc2)C1	Z336085818	1	190.156	0	4	1.0934	0	47.78
[?R?]C(=O)C=1N=NN(c2c(cc(F)cc2)C)C1	Z336085840	1	204.183	0	4	1.40182	0	47.78
[?R?]C(=O)C=1N=NN(c2cc(Cl)ccc2)C1CC	Z381398154	1	234.665	0	4	2.1701	1	47.78
[?R?]C(=O)C=1N=NN(c2cc(Cl)ccc2)C1C	Z381397856	1	220.638	0	4	1.91612	0	47.78
[?R?]C(=O)C=1N=NN(c2cc(Cl)ccc2)C1	Z336085794	1	206.612	0	4	1.6077	0	47.78
[?R?]C(=O)C=1N=NN(c2cc(Cl)c(F)cc2)C1C	Z381397924	1	238.628	0	4	2.05522	0	47.78
[?R?]C(=O)C=1N=NN(c2cc(F)ccc2)C1C3CC3	Z381398656	1	230.221	0	4	1.9708	1	47.78
[?R?]C(=O)C=1N=NN(c2cc(F)ccc2)C1C(F)(F)F	Z955124658	1	258.154	0	4	2.1122	0	47.78
[?R?]C(=O)C=1N=NN(c2cc(F)cc(c2)C)C1	Z1295857651	1	204.183	0	4	1.40182	0	47.78
[?R?]C(=O)C=1N=NN(c2cc(F)c(F)cc2)C1C	Z381397906	1	222.173	0	4	1.54092	0	47.78
[?R?]C(=O)C=1N=NN(c2c(Cl)cccc2)C1C	Z381397824	1	220.638	0	4	1.91612	0	47.78
[?R?]C(=O)C=1N=NN(c2c(Cl)cccc2)C1	Z336085762	1	206.612	0	4	1.6077	0	47.78
[?R?]C(=O)C=1N=NN(c2c(F)cccc2)C1C(F)(F)F	Z955124916	1	258.154	0	4	2.1122	0	47.78
[?R?]C(=O)C=1N=NN(c2c(F)cc(Cl)cc2)C1C	Z381397910	1	238.628	0	4	2.05522	0	47.78
[?R?]C(=O)C=1N=NN(c2c(F)cc(F)cc2)C1C(C)C	Z381398048	1	250.227	0	4	2.3559	1	47.78
[?R?]C(=O)C=1N=NN(c2c(F)c(Cl)ccc2)C1	Z362625664	1	224.602	0	4	1.7468	0	47.78
[?R?]C(=O)C=1N=NSC1c2ccccc2	Z1269149983	1	189.216	0	3	1.8921	0	42.85
[?R?]C(=O)C1=NOC2=C1CCCC2	Z339274856	1	150.156	0	3	1.2404	0	43.1
[?R?]C(=O)C1=NOC2=C1CCCCC2	Z339274916	1	164.183	0	3	1.6305	0	43.1
[?R?]C(=O)C1=NOc2c1ccc(F)c2	Z2582143681	1	164.115	0	3	1.6539	0	43.1
[?R?]C(=O)C1=NOc2c1cc(Cl)cc2	Z2732748776	1	180.57	0	3	2.1682	0	43.1
[?R?]C(=O)C1=NOc2c1cc(F)cc2	Z1262557114	1	164.115	0	3	1.6539	0	43.1
[?R?]C(=O)C1=NOC2=C1C[C@H](CC2)C	Z339274892	1	164.183	0	3	1.4864	0	43.1
[?R?]C(=O)C1=NOC=2c3c(cccc3)CCC21	Z1405508266	1	198.2	0	3	2.1272	0	43.1
[?R?]C(=O)C1=NOC(=C1)C2(CC2)C	Z1405508298	1	150.156	0	3	1.4131	1	43.1
[?R?]C(=O)C1=NOC(=C1)C2CC2	Z199472732	1	136.129	0	3	1.239	1	43.1
[?R?]C(=O)C1=NOC(=C1)Cc2ccccc2	Z1509023445	1	186.189	0	3	1.9524	2	43.1
[?R?]C(=O)C1=NOC(=C1)C(C)(C)C	Z1021460426	1	152.172	0	3	1.6591	1	43.1
[?R?]C(=O)C1=NOC(=C1)C(C)C	Z182952422	1	138.145	0	3	1.485	1	43.1
[?R?]C(=O)C1=NOC(=C1)C(F)(F)F	Z1262556637	1	164.062	0	3	1.3804	0	43.1
[?R?]C(=O)C1=NOC(=C1)C(F)F	Z2583036316	1	146.072	0	3	1.2992	0	43.1
[?R?]C(=O)C1=NOC(c2cc3c(OCC3)cc2)=C1	Z2733497237	1	214.199	0	4	1.9635	0	52.33
[?R?]C(=O)C1=NOC(c2ccccc2)=C1	Z150871934	1	172.162	0	3	2.0286	0	43.1
[?R?]C(=O)C1=NOC(c2ccc(F)cc2)=C1	Z240119356	1	190.153	0	3	2.1677	0	43.1
[?R?]C(=O)C1=NOC(c2c(F)cccc2)=C1	Z240119382	1	190.153	0	3	2.1677	0	43.1
[?R?]C(=O)C1=NOC(c2c(F)cccc2F)=C1	Z1405508174	1	208.143	0	3	2.3068	0	43.1
[?R?]C(=O)C1=NOC(c2c(F)cc(OC)cc2)=C1	Z240119394	1	220.178	0	4	2.1763	0	52.33
[?R?]C(=O)C1=NOC(C=2SC=CC2)=C1	Z199537272	1	178.19	0	3	2.0901	0	43.1
[?R?]C(=O)C1=NO[C@H](c2ccccc2)C1	Z608067092	1	174.178	0	3	1.5774	1	38.66
[?R?]C(=O)C1=NO[C@H](c2cc(F)c(F)cc2)C1	Z1263738426	1	210.158	0	3	1.8556	1	38.66
[?R?]C(=O)C1=NSc2c1cc(cc2)C	Z1201628920	1	176.217	0	2	2.29172	0	29.96
[?R?]C(=O)C1=NSc2c1cccc2	Z1198157386	1	162.191	0	2	1.9833	0	29.96
[?R?]C(=O)C1=NSc2c1ccc(OC)c2	Z1269208792	1	192.216	0	3	1.9919	0	39.19
[?R?]C(=O)C1=NSc2c(Cl)cccc21	Z1815149654	1	196.636	0	2	2.6367	0	29.96
[?R?]C(=O)C=1OC2=C(C1)CCCC2	Z1416191424	1	149.168	0	2	1.8454	0	30.21
[?R?]C(=O)C=1Oc2c(cccc2)C1CN3N=CC=C3	Z362017996	1	225.226	0	4	2.3646	2	48.03
[?R?]C(=O)C=1Oc2c(cccc2)C1COC	Z56931885	1	189.189	0	3	2.2662	2	39.44
[?R?]C(=O)C=1Oc2c(cccc2)C1C	Z56174748	1	159.163	0	2	2.42822	0	30.21
[?R?]C(=O)C=1Oc2c(cccc2)C1OC	Z1201627624	1	175.162	0	3	2.1284	0	39.44
[?R?]C(=O)C1(Oc2ccccc2)CC1	Z1262536690	1	161.179	0	2	1.6714	2	26.3
[?R?]C(=O)C=1Oc2c(cc(cc2)C)C1	Z274568060	1	159.163	0	2	2.42822	0	30.21
[?R?]C(=O)C=1Oc2c(cccc2C)C1	Z406682014	1	159.163	0	2	2.42822	0	30.21
[?R?]C(=O)C=1Oc2c(cc(cc2)C)C(=O)C1	Z57066685	1	187.173	0	3	1.78842	0	47.28
[?R?]C(=O)C=1Oc2c(cccc2)C(=O)C1C	Z1508923039	1	187.173	0	3	1.78842	0	47.28
[?R?]C(=O)C=1Oc2c(cccc2)C(=O)C1	Z56922101	1	173.147	0	3	1.48	0	47.28
[?R?]C(=O)C=1Oc2c(ccc(Cl)c2)C(=O)C1	Z1509700849	1	207.592	0	3	2.1334	0	47.28
[?R?]C(=O)C=1Oc2c(ccc(F)c2)C(=O)C1	Z1340419291	1	191.137	0	3	1.6191	0	47.28
[?R?]C(=O)C1(Oc2ccc(Cl)cc2)CC1	Z1551915543	1	195.624	0	2	2.3248	2	26.3
[?R?]C(=O)C=1Oc2c(cc(Cl)cc2)C(=O)C1	Z90122360	1	207.592	0	3	2.1334	0	47.28
[?R?]C(=O)C=1Oc2c(cc(F)cc2)C1C	Z57790451	1	177.153	0	2	2.56732	0	30.21
[?R?]C(=O)C=1Oc2c(cc(F)cc2)C1	Z979493270	1	163.127	0	2	2.2589	0	30.21
[?R?]C(=O)C=1Oc2c(cc(F)cc2)C(=O)C1	Z90665583	1	191.137	0	3	1.6191	0	47.28
[?R?]C(=O)C=1Oc2c(ccnc2)C1	MC1203	1	146.125	0	3	1.5148	0	43.1
[?R?]C(=O)C=1Oc2c(cc(OC)cc2)C1C	Z56886577	1	189.189	0	3	2.43682	0	39.44
[?R?]C(=O)C=1Oc2c(cncc2)C1	Z1255443420	1	146.125	0	3	1.5148	0	43.1
[?R?]C(=O)C=1Oc2c(F)cccc2C1C	Z85926237	1	177.153	0	2	2.56732	0	30.21
[?R?]C(=O)C=1Oc2c(F)cccc2C1	Z406682016	1	163.127	0	2	2.2589	0	30.21
[?R?]C(=O)C1(Oc2c(F)cccc2)CC1	Z1551928872	1	179.169	0	2	1.8105	2	26.3
[?R?]C(=O)C=1Oc2c(nc(cc2)C)C1	Z1105173228	1	160.151	0	3	1.82322	0	43.1
[?R?]C(=O)[C@@]1(Oc2c(OC1)cccc2)C	Z1262513004	1	177.178	0	3	1.2899	1	35.53
[?R?]C(=O)C=1Oc2c(OC)cccc2C1C	Z384972006	1	189.189	0	3	2.43682	0	39.44
[?R?]C(=O)C=1Oc2c(OC)cccc2C1	Z111570848	1	175.162	0	3	2.1284	0	39.44
[?R?]C(=O)C=1OC=C2C1CCC2	Z1723876890	1	135.141	0	2	1.4553	0	30.21
[?R?]C(=O)C=1OC=C2C1CCCC2	Z1262551422	1	149.168	0	2	1.8454	0	30.21
[?R?]C(=O)C=1OC=C2C1CCOC2	Z1723882172	1	151.14	0	3	1.0393	0	39.44
[?R?]C(=O)C=1OC(C=2C=NN(C2)C)=CC1	Z992243738	1	175.166	0	4	1.3671	0	48.03
[?R?]C(=O)C=1OC=CC1C2CC2	Z2026104781	1	135.141	0	2	1.844	1	30.21
[?R?]C(=O)C=1OC=CC1C=2C=NN(C2)C	Z1837102843	1	175.166	0	4	1.3671	0	48.03
[?R?]C(=O)C=1OC=CC1C(C)C	Z1815156707	1	137.157	0	2	2.09	1	30.21
[?R?]C(=O)C=1OC(=CC1C)C(F)F	Z2583002383	1	159.111	0	2	2.21262	0	30.21
[?R?]C(=O)C=1OC(=CC1)C(F)(F)F	Z815704852	1	163.074	0	2	1.9854	0	30.21
[?R?]C(=O)[C@@]1(OCCC1)[C@H]2OCCCC2	Z2723984433	1	183.226	0	3	1.1781	2	35.53
[?R?]C(=O)C=1OC=CC1CN2c3c(cccc3)CC2=O	Z234896783	1	240.237	0	4	2.0559	2	50.52
[?R?]C(=O)C=1OC(=CC1)CN2C(=O)C=CC=C2	Z228583262	1	202.188	0	4	1.1766	2	52.21
[?R?]C(=O)C=1OC(=CC1)CN2N=C(C=C2C)C	Z240996006	1	203.22	0	4	1.82824	2	48.03
[?R?]C(=O)C=1OC(=CC1)CN2N=CC=C2	Z240995996	1	175.166	0	4	1.2114	2	48.03
[?R?]C(=O)C=1OC(=CC1)CN2N=CC(Cl)=C2	Z275163834	1	209.611	0	4	1.8648	2	48.03
[?R?]C(=O)C=1OC(=CC1)COC	Z166631684	1	139.129	0	3	1.113	2	39.44
[?R?]C(=O)C=1OC=CC1COC	Z382719530	1	139.129	0	3	1.113	2	39.44
[?R?]C(=O)[C@]1(OCCc2c1cccc2)C	Z875079792	1	175.206	0	2	1.5479	1	26.3
[?R?]C(=O)C=1OC=C(c2ccccc2)C1	Z1262519537	1	171.174	0	2	2.6336	0	30.21
[?R?]C(=O)[C@]1(OCCCC1)Cc2ccc(F)cc2	Z2298129741	1	221.25	0	2	2.3809	3	26.3
[?R?]C(=O)[C@]1(OCCCC1)C	Z1198235237	1	127.162	0	2	1.019	1	26.3
[?R?]C(=O)C1(OC)CCCCC1	Z803492292	1	141.189	0	2	1.4091	2	26.3
[?R?]C(=O)C1(OCC)CCCC1	Z803492470	1	141.189	0	2	1.4091	3	26.3
[?R?]C(=O)C=1OC(=CN1)C2CC2	Z3835798983	1	136.129	0	3	1.239	1	43.1
[?R?]C(=O)C=1OC(=CN1)Cc2ccccc2	Z2418414101	1	186.189	0	3	1.9524	2	43.1
[?R?]C(=O)C=1OC=C(N1)CCC	Z3300167424	1	138.145	0	3	1.3141	2	43.1
[?R?]C(=O)C=1OC(C(=O)N2C[C@H]3[C@@H](C2)CCCC3)=CC1	Z1609497726	1	246.284	0	4	2.2288	0	50.52
[?R?]C(=O)C=1OCCSC1c2ccccc2	Z1213715251	1	205.255	0	2	2.192	0	26.3
[?R?]C(=O)C=1OC=NC1C2CC2	Z2047963068	1	136.129	0	3	1.239	1	43.1
[?R?]C(=O)C=1OC(=NC1)c2ccccc2	Z1198177237	1	172.162	0	3	2.0286	0	43.1
[?R?]C(=O)C=1OC=NC1c2ccccc2	Z1416168731	1	172.162	0	3	2.0286	0	43.1
[?R?]C(=O)C=1OC(=NC1C)C2CC2	Z1251360687	1	150.156	0	3	1.54742	1	43.1
[?R?]C(=O)C=1OC(=NC1C)c2ccccc2	Z1259053954	1	186.189	0	3	2.33702	0	43.1
[?R?]C(=O)C=1OC(=NC1C)CC2CC2	Z1267862000	1	164.183	0	3	1.62252	2	43.1
[?R?]C(=O)C=1OC(=NC1C)CC(C)C	Z1251361188	1	166.199	0	3	1.86852	2	43.1
[?R?]C(=O)C=1OC(=NC1)C(C)(C)C	Z1251353625	1	152.172	0	3	1.6591	1	43.1
[?R?]C(=O)C=1OC(=NC1C)C(C)C	Z1251360732	1	152.172	0	3	1.79342	1	43.1
[?R?]C(=O)C=1OC(=NC1C)CCC	Z1262541568	1	152.172	0	3	1.62252	2	43.1
[?R?]C(=O)C=1OC(=NC1C)CC	Z1198235233	1	138.145	0	3	1.23242	1	43.1
[?R?]C(=O)C=1OC(=NC1C(F)F)C2CC2	Z1814319556	1	186.136	0	3	2.1766	1	43.1
[?R?]C(=O)C=1OC(=NC1C(F)F)C(C)(C)C	Z1814318640	1	202.179	0	3	2.5967	1	43.1
[?R?]C(=O)C=1OC(=NC1C(F)(F)F)C2CC2	Z1509657586	1	204.127	0	3	2.2578	1	43.1
[?R?]C(=O)C=1OC(=NC1C(F)(F)F)C	Z1416183297	1	178.089	0	3	1.68882	0	43.1
[?R?]C(=O)C=1OC=NC1C(F)(F)F	Z1675167401	1	164.062	0	3	1.3804	0	43.1
[?R?]C(=O)C=1OC=NC1C(F)F	Z2692095041	1	146.072	0	3	1.2992	0	43.1
[?R?]C(=O)C=1OC(=O)c2c(cccc2)C1C	Z1508929166	1	187.173	0	3	1.78842	0	47.28
[?R?]C(=O)C=1OC(=O)c2c(cccc2)C1	Z1198163323	1	173.147	0	3	1.48	0	47.28
[?R?]C(=O)C=1OC(=O)c2c(ccc(Cl)c2)C1	Z1737945431	1	207.592	0	3	2.1334	0	47.28
[?R?]C(=O)C=1OC(OC)=CC1	Z228584394	1	125.103	0	3	0.9752	0	39.44
[?R?]C(=O)C=1ON=C2C1CCCC2	Z1198275132	1	150.156	0	3	1.2404	0	43.1
[?R?]C(=O)C=1ON=C2C1C=CC=C2	Z1201621664	1	146.125	0	3	1.5148	0	43.1
[?R?]C(=O)C=1ON=C(C1)C2CC2	Z975824904	1	136.129	0	3	1.239	1	43.1
[?R?]C(=O)C=1ON=C(C1)C2CCCC2	Z975823512	1	164.183	0	3	2.0192	1	43.1
[?R?]C(=O)C=1ON=C(C1)C2CCOCC2	Z979767240	1	180.182	0	4	1.2556	1	52.33
[?R?]C(=O)C=1ON=C(C1)C(C)C	Z975823514	1	138.145	0	3	1.485	1	43.1
[?R?]C(=O)C=1ON=C(C1C)C	Z1198221230	1	124.118	0	3	0.97844	0	43.1
[?R?]C(=O)C=1ON=C(C1)C(F)(F)F	Z1198180947	1	164.062	0	3	1.3804	0	43.1
[?R?]C(=O)C=1ON=C(C1)[C@H](CC)C	Z975823508	1	152.172	0	3	1.8751	2	43.1
[?R?]C(=O)C=1ON=C(c2ccccc2)C1	Z57140876	1	172.162	0	3	2.0286	0	43.1
[?R?]C(=O)C=1ON=C(c2ccc(cc2)C)C1	Z367654540	1	186.189	0	3	2.33702	0	43.1
[?R?]C(=O)C=1ON=C(c2cc(ccc2)C)C1	Z369737608	1	186.189	0	3	2.33702	0	43.1
[?R?]C(=O)C=1ON=C(c2ccc(F)cc2)C1	Z369737780	1	190.153	0	3	2.1677	0	43.1
[?R?]C(=O)C=1ON=C(c2cc(F)ccc2)C1	Z367654544	1	190.153	0	3	2.1677	0	43.1
[?R?]C(=O)C=1ON=C(c2c(F)cccc2)C1	Z369737534	1	190.153	0	3	2.1677	0	43.1
[?R?]C(=O)C=1ON=C(c2c(F)cccc2F)C1	Z369737870	1	208.143	0	3	2.3068	0	43.1
[?R?]C(=O)C=1ON=C(c2c(F)ccc(F)c2)C1	Z415635812	1	208.143	0	3	2.3068	0	43.1
[?R?]C(=O)C=1SC2=C(C1)CCC2	Z56822380	1	151.207	0	1	1.9238	0	17.07
[?R?]C(=O)C=1SC2=C(C1)CN(C(=O)C)CC2	Z1318371822	1	208.259	0	3	1.3397	0	37.38
[?R?]C(=O)C=1SC2=C(C1)COCC2	Z440605398	1	167.206	0	2	1.5078	0	26.3
[?R?]C(=O)C=1Sc2c(c(Cl)cnc2)C1	Z1269153683	1	196.636	0	2	2.6367	0	29.96
[?R?]C(=O)C=1Sc2c(ccnc2)C1	Z1255380800	1	162.191	0	2	1.9833	0	29.96
[?R?]C(=O)C=1SC2=C(N1)CCC2	Z1198279941	1	152.195	0	2	1.3188	0	29.96
[?R?]C(=O)C=1Sc2c(N1)cccc2	Z118257762	1	162.191	0	2	1.9833	0	29.96
[?R?]C(=O)C=1SC2=C(N1)CCCC2	Z2521981180	1	166.222	0	2	1.7089	0	29.96
[?R?]C(=O)C=1Sc2c(N1)cc(Cl)cc2	Z2168541804	1	196.636	0	2	2.6367	0	29.96
[?R?]C(=O)C=1Sc2c(N1)cc(F)cc2	Z1198317724	1	180.181	0	2	2.1224	0	29.96
[?R?]C(=O)C=1Sc2c(N1)cncc2	Z1255468411	1	163.179	0	3	1.3783	0	42.85
[?R?]C(=O)C=1SC2=C(OC=C2)C1	Z1227757230	1	151.164	0	2	2.1813	0	30.21
[?R?]C(=O)C=1SC=2N(C1C)C=NC2	Z1415892342	1	165.195	0	3	1.39122	0	34.89
[?R?]C(=O)C=1SC=2N=C3N(C2C1)C=CC=C3	Z56347514	1	201.228	0	3	2.236	0	34.89
[?R?]C(=O)C=1Sc2nc(cc(c2C1)C)C	Z119990446	1	190.244	0	2	2.60014	0	29.96
[?R?]C(=O)C=1Sc2nc(ccc2C1C)C	Z1863450132	1	190.244	0	2	2.60014	0	29.96
[?R?]C(=O)C=1Sc2nccc(c2C1C)C	Z353716314	1	190.244	0	2	2.60014	0	29.96
[?R?]C(=O)C=1Sc2ncccc2C1Cl	Z1269181488	1	196.636	0	2	2.6367	0	29.96
[?R?]C(=O)C=1Sc2ncccc2C1	Z1201624090	1	162.191	0	2	1.9833	0	29.96
[?R?]C(=O)C=1Sc2ncccc2N1	Z1255382337	1	163.179	0	3	1.3783	0	42.85
[?R?]C(=O)C=1Sc2nccc(OCC)c2C1	Z3175219349	1	206.243	0	3	2.382	1	39.19
[?R?]C(=O)C=1SC2=NC=CN2C1C	Z1255400113	1	165.195	0	3	1.39122	0	34.89
[?R?]C(=O)C=1SC2=NC=CN2C1	Z1255443932	1	151.168	0	3	1.0828	0	34.89
[?R?]C(=O)C=1Sc2nc(nc(c2C1C)C)CC	Z235343925	1	219.286	0	3	2.55754	1	42.85
[?R?]C(=O)C=1Sc2nc(nc(c2C1C)C)C	Z235344291	1	205.259	0	3	2.30356	0	42.85
[?R?]C(=O)C=1SC=2N(N=C(C2C1)C(C)C)C	Z381556978	1	207.275	0	3	2.4452	1	34.89
[?R?]C(=O)C=1SC=2N(N=C(C2C1)C)C	Z220382864	1	179.221	0	3	1.63022	0	34.89
[?R?]C(=O)C=1SC=2N(N=C(C2C1)C(F)F)C	Z1033283132	1	215.202	0	3	2.2594	0	34.89
[?R?]C(=O)C=1SC=2N(N=C(C2C1)C(F)(F)F)C	Z381556986	1	233.192	0	3	2.3406	0	34.89
[?R?]C(=O)C=1SC(C=2C=NN(C2)C)=C(C1)C	Z1263738503	1	205.259	0	3	2.14402	0	34.89
[?R?]C(=O)C=1SC=CC1CC#N	Z1262555262	1	150.18	0	2	1.50118	1	40.86
[?R?]C(=O)C=1SC(=CC1)CN2N=CC(Cl)=C2	Z1134175709	1	225.677	0	3	2.3333	2	34.89
[?R?]C(=O)C=1SC=C(C1)COC	Z1255448535	1	155.195	0	2	1.5815	2	26.3
[?R?]C(=O)C=1SC=CC1OC	Z1124707084	1	141.169	0	2	1.4437	0	26.3
[?R?]C(=O)C=1SC=C(N1)c2ccccc2	Z381072284	1	188.228	0	2	2.4971	0	29.96
[?R?]C(=O)C=1SC=C(N1)C(C)C	Z910843330	1	154.211	0	2	1.9535	1	29.96
[?R?]C(=O)C=1SC(=C(N1)C)C	Z1255466243	1	140.184	0	2	1.44694	0	29.96
[?R?]C(=O)C=1SC=C(OC)C1	Z335442452	1	141.169	0	2	1.4437	0	26.3
[?R?]C(=O)C=1SC(=NC1C2CC2)C3CC3	Z1724011176	1	192.26	0	2	2.5849	2	29.96
[?R?]C(=O)C=1SC=NC1C2CC2	Z1251355913	1	152.195	0	2	1.7075	1	29.96
[?R?]C(=O)C=1SC(=NC1)C2CC2	Z385373306	1	152.195	0	2	1.7075	1	29.96
[?R?]C(=O)C=1SC(=NC1)c2cc3c(OCC3)cc2	Z448237394	1	230.265	0	3	2.432	0	39.19
[?R?]C(=O)C=1SC=NC1C2CCCC2	Z1620831549	1	180.249	0	2	2.4877	1	29.96
[?R?]C(=O)C=1SC(=NC1)c2ccccc2	Z315923746	1	188.228	0	2	2.4971	0	29.96
[?R?]C(=O)C=1SC(=NC1)c2ccc(OC)cc2	Z385373448	1	218.254	0	3	2.5057	0	39.19
[?R?]C(=O)C=1SC(=NC1)c2c(F)cccc2	Z385373296	1	206.219	0	2	2.6362	0	29.96
[?R?]C(=O)C=1SC(=NC1)C=2C=NN(C2)C	Z385373494	1	192.22	0	4	1.2306	0	47.78
[?R?]C(=O)C=1SC(=NC1)C2=COC=C2	Z1098234608	1	178.19	0	3	2.0901	0	43.1
[?R?]C(=O)C=1SC(=NC1C)C2CC2	Z384974776	1	166.222	0	2	2.01592	1	29.96
[?R?]C(=O)C=1SC(=NC1)Cc2ccccc2	Z385373326	1	202.255	0	2	2.4209	2	29.96
[?R?]C(=O)C=1SC(=NC1)Cc2ccc(F)cc2	Z385373276	1	220.245	0	2	2.56	2	29.96
[?R?]C(=O)C=1SC(=NC1)Cc2c(F)cccc2	Z825739696	1	220.245	0	2	2.56	2	29.96
[?R?]C(=O)C=1SC(=NC1C)c2cnccc2	Z274740234	1	203.243	0	3	2.20052	0	42.85
[?R?]C(=O)C=1SC(=NC1C)C=2C=NN(C2)C	Z384974964	1	206.247	0	4	1.53902	0	47.78
[?R?]C(=O)C=1SC(=NC1C)c2ncccc2	Z99599550	1	203.243	0	3	2.20052	0	42.85
[?R?]C(=O)C=1SC(=NC1C)CC2CC2	Z1263714236	1	180.249	0	2	2.09102	2	29.96
[?R?]C(=O)C=1SC(=NC1C)Cc2ncccc2	Z381785832	1	217.27	0	3	2.12432	2	42.85
[?R?]C(=O)C=1SC(=NC1)CC(C)(C)C	Z1171198791	1	182.265	0	2	2.4187	2	29.96
[?R?]C(=O)C=1SC(=NC1CC(C)C)C	Z1255452495	1	182.265	0	2	2.33702	2	29.96
[?R?]C(=O)C=1SC(=NC1C)C(C)(C)C	Z384974754	1	182.265	0	2	2.43602	1	29.96
[?R?]C(=O)C=1SC(=NC1C)CC(C)C	Z384974772	1	182.265	0	2	2.33702	2	29.96
[?R?]C(=O)C=1SC=NC1C(C)(C)C	Z1251355911	1	168.238	0	2	2.1276	1	29.96
[?R?]C(=O)C=1SC=NC1C(C)C	Z1251355910	1	154.211	0	2	1.9535	1	29.96
[?R?]C(=O)C=1SC(=NC1C)CC	Z384974802	1	154.211	0	2	1.70092	1	29.96
[?R?]C(=O)C=1SC(=NC1)C(C)C	Z385373298	1	154.211	0	2	1.9535	1	29.96
[?R?]C(=O)C=1SC(=NC1C)C(F)(F)F	Z1269198880	1	194.155	0	2	2.15732	0	29.96
[?R?]C(=O)C=1SC(=NC1C)[C@H]2COCC2	Z975825362	1	196.248	0	3	1.64242	1	39.19
[?R?]C(=O)C=1SC(=NC1C)[C@H]2COCCC2	Z1154555363	1	210.275	0	3	2.03252	1	39.19
[?R?]C(=O)C=1SC(=NC1C)[C@@H]2OCCC2	Z1259144663	1	196.248	0	3	1.99002	1	39.19
[?R?]C(=O)C=1SC(=NC1C)[C@H](OC)C	Z1334449960	1	184.237	0	3	1.84592	2	39.19
[?R?]C(=O)C=1SC(=NC1CC)N2C=CC=C2	Z1813099132	1	205.259	0	3	2.1832	1	34.89
[?R?]C(=O)C=1SC(=NC1C)C(OC)(C)C	Z1313734214	1	198.264	0	3	2.02002	2	39.19
[?R?]C(=O)C=1SC(=NC1C)COC	Z825741960	1	170.21	0	3	1.28492	2	39.19
[?R?]C(=O)C=1SC=NC1CC	Z1255362311	1	140.184	0	2	1.3925	1	29.96
[?R?]C(=O)C=1SC(=NC1)CC	Z385373332	1	140.184	0	2	1.3925	1	29.96
[?R?]C(=O)C=1SC(=NC1C)C	Z56347315	1	140.184	0	2	1.44694	0	29.96
[?R?]C(=O)C=1SC=NC1C(F)(F)F	Z1255421097	1	180.128	0	2	1.8489	0	29.96
[?R?]C(=O)C=1SC(=NC1)[C@@H]2OCCC2	Z1251354898	1	182.221	0	3	1.6816	1	39.19
[?R?]C(=O)C=1SC(=NC1)[C@H](OC)C	Z1335088386	1	170.21	0	3	1.5375	2	39.19
[?R?]C(=O)C=1SC(=NC1C)N(C)C	Z227975776	1	169.226	0	3	1.20452	0	33.2
[?R?]C(=O)C=1SC=NC1COC	Z1251355916	1	156.183	0	3	0.9765	2	39.19
[?R?]C(=O)C=1SC(=NC1)COC	Z825741962	1	156.183	0	3	0.9765	2	39.19
[?R?]C(=O)C=1SC(=NC1)N2[C@H]3C[C@@H](C2)CC3	Z1013735584	1	207.275	0	3	1.8188	0	33.2
[?R?]C(=O)C=1SC(=NN1)C2CC2	Z2237708359	1	153.184	0	3	1.1025	1	42.85
[?R?]C(=O)C=1SC(=NN1)C(C)(C)C	Z1966571248	1	169.226	0	3	1.5226	1	42.85
[?R?]C(=O)C=1SC(=NN1)C(C)C	Z2418537184	1	155.199	0	3	1.3485	1	42.85
[?R?]C(=O)C=1SN=C(C1)C(F)(F)F	Z2732738446	1	180.128	0	2	1.8489	0	29.96
[?R?]C(=O)C=1SN=C(c2ccccc2)C1	Z1262327686	1	188.228	0	2	2.4971	0	29.96
[?R?]C(=O)C=1SN=NC1C2CC2	Z1198173174	1	153.184	0	3	1.1025	1	42.85
[?R?]C(=O)C=1SN=NC1c2c(cccc2)C	Z1258941096	1	203.243	0	3	2.20052	0	42.85
[?R?]C(=O)C=1SN=NC1CCC	Z1198235088	1	155.199	0	3	1.1776	2	42.85
[?R?]C(=O)C=1SN=NC1C(C)C	Z1201621515	1	155.199	0	3	1.3485	1	42.85
[?R?]C(=O)C1(S(=O)(=O)c2ccccc2)CC1	Z255116814	1	209.243	0	3	1.7169	2	51.21
[?R?]C(=O)CC1(c2ccccc2)CCOCC1	Z2044806623	1	203.26	0	2	2.1983	3	26.3
[?R?]C(=O)Cc1c2c(ccc(OC)c2)ccc1	Z1501269085	1	199.228	0	2	2.4643	2	26.3
[?R?]C(=O)Cc1c2c(cnc1)cccc2	Z2515203657	1	170.19	0	2	1.8507	2	29.96
[?R?]C(=O)CC=1c2c(N(C1)C)cccc2	Z335290036	1	172.206	0	2	1.7942	2	22.0
[?R?]C(=O)CC=1c2c(N(C1)CC)cccc2	Z335289908	1	186.233	0	2	2.2771	3	22.0
[?R?]C(=O)CC=1c2c(OC1)cc3c(c2)CCC3	Z56943774	1	199.228	0	2	2.5374	2	30.21
[?R?]C(=O)CC=1c2c(OC1)cc(cc2)C	Z56776913	1	173.19	0	2	2.35712	2	30.21
[?R?]C(=O)CC=1c2c(OC1)cccc2	Z119989454	1	159.163	0	2	2.0487	2	30.21
[?R?]C(=O)CC=1c2c(OC1C)cccc2	Z1262521044	1	173.19	0	2	2.35712	2	30.21
[?R?]C(=O)CC=1c2c(OC1CC)cccc2	Z1065630268	1	187.217	0	2	2.6111	3	30.21
[?R?]C(=O)CC=1c2c(OC1)cc(F)cc2	Z339398786	1	177.153	0	2	2.1878	2	30.21
[?R?]C(=O)CC=1c2c(OC1)cc(OC)cc2	Z56943768	1	189.189	0	3	2.0573	2	39.44
[?R?]C(=O)CC=1c2c(SC1)cccc2	Z432090858	1	175.229	0	1	2.5172	2	17.07
[?R?]C(=O)Cc1c2c(SC=C2)ccc1	Z1198151316	1	175.229	0	1	2.5172	2	17.07
[?R?]C(=O)Cc1c2ncccc2ccc1	Z221523762	1	170.19	0	2	1.8507	2	29.96
[?R?]C(=O)CC1=C2N(N=C1)C=CC=C2	Z1255421791	1	159.167	0	3	0.9502	2	34.89
[?R?]C(=O)Cc1c2OC(Cc2ccc1)(C)C	Z1345144583	1	189.233	0	2	2.016	2	26.3
[?R?]C(=O)Cc1c2OCCc2cc(Cl)c1	Z1650037844	1	195.624	0	2	1.8908	2	26.3
[?R?]C(=O)Cc1cc2c(cc1)CCC2	Z57984662	1	159.207	0	1	1.7912	2	17.07
[?R?]C(=O)Cc1cc2c(cc1)CCCC2	Z57985365	1	173.234	0	1	2.1813	2	17.07
[?R?]C(=O)Cc1cc2c(cc1)COC2	Z1262549592	1	161.179	0	2	1.3327	2	26.3
[?R?]C(=O)Cc1cc2c(cncc2)cc1	Z1198264605	1	170.19	0	2	1.8507	2	29.96
[?R?]C(=O)Cc1cc2c(N(CC2)C)cc1	Z978942578	1	174.222	0	2	1.2948	2	20.31
[?R?]C(=O)Cc1cc2c(N(CCC2)C)cc1	Z978942574	1	188.249	0	2	1.6849	2	20.31
[?R?]C(=O)Cc1cc2c(OCC2)cc1	Z220565334	1	161.179	0	2	1.2374	2	26.3
[?R?]C(=O)Cc1cc2c(OCCC2)cc1	Z1198178311	1	175.206	0	2	1.6275	2	26.3
[?R?]C(=O)Cc1cc2N=COc2cc1	Z1198164645	1	160.151	0	3	1.4437	2	43.1
[?R?]C(=O)C(c1cc2OCCOc2cc1)(C)C	Z725146450	1	205.232	0	3	1.8088	2	35.53
[?R?]C(=O)Cc1cc2OCCOc2cc1	Z56921840	1	177.178	0	3	1.0737	2	35.53
[?R?]C(=O)Cc1cc2OC(F)(F)Oc2cc1	Z1509034192	1	199.131	0	3	1.624	2	35.53
[?R?]C(=O)Cc1cc2SC=Nc2cc1	Z1258981483	1	176.217	0	2	1.9122	2	29.96
[?R?]C(=O)C(C1CCC1)C2CCC2	Z1993532868	1	151.228	0	1	2.2762	3	17.07
[?R?]C(=O)CC1CC(c2ccccc2)C1	Z1509079397	1	173.234	0	1	2.6437	3	17.07
[?R?]C(=O)CC1(CCCC1)C	Z1205494632	1	125.19	0	1	2.0302	2	17.07
[?R?]C(=O)Cc1cc(ccc1)C2CC2	Z2301499848	1	159.207	0	1	2.1799	3	17.07
[?R?]C(=O)Cc1cc(ccc1)C(F)(F)F	Z104477770	1	187.139	0	1	2.3213	2	17.07
[?R?]C(=O)Cc1ccc(cc1)C(F)(F)F	Z166651274	1	187.139	0	1	2.3213	2	17.07
[?R?]C(=O)Cc1c(cccc1)C(F)(F)F	Z362118782	1	187.139	0	1	2.3213	2	17.07
[?R?]C(=O)Cc1ccc(cc1)C(F)F	Z1198264636	1	169.149	0	1	2.2401	2	17.07
[?R?]C(=O)Cc1cc(ccc1)C(F)F	Z1198264657	1	169.149	0	1	2.2401	2	17.07
[?R?]C(=O)CC1=CCCCC1	Z1138835936	1	123.174	0	1	1.9503	2	17.07
[?R?]C(=O)C(c1ccc(F)cc1)(C)C	Z725146444	1	165.186	0	1	2.1767	2	17.07
[?R?]C(=O)CC1CCC(F)(F)CC1	Z1198306506	1	161.17	0	1	2.2754	2	17.07
[?R?]C(=O)Cc1cc(Cl)c2OCCCOc2c1	Z144904446	1	225.65	0	3	2.1172	2	35.53
[?R?]C(=O)Cc1cc(Cl)c2OCCOc2c1	Z185153144	1	211.623	0	3	1.7271	2	35.53
[?R?]C(=O)Cc1ccc(N2C(=O)CCC2)cc1	Z99601190	1	202.232	0	3	1.4293	2	37.38
[?R?]C(=O)Cc1ccc(N2N=CC=C2)cc1	Z415627488	1	185.205	0	3	1.4882	2	34.89
[?R?]C(=O)Cc1ccc(N2N=C(C=C2C)C)cc1	Z415627492	1	213.259	0	3	2.10504	2	34.89
[?R?]C(=O)Cc1c(ccnc1)C(F)(F)F	Z1269157906	1	188.127	0	2	1.7163	2	29.96
[?R?]C(=O)Cc1ccc(OC)cc1	Z104476074	1	149.168	0	2	1.3111	2	26.3
[?R?]C(=O)Cc1ccc(OC(F)(F)F)cc1	Z285131562	1	203.138	0	2	2.2011	2	26.3
[?R?]C(=O)C(c1cc(F)ccc1)(C)C	Z725146400	1	165.186	0	1	2.1767	2	17.07
[?R?]C(=O)Cc1cc(F)ccc1	Z104486030	1	137.132	0	1	1.4416	2	17.07
[?R?]C(=O)Cc1cc(F)c(Cl)cc1	Z1201622914	1	171.578	0	1	2.095	2	17.07
[?R?]C(=O)C(c1cc(F)c(C#N)cc1)(C)C	Z1509508243	1	190.196	0	2	2.04838	2	40.86
[?R?]C(=O)Cc1cc(F)c(F)cc1	Z362118708	1	155.123	0	1	1.5807	2	17.07
[?R?]C(=O)Cc1cc(F)c(OC)cc1	Z94598730	1	167.158	0	2	1.4502	2	26.3
[?R?]C(=O)CC1CC(F)(F)C1	Z1592690025	1	133.116	0	1	1.4952	2	17.07
[?R?]C(=O)Cc1c(Cl)cccc1F	Z57044264	1	171.578	0	1	2.095	2	17.07
[?R?]C(=O)Cc1c(Cl)cccc1OC	Z1269125423	1	183.613	0	2	1.9645	2	26.3
[?R?]C(=O)Cc1c(Cl)cc(F)cc1	Z285184620	1	171.578	0	1	2.095	2	17.07
[?R?]C(=O)Cc1c(Cl)cncc1F	Z1255367200	1	172.566	0	2	1.49	2	29.96
[?R?]C(=O)Cc1c(Cl)cncc1	Z3181672322	1	154.576	0	2	1.3509	2	29.96
[?R?]C(=O)CC1=C(Cl)ON=C1C	Z966304906	1	158.564	0	3	1.25232	2	43.1
[?R?]C(=O)Cc1cc(N2C(=O)CCC2)ccc1	Z1259180845	1	202.232	0	3	1.4293	2	37.38
[?R?]C(=O)C(C1CCOCC1)(C)C	Z1255453472	1	155.216	0	2	1.5126	2	26.3
[?R?]C(=O)Cc1cc(OC)ccc1	Z104478986	1	149.168	0	2	1.3111	2	26.3
[?R?]C(=O)CC1CC(OC(C)(C)C)C1	Z1796622185	1	169.242	0	2	2.0436	4	26.3
[?R?]C(=O)Cc1cc(OC(F)(F)F)ccc1	Z1037570484	1	203.138	0	2	2.2011	2	26.3
[?R?]C(=O)C(c1c(F)cccc1)(C)C	Z825741292	1	165.186	0	1	2.1767	2	17.07
[?R?]C(=O)Cc1c(F)cccc1F	Z362118786	1	155.123	0	1	1.5807	2	17.07
[?R?]C(=O)Cc1c(F)cc(c(F)c1)C	Z2235790638	1	169.149	0	1	1.88912	2	17.07
[?R?]C(=O)Cc1c(F)ccc(F)c1	Z362118692	1	155.123	0	1	1.5807	2	17.07
[?R?]C(=O)Cc1c(F)cc(C#N)cc1	Z1255445753	1	162.143	0	2	1.31328	2	40.86
[?R?]C(=O)Cc1c(F)cc(F)cc1	Z362118706	1	155.123	0	1	1.5807	2	17.07
[?R?]C(=O)Cc1c(F)c(Cl)ccc1	Z1201621212	1	171.578	0	1	2.095	2	17.07
[?R?]C(=O)Cc1c(F)cc(OC)cc1	Z1201623880	1	167.158	0	2	1.4502	2	26.3
[?R?]C(=O)Cc1c(F)c(F)ccc1	Z445167096	1	155.123	0	1	1.5807	2	17.07
[?R?]C(=O)Cc1c(F)c(OC)ccc1	Z1255379726	1	167.158	0	2	1.4502	2	26.3
[?R?]C(=O)Cc1c(N2CCCC2)cccc1	Z2311221867	1	188.249	0	2	1.9027	2	20.31
[?R?]C(=O)Cc1cnc2c(c1)cccc2	Z3235901459	1	170.19	0	2	1.8507	2	29.96
[?R?]C(=O)Cc1c(nc2c(c1C)cccc2)C	Z48951345	1	198.244	0	2	2.46754	2	29.96
[?R?]C(=O)Cc1c(nc2N(N=C(c2c1C)C)C)C	Z271139068	1	216.263	0	4	1.50946	2	47.78
[?R?]C(=O)Cc1c(nccc1)C	Z2050687800	1	134.157	0	2	1.00592	2	29.96
[?R?]C(=O)CC=1C(=NN(C1C)C(C)C)C	Z802539820	1	179.242	0	3	1.69674	3	34.89
[?R?]C(=O)CC=1C=NN(C1)C(C)(C)C	Z1999524087	1	165.215	0	3	1.254	3	34.89
[?R?]C(=O)CC=1C(=NN(C1C)CC)C	Z802540756	1	165.215	0	3	1.13574	3	34.89
[?R?]C(=O)CC=1C(=NN(C1C)C(F)F)C	Z851015568	1	187.168	0	3	1.51094	2	34.89
[?R?]C(=O)CC=1C(=NN(c2ccccc2)C1C)C	Z57124076	1	213.259	0	3	2.10504	2	34.89
[?R?]C(=O)CC=1C=NN(c2ccccc2)C1	Z234986310	1	185.205	0	3	1.4882	2	34.89
[?R?]C(=O)CC=1C(=NN(c2ccc(F)cc2)C1C)C	Z239550932	1	231.249	0	3	2.24414	2	34.89
[?R?]C(=O)CC=1C(=NN(c2c(F)cccc2)C1C)C	Z234969433	1	231.249	0	3	2.24414	2	34.89
[?R?]C(=O)CC=1C(=NN(c2c(F)cc(F)cc2)C1C)C	Z239550884	1	249.239	0	3	2.38324	2	34.89
[?R?]C(=O)CC=1C(=NN(c2ncccc2)C1C)C	Z239550908	1	214.247	0	4	1.50004	2	47.78
[?R?]C(=O)Cc1c(OC)ccc(c1)C	Z94601335	1	163.195	0	2	1.61952	2	26.3
[?R?]C(=O)Cc1c(OC)ccc(F)c1	Z1255372895	1	167.158	0	2	1.4502	2	26.3
[?R?]C(=O)C(C1=C(ON=C1C)C)(C)C	Z1813087558	1	166.199	0	3	1.64244	2	43.1
[?R?]C(=O)CC1(N2C=CC=C2)CCCCC1	Z1238847022	1	190.264	0	2	2.611	3	22.0
[?R?]C(=O)CC=1N2C(=NC1)[C@@H](CCC2)C	Z3023748145	1	177.226	0	3	1.3963	2	34.89
[?R?]C(=O)CC=1N2C(SC1)=NC(=C2)C	Z168812566	1	179.221	0	3	1.32012	2	34.89
[?R?]C(=O)CC=1N2C(SC1)=NC=C2	Z425435168	1	165.195	0	3	1.0117	2	34.89
[?R?]C(=O)Cc1nc2c(cc1C)cccc2	Z2522706089	1	184.217	0	2	2.15912	2	29.96
[?R?]C(=O)CC1=Nc2c(N1C)cccc2	Z2238620014	1	173.194	0	3	1.1892	2	34.89
[?R?]C(=O)CC=1N=C2SC=CN2C1	Z56792901	1	165.195	0	3	1.0117	2	34.89
[?R?]C(=O)Cc1nccc2c1cccc2	Z1945984225	1	170.19	0	2	1.8507	2	29.96
[?R?]C(=O)Cc1ncc(Cl)cc1Cl	Z2731857588	1	189.021	0	2	2.0043	2	29.96
[?R?]C(=O)Cc1ncnc2SC=Cc21	Z2380469178	1	177.206	0	3	1.3072	2	42.85
[?R?]C(=O)CC=1N=C(OC1)c2ccccc2	Z156943128	1	186.189	0	3	1.9575	2	43.1
[?R?]C(=O)CC=1N=C(OC1)c2ccc(Cl)cc2	Z1123696300	1	220.634	0	3	2.6109	2	43.1
[?R?]C(=O)CC=1N=C(OC1)c2ccc(F)cc2	Z1187847306	1	204.179	0	3	2.0966	2	43.1
[?R?]C(=O)CC=1N=C(OC1)c2cc(F)c(F)cc2	Z1210848511	1	222.169	0	3	2.2357	2	43.1
[?R?]C(=O)CC=1N=C(OC1C)c2ccccc2	Z235338179	1	200.216	0	3	2.26592	2	43.1
[?R?]C(=O)CC=1N=C(OC1)C(F)F	Z3243595253	1	160.099	0	3	1.2281	2	43.1
[?R?]C(=O)CC=1N=C(SC1)c2ccc(F)cc2	Z57046960	1	220.245	0	2	2.5651	2	29.96
[?R?]C(=O)CC=1N=C(SC1)c2cc(F)ccc2	Z57046957	1	220.245	0	2	2.5651	2	29.96
[?R?]C(=O)CC=1N=C(SC1)c2c(F)cccc2	Z381402890	1	220.245	0	2	2.5651	2	29.96
[?R?]C(=O)CC=1N=C(SC1)c2ncccc2	Z85917495	1	203.243	0	3	1.821	2	42.85
[?R?]C(=O)CC=1N=C(SC1)C=2OC(=CC2)C	Z362020350	1	206.243	0	3	2.32742	2	43.1
[?R?]C(=O)CC=1N=C(SC1)C=2OC=CC2	Z228589452	1	192.216	0	3	2.019	2	43.1
[?R?]C(=O)CC=1N=C(SC1)C(C)(C)C	Z381402878	1	182.265	0	2	2.0565	3	29.96
[?R?]C(=O)CC=1N=C(SC1)CC	Z381402924	1	154.211	0	2	1.3214	3	29.96
[?R?]C(=O)CC=1N=C(SC1C)C	Z858037950	1	154.211	0	2	1.37584	2	29.96
[?R?]C(=O)CC=1N=C(SC1)[C@H]2COCC2	Z3271769497	1	196.248	0	3	1.2629	3	39.19
[?R?]C(=O)CC=1N=C(SC1)C	Z56946867	1	140.184	0	2	1.06742	2	29.96
[?R?]C(=O)CC=1N=C(SC1)N2C(=CC=C2C)C	Z245326700	1	219.286	0	3	2.16654	2	34.89
[?R?]C(=O)CC1=NN(c2c1cccc2)C	Z1268483039	1	173.194	0	3	1.1892	2	34.89
[?R?]C(=O)CC1=NN(c2ccccc2)C=C1	Z1033298910	1	185.205	0	3	1.4882	2	34.89
[?R?]C(=O)CC1=NN(c2ccccc2)C(=O)C1	Z381006190	1	201.204	0	4	1.2428	2	49.74
[?R?]C(=O)CC1=NN(c2ccc(F)cc2)C=C1	Z1262327703	1	203.195	0	3	1.6273	2	34.89
[?R?]C(=O)CC1=NN(c2cc(Cl)ccc2)C(=O)C1	Z381006230	1	235.649	0	4	1.8962	2	49.74
[?R?]C(=O)CC1=NN(C=C1)C2CCCC2	Z1250105667	1	177.226	0	3	1.6141	3	34.89
[?R?]C(=O)CC1=NN(C=C1)C(C)C	Z2857085569	1	151.188	0	3	1.0799	3	34.89
[?R?]C(=O)CC=1N(N=CC1Cl)CC	Z1322794809	1	171.606	0	3	1.1723	3	34.89
[?R?]C(=O)CC=1N=NN(c2ccccc2)C1C	Z445227336	1	200.22	0	4	1.19162	2	47.78
[?R?]C(=O)CC=1N=NN(c2ccc(cc2)C)C1C	Z445227256	1	214.247	0	4	1.50004	2	47.78
[?R?]C(=O)CC=1N=NN(c2cc(Cl)ccc2)C1C	Z445227282	1	234.665	0	4	1.84502	2	47.78
[?R?]C(=O)CC1=NOc2c1cccc2	Z99600464	1	160.151	0	3	1.4437	2	43.1
[?R?]C(=O)CC1=NOc2c1cc(F)cc2	Z1262525596	1	178.142	0	3	1.5828	2	43.1
[?R?]C(=O)CC1=NOC(c2ccccc2)=C1	Z1171194617	1	186.189	0	3	1.9575	2	43.1
[?R?]C(=O)CC1=NSc2c1cccc2	Z1262511380	1	176.217	0	2	1.9122	2	29.96
[?R?]C(=O)CC=1Oc2c(cccc2)C1	Z235569554	1	159.163	0	2	2.0487	2	30.21
[?R?]C(=O)CC=1OC=C(C1)C(F)(F)F	Z2732702092	1	177.101	0	2	1.9143	2	30.21
[?R?]C(=O)CC=1OC=CC1C	Z1205656430	1	123.13	0	2	1.20392	2	30.21
[?R?]C(=O)CC=1OC(=CC1)C	Z978942572	1	123.13	0	2	1.20392	2	30.21
[?R?]C(=O)CC1(OC)CCC1	Z1726128749	1	127.162	0	2	1.019	3	26.3
[?R?]C(=O)CC=1OC(=NC1C)C(C)(C)C	Z1251362082	1	180.226	0	3	1.89642	3	43.1
[?R?]C(=O)CC=1OC(=O)c2c(cccc2)C1	Z1508991543	1	187.173	0	3	1.4089	2	47.28
[?R?]C(=O)CC=1ON=C(C1)C2CC2	Z1416192608	1	150.156	0	3	1.1679	3	43.1
[?R?]C(=O)CC=1Sc2c(cccc2)C1	Z1198265898	1	175.229	0	1	2.5172	2	17.07
[?R?]C(=O)CC=1SC=C(N1)c2ccccc2	Z2235790780	1	202.255	0	2	2.426	2	29.96
[?R?]C(=O)CC=1SC=C(N1)c2c(F)cccc2	Z2235328801	1	220.245	0	2	2.5651	2	29.96
[?R?]C(=O)CC=1SC(=C(N1)C=2OC=CC2)C	Z2379966091	1	206.243	0	3	2.32742	2	43.1
[?R?]C(=O)CC=1SC=C(N1)C(F)(F)F	Z2489380833	1	194.155	0	2	1.7778	2	29.96
[?R?]C(=O)CC=1SC=NC1c2ccccc2	Z1343609137	1	202.255	0	2	2.426	2	29.96
[?R?]C(=O)CC=1SC(=NC1C)C2CC2	Z1238833184	1	180.249	0	2	1.94482	3	29.96
[?R?]C(=O)CC=1SC(=NC1C)C	Z2803733198	1	154.211	0	2	1.37584	2	29.96
[?R?]C(=O)CC=1SC(=NC1)C	Z275210998	1	140.184	0	2	1.06742	2	29.96
[?R?]C(=O)CCc1c2c(cnc1)cccc2	Z1272682681	1	184.217	0	2	2.2408	3	29.96
[?R?]C(=O)CCC=1c2c(N(C1)C)cccc2	Z335290460	1	186.233	0	2	2.1843	3	22.0
[?R?]C(=O)CCc1c2c(ncc1)cccc2	Z1165164633	1	184.217	0	2	2.2408	3	29.96
[?R?]C(=O)CCc1cc2c(cc1)CCC2	Z1209423865	1	173.234	0	1	2.1813	3	17.07
[?R?]C(=O)CCc1cc2c(OCC2)cc1	Z448237234	1	175.206	0	2	1.6275	3	26.3
[?R?]C(=O)CCc1cc2c(OCCC2)cc1	Z1509621600	1	189.233	0	2	2.0176	3	26.3
[?R?]C(=O)CCc1cc2ncccc2cc1	Z1436488304	1	184.217	0	2	2.2408	3	29.96
[?R?]C(=O)CCc1cc2OCCCOc2cc1	Z600417422	1	205.232	0	3	1.8539	3	35.53
[?R?]C(=O)CCc1cc2OCCOc2cc1	Z178955386	1	191.205	0	3	1.4638	3	35.53
[?R?]C(=O)/C=C/c1cc(c(cc1)C)C	Z2312273984	1	159.207	0	1	2.39004	0	17.07
[?R?]C(=O)CCc1ccccc1	MC914	1	133.169	0	1	1.6926	3	17.07
[?R?]C(=O)CCC1CCCCC1	Z104479892	1	139.217	0	1	2.4203	3	17.07
[?R?]C(=O)CCc1cc(F)ccc1	Z185153196	1	151.159	0	1	1.8317	3	17.07
[?R?]C(=O)CCc1cc(F)c(F)cc1	Z317037974	1	169.149	0	1	1.9708	3	17.07
[?R?]C(=O)C#Cc1c(Cl)cccc1	Z1143242515	1	163.583	0	1	1.7649	0	17.07
[?R?]C(=O)CCC1=C(Cl)ON=C1C	Z808723932	1	172.59	0	3	1.64242	3	43.1
[?R?]C(=O)CCc1c(C#N)cccc1	Z227834792	1	158.179	0	2	1.56428	3	40.86
[?R?]C(=O)C(CC1CCOCC1)(C)C	Z995179826	1	169.242	0	2	1.9027	3	26.3
[?R?]C(=O)CCC1CCOCC1	Z979765670	1	141.189	0	2	1.2666	3	26.3
[?R?]C(=O)CCc1c(F)cccc1F	Z317037972	1	169.149	0	1	1.9708	3	17.07
[?R?]C(=O)CCc1c(F)cccc1	Z57991059	1	151.159	0	1	1.8317	3	17.07
[?R?]C(=O)CCc1c(F)ccc(F)c1	Z415635744	1	169.149	0	1	1.9708	3	17.07
[?R?]C(=O)CCc1c(F)cc(F)cc1	Z317037934	1	169.149	0	1	1.9708	3	17.07
[?R?]C(=O)CCc1c(F)c(F)ccc1	Z445167886	1	169.149	0	1	1.9708	3	17.07
[?R?]C(=O)CCc1cnc2c(c1)cccc2	Z1272682544	1	184.217	0	2	2.2408	3	29.96
[?R?]C(=O)CCc1c(nc2N(N=C(c2c1C)C)C)C	Z227834606	1	230.289	0	4	1.89956	3	47.78
[?R?]C(=O)CCC=1C(=NC=2N(N=CC2)C1C)C	Z540242696	1	202.236	0	4	1.35214	3	47.78
[?R?]C(=O)CCC=1C(=NC=2N(N=C(C2)C)C1C)C	Z90122374	1	216.263	0	4	1.66056	3	47.78
[?R?]C(=O)CCC1=CN(C=C1)C	Z1262521199	1	136.173	0	2	1.0311	3	22.0
[?R?]C(=O)CCc1cncc(F)c1	Z1262517660	1	152.147	0	2	1.2267	3	29.96
[?R?]C(=O)CCC=1C(=NN(C1C)C)C	Z203887722	1	165.215	0	3	1.04294	3	34.89
[?R?]C(=O)CCC1=COC=C1	Z1098234501	1	123.13	0	2	1.2856	3	30.21
[?R?]C(=O)CCC1=C(ON=C1C)C	Z57981094	1	152.172	0	3	1.29744	3	43.1
[?R?]C(=O)CCC1=CSC=C1	Z85923469	1	139.196	0	1	1.7541	3	17.07
[?R?]C(=O)CCc1nc2c(cc1)cccc2	Z85922627	1	184.217	0	2	2.2408	3	29.96
[?R?]C(=O)CCC=1N(C=CC1)C	Z362827938	1	136.173	0	2	1.0311	3	22.0
[?R?]C(=O)CCc1ncccc1C	Z1198279885	1	148.184	0	2	1.39602	3	29.96
[?R?]C(=O)CCC=1N=CSC1	Z381407422	1	140.184	0	2	1.1491	3	29.96
[?R?]C(=O)CCC1=NN(C=C1Cl)C	Z1198171511	1	171.606	0	3	1.0795	3	34.89
[?R?]C(=O)CCC=1Oc2c(cccc2)C1	Z137628830	1	173.19	0	2	2.4388	3	30.21
[?R?]C(=O)CCC=1Oc2c(N1)cccc2	Z57990849	1	174.178	0	3	1.8338	3	43.1
[?R?]C(=O)CCC=1OC(=CN1)C(C)(C)C	Z1255400668	1	180.226	0	3	1.9781	4	43.1
[?R?]C(=O)CCC=1Sc2c(N1)cccc2	Z56867230	1	190.244	0	2	2.3023	3	29.96
[?R?]C(=O)CCC=1SC=CC1	Z57052863	1	139.196	0	1	1.7541	3	17.07
[?R?]C(=O)CCC=1SC=C(N1)C	Z1198306714	1	154.211	0	2	1.45752	3	29.96
[?R?]C(=O)CCC=1SC=CN1	Z381407426	1	140.184	0	2	1.1491	3	29.96
[?R?]C(=O)CCC=1SC=NC1C	Z1198166208	1	154.211	0	2	1.45752	3	29.96
[?R?]C(=O)CCC=1SC=NC1	Z2289798933	1	140.184	0	2	1.1491	3	29.96
[?R?]C(=O)CC[C@H]1COCCC1	Z1154555237	1	141.189	0	2	1.2666	3	26.3
[?R?]C(=O)CC[C@H]1OCCCC1	Z1167042736	1	141.189	0	2	1.4091	3	26.3
[?R?]C(=O)CC[C@@H]1O[C@@H](CC1)C	Z1262470998	1	141.189	0	2	1.4075	3	26.3
[?R?]C(=O)CCC(=O)N1CC2=C(SC=C2)CC1	Z239137162	1	222.286	0	3	1.4864	3	37.38
[?R?]C(=O)C[C@H]1c2c(cccc2)CC1	Z352782144	1	159.207	0	1	2.1799	2	17.07
[?R?]C(=O)C[C@H]1c2c(cccc2)CCC1	Z352783024	1	173.234	0	1	2.57	2	17.07
[?R?]C(=O)C[C@H]1c2c(cccc2)COC1	Z1255359695	1	175.206	0	2	1.7639	2	26.3
[?R?]C(=O)C[C@H]1c2c(cc(OC)cc2)CCC1	Z352782966	1	203.26	0	2	2.5786	2	26.3
[?R?]C(=O)C[C@@H]1c2c(N(C1)C)cccc2	Z336080858	1	174.222	0	2	1.6835	2	20.31
[?R?]C(=O)C[C@H]1c2c(OC1)cc(OC)cc2	Z1509003359	1	191.205	0	3	1.6347	2	35.53
[?R?]C(=O)C[C@@H]1c2c(OCC1)cccc2	Z352783086	1	175.206	0	2	2.0162	2	26.3
[?R?]C(=O)C[C@@H]1c2c(S(=O)(=O)C1)cccc2	Z426022024	1	209.243	0	3	1.6716	2	51.21
[?R?]C(=O)C[C@H]1C=2N=C(OC2CCC1)C	Z2732716462	1	178.21	0	3	1.86642	2	43.1
[?R?]C(=O)C[C@@H]1Cc2c(cccc2)CC1	Z489292414	1	173.234	0	1	2.255	2	17.07
[?R?]C(=O)C[C@H]1C=CCCC1	Z1198264430	1	123.174	0	1	1.8062	2	17.07
[?R?]C(=O)C[C@H]1C[C@H](CC1)C	Z1205494179	1	125.19	0	1	1.8861	2	17.07
[?R?]C(=O)C[C@H]1C[C@@H](C#N)CCC1	Z1416187215	1	150.2	0	2	1.77988	2	40.86
[?R?]C(=O)C[C@@H]1C[C@@H](OCC1)C(C)C	Z1192343580	1	169.242	0	2	1.9011	3	26.3
[?R?]C(=O)C[C@@H]1C[C@@H](OCC1)CC	Z1192343584	1	155.216	0	2	1.6551	3	26.3
[?R?]C(=O)C[C@H]1C[C@@H](OC)CCC1	Z1321939829	1	155.216	0	2	1.6551	3	26.3
[?R?]C(=O)C[C@H]1C[C@@H](S(=O)(=O)C)CCC1	Z1375690327	1	203.28	0	3	1.7039	3	51.21
[?R?]C(=O)C[C@H]1CC(OCC1)(C)C	Z1192343588	1	155.216	0	2	1.6551	2	26.3
[?R?]C(=O)C[C@H]1[C@H]2[C@H](C2)CC1	Z1509040790	1	123.174	0	1	1.496	2	17.07
[?R?]C(=O)C[C@H]1[C@@H]2O[C@H](C1)CC2	Z2284432456	1	139.173	0	2	1.0174	2	26.3
[?R?]C(=O)C[C@@H]1[C@H](CCC1)C	Z1198168867	1	125.19	0	1	1.8861	2	17.07
[?R?]C(=O)C[C@H]1COC(C1)(C)C	Z2327612244	1	141.189	0	2	1.265	2	26.3
[?R?]C(=O)C[C@H]1N(C(=O)C)CCc2c1cccc2	Z104377984	1	216.259	0	3	1.5958	2	37.38
[?R?]C(=O)C[C@@H]1OC2(CC1)CCC2	Z2754492642	1	153.2	0	2	1.5516	2	26.3
[?R?]C(=O)C[C@H]1Oc2c(OC1)cccc2	Z1198164044	1	177.178	0	3	1.2899	2	35.53
[?R?]C(=O)C[C@H]1Oc2c(SC1)cccc2	Z1508956602	1	193.244	0	2	2.0032	2	26.3
[?R?]C(=O)C[C@@H]1OCc2c1cccc2	Z1262557291	1	161.179	0	2	1.7214	2	26.3
[?R?]C(=O)C[C@H]1OCc2c1ccc(Cl)c2	Z1510030218	1	195.624	0	2	2.3748	2	26.3
[?R?]C(=O)C[C@H]1OCC2(C1)CCOCC2	Z2739389854	1	183.226	0	3	1.0356	2	35.53
[?R?]C(=O)C[C@@H]1OCCc2c1cccc2	Z1098340600	1	175.206	0	2	1.7639	2	26.3
[?R?]C(=O)C[C@@H]1OCCC2=C1SC=C2	Z1098324190	1	181.233	0	2	1.8254	2	26.3
[?R?]C(=O)C[C@@H]1OCCC=2SC=CC21	Z1095218812	1	181.233	0	2	1.8254	2	26.3
[?R?]C(=O)C([C@H]1OCCCC1)(C)C	Z2719321177	1	155.216	0	2	1.6551	2	26.3
[?R?]C(=O)C[C@H]1OCCCC1	Z432421618	1	127.162	0	2	1.019	2	26.3
[?R?]C(=O)C[C@@H]1O[C@@H](CC1)C	Z1205494903	1	127.162	0	2	1.0174	2	26.3
[?R?]C(=O)C[C@@H]1O[C@H](C(F)(F)F)CCC1	Z2884178883	1	195.159	0	2	1.9499	2	26.3
[?R?]C(=O)C[C@@H](c1ccc(F)cc1)C	Z352782250	1	165.186	0	1	2.3927	3	17.07
[?R?]C(=O)C[C@@H](c1c(F)cccc1)C	Z352782394	1	165.186	0	1	2.3927	3	17.07
[?R?]C(=O)C[C@@H](c1c(F)cc(F)cc1)C	Z352783294	1	183.176	0	1	2.5318	3	17.07
[?R?]C(=O)C[C@H](C=1C=NN(C1)C)C	Z1434181535	1	151.188	0	3	0.9871	3	34.89
[?R?]C(=O)C[C@H](C1=C(ON=C1C)C)C	Z1497311431	1	166.199	0	3	1.85844	3	43.1
[?R?]C(=O)C[C@@H]([C@@H]1OCCC1)C	Z1262550789	1	141.189	0	2	1.265	3	26.3
[?R?]C(=O)C[C@@H](N1c2c(cccc2)CC1)C	Z431539404	1	188.249	0	2	1.9011	3	20.31
[?R?]C(=O)C[C@@H](N1c2c(cccc2)CCC1)C	Z431539910	1	202.275	0	2	2.2912	3	20.31
[?R?]C(=O)C[C@H](N1N=C(C(Br)=C1C)C)C	Z274554370	1	244.111	0	3	2.28694	3	34.89
[?R?]C(=O)C[C@H](N1N=C(C(=C1C)C)C)C	Z274553506	1	179.242	0	3	1.83286	3	34.89
[?R?]C(=O)C[C@H](N1N=C(C=C1C)C)C	Z274553584	1	165.215	0	3	1.52444	3	34.89
[?R?]C(=O)C[C@H](N1N=C(C=C1)C)C	Z1201627632	1	151.188	0	3	1.21602	3	34.89
[?R?]C(=O)CCN1c2c(cccc2)C=C1	Z57316204	1	172.206	0	2	2.1048	3	22.0
[?R?]C(=O)CCN1c2c(cccc2)CCC1=O	Z271097324	1	202.232	0	3	1.4293	3	37.38
[?R?]C(=O)CCN1c2c(cc(cc2)C)C=C1	Z1138836370	1	186.233	0	2	2.41322	3	22.0
[?R?]C(=O)CCN1c2c(ccc(F)c2)C=C1	Z385445982	1	190.196	0	2	2.2439	3	22.0
[?R?]C(=O)CCN1c2c(cc(F)cc2)CCC1=O	Z425350408	1	220.222	0	3	1.5684	3	37.38
[?R?]C(=O)CCN1c2c(N=C1)cccc2	Z53116455	1	173.194	0	3	1.4998	3	34.89
[?R?]C(=O)CCN1c2c(N=C1)cc(F)c(F)c2	Z287342854	1	209.174	0	3	1.778	3	34.89
[?R?]C(=O)CCN1c2c(OC1=O)ccc(c2)C	Z111781436	1	204.204	0	4	1.36642	3	52.21
[?R?]C(=O)CCN1c2c(OC1=O)cccc2	Z57728665	1	190.177	0	4	1.058	3	52.21
[?R?]C(=O)CCN1c2c(OC1=O)cc(Cl)cc2	Z99599882	1	224.622	0	4	1.7114	3	52.21
[?R?]C(=O)CCN1c2c(SCC1=O)cccc2	Z94598708	1	220.27	0	3	1.5888	3	37.38
[?R?]C(=O)CCN1C(=CC=C1C)C	Z245326704	1	150.2	0	2	1.56844	3	22.0
[?R?]C(=O)CCN1C(=O)c2c(cccc2)C1	Z442320982	1	188.205	0	3	1.1059	3	37.38
[?R?]C(=O)CCN1C(=O)c2c(N=C1)c(ccc2)C	Z168879924	1	215.231	0	4	1.16842	3	51.96
[?R?]C(=O)CCN1C(=O)c2c(N=C1C)cccc2	Z327331540	1	215.231	0	4	1.16842	3	51.96
[?R?]C(=O)CCN1N=C2N=CC(=CC2=C1)C	Z1263738475	1	188.209	0	4	1.20322	3	47.78
[?R?]C(=O)CCN1N=CC2=C1CCCC2	Z431947166	1	177.226	0	3	1.2254	3	34.89
[?R?]C(=O)CCN1N=Cc2c1ncc(c2)C	Z1263738442	1	188.209	0	4	1.20322	3	47.78
[?R?]C(=O)CCN1N=C(C(=C1C)C)C	Z274553590	1	165.215	0	3	1.27186	3	34.89
[?R?]C(=O)CCN1N=C(C=C1C)C(F)(F)F	Z1245633650	1	205.158	0	3	1.67382	3	34.89
[?R?]C(=O)CCN1N=C(C=C1C)C	Z220436280	1	151.188	0	3	0.96344	3	34.89
[?R?]C(=O)CCN1N=C(C(Cl)=C1C)C	Z228590106	1	185.633	0	3	1.61684	3	34.89
[?R?]C(=O)CCN1N=C(C(Cl)=C1)C(F)(F)F	Z1263738567	1	225.577	0	3	2.0188	3	34.89
[?R?]C(=O)CCN1N=CC(Cl)=C1	Z625454300	1	157.579	0	3	1.0	3	34.89
[?R?]C(=O)CCN1Sc2c(cccc2)C1=O	Z1449599503	1	206.243	0	3	1.5265	3	39.07
[?R?]C(=O)C(F)(F)c1cc(Cl)ccc1	Z335859734	1	189.568	0	1	2.5052	2	17.07
[?R?]C(=O)C(F)(F)c1c(OC)ccc(Cl)c1	Z982129418	1	219.593	0	2	2.5138	2	26.3
[?R?]C(=O)C(F)(F)C1=Nc2c(N1C)cccc2	Z1629065400	1	209.174	0	3	1.7385	2	34.89
[?R?]C(=O)C(F)(F)C=1Sc2c(N1)cccc2	Z1582286763	1	212.198	0	2	2.4615	2	29.96
[?R?]C(=O)C(F)(F)C=1SC=C(N1)C	Z1541758431	1	176.165	0	2	1.61672	2	29.96
[?R?]C(=O)C(F)(F)C=1SC=CN1	Z1838104615	1	162.138	0	2	1.3083	2	29.96
[?R?]C(=O)[C@H]1[C@]2(C1)C[C@@H](OCC2)C	Z1192355697	1	153.2	0	2	1.265	1	26.3
[?R?]C(=O)[C@H]1C2(C1)CC(OCC)C2	Z1880959480	1	153.2	0	2	1.265	3	26.3
[?R?]C(=O)[C@H]1C2(C1)CCSCC2	Z979743452	1	155.239	0	1	1.5931	1	17.07
[?R?]C(=O)[C@@H]1[C@]2(c3c(cccc3)CC2)C1	Z979743412	1	171.218	0	1	1.9639	1	17.07
[?R?]C(=O)[C@H]1[C@]2(c3c(cccc3)CCC2)C1	Z979743314	1	185.245	0	1	2.354	1	17.07
[?R?]C(=O)[C@H]1[C@]2(c3cc(F)ccc3)CO[C@H]1C2	Z3026078651	1	205.207	0	2	1.5556	2	26.3
[?R?]C(=O)[C@H]1[C@@]2(c3c(OCC2)cccc3)C1	Z979743300	1	187.217	0	2	1.8002	1	26.3
[?R?]C(=O)[C@H]1[C@@]2(c3c(OC(C2)(C)C)cccc3)C1	Z2732231081	1	215.271	0	2	2.5788	1	26.3
[?R?]C(=O)[C@@H]1[C@@]2(c3c(OCC2)ccc(F)c3)C1	Z2732273243	1	205.207	0	2	1.9393	1	26.3
[?R?]C(=O)[C@H]1[C@@]2(C=3N=CSC3)C[C@@H]1CC2	Z3196471633	1	192.26	0	2	1.8842	2	29.96
[?R?]C(=O)[C@H]1c2c(cccc2)C1	Z1205493745	1	131.153	0	1	1.3997	1	17.07
[?R?]C(=O)[C@H]1c2c(cccc2)CCC1	Z235361249	1	159.207	0	1	2.1799	1	17.07
[?R?]C(=O)[C@H]1c2c(cccc2)CCCC1	Z792377252	1	173.234	0	1	2.57	1	17.07
[?R?]C(=O)[C@H]1c2c(ccc(Cl)c2)C1	Z1262559583	1	165.598	0	1	2.0531	1	17.07
[?R?]C(=O)[C@H]1c2c(ccc(F)c2)C1	Z1939335193	1	149.143	0	1	1.5388	1	17.07
[?R?]C(=O)[C@H]1c2c(cc(C#N)cc2)CCC1	Z2680630213	1	184.217	0	2	2.05158	1	40.86
[?R?]C(=O)[C@H]1c2c(ccc(OC)c2)CC1	Z1255391179	1	175.206	0	2	1.7984	1	26.3
[?R?]C(=O)[C@H]1c2c(ccc(OC)c2)CCC1	Z1317635417	1	189.233	0	2	2.1885	1	26.3
[?R?]C(=O)[C@@H]1c2c(cc(F)cc2)CC1	Z1198318705	1	163.17	0	1	1.9289	1	17.07
[?R?]C(=O)[C@@H]1c2c(c(Cl)ccc2)CC1	Z1198318701	1	179.625	0	1	2.4432	1	17.07
[?R?]C(=O)[C@H]1c2c(cc(OC)cc2)CCC1	Z792377224	1	189.233	0	2	2.1885	1	26.3
[?R?]C(=O)[C@H]1[C@@]2(CC(OCC2)(C)C)C1	Z1192355695	1	167.227	0	2	1.6551	1	26.3
[?R?]C(=O)[C@@H]1c2c(N(CC1)C)cccc2	Z2492796275	1	174.222	0	2	1.6835	1	20.31
[?R?]C(=O)[C@@H]1c2c(N(C(=O)C1)C)cccc2	Z221583702	1	188.205	0	3	1.2101	1	37.38
[?R?]C(=O)[C@@H]1c2c(N(C(=O)[C@H]3C4(C3)CC4)C1)cccc2	Z2376826970	1	240.281	0	3	1.9903	2	37.38
[?R?]C(=O)[C@H]1c2c(OC1)cc(c(c2)C)C	Z1704449910	1	175.206	0	2	1.85284	1	26.3
[?R?]C(=O)[C@H]1c2c(OC1)cccc2	Z897815480	1	147.152	0	2	1.236	1	26.3
[?R?]C(=O)[C@H]1c2c(OC1)ccc(Cl)c2	Z1198276236	1	181.597	0	2	1.8894	1	26.3
[?R?]C(=O)[C@@H]1c2c(OCC1)cccc2	Z792377210	1	161.179	0	2	1.6261	1	26.3
[?R?]C(=O)[C@@H]1C2(COCC1)CCCCC2	Z2732759424	1	181.253	0	2	2.0468	1	26.3
[?R?]C(=O)[C@@H]1c2c(OC(C1)(C)C)cccc2	Z1238541992	1	189.233	0	2	2.4047	1	26.3
[?R?]C(=O)[C@H]1c2c(OCC1)ccc(Cl)c2	Z1269185764	1	195.624	0	2	2.2795	1	26.3
[?R?]C(=O)[C@@H]1c2c(OCC1)c(Cl)ccc2	Z1269217531	1	195.624	0	2	2.2795	1	26.3
[?R?]C(=O)[C@H]1c2c(OCC1)cc(OC)cc2	Z1508928886	1	191.205	0	3	1.6347	1	35.53
[?R?]C(=O)[C@@H]1c2c(OC)cccc2CC1	Z1251352964	1	175.206	0	2	1.7984	1	26.3
[?R?]C(=O)[C@@H]1c2c(SC1)cccc2	Z1222331919	1	163.218	0	1	1.9493	1	17.07
[?R?]C(=O)[C@H]1c2c(SCC1)cccc2	Z1262395890	1	177.245	0	1	2.3394	1	17.07
[?R?]C(=O)[C@H]1C2=C(SC=C2)CCC1	Z1021396634	1	165.234	0	1	2.2414	1	17.07
[?R?]C(=O)[C@H]1c2c(S(=O)(=O)CC1)cccc2	Z1470144485	1	209.243	0	3	1.6716	1	51.21
[?R?]C(=O)[C@H]1c2ncccc2CCC1	Z1889710360	1	160.195	0	2	1.5749	1	29.96
[?R?]C(=O)[C@H]1C2=NC(=CN2CCC1)C(F)(F)F	Z2466349867	1	217.169	0	3	1.8527	1	34.89
[?R?]C(=O)[C@H]1C=2N=C(SC2CCC1)C	Z1262529169	1	180.249	0	2	1.94482	1	29.96
[?R?]C(=O)[C@H]1C=2N=CSC2CCC1	Z1649764913	1	166.222	0	2	1.6364	1	29.96
[?R?]C(=O)[C@H]1CC2(CC2)CCC1	Z1278927425	1	137.201	0	1	2.0302	1	17.07
[?R?]C(=O)[C@@H]1Cc2c(cccc2)CC1	Z792377344	1	159.207	0	1	1.8649	1	17.07
[?R?]C(=O)[C@@H]1Cc2c(cc(OC)cc2)CC1	Z1508916932	1	189.233	0	2	1.8735	1	26.3
[?R?]C(=O)[C@H]1[C@@](c2cc(F)c(F)cc2)(C1)C	Z979743370	1	195.187	0	1	2.3158	2	17.07
[?R?]C(=O)[C@H]1[C@@](c2c(F)cccc2F)(C1)C	Z979743288	1	195.187	0	1	2.3158	2	17.07
[?R?]C(=O)[C@H]1[C@@](c2c(OC)cccc2)(C1)C	Z979743546	1	189.233	0	2	2.0462	2	26.3
[?R?]C(=O)[C@H]1CC2=NC(=CN2CC1)CC	Z3478740125	1	177.226	0	3	1.0813	2	34.89
[?R?]C(=O)[C@@H]1CC=2N(N=NC2CC1)CC(C)C	Z2602644328	1	206.267	0	4	1.1124	3	47.78
[?R?]C(=O)[C@H]1CC2(OCC1)CCOCC2	Z1359390644	1	183.226	0	3	1.0356	1	35.53
[?R?]C(=O)[C@H]1C([C@@H]1c2c(Cl)cncc2)(C)C	Z3271500530	1	208.667	0	2	2.548	2	29.96
[?R?]C(=O)[C@H]1C[C@@H](c2ccccc2)CC1	Z1255391877	1	173.234	0	1	2.6437	2	17.07
[?R?]C(=O)[C@@H]1C[C@@H](OCC1)CC	Z1192344099	1	141.189	0	2	1.265	2	26.3
[?R?]C(=O)[C@@H]1C[C@@H](OCC1)C(F)(F)F	Z2582765569	1	181.132	0	2	1.4173	1	26.3
[truncated: 652 more rows]
