# Supplementary material for: FastGrow: on-the-fly growing and its application to DYRK1A
Source: J Comput Aided Mol Des. 2022 Aug 22;36(9):639–51. doi: 10.1007/s10822-022-00469-y (PMC9512872; doi:10.1007/s10822-022-00469-y)
Supplement: Supplementary file 2 — (zip 344 KB) [file 10822_2022_469_MOESM2_ESM.zip › results/fragment_growing_enrichment/decoys.smi]

[?R?]c1c2c(cc(F)c1)cc(C#N)cc2 MC1484
[?R?]c1c2c(ccnc2)ccc1 MC826
[?R?]c1c2c(cnc1)cccc2 MC822
[?R?]c1c2c(cncc2)ccc1 MC820
[?R?]c1c2c(ncc1)cccc2 MC830
[?R?]c1c2c(ncc1C)cccc2 MC1191
[?R?]c1c2c(ncc1)cc(Cl)cc2 MC1190
[?R?]c1c2c(nccc2)ccc1 MC829
[?R?]c1c2c(nc(Cl)c1)CCC(C2=O)(C)C Z2718935669
[?R?]c1c2c(N(C(=O)C)CCC2)ccc1 Z27693080
[?R?]C=1c2c(OC(=O)C1)cccc2 MC1129
[?R?]c1c2ncccc2ccc1 MC817
[?R?]c1c2ncccc2cc(OC)c1 Z166628264
[?R?]c1c2ncccc2cc(S(=O)(=O)C)c1 Z1066277054
[?R?]c1c2nccc(Cl)c2c(OC)cc1 Z1198176134
[?R?]c1c2ncc(Cl)cc2c(OC)cc1 Z4167932641
[?R?]C=1C=2N(C=C(C#N)C2)C=CC1 MC1155
[?R?]c1c2nccnc2cc(c1)C Z1201617857
[?R?]c1c2ncc(nc2ccc1)C Z1255423472
[?R?]c1c2N=C(Sc2ccc1)N3CCOCC3 F0647-0083
[?R?]c1c2N(N=C(c2cnc1)C(F)(F)F)C Z1269232715
[?R?]C1=C(c2ccc(F)cc2)C(=O)O[C@H]1C MC1547
[?R?]c1c(c2cncc(Cl)c2)cccc1 MC1481
[?R?]C1CC2(CN(C(=O)C)C2)C1 MC839
[?R?]c1cc2c(N(C(=O)OC(C)(C)C)CC2)cc1 MC1643
[?R?]c1cc2c(OC(=O)C=C2)cc1 MC1128
[?R?]c1cc2[n+](cccc2cc1)CCCOC MC1620
[?R?]c1cc2N=C(N(c2cc1)CC#N)C Z53833322
[?R?]c1cc2N=CN(c2cc1)C=C Z87001578
[?R?]c1cc2N=C(Sc2cc1)C MC815
[?R?]C1=CC2=NN(C(=C2C=C1)C)C MC1158
[?R?]c1cc2OCCCOc2cc1 Z56963396
[?R?]c1cc2OC(=O)C=C(c2cc1)C MC1255
[?R?]c1cc2SC(=Nc2cc1)N3CCOCC3 F0647-0173
[?R?]c1cc2SC=Nc2c(OC)c1 Z1255452697
[?R?]c1cc(c2cncc(Cl)c2)ccc1 MC1479
[?R?]c1ccc(c2cc(F)c(C#N)cc2)cc1 Z1201623830
[?R?]c1ccc(c2cncc(Cl)c2)cc1 MC1480
[?R?]c1ccc(c2nccnc2)cc1 Z1198157296
[?R?]c1ccc(cc1)C2CCN(C(=O)C)CC2 Z284779336
[?R?]c1cc(ccc1)C2CC(=O)C2 F8881-7559
[?R?]c1ccc(cc1)C=2N=CN(C2)C F1917-5703
[?R?]c1ccc(cc1)C=2N=C(SC2)C MC1294
[?R?]c1cc(ccc1)C2=NN(C(=O)C=C2)CC F2774-0136
[?R?]c1ccc(cc1)C2=NN(C(=O)C=C2)CC F2774-1205
[?R?]c1c(cccc1)C=2N=NSC2 F5580-2292
[?R?]c1cc(ccc1)C=2OC=CN2 F2147-1011
[?R?]c1ccc(cc1)C=2ON=C(N2)C F2145-0644
[?R?]c1cc(ccc1)C=2SN=CN2 F1911-5484
[?R?]c1cc(cc(c1)C(C#N)(C)C)C(C#N)(C)C MC1649
[?R?]c1cc(ccc1)C(=O)c2ccccc2 MC1551
[?R?]c1c(cccc1)C(=O)C MC555
[?R?]c1ccc(cc1)C(=O)N2CCSCC2 Z437580388
[?R?]c1cc(ccc1)C(=O)N2[C@H]3C=CC[C@@H]2CC3 F6471-2763
[?R?]c1cc(ccc1)C(=O)N2[C@H]3CS[C@@H](C2)C3 F6554-8226
[?R?]c1cc(ccc1)C(=O)N2C(SC)=NCC2 F0630-0038
[?R?]c1ccc(cc1)C(=O)N2C(SC)=NCC2 F0630-0039
[?R?]c1ccc(cc1)C(=O)OCC MC1040
[?R?]c1c(ccc(F)c1)CC(=O)N2CCCC2 F6661-8365
[?R?]c1cc(c(C#N)cc1)C2CC2 MC1197
[?R?]c1c(cc(C#N)cc1C)C MC967
[?R?]c1cc(c(C#N)cc1)C(F)(F)F MC1363
[?R?]c1cc(c(F)cc1)c2cncnc2 MC1461
[?R?]c1c(c(Cl)c(C#N)cc1)C MC962
[?R?]c1ccc(N2C(=O)CCCC2)cc1 Z118333670
[?R?]c1cc(C#N)cc(c1)C(F)F F1913-2585
[?R?]c1cc(C#N)cc(c1)[C@H]2C(F)(F)C2 F1913-2743
[?R?]c1ccc(Oc2nnccc2)cc1 Z1255500641
[?R?]c1ccc(P(=O)(C)C)cc1 MC909
[?R?]c1ccc(SC(C(=O)C)C(=O)C)cc1 F0755-0165
[?R?]c1ccc(S(=O)(=O)CC)cc1 MC1039
[?R?]c1cc(F)cc(N2C=NC(=C2)C)c1 MC1460
[?R?]c1c(Cl)ccc(S(=O)(=O)C)c1 Z56757032
[?R?]c1c(Cl)cc(S(=O)(=O)C)cc1 MC1044
[?R?]c1c(Cl)ncc(c2ccccc2)c1 MC1483
[?R?]c1cc(N2C(=O)CCC2)ccc1 Z55670889
[?R?]c1c(C#N)c2c(nccc2)c(c1C)C Z4125544445
[?R?]c1cc(nc(c1)C)c2ccc(OC)cc2 MC1619
[?R?]c1cc(ncc1)CC=2SC=C(N2)C Z1259340998
[?R?]C1(CC#N)CC(C#N)C1 MC562
[?R?]C1CCN(C(=O)OC(C)(C)C)CC1 MC1424
[?R?]c1cc(OCC2CC2)c(OC(F)F)cc1 MC1608
[?R?]c1cc(OC)c2OC=Nc2c1 MC1201
[?R?]c1cc(S(=O)(=O)C)c2ncccc2c1 Z1269220427
[?R?]c1cc(S(=O)(=O)CC)ccc1 MC1038
[?R?]c1c(F)cc(OC)c(OC)c1 Z104504676
[?R?]c1cnc2c(N(C(=O)C3CCC3)CCC2)c1 Z254451362
[?R?]c1cnc(cc1)C2(C#N)CCC2 Z1255444832
[?R?]c1cncc(c1)C2=NCCCC2 Z2517097749
[?R?]c1cncc(c1)C(=O)N2[C@H]3C=CC[C@@H]2CC3 F6471-2725
[?R?]c1cncc(c2ncccc2)c1 Z1187786372
[?R?]c1cncc(OCC(F)(F)F)c1 Z336285046
[?R?]c1cnc(nc1)N2[C@H]3CC(=C)C[C@@H]2CC3 F6672-1448
[?R?]c1cnc(OC2CCC(F)(F)CC2)nc1 F6608-0275
[?R?]c1cnc(OC2CCOCC2)c(c1)C F6608-1029
[?R?]c1cnc(OCC2CC(F)(F)C2)nc1 F6608-0277
[?R?]c1cnc(OCC2CCOCC2)c(F)c1 F6608-0573
[?R?]c1cnc(OC[C@H]2COCCC2)cc1 F6608-1741
[?R?]c1cnc(OC[C@@H]2OCCC2)c(F)c1 F6608-0572
[?R?]c1cnc(O[C@H]2CSCC2)c(F)c1 F6608-0575
[?R?]C1CN(C(=O)OC(C(F)(F)F)C(F)(F)F)C1 MC1651
[?R?]C=1C=NN(C1)Cc2ccc(C#N)cc2 F6616-3162
[?R?]C=1C(=NN(C1)CC2=C(ON=C2CC)C)C Z1516316257
[?R?]C=1C=NN(C1)CC=2N=COC2C(C)C F6616-3170
[?R?]C=1C=NN(C1)CC=2SC3=C(N2)CCC3 F6616-3158
[?R?]C=1C=NN(C1)CC=2SC(=NC2C)C F2167-6976
[?R?]C=1C=NN(C=2Sc3c(N2)cncc3)C1 F6616-3133
[?R?]C=1C(=NOC1C)c2ccccc2 MC1311
[?R?]C=1C(=O)c2c(cccc2)C(=O)C1C MC1440
[?R?]C=1C(=O)c2c(cccc2)C(=O)C1 MC1254
[?R?]c1c(OC2CCSCC2)nccc1 F6608-1735
[?R?]c1c(OC2COC2)ncc(c1)C(F)(F)F F6608-0483
[?R?]c1c(OCC2CCOCC2)nccc1 F6608-1728
[?R?]c1c(OC)cc2N=COc2c1 Z1198314976
[?R?]c1c(OCC)cc(cc1)C2=NN=CN2C MC1633
[?R?]c1c(O[C@H]2CSCC2)nccc1 F6608-1730
[?R?]C1=C(ON=C1C2CCCC2)C(=O)N(C)C Z1302595798
[?R?]C1(C(=O)OCC(C)C)CC1 MC906
[?R?]C1=CSC(C(=O)N2CC=CCC2)=C1 F6540-4543
[?R?]C1=CSC(C(=O)N2CC(CF)C2)=C1 F6543-5314
[?R?]c1c(S(=O)(=O)C(C)C)cccc1 MC1345
[?R?]C=1N2C(=NC1c3ccccc3)C=CC=C2 MC1601
[?R?]c1nc2c(cc1)cccc2 MC818
[?R?]c1nc2c(cc1C)cccc2 MC1193
[?R?]c1nc2c(cc1)ccc(Cl)c2 MC1187
[?R?]c1nc2c(cc1F)cccc2 Z1198152657
[?R?]c1nc2c(c(n1)C)cccc2 MC1157
[?R?]c1nc2c(c(OC)ccc2)cc1 Z1198161023
[?R?]C1=Nc2c(N1CC)cc(Cl)nc2 MC1324
[?R?]c1nc2c(N(C(=O)CC(C)C)CCC2)cc1 Z254451338
[?R?]c1nc2c(SC=C2)cc1 MC716
[?R?]C1=NC=2N(N=C(C2)C)C(=C1)C(F)(F)F Z315899004
[?R?]C1=NC=2SC(=C(C2C3=NN=CN13)C)C Z56882391
[?R?]c1ncc2N=C(Sc2c1)C Z1255375955
[?R?]c1ncc2OC=Cc2c1 MC720
[?R?]c1nccc2c1cccc2 MC819
[?R?]c1nccc2c1ccc(OC)c2 Z1201622861
[?R?]c1nccc2c1c(F)ccc2 Z916812496
[?R?]c1nccc2N(C(=Nc12)C3CC3)C Z1259302499
[?R?]c1ncc(cc1)C=2OC(=NN2)C(F)(F)F MC1630
[?R?]c1ncc(cc1Cl)C(F)(F)F MC1071
[?R?]c1nc(ccn1)C=2SC(=NC2C)C MC1512
[?R?]C1=NC=CN1Cc2ccccc2 MC1278
[?R?]C1=NCC(=O)N(c2c1cccc2)C MC1472
[?R?]c1ncnc2SC(=Cc12)CC(F)F MC1459
[?R?]c1ncnc2SC(=Cc12)C(F)(F)C(F)(F)F MC1636
[?R?]C1=NC=NN2C1=C(C=C2)C(C)C MC1332
[?R?]C=1N=C(OC1)C=2SC(Cl)=CC2 MC1219
[?R?]C=1N=C(SC1)c2ccccc2 MC1186
[?R?]C=1N=C(SC1)C=2N=CSC2 MC794
[?R?]C1=NN=C2Sc3c(N12)cccc3 Z56791559
[?R?]C=1N(N=C(C1)C2CC2)c3ccccc3 MC1587
[?R?]C=1N(N=C(C1)C)c2ccccc2 MC1277
[?R?]C=1N=NSC1c2ccc(OC)cc2 MC1469
[?R?]C1=NOc2c1cccc2 MC721
[?R?]C1=NOC(=C1C=2N=C(SC2)C)C Z1198159373
[?R?]C1=NOC(=C1)C(C)(C)C MC615
[?R?]C1=NOC(C=2SC(Cl)=CC2)=C1 MC1218
[?R?]C1=NS(=O)(=O)c2c1cccc2 MC1199
[?R?]C=1Oc2c(cc(F)cc2)C(=O)C1 MC1253
[?R?]C=1Oc2c(ccnc2)C1 MC719
[?R?]C=1Oc2c(F)c(Cl)ccc2C1 Z1681362741
[?R?]C=1Oc2c(N1)cccc2 MC723
[?R?]C=1Oc2c(OC)cccc2N1 MC1207
[?R?]C=1Oc2ncc(Cl)cc2C1 Z1862012743
[?R?]C=1OC(C=2OC(=C(N2)C)C)=C(Cl)C1 Z970299450
[?R?]C=1OC(C=2SC(Cl)=CC2)=CN1 MC1220
[?R?]C=1OC(C=2SC=NC2C)=CN1 Z1642264956
[?R?]C=1OC(C(=O)N2CCC(=C3CC3)CC2)=CC1 F6540-6546
[?R?]C=1OC(C(=O)N2CC(=C)CCC2)=CC1 F6540-0981
[?R?]C=1OC(C(=O)N2C[C@H](SC)CC2)=CC1 F6435-5655
[?R?]C=1OC(C(=O)N2[C@H]3CC(=C)C[C@@H]2CC3)=CC1 F6561-4812
[?R?]C=1OC(C(=O)N([C@@H]2[C@@H](F)CCC2)C)=CC1 F6438-6429
[?R?]C=1OC(=NN1)c2cc(Cl)ccc2 Z55670851
[?R?]C=1ON=C(N1)C=2SC=CC2 MC799
[?R?]C=1SC2=C(C1C#N)CCC2 MC814
[?R?]C=1Sc2c(N1)ccc(OC)c2 MC1209
[?R?]C=1Sc2c(ncnc2)C1C Z1201626971
[?R?]C=1SC=2N(N=C(C2C1)C(F)(F)F)C MC1463
[?R?]C=1SC=C(N1)c2ccccc2 MC1189
[?R?]C=1SC=C(N1)c2ccncc2 MC1154
[?R?]C=1SC(C(=O)c2ccccc2)=CC1 MC1442
[?R?]C=1SC(C(=O)C)=CC1 F2182-0141
[?R?]C=1SC(C(=O)N2CCCCCC2)=C(N1)C Z420010182
[?R?]CC1=C2N(N=C1)CCCC2 Z1504685031
[?R?]Cc1c2OCCOc2ccc1 Z440625162
[?R?]Cc1cc2c(ON=C2)cc1 Z1813198852
[?R?]Cc1cc2N=NN(c2cc1)C Z1201620716
[?R?]Cc1cc2OCOc2cc1 Z104477372
[?R?]Cc1ccc(N2N=CC=C2)cc1 Z96091883
[?R?]Cc1cc(OC(C)C)ncc1 Z800298454
[?R?]Cc1cc(OC)c(OC)cc1 MC1043
[?R?]CC1=CN2C(=NC=C2)C(Cl)=C1 Z1065646826
[?R?]Cc1c(N2N=CN=C2)cc(Cl)cc1 Z1763039592
[?R?]CC1CN(c2ncccc2)C1 Z1269752693
[?R?]Cc1c(nccc1)N2CCCC2 Z800259170
[?R?]Cc1cnc(nc1)c2ccccc2 Z1013716422
[?R?]CC=1C=NN(C1)Cc2ccccc2 Z228585364
[?R?]CC=1C=NN(C1)CC(F)F Z1008185362
[?R?]CC=1C(=NN(C1)C)C(F)F Z2168542618
[?R?]CC=1C=NN(c2ccccc2)C1 Z147527712
[?R?]Cc1c(OC)ccc(OC)c1 MC1042
[?R?]CC=1N2C(SC=C2)=NC1C Z445987540
[?R?]Cc1nc2c(cc1)cccc2 Z99599678
[?R?]CC1=Nc2c(N1C)cccc2 Z57299966
[?R?]CC=1N=C2N(C1)CCCC2 Z1486006983
[?R?]CC=1N=C2N(C1)C=CC=C2 Z1891776545
[?R?]Cc1ncc(c(OC)c1C)C MC1100
[?R?]Cc1nccc(OC)c1OC MC1087
[?R?]CC1=NC=CN1Cc2ccccc2 Z965810976
[?R?]CC1=NC=CN1C(C)C Z2408371469
[?R?]CC1=NC=CN1CC(F)(F)F Z1065610130
[?R?]CC1=NC=CN1C(F)F Z155154006
[?R?]CC=1N(C=NC1)CC(F)(F)F Z1270376875
[?R?]CC1=NN2C(=C1)CCCC2 Z1198184815
[?R?]CC1=NN(c2ccccc2)C=C1 Z951472098
[?R?]CC1=NN(C=C1)C(C)C Z1250097992
[?R?]CC1=NN(C=C1)C(F)F Z1255381233
[?R?]CC1=NN=CN1c2ccccc2 Z1470159280
[?R?]CC=1N=NN(C1)C(C)C Z982118326
[?R?]CC1=NOC(=N1)c2ccccc2 Z431952840
[?R?]CC=1Oc2c(cncc2)C1 Z1255452234
[?R?]CC=1Oc2c(N1)cccc2 Z431953250
[?R?]CC=1OC(=NC1)C(F)(F)F Z1209979958
[?R?]CC=1OC(=NN1)c2ccccc2 Z431953302
[?R?]CC=1ON=C(C1)C(F)(F)F Z1373343139
[?R?]CC=1ON=C(N1)c2ccccc2 Z431953126
[?R?]CC=1ON=C(N1)Cc2ccc(F)cc2 Z1154602939
[?R?]CC=1ON=C(N1)C(C)C Z431952890
[?R?]CC=1Sc2c(ccnc2)C1 Z1198727572
[?R?]CC=1Sc2c(N1)cccc2 Z56899191
[?R?]CC=1SC=C(N1)c2ncccc2 Z1037609796
[?R?]C#Cc1cc(OC)cc(OC)c1 MC1346
[?R?]CCC=1N=C2N(C1)CCCC2 Z2039659117
[?R?]CCc1nc(cc(c1)C)C Z1198169008
[?R?]CCC1=NOc2c1cccc2 Z1198176704
[?R?]CCC=1OC(=NN1)c2ccccc2 Z2066895501
[?R?]CCC=1SC(=C(N1)C)C Z1395385682
[?R?]CCCc1nc(ccc1)C Z104479712
[?R?]C#CC(S(=O)(=O)C)(C)C MC640
[?R?]CCCS(=O)(=O)C MC324
[?R?]C[C@H]1c2ncccc2CCC1 Z1216823106
[?R?]C[C@@H]1Oc2c(OC1)cccc2 Z56943727
[?R?]CCN1c2c(N=C1C)cccc2 Z56989568
[?R?]CCN1N=Cc2c1cccc2 Z959322444
[?R?]CCN1N=C(C=C1C)C Z64780602
[?R?][C@H]1c2c(cc(F)cc2)[C@@H]1C#N Z1216846090
[?R?][C@H]1c2c(cc(OC)c(OC)c2)C1 MC1256
[?R?][C@H]1[C@H](N2N=CC=C2)CCC1 Z1037336814
[?R?][C@@H]1C(=O)c2c(cc(OC)c(OC)c2)C1 MC1554
[?R?][C@H]1Oc2c(OC1)cccc2 MC752
[?R?][C@@H]1OC(=O)c2c1cccc2 MC753
[?R?][C@@H]1OC(=O)c2c(OC)c(OC)ccc21 MC1546
[?R?][C@@H]1ON=C2N(C1)CCCC=C2 MC1165
[?R?][C@H](c1ccccc1)CC(=O)C MC1046
[?R?][C@@H](C(=O)N1CC(OCC1)(C)C)C(F)(F)F Z394039592
[?R?]CN1c2c(N=C1)cccc2 MC787
[?R?]CN1C=NC(c2ccncc2)=C1 MC1330
[?R?]CN1C=NC(c2cnccc2)=C1 MC1331
[?R?]CN1C=NC(c2ncccc2)=C1 MC1329
[?R?]CN1C(=O)C2(N=C1)CCCC2 MC1176
[?R?]CN1N=Cc2c1cccc2 MC784
[?R?]CN1N=C(C=C1)C(C)C Z1898574828
[?R?]C(=NOC)C=1OC=CC1 MC600
[?R?]C(=O)[C@@]12C3(OC[C@@H]1C2)CCC3 Z2896881011
[?R?]C(=O)C12C(c3ccccc3)(C1)C2 Z2238933378
[?R?]C(=O)C12CC(c3ccccc3)(C1)C2 Z1262513003
[?R?]C(=O)C12CCC(F)(CC1)CC2 Z1262513006
[?R?]C(=O)C12CC(C(F)(F)F)(C1)C2 Z802560076
[?R?]C(=O)C12CCC(OC)(CC1)CC2 Z1262512569
[?R?]C(=O)[C@]12C[C@H](S(=O)(=O)CC1)CC2 Z3409962529
[?R?]C(=O)C12CC(OC)(CC1)CC2 Z1262541465
[?R?]C(=O)[C@]12[C@H](CCC1)CCCC2 Z1262534269
[?R?]C(=O)C12N(C(=O)c3ccccc3)CC(C1)C2 Z274312150
[?R?]C(=O)[C@@]12N(C(=O)CCCC2)CCC1 Z2681245740
[?R?]C(=O)C1(C2CC2)CCOCC1 Z1686518544
[?R?]C(=O)C1(c2cc3OCCOc3cc2)CCCC1 Z164707396
[?R?]C(=O)c1c2c(ccc1)C[C@H]2C#N Z3063743261
[?R?]C(=O)c1c2c(ccc1)CCOC2 Z1416187975
[?R?]C(=O)[C@]1(c2c(cccc2)CC1)C Z1259317290
[?R?]C(=O)C1(c2ccccc2)CC1 Z104485900
[?R?]C(=O)C1(C2CCCCC2)CC1 Z1262554808
[?R?]C(=O)[C@]1(c2c(cccc2)CCC1)C Z234897187
[?R?]C(=O)C1(c2ccccc2)CCC1 Z111414052
[?R?]C(=O)C1(c2c(cccc2)C)CC1 Z361883512
[?R?]C(=O)C1(c2cc(ccc2)C)CC1 Z363997682
[?R?]C(=O)C1(c2cc(ccc2)C)CCC1 Z228588958
[?R?]C(=O)C1(c2cc(cc(c2)C)C)CC1 Z228589280
[?R?]C(=O)C1(c2c(cccc2)C)CCC1 Z361883510
[?R?]C(=O)C1(c2ccc(cc2)C)CCC1 Z390130606
[?R?]C(=O)C1(c2cc(c(cc2)C)C)CCOCC1 Z1037521834
[?R?]C(=O)C1(c2c(cccc2)C)CCOCC1 Z361883514
[?R?]C(=O)C1(c2ccc(cc2)C)CCOCC1 Z390130614
[?R?]C(=O)C1(c2ccccc2)CCN(C(=O)C)CC1 Z85907946
[?R?]C(=O)C1(c2ccccc2)CCOCC1 Z361883550
[?R?]C(=O)C=1c2c(cccc2)C(=O)N(C1)C(C)C Z1824567594
[?R?]C(=O)C=1c2c(cccc2)C(=O)N(C1)C Z1203159496
[?R?]C(=O)C=1c2c(cccc2)C(=O)OC1 Z1201621939
[?R?]C(=O)C1(c2ccc(Cl)cc2)CC1 Z104485910
[?R?]C(=O)C1(c2ccc(Cl)cc2)CCOCC1 Z361883574
[?R?]C(=O)c1c2c(cc(F)c1)ccnc2 Z2372272377
[?R?]C(=O)C1(c2ccc(F)cc2)CC1 Z228588556
[?R?]C(=O)C1(c2ccc(F)cc2)CCC1 Z235348067
[?R?]C(=O)C1(c2ccc(F)cc2)CCOCC1 Z361884270
[?R?]C(=O)C1(c2cc(Cl)ccc2)CC1 Z300085964
[?R?]C(=O)C1(c2cc(Cl)ccc2)CCOCC1 Z361883526
[?R?]C(=O)c1c2c(ccnc2)ccc1 Z1198169876
[?R?]C(=O)c1c2c(cc(nc2)C)ccc1 Z1618148863
[?R?]C(=O)[C@@]1(c2cc(C#N)ccc2)C(C1)(C)C Z3271368169
[?R?]C(=O)C1(c2ccc(N(C)C)cc2)CC1 Z1509738144
[?R?]C(=O)C1(c2ccc(OC)cc2)CCC1 Z317078586
[?R?]C(=O)C1(c2ccc(OC)cc2)CCCC1 Z361883604
[?R?]C(=O)C1(c2ccc(OC)cc2)CCOCC1 Z361883610
[?R?]C(=O)c1c2c(c(F)cc1)ccnc2 Z1813184921
[?R?]C(=O)C1(c2cc(F)ccc2)CC1 Z361883656
[?R?]C(=O)C1(c2cc(F)ccc2)CCC1 Z228588628
[?R?]C(=O)C1(c2cc(F)ccc2)CCOCC1 Z361883658
[?R?]C(=O)C1(c2cc(F)cc(C#N)c2)CC1 Z1509634110
[?R?]C(=O)C1(c2c(Cl)cccc2)CCOCC1 Z858031338
[?R?]C(=O)c1c2c(cnc1)cccc2 Z234893623
[?R?]C(=O)c1c2c(cncc2)ccc1 Z1192357300
[?R?]C(=O)C1(c2ccncc2)CCC1 Z2520731318
[?R?]C(=O)c1c2c(c(OC)cc1)ccnc2 Z1509588196
[?R?]C(=O)C1(c2cc(OC)ccc2)CC1 Z801751982
[?R?]C(=O)C1(c2cc(OC)c(cc2)C)CC1 Z361883692
[?R?]C(=O)C1(c2cc(OC)ccc2)CCC1 Z801751984
[?R?]C(=O)C1(c2cc(OC)c(cc2)C)CCC1 Z361883690
[?R?]C(=O)C1(c2cc(OC)ccc2)CCCC1 Z801751986
[?R?]C(=O)C=1C2=C(C(=O)N(C1)C)CCCC2 Z1889965979
[?R?]C(=O)C1(c2c(F)cccc2)CC1 Z825741286
[?R?]C(=O)C1(c2c(F)cccc2)CCC1 Z825741288
[?R?]C(=O)C1(c2c(F)cccc2F)CCC1 Z1509535407
[?R?]C(=O)C1(c2c(F)cc(F)cc2)CCC1 Z1238481041
[?R?]C(=O)C1(c2c(F)cc(F)cc2)CCOCC1 Z1238481043
[?R?]C(=O)C=1c2c(F)cc(F)cc2OC1 Z1267805770
[?R?]C(=O)C=1c2c(N(C1)C)cccc2 Z90124414
[?R?]C(=O)C=1c2c(N(C1C)C)ccc(OC)c2 Z57396004
[?R?]C(=O)C=1c2c(N(C1)C)ccc(F)c2 Z1255388971
[?R?]C(=O)C=1c2c(N(C1)C)c(F)cc(F)c2 Z2732962653
[?R?]C(=O)c1c2c(nc(c1)C3CC3)N(N=C2C4CC4)C Z2685657901
[?R?]C(=O)c1c2c(nc(c1)C3CC3)N(N=C2)C(C)C Z56643554
[?R?]C(=O)c1c2c(nc(c1)C3CC3)N(N=C2C)C Z56640550
[?R?]C(=O)c1c2c(nc(c1)C3CC3)N(N=C2)C Z875036206
[?R?]C(=O)c1c2c(ncc1)cc(cc2)C Z1262520969
[?R?]C(=O)c1c2c(ncc1)cccc2 Z104509698
[?R?]C(=O)c1c2c(ncc1)CCCC2 Z2313083297
[?R?]C(=O)c1c2c(nc(c1)C)cccc2 Z56756342
[?R?]C(=O)c1c2c(nc(c1C)C)cccc2 Z56832290
[?R?]C(=O)c1c2c(nc(c1)C)ccc(OC)c2 Z276377472
[?R?]C(=O)c1c2c(nc(c1)C)cc(F)cc2 Z228589446
[?R?]C(=O)c1c2c(nc(c1)C(C)C)N(N=C2C)C Z98638409
[?R?]C(=O)c1c2c(ncc1)ccnc2 Z1737940749
[?R?]C(=O)c1c2c(nc(c1)CC)N(N=C2C)CC Z3637082787
[?R?]C(=O)c1c2c(nc(c1)C)N(N=C2)C3CCCC3 Z240122540
[?R?]C(=O)c1c2c(nc(c1)C)N(N=C2)CC=3SC=CC3 Z235346989
[?R?]C(=O)c1c2c(nc(c1)C)N(N=C2C)C(C)(C)C Z424788518
[?R?]C(=O)c1c2c(nc(c1)C)N(N=C2)C(C)C Z203037854
[?R?]C(=O)c1c2c(nc(c1)C)N(N=C2C)C Z234808484
[?R?]C(=O)c1c2c(nc(c1)C)N(N=C2)CC Z240122480
[?R?]C(=O)c1c2c(nc(c1)C)N(N=C2)[C@H](CC)C Z240122600
[?R?]C(=O)c1c2c(nc(c1)C)N(N=C2)C Z875036198
[?R?]C(=O)c1c2c(ncc1)nccc2 Z2740749574
[?R?]C(=O)c1c2c(N(C=C2)C)ccc1 Z415653582
[?R?]C(=O)C1(c2cnccc2)CC1 Z1966486321
[?R?]C(=O)C1(c2cnccc2)CC3(C1)CCC3 Z2760930193
[?R?]C(=O)c1c2c(nccc2)c(cc1)C Z3676767355
[?R?]C(=O)c1c2c(nccc2)ccc1 Z210859234
[?R?]C(=O)C1(c2cnccc2)CCC1 Z2432787947
[?R?]C(=O)C1(c2cnccc2)CCCC1 Z2111525185
[?R?]C(=O)C1(c2cnccc2)CCCCC1 Z1410957296
[?R?]C(=O)c1c2c(nccc2)c(Cl)cc1 Z1508940587
[?R?]C(=O)c1c2c(nc(N3C(=NC=C3)C)c1)cccc2 Z382817344
[?R?]C(=O)c1c2c(nc(N(C)C)c1)cccc2 Z382818774
[?R?]C(=O)[C@]1(c2c(N(C(=O)C1)C)cccc2)C Z406353960
[?R?]C(=O)c1c2c(nc(OC)c1)cccc2 Z382817382
[?R?]C(=O)C=1c2c(OC1)c(ccc2)C Z1255381806
[?R?]C(=O)C=1c2c(OC1)cc(cc2)C Z2732532560
[?R?]C(=O)C=1C2=C(OC1)CCCC2 Z1262556218
[?R?]C(=O)C=1c2c(OC1)cccc2 Z897816312
[?R?]C(=O)C=1c2c(OC1C)cccc2 Z1198157052
[?R?]C(=O)C=1c2c(OC1C)ccc(OC)c2 Z87002128
[?R?]C(=O)C=1c2c(OC1)ccc(F)c2 Z1262556214
[?R?]C(=O)C=1c2c(OC1)ccc(OC)c2 Z1255489710
[?R?]C(=O)C=1c2c(OC1)cc(F)cc2 Z1551924183
[?R?]C(=O)C=1c2c(OC1)c(OC)ccc2 Z1267805636
[?R?]C(=O)C1(c2c(OC)cccc2)CC1 Z361883644
[?R?]C(=O)C=1c2c(SC1)cccc2 MC1130
[?R?]C(=O)C=1c2c(SC1)ncc(Cl)c2 Z1269128127
[?R?]C(=O)c1c2c(SC=C2)cnc1 Z1862025642
[?R?]C(=O)C1=C2N(C=C1)CCCC2 Z1255417123
[?R?]C(=O)C1=C2N(C=C1)C=CC=C2 Z1255495002
[?R?]C(=O)c1c2N(C=Cc2ccc1)C Z1198235800
[?R?]C(=O)C1(c2nccc3c2cccc3)CC1 Z2065863663
[?R?]C(=O)c1c2nc(ccc2ccc1)C Z1198223612
[?R?]C(=O)c1c2ncccc2ccc1 Z85921051
[?R?]C(=O)c1c2ncccc2cc(Cl)c1 Z364003330
[?R?]C(=O)c1c2ncccc2cc(F)c1 Z1184875906
[?R?]C(=O)c1c2ncccc2c(Cl)cc1 Z330920920
[?R?]C(=O)C=1c2ncccc2SC1 Z1486016114
[?R?]C(=O)C=1c2ncc(Cl)cc2SC1 Z1269228603
[?R?]C(=O)C1=C2N=C(C=C(N2C=C1)C)C Z2968142512
[?R?]C(=O)C1=C2N=CC=C(N2N=C1)c3ccccc3 Z321074690
[?R?]C(=O)C1=C2N=C(C=C(N2N=C1C)C)C Z594109504
[?R?]C(=O)C1=C2N=C(C=C(N2N=C1)C)C Z111781340
[?R?]C(=O)C1=C2N=C(C=C(N2N=C1)C(F)F)C3CC3 Z275130868
[?R?]C(=O)C1=C2N=C(C=C(N2N=C1)C(F)F)C Z275127526
[?R?]C(=O)C1=C2N=C(C=C(N2N=C1)C(F)(F)F)C3CC3 Z2106590119
[?R?]C(=O)C1=C2N=C(C=C(N2N=C1)C(F)(F)F)C Z1245633581
[?R?]C(=O)C1=C2N=CC=C(N2N=C1)C(F)(F)F Z316120092
[?R?]C(=O)C1(c2ncc(F)cc2)CC1 Z1262529303
[?R?]C(=O)c1c2ncc(F)cc2ncc1 Z1889706187
[?R?]C(=O)C=1C2=NC(=CN2C=CC1)C(F)(F)F Z1741976905
[?R?]C(=O)C=1C2=NC=CN2C=CC1OC Z3073155514
[?R?]C(=O)C=1C2=NC=CN2C=CC1 Z979487286
[?R?]C(=O)c1c2nccnc2ccc1 Z1201621887
[?R?]C(=O)c1c2nc(c(nc2cc(F)c1)C)C Z600419546
[?R?]C(=O)c1c2nccnc2cc(F)c1 Z727583958
[?R?]C(=O)c1c2N=CN(c2ccc1)C Z1198223126
[?R?]C(=O)c1c2N(C=Nc2ccc1)C Z1504672876
[?R?]C(=O)c1c2N(C(=Nc2cnc1)C(F)(F)F)C Z2527465221
[?R?]C(=O)c1c2N=C(Oc2ccc1)C Z1262514370
[?R?]C(=O)c1c2N=CSc2ccc1 Z1278927723
[?R?]C(=O)C1=C2N(N=C1)C=CC=C2Cl Z1255458794
[?R?]C(=O)C1=C2N(N=C1)C=CC(=C2)C Z1198172892
[?R?]C(=O)C1=C2N(N=C1)C=CC=C2C Z1255443602
[?R?]C(=O)C1=C2N(N=C1)C=CC=C2 Z1143452918
[?R?]C(=O)C1=C2N(N=C1)CC[C@@H](C2)C Z1262557037
[?R?]C(=O)C1=C2N(N=C1)C=C(OC)C=C2 Z1262560964
[?R?]C(=O)C1=C2N(N=C1)C(OC)=CC=C2 Z1486017692
[?R?]C(=O)C1=C2N(N=CC=C2)C=C1 Z1416172437
[?R?]C(=O)C=1C2=NN=C(N2C=CC1)CC(C)C Z2049730001
[?R?]C(=O)C=1C2=NSN=C2C=CC1 Z1201623175
[?R?]C(=O)[C@]1([C@@]2(OCC1)C(F)(F)C2)C Z3021499563
[?R?]C(=O)c1c2OCCc2cc(c1)C Z1255392837
[?R?]C(=O)c1c2OCCc2cc(Cl)c1 Z1262513028
[?R?]C(=O)c1c2OC=Cc2c(F)cc1 Z1862025604
[?R?]C(=O)c1c2OCCCOc2ccc1 Z1198163140
[?R?]C(=O)c1c2OC[C@H](c2ccc1)C Z1262515212
[?R?]C(=O)c1c2OCCN(c2ccc1)C Z1262517109
[?R?]C(=O)c1c2OCCOc2ccc1 Z316118634
[?R?]C(=O)c1c2OCCOc2c(Cl)cc1 Z1509035970
[?R?]C(=O)c1c2O[C@@H](Cc2ccc1)C Z1198723557
[?R?]C(=O)c1c2OC(=Nc2ccc1)N(C)C Z2732877181
[?R?]C(=O)C1(C=2ON=C(C2)C)CC1 Z1889706205
[?R?]C(=O)C1(C=2SC=CC2)CCOCC1 Z992250126
[?R?]C(=O)C1=C2SC=CN2C=C1 Z1262529007
[?R?]C(=O)C1=C2SC=CN2N=C1 Z1504680017
[?R?]C(=O)c1c2SC=Nc2ncc1 Z1258977665
[?R?]C(=O)c1c2SN=Cc2ccc1 Z1255394056
[?R?]C(=O)C1CC2(C1)CCCCC2 Z1258538520
[?R?]C(=O)C1CC2(C1)CCOCC2 Z1258540488
[?R?]C(=O)c1cc2c(cc1)[C@@H]3O[C@H]2CC3 Z3690551481
[?R?]C(=O)c1cc2c(cc1)COC2 Z940646330
[?R?]C(=O)c1cc2c(cc1)COCC2 Z1255506122
[?R?]C(=O)C1Cc2c(cccc2)C1 Z607808530
[?R?]C(=O)[C@@]1(Cc2c(cccc2)CC1)C Z1259317548
[?R?]C(=O)C1(Cc2ccccc2)CC1 Z1255403792
[?R?]C(=O)C1(Cc2ccccc2)CCC1 Z1255396166
[?R?]C(=O)C1(Cc2ccccc2)CCOCC1 Z1037344052
[?R?]C(=O)c1c(c2ccccc2)cncc1 Z3630789736
[?R?]C(=O)C1(Cc2ccc(F)cc2)CC1 Z1251353616
[?R?]C(=O)C1(Cc2ccc(F)cc2)CCOCC1 Z1037344120
[?R?]C(=O)c1cc2c(ccnc2)cc1 Z1198279302
[?R?]C(=O)c1cc2c(cc(OC)c(OC)c2)cc1 Z2574917640
[?R?]C(=O)C1(Cc2cc(F)ccc2)CCC1 Z1258911865
[?R?]C(=O)C1(Cc2cc(F)ccc2)CCOCC1 Z1037344116
[?R?]C(=O)c1cc2c(cncc2)cc1 Z1198261891
[?R?]C(=O)C1(Cc2c(F)cccc2)CC1 Z1251360027
[?R?]C(=O)C1CC2(C(F)(F)C2)C1 Z2489675026
[?R?]C(=O)c1c(c2c(nc1)cccc2)C Z1198650521
[?R?]C(=O)c1cc2c(N(C=C2)C)cc1 Z1154255784
[?R?]C(=O)c1cc2c(N(CC2)C)cc1 Z951175606
[?R?]C(=O)c1cc2c(nccc2)cc1 Z382700998
[?R?]C(=O)c1cc2c(nc(cc2)C)cc1 Z1201620523
[?R?]C(=O)c1cc2c(nccc2C)cc1 Z56756367
[?R?]C(=O)c1cc2c(N(C(=O)C2(C)C)C)cc1 Z1508939726
[?R?]C(=O)c1cc2c(N(C(=O)CC2)C)cc1 Z1089977446
[?R?]C(=O)c1cc2c(N(C(=O)C)CC2)cc1 Z164671918
[?R?]C(=O)c1cc2c(N(C(=O)CC)CC2)cc1 Z224233006
[?R?]C(=O)c1cc2c(N(C(=O)C)CCC2)cc1 Z381405292
[?R?]C(=O)c1cc2c(N(C(=O)C(C)(C)C)CC2)cc1 Z224232768
[?R?]C(=O)c1cc2c(nnc(c2C)C)cc1 Z2750224571
[?R?]C(=O)C1=Cc2c(OC1)ccc(Cl)c2 Z137625188
[?R?]C(=O)C1=Cc2c(OC1)ccc(OC)c2 Z228588852
[?R?]C(=O)C1=Cc2c(OC1)ccc(OCC)c2 Z228588950
[?R?]C(=O)C1=Cc2c(OC1)cc(OC)cc2 Z220616948
[?R?]C(=O)C1=Cc2c(OC1)c(OC)ccc2 Z228588764
[?R?]C(=O)C1=Cc2c(OC1)c(OCC)ccc2 Z228589000
[?R?]C(=O)c1cc2c(OC=C2)cc1 Z1201620762
[?R?]C(=O)c1cc2c(OCC2)cc1 Z285150320
[?R?]C(=O)c1cc2c(OC[C@H]2C)cc1 Z1813127897
[?R?]C(=O)c1cc2c(O[C@H](C2)C)cc1 Z57952782
[?R?]C(=O)c1cc2c(OCOC2)cc1 Z1198727061
[?R?]C(=O)c1cc2c(ON=C2)cc1 Z1255459218
[?R?]C(=O)c1cc2c(S(=O)(=O)CCC2)cc1 Z1813186513
[?R?]C(=O)c1cc2N3C(=Nc2cc1)CCC3 Z2472857143
[?R?]C(=O)c1cc2N=C3N(C(=O)c2cc1)CCC3 Z56943787
[?R?]C(=O)c1cc2N=C3N(C(=O)c2cc1)CCCCC3 Z56964332
[?R?]C(=O)C1=CC2=NC(C=3C=NN(C3)C)=CN2C=C1 Z1227708232
[?R?]C(=O)c1cc2N(C=Cc2cc1)C Z1154256320
[?R?]C(=O)c1cc2N(CCc2cc1)C Z1262560090
[?R?]C(=O)C1=CC2=NC(=CN2C=C1)C(F)(F)F Z1227708286
[?R?]C(=O)C1=CC2=NC=C(N2C=C1)C Z1227708233
[?R?]C(=O)C1=CC2=NC=CN2C=C1 Z1198266504
[?R?]C(=O)c1cc2nc(c(nc2cc1)C)C Z55723242
[?R?]C(=O)c1cc2nccnc2cc1 Z56957505
[?R?]C(=O)c1cc2N=C(C(=O)N(c2cc1)CC)C Z89264968
[?R?]C(=O)c1cc2N=C(N(c2cc1)C3CC3)C Z381363332
[?R?]C(=O)c1cc2N=CN(c2cc1)C(C)C Z431983770
[?R?]C(=O)c1cc2N=C(N(c2cc1)C)C(F)(F)F Z381362886
[?R?]C(=O)c1cc2N=C(N(c2cc1)C)C(F)F Z1171200890
[?R?]C(=O)c1cc2N=CN(c2cc1)C[C@@H]3OCCC3 Z431983762
[?R?]C(=O)c1cc2N(C(=Nc2cc1)C)C Z1201627357
[?R?]C(=O)c1cc2N=C(N(c2cc1)C)C Z56758928
[?R?]C(=O)c1cc2N=CN(c2cc1)C Z356293884
[?R?]C(=O)C1=CC=2N(C=NC2)C=C1 Z1255443427
[?R?]C(=O)C1=CC=2N(C=NC2C)C=C1 Z1255386082
[?R?]C(=O)c1cc2ncnc(N(C)C)c2cc1 Z1117878678
[?R?]C(=O)c1cc2N=C(Oc2cc1)C(F)(F)F Z1443584909
[?R?]C(=O)c1cc2N=C(Oc2cc1)C Z1198224457
[?R?]C(=O)c1cc2N=C(Oc2cc1)N(C)C Z1436017077
[?R?]C(=O)c1cc2N(C(=O)CCc2cc1)C Z1509023324
[?R?]C(=O)c1cc2N=CSc2cc1 Z1203159514
[?R?]C(=O)c1cc2N=NN(c2cc1)CC Z56346996
[?R?]C(=O)C1=CC2=NSN=C2C=C1 Z337709422
[?R?]C(=O)c1cc2OC=CC(=O)c2cc1 Z1262548522
[?R?]C(=O)c1cc2OCCCOc2cc1 Z89283364
[?R?]C(=O)c1cc2OCCOc2cc1 Z56839661
[?R?]C(=O)c1cc2OCCOc2c(OC)c1 Z94597997
[?R?]C(=O)c1cc2OC(=Nc2cc1)C(F)(F)F Z1443584523
[?R?]C(=O)c1cc2OC(=Nc2cc1)C Z1198175088
[?R?]C(=O)c1cc2OC=Nc2cc1 Z1033256932
[?R?]C(=O)c1cc2SC(=Nc2cc1)C Z1201624118
[?R?]C(=O)c1cc2SC=Nc2cc1 Z56899168
[?R?]C(=O)c1cc2SN=Cc2cc1 Z1258976720
[?R?]C(=O)C1CC(c2ccc(F)cc2)C1 Z970074272
[?R?]C(=O)C1CC(c2cc(F)ccc2)C1 Z979420104
[?R?]C(=O)C1CCC2(C(F)(F)C2)CC1 Z2467454511
[?R?]C(=O)c1c(cc2nccnc2c1)C Z1262531150
[?R?]C(=O)c1ccc(c2nnc(cc2)C)cc1 Z2049932000
[?R?]C(=O)c1ccc(cc1)C2CC2 Z992239742
[?R?]C(=O)c1cc(ccc1)C2CC2 Z992239746
[?R?]C(=O)c1cc(ccc1)C=2C=NN(C2)C Z732745054
[?R?]C(=O)c1ccc(cc1)C2=NC=NN2C Z1041130874
[?R?]C(=O)c1cc(ccc1)C=2N=CSC2 Z1095337606
[?R?]C(=O)c1ccc(cc1)C=2N=CSC2 Z415646066
[?R?]C(=O)c1ccc(cc1)C2=NN=C(N2C)C Z1041130822
[?R?]C(=O)c1ccc(cc1)C2=NN=CN2CC Z1041130858
[?R?]C(=O)c1ccc(cc1)C2=NN(C=N2)C Z1603833966
[?R?]C(=O)c1cc(ccc1)C=2OC=NC2 Z1201623834
[?R?]C(=O)c1ccc(cc1)C=2OC=NC2 Z566015354
[?R?]C(=O)c1c(ccc(c1)C)C2CC2 Z1436228520
[?R?]C(=O)C1CCC(CC1)CC Z1201620833
[?R?]C(=O)c1ccc(cc1)C(F)(F)C Z1262522751
[?R?]C(=O)c1cc(ccc1)C(F)(F)F Z104474066
[?R?]C(=O)c1ccc(cc1)C(F)(F)F Z56922105
[?R?]C(=O)c1c(cccc1)C(F)(F)F Z56922112
[?R?]C(=O)c1cc(ccc1)[C@H]2COCC2 Z1525015910
[?R?]C(=O)c1cc(ccc1)[C@H]2COCCC2 Z1523099799
[?R?]C(=O)c1ccc(cc1)[C@H]2COCCC2 Z1536965655
[?R?]C(=O)c1ccc(cc1)C MC551
[?R?]C(=O)c1c(cccc1)C MC552
[?R?]C(=O)c1ccc(cc1)CN2C=NC=C2 Z240086362
[?R?]C(=O)c1ccc(cc1)CN2C(=O)CCC2 Z89264992
[?R?]C(=O)c1cc(ccc1)CN2C(=O)CCC2 Z99601230
[?R?]C(=O)c1ccc(cc1)CN2C(=O)CCCC2 Z354005208
[?R?]C(=O)c1cc(ccc1)CN2N=C(C=C2C)C Z56793094
[?R?]C(=O)c1ccc(cc1)CN2N=C(C=C2C)C Z56793124
[?R?]C(=O)c1c(cccc1)CN2N=CC=C2 Z1255523425
[?R?]C(=O)c1ccc(cc1)CN2N=CC=C2 Z221503668
[?R?]C(=O)c1cc(ccc1)CN2N=CC=C2 Z316899202
[?R?]C(=O)c1ccc(cc1)CN2N=CN=C2 Z220630968
[?R?]C(=O)c1cc(ccc1)CN2N=CN=C2 Z316899204
[?R?]C(=O)c1c(cccc1)CN2N=CN=C2 Z425446518
[?R?]C(=O)c1cc(ccc1)CN2N=NC=C2 Z1509577875
[?R?]C(=O)c1ccc(cc1)COC(F)(F)F Z1509548326
[?R?]C(=O)c1cc(ccc1)COC Z90122375
[?R?]C(=O)c1c(cccc1)C(=O)N2CCCC2 Z56968116
[?R?]C(=O)c1c(cccc1)C(=O)N2CCCCC2 Z56917375
[?R?]C(=O)c1ccc(cc1)C(=O)N2C[C@H]3C([C@H]3C2)(C)C Z1444180733
[?R?]C(=O)c1c(cccc1)C(=O)N(C)C Z270759424
[?R?]C(=O)c1ccc(cc1)C(=O)N(C)C Z425332786
[?R?]C(=O)c1cc(ccc1)C(=O)N(C)C Z425332788
[?R?]C(=O)C1(CC=C)CCC1 Z1205495475
[?R?]C(=O)C1(CC=C)CCCC1 Z1262518467
[?R?]C(=O)C1(CC=C)CCCCC1 Z1262511495
[?R?]C(=O)C1(CC=C)CCOCC1 Z1262556671
[?R?]C(=O)C1CCC(C(=O)N(C)C)CC1 Z1157727202
[?R?]C(=O)c1c(cc(F)cc1)C=2N(C=NC2)C Z3417488188
[?R?]C(=O)c1c(cc(F)cc1)C(F)(F)F Z1123696306
[?R?]C(=O)c1cc(c(F)cc1)COC Z1080715154
[?R?]C(=O)c1ccc(F)cc1 MC546
[?R?]C(=O)C1CCC(F)(F)CC1 MC917
[?R?]C(=O)c1cc(Cl)c2OCCCOc2c1 Z90664673
[?R?]C(=O)c1cc(Cl)c2OCCOc2c1 Z85932361
[?R?]C(=O)c1c(c(Cl)cnc1)C Z1198173362
[?R?]C(=O)c1ccc(N2CC=CC2)cc1 Z1227735441
[?R?]C(=O)c1ccc(N2CCCCC2)cc1 Z335441366
[?R?]C(=O)c1ccc(N2C[C@@H]3O[C@H](C2)CC3)cc1 Z1274415744
[?R?]C(=O)c1c(cc(N2C=NC=C2)cc1)C Z959355092
[?R?]C(=O)c1ccc(N2C=NC=C2)cc1 Z175791402
[?R?]C(=O)c1ccc(N2C=NN=C2)cc1 Z970090412
[?R?]C(=O)c1ccc(N2C(=O)CCC2)cc1 Z56893185
[?R?]C(=O)c1ccc(N2C(=O)CCCC2)cc1 Z113655202
[?R?]C(=O)c1cc(c(N2N=CC=C2)cc1)C Z959339194
[?R?]C(=O)c1ccc(N2N=CC=C2)cc1 Z85923465
[?R?]C(=O)c1ccc(N2N=C(C=C2)C)cc1 Z316174666
[?R?]C(=O)c1ccc(N2N=C(CC2)C)cc1 Z404064566
[?R?]C(=O)c1ccc(N2N=CC(=C2)C)cc1 Z432099968
[?R?]C(=O)c1ccc(N2N=CC=C2C)cc1 Z96091967
[?R?]C(=O)c1ccc(N2N=C(C=C2C)C)cc1 Z50147716
[?R?]C(=O)c1ccc(N2N=C(CC2=O)C)cc1 Z50147717
[?R?]C(=O)c1cc(c(N2N=CN=C2)cc1)C Z959339200
[?R?]C(=O)c1c(cc(N2N=CN=C2)cc1)C Z959355090
[?R?]C(=O)c1ccc(N2N=CN=C2)cc1 Z85936777
[?R?]C(=O)c1ccc(N2N=C(N=C2C)C)cc1 Z803125252
[?R?]C(=O)c1ccc(N2N=NC=C2)cc1 Z1262528913
[?R?]C(=O)c1c(cc(nc1)C(F)(F)F)C Z1269220778
[?R?]C(=O)c1cc(C#N)c(cc1)CC Z1262556666
[?R?]C(=O)c1cc(C#N)cc(c1)C MC1101
[?R?]C(=O)c1ccc(N(C(=O)C)C)cc1 Z1262515023
[?R?]C(=O)c1ccc(OC2CC2)cc1 Z1255358859
[?R?]C(=O)c1ccc(OC2CCC2)cc1 Z963456796
[?R?]C(=O)C1CCC(OC2CCOCC2)CC1 Z1733850951
[?R?]C(=O)c1ccc(OC2CCOCC2)cc1 Z963456724
[?R?]C(=O)c1cc(c(OC)cc1)C2CC2 Z992239740
[?R?]C(=O)c1cc(c(OC)cc1)c2ncccc2 Z1143356096
[?R?]C(=O)c1cc(c(OC)cc1)C=2N(N=CC2)C Z1183445364
[?R?]C(=O)c1cc(c(OC)cc1)C2=NN(C=C2)C Z1563294395
[?R?]C(=O)C1(CCC(OC)CC1)C Z1262515496
[?R?]C(=O)c1ccc(OC)cc1 MC897
[?R?]C(=O)C1CCC(OC)CC1 Z607808400
[?R?]C(=O)C1(CCC(OC(C)C)CC1)C Z1278925358
[?R?]C(=O)C1CCC(OC(F)F)CC1 Z1733848876
[?R?]C(=O)c1ccc(O[C@@H]2COCC2)cc1 Z1138838676
[?R?]C(=O)C1=CCCSC1 Z1172114103
[?R?]C(=O)c1ccc(S(=O)(=O)C2CC2)cc1 Z1509532507
[?R?]C(=O)c1ccc(S(=O)(=O)C2CCC2)cc1 Z1717761467
[?R?]C(=O)c1ccc(S(=O)(=O)C(F)F)cc1 Z56969546
[?R?]C(=O)c1cc(F)c(c2ccncc2)cc1 Z851823706
[?R?]C(=O)c1cc(F)ccc1 Z104477304
[?R?]C(=O)c1cc(F)cc(OC(F)F)c1 Z1269183570
[?R?]C(=O)c1cc(F)c(N2CCCC2)cc1 Z234897455
[?R?]C(=O)c1cc(F)c(N2N=CC=C2)cc1 Z335441466
[?R?]C(=O)c1cc(F)c(N2N=C(C=C2C)C)cc1 Z335441514
[?R?]C(=O)c1cc(F)c(N2N=CN=C2)cc1 Z335441474
[?R?]C(=O)c1cc(F)c(OC(F)F)cc1 Z1269155228
[?R?]C(=O)[C@@]1(C[C@@H]2S(=O)(=O)[C@H](C1)CC2)C Z2785909807
[?R?]C(=O)c1c(Cl)c2c(nccc2)cc1 Z1504682941
[?R?]C(=O)c1c(Cl)cc2OCOc2c1 Z1269153006
[?R?]C(=O)c1c(Cl)ccc(N2C(=O)CCC2)c1 Z364002644
[?R?]C(=O)c1c(Cl)cncc1 Z1255387391
[?R?]C(=O)c1c(Cl)c(OC)ncc1 Z1255447687
[?R?]C(=O)c1cc(N2CC=CC2)ccc1 Z1238542143
[?R?]C(=O)c1cc(N2CCCC2)ccc1 Z57352018
[?R?]C(=O)c1cc(N2CCCC2)c(F)cc1 Z1891697101
[?R?]C(=O)c1cc(N2C=NC=C2)ccc1 Z1180109871
[?R?]C(=O)c1cc(N2C(=O)CCC2)cc(c1)C(F)(F)F Z797664698
[?R?]C(=O)c1cc(N2C(=O)CCC2)ccc1 Z94612992
[?R?]C(=O)c1cc(N2C(=O)CCC2)c(Cl)cc1 Z94613071
[?R?]C(=O)c1cc(N2N=CC=C2)ccc1 Z339275020
[?R?]C(=O)c1cc(N2N=C(C=C2)C)ccc1 Z316174664
[?R?]C(=O)c1cc(N2N=CN=C2)ccc1 Z1180109869
[?R?]C(=O)c1cc(N2N=NC=C2)ccc1 Z1262517254
[?R?]C(=O)C=1C(=CN(C1)Cc2ncccc2)C(F)(F)F Z838905130
[?R?]C(=O)C=1C(=CN(C1)C)C(F)(F)F Z838905086
[?R?]C(=O)C1CCN(c2ncc(cc2)C)CC1 Z2238931007
[?R?]C(=O)C1CCN(c2ncc(cc2)C(F)(F)F)CC1 Z56800753
[?R?]C(=O)C1CCN(c2ncc(Cl)cc2)CC1 Z275026958
[?R?]C(=O)C1CCN(c2nc(cc(n2)C)C)CC1 Z318835830
[?R?]C(=O)C1CCN(C=2Oc3c(N2)cccc3)CC1 Z57032576
[?R?]C(=O)C1CCN(C=2Sc3c(N2)cccc3)CC1 Z86239302
[?R?]C(=O)C1CCN(C=2SC=CN2)CC1 Z147527722
[?R?]C(=O)C1CCN(C=2SC=C(N2)C)CC1 Z275026984
[?R?]C(=O)c1cc(ncc1)C2CC2 Z1255447694
[?R?]C(=O)c1cc(ncc1)C(F)(F)F Z1198173818
[?R?]C(=O)c1cc(ncc1)[C@@H]2OCCC2 Z2044789949
[?R?]C(=O)c1cc(ncc1)N2C[C@@H](CC2)C Z785809492
[?R?]C(=O)c1cc(ncc1)N2C[C@H](CCC2)C Z227822930
[?R?]C(=O)c1cc(ncc1)N2[C@H](CCC2)CC Z666273478
[?R?]C(=O)c1cc(ncc1)N2[C@H](CCCC2)C Z227823204
[?R?]C(=O)c1cc(ncc1)N2N=CC=C2 Z319446962
[?R?]C(=O)c1cc(ncc1)N(C2CCCC2)C Z227825244
[?R?]C(=O)C1CCN(C(=O)C2C(C2(C)C)(C)C)CC1 Z1295712058
[?R?]C(=O)C1(CCN(C(=O)c2ccccc2)CC1)C Z1095226332
[?R?]C(=O)C1CCN(C(=O)c2ccccc2)CC1 Z57332409
[?R?]C(=O)C1CCN(C(=O)c2ccc(Cl)cc2)CC1 Z56826951
[?R?]C(=O)C1CCN(C(=O)c2ccc(F)cc2)CC1 Z55992933
[?R?]C(=O)C1CCN(C(=O)c2c(F)ccc(Cl)c2)CC1 Z285193112
[?R?]C(=O)C1CCN(C(=O)c2c(F)cc(F)cc2)CC1 Z85886061
[?R?]C(=O)C1CCN(C(=O)c2cnccc2)CC1 Z228588420
[?R?]C(=O)C1CCN(C(=O)c2ncccc2)CC1 Z239129536
[?R?]C(=O)C1CCN(C(=O)C=2OC=CC2)CC1 Z85885986
[?R?]C(=O)C1CCN(C(=O)C(C)C)CC1 Z85885976
[?R?]C(=O)C1CCN(C(=O)C(C)(C)C)CC1 Z85885973
[?R?]C(=O)C1CCN(C(=O)N2CCCC2)CC1 Z381041144
[?R?]C(=O)c1cc(OC2CCC2)ncc1 Z959311108
[?R?]C(=O)c1cc(OC2=NC=CN2C)ccc1 Z2803120982
[?R?]C(=O)c1cc(OC=2SC=CN2)ccc1 Z815710796
[?R?]C(=O)C1(CCOCC1)CC Z1037344038
[?R?]C(=O)c1cc(OC)c2O[C@@H](Cc2c1)C Z166624042
[?R?]C(=O)c1cc(OC)ccc1 MC895
[?R?]C(=O)c1cc(OC(C)(C)C)ncc1 Z362798954
[?R?]C(=O)c1c(c(OC)c(OC)cc1)C Z1198221140
[?R?]C(=O)c1cc(OC(F)F)ccc1 Z56799488
[?R?]C(=O)C1CCSCC1 Z826531634
[?R?]C(=O)c1cc(S(=O)(=O)C(F)F)ccc1 Z1201632149
[?R?]C(=O)c1c(F)cc2nccnc2c1 Z1934935800
[?R?]C(=O)c1c(F)cc2OC=Cc2c1 Z2732558618
[?R?]C(=O)c1c(F)ccc2c1cncc2 Z2432627435
[?R?]C(=O)c1c(F)ccc2c1N(N=C2)C Z1813132484
[?R?]C(=O)c1c(F)cc(c2cncnc2)cc1 Z992239960
[?R?]C(=O)c1c(F)ccc2OCOc21 Z1198184431
[?R?]C(=O)c1c(F)ccc(c1)C=2C=NN(C2)C Z732745066
[?R?]C(=O)c1c(F)cccc1c2ncccn2 Z1508940159
[?R?]C(=O)c1c(F)cccc1C(F)(F)F Z1269121214
[?R?]C(=O)c1c(F)cc(cc1)C(F)F Z1262561456
[?R?]C(=O)c1c(F)cccc1N2N=CC=C2 Z1331570741
[?R?]C(=O)c1c(F)cccc1OC(F)F Z1263796745
[?R?]C(=O)c1c(F)ccc(F)c1OC Z1201624530
[?R?]C(=O)c1c(F)ccc(N2C(=O)CCC2)c1 Z594181158
[?R?]C(=O)c1c(F)ccc(N2N=NC=C2)c1 Z2492800076
[?R?]C(=O)c1c(F)ccc(OC)c1OC Z1269134364
[?R?]C(=O)c1c(F)cc(F)cc1 MC916
[?R?]C(=O)c1c(F)c(Cl)cc(OC)c1 Z1486020842
[?R?]C(=O)c1c(F)cc(OC)c(OC)c1 Z1026450452
[?R?]C(=O)c1c(F)cc(OC(F)F)cc1F Z1203138022
[?R?]C(=O)c1c(F)cc(O[C@H]2OCCCC2)cc1 Z2723984085
[?R?]C(=O)c1c(F)c(OC)ccc1F Z1201622916
[?R?]C(=O)c1c(F)c(OCC)ccc1F Z1269157393
[?R?]C(=O)[C@@]1(C(F)(F)C1)C2CCOCC2 Z3271465236
[?R?]C(=O)[C@]1([C@H]2c3c(cccc3)C[C@@H]12)C Z1509079918
[?R?]C(=O)[C@@]1([C@H]2O[C@@H](C1)CC2)C Z3327158750
[?R?]C(=O)[C@@]1([C@H](c2ccccc2)C1)C Z2298158000
[?R?]C(=O)C1=CN2C(=C1)CCC2 Z2732461043
[?R?]C(=O)C1=CN2C(=C1)C=CC=C2 Z1184855697
[?R?]C(=O)C1=CN2C(=C1)CCCC2 Z1262521236
[?R?]C(=O)c1c(N2CCCC2)ccc(c1)C Z992340278
[?R?]C(=O)c1c(N2CCCC2)cccc1 Z2895181184
[?R?]C(=O)c1c(N2CCCC2)cncc1 Z1198162092
[?R?]C(=O)C1=C(N2C(=CN=C2)C=C1)C Z1587204376
[?R?]C(=O)C1=CN2C(=CN=C2)C=C1 Z1198306508
[?R?]C(=O)C1=CN2C(=NC(=C2)C3CC3)C=C1 Z1172089075
[?R?]C(=O)C1=C(N2C(=NC=C2C=C1)C3CC3)C Z1606764623
[?R?]C(=O)C1=CN2C(=NC=C2C=C1)C Z1198306509
[?R?]C(=O)C1=CN2C(=NC=C2)C=C1 Z825455558
[?R?]C(=O)c1c(N2C=NC=C2)ccc(c1)C Z992339404
[?R?]C(=O)c1c(N2C=NC=C2)ccc(F)c1 Z415637832
[?R?]C(=O)C1=CN2C(=NC(=C2)C(F)(F)F)C=C1 Z825455554
[?R?]C(=O)C1=CN2C(=NN=C2C3CC3)C=C1 Z979739070
[?R?]C(=O)C1=CN2C(=NN=C2C(C)(C)C)C=C1 Z979739090
[?R?]C(=O)C1=CN2C(=NN=C2C(F)F)C=C1 Z979738982
[?R?]C(=O)c1c(N2N=C(C=C2)C3CC3)cccc1 Z991546930
[?R?]C(=O)c1c(N2N=CC=C2)cccc1 Z316122464
[?R?]C(=O)c1c(N2N=C(C=C2)C)cccc1 Z316174662
[?R?]C(=O)c1c(N2N=CC=C2)ccc(F)c1 Z415637822
[?R?]C(=O)C1=C(N2N=C(C=C2N=C1)C)C Z234808472
[?R?]C(=O)C1=C(N2N=CC=C2N=C1)C(F)F Z1263738396
[?R?]C(=O)c1c(N2N=CC=N2)ccc(c1)C MC1585
[?R?]C(=O)c1c(N2N=CN=C2)cccc1 Z335441480
[?R?]C(=O)c1c(N2N=CN=C2)ccc(Cl)c1 Z838078150
[?R?]C(=O)c1c(N2N=NC=C2)cccc1 Z1262517341
[?R?]C(=O)c1c(nc2c(c1)ccc(c2)C)C Z57001655
[?R?]C(=O)c1c(nc2c(c1)cc(cc2)C)C Z57080378
[?R?]C(=O)c1c(nc2c(c1)cccc2)C Z57080376
[?R?]C(=O)c1cnc2c(c1)cccc2 Z838909446
[?R?]C(=O)c1c(nc2c(c1C)cccc2)COC Z227825838
[?R?]C(=O)c1c(nc2c(c1C)cccc2)C Z94601376
[?R?]C(=O)c1c(nc2c(c1)ccc(F)c2)C Z57065721
[?R?]C(=O)c1c(nc2c(c1)ccc(OC)c2)C Z57001654
[?R?]C(=O)c1cnc2c(c1)ccnc2 Z1198306966
[?R?]C(=O)C1=CN(c2cc(c(cc2)C)C)C(=O)C=C1 Z854062422
[?R?]C(=O)C1=C(N(c2ccccc2)C(=O)C=C1C)C Z414325122
[?R?]C(=O)c1cnc2c(cc(F)cc2)c1 Z1198177401
[?R?]C(=O)C1=CN(c2ccc(F)cc2)C(=O)C=C1 Z854062362
[?R?]C(=O)C1=CN(c2cc(Cl)ccc2)C(=O)C=C1 Z854062344
[?R?]C(=O)c1c(nc2c(cc(OC)cc2)c1)C Z57080380
[?R?]C(=O)C1=CN(c2cc(F)ccc2)C(=O)C=C1 Z854062346
[?R?]C(=O)C1CN(c2c(C#N)cccc2)C1 Z1217192351
[?R?]C(=O)c1cnc2c(F)cc(cc2c1)C Z1723815253
[?R?]C(=O)c1c(nc2c(F)cccc2c1)C Z2379804654
[?R?]C(=O)c1cnc2c(F)cccc2c1 Z1198312127
[?R?]C(=O)C1=CN(c2c(F)cccc2)C(=O)C=C1 Z854062374
[?R?]C(=O)c1cnc2c(F)ccc(F)c2c1 Z1509597901
[?R?]C(=O)c1cnc2c(nccc2)c1 Z1201626966
[?R?]C(=O)C1=C(N(c2cnccc2)C(=C1)C)C Z239549294
[?R?]C(=O)c1c(nc2c(N(N=C2)C)c1)C(F)F Z3396769475
[?R?]C(=O)C1=C(N(C=2C=NN(C2)C)C(=C1)C)C Z431527926
[?R?]C(=O)c1cnc2c(OC=C2)c1 Z1201627083
[?R?]C(=O)C1=CN(c2c(OC)ccc(c2)C)C(=O)C=C1 Z854062580
[?R?]C(=O)C1=CN(c2c(OC)cccc2)C(=O)C=C1 Z854062500
[?R?]C(=O)c1cnc2c(SC=C2)c1 Z1202210170
[?R?]C(=O)C1=C(N(c2ncccc2)C(=C1)C)C Z239549256
[?R?]C(=O)C1=C(N(c2ncccn2)C(=C1)C)C Z316174602
[?R?]C(=O)c1cnc2N(N=Cc2c1)C3CCCC3 Z240124188
[?R?]C(=O)c1cnc2N(N=C(c2c1)C)c3ccccc3 Z235362717
[?R?]C(=O)c1cnc2N(N=C(c2c1)C(C)(C)C)C Z240124222
[?R?]C(=O)c1c(nc2N(N=Cc2c1)C(C)C)C Z169506464
[?R?]C(=O)c1cnc2N(N=Cc2c1)CC(C)C Z240124208
[?R?]C(=O)c1cnc2N(N=Cc2c1)C(C)C Z212171860
[?R?]C(=O)c1c(nc2N(N=C(c2c1)C)C)C Z339391774
[?R?]C(=O)c1c(nc2N(N=Cc2c1)CC)C Z381661796
[?R?]C(=O)C=1C(=NC=2N(N=CC2)C1C)C Z1526685031
[?R?]C(=O)c1cnc2N(N=C(c2c1)C)C Z235344349
[?R?]C(=O)c1cnc2N(N=Cc2c1)[C@@H](C3CC3)C Z240124182
[?R?]C(=O)c1cnc2N(N=Cc2c1)[C@H](CC)C Z240124190
[?R?]C(=O)C1=C(N(C2=NN(C=C2)C)C(=C1)C)C Z558509820
[?R?]C(=O)C1=C(N(C2=NOC=C2)C(=C1)C)C Z1037531944
[?R?]C(=O)C1=C(N(C2=NOC(=C2)C)C(=C1)C)C Z90667564
[?R?]C(=O)c1cnc2SC=Cc2c1 Z1258977853
[?R?]C(=O)C1=C(N(C=2SC=CN2)C(=C1)C)C Z239549286
[?R?]C(=O)c1cnc2SN=C(c2c1)C Z283726940
[?R?]C(=O)C1=C(N(C=C1)C2CC2)C Z1813130067
[?R?]C(=O)C1=C(N(C=C1)CC2CC2)C Z1977914033
[?R?]C(=O)C1=C(N(C(=C1)C)C2CC2)C Z89283956
[?R?]C(=O)C1=C(N(C=C1)C)C2CCC2 Z2210965929
[?R?]C(=O)C1=C(N(C=C1)C)c2ccccc2 Z1509526467
[?R?]C(=O)C1=C(N(C(=C1)C)C2CCOCC2)C Z440608010
[?R?]C(=O)C1=C(N(C(=C1)C)CC2CC2)C Z239549284
[?R?]C(=O)C1=C(N(C(=C1)C)Cc2ccncc2)C Z359353804
[?R?]C(=O)C1=C(N(C(=C1)C)Cc2ncccc2)C Z240089818
[?R?]C(=O)C1=C(N(C(=C1)C)CC=2OC=CC2)C Z90661002
[?R?]C(=O)C1=C(N(C=C1)C(C)C)C Z1813188619
[?R?]C(=O)C1=C(N(C(=C1)C)CC)C Z94602020
[?R?]C(=O)C1=C(N(C=C1)C)CC Z2128353892
[?R?]C(=O)C1=C(N(C(=C1)C)C)C Z56792153
[?R?]C(=O)C1=C(N(C(=C1)C)[C@H]2COCCC2)C Z1126744915
[?R?]C(=O)[C@@]1(C#N)Cc2c(cccc2)CC1 Z1310728699
[?R?]C(=O)c1cncc(c1)C2CC2 Z992239762
[?R?]C(=O)c1c(nccc1)C=2C=NN(C2)C Z2685925242
[?R?]C(=O)c1cncc(c1)C=2C=NN(C2)C Z825019240
[?R?]C(=O)c1cnc(cc1)C=2N=CSC2 Z1269201778
[?R?]C(=O)c1c(nc(cc1)C=2OC=CC2)C Z995001768
[?R?]C(=O)c1cnc(cc1)C2(OC)CCOCC2 Z3247777510
[?R?]C(=O)c1c(nc(cc1)C(C)C)CC Z2216303069
[?R?]C(=O)c1c(nccc1)C(F)(F)F Z255150388
[?R?]C(=O)c1cnc(cc1)C(F)F Z1255375051
[?R?]C(=O)c1c(nccc1)N2c3c(N=C2)cccc3 Z71176950
[?R?]C(=O)c1c(nccc1)N2CCCCC2 Z71176766
[?R?]C(=O)c1c(nccc1)N2C=NC=C2 Z71178151
[?R?]C(=O)c1c(nccc1)N2N=CC=C2 Z240114856
[?R?]C(=O)c1cncc(c2cc3c(OCC3)cc2)c1 Z825019220
[?R?]C(=O)c1cncc(c2ccc(OC)cc2)c1 Z825018916
[?R?]C(=O)c1c(N(C)C)c2c(nc1)cccc2 Z803237144
[?R?]C(=O)c1cncc(Cl)c1 Z972756276
[?R?]C(=O)c1cncc(OC(C)C)c1 Z1160904376
[?R?]C(=O)c1cnc(N2c3c(N=C2)cccc3)cc1 Z271005800
[?R?]C(=O)c1cnc(N2CCCC2)cc1 Z1259161949
[?R?]C(=O)c1cnc(N2CCC(CC2)C)cc1 Z330796012
[?R?]C(=O)c1cnc(N2CCCCCC2)cc1 Z2327570072
[?R?]C(=O)c1cnc(N2C=NC=C2)cc1 Z235348163
[?R?]C(=O)c1cnc(N2C(=NC=C2)C)cc1 Z240114862
[?R?]C(=O)c1cnc(N2N=CC=C2)cc1 Z235344797
[?R?]C(=O)c1cnc(N2N=C(C=C2C)C)cc1 Z240114874
[?R?]C(=O)c1c(ncnc1)C2CC2 Z851012270
[?R?]C(=O)c1c(nc(nc1)c2ccccc2)C Z851011360
[?R?]C(=O)c1cnc(nc1)c2c(Cl)cccc2 Z274575504
[?R?]C(=O)c1cnc(nc1)c2c(OC)cccc2 Z1013716308
[?R?]C(=O)c1cnc(N(C)C)c(Cl)c1 Z330799454
[?R?]C(=O)C1CN(C(=O)C2CCCCC2)C1 Z1217190806
[?R?]C(=O)[C@]1(CN(C(=O)c2ccccc2)CCC1)C Z1095276022
[?R?]C(=O)[C@]1(CN(C(=O)c2cc(F)c(cc2)C)CC1)C Z1095313900
[?R?]C(=O)[C@]1(CN(C(=O)c2c(F)cc(cc2)C)CC1)C Z1392948728
[?R?]C(=O)[C@]1(CN(C(=O)c2c(F)cc(Cl)cc2)CC1)C Z1095314046
[?R?]C(=O)[C@]1(CN(C(=O)C=2OC(=CC2)C)CC1)C Z1095314232
[?R?]C(=O)[C@]1(CN(C(=O)C=2OC(=CC2C)C)CC1)C Z1445591040
[?R?]C(=O)C1=CN(C(=O)C=C1)Cc2c(Cl)cccc2 Z169914030
[?R?]C(=O)c1c(N(C(=O)C)C)cccc1 Z220639108
[?R?]C(=O)c1cnc(OC(C)(C)C)cc1 Z362798962
[?R?]C(=O)c1cnc(OC(C)C)c(Cl)c1 Z285179436
[?R?]C(=O)c1c(N(C(=O)C)C)c(F)ccc1 Z916919192
[?R?]C(=O)c1c(nc(OC)nc1)C(F)(F)F Z1509687249
[?R?]C(=O)C=1C(=NN2C1C=CC=C2C)C Z1255437380
[?R?]C(=O)C=1C(=NN(C1)C2CC2)C(F)F Z2831879621
[?R?]C(=O)C1=C(N(N=C1)C2CCCC2)CC Z1824482323
[?R?]C(=O)C1=C(N(N=C1)C2CCCC2)C Z802542436
[?R?]C(=O)C=1C=NN(C1)C2CCCC2 Z802542424
[?R?]C(=O)C1=C(N(N=C1)c2ccccc2)C3CC3 Z317040218
[?R?]C(=O)C1=C(N(N=C1)c2ccc(cc2)C)CC Z324553606
[?R?]C(=O)C1=C(N(N=C1)c2cc(ccc2)C)CC Z324553610
[?R?]C(=O)C1=C(N(N=C1)c2c(cccc2)C)CC Z335447644
[?R?]C(=O)C1=C(N(N=C1)c2cc(ccc2)C)C Z235361367
[?R?]C(=O)C1=C(N(N=C1)c2ccc(cc2)C)C Z241107252
[?R?]C(=O)C1=C(N(N=C1)c2c(cccc2)C)C Z285165516
[?R?]C(=O)C1=C(N(N=C1)c2ccccc2)CC Z320118386
[?R?]C(=O)C1=C(N(N=C1)c2ccccc2)C(F)(F)F Z199535914
[?R?]C(=O)C1=C(N(N=C1)c2ccccc2)C(F)F Z1033285254
[?R?]C(=O)C1=C(N(N=C1)c2ccccc2)C Z57111831
[?R?]C(=O)C1=C(N(N=C1)C2CCCCC2)C Z802543026
[?R?]C(=O)C=1C=NN(C1)C2CCCCC2 Z802543014
[?R?]C(=O)C1=C(N(N=C1)c2ccc(Cl)cc2)C Z235340047
[?R?]C(=O)C1=C(N(N=C1)c2ccc(F)cc2)CC Z335447548
[?R?]C(=O)C1=C(N(N=C1)c2ccc(F)cc2)C Z235361941
[?R?]C(=O)C1=C(N(N=C1)c2cc(Cl)ccc2)C Z316087602
[?R?]C(=O)C1=C(N(N=C1)c2c(Cl)cccc2)C Z415742500
[?R?]C(=O)C1=C(N(N=C1)c2ccncc2)C(F)F Z1033285326
[?R?]C(=O)C1=C(N(N=C1)c2ccncc2)C Z431560318
[?R?]C(=O)C=1C(=NN(C1)C2CCOCC2)C Z1229992336
[?R?]C(=O)C1=C(N(N=C1)C2CCOCC2)C Z1229993451
[?R?]C(=O)C1=C(N(N=C1)c2c(F)cccc2)C Z235344937
[?R?]C(=O)C1=C(N(N=C1)c2c(F)cc(F)cc2)C Z237521266
[?R?]C(=O)C1=C(N(N=C1)c2c(OC)cccc2)C Z1080445176
[?R?]C(=O)C1=C(N(N=C1)c2ncccc2)C(C)C Z335447614
[?R?]C(=O)C1=C(N(N=C1)c2ncccc2)CC Z335447612
[?R?]C(=O)C1=C(N(N=C1)c2ncc(cc2)C(F)(F)F)C Z235345359
[?R?]C(=O)C1=C(N(N=C1)c2ncccc2)C(F)(F)F Z241107286
[?R?]C(=O)C1=C(N(N=C1)c2ncccc2Cl)C(F)(F)F Z1147230202
[?R?]C(=O)C1=C(N(N=C1)c2ncccc2Cl)C(F)F Z1148267343
[?R?]C(=O)C1=C(N(N=C1)c2ncccc2)C Z241107284
[?R?]C(=O)C=1C(=NN(C1)C)C=2c3c(OC2)cccc3 Z785812168
[?R?]C(=O)C=1C(=NN(C1)C)C2CC2 Z1198165064
[?R?]C(=O)C1=C(N(N=C1)C)C2CC2 Z359317788
[?R?]C(=O)C=1C(=NN(C1)C)C2CCC2 Z1504681185
[?R?]C(=O)C1=C(N(N=C1)C)C2CCC2 Z2310693585
[?R?]C(=O)C=1C=NN(C1)Cc2ccc(cc2)C Z425432610
[?R?]C(=O)C=1C=NN(C1)Cc2cc(ccc2)C Z431977844
[?R?]C(=O)C=1C=NN(C1)Cc2ccccc2 Z104341182
[?R?]C(=O)C=1C(=NN(C1)C)c2ccccc2 Z381389804
[?R?]C(=O)C=1C(=NN(C1)C)C2CCCCC2 Z448247884
[?R?]C(=O)C1=C(N(N=C1)C)c2ccccc2 Z808584750
[?R?]C(=O)C=1C=NN(C1)Cc2ccc(Cl)cc2 Z431977998
[?R?]C(=O)C=1C(=NN(C1)Cc2cc(Cl)ccc2)C Z1117908201
[?R?]C(=O)C=1C=NN(C1)Cc2cc(Cl)ccc2 Z431977888
[?R?]C(=O)C=1C=NN(C1)Cc2c(Cl)cccc2 Z168876626
[?R?]C(=O)C=1C(=NN(C1)C)c2c(Cl)cccc2 Z381389790
[?R?]C(=O)C=1C(=NN(C1)C)c2ccncc2 Z381389776
[?R?]C(=O)C=1C(=NN(C1C)C2CCOCC2)C Z1178489437
[?R?]C(=O)C1=C(N(N=C1)CC2CCOCC2)C Z1229993416
[?R?]C(=O)C=1C(=NN(C1)C)C2CCOCC2 Z2379579080
[?R?]C(=O)C=1C(=NN(C1)C)c2c(F)cc(F)cc2 Z381389692
[?R?]C(=O)C=1C(=NN(C1)C)c2cnccc2 Z381389774
[?R?]C(=O)C=1C(=NN(C1)C)C=2C=NN(C2)CC Z871789144
[?R?]C(=O)C=1C(=NN(C1)C)c2c(OC)cccc2 Z381389788
[?R?]C(=O)C=1C(=NN(C1)CC)C2CC2 Z1198165066
[?R?]C(=O)C1=C(N(N=C1)CC)C2CC2 Z802540774
[?R?]C(=O)C=1C(=NN(C1C)Cc2ccc(cc2)C)C Z90123572
[?R?]C(=O)C1=C(N(N=C1)C)Cc2ccccc2 Z1508990529
[?R?]C(=O)C1=C(N(N=C1)CC)c2ccccc2 Z808584816
[?R?]C(=O)C=1C(=NN(C1)CC)C2CCOCC2 Z2379579082
[?R?]C(=O)C=1C(=NN(C1)CC)C=2C=NN(C2)C Z871789274
[?R?]C(=O)C1=C(N(N=C1)C(C)C)C2CC2 Z802539838
[?R?]C(=O)C=1C(=NN(C1C)C(C)(C)C)C Z281776224
[?R?]C(=O)C1=C(N(N=C1)C(C)(C)C)CC Z440623154
[?R?]C(=O)C1=C(N(N=C1)C(C)(C)C)C(F)(F)F Z281776236
[?R?]C(=O)C1=C(N(N=C1)C(C)(C)C)C Z281776234
[?R?]C(=O)C=1C(=NN(C1)C(C)(C)C)C Z381388952
[?R?]C(=O)C=1C(=NN(C1)C)C(C)(C)C Z381389672
[?R?]C(=O)C1=C(N(N=C1)CC(C)C)C Z381559352
[?R?]C(=O)C=1C(=NN(C1)CC)C(C)C Z802541132
[?R?]C(=O)C1=C(N(N=C1)C(C)C)C(F)(F)F Z802539830
[?R?]C(=O)C=1C(=NN(C1C)CC)C Z275169806
[?R?]C(=O)C1=C(N(N=C1)C)C(C)C Z359317796
[?R?]C(=O)C=1C(=NN(C1)C)C(C)C Z381389736
[?R?]C(=O)C=1C=NN(C1)CC(C)C Z381559328
[?R?]C(=O)C1=C(N(N=C1)C(C)C)C Z802539828
[?R?]C(=O)C=1C(=NN(C1)C(C)C)C Z802540076
[?R?]C(=O)C1=C(N(N=C1)CC)CC Z802540770
[?R?]C(=O)C=1C(=NN(C1)CC)C(F)(F)F Z1269162818
[?R?]C(=O)C1=C(N(N=C1)CC)C(F)(F)F Z802540766
[?R?]C(=O)C=1C(=NN(C1C)C)C(F)F Z3388298542
[?R?]C(=O)C=1C=NN(C1)C(C)C Z337709432
[?R?]C(=O)C=1C=NN(C1)CCC Z431977880
[?R?]C(=O)C1=C(N(N=C1)C)C(F)(F)F Z359317812
[?R?]C(=O)C=1C(=NN(C1)C)C(F)(F)F Z425364396
[?R?]C(=O)C1=C(N(N=C1)C)C(F)F Z1033285290
[?R?]C(=O)C=1C(=NN(C1)C)C(F)F Z1255391769
[?R?]C(=O)C=1C(=NN(C1)C)[C@H]2[C@@H]3C[C@H](C2)CC3 Z2289717573
[?R?]C(=O)C1=C(N(N=C1C)C)N2C(=NC=C2)CC Z816045570
[?R?]C(=O)C=1C(=NN(C1C(F)F)CC)C(F)(F)F Z1259400714
[?R?]C(=O)C=1C(=NN(C1C(F)F)CC)C Z1259400459
[?R?]C(=O)C=1C(=NN(C1C(F)F)C)C Z1259400448
[?R?]C(=O)C=1C(=NN(C1C(F)(F)F)CC)C Z1259400310
[?R?]C(=O)C=1C(=NN(C1C(F)(F)F)C)C(F)(F)F Z1259400704
[?R?]C(=O)C=1C(=NN(C1C(F)(F)F)C)C Z1259400299
[?R?]C(=O)C=1C=NN(C1)C(F)F Z1041196404
[?R?]C(=O)C1=C(N(N=C1)[C@H]2COCCC2)C(F)(F)F Z1761437878
[?R?]C(=O)C1=C(N(N=C1)[C@H](C(C)C)C)C Z2301601279
[?R?]C(=O)C1=C(N(N=C1)[C@H](CC)C)C Z802546130
[?R?]C(=O)C1=C(N(N=C1)C)N2C(=CC=C2C)C Z295884080
[?R?]C(=O)C=1C(=NN(c2ccccc2)C1C)C Z56943811
[?R?]C(=O)C=1C(=NN(c2ccccc2)C1)C Z228581550
[?R?]C(=O)C=1C=NN(c2ccccc2)C1 Z99601182
[?R?]C(=O)C=1C=NN(c2c(cccc2)C)C1 Z317041834
[?R?]C(=O)C=1C(=NN(c2ccc(Cl)cc2)C1)C Z228581426
[?R?]C(=O)C=1C=NN(c2ccc(Cl)cc2)C1 Z317041798
[?R?]C(=O)C=1C(=NN(c2ccc(F)cc2)C1C)C Z94598002
[?R?]C(=O)C=1C(=NN(c2ccc(F)cc2)C1)C Z228582462
[?R?]C(=O)C=1C=NN(c2ccc(F)cc2)C1 Z317041810
[?R?]C(=O)C=1C=NN(c2cc(Cl)ccc2)C1 Z317041840
[?R?]C(=O)C=1C(=NN(c2cc(F)ccc2)C1)C Z825723370
[?R?]C(=O)C=1C=NN(c2c(Cl)cccc2)C1 Z415742418
[?R?]C(=O)C=1C=NN(c2ccncc2)C1 Z431560174
[?R?]C(=O)C=1C=NN(c2c(F)cccc2)C1 Z317041824
[?R?]C(=O)C=1C(=NN(c2c(F)cc(F)cc2)C1C)C Z239550132
[?R?]C(=O)C=1C=NN(c2c(F)cc(F)cc2)C1 Z317041802
[?R?]C(=O)C=1C=NN(c2ncccc2)C1 Z317041818
[?R?]C(=O)C=1C=NN(C=2SC=CN2)C1 Z838906074
[?R?]C(=O)C=1C=NN(C=2SC=C(N2)CC)C1 Z1065654114
[?R?]C(=O)c1cnnc(c2ccccc2)c1 Z1509643865
[?R?]C(=O)C=1C(=NOC1)C2CC2 Z1216841456
[?R?]C(=O)C=1C(=NOC1C)C2CC2 Z1198337375
[?R?]C(=O)C=1C(=NOC1C)c2ccccc2 Z104482458
[?R?]C(=O)C=1C(=NOC1C)c2ccc(F)cc2 Z359291934
[?R?]C(=O)C=1C(=NOC1CC)c2ccccc2 Z1201049619
[?R?]C(=O)C=1C(=NOC1)C(F)(F)F Z1198310561
[?R?]C(=O)C1(COC1)CC(C)C Z2732474168
[?R?]C(=O)c1c(OC2CC2)cccc1 Z1255375233
[?R?]C(=O)c1c(OC2CCC2)cccc1 Z963456798
[?R?]C(=O)c1c(OC2CCC2)nc(cc1C)C Z959311106
[?R?]C(=O)C1=C(Oc2c(cccc2)C1)C Z1262253760
[?R?]C(=O)c1c(Oc2ccccc2)ccnc1 Z1998612721
[?R?]C(=O)c1c(Oc2ccccc2)cncc1 Z1473284016
[?R?]C(=O)C=1C(=O)c2c(N(C1)CC)ccc(Cl)c2 Z362624042
[?R?]C(=O)C=1C(=O)c2c(N(C1)C)ccc(Cl)c2 Z361906374
[?R?]C(=O)C=1C(=O)c2c(nc(cc2)C)N(C1)CC Z104478940
[?R?]C(=O)c1c(OC=2C=NN(C2)C)cccc1 Z1723810689
[?R?]C(=O)C=1C(=O)c2c(OC1)cccc2 Z56899172
[?R?]C(=O)c1c(Oc2ncccc2)cccc1 Z815711428
[?R?]C(=O)[C@@]1(COCC1)Cc2cc(Cl)ccc2 Z995182608
[?R?]C(=O)C1=C(OC=C1C)C(C)(C)C Z4457864929
[?R?]C(=O)C1=C(OC=C1)C(C)C Z1262515562
[?R?]C(=O)C1=C(OC(=C1)C)C(F)(F)F Z1201620085
[?R?]C(=O)C1=C(OC=C1C)C Z1198181048
[?R?]C(=O)C1=C(OC=C1)C(F)(F)F Z1198163014
[?R?]C(=O)C1=C(OC(=C1)COC)C Z154210178
[?R?]C(=O)c1c(OC)c2c(nc1)cccc2 Z803236350
[?R?]C(=O)C1=COC(C=2N=C(SC2)C)=C1 Z1021461272
[?R?]C(=O)C1=C(OCCC1)C Z1205494283
[?R?]C(=O)c1c(OC)cc2c(c1)cccc2 Z57044235
[?R?]C(=O)c1c(OC)cc(cc1)C(F)(F)F Z1436232748
[?R?]C(=O)c1c(OC)cccc1 MC896
[?R?]C(=O)C1(COC)CCCC1 Z1251362857
[?R?]C(=O)c1c(OCC)c(F)ccc1 Z994470774
[?R?]C(=O)c1c(OC(C)C)nc(cc1)C(F)(F)F Z1352968963
[?R?]C(=O)C1=COC(Cl)=C1 Z1255365854
[?R?]C(=O)C=1C(=O)C=C(N(C1)C2CC2)C Z1813166303
[?R?]C(=O)c1c(OC)cnc2c1cccc2 Z1267774043
[?R?]C(=O)c1c(OCC)nccc1C Z1471021487
[?R?]C(=O)c1c(OC(F)F)cccc1 Z56946844
[?R?]C(=O)c1c(OC(F)F)ccc(Cl)c1 Z381395864
[?R?]C(=O)c1c(OC(F)F)cc(F)cc1 Z1269193495
[?R?]C(=O)c1c(OC(F)(F)F)cccc1OC Z2050012408
[?R?]C(=O)c1c(OC(F)(F)F)cccc1 Z228584370
[?R?]C(=O)c1c(OC(F)(F)F)ccc(OC)c1 Z2050004825
[?R?]C(=O)C1=C(OC)N(N=C1)c2ccccc2 Z328679152
[?R?]C(=O)C1(C(=O)N2Cc3c(cccc3)C2)CC1 Z963458200
[?R?]C(=O)C1(C(=O)N2C[C@H]3[C@@H](C2)CCCC3)CC1 Z1614717121
[?R?]C(=O)C=1C(=O)N2C(=NC1)C=CC(Cl)=C2 Z316120910
[?R?]C(=O)C=1C(=O)N2C(SC=C2c3ccccc3)=NC1 Z316122204
[?R?]C(=O)C=1C(=O)N2C(SC(=C2C)C)=NC1 Z1203159816
[?R?]C(=O)C1=C(ON=C1)C2CC2 Z406694026
[?R?]C(=O)C1=C(ON=C1)c2ccccc2 Z808584790
[?R?]C(=O)C1=C(ON=C1)c2c(F)cccc2 Z1474207688
[?R?]C(=O)C1=C(ON=C1C)C2CC2 Z1198337376
[?R?]C(=O)C1=C(ON=C1C)c2ccccc2 Z1201050246
[?R?]C(=O)C1=C(ON=C1C)C(C)C Z89264866
[?R?]C(=O)C1=C(ON=C1C)CC Z56973555
[?R?]C(=O)C1=C(ON=C1CC)C Z85923398
[?R?]C(=O)C1=C(ON=C1C)C(F)(F)F Z1201619774
[?R?]C(=O)C1=C(ON=C1C)C(F)F Z1198234668
[?R?]C(=O)C1=C(ON=C1C(F)(F)F)C(F)(F)F Z1259399946
[?R?]C(=O)[C@@]1(C(=O)N(CC1)C)Cc2ccccc2 Z2418421198
[?R?]C(=O)C=1C(=O)N(C=CC1)Cc2cc(ccc2)C Z838881520
[?R?]C(=O)C=1C(=O)N(C(=CC1C)C)CC Z1021468896
[?R?]C(=O)C=1C(=O)N(C=CC1)CC(F)(F)F Z1178487615
[?R?]C(=O)C=1C(=O)Oc2c(ccc(F)c2)C1C Z1407794103
[?R?]C(=O)C1=C(SC=C1)OC Z1262517788
[?R?]C(=O)c1c(S)cccc1 MC543
[?R?]C(=O)C1=C(SN=C1C)C Z1262512766
[?R?]C(=O)c1c(S(=O)(=O)C(F)F)cccc1 Z442222628
[?R?]C(=O)C=1N2C(=CC1)C=CC=C2 Z1255375557
[?R?]C(=O)C=1N2C(=NC1)C=CC(=C2)C Z1198268371
[?R?]C(=O)C=1N2C(=NC1)C=CC=C2C Z2432587255
[?R?]C(=O)C=1N2C(=NC1)C=C(C=C2)C Z3950540571
[?R?]C(=O)C=1N2C(=NC1CC)C=CC(Cl)=C2 Z1493055871
[?R?]C(=O)C=1N2C(=NC1)CCC[C@H]2C Z2433121437
[?R?]C(=O)C=1N2C(=NC1)C=C(OC)C=C2 Z1198278368
[?R?]C(=O)C=1N2C(=NC1C(F)F)CCCC2 Z2697227988
[?R?]C(=O)C=1N2C(=NC1C(F)F)C=NC=C2 Z2696135170
[?R?]C(=O)C=1N2C(=NC1C(F)(F)F)C=CC=C2 Z1493055688
[?R?]C(=O)C=1N2C(=NC1C(F)(F)F)CCCC2 Z2335631476
[?R?]C(=O)C=1N2C(=NC=C2)C=CC1 Z1463349721
[?R?]C(=O)C=1N2C(N=CC(Cl)=C2)=NC1 Z1198268365
[?R?]C(=O)C=1N2C(SC1)=CN=C2 Z1171979415
[?R?]C(=O)C=1N2C(SC1)=NC=C2 Z1416159433
[?R?]C(=O)C=1N2C(SC(=C2)C)=NC1CC Z1269133491
[?R?]C(=O)C=1N2C(SC=C2C)=NC1 Z1255466913
[?R?]C(=O)C=1N2C(SC=C2)=NC1C3CC3 Z1470552103
[?R?]C(=O)C=1N2C(SC=C2)=NC1C Z1201621549
[?R?]C(=O)C=1N2N=C(C=C2N=C(C1)C)C(F)(F)F Z1263738509
[?R?]C(=O)C=1N2N=C(C=C2N=C(C1)C)C Z600502974
[?R?]C(=O)C=1N2N=CC=CC2=CC1 Z1238571370
[?R?]C(=O)C=1N2N=CC(Cl)=C2N=C(C1)C3CC3 Z1263738530
[?R?]C(=O)C=1N2N=C(C(Cl)=C2N=C(C1)C)C Z1263738584
[?R?]C(=O)c1nc2c(cc1)cccc2 Z104473458
[?R?]C(=O)c1nc2c(cc1)CCCC2 Z3052096317
[?R?]C(=O)c1nc2c(c(c1)C)cccc2 Z57289373
[?R?]C(=O)c1nc2c(cc1Cl)cccc2 Z1813103465
[?R?]C(=O)C=1N(c2c(cccc2)C1Cl)C Z382685316
[?R?]C(=O)C=1N(c2c(cccc2)C1)C Z57204959
[?R?]C(=O)c1nc2c(cc(cc2)C)cc1 Z1255462212
[?R?]C(=O)C=1N(c2ccccc2)C=NC1 Z85935414
[?R?]C(=O)C=1N(c2c(cccc2)C(=O)C1)C Z1508969052
[?R?]C(=O)c1nc2c(cc(F)cc2)cc1 Z1198233893
[?R?]C(=O)C=1N(c2ccc(F)cc2)C=NC1 Z57983007
[?R?]C(=O)c1nc2c(ccnc2)cc1 Z1198330967
[?R?]C(=O)c1nc2c(cc(OC)cc2)cc1 Z217164384
[?R?]C(=O)c1nc2c(cc(OC)c(OC)c2)cc1 Z1813477108
[?R?]C(=O)C=1N(c2c(Cl)cccc2)C=NC1 Z3235142028
[?R?]C(=O)c1nc2c(cn1)cc(Cl)c(F)c2 Z3481269414
[?R?]C(=O)c1nc2c(cncc2)cc1 Z1201619732
[?R?]C(=O)C=1N(c2c(c(OC)cc(OC)c2)C1)C Z274771768
[?R?]C(=O)c1nc2c(F)cccc2cc1 Z1198180952
[?R?]C(=O)c1nc2c(nc1C3CC3)cccc2 Z2181647245
[?R?]C(=O)c1nc2c(nc1)cccc2 Z85923116
[?R?]C(=O)c1nc2c(nc1C)cccc2 Z1198163353
[?R?]C(=O)c1nc2c(SC=C2)cc1 Z1224488740
[?R?]C(=O)C=1N=C2N(C1)C=CC(=C2)C Z89283367
[?R?]C(=O)C=1N=C2N(C1)C=CC=C2 Z56855459
[?R?]C(=O)C=1N=C2N(C1)C[C@H](CC2)C Z2681297959
[?R?]C(=O)C=1N=C2N(C1)[C@@H](CCC2)C Z2238775727
[?R?]C(=O)c1nc2ncccc2cc1 Z1192378572
[?R?]C(=O)C=1N(c2ncccc2Cl)C=CC1 Z985448832
[?R?]C(=O)C=1N=C2N=CC(Cl)=CN2C1 Z2511435449
[?R?]C(=O)c1nc2N(N=C(c2cc1)C)C Z759294492
[?R?]C(=O)C1=NC=2N(N=C(C2)C)C(=C1)C(F)(F)F Z1263738533
[?R?]C(=O)C1=NC=2N(N=CC2C(C)C)C(=C1)C Z2182000520
[?R?]C(=O)c1ncc2c(c1)CCCC2 Z1255458611
[?R?]C(=O)c1ncc2c(c3c(cccc3)C2)c1 Z1508968930
[?R?]C(=O)C1=NC(c2ccccc2)=CN1C Z2238934931
[?R?]C(=O)c1ncc2c(SC=C2)c1 Z810507714
[?R?]C(=O)c1ncc2OCCCc2c1 Z1262556481
[?R?]C(=O)C=1N(C=CC1)Cc2ccncc2 Z425487796
[?R?]C(=O)C=1N(C=CC1)Cc2cnccc2 Z425487794
[?R?]C(=O)C=1N(C=CC1)Cc2ncccc2 Z425487612
[?R?]C(=O)C=1N(C=CC1)C(C)C Z425487722
[?R?]C(=O)C=1N(C(=CC1)[C@@H]2N(C(=O)C)CCCC2)C Z1753455708
[?R?]C(=O)c1nccc2c1cccc2 Z844451606
[?R?]C(=O)c1nccc2c1SC=C2 Z2577936612
[?R?]C(=O)C=1N(C=C(C=2N=C(SC2)C)C1)C Z164706008
[?R?]C(=O)c1nccc2OC=Cc21 Z1255435919
[?R?]C(=O)c1ncc(cc1)C=2C=NN(C2)C Z1065600214
[?R?]C(=O)c1ncc(cc1)C=2SC=CC2 Z1065600200
[?R?]C(=O)c1ncc(c(c1)C)C(F)F Z1726067192
[?R?]C(=O)c1nc(ccc1)C(F)(F)C Z1255505039
[?R?]C(=O)c1ncccc1C(F)F Z1255445571
[?R?]C(=O)c1ncc(cc1Cl)C(F)(F)F Z1262328783
[?R?]C(=O)c1ncccc1Cl Z1203161828
[?R?]C(=O)c1nc(ccc1)C(=O)N2CCCC2 Z431949078
[?R?]C(=O)c1ncccc1N2N=Cc3c2cccc3 Z1464002065
[?R?]C(=O)c1ncccc1Oc2ccccc2 Z1464002308
[?R?]C(=O)c1ncc(cc1OC)C Z1255398419
[?R?]C(=O)c1nccc(c2ccccc2)c1 Z1255391304
[?R?]C(=O)C=1N(C=C(Cl)C1)CC Z444839506
[?R?]C(=O)C=1N(C=C(Cl)C1)C Z166651272
[?R?]C(=O)c1ncc(Cl)c(c1)C2CC2 Z1255449291
[?R?]C(=O)c1ncc(Cl)cc1 Z1201622823
[?R?]C(=O)c1nc(ccn1)C(F)(F)F Z360053736
[?R?]C(=O)c1nccc(N2C=NC=C2)c1 Z381411792
[?R?]C(=O)c1nccc(N2C(=NC=C2)C)c1 Z381411786
[?R?]C(=O)c1nccc(N2N=CC=C2)c1 Z381411784
[?R?]C(=O)c1nccc(Oc2ccccc2)c1 Z2685901890
[?R?]C(=O)c1ncc(F)cc1F Z1201623169
[?R?]C(=O)C1=NC=CN1C(C)C Z2903804323
[?R?]C(=O)c1ncc(N2C=NC=C2)cc1 Z1262529295
[?R?]C(=O)c1nc(c(nc1C)C)C Z1255460872
[?R?]C(=O)c1nc(cnc1)C(F)(F)F Z1255420975
[?R?]C(=O)c1ncc(Oc2ccccc2)cc1 Z1498961492
[?R?]C(=O)c1ncc(Oc2ccccc2)nc1 Z1217205079
[?R?]C(=O)c1ncc(OC(C)(C)C)cc1 Z1498961679
[?R?]C(=O)C=1N=C(N2C1C=CC=C2)C Z1198273942
[?R?]C(=O)C=1N=C(N2C1CCCC2)C Z1218936082
[?R?]C(=O)C=1N=CN2C1C=C(C=C2)C Z1551943488
[?R?]C(=O)C=1N=CN2C1C=CC(Cl)=C2 Z2404983487
[?R?]C(=O)C=1N=C(N2C1COCC2)c3ccccc3 Z2787076657
[?R?]C(=O)C=1N=CN2C(C1)=CC=C2 Z1198235526
[?R?]C(=O)c1nc(N2CCCC2)c(Cl)cc1 Z2895091210
[?R?]C(=O)c1nc(N2N=CC=C2)ccc1 Z969095200
[?R?]C(=O)c1nc(N2N=C(C=C2C)C)ccc1Cl Z56888777
[?R?]C(=O)C=1N=CN(C1)C(C)C Z1982493973
[?R?]C(=O)c1ncnc2c1SC=C2C Z2683198065
[?R?]C(=O)C=1N=CN(c2ccccc2)C1 Z2453099163
[?R?]C(=O)C=1N=CN(c2c(OC)ccc(c2)C)C1 Z940825024
[?R?]C(=O)c1ncnc2SC=Cc21 Z2417415974
[?R?]C(=O)c1nc(ncc1)C2CCCC2 Z1013687346
[?R?]C(=O)c1nc(nc(c1)C)C(F)(F)F Z1269109356
[?R?]C(=O)c1nc(ncc1Cl)N2CCCC2 Z56779712
[?R?]C(=O)c1nc(ncc1)N2CCCCC2 Z1013687470
[?R?]C(=O)c1ncnc(c2c(Cl)cccc2)c1 Z2182042169
[?R?]C(=O)c1ncnc(N2CCCCC2)c1 Z2217033074
[?R?]C(=O)C1=NC(=NN1C)c2ccccc2 Z1973465437
[?R?]C(=O)C=1N=COC1C2CC2 Z838909232
[?R?]C(=O)C=1N=C(OC1)C2CC2 Z969117412
[?R?]C(=O)C=1N=COC1C2CCC2 Z838909248
[?R?]C(=O)C=1N=C(OC1)C2CCC2 Z969117428
[?R?]C(=O)C=1N=C(OC1)C2CCCC2 Z969117318
[?R?]C(=O)C=1N=C(OC1c2ccccc2)C Z1508919992
[?R?]C(=O)C=1N=COC1c2ccc(cc2)C Z838909192
[?R?]C(=O)C=1N=COC1c2ccccc2 Z363989738
[?R?]C(=O)C=1N=C(OC1)c2ccccc2 Z969117368
[?R?]C(=O)C=1N=C(OC1)C2CCCCC2 Z969117370
[?R?]C(=O)C=1N=COC1c2ccc(F)cc2 Z838909172
[?R?]C(=O)C=1N=COC1c2cc(F)ccc2 Z838909206
[?R?]C(=O)C=1N=C(OC1)c2c(F)cccc2F Z969117438
[?R?]C(=O)C=1N=C(OC1)CC2CC2 Z969117630
[?R?]C(=O)C=1N=C(OC1C)C2CC2 Z969117768
[?R?]C(=O)C=1N=C(OC1C)c2ccccc2 Z55993031
[?R?]C(=O)C=1N=C(OC1C)c2c(F)cccc2 Z969117718
[?R?]C(=O)C=1N=COC1C(C)(C)C Z838909120
[?R?]C(=O)C=1N=C(OC1C)C(C)C Z969117652
[?R?]C(=O)C=1N=COC1C(C)C Z838909116
[?R?]C(=O)C=1N=C(OC1C)CC Z969117658
[?R?]C(=O)C=1N=C(OC1)C(F)(F)F Z1255440209
[?R?]C(=O)C=1N=COC1C(F)(F)F Z1526505894
[?R?]C(=O)C=1N=C(OC1OCC)C Z1033323528
[?R?]C(=O)C=1N(C(=O)c2c(cccc2)C1)C Z57050181
[?R?]C(=O)[C@@]1(N(C(=O)c2ccccc2)CCC1)C Z1147171478
[?R?]C(=O)[C@]1(N(C(=O)c2ccccc2)CCCC1)C Z1627072792
[?R?]C(=O)c1nc(OC)c2c(c1)cccc2 Z385466326
[?R?]C(=O)c1nc(OC)ccc1Cl Z221432352
[?R?]C(=O)c1nc(OCC)ccc1Cl Z335089304
[?R?]C(=O)c1nc(OC(F)F)ccc1 Z1889708486
[?R?]C(=O)C=1N=CSC1C2CC2 Z1862834525
[?R?]C(=O)C=1N=C(SC1)C2CC2 Z381402832
[?R?]C(=O)C=1N=CSC1c2ccccc2 Z1245785123
[?R?]C(=O)C=1N=C(SC1)c2ccccc2 Z56756826
[?R?]C(=O)C=1N=C(SC1)c2ccc(OC)cc2 Z99600010
[?R?]C(=O)C=1N=C(SC1)C=2C=NN(C2)C Z381355626
[?R?]C(=O)C=1N=C(SC1)c2c(OC)cccc2 Z381355534
[?R?]C(=O)C=1N=C(SC1)C=2N(C(=CC2)C)C Z1483132824
[?R?]C(=O)C=1N=C(SC1)c2ncccc2Cl Z1557450931
[?R?]C(=O)C=1N=C(SC1)c2ncccc2F Z1463990235
[?R?]C(=O)C=1N=C(SC1)c2ncccc2 Z381355610
[?R?]C(=O)C=1N=C(SC1)C=2OC(=CC2)C Z381355552
[?R?]C(=O)C=1N=C(SC1)C=2OC=CC2 Z285921578
[?R?]C(=O)C=1N=CSC1Cc2ccccc2 Z1509018568
[?R?]C(=O)C=1N=C(SC1)Cc2ccccc2 Z381402852
[?R?]C(=O)C=1N=C(SC1C)C=2OC=CC2 Z235354629
[?R?]C(=O)C=1N=C(SC1)CC(C)C Z381402830
[?R?]C(=O)C=1N=CSC1C(C)C Z1262527829
[?R?]C(=O)C=1N=C(SC1)C(C)C Z381402826
[?R?]C(=O)C=1N=C(SC1C)C Z1198236098
[?R?]C(=O)C=1N=C(SC1)C(F)(F)F Z1198187057
[?R?]C(=O)C=1N=CSC1C(F)(F)F Z1198267173
[?R?]C(=O)C=1N=C(SC1)[C@@H]2OCCC2 Z1259144655
[?R?]C(=O)C=1N=C(SC1)[C@H](OC)C Z1335088339
[?R?]C(=O)C=1N=C(SC1)COC Z825741954
[?R?]C(=O)C=1N=C(SC1)N2CCCCC2 Z1269169010
[?R?]C(=O)C1=NN2C(C(Cl)=CC=C2)=C1 Z2932596537
[?R?]C(=O)C1=NN2C(N=CC=C2)=C1Br Z1245633584
[?R?]C(=O)C1=NN2C(N=CC=C2C3CC3)=C1 Z1263738681
[?R?]C(=O)C1=NN2C(N=CC=C2c3ccccc3)=C1 Z2106594933
[?R?]C(=O)C1=NN2C(N=C(C=C2C)C)=C1 Z336079788
[?R?]C(=O)C1=NN2C(N=CC=C2C(C)C)=C1 Z1509534986
[?R?]C(=O)C1=NN2C(N=C(C=C2)C(F)F)=C1 Z2130831252
[?R?]C(=O)C1=NN2C(N=C(C=C2C(F)F)C3CC3)=C1 Z1245633705
[?R?]C(=O)C1=NN2C(N=CC=C2C(F)(F)F)=C1 Z1263738784
[?R?]C(=O)C1=NN2C(N=C(C=C2C(F)(F)F)C3CC3)=C1 Z275131488
[?R?]C(=O)C1=NN2C(N=C(C=C2C(F)(F)F)C)=C1Cl Z1245633579
[?R?]C(=O)C1=NN2C(N=C(C=C2C(F)(F)F)C)=C1 Z275141146
[?R?]C(=O)C1=NN(c2c1cccc2)C MC1286
[?R?]C(=O)C=1N(N=C2C1CCCC2)C Z1198164056
[?R?]C(=O)C1=NN(C2=C1CCCC2)C Z1198237163
[?R?]C(=O)C=1N(N=C2C1C=CC=C2)C Z1201624049
[?R?]C(=O)C1=NN(c2c1cc(F)cc2)C Z1198169925
[?R?]C(=O)c1nnc2c(c1)cccc2C Z1255424646
[?R?]C(=O)c1nnc2c(c1)cccc2 Z246671302
[?R?]C(=O)c1nnc2c(c1)ccc(F)c2 Z3242922889
[?R?]C(=O)C1=NN(c2ccccc2)C3=C1CCC3 Z217165580
[?R?]C(=O)C1=NN(c2ccccc2)C=C1C Z1508928819
[?R?]C(=O)C1=NN(c2ccccc2)C(=C1)C Z285224844
[?R?]C(=O)C1=NN(c2ccccc2)C=C1OC Z89265806
[?R?]C(=O)C1=NN(c2ccccc2)C=C1 Z362757540
[?R?]C(=O)C1=NN(c2c(cccc2)C)C(=C1)C Z285224726
[?R?]C(=O)C1=NN(c2ccc(cc2)C)C(=C1)C Z285225020
[?R?]C(=O)C1=NN(c2c(ccc(c2)C)C)C(=O)CC1 Z56960243
[?R?]C(=O)C1=NN(c2cc(ccc2)C)C(=O)CC1 Z56955943
[?R?]C(=O)C1=NN(c2ccccc2)C(=N1)C3CC3 Z445140610
[?R?]C(=O)C1=NN(c2ccccc2)C(=N1)CC Z445140604
[?R?]C(=O)C1=NN(c2ccccc2)C(=N1)C Z445139596
[?R?]C(=O)C1=NN(c2ccccc2)C=N1 Z1198187112
[?R?]C(=O)C1=NN(c2ccccc2)C(=O)CC1 Z56886542
[?R?]C(=O)C1=NN(c2ccc(Cl)cc2)C=C1 Z362757438
[?R?]C(=O)C1=NN(c2ccc(Cl)cc2)C(=N1)C Z118308194
[?R?]C(=O)C1=NN(c2ccc(Cl)cc2)C(=O)CC1 Z239550948
[?R?]C(=O)C1=NN(c2ccc(F)cc2)C3=C1CCC3 Z220354982
[?R?]C(=O)C1=NN(c2ccc(F)cc2)C=C1C Z1696862628
[?R?]C(=O)C1=NN(c2ccc(F)cc2)C(=C1)C Z285225196
[?R?]C(=O)C1=NN(c2ccc(F)cc2)C=C1 Z362757432
[?R?]C(=O)C1=NN(c2c(cc(F)cc2)C)C=C1 Z362757498
[?R?]C(=O)C1=NN(c2ccc(F)cc2)C(=N1)C Z118308196
[?R?]C(=O)C1=NN(c2ccc(F)cc2)C(=O)C=C1 Z330915526
[?R?]C(=O)C1=NN(c2cc(Cl)ccc2)C=C1 Z362757360
[?R?]C(=O)C1=NN(c2cc(Cl)c(cc2)C)C(=O)C=C1 Z330909844
[?R?]C(=O)C1=NN(c2cc(Cl)c(cc2)C)C(=O)CC1 Z56955533
[?R?]C(=O)C1=NN(c2ccc(OC)cc2)C(=C1)C Z1096153663
[?R?]C(=O)C1=NN(c2ccc(OC)cc2)C=C1 Z362757354
[?R?]C(=O)C1=NN(c2cc(F)ccc2)C3=C1CCC3 Z362757364
[?R?]C(=O)C1=NN(c2cc(F)ccc2)C(=C1)C Z825723066
[?R?]C(=O)C1=NN(c2cc(F)ccc2)C=C1 Z362757366
[?R?]C(=O)C1=NN(c2cc(F)ccc2)C(=N1)C(C)C Z445140296
[?R?]C(=O)C1=NN(c2cc(F)c(F)cc2)C3=C1CCC3 Z330916606
[?R?]C(=O)C1=NN(c2c(Cl)cccc2)C=C1C Z1532768268
[?R?]C(=O)C1=NN(c2c(Cl)cccc2)C=C1 Z362757264
[?R?]C(=O)C1=NN(c2c(Cl)cccc2)C(=N1)C3CC3 Z445140118
[?R?]C(=O)C1=NN(c2c(Cl)cccc2)C(=N1)CC Z445140112
[?R?]C(=O)C1=NN(c2c(Cl)cccc2)C(=N1)C Z445139514
[?R?]C(=O)C1=NN(c2ccncc2)C(=C1)C(C)C Z431560296
[?R?]C(=O)C1=NN(c2ccncc2)C=C1 Z1230013497
[?R?]C(=O)C1=NN(c2cc(OC)ccc2)C=C1 Z362757534
[?R?]C(=O)C1=NN(c2c(F)cccc2)C3=C1CCC3 Z330922560
[?R?]C(=O)C1=NN(c2c(F)cccc2)C=C1 Z362757390
[?R?]C(=O)C1=NN(c2c(F)cccc2)C(=N1)C(C)C Z445140332
[?R?]C(=O)C1=NN(c2c(F)cccc2)C(=N1)CC Z445140328
[?R?]C(=O)C1=NN(c2c(F)cccc2)C(=O)C=C1 Z335438884
[?R?]C(=O)C1=NN(c2c(F)cccc2F)C=C1C Z1696862656
[?R?]C(=O)C1=NN(c2c(F)cccc2F)C(=C1)C Z1778530840
[?R?]C(=O)C1=NN(c2c(F)cccc2F)C=C1 Z362767050
[?R?]C(=O)C1=NN(c2c(F)cc(F)cc2)C(=C1)C Z285224904
[?R?]C(=O)C1=NN(c2c(F)cc(F)cc2)C=C1 Z362757282
[?R?]C(=O)C1=NN(c2c(F)c(F)ccc2)C3=C1CCC3 Z756095222
[?R?]C(=O)C1=NN(c2c(OC)ccc(c2)C)C=C1 Z362757414
[?R?]C(=O)C1=NN=C2N1C=CC=C2C(F)(F)F Z3445031307
[?R?]C(=O)C1=NN(c2nccc(c21)c3ccccc3)C Z2106609215
[?R?]C(=O)C1=NN(c2ncccc2)C(=C1)C(C)C Z285225334
[?R?]C(=O)C1=NN(c2ncccc2)C(=C1)C Z285225376
[?R?]C(=O)C1=NN(c2ncc(cc2)C(F)(F)F)C=C1 Z1230013540
[?R?]C(=O)C=1N(N=C(C1)C2CC2)c3ccccc3 Z57980313
[?R?]C(=O)C1=NN(C(=C1)C2CC2)C(C)(C)C Z425364514
[?R?]C(=O)C=1N(N=C(C1)C2CC2)CC Z1198220610
[?R?]C(=O)C=1N(N=CC1C2CC2)C Z1416175860
[?R?]C(=O)C1=NN(C(=C1)C2CC2)C Z970076878
[?R?]C(=O)C=1N(N=CC1C2CCC2)C Z2429434761
[?R?]C(=O)C1=NN(C=C1)C2CCCC2 Z1198171392
[?R?]C(=O)C=1N(N=CC1)C2CCCC2 Z1198171397
[?R?]C(=O)C=1N(N=CC1)c2ccccc2 Z1201620214
[?R?]C(=O)C1=NN(C=C1)C2CCCCC2 Z1230012070
[?R?]C(=O)C=1N(N=CC1)CC2CC2 Z1230013303
[?R?]C(=O)C1=NN(C(=C1)C)C2CCCCC2 Z1558581681
[?R?]C(=O)C1=NN(C(=C1)C(C)(C)C)Cc2cnccc2 Z1686519577
[?R?]C(=O)C1=NN(C(=C1)C(C)C)C(C)(C)C Z431770806
[?R?]C(=O)C=1N(N=C(C1)C(C)C)CC Z228590104
[?R?]C(=O)C=1N(N=C(C1)C(C)(C)C)C Z420865724
[?R?]C(=O)C1=NN(C(=C1)C)C(C)(C)C Z431986130
[?R?]C(=O)C1=NN(C=C1)CC(C)C Z1198171391
[?R?]C(=O)C=1N(N=CC1)CC(C)C Z1198171396
[?R?]C(=O)C1=NN(C(=C1)C)C(C)C Z1262520961
[?R?]C(=O)C=1N(N=C(C1)C(C)C)C Z431973754
[?R?]C(=O)C1=NN(C(=C1)C(C)C)C Z970076864
[?R?]C(=O)C1=NN(C=C1)C(C)C Z1170243849
[?R?]C(=O)C=1N(N=CC1)C(C)C Z1198161630
[?R?]C(=O)C1=NN(C(=C1)C)C(F)F Z1198164965
[?R?]C(=O)C=1N(N=C(C1)C)C(F)F Z1198164966
[?R?]C(=O)C1=NN(C(=C1)C)[C@@H](C2CC2)C Z1558581692
[?R?]C(=O)C1=NN(C(=C1)C)[C@H](CC)C Z1558581685
[?R?]C(=O)C=1N(N=C(C1)C(F)F)C Z1198266917
[?R?]C(=O)C1=NN(C(=C1)C(F)(F)F)CC Z1245633784
[?R?]C(=O)C=1N(N=CC1C(F)(F)F)C Z1262560144
[?R?]C(=O)C1=NN(C(=C1)C(F)(F)F)C Z275128360
[?R?]C(=O)C=1N(N=C(C1)C(F)(F)F)C Z275169884
[?R?]C(=O)C1=NN(C=C1)C(F)F Z1198162467
[?R?]C(=O)C=1N(N=CC1)C(F)F Z1198162468
[?R?]C(=O)C1=NN(C=C1)[C@H]2C(F)(F)C2 Z3189416901
[?R?]C(=O)C1=NN(C(=C1)[C@@H]2OCCC2)C Z2732728070
[?R?]C(=O)C1=NN(C=C1)[C@H](CC)C Z1197900827
[?R?]C(=O)C=1N(N=CC1)[C@H](CC)C Z1198171395
[?R?]C(=O)C=1N(N=CC1Cl)C2CCCC2 Z1263738582
[?R?]C(=O)C1=NN(C=C1Cl)C(C)C Z1198171393
[?R?]C(=O)C=1N(N=CC1Cl)C(C)C Z2106594221
[?R?]C(=O)C1=NN(C=C1Cl)CC Z275128626
[?R?]C(=O)C=1N(N=CC1Cl)CC Z275169946
[?R?]C(=O)C1=NN(C(=C1Cl)C(F)(F)F)C Z1245633670
[?R?]C(=O)C1=NN(C=C1Cl)C(F)F Z1262529309
[?R?]C(=O)C1=NN(C=C1Cl)[C@H](CC)C Z1263738206
[?R?]C(=O)C=1N(N=C(c2ccccc2)C1)C Z1431780594
[?R?]C(=O)C1=NN(C(c2ccccc2)=C1)C Z970076882
[?R?]C(=O)C=1N(N=C(c2ccncc2)C1)C Z1509525651
[?R?]C(=O)C1=NN(C(c2cnccc2)=C1)C Z970076894
[?R?]C(=O)c1nnc(c(N(C)C)c1)C2CC2 Z3710684361
[?R?]C(=O)C1=NN=C(N1C)c2ccccc2 Z2418537301
[?R?]C(=O)C1=NN(C(=O)c2c1cccc2)CC(C)C Z53833102
[?R?]C(=O)C1=NN(C(=O)c2c1cccc2)C(C)C Z53833100
[?R?]C(=O)C1=NN(C(=O)c2c1cccc2)CCC Z53833101
[?R?]C(=O)c1nnc(OC2CCCC2)cc1 Z502286490
[?R?]C(=O)C1=NN(C(=O)CC1)Cc2ccc(F)cc2 Z363996736
[?R?]C(=O)C1=NN(C(=O)CC1)Cc2c(Cl)cc(F)cc2 Z363995910
[?R?]C(=O)C1=NN(N=C1)c2cc(ccc2)C Z351372112
[?R?]C(=O)C=1N(N=NC1)c2ccccc2 Z445227768
[?R?]C(=O)C1=NN(N=C1)c2ccccc2 Z57046994
[?R?]C(=O)C=1N=NN(C1)C2CCCCC2 Z931062988
[?R?]C(=O)C1=NN(N=C1)c2ccc(F)cc2 Z351372152
[?R?]C(=O)C=1N(N=NC1)c2cc(F)ccc2 Z445227716
[?R?]C(=O)C=1N(N=NC1)c2c(Cl)cccc2 Z445227686
[?R?]C(=O)C1=NN(N=C1C)c2ccccc2 Z57041992
[?R?]C(=O)C1=NN(N=C1C)c2ccc(F)cc2 Z57983112
[?R?]C(=O)C=1N=NN(C1)Cc2cc(F)ccc2 Z931062640
[?R?]C(=O)C=1N=NN(C1C)CC2CCCC2 Z931073760
[?R?]C(=O)C=1N=NN(C1C)Cc2ccc(F)cc2 Z931073884
[?R?]C(=O)C=1N=NN(C1C)Cc2c(F)cc(F)cc2 Z963398824
[?R?]C(=O)C=1N=NN(C1C(F)F)C2CC2 Z2059888408
[?R?]C(=O)C=1N=NN(C1C(F)(F)F)C2CC2 Z1259400776
[?R?]C(=O)C=1N=NN(C1C(F)(F)F)C(C)C Z1259400772
[?R?]C(=O)C=1N=NN(C1C(F)(F)F)CC Z1259400766
[?R?]C(=O)C=1N=NN(c2ccccc2)C1C3CC3 Z381398772
[?R?]C(=O)C=1N=NN(c2ccccc2)C1C(F)(F)F Z955124656
[?R?]C(=O)C=1N=NN(c2ccccc2)C1C(F)F Z2350946826
[?R?]C(=O)C=1N=NN(c2ccccc2)C1C Z381397916
[?R?]C(=O)C=1N=NN(c2ccccc2)C1 Z336085854
[?R?]C(=O)C=1N=NN(c2ccc(cc2)C)C1C3CC3 Z381398592
[?R?]C(=O)C=1N=NN(c2ccc(cc2)C)C1C(C)C Z381398032
[?R?]C(=O)C=1N=NN(c2ccc(cc2)C)C1C Z381397826
[?R?]C(=O)C=1N=NN(c2cc(ccc2)C)C1C Z381397896
[?R?]C(=O)C=1N=NN(c2ccc(cc2)C)C1 Z336085764
[?R?]C(=O)C=1N=NN(c2cc(ccc2)C)C1 Z336085834
[?R?]C(=O)C=1N=NN(c2c(cccc2)C)C1 Z401437758
[?R?]C(=O)C=1N=NN(c2c(cccc2)CC)C1 Z336085774
[?R?]C(=O)C=1N=NN(c2ccc(cc2)CC)C1 Z336085810
[?R?]C(=O)C=1N=NN(c2c(cccc2)C(F)(F)F)C1 Z336286710
[?R?]C(=O)C=1N=NN(c2cc(ccc2)C(F)(F)F)C1 Z382784278
[?R?]C(=O)C=1N=NN(c2ccc(Cl)cc2)C1 Z336085820
[?R?]C(=O)C=1N=NN(c2ccc(F)cc2)C1C3CC3 Z381398700
[?R?]C(=O)C=1N=NN(c2ccc(F)cc2)C1C(C)C Z361989364
[?R?]C(=O)C=1N=NN(c2ccc(F)cc2)C1C(F)(F)F Z959830632
[?R?]C(=O)C=1N=NN(c2ccc(F)cc2)C1C Z235333751
[?R?]C(=O)C=1N=NN(c2ccc(F)cc2)C1 Z336085818
[?R?]C(=O)C=1N=NN(c2c(cc(F)cc2)C)C1 Z336085840
[?R?]C(=O)C=1N=NN(c2cc(Cl)ccc2)C1CC Z381398154
[?R?]C(=O)C=1N=NN(c2cc(Cl)ccc2)C1C Z381397856
[?R?]C(=O)C=1N=NN(c2cc(Cl)ccc2)C1 Z336085794
[?R?]C(=O)C=1N=NN(c2cc(Cl)c(F)cc2)C1C Z381397924
[?R?]C(=O)C=1N=NN(c2cc(F)ccc2)C1C3CC3 Z381398656
[?R?]C(=O)C=1N=NN(c2cc(F)ccc2)C1C(F)(F)F Z955124658
[?R?]C(=O)C=1N=NN(c2cc(F)cc(c2)C)C1 Z1295857651
[?R?]C(=O)C=1N=NN(c2cc(F)c(F)cc2)C1C Z381397906
[?R?]C(=O)C=1N=NN(c2c(Cl)cccc2)C1C Z381397824
[?R?]C(=O)C=1N=NN(c2c(Cl)cccc2)C1 Z336085762
[?R?]C(=O)C=1N=NN(c2c(F)cccc2)C1C(F)(F)F Z955124916
[?R?]C(=O)C=1N=NN(c2c(F)cc(Cl)cc2)C1C Z381397910
[?R?]C(=O)C=1N=NN(c2c(F)cc(F)cc2)C1C(C)C Z381398048
[?R?]C(=O)C=1N=NN(c2c(F)c(Cl)ccc2)C1 Z362625664
[?R?]C(=O)C=1N=NSC1c2ccccc2 Z1269149983
[?R?]C(=O)C1=NOC2=C1CCCC2 Z339274856
[?R?]C(=O)C1=NOC2=C1CCCCC2 Z339274916
[?R?]C(=O)C1=NOc2c1ccc(F)c2 Z2582143681
[?R?]C(=O)C1=NOc2c1cc(Cl)cc2 Z2732748776
[?R?]C(=O)C1=NOc2c1cc(F)cc2 Z1262557114
[?R?]C(=O)C1=NOC2=C1C[C@H](CC2)C Z339274892
[?R?]C(=O)C1=NOC=2c3c(cccc3)CCC21 Z1405508266
[?R?]C(=O)C1=NOC(=C1)C2(CC2)C Z1405508298
[?R?]C(=O)C1=NOC(=C1)C2CC2 Z199472732
[?R?]C(=O)C1=NOC(=C1)Cc2ccccc2 Z1509023445
[?R?]C(=O)C1=NOC(=C1)C(C)(C)C Z1021460426
[?R?]C(=O)C1=NOC(=C1)C(C)C Z182952422
[?R?]C(=O)C1=NOC(=C1)C(F)(F)F Z1262556637
[?R?]C(=O)C1=NOC(=C1)C(F)F Z2583036316
[?R?]C(=O)C1=NOC(c2cc3c(OCC3)cc2)=C1 Z2733497237
[?R?]C(=O)C1=NOC(c2ccccc2)=C1 Z150871934
[?R?]C(=O)C1=NOC(c2ccc(F)cc2)=C1 Z240119356
[?R?]C(=O)C1=NOC(c2c(F)cccc2)=C1 Z240119382
[?R?]C(=O)C1=NOC(c2c(F)cccc2F)=C1 Z1405508174
[?R?]C(=O)C1=NOC(c2c(F)cc(OC)cc2)=C1 Z240119394
[?R?]C(=O)C1=NOC(C=2SC=CC2)=C1 Z199537272
[?R?]C(=O)C1=NO[C@H](c2ccccc2)C1 Z608067092
[?R?]C(=O)C1=NO[C@H](c2cc(F)c(F)cc2)C1 Z1263738426
[?R?]C(=O)C1=NSc2c1cc(cc2)C Z1201628920
[?R?]C(=O)C1=NSc2c1cccc2 Z1198157386
[?R?]C(=O)C1=NSc2c1ccc(OC)c2 Z1269208792
[?R?]C(=O)C1=NSc2c(Cl)cccc21 Z1815149654
[?R?]C(=O)C=1OC2=C(C1)CCCC2 Z1416191424
[?R?]C(=O)C=1Oc2c(cccc2)C1CN3N=CC=C3 Z362017996
[?R?]C(=O)C=1Oc2c(cccc2)C1COC Z56931885
[?R?]C(=O)C=1Oc2c(cccc2)C1C Z56174748
[?R?]C(=O)C=1Oc2c(cccc2)C1OC Z1201627624
[?R?]C(=O)C1(Oc2ccccc2)CC1 Z1262536690
[?R?]C(=O)C=1Oc2c(cc(cc2)C)C1 Z274568060
[?R?]C(=O)C=1Oc2c(cccc2C)C1 Z406682014
[?R?]C(=O)C=1Oc2c(cc(cc2)C)C(=O)C1 Z57066685
[?R?]C(=O)C=1Oc2c(cccc2)C(=O)C1C Z1508923039
[?R?]C(=O)C=1Oc2c(cccc2)C(=O)C1 Z56922101
[?R?]C(=O)C=1Oc2c(ccc(Cl)c2)C(=O)C1 Z1509700849
[?R?]C(=O)C=1Oc2c(ccc(F)c2)C(=O)C1 Z1340419291
[?R?]C(=O)C1(Oc2ccc(Cl)cc2)CC1 Z1551915543
[?R?]C(=O)C=1Oc2c(cc(Cl)cc2)C(=O)C1 Z90122360
[?R?]C(=O)C=1Oc2c(cc(F)cc2)C1C Z57790451
[?R?]C(=O)C=1Oc2c(cc(F)cc2)C1 Z979493270
[?R?]C(=O)C=1Oc2c(cc(F)cc2)C(=O)C1 Z90665583
[?R?]C(=O)C=1Oc2c(ccnc2)C1 MC1203
[?R?]C(=O)C=1Oc2c(cc(OC)cc2)C1C Z56886577
[?R?]C(=O)C=1Oc2c(cncc2)C1 Z1255443420
[?R?]C(=O)C=1Oc2c(F)cccc2C1C Z85926237
[?R?]C(=O)C=1Oc2c(F)cccc2C1 Z406682016
[?R?]C(=O)C1(Oc2c(F)cccc2)CC1 Z1551928872
[?R?]C(=O)C=1Oc2c(nc(cc2)C)C1 Z1105173228
[?R?]C(=O)[C@@]1(Oc2c(OC1)cccc2)C Z1262513004
[?R?]C(=O)C=1Oc2c(OC)cccc2C1C Z384972006
[?R?]C(=O)C=1Oc2c(OC)cccc2C1 Z111570848
[?R?]C(=O)C=1OC=C2C1CCC2 Z1723876890
[?R?]C(=O)C=1OC=C2C1CCCC2 Z1262551422
[?R?]C(=O)C=1OC=C2C1CCOC2 Z1723882172
[?R?]C(=O)C=1OC(C=2C=NN(C2)C)=CC1 Z992243738
[?R?]C(=O)C=1OC=CC1C2CC2 Z2026104781
[?R?]C(=O)C=1OC=CC1C=2C=NN(C2)C Z1837102843
[?R?]C(=O)C=1OC=CC1C(C)C Z1815156707
[?R?]C(=O)C=1OC(=CC1C)C(F)F Z2583002383
[?R?]C(=O)C=1OC(=CC1)C(F)(F)F Z815704852
[?R?]C(=O)[C@@]1(OCCC1)[C@H]2OCCCC2 Z2723984433
[?R?]C(=O)C=1OC=CC1CN2c3c(cccc3)CC2=O Z234896783
[?R?]C(=O)C=1OC(=CC1)CN2C(=O)C=CC=C2 Z228583262
[?R?]C(=O)C=1OC(=CC1)CN2N=C(C=C2C)C Z240996006
[?R?]C(=O)C=1OC(=CC1)CN2N=CC=C2 Z240995996
[?R?]C(=O)C=1OC(=CC1)CN2N=CC(Cl)=C2 Z275163834
[?R?]C(=O)C=1OC(=CC1)COC Z166631684
[?R?]C(=O)C=1OC=CC1COC Z382719530
[?R?]C(=O)[C@]1(OCCc2c1cccc2)C Z875079792
[?R?]C(=O)C=1OC=C(c2ccccc2)C1 Z1262519537
[?R?]C(=O)[C@]1(OCCCC1)Cc2ccc(F)cc2 Z2298129741
[?R?]C(=O)[C@]1(OCCCC1)C Z1198235237
[?R?]C(=O)C1(OC)CCCCC1 Z803492292
[?R?]C(=O)C1(OCC)CCCC1 Z803492470
[?R?]C(=O)C=1OC(=CN1)C2CC2 Z3835798983
[?R?]C(=O)C=1OC(=CN1)Cc2ccccc2 Z2418414101
[?R?]C(=O)C=1OC=C(N1)CCC Z3300167424
[?R?]C(=O)C=1OC(C(=O)N2C[C@H]3[C@@H](C2)CCCC3)=CC1 Z1609497726
[?R?]C(=O)C=1OCCSC1c2ccccc2 Z1213715251
[?R?]C(=O)C=1OC=NC1C2CC2 Z2047963068
[?R?]C(=O)C=1OC(=NC1)c2ccccc2 Z1198177237
[?R?]C(=O)C=1OC=NC1c2ccccc2 Z1416168731
[?R?]C(=O)C=1OC(=NC1C)C2CC2 Z1251360687
[?R?]C(=O)C=1OC(=NC1C)c2ccccc2 Z1259053954
[?R?]C(=O)C=1OC(=NC1C)CC2CC2 Z1267862000
[?R?]C(=O)C=1OC(=NC1C)CC(C)C Z1251361188
[?R?]C(=O)C=1OC(=NC1)C(C)(C)C Z1251353625
[?R?]C(=O)C=1OC(=NC1C)C(C)C Z1251360732
[?R?]C(=O)C=1OC(=NC1C)CCC Z1262541568
[?R?]C(=O)C=1OC(=NC1C)CC Z1198235233
[?R?]C(=O)C=1OC(=NC1C(F)F)C2CC2 Z1814319556
[?R?]C(=O)C=1OC(=NC1C(F)F)C(C)(C)C Z1814318640
[?R?]C(=O)C=1OC(=NC1C(F)(F)F)C2CC2 Z1509657586
[?R?]C(=O)C=1OC(=NC1C(F)(F)F)C Z1416183297
[?R?]C(=O)C=1OC=NC1C(F)(F)F Z1675167401
[?R?]C(=O)C=1OC=NC1C(F)F Z2692095041
[?R?]C(=O)C=1OC(=O)c2c(cccc2)C1C Z1508929166
[?R?]C(=O)C=1OC(=O)c2c(cccc2)C1 Z1198163323
[?R?]C(=O)C=1OC(=O)c2c(ccc(Cl)c2)C1 Z1737945431
[?R?]C(=O)C=1OC(OC)=CC1 Z228584394
[?R?]C(=O)C=1ON=C2C1CCCC2 Z1198275132
[?R?]C(=O)C=1ON=C2C1C=CC=C2 Z1201621664
[?R?]C(=O)C=1ON=C(C1)C2CC2 Z975824904
[?R?]C(=O)C=1ON=C(C1)C2CCCC2 Z975823512
[?R?]C(=O)C=1ON=C(C1)C2CCOCC2 Z979767240
[?R?]C(=O)C=1ON=C(C1)C(C)C Z975823514
[?R?]C(=O)C=1ON=C(C1C)C Z1198221230
[?R?]C(=O)C=1ON=C(C1)C(F)(F)F Z1198180947
[?R?]C(=O)C=1ON=C(C1)[C@H](CC)C Z975823508
[?R?]C(=O)C=1ON=C(c2ccccc2)C1 Z57140876
[?R?]C(=O)C=1ON=C(c2ccc(cc2)C)C1 Z367654540
[?R?]C(=O)C=1ON=C(c2cc(ccc2)C)C1 Z369737608
[?R?]C(=O)C=1ON=C(c2ccc(F)cc2)C1 Z369737780
[?R?]C(=O)C=1ON=C(c2cc(F)ccc2)C1 Z367654544
[?R?]C(=O)C=1ON=C(c2c(F)cccc2)C1 Z369737534
[?R?]C(=O)C=1ON=C(c2c(F)cccc2F)C1 Z369737870
[?R?]C(=O)C=1ON=C(c2c(F)ccc(F)c2)C1 Z415635812
[?R?]C(=O)C=1SC2=C(C1)CCC2 Z56822380
[?R?]C(=O)C=1SC2=C(C1)CN(C(=O)C)CC2 Z1318371822
[?R?]C(=O)C=1SC2=C(C1)COCC2 Z440605398
[?R?]C(=O)C=1Sc2c(c(Cl)cnc2)C1 Z1269153683
[?R?]C(=O)C=1Sc2c(ccnc2)C1 Z1255380800
[?R?]C(=O)C=1SC2=C(N1)CCC2 Z1198279941
[?R?]C(=O)C=1Sc2c(N1)cccc2 Z118257762
[?R?]C(=O)C=1SC2=C(N1)CCCC2 Z2521981180
[?R?]C(=O)C=1Sc2c(N1)cc(Cl)cc2 Z2168541804
[?R?]C(=O)C=1Sc2c(N1)cc(F)cc2 Z1198317724
[?R?]C(=O)C=1Sc2c(N1)cncc2 Z1255468411
[?R?]C(=O)C=1SC2=C(OC=C2)C1 Z1227757230
[?R?]C(=O)C=1SC=2N(C1C)C=NC2 Z1415892342
[?R?]C(=O)C=1SC=2N=C3N(C2C1)C=CC=C3 Z56347514
[?R?]C(=O)C=1Sc2nc(cc(c2C1)C)C Z119990446
[?R?]C(=O)C=1Sc2nc(ccc2C1C)C Z1863450132
[?R?]C(=O)C=1Sc2nccc(c2C1C)C Z353716314
[?R?]C(=O)C=1Sc2ncccc2C1Cl Z1269181488
[?R?]C(=O)C=1Sc2ncccc2C1 Z1201624090
[?R?]C(=O)C=1Sc2ncccc2N1 Z1255382337
[?R?]C(=O)C=1Sc2nccc(OCC)c2C1 Z3175219349
[?R?]C(=O)C=1SC2=NC=CN2C1C Z1255400113
[?R?]C(=O)C=1SC2=NC=CN2C1 Z1255443932
[?R?]C(=O)C=1Sc2nc(nc(c2C1C)C)CC Z235343925
[?R?]C(=O)C=1Sc2nc(nc(c2C1C)C)C Z235344291
[?R?]C(=O)C=1SC=2N(N=C(C2C1)C(C)C)C Z381556978
[?R?]C(=O)C=1SC=2N(N=C(C2C1)C)C Z220382864
[?R?]C(=O)C=1SC=2N(N=C(C2C1)C(F)F)C Z1033283132
[?R?]C(=O)C=1SC=2N(N=C(C2C1)C(F)(F)F)C Z381556986
[?R?]C(=O)C=1SC(C=2C=NN(C2)C)=C(C1)C Z1263738503
[?R?]C(=O)C=1SC=CC1CC#N Z1262555262
[?R?]C(=O)C=1SC(=CC1)CN2N=CC(Cl)=C2 Z1134175709
[?R?]C(=O)C=1SC=C(C1)COC Z1255448535
[?R?]C(=O)C=1SC=CC1OC Z1124707084
[?R?]C(=O)C=1SC=C(N1)c2ccccc2 Z381072284
[?R?]C(=O)C=1SC=C(N1)C(C)C Z910843330
[?R?]C(=O)C=1SC(=C(N1)C)C Z1255466243
[?R?]C(=O)C=1SC=C(OC)C1 Z335442452
[?R?]C(=O)C=1SC(=NC1C2CC2)C3CC3 Z1724011176
[?R?]C(=O)C=1SC=NC1C2CC2 Z1251355913
[?R?]C(=O)C=1SC(=NC1)C2CC2 Z385373306
[?R?]C(=O)C=1SC(=NC1)c2cc3c(OCC3)cc2 Z448237394
[?R?]C(=O)C=1SC=NC1C2CCCC2 Z1620831549
[?R?]C(=O)C=1SC(=NC1)c2ccccc2 Z315923746
[?R?]C(=O)C=1SC(=NC1)c2ccc(OC)cc2 Z385373448
[?R?]C(=O)C=1SC(=NC1)c2c(F)cccc2 Z385373296
[?R?]C(=O)C=1SC(=NC1)C=2C=NN(C2)C Z385373494
[?R?]C(=O)C=1SC(=NC1)C2=COC=C2 Z1098234608
[?R?]C(=O)C=1SC(=NC1C)C2CC2 Z384974776
[?R?]C(=O)C=1SC(=NC1)Cc2ccccc2 Z385373326
[?R?]C(=O)C=1SC(=NC1)Cc2ccc(F)cc2 Z385373276
[?R?]C(=O)C=1SC(=NC1)Cc2c(F)cccc2 Z825739696
[?R?]C(=O)C=1SC(=NC1C)c2cnccc2 Z274740234
[?R?]C(=O)C=1SC(=NC1C)C=2C=NN(C2)C Z384974964
[?R?]C(=O)C=1SC(=NC1C)c2ncccc2 Z99599550
[?R?]C(=O)C=1SC(=NC1C)CC2CC2 Z1263714236
[?R?]C(=O)C=1SC(=NC1C)Cc2ncccc2 Z381785832
[?R?]C(=O)C=1SC(=NC1)CC(C)(C)C Z1171198791
[?R?]C(=O)C=1SC(=NC1CC(C)C)C Z1255452495
[?R?]C(=O)C=1SC(=NC1C)C(C)(C)C Z384974754
[?R?]C(=O)C=1SC(=NC1C)CC(C)C Z384974772
[?R?]C(=O)C=1SC=NC1C(C)(C)C Z1251355911
[?R?]C(=O)C=1SC=NC1C(C)C Z1251355910
[?R?]C(=O)C=1SC(=NC1C)CC Z384974802
[?R?]C(=O)C=1SC(=NC1)C(C)C Z385373298
[?R?]C(=O)C=1SC(=NC1C)C(F)(F)F Z1269198880
[?R?]C(=O)C=1SC(=NC1C)[C@H]2COCC2 Z975825362
[?R?]C(=O)C=1SC(=NC1C)[C@H]2COCCC2 Z1154555363
[?R?]C(=O)C=1SC(=NC1C)[C@@H]2OCCC2 Z1259144663
[?R?]C(=O)C=1SC(=NC1C)[C@H](OC)C Z1334449960
[?R?]C(=O)C=1SC(=NC1CC)N2C=CC=C2 Z1813099132
[?R?]C(=O)C=1SC(=NC1C)C(OC)(C)C Z1313734214
[?R?]C(=O)C=1SC(=NC1C)COC Z825741960
[?R?]C(=O)C=1SC=NC1CC Z1255362311
[?R?]C(=O)C=1SC(=NC1)CC Z385373332
[?R?]C(=O)C=1SC(=NC1C)C Z56347315
[?R?]C(=O)C=1SC=NC1C(F)(F)F Z1255421097
[?R?]C(=O)C=1SC(=NC1)[C@@H]2OCCC2 Z1251354898
[?R?]C(=O)C=1SC(=NC1)[C@H](OC)C Z1335088386
[?R?]C(=O)C=1SC(=NC1C)N(C)C Z227975776
[?R?]C(=O)C=1SC=NC1COC Z1251355916
[?R?]C(=O)C=1SC(=NC1)COC Z825741962
[?R?]C(=O)C=1SC(=NC1)N2[C@H]3C[C@@H](C2)CC3 Z1013735584
[?R?]C(=O)C=1SC(=NN1)C2CC2 Z2237708359
[?R?]C(=O)C=1SC(=NN1)C(C)(C)C Z1966571248
[?R?]C(=O)C=1SC(=NN1)C(C)C Z2418537184
[?R?]C(=O)C=1SN=C(C1)C(F)(F)F Z2732738446
[?R?]C(=O)C=1SN=C(c2ccccc2)C1 Z1262327686
[?R?]C(=O)C=1SN=NC1C2CC2 Z1198173174
[?R?]C(=O)C=1SN=NC1c2c(cccc2)C Z1258941096
[?R?]C(=O)C=1SN=NC1CCC Z1198235088
[?R?]C(=O)C=1SN=NC1C(C)C Z1201621515
[?R?]C(=O)C1(S(=O)(=O)c2ccccc2)CC1 Z255116814
[?R?]C(=O)CC1(c2ccccc2)CCOCC1 Z2044806623
[?R?]C(=O)Cc1c2c(ccc(OC)c2)ccc1 Z1501269085
[?R?]C(=O)Cc1c2c(cnc1)cccc2 Z2515203657
[?R?]C(=O)CC=1c2c(N(C1)C)cccc2 Z335290036
[?R?]C(=O)CC=1c2c(N(C1)CC)cccc2 Z335289908
[?R?]C(=O)CC=1c2c(OC1)cc3c(c2)CCC3 Z56943774
[?R?]C(=O)CC=1c2c(OC1)cc(cc2)C Z56776913
[?R?]C(=O)CC=1c2c(OC1)cccc2 Z119989454
[?R?]C(=O)CC=1c2c(OC1C)cccc2 Z1262521044
[?R?]C(=O)CC=1c2c(OC1CC)cccc2 Z1065630268
[?R?]C(=O)CC=1c2c(OC1)cc(F)cc2 Z339398786
[?R?]C(=O)CC=1c2c(OC1)cc(OC)cc2 Z56943768
[?R?]C(=O)CC=1c2c(SC1)cccc2 Z432090858
[?R?]C(=O)Cc1c2c(SC=C2)ccc1 Z1198151316
[?R?]C(=O)Cc1c2ncccc2ccc1 Z221523762
[?R?]C(=O)CC1=C2N(N=C1)C=CC=C2 Z1255421791
[?R?]C(=O)Cc1c2OC(Cc2ccc1)(C)C Z1345144583
[?R?]C(=O)Cc1c2OCCc2cc(Cl)c1 Z1650037844
[?R?]C(=O)Cc1cc2c(cc1)CCC2 Z57984662
[?R?]C(=O)Cc1cc2c(cc1)CCCC2 Z57985365
[?R?]C(=O)Cc1cc2c(cc1)COC2 Z1262549592
[?R?]C(=O)Cc1cc2c(cncc2)cc1 Z1198264605
[?R?]C(=O)Cc1cc2c(N(CC2)C)cc1 Z978942578
[?R?]C(=O)Cc1cc2c(N(CCC2)C)cc1 Z978942574
[?R?]C(=O)Cc1cc2c(OCC2)cc1 Z220565334
[?R?]C(=O)Cc1cc2c(OCCC2)cc1 Z1198178311
[?R?]C(=O)Cc1cc2N=COc2cc1 Z1198164645
[?R?]C(=O)C(c1cc2OCCOc2cc1)(C)C Z725146450
[?R?]C(=O)Cc1cc2OCCOc2cc1 Z56921840
[?R?]C(=O)Cc1cc2OC(F)(F)Oc2cc1 Z1509034192
[?R?]C(=O)Cc1cc2SC=Nc2cc1 Z1258981483
[?R?]C(=O)C(C1CCC1)C2CCC2 Z1993532868
[?R?]C(=O)CC1CC(c2ccccc2)C1 Z1509079397
[?R?]C(=O)CC1(CCCC1)C Z1205494632
[?R?]C(=O)Cc1cc(ccc1)C2CC2 Z2301499848
[?R?]C(=O)Cc1cc(ccc1)C(F)(F)F Z104477770
[?R?]C(=O)Cc1ccc(cc1)C(F)(F)F Z166651274
[?R?]C(=O)Cc1c(cccc1)C(F)(F)F Z362118782
[?R?]C(=O)Cc1ccc(cc1)C(F)F Z1198264636
[?R?]C(=O)Cc1cc(ccc1)C(F)F Z1198264657
[?R?]C(=O)CC1=CCCCC1 Z1138835936
[?R?]C(=O)C(c1ccc(F)cc1)(C)C Z725146444
[?R?]C(=O)CC1CCC(F)(F)CC1 Z1198306506
[?R?]C(=O)Cc1cc(Cl)c2OCCCOc2c1 Z144904446
[?R?]C(=O)Cc1cc(Cl)c2OCCOc2c1 Z185153144
[?R?]C(=O)Cc1ccc(N2C(=O)CCC2)cc1 Z99601190
[?R?]C(=O)Cc1ccc(N2N=CC=C2)cc1 Z415627488
[?R?]C(=O)Cc1ccc(N2N=C(C=C2C)C)cc1 Z415627492
[?R?]C(=O)Cc1c(ccnc1)C(F)(F)F Z1269157906
[?R?]C(=O)Cc1ccc(OC)cc1 Z104476074
[?R?]C(=O)Cc1ccc(OC(F)(F)F)cc1 Z285131562
[?R?]C(=O)C(c1cc(F)ccc1)(C)C Z725146400
[?R?]C(=O)Cc1cc(F)ccc1 Z104486030
[?R?]C(=O)Cc1cc(F)c(Cl)cc1 Z1201622914
[?R?]C(=O)C(c1cc(F)c(C#N)cc1)(C)C Z1509508243
[?R?]C(=O)Cc1cc(F)c(F)cc1 Z362118708
[?R?]C(=O)Cc1cc(F)c(OC)cc1 Z94598730
[?R?]C(=O)CC1CC(F)(F)C1 Z1592690025
[?R?]C(=O)Cc1c(Cl)cccc1F Z57044264
[?R?]C(=O)Cc1c(Cl)cccc1OC Z1269125423
[?R?]C(=O)Cc1c(Cl)cc(F)cc1 Z285184620
[?R?]C(=O)Cc1c(Cl)cncc1F Z1255367200
[?R?]C(=O)Cc1c(Cl)cncc1 Z3181672322
[?R?]C(=O)CC1=C(Cl)ON=C1C Z966304906
[?R?]C(=O)Cc1cc(N2C(=O)CCC2)ccc1 Z1259180845
[?R?]C(=O)C(C1CCOCC1)(C)C Z1255453472
[?R?]C(=O)Cc1cc(OC)ccc1 Z104478986
[?R?]C(=O)CC1CC(OC(C)(C)C)C1 Z1796622185
[?R?]C(=O)Cc1cc(OC(F)(F)F)ccc1 Z1037570484
[?R?]C(=O)C(c1c(F)cccc1)(C)C Z825741292
[?R?]C(=O)Cc1c(F)cccc1F Z362118786
[?R?]C(=O)Cc1c(F)cc(c(F)c1)C Z2235790638
[?R?]C(=O)Cc1c(F)ccc(F)c1 Z362118692
[?R?]C(=O)Cc1c(F)cc(C#N)cc1 Z1255445753
[?R?]C(=O)Cc1c(F)cc(F)cc1 Z362118706
[?R?]C(=O)Cc1c(F)c(Cl)ccc1 Z1201621212
[?R?]C(=O)Cc1c(F)cc(OC)cc1 Z1201623880
[?R?]C(=O)Cc1c(F)c(F)ccc1 Z445167096
[?R?]C(=O)Cc1c(F)c(OC)ccc1 Z1255379726
[?R?]C(=O)Cc1c(N2CCCC2)cccc1 Z2311221867
[?R?]C(=O)Cc1cnc2c(c1)cccc2 Z3235901459
[?R?]C(=O)Cc1c(nc2c(c1C)cccc2)C Z48951345
[?R?]C(=O)Cc1c(nc2N(N=C(c2c1C)C)C)C Z271139068
[?R?]C(=O)Cc1c(nccc1)C Z2050687800
[?R?]C(=O)CC=1C(=NN(C1C)C(C)C)C Z802539820
[?R?]C(=O)CC=1C=NN(C1)C(C)(C)C Z1999524087
[?R?]C(=O)CC=1C(=NN(C1C)CC)C Z802540756
[?R?]C(=O)CC=1C(=NN(C1C)C(F)F)C Z851015568
[?R?]C(=O)CC=1C(=NN(c2ccccc2)C1C)C Z57124076
[?R?]C(=O)CC=1C=NN(c2ccccc2)C1 Z234986310
[?R?]C(=O)CC=1C(=NN(c2ccc(F)cc2)C1C)C Z239550932
[?R?]C(=O)CC=1C(=NN(c2c(F)cccc2)C1C)C Z234969433
[?R?]C(=O)CC=1C(=NN(c2c(F)cc(F)cc2)C1C)C Z239550884
[?R?]C(=O)CC=1C(=NN(c2ncccc2)C1C)C Z239550908
[?R?]C(=O)Cc1c(OC)ccc(c1)C Z94601335
[?R?]C(=O)Cc1c(OC)ccc(F)c1 Z1255372895
[?R?]C(=O)C(C1=C(ON=C1C)C)(C)C Z1813087558
[?R?]C(=O)CC1(N2C=CC=C2)CCCCC1 Z1238847022
[?R?]C(=O)CC=1N2C(=NC1)[C@@H](CCC2)C Z3023748145
[?R?]C(=O)CC=1N2C(SC1)=NC(=C2)C Z168812566
[?R?]C(=O)CC=1N2C(SC1)=NC=C2 Z425435168
[?R?]C(=O)Cc1nc2c(cc1C)cccc2 Z2522706089
[?R?]C(=O)CC1=Nc2c(N1C)cccc2 Z2238620014
[?R?]C(=O)CC=1N=C2SC=CN2C1 Z56792901
[?R?]C(=O)Cc1nccc2c1cccc2 Z1945984225
[?R?]C(=O)Cc1ncc(Cl)cc1Cl Z2731857588
[?R?]C(=O)Cc1ncnc2SC=Cc21 Z2380469178
[?R?]C(=O)CC=1N=C(OC1)c2ccccc2 Z156943128
[?R?]C(=O)CC=1N=C(OC1)c2ccc(Cl)cc2 Z1123696300
[?R?]C(=O)CC=1N=C(OC1)c2ccc(F)cc2 Z1187847306
[?R?]C(=O)CC=1N=C(OC1)c2cc(F)c(F)cc2 Z1210848511
[?R?]C(=O)CC=1N=C(OC1C)c2ccccc2 Z235338179
[?R?]C(=O)CC=1N=C(OC1)C(F)F Z3243595253
[?R?]C(=O)CC=1N=C(SC1)c2ccc(F)cc2 Z57046960
[?R?]C(=O)CC=1N=C(SC1)c2cc(F)ccc2 Z57046957
[?R?]C(=O)CC=1N=C(SC1)c2c(F)cccc2 Z381402890
[?R?]C(=O)CC=1N=C(SC1)c2ncccc2 Z85917495
[?R?]C(=O)CC=1N=C(SC1)C=2OC(=CC2)C Z362020350
[?R?]C(=O)CC=1N=C(SC1)C=2OC=CC2 Z228589452
[?R?]C(=O)CC=1N=C(SC1)C(C)(C)C Z381402878
[?R?]C(=O)CC=1N=C(SC1)CC Z381402924
[?R?]C(=O)CC=1N=C(SC1C)C Z858037950
[?R?]C(=O)CC=1N=C(SC1)[C@H]2COCC2 Z3271769497
[?R?]C(=O)CC=1N=C(SC1)C Z56946867
[?R?]C(=O)CC=1N=C(SC1)N2C(=CC=C2C)C Z245326700
[?R?]C(=O)CC1=NN(c2c1cccc2)C Z1268483039
[?R?]C(=O)CC1=NN(c2ccccc2)C=C1 Z1033298910
[?R?]C(=O)CC1=NN(c2ccccc2)C(=O)C1 Z381006190
[?R?]C(=O)CC1=NN(c2ccc(F)cc2)C=C1 Z1262327703
[?R?]C(=O)CC1=NN(c2cc(Cl)ccc2)C(=O)C1 Z381006230
[?R?]C(=O)CC1=NN(C=C1)C2CCCC2 Z1250105667
[?R?]C(=O)CC1=NN(C=C1)C(C)C Z2857085569
[?R?]C(=O)CC=1N(N=CC1Cl)CC Z1322794809
[?R?]C(=O)CC=1N=NN(c2ccccc2)C1C Z445227336
[?R?]C(=O)CC=1N=NN(c2ccc(cc2)C)C1C Z445227256
[?R?]C(=O)CC=1N=NN(c2cc(Cl)ccc2)C1C Z445227282
[?R?]C(=O)CC1=NOc2c1cccc2 Z99600464
[?R?]C(=O)CC1=NOc2c1cc(F)cc2 Z1262525596
[?R?]C(=O)CC1=NOC(c2ccccc2)=C1 Z1171194617
[?R?]C(=O)CC1=NSc2c1cccc2 Z1262511380
[?R?]C(=O)CC=1Oc2c(cccc2)C1 Z235569554
[?R?]C(=O)CC=1OC=C(C1)C(F)(F)F Z2732702092
[?R?]C(=O)CC=1OC=CC1C Z1205656430
[?R?]C(=O)CC=1OC(=CC1)C Z978942572
[?R?]C(=O)CC1(OC)CCC1 Z1726128749
[?R?]C(=O)CC=1OC(=NC1C)C(C)(C)C Z1251362082
[?R?]C(=O)CC=1OC(=O)c2c(cccc2)C1 Z1508991543
[?R?]C(=O)CC=1ON=C(C1)C2CC2 Z1416192608
[?R?]C(=O)CC=1Sc2c(cccc2)C1 Z1198265898
[?R?]C(=O)CC=1SC=C(N1)c2ccccc2 Z2235790780
[?R?]C(=O)CC=1SC=C(N1)c2c(F)cccc2 Z2235328801
[?R?]C(=O)CC=1SC(=C(N1)C=2OC=CC2)C Z2379966091
[?R?]C(=O)CC=1SC=C(N1)C(F)(F)F Z2489380833
[?R?]C(=O)CC=1SC=NC1c2ccccc2 Z1343609137
[?R?]C(=O)CC=1SC(=NC1C)C2CC2 Z1238833184
[?R?]C(=O)CC=1SC(=NC1C)C Z2803733198
[?R?]C(=O)CC=1SC(=NC1)C Z275210998
[?R?]C(=O)CCc1c2c(cnc1)cccc2 Z1272682681
[?R?]C(=O)CCC=1c2c(N(C1)C)cccc2 Z335290460
[?R?]C(=O)CCc1c2c(ncc1)cccc2 Z1165164633
[?R?]C(=O)CCc1cc2c(cc1)CCC2 Z1209423865
[?R?]C(=O)CCc1cc2c(OCC2)cc1 Z448237234
[?R?]C(=O)CCc1cc2c(OCCC2)cc1 Z1509621600
[?R?]C(=O)CCc1cc2ncccc2cc1 Z1436488304
[?R?]C(=O)CCc1cc2OCCCOc2cc1 Z600417422
[?R?]C(=O)CCc1cc2OCCOc2cc1 Z178955386
[?R?]C(=O)/C=C/c1cc(c(cc1)C)C Z2312273984
[?R?]C(=O)CCc1ccccc1 MC914
[?R?]C(=O)CCC1CCCCC1 Z104479892
[?R?]C(=O)CCc1cc(F)ccc1 Z185153196
[?R?]C(=O)CCc1cc(F)c(F)cc1 Z317037974
[?R?]C(=O)C#Cc1c(Cl)cccc1 Z1143242515
[?R?]C(=O)CCC1=C(Cl)ON=C1C Z808723932
[?R?]C(=O)CCc1c(C#N)cccc1 Z227834792
[?R?]C(=O)C(CC1CCOCC1)(C)C Z995179826
[?R?]C(=O)CCC1CCOCC1 Z979765670
[?R?]C(=O)CCc1c(F)cccc1F Z317037972
[?R?]C(=O)CCc1c(F)cccc1 Z57991059
[?R?]C(=O)CCc1c(F)ccc(F)c1 Z415635744
[?R?]C(=O)CCc1c(F)cc(F)cc1 Z317037934
[?R?]C(=O)CCc1c(F)c(F)ccc1 Z445167886
[?R?]C(=O)CCc1cnc2c(c1)cccc2 Z1272682544
[?R?]C(=O)CCc1c(nc2N(N=C(c2c1C)C)C)C Z227834606
[?R?]C(=O)CCC=1C(=NC=2N(N=CC2)C1C)C Z540242696
[?R?]C(=O)CCC=1C(=NC=2N(N=C(C2)C)C1C)C Z90122374
[?R?]C(=O)CCC1=CN(C=C1)C Z1262521199
[?R?]C(=O)CCc1cncc(F)c1 Z1262517660
[?R?]C(=O)CCC=1C(=NN(C1C)C)C Z203887722
[?R?]C(=O)CCC1=COC=C1 Z1098234501
[?R?]C(=O)CCC1=C(ON=C1C)C Z57981094
[?R?]C(=O)CCC1=CSC=C1 Z85923469
[?R?]C(=O)CCc1nc2c(cc1)cccc2 Z85922627
[?R?]C(=O)CCC=1N(C=CC1)C Z362827938
[?R?]C(=O)CCc1ncccc1C Z1198279885
[?R?]C(=O)CCC=1N=CSC1 Z381407422
[?R?]C(=O)CCC1=NN(C=C1Cl)C Z1198171511
[?R?]C(=O)CCC=1Oc2c(cccc2)C1 Z137628830
[?R?]C(=O)CCC=1Oc2c(N1)cccc2 Z57990849
[?R?]C(=O)CCC=1OC(=CN1)C(C)(C)C Z1255400668
[?R?]C(=O)CCC=1Sc2c(N1)cccc2 Z56867230
[?R?]C(=O)CCC=1SC=CC1 Z57052863
[?R?]C(=O)CCC=1SC=C(N1)C Z1198306714
[?R?]C(=O)CCC=1SC=CN1 Z381407426
[?R?]C(=O)CCC=1SC=NC1C Z1198166208
[?R?]C(=O)CCC=1SC=NC1 Z2289798933
[?R?]C(=O)CC[C@H]1COCCC1 Z1154555237
[?R?]C(=O)CC[C@H]1OCCCC1 Z1167042736
[?R?]C(=O)CC[C@@H]1O[C@@H](CC1)C Z1262470998
[?R?]C(=O)CCC(=O)N1CC2=C(SC=C2)CC1 Z239137162
[?R?]C(=O)C[C@H]1c2c(cccc2)CC1 Z352782144
[?R?]C(=O)C[C@H]1c2c(cccc2)CCC1 Z352783024
[?R?]C(=O)C[C@H]1c2c(cccc2)COC1 Z1255359695
[?R?]C(=O)C[C@H]1c2c(cc(OC)cc2)CCC1 Z352782966
[?R?]C(=O)C[C@@H]1c2c(N(C1)C)cccc2 Z336080858
[?R?]C(=O)C[C@H]1c2c(OC1)cc(OC)cc2 Z1509003359
[?R?]C(=O)C[C@@H]1c2c(OCC1)cccc2 Z352783086
[?R?]C(=O)C[C@@H]1c2c(S(=O)(=O)C1)cccc2 Z426022024
[?R?]C(=O)C[C@H]1C=2N=C(OC2CCC1)C Z2732716462
[?R?]C(=O)C[C@@H]1Cc2c(cccc2)CC1 Z489292414
[?R?]C(=O)C[C@H]1C=CCCC1 Z1198264430
[?R?]C(=O)C[C@H]1C[C@H](CC1)C Z1205494179
[?R?]C(=O)C[C@H]1C[C@@H](C#N)CCC1 Z1416187215
[?R?]C(=O)C[C@@H]1C[C@@H](OCC1)C(C)C Z1192343580
[?R?]C(=O)C[C@@H]1C[C@@H](OCC1)CC Z1192343584
[?R?]C(=O)C[C@H]1C[C@@H](OC)CCC1 Z1321939829
[?R?]C(=O)C[C@H]1C[C@@H](S(=O)(=O)C)CCC1 Z1375690327
[?R?]C(=O)C[C@H]1CC(OCC1)(C)C Z1192343588
[?R?]C(=O)C[C@H]1[C@H]2[C@H](C2)CC1 Z1509040790
[?R?]C(=O)C[C@H]1[C@@H]2O[C@H](C1)CC2 Z2284432456
[?R?]C(=O)C[C@@H]1[C@H](CCC1)C Z1198168867
[?R?]C(=O)C[C@H]1COC(C1)(C)C Z2327612244
[?R?]C(=O)C[C@H]1N(C(=O)C)CCc2c1cccc2 Z104377984
[?R?]C(=O)C[C@@H]1OC2(CC1)CCC2 Z2754492642
[?R?]C(=O)C[C@H]1Oc2c(OC1)cccc2 Z1198164044
[?R?]C(=O)C[C@H]1Oc2c(SC1)cccc2 Z1508956602
[?R?]C(=O)C[C@@H]1OCc2c1cccc2 Z1262557291
[?R?]C(=O)C[C@H]1OCc2c1ccc(Cl)c2 Z1510030218
[?R?]C(=O)C[C@H]1OCC2(C1)CCOCC2 Z2739389854
[?R?]C(=O)C[C@@H]1OCCc2c1cccc2 Z1098340600
[?R?]C(=O)C[C@@H]1OCCC2=C1SC=C2 Z1098324190
[?R?]C(=O)C[C@@H]1OCCC=2SC=CC21 Z1095218812
[?R?]C(=O)C([C@H]1OCCCC1)(C)C Z2719321177
[?R?]C(=O)C[C@H]1OCCCC1 Z432421618
[?R?]C(=O)C[C@@H]1O[C@@H](CC1)C Z1205494903
[?R?]C(=O)C[C@@H]1O[C@H](C(F)(F)F)CCC1 Z2884178883
[?R?]C(=O)C[C@@H](c1ccc(F)cc1)C Z352782250
[?R?]C(=O)C[C@@H](c1c(F)cccc1)C Z352782394
[?R?]C(=O)C[C@@H](c1c(F)cc(F)cc1)C Z352783294
[?R?]C(=O)C[C@H](C=1C=NN(C1)C)C Z1434181535
[?R?]C(=O)C[C@H](C1=C(ON=C1C)C)C Z1497311431
[?R?]C(=O)C[C@@H]([C@@H]1OCCC1)C Z1262550789
[?R?]C(=O)C[C@@H](N1c2c(cccc2)CC1)C Z431539404
[?R?]C(=O)C[C@@H](N1c2c(cccc2)CCC1)C Z431539910
[?R?]C(=O)C[C@H](N1N=C(C(Br)=C1C)C)C Z274554370
[?R?]C(=O)C[C@H](N1N=C(C(=C1C)C)C)C Z274553506
[?R?]C(=O)C[C@H](N1N=C(C=C1C)C)C Z274553584
[?R?]C(=O)C[C@H](N1N=C(C=C1)C)C Z1201627632
[?R?]C(=O)CCN1c2c(cccc2)C=C1 Z57316204
[?R?]C(=O)CCN1c2c(cccc2)CCC1=O Z271097324
[?R?]C(=O)CCN1c2c(cc(cc2)C)C=C1 Z1138836370
[?R?]C(=O)CCN1c2c(ccc(F)c2)C=C1 Z385445982
[?R?]C(=O)CCN1c2c(cc(F)cc2)CCC1=O Z425350408
[?R?]C(=O)CCN1c2c(N=C1)cccc2 Z53116455
[?R?]C(=O)CCN1c2c(N=C1)cc(F)c(F)c2 Z287342854
[?R?]C(=O)CCN1c2c(OC1=O)ccc(c2)C Z111781436
[?R?]C(=O)CCN1c2c(OC1=O)cccc2 Z57728665
[?R?]C(=O)CCN1c2c(OC1=O)cc(Cl)cc2 Z99599882
[?R?]C(=O)CCN1c2c(SCC1=O)cccc2 Z94598708
[?R?]C(=O)CCN1C(=CC=C1C)C Z245326704
[?R?]C(=O)CCN1C(=O)c2c(cccc2)C1 Z442320982
[?R?]C(=O)CCN1C(=O)c2c(N=C1)c(ccc2)C Z168879924
[?R?]C(=O)CCN1C(=O)c2c(N=C1C)cccc2 Z327331540
[?R?]C(=O)CCN1N=C2N=CC(=CC2=C1)C Z1263738475
[?R?]C(=O)CCN1N=CC2=C1CCCC2 Z431947166
[?R?]C(=O)CCN1N=Cc2c1ncc(c2)C Z1263738442
[?R?]C(=O)CCN1N=C(C(=C1C)C)C Z274553590
[?R?]C(=O)CCN1N=C(C=C1C)C(F)(F)F Z1245633650
[?R?]C(=O)CCN1N=C(C=C1C)C Z220436280
[?R?]C(=O)CCN1N=C(C(Cl)=C1C)C Z228590106
[?R?]C(=O)CCN1N=C(C(Cl)=C1)C(F)(F)F Z1263738567
[?R?]C(=O)CCN1N=CC(Cl)=C1 Z625454300
[?R?]C(=O)CCN1Sc2c(cccc2)C1=O Z1449599503
[?R?]C(=O)C(F)(F)c1cc(Cl)ccc1 Z335859734
[?R?]C(=O)C(F)(F)c1c(OC)ccc(Cl)c1 Z982129418
[?R?]C(=O)C(F)(F)C1=Nc2c(N1C)cccc2 Z1629065400
[?R?]C(=O)C(F)(F)C=1Sc2c(N1)cccc2 Z1582286763
[?R?]C(=O)C(F)(F)C=1SC=C(N1)C Z1541758431
[?R?]C(=O)C(F)(F)C=1SC=CN1 Z1838104615
[?R?]C(=O)[C@H]1[C@]2(C1)C[C@@H](OCC2)C Z1192355697
[?R?]C(=O)[C@H]1C2(C1)CC(OCC)C2 Z1880959480
[?R?]C(=O)[C@H]1C2(C1)CCSCC2 Z979743452
[?R?]C(=O)[C@@H]1[C@]2(c3c(cccc3)CC2)C1 Z979743412
[?R?]C(=O)[C@H]1[C@]2(c3c(cccc3)CCC2)C1 Z979743314
[?R?]C(=O)[C@H]1[C@]2(c3cc(F)ccc3)CO[C@H]1C2 Z3026078651
[?R?]C(=O)[C@H]1[C@@]2(c3c(OCC2)cccc3)C1 Z979743300
[?R?]C(=O)[C@H]1[C@@]2(c3c(OC(C2)(C)C)cccc3)C1 Z2732231081
[?R?]C(=O)[C@@H]1[C@@]2(c3c(OCC2)ccc(F)c3)C1 Z2732273243
[?R?]C(=O)[C@H]1[C@@]2(C=3N=CSC3)C[C@@H]1CC2 Z3196471633
[?R?]C(=O)[C@H]1c2c(cccc2)C1 Z1205493745
[?R?]C(=O)[C@H]1c2c(cccc2)CCC1 Z235361249
[?R?]C(=O)[C@H]1c2c(cccc2)CCCC1 Z792377252
[?R?]C(=O)[C@H]1c2c(ccc(Cl)c2)C1 Z1262559583
[?R?]C(=O)[C@H]1c2c(ccc(F)c2)C1 Z1939335193
[?R?]C(=O)[C@H]1c2c(cc(C#N)cc2)CCC1 Z2680630213
[?R?]C(=O)[C@H]1c2c(ccc(OC)c2)CC1 Z1255391179
[?R?]C(=O)[C@H]1c2c(ccc(OC)c2)CCC1 Z1317635417
[?R?]C(=O)[C@@H]1c2c(cc(F)cc2)CC1 Z1198318705
[?R?]C(=O)[C@@H]1c2c(c(Cl)ccc2)CC1 Z1198318701
[?R?]C(=O)[C@H]1c2c(cc(OC)cc2)CCC1 Z792377224
[?R?]C(=O)[C@H]1[C@@]2(CC(OCC2)(C)C)C1 Z1192355695
[?R?]C(=O)[C@@H]1c2c(N(CC1)C)cccc2 Z2492796275
[?R?]C(=O)[C@@H]1c2c(N(C(=O)C1)C)cccc2 Z221583702
[?R?]C(=O)[C@@H]1c2c(N(C(=O)[C@H]3C4(C3)CC4)C1)cccc2 Z2376826970
[?R?]C(=O)[C@H]1c2c(OC1)cc(c(c2)C)C Z1704449910
[?R?]C(=O)[C@H]1c2c(OC1)cccc2 Z897815480
[?R?]C(=O)[C@H]1c2c(OC1)ccc(Cl)c2 Z1198276236
[?R?]C(=O)[C@@H]1c2c(OCC1)cccc2 Z792377210
[?R?]C(=O)[C@@H]1C2(COCC1)CCCCC2 Z2732759424
[?R?]C(=O)[C@@H]1c2c(OC(C1)(C)C)cccc2 Z1238541992
[?R?]C(=O)[C@H]1c2c(OCC1)ccc(Cl)c2 Z1269185764
[?R?]C(=O)[C@@H]1c2c(OCC1)c(Cl)ccc2 Z1269217531
[?R?]C(=O)[C@H]1c2c(OCC1)cc(OC)cc2 Z1508928886
[?R?]C(=O)[C@@H]1c2c(OC)cccc2CC1 Z1251352964
[?R?]C(=O)[C@@H]1c2c(SC1)cccc2 Z1222331919
[?R?]C(=O)[C@H]1c2c(SCC1)cccc2 Z1262395890
[?R?]C(=O)[C@H]1C2=C(SC=C2)CCC1 Z1021396634
[?R?]C(=O)[C@H]1c2c(S(=O)(=O)CC1)cccc2 Z1470144485
[?R?]C(=O)[C@H]1c2ncccc2CCC1 Z1889710360
[?R?]C(=O)[C@H]1C2=NC(=CN2CCC1)C(F)(F)F Z2466349867
[?R?]C(=O)[C@H]1C=2N=C(SC2CCC1)C Z1262529169
[?R?]C(=O)[C@H]1C=2N=CSC2CCC1 Z1649764913
[?R?]C(=O)[C@H]1CC2(CC2)CCC1 Z1278927425
[?R?]C(=O)[C@@H]1Cc2c(cccc2)CC1 Z792377344
[?R?]C(=O)[C@@H]1Cc2c(cc(OC)cc2)CC1 Z1508916932
[?R?]C(=O)[C@H]1[C@@](c2cc(F)c(F)cc2)(C1)C Z979743370
[?R?]C(=O)[C@H]1[C@@](c2c(F)cccc2F)(C1)C Z979743288
[?R?]C(=O)[C@H]1[C@@](c2c(OC)cccc2)(C1)C Z979743546
[?R?]C(=O)[C@H]1CC2=NC(=CN2CC1)CC Z3478740125
[?R?]C(=O)[C@@H]1CC=2N(N=NC2CC1)CC(C)C Z2602644328
[?R?]C(=O)[C@H]1CC2(OCC1)CCOCC2 Z1359390644
[?R?]C(=O)[C@H]1C([C@@H]1c2c(Cl)cncc2)(C)C Z3271500530
[?R?]C(=O)[C@H]1C[C@@H](c2ccccc2)CC1 Z1255391877
[?R?]C(=O)[C@@H]1C[C@@H](OCC1)CC Z1192344099
[?R?]C(=O)[C@@H]1C[C@@H](OCC1)C(F)(F)F Z2582765569
[?R?]C(=O)[C@H]1C[C@@H](OC)CCC1 Z1192182025
[?R?]C(=O)[C@H]1[C@@H]2c3c(cccc3)C[C@@H]21 Z1094758788
[?R?]C(=O)[C@@H]1[C@@H]2C=C[C@H](C1)C2 Z104495016
[?R?]C(=O)[C@@H]1[C@@H]2[C@@H](OC1)CCCC2 Z2939404743
[?R?]C(=O)[C@H]1[C@@H]2O[C@@H](CC2)CC1 Z3327103110
[?R?]C(=O)[C@@H]1[C@@H](C2CC2)CCCC1 Z1434223695
[?R?]C(=O)[C@H]1[C@@H](c2cc3OCCOc3cc2)C1 Z450468480
[?R?]C(=O)[C@@H]1[C@H](C2CCC2)C1 Z2301518213
[?R?]C(=O)[C@@H]1[C@H](C2CCCC2)C1 Z975823936
[?R?]C(=O)[C@H]1[C@@H](c2ccccc2)C1 Z1198162290
[?R?]C(=O)[C@@H]1[C@H](C2CCCCC2)C1 Z2896798759
[?R?]C(=O)[C@H]1[C@@H](c2cc(ccc2)C)C1 Z2306910179
[?R?]C(=O)[C@H]1[C@@H](c2c(cccc2)C)C1 Z2306910181
[?R?]C(=O)[C@H]1[C@@H](c2ccc(cc2)C)C1 Z450468392
[?R?]C(=O)[C@H]1[C@H](c2ccccc2)CCC1 Z1255486781
[?R?]C(=O)[C@H]1[C@@H](c2cc(c(cc2)C)C)C1 Z2242045493
[?R?]C(=O)[C@H]1[C@H](c2ccccc2)CCOC1 Z2327651785
[?R?]C(=O)[C@H]1[C@@H](c2ccccc2)[C@@H]1C Z1262523517
[?R?]C(=O)[C@H]1[C@H](c2ccccc2)COC1 Z1509013454
[?R?]C(=O)[C@H]1[C@@H](c2ccc(Cl)cc2)C1 Z2306910175
[?R?]C(=O)[C@H]1[C@@H](c2cc(Cl)ccc2)C1 Z2250620212
[?R?]C(=O)[C@H]1[C@@H](c2c(ccnc2)C)C1 Z3271406801
[?R?]C(=O)[C@H]1[C@@H](c2ccc(OC)cc2)C1 Z2242045543
[?R?]C(=O)[C@H]1[C@@H](c2cc(F)ccc2)C1 Z2309887928
[?R?]C(=O)[C@@H]1[C@H](C2CCOCC2)C1 Z2737465051
[?R?]C(=O)[C@H]1[C@@H](c2cc(OC)ccc2)C1 Z2242045603
[?R?]C(=O)[C@H]1[C@@H](c2cc(OC)c(F)cc2)C1 Z3271391686
[?R?]C(=O)[C@H]1[C@@H](c2c(F)ccc(F)c2)C1 Z450468496
[?R?]C(=O)[C@H]1[C@@H](c2c(F)c(F)ccc2)C1 Z2327124586
[?R?]C(=O)[C@@H]1[C@H](C2=CN(C=C2)C)C1 Z2242032526
[?R?]C(=O)[C@@H]1[C@@H](c2cnccc2)CCCC1 Z2517220200
[?R?]C(=O)[C@@H]1[C@H](C=2C=NN(c3ccccc3)C2)C1 Z3271414784
[?R?]C(=O)[C@@H]1[C@H](C2=NN(c3c2cccc3)C)C1 Z3271393328
[?R?]C(=O)[C@@H]1[C@H](Cc2ccccc2)C1 Z979743464
[?R?]C(=O)[C@@H]1[C@H](CCCC1)CC Z1162465707
[?R?]C(=O)[C@@H]1[C@@H]([C@@H]2OCCC2)CCCC1 Z2235790053
[?R?]C(=O)[C@@H]1[C@@H](C(=O)N2CCCC2)CC=CC1 Z90310997
[?R?]C(=O)[C@@H]1[C@@H](N2C(=O)CCC2)CCCC1 Z2506842516
[?R?]C(=O)[C@@H]1[C@@H](N2N=CC=C2)CCCC1 Z2471262225
[?R?]C(=O)[C@H]1[C@H](N2N=CC(c3ccccc3)=C2)CC1 Z1431893663
[?R?]C(=O)[C@@H]1[C@@H](N2N=CN=C2)CCCC1 Z2681824714
[?R?]C(=O)[C@@H]1[C@H](N(c2ccccc2)CC1)C Z1822369902
[?R?]C(=O)[C@H]1[C@@H](N(C(=O)C1)C)c2ccccc2 Z1182366317
[?R?]C(=O)[C@H]1[C@@H](N(C(=O)C1)C)c2ccc(F)cc2 Z1188445131
[?R?]C(=O)[C@H]1[C@@H](N(C(=O)C1)C)c2cc(Cl)ccc2 Z1188436195
[?R?]C(=O)[C@H]1[C@@H](N(C(=O)C1)C)c2ccc(OC)cc2 Z1188445162
[?R?]C(=O)[C@H]1[C@@H](N(C(=O)C1)C)c2cc(F)c(Cl)cc2 Z1188445111
[?R?]C(=O)[C@H]1[C@@H](N(C(=O)C1)C)c2cc(OC)ccc2 Z1188445148
[?R?]C(=O)[C@H]1[C@@H](N(C(=O)C1)CC)c2cnccc2 Z2235803879
[?R?]C(=O)[C@H]1[C@@H](N(C(=O)CC1)C2CC2)c3ccncc3 Z2235644465
[?R?]C(=O)[C@@H]1[C@H](N(C(=O)CC1)C)c2ccccc2 Z1178483382
[?R?]C(=O)[C@@H]1[C@H](N(C(=O)CC1)C)c2cc(Cl)ccc2 Z1188446254
[?R?]C(=O)[C@@H]1[C@H](N(C(=O)CC1)C)c2ccc(OC)cc2 Z1188446299
[?R?]C(=O)[C@@H]1[C@H](N(C(=O)CC1)CC)c2ccncc2 Z2235644486
[?R?]C(=O)[C@@H]1[C@H](Oc2c(cccc2)C1)C(F)F Z2935744695
[?R?]C(=O)[C@H]1[C@@H](OCC1)c2ccccc2 Z2309893016
[?R?]C(=O)[C@H]1[C@@H](OCC1)c2cc(F)c(Cl)cc2 Z2309887446
[?R?]C(=O)[C@H]1[C@@H](OCC1)C2=NC=CN2c3ccccc3 Z2311219900
[?R?]C(=O)[C@H]1[C@@H](OCC1)C(C)C Z1318264577
[?R?]C(=O)[C@@H]1[C@H](OCC1)C(F)(F)F Z1255464228
[?R?]C(=O)[C@@H]1[C@H](OCCC1)c2ccc(cc2)C Z2301432484
[?R?]C(=O)[C@@H]1[C@H](OCCC1)c2ccccc2 Z2472774778
[?R?]C(=O)[C@@H]1[C@H](OCCC1)C=2C=NN(C2)C Z2491464343
[?R?]C(=O)[C@@H]1[C@H](OCCC1)C2=NC=CN2C Z2507038532
[?R?]C(=O)[C@@H]1[C@H](OCCC1)C(C)C Z1318264633
[?R?]C(=O)[C@@H]1[C@H](OCCC1)CC Z1318264671
[?R?]C(=O)[C@@H]1[C@H](OCCC1)C=C Z2375459585
[?R?]C(=O)[C@H]1[C@H](OC)CCCC1 Z1080715176
[?R?]C(=O)[C@H]1[C@@H](OC(C)(C)C)C1 Z2526241128
[?R?]C(=O)[C@@H]1[C@H](OC[C@H]1C(F)(F)F)C Z2901769817
[?R?]C(=O)[C@@H]1CN2C(=NC(=C2)C)[C@@H](C1)C Z3616041843
[?R?]C(=O)[C@H]1CN2C(=NN=C2CC1)c3cc(ccc3)C Z1460172679
[?R?]C(=O)[C@H]1CN2C(=NN=C2CC1)c3ccccc3 Z1460172943
[?R?]C(=O)[C@H]1CN(c2c3c(ccc2)cccc3)C(=O)C1 Z57044230
[?R?]C(=O)[C@H]1CN(c2cc3c(cc2)CCC3)C(=O)C1 Z228589518
[?R?]C(=O)[C@H]1CN(c2c(cccc2)C1)C Z1262530750
[?R?]C(=O)[C@H]1CN(c2ccccc2)CC1 Z1198235403
[?R?]C(=O)[C@H]1CN(c2c(cc(cc2C)C)C)C(=O)C1 Z285224172
[?R?]C(=O)[C@H]1CN(c2cc(ccc2)CC)C(=O)C1 Z228588658
[?R?]C(=O)[C@H]1CN(c2cc(c(cc2)C)C)C(=O)C1 Z56822182
[?R?]C(=O)[C@H]1CN(c2c(c(ccc2)C)C)C(=O)C1 Z56822184
[?R?]C(=O)[C@H]1CN(c2c(cccc2)CC)C(=O)C1 Z56921402
[?R?]C(=O)[C@H]1CN(c2ccc(cc2)CC)C(=O)C1 Z56921458
[?R?]C(=O)[C@H]1CN(c2cc(c(cc2)C)C)C(=O)CC1 Z972812498
[?R?]C(=O)[C@H]1CN(c2ccc(cc2)C)C(=O)C1 Z56921456
[?R?]C(=O)[C@H]1CN(c2cc(ccc2)C)C(=O)C1 Z57472827
[?R?]C(=O)[C@H]1CN(c2c(cccc2)C)C(=O)C1 Z57659349
[?R?]C(=O)[C@H]1CN(c2c(cccc2)C)C(=O)CC1 Z972810300
[?R?]C(=O)[C@H]1CN(c2cc(ccc2)C(F)(F)F)C(=O)C1 Z57047002
[?R?]C(=O)[C@H]1CN(c2ccccc2)C(=O)C1 Z57472940
[?R?]C(=O)[C@H]1CN(c2c(ccc(Cl)c2)C)C(=O)C1 Z316325562
[?R?]C(=O)[C@H]1CN(c2ccc(Cl)cc2)C(=O)C1 Z57659354
[?R?]C(=O)[C@H]1CN(c2cc(c(F)cc2)C)C(=O)C1 Z1021296414
[?R?]C(=O)[C@H]1CN(c2ccc(F)cc2)C(=O)C1 Z57700000
[?R?]C(=O)[C@H]1CN(c2cc(Cl)ccc2)C(=O)C1 Z57480192
[?R?]C(=O)[C@H]1CN(c2ccc(OC)cc2)C(=O)C1 Z57474353
[?R?]C(=O)[C@H]1CN(c2cc(F)c(cc2)C)C(=O)C1 Z228589246
[?R?]C(=O)[C@H]1CN(c2cc(F)ccc2)C(=O)C1 Z228588796
[?R?]C(=O)[C@H]1CN(c2cc(F)ccc2)C(=O)CC1 Z972812248
[?R?]C(=O)[C@H]1CN(c2cc(F)cc(F)c2)C(=O)C1 Z240089720
[?R?]C(=O)[C@H]1CN(c2cc(F)c(Cl)cc2)C(=O)C1 Z819225942
[?R?]C(=O)[C@H]1CN(c2cc(F)c(F)cc2)C(=O)C1 Z240089732
[?R?]C(=O)[C@H]1CN(c2c(Cl)cccc2)CC1 Z1509571690
[?R?]C(=O)[C@H]1CN(c2c(Cl)cccc2)C(=O)C1 Z57044232
[?R?]C(=O)[C@H]1CN(c2ccncc2)CC1 Z2379902227
[?R?]C(=O)[C@H]1CN(c2cc(OC)ccc2)C(=O)C1 Z57699751
[?R?]C(=O)[C@H]1CN(c2c(F)cccc2)CC1 Z1509658854
[?R?]C(=O)[C@H]1CN(c2c(F)cc(cc2)C)C(=O)C1 Z228589352
[?R?]C(=O)[C@H]1CN(c2c(F)cccc2)C(=O)C1 Z57047001
[?R?]C(=O)[C@H]1CN(c2c(F)cccc2F)C(=O)C1 Z362765750
[?R?]C(=O)[C@H]1CN(c2c(F)cc(F)cc2)C(=O)C1 Z228588490
[?R?]C(=O)[C@H]1CN(c2c(OC)ccc(c2)C)C(=O)C1 Z57044234
[?R?]C(=O)[C@H]1CN(c2c(OC)cccc2)C(=O)C1 Z56943353
[?R?]C(=O)[C@H]1CN(c2c(OC)cccc2)C(=O)CC1 Z972810328
[?R?]C(=O)[C@H]1CN(c2c(OC)ccc(Cl)c2)C(=O)C1 Z57044233
[?R?]C(=O)[C@@H]1CN(c2ncccc2)CCC1 Z234895245
[?R?]C(=O)[C@@H]1CN(c2ncc(cc2)C)CCC1 Z275027040
[?R?]C(=O)[C@@H]1CN(c2ncccc2C(F)(F)F)CCC1 Z275027034
[?R?]C(=O)[C@@H]1CN(c2ncccc2Cl)CCC1 Z285167286
[?R?]C(=O)[C@@H]1CN(c2ncnc3SC=Cc32)CCC1 Z56327331
[?R?]C(=O)[C@@H]1CN(C=2Sc3c(N2)cccc3)CCC1 Z94807890
[?R?]C(=O)[C@@H]1CN(C=2SC=CN2)CCC1 Z275027074
[?R?]C(=O)[C@@H]1CN(C=2SC=C(N2)C)CCC1 Z275027076
[?R?]C(=O)[C@H]1CN(C(=O)C1)C2CCC(CC2)C Z239874886
[?R?]C(=O)[C@H]1CN(C(=O)C1)C2CCCCC2 Z57467251
[?R?]C(=O)[C@H]1CN(C(=O)C1)C2CCCCCC2 Z234897333
[?R?]C(=O)[C@H]1CN(C(=O)C1)Cc2ccc(cc2)C Z56900765
[?R?]C(=O)[C@H]1CN(C(=O)C1)Cc2ccc(Cl)cc2 Z274780534
[?R?]C(=O)[C@H]1CN(C(=O)C1)Cc2cc(F)ccc2 Z362628408
[?R?]C(=O)[C@H]1CN(C(=O)C1)Cc2c(Cl)cccc2 Z56995163
[?R?]C(=O)[C@H]1CN(C(=O)C1)Cc2c(F)cccc2 Z240089714
[?R?]C(=O)[C@H]1CN(C(=O)C1)[C@@H](c2ccccc2)C Z1623926495
[?R?]C(=O)[C@@H]1CN(C(=O)C2CC=CC2)CCC1 Z1250092013
[?R?]C(=O)[C@H]1CN(C(=O)c2ccccc2)CCC1 Z85893820
[?R?]C(=O)[C@H]1CN(C(=O)c2ccc(cc2)C)CCC1 Z85893815
[?R?]C(=O)[C@@H]1CN(C(=O)c2c(cccc2C)C)CCC1 Z1603198606
[?R?]C(=O)[C@H]1CN(C(=O)c2cc(cc(c2)C)C)CCC1 Z85893896
[?R?]C(=O)[C@H]1CN(C(=O)c2ccc(Cl)cc2)CCC1 Z56891257
[?R?]C(=O)[C@H]1CN(C(=O)c2ccc(F)cc2)CCC1 Z85893780
[?R?]C(=O)[C@H]1CN(C(=O)c2cc(c(F)cc2)C)CCC1 Z1098324788
[?R?]C(=O)[C@@H]1CN(C(=O)c2c(Cl)cccc2F)CCC1 Z85893787
[?R?]C(=O)[C@H]1CN(C(=O)c2ccncc2)CCC1 Z228588822
[?R?]C(=O)[C@@H]1CN(C(=O)c2c(F)cccc2)CCC1 Z85894378
[?R?]C(=O)[C@@H]1CN(C(=O)c2c(F)ccc(Cl)c2)CCC1 Z285194478
[?R?]C(=O)[C@@H]1CN(C(=O)c2ncccc2)CCC1 Z239131168
[?R?]C(=O)[C@@H]1CN(C(=O)C=2OC=CC2)CCC1 Z85893785
[?R?]C(=O)[C@@H]1CN(C(=O)C(C)C)CCC1 Z85893775
[?R?]C(=O)[C@H]1CN(C(=O)C(C)(C)C)CCC1 Z85893772
[?R?]C(=O)[C@@H]1CN(C(=O)[C@H]2C3(C2)CCOCC3)CCC1 Z1603198879
[?R?]C(=O)[C@@H]1CN(C(=O)N2CCCC2)CCC1 Z381041146
[?R?]C(=O)[C@H]1C[NH+](Cc2c(Cl)cccc2)CCC1 Z424758002
[?R?]C(=O)[C@@H]1COc2c(c3c(cc2)cccc3)C1 Z228588506
[?R?]C(=O)[C@H]1COc2c(cccc2)C1 Z90663552
[?R?]C(=O)[C@H]1COc2c(cc(Cl)cc2)C1 Z108565168
[?R?]C(=O)[C@H]1COc2c(ccc(OC)c2)C1 Z234897287
[?R?]C(=O)[C@H]1COc2c(cc(F)cc2)C1 Z1198276104
[?R?]C(=O)[C@H]1COc2c(cc(OC)cc2)C1 Z228588488
[?R?]C(=O)[C@H]1COc2c(cc(OCC)cc2)C1 Z228589358
[?R?]C(=O)[C@H]1COc2c(c(OC)ccc2)C1 Z1508939312
[?R?]C(=O)[C@H]1COc2c(F)cc(F)cc2C1 Z2048914097
[?R?]C(=O)[C@H]1COc2c(OC)cccc2C1 Z363996242
[?R?]C(=O)[C@H]1COc2c(OCC)cccc2C1 Z228588566
[?R?]C(=O)[C@@H]1C(OC(C1)(C)C)(C)C Z1359439847
[?R?]C(=O)[C@H]1C(=O)N(c2cc(c(cc2)C)C)CC1 Z285921988
[?R?]C(=O)[C@H]1N(c2c(cccc2)C1)C(=O)C Z335079706
[?R?]C(=O)[C@@H]1N(c2ccccc2)CCC1 Z1416174150
[?R?]C(=O)[C@@H]1N(c2ncnc3c2cccc3)CCC1 Z212046228
[?R?]C(=O)[C@@H]1N(c2ncnc3SC=Cc32)CCC1 Z228589422
[?R?]C(=O)[C@@H]1N(c2ncnc3SC(=Cc32)C)CCC1 Z1142687965
[?R?]C(=O)[C@@H]1N(C(=O)C2CCCC2)CCC1 Z85891042
[?R?]C(=O)[C@@H]1N(C(=O)C2CC=CC2)CCCC1 Z1250092016
[?R?]C(=O)[C@@H]1N(C(=O)C2CCCC2)CCCC1 Z85896005
[?R?]C(=O)[C@@H]1N(C(=O)c2ccccc2)CC1 Z211003642
[?R?]C(=O)[C@@H]1N(C(=O)c2ccccc2)CCC1 Z1136515714
[?R?]C(=O)[C@@H]1N(C(=O)C2CCCCC2)CCC1 Z85890972
[?R?]C(=O)[C@@H]1N(C(=O)c2cc(ccc2)C)CCC1 Z1078489926
[?R?]C(=O)[C@@H]1N(C(=O)c2ccccc2)CCCC1 Z85895947
[?R?]C(=O)[C@@H]1N(C(=O)c2ccc(cc2)C)CCCC1 Z85895942
[?R?]C(=O)[C@@H]1N(C(=O)c2c(cccc2)C)CCCC1 Z85896006
[?R?]C(=O)[C@@H]1N(C(=O)c2cc(ccc2)C)CCCC1 Z85896057
[?R?]C(=O)[C@@H]1N(C(=O)c2c(c(ccc2)C)C)CCCC1 Z85895962
[?R?]C(=O)[C@@H]1N(C(=O)c2cc(cc(c2)C)C)CCCC1 Z85896023
[?R?]C(=O)[C@H]1N(C(=O)c2ccccc2)[C@@H]3C[C@H]1CC3 Z108577052
[?R?]C(=O)[C@@H]1N(C(=O)c2ccc(F)cc2)CCC1 Z85890944
[?R?]C(=O)[C@@H]1N(C(=O)c2c(Cl)c(F)ccc2)CCC1 Z1455178066
[?R?]C(=O)[C@@H]1N(C(=O)c2cnccc2)CCCC1 Z228588618
[?R?]C(=O)[C@@H]1N(C(=O)c2nc(ccc2)C)CCCC1 Z278018406
[?R?]C(=O)[C@H]1N(C(=O)C=2N=CSC2)[C@H]3[C@H](C1)CCCC3 Z1079452422
[?R?]C(=O)[C@@H]1N(C(=O)C=2OC=CC2)CCCC1 Z85895912
[?R?]C(=O)[C@@H]1N(C(=O)C=2OC(=CC2C)C)CCCC1 Z1443800275
[?R?]C(=O)[C@H]1N(C(=O)C=2OC=CC2)[C@H]3[C@H](C1)CCCC3 Z239133770
[?R?]C(=O)[C@@H]1N(C(=O)C=2SC=NC2C)CCCC1 Z285572970
[?R?]C(=O)[C@@H]1N(C(=O)CC1)Cc2ccc(cc2)C Z1021465894
[?R?]C(=O)[C@@H]1N(C(=O)C)Cc2c(cccc2)C1 Z56921777
[?R?]C(=O)[C@H]1N(C(=O)C(C)(C)C)CCC1 Z85890936
[?R?]C(=O)[C@@H]1N(C(=O)C(C)C)CCCC1 Z85895902
[?R?]C(=O)[C@@H]1N(C(=O)CC(C)(C)C)CCC1 Z239873772
[?R?]C(=O)[C@@H]1N(C(=O)[C@@H]2[C@@H](C2)C)CCCC1 Z85896035
[?R?]C(=O)[C@@H]1N(C(=O)[C@@H]2SCCC=3SC=CC32)CCC1 Z1455360260
[?R?]C(=O)[C@@H]1[NH+](Cc2ccc(Cl)cc2)CCC1 Z1459910178
[?R?]C(=O)[C@@H]1Oc2c(cccc2)C1 Z104377952
[?R?]C(=O)[C@H]1Oc2c(cccc2)CC1 Z1198148530
[?R?]C(=O)[C@H]1Oc2c(cccc2C)C1 Z1262521699
[?R?]C(=O)[C@H]1Oc2c(c(ccc2)C)C1 Z1262544184
[?R?]C(=O)[C@H]1Oc2c(cc(cc2)C)CC1 Z1198276222
[?R?]C(=O)[C@@H]1Oc2c(cc(c(c2)C)C)C1 Z1262250016
[?R?]C(=O)[C@H]1Oc2c(cccc2)[C@@H]1C Z372839354
[?R?]C(=O)[C@H]1Oc2c(ccc(F)c2)CC1 Z1198276223
[?R?]C(=O)[C@H]1Oc2c(cc(Cl)cc2)C1 Z104341198
[?R?]C(=O)[C@@H]1Oc2c(ccc(OC(F)F)c2)C1 Z1714396380
[?R?]C(=O)[C@@H]1Oc2c(cc(F)cc2)C1 Z359510104
[?R?]C(=O)[C@H]1Oc2c(cc(F)cc2)CC1 Z1198174198
[?R?]C(=O)[C@@H]1Oc2c(F)cccc2C1 Z1259128059
[?R?]C(=O)[C@H]1Oc2c(OC(F)F)cccc2C1 Z3485122088
[?R?]C(=O)[C@H]1Oc2c(O[C@@H]1C)cccc2 Z118255124
[?R?]C(=O)[C@H]1OCc2c(cccc2)C1 Z1262559938
[?R?]C(=O)[C@@H]1OC(CC1)(C)C Z1509040812
[?R?]C(=O)[C@@H]1OCCc2c1cccc2 Z255149974
[?R?]C(=O)[C@@H]1OCC[C@H]1c2ccccc2 Z2309897757
[?R?]C(=O)[C@@H]1OCC[C@H]1C(C)C Z2310169937
[?R?]C(=O)[C@@H]1OCCO[C@H]1c2ccccc2 Z2521838751
[?R?]C(=O)[C@H]1O[C@H]2[C@H](C1)CCCC2 Z3664104048
[?R?]C(=O)[C@@H]1O[C@@H](CC1)CC Z4473468427
[?R?]C(=O)[C@@H]1O[C@@H](CCC1)C Z1205497461
[?R?]C(=O)[C@H]1ON=C(c2cc(Br)ccc2)C1 Z369742180
[?R?]C(=O)[C@H]1ON=C(c2ccccc2)C1 Z367679464
[?R?]C(=O)[C@H]1ON=C(c2ccc(F)cc2)C1 Z369742184
[?R?]C(=O)[C@H]1ON=C(c2cc(F)ccc2)C1 Z367679462
[?R?]C(=O)[C@H]1ON=C(c2c(F)ccc(F)c2)C1 Z415635826
[?R?]C(=O)[C@@H]1Sc2c(ccc(c2)C)C1 Z223677100
[?R?]C(=O)[C@H]1Sc2c(c(F)ccc2)C1 Z228589552
[?R?]C(=O)[C@@H]1S(=O)(=O)c2c(cc(cc2)C)C1 Z2733259417
[?R?]C(=O)[C@H]1S(=O)(=O)CCCCC1 Z2732681820
[?R?]C(=O)[C@@H](C=1c2c(N(C1)C)cccc2)C Z1508922062
[?R?]C(=O)[C@H](c1cc2OCCOc2cc1)C Z792377242
[?R?]C(=O)[C@H](C1CCCC1)C Z993955140
[?R?]C(=O)[C@H](c1ccccc1)C2CC2 Z1198275321
[?R?]C(=O)[C@H](c1ccc(F)cc1)C(C)C Z982130246
[?R?]C(=O)[C@H](c1ccc(F)cc1)CC Z792377316
[?R?]C(=O)[C@H](c1ccncc1)C2CCCC2 Z2509599652
[?R?]C(=O)[C@H](C1CCOCC1)CC Z1262529617
[?R?]C(=O)[C@H](C1CCOCC1)C Z1262520886
[?R?]C(=O)[C@@H](c1c(F)cccc1)C Z792377276
[?R?]C(=O)[C@@H](c1c(F)cccc1F)C Z1188090603
[?R?]C(=O)[C@@H](c1c(F)cc(F)cc1)C Z792377188
[?R?]C(=O)[C@H](c1cnc2c(c1)cccc2)C Z982129788
[?R?]C(=O)[C@@H](C=1C(=NN(C1C)C)C)C Z883772678
[?R?]C(=O)[C@H](C1=C(ON=C1C)C)CC Z985590208
[?R?]C(=O)[C@@H](C1=C(ON=C1C)C)C Z951181088
[?R?]C(=O)[C@@H](c1ncccc1F)C Z2472857376
[?R?]C(=O)[C@H](C=1Oc2c(cccc2)C1)C Z792377214
[?R?]C(=O)[C@@H](C=1SC=C(N1)C)C Z2044770094
[?R?]C(=O)[C@@H](Cc1ccc(F)cc1)C Z513658938
[?R?]C(=O)[C@@H](Cc1cc(F)ccc1)C Z513660066
[?R?]C(=O)[C@@H](Cc1c(F)cccc1)C Z513661176
[?R?]C(=O)[C@H](CC=1C(=NN(C1C)C)C)C Z1259082450
[?R?]C(=O)[C@H](CC1=C(ON=C1C)C)C Z1238543558
[?R?]C(=O)[C@@H](Cc1nc2c(nc1)cccc2)C Z1341747447
[?R?]C(=O)[C@@H](C[C@@H]1OCCC1)C Z992757938
[?R?]C(=O)[C@H]([C@@H]1OCCC=2SC=CC21)C Z2083100980
[?R?]C(=O)[C@H]([C@H](N1N=C(C=C1C)C)C)C Z1274167323
[?R?]C(=O)[C@@H](CN1c2c(cccc2)C=C1)C Z431542264
[?R?]C(=O)[C@@H](CN1c2c(N=C1)cccc2)C Z420848232
[?R?]C(=O)[C@@H](CN1N=Cc2c1cccc2)C Z959320722
[?R?]C(=O)[C@H](CN1N=C(C=C1C)C)C Z274554320
[?R?]C(=O)[C@H](CN1N=C(C=C1C)C(F)(F)F)C Z1245633715
[?R?]C(=O)[C@H](CN1N=C(C(Cl)=C1C)C)C Z274554552
[?R?]C(=O)[C@@H](CN1N=CC(Cl)=C1)C Z729827302
[?R?]C(=O)[C@H](N1c2c(cccc2)CC1)C Z1501469843
[?R?]C(=O)[C@H](N1c2c(N=C1)cccc2)C(C)C Z216546646
[?R?]C(=O)[C@H](N1c2c(N=C1)cccc2)C Z1891772358
[?R?]C(=O)[C@H](N1c2c(N=C1C)cccc2)C(C)C Z216546768
[?R?]C(=O)[C@H](N1c2c(N=C1)cc(F)c(F)c2)C(C)C Z1259163775
[?R?]C(=O)[C@@H](N1c2c(OC1=O)cccc2)C Z227266204
[?R?]C(=O)[C@@H](N1C(=CC=C1C)C)C Z245326744
[?R?]C(=O)[C@@H](N1C(=NC=C1)c2ccccc2)C Z756085526
[?R?]C(=O)[C@H](N1C=NC=C1)C(C)C Z285571592
[?R?]C(=O)[C@H](N1C(=O)c2c(cccc2)C1)C(C)C Z1824566693
[?R?]C(=O)[C@@H](N1C(=O)c2c(cccc2)C1)C Z1508938789
[?R?]C(=O)[C@@H](N1C(=O)c2c(cccc2)C=C1)C Z1509024108
[?R?]C(=O)[C@@H](N1C(=O)c2c(N=C1C)cccc2)C Z327330246
[?R?]C(=O)[C@@H](N1C(=O)CCCC1)c2ccccc2 Z354005202
[?R?]C(=O)[C@H](N1N=C(C2=C1CCC2)C(F)(F)F)CC Z1263738777
[?R?]C(=O)[C@@H](N1N=C(C2=C1CCC2)C(F)(F)F)C Z1263738743
[?R?]C(=O)[C@@H](N1N=C(C=C1C2CC2)C(F)(F)F)C Z1245633663
[?R?]C(=O)[C@@H](N1N=C(C=C1)C2CC2)C Z1198165069
[?R?]C(=O)[C@@H](N1N=CC=C1)c2ccccc2 Z285571582
[?R?]C(=O)[C@H](N1N=C(C=C1C)C)C(C)C Z285571600
[?R?]C(=O)[C@H](N1N=CC(=C1)C)C(C)C Z600430860
[?R?]C(=O)[C@H](N1N=C(C=C1)C)CC Z1198164800
[?R?]C(=O)[C@H](N1N=CC=C1C)CC Z1198221162
[?R?]C(=O)[C@H](N1N=CC(=C1)C)CC Z600430844
[?R?]C(=O)[C@@H](N1N=C(C=C1C)C(F)F)C Z1245633653
[?R?]C(=O)[C@H](N1N=C(C=C1C)C(F)(F)F)CC Z1263738581
[?R?]C(=O)[C@H](N1N=C(C=C1)C(F)(F)F)CC Z449367716
[?R?]C(=O)[C@@H](N1N=C(C=C1)C(F)(F)F)C Z336287814
[?R?]C(=O)[C@@H](N1N=C(C(Cl)=C1)C2CC2)C Z1263738611
[?R?]C(=O)[C@@H](N1N=C(C(Cl)=C1C)C)C Z959363170
[?R?]C(=O)[C@@H](N1N=C(C(Cl)=C1C)C(F)F)C Z1245633654
[?R?]C(=O)[C@@H](N1N=C(C(Cl)=C1C)C(F)(F)F)C Z1245633648
[?R?]C(=O)[C@@H](N1N=C(C(Cl)=C1)C)C Z1198162438
[?R?]C(=O)[C@@H](N1N=CC(Cl)=C1C)C Z1198162441
[?R?]C(=O)[C@H](N1N=CC(Cl)=C1)CC Z729827312
[?R?]C(=O)[C@@H](N1N=CC(Cl)=C1)C Z600424720
[?R?]C(=O)[C@H](N1Sc2c(cccc2)C1=O)C(C)C Z1824567260
[?R?]C(=O)[C@@H](N1Sc2c(cccc2)C1=O)C Z1509594955
[?R?]C(=O)[C@H](Oc1cc2c(cc1)CCC2)C Z228583434
[?R?]C(=O)[C@H](OC1CCCC1)C Z316258764
[?R?]C(=O)[C@H](Oc1ccc(cc1)C(F)(F)F)C Z228583532
[?R?]C(=O)[C@H](Oc1c(cccc1)C(F)(F)F)C Z239874902
[?R?]C(=O)[C@H](OC1CCCCC1)C Z316258726
[?R?]C(=O)[C@H](OC1CCCCCC1)C Z756083816
[?R?]C(=O)[C@@H](Oc1ccc(F)cc1)C Z90662162
[?R?]C(=O)[C@@H](Oc1cc(F)ccc1)C Z228583338
[?R?]C(=O)[C@@H](Oc1cc(F)c(F)cc1)C Z228583520
[?R?]C(=O)[C@@H](Oc1c(Cl)cc(F)cc1)C Z65572154
[?R?]C(=O)[C@@H](Oc1c(F)cccc1)C Z65532537
[?R?]C(=O)[C@H](OC)C1CCCC1 Z1262556281
[?R?]C(=O)[C@H](OC)C1CCCCC1 Z1262523951
[?R?]C(=O)[C@H](OC)c1cc(F)cc(F)c1 Z1863594452
[?R?]C(=O)[C@H](OC(C)(C)C)c1ccccc1 Z362795384
[?R?]C(=O)[C@H](O[C@@H]1C[C@@H](CCC1)C)C Z362795716
[?R?]C(=O)CN1c2c(cccc2)C=C1C Z104341874
[?R?]C(=O)CN1c2c(cccc2)C(=C1)C Z415654038
[?R?]C(=O)CN1c2c(cccc2)C=C1 Z274525914
[?R?]C(=O)CN1c2c(cccc2)CCC1=O Z271097322
[?R?]C(=O)CN1c2c(c(ccc2)C)C=C1 Z385445808
[?R?]C(=O)CN1c2c(cccc2)CCCC1=O Z385459994
[?R?]C(=O)CN1c2c(cccc2)C(=O)C=C1 Z815304122
[?R?]C(=O)CN1c2c(ccc(Cl)c2)C=C1 Z385445930
[?R?]C(=O)CN1c2c(ccc(F)c2)C=C1 Z385445990
[?R?]C(=O)CN1c2c(cc(OC)cc2)C=C1 Z382706780
[?R?]C(=O)CN1c2c(N=C1C=3N=CSC3)cccc2 Z85920650
[?R?]C(=O)CN1c2c(N=C1C3=NN(C=C3)C)cccc2 Z1827244350
[?R?]C(=O)CN1c2c(N=C1C=3SC=NC3C)cccc2 Z394627226
[?R?]C(=O)CN1c2c(N=C1)ccc(c2)C Z1945984220
[?R?]C(=O)CN1c2c(N=C1)cc(cc2)C Z2242134848
[?R?]C(=O)CN1c2c(N=C1)cccc2 Z2685925286
[?R?]C(=O)CN1c2c(N=C1C)cccc2 Z57032593
[?R?]C(=O)CN1c2c(N=C1CC)cccc2 Z56995148
[?R?]C(=O)CN1c2c(N=C1C)cc(F)c(F)c2 Z1020818712
[?R?]C(=O)CN1c2c(N=C1C(F)(F)F)cccc2 Z56933006
[?R?]C(=O)CN1c2c(OC1=O)ccc(Cl)c2 Z274762944
[?R?]C(=O)CN1c2c(OCC1)ccc(Cl)c2 Z1262695919
[?R?]C(=O)CN1c2c(SCC1=O)cccc2 Z89270869
[?R?]C(=O)CN1C(c2ccccc2)=CN=C1 Z1509034167
[?R?]C(=O)CN1C(=O)c2c(cccc2)C=C1 Z1508928938
[?R?]C(=O)CN1C(=O)CCCC=2SC=CC12 Z1143441517
[?R?]C(=O)CN1N=C2C(=C1)C=CC=C2 Z1083213968
[?R?]C(=O)CN1N=C(C2=C1CCC2)C(F)(F)F Z1263738793
[?R?]C(=O)CN1N=C(C2=C1CCC2)C(F)F Z1263738765
[?R?]C(=O)CN1N=C(C2=C1CCCC2)C(F)(F)F Z1263738735
[?R?]C(=O)CN1N=Cc2c1cccc2 Z959320648
[?R?]C(=O)CN1N=C(C2=C1CCOC2)C(F)(F)F Z2935001216
[?R?]C(=O)CN1N=C(c2c1ncc(c2)C)C3CC3 Z1263738559
[?R?]C(=O)CN1N=C(c2c1nc(cc2C)C)C3CC3 Z1263738525
[?R?]C(=O)CN1N=C(c2c1ncc(c2)C)C Z1263738551
[?R?]C(=O)CN1N=C(c2c1nc(cc2C(F)F)C)C Z1263738625
[?R?]C(=O)CN1N=C(c2c1nc(cc2)C(F)F)C Z2130831327
[?R?]C(=O)CN1N=C(c2ccccc2)C=C1 Z1263738354
[?R?]C(=O)CN1N=C(c2ccccc2)C=CC1=O Z600615408
[?R?]C(=O)C(N1N=C(C=C1)C2CC2)(C)C Z3402114849
[?R?]C(=O)C(N1N=C(C=C1)C)(C)C Z1198164799
[?R?]C(=O)C(N1N=C(C(=C1)C)C(F)(F)F)(C)C Z2106611456
[?R?]C(=O)CN1N=C(C(=C1)C)C(F)(F)F Z2106611472
[?R?]C(=O)CN1N=C(C=C1C)C(F)(F)F Z275146374
[?R?]C(=O)CN1N=C(C=C1C)C(F)F Z1198162445
[?R?]C(=O)CN1N=C(C=C1C(F)F)C Z275128142
[?R?]C(=O)CN1N=C(C=C1)C(F)(F)F Z56968760
[?R?]C(=O)CN1N=C(C(c2ccccc2)=C1)C Z1508941536
[?R?]C(=O)CN1N=C(C(Cl)=C1C2CC2)C(F)(F)F Z1245633661
[?R?]C(=O)CN1N=C(C(Cl)=C1C)C(F)(F)F Z1245633641
[?R?]C(=O)CN1N=C(C(Cl)=C1C)C(F)F Z275127898
[?R?]C(=O)CN1N=C(C(Cl)=C1C)C Z274554436
[?R?]C(=O)C(N1N=CC(Cl)=C1)(C)C Z803485490
[?R?]C(=O)CN1N=C(C(Cl)=C1)C(F)(F)F Z1263738572
[?R?]C(=O)CN1N=C(N=C1)c2ccccc2 Z1509671718
[?R?]C(=O)CN1N=NC(c2ccccc2)=C1 Z1416116475
[?R?]C(=O)CN1Sc2c(cccc2)C1=O Z1269175881
[?R?]C(=O)CN1SC(=O)c2c1cccc2 Z1269231018
[?R?]C(=O)CN(c1ncc(Cl)cc1)C Z2512926473
[?R?]C(=O)CN(C=1Sc2c(N1)cccc2)C Z275027140
[?R?]C(=O)C[NH+]1[C@@H](c2c(c(ccc2)C)C)CCC1 Z1263422060
[?R?]C(=O)C[NH+]1[C@H](c2ccc(cc2)C)[C@H](CCC1)C Z1243766812
[?R?]C(=O)COc1c2ncccc2ccc1 Z1665253539
[?R?]C(=O)COC1CCCCC1 Z316258722
[?R?]C(=O)COc1ccccc1 Z57182011
[?R?]C(=O)C(Oc1ccc(Cl)cc1)(C)C Z57727844
[?R?]C(=O)C(Oc1ccc(F)cc1)(C)C Z57047005
[?R?]C(=O)COc1c(F)ccc(c1)C Z1250417296
[?R?]C(=O)COC1=CSC=C1 Z1262541445
[?R?]C(=O)[C@](OC)(c1ccccc1)C Z803492240
[?R?]C(=O)[C@](OC)(c1c(F)cccc1)C Z803492282
[?R?]C(=O)CO[C@H]1[C@@H](CCCC1)C Z316259180
[?R?]C(=O)CS(=O)(=O)c1c(Cl)cccc1 Z361995496
[?R?]C(=O)N1c2c(cccc2)C=C1C MC1315
[?R?]C(=O)N1c2c(cccc2)C=C1 MC1215
[?R?]C(=O)N1c2c(cc(OC)cc2)C=C1 MC1499
[?R?]C(=O)N1CCC2(CN(C(=O)OC(C)(C)C)C2)CC1 MC1660
[?R?]C(=O)N(C1CC1)C2CC2 MC724
[?R?]C(=O)N(C1CCCC1)CC=C MC1099
[?R?]C(=O)N(c1ccc(N2CCOCC2)cc1)C MC1639
[?R?]CS(=O)(=O)c1ccccc1 MC892
[?R?]CS(=O)(=O)N1CCCC1 MC596
[?R?]CS(=O)(=O)N1CCCCC1 MC972
[?R?]CS(=O)(=O)N(CC)CC MC654
[?R?]N1c2c(cccc2C)CC1=O Z1198159857
[?R?]N1c2c(cccc2)CCC1=O Z85917566
[?R?]N1c2c(cccc2)CCCC1=O Z362764922
[?R?]N1c2c(c(cc(c2)C)C)C=CC1=O Z1209414490
[?R?]N1c2c(cccc2)C[C@@H](N3C=NC=C3)C1 Z803130612
[?R?]N1c2c(cccc2)CN3N=NC=C3C1 Z1262595204
[?R?]N1c2c(cccc2)CN(C1=O)C Z104476152
[?R?]N1c2c(cccc2)C(=O)C=C1 MC1212
[?R?]N1c2c(cccc2)C(=O)N3[C@H]1CCC3 Z1262562997
[?R?]N1C2=C(C(=O)CC(C2)(C)C)C(=C1)C MC1501
[?R?]N1c2c(N=C1C)cc(cc2)C Z57370047
[?R?]N1c2c(N=C1)cc(F)c(F)c2 Z235363161
[?R?]N1c2c(N(c3ccccc3)CC1=O)cccc2 Z1317798682
[?R?]N1c2c(N(c3ccncc3)C1=O)cccc2 Z1509326738
[?R?]N1c2c(ncc(c2)C)CC1 Z2418414292
[?R?]N1c2c(OCC1)ccc(OC)c2 Z1198176666
[?R?]N1c2c(SCC1=O)cc(OCC)cc2 Z56763069
[?R?]N1c2c(S(=O)(=O)C1)cccc2 MC1200
[?R?]N1c2ncccc2OC(C1)(C)C Z1255421457
[?R?]N1C2=NC(=C(N2CCC1)C)C Z2527854043
[?R?]N1C=2N(N=CC2C3CC3)CCC1 Z2507870736
[?R?]N1C=2N(N=C(C2)C)[C@H](C(F)(F)F)CC1 Z235344901
[?R?]N1C=NC(c2ccccc2)=C1 Z57683817
[?R?]N1C(=NN=C1C)C(C)C MC623
[?R?]N1C(=O)c2c(cccc2)C1 MC834
[?R?]N1C(=O)c2c(cccc2)C(C1=O)(C)C MC1570
[?R?]N1C(=O)c2c(cccc2)CC1 Z56801375
[?R?]N1C(=O)c2c(F)cccc2C=C1 Z1255389425
[?R?]N1C(=O)C2=C(OC(=C2)CC)C=C1 Z2242875203
[?R?]N1C(=O)C2=C(SC=C2)CC1 Z1486036948
[?R?]N1C(=O)C=2Oc3c(cccc3)C2N=C1 Z62452555
[?R?]N1C(=O)C=2SC=CC2C=C1 Z1216812547
[?R?]N1C(=O)CC2(C1)CCCCC2 Z1255399250
[?R?]N1C(=O)CC2(CC1=O)CCCC2 MC1302
[?R?]N1C(=O)C(CC1)(CC)CC Z1198174966
[?R?]N1C(=O)C=C(C2=C1CCC2)C(F)(F)F Z1509276503
[?R?]N1C(=O)C=C(C2=C1N(N=C2)C(C)C)C Z234855772
[?R?]N1C(=O)CCc2c(cccc2)CC1 Z1255361336
[?R?]N1C(=O)CCCC=2SC=CC12 Z1033300692
[?R?]N1C(=O)CCC(CC1)(C)C Z1203733095
[?R?]N1C(=O)CC[C@H]1Cc2ccccc2 Z1270257271
[?R?]N1C(=O)CC[C@H]1C(F)(F)F Z1509338290
[?R?]N1C(=O)CC[C@@H](C1)Cc2ccccc2 Z1509334089
[?R?]N1C(=O)CC[C@@H](c2ccccc2)CC1 Z425362292
[?R?]N1C(=O)CC[C@@H](C(C)C)CC1 Z1197664821
[?R?]N1C(=O)C[C@H](C1)CC(C)C Z1198235319
[?R?]N1C(=O)C[C@@H](Cc2ccccc2)CC1 Z1509151018
[?R?]N1C(=O)[C@H](C2CCCCC2)CC1 Z1509320575
[?R?]N1C(=O)[C@H](Cc2ccccc2)CC1 Z1255435851
[?R?]N1C(=O)[C@H](C(C)C)CCC1 Z1203747730
[?R?]N1C(=O)[C@H](CCF)CCC1 Z1685768556
[?R?]N1C(=O)[C@H](SCC1)Cc2ccccc2 Z1258578706
[?R?]N1C(=O)N(c2ccccc2)CC1 Z1201621797
[?R?]N1C(=O)N(c2ccccc2)C(=O)CC1 Z431947990
[?R?]N1C(=O)N=C2OC(=CC2=C1)CCC MC1466
[?R?]N1C(=O)N=C(c2ccccc2)C=C1 Z1888397838
[?R?]N1C(=O)N(Cc2ccccc2)CCC1 Z1255447124
[?R?]N1C(=O)N([C@@H](C1)Cc2ccccc2)C Z1416180209
[?R?]N1C(=O)N(C(=O)C1)CCc2ccccc2 Z649990548
[?R?]N1C(SC)=Nc2c(cccc2)C1=O MC1470
[?R?]N1N=C2c3c(cccc3)C[C@@H]2CC1=O Z1862024743
[?R?]N1N(c2ccccc2)CCC1=O Z104472448
[?R?]N1N=CC2=C1C(F)(F)[C@@H]3[C@H]2C3 MC1121
[?R?]N1N=C(c2ccccc2)C=CC1=O Z432063060
[?R?]N1N=C(c2ccc(F)cc2)CCC1=O Z48957541
[?R?]N1N=C(c2ccc(OCC)cc2)CCC1=O Z49527507
[?R?]N1N=C(c2ncccc2)C=C1 Z815437658
[?R?]N1N=C(C(=C1)C(F)(F)F)C Z1255459992
[?R?]N1N=C(C=C1C(F)(F)F)C Z2160887338
[?R?]N1N=C(C=C1)C(F)(F)F MC560
[?R?]N1N=C(N=C1C(F)F)C(C)C Z803077360
[?R?]N1N=NC(c2ccccc2)=C1 MC1236
[?R?]N1N=NC(c2cc(c(F)cc2)C)=C1 MC1513
[?R?]N1N=NC(c2cc(F)c(F)c(F)c2)=C1 MC1579
[?R?]N1S(=O)(=O)C[C@H](c2ccccc2)C1 Z1862025182
[?R?]N(c1c2c(nnc1)cccc2)C Z1139191247
[?R?]N(c1cc2OCCOc2cc1)C(=O)C Z27668246
[?R?]N(c1cc2OCOc2cc1)C(=O)C Z27647423
[?R?]N(c1cc2OCOc2cc1)C Z4179948758
[?R?]N(c1ccccc1)C=2SC=NN2 Z56347187
[?R?]N(c1cc(ccc1)C)C(=O)c2nccnc2 Z27791161
[?R?]N(c1c(cccc1)C)C(=O)CN2N=CC=C2 Z169544810
[?R?]N(c1cc(ccc1)C)C(=O)CN2N=CN=C2 Z27790103
[?R?]N(c1ccc(cc1)C)C(=O)CN2N=CN=C2 Z28133739
[?R?]N(c1ccccc1)C(=O)c2ncc(nc2)C Z27782769
[?R?]N(c1ccccc1)C(=O)N2CCCC2 Z44585777
[?R?]N(c1ccc(Cl)cc1)C(=O)C Z28161730
[?R?]N(c1c(ccnc1)C)C(=O)C Z1129283193
[?R?]N(c1cc(F)ccc1)C(=O)c2nccnc2 Z28143241
[?R?]N(c1cc(F)ccc1)C(=O)C=2ON=C(C2)C Z90711766
[?R?]N(c1cc(OC)ccc1)C(=O)C=2OC=CC2 Z27795299
[?R?]N(c1c(F)cccc1)C(=O)c2nccnc2 Z28290383
[?R?]N(c1cnc2N(N=C(c2c1)C)C)C(=O)CC Z239533192
[?R?]N(c1cnccc1)CC2CC2 Z445153988
[?R?]N(c1cnccc1)Cc2ncccc2 Z334882462
[?R?]N(C=1C=NN(C1)C)C(C)C Z1262327476
[?R?]N(c1ncccn1)C(=O)C=2SC=CC2 Z56760606
[?R?]N(c1nccnc1)C(=O)c2ccccc2 Z223197060
[?R?]N(C1=NC(=NN1C)C)CC2=CSC=C2 Z1699556990
[?R?]N(C1=NN=C2N1CCCCC2)CC(C)C Z104520990
[?R?]N(c1nnc(cc1)C)Cc2ccccc2 Z802821732
[?R?]N(C=1ON=C(N1)C)C(C)C Z992945134
[?R?]N(C=1SC(=NN1)C)C2CCCC2 Z56871585
[?R?]N(C=1SC(=NN1)C)C(=O)c2ccccc2 Z29672864
[?R?]N(C=1SC(=NN1)C)C(=O)CC2CCCC2 Z29672929
[?R?]N(C=1SC(=NN1)C)C(=O)C(C)C Z29672805
[?R?]N(C=1SC=NN1)C(=O)c2c(F)cccc2 Z86417414
[?R?]N(C(=O)C=1c2c(N(C1)C)cccc2)C Z100643660
[?R?]N(C(=O)C1=C2N=CC=CN2N=C1)C(C)C Z295892696
[?R?]N(C(=O)C1CC1)Cc2cnc(cc2)C Z437516054
[?R?]N(C(=O)c1cc2SC=Nc2cc1)C Z32016296
[?R?]N(C(=O)C1CCC1)C=2C=NN(C2)CC Z373768900
[?R?]N(C(=O)C1CCC1)Cc2cnc(cc2)C Z437516460
[?R?]N(C(=O)C1CCC1)CC=2SC=C(N2)C Z212122838
[?R?]N(C(=O)c1ccccc1)Cc2ncccc2 Z30166421
[?R?]N(C(=O)c1ccc(F)cc1)C MC1093
[?R?]N(C(=O)c1ccncc1)C2CCCCC2 Z31484238
[?R?]N(C(=O)c1cnccc1)Cc2ncccc2 Z30166372
[?R?]N(C(=O)C=1ON=C(C1)C)C2CCCC2 Z135552256
[?R?]N(C(=O)C=1SC=CC1)C MC609
[?R?]N(C(=O)C=1SC=NC1C)C2CCCC2 Z419873662
[?R?]N(C(=O)C=1SC(=NC1)C)C(C)C Z916759702
[?R?]N(C(=O)CC=1N=C(SC1)C)C2CC2 Z32366804
[?R?]N(C(=O)C)Cc1ccccc1 Z27749489
[?R?]N(C(=O)CN1c2c(cc(OC)cc2)C=C1)C Z422500436
[?R?]N(C(=O)N1C=NC=C1)CCC MC1120
[?R?][NH+]1CC=2SC(=NC2CC1)c3ccccc3 F2145-0862
[?R?][NH+]1CCC2(OCCC3=C2SC(Cl)=C3)CC1 F2196-0140
[?R?][NH+]1CC(C=2ON=C(N2)c3cc(ccc3)C(F)(F)F)C1 F2145-0236
[?R?][NH+]1CC(C=2ON=C(N2)c3c(Cl)cccc3F)C1 F2185-0175
[?R?][NH+]1CC(C=2ON=C(N2)c3cc(OC(F)(F)F)ccc3)C1 F2145-0249
[?R?][NH+]1CC=C(c2nc(ccc2)C(F)(F)F)CC1 F1913-0654
[?R?][NH+]1CCC(c2nc(ccc2)C(F)(F)F)CC1 F2147-9868
[?R?][NH+]1CCC(C2=NOc3c2cc(F)cc3)CC1 F9995-0329
[?R?][NH+]1CCC(C=2Oc3c(N2)cccc3)CC1 F1984-0137
[?R?][NH+]1CCC(C=2ON=C(N2)c3ccc(Cl)cc3)CC1 F9994-0379
[?R?][NH+]1CCC(C=2ON=C(N2)c3c(Cl)cccc3)CC1 F6660-0728
[?R?][NH+]1CCC(C=2ON=C(N2)c3cc(OC)ccc3)CC1 F6617-4336
[?R?][NH+]1CCC(C=2Sc3c(N2)cccc3)CC1 F3284-8093
[?R?][NH+]1CCC(C=2SC(=NN2)C=3OC=CC3)CC1 F2184-0023
[?R?][NH+]1CCC(Cc2ccc(OC)cc2)CC1 F2167-4937
[?R?][NH+]1CCC(CC=2ON=C(N2)c3ccccc3)CC1 F6660-4615
[?R?][NH+]1CCC(CC=2ON=C(N2)c3ccc(cc3)C)CC1 F6617-4394
[?R?][NH+]1CCC(CC=2ON=C(N2)c3ccc(F)cc3)CC1 F6660-4621
[?R?][NH+]1CCC(CC=2ON=C(N2)c3ccc(OC)cc3)CC1 F6660-4617
[?R?][NH+]1CCC(CC=2ON=C(N2)c3cc(F)ccc3)CC1 F6660-4616
[?R?][NH+]1CCC(CC=2SC=C(N2)CC)CC1 Z1269158409
[?R?][NH+]1CCC([C@H](Oc2nc(ccc2)C)C(F)(F)F)CC1 F6608-1876
[?R?][NH+]1CCC(CN2c3c(N=C2C)cccc3)CC1 F2145-0410
[?R?][NH+]1CCC(CN2c3c(N=C2C(F)(F)F)cccc3)CC1 F2145-0411
[?R?][NH+]1CCC(CN(c2nccc(c2)C(F)(F)F)C)CC1 F2197-2360
[?R?][NH+]1CCC(CN(c2ncc(cc2)C(F)(F)F)C)CC1 F2197-2361
[?R?][NH+]1CCC(COc2c3c(ncc2)cccc3)CC1 F6608-0694
[?R?][NH+]1CCC(COc2nc3c(nc2C)cccc3)CC1 F6608-0967
[?R?][NH+]1CCC(COc2ncc(Br)cc2)CC1 F2147-1421
[?R?][NH+]1CCC(COc2nccc3c2cccc3)CC1 F6608-1027
[?R?][NH+]1CCC(COc2ncccc2C(F)(F)F)CC1 F2147-1424
[?R?][NH+]1CCC(COc2nccc(c2)C(F)(F)F)CC1 F2147-1425
[?R?][NH+]1CCC(COc2nc(ccc2)C(F)(F)F)CC1 F2147-8839
[?R?][NH+]1CCC(COCc2ccccc2)CC1 F2145-0239
[?R?][NH+]1CCC(COCc2ccc(Cl)cc2)CC1 F2199-0491
[?R?][NH+]1CCC(N2c3c(N=C2C)cccc3)CC1 Z839575888
[?R?][NH+]1CCC(N(c2cc(ncc2)C(F)(F)F)C)CC1 F2197-2297
[?R?][NH+]1CCC(N(c2ncnc(c2)C(F)(F)F)C3CC3)CC1 F1912-1538
[?R?][NH+]1CCC(Oc2c3ncccc3ccc2)CC1 F2167-1098
[?R?][NH+]1CCC(Oc2nc3c(cc2)cccc3)CC1 F2147-1480
[?R?][NH+]1CCC(Oc2nc(ccc2)C(F)(F)F)CC1 F2147-1229
[?R?][NH+]1CCC(Oc2ncc(cc2)C(F)(F)F)CC1 F2158-1289
[?R?][NH+]1CCC(Oc2nnc(c3ccccc3)cc2)CC1 F1903-9902
[?R?][NH+]1CCC(OC=2Sc3c(N2)cccc3)CC1 F2145-0314
[?R?][NH+]1CCC(OC=2Sc3c(N2)ccc(OC)c3)CC1 F2145-0973
[?R?][NH+]1CCC(OC=2Sc3c(N2)cc(OC)cc3)CC1 F2145-0971
[?R?][NH+]1CCC(OC=2Sc3c(N2)c(F)ccc3)CC1 F2145-1032
[?R?][NH+]1CCC(OC=2Sc3c(N2)c(F)cc(F)c3)CC1 F2145-0505
[?R?][NH+]1CCC(OC=2Sc3c(N2)c(OC)ccc3)CC1 F2145-0509
[?R?][NH+]1CCC(Sc2ccc(OC)cc2)CC1 F2167-0464
[?R?][NH+]1C[C@@H](c2ccc(OC)cc2)CCCC1 F2147-1006
[?R?][NH+]1C[C@@H](C=2N(N=CC2)C3CCCCC3)CCC1 F8880-9093
[?R?][NH+]1C[C@@H](C2=NOC(=N2)c3ccc(cc3)C)CCC1 F6660-4683
[?R?][NH+]1C[C@@H](C=2Oc3c(N2)cccc3)CCC1 F1984-0140
[?R?][NH+]1C[C@@H](C=2ON=C(N2)C=3SC=CC3)CCC1 F6617-4356
[?R?][NH+]1C[C@@H](Cc2ccc(OC)cc2)CCC1 F9995-2419
[?R?][NH+]1C[C@H](CC=2ON=C(N2)c3c(cccc3)C)CCC1 F1907-2522
[?R?][NH+]1C[C@H](CC=2ON=C(N2)c3c(F)cccc3)CCC1 F1907-2551
[?R?][NH+]1C[C@@H](CC=2ON=C(N2)C3=CSC=C3)CCC1 F1907-2523
[?R?][NH+]1C[C@@H](COc2nc3c(cc2C#N)cccc3)CCC1 F6608-0356
[?R?][NH+]1C[C@@H](COc2ncccc2Br)CCC1 F2147-1435
[?R?][NH+]1C[C@@H](COc2nccc(c2)C(F)(F)F)CCC1 F2197-2322
[?R?][NH+]1C[C@@H](COc2ncccc2C(F)(F)F)CCC1 F2197-2329
[?R?][NH+]1C[C@@H](COC=2Oc3c(N2)cccc3)CCC1 F6608-1351
[?R?][NH+]1C[C@@H](COCc2ccccc2)CCC1 F2145-0360
[?R?][NH+]1C[C@H](N(c2ncccc2C(F)(F)F)C)CCC1 F1900-9806
[?R?][NH+]1C[C@H](Oc2ccc(cc2)C3=NOC(=N3)C4CC4)CC1 F6609-8298
[?R?][NH+]1C[C@H](Oc2ncc(cc2Cl)C(F)(F)F)CC1 F6608-0478
[?R?][NH+]1C[C@H](OCC1)c2ccc(cc2)C(F)(F)F F2189-0637
[?R?][NH+]1C[C@H](OCC1)c2cc(Cl)cc(Cl)c2 F2189-0717
[?R?][NH+]1CC(N2c3c(N=C2C(C)C)cccc3)C1 F2197-2304
[?R?][NH+]1CC(N2c3c(N=C2C(C)(C)C)cccc3)C1 F2197-2305
[?R?][NH+]1CCN(c2nc(nc(Oc3ccc(cc3)C)c2)C)CC1 F1912-0128
[?R?][NH+]1CCN(c2nnc(c3ccc(Cl)cc3)cc2)CC1 F1967-0879
[?R?][NH+]1CCN(c2nnc(c3c(Cl)cccc3)cc2)CC1 F1967-6708
[?R?][NH+]1CCN(C=2Sc3c(N2)ccc(Cl)c3)CC1 F2146-0078
[?R?][NH+]1CCN(C=2Sc3c(N2)ccc(Cl)c3)CCC1 F1913-0936
[?R?][NH+]1CCN(C=2Sc3c(N2)ccc(SC)c3)CC1 F2146-0106
[?R?][NH+]1CCN(C=2Sc3c(N2)c(Cl)ccc3)CC1 F2146-0085
[?R?][NH+]1CCN(C=2Sc3c(N2)c(SC)ccc3)CC1 F2146-0104
[?R?][NH+]1CCN(C=2SC(=NC2C)C(C)C)CCC1 F2197-4551
[?R?][NH+]1CCS(=O)(=O)[C@H](c2c(Cl)cccc2)CC1 F2147-8893
[?R?][NH+]1[C@@H](c2ccncc2)CCCCC1 Z409355870
[?R?][NH+]1[C@H](C=2OC=CC2)C3(C1)CCCC3 Z2158471417
[?R?][NH+]1[C@@H](C=2OC=CC2)CCCCC1 Z1192018738
[?R?][NH+](Cc1cc(ccc1)C)C[C@@H]2OCCC2 F3145-4190
[?R?][NH+](Cc1cnccc1)CCC=2SC=CC2 F2189-0557
[?R?][NH+](CC1=COC=C1)CCC=2SC=CC2 F2189-0980
[?R?][NH+](Cc1ncccc1)CCc2ccccc2 F2189-0553
[?R?][NH+](CC=1OC=CC1)CC=2c3c(OC(=O)C2)cc(cc3)C F3385-0186
[?R?][NH+](CC=1OC=CC1)CC2=CSC=C2 F2158-0990
[?R?][NH+](CC=1OC=CC1)CCC=2SC=CC2 F2189-0559
[?R?][NH+](CC=1OC(=NN1)c2ccccc2)CC=3SC=CC3 F1749-0181
[?R?][NH+](CC=1SC=CC1)CC2=COC=C2 F2189-0979
[?R?]N(S(=O)(=O)c1cc(c(F)cc1)C)C MC1425
[?R?]N(S(=O)(=O)c1cc(F)ccc1)C Z45527664
[?R?]N(S(=O)(=O)c1cnccc1)C2CC2 Z334705664
[?R?]N(S(=O)(=O)Cc1ccccc1)CC(C)C MC1592
[?R?]N(S(=O)(=O)C)CC=1OC=CC1 MC1103
[?R?]Oc1c2c(nc(cc2)C)ncc1 Z1198180960
[?R?]Oc1c2ncccc2ncc1 Z1198152632
[?R?]Oc1cc2OCOc2cc1 MC762
[?R?]Oc1cc2OC(=O)C=C(c2cc1)C MC1447
[?R?]Oc1ccc(OC(F)F)cc1 Z381414802
[?R?]Oc1c(Cl)cc(OC)cc1 MC887
[?R?]Oc1cc(OC)cc(c1)C MC901
[?R?]Oc1c(nc2c(cncc2)c1)C Z1255460727
[?R?]Oc1c(OCC)cccc1 MC900
[?R?]Oc1nccc(c1)C(F)(F)F Z1741962504
[?R?]Oc1ncc(cc1Cl)C(F)(F)F MC1390
[?R?]Oc1ncnc(c1)C(F)(F)F Z1741969953
[?R?]OCC(=O)c1cc(OC)ccc1 MC1350
[?R?]OC(=O)C1(c2ccccc2)CCCC1 MC1548
[?R?]OC(=O)c1ccccc1 MC540
[?R?]OC(=O)[C@H]1[C@@H]2C[C@H](C1)CC2 MC754
[?R?]SC1=NN=C2N1C=CC=C2 MC842
[?R?]S(=O)(=O)c1ccc(F)cc1 MC907
[?R?]S(=O)(=O)C(C)(C)C MC323
[?R?]S(=O)(=O)N1[C@@H](COc2ccccc2)CCC1 MC1645
[?R?]S(=O)(=O)N(c1cc(Cl)ccc1)C MC1385
