# Supplementary material for: FastGrow: on-the-fly growing and its application to DYRK1A
Source: J Comput Aided Mol Des. 2022 Aug 22;36(9):639–51. doi: 10.1007/s10822-022-00469-y (PMC9512872; doi:10.1007/s10822-022-00469-y)
Supplement: Supplementary file 2 — (zip 344 KB) [file 10822_2022_469_MOESM2_ESM.zip › results/fragment_growing_enrichment/dock_scores.csv]

F0630-0038	-31.714207
F0647-0083	-40.172752
F0755-0165	-38.521687
F1749-0181	-41.602028
F1900-9806	-34.877628
F1907-2522	10.175816
F1907-2523	-43.655403
F1907-2551	-8.852137
F1911-5484	-38.952282
F1913-2585	-33.227345
F1913-2743	-35.03928
F1984-0140	-37.048103
F2145-0239	-11.179731
F2145-0360	-43.694088
F2146-0085	-24.198891
F2146-0104	-35.408817
F2147-1006	-20.770643
F2147-1011	-37.714977
F2147-1229	-17.476555
F2147-1421	-24.046677
F2147-1425	-37.06876
F2147-1435	-31.27669
F2147-1480	-15.732597
F2147-8839	-46.604675
F2147-8893	-15.610391
F2158-0990	-35.694603
F2158-1289	-25.861734
F2167-0464	-1.923445
F2167-4937	3.865033
F2167-6976	-38.408604
F2182-0141	-36.87923
F2185-0175	-48.650513
F2189-0553	-38.642479
F2189-0557	-39.410522
F2189-0559	-36.793179
F2189-0637	-39.697216
F2189-0717	-34.602894
F2189-0979	-36.904873
F2189-0980	-37.59906
F2196-0140	-8.851433
F2197-2297	-36.064163
F2197-2304	-9.653757
F2197-2305	-10.040154
F2197-2322	-19.348118
F2197-2329	-38.316772
F2197-4551	-35.321461
F2199-0491	-26.122232
F2774-0136	-45.198853
F3145-4190	-37.655972
F5580-2292	-27.70867
F6435-5655	-35.312057
F6438-6429	-37.094017
F6471-2725	-17.266399
F6471-2763	-20.50906
F6540-0981	-31.565723
F6540-4543	-32.399498
F6540-6546	-33.9491
F6543-5314	-41.800373
F6554-8226	-27.939484
F6561-4812	-34.665604
F6608-0275	-28.974998
F6608-0277	-36.812786
F6608-0356	-36.043789
F6608-0478	-39.047081
F6608-0483	-36.219517
F6608-0572	-40.582569
F6608-0573	-38.936401
F6608-1027	-45.745487
F6608-1029	-34.717918
F6608-1351	-44.747906
F6608-1728	-40.384914
F6608-1730	-35.139923
F6608-1735	-34.326557
F6608-1741	-38.951481
F6616-3158	-46.321854
F6616-3162	-42.621445
F6616-3170	-40.394173
F6617-4356	6.165199
F6660-4615	-5.807649
F6660-4616	-10.756132
F6660-4621	-32.78157
F6661-8365	-33.47076
F8880-9093	45.0965
F8881-7559	-34.931278
F9995-2419	-13.03511
MC1038	-35.152973
MC1042	-30.353849
MC1043	-30.557352
MC1046	-36.946533
MC1087	-31.093555
MC1093	-28.721159
MC1099	-28.075287
MC1101	38.027847
MC1103	-36.195816
MC1120	-25.7698
MC1121	-21.677185
MC1128	-34.986938
MC1129	-25.445925
MC1130	-27.383648
MC1154	-39.739212
MC1155	-25.203751
MC1157	-35.348114
MC1165	24.184591
MC1176	3.930388
MC1186	-39.212608
MC1187	-34.453217
MC1189	-39.850143
MC1190	-23.932167
MC1191	-28.194361
MC1197	-36.880581
MC1199	-25.842049
MC1200	-29.463285
MC1201	-35.19302
MC1203	-36.4072
MC1207	-38.111187
MC1212	-23.598377
MC1218	-39.192116
MC1219	-39.46537
MC1220	-39.648106
MC1236	-35.900913
MC1253	-32.478901
MC1254	-22.872845
MC1255	-32.653477
MC1277	-37.07222
MC1278	-35.135246
MC1286	-33.355011
MC1302	56.040829
MC1311	-28.365318
MC1315	-16.766134
MC1324	-37.092514
MC1329	-38.163734
MC1330	-37.884865
MC1331	-35.236153
MC1332	-31.580454
MC1345	-24.645325
MC1350	-39.891987
MC1363	-31.949863
MC1385	-26.233047
MC1390	-31.510897
MC1424	-27.642277
MC1425	-33.42992
MC1442	-35.700699
MC1447	-28.853024
MC1459	-36.463696
MC1460	-38.732262
MC1461	-37.553333
MC1466	-37.501553
MC1469	-33.779392
MC1470	-29.954519
MC1472	-25.723862
MC1479	-41.56242
MC1481	-24.702074
MC1483	-34.02943
MC1484	-21.644106
MC1499	-31.524355
MC1512	-36.509048
MC1547	-14.480693
MC1548	-35.91293
MC1551	-31.219179
MC1570	-24.234306
MC1585	-17.0264
MC1587	-31.114613
MC1592	-41.793686
MC1601	-29.40678
MC1608	-40.23447
MC1619	-39.395115
MC1620	-43.497471
MC1636	-35.960999
MC1639	-33.02261
MC1645	-38.983124
MC1651	-36.41156
MC1660	60.191139
MC323	-0.095187
MC324	-37.788788
MC540	-25.321733
MC543	-31.291399
MC546	-28.718264
MC551	4.201639
MC552	-22.331509
MC555	-25.610332
MC560	-32.188332
MC562	-22.030195
MC596	-32.655746
MC600	-33.88195
MC609	-30.889669
MC615	-1.680118
MC623	-27.992094
MC640	59.219177
MC654	-39.473042
MC716	-34.35675
MC719	-35.00893
MC720	-37.279514
MC721	-34.191799
MC723	-34.799664
MC724	-31.169186
MC752	-36.080475
MC753	-14.746148
MC754	-21.476515
MC762	-4.797726
MC784	-27.458403
MC787	-28.500513
MC794	-39.069248
MC799	-37.781216
MC814	-29.885599
MC815	-36.447918
MC817	-24.517416
MC818	-33.511692
MC819	-23.306911
MC820	-22.950291
MC822	-24.239
MC826	-20.668636
MC829	-21.514906
MC830	-24.511234
MC834	-34.894909
MC839	-32.069256
MC842	-34.728848
MC887	-6.084782
MC892	-39.075012
MC895	-30.747164
MC896	-33.564114
MC897	-31.513433
MC900	-26.051523
MC901	-25.960917
MC906	-36.960995
MC907	-24.666403
MC914	-37.984791
MC916	-25.87184
MC917	-29.574476
MC972	-32.490208
S 52984-1	-37.274406
S 53568-1	-35.627537
S 53569-1	-32.454784
S 53813-1	-35.598888
S 54008-1	-44.398426
S 54067-1	-38.877869
S 54251-1	-45.842514
S 54333-1	-43.040962
S 54339-1	-40.081268
S 54755-1	-39.370083
S 54878-1	-34.39254
S 55146-1	-44.204437
S 55219-1	-35.993038
S 55300-1	-46.322495
S 55301-1	-44.440701
S 55304-1	-47.32394
S 55305-1	-49.129826
S 55325-1	-43.652328
S 55343-1	-44.998566
S 55468-1	-47.216347
S 55475-1	-38.082344
S 55476-1	-46.872978
S 55478-1	-41.83123
S 55515-1	-48.474533
S 55932-1	-51.473129
S 56015-1	-46.009804
S 56256-1	-42.684662
S 56258-1	-48.903416
S 56259-1	-49.206192
S 56269-1	-46.252754
S 57043-1	-43.417004
S 57050-1	-43.240395
S 57060-1	-42.126995
S 57067-1	-48.672626
S 57197-1	-48.453312
S 57617-1	-49.034069
S 58233-1	-43.082123
S 58480-1	-49.312912
Z100643660	-28.874445
Z1008185362	-34.436298
Z1013687346	-37.240608
Z1013687470	-37.347717
Z1013716308	-38.365383
Z1013716422	-33.133011
Z1013735584	-33.269619
Z1020818712	-37.422131
Z1021396634	-27.653839
Z1021460426	-34.355186
Z1021461272	-38.847485
Z1021465894	-38.160774
Z1026450452	-31.54804
Z1033256932	-31.197632
Z1033283132	-36.31963
Z1033285254	-36.321011
Z1033285290	-31.420267
Z1033285326	-35.084862
Z1033298910	-44.03429
Z1033300692	-23.019491
Z1033323528	-30.804089
Z1037336814	-32.799583
Z1037344038	-13.129973
Z1037344052	-30.849607
Z1037344116	-27.822481
Z1037344120	-35.768867
Z1037531944	-29.919502
Z1037570484	-39.279285
Z1037609796	-40.546356
Z1041130822	-32.832073
Z1041130858	-37.45927
Z1041130874	-28.554434
Z1041196404	-31.809565
Z104341182	-38.390945
Z104341198	-4.48396
Z104341874	-32.607491
Z104377952	-21.905769
Z104472448	-36.744957
Z104473458	-32.94746
Z104474066	-23.308758
Z104476074	-40.849854
Z104476152	-29.143913
Z104477304	-28.779064
Z104477372	-8.771203
Z104477770	-35.542862
Z104478940	-38.774532
Z104478986	-37.630726
Z104479712	-39.82938
Z104479892	-30.522799
Z104482458	-12.137042
Z104485900	-32.25256
Z104485910	-31.914383
Z104486030	-33.817638
Z104495016	-9.119416
Z104504676	-34.722374
Z104509698	-24.39547
Z104520990	-35.464077
Z1065600200	-31.651436
Z1065600214	-41.987194
Z1065610130	-32.707676
Z1065630268	-37.722393
Z1065646826	15.766365
Z1065654114	-40.261974
Z1066277054	-37.47086
Z1078489926	-27.574348
Z1080445176	-33.074326
Z1080715154	-32.658115
Z1080715176	-17.19775
Z1083213968	-35.480469
Z108565168	-24.338617
Z1089977446	-32.209728
Z1094758788	-30.888351
Z1095218812	-27.870344
Z1095226332	-35.250652
Z1095313900	-20.573015
Z1095314046	-35.41304
Z1095314232	-34.44519
Z1095337606	-35.857571
Z1098234501	-37.820469
Z1098234608	-38.20116
Z1098324190	-26.939039
Z1098324788	13.142222
Z1098340600	-31.333363
Z1105173228	-31.221682
Z111414052	-32.002125
Z111570848	-37.392937
Z111781340	-22.385038
Z111781436	-39.147369
Z1117908201	-40.563511
Z1123696300	-45.288681
Z1123696306	-28.935593
Z1124707084	-28.507318
Z1126744915	-35.121658
Z1129283193	1.106932
Z1134175709	-41.814545
Z1136515714	-35.321751
Z113655202	-33.475933
Z1138835936	-27.907761
Z1138836370	-39.635853
Z1138838676	-36.273331
Z1139191247	-4.281414
Z1142687965	-39.927109
Z1143242515	-33.598553
Z1143356096	-37.443172
Z1143441517	-13.023874
Z1143452918	-21.373558
Z1147171478	-31.938633
Z1147230202	-36.007336
Z1148267343	-37.316711
Z1154255784	-29.727303
Z1154256320	-27.528669
Z1154555237	-29.652147
Z1154555363	-35.568321
Z1154602939	-40.32972
Z1157727202	-33.536816
Z1160904376	-32.150917
Z1162465707	-26.058102
Z1165164633	-43.255005
Z1167042736	-31.205177
Z1170243849	-34.174877
Z1171194617	-41.518387
Z1171198791	-37.812347
Z1171200890	-33.016403
Z1171979415	-20.016191
Z1172089075	-34.350235
Z1172114103	-19.354979
Z1178483382	-29.702673
Z1178487615	-31.450027
Z1178489437	-38.52758
Z1180109869	-31.234335
Z1180109871	-31.675539
Z1182366317	43.818245
Z118255124	-40.322571
Z118257762	-31.653994
Z118308194	-28.622282
Z118308196	-36.878872
Z1183445364	-30.224802
Z1184855697	-32.620525
Z1184875906	-28.191793
Z1187786372	-41.577721
Z1187847306	-44.165577
Z1188090603	-27.754438
Z1188436195	57.352821
Z1188445111	8.343117
Z1188445131	64.369606
Z1188445148	41.786156
Z1188445162	-15.835752
Z1188446254	-31.819452
Z1192182025	-21.605244
Z1192343580	-37.496456
Z1192343584	-34.990269
Z1192343588	5.632704
Z1192344099	12.711084
Z1192355695	20.717884
Z1192355697	18.82111
Z1192357300	-24.217672
Z1192378572	-31.094585
Z1197664821	46.136509
Z1197900827	-36.001595
Z1198148530	-8.42039
Z1198151316	-36.929813
Z1198152632	-22.946344
Z1198152657	-24.287003
Z1198157052	-12.707317
Z1198157386	-32.416824
Z1198159373	-25.629641
Z1198161630	-21.826118
Z1198162092	-22.954081
Z1198162290	-32.583366
Z1198162438	-31.708094
Z1198162441	-30.209286
Z1198162445	-38.683041
Z1198162467	-31.832687
Z1198162468	-28.703562
Z1198163014	-30.01318
Z1198163140	-23.894674
Z1198163323	-30.262951
Z1198163353	-32.018265
Z1198164044	-38.966393
Z1198164056	-23.814625
Z1198164645	-33.299755
Z1198164799	-34.294922
Z1198164800	-32.601303
Z1198164965	-33.213993
Z1198164966	-31.937086
Z1198165064	-36.800354
Z1198165066	-34.255558
Z1198165069	-42.747734
Z1198166208	-39.864658
Z1198168867	-29.410221
Z1198169008	-36.143398
Z1198169876	-25.468554
Z1198169925	-24.646492
Z1198171391	-35.925552
Z1198171392	-36.438942
Z1198171393	-38.075462
Z1198171395	-27.863033
Z1198171396	-35.347668
Z1198171397	-21.67363
Z1198171511	-39.838112
Z1198172892	-31.518257
Z1198173174	-35.706985
Z1198173362	-25.29455
Z1198173818	-29.210699
Z1198174198	-32.561638
Z1198174966	23.310738
Z1198175088	26.18062
Z1198176134	-33.310402
Z1198176666	-31.553917
Z1198176704	-38.963867
Z1198177237	-37.86174
Z1198177401	-31.654566
Z1198178311	-32.204769
Z1198180947	-33.126003
Z1198180952	-36.034931
Z1198180960	-26.34211
Z1198181048	-23.417048
Z1198184431	-28.558996
Z1198184815	-26.860222
Z1198187057	-34.456699
Z1198187112	-36.895554
Z1198220610	-33.771584
Z1198221140	-24.656376
Z1198221162	-33.174923
Z1198221230	-32.802204
Z1198223126	-19.858608
Z1198223612	-20.59185
Z1198224457	-10.056902
Z1198233893	-34.162697
Z1198234668	-26.265995
Z1198235088	-35.346714
Z1198235233	-33.457848
Z1198235237	2.842575
Z1198235319	-5.699845
Z1198235526	-35.609932
Z1198235800	-13.289988
Z1198236098	-29.568123
Z1198237163	-27.714821
Z1198261891	-23.024372
Z1198264430	-30.885225
Z1198264605	-37.614986
Z1198264636	-36.279118
Z1198264657	-35.920444
Z1198265898	-34.756775
Z1198266504	-30.535078
Z1198266917	-32.874138
Z1198267173	-30.720837
Z1198268365	-33.215004
Z1198268371	-11.779439
Z1198273942	-30.758532
Z1198275132	-29.888878
Z1198275321	-32.642593
Z1198276104	-25.868996
Z1198276222	-31.246101
Z1198276223	-38.220032
Z1198276236	-30.932987
Z1198278368	-34.111008
Z1198279302	-20.495277
Z1198279885	-36.886955
Z1198279941	-24.597111
Z1198306506	16.118183
Z1198306508	-30.995667
Z1198306509	-32.251869
Z1198306714	-39.82465
Z1198306966	-31.253738
Z1198310561	-26.276815
Z1198312127	-32.315247
Z1198314976	-31.383694
Z1198317724	-37.228996
Z1198318701	-21.324076
Z1198318705	-32.561665
Z1198330967	-31.242012
Z1198337375	-31.156372
Z1198337376	-23.681271
Z1198650521	-26.928009
Z1198723557	-16.912638
Z1198727061	-26.317122
Z1198727572	-34.923767
Z119989454	-36.229969
Z119990446	-36.309917
Z1201049619	-30.372149
Z1201050246	4.203325
Z1201617857	-29.206352
Z1201619732	-36.256969
Z1201619774	-24.949087
Z1201620085	-31.823822
Z1201620214	-26.78042
Z1201620523	6.833644
Z1201620716	-31.813738
Z1201620762	-17.852383
Z1201620833	-33.176006
Z1201621212	-29.475435
Z1201621515	-26.835825
Z1201621549	-15.790906
Z1201621664	-33.604515
Z1201621797	-39.88065
Z1201621887	-27.45709
Z1201622823	-30.483782
Z1201622861	-32.456501
Z1201622914	-32.298496
Z1201622916	-24.429131
Z1201623169	-26.198214
Z1201623175	-27.157543
Z1201623834	-34.249592
Z1201623880	-35.742458
Z1201624049	-2.633253
Z1201624090	-28.387701
Z1201624118	-30.4177
Z1201624530	-10.345226
Z1201626966	-31.823685
Z1201626971	-27.499863
Z1201627083	-31.586985
Z1201627357	-30.20188
Z1201627624	-38.821705
Z1201627632	-42.196079
Z1201628920	-24.000362
Z1201632149	-34.866299
Z1202210170	-29.695528
Z1203138022	-29.982027
Z1203159514	-26.366543
Z1203161828	-27.838074
Z1203747730	-26.009237
Z1205493745	-28.618746
Z1205494179	-23.864305
Z1205494632	1.133833
Z1205494903	-30.258337
Z1205495475	-28.894581
Z1205497461	-7.299081
Z1205656430	-35.505402
Z1209414490	-20.423981
Z1209423865	-43.908546
Z1209979958	-31.958027
Z1210848511	-44.46241
Z1213715251	8.169847
Z1216812547	-29.367012
Z1216823106	-35.500824
Z1216841456	-29.254129
Z1216846090	-30.356321
Z1217190806	-43.806992
Z1217192351	-43.309471
Z1217205079	-34.493832
Z1218936082	-34.133335
Z1222331919	-28.28968
Z1224488740	-35.260601
Z1227708233	-30.709024
Z1227708286	-32.818035
Z1227735441	-32.724277
Z1227757230	-30.492544
Z1229992336	-37.485203
Z1229993416	-39.245464
Z1229993451	-34.705154
Z1230012070	-37.250462
Z1230013303	-35.996567
Z1230013497	-32.741089
Z1238481041	-15.687485
Z1238481043	-19.263142
Z1238541992	-16.616482
Z1238542143	-27.886799
Z1238543558	-35.038338
Z1238571370	-32.408707
Z1238833184	-39.011909
Z1238847022	-29.55578
Z1243766812	-40.589172
Z1245633579	-41.603874
Z1245633581	-37.629658
Z1245633584	-32.750862
Z1245633641	-41.68766
Z1245633648	-37.41354
Z1245633650	-43.348251
Z1245633653	-33.272533
Z1245633654	-37.909012
Z1245633661	-39.598976
Z1245633663	-36.903381
Z1245633670	-33.625656
Z1245633705	-39.230434
Z1245633715	-37.730633
Z1245633784	-34.52327
Z1245785123	-27.363707
Z1250092013	-34.61858
Z1250092016	-24.027082
Z1250097992	-34.690987
Z1250105667	-41.318542
Z1250417296	-39.004745
Z1251352964	-30.074259
Z1251353616	-35.563427
Z1251353625	-36.647549
Z1251354898	-37.942337
Z1251355910	-22.626978
Z1251355911	-3.190164
Z1251355913	-31.640482
Z1251355916	-34.525066
Z1251360027	-30.534172
Z1251360687	-36.745823
Z1251360732	-35.511997
Z1251361188	-39.671402
Z1251362082	-38.212471
Z1251362857	-29.040501
Z1255358859	-34.207947
Z1255359695	-23.593367
Z1255361336	0.325148
Z1255362311	-34.677238
Z1255365854	-32.415779
Z1255367200	-31.779938
Z1255372895	-35.964489
Z1255375051	-31.19804
Z1255375233	-31.720573
Z1255375557	-28.5774
Z1255375955	-32.165382
Z1255379726	-35.811359
Z1255380800	-32.347687
Z1255381233	-33.787655
Z1255381806	-32.504929
Z1255382337	-34.174171
Z1255386082	-24.656355
Z1255387391	-28.044025
Z1255388971	-25.690584
Z1255389425	-22.60111
Z1255391179	-31.816929
Z1255391304	-34.16264
Z1255391769	-29.327438
Z1255391877	-36.401676
Z1255392837	-18.722952
Z1255394056	-26.860083
Z1255396166	-30.490446
Z1255398419	-27.291565
Z1255400113	-32.595993
Z1255400668	-44.344574
Z1255403792	-34.970665
Z1255417123	-2.092849
Z1255420975	-32.277405
Z1255421097	-28.419029
Z1255421457	-0.317729
Z1255421791	-39.941998
Z1255423472	-33.103203
Z1255424646	-35.122482
Z1255435851	-32.442471
Z1255435919	-34.066181
Z1255437380	74.849541
Z1255440209	-34.380714
Z1255443420	-34.676785
Z1255443427	-25.899769
Z1255443602	-24.598331
Z1255443932	-32.685085
Z1255445571	-31.215965
Z1255445753	-32.495598
Z1255447124	-31.653687
Z1255447687	18.267788
Z1255447694	-30.990335
Z1255448535	-38.0467
Z1255449291	-32.920811
Z1255452234	-36.72554
Z1255452495	-34.388607
Z1255452697	-36.914761
Z1255453472	-13.550906
Z1255458611	-24.050217
Z1255458794	-31.077736
Z1255459218	-30.952461
Z1255459992	-29.390139
Z1255460727	-10.43544
Z1255460872	-32.291729
Z1255462212	-36.181
Z1255464228	-26.615599
Z1255466243	-35.803757
Z1255466913	-28.509436
Z1255468411	-36.419823
Z1255486781	-29.62381
Z1255489710	-30.160513
Z1255495002	-28.194241
Z1255500641	-34.829311
Z1255505039	-34.289082
Z1255506122	25.870672
Z1255523425	-30.651039
Z1258538520	-29.066486
Z1258540488	-27.17643
Z1258578706	-37.073742
Z1258911865	-31.680351
Z1258941096	-12.320695
Z1258976720	-20.216482
Z1258977665	-30.634363
Z1258977853	-30.685028
Z1258981483	-36.76733
Z1259053954	-37.252018
Z1259082450	-32.923969
Z1259128059	-26.364885
Z1259144655	-38.749287
Z1259144663	-36.035484
Z1259161949	-35.449436
Z1259163775	-32.263885
Z1259180845	-42.157234
Z1259302499	-38.863735
Z1259317290	-12.188083
Z1259340998	-37.977985
Z1259399946	-26.345371
Z1259400299	-16.6915
Z1259400310	-27.968945
Z1259400448	-27.214006
Z1259400459	-29.624483
Z1259400704	-26.579365
Z1259400714	-28.54991
Z1259400766	-37.699379
Z1259400772	-34.043194
Z1259400776	-39.069416
Z1262250016	-25.300945
Z1262327476	-27.96727
Z1262327686	-37.055416
Z1262327703	-44.441944
Z1262328783	-36.900272
Z1262395890	-25.342516
Z1262470998	-32.461201
Z1262511380	-37.948772
Z1262511495	-30.366146
Z1262512569	-30.296124
Z1262512766	12.768293
Z1262513003	-35.434883
Z1262513004	98.500237
Z1262513006	-30.421207
Z1262513028	-30.619308
Z1262514370	-23.722176
Z1262515023	-34.203098
Z1262515212	-8.074051
Z1262515496	-24.829727
Z1262515562	-26.511457
Z1262517109	-23.925783
Z1262517254	-31.012627
Z1262517341	-30.153917
Z1262517660	-39.836117
Z1262517788	-28.709801
Z1262518467	-32.587017
Z1262519537	-37.431576
Z1262520886	-29.120329
Z1262520961	-34.65844
Z1262520969	-14.789392
Z1262521044	-36.383507
Z1262521199	-39.441399
Z1262521236	-28.625937
Z1262521699	-28.784714
Z1262522751	-34.008686
Z1262523517	-30.013405
Z1262523951	-31.376204
Z1262525596	-38.208382
Z1262527829	-32.001659
Z1262528913	-32.935947
Z1262529007	-30.460873
Z1262529169	-27.841295
Z1262529295	-33.097
Z1262529303	-31.567692
Z1262529309	-34.033669
Z1262529617	-28.862677
Z1262530750	-31.664289
Z1262531150	-27.349314
Z1262536690	-24.775024
Z1262541445	-37.689384
Z1262541465	-32.171513
Z1262541568	-39.084522
Z1262544184	-35.672291
Z1262548522	-29.249743
Z1262549592	-29.011898
Z1262550789	-28.912745
Z1262551422	-25.74847
Z1262554808	-17.88518
Z1262555262	-34.817486
Z1262556214	-32.250275
Z1262556218	-23.450037
Z1262556281	-32.620255
Z1262556481	-27.369226
Z1262556637	-32.47834
Z1262556666	-33.164341
Z1262556671	-26.301088
Z1262557037	-29.533073
Z1262557114	-28.306917
Z1262557291	-37.502827
Z1262559583	-20.908937
Z1262559938	2.688365
Z1262560090	-10.248392
Z1262560144	-25.937136
Z1262560964	-33.844379
Z1262561456	-33.754478
Z1262562997	-1.386183
Z1262595204	-20.789593
Z1262695919	-29.106209
Z1263422060	-29.251255
Z1263714236	-36.552383
Z1263738206	-40.873428
Z1263738354	-43.973175
Z1263738396	-30.66963
Z1263738426	-24.064878
Z1263738442	-43.908169
Z1263738475	-45.331795
Z1263738503	-44.580795
Z1263738509	-29.498833
Z1263738525	-40.824871
Z1263738530	-32.65591
Z1263738533	-37.539295
Z1263738551	-37.951031
Z1263738559	-42.052082
Z1263738567	-44.289749
Z1263738572	-35.013294
Z1263738581	-37.660027
Z1263738582	11.769773
Z1263738584	-29.164404
Z1263738611	-40.619831
Z1263738625	-43.356411
Z1263738681	-37.956699
Z1263738735	-36.605957
Z1263738743	-37.418034
Z1263738765	-39.214684
Z1263738777	-38.344685
Z1263738784	-37.412949
Z1263738793	-38.316746
Z1263796745	-23.344154
Z1267774043	-15.815046
Z1267805636	-33.15527
Z1267805770	-30.967115
Z1267862000	-39.840931
Z1268483039	-35.416794
Z1269109356	-39.172981
Z1269121214	-13.269576
Z1269125423	-33.005985
Z1269128127	-26.856388
Z1269133491	-35.062733
Z1269134364	-22.389185
Z1269149983	-25.282873
Z1269153006	-27.965565
Z1269153683	-33.283085
Z1269155228	-31.151926
Z1269157393	-28.656729
Z1269157906	-35.556652
Z1269158409	15.808554
Z1269162818	-34.091042
Z1269169010	-42.024677
Z1269175881	-35.197037
Z1269181488	-34.560539
Z1269183570	-31.760481
Z1269185764	-22.521488
Z1269193495	-27.692648
Z1269198880	-29.89242
Z1269201778	-33.389145
Z1269208792	-37.875359
Z1269217531	-28.905491
Z1269220427	-39.577225
Z1269220778	-33.594997
Z1269228603	-27.610342
Z1269231018	-35.800907
Z1269232715	-30.441124
Z1269752693	-39.266914
Z1270257271	-34.741104
Z1270376875	-32.975216
Z1272682544	-44.034451
Z1272682681	-42.382141
Z1274167323	-34.425797
Z1274415744	-34.586273
Z1278925358	-28.252121
Z1278927425	99.163208
Z1278927723	-25.076216
Z1295712058	-38.020687
Z1295857651	-37.843468
Z1310728699	-10.836018
Z1313734214	-37.937843
Z1317635417	-34.32085
Z1318264577	-24.721489
Z1318264633	11.29306
Z1318264671	-1.155291
Z1318371822	-31.535467
Z1321939829	-32.242275
Z1322794809	-37.447704
Z1331570741	-25.229441
Z1334449960	-37.184235
Z1335088339	-35.4417
Z1335088386	-38.043823
Z1340419291	-33.572865
Z1341747447	-42.572243
Z1343609137	-38.025402
Z1345144583	-25.744171
Z1352968963	-32.589951
Z135552256	-31.108862
Z1359390644	-23.116955
Z1359439847	99.451424
Z1373343139	-31.744265
Z1375690327	-36.097691
Z137625188	-32.753967
Z137628830	-44.033291
Z1395385682	-36.243477
Z1405508174	-37.96859
Z1405508266	-39.59486
Z1405508298	-36.366486
Z1410957296	27.613077
Z1415892342	9.122252
Z1416116475	-42.913307
Z1416159433	-17.807142
Z1416168731	-22.398674
Z1416172437	-23.646414
Z1416174150	-22.141901
Z1416175860	-27.437515
Z1416180209	-36.051941
Z1416183297	-32.218643
Z1416187215	-32.969337
Z1416187975	-25.336683
Z1416191424	-33.684544
Z1416192608	-36.807846
Z1431780594	-36.904995
Z1431893663	-49.675678
Z1434181535	-41.838844
Z1434223695	-23.82435
Z1436017077	-34.833828
Z1436228520	-22.546143
Z1436232748	-31.4466
Z1436488304	-43.531239
Z1443584523	-32.495884
Z1443584909	-35.275917
Z1443800275	-17.751171
Z1444180733	-35.516796
Z1445591040	-33.646774
Z144904446	-33.401146
Z1449599503	-43.347485
Z1455178066	-32.305958
Z1455360260	-35.691601
Z1459910178	-38.31126
Z1460172679	-30.999516
Z1460172943	-11.746731
Z1463349721	-23.404764
Z1463990235	-41.236591
Z1464002065	-35.144108
Z1464002308	-32.963089
Z1470144485	-31.964594
Z1470159280	-31.21319
Z1470552103	-30.65971
Z1471021487	-24.244801
Z1473284016	-24.082552
Z1474207688	-20.737169
Z147527712	-37.623081
Z147527722	-36.987183
Z1483132824	-40.610249
Z1486006983	-31.123035
Z1486016114	-28.699631
Z1486017692	-33.649559
Z1486020842	-25.646166
Z1486036948	-22.584015
Z1493055688	-28.934778
Z1493055871	-31.9107
Z1497311431	-31.530243
Z1498961492	-31.298901
Z1498961679	-20.490381
Z1501269085	-37.093491
Z1501469843	-29.168758
Z1504672876	-27.735569
Z1504680017	-31.778086
Z1504681185	-25.170042
Z1504682941	-19.358576
Z1504685031	-29.777086
Z150871934	-36.843353
Z1508919992	-15.796188
Z1508922062	-36.761627
Z1508928819	-37.513977
Z1508928886	-27.028114
Z1508928938	-34.432869
Z1508938789	-33.646027
Z1508939312	-31.883394
Z1508939726	-32.191467
Z1508940159	79.856194
Z1508940587	-23.777088
Z1508941536	-35.53685
Z1508956602	-30.875666
Z1508968930	-35.059742
Z1508990529	-36.328403
Z1508991543	-37.505352
Z1509003359	-42.663837
Z1509013454	-30.717131
Z1509018568	-36.577225
Z1509023324	-8.886374
Z1509023445	-40.023582
Z1509024108	-30.645021
Z1509034167	-38.875626
Z1509034192	-34.42226
Z1509035970	-29.380747
Z1509040790	-22.673077
Z1509040812	-26.789436
Z1509079397	-34.935318
Z1509151018	-23.943872
Z1509276503	-31.665825
Z1509320575	75.894478
Z1509326738	-33.756847
Z1509334089	-30.412203
Z1509338290	-21.240517
Z1509508243	-35.365849
Z1509525651	-36.447968
Z1509526467	5.313718
Z1509532507	-37.974056
Z1509534986	-41.018932
Z1509535407	-16.153967
Z1509548326	-36.383289
Z1509571690	-40.718937
Z1509577875	-35.825371
Z1509588196	-29.158062
Z1509594955	-36.148827
Z1509597901	-30.780046
Z1509621600	-43.887798
Z1509634110	-31.720579
Z1509643865	-35.307434
Z1509657586	-37.805103
Z1509658854	-43.899494
Z1509671718	-43.07312
Z1509687249	-32.602718
Z1509700849	-35.518623
Z1509738144	-40.886894
Z1510030218	-28.841208
Z1516316257	-36.270077
Z1523099799	-36.217819
Z1525015910	-34.867283
Z1526505894	-33.590225
Z1532768268	-38.024918
Z1536965655	-35.630474
Z1541758431	-35.351818
Z154210178	-31.137354
Z155154006	-30.922745
Z1551915543	-32.468838
Z1551924183	-31.46928
Z1551928872	-29.472086
Z1551943488	-31.934731
Z1557450931	-43.005695
Z1558581681	-34.743065
Z1558581685	-37.176468
Z1558581692	-38.568459
Z1563294395	-34.152485
Z156943128	-43.458923
Z1582286763	-34.810081
Z1592690025	-30.006533
Z1603198879	-33.134853
Z1603833966	-34.177254
Z1609497726	-42.197414
Z1614717121	-37.094341
Z1618148863	-19.726009
Z1620831549	-29.41964
Z1623926495	-38.060146
Z1627072792	-24.699381
Z1629065400	-34.99173
Z1642264956	-39.063194
Z164671918	-34.030502
Z164706008	-37.646519
Z164707396	28.557959
Z1649764913	-26.58392
Z1650037844	-30.756203
Z1665253539	-41.416134
Z166624042	-33.422722
Z166628264	-33.530319
Z166631684	-35.9118
Z166651272	-29.939215
Z166651274	-37.376247
Z1675167401	-34.079422
Z1681362741	-36.725288
Z1685768556	-32.587929
Z1686518544	-8.615829
Z168812566	-32.728081
Z168876626	-39.824421
Z168879924	-45.276768
Z169506464	-36.565407
Z169544810	-24.98646
Z1696862628	-38.691219
Z1696862656	-38.086037
Z169914030	-32.946693
Z1699556990	-25.846298
Z1704449910	-25.644886
Z1714396380	-38.748703
Z1717761467	-39.646957
Z1723815253	-34.027393
Z1723876890	-25.854931
Z1723882172	-30.233774
Z1726067192	-30.041847
Z1726128749	-31.880964
Z1733848876	-32.851208
Z1733850951	-38.268082
Z1737940749	-23.258307
Z1737945431	-29.850365
Z1741962504	-26.457018
Z1741969953	-23.643377
Z1741976905	-29.168816
Z175791402	-32.738434
Z1761437878	-34.113903
Z1763039592	-21.0583
Z178955386	-42.765739
Z1796622185	-31.935814
Z1813087558	-6.404984
Z1813099132	-38.558701
Z1813103465	-34.163734
Z1813127897	-18.756086
Z1813130067	-31.921989
Z1813132484	-23.543209
Z1813166303	-27.410826
Z1813184921	-27.759716
Z1813186513	-21.881615
Z1813188619	-32.459103
Z1813198852	-26.577545
Z1813477108	-37.294865
Z1814318640	-40.313705
Z1814319556	-39.82193
Z1815149654	-34.359238
Z1815156707	-29.544476
Z1822369902	-25.929302
Z1824482323	-36.54538
Z1824566693	-34.605038
Z1824567260	-31.242336
Z1824567594	-30.266197
Z1827244350	-45.912891
Z182952422	-33.770573
Z1837102843	-30.35265
Z1838104615	-34.181534
Z185153144	-30.349968
Z185153196	-38.772285
Z1862024743	-41.476959
Z1862025182	-27.209003
Z1862025604	-24.932121
Z1862025642	-28.714123
Z1862834525	-34.345638
Z1863450132	-24.588047
Z1863594452	-36.272247
Z1880959480	-39.488197
Z1889706187	-26.606752
Z1889706205	-34.716202
Z1889708486	-33.750893
Z1889710360	-25.547129
Z1891697101	-30.89979
Z1891772358	-32.418907
Z1891776545	-35.454323
Z1898574828	-33.340389
Z1934935800	-31.565149
Z1939335193	-28.381786
Z1945984220	-39.886238
Z1945984225	-35.402306
Z1966486321	-33.194679
Z1966571248	-35.386845
Z1973465437	-36.91375
Z1977914033	-34.776081
Z1982493973	-33.427235
Z1993532868	-28.230448
Z199472732	-34.167145
Z199535914	-33.720928
Z199537272	-38.967731
Z1998612721	-28.076906
Z1999524087	-34.224594
Z2026104781	-33.556038
Z203037854	-32.951824
Z203887722	-38.801773
Z2039659117	-38.884319
Z2044770094	-34.155838
Z2044789949	-34.072384
Z2044806623	-28.317881
Z2047963068	-35.196011
Z2048914097	-31.876194
Z2049730001	-32.760639
Z2050004825	-37.939228
Z2050012408	-26.114223
Z2050687800	-30.082661
Z2059888408	-36.536922
Z2065863663	-29.997131
Z2066895501	-44.798786
Z2083100980	-29.054626
Z2106590119	-40.745777
Z2106594221	-27.135633
Z2106594933	-40.607925
Z2106609215	-28.494762
Z2106611456	-38.24596
Z2106611472	-37.357323
Z210859234	-21.954901
Z211003642	-32.413345
Z2111525185	-12.497722
Z212046228	-37.998943
Z212122838	-37.100258
Z212171860	-36.684475
Z2128353892	-28.664656
Z2130831252	-36.603432
Z2130831327	-38.198032
Z2160887338	-29.363657
Z216546646	-32.215687
Z216546768	-28.199594
Z2168541804	-37.751446
Z2168542618	-31.542282
Z217164384	-36.30238
Z217165580	-34.781834
Z2181647245	-39.182812
Z2182000520	-36.17701
Z2182042169	-36.042538
Z220354982	-35.76667
Z220382864	-34.887878
Z220436280	-39.773109
Z220565334	-31.129881
Z220616948	-36.381062
Z220630968	-37.230438
Z220639108	-25.640228
Z2210965929	-31.589544
Z221432352	-35.037006
Z221503668	-36.233906
Z221523762	-32.477688
Z221583702	-24.939768
Z2216303069	-29.961555
Z2217033074	-34.422516
Z223197060	-27.447308
Z2235328801	-42.467094
Z2235644465	-32.880165
Z2235644486	-31.270788
Z2235790053	16.008511
Z2235790638	-30.212164
Z2235790780	-41.475735
Z2235803879	-38.497021
Z223677100	-35.941109
Z2237708359	-34.652153
Z2238620014	-36.052029
Z2238775727	-25.769135
Z2238931007	-38.510666
Z2238933378	-27.950832
Z2238934931	-36.889896
Z2242032526	-26.820856
Z2242045493	-29.839647
Z2242045543	-37.685997
Z2242045603	-33.329063
Z2242134848	-38.251984
Z224232768	-32.156654
Z224233006	-35.906322
Z2242875203	-34.328472
Z2250620212	-33.293537
Z227266204	-32.815266
Z227822930	-31.142294
Z227823204	-30.314379
Z227825244	-36.989143
Z227825838	-29.692932
Z227834792	-34.919041
Z227975776	-31.860403
Z2284432456	-18.572044
Z228581426	-37.488541
Z228581550	-36.883404
Z228582462	-36.946922
Z228583262	-41.458858
Z228583338	-34.297508
Z228583434	-36.023312
Z228583520	-34.7104
Z228583532	-38.108681
Z228584370	-32.222218
Z228584394	-35.457233
Z228585364	-40.071083
Z228588420	-40.883457
Z228588490	-39.717918
Z228588506	-38.920975
Z228588556	-33.074306
Z228588566	48.370239
Z228588618	-30.212166
Z228588628	-33.899235
Z228588658	-43.75629
Z228588764	-33.458065
Z228588796	-39.838684
Z228588822	-22.332745
Z228588852	-28.643499
Z228588950	-30.787527
Z228588958	-26.427237
Z228589000	-35.155846
Z228589280	-30.510321
Z228589352	10.763682
Z228589422	-35.032269
Z228589446	-25.761351
Z228589452	-41.888641
Z228589552	-35.586048
Z228590104	-37.636772
Z228590106	-35.478031
Z2289717573	-9.102088
Z2289798933	-37.772434
Z2298129741	-32.327091
Z2298158000	-31.829119
Z2301432484	-21.378674
Z2301499848	-38.009506
Z2301518213	-29.917864
Z2301601279	-34.934078
Z2306910175	-32.513996
Z2306910179	-31.731483
Z2306910181	-28.241997
Z2309887446	-37.143307
Z2309887928	-30.235434
Z2309893016	-34.748615
Z2309897757	-34.904636
Z2310169937	-32.041431
Z2310693585	-28.878529
Z2311219900	-42.212502
Z2311221867	-34.754532
Z2312273984	-41.237808
Z2313083297	9.758247
Z2327124586	-30.376738
Z2327570072	-36.529545
Z2327612244	-30.11212
Z2327651785	-31.274801
Z2335631476	-22.181461
Z234808484	-18.761265
Z234855772	-25.287924
Z234893623	-25.131969
Z234895245	3.285296
Z234897187	39.050091
Z234897287	-27.197893
Z234897333	-38.343006
Z234897455	-33.338058
Z234969433	-36.938446
Z234986310	-42.651649
Z2350946826	-36.387794
Z235333751	-31.336609
Z235338179	-39.46106
Z235340047	-35.812809
Z235343925	-40.938583
Z235344291	-37.974483
Z235344349	-31.805359
Z235344797	-34.022758
Z235344901	54.434666
Z235344937	-29.490856
Z235345359	-36.566261
Z235346989	-35.085342
Z235348067	-25.738684
Z235348163	-32.957142
Z235354629	-36.272728
Z235361249	-22.912327
Z235361367	-31.815464
Z235361941	-34.802872
Z235362717	-35.436974
Z235363161	-33.931877
Z235569554	-33.940777
Z2372272377	-26.170256
Z237521266	-33.841728
Z2375459585	-31.691256
Z2376826970	-30.829809
Z2379579080	14.21766
Z2379804654	-15.544244
Z2379902227	15.775784
Z2379966091	-38.822704
Z2380469178	-34.560879
Z239129536	-35.65683
Z239131168	-34.495495
Z239137162	-38.499649
Z239533192	-24.893593
Z239549256	-31.864134
Z239549284	-34.665104
Z239549286	-33.293194
Z239549294	-32.436062
Z239550132	-29.438675
Z239550884	-37.015469
Z239550908	-39.449238
Z239550932	-37.870937
Z239873772	-37.94165
Z239874886	-22.632984
Z239874902	-42.307587
Z240086362	-37.002869
Z240089714	-37.921791
Z240089720	-40.963181
Z240089732	-40.981396
Z240089818	-35.174755
Z240114856	-33.913101
Z240114862	-31.795734
Z240114874	-35.126347
Z240119356	-39.320217
Z240119382	-38.638451
Z240119394	-41.826649
Z240122480	-30.760885
Z240122600	-31.044113
Z240124182	-40.836765
Z240124188	-42.546501
Z240124190	-38.001694
Z240124208	-38.828724
Z240124222	-26.304056
Z2404983487	-35.921795
Z2408371469	-29.529243
Z240995996	-38.931221
Z240996006	-41.911381
Z241107252	-34.425137
Z241107284	-34.125862
Z241107286	-33.12598
Z2417415974	-28.642218
Z2418414101	-40.111439
Z2418414292	-33.808411
Z2418421198	-32.17049
Z2418537184	-35.283524
Z2418537301	-42.558834
Z2429434761	-27.83457
Z2432587255	-19.47884
Z2432627435	-9.860926
Z2432787947	-31.052128
Z2433121437	-19.234243
Z2453099163	-37.16861
Z245326700	-43.791981
Z245326704	-36.224365
Z245326744	-20.367472
Z2466349867	26.390259
Z246671302	-30.337099
Z2467454511	-30.683268
Z2471262225	-31.670673
Z2472774778	-34.210575
Z2472857143	-27.473932
Z2472857376	-31.055326
Z2489380833	-39.331596
Z2489675026	-17.586132
Z2491464343	-26.09367
Z2492796275	-13.297677
Z2492800076	-28.172413
Z2506842516	55.807846
Z2507038532	-23.947552
Z2507870736	-34.417904
Z2509599652	-35.738739
Z2511435449	-38.653584
Z2512926473	-40.018478
Z2515203657	-35.554771
Z2517097749	-38.141224
Z2517220200	-29.98238
Z2520731318	-32.096294
Z2521838751	-36.013042
Z2521981180	-30.74346
Z2522706089	-34.399578
Z2526241128	-30.08465
Z2527465221	-35.882675
Z2527854043	-41.523907
Z254451362	-30.739414
Z255116814	-37.959133
Z255149974	-33.029652
Z255150388	-28.708487
Z2574917640	-37.079647
Z2577936612	-31.525354
Z2582143681	-33.20533
Z2582765569	-27.586138
Z2583002383	-35.368744
Z2583036316	-34.704124
Z2602644328	-34.342934
Z2680630213	-29.263639
Z2681297959	-23.081678
Z2681824714	38.548241
Z2683198065	-34.834831
Z2685657901	-37.025597
Z2685901890	-31.526276
Z2685925242	-34.452011
Z2685925286	-36.970299
Z2692095041	-33.798824
Z2696135170	-29.59103
Z2697227988	-26.813066
Z270759424	-13.691619
Z271005800	-36.728363
Z271097322	-35.386887
Z271097324	-42.350338
Z271139068	-21.569599
Z2718935669	-21.941063
Z2719321177	-9.630619
Z2723984085	-37.939877
Z2723984433	-26.502338
Z2731857588	-34.325191
Z2732273243	-14.269116
Z2732461043	-33.129169
Z2732474168	-29.408396
Z2732532560	-32.185352
Z2732558618	-27.43837
Z2732681820	5.887277
Z2732702092	-35.457943
Z2732716462	-24.715168
Z2732728070	-35.721897
Z2732738446	-32.461044
Z2732748776	-31.394436
Z2732877181	-32.730072
Z2732962653	-26.880308
Z2733259417	-30.062983
Z2733497237	-38.588001
Z2737465051	-2.085598
Z2739389854	-27.803881
Z2740749574	-26.310545
Z274312150	-28.499569
Z274525914	-34.714779
Z274553506	-41.031048
Z274553584	-41.93433
Z274553590	-40.760532
Z274554320	-33.325325
Z274554370	-41.725452
Z274554436	-33.889069
Z274554552	-36.280891
Z274568060	-34.262882
Z274575504	-35.88406
Z274740234	-35.18964
Z274762944	-37.005032
Z274771768	-32.973667
Z274780534	-33.638927
Z2750224571	-30.569971
Z275026958	-40.113232
Z275026984	-38.617935
Z275027034	-29.103716
Z275027040	-7.598626
Z275027074	-2.307064
Z275027076	-2.879704
Z275027140	-41.556931
Z275127526	-37.642109
Z275127898	-41.23164
Z275128142	-38.648457
Z275128360	-32.877892
Z275128626	-38.159904
Z275130868	-40.287102
Z275131488	-34.886841
Z275141146	-39.441055
Z275146374	-38.629948
Z275163834	-40.41296
Z275169806	-29.871342
Z275169884	-33.603069
Z275169946	-26.143646
Z275210998	-35.047405
Z2754492642	-17.343233
Z2760930193	-13.56663
Z276377472	-32.48476
Z27647423	-32.865047
Z27668246	-16.870064
Z27693080	-34.211185
Z27749489	-33.42165
Z27782769	-37.225349
Z27790103	-35.179703
Z27791161	-25.211504
Z27795299	-32.739674
Z278018406	-34.010075
Z2785909807	-33.718311
Z2787076657	-34.038078
Z2803120982	-32.406769
Z2803733198	-29.739782
Z28133739	-32.130112
Z28143241	-32.318459
Z28161730	-31.548653
Z281776224	-32.646584
Z281776234	-33.263428
Z281776236	-34.122929
Z28290383	-34.507679
Z2831879621	-34.727913
Z283726940	-31.912909
Z285131562	-40.307175
Z285150320	-25.366739
Z285165516	-31.387487
Z285167286	31.761021
Z285179436	-32.13438
Z285184620	-33.86681
Z285193112	-38.520416
Z285194478	-27.4021
Z285224726	-25.337849
Z285224844	-35.906609
Z285224904	-35.936291
Z285225196	-36.421829
Z285225334	-41.34985
Z285225376	-36.493156
Z285571582	-35.953068
Z285571592	-29.325254
Z285571600	-22.735632
Z285572970	-11.571476
Z2857085569	-36.963837
Z285921578	-35.4198
Z285921988	-37.995686
Z287342854	-42.021152
Z2884178883	-32.97665
Z2895091210	-41.870342
Z2895181184	-34.153725
Z2896798759	-10.508099
Z2896881011	47.69416
Z2901769817	-26.519423
Z2903804323	-25.081249
Z2932596537	-36.72768
Z2935001216	-39.634174
Z2935744695	-9.3586
Z2939404743	-21.613583
Z295892696	-30.439283
Z29672805	-29.604105
Z29672864	-32.184376
Z29672929	-39.93557
Z2968142512	-17.341488
Z300085964	-32.927498
Z30166372	-36.176998
Z30166421	-39.201515
Z3021499563	23.31706
Z3023748145	-33.353004
Z3026078651	-34.725166
Z3052096317	-32.35532
Z3063743261	-30.789803
Z3073155514	-27.01432
Z31484238	-24.341932
Z315923746	-37.05265
Z316087602	-34.282505
Z316118634	-28.806967
Z316120092	-37.519596
Z316120910	9.874051
Z316122464	-31.917639
Z316174602	-29.662899
Z316174662	-32.770145
Z316174664	-33.075954
Z316174666	-33.791111
Z316258722	-33.040798
Z316258726	-37.886333
Z316258764	-35.673958
Z316259180	-33.8055
Z316899202	-35.771439
Z316899204	-40.945
Z317037934	-38.662827
Z317037972	-34.521805
Z317037974	-38.87933
Z317040218	-35.277439
Z317041798	-33.84668
Z317041802	-32.807453
Z317041810	-33.791504
Z317041818	-33.377586
Z317041824	-36.489716
Z317041834	-37.398769
Z317041840	-38.391769
Z317078586	-32.063068
Z3175219349	-37.020065
Z3181672322	-33.530727
Z318835830	-36.199905
Z3189416901	-33.879272
Z319446962	-32.899235
Z3196471633	-26.419861
Z320118386	-38.93285
Z32016296	-28.873289
Z321074690	-44.569386
Z3235142028	-23.580521
Z3235901459	-29.259796
Z32366804	-36.332256
Z3242922889	-32.64222
Z3243595253	-35.455128
Z324553606	-33.662552
Z324553610	-32.417126
Z3247777510	-39.281765
Z3271368169	32.812206
Z3271391686	-32.743217
Z3271393328	-29.082161
Z3271406801	-31.077513
Z3271414784	-39.532188
Z3271465236	-22.421896
Z3271500530	-28.45433
Z3271769497	-40.756386
Z327330246	-32.534508
Z327331540	-33.763309
Z328679152	-33.075733
Z3300167424	-36.239956
Z330796012	-31.02528
Z330799454	-30.849722
Z330909844	-42.336975
Z330915526	-35.99136
Z330916606	-37.318489
Z330920920	-23.425346
Z330922560	-33.980366
Z3327103110	-18.985065
Z3327158750	-9.42453
Z334705664	-35.396843
Z334882462	-32.441891
Z335079706	-27.488035
Z335089304	-35.454552
Z335289908	-36.780582
Z335290036	-33.086639
Z335290460	-40.221848
Z335438884	-40.202759
Z335441366	-33.166248
Z335441466	-30.746752
Z335441474	-34.243702
Z335441480	-30.981787
Z335441514	-20.434471
Z335442452	-30.761997
Z335447548	-36.389339
Z335447612	-37.885349
Z335447614	-28.288857
Z335447644	-31.6092
Z335859734	-32.586849
Z336079788	-36.049065
Z336080858	-26.043791
Z336085762	-39.676483
Z336085764	-34.590405
Z336085774	-38.44286
Z336085794	-39.987473
Z336085810	-41.938416
Z336085818	-35.87888
Z336085820	-39.353882
Z336085834	-40.561119
Z336085840	-38.389709
Z336085854	-36.930157
Z336285046	-37.835125
Z336286710	-38.361553
Z336287814	-40.193829
Z337709422	-35.821419
Z337709432	-33.80732
Z3388298542	-23.452055
Z339274856	-29.851879
Z339274892	-15.075463
Z339274916	85.944458
Z339275020	-30.226488
Z339391774	-1.901841
Z339398786	-37.802265
Z3396769475	-35.790363
Z3402114849	-38.35762
Z3409962529	13.461292
Z3445031307	-37.69627
Z3478740125	-35.529438
Z3481269414	-32.241386
Z3485122088	-28.716034
Z351372112	-39.645775
Z351372152	-33.911175
Z352782144	-32.301781
Z352782250	-36.305431
Z352782394	-34.757019
Z352782966	-35.693127
Z352783024	-25.604887
Z352783086	-35.825768
Z352783294	-35.727966
Z353716314	-34.064533
Z354005202	-36.962315
Z354005208	-37.976166
Z356293884	-28.765724
Z359291934	-12.850842
Z359317788	-29.717443
Z359317796	-27.754284
Z359317812	-25.873758
Z359353804	-34.266396
Z359510104	-32.746433
Z360053736	-32.640514
Z3616041843	19.696564
Z361883512	-25.136301
Z361883526	20.73667
Z361883550	-3.529104
Z361883574	-5.990236
Z361883604	-23.656542
Z361883610	-19.487978
Z361883644	-33.726315
Z361883656	-32.076107
Z361883658	8.3419
Z361883690	-34.174618
Z361883692	-33.451347
Z361884270	-18.9475
Z361989364	-34.895721
Z361995496	-38.289646
Z362017996	-34.400719
Z362020350	-42.503738
Z362118692	-33.427734
Z362118706	-29.787128
Z362118708	-36.062607
Z362118782	-35.007732
Z362118786	-30.005062
Z362624042	-36.966499
Z362625664	-41.837936
Z362628408	-38.872326
Z362757264	-39.105377
Z362757282	-31.501303
Z362757354	-42.75082
Z362757360	-41.371098
Z362757364	-35.95829
Z362757366	-39.384918
Z362757390	-40.509521
Z362757414	-37.449734
Z362757432	-33.931141
Z362757438	-42.698067
Z362757498	-42.169434
Z362757534	-43.135155
Z362757540	-30.922911
Z362764922	-9.468754
Z362765750	-35.264816
Z362767050	-36.974113
Z362795384	-35.841244
Z362795716	-39.475433
Z362798954	-29.572706
Z362798962	-33.548336
Z362827938	-39.534695
Z3630789736	-25.954346
Z3637082787	-31.713779
Z363989738	-16.929789
Z363995910	-36.208466
Z363996242	-35.108917
Z363996736	-36.131031
Z363997682	-32.692158
Z364002644	-30.846598
Z364003330	-24.2887
Z3664104048	-23.500984
Z367654540	-38.153728
Z367654544	-36.767166
Z3676767355	-17.95368
Z367679462	-38.787624
Z367679464	-35.886932
Z369737534	-38.478077
Z369737608	-37.374397
Z369737780	-37.638844
Z369737870	-38.68787
Z369742180	-41.581154
Z369742184	-35.659557
Z3710684361	-34.442379
Z372839354	-26.124138
Z373768900	-36.817474
Z381006190	-43.335503
Z381006230	-44.598839
Z381072284	-38.723431
Z381355534	-36.498306
Z381355552	-32.676289
Z381355610	-41.134682
Z381355626	-38.577717
Z381362886	-33.625919
Z381363332	-35.562492
Z381388952	-34.771358
Z381389672	-17.311638
Z381389692	-9.775229
Z381389736	-21.793356
Z381389776	-29.06356
Z381389788	-33.243355
Z381389790	-18.091684
Z381389804	-24.142902
Z381395864	-27.057981
Z381397824	-28.986483
Z381397826	-34.752098
Z381397856	-35.605808
Z381397896	-33.602715
Z381397906	-35.069618
Z381397910	-31.307854
Z381397916	-34.384689
Z381397924	-32.912701
Z381398032	-34.548355
Z381398048	-33.765144
Z381398154	-39.713753
Z381398656	-32.233849
Z381398700	-32.868019
Z381398772	-39.512268
Z381402826	-33.701981
Z381402830	-37.954964
Z381402832	-33.477173
Z381402852	-41.416351
Z381402878	-36.87772
Z381402890	-42.648815
Z381402924	-37.208347
Z381405292	-37.927856
Z381407422	-37.956043
Z381407426	-37.957211
Z381411784	-34.691658
Z381411786	-34.577702
Z381411792	-34.159481
Z381414802	-27.520081
Z381556978	-35.465508
Z381556986	-36.005913
Z381559328	-36.634201
Z381559352	-34.770176
Z381661796	-37.12508
Z381785832	-37.728165
Z382685316	96.92791
Z382700998	3.80571
Z382706780	-41.638378
Z382719530	-36.902142
Z382784278	-40.931129
Z382817344	-30.108416
Z382817382	-27.032646
Z382818774	-26.061319
Z3835798983	-33.459454
Z384972006	-34.137737
Z384974754	-31.512562
Z384974772	-37.991695
Z384974776	-33.312046
Z384974802	-30.408253
Z384974964	-29.303793
Z385373276	-39.040703
Z385373296	-34.527668
Z385373298	-34.487892
Z385373306	-34.728214
Z385373326	-38.854126
Z385373332	-33.345062
Z385373448	-41.294785
Z385373494	-33.052265
Z385445808	-35.080017
Z385445930	-34.034855
Z385445982	-40.240429
Z385445990	-35.466858
Z385459994	-7.070127
Z385466326	-36.17004
Z390130606	-27.394777
Z390130614	22.294134
Z394039592	-34.63987
Z394627226	-42.055267
Z3950540571	-32.230789
Z401437758	-34.990017
Z404064566	-34.927231
Z406353960	-26.084883
Z406682014	-30.613472
Z406682016	-38.134224
Z406694026	-30.68606
Z4125544445	-21.752987
Z415627488	-40.522343
Z415627492	-43.64703
Z415635744	-38.514603
Z415635812	-39.808376
Z415635826	-33.706676
Z415637822	-18.86137
Z415637832	-31.928411
Z415646066	-33.134655
Z415653582	-19.457785
Z415654038	-32.061562
Z415742418	-37.516094
Z415742500	-29.190638
Z4167932641	-32.18187
Z4179948758	-24.997484
Z419873662	-24.295107
Z420010182	-31.332275
Z420848232	-42.529251
Z420865724	-35.433674
Z422500436	-42.540264
Z424758002	-36.284538
Z424788518	-7.75712
Z425332786	-32.475151
Z425332788	-14.823723
Z425350408	-40.807144
Z425364396	-30.352491
Z425364514	-37.920727
Z425432610	-39.918209
Z425435168	-34.833126
Z425446518	-34.463219
Z425487612	-37.188057
Z425487722	-22.660002
Z425487794	-36.830944
Z425487796	-35.141804
Z426022024	-0.312543
Z431527926	-28.89517
Z431539404	-42.357803
Z431539910	-34.34317
Z431542264	-40.57436
Z431560174	-37.657036
Z431560296	-37.83033
Z431560318	-34.458691
Z431770806	-33.24155
Z431947166	-38.233616
Z431947990	-21.135607
Z431949078	-37.002243
Z431952840	-39.398945
Z431952890	-33.79702
Z431953126	-38.431129
Z431953250	-37.055046
Z431953302	-39.333248
Z431973754	-33.832584
Z431977844	-38.590866
Z431977880	-35.116795
Z431977888	-38.546398
Z431977998	-40.224987
Z431983762	-38.264896
Z431983770	-34.852036
Z431986130	-35.823254
Z432063060	-33.622871
Z432090858	-32.473698
Z432099968	-33.736816
Z432421618	-23.649897
Z437516054	-35.415344
Z437516460	-30.921474
Z440605398	-31.473495
[truncated: 491 more rows]
