# Supplementary material for: FastGrow: on-the-fly growing and its application to DYRK1A
Source: J Comput Aided Mol Des. 2022 Aug 22;36(9):639–51. doi: 10.1007/s10822-022-00469-y (PMC9512872; doi:10.1007/s10822-022-00469-y)
Supplement: Supplementary file 2 — (zip 344 KB) [file 10822_2022_469_MOESM2_ESM.zip › results/fragment_growing_enrichment/dock_times.txt]

0.375
0.074
0.330
0.040
0.031
0.074
0.042
0.974
1.001
0.045
0.048
0.096
0.526
0.498
0.024
0.025
1.053
0.024
0.533
0.316
0.059
1.011
0.041
0.027
0.071
0.027
0.028
0.618
0.046
0.541
0.234
0.067
0.076
0.094
0.028
0.078
0.027
0.073
1.314
0.369
0.248
0.103
0.888
0.558
0.073
0.095
0.044
0.023
0.793
0.156
0.058
0.061
0.607
0.192
0.040
0.060
0.026
0.044
0.033
2.131
0.607
0.558
0.104
0.072
0.489
0.842
0.998
0.081
0.076
0.622
0.888
0.557
0.129
0.039
0.196
0.051
0.028
0.052
0.720
0.603
0.133
1.228
0.138
0.096
0.094
0.039
0.052
1.017
0.130
0.057
0.756
0.192
0.066
0.402
0.181
0.418
0.030
0.867
0.157
0.042
0.098
0.058
0.066
2.292
0.195
0.782
0.215
0.061
0.919
0.070
0.095
0.082
0.228
3.002
0.110
0.584
0.548
0.148
0.896
0.096
0.533
0.103
0.069
0.124
0.289
1.034
0.573
1.003
0.105
0.509
0.154
0.141
0.622
1.268
0.273
0.293
0.094
0.611
0.396
0.995
1.318
0.632
0.307
0.065
0.070
0.640
2.270
0.155
0.480
0.149
0.503
0.074
0.909
0.078
0.155
0.067
0.270
0.514
0.081
0.130
0.220
0.146
0.027
0.153
0.075
0.429
0.085
0.064
5.247
1.171
0.160
0.483
0.471
0.027
0.025
0.742
0.542
0.076
0.505
0.191
0.369
0.608
0.143
0.107
0.634
0.121
0.225
0.299
0.738
0.030
0.163
0.478
0.020
0.922
0.608
0.227
0.189
0.139
0.057
0.369
0.892
0.433
0.541
0.129
0.197
0.474
3.968
0.172
0.290
0.103
0.884
0.080
0.963
0.156
0.105
0.782
2.936
0.086
0.116
0.051
0.876
1.446
0.582
0.343
0.104
0.179
0.102
0.536
0.041
0.042
0.128
0.029
1.049
0.582
0.680
0.257
0.417
0.066
0.078
0.078
0.170
2.253
0.486
0.145
1.335
1.235
0.132
1.165
0.745
0.077
0.151
1.169
0.607
0.091
0.357
0.737
0.081
0.260
0.178
0.336
1.137
0.687
0.077
0.122
0.092
0.061
1.061
0.164
1.491
0.403
0.193
0.103
0.037
0.041
0.102
2.052
0.169
0.087
0.084
0.113
0.095
0.451
0.670
0.893
0.647
0.076
0.999
0.705
0.162
0.065
0.109
0.109
0.135
0.096
1.370
1.591
1.561
0.137
0.089
0.750
0.098
0.154
0.274
0.088
0.025
0.024
0.076
0.103
0.071
0.323
0.118
0.097
0.030
0.045
0.089
0.074
0.157
0.024
0.054
0.020
0.056
0.069
0.135
0.372
0.124
0.507
0.129
0.435
0.055
0.479
0.283
0.420
0.804
0.196
0.240
0.804
0.073
0.738
0.135
0.495
0.105
0.116
0.522
0.096
0.128
0.584
2.038
0.134
0.111
0.304
0.594
0.133
0.334
0.212
0.111
0.332
0.133
0.067
0.104
0.057
0.063
0.086
0.579
0.489
0.587
0.095
0.173
0.279
0.124
0.088
0.172
0.942
2.966
0.590
0.140
1.460
0.145
0.395
0.395
0.128
0.062
0.135
0.047
0.175
0.057
0.393
0.608
0.090
0.544
0.181
0.146
0.132
0.164
0.078
0.395
0.500
0.039
0.554
0.726
0.300
0.085
0.190
0.053
0.536
3.432
0.181
0.397
0.200
1.310
0.088
0.144
0.493
0.274
0.050
0.498
0.073
0.039
0.026
0.084
0.236
0.219
0.175
0.229
0.091
0.027
0.851
0.620
0.350
0.531
0.106
0.078
0.086
1.024
1.231
0.656
0.285
1.599
0.483
0.087
0.101
0.041
0.035
0.434
0.516
1.102
0.099
0.124
0.156
0.898
0.257
0.294
0.236
0.259
0.132
0.112
0.100
0.085
0.191
0.025
0.052
0.325
0.606
0.262
0.289
0.138
0.469
0.294
6.095
0.153
0.081
0.277
0.220
2.061
0.231
0.150
0.146
0.206
0.080
0.328
0.056
0.890
0.110
0.477
1.205
0.096
0.536
0.139
0.137
0.715
0.106
0.212
0.091
0.125
0.430
0.922
0.428
0.185
0.314
0.107
0.662
0.142
0.683
0.118
0.094
0.053
0.869
0.084
0.098
0.091
0.060
0.823
0.100
0.049
0.157
0.159
0.119
0.600
0.645
0.381
1.845
0.913
1.178
1.428
0.166
0.100
0.276
0.061
1.099
0.076
0.401
1.894
0.106
0.376
0.149
3.235
0.179
0.502
0.188
0.203
0.586
0.122
0.122
0.090
0.192
0.114
0.028
0.028
1.475
0.082
0.151
3.419
0.205
0.250
0.215
0.319
0.077
0.045
0.113
0.044
1.302
0.867
0.681
0.105
0.074
0.274
0.155
0.583
0.283
0.516
0.177
0.061
0.102
0.122
0.521
0.201
0.329
0.038
0.147
0.029
0.512
0.955
1.400
0.268
0.161
0.044
0.045
4.745
0.238
0.982
1.671
1.458
1.058
1.868
0.073
0.497
1.668
0.327
0.092
0.095
0.266
1.475
0.252
0.185
0.076
0.448
0.142
0.065
0.064
0.265
0.105
0.055
0.058
0.064
4.644
0.268
0.182
1.003
0.154
1.214
0.154
0.110
0.117
1.396
0.103
0.176
0.215
0.413
0.115
0.061
0.411
0.017
0.059
0.024
1.008
0.228
0.092
0.764
0.661
3.316
0.189
0.496
0.087
0.170
0.293
0.101
0.134
0.639
0.948
1.087
0.169
0.140
1.318
0.083
0.116
0.054
0.052
0.022
0.047
0.577
0.101
0.139
0.108
1.043
0.129
0.439
0.073
0.617
0.226
0.912
0.236
1.467
0.119
0.674
0.529
1.227
0.701
0.281
0.043
0.027
1.049
1.105
0.080
0.099
0.135
0.094
0.519
0.082
0.989
0.236
0.141
0.315
0.953
0.344
3.526
0.109
0.886
1.447
0.137
0.102
0.248
1.518
0.160
0.671
1.184
0.057
0.616
0.146
1.380
1.124
0.433
0.287
0.053
0.267
0.416
0.990
0.222
0.276
0.124
0.472
0.051
0.260
0.939
1.679
0.115
2.052
0.540
0.107
0.109
0.153
0.123
0.084
0.115
0.414
0.831
1.043
0.379
0.215
0.398
0.248
0.167
0.075
0.025
0.386
0.503
0.994
0.111
0.062
0.957
1.585
0.584
0.991
0.483
0.084
0.101
0.018
0.113
1.141
1.159
0.098
0.485
0.511
2.153
0.187
0.071
0.231
0.149
0.062
0.109
0.090
0.128
0.030
0.107
0.117
0.127
0.226
0.419
0.030
0.122
0.774
0.491
0.083
0.414
0.128
0.054
0.074
0.719
0.163
0.203
0.895
1.753
0.057
0.122
0.543
0.235
0.798
0.302
0.683
0.249
0.088
0.141
0.243
0.024
0.215
0.057
0.290
0.876
0.091
0.809
0.246
0.044
1.083
0.359
0.594
0.303
0.065
0.124
0.070
0.052
0.052
0.036
0.042
0.020
0.614
0.150
0.091
0.056
0.051
0.089
0.953
0.546
0.133
0.178
0.105
0.040
1.826
1.038
0.117
0.276
0.068
0.138
0.128
0.086
0.097
0.373
0.679
0.135
0.343
0.106
0.700
0.091
0.091
0.696
0.145
0.389
0.428
0.045
0.104
0.156
0.053
0.043
0.630
0.410
0.357
0.123
0.042
0.089
2.195
0.168
0.168
0.161
0.138
0.052
0.232
0.329
0.083
1.660
0.127
0.047
0.735
0.147
0.109
0.299
1.167
0.117
0.760
0.056
0.252
0.091
0.120
0.294
1.789
0.126
0.090
0.069
0.048
0.101
0.982
0.087
0.532
0.313
0.094
0.049
0.111
0.022
0.885
0.134
0.626
0.103
0.403
0.358
0.076
0.025
0.011
0.029
0.072
0.178
0.109
0.293
0.030
1.749
0.839
0.221
0.089
0.168
0.040
0.052
0.425
0.118
0.671
0.965
0.257
0.360
0.078
0.637
0.138
0.073
0.062
0.026
0.206
0.205
0.078
0.692
0.177
0.328
0.547
0.893
0.268
0.213
0.204
0.142
0.025
0.512
0.400
0.217
0.568
0.102
0.076
1.095
0.086
0.539
0.183
0.060
0.064
0.081
0.167
0.197
1.025
0.347
0.071
0.179
0.319
0.285
0.712
0.076
0.515
1.065
0.641
0.562
0.144
0.060
0.060
0.065
0.013
0.057
0.173
0.489
0.606
0.222
0.199
0.972
0.291
0.074
0.070
0.916
0.295
1.795
0.100
0.507
0.157
0.063
0.040
0.083
0.047
0.057
0.047
0.042
0.220
0.032
0.037
0.051
0.174
2.012
0.112
0.092
0.098
0.092
0.081
0.034
0.357
0.358
0.509
0.083
0.086
0.074
0.510
0.346
0.276
0.789
0.081
0.266
1.944
0.913
0.118
0.083
0.231
0.375
0.279
0.445
0.298
2.048
1.612
0.119
0.077
0.148
2.137
0.247
1.233
0.247
0.694
0.733
0.126
0.143
0.079
0.290
0.055
0.109
0.332
0.237
0.052
0.047
0.577
0.226
1.841
0.092
0.550
0.142
0.656
0.139
0.080
0.138
0.022
0.038
0.761
0.134
0.185
0.076
0.993
0.746
0.107
1.505
0.127
0.086
0.053
0.129
1.691
0.136
0.449
0.209
0.173
0.037
0.027
0.328
5.009
1.165
0.101
0.067
1.173
0.073
0.078
0.300
1.561
1.404
0.453
0.092
0.293
0.053
0.013
0.191
0.067
0.135
0.076
0.386
0.706
0.516
1.909
0.204
0.379
1.860
1.280
0.473
0.294
0.084
0.050
1.341
0.117
0.288
0.315
0.387
0.151
0.433
0.150
0.200
1.089
0.255
0.455
0.616
1.110
0.061
0.180
0.121
0.029
0.029
0.034
0.555
0.173
0.099
0.120
0.029
0.073
0.127
0.053
0.050
0.122
0.364
0.199
0.244
0.116
0.071
0.351
0.074
1.091
0.097
0.567
0.132
0.056
1.115
0.095
0.587
1.675
0.072
1.029
0.071
0.066
0.783
0.106
0.984
0.742
0.110
1.119
0.204
0.331
0.770
0.229
0.554
0.130
0.419
0.072
0.053
0.077
0.024
0.507
0.315
0.460
0.202
0.077
0.033
0.303
0.080
0.032
1.011
0.088
0.082
1.221
0.437
0.172
0.094
0.025
0.063
0.058
0.350
0.047
0.263
0.024
0.874
0.122
0.055
0.121
0.087
0.084
0.074
0.311
1.506
0.065
0.401
0.291
0.445
0.035
0.354
1.209
0.130
0.409
0.140
0.032
0.200
0.043
0.062
1.658
0.078
0.337
0.336
0.027
0.410
0.553
0.212
0.268
0.386
0.081
0.637
0.063
0.122
0.201
0.076
0.044
0.050
0.042
0.096
0.223
0.071
0.097
0.112
0.031
0.159
0.042
0.093
0.050
0.941
0.183
0.214
0.514
0.043
0.028
0.065
0.056
0.014
0.069
0.032
0.042
0.046
0.076
0.026
0.026
0.071
0.040
0.140
0.130
0.063
0.950
0.106
0.066
0.072
0.071
0.434
0.630
0.533
0.547
0.085
0.045
0.104
0.515
0.102
0.318
0.088
0.049
0.150
0.069
0.055
0.088
0.157
0.049
0.065
0.672
0.117
0.111
0.067
0.054
0.038
0.603
1.553
0.156
0.092
0.082
0.174
0.029
0.120
0.045
0.388
0.384
0.099
0.286
0.345
0.059
0.026
0.066
0.069
0.222
0.038
0.021
0.142
1.708
0.327
0.303
0.663
3.364
1.054
0.416
0.410
0.374
0.078
0.143
0.960
0.177
0.120
0.101
0.101
0.030
0.035
0.018
0.050
0.097
0.012
0.474
0.239
0.050
0.907
0.882
0.108
0.077
0.802
0.384
0.105
0.124
0.026
0.228
0.068
0.827
0.086
1.048
0.138
0.116
0.362
0.033
0.076
0.530
0.053
0.231
0.088
0.070
0.559
0.141
0.406
0.213
0.057
0.023
0.052
1.235
0.460
0.398
1.966
0.270
0.108
0.229
0.030
0.033
0.086
0.140
0.094
0.027
0.025
0.141
0.055
0.028
0.858
0.170
0.052
0.378
0.091
0.027
0.089
0.054
0.435
0.023
0.067
0.026
0.130
0.112
0.053
0.083
0.052
0.056
0.028
0.136
0.053
1.017
0.692
0.135
0.055
0.091
0.328
0.089
1.393
0.139
0.061
0.117
0.060
0.565
2.930
0.428
0.109
0.063
0.097
0.275
0.102
0.884
0.119
0.117
0.135
0.123
0.572
2.251
0.429
0.977
0.070
0.027
0.150
0.048
0.499
0.068
0.059
0.060
0.058
0.012
1.358
0.439
0.099
0.234
0.887
0.106
0.064
0.022
0.031
0.040
0.027
0.077
0.548
0.142
0.338
0.321
0.178
0.054
0.035
0.054
0.049
0.746
0.109
0.071
0.045
0.044
0.064
0.541
0.733
0.049
0.632
1.170
0.403
0.212
0.086
0.127
0.023
0.167
0.028
0.462
0.182
0.241
0.333
0.085
0.121
0.108
0.057
0.024
0.055
0.069
0.072
0.030
0.029
0.617
0.077
0.992
1.597
0.575
0.415
0.125
0.101
0.142
0.873
0.077
1.156
0.449
0.088
0.133
0.074
0.025
0.025
0.024
0.754
1.553
0.133
0.056
0.067
0.390
0.011
0.081
1.102
0.146
0.146
1.233
0.176
0.059
0.043
0.056
0.025
0.022
0.604
0.268
1.238
0.159
0.578
0.062
1.078
0.125
2.029
0.450
0.092
0.023
0.122
0.042
0.050
1.093
0.277
0.544
0.063
0.074
0.076
0.603
0.268
0.222
1.909
0.401
0.169
0.125
0.518
0.210
0.233
1.198
0.088
0.072
0.098
0.049
0.065
0.040
0.027
0.028
0.173
0.602
0.542
0.463
0.115
0.093
0.175
0.028
0.515
2.260
0.121
0.462
0.229
0.617
0.088
0.182
0.115
0.130
0.020
0.016
0.189
0.070
0.035
0.060
0.043
0.098
0.048
0.052
0.022
0.080
0.891
0.102
1.902
0.538
0.729
0.163
0.062
0.109
1.606
2.021
0.643
0.085
0.983
0.166
0.116
0.049
0.046
0.475
0.066
0.026
0.025
0.048
0.050
0.250
0.309
0.163
0.059
0.022
0.046
0.057
0.087
0.026
0.065
0.026
0.083
0.027
2.996
1.158
0.057
1.055
0.335
0.217
0.036
0.051
0.065
0.064
0.473
1.019
1.355
1.269
1.211
0.793
0.179
0.063
0.126
0.272
0.833
0.284
0.332
0.146
2.196
0.158
0.519
0.075
0.059
0.044
0.119
0.082
0.077
0.396
0.022
0.027
1.959
0.113
1.385
0.512
0.066
0.105
0.093
0.017
0.062
0.075
0.403
3.638
1.620
0.464
0.435
0.086
0.122
0.024
0.045
0.027
0.061
0.048
0.870
0.123
1.013
0.165
0.149
0.376
0.027
0.195
0.087
0.033
0.615
0.534
0.076
0.072
0.166
0.012
0.532
1.656
1.538
0.658
0.242
0.056
0.542
0.107
0.063
0.656
0.144
0.653
0.073
0.076
2.671
3.868
0.089
0.507
0.073
0.078
0.027
0.255
0.495
0.526
0.095
0.114
0.023
0.138
0.044
0.243
2.122
0.121
0.106
0.082
0.113
0.061
0.687
1.965
1.215
3.517
2.409
0.306
0.094
0.178
0.021
0.176
0.665
0.282
0.103
0.092
0.139
0.608
0.542
0.049
0.123
0.075
0.072
0.079
0.246
0.134
0.107
0.624
0.089
0.735
0.503
0.445
0.129
0.079
0.026
0.067
0.959
0.121
0.116
1.967
0.090
0.056
0.175
0.144
1.020
1.007
0.112
0.124
0.086
0.067
0.445
0.218
0.124
0.052
1.288
2.283
1.894
0.184
0.147
0.182
4.798
0.285
0.387
0.028
0.778
0.217
0.342
2.481
0.082
1.738
1.164
0.281
0.118
0.109
0.087
1.323
0.333
0.276
0.227
0.146
0.088
0.060
0.029
0.055
0.028
0.028
0.070
0.024
0.227
2.877
1.533
0.912
0.323
0.119
0.345
0.321
0.071
0.023
0.685
0.698
0.084
0.055
0.136
0.052
0.065
0.020
2.209
1.453
0.140
0.222
0.066
0.061
0.022
0.016
1.384
0.079
0.483
0.113
0.076
0.453
0.697
0.199
0.148
0.517
0.689
1.948
0.825
0.431
0.350
0.106
0.049
1.754
0.370
0.212
0.579
0.106
0.317
0.154
0.088
0.079
0.868
0.092
0.491
0.124
0.102
0.032
0.211
0.624
0.110
0.295
1.803
0.084
0.094
0.050
0.542
1.895
0.367
0.079
0.131
0.649
0.084
1.218
0.747
0.882
0.778
0.613
0.109
3.108
1.774
1.865
0.133
0.162
0.192
2.376
0.990
0.169
0.109
0.184
0.136
1.124
0.048
0.055
0.116
0.743
0.223
0.088
0.062
2.072
0.454
0.184
1.085
0.117
1.207
0.507
0.741
1.226
0.310
0.191
1.501
0.399
0.215
0.176
0.318
0.136
0.735
0.144
0.423
0.569
0.273
0.531
1.430
1.647
1.189
0.129
1.386
2.065
1.063
0.110
0.098
0.196
0.029
0.175
0.788
1.404
0.631
0.153
0.065
0.071
1.179
0.056
2.175
0.094
0.641
2.088
0.958
0.105
0.308
0.342
0.283
0.225
0.051
1.174
0.115
0.055
0.026
0.106
0.053
0.024
0.377
0.617
1.523
0.077
5.464
0.228
1.048
0.073
0.044
0.221
0.889
0.074
0.245
0.164
0.566
0.114
0.467
0.024
0.083
1.252
0.467
1.177
4.279
2.039
0.236
0.168
0.204
1.701
0.132
0.203
0.400
0.062
1.423
0.130
0.646
2.211
1.487
0.057
0.151
0.370
0.238
1.924
0.599
0.137
0.125
5.338
1.858
2.028
0.061
0.053
0.498
0.054
0.300
1.976
0.130
0.046
1.820
2.032
0.275
1.606
1.855
0.094
1.395
1.604
0.086
0.615
1.841
1.362
0.480
3.914
0.179
0.106
0.062
0.421
1.495
0.173
0.113
0.081
2.102
2.231
0.102
0.093
0.119
0.076
1.805
1.833
1.314
0.132
0.134
0.052
0.311
1.472
0.993
3.110
2.442
0.404
0.452
0.179
0.045
0.049
2.014
1.470
1.385
0.439
0.114
0.336
0.474
0.083
1.045
0.398
4.500
0.113
3.980
1.449
0.080
1.125
0.170
2.224
0.141
0.240
0.265
1.484
0.118
0.300
0.057
2.005
0.092
0.074
0.161
0.976
0.382
0.887
0.719
0.163
0.061
0.089
0.719
0.226
0.082
0.400
0.055
0.144
1.719
1.682
0.640
0.058
1.318
2.164
0.381
0.109
2.016
0.173
1.847
6.821
0.257
5.519
0.606
0.084
1.966
2.276
1.054
1.882
0.811
4.274
0.300
0.283
0.092
0.182
0.208
0.009
0.048
0.367
0.060
0.183
0.015
0.238
0.291
0.273
0.030
0.116
0.478
0.504
0.398
0.115
1.877
0.211
0.071
0.338
0.172
0.210
0.027
3.805
1.843
0.954
0.165
0.339
0.105
0.114
0.012
0.030
0.538
0.299
1.861
1.071
0.125
0.274
1.880
0.340
1.300
0.622
0.171
1.004
0.164
0.110
0.103
0.032
0.029
2.068
0.215
1.699
1.062
0.125
1.257
1.580
0.125
2.654
1.120
0.416
2.114
0.139
0.162
0.993
0.109
0.058
0.083
0.083
0.068
1.105
0.968
1.048
0.216
0.255
1.065
0.088
2.013
0.112
0.253
0.121
1.069
0.516
1.032
1.140
1.790
0.291
0.076
0.132
0.849
0.260
0.554
0.072
0.947
1.197
0.165
0.092
1.113
1.265
3.785
2.956
1.413
0.838
0.402
0.064
0.688
0.522
0.248
1.981
1.098
1.345
0.098
0.242
0.171
1.237
0.549
0.543
0.095
0.087
2.225
0.439
0.206
0.727
0.396
0.314
0.165
0.098
1.886
0.109
0.041
1.179
0.101
0.083
0.079
5.717
0.352
0.703
0.449
0.222
0.090
3.655
0.476
0.506
0.977
0.387
1.843
0.934
0.114
2.945
0.295
0.135
0.021
0.036
0.173
1.818
2.126
0.476
0.562
0.067
0.088
1.199
0.092
0.191
0.189
0.694
0.141
0.116
0.494
0.209
0.170
0.088
0.056
0.430
0.518
0.137
2.007
0.208
0.101
1.233
1.274
0.135
1.298
0.190
0.085
0.302
0.416
0.011
0.110
0.160
1.294
0.153
0.059
0.212
0.334
0.020
0.052
0.079
0.553
0.059
0.053
0.242
0.186
0.046
0.074
0.251
0.192
0.427
1.084
0.276
0.174
1.350
0.870
0.158
0.183
0.252
0.115
0.061
0.751
0.225
1.089
0.113
9.265
0.117
0.840
0.525
0.080
0.125
0.545
0.342
0.229
0.269
0.145
0.098
0.047
0.124
1.298
0.239
0.054
0.181
0.099
0.031
0.102
0.011
0.013
0.014
0.013
0.017
0.070
0.537
0.054
0.065
0.072
0.920
0.205
0.101
0.062
0.037
0.547
0.087
3.104
0.112
1.447
0.105
4.129
0.085
0.508
0.104
0.045
0.197
0.204
0.037
0.012
0.169
0.011
0.426
0.043
0.049
0.089
0.024
0.012
0.157
0.055
0.044
0.065
0.026
0.016
0.504
2.957
0.078
0.045
0.110
0.080
0.012
0.403
0.049
0.029
0.061
0.324
1.936
0.052
