# Supplementary material for: FastGrow: on-the-fly growing and its application to DYRK1A
Source: J Comput Aided Mol Des. 2022 Aug 22;36(9):639–51. doi: 10.1007/s10822-022-00469-y (PMC9512872; doi:10.1007/s10822-022-00469-y)
Supplement: Supplementary file 2 — (zip 344 KB) [file 10822_2022_469_MOESM2_ESM.zip › results/fragment_growing_enrichment/jamda_scores.csv]

F0630-0038	-1.00107
F0647-0083	-2.19403
F0755-0165	8.31864
F1749-0181	-0.259116
F1900-9806	-2.04312
F1907-2522	3.67593
F1907-2523	-2.19824
F1907-2551	3.57969
F1911-5484	-1.83191
F1913-2585	3.17319
F1913-2743	4.9769
F1984-0140	-1.89313
F2145-0239	-2.35709
F2145-0360	-2.11535
F2146-0085	-1.95201
F2146-0104	-1.90949
F2147-1006	-1.27069
F2147-1011	-1.79957
F2147-1229	-0.737019
F2147-1421	-2.05322
F2147-1425	-2.18603
F2147-1435	-2.06834
F2147-1480	-1.23608
F2147-8839	-2.03677
F2147-8893	2.50935
F2158-0990	-0.151628
F2158-1289	-0.928914
F2167-0464	-0.063591
F2167-4937	0.840026
F2167-6976	-1.93405
F2182-0141	-1.84379
F2185-0175	-2.05734
F2189-0553	-1.4247
F2189-0557	-1.37013
F2189-0559	0.0608574
F2189-0637	-1.59106
F2189-0717	-1.91624
F2189-0979	0.862377
F2189-0980	0.758935
F2196-0140	-0.967697
F2197-2297	1.116
F2197-2304	-1.48697
F2197-2305	-1.21609
F2197-2322	-1.90588
F2197-2329	-2.15837
F2197-4551	-1.30709
F2199-0491	-2.34823
F2774-0136	-2.22393
F3145-4190	-0.840167
F5580-2292	-1.44095
F6435-5655	-1.80469
F6438-6429	-1.51671
F6471-2725	-0.280018
F6471-2763	-1.22425
F6540-0981	-2.06191
F6540-4543	-1.36807
F6540-6546	-1.64291
F6543-5314	-1.92663
F6554-8226	-1.39412
F6561-4812	-0.69589
F6608-0275	3.39989
F6608-0277	-2.22161
F6608-0356	-1.6767
F6608-0478	-1.97696
F6608-0483	6.77864
F6608-0572	-2.4496
F6608-0573	-2.43724
F6608-1027	-1.85194
F6608-1029	-0.709917
F6608-1351	-2.1379
F6608-1728	-1.82212
F6608-1730	-1.7263
F6608-1735	-1.84403
F6608-1741	-2.15307
F6616-3158	-1.97291
F6616-3162	-2.02
F6616-3170	-1.75883
F6617-4356	-0.332769
F6660-4615	-0.66059
F6660-4616	-1.67142
F6660-4621	-1.50408
F6661-8365	-0.535121
F8880-9093	-2.06118
F8881-7559	-2.07128
F9995-2419	-1.99079
MC1038	-1.78215
MC1042	-1.24836
MC1043	0.051617
MC1046	0.585472
MC1087	-1.07853
MC1093	-1.39885
MC1099	-1.27511
MC1101	-0.928273
MC1103	-1.68639
MC1120	-0.903724
MC1121	-1.82424
MC1128	-1.93659
MC1129	-0.593308
MC1130	-1.05794
MC1154	-1.80723
MC1155	-1.30514
MC1157	-1.49608
MC1165	-0.269024
MC1176	-1.58668
MC1186	-1.71133
MC1187	-2.0178
MC1189	-1.7591
MC1190	-0.895875
MC1191	0.508437
MC1197	-1.88555
MC1199	-0.29424
MC1200	-1.63384
MC1201	0.455815
MC1203	-1.67956
MC1207	-1.88598
MC1212	-0.688702
MC1218	-1.98859
MC1219	-2.00715
MC1220	-2.02921
MC1236	-1.74276
MC1253	-1.8555
MC1254	-1.10731
MC1255	-0.981976
MC1277	-1.66368
MC1278	-1.62026
MC1286	-1.95293
MC1302	1.07074
MC1311	-1.47376
MC1315	-1.3697
MC1324	-1.66731
MC1329	-1.52291
MC1330	-1.64381
MC1331	-1.52905
MC1332	10.0969
MC1345	2.86691
MC1350	-1.86933
MC1363	0.521153
MC1385	-1.39047
MC1390	-1.40125
MC1424	0.652538
MC1425	-0.807428
MC1442	-2.08813
MC1447	-0.968294
MC1459	-1.53716
MC1460	-1.86911
MC1461	-1.72267
MC1466	-0.944407
MC1469	-1.47542
MC1470	1.04372
MC1472	1.73081
MC1479	-2.11108
MC1481	-0.980024
MC1483	-0.813516
MC1484	-0.698095
MC1499	-1.41051
MC1512	-2.02252
MC1547	-1.63261
MC1548	0.799641
MC1551	-2.14261
MC1570	5.28668
MC1585	0.867325
MC1587	-1.58141
MC1592	8.06665
MC1601	0.385503
MC1608	-2.25749
MC1619	-1.76221
MC1620	-2.23432
MC1636	-1.53649
MC1639	-0.19358
MC1645	-0.649352
MC1651	10.8109
MC1660	2.35801
MC323	-0.205866
MC324	-1.50559
MC540	-1.64908
MC543	-1.1606
MC546	-1.22472
MC551	-1.26323
MC552	-1.17639
MC555	-1.32991
MC560	-1.82333
MC562	-1.22952
MC596	-1.61425
MC600	-1.63618
MC609	-1.45528
MC615	-1.51242
MC623	-1.07405
MC640	1.69541
MC654	-1.72063
MC716	-2.26238
MC719	-2.113
MC720	-2.28086
MC721	-1.86393
MC723	-1.78649
MC724	2.09925
MC752	-2.03102
MC753	-0.973114
MC754	1.43529
MC762	0.271579
MC784	-1.58176
MC787	-1.48216
MC794	-1.60847
MC799	-1.77515
MC814	-1.76963
MC815	-2.28926
MC817	-1.53398
MC818	-2.06751
MC819	-0.934122
MC820	-0.903221
MC822	-0.968763
MC826	-0.914271
MC829	-0.88703
MC830	-0.899267
MC834	-1.86148
MC839	0.0915056
MC842	-1.76337
MC887	-0.826131
MC892	-1.6691
MC895	-0.903896
MC896	-1.32979
MC897	-1.36113
MC900	0.143598
MC901	0.312109
MC906	-1.74641
MC907	-1.48857
MC914	-1.41475
MC916	-1.02257
MC917	-1.7225
MC972	-1.12246
S 52984-1	-2.20998
S 53568-1	-2.29849
S 53569-1	-2.21128
S 53813-1	-2.2955
S 54008-1	-2.39515
S 54067-1	-2.3098
S 54251-1	-2.2504
S 54333-1	-2.30577
S 54339-1	-2.34746
S 54755-1	-2.45406
S 54878-1	-2.20479
S 55146-1	-2.31991
S 55219-1	-2.23106
S 55300-1	-2.23862
S 55301-1	-2.30764
S 55304-1	-2.25656
S 55305-1	-2.43067
S 55325-1	-2.30477
S 55343-1	-2.24619
S 55468-1	-2.35384
S 55475-1	-1.32297
S 55476-1	-2.4382
S 55478-1	-1.84744
S 55515-1	-2.44968
S 55932-1	-2.47437
S 56015-1	-2.36137
S 56256-1	-2.35554
S 56258-1	-2.49493
S 56259-1	-2.52507
S 56269-1	-2.29175
S 57043-1	-2.30427
S 57050-1	-2.33591
S 57060-1	-2.33697
S 57067-1	-2.36141
S 57197-1	-2.49454
S 57617-1	-2.4395
S 58233-1	-2.0183
S 58480-1	-2.50371
Z100643660	0.0323607
Z1008185362	-1.51495
Z1013687346	-1.87091
Z1013687470	-1.81332
Z1013716308	-1.63569
Z1013716422	-1.44432
Z1013735584	-1.25349
Z1020818712	-1.87793
Z1021396634	-1.74287
Z1021460426	-1.33591
Z1021461272	-1.5357
Z1021465894	-1.73039
Z1026450452	0.736459
Z1033256932	-1.47302
Z1033283132	-1.48437
Z1033285254	0.126983
Z1033285290	-1.41568
Z1033285326	-0.107781
Z1033298910	-2.01859
Z1033300692	0.989576
Z1033323528	-1.35129
Z1037336814	-1.13441
Z1037344038	-1.04878
Z1037344052	8.69776
Z1037344116	2.95048
Z1037344120	-0.223807
Z1037531944	-1.21485
Z1037570484	-1.74366
Z1037609796	-1.7689
Z1041130822	-1.38174
Z1041130858	-1.03035
Z1041130874	-1.35113
Z1041196404	-1.59536
Z104341182	-1.65545
Z104341198	0.0162416
Z104341874	-1.30384
Z104377952	-1.73356
Z104472448	-1.59481
Z104473458	-1.77106
Z104474066	-0.904841
Z104476074	-1.77501
Z104476152	1.65861
Z104477304	-1.40114
Z104477372	-1.45656
Z104477770	-1.62952
Z104478940	-1.45343
Z104478986	-1.9943
Z104479712	-1.78648
Z104479892	-1.70495
Z104482458	1.91711
Z104485900	-1.21986
Z104485910	0.699768
Z104486030	-1.86165
Z104495016	-0.326693
Z104504676	0.381113
Z104509698	-0.675505
Z104520990	3.59365
Z1065600200	-1.66416
Z1065600214	-1.68822
Z1065610130	-1.69812
Z1065630268	-1.98696
Z1065646826	-0.567735
Z1065654114	-1.60729
Z1066277054	12.0947
Z1078489926	-1.2279
Z1080445176	-1.53848
Z1080715154	-1.35234
Z1080715176	-1.71638
Z1083213968	-1.33029
Z108565168	-1.58896
Z1089977446	-1.13408
Z1094758788	-1.88968
Z1095218812	-1.69862
Z1095226332	0.543381
Z1095313900	-1.31146
Z1095314046	0.306025
Z1095314232	-0.428671
Z1095337606	-0.555204
Z1098234501	-1.54511
Z1098234608	-1.63449
Z1098324190	-1.55494
Z1098324788	-1.70263
Z1098340600	-1.40403
Z1105173228	-1.63166
Z111414052	1.31508
Z111570848	-1.78101
Z111781340	-1.23773
Z111781436	-1.11918
Z1117908201	-1.33881
Z1123696300	-2.31128
Z1123696306	-0.134114
Z1124707084	-1.5893
Z1126744915	0.573649
Z1129283193	0.0761698
Z1134175709	-1.63945
Z1136515714	-1.1824
Z113655202	-1.17871
Z1138835936	-1.14214
Z1138836370	-2.21059
Z1138838676	-1.48593
Z1139191247	0.464822
Z1142687965	-0.899115
Z1143242515	-1.71293
Z1143356096	0.422074
Z1143441517	-1.76161
Z1143452918	-1.62555
Z1147171478	-0.87076
Z1147230202	-0.749328
Z1148267343	-1.44335
Z1154255784	-1.31407
Z1154256320	-1.2247
Z1154555237	-1.8691
Z1154555363	-1.74136
Z1154602939	-1.73125
Z1157727202	-1.69506
Z1160904376	-1.60981
Z1162465707	-0.906624
Z1165164633	-1.77766
Z1167042736	-1.90444
Z1170243849	-1.63801
Z1171194617	-2.28486
Z1171198791	0.437503
Z1171200890	-1.16744
Z1171979415	-1.15144
Z1172089075	-1.62542
Z1172114103	-1.44269
Z1178483382	3.70543
Z1178487615	-0.703093
Z1178489437	-1.40149
Z1180109869	-1.55118
Z1180109871	-0.511568
Z1182366317	1.01687
Z118255124	-1.37391
Z118257762	-1.68487
Z118308194	-1.93851
Z118308196	-1.7734
Z1183445364	-1.14697
Z1184855697	-1.53404
Z1184875906	-0.869106
Z1187786372	-1.93296
Z1187847306	-2.3018
Z1188090603	-0.995789
Z1188436195	-0.589952
Z1188445111	0.88346
Z1188445131	-1.32163
Z1188445148	-0.696147
Z1188445162	-1.90876
Z1188446254	3.68395
Z1192182025	0.833615
Z1192343580	3.7845
Z1192343584	-1.9207
Z1192343588	0.0412758
Z1192344099	-1.88627
Z1192355695	-1.21065
Z1192355697	-0.701074
Z1192357300	-0.584304
Z1192378572	-1.75079
Z1197664821	-0.676339
Z1197900827	-1.77141
Z1198148530	0.414033
Z1198151316	-1.95901
Z1198152632	0.402786
Z1198152657	-1.56229
Z1198157052	-1.54137
Z1198157386	-1.75483
Z1198159373	-1.94919
Z1198161630	-1.27052
Z1198162092	1.13001
Z1198162290	-1.67931
Z1198162438	-1.82441
Z1198162441	-0.135882
Z1198162445	-1.62501
Z1198162467	-1.67513
Z1198162468	-1.56348
Z1198163014	11.4627
Z1198163140	-0.603949
Z1198163323	-1.89237
Z1198163353	-1.72959
Z1198164044	-2.15973
Z1198164056	-1.51003
Z1198164645	-1.99953
Z1198164799	-1.12563
Z1198164800	-1.68248
Z1198164965	-1.61812
Z1198164966	-1.60796
Z1198165064	-1.53551
Z1198165066	-1.62647
Z1198165069	-1.82417
Z1198166208	-1.73721
Z1198168867	-1.37919
Z1198169008	-1.65266
Z1198169876	-0.394506
Z1198169925	-1.86022
Z1198171391	-1.78904
Z1198171392	-1.85262
Z1198171393	-1.78321
Z1198171395	-0.869869
Z1198171396	1.24076
Z1198171397	0.983788
Z1198171511	-1.78929
Z1198172892	-1.09701
Z1198173174	-1.59451
Z1198173362	-1.27679
Z1198173818	-1.05416
Z1198174198	-1.12615
Z1198174966	0.297133
Z1198175088	-1.51241
Z1198176134	-1.4393
Z1198176666	-1.01745
Z1198176704	-1.9776
Z1198177237	-1.87538
Z1198177401	-1.36752
Z1198178311	-2.12749
Z1198180947	-1.63801
Z1198180952	-1.81099
Z1198180960	0.409108
Z1198181048	-1.17278
Z1198184431	-0.281925
Z1198184815	-1.68219
Z1198187057	-1.65816
Z1198187112	-1.85845
Z1198220610	-1.68253
Z1198221140	-0.75428
Z1198221162	-1.39542
Z1198221230	-1.62171
Z1198223126	-0.842069
Z1198223612	0.208899
Z1198224457	-1.53154
Z1198233893	-1.76098
Z1198234668	-1.17068
Z1198235088	26.9089
Z1198235233	-1.69301
Z1198235237	-1.83195
Z1198235319	-1.3902
Z1198235526	-1.78457
Z1198235800	-0.659817
Z1198236098	-1.50174
Z1198237163	-1.94781
Z1198261891	-1.41888
Z1198264430	-1.67434
Z1198264605	-2.11804
Z1198264636	-2.01082
Z1198264657	-2.0071
Z1198265898	-1.98616
Z1198266504	-1.37997
Z1198266917	-1.40184
Z1198267173	-1.24722
Z1198268365	-0.784009
Z1198268371	-0.860494
Z1198273942	-1.95434
Z1198275132	-1.89789
Z1198275321	-1.1536
Z1198276104	-1.80296
Z1198276222	-1.19281
Z1198276223	-1.83659
Z1198276236	-1.47204
Z1198278368	-1.55587
Z1198279302	-1.11989
Z1198279885	-1.95273
Z1198279941	-1.55698
Z1198306506	0.15066
Z1198306508	-1.2181
Z1198306509	-1.07833
Z1198306714	-2.05411
Z1198306966	-1.34019
Z1198310561	-0.913024
Z1198312127	-1.39916
Z1198314976	0.194492
Z1198317724	-1.70153
Z1198318701	-1.56752
Z1198318705	-1.44666
Z1198330967	-1.73891
Z1198337375	-0.116438
Z1198337376	-0.185423
Z1198650521	-0.659402
Z1198723557	-0.0821239
Z1198727061	-1.44242
Z1198727572	-1.66323
Z119989454	-2.1744
Z119990446	-1.52581
Z1201049619	2.21358
Z1201050246	5.04253
Z1201617857	-0.996233
Z1201619732	-1.7345
Z1201619774	-0.730302
Z1201620085	-1.14629
Z1201620214	0.57558
Z1201620523	-1.1792
Z1201620716	-1.47565
Z1201620762	-1.42031
Z1201620833	-1.46712
Z1201621212	-1.9722
Z1201621515	-1.17533
Z1201621549	-1.53144
Z1201621664	-1.89549
Z1201621797	-1.71431
Z1201621887	-0.848092
Z1201622823	-1.571
Z1201622861	-1.02137
Z1201622914	-1.93544
Z1201622916	-1.36711
Z1201623169	-1.55322
Z1201623175	-1.13958
Z1201623834	-1.73685
Z1201623880	-2.02849
Z1201624049	1.0215
Z1201624090	-1.51929
Z1201624118	-1.42688
Z1201624530	-0.161439
Z1201626966	-1.52797
Z1201626971	-0.927316
Z1201627083	-1.53109
Z1201627357	-0.838681
Z1201627624	-1.8835
Z1201627632	-1.33808
Z1201628920	-1.18569
Z1201632149	0.432665
Z1202210170	-1.47816
Z1203138022	-1.0776
Z1203159514	-1.41572
Z1203161828	-1.48194
Z1203747730	-1.00958
Z1205493745	-1.93865
Z1205494179	-1.64377
Z1205494632	-0.78774
Z1205494903	-1.33307
Z1205495475	-1.47771
Z1205497461	-1.64927
Z1205656430	-1.8078
Z1209414490	-0.220525
Z1209423865	-1.83318
Z1209979958	-1.59783
Z1210848511	-2.36218
Z1213715251	4.2524
Z1216812547	-0.895391
Z1216823106	-1.35061
Z1216841456	-1.53991
Z1216846090	-0.13376
Z1217190806	-1.8681
Z1217192351	-2.02995
Z1217205079	-1.80548
Z1218936082	-1.96618
Z1222331919	-1.87223
Z1224488740	-1.69384
Z1227708233	-1.41464
Z1227708286	-1.17099
Z1227735441	-1.40723
Z1227757230	-1.47537
Z1229992336	-1.5476
Z1229993416	-1.48597
Z1229993451	-1.51946
Z1230012070	-1.91822
Z1230013303	-1.43527
Z1230013497	-1.98786
Z1238481041	2.8399
Z1238481043	3.96105
Z1238541992	-1.7246
Z1238542143	-0.641223
Z1238543558	-1.74349
Z1238571370	-1.56191
Z1238833184	-1.82764
Z1238847022	0.524482
Z1243766812	0.240487
Z1245633579	-1.73679
Z1245633581	-1.27596
Z1245633584	-1.78483
Z1245633641	-1.94625
Z1245633648	-0.189121
Z1245633650	-1.84809
Z1245633653	-1.57755
Z1245633654	-1.55371
Z1245633661	-1.94195
Z1245633663	-0.298221
Z1245633670	-1.53259
Z1245633705	-1.8694
Z1245633715	-1.15803
Z1245633784	-1.39269
Z1245785123	2.38039
Z1250092013	-1.67795
Z1250092016	-0.00954813
Z1250097992	-1.64765
Z1250105667	-1.91736
Z1250417296	-2.02786
Z1251352964	1.01766
Z1251353616	-1.18429
Z1251353625	-1.66842
Z1251354898	-1.567
Z1251355910	-1.03635
Z1251355911	0.631231
Z1251355913	-1.7277
Z1251355916	-1.6124
Z1251360027	-1.16618
Z1251360687	-1.75709
Z1251360732	-1.76127
Z1251361188	-1.76867
Z1251362082	-1.83329
Z1251362857	-1.27526
Z1255358859	-1.47706
Z1255359695	-2.05072
Z1255361336	-1.16473
Z1255362311	-1.60388
Z1255365854	-1.5513
Z1255367200	-1.71037
Z1255372895	-1.71704
Z1255375051	-1.40398
Z1255375233	2.80662
Z1255375557	-1.54723
Z1255375955	-2.21746
Z1255379726	-1.94405
Z1255380800	-1.52587
Z1255381233	-1.59119
Z1255381806	-1.66592
Z1255382337	-1.65066
Z1255386082	-1.23069
Z1255387391	-1.1022
Z1255388971	-1.49574
Z1255389425	-1.00526
Z1255391179	-1.15706
Z1255391304	-1.29608
Z1255391769	-1.58405
Z1255391877	-0.30052
Z1255392837	-1.1019
Z1255394056	-0.818496
Z1255396166	-1.0261
Z1255398419	-1.54905
Z1255400113	-1.48136
Z1255400668	-2.00253
Z1255403792	-1.14507
Z1255417123	-1.53872
Z1255420975	-1.67684
Z1255421097	-1.22875
Z1255421457	-0.214226
Z1255421791	-1.3562
Z1255423472	-1.60166
Z1255424646	-1.9275
Z1255435851	-2.19828
Z1255435919	-1.61663
Z1255437380	-1.54943
Z1255440209	-1.68075
Z1255443420	-1.65018
Z1255443427	-1.40067
Z1255443602	-1.46044
Z1255443932	-1.42894
Z1255445571	-1.54093
Z1255445753	-1.90651
Z1255447124	-1.76638
Z1255447687	-1.17735
Z1255447694	-0.833456
Z1255448535	-1.48901
Z1255449291	-1.3689
Z1255452234	-1.65348
Z1255452495	-1.85576
Z1255452697	0.566556
Z1255453472	-0.789688
Z1255458611	-1.6845
Z1255458794	-1.46405
Z1255459218	-1.39101
Z1255459992	-1.62759
Z1255460727	-0.880711
Z1255460872	-1.59403
Z1255462212	-1.79577
Z1255464228	5.21115
Z1255466243	-1.49364
Z1255466913	-1.40121
Z1255468411	-1.66017
Z1255486781	-0.280362
Z1255489710	-1.83538
Z1255495002	-1.6379
Z1255500641	-1.81451
Z1255505039	-1.64174
Z1255506122	-1.40637
Z1255523425	-0.921583
Z1258538520	-1.79771
Z1258540488	-1.10793
Z1258578706	-1.08885
Z1258911865	-1.05094
Z1258941096	3.00707
Z1258976720	-1.37724
Z1258977665	-0.916895
Z1258977853	-1.4902
Z1258981483	-2.00425
Z1259053954	-1.81416
Z1259082450	-1.6636
Z1259128059	-0.368144
Z1259144655	-1.81205
Z1259144663	-1.64285
Z1259161949	-1.47375
Z1259163775	1.14658
Z1259180845	-1.96487
Z1259302499	-1.94761
Z1259317290	-0.608091
Z1259340998	-2.12132
Z1259399946	5.54333
Z1259400299	0.824784
Z1259400310	2.37905
Z1259400448	0.233658
Z1259400459	0.206372
Z1259400704	12.779
Z1259400714	20.713
Z1259400766	-1.38888
Z1259400772	1.90671
Z1259400776	-1.50234
Z1262250016	1.06205
Z1262327476	-0.0758975
Z1262327686	-1.79176
Z1262327703	-2.01314
Z1262328783	-1.58088
Z1262395890	-1.64842
Z1262470998	-1.73948
Z1262511380	-1.78322
Z1262511495	-1.16633
Z1262512569	-1.22046
Z1262512766	-0.670913
Z1262513003	-1.73053
Z1262513004	-1.0379
Z1262513006	-1.1776
Z1262513028	-1.07605
Z1262514370	-0.520706
Z1262515023	-1.32597
Z1262515212	-0.32853
Z1262515496	-1.81226
Z1262515562	-1.25877
Z1262517109	-0.666231
Z1262517254	-0.940643
Z1262517341	0.333043
Z1262517660	-2.04095
Z1262517788	-1.40389
Z1262518467	-1.45054
Z1262519537	-1.8218
Z1262520886	-1.16214
Z1262520961	-1.71942
Z1262520969	-0.119851
Z1262521044	-1.55699
Z1262521199	-1.7569
Z1262521236	-1.42118
Z1262521699	-1.8065
Z1262522751	-1.34935
Z1262523517	-1.78117
Z1262523951	-1.7496
Z1262525596	-2.19449
Z1262527829	-1.26628
Z1262528913	-1.35892
Z1262529007	-1.58804
Z1262529169	-1.85648
Z1262529295	-1.59649
Z1262529303	-0.401913
Z1262529309	-1.70066
Z1262529617	-1.76693
Z1262530750	-2.0459
Z1262531150	-1.38012
Z1262536690	-1.53685
Z1262541445	-1.81467
Z1262541465	-1.35383
Z1262541568	-1.66719
Z1262544184	-1.856
Z1262548522	-1.46421
Z1262549592	-2.04006
Z1262550789	-1.85558
Z1262551422	-1.92124
Z1262554808	-0.628847
Z1262555262	-1.85427
Z1262556214	-1.49145
Z1262556218	-1.57659
Z1262556281	-1.74855
Z1262556481	-1.80887
Z1262556637	-1.66815
Z1262556666	-1.03165
Z1262556671	-1.13027
Z1262557037	-1.61485
Z1262557114	-1.82958
Z1262557291	-0.227253
Z1262559583	-1.29736
Z1262559938	0.570521
Z1262560090	-0.918112
Z1262560144	0.559676
Z1262560964	-1.69228
Z1262561456	-1.05283
Z1262562997	9.15942
Z1262595204	4.65737
Z1262695919	-1.31734
Z1263422060	0.110671
Z1263714236	-1.61959
Z1263738206	-1.72464
Z1263738354	-2.21529
Z1263738396	-0.853006
Z1263738426	-1.8977
Z1263738442	-2.03612
Z1263738475	-1.79296
Z1263738503	-1.47149
Z1263738509	4.02677
Z1263738525	-0.63456
Z1263738530	-1.16519
Z1263738533	-1.86666
Z1263738551	-1.87318
Z1263738559	-0.603279
Z1263738567	-1.71233
Z1263738572	-0.683457
Z1263738581	-0.520447
Z1263738582	-0.521662
Z1263738584	-0.599908
Z1263738611	-1.7165
Z1263738625	-2.1642
Z1263738681	-1.38436
Z1263738735	0.518244
Z1263738743	1.29996
Z1263738765	-1.92152
Z1263738777	0.24233
Z1263738784	-1.75354
Z1263738793	0.691465
Z1263796745	-1.22415
Z1267774043	0.394726
Z1267805636	-1.64531
Z1267805770	-1.49614
Z1267862000	-1.79383
Z1268483039	-1.96618
Z1269109356	-1.7566
Z1269121214	-0.754346
Z1269125423	-1.99862
Z1269128127	-0.00792452
Z1269133491	-1.10509
Z1269134364	-0.75555
Z1269149983	0.415169
Z1269153006	-1.30987
Z1269153683	-1.45667
Z1269155228	-0.977297
Z1269157393	-0.760724
Z1269157906	-1.31021
Z1269158409	-0.500192
Z1269162818	-1.34388
Z1269169010	-1.89444
Z1269175881	-1.8739
Z1269181488	-1.7405
Z1269183570	-0.555909
Z1269185764	-1.85772
Z1269193495	-1.33031
Z1269198880	-1.55076
Z1269201778	-1.39333
Z1269208792	-1.7067
Z1269217531	-1.7719
Z1269220427	11.1023
Z1269220778	-1.29924
Z1269228603	-0.651378
Z1269231018	-1.59056
Z1269232715	0.424476
Z1269752693	-1.59356
Z1270257271	-1.55916
Z1270376875	2.77831
Z1272682544	-1.99961
Z1272682681	-1.79095
Z1274167323	-1.29882
Z1274415744	-1.55564
Z1278925358	-1.16226
Z1278927425	0.134814
Z1278927723	-0.778048
Z1295712058	1.2773
Z1295857651	-1.89121
Z1310728699	-1.03534
Z1313734214	-1.62197
Z1317635417	-0.897224
Z1318264577	-1.49845
Z1318264633	2.33223
Z1318264671	0.914969
Z1318371822	-1.73133
Z1321939829	-1.18875
Z1322794809	-1.79457
Z1331570741	3.52943
Z1334449960	-1.6569
Z1335088339	-1.04405
Z1335088386	-1.48384
Z1340419291	-1.70175
Z1341747447	-0.925948
Z1343609137	-2.00079
Z1345144583	-1.97628
Z1352968963	-1.20797
Z135552256	2.59904
Z1359390644	-1.70473
Z1359439847	0.377555
Z1373343139	-1.44989
Z1375690327	-1.6235
Z137625188	-1.4883
Z137628830	-1.95611
Z1395385682	-1.57725
Z1405508174	-1.74163
Z1405508266	-2.05127
Z1405508298	-1.61357
Z1410957296	3.80687
Z1415892342	-1.54664
Z1416116475	-2.29213
Z1416159433	-0.881134
Z1416168731	-1.02133
Z1416172437	-1.60781
Z1416174150	-2.03919
Z1416175860	-1.1387
Z1416180209	1.45823
Z1416183297	-1.36013
Z1416187215	0.419184
Z1416187975	-0.658641
Z1416191424	-1.63179
Z1416192608	-1.91879
Z1431780594	-1.60209
Z1431893663	-2.26656
Z1434181535	-1.56572
Z1434223695	-1.96659
Z1436017077	-1.01631
Z1436228520	-1.30451
Z1436232748	-1.39069
Z1436488304	-1.9406
Z1443584523	-1.52584
Z1443584909	-1.4711
Z1443800275	-0.700547
Z1444180733	-1.613
Z1445591040	-0.557234
Z144904446	-1.89998
Z1449599503	-2.10062
Z1455178066	2.2521
Z1455360260	7.43503
Z1459910178	-1.89696
Z1460172679	-1.70041
Z1460172943	-1.50966
Z1463349721	-0.637382
Z1463990235	-1.80796
Z1464002065	14.4965
Z1464002308	10.2788
Z1470144485	-0.932765
Z1470159280	-0.770861
Z1470552103	-0.246298
Z1471021487	-0.656589
Z1473284016	2.86734
Z1474207688	-1.36825
Z147527712	-1.61937
Z147527722	-1.77141
Z1483132824	-1.76522
Z1486006983	-1.67339
Z1486016114	-0.738813
Z1486017692	-1.68136
Z1486020842	0.893011
Z1486036948	-1.05165
Z1493055688	0.554479
Z1493055871	-0.677584
Z1497311431	-0.78308
Z1498961492	-1.82734
Z1498961679	-1.4691
Z1501269085	-2.22472
Z1501469843	-1.42011
Z1504672876	-0.703997
Z1504680017	-1.54106
Z1504681185	-1.13268
Z1504682941	0.424388
Z1504685031	-0.565664
Z150871934	-1.82699
Z1508919992	1.49677
Z1508922062	-1.65313
Z1508928819	-1.91908
Z1508928886	-1.55359
Z1508928938	-2.00793
Z1508938789	-1.79119
Z1508939312	-1.48891
Z1508939726	-1.26818
Z1508940159	6.17698
Z1508940587	-0.447626
Z1508941536	-1.84162
Z1508956602	-1.71412
Z1508968930	-1.68335
Z1508990529	-1.79742
Z1508991543	-2.27269
Z1509003359	-1.77996
Z1509013454	-0.666648
Z1509018568	-1.48729
Z1509023324	-0.936011
Z1509023445	-1.79148
Z1509024108	-0.645505
Z1509034167	-2.31286
Z1509034192	-1.88172
Z1509035970	-0.980878
Z1509040790	-1.51791
Z1509040812	-1.63
Z1509079397	-1.80259
Z1509151018	-0.378747
Z1509276503	0.947141
Z1509320575	-0.85254
Z1509326738	1.26066
Z1509334089	-1.03082
Z1509338290	0.590427
Z1509508243	0.937541
Z1509525651	-1.61126
Z1509526467	14.0427
Z1509532507	-1.62504
Z1509534986	-1.83188
Z1509535407	2.96182
Z1509548326	-1.40911
Z1509571690	-1.64708
Z1509577875	-1.58265
Z1509588196	-1.02706
Z1509594955	-1.51039
Z1509597901	-1.48935
Z1509621600	-1.98203
Z1509634110	0.248619
Z1509643865	-1.49308
Z1509657586	-1.40088
Z1509658854	-1.81078
Z1509671718	-2.26238
Z1509687249	-0.333797
Z1509700849	-1.75481
Z1509738144	-1.4942
Z1510030218	-1.87856
Z1516316257	-0.310997
Z1523099799	-1.76851
Z1525015910	0.245167
Z1526505894	-1.32727
Z1532768268	-1.77177
Z1536965655	-1.608
Z1541758431	-1.71846
Z154210178	-1.56695
Z155154006	-1.38903
Z1551915543	-1.53373
Z1551924183	-1.61462
Z1551928872	-1.28055
Z1551943488	-1.45935
Z1557450931	-1.84666
Z1558581681	-1.73385
Z1558581685	-1.67488
Z1558581692	-1.67964
Z1563294395	-1.54129
Z156943128	-2.30164
Z1582286763	-1.78415
Z1592690025	-1.3361
Z1603198879	3.92163
Z1603833966	-1.30259
Z1609497726	-1.70231
Z1614717121	0.460558
Z1618148863	-0.0119497
Z1620831549	1.15861
Z1623926495	-1.67569
Z1627072792	3.71383
Z1629065400	-1.51196
Z1642264956	-2.08972
Z164671918	-1.28457
Z164706008	-1.57157
Z164707396	3.05725
Z1649764913	-1.71795
Z1650037844	-2.05281
Z1665253539	-2.16988
Z166624042	-1.25113
Z166628264	0.833459
Z166631684	-1.58603
Z166651272	-1.36353
Z166651274	0.931038
Z1675167401	-1.35629
Z1681362741	-1.96745
Z1685768556	-1.52167
Z1686518544	-0.160509
Z168812566	-1.78684
Z168876626	-1.68783
Z168879924	-2.25424
Z169506464	-1.40784
Z169544810	6.27648
Z1696862628	-1.824
Z1696862656	-1.73509
Z169914030	-1.61281
Z1699556990	1.88592
Z1704449910	-1.23961
Z1714396380	-0.586839
Z1717761467	-1.56732
Z1723815253	-1.0931
Z1723876890	-1.6618
Z1723882172	-1.8602
Z1726067192	-1.69239
Z1726128749	-1.53984
Z1733848876	-1.54718
Z1733850951	-1.71098
Z1737940749	-0.415764
Z1737945431	-1.92421
Z1741962504	-0.798749
Z1741969953	-0.82451
Z1741976905	4.09052
Z175791402	-1.34819
Z1761437878	10.5563
Z1763039592	0.259959
Z178955386	-1.95224
Z1796622185	0.411283
Z1813087558	0.144197
Z1813099132	-1.89373
Z1813103465	-1.75412
Z1813127897	-1.50455
Z1813130067	0.134293
Z1813132484	1.44532
Z1813166303	0.166577
Z1813184921	-0.382921
Z1813186513	-0.428109
Z1813188619	-1.68541
Z1813198852	-0.0275016
Z1813477108	-1.82757
Z1814318640	-1.90234
Z1814319556	-1.75629
Z1815149654	-1.78834
Z1815156707	-1.40458
Z1822369902	-2.07304
Z1824482323	-1.63305
Z1824566693	-1.21759
Z1824567260	-1.52716
Z1824567594	-0.868452
Z1827244350	-0.0715633
Z182952422	-1.72745
Z1837102843	-0.713598
Z1838104615	-1.67705
Z185153144	-1.83736
Z185153196	-2.00611
Z1862024743	-1.71712
Z1862025182	-1.62248
Z1862025604	-1.02237
Z1862025642	-0.782694
Z1862834525	-1.59592
Z1863450132	-1.77928
Z1863594452	-1.5593
Z1880959480	-1.67373
Z1889706187	-0.889056
Z1889706205	-1.38444
Z1889708486	-1.75119
Z1889710360	-1.88269
Z1891697101	-0.482274
Z1891772358	-0.949581
Z1891776545	-1.67154
Z1898574828	-1.29463
Z1934935800	0.798282
Z1939335193	-1.44254
Z1945984220	-1.3689
Z1945984225	-1.87055
Z1966486321	-1.23118
Z1966571248	-1.52111
Z1973465437	-1.7901
Z1977914033	-1.19512
Z1982493973	-1.61387
Z1993532868	-1.55147
Z199472732	-1.52874
Z199535914	1.98039
Z199537272	-1.79496
Z1998612721	4.67699
Z1999524087	-1.81918
Z2026104781	-1.81117
Z203037854	-0.958503
Z203887722	-1.94594
Z2039659117	-1.67933
Z2044770094	-1.32994
Z2044789949	-1.0376
Z2044806623	6.19976
Z2047963068	-1.74571
Z2048914097	-1.65963
Z2049730001	-0.155573
Z2050004825	-1.4503
Z2050012408	-1.19702
Z2050687800	-1.84071
Z2059888408	-1.71662
Z2065863663	0.282775
Z2066895501	-1.81913
Z2083100980	3.03933
Z2106590119	-1.80983
Z2106594221	0.0606293
Z2106594933	-1.97418
Z2106609215	12.3765
Z2106611456	-0.887721
Z2106611472	0.817836
Z210859234	-0.410559
Z211003642	-1.95253
Z2111525185	1.97707
Z212046228	2.31412
Z212122838	0.00823988
Z212171860	-1.26542
Z2128353892	-1.54534
Z2130831252	-1.74479
Z2130831327	-1.92766
Z2160887338	5.20937
Z216546646	-0.447337
Z216546768	-0.743675
Z2168541804	-1.73341
Z2168542618	-0.818563
Z217164384	-1.7767
Z217165580	-2.10705
Z2181647245	-1.92923
Z2182000520	-1.92667
Z2182042169	-0.869887
Z220354982	-1.06417
Z220382864	-1.46193
Z220436280	-1.80295
Z220565334	-2.02665
Z220616948	-1.7149
Z220630968	-1.61616
Z220639108	-0.94153
Z2210965929	-0.877096
Z221432352	-1.66669
Z221503668	-1.52047
Z221523762	-1.99539
Z221583702	-1.30319
Z2216303069	-1.4328
Z2217033074	-0.582669
Z223197060	5.02272
Z2235328801	-1.70884
Z2235644465	7.07266
Z2235644486	10.1721
Z2235790053	2.78886
Z2235790638	-1.97103
Z2235790780	-1.69272
Z2235803879	0.301275
Z223677100	-1.78725
Z2237708359	-1.56168
Z2238620014	-1.77893
Z2238775727	-1.77578
Z2238931007	-1.89789
Z2238933378	-0.51923
Z2238934931	-1.8883
Z2242032526	-1.64818
Z2242045493	0.697987
Z2242045543	-1.94032
Z2242045603	-1.9752
Z2242134848	-1.52891
Z224232768	0.661804
Z224233006	-1.30438
Z2242875203	-1.45576
Z2250620212	-1.76175
Z227266204	-1.81919
Z227822930	-1.81133
Z227823204	-1.61677
Z227825244	0.883131
Z227825838	-0.00871435
Z227834792	-2.02608
Z227975776	-1.60921
Z2284432456	-1.48188
Z228581426	3.65916
Z228581550	-1.59135
Z228582462	-1.59117
Z228583262	-1.83166
Z228583338	-2.00483
Z228583434	-1.72331
Z228583520	-2.02158
Z228583532	-1.96489
Z228584370	-1.41173
Z228584394	-1.53463
Z228585364	-1.27794
Z228588420	-1.58718
Z228588490	-1.86292
Z228588506	-1.67323
Z228588556	-0.382665
Z228588566	-1.8094
Z228588618	-1.27757
Z228588628	1.59089
Z228588658	-2.07735
Z228588764	-1.74136
Z228588796	-1.79057
Z228588822	1.80947
Z228588852	-1.63784
Z228588950	-1.65135
Z228588958	-0.122672
Z228589000	-1.16323
Z228589280	-0.0398652
Z228589352	-0.0103841
Z228589422	-2
Z228589446	-0.30314
Z228589452	-2.16676
Z228589552	-1.84186
Z228590104	-1.59397
Z228590106	-1.64209
Z2289717573	-0.46243
Z2289798933	-1.99654
Z2298129741	-1.29652
Z2298158000	-0.725913
Z2301432484	-1.69106
Z2301499848	-2.0693
Z2301518213	-1.78588
Z2301601279	-1.50236
Z2306910175	-1.70722
Z2306910179	-1.94072
Z2306910181	0.9215
Z2309887446	-1.9244
Z2309887928	-1.9688
Z2309893016	-1.8449
Z2309897757	-1.91562
Z2310169937	-0.769756
Z2310693585	-0.855928
Z2311219900	9.11536
Z2311221867	-2.13911
Z2312273984	-1.44108
Z2313083297	-0.633974
Z2327124586	-1.51528
Z2327570072	-1.42548
Z2327612244	-1.94106
Z2327651785	0.546989
Z2335631476	-0.16559
Z234808484	-1.17305
Z234855772	0.946435
Z234893623	-0.672747
Z234895245	2.47886
Z234897187	-0.16683
Z234897287	-1.78151
Z234897333	-1.69249
Z234897455	-1.06236
Z234969433	-1.97583
Z234986310	-1.98742
Z2350946826	-0.65504
Z235333751	-1.81957
Z235338179	-1.98607
Z235340047	-0.814291
Z235343925	-1.73369
Z235344291	-1.69834
Z235344349	-1.20014
Z235344797	-1.40989
Z235344901	7.00903
Z235344937	-1.54436
Z235345359	-0.904768
Z235346989	-0.852475
Z235348067	-0.0776611
Z235348163	-1.41921
Z235354629	-1.6657
Z235361249	-1.23055
Z235361367	-1.11437
Z235361941	-1.15008
Z235362717	-1.535
Z235363161	-1.73638
Z235569554	-2.01137
Z2372272377	-0.40323
Z237521266	-1.54114
Z2375459585	-1.35662
Z2376826970	-1.53808
Z2379579080	2.80548
Z2379804654	-1.41588
Z2379902227	-2.11965
Z2379966091	-2.00831
Z2380469178	-1.85038
Z239129536	-1.65433
Z239131168	-1.59329
Z239137162	-1.98117
Z239533192	0.179636
Z239549256	-0.711226
Z239549284	-0.996745
Z239549286	-1.24537
Z239549294	-0.846913
Z239550132	0.454949
Z239550884	-1.97457
Z239550908	-1.86426
Z239550932	-2.16954
Z239873772	-1.85093
Z239874886	-1.69413
Z239874902	-1.43962
Z240086362	-1.58635
Z240089714	-1.89939
Z240089720	-1.8739
Z240089732	-1.63647
Z240089818	-1.01554
Z240114856	0.816065
Z240114862	-1.42257
Z240114874	-1.54889
Z240119356	-1.8339
Z240119382	-1.89941
Z240119394	-1.95718
Z240122480	-0.539772
Z240122600	1.06161
Z240124182	-1.46091
Z240124188	-1.63134
Z240124190	-1.31638
Z240124208	-1.57729
Z240124222	1.91098
Z2404983487	-1.80746
Z2408371469	-0.818944
Z240995996	-1.9194
Z240996006	-1.88079
Z241107252	-1.53812
Z241107284	-1.53385
Z241107286	-0.728188
Z2417415974	-1.53068
Z2418414101	-1.88761
Z2418414292	-1.78222
Z2418421198	-0.633017
Z2418537184	-1.44911
Z2418537301	-1.67864
Z2429434761	1.71465
Z2432587255	-1.36567
Z2432627435	1.24695
Z2432787947	0.648163
Z2433121437	0.231807
Z2453099163	-1.80677
Z245326700	-1.87379
Z245326704	-1.26522
Z245326744	0.959906
Z2466349867	-1.66538
Z246671302	-1.86652
Z2467454511	-0.705034
Z2471262225	-1.05354
Z2472774778	-0.47731
Z2472857143	-0.776513
Z2472857376	-1.53001
Z2489380833	-1.61688
Z2489675026	-1.17094
Z2491464343	-2.00178
Z2492796275	-1.49555
Z2492800076	1.36697
Z2506842516	6.23219
Z2507038532	-0.834385
Z2507870736	0.0729072
Z2509599652	-1.18039
Z2511435449	-1.70383
Z2512926473	-1.79055
Z2515203657	-2.23777
Z2517097749	-1.82651
Z2517220200	2.55458
Z2520731318	0.923273
Z2521838751	4.18741
Z2521981180	-1.56948
Z2522706089	-1.85549
Z2526241128	-1.6499
Z2527465221	3.80703
Z2527854043	-1.93395
Z254451362	-0.373277
Z255116814	-0.677548
Z255149974	-1.29223
Z255150388	-1.12215
Z2574917640	-1.51731
Z2577936612	-1.68722
Z2582143681	-1.86155
Z2582765569	-1.61631
Z2583002383	-1.59172
Z2583036316	-1.44614
Z2602644328	-0.643212
Z2680630213	-1.03747
Z2681297959	-1.67375
Z2681824714	-1.0621
Z2683198065	-1.77631
Z2685657901	5.19101
Z2685901890	-1.18087
Z2685925242	6.30972
Z2685925286	-2.06653
Z2692095041	-1.60568
Z2696135170	-1.39111
Z2697227988	-0.808048
Z270759424	0.812715
Z271005800	-1.63503
Z271097322	-1.94266
Z271097324	-2.36992
Z271139068	-1.86733
Z2718935669	4.02056
Z2719321177	-0.27904
Z2723984085	-1.26801
Z2723984433	1.50978
Z2731857588	-1.93946
Z2732273243	9.31364
Z2732461043	-1.38657
Z2732474168	-0.365281
Z2732532560	-1.58848
Z2732558618	0.928001
Z2732681820	-1.31496
Z2732702092	-0.466612
Z2732716462	-1.93825
Z2732728070	-1.15922
Z2732738446	-1.61907
Z2732748776	-1.35289
Z2732877181	-1.59146
Z2732962653	-1.50413
Z2733259417	-1.93442
Z2733497237	-1.89625
Z2737465051	-1.49392
Z2739389854	-0.558266
Z2740749574	-0.455802
Z274312150	0.374593
Z274525914	-1.3493
Z274553506	-1.95908
Z274553584	-1.28051
Z274553590	-1.9222
Z274554320	-1.78051
Z274554370	3.77543
Z274554436	-1.63644
Z274554552	-1.71386
Z274568060	-1.71089
Z274575504	-1.58932
Z274740234	-1.87568
Z274762944	-1.69646
Z274771768	-1.66955
Z274780534	-1.96426
Z2750224571	-1.40369
Z275026958	-1.88471
Z275026984	-1.79486
Z275027034	6.78982
Z275027040	1.29313
Z275027074	1.25469
Z275027076	1.11341
Z275027140	-2.11593
Z275127526	-1.27196
Z275127898	-1.64133
Z275128142	-1.47694
Z275128360	-1.42884
Z275128626	-1.6935
Z275130868	-1.77981
Z275131488	-1.5157
Z275141146	-1.78802
Z275146374	-1.72179
Z275163834	-1.75955
Z275169806	-1.24278
Z275169884	-1.40504
Z275169946	0.0411565
Z275210998	-2.05027
Z2754492642	-0.503449
Z2760930193	8.77821
Z276377472	-0.23728
Z27647423	-0.744086
Z27668246	-0.825047
Z27693080	-0.520578
Z27749489	-1.32192
Z27782769	6.05057
Z27790103	7.62796
Z27791161	22.1881
Z27795299	1.84855
Z278018406	-1.26773
Z2785909807	-0.780788
Z2787076657	-2.12887
Z2803120982	-1.58873
Z2803733198	-1.70386
Z28133739	23.5528
Z28143241	2.15874
Z28161730	-0.674871
Z281776224	-1.23368
Z281776234	-0.646992
Z281776236	4.81943
Z28290383	6.68991
Z2831879621	-1.47566
Z283726940	-0.890586
Z285131562	-1.27024
Z285150320	-1.46044
Z285165516	-0.483561
Z285167286	2.43904
Z285179436	-1.26984
Z285184620	-1.91575
Z285193112	-0.142899
Z285194478	-1.6737
Z285224726	-1.46791
Z285224844	-1.82478
Z285224904	-1.76975
Z285225196	-1.81557
Z285225334	-0.0259385
Z285225376	-1.70775
Z285571582	-1.45997
Z285571592	-1.47649
Z285571600	5.30408
Z285572970	-1.59531
Z2857085569	-0.985415
Z285921578	-1.79586
Z285921988	-1.93016
Z287342854	-1.39484
Z2884178883	2.7298
Z2895091210	-1.75657
Z2895181184	1.07073
Z2896798759	-1.63779
Z2896881011	0.790818
Z2901769817	4.53867
Z2903804323	-1.31628
Z2932596537	-1.78715
Z2935001216	-2.08866
Z2935744695	-0.258188
Z2939404743	-1.28885
Z295892696	-0.265769
Z29672805	1.4713
Z29672864	10.7853
Z29672929	9.4389
Z2968142512	-1.17315
Z300085964	-0.246812
Z30166372	-1.61155
Z30166421	0.309059
Z3021499563	0.243036
Z3023748145	1.9425
Z3026078651	-0.625163
Z3052096317	-1.65942
Z3063743261	0.251244
Z3073155514	-1.44957
Z31484238	2.74456
Z315923746	-1.73167
Z316087602	-0.265253
Z316118634	-0.809219
Z316120092	-1.44411
Z316120910	-1.05346
Z316122464	0.811104
Z316174602	-1.03113
Z316174662	8.25163
Z316174664	-1.60775
Z316174666	-1.1896
Z316258722	-1.81958
Z316258726	-1.79113
Z316258764	-1.85681
Z316259180	-1.67224
Z316899202	-1.50502
Z316899204	-1.55361
Z317037934	-1.3127
Z317037972	-1.73858
Z317037974	-2.02382
Z317040218	0.801219
Z317041798	-1.66411
Z317041802	-1.50141
Z317041810	-1.62631
Z317041818	-1.54808
Z317041824	-1.50356
Z317041834	-1.28872
Z317041840	-1.64059
Z317078586	-0.154167
Z3175219349	-1.59198
Z3181672322	-1.8618
Z318835830	-1.95882
Z3189416901	-1.65582
Z319446962	-1.65105
Z3196471633	0.0999437
Z320118386	-0.904277
Z32016296	-1.51918
Z321074690	-1.87235
Z3235142028	1.57484
Z3235901459	-2.19061
Z32366804	2.18863
Z3242922889	-1.87942
Z3243595253	-2.15592
Z324553606	-1.69973
Z324553610	-1.67944
Z3247777510	-1.58774
Z3271368169	-0.706312
Z3271391686	-1.77036
Z3271393328	-0.588989
Z3271406801	-2.00874
Z3271414784	-1.89294
Z3271465236	4.18438
Z3271500530	-0.164546
Z3271769497	-2.03986
Z327330246	-0.350937
Z327331540	-1.00502
Z328679152	-1.74874
Z3300167424	-1.57401
Z330796012	-1.54918
Z330799454	-1.46686
Z330909844	-1.58138
Z330915526	-1.81321
Z330916606	-1.12405
Z330920920	-1.01515
Z330922560	-1.95608
Z3327103110	3.3157
Z3327158750	1.32462
Z334705664	1.97242
Z334882462	2.65377
Z335079706	-0.432227
Z335089304	-1.6711
Z335289908	-1.72193
Z335290036	-2.02844
Z335290460	-1.76375
Z335438884	-1.77511
Z335441366	-1.45657
Z335441466	-1.08726
Z335441474	-0.989274
Z335441480	1.69459
Z335441514	-1.43603
Z335442452	-1.39179
Z335447548	-1.08502
Z335447612	-1.69748
Z335447614	-0.455386
Z335447644	-0.819654
Z335859734	-1.8333
Z336079788	-1.69837
Z336080858	2.08628
Z336085762	-1.95585
Z336085764	-1.88317
Z336085774	-1.94942
Z336085794	-1.84714
Z336085810	-1.91242
Z336085818	-1.83121
Z336085820	-1.86988
Z336085834	-1.85855
Z336085840	-1.92562
Z336085854	-1.82471
Z336285046	-1.50722
Z336286710	0.277326
Z336287814	0.809682
Z337709422	-1.36109
Z337709432	-1.67183
Z3388298542	-1.11087
Z339274856	-1.88993
Z339274892	-1.83719
Z339274916	-0.748534
Z339275020	-0.661378
Z339391774	-0.871549
Z339398786	-2.18388
Z3396769475	-1.25041
Z3402114849	-0.415288
Z3409962529	0.0798239
Z3445031307	-1.97122
Z3478740125	-1.37267
Z3481269414	-1.77615
Z3485122088	-0.958032
Z351372112	-1.8342
Z351372152	-1.84727
Z352782144	-1.80084
Z352782250	-1.43636
Z352782394	-1.13711
Z352782966	-1.8867
Z352783024	-1.42487
Z352783086	-1.54818
Z352783294	-1.14865
Z353716314	-1.72346
Z354005202	1.26924
Z354005208	-1.63284
Z356293884	-1.50553
Z359291934	1.94053
Z359317788	-1.09225
Z359317796	-1.00893
Z359317812	-0.881556
Z359353804	-0.947066
Z359510104	-1.55419
Z360053736	-1.69309
Z3616041843	-1.93714
Z361883512	0.975785
Z361883526	2.47932
Z361883550	2.50463
Z361883574	2.41918
Z361883604	1.52664
Z361883610	2.36731
Z361883644	-0.264702
Z361883656	-1.27341
Z361883658	2.49701
Z361883690	-0.276843
Z361883692	-1.33943
Z361884270	2.42584
Z361989364	0.329445
Z361995496	1.43633
Z362017996	-0.455911
Z362020350	-2.211
Z362118692	-1.29464
Z362118706	-1.96487
Z362118708	-1.9506
Z362118782	-0.666051
Z362118786	-1.96676
Z362624042	-0.927366
Z362625664	-1.83675
Z362628408	-1.74652
Z362757264	-1.47357
Z362757282	-1.53541
Z362757354	-1.32827
Z362757360	-1.89693
Z362757364	-2.114
Z362757366	-1.78271
Z362757390	-1.52815
Z362757414	-1.97947
Z362757432	-1.87069
Z362757438	-1.43398
Z362757498	-1.57506
Z362757534	-1.83897
Z362757540	-1.88221
Z362764922	3.54258
Z362765750	-2.08166
Z362767050	-1.67429
Z362795384	-0.855462
Z362795716	-0.828248
Z362798954	-1.36056
Z362798962	-1.26255
Z362827938	-1.86664
Z3630789736	5.7815
Z3637082787	0.740009
Z363989738	23.0464
Z363995910	-1.96669
Z363996242	-1.7368
Z363996736	-1.43926
Z363997682	-0.236747
Z364002644	-0.900738
Z364003330	-0.908872
Z3664104048	-0.0822542
Z367654540	-1.89331
Z367654544	-1.82242
Z3676767355	-0.414182
Z367679462	-0.980211
Z367679464	-1.80155
Z369737534	-1.72438
Z369737608	-1.8619
Z369737780	-1.83456
Z369737870	-1.19436
Z369742180	-2.0065
Z369742184	-1.13194
Z3710684361	-1.20808
Z372839354	-0.541265
Z373768900	0.607483
Z381006190	-1.86131
Z381006230	-1.37777
Z381072284	-1.88104
Z381355534	-1.88201
Z381355552	-1.82938
Z381355610	-1.73063
Z381355626	-1.89991
Z381362886	-0.997759
Z381363332	-0.808136
Z381388952	-1.54546
Z381389672	-0.598713
Z381389692	3.25893
Z381389736	-1.42251
Z381389776	2.31619
Z381389788	2.23199
Z381389790	9.57362
Z381389804	1.3402
Z381395864	-1.41299
Z381397824	-1.7203
Z381397826	-1.83294
Z381397856	-1.69141
Z381397896	-1.82661
Z381397906	-1.81663
Z381397910	-1.70906
Z381397916	-1.76171
Z381397924	-1.68226
Z381398032	-0.0636915
Z381398048	-0.15432
Z381398154	-0.70337
Z381398656	-1.63906
Z381398700	-1.61861
Z381398772	-1.62617
Z381402826	-1.73763
Z381402830	-1.64824
Z381402832	-1.71493
Z381402852	-1.9178
Z381402878	-1.77727
Z381402890	-2.10874
Z381402924	-2.05962
Z381405292	-0.314739
Z381407422	-1.85467
Z381407426	-2.03976
Z381411784	-1.36545
Z381411786	-0.999545
Z381411792	-1.54474
Z381414802	-1.23538
Z381556978	-1.58543
Z381556986	-1.52908
Z381559328	-1.02822
Z381559352	-1.37491
Z381661796	-1.34806
Z381785832	-1.86065
Z382685316	-0.0123193
Z382700998	-1.17143
Z382706780	-1.49272
Z382719530	-1.86462
Z382784278	-1.86173
Z382817344	-0.859228
Z382817382	-0.699344
Z382818774	-0.73728
Z3835798983	-1.69593
Z384972006	-1.86542
Z384974754	-1.69911
Z384974772	-1.73618
Z384974776	-1.63645
Z384974802	-1.56764
Z384974964	-1.82676
Z385373276	-0.746787
Z385373296	-1.70128
Z385373298	-1.44336
Z385373306	-1.43127
Z385373326	-1.68632
Z385373332	-1.39233
Z385373448	-1.76603
Z385373494	-1.60834
Z385445808	-2.12743
Z385445930	-1.4085
Z385445982	-2.17934
Z385445990	-1.38353
Z385459994	9.08834
Z385466326	-1.89214
Z390130606	-0.149516
Z390130614	2.42119
Z394039592	7.29587
Z394627226	2.92225
Z3950540571	-1.43457
Z401437758	-1.8874
Z404064566	-1.43201
Z406353960	-0.415671
Z406682014	-1.78506
Z406682016	-1.72717
Z406694026	-1.19286
Z4125544445	1.83829
Z415627488	-2.07855
Z415627492	-1.37387
Z415635744	-1.93093
Z415635812	-1.70398
Z415635826	-1.89222
Z415637822	0.768423
Z415637832	0.836355
Z415646066	-1.29801
Z415653582	-0.92129
Z415654038	-1.60371
Z415742418	-1.43605
Z415742500	-0.899219
Z4167932641	-1.62173
Z4179948758	-0.802024
Z419873662	-0.937194
Z420010182	-0.312158
Z420848232	-1.90828
Z420865724	-1.54932
Z422500436	-1.94713
Z424758002	-0.814398
Z424788518	7.19288
Z425332786	-1.33938
Z425332788	-1.20621
Z425350408	-2.36923
Z425364396	-0.842668
Z425364514	-1.50567
Z425432610	-1.86593
Z425435168	-1.79442
Z425446518	0.261149
Z425487612	-1.73467
Z425487722	-0.671123
Z425487794	-1.66056
Z425487796	-1.66314
Z426022024	-1.63338
Z431527926	-1.14792
Z431539404	-0.66322
Z431539910	1.55417
Z431542264	-1.9193
Z431560174	-1.8215
Z431560296	-1.20848
Z431560318	-1.20144
Z431770806	-0.976805
Z431947166	-1.84392
Z431947990	-0.168855
Z431949078	-1.73571
Z431952840	-1.73764
Z431952890	-1.6598
Z431953126	-1.8269
Z431953250	-1.66262
Z431953302	-1.82981
Z431973754	-1.60404
Z431977844	-1.93923
Z431977880	-1.67688
Z431977888	-1.45059
Z431977998	-1.87157
Z431983762	-1.38127
Z431983770	-1.64751
Z431986130	-1.56562
Z432063060	-1.31066
Z432090858	-2.1053
Z432099968	-1.47879
Z432421618	-1.63631
Z437516054	-0.955231
Z437516460	0.0143133
Z440605398	-1.52867
[truncated: 491 more rows]
