# Supplementary material for: FastGrow: on-the-fly growing and its application to DYRK1A
Source: J Comput Aided Mol Des. 2022 Aug 22;36(9):639–51. doi: 10.1007/s10822-022-00469-y (PMC9512872; doi:10.1007/s10822-022-00469-y)
Supplement: Supplementary file 2 — (zip 344 KB) [file 10822_2022_469_MOESM2_ESM.zip › results/fragment_growing_enrichment/molecular_weight.csv]

F0630-0038	219.286
F0647-0083	219.286
F0755-0165	207.271
F1749-0181	271.342
F1900-9806	259.273
F1907-2522	257.335
F1907-2523	249.336
F1907-2551	261.298
F1911-5484	161.207
F1913-2585	152.123
F1913-2743	178.16
F1984-0140	202.256
F2145-0239	205.299
F2145-0360	205.299
F2146-0085	253.755
F2146-0104	265.402
F2147-1006	205.299
F2147-1011	144.152
F2147-1229	246.231
F2147-1421	271.157
F2147-1425	260.257
F2147-1435	271.157
F2147-1480	228.293
F2147-8839	260.257
F2147-8893	259.755
F2158-0990	193.268
F2158-1289	246.231
F2167-0464	223.337
F2167-4937	205.299
F2167-6976	192.264
F2182-0141	125.169
F2185-0175	253.663
F2189-0553	212.294
F2189-0557	218.322
F2189-0559	207.295
F2189-0637	231.216
F2189-0717	232.109
F2189-0979	193.268
F2189-0980	207.295
F2196-0140	243.756
F2197-2297	259.273
F2197-2304	215.298
F2197-2305	229.325
F2197-2322	260.257
F2197-2329	260.257
F2197-4551	239.384
F2199-0491	239.744
F2774-0136	199.232
F3145-4190	205.299
F5580-2292	161.207
F6435-5655	210.275
F6438-6429	210.227
F6471-2725	213.259
F6471-2763	212.271
F6540-0981	190.221
F6540-4543	192.26
F6540-6546	216.259
F6543-5314	198.239
F6554-8226	218.298
F6561-4812	216.259
F6608-0275	213.206
F6608-0277	199.179
F6608-0356	267.33
F6608-0478	266.649
F6608-0483	218.153
F6608-0572	196.2
F6608-0573	210.227
F6608-1027	242.32
F6608-1029	192.237
F6608-1351	232.281
F6608-1728	192.237
F6608-1730	180.249
F6608-1735	194.276
F6608-1741	192.237
F6616-3158	204.275
F6616-3162	182.205
F6616-3170	190.225
F6617-4356	235.309
F6660-4615	243.308
F6660-4616	261.298
F6660-4621	261.298
F6661-8365	206.239
F8880-9093	233.357
F8881-7559	145.18
F9995-2419	205.299
MC1038	169.222
MC1042	151.184
MC1043	151.184
MC1046	147.196
MC1087	152.172
MC1093	152.147
MC1099	152.216
MC1101	144.152
MC1103	174.198
MC1120	152.176
MC1121	155.127
MC1128	145.137
MC1129	145.137
MC1130	161.203
MC1154	161.207
MC1155	141.153
MC1157	143.168
MC1165	151.188
MC1176	151.188
MC1186	160.218
MC1187	162.599
MC1189	160.218
MC1190	162.599
MC1191	142.18
MC1197	142.18
MC1199	166.179
MC1200	168.194
MC1201	148.14
MC1203	146.125
MC1207	148.14
MC1212	144.152
MC1218	184.625
MC1219	184.625
MC1220	184.625
MC1236	144.156
MC1253	163.127
MC1254	157.148
MC1255	159.163
MC1277	157.195
MC1278	157.195
MC1286	159.167
MC1302	166.199
MC1311	158.179
MC1315	158.179
MC1324	180.617
MC1329	158.183
MC1330	158.183
MC1331	158.183
MC1332	160.199
MC1345	183.249
MC1350	165.167
MC1363	170.113
MC1385	204.655
MC1390	196.535
MC1424	184.257
MC1425	202.227
MC1442	187.24
MC1447	175.162
MC1459	199.202
MC1460	175.185
MC1461	173.169
MC1466	177.182
MC1469	191.232
MC1470	191.232
MC1472	173.194
MC1479	188.636
MC1481	188.636
MC1483	188.636
MC1484	170.166
MC1499	174.178
MC1512	190.248
MC1547	191.18
MC1548	189.233
MC1551	181.213
MC1570	188.205
MC1585	186.193
MC1587	183.233
MC1592	226.317
MC1601	193.228
MC1608	213.202
MC1619	198.244
MC1620	201.268
MC1636	253.173
MC1639	219.263
MC1645	240.301
MC1651	250.117
MC1660	253.32
MC323	121.178
MC324	121.178
MC540	121.115
MC543	137.181
MC546	123.106
MC551	119.142
MC552	119.142
MC555	119.142
MC560	135.068
MC562	119.146
MC596	148.204
MC600	124.118
MC609	140.184
MC615	124.162
MC623	124.166
MC640	145.2
MC654	150.22
MC716	134.181
MC719	118.115
MC720	118.115
MC721	118.115
MC723	118.115
MC724	124.162
MC752	135.141
MC753	133.126
MC754	139.173
MC762	137.114
MC784	131.157
MC787	131.157
MC794	167.234
MC799	151.168
MC814	148.207
MC815	148.207
MC817	128.153
MC818	128.153
MC819	128.153
MC820	128.153
MC822	128.153
MC826	128.153
MC829	128.153
MC830	128.153
MC834	132.141
MC839	138.189
MC842	150.184
MC887	157.575
MC892	155.195
MC895	135.141
MC896	135.141
MC897	135.141
MC900	137.157
MC901	137.157
MC906	141.189
MC907	159.159
MC914	133.169
MC916	141.096
MC917	147.143
MC972	162.231
S 52984-1	118.115
S 53568-1	131.153
S 53569-1	145.18
S 53813-1	128.153
S 54008-1	223.258
S 54067-1	167.133
S 54251-1	200.264
S 54333-1	172.21
S 54339-1	158.179
S 54755-1	144.152
S 54878-1	145.184
S 55146-1	188.253
S 55219-1	134.181
S 55300-1	204.252
S 55301-1	186.237
S 55304-1	218.278
S 55305-1	266.322
S 55325-1	186.237
S 55343-1	200.264
S 55468-1	226.258
S 55475-1	188.253
S 55476-1	242.324
S 55478-1	214.169
S 55515-1	252.296
S 55932-1	280.349
S 56015-1	242.223
S 56256-1	220.682
S 56258-1	270.286
S 56259-1	286.741
S 56269-1	214.29
S 57043-1	171.222
S 57050-1	222.217
S 57060-1	204.227
S 57067-1	288.276
S 57197-1	251.308
S 57617-1	253.284
S 58233-1	196.179
S 58480-1	287.729
Z100643660	187.221
Z1008185362	145.131
Z1013687346	175.21
Z1013687470	190.225
Z1013716308	213.215
Z1013716422	169.206
Z1013735584	207.275
Z1020818712	209.174
Z1021396634	165.234
Z1021460426	152.172
Z1021461272	192.216
Z1021465894	216.259
Z1026450452	183.157
Z1033256932	146.125
Z1033283132	215.202
Z1033285254	221.185
Z1033285290	159.115
Z1033285326	222.173
Z1033298910	185.205
Z1033300692	166.222
Z1033323528	154.144
Z1037336814	135.189
Z1037344038	141.189
Z1037344052	203.26
Z1037344116	221.25
Z1037344120	221.25
Z1037531944	189.193
Z1037570484	203.138
Z1037609796	175.233
Z1041130822	200.22
Z1041130858	200.22
Z1041130874	186.193
Z1041196404	145.088
Z104341182	185.205
Z104341198	181.597
Z104341874	172.206
Z104377952	147.152
Z104472448	161.183
Z104473458	156.163
Z104474066	173.113
Z104476074	149.168
Z104476152	161.183
Z104477304	123.106
Z104477372	135.141
Z104477770	187.139
Z104478940	215.231
Z104478986	149.168
Z104479712	134.201
Z104479892	139.217
Z104482458	186.189
Z104485900	145.18
Z104485910	179.625
Z104486030	137.132
Z104495016	121.158
Z104504676	155.147
Z104509698	156.163
Z104520990	207.299
Z1065600200	188.228
Z1065600214	186.193
Z1065610130	163.121
Z1065630268	187.217
Z1065646826	165.602
Z1065654114	206.247
Z1066277054	206.243
Z1078489926	216.259
Z1080445176	215.231
Z1080715154	167.158
Z1080715176	141.189
Z1083213968	159.167
Z108565168	195.624
Z1089977446	188.205
Z1094758788	157.191
Z1095218812	181.233
Z1095226332	230.285
Z1095313900	248.276
Z1095314046	268.694
Z1095314232	220.247
Z1095337606	188.228
Z1098234501	123.13
Z1098234608	178.19
Z1098324190	181.233
Z1098324788	248.276
Z1098340600	175.206
Z1105173228	160.151
Z111414052	159.207
Z111570848	175.162
Z111781340	174.182
Z111781436	204.204
Z1117908201	233.677
Z1123696300	220.634
Z1123696306	191.103
Z1124707084	141.169
Z1126744915	206.263
Z1129283193	149.172
Z1134175709	225.677
Z1136515714	202.232
Z113655202	202.232
Z1138835936	123.174
Z1138836370	186.233
Z1138838676	191.205
Z1139191247	158.183
Z1142687965	246.312
Z1143242515	163.583
Z1143356096	212.227
Z1143441517	208.259
Z1143452918	145.141
Z1147171478	216.259
Z1147230202	274.609
Z1148267343	256.618
Z1154255784	158.179
Z1154256320	158.179
Z1154555237	141.189
Z1154555363	210.275
Z1154602939	191.184
Z1157727202	182.241
Z1160904376	164.183
Z1162465707	139.217
Z1165164633	184.217
Z1167042736	141.189
Z1170243849	137.161
Z1171194617	186.189
Z1171198791	182.265
Z1171200890	209.174
Z1171979415	151.168
Z1172089075	185.205
Z1172114103	127.185
Z1178483382	216.259
Z1178487615	204.126
Z1178489437	207.252
Z1180109869	172.166
Z1180109871	171.178
Z1182366317	202.232
Z118255124	177.178
Z118257762	162.191
Z118308194	220.638
Z118308196	204.183
Z1183445364	215.231
Z1184855697	144.152
Z1184875906	174.154
Z1187786372	155.179
Z1187847306	204.179
Z1188090603	169.149
Z1188436195	236.677
Z1188445111	254.667
Z1188445131	220.222
Z1188445148	232.258
Z1188445162	232.258
Z1188446254	250.704
Z1192182025	141.189
Z1192343580	169.242
Z1192343584	155.216
Z1192343588	155.216
Z1192344099	141.189
Z1192355695	167.227
Z1192355697	153.2
Z1192357300	156.163
Z1192378572	157.152
Z1197664821	154.231
Z1197900827	151.188
Z1198148530	161.179
Z1198151316	175.229
Z1198152632	145.141
Z1198152657	146.144
Z1198157052	159.163
Z1198157386	162.191
Z1198159373	179.221
Z1198161630	137.161
Z1198162092	175.21
Z1198162290	145.18
Z1198162438	171.606
Z1198162441	171.606
Z1198162445	173.141
Z1198162467	145.088
Z1198162468	145.088
Z1198163014	163.074
Z1198163140	177.178
Z1198163323	173.147
Z1198163353	171.178
Z1198164044	177.178
Z1198164056	163.199
Z1198164645	160.151
Z1198164799	151.188
Z1198164800	151.188
Z1198164965	159.114
Z1198164966	159.114
Z1198165064	149.172
Z1198165066	163.199
Z1198165069	163.199
Z1198166208	154.211
Z1198168867	125.19
Z1198169008	134.201
Z1198169876	156.163
Z1198169925	177.157
Z1198171391	151.188
Z1198171392	163.199
Z1198171393	171.606
Z1198171395	151.188
Z1198171396	151.188
Z1198171397	163.199
Z1198171511	171.606
Z1198172892	159.167
Z1198173174	153.184
Z1198173362	154.576
Z1198173818	174.101
Z1198174198	179.169
Z1198174966	140.205
Z1198175088	160.151
Z1198176134	192.624
Z1198176666	164.183
Z1198176704	146.168
Z1198177237	172.162
Z1198177401	174.154
Z1198178311	175.206
Z1198180947	164.062
Z1198180952	174.154
Z1198180960	159.167
Z1198181048	123.13
Z1198184431	167.115
Z1198184815	135.189
Z1198187057	180.128
Z1198187112	172.166
Z1198220610	163.199
Z1198221140	179.194
Z1198221162	151.188
Z1198221230	124.118
Z1198223126	159.167
Z1198223612	170.19
Z1198224457	160.151
Z1198233893	174.154
Z1198234668	160.099
Z1198235088	155.199
Z1198235233	138.145
Z1198235237	127.162
Z1198235319	140.205
Z1198235526	145.141
Z1198235800	158.179
Z1198236098	140.184
Z1198237163	163.199
Z1198261891	156.163
Z1198264430	123.174
Z1198264605	170.19
Z1198264636	169.149
Z1198264657	169.149
Z1198265898	175.229
Z1198266504	145.141
Z1198266917	159.115
Z1198267173	180.128
Z1198268365	180.574
Z1198268371	159.167
Z1198273942	159.167
Z1198275132	150.156
Z1198275321	159.207
Z1198276104	179.169
Z1198276222	175.206
Z1198276223	179.169
Z1198276236	181.597
Z1198278368	175.166
Z1198279302	156.163
Z1198279885	148.184
Z1198279941	152.195
Z1198306506	161.17
Z1198306508	145.141
Z1198306509	159.167
Z1198306714	154.211
Z1198306966	157.151
Z1198310561	164.062
Z1198312127	174.154
Z1198314976	148.14
Z1198317724	180.181
Z1198318701	179.625
Z1198318705	163.17
Z1198330967	157.152
Z1198337375	150.156
Z1198337376	150.156
Z1198650521	170.19
Z1198723557	161.179
Z1198727061	163.151
Z1198727572	148.207
Z119989454	159.163
Z119990446	190.244
Z1201049619	200.216
Z1201050246	186.189
Z1201617857	143.168
Z1201619732	157.152
Z1201619774	178.089
Z1201620085	177.101
Z1201620214	171.178
Z1201620523	170.19
Z1201620716	146.172
Z1201620762	145.137
Z1201620833	139.217
Z1201621212	171.578
Z1201621515	155.199
Z1201621549	165.195
Z1201621664	146.125
Z1201621797	161.183
Z1201621887	157.152
Z1201622823	140.549
Z1201622861	158.179
Z1201622914	171.578
Z1201622916	171.121
Z1201623169	142.084
Z1201623175	163.179
Z1201623834	172.162
Z1201623880	167.158
Z1201624049	159.167
Z1201624090	162.191
Z1201624118	176.217
Z1201624530	171.122
Z1201626966	157.152
Z1201626971	149.196
Z1201627083	146.125
Z1201627357	173.194
Z1201627624	175.162
Z1201627632	151.188
Z1201628920	176.217
Z1201632149	219.185
Z1202210170	162.191
Z1203138022	207.102
Z1203159514	162.191
Z1203161828	140.549
Z1203747730	140.205
Z1205493745	131.153
Z1205494179	125.19
Z1205494632	125.19
Z1205494903	127.162
Z1205495475	123.174
Z1205497461	127.162
Z1205656430	123.13
Z1209414490	172.206
Z1209423865	173.234
Z1209979958	150.079
Z1210848511	222.169
Z1213715251	205.255
Z1216812547	150.18
Z1216823106	146.212
Z1216841456	136.129
Z1216846090	146.144
Z1217190806	194.252
Z1217192351	185.205
Z1217205079	199.188
Z1218936082	163.199
Z1222331919	163.218
Z1224488740	162.191
Z1227708233	159.167
Z1227708286	213.138
Z1227735441	172.206
Z1227757230	151.164
Z1229992336	193.225
Z1229993416	207.252
Z1229993451	193.225
Z1230012070	177.226
Z1230013303	149.172
Z1230013497	172.166
Z1238481041	195.187
Z1238481043	225.213
Z1238541992	189.233
Z1238542143	172.206
Z1238543558	166.199
Z1238571370	145.141
Z1238833184	180.249
Z1238847022	190.264
Z1243766812	231.337
Z1245633579	262.598
Z1245633581	228.152
Z1245633584	225.025
Z1245633641	225.576
Z1245633648	239.603
Z1245633650	205.158
Z1245633653	187.168
Z1245633654	221.613
Z1245633661	251.614
Z1245633663	231.196
Z1245633670	211.55
Z1245633705	236.2
Z1245633715	219.185
Z1245633784	191.131
Z1245785123	188.228
Z1250092013	206.263
Z1250092016	206.263
Z1250097992	123.178
Z1250105667	177.226
Z1250417296	167.158
Z1251352964	175.206
Z1251353616	177.197
Z1251353625	152.172
Z1251354898	182.221
Z1251355910	154.211
Z1251355911	168.238
Z1251355913	152.195
Z1251355916	156.183
Z1251360027	177.197
Z1251360687	150.156
Z1251360732	152.172
Z1251361188	166.199
Z1251362082	180.226
Z1251362857	141.189
Z1255358859	161.179
Z1255359695	175.206
Z1255361336	174.222
Z1255362311	140.184
Z1255365854	129.522
Z1255367200	172.566
Z1255372895	167.158
Z1255375051	156.111
Z1255375233	161.179
Z1255375557	144.152
Z1255375955	149.196
Z1255379726	167.158
Z1255380800	162.191
Z1255381233	131.105
Z1255381806	159.163
Z1255382337	163.179
Z1255386082	159.167
Z1255387391	140.549
Z1255388971	176.169
Z1255389425	162.143
Z1255391179	175.206
Z1255391304	182.201
Z1255391769	159.115
Z1255391877	173.234
Z1255392837	161.179
Z1255394056	162.191
Z1255396166	173.234
Z1255398419	150.156
Z1255400113	165.195
Z1255400668	180.226
Z1255403792	159.207
Z1255417123	148.184
Z1255420975	175.089
Z1255421097	180.128
Z1255421457	163.199
Z1255421791	159.167
Z1255423472	143.168
Z1255424646	171.178
Z1255435851	174.222
Z1255435919	146.125
Z1255437380	173.194
Z1255440209	164.062
Z1255443420	146.125
Z1255443427	145.141
Z1255443602	159.167
Z1255443932	151.168
Z1255445571	156.111
Z1255445753	162.143
Z1255447124	189.237
Z1255447687	170.575
Z1255447694	146.168
Z1255448535	155.195
Z1255449291	180.613
Z1255452234	132.141
Z1255452495	182.265
Z1255452697	164.206
Z1255453472	155.216
Z1255458611	160.195
Z1255458794	179.586
Z1255459218	146.125
Z1255459992	149.095
Z1255460727	159.167
Z1255460872	149.172
Z1255462212	170.19
Z1255464228	167.105
Z1255466243	140.184
Z1255466913	165.195
Z1255468411	163.179
Z1255486781	173.234
Z1255489710	175.162
Z1255495002	144.152
Z1255500641	171.178
Z1255505039	170.137
Z1255506122	161.179
Z1255523425	185.205
Z1258538520	151.228
Z1258540488	153.2
Z1258578706	206.287
Z1258911865	191.224
Z1258941096	203.243
Z1258976720	162.191
Z1258977665	163.179
Z1258977853	162.191
Z1258981483	176.217
Z1259053954	186.189
Z1259082450	179.242
Z1259128059	165.142
Z1259144655	182.221
Z1259144663	196.248
Z1259161949	175.21
Z1259163775	237.228
Z1259180845	202.232
Z1259302499	172.21
Z1259317290	159.207
Z1259340998	189.26
Z1259399946	232.059
Z1259400299	191.131
Z1259400310	205.158
Z1259400448	173.141
Z1259400459	187.168
Z1259400704	245.102
Z1259400714	241.138
Z1259400766	192.12
Z1259400772	206.146
Z1259400776	204.131
Z1262250016	175.206
Z1262327476	138.193
Z1262327686	188.228
Z1262327703	203.195
Z1262328783	208.546
Z1262395890	177.245
Z1262470998	141.189
Z1262511380	176.217
Z1262511495	151.228
Z1262512569	167.227
Z1262512766	140.184
Z1262513003	171.218
Z1262513004	177.178
Z1262513006	155.191
Z1262513028	181.597
Z1262514370	160.151
Z1262515023	176.194
Z1262515212	161.179
Z1262515496	155.216
Z1262515562	137.157
Z1262517109	176.194
Z1262517254	172.166
Z1262517341	172.166
Z1262517660	152.147
Z1262517788	141.169
Z1262518467	137.201
Z1262519537	171.174
Z1262520886	141.189
Z1262520961	151.188
Z1262520969	170.19
Z1262521044	173.19
Z1262521199	136.173
Z1262521236	148.184
Z1262521699	161.179
Z1262522751	169.149
Z1262523517	159.207
Z1262523951	155.216
Z1262525596	178.142
Z1262527829	154.211
Z1262528913	172.166
Z1262529007	150.18
Z1262529169	180.249
Z1262529295	172.166
Z1262529303	164.158
Z1262529309	179.533
Z1262529617	155.216
Z1262530750	174.222
Z1262531150	171.178
Z1262536690	161.179
Z1262541445	141.169
Z1262541465	153.2
Z1262541568	152.172
Z1262544184	161.179
Z1262548522	173.147
Z1262549592	161.179
Z1262550789	141.189
Z1262551422	149.168
Z1262554808	151.228
Z1262555262	150.18
Z1262556214	163.127
Z1262556218	149.168
Z1262556281	141.189
Z1262556481	162.167
Z1262556637	164.062
Z1262556666	158.179
Z1262556671	153.2
Z1262557037	163.199
Z1262557114	164.115
Z1262557291	161.179
Z1262559583	165.598
Z1262559938	161.179
Z1262560090	160.195
Z1262560144	177.105
Z1262560964	175.166
Z1262561456	173.113
Z1262562997	187.221
Z1262595204	185.209
Z1262695919	210.639
Z1263422060	217.31
Z1263714236	180.249
Z1263738206	185.633
Z1263738354	185.205
Z1263738396	196.136
Z1263738426	210.158
Z1263738442	188.209
Z1263738475	188.209
Z1263738503	205.259
Z1263738509	228.152
Z1263738525	228.274
Z1263738530	220.638
Z1263738533	228.153
Z1263738551	188.209
Z1263738559	214.247
Z1263738567	225.577
Z1263738572	211.55
Z1263738581	219.185
Z1263738582	197.644
Z1263738584	208.627
Z1263738611	197.644
Z1263738625	238.216
Z1263738681	186.193
Z1263738735	231.196
Z1263738743	231.196
Z1263738765	199.179
Z1263738777	245.223
Z1263738784	214.126
Z1263738793	217.169
Z1263796745	189.112
Z1267774043	186.189
Z1267805636	175.162
Z1267805770	181.117
Z1267862000	164.183
Z1268483039	173.194
Z1269109356	189.116
Z1269121214	191.103
Z1269125423	183.613
Z1269128127	196.636
Z1269133491	193.248
Z1269134364	183.157
Z1269149983	189.216
Z1269153006	183.57
Z1269153683	196.636
Z1269155228	189.112
Z1269157393	185.148
Z1269157906	188.127
Z1269158409	210.342
Z1269162818	191.131
Z1269169010	195.264
Z1269175881	192.216
Z1269181488	196.636
Z1269183570	189.112
Z1269185764	195.624
Z1269193495	189.112
Z1269198880	194.155
Z1269201778	189.216
Z1269208792	192.216
Z1269217531	195.624
Z1269220427	206.243
Z1269220778	188.127
Z1269228603	196.636
Z1269231018	192.216
Z1269232715	200.142
Z1269752693	147.2
Z1270257271	174.222
Z1270376875	163.121
Z1272682544	184.217
Z1272682681	184.217
Z1274167323	179.242
Z1274415744	216.259
Z1278925358	183.269
Z1278927425	137.201
Z1278927723	162.191
Z1295712058	236.333
Z1295857651	204.183
Z1310728699	184.217
Z1313734214	198.264
Z1317635417	189.233
Z1318264577	141.189
Z1318264633	155.216
Z1318264671	141.189
Z1318371822	208.259
Z1321939829	155.216
Z1322794809	171.606
Z1331570741	189.168
Z1334449960	184.237
Z1335088339	170.21
Z1335088386	170.21
Z1340419291	191.137
Z1341747447	199.232
Z1343609137	202.255
Z1345144583	189.233
Z1352968963	232.18
Z135552256	193.225
Z1359390644	183.226
Z1359439847	155.216
Z1373343139	150.079
Z1375690327	203.28
Z137625188	193.608
Z137628830	173.19
Z1395385682	140.228
Z1405508174	208.143
Z1405508266	198.2
Z1405508298	150.156
Z1410957296	188.249
Z1415892342	165.195
Z1416116475	186.193
Z1416159433	151.168
Z1416168731	172.162
Z1416172437	145.141
Z1416174150	174.222
Z1416175860	149.172
Z1416180209	189.237
Z1416183297	178.089
Z1416187215	150.2
Z1416187975	161.179
Z1416191424	149.168
Z1416192608	150.156
Z1431780594	185.205
Z1431893663	225.27
Z1434181535	151.188
Z1434223695	151.228
Z1436017077	189.193
Z1436228520	159.207
Z1436232748	203.138
Z1436488304	184.217
Z1443584523	214.122
Z1443584909	214.122
Z1443800275	234.273
Z1444180733	242.296
Z1445591040	234.273
Z144904446	225.65
Z1449599503	206.243
Z1455178066	254.667
Z1455360260	280.389
Z1459910178	223.702
Z1460172679	240.285
Z1460172943	226.258
Z1463349721	145.141
Z1463990235	207.207
Z1464002065	222.226
Z1464002308	198.2
Z1470144485	209.243
Z1470159280	158.183
Z1470552103	191.232
Z1471021487	164.183
Z1473284016	198.2
Z1474207688	190.153
Z147527712	157.195
Z147527722	195.264
Z1483132824	205.259
Z1486006983	135.189
Z1486016114	162.191
Z1486017692	175.166
Z1486020842	187.577
Z1486036948	152.195
Z1493055688	213.138
Z1493055871	207.639
Z1497311431	166.199
Z1498961492	198.2
Z1498961679	178.21
Z1501269085	199.228
Z1501469843	174.222
Z1504672876	159.167
Z1504680017	151.168
Z1504681185	163.199
Z1504682941	190.609
Z1504685031	135.189
Z150871934	172.162
Z1508919992	186.189
Z1508922062	186.233
Z1508928819	185.205
Z1508928886	191.205
Z1508928938	186.189
Z1508938789	188.205
Z1508939312	191.205
Z1508939726	202.232
Z1508940159	201.179
Z1508940587	190.608
Z1508941536	199.232
Z1508956602	193.244
Z1508968930	194.212
Z1508990529	199.232
Z1508991543	187.173
Z1509003359	191.205
Z1509013454	175.206
Z1509018568	202.255
Z1509023324	188.205
Z1509023445	186.189
Z1509024108	200.216
Z1509034167	185.205
Z1509034192	199.131
Z1509035970	197.596
Z1509040790	123.174
Z1509040812	127.162
Z1509079397	173.234
Z1509151018	188.249
Z1509276503	202.154
Z1509320575	166.242
Z1509326738	210.215
Z1509334089	188.249
Z1509338290	152.095
Z1509508243	190.196
Z1509525651	186.193
Z1509526467	184.217
Z1509532507	209.243
Z1509534986	188.209
Z1509535407	195.187
Z1509548326	203.138
Z1509571690	208.667
Z1509577875	186.193
Z1509588196	186.189
Z1509594955	206.243
Z1509597901	192.144
Z1509621600	189.233
Z1509634110	188.18
Z1509643865	183.189
Z1509657586	204.127
Z1509658854	192.212
Z1509671718	186.193
Z1509687249	205.115
Z1509700849	207.592
Z1509738144	188.249
Z1510030218	195.624
Z1516316257	204.252
Z1523099799	189.233
Z1525015910	175.206
Z1526505894	164.062
Z1532768268	219.65
Z1536965655	189.233
Z1541758431	176.165
Z154210178	153.156
Z155154006	131.105
Z1551915543	195.624
Z1551924183	163.127
Z1551928872	179.169
Z1551943488	159.167
Z1557450931	223.662
Z1558581681	191.253
Z1558581685	165.215
Z1558581692	177.226
Z1563294395	215.231
Z156943128	186.189
Z1582286763	212.198
Z1592690025	133.116
Z1603198879	250.316
Z1603833966	186.193
Z1609497726	246.284
Z1614717121	220.29
Z1618148863	170.19
Z1620831549	180.249
Z1623926495	216.259
Z1627072792	230.285
Z1629065400	209.174
Z1642264956	165.195
Z164671918	188.205
Z164706008	205.259
Z164707396	231.27
Z1649764913	166.222
Z1650037844	195.624
Z1665253539	186.189
Z166624042	191.205
Z166628264	158.179
Z166631684	139.129
Z166651272	142.565
Z166651274	187.139
Z1675167401	164.062
Z1681362741	169.562
Z1685768556	144.168
Z1686518544	153.2
Z168812566	179.221
Z168876626	219.65
Z168879924	215.231
Z169506464	202.236
Z169544810	214.247
Z1696862628	203.195
Z1696862656	221.185
Z169914030	246.672
Z1699556990	207.279
Z1704449910	175.206
Z1714396380	213.158
Z1717761467	223.27
Z1723815253	188.18
Z1723876890	135.141
Z1723882172	151.14
Z1726067192	170.137
Z1726128749	127.162
Z1733848876	177.169
Z1733850951	211.279
Z1737940749	157.151
Z1737945431	207.592
Z1741962504	162.09
Z1741969953	163.078
Z1741976905	213.138
Z175791402	171.178
Z1761437878	247.195
Z1763039592	192.628
Z178955386	191.205
Z1796622185	169.242
Z1813087558	166.199
Z1813099132	205.259
Z1813103465	190.608
Z1813127897	161.179
Z1813130067	148.184
Z1813132484	177.157
Z1813166303	176.194
Z1813184921	174.154
Z1813186513	209.243
Z1813188619	150.2
Z1813198852	132.141
Z1813477108	216.215
Z1814318640	202.179
Z1814319556	186.136
Z1815149654	196.636
Z1815156707	137.157
Z1822369902	188.249
Z1824482323	191.253
Z1824566693	216.259
Z1824567260	234.297
Z1824567594	214.243
Z1827244350	239.257
Z182952422	138.145
Z1837102843	175.166
Z1838104615	162.138
Z185153144	211.623
Z185153196	151.159
Z1862024743	185.205
Z1862025182	196.248
Z1862025604	163.127
Z1862025642	162.191
Z1862834525	152.195
Z1863450132	190.244
Z1863594452	185.148
Z1880959480	153.2
Z1889706187	175.142
Z1889706205	150.156
Z1889708486	172.11
Z1889710360	160.195
Z1891697101	192.212
Z1891772358	173.194
Z1891776545	131.157
Z1898574828	123.178
Z1934935800	175.142
Z1939335193	149.143
Z1945984220	173.194
Z1945984225	170.19
Z1966486321	146.168
Z1966571248	169.226
Z1973465437	186.193
Z1977914033	162.211
Z1982493973	137.161
Z1993532868	151.228
Z199472732	136.129
Z199535914	239.175
Z199537272	178.19
Z1998612721	198.2
Z1999524087	165.215
Z2026104781	135.141
Z203037854	202.236
Z203887722	165.215
Z2039659117	149.216
Z2044770094	154.211
Z2044789949	176.194
Z2044806623	203.26
Z2047963068	136.129
Z2048914097	197.159
Z2049730001	202.236
Z2050004825	219.137
Z2050012408	219.137
Z2050687800	134.157
Z2059888408	186.14
Z2065863663	196.228
Z2066895501	173.194
Z2083100980	195.26
Z2106590119	254.19
Z2106594221	171.606
Z2106594933	222.226
Z2106609215	236.253
Z2106611456	219.185
Z2106611472	191.131
Z210859234	156.163
Z211003642	188.205
Z2111525185	174.222
Z212046228	226.258
Z212122838	209.291
Z212171860	188.209
Z2128353892	136.173
Z2130831252	196.136
Z2130831327	224.189
Z2160887338	149.095
Z216546646	201.248
Z216546768	215.275
Z2168541804	196.636
Z2168542618	145.131
Z217164384	186.189
Z217165580	211.243
Z2181647245	197.216
Z2182000520	202.236
Z2182042169	217.634
Z220354982	229.233
Z220382864	179.221
Z220436280	151.188
Z220565334	161.179
Z220616948	189.189
Z220630968	186.193
Z220639108	176.194
Z2210965929	162.211
Z221432352	170.575
Z221503668	185.205
Z221523762	170.19
Z221583702	188.205
Z2216303069	176.238
Z2217033074	190.225
Z223197060	198.204
Z2235328801	220.245
Z2235644465	243.285
Z2235644486	231.274
Z2235790053	181.253
Z2235790638	169.149
Z2235790780	202.255
Z2235803879	217.247
Z223677100	177.245
Z2237708359	153.184
Z2238620014	173.194
Z2238775727	163.199
Z2238931007	203.264
Z2238933378	157.191
Z2238934931	185.205
Z2242032526	148.184
Z2242045493	173.234
Z2242045543	175.206
Z2242045603	175.206
Z2242134848	173.194
Z224232768	230.285
Z224233006	202.232
Z2242875203	162.167
Z2250620212	179.625
Z227266204	190.177
Z227822930	203.264
Z227823204	203.264
Z227825244	203.264
Z227825838	214.243
Z227834792	158.179
Z227975776	169.226
Z2284432456	139.173
Z228581426	219.65
Z228581550	185.205
Z228582462	203.195
Z228583262	202.188
Z228583338	167.158
Z228583434	189.233
Z228583520	185.148
Z228583532	217.165
Z228584370	189.112
Z228584394	125.103
Z228585364	171.222
Z228588420	217.247
Z228588490	224.185
Z228588506	211.239
Z228588556	163.17
Z228588566	205.232
Z228588618	217.247
Z228588628	177.197
Z228588658	216.259
Z228588764	189.189
Z228588796	206.195
Z228588822	217.247
Z228588852	189.189
Z228588950	203.216
Z228588958	173.234
Z228589000	203.216
Z228589280	173.234
Z228589352	220.222
Z228589422	232.285
Z228589446	188.18
Z228589452	192.216
Z228589552	181.208
Z228590104	165.215
Z228590106	185.633
Z2289717573	203.264
Z2289798933	140.184
Z2298129741	221.25
Z2298158000	159.207
Z2301432484	203.26
Z2301499848	159.207
Z2301518213	123.174
Z2301601279	179.242
Z2306910175	179.625
Z2306910179	159.207
Z2306910181	159.207
Z2309887446	227.641
Z2309887928	163.17
Z2309893016	175.206
Z2309897757	175.206
Z2310169937	141.189
Z2310693585	163.199
Z2311219900	241.269
Z2311221867	188.249
Z2312273984	159.207
Z2313083297	160.195
Z2327124586	181.16
Z2327570072	203.264
Z2327612244	141.189
Z2327651785	189.233
Z2335631476	217.169
Z234808484	188.209
Z234855772	190.225
Z234893623	156.163
Z234895245	189.237
Z234897187	173.234
Z234897287	191.205
Z234897333	208.279
Z234897455	192.212
Z234969433	231.249
Z234986310	185.205
Z2350946826	222.173
Z235333751	204.183
Z235338179	200.216
Z235340047	219.65
Z235343925	219.286
Z235344291	205.259
Z235344349	174.182
Z235344797	172.166
Z235344901	204.174
Z235344937	203.195
Z235345359	254.19
Z235346989	256.307
Z235348067	177.197
Z235348163	172.166
Z235354629	192.216
Z235361249	159.207
Z235361367	199.232
Z235361941	203.195
Z235362717	236.253
Z235363161	153.111
Z235569554	159.163
Z2372272377	174.154
Z237521266	221.185
Z2375459585	139.173
Z2376826970	240.281
Z2379579080	193.225
Z2379804654	188.18
Z2379902227	175.21
Z2379966091	206.243
Z2380469178	177.206
Z239129536	217.247
Z239131168	217.247
Z239137162	222.286
Z239533192	217.251
Z239549256	199.232
Z239549284	176.238
Z239549286	205.259
Z239549294	199.232
Z239550132	235.212
Z239550884	249.239
Z239550908	214.247
Z239550932	231.249
Z239873772	196.268
Z239874886	208.279
Z239874902	217.165
Z240086362	185.205
Z240089714	220.222
Z240089720	224.185
Z240089732	224.185
Z240089818	213.259
Z240114856	172.166
Z240114862	186.193
Z240114874	200.22
Z240119356	190.153
Z240119382	190.153
Z240119394	220.178
Z240122480	188.209
Z240122600	216.263
Z240124182	214.247
Z240124188	214.247
Z240124190	202.236
Z240124208	202.236
Z240124222	216.263
Z2404983487	179.586
Z2408371469	123.178
Z240995996	175.166
Z240996006	203.22
Z241107252	199.232
Z241107284	186.193
Z241107286	240.163
Z2417415974	163.179
Z2418414101	186.189
Z2418414292	133.173
Z2418421198	216.259
Z2418537184	155.199
Z2418537301	186.193
Z2429434761	163.199
Z2432587255	159.167
Z2432627435	174.154
Z2432787947	160.195
Z2433121437	163.199
Z2453099163	171.178
Z245326700	219.286
Z245326704	150.2
Z245326744	150.2
Z2466349867	217.169
Z246671302	157.151
Z2467454511	173.181
Z2471262225	177.226
Z2472774778	189.233
Z2472857143	185.205
Z2472857376	152.147
Z2489380833	194.155
Z2489675026	145.127
Z2491464343	193.225
Z2492796275	174.222
Z2492800076	190.157
Z2506842516	194.252
Z2507038532	193.225
Z2507870736	162.215
Z2509599652	188.249
Z2511435449	180.574
Z2512926473	183.617
Z2515203657	170.19
Z2517097749	159.211
Z2517220200	188.249
Z2520731318	160.195
Z2521838751	191.205
Z2521981180	166.222
Z2522706089	184.217
Z2526241128	141.189
Z2527465221	228.152
Z2527854043	150.204
Z254451362	215.275
Z255116814	209.243
Z255149974	161.179
Z255150388	174.101
Z2574917640	215.227
Z2577936612	162.191
Z2582143681	164.115
Z2582765569	181.132
Z2583002383	159.111
Z2583036316	146.072
Z2602644328	206.267
Z2680630213	184.217
Z2681297959	163.199
Z2681824714	178.214
Z2683198065	177.206
Z2685657901	240.285
Z2685901890	198.2
Z2685925242	186.193
Z2685925286	159.167
Z2692095041	146.072
Z2696135170	196.136
Z2697227988	199.179
Z270759424	176.194
Z271005800	222.226
Z271097322	188.205
Z271097324	202.232
Z271139068	216.263
Z2718935669	208.667
Z2719321177	155.216
Z2723984085	223.222
Z2723984433	183.226
Z2731857588	189.021
Z2732273243	205.207
Z2732461043	134.157
Z2732474168	141.189
Z2732532560	159.163
Z2732558618	163.127
Z2732681820	175.226
Z2732702092	177.101
Z2732716462	178.21
Z2732728070	179.198
Z2732738446	180.128
Z2732748776	180.57
Z2732877181	189.193
Z2732962653	194.159
Z2733259417	209.243
Z2733497237	214.199
Z2737465051	153.2
Z2739389854	183.226
Z2740749574	157.152
Z274312150	214.243
Z274525914	158.179
Z274553506	179.242
Z274553584	165.215
Z274553590	165.215
Z274554320	165.215
Z274554370	244.111
Z274554436	171.606
Z274554552	199.66
Z274568060	159.163
Z274575504	217.634
Z274740234	203.243
Z274762944	210.596
Z274771768	218.231
Z274780534	236.677
Z2750224571	185.205
Z275026958	223.682
Z275026984	209.291
Z275027034	257.234
Z275027040	203.264
Z275027074	195.264
Z275027076	209.291
Z275027140	205.259
Z275127526	210.162
Z275127898	207.586
Z275128142	173.141
Z275128360	177.105
Z275128626	157.579
Z275130868	236.2
Z275131488	254.19
Z275141146	228.152
Z275146374	191.131
Z275163834	209.611
Z275169806	151.188
Z275169884	177.105
Z275169946	157.579
Z275210998	140.184
Z2754492642	153.2
Z2760930193	200.26
Z276377472	200.216
Z27647423	178.166
Z27668246	192.193
Z27693080	174.222
Z27749489	148.184
Z27782769	212.231
Z27790103	215.235
Z27791161	212.231
Z27795299	216.215
Z278018406	231.274
Z2785909807	201.264
Z2787076657	227.242
Z2803120982	201.204
Z2803733198	154.211
Z28133739	215.235
Z28143241	216.194
Z28161730	168.602
Z281776224	179.242
Z281776234	165.215
Z281776236	219.185
Z28290383	216.194
Z2831879621	185.152
Z283726940	177.206
Z285131562	203.138
Z285150320	147.152
Z285165516	199.232
Z285167286	223.682
Z285179436	198.628
Z285184620	171.578
Z285193112	268.694
Z285194478	268.694
Z285224726	199.232
Z285224844	185.205
Z285224904	221.185
Z285225196	203.195
Z285225334	214.247
Z285225376	186.193
Z285571582	185.205
Z285571592	151.188
Z285571600	179.242
Z285572970	237.301
Z2857085569	151.188
Z285921578	178.19
Z285921988	216.259
Z287342854	209.174
Z2884178883	195.159
Z2895091210	209.655
Z2895181184	174.222
Z2896798759	151.228
Z2896881011	151.184
Z2901769817	181.132
Z2903804323	137.161
Z2932596537	179.586
Z2935001216	233.168
Z2935744695	211.186
Z2939404743	153.2
Z295892696	203.224
Z29672805	184.241
Z29672864	218.258
Z29672929	224.306
Z2968142512	173.194
Z300085964	179.625
Z30166372	212.231
Z30166421	211.243
Z3021499563	175.153
Z3023748145	177.226
Z3026078651	205.207
Z3052096317	160.195
Z3063743261	156.163
Z3073155514	175.166
Z31484238	203.264
Z315923746	188.228
Z316087602	219.65
Z316118634	163.151
Z316120092	214.126
Z316120910	207.596
Z316122464	171.178
Z316174602	200.22
Z316174662	185.205
Z316174664	185.205
Z316174666	185.205
Z316258722	141.189
Z316258726	155.216
Z316258764	141.189
Z316259180	155.216
Z316899202	185.205
Z316899204	186.193
Z317037934	169.149
Z317037972	169.149
Z317037974	169.149
Z317040218	211.243
Z317041798	205.623
Z317041802	207.159
Z317041810	189.168
Z317041818	172.166
Z317041824	189.168
Z317041834	185.205
Z317041840	205.623
Z317078586	189.233
Z3175219349	206.243
Z3181672322	154.576
Z318835830	218.278
Z3189416901	171.125
Z319446962	172.166
Z3196471633	192.26
Z320118386	199.232
Z32016296	191.232
Z321074690	222.226
Z3235142028	205.623
Z3235901459	170.19
Z32366804	195.264
Z3242922889	175.142
Z3243595253	160.099
Z324553606	213.259
Z324553610	213.259
Z3247777510	220.247
Z3271368169	198.244
Z3271391686	193.196
Z3271393328	199.232
Z3271406801	160.195
Z3271414784	211.243
Z3271465236	189.18
Z3271500530	208.667
Z3271769497	196.248
Z327330246	215.231
Z327331540	215.231
Z328679152	201.204
Z3300167424	138.145
Z330796012	203.264
Z330799454	183.617
Z330909844	247.66
Z330915526	217.178
Z330916606	247.223
Z330920920	190.608
Z330922560	229.233
Z3327103110	139.173
Z3327158750	139.173
Z334705664	197.236
Z334882462	184.221
Z335079706	188.205
Z335089304	184.601
Z335289908	186.233
Z335290036	172.206
Z335290460	186.233
Z335438884	217.178
Z335441366	188.249
Z335441466	189.168
Z335441474	190.157
Z335441480	172.166
Z335441514	217.222
Z335442452	141.169
Z335447548	217.222
Z335447612	200.22
Z335447614	214.247
Z335447644	213.259
Z335859734	189.568
Z336079788	174.182
Z336080858	174.222
Z336085762	206.612
Z336085764	186.193
Z336085774	200.22
Z336085794	206.612
Z336085810	200.22
Z336085818	190.156
Z336085820	206.612
Z336085834	186.193
Z336085840	204.183
Z336085854	172.166
Z336285046	176.117
Z336286710	240.163
Z336287814	191.131
Z337709422	163.179
Z337709432	137.161
Z3388298542	173.141
Z339274856	150.156
Z339274892	164.183
Z339274916	164.183
Z339275020	171.178
Z339391774	188.209
Z339398786	177.153
Z3396769475	210.162
Z3402114849	177.226
Z3409962529	187.237
Z3445031307	214.126
Z3478740125	177.226
Z3481269414	209.587
Z3485122088	213.158
Z351372112	186.193
Z351372152	190.156
Z352782144	159.207
Z352782250	165.186
Z352782394	165.186
Z352782966	203.26
Z352783024	173.234
Z352783086	175.206
Z352783294	183.176
Z353716314	190.244
Z354005202	216.259
Z354005208	216.259
Z356293884	159.167
Z359291934	204.179
Z359317788	149.172
Z359317796	151.188
Z359317812	177.105
Z359353804	213.259
Z359510104	165.142
Z360053736	175.089
Z3616041843	177.226
Z361883512	159.207
Z361883526	223.678
Z361883550	189.233
Z361883574	223.678
Z361883604	203.26
Z361883610	219.259
Z361883644	175.206
Z361883656	163.17
Z361883658	207.223
Z361883690	203.26
Z361883692	189.233
Z361884270	207.223
Z361989364	232.237
Z361995496	217.65
Z362017996	225.226
Z362020350	206.243
Z362118692	155.123
Z362118706	155.123
Z362118708	155.123
Z362118782	187.139
Z362118786	155.123
Z362624042	234.661
Z362625664	224.602
Z362628408	220.222
Z362757264	205.623
Z362757282	207.159
Z362757354	201.204
Z362757360	205.623
Z362757364	229.233
Z362757366	189.168
Z362757390	189.168
Z362757414	215.231
Z362757432	189.168
Z362757438	205.623
Z362757498	203.195
Z362757534	201.204
Z362757540	171.178
Z362764922	160.195
Z362765750	224.185
Z362767050	207.159
Z362795384	191.249
Z362795716	169.242
Z362798954	178.21
Z362798962	178.21
Z362827938	136.173
Z3630789736	182.201
Z3637082787	216.263
Z363989738	172.162
Z363995910	267.666
Z363996242	191.205
Z363996736	233.221
Z363997682	159.207
Z364002644	222.65
Z364003330	190.609
Z3664104048	153.2
Z367654540	186.189
Z367654544	190.153
Z3676767355	170.19
Z367679462	192.168
Z367679464	174.178
Z369737534	190.153
Z369737608	186.189
Z369737780	190.153
Z369737870	208.143
Z369742180	253.074
Z369742184	192.168
Z3710684361	190.225
Z372839354	161.179
Z373768900	192.241
Z381006190	201.204
Z381006230	235.649
Z381072284	188.228
Z381355534	218.254
Z381355552	192.216
Z381355610	189.216
Z381355626	192.22
Z381362886	227.164
Z381363332	199.232
Z381388952	165.215
Z381389672	165.215
Z381389692	221.185
Z381389736	151.188
Z381389776	186.193
Z381389788	215.231
Z381389790	219.65
Z381389804	185.205
Z381395864	205.567
Z381397824	220.638
Z381397826	200.22
Z381397856	220.638
Z381397896	200.22
Z381397906	222.173
Z381397910	238.628
Z381397916	186.193
Z381397924	238.628
Z381398032	228.274
Z381398048	250.227
Z381398154	234.665
Z381398656	230.221
Z381398700	230.221
Z381398772	212.231
Z381402826	154.211
Z381402830	168.238
Z381402832	152.195
Z381402852	202.255
Z381402878	182.265
Z381402890	220.245
Z381402924	154.211
Z381405292	202.232
Z381407422	140.184
Z381407426	140.184
Z381411784	172.166
Z381411786	186.193
Z381411792	172.166
Z381414802	159.111
Z381556978	207.275
Z381556986	233.192
Z381559328	151.188
Z381559352	165.215
Z381661796	188.209
Z381785832	217.27
Z382685316	192.624
Z382700998	156.163
Z382706780	188.205
Z382719530	139.129
Z382784278	240.163
Z382817344	236.253
Z382817382	186.189
Z382818774	199.232
Z3835798983	136.129
Z384972006	189.189
Z384974754	182.265
Z384974772	182.265
Z384974776	166.222
Z384974802	154.211
Z384974964	206.247
Z385373276	220.245
Z385373296	206.219
Z385373298	154.211
Z385373306	152.195
Z385373326	202.255
Z385373332	140.184
Z385373448	218.254
Z385373494	192.22
Z385445808	172.206
Z385445930	192.624
Z385445982	190.196
Z385445990	176.169
Z385459994	202.232
Z385466326	186.189
Z390130606	173.234
Z390130614	203.26
Z394039592	224.201
Z394627226	256.307
Z3950540571	159.167
Z401437758	186.193
Z404064566	187.221
Z406353960	202.232
Z406682014	159.163
Z406682016	163.127
Z406694026	136.129
Z4125544445	181.217
Z415627488	185.205
Z415627492	213.259
Z415635744	169.149
Z415635812	208.143
Z415635826	210.158
Z415637822	189.168
Z415637832	189.168
Z415646066	188.228
Z415653582	158.179
Z415654038	172.206
Z415742418	205.623
Z415742500	219.65
Z4167932641	192.624
Z4179948758	150.156
Z419873662	209.291
Z420010182	223.318
Z420848232	187.221
Z420865724	165.215
Z422500436	217.247
Z424758002	237.728
Z424788518	230.289
Z425332786	176.194
Z425332788	176.194
Z425350408	220.222
Z425364396	177.105
Z425364514	191.253
Z425432610	199.232
Z425435168	165.195
Z425446518	186.193
Z425487612	185.205
Z425487722	136.173
Z425487794	185.205
Z425487796	185.205
Z426022024	209.243
Z431527926	202.236
Z431539404	188.249
Z431539910	202.275
Z431542264	186.233
Z431560174	172.166
Z431560296	214.247
Z431560318	186.193
Z431770806	193.268
Z431947166	177.226
Z431947990	189.193
Z431949078	203.22
Z431952840	159.167
Z431952890	125.15
Z431953126	159.167
Z431953250	132.141
Z431953302	159.167
Z431973754	151.188
Z431977844	199.232
Z431977880	137.161
Z431977888	219.65
Z431977998	219.65
Z431983762	229.258
Z431983770	187.221
Z431986130	165.215
Z432063060	171.178
Z432090858	175.229
Z432099968	185.205
Z432421618	127.162
Z437516054	189.237
Z437516460	203.264
Z440605398	167.206
[truncated: 491 more rows]
