# Supplementary material for: FastGrow: on-the-fly growing and its application to DYRK1A
Source: J Comput Aided Mol Des. 2022 Aug 22;36(9):639–51. doi: 10.1007/s10822-022-00469-y (PMC9512872; doi:10.1007/s10822-022-00469-y)
Supplement: Supplementary file 2 — (zip 344 KB) [file 10822_2022_469_MOESM2_ESM.zip › results/fragment_growing_enrichment/only_clash_scores.csv]

F0630-0038	-100
F0647-0083	-80
F0755-0165	-920
F1749-0181	-340
F1900-9806	-340
F1907-2522	-540
F1907-2523	-220
F1907-2551	-540
F1911-5484	-80
F1913-2585	-180
F1913-2743	-320
F1984-0140	-300
F2145-0239	-380
F2145-0360	-280
F2146-0085	-240
F2146-0104	-300
F2147-1006	-220
F2147-1011	-80
F2147-1229	-380
F2147-1421	-480
F2147-1425	-1180
F2147-1435	-360
F2147-1480	-360
F2147-8839	-1000
F2147-8893	-900
F2158-0990	-320
F2158-1289	-300
F2167-0464	-440
F2167-4937	-540
F2167-6976	-160
F2182-0141	-720
F2185-0175	-120
F2189-0553	-360
F2189-0557	-440
F2189-0559	-320
F2189-0637	-200
F2189-0717	-260
F2189-0979	-300
F2189-0980	-340
F2196-0140	-260
F2197-2297	-1240
F2197-2304	-180
F2197-2305	-480
F2197-2322	-300
F2197-2329	-260
F2197-4551	-500
F2199-0491	-500
F2774-0136	-80
F3145-4190	-580
F5580-2292	-40
F6435-5655	-120
F6438-6429	-180
F6471-2725	-200
F6471-2763	-240
F6540-0981	-120
F6540-4543	-20
F6540-6546	-80
F6543-5314	-60
F6554-8226	-120
F6561-4812	-220
F6608-0275	-620
F6608-0277	-440
F6608-0356	-320
F6608-0478	-160
F6608-0483	-260
F6608-0572	-520
F6608-0573	-540
F6608-1027	-800
F6608-1029	-700
F6608-1351	-300
F6608-1728	-60
F6608-1730	-80
F6608-1735	-80
F6608-1741	-540
F6616-3158	-60
F6616-3162	-80
F6616-3170	-180
F6617-4356	-400
F6660-4615	-480
F6660-4616	-380
F6660-4621	-620
F6661-8365	-80
F8880-9093	-420
F8881-7559	-60
F9995-2419	-260
MC1038	-140
MC1042	0
MC1043	-20
MC1046	-200
MC1087	-120
MC1093	-40
MC1099	-140
MC1101	0
MC1103	-160
MC1120	-120
MC1121	-120
MC1128	-700
MC1129	-120
MC1130	-80
MC1154	-120
MC1155	-80
MC1157	-580
MC1165	-200
MC1176	-100
MC1186	-140
MC1187	-620
MC1189	-120
MC1190	-80
MC1191	-200
MC1197	-880
MC1199	-280
MC1200	-200
MC1201	-320
MC1203	0
MC1207	-520
MC1212	-320
MC1218	-240
MC1219	-120
MC1220	-100
MC1236	-240
MC1253	-840
MC1254	-580
MC1255	-1500
MC1277	-300
MC1278	-40
MC1286	-80
MC1302	-740
MC1311	-120
MC1315	-140
MC1324	-940
MC1329	-20
MC1330	-20
MC1331	-20
MC1332	-20
MC1345	-100
MC1350	-40
MC1363	-900
MC1385	-160
MC1390	0
MC1424	-200
MC1425	-140
MC1442	-220
MC1447	0
MC1459	-80
MC1460	-120
MC1461	-360
MC1466	-300
MC1469	-20
MC1470	-780
MC1472	-480
MC1479	-80
MC1481	-40
MC1483	-160
MC1484	-100
MC1499	-20
MC1512	-80
MC1547	-80
MC1548	-240
MC1551	-60
MC1570	-780
MC1585	-200
MC1587	-520
MC1592	-340
MC1601	-320
MC1608	-1280
MC1619	-160
MC1620	-520
MC1636	-80
MC1639	-460
MC1645	-460
MC1651	-260
MC1660	-200
MC323	-120
MC324	0
MC540	0
MC543	0
MC546	0
MC551	0
MC552	-40
MC555	-40
MC560	-80
MC562	-160
MC596	-60
MC600	-20
MC609	-20
MC615	-440
MC623	-100
MC640	-260
MC654	-180
MC716	-320
MC719	-540
MC720	-180
MC721	-40
MC723	-520
MC724	-60
MC752	-180
MC753	-300
MC754	-220
MC762	0
MC784	-120
MC787	-80
MC794	-80
MC799	-280
MC814	-700
MC815	-380
MC817	-80
MC818	-600
MC819	-80
MC820	-80
MC822	-40
MC826	-80
MC829	-80
MC830	-80
MC834	-660
MC839	-220
MC842	-20
MC887	-60
MC892	-80
MC895	0
MC896	-40
MC897	0
MC900	-200
MC901	-20
MC906	-60
MC907	-60
MC914	0
MC916	0
MC917	-60
MC972	-40
S 52984-1	-160
S 53568-1	-200
S 53569-1	-360
S 53813-1	-500
S 54008-1	-600
S 54067-1	-200
S 54251-1	-520
S 54333-1	-500
S 54339-1	-480
S 54755-1	-320
S 54878-1	-380
S 55146-1	-500
S 55219-1	-180
S 55300-1	-520
S 55301-1	-520
S 55304-1	-520
S 55305-1	-520
S 55325-1	-500
S 55343-1	-520
S 55468-1	-520
S 55475-1	-560
S 55476-1	-560
S 55478-1	-500
S 55515-1	-480
S 55932-1	-540
S 56015-1	-500
S 56256-1	-460
S 56258-1	-500
S 56259-1	-500
S 56269-1	-520
S 57043-1	-320
S 57050-1	-500
S 57060-1	-520
S 57067-1	-560
S 57197-1	-400
S 57617-1	-480
S 58233-1	-500
S 58480-1	-500
Z100643660	-120
Z1008185362	0
Z1013687346	0
Z1013687470	0
Z1013716308	0
Z1013716422	0
Z1013735584	-80
Z1020818712	-120
Z1021396634	-160
Z1021460426	0
Z1021461272	0
Z1021465894	-240
Z1026450452	-40
Z1033256932	0
Z1033283132	0
Z1033285254	-100
Z1033285290	-80
Z1033285326	-100
Z1033298910	-20
Z1033300692	-220
Z1033323528	-180
Z1037336814	-220
Z1037344038	-80
Z1037344052	-580
Z1037344116	-660
Z1037344120	-720
Z1037531944	-40
Z1037570484	-60
Z1037609796	-20
Z1041130822	0
Z1041130858	0
Z1041130874	0
Z1041196404	0
Z104341182	-40
Z104341198	-20
Z104341874	-140
Z104377952	-20
Z104472448	-80
Z104473458	0
Z104474066	0
Z104476074	-40
Z104476152	-220
Z104477304	0
Z104477372	0
Z104477770	-40
Z104478940	0
Z104478986	-40
Z104479712	0
Z104479892	-20
Z104482458	-200
Z104485900	-120
Z104485910	-200
Z104486030	-40
Z104495016	-100
Z104504676	-660
Z104509698	0
Z104520990	-460
Z1065600200	0
Z1065600214	0
Z1065610130	-180
Z1065630268	-160
Z1065646826	0
Z1065654114	0
Z1066277054	-460
Z1078489926	-160
Z1080445176	-40
Z1080715154	0
Z1080715176	-160
Z1083213968	-40
Z108565168	-20
Z1089977446	-20
Z1094758788	-180
Z1095218812	-40
Z1095226332	-200
Z1095313900	-140
Z1095314046	-280
Z1095314232	-140
Z1095337606	-40
Z1098234501	0
Z1098234608	0
Z1098324190	-40
Z1098324788	-220
Z1098340600	-60
Z1105173228	0
Z111414052	-240
Z111570848	0
Z111781340	-120
Z111781436	-120
Z1117908201	-60
Z1123696300	-80
Z1123696306	-180
Z1124707084	0
Z1126744915	-220
Z1129283193	-200
Z1134175709	-20
Z1136515714	-180
Z113655202	0
Z1138835936	0
Z1138836370	-340
Z1138838676	-40
Z1139191247	-160
Z1142687965	-320
Z1143242515	0
Z1143356096	-300
Z1143441517	-40
Z1143452918	-20
Z1147171478	-300
Z1147230202	-120
Z1148267343	-80
Z1154255784	0
Z1154256320	0
Z1154555237	-20
Z1154555363	0
Z1154602939	-60
Z1157727202	-40
Z1160904376	0
Z1162465707	-160
Z1165164633	-120
Z1167042736	-20
Z1170243849	0
Z1171194617	-40
Z1171198791	0
Z1171200890	0
Z1171979415	0
Z1172089075	0
Z1172114103	-20
Z1178483382	-500
Z1178487615	0
Z1178489437	-300
Z1180109869	0
Z1180109871	0
Z1182366317	-300
Z118255124	-80
Z118257762	0
Z118308194	-20
Z118308196	-60
Z1183445364	-20
Z1184855697	0
Z1184875906	-20
Z1187786372	-40
Z1187847306	-80
Z1188090603	-140
Z1188436195	-360
Z1188445111	-420
Z1188445131	-300
Z1188445148	-300
Z1188445162	-260
Z1188446254	-500
Z1192182025	-80
Z1192343580	-80
Z1192343584	-80
Z1192343588	-40
Z1192344099	-60
Z1192355695	-180
Z1192355697	-160
Z1192357300	0
Z1192378572	0
Z1197664821	-380
Z1197900827	-20
Z1198148530	-60
Z1198151316	-60
Z1198152632	0
Z1198152657	-620
Z1198157052	-60
Z1198157386	-40
Z1198159373	-20
Z1198161630	-160
Z1198162092	-320
Z1198162290	-180
Z1198162438	-60
Z1198162441	-80
Z1198162445	-60
Z1198162467	0
Z1198162468	-60
Z1198163014	-140
Z1198163140	-160
Z1198163323	0
Z1198163353	-20
Z1198164044	-60
Z1198164056	-40
Z1198164645	-40
Z1198164799	-160
Z1198164800	-120
Z1198164965	-20
Z1198164966	-60
Z1198165064	-140
Z1198165066	-160
Z1198165069	-40
Z1198166208	0
Z1198168867	-60
Z1198169008	-40
Z1198169876	0
Z1198169925	-200
Z1198171391	0
Z1198171392	0
Z1198171393	0
Z1198171395	-180
Z1198171396	-180
Z1198171397	-180
Z1198171511	0
Z1198172892	-100
Z1198173174	-160
Z1198173362	-20
Z1198173818	0
Z1198174198	-40
Z1198174966	-420
Z1198175088	0
Z1198176134	-740
Z1198176666	-120
Z1198176704	-40
Z1198177237	0
Z1198177401	0
Z1198178311	-40
Z1198180947	0
Z1198180952	0
Z1198180960	-40
Z1198181048	-120
Z1198184431	-40
Z1198184815	0
Z1198187057	0
Z1198187112	0
Z1198220610	-180
Z1198221140	-60
Z1198221162	-140
Z1198221230	-60
Z1198223126	0
Z1198223612	-180
Z1198224457	0
Z1198233893	0
Z1198234668	-180
Z1198235088	-100
Z1198235233	0
Z1198235237	-120
Z1198235319	-200
Z1198235526	-20
Z1198235800	-40
Z1198236098	-20
Z1198237163	-80
Z1198261891	0
Z1198264430	-40
Z1198264605	-40
Z1198264636	-40
Z1198264657	-40
Z1198265898	0
Z1198266504	0
Z1198266917	0
Z1198267173	-180
Z1198268365	-100
Z1198268371	-100
Z1198273942	-80
Z1198275132	-40
Z1198275321	-160
Z1198276104	-20
Z1198276222	-60
Z1198276223	-80
Z1198276236	-80
Z1198278368	-20
Z1198279302	0
Z1198279885	-40
Z1198279941	0
Z1198306506	-40
Z1198306508	0
Z1198306509	0
Z1198306714	0
Z1198306966	0
Z1198310561	-100
Z1198312127	0
Z1198314976	-300
Z1198317724	0
Z1198318701	-100
Z1198318705	-80
Z1198330967	0
Z1198337375	-120
Z1198337376	-120
Z1198650521	-40
Z1198723557	-160
Z1198727061	0
Z1198727572	-20
Z119989454	-40
Z119990446	0
Z1201049619	-380
Z1201050246	-220
Z1201617857	-100
Z1201619732	0
Z1201619774	-140
Z1201620085	-120
Z1201620214	-300
Z1201620523	0
Z1201620716	0
Z1201620762	0
Z1201620833	-20
Z1201621212	-40
Z1201621515	-160
Z1201621549	-80
Z1201621664	-20
Z1201621797	-240
Z1201621887	0
Z1201622823	0
Z1201622861	-20
Z1201622914	-60
Z1201622916	-20
Z1201623169	0
Z1201623175	-20
Z1201623834	0
Z1201623880	-40
Z1201624049	-100
Z1201624090	0
Z1201624118	0
Z1201624530	-60
Z1201626966	0
Z1201626971	-400
Z1201627083	0
Z1201627357	0
Z1201627624	-120
Z1201627632	-100
Z1201628920	-120
Z1201632149	0
Z1202210170	0
Z1203138022	-20
Z1203159514	0
Z1203161828	0
Z1203747730	-180
Z1205493745	-60
Z1205494179	-40
Z1205494632	-80
Z1205494903	-20
Z1205495475	-120
Z1205497461	-60
Z1205656430	-40
Z1209414490	-100
Z1209423865	-40
Z1209979958	0
Z1210848511	-80
Z1213715251	-360
Z1216812547	-320
Z1216823106	-80
Z1216841456	-140
Z1216846090	-420
Z1217190806	-20
Z1217192351	-60
Z1217205079	0
Z1218936082	-60
Z1222331919	-100
Z1224488740	0
Z1227708233	0
Z1227708286	0
Z1227735441	0
Z1227757230	0
Z1229992336	0
Z1229993416	-120
Z1229993451	-100
Z1230012070	0
Z1230013303	-120
Z1230013497	0
Z1238481041	-300
Z1238481043	-440
Z1238541992	-180
Z1238542143	0
Z1238543558	-100
Z1238571370	-40
Z1238833184	-40
Z1238847022	-460
Z1243766812	-220
Z1245633579	-20
Z1245633581	-120
Z1245633584	-20
Z1245633641	-60
Z1245633648	-180
Z1245633650	-120
Z1245633653	-180
Z1245633654	-180
Z1245633661	-140
Z1245633663	-360
Z1245633670	-20
Z1245633705	-20
Z1245633715	-100
Z1245633784	-40
Z1245785123	-320
Z1250092013	-240
Z1250092016	-580
Z1250097992	0
Z1250105667	-40
Z1250417296	-20
Z1251352964	-140
Z1251353616	-40
Z1251353625	0
Z1251354898	-20
Z1251355910	-140
Z1251355911	-160
Z1251355913	-180
Z1251355916	-60
Z1251360027	-40
Z1251360687	0
Z1251360732	0
Z1251361188	0
Z1251362082	-80
Z1251362857	-120
Z1255358859	0
Z1255359695	-80
Z1255361336	-480
Z1255362311	-100
Z1255365854	0
Z1255367200	-120
Z1255372895	-160
Z1255375051	0
Z1255375233	-460
Z1255375557	-40
Z1255375955	-280
Z1255379726	-40
Z1255380800	0
Z1255381233	0
Z1255381806	-20
Z1255382337	0
Z1255386082	0
Z1255387391	-160
Z1255388971	-220
Z1255389425	-660
Z1255391179	-100
Z1255391304	-220
Z1255391769	-60
Z1255391877	-100
Z1255392837	0
Z1255394056	0
Z1255396166	-180
Z1255398419	-40
Z1255400113	-20
Z1255400668	-20
Z1255403792	-40
Z1255417123	-100
Z1255420975	0
Z1255421097	-180
Z1255421457	-300
Z1255421791	-40
Z1255423472	-80
Z1255424646	0
Z1255435851	-200
Z1255435919	0
Z1255437380	-80
Z1255440209	0
Z1255443420	0
Z1255443427	0
Z1255443602	-100
Z1255443932	0
Z1255445571	-80
Z1255445753	-40
Z1255447124	-240
Z1255447687	-160
Z1255447694	0
Z1255448535	0
Z1255449291	-60
Z1255452234	-20
Z1255452495	-280
Z1255452697	-400
Z1255453472	-200
Z1255458611	0
Z1255458794	-100
Z1255459218	0
Z1255459992	-320
Z1255460727	0
Z1255460872	-20
Z1255462212	0
Z1255464228	-160
Z1255466243	0
Z1255466913	-40
Z1255468411	0
Z1255486781	-240
Z1255489710	-80
Z1255495002	-60
Z1255500641	-460
Z1255505039	0
Z1255506122	0
Z1255523425	-180
Z1258538520	-40
Z1258540488	0
Z1258578706	-260
Z1258911865	-180
Z1258941096	-300
Z1258976720	0
Z1258977665	-100
Z1258977853	0
Z1258981483	-40
Z1259053954	0
Z1259082450	-140
Z1259128059	-20
Z1259144655	0
Z1259144663	0
Z1259161949	0
Z1259163775	-140
Z1259180845	-60
Z1259302499	-40
Z1259317290	-200
Z1259340998	-80
Z1259399946	-300
Z1259400299	-160
Z1259400310	-240
Z1259400448	-220
Z1259400459	-260
Z1259400704	-420
Z1259400714	-440
Z1259400766	-100
Z1259400772	-120
Z1259400776	-120
Z1262250016	-40
Z1262327476	-80
Z1262327686	0
Z1262327703	-80
Z1262328783	-40
Z1262395890	-140
Z1262470998	-60
Z1262511380	-20
Z1262511495	-120
Z1262512569	-80
Z1262512766	-160
Z1262513003	-80
Z1262513004	-120
Z1262513006	-60
Z1262513028	-20
Z1262514370	-160
Z1262515023	0
Z1262515212	-100
Z1262515496	-80
Z1262515562	-160
Z1262517109	-80
Z1262517254	0
Z1262517341	-200
Z1262517660	0
Z1262517788	-80
Z1262518467	-120
Z1262519537	0
Z1262520886	-80
Z1262520961	0
Z1262520969	-140
Z1262521044	-40
Z1262521199	0
Z1262521236	-20
Z1262521699	-80
Z1262522751	-20
Z1262523517	-260
Z1262523951	-140
Z1262525596	-40
Z1262527829	-140
Z1262528913	0
Z1262529007	0
Z1262529169	-220
Z1262529295	0
Z1262529303	-100
Z1262529309	0
Z1262529617	-160
Z1262530750	-60
Z1262531150	-40
Z1262536690	-40
Z1262541445	0
Z1262541465	-140
Z1262541568	0
Z1262544184	-40
Z1262548522	0
Z1262549592	-40
Z1262550789	-80
Z1262551422	0
Z1262554808	-60
Z1262555262	-60
Z1262556214	-80
Z1262556218	-80
Z1262556281	-60
Z1262556481	0
Z1262556637	0
Z1262556666	0
Z1262556671	-140
Z1262557037	-100
Z1262557114	-60
Z1262557291	-60
Z1262559583	-60
Z1262559938	-40
Z1262560090	0
Z1262560144	-200
Z1262560964	-40
Z1262561456	-20
Z1262562997	-600
Z1262595204	-400
Z1262695919	-200
Z1263422060	-300
Z1263714236	0
Z1263738206	0
Z1263738354	-120
Z1263738396	-80
Z1263738426	0
Z1263738442	-300
Z1263738475	0
Z1263738503	0
Z1263738509	-860
Z1263738525	-220
Z1263738530	0
Z1263738533	-40
Z1263738551	-80
Z1263738559	-160
Z1263738567	-20
Z1263738572	-40
Z1263738581	-320
Z1263738582	-280
Z1263738584	-360
Z1263738611	-60
Z1263738625	-120
Z1263738681	-20
Z1263738735	-100
Z1263738743	-220
Z1263738765	-140
Z1263738777	-260
Z1263738784	-20
Z1263738793	-120
Z1263796745	-120
Z1267774043	-400
Z1267805636	-20
Z1267805770	-80
Z1267862000	0
Z1268483039	-40
Z1269109356	0
Z1269121214	-100
Z1269125423	-100
Z1269128127	-120
Z1269133491	-300
Z1269134364	-60
Z1269149983	-340
Z1269153006	-140
Z1269153683	0
Z1269155228	0
Z1269157393	-20
Z1269157906	-100
Z1269158409	-520
Z1269162818	-60
Z1269169010	0
Z1269175881	-20
Z1269181488	-20
Z1269183570	0
Z1269185764	-140
Z1269193495	-120
Z1269198880	0
Z1269201778	0
Z1269208792	-40
Z1269217531	-160
Z1269220427	-920
Z1269220778	-60
Z1269228603	-80
Z1269231018	-100
Z1269232715	-40
Z1269752693	0
Z1270257271	-200
Z1270376875	-180
Z1272682544	-180
Z1272682681	-60
Z1274167323	-160
Z1274415744	0
Z1278925358	-100
Z1278927425	-80
Z1278927723	-80
Z1295712058	-180
Z1295857651	0
Z1310728699	-160
Z1313734214	-20
Z1317635417	-180
Z1318264577	-160
Z1318264633	-240
Z1318264671	-160
Z1318371822	-20
Z1321939829	-100
Z1322794809	-80
Z1331570741	-280
Z1334449960	-20
Z1335088339	-20
Z1335088386	-20
Z1340419291	0
Z1341747447	-60
Z1343609137	-80
Z1345144583	-120
Z1352968963	-500
Z135552256	-180
Z1359390644	-40
Z1359439847	-220
Z1373343139	0
Z1375690327	-160
Z137625188	-20
Z137628830	0
Z1395385682	-20
Z1405508174	0
Z1405508266	-60
Z1405508298	0
Z1410957296	-480
Z1415892342	-20
Z1416116475	-40
Z1416159433	0
Z1416168731	-220
Z1416172437	-40
Z1416174150	-160
Z1416175860	-260
Z1416180209	-460
Z1416183297	-80
Z1416187215	-60
Z1416187975	-60
Z1416191424	-20
Z1416192608	0
Z1431780594	0
Z1431893663	-300
Z1434181535	-80
Z1434223695	-180
Z1436017077	0
Z1436228520	-160
Z1436232748	-40
Z1436488304	-40
Z1443584523	0
Z1443584909	0
Z1443800275	-220
Z1444180733	-200
Z1445591040	-180
Z144904446	-60
Z1449599503	-40
Z1455178066	-320
Z1455360260	-380
Z1459910178	-200
Z1460172679	-260
Z1460172943	-300
Z1463349721	0
Z1463990235	0
Z1464002065	-420
Z1464002308	-680
Z1470144485	-160
Z1470159280	-280
Z1470552103	-160
Z1471021487	-240
Z1473284016	-480
Z1474207688	-200
Z147527712	0
Z147527722	-40
Z1483132824	0
Z1486006983	-20
Z1486016114	-20
Z1486017692	-20
Z1486020842	-20
Z1486036948	-360
Z1493055688	-180
Z1493055871	-300
Z1497311431	-80
Z1498961492	-20
Z1498961679	0
Z1501269085	-100
Z1501469843	-80
Z1504672876	-20
Z1504680017	-20
Z1504681185	-160
Z1504682941	-200
Z1504685031	-20
Z150871934	0
Z1508919992	-380
Z1508922062	-200
Z1508928819	-40
Z1508928886	-160
Z1508928938	-40
Z1508938789	-120
Z1508939312	-20
Z1508939726	0
Z1508940159	-340
Z1508940587	-20
Z1508941536	-200
Z1508956602	-40
Z1508968930	-160
Z1508990529	-100
Z1508991543	-60
Z1509003359	-80
Z1509013454	-140
Z1509018568	-100
Z1509023324	0
Z1509023445	0
Z1509024108	-180
Z1509034167	-60
Z1509034192	-40
Z1509035970	-60
Z1509040790	-100
Z1509040812	-40
Z1509079397	0
Z1509151018	-360
Z1509276503	-800
Z1509320575	-300
Z1509326738	-520
Z1509334089	-240
Z1509338290	-160
Z1509508243	-200
Z1509525651	0
Z1509526467	-700
Z1509532507	0
Z1509534986	0
Z1509535407	-280
Z1509548326	0
Z1509571690	-40
Z1509577875	0
Z1509588196	0
Z1509594955	-100
Z1509597901	0
Z1509621600	-20
Z1509634110	-160
Z1509643865	-40
Z1509657586	-80
Z1509658854	-20
Z1509671718	-100
Z1509687249	-220
Z1509700849	0
Z1509738144	-140
Z1510030218	-40
Z1516316257	-440
Z1523099799	0
Z1525015910	0
Z1526505894	-80
Z1532768268	-40
Z1536965655	0
Z1541758431	-40
Z154210178	-20
Z155154006	-40
Z1551915543	-40
Z1551924183	-20
Z1551928872	-40
Z1551943488	-100
Z1557450931	0
Z1558581681	-20
Z1558581685	0
Z1558581692	0
Z1563294395	-240
Z156943128	-80
Z1582286763	-80
Z1592690025	0
Z1603198879	-560
Z1603833966	0
Z1609497726	-120
Z1614717121	-60
Z1618148863	-80
Z1620831549	-240
Z1623926495	-120
Z1627072792	-320
Z1629065400	-160
Z1642264956	-120
Z164671918	0
Z164706008	-40
Z164707396	-360
Z1649764913	-100
Z1650037844	-100
Z1665253539	-60
Z166624042	-40
Z166628264	-180
Z166631684	0
Z166651272	-40
Z166651274	-20
Z1675167401	-80
Z1681362741	-820
Z1685768556	-160
Z1686518544	-100
Z168812566	-20
Z168876626	-40
Z168879924	-60
Z169506464	-60
Z169544810	-540
Z1696862628	-120
Z1696862656	-40
Z169914030	-20
Z1699556990	-380
Z1704449910	-80
Z1714396380	-60
Z1717761467	0
Z1723815253	0
Z1723876890	-40
Z1723882172	-40
Z1726067192	0
Z1726128749	-160
Z1733848876	-40
Z1733850951	-40
Z1737940749	-20
Z1737945431	0
Z1741962504	0
Z1741969953	0
Z1741976905	-860
Z175791402	0
Z1761437878	-140
Z1763039592	-40
Z178955386	-20
Z1796622185	0
Z1813087558	-180
Z1813099132	-120
Z1813103465	0
Z1813127897	0
Z1813130067	-60
Z1813132484	-100
Z1813166303	0
Z1813184921	0
Z1813186513	-40
Z1813188619	-60
Z1813198852	0
Z1813477108	0
Z1814318640	-100
Z1814319556	-60
Z1815149654	-40
Z1815156707	-180
Z1822369902	-140
Z1824482323	-180
Z1824566693	-220
Z1824567260	-240
Z1824567594	-20
Z1827244350	-820
Z182952422	0
Z1837102843	-260
Z1838104615	-40
Z185153144	-40
Z185153196	0
Z1862024743	-400
Z1862025182	-300
Z1862025604	0
Z1862025642	-80
Z1862834525	-180
Z1863450132	-40
Z1863594452	-80
Z1880959480	-80
Z1889706187	0
Z1889706205	-60
Z1889708486	0
Z1889710360	-140
Z1891697101	0
Z1891772358	-60
Z1891776545	-20
Z1898574828	-40
Z1934935800	-20
Z1939335193	-60
Z1945984220	-60
Z1945984225	-80
Z1966486321	-120
Z1966571248	-20
Z1973465437	0
Z1977914033	-80
Z1982493973	0
Z1993532868	-100
Z199472732	0
Z199535914	-140
Z199537272	0
Z1998612721	-580
Z1999524087	-40
Z2026104781	-140
Z203037854	-80
Z203887722	0
Z2039659117	-20
Z2044770094	-80
Z2044789949	0
Z2044806623	-420
Z2047963068	-160
Z2048914097	-40
Z2049730001	-20
Z2050004825	-200
Z2050012408	-180
Z2050687800	-80
Z2059888408	-120
Z2065863663	-20
Z2066895501	-60
Z2083100980	-220
Z2106590119	-340
Z2106594221	-220
Z2106594933	-160
Z2106609215	-400
Z2106611456	-180
Z2106611472	-20
Z210859234	-20
Z211003642	-160
Z2111525185	-320
Z212046228	-280
Z212122838	-340
Z212171860	0
Z2128353892	-180
Z2130831252	0
Z2130831327	-80
Z2160887338	-220
Z216546646	-140
Z216546768	-320
Z2168541804	0
Z2168542618	-60
Z217164384	0
Z217165580	-60
Z2181647245	-200
Z2182000520	-20
Z2182042169	-420
Z220354982	-160
Z220382864	0
Z220436280	-40
Z220565334	-40
Z220616948	0
Z220630968	0
Z220639108	-420
Z2210965929	-100
Z221432352	0
Z221503668	0
Z221523762	-60
Z221583702	-180
Z2216303069	-100
Z2217033074	-200
Z223197060	-300
Z2235328801	-40
Z2235644465	-660
Z2235644486	-520
Z2235790053	-500
Z2235790638	-40
Z2235790780	-40
Z2235803879	-300
Z223677100	0
Z2237708359	0
Z2238620014	-60
Z2238775727	-20
Z2238931007	0
Z2238933378	-260
Z2238934931	-40
Z2242032526	-120
Z2242045493	-180
Z2242045543	-160
Z2242045603	-160
Z2242134848	-60
Z224232768	0
Z224233006	0
Z2242875203	-340
Z2250620212	-180
Z227266204	-160
Z227822930	-60
Z227823204	-40
Z227825244	-80
Z227825838	-280
Z227834792	-60
Z227975776	0
Z2284432456	-40
Z228581426	-120
Z228581550	0
Z228582462	-100
Z228583262	0
Z228583338	-60
Z228583434	-80
Z228583520	-60
Z228583532	-80
Z228584370	-140
Z228584394	0
Z228585364	-20
Z228588420	-140
Z228588490	-60
Z228588506	-40
Z228588556	-120
Z228588566	-60
Z228588618	-160
Z228588628	-240
Z228588658	-60
Z228588764	0
Z228588796	0
Z228588822	-180
Z228588852	0
Z228588950	-40
Z228588958	-220
Z228589000	0
Z228589280	-140
Z228589352	-140
Z228589422	-260
Z228589446	0
Z228589452	0
Z228589552	-20
Z228590104	-180
Z228590106	-40
Z2289717573	-460
Z2289798933	-20
Z2298129741	-360
Z2298158000	-240
Z2301432484	-340
Z2301499848	-40
Z2301518213	-120
Z2301601279	-80
Z2306910175	-180
Z2306910179	-180
Z2306910181	-180
Z2309887446	-200
Z2309887928	-180
Z2309893016	-220
Z2309897757	-180
Z2310169937	-180
Z2310693585	-100
Z2311219900	-560
Z2311221867	-420
Z2312273984	-100
Z2313083297	-100
Z2327124586	-180
Z2327570072	0
Z2327612244	-40
Z2327651785	-180
Z2335631476	-220
Z234808484	-60
Z234855772	-460
Z234893623	0
Z234895245	-100
Z234897187	-220
Z234897287	-20
Z234897333	-20
Z234897455	0
Z234969433	-140
Z234986310	-20
Z2350946826	-80
Z235333751	-20
Z235338179	-120
Z235340047	-220
Z235343925	-40
Z235344291	-20
Z235344349	0
Z235344797	0
Z235344901	-520
Z235344937	-20
Z235345359	-180
Z235346989	-200
Z235348067	-240
Z235348163	0
Z235354629	-40
Z235361249	-140
Z235361367	-20
Z235361941	-20
Z235362717	0
Z235363161	-40
Z235569554	0
Z2372272377	0
Z237521266	-20
Z2375459585	-180
Z2376826970	-160
Z2379579080	-400
Z2379804654	-20
Z2379902227	-20
Z2379966091	-40
Z2380469178	-40
Z239129536	-140
Z239131168	-240
Z239137162	-380
Z239533192	-200
Z239549256	-120
Z239549284	-80
Z239549286	-100
Z239549294	-160
Z239550132	-120
Z239550884	-140
Z239550908	-120
Z239550932	-180
Z239873772	-160
Z239874886	-120
Z239874902	-200
Z240086362	0
Z240089714	-40
Z240089720	0
Z240089732	0
Z240089818	-200
Z240114856	-260
Z240114862	0
Z240114874	0
Z240119356	-20
Z240119382	0
Z240119394	-60
Z240122480	-20
Z240122600	-100
Z240124182	-20
Z240124188	0
Z240124190	-40
Z240124208	0
Z240124222	-140
Z2404983487	-40
Z2408371469	-120
Z240995996	0
Z240996006	-40
Z241107252	-220
Z241107284	-40
Z241107286	-120
Z2417415974	-40
Z2418414101	-20
Z2418414292	-60
Z2418421198	-420
Z2418537184	-20
Z2418537301	-20
Z2429434761	-220
Z2432587255	-80
Z2432627435	-40
Z2432787947	-240
Z2433121437	-180
Z2453099163	0
Z245326700	-100
Z245326704	-40
Z245326744	-240
Z2466349867	-240
Z246671302	0
Z2467454511	-80
Z2471262225	-220
Z2472774778	-240
Z2472857143	0
Z2472857376	-120
Z2489380833	-20
Z2489675026	-20
Z2491464343	-180
Z2492796275	-120
Z2492800076	-20
Z2506842516	-220
Z2507038532	-240
Z2507870736	-120
Z2509599652	-260
Z2511435449	0
Z2512926473	-80
Z2515203657	-60
Z2517097749	-60
Z2517220200	-200
Z2520731318	-200
Z2521838751	-360
Z2521981180	-20
Z2522706089	-80
Z2526241128	-160
Z2527465221	-200
Z2527854043	-140
Z254451362	-560
Z255116814	-80
Z255149974	-120
Z255150388	-140
Z2574917640	0
Z2577936612	-120
Z2582143681	-20
Z2582765569	-80
Z2583002383	-40
Z2583036316	0
Z2602644328	-80
Z2680630213	-320
Z2681297959	-20
Z2681824714	-220
Z2683198065	-100
Z2685657901	-300
Z2685901890	-80
Z2685925242	-300
Z2685925286	-60
Z2692095041	-100
Z2696135170	-160
Z2697227988	-200
Z270759424	-320
Z271005800	0
Z271097322	-160
Z271097324	-60
Z271139068	-120
Z2718935669	-200
Z2719321177	-180
Z2723984085	0
Z2723984433	-300
Z2731857588	-40
Z2732273243	-340
Z2732461043	0
Z2732474168	-160
Z2732532560	-20
Z2732558618	-40
Z2732681820	-140
Z2732702092	-20
Z2732716462	-80
Z2732728070	-20
Z2732738446	0
Z2732748776	-80
Z2732877181	-180
Z2732962653	-200
Z2733259417	-80
Z2733497237	-40
Z2737465051	-220
Z2739389854	-40
Z2740749574	0
Z274312150	-220
Z274525914	-60
Z274553506	-100
Z274553584	-100
Z274553590	-40
Z274554320	-80
Z274554370	-100
Z274554436	-60
Z274554552	-100
Z274568060	0
Z274575504	0
Z274740234	0
Z274762944	-100
Z274771768	-40
Z274780534	-180
Z2750224571	-60
Z275026958	-40
Z275026984	0
Z275027034	-140
Z275027040	-320
Z275027074	-60
Z275027076	-100
Z275027140	-160
Z275127526	-120
Z275127898	-60
Z275128142	-80
Z275128360	-20
Z275128626	0
Z275130868	-240
Z275131488	-40
Z275141146	-20
Z275146374	-60
Z275163834	-20
Z275169806	-280
Z275169884	0
Z275169946	-180
Z275210998	-40
Z2754492642	-20
Z2760930193	-460
Z276377472	-340
Z27647423	-80
Z27668246	-80
Z27693080	-100
Z27749489	-100
Z27782769	-380
Z27790103	-600
Z27791161	-580
Z27795299	-280
Z278018406	-140
Z2785909807	-100
Z2787076657	-40
Z2803120982	0
Z2803733198	-40
Z28133739	-560
Z28143241	-380
Z28161730	-20
Z281776224	-280
Z281776234	-80
Z281776236	-180
Z28290383	-400
Z2831879621	-100
Z283726940	0
Z285131562	-40
Z285150320	0
Z285165516	-20
Z285167286	-120
Z285179436	0
Z285184620	-80
Z285193112	-120
Z285194478	-240
Z285224726	-40
Z285224844	-20
Z285224904	-80
Z285225196	-60
Z285225334	-80
Z285225376	-20
Z285571582	-300
Z285571592	-200
Z285571600	-300
Z285572970	-160
Z2857085569	-60
Z285921578	0
Z285921988	-480
Z287342854	-100
Z2884178883	-80
Z2895091210	0
Z2895181184	-280
Z2896798759	-240
Z2896881011	-240
Z2901769817	-360
Z2903804323	-160
Z2932596537	0
Z2935001216	-80
Z2935744695	-140
Z2939404743	-100
Z295892696	-200
Z29672805	-320
Z29672864	-420
Z29672929	-300
Z2968142512	-180
Z300085964	-100
Z30166372	-520
Z30166421	-560
Z3021499563	-220
Z3023748145	-60
Z3026078651	-300
Z3052096317	0
Z3063743261	-200
Z3073155514	-140
Z31484238	-400
Z315923746	0
Z316087602	-100
Z316118634	-80
Z316120092	-20
Z316120910	0
Z316122464	-240
Z316174602	-80
Z316174662	-440
Z316174664	-60
Z316174666	0
Z316258722	0
Z316258726	-60
Z316258764	-60
Z316259180	-100
Z316899202	0
Z316899204	0
Z317037934	-40
Z317037972	-40
Z317037974	0
Z317040218	-240
Z317041798	-60
Z317041802	-20
Z317041810	-20
Z317041818	0
Z317041824	0
Z317041834	0
Z317041840	0
Z317078586	-240
Z3175219349	0
Z3181672322	-60
Z318835830	0
Z3189416901	0
Z319446962	0
Z3196471633	-420
Z320118386	-180
Z32016296	-80
Z321074690	-20
Z3235142028	-200
Z3235901459	-40
Z32366804	-120
Z3242922889	0
Z3243595253	-40
Z324553606	-280
Z324553610	-280
Z3247777510	-20
Z3271368169	-300
Z3271391686	-160
Z3271393328	-180
Z3271406801	-140
Z3271414784	-200
Z3271465236	-120
Z3271500530	-360
Z3271769497	-40
Z327330246	-240
Z327331540	-260
Z328679152	-180
Z3300167424	0
Z330796012	0
Z330799454	-20
Z330909844	-80
Z330915526	-80
Z330916606	-180
Z330920920	0
Z330922560	-60
Z3327103110	-120
Z3327158750	-200
Z334705664	-140
Z334882462	-240
Z335079706	-140
Z335089304	0
Z335289908	-80
Z335290036	-40
Z335290460	-80
Z335438884	-80
Z335441366	0
Z335441466	0
Z335441474	0
Z335441480	-220
Z335441514	0
Z335442452	0
Z335447548	-180
Z335447612	-160
Z335447614	-200
Z335447644	-180
Z335859734	-100
Z336079788	0
Z336080858	-120
Z336085762	0
Z336085764	-20
Z336085774	-20
Z336085794	0
Z336085810	-60
Z336085818	-20
Z336085820	-40
Z336085834	0
Z336085840	-20
Z336085854	0
Z336285046	-20
Z336286710	-100
Z336287814	-140
Z337709422	0
Z337709432	0
Z3388298542	-200
Z339274856	-40
Z339274892	-60
Z339274916	-100
Z339275020	-40
Z339391774	-20
Z339398786	-20
Z3396769475	-120
Z3402114849	-180
Z3409962529	-180
Z3445031307	-20
Z3478740125	-60
Z3481269414	0
Z3485122088	-100
Z351372112	0
Z351372152	-20
Z352782144	-60
Z352782250	-80
Z352782394	-60
Z352782966	-400
Z352783024	-120
Z352783086	-100
Z352783294	-60
Z353716314	-20
Z354005202	-560
Z354005208	0
Z356293884	0
Z359291934	-200
Z359317788	-120
Z359317796	-200
Z359317812	-100
Z359353804	-180
Z359510104	-40
Z360053736	0
Z3616041843	-100
Z361883512	-200
Z361883526	-380
Z361883550	-360
Z361883574	-380
Z361883604	-380
Z361883610	-520
Z361883644	-60
Z361883656	-100
Z361883658	-380
Z361883690	-280
Z361883692	-180
Z361884270	-380
Z361989364	-200
Z361995496	-80
Z362017996	-580
Z362020350	-120
Z362118692	-40
Z362118706	-40
Z362118708	-40
Z362118782	-120
Z362118786	-40
Z362624042	0
Z362625664	0
Z362628408	-40
Z362757264	0
Z362757282	-40
Z362757354	-80
Z362757360	0
Z362757364	-60
Z362757366	0
Z362757390	0
Z362757414	-40
Z362757432	-40
Z362757438	-80
Z362757498	-40
Z362757534	0
Z362757540	0
Z362764922	-160
Z362765750	-60
Z362767050	0
Z362795384	-380
Z362795716	-140
Z362798954	0
Z362798962	0
Z362827938	0
Z3630789736	-420
Z3637082787	-60
Z363989738	-280
Z363995910	-160
Z363996242	-40
Z363996736	-180
Z363997682	-120
Z364002644	-140
Z364003330	0
Z3664104048	-60
Z367654540	-20
Z367654544	0
Z3676767355	0
Z367679462	0
Z367679464	0
Z369737534	0
Z369737608	0
Z369737780	-20
Z369737870	0
Z369742180	0
Z369742184	0
Z3710684361	-60
Z372839354	-80
Z373768900	-160
Z381006190	-60
Z381006230	-160
Z381072284	0
Z381355534	0
Z381355552	0
Z381355610	0
Z381355626	0
Z381362886	0
Z381363332	-20
Z381388952	0
Z381389672	-280
Z381389692	-260
Z381389736	-180
Z381389776	-240
Z381389788	-260
Z381389790	-300
Z381389804	-240
Z381395864	-60
Z381397824	-40
Z381397826	-60
Z381397856	-120
Z381397896	-140
Z381397906	-20
Z381397910	-180
Z381397916	-60
Z381397924	-20
Z381398032	-400
Z381398048	-180
Z381398154	-260
Z381398656	-120
Z381398700	-120
Z381398772	-120
Z381402826	-20
Z381402830	0
Z381402832	0
Z381402852	0
Z381402878	-40
Z381402890	-20
Z381402924	-40
Z381405292	-40
Z381407422	-20
Z381407426	0
Z381411784	-180
Z381411786	-160
Z381411792	-40
Z381414802	0
Z381556978	0
Z381556986	0
Z381559328	0
Z381559352	-60
Z381661796	-40
Z381785832	-60
Z382685316	-80
Z382700998	0
Z382706780	-160
Z382719530	-80
Z382784278	-20
Z382817344	-20
Z382817382	0
Z382818774	0
Z3835798983	0
Z384972006	-20
Z384974754	0
Z384974772	-20
Z384974776	0
Z384974802	-20
Z384974964	0
Z385373276	-120
Z385373296	-20
Z385373298	-20
Z385373306	0
Z385373326	-40
Z385373332	0
Z385373448	-20
Z385373494	0
Z385445808	-100
Z385445930	-40
Z385445982	-40
Z385445990	-60
Z385459994	-200
Z385466326	-20
Z390130606	-220
Z390130614	-520
Z394039592	-220
Z394627226	-680
Z3950540571	-20
Z401437758	-20
Z404064566	0
Z406353960	-320
Z406682014	0
Z406682016	0
Z406694026	-160
Z4125544445	-720
Z415627488	-40
Z415627492	-140
Z415635744	0
Z415635812	0
Z415635826	0
Z415637822	-260
Z415637832	-280
Z415646066	0
Z415653582	-40
Z415654038	-80
Z415742418	0
Z415742500	-20
Z4167932641	-960
Z4179948758	0
Z419873662	-580
Z420010182	-480
Z420848232	-100
Z420865724	0
Z422500436	-160
Z424758002	-340
Z424788518	-120
Z425332786	0
Z425332788	0
Z425350408	-60
Z425364396	-120
Z425364514	-80
Z425432610	0
Z425435168	-40
Z425446518	-180
Z425487612	-180
Z425487722	-160
Z425487794	-180
Z425487796	-180
Z426022024	-100
Z431527926	-180
Z431539404	-140
Z431539910	-140
Z431542264	-120
Z431560174	0
Z431560296	-100
Z431560318	-20
Z431770806	-160
Z431947166	-20
Z431947990	-240
Z431949078	0
Z431952840	0
Z431952890	-20
Z431953126	0
Z431953250	0
Z431953302	0
Z431973754	0
Z431977844	0
Z431977880	0
Z431977888	-40
Z431977998	0
Z431983762	0
Z431983770	0
Z431986130	-20
Z432063060	-120
Z432090858	-80
Z432099968	0
Z432421618	0
Z437516054	-100
Z437516460	-360
Z440605398	0
[truncated: 491 more rows]
