# Supplementary material for: FastGrow: on-the-fly growing and its application to DYRK1A
Source: J Comput Aided Mol Des. 2022 Aug 22;36(9):639–51. doi: 10.1007/s10822-022-00469-y (PMC9512872; doi:10.1007/s10822-022-00469-y)
Supplement: Supplementary file 2 — (zip 344 KB) [file 10822_2022_469_MOESM2_ESM.zip › results/fragment_growing_enrichment/pose_scoring_scores.csv]

F0630-0038	731
F0647-0083	788
F0755-0165	131
F1749-0181	597
F1900-9806	621
F1907-2522	658
F1907-2523	743
F1907-2551	650
F1911-5484	771
F1913-2585	652
F1913-2743	633
F1984-0140	575
F2145-0239	641
F2145-0360	606
F2146-0085	446
F2146-0104	364
F2147-1006	721
F2147-1011	756
F2147-1229	633
F2147-1421	482
F2147-1425	-23
F2147-1435	587
F2147-1480	666
F2147-8839	25
F2147-8893	280
F2158-0990	680
F2158-1289	716
F2167-0464	580
F2167-4937	456
F2167-6976	713
F2182-0141	176
F2185-0175	531
F2189-0553	589
F2189-0557	488
F2189-0559	620
F2189-0637	761
F2189-0717	730
F2189-0979	669
F2189-0980	610
F2196-0140	566
F2197-2297	-208
F2197-2304	568
F2197-2305	461
F2197-2322	712
F2197-2329	617
F2197-4551	325
F2199-0491	465
F2774-0136	829
F3145-4190	435
F5580-2292	819
F6435-5655	761
F6438-6429	753
F6471-2725	695
F6471-2763	658
F6540-0981	772
F6540-4543	838
F6540-6546	800
F6543-5314	797
F6554-8226	798
F6561-4812	721
F6608-0275	386
F6608-0277	564
F6608-0356	394
F6608-0478	537
F6608-0483	648
F6608-0572	549
F6608-0573	546
F6608-1027	283
F6608-1029	364
F6608-1351	689
F6608-1728	829
F6608-1730	800
F6608-1735	771
F6608-1741	599
F6616-3158	749
F6616-3162	738
F6616-3170	686
F6617-4356	640
F6660-4615	527
F6660-4616	622
F6660-4621	441
F6661-8365	853
F8880-9093	429
F8881-7559	771
F9995-2419	622
MC1038	736
MC1042	832
MC1043	616
MC1046	640
MC1087	690
MC1093	845
MC1099	858
MC1101	726
MC1103	545
MC1120	870
MC1121	711
MC1128	262
MC1129	735
MC1130	839
MC1154	808
MC1155	734
MC1157	356
MC1165	520
MC1176	442
MC1186	785
MC1187	352
MC1189	818
MC1190	750
MC1191	652
MC1197	76
MC1199	531
MC1200	609
MC1201	620
MC1203	680
MC1207	373
MC1212	559
MC1218	698
MC1219	764
MC1220	828
MC1236	648
MC1253	128
MC1254	403
MC1255	-604
MC1277	490
MC1278	821
MC1286	865
MC1302	297
MC1311	584
MC1315	656
MC1324	21
MC1329	505
MC1330	510
MC1331	505
MC1332	842
MC1345	827
MC1350	952
MC1363	32
MC1385	564
MC1390	677
MC1424	492
MC1425	711
MC1442	738
MC1447	549
MC1459	749
MC1460	757
MC1461	590
MC1466	698
MC1469	781
MC1470	243
MC1472	412
MC1479	765
MC1481	815
MC1483	729
MC1484	720
MC1499	920
MC1512	785
MC1547	806
MC1548	597
MC1551	746
MC1570	287
MC1585	791
MC1587	374
MC1592	411
MC1601	542
MC1608	-336
MC1619	760
MC1620	484
MC1636	769
MC1639	366
MC1645	691
MC1651	515
MC1660	614
MC323	611
MC324	725
MC540	821
MC543	849
MC546	690
MC551	681
MC552	818
MC555	809
MC560	754
MC562	666
MC596	657
MC600	789
MC609	779
MC615	444
MC623	647
MC640	711
MC654	714
MC716	585
MC719	348
MC720	711
MC721	699
MC723	360
MC724	782
MC752	622
MC753	252
MC754	815
MC762	558
MC784	405
MC787	438
MC794	788
MC799	577
MC814	243
MC815	609
MC817	759
MC818	352
MC819	724
MC820	767
MC822	774
MC826	755
MC829	746
MC830	764
MC834	276
MC839	586
MC842	521
MC887	635
MC892	520
MC895	824
MC896	881
MC897	705
MC900	622
MC901	676
MC906	605
MC907	571
MC914	825
MC916	702
MC917	706
MC972	603
S 52984-1	753
S 53568-1	705
S 53569-1	625
S 53813-1	460
S 54008-1	430
S 54067-1	735
S 54251-1	462
S 54333-1	483
S 54339-1	458
S 54755-1	674
S 54878-1	610
S 55146-1	497
S 55219-1	753
S 55300-1	537
S 55301-1	501
S 55304-1	515
S 55305-1	510
S 55325-1	485
S 55343-1	491
S 55468-1	482
S 55475-1	471
S 55476-1	423
S 55478-1	501
S 55515-1	535
S 55932-1	498
S 56015-1	506
S 56256-1	563
S 56258-1	517
S 56259-1	523
S 56269-1	507
S 57043-1	664
S 57050-1	499
S 57060-1	487
S 57067-1	484
S 57197-1	635
S 57617-1	523
S 58233-1	481
S 58480-1	518
Z100643660	851
Z1008185362	536
Z1013687346	714
Z1013687470	754
Z1013716308	713
Z1013716422	580
Z1013735584	658
Z1020818712	828
Z1021396634	887
Z1021460426	639
Z1021461272	712
Z1021465894	786
Z1026450452	849
Z1033256932	699
Z1033283132	706
Z1033285254	768
Z1033285290	769
Z1033285326	753
Z1033298910	779
Z1033300692	682
Z1033323528	618
Z1037336814	602
Z1037344038	747
Z1037344052	558
Z1037344116	490
Z1037344120	485
Z1037531944	764
Z1037570484	670
Z1037609796	476
Z1041130822	739
Z1041130858	710
Z1041130874	741
Z1041196404	685
Z104341182	706
Z104341198	791
Z104341874	811
Z104377952	808
Z104472448	741
Z104473458	701
Z104474066	761
Z104476074	767
Z104476152	652
Z104477304	691
Z104477372	568
Z104477770	652
Z104478940	788
Z104478986	712
Z104479712	673
Z104479892	843
Z104482458	525
Z104485900	797
Z104485910	591
Z104486030	665
Z104495016	820
Z104504676	352
Z104509698	920
Z104520990	700
Z1065600200	705
Z1065600214	717
Z1065610130	659
Z1065630268	777
Z1065646826	587
Z1065654114	753
Z1066277054	401
Z1078489926	756
Z1080445176	849
Z1080715154	741
Z1080715176	887
Z1083213968	772
Z108565168	807
Z1089977446	720
Z1094758788	731
Z1095218812	756
Z1095226332	683
Z1095313900	780
Z1095314046	701
Z1095314232	746
Z1095337606	794
Z1098234501	605
Z1098234608	664
Z1098324190	757
Z1098324788	702
Z1098340600	824
Z1105173228	665
Z111414052	851
Z111570848	685
Z111781340	604
Z111781436	624
Z1117908201	865
Z1123696300	777
Z1123696306	643
Z1124707084	906
Z1126744915	776
Z1129283193	601
Z1134175709	637
Z1136515714	705
Z113655202	720
Z1138835936	810
Z1138836370	525
Z1138838676	722
Z1139191247	579
Z1142687965	711
Z1143242515	589
Z1143356096	503
Z1143441517	692
Z1143452918	852
Z1147171478	683
Z1147230202	881
Z1148267343	791
Z1154255784	692
Z1154256320	796
Z1154555237	826
Z1154555363	826
Z1154602939	494
Z1157727202	781
Z1160904376	687
Z1162465707	900
Z1165164633	500
Z1167042736	862
Z1170243849	698
Z1171194617	711
Z1171198791	695
Z1171200890	686
Z1171979415	788
Z1172089075	720
Z1172114103	687
Z1178483382	927
Z1178487615	739
Z1178489437	365
Z1180109869	734
Z1180109871	830
Z1182366317	880
Z118255124	827
Z118257762	669
Z118308194	672
Z118308196	602
Z1183445364	728
Z1184855697	652
Z1184875906	930
Z1187786372	781
Z1187847306	775
Z1188090603	861
Z1188436195	894
Z1188445111	893
Z1188445131	880
Z1188445148	953
Z1188445162	947
Z1188446254	947
Z1192182025	870
Z1192343580	806
Z1192343584	816
Z1192343588	755
Z1192344099	876
Z1192355695	791
Z1192355697	866
Z1192357300	915
Z1192378572	699
Z1197664821	571
Z1197900827	716
Z1198148530	806
Z1198151316	744
Z1198152632	810
Z1198152657	357
Z1198157052	795
Z1198157386	845
Z1198159373	769
Z1198161630	774
Z1198162092	691
Z1198162290	915
Z1198162438	775
Z1198162441	879
Z1198162445	803
Z1198162467	668
Z1198162468	790
Z1198163014	634
Z1198163140	785
Z1198163323	720
Z1198163353	732
Z1198164044	849
Z1198164056	791
Z1198164645	671
Z1198164799	649
Z1198164800	876
Z1198164965	663
Z1198164966	815
Z1198165064	807
Z1198165066	809
Z1198165069	880
Z1198166208	618
Z1198168867	860
Z1198169008	583
Z1198169876	922
Z1198169925	705
Z1198171391	709
Z1198171392	718
Z1198171393	832
Z1198171395	780
Z1198171396	691
Z1198171397	773
Z1198171511	607
Z1198172892	657
Z1198173174	783
Z1198173362	751
Z1198173818	760
Z1198174198	764
Z1198174966	544
Z1198175088	709
Z1198176134	183
Z1198176666	680
Z1198176704	569
Z1198177237	687
Z1198177401	731
Z1198178311	808
Z1198180947	658
Z1198180952	701
Z1198180960	904
Z1198181048	686
Z1198184431	840
Z1198184815	523
Z1198187057	707
Z1198187112	640
Z1198220610	704
Z1198221140	765
Z1198221162	798
Z1198221230	729
Z1198223126	908
Z1198223612	621
Z1198224457	709
Z1198233893	703
Z1198234668	706
Z1198235088	660
Z1198235233	827
Z1198235237	752
Z1198235319	692
Z1198235526	671
Z1198235800	981
Z1198236098	722
Z1198237163	904
Z1198261891	712
Z1198264430	790
Z1198264605	633
Z1198264636	815
Z1198264657	675
Z1198265898	763
Z1198266504	695
Z1198266917	763
Z1198267173	611
Z1198268365	659
Z1198268371	622
Z1198273942	879
Z1198275132	913
Z1198275321	842
Z1198276104	785
Z1198276222	736
Z1198276223	783
Z1198276236	790
Z1198278368	689
Z1198279302	710
Z1198279885	578
Z1198279941	679
Z1198306506	791
Z1198306508	703
Z1198306509	817
Z1198306714	800
Z1198306966	709
Z1198310561	802
Z1198312127	718
Z1198314976	664
Z1198317724	671
Z1198318701	914
Z1198318705	891
Z1198330967	702
Z1198337375	795
Z1198337376	790
Z1198650521	749
Z1198723557	762
Z1198727061	701
Z1198727572	522
Z119989454	888
Z119990446	720
Z1201049619	389
Z1201050246	511
Z1201617857	734
Z1201619732	699
Z1201619774	790
Z1201620085	809
Z1201620214	613
Z1201620523	716
Z1201620716	547
Z1201620762	698
Z1201620833	732
Z1201621212	699
Z1201621515	768
Z1201621549	752
Z1201621664	847
Z1201621797	689
Z1201621887	915
Z1201622823	691
Z1201622861	794
Z1201622914	616
Z1201622916	738
Z1201623169	738
Z1201623175	879
Z1201623834	741
Z1201623880	678
Z1201624049	657
Z1201624090	690
Z1201624118	715
Z1201624530	770
Z1201626966	704
Z1201626971	551
Z1201627083	698
Z1201627357	766
Z1201627624	714
Z1201627632	781
Z1201628920	626
Z1201632149	747
Z1202210170	698
Z1203138022	738
Z1203159514	710
Z1203161828	803
Z1203747730	724
Z1205493745	822
Z1205494179	856
Z1205494632	775
Z1205494903	887
Z1205495475	658
Z1205497461	854
Z1205656430	777
Z1209414490	833
Z1209423865	571
Z1209979958	497
Z1210848511	776
Z1213715251	670
Z1216812547	622
Z1216823106	775
Z1216841456	785
Z1216846090	320
Z1217190806	735
Z1217192351	691
Z1217205079	743
Z1218936082	904
Z1222331919	885
Z1224488740	699
Z1227708233	686
Z1227708286	711
Z1227735441	721
Z1227757230	681
Z1229992336	877
Z1229993416	761
Z1229993451	710
Z1230012070	743
Z1230013303	672
Z1230013497	684
Z1238481041	818
Z1238481043	747
Z1238541992	892
Z1238542143	789
Z1238543558	741
Z1238571370	835
Z1238833184	710
Z1238847022	557
Z1243766812	788
Z1245633579	818
Z1245633581	653
Z1245633584	845
Z1245633641	816
Z1245633648	698
Z1245633650	590
Z1245633653	707
Z1245633654	705
Z1245633661	790
Z1245633663	572
Z1245633670	806
Z1245633705	651
Z1245633715	736
Z1245633784	642
Z1245785123	599
Z1250092013	711
Z1250092016	624
Z1250097992	532
Z1250105667	597
Z1250417296	848
Z1251352964	864
Z1251353616	736
Z1251353625	708
Z1251354898	685
Z1251355910	801
Z1251355911	894
Z1251355913	791
Z1251355916	821
Z1251360027	733
Z1251360687	822
Z1251360732	838
Z1251361188	853
Z1251362082	774
Z1251362857	699
Z1255358859	716
Z1255359695	811
Z1255361336	531
Z1255362311	769
Z1255365854	680
Z1255367200	742
Z1255372895	664
Z1255375051	708
Z1255375233	595
Z1255375557	894
Z1255375955	676
Z1255379726	709
Z1255380800	683
Z1255381233	511
Z1255381806	831
Z1255382337	682
Z1255386082	815
Z1255387391	487
Z1255388971	707
Z1255389425	316
Z1255391179	836
Z1255391304	743
Z1255391769	809
Z1255391877	762
Z1255392837	888
Z1255394056	854
Z1255396166	608
Z1255398419	884
Z1255400113	768
Z1255400668	810
Z1255403792	733
Z1255417123	737
Z1255420975	711
Z1255421097	647
Z1255421457	564
Z1255421791	861
Z1255423472	729
Z1255424646	716
Z1255435851	726
Z1255435919	925
Z1255437380	806
Z1255440209	677
Z1255443420	688
Z1255443427	699
Z1255443602	929
Z1255443932	674
Z1255445571	794
Z1255445753	734
Z1255447124	693
Z1255447687	498
Z1255447694	824
Z1255448535	722
Z1255449291	803
Z1255452234	507
Z1255452495	729
Z1255452697	584
Z1255453472	760
Z1255458611	735
Z1255458794	896
Z1255459218	703
Z1255459992	542
Z1255460727	692
Z1255460872	751
Z1255462212	710
Z1255464228	730
Z1255466243	667
Z1255466913	911
Z1255468411	680
Z1255486781	740
Z1255489710	606
Z1255495002	903
Z1255500641	565
Z1255505039	701
Z1255506122	704
Z1255523425	521
Z1258538520	682
Z1258540488	668
Z1258578706	671
Z1258911865	609
Z1258941096	634
Z1258976720	705
Z1258977665	872
Z1258977853	705
Z1258981483	667
Z1259053954	806
Z1259082450	578
Z1259128059	808
Z1259144655	754
Z1259144663	818
Z1259161949	709
Z1259163775	983
Z1259180845	629
Z1259302499	790
Z1259317290	862
Z1259340998	768
Z1259399946	397
Z1259400299	777
Z1259400310	660
Z1259400448	707
Z1259400459	647
Z1259400704	325
Z1259400714	318
Z1259400766	740
Z1259400772	766
Z1259400776	768
Z1262250016	817
Z1262327476	721
Z1262327686	722
Z1262327703	780
Z1262328783	764
Z1262395890	961
Z1262470998	805
Z1262511380	732
Z1262511495	747
Z1262512569	738
Z1262512766	656
Z1262513003	618
Z1262513004	800
Z1262513006	753
Z1262513028	879
Z1262514370	742
Z1262515023	721
Z1262515212	856
Z1262515496	739
Z1262515562	773
Z1262517109	873
Z1262517254	857
Z1262517341	765
Z1262517660	611
Z1262517788	734
Z1262518467	791
Z1262519537	679
Z1262520886	780
Z1262520961	700
Z1262520969	693
Z1262521044	829
Z1262521199	598
Z1262521236	704
Z1262521699	801
Z1262522751	678
Z1262523517	853
Z1262523951	764
Z1262525596	885
Z1262527829	812
Z1262528913	715
Z1262529007	864
Z1262529169	680
Z1262529295	694
Z1262529303	852
Z1262529309	810
Z1262529617	831
Z1262530750	819
Z1262531150	828
Z1262536690	729
Z1262541445	784
Z1262541465	655
Z1262541568	852
Z1262544184	696
Z1262548522	709
Z1262549592	641
Z1262550789	858
Z1262551422	970
Z1262554808	773
Z1262555262	930
Z1262556214	772
Z1262556218	898
Z1262556281	787
Z1262556481	727
Z1262556637	657
Z1262556666	724
Z1262556671	699
Z1262557037	741
Z1262557114	754
Z1262557291	812
Z1262559583	759
Z1262559938	781
Z1262560090	804
Z1262560144	688
Z1262560964	751
Z1262561456	691
Z1262562997	359
Z1262595204	449
Z1262695919	787
Z1263422060	900
Z1263714236	799
Z1263738206	856
Z1263738354	695
Z1263738396	813
Z1263738426	677
Z1263738442	560
Z1263738475	694
Z1263738503	722
Z1263738509	249
Z1263738525	590
Z1263738530	908
Z1263738533	766
Z1263738551	697
Z1263738559	635
Z1263738567	615
Z1263738572	683
Z1263738581	804
Z1263738582	459
Z1263738584	647
Z1263738611	767
Z1263738625	850
Z1263738681	731
Z1263738735	789
Z1263738743	732
Z1263738765	781
Z1263738777	702
Z1263738784	678
Z1263738793	757
Z1263796745	828
Z1267774043	302
Z1267805636	823
Z1267805770	897
Z1267862000	849
Z1268483039	688
Z1269109356	753
Z1269121214	766
Z1269125423	754
Z1269128127	753
Z1269133491	488
Z1269134364	780
Z1269149983	739
Z1269153006	620
Z1269153683	709
Z1269155228	719
Z1269157393	758
Z1269157906	809
Z1269158409	488
Z1269162818	840
Z1269169010	737
Z1269175881	795
Z1269181488	798
Z1269183570	845
Z1269185764	760
Z1269193495	829
Z1269198880	756
Z1269201778	713
Z1269208792	602
Z1269217531	864
Z1269220427	80
Z1269220778	799
Z1269228603	872
Z1269231018	746
Z1269232715	840
Z1269752693	567
Z1270257271	741
Z1270376875	664
Z1272682544	548
Z1272682681	546
Z1274167323	722
Z1274415744	728
Z1278925358	741
Z1278927425	796
Z1278927723	854
Z1295712058	636
Z1295857651	670
Z1310728699	849
Z1313734214	820
Z1317635417	856
Z1318264577	799
Z1318264633	880
Z1318264671	883
Z1318371822	700
Z1321939829	843
Z1322794809	759
Z1331570741	732
Z1334449960	797
Z1335088339	825
Z1335088386	679
Z1340419291	708
Z1341747447	740
Z1343609137	907
Z1345144583	760
Z1352968963	548
Z135552256	613
Z1359390644	785
Z1359439847	698
Z1373343139	502
Z1375690327	767
Z137625188	722
Z137628830	767
Z1395385682	654
Z1405508174	766
Z1405508266	781
Z1405508298	667
Z1410957296	461
Z1415892342	732
Z1416116475	658
Z1416159433	805
Z1416168731	653
Z1416172437	895
Z1416174150	746
Z1416175860	634
Z1416180209	511
Z1416183297	862
Z1416187215	801
Z1416187975	959
Z1416191424	677
Z1416192608	661
Z1431780594	775
Z1431893663	770
Z1434181535	890
Z1434223695	878
Z1436017077	730
Z1436228520	834
Z1436232748	886
Z1436488304	569
Z1443584523	709
Z1443584909	710
Z1443800275	851
Z1444180733	692
Z1445591040	740
Z144904446	650
Z1449599503	601
Z1455178066	702
Z1455360260	739
Z1459910178	698
Z1460172679	938
Z1460172943	900
Z1463349721	910
Z1463990235	723
Z1464002065	555
Z1464002308	343
Z1470144485	989
Z1470159280	562
Z1470552103	789
Z1471021487	575
Z1473284016	329
Z1474207688	708
Z147527712	605
Z147527722	746
Z1483132824	750
Z1486006983	501
Z1486016114	849
Z1486017692	815
Z1486020842	816
Z1486036948	552
Z1493055688	653
Z1493055871	450
Z1497311431	986
Z1498961492	750
Z1498961679	723
Z1501269085	889
Z1501469843	843
Z1504672876	980
Z1504680017	868
Z1504681185	827
Z1504682941	495
Z1504685031	656
Z150871934	718
Z1508919992	603
Z1508922062	653
Z1508928819	787
Z1508928886	879
Z1508928938	850
Z1508938789	753
Z1508939312	797
Z1508939726	733
Z1508940159	651
Z1508940587	952
Z1508941536	729
Z1508956602	765
Z1508968930	771
Z1508990529	570
Z1508991543	662
Z1509003359	739
Z1509013454	782
Z1509018568	589
Z1509023324	743
Z1509023445	688
Z1509024108	667
Z1509034167	798
Z1509034192	748
Z1509035970	919
Z1509040790	910
Z1509040812	754
Z1509079397	846
Z1509151018	620
Z1509276503	199
Z1509320575	721
Z1509326738	498
Z1509334089	707
Z1509338290	706
Z1509508243	750
Z1509525651	773
Z1509526467	442
Z1509532507	722
Z1509534986	774
Z1509535407	834
Z1509548326	733
Z1509571690	864
Z1509577875	772
Z1509588196	957
Z1509594955	774
Z1509597901	777
Z1509621600	610
Z1509634110	692
Z1509643865	643
Z1509657586	872
Z1509658854	798
Z1509671718	700
Z1509687249	585
Z1509700849	730
Z1509738144	642
Z1510030218	809
Z1516316257	535
Z1523099799	740
Z1525015910	754
Z1526505894	842
Z1532768268	851
Z1536965655	759
Z1541758431	722
Z154210178	819
Z155154006	670
Z1551915543	734
Z1551924183	871
Z1551928872	718
Z1551943488	617
Z1557450931	726
Z1558581681	731
Z1558581685	723
Z1558581692	733
Z1563294395	437
Z156943128	772
Z1582286763	609
Z1592690025	893
Z1603198879	793
Z1603833966	709
Z1609497726	729
Z1614717121	839
Z1618148863	860
Z1620831549	797
Z1623926495	763
Z1627072792	815
Z1629065400	751
Z1642264956	782
Z164671918	693
Z164706008	778
Z164707396	513
Z1649764913	812
Z1650037844	645
Z1665253539	676
Z166624042	859
Z166628264	652
Z166631684	694
Z166651272	764
Z166651274	735
Z1675167401	854
Z1681362741	115
Z1685768556	777
Z1686518544	765
Z168812566	772
Z168876626	714
Z168879924	661
Z169506464	776
Z169544810	289
Z1696862628	705
Z1696862656	827
Z169914030	768
Z1699556990	519
Z1704449910	713
Z1714396380	861
Z1717761467	741
Z1723815253	743
Z1723876890	811
Z1723882172	909
Z1726067192	755
Z1726128749	747
Z1733848876	737
Z1733850951	784
Z1737940749	936
Z1737945431	725
Z1741962504	559
Z1741969953	547
Z1741976905	244
Z175791402	690
Z1761437878	771
Z1763039592	959
Z178955386	610
Z1796622185	892
Z1813087558	850
Z1813099132	774
Z1813103465	819
Z1813127897	736
Z1813130067	796
Z1813132484	768
Z1813166303	875
Z1813184921	937
Z1813186513	727
Z1813188619	809
Z1813198852	559
Z1813477108	738
Z1814318640	859
Z1814319556	804
Z1815149654	850
Z1815156707	758
Z1822369902	824
Z1824482323	793
Z1824566693	851
Z1824567260	755
Z1824567594	1010
Z1827244350	344
Z182952422	622
Z1837102843	663
Z1838104615	838
Z185153144	673
Z185153196	645
Z1862024743	637
Z1862025182	686
Z1862025604	893
Z1862025642	842
Z1862834525	770
Z1863450132	737
Z1863594452	813
Z1880959480	880
Z1889706187	967
Z1889706205	728
Z1889708486	734
Z1889710360	874
Z1891697101	802
Z1891772358	997
Z1891776545	510
Z1898574828	464
Z1934935800	672
Z1939335193	876
Z1945984220	882
Z1945984225	732
Z1966486321	791
Z1966571248	698
Z1973465437	760
Z1977914033	816
Z1982493973	682
Z1993532868	885
Z199472732	652
Z199535914	710
Z199537272	679
Z1998612721	266
Z1999524087	659
Z2026104781	786
Z203037854	869
Z203887722	688
Z2039659117	529
Z2044770094	872
Z2044789949	790
Z2044806623	632
Z2047963068	774
Z2048914097	814
Z2049730001	878
Z2050004825	762
Z2050012408	834
Z2050687800	719
Z2059888408	762
Z2065863663	1045
Z2066895501	509
Z2083100980	728
Z2106590119	350
Z2106594221	799
Z2106594933	525
Z2106609215	749
Z2106611456	688
Z2106611472	735
Z210859234	936
Z211003642	740
Z2111525185	724
Z212046228	807
Z212122838	558
Z212171860	710
Z2128353892	713
Z2130831252	644
Z2130831327	848
Z2160887338	592
Z216546646	960
Z216546768	850
Z2168541804	676
Z2168542618	703
Z217164384	707
Z217165580	847
Z2181647245	765
Z2182000520	768
Z2182042169	532
Z220354982	524
Z220382864	696
Z220436280	579
Z220565334	626
Z220616948	717
Z220630968	718
Z220639108	521
Z2210965929	780
Z221432352	813
Z221503668	718
Z221523762	747
Z221583702	880
Z2216303069	814
Z2217033074	588
Z223197060	583
Z2235328801	813
Z2235644465	900
Z2235644486	941
Z2235790053	773
Z2235790638	782
Z2235790780	813
Z2235803879	910
Z223677100	776
Z2237708359	658
Z2238620014	738
Z2238775727	680
Z2238931007	779
Z2238933378	633
Z2238934931	765
Z2242032526	873
Z2242045493	923
Z2242045543	849
Z2242045603	928
Z2242134848	883
Z224232768	744
Z224233006	709
Z2242875203	665
Z2250620212	939
Z227266204	824
Z227822930	772
Z227823204	742
Z227825244	823
Z227825838	763
Z227834792	606
Z227975776	771
Z2284432456	768
Z228581426	595
Z228581550	831
Z228582462	741
Z228583262	729
Z228583338	858
Z228583434	914
Z228583520	861
Z228583532	841
Z228584370	846
Z228584394	665
Z228585364	569
Z228588420	719
Z228588490	778
Z228588506	803
Z228588556	774
Z228588566	780
Z228588618	817
Z228588628	754
Z228588658	787
Z228588764	713
Z228588796	791
Z228588822	769
Z228588852	762
Z228588950	746
Z228588958	703
Z228589000	717
Z228589280	674
Z228589352	715
Z228589422	765
Z228589446	1005
Z228589452	778
Z228589552	806
Z228590104	700
Z228590106	573
Z2289717573	474
Z2289798933	748
Z2298129741	782
Z2298158000	747
Z2301432484	876
Z2301499848	631
Z2301518213	739
Z2301601279	816
Z2306910175	916
Z2306910179	921
Z2306910181	908
Z2309887446	754
Z2309887928	928
Z2309893016	776
Z2309897757	748
Z2310169937	840
Z2310693585	760
Z2311219900	665
Z2311221867	710
Z2312273984	709
Z2313083297	893
Z2327124586	973
Z2327570072	718
Z2327612244	882
Z2327651785	932
Z2335631476	717
Z234808484	869
Z234855772	567
Z234893623	921
Z234895245	806
Z234897187	922
Z234897287	850
Z234897333	752
Z234897455	737
Z234969433	879
Z234986310	705
Z2350946826	771
Z235333751	820
Z235338179	864
Z235340047	453
Z235343925	817
Z235344291	773
Z235344349	816
Z235344797	717
Z235344901	436
Z235344937	668
Z235345359	669
Z235346989	803
Z235348067	775
Z235348163	717
Z235354629	727
Z235361249	946
Z235361367	709
Z235361941	807
Z235362717	743
Z235363161	713
Z235569554	682
Z2372272377	937
Z237521266	673
Z2375459585	788
Z2376826970	938
Z2379579080	622
Z2379804654	740
Z2379902227	768
Z2379966091	843
Z2380469178	771
Z239129536	714
Z239131168	758
Z239137162	826
Z239533192	659
Z239549256	756
Z239549284	831
Z239549286	703
Z239549294	718
Z239550132	702
Z239550884	882
Z239550908	898
Z239550932	859
Z239873772	818
Z239874886	688
Z239874902	740
Z240086362	714
Z240089714	799
Z240089720	758
Z240089732	776
Z240089818	678
Z240114856	732
Z240114862	755
Z240114874	712
Z240119356	728
Z240119382	764
Z240119394	740
Z240122480	898
Z240122600	911
Z240124182	748
Z240124188	740
Z240124190	713
Z240124208	733
Z240124222	664
Z2404983487	875
Z2408371469	700
Z240995996	712
Z240996006	642
Z241107252	458
Z241107284	811
Z241107286	874
Z2417415974	835
Z2418414101	624
Z2418414292	702
Z2418421198	524
Z2418537184	665
Z2418537301	806
Z2429434761	636
Z2432587255	944
Z2432627435	894
Z2432787947	864
Z2433121437	881
Z2453099163	711
Z245326700	616
Z245326704	752
Z245326744	842
Z2466349867	858
Z246671302	712
Z2467454511	709
Z2471262225	903
Z2472774778	926
Z2472857143	751
Z2472857376	867
Z2489380833	634
Z2489675026	703
Z2491464343	940
Z2492796275	871
Z2492800076	840
Z2506842516	938
Z2507038532	871
Z2507870736	740
Z2509599652	856
Z2511435449	653
Z2512926473	733
Z2515203657	730
Z2517097749	775
Z2517220200	908
Z2520731318	871
Z2521838751	693
Z2521981180	687
Z2522706089	730
Z2526241128	757
Z2527465221	543
Z2527854043	723
Z254451362	431
Z255116814	715
Z255149974	1011
Z255150388	680
Z2574917640	762
Z2577936612	846
Z2582143681	848
Z2582765569	863
Z2583002383	762
Z2583036316	646
Z2602644328	799
Z2680630213	831
Z2681297959	692
Z2681824714	903
Z2683198065	840
Z2685657901	737
Z2685901890	671
Z2685925242	704
Z2685925286	872
Z2692095041	774
Z2696135170	759
Z2697227988	730
Z270759424	612
Z271005800	743
Z271097322	621
Z271097324	602
Z271139068	766
Z2718935669	713
Z2719321177	742
Z2723984085	736
Z2723984433	649
Z2731857588	736
Z2732273243	804
Z2732461043	663
Z2732474168	719
Z2732532560	800
Z2732558618	646
Z2732681820	772
Z2732702092	783
Z2732716462	806
Z2732728070	699
Z2732738446	690
Z2732748776	719
Z2732877181	517
Z2732962653	723
Z2733259417	780
Z2733497237	721
Z2737465051	736
Z2739389854	696
Z2740749574	919
Z274312150	680
Z274525914	834
Z274553506	742
Z274553584	689
Z274553590	584
Z274554320	741
Z274554370	740
Z274554436	671
Z274554552	743
Z274568060	679
Z274575504	715
Z274740234	760
Z274762944	855
Z274771768	757
Z274780534	789
Z2750224571	852
Z275026958	776
Z275026984	773
Z275027034	814
Z275027040	811
Z275027074	869
Z275027076	870
Z275027140	789
Z275127526	649
Z275127898	914
Z275128142	777
Z275128360	671
Z275128626	830
Z275130868	450
Z275131488	654
Z275141146	682
Z275146374	793
Z275163834	655
Z275169806	385
Z275169884	770
Z275169946	789
Z275210998	636
Z2754492642	710
Z2760930193	395
Z276377472	383
Z27647423	737
Z27668246	743
Z27693080	846
Z27749489	707
Z27782769	473
Z27790103	314
Z27791161	323
Z27795299	752
Z278018406	862
Z2785909807	757
Z2787076657	887
Z2803120982	733
Z2803733198	689
Z28133739	433
Z28143241	444
Z28161730	799
Z281776224	637
Z281776234	786
Z281776236	771
Z28290383	462
Z2831879621	787
Z283726940	852
Z285131562	830
Z285150320	709
Z285165516	690
Z285167286	788
Z285179436	762
Z285184620	750
Z285193112	712
Z285194478	663
Z285224726	715
Z285224844	699
Z285224904	612
Z285225196	638
Z285225334	649
Z285225376	657
Z285571582	842
Z285571592	789
Z285571600	773
Z285572970	880
Z2857085569	771
Z285921578	701
Z285921988	525
Z287342854	614
Z2884178883	803
Z2895091210	744
Z2895181184	729
Z2896798759	717
Z2896881011	842
Z2901769817	756
Z2903804323	820
Z2932596537	669
Z2935001216	669
Z2935744695	819
Z2939404743	933
Z295892696	809
Z29672805	526
Z29672864	476
Z29672929	458
Z2968142512	609
Z300085964	750
Z30166372	532
Z30166421	538
Z3021499563	763
Z3023748145	773
Z3026078651	765
Z3052096317	730
Z3063743261	739
Z3073155514	784
Z31484238	677
Z315923746	687
Z316087602	756
Z316118634	897
Z316120092	831
Z316120910	792
Z316122464	755
Z316174602	784
Z316174662	561
Z316174664	622
Z316174666	720
Z316258722	816
Z316258726	886
Z316258764	911
Z316259180	726
Z316899202	772
Z316899204	767
Z317037934	589
Z317037972	717
Z317037974	655
Z317040218	773
Z317041798	643
Z317041802	768
Z317041810	708
Z317041818	701
Z317041824	768
Z317041834	828
Z317041840	707
Z317078586	764
Z3175219349	716
Z3181672322	742
Z318835830	811
Z3189416901	725
Z319446962	722
Z3196471633	749
Z320118386	751
Z32016296	646
Z321074690	859
Z3235142028	690
Z3235901459	611
Z32366804	679
Z3242922889	715
Z3243595253	819
Z324553606	497
Z324553610	687
Z3247777510	730
Z3271368169	878
Z3271391686	894
Z3271393328	870
Z3271406801	916
Z3271414784	961
Z3271465236	764
Z3271500530	841
Z3271769497	648
Z327330246	756
Z327331540	503
Z328679152	731
Z3300167424	593
Z330796012	721
Z330799454	712
Z330909844	622
Z330915526	629
Z330916606	530
Z330920920	932
Z330922560	855
Z3327103110	773
Z3327158750	799
Z334705664	685
Z334882462	576
Z335079706	888
Z335089304	825
Z335289908	622
Z335290036	785
Z335290460	540
Z335438884	629
Z335441366	715
Z335441466	731
Z335441474	730
Z335441480	755
Z335441514	733
Z335442452	700
Z335447548	776
Z335447612	816
Z335447614	734
Z335447644	741
Z335859734	692
Z336079788	656
Z336080858	781
Z336085762	835
Z336085764	657
Z336085774	727
Z336085794	720
Z336085810	618
Z336085818	725
Z336085820	641
Z336085834	718
Z336085840	836
Z336085854	714
Z336285046	801
Z336286710	809
Z336287814	806
Z337709422	702
Z337709432	708
Z3388298542	689
Z339274856	913
Z339274892	626
Z339274916	843
Z339275020	723
Z339391774	752
Z339398786	911
Z3396769475	809
Z3402114849	895
Z3409962529	704
Z3445031307	821
Z3478740125	786
Z3481269414	654
Z3485122088	815
Z351372112	699
Z351372152	614
Z352782144	810
Z352782250	870
Z352782394	679
Z352782966	680
Z352783024	828
Z352783086	808
Z352783294	646
Z353716314	778
Z354005202	669
Z354005208	740
Z356293884	686
Z359291934	535
Z359317788	767
Z359317796	733
Z359317812	822
Z359353804	729
Z359510104	835
Z360053736	639
Z3616041843	911
Z361883512	697
Z361883526	699
Z361883550	711
Z361883574	630
Z361883604	549
Z361883610	430
Z361883644	985
Z361883656	823
Z361883658	714
Z361883690	634
Z361883692	619
Z361884270	732
Z361989364	583
Z361995496	725
Z362017996	161
Z362020350	745
Z362118692	681
Z362118706	685
Z362118708	633
Z362118782	723
Z362118786	776
Z362624042	838
Z362625664	722
Z362628408	797
Z362757264	841
Z362757282	719
Z362757354	611
Z362757360	685
Z362757364	862
Z362757366	703
Z362757390	709
Z362757414	694
Z362757432	647
Z362757438	604
Z362757498	784
Z362757534	686
Z362757540	687
Z362764922	747
Z362765750	762
Z362767050	722
Z362795384	660
Z362795716	809
Z362798954	756
Z362798962	734
Z362827938	857
Z3630789736	581
Z3637082787	925
Z363989738	651
Z363995910	697
Z363996242	806
Z363996736	698
Z363997682	777
Z364002644	637
Z364003330	927
Z3664104048	844
Z367654540	662
Z367654544	711
Z3676767355	945
Z367679462	823
Z367679464	813
Z369737534	761
Z369737608	708
Z369737780	719
Z369737870	625
Z369742180	707
Z369742184	820
Z3710684361	766
Z372839354	828
Z373768900	766
Z381006190	639
Z381006230	528
Z381072284	712
Z381355534	726
Z381355552	720
Z381355610	718
Z381355626	708
Z381362886	709
Z381363332	718
Z381388952	884
Z381389672	796
Z381389692	465
Z381389736	762
Z381389776	645
Z381389788	574
Z381389790	425
Z381389804	603
Z381395864	883
Z381397824	834
Z381397826	845
Z381397856	718
Z381397896	717
Z381397906	801
Z381397910	504
Z381397916	809
Z381397924	725
Z381398032	634
Z381398048	575
Z381398154	712
Z381398656	559
Z381398700	563
Z381398772	561
Z381402826	689
Z381402830	739
Z381402832	725
Z381402852	740
Z381402878	629
Z381402890	795
Z381402924	778
Z381405292	704
Z381407422	732
Z381407426	781
Z381411784	680
Z381411786	737
Z381411792	846
Z381414802	590
Z381556978	696
Z381556986	720
Z381559328	787
Z381559352	795
Z381661796	749
Z381785832	745
Z382685316	693
Z382700998	713
Z382706780	858
Z382719530	833
Z382784278	722
Z382817344	1007
Z382817382	929
Z382818774	987
Z3835798983	603
Z384972006	785
Z384974754	791
Z384974772	817
Z384974776	774
Z384974802	787
Z384974964	761
Z385373276	583
Z385373296	692
Z385373298	664
Z385373306	661
Z385373326	663
Z385373332	661
Z385373448	683
Z385373494	679
Z385445808	649
Z385445930	863
Z385445982	607
Z385445990	827
Z385459994	582
Z385466326	735
Z390130606	722
Z390130614	702
Z394039592	845
Z394627226	417
Z3950540571	853
Z401437758	824
Z404064566	693
Z406353960	812
Z406682014	686
Z406682016	651
Z406694026	769
Z4125544445	347
Z415627488	647
Z415627492	526
Z415635744	612
Z415635812	763
Z415635826	790
Z415637822	743
Z415637832	701
Z415646066	718
Z415653582	891
Z415654038	707
Z415742418	809
Z415742500	680
Z4167932641	-51
Z4179948758	649
Z419873662	501
Z420010182	557
Z420848232	696
Z420865724	801
Z422500436	606
Z424758002	787
Z424788518	880
Z425332786	721
Z425332788	757
Z425350408	612
Z425364396	824
Z425364514	727
Z425432610	732
Z425435168	769
Z425446518	538
Z425487612	516
Z425487722	842
Z425487794	509
Z425487796	523
Z426022024	733
Z431527926	690
Z431539404	918
Z431539910	851
Z431542264	696
Z431560174	690
Z431560296	649
Z431560318	787
Z431770806	613
Z431947166	602
Z431947990	696
Z431949078	734
Z431952840	480
Z431952890	490
Z431953126	485
Z431953250	477
Z431953302	493
Z431973754	804
Z431977844	735
Z431977880	733
Z431977888	725
Z431977998	713
Z431983762	733
Z431983770	731
Z431986130	703
Z432063060	766
Z432090858	823
Z432099968	713
Z432421618	833
Z437516054	873
Z437516460	571
Z440605398	669
[truncated: 491 more rows]
