# Supplementary material for: FastGrow: on-the-fly growing and its application to DYRK1A
Source: J Comput Aided Mol Des. 2022 Aug 22;36(9):639–51. doi: 10.1007/s10822-022-00469-y (PMC9512872; doi:10.1007/s10822-022-00469-y)
Supplement: Supplementary file 2 — (zip 344 KB) [file 10822_2022_469_MOESM2_ESM.zip › results/fragment_growing_enrichment/pose_scoring_times.txt]

  Do not load default valence state statistics
  Connecting to database
  > querying planar amines due to planarizing substructure
  >> Compatible linkers: R, RR
  Started query after: 13 ms
  Finished shape query after: 549 ms
  Retrieving molecule keys for mapping
  >> Hits: 3470
  Building hits
  >> Processed: 5%
  >> Processed: 10%
  >> Processed: 15%
  >> Processed: 20%
  >> Processed: 25%
  >> Processed: 30%
  >> Processed: 35%
  >> Processed: 40%
  >> Processed: 45%
  >> Processed: 50%
  >> Processed: 55%
  >> Processed: 60%
  >> Processed: 65%
  >> Processed: 70%
  >> Processed: 75%
  >> Processed: 80%
  >> Processed: 85%
  >> Processed: 90%
  >> Processed: 95%
  >> Processed: 100%
  >> Built hits in: 870 ms
  Writing hits
  >> Processed: 5%
  >> Processed: 10%
  >> Processed: 15%
  >> Processed: 20%
  >> Processed: 25%
  >> Processed: 30%
  >> Processed: 35%
  >> Processed: 40%
  >> Processed: 45%
  >> Processed: 50%
  >> Processed: 55%
  >> Processed: 60%
  >> Processed: 65%
  >> Processed: 70%
  >> Processed: 75%
  >> Processed: 80%
  >> Processed: 85%
  >> Processed: 90%
  >> Processed: 95%
  >> Processed: 100%
  >> Wrote hits in: 161 ms
