# Supplementary material for: FastGrow: on-the-fly growing and its application to DYRK1A
Source: J Comput Aided Mol Des. 2022 Aug 22;36(9):639–51. doi: 10.1007/s10822-022-00469-y (PMC9512872; doi:10.1007/s10822-022-00469-y)
Supplement: Supplementary file 3 — (zip 300339 KB) [file 10822_2022_469_MOESM3_ESM.zip]

Archive with 10,970 entries (9,268 files):
- validation_sets/
- validation_sets/cross_growing/
- validation_sets/cross_growing/fragments.smi
- validation_sets/cross_growing/186l_4w52/
- validation_sets/cross_growing/186l_4w52/4w52.pdb
- validation_sets/cross_growing/186l_4w52/186l_ligand.sdf
- validation_sets/cross_growing/186l_4w52/4w52_ligand.sdf
- validation_sets/cross_growing/186l_4w52/186l_core.sdf
- validation_sets/cross_growing/186l_4w52/186l_frag.sdf
- validation_sets/cross_growing/186l_4w52/4w52_core.sdf
- validation_sets/cross_growing/186l_4w52/4w52_interactions.json
- validation_sets/cross_growing/186l_4w52/4w52_clean.pdb
- validation_sets/cross_growing/186l_4w52/4w52_core.mol2
- validation_sets/cross_growing/186l_4w52/186l_core.mol2
- validation_sets/cross_growing/186l_4w52/186l_ligand.mol2
- validation_sets/cross_growing/186l_4w52/4w52_ligand.mol2
- validation_sets/cross_growing/186l_4w52/186l_frag.mol2
- validation_sets/cross_growing/186l_4w52/4w52_search_points.json
- validation_sets/cross_growing/1b1h_1b05/
- validation_sets/cross_growing/1b1h_1b05/1b05.pdb
- validation_sets/cross_growing/1b1h_1b05/1b1h_ligand.sdf
- validation_sets/cross_growing/1b1h_1b05/1b05_ligand.sdf
- validation_sets/cross_growing/1b1h_1b05/1b1h_core.sdf
- validation_sets/cross_growing/1b1h_1b05/1b1h_frag.sdf
- validation_sets/cross_growing/1b1h_1b05/1b05_core.sdf
- validation_sets/cross_growing/1b1h_1b05/1b05_interactions.json
- validation_sets/cross_growing/1b1h_1b05/1b05_clean.pdb
- validation_sets/cross_growing/1b1h_1b05/1b05_core.mol2
- validation_sets/cross_growing/1b1h_1b05/1b1h_core.mol2
- validation_sets/cross_growing/1b1h_1b05/1b05_ligand.mol2
- validation_sets/cross_growing/1b1h_1b05/1b1h_ligand.mol2
- validation_sets/cross_growing/1b1h_1b05/1b1h_frag.mol2
- validation_sets/cross_growing/1b2h_1b05/
- validation_sets/cross_growing/1b2h_1b05/1b05.pdb
- validation_sets/cross_growing/1b2h_1b05/1b2h_ligand.sdf
- validation_sets/cross_growing/1b2h_1b05/1b05_ligand.sdf
- validation_sets/cross_growing/1b2h_1b05/1b2h_core.sdf
- validation_sets/cross_growing/1b2h_1b05/1b2h_frag.sdf
- validation_sets/cross_growing/1b2h_1b05/1b05_core.sdf
- validation_sets/cross_growing/1b2h_1b05/1b05_interactions.json
- validation_sets/cross_growing/1b2h_1b05/1b05_clean.pdb
- validation_sets/cross_growing/1b2h_1b05/1b05_core.mol2
- validation_sets/cross_growing/1b2h_1b05/1b2h_core.mol2
- validation_sets/cross_growing/1b2h_1b05/1b05_ligand.mol2
- validation_sets/cross_growing/1b2h_1b05/1b2h_ligand.mol2
- validation_sets/cross_growing/1b2h_1b05/1b2h_frag.mol2
- validation_sets/cross_growing/1b32_1b3l/
- validation_sets/cross_growing/1b32_1b3l/1b3l.pdb
- validation_sets/cross_growing/1b32_1b3l/1b32_ligand.sdf
- validation_sets/cross_growing/1b32_1b3l/1b3l_ligand.sdf
- validation_sets/cross_growing/1b32_1b3l/1b32_core.sdf
- validation_sets/cross_growing/1b32_1b3l/1b32_frag.sdf
- validation_sets/cross_growing/1b32_1b3l/1b3l_core.sdf
- validation_sets/cross_growing/1b32_1b3l/1b3l_interactions.json
- validation_sets/cross_growing/1b32_1b3l/1b3l_clean.pdb
- validation_sets/cross_growing/1b32_1b3l/water_replacement.json
- validation_sets/cross_growing/1b32_1b3l/1b3l_core.mol2
- validation_sets/cross_growing/1b32_1b3l/1b32_core.mol2
- validation_sets/cross_growing/1b32_1b3l/1b32_ligand.mol2
- validation_sets/cross_growing/1b32_1b3l/1b3l_ligand.mol2
- validation_sets/cross_growing/1b32_1b3l/1b32_frag.mol2
- validation_sets/cross_growing/1b3f_1jet/
- validation_sets/cross_growing/1b3f_1jet/1jet.pdb
- validation_sets/cross_growing/1b3f_1jet/1b3f_ligand.sdf
- validation_sets/cross_growing/1b3f_1jet/1jet_ligand.sdf
- validation_sets/cross_growing/1b3f_1jet/1b3f_core.sdf
- validation_sets/cross_growing/1b3f_1jet/1b3f_frag.sdf
- validation_sets/cross_growing/1b3f_1jet/1jet_core.sdf
- validation_sets/cross_growing/1b3f_1jet/1jet_interactions.json
- validation_sets/cross_growing/1b3f_1jet/1jet_clean.pdb
- validation_sets/cross_growing/1b3f_1jet/water_replacement.json
- validation_sets/cross_growing/1b3f_1jet/1jet_core.mol2
- validation_sets/cross_growing/1b3f_1jet/1b3f_core.mol2
- validation_sets/cross_growing/1b3f_1jet/1b3f_ligand.mol2
- validation_sets/cross_growing/1b3f_1jet/1jet_ligand.mol2
- validation_sets/cross_growing/1b3f_1jet/1b3f_frag.mol2
- validation_sets/cross_growing/1b3h_1b5h/
- validation_sets/cross_growing/1b3h_1b5h/1b5h.pdb
- validation_sets/cross_growing/1b3h_1b5h/1b3h_ligand.sdf
- validation_sets/cross_growing/1b3h_1b5h/1b5h_ligand.sdf
- validation_sets/cross_growing/1b3h_1b5h/1b3h_core.sdf
- validation_sets/cross_growing/1b3h_1b5h/1b3h_frag.sdf
- validation_sets/cross_growing/1b3h_1b5h/1b5h_core.sdf
- validation_sets/cross_growing/1b3h_1b5h/1b5h_interactions.json
- validation_sets/cross_growing/1b3h_1b5h/1b5h_clean.pdb
- validation_sets/cross_growing/1b3h_1b5h/water_replacement.json
- validation_sets/cross_growing/1b3h_1b5h/1b5h_core.mol2
- validation_sets/cross_growing/1b3h_1b5h/1b3h_core.mol2
- validation_sets/cross_growing/1b3h_1b5h/1b3h_ligand.mol2
- validation_sets/cross_growing/1b3h_1b5h/1b5h_ligand.mol2
- validation_sets/cross_growing/1b3h_1b5h/1b3h_frag.mol2
- validation_sets/cross_growing/1b4z_1b05/
- validation_sets/cross_growing/1b4z_1b05/1b05.pdb
- validation_sets/cross_growing/1b4z_1b05/1b4z_ligand.sdf
- validation_sets/cross_growing/1b4z_1b05/1b05_ligand.sdf
- validation_sets/cross_growing/1b4z_1b05/1b4z_core.sdf
- validation_sets/cross_growing/1b4z_1b05/1b4z_frag.sdf
- validation_sets/cross_growing/1b4z_1b05/1b05_core.sdf
- validation_sets/cross_growing/1b4z_1b05/1b05_interactions.json
- validation_sets/cross_growing/1b4z_1b05/1b05_clean.pdb
- validation_sets/cross_growing/1b4z_1b05/1b05_core.mol2
- validation_sets/cross_growing/1b4z_1b05/1b4z_core.mol2
- validation_sets/cross_growing/1b4z_1b05/1b05_ligand.mol2
- validation_sets/cross_growing/1b4z_1b05/1b4z_ligand.mol2
- validation_sets/cross_growing/1b4z_1b05/1b4z_frag.mol2
- validation_sets/cross_growing/1b52_1b3l/
- validation_sets/cross_growing/1b52_1b3l/1b3l.pdb
- validation_sets/cross_growing/1b52_1b3l/1b52_ligand.sdf
- validation_sets/cross_growing/1b52_1b3l/1b3l_ligand.sdf
- validation_sets/cross_growing/1b52_1b3l/1b52_core.sdf
- validation_sets/cross_growing/1b52_1b3l/1b52_frag.sdf
- validation_sets/cross_growing/1b52_1b3l/1b3l_core.sdf
- validation_sets/cross_growing/1b52_1b3l/1b3l_interactions.json
- validation_sets/cross_growing/1b52_1b3l/1b3l_clean.pdb
- validation_sets/cross_growing/1b52_1b3l/water_replacement.json
- validation_sets/cross_growing/1b52_1b3l/1b3l_core.mol2
- validation_sets/cross_growing/1b52_1b3l/1b52_core.mol2
- validation_sets/cross_growing/1b52_1b3l/1b3l_ligand.mol2
- validation_sets/cross_growing/1b52_1b3l/1b52_ligand.mol2
- validation_sets/cross_growing/1b52_1b3l/1b52_frag.mol2
- validation_sets/cross_growing/1b58_1jet/
- validation_sets/cross_growing/1b58_1jet/1jet.pdb
- validation_sets/cross_growing/1b58_1jet/1b58_ligand.sdf
- validation_sets/cross_growing/1b58_1jet/1jet_ligand.sdf
- validation_sets/cross_growing/1b58_1jet/1b58_core.sdf
- validation_sets/cross_growing/1b58_1jet/1b58_frag.sdf
- validation_sets/cross_growing/1b58_1jet/1jet_core.sdf
- validation_sets/cross_growing/1b58_1jet/1jet_interactions.json
- validation_sets/cross_growing/1b58_1jet/1jet_clean.pdb
- validation_sets/cross_growing/1b58_1jet/water_replacement.json
- validation_sets/cross_growing/1b58_1jet/1jet_core.mol2
- validation_sets/cross_growing/1b58_1jet/1b58_core.mol2
- validation_sets/cross_growing/1b58_1jet/1b58_ligand.mol2
- validation_sets/cross_growing/1b58_1jet/1jet_ligand.mol2
- validation_sets/cross_growing/1b58_1jet/1b58_frag.mol2
- validation_sets/cross_growing/1b5i_1jet/
- validation_sets/cross_growing/1b5i_1jet/1jet.pdb
- validation_sets/cross_growing/1b5i_1jet/1b5i_ligand.sdf
- validation_sets/cross_growing/1b5i_1jet/1jet_ligand.sdf
- validation_sets/cross_growing/1b5i_1jet/1b5i_core.sdf
- validation_sets/cross_growing/1b5i_1jet/1b5i_frag.sdf
- validation_sets/cross_growing/1b5i_1jet/1jet_core.sdf
- validation_sets/cross_growing/1b5i_1jet/1jet_interactions.json
- validation_sets/cross_growing/1b5i_1jet/1jet_clean.pdb
- validation_sets/cross_growing/1b5i_1jet/1jet_core.mol2
- validation_sets/cross_growing/1b5i_1jet/1b5i_core.mol2
- validation_sets/cross_growing/1b5i_1jet/1b5i_ligand.mol2
- validation_sets/cross_growing/1b5i_1jet/1jet_ligand.mol2
- validation_sets/cross_growing/1b5i_1jet/1b5i_frag.mol2
- validation_sets/cross_growing/1b5i_1jet/1jet_search_points.json
- validation_sets/cross_growing/1b6h_1b3l/
- validation_sets/cross_growing/1b6h_1b3l/1b3l.pdb
- validation_sets/cross_growing/1b6h_1b3l/1b6h_ligand.sdf
- validation_sets/cross_growing/1b6h_1b3l/1b3l_ligand.sdf
- validation_sets/cross_growing/1b6h_1b3l/1b6h_core.sdf
- validation_sets/cross_growing/1b6h_1b3l/1b6h_frag.sdf
- validation_sets/cross_growing/1b6h_1b3l/1b3l_core.sdf
- validation_sets/cross_growing/1b6h_1b3l/1b3l_interactions.json
- validation_sets/cross_growing/1b6h_1b3l/1b3l_clean.pdb
- validation_sets/cross_growing/1b6h_1b3l/water_replacement.json
- validation_sets/cross_growing/1b6h_1b3l/1b3l_core.mol2
- validation_sets/cross_growing/1b6h_1b3l/1b6h_core.mol2
- validation_sets/cross_growing/1b6h_1b3l/1b3l_ligand.mol2
- validation_sets/cross_growing/1b6h_1b3l/1b6h_ligand.mol2
- validation_sets/cross_growing/1b6h_1b3l/1b6h_frag.mol2
- validation_sets/cross_growing/1b7h_1jet/
- validation_sets/cross_growing/1b7h_1jet/1jet.pdb
- validation_sets/cross_growing/1b7h_1jet/1b7h_ligand.sdf
- validation_sets/cross_growing/1b7h_1jet/1jet_ligand.sdf
- validation_sets/cross_growing/1b7h_1jet/1b7h_core.sdf
- validation_sets/cross_growing/1b7h_1jet/1b7h_frag.sdf
- validation_sets/cross_growing/1b7h_1jet/1jet_core.sdf
- validation_sets/cross_growing/1b7h_1jet/1jet_interactions.json
- validation_sets/cross_growing/1b7h_1jet/1jet_clean.pdb
- validation_sets/cross_growing/1b7h_1jet/1jet_core.mol2
- validation_sets/cross_growing/1b7h_1jet/1b7h_core.mol2
- validation_sets/cross_growing/1b7h_1jet/1b7h_ligand.mol2
- validation_sets/cross_growing/1b7h_1jet/1jet_ligand.mol2
- validation_sets/cross_growing/1b7h_1jet/1b7h_frag.mol2
- validation_sets/cross_growing/1b9j_1jet/
- validation_sets/cross_growing/1b9j_1jet/1jet.pdb
- validation_sets/cross_growing/1b9j_1jet/1b9j_ligand.sdf
- validation_sets/cross_growing/1b9j_1jet/1jet_ligand.sdf
- validation_sets/cross_growing/1b9j_1jet/1b9j_core.sdf
- validation_sets/cross_growing/1b9j_1jet/1b9j_frag.sdf
- validation_sets/cross_growing/1b9j_1jet/1jet_core.sdf
- validation_sets/cross_growing/1b9j_1jet/1jet_interactions.json
- validation_sets/cross_growing/1b9j_1jet/1jet_clean.pdb
- validation_sets/cross_growing/1b9j_1jet/1jet_core.mol2
- validation_sets/cross_growing/1b9j_1jet/1b9j_core.mol2
- validation_sets/cross_growing/1b9j_1jet/1b9j_ligand.mol2
- validation_sets/cross_growing/1b9j_1jet/1jet_ligand.mol2
- validation_sets/cross_growing/1b9j_1jet/1b9j_frag.mol2
- validation_sets/cross_growing/1c1v_1c1u/
- validation_sets/cross_growing/1c1v_1c1u/1c1u.pdb
- validation_sets/cross_growing/1c1v_1c1u/1c1v_ligand.sdf
- validation_sets/cross_growing/1c1v_1c1u/1c1u_ligand.sdf
- validation_sets/cross_growing/1c1v_1c1u/1c1v_core.sdf
- validation_sets/cross_growing/1c1v_1c1u/1c1v_frag.sdf
- validation_sets/cross_growing/1c1v_1c1u/1c1u_core.sdf
- validation_sets/cross_growing/1c1v_1c1u/1c1u_interactions.json
- validation_sets/cross_growing/1c1v_1c1u/1c1u_clean.pdb
- validation_sets/cross_growing/1c1v_1c1u/1c1u_core.mol2
- validation_sets/cross_growing/1c1v_1c1u/1c1v_core.mol2
- validation_sets/cross_growing/1c1v_1c1u/1c1u_ligand.mol2
- validation_sets/cross_growing/1c1v_1c1u/1c1v_ligand.mol2
- validation_sets/cross_growing/1c1v_1c1u/1c1v_frag.mol2
- validation_sets/cross_growing/1cbx_1hee/
- validation_sets/cross_growing/1cbx_1hee/1hee.pdb
- validation_sets/cross_growing/1cbx_1hee/1cbx_ligand.sdf
- validation_sets/cross_growing/1cbx_1hee/1hee_ligand.sdf
- validation_sets/cross_growing/1cbx_1hee/1cbx_core.sdf
- validation_sets/cross_growing/1cbx_1hee/1cbx_frag.sdf
- validation_sets/cross_growing/1cbx_1hee/1hee_core.sdf
- validation_sets/cross_growing/1cbx_1hee/1hee_interactions.json
- validation_sets/cross_growing/1cbx_1hee/1hee_clean.pdb
- validation_sets/cross_growing/1cbx_1hee/1hee_ligand.mol2
- validation_sets/cross_growing/1cbx_1hee/1hee_core.mol2
- validation_sets/cross_growing/1cbx_1hee/1cbx_core.mol2
- validation_sets/cross_growing/1cbx_1hee/1cbx_ligand.mol2
- validation_sets/cross_growing/1cbx_1hee/1cbx_frag.mol2
- validation_sets/cross_growing/1cbx_6cpa/
- validation_sets/cross_growing/1cbx_6cpa/6cpa.pdb
- validation_sets/cross_growing/1cbx_6cpa/1cbx_ligand.sdf
- validation_sets/cross_growing/1cbx_6cpa/6cpa_ligand.sdf
- validation_sets/cross_growing/1cbx_6cpa/1cbx_core.sdf
- validation_sets/cross_growing/1cbx_6cpa/1cbx_frag.sdf
- validation_sets/cross_growing/1cbx_6cpa/6cpa_core.sdf
- validation_sets/cross_growing/1cbx_6cpa/6cpa_interactions.json
- validation_sets/cross_growing/1cbx_6cpa/6cpa_clean.pdb
- validation_sets/cross_growing/1cbx_6cpa/1cbx_ligand.mol2
- validation_sets/cross_growing/1cbx_6cpa/6cpa_ligand.mol2
- validation_sets/cross_growing/1cbx_6cpa/6cpa_core.mol2
- validation_sets/cross_growing/1cbx_6cpa/1cbx_core.mol2
- validation_sets/cross_growing/1cbx_6cpa/1cbx_frag.mol2
- validation_sets/cross_growing/1cps_2rfh/
- validation_sets/cross_growing/1cps_2rfh/2rfh.pdb
- validation_sets/cross_growing/1cps_2rfh/1cps_ligand.sdf
- validation_sets/cross_growing/1cps_2rfh/2rfh_ligand.sdf
- validation_sets/cross_growing/1cps_2rfh/1cps_core.sdf
- validation_sets/cross_growing/1cps_2rfh/1cps_frag.sdf
- validation_sets/cross_growing/1cps_2rfh/2rfh_core.sdf
- validation_sets/cross_growing/1cps_2rfh/2rfh_interactions.json
- validation_sets/cross_growing/1cps_2rfh/2rfh_clean.pdb
- validation_sets/cross_growing/1cps_2rfh/water_replacement.json
- validation_sets/cross_growing/1cps_2rfh/1cps_ligand.mol2
- validation_sets/cross_growing/1cps_2rfh/2rfh_ligand.mol2
- validation_sets/cross_growing/1cps_2rfh/2rfh_core.mol2
- validation_sets/cross_growing/1cps_2rfh/1cps_core.mol2
- validation_sets/cross_growing/1cps_2rfh/1cps_frag.mol2
- validation_sets/cross_growing/1ftm_1my4/
- validation_sets/cross_growing/1ftm_1my4/1my4.pdb
- validation_sets/cross_growing/1ftm_1my4/1ftm_ligand.sdf
- validation_sets/cross_growing/1ftm_1my4/1my4_ligand.sdf
- validation_sets/cross_growing/1ftm_1my4/1ftm_core.sdf
- validation_sets/cross_growing/1ftm_1my4/1ftm_frag.sdf
- validation_sets/cross_growing/1ftm_1my4/1my4_core.sdf
- validation_sets/cross_growing/1ftm_1my4/1my4_interactions.json
- validation_sets/cross_growing/1ftm_1my4/1my4_clean.pdb
- validation_sets/cross_growing/1ftm_1my4/1ftm_ligand.mol2
- validation_sets/cross_growing/1ftm_1my4/1my4_ligand.mol2
- validation_sets/cross_growing/1ftm_1my4/1my4_core.mol2
- validation_sets/cross_growing/1ftm_1my4/1ftm_core.mol2
- validation_sets/cross_growing/1ftm_1my4/1ftm_frag.mol2
- validation_sets/cross_growing/1gj6_1o2q/
- validation_sets/cross_growing/1gj6_1o2q/1o2q.pdb
- validation_sets/cross_growing/1gj6_1o2q/1gj6_ligand.sdf
- validation_sets/cross_growing/1gj6_1o2q/1o2q_ligand.sdf
- validation_sets/cross_growing/1gj6_1o2q/1gj6_core.sdf
- validation_sets/cross_growing/1gj6_1o2q/1gj6_frag.sdf
- validation_sets/cross_growing/1gj6_1o2q/1o2q_core.sdf
- validation_sets/cross_growing/1gj6_1o2q/1o2q_interactions.json
- validation_sets/cross_growing/1gj6_1o2q/1o2q_clean.pdb
- validation_sets/cross_growing/1gj6_1o2q/1gj6_ligand.mol2
- validation_sets/cross_growing/1gj6_1o2q/1o2q_ligand.mol2
- validation_sets/cross_growing/1gj6_1o2q/1o2q_core.mol2
- validation_sets/cross_growing/1gj6_1o2q/1gj6_core.mol2
- validation_sets/cross_growing/1gj6_1o2q/1gj6_frag.mol2
- validation_sets/cross_growing/1jeu_1b3l/
- validation_sets/cross_growing/1jeu_1b3l/1b3l.pdb
- validation_sets/cross_growing/1jeu_1b3l/1jeu_ligand.sdf
- validation_sets/cross_growing/1jeu_1b3l/1b3l_ligand.sdf
- validation_sets/cross_growing/1jeu_1b3l/1jeu_core.sdf
- validation_sets/cross_growing/1jeu_1b3l/1jeu_frag.sdf
- validation_sets/cross_growing/1jeu_1b3l/1b3l_core.sdf
- validation_sets/cross_growing/1jeu_1b3l/1b3l_interactions.json
- validation_sets/cross_growing/1jeu_1b3l/1b3l_clean.pdb
- validation_sets/cross_growing/1jeu_1b3l/water_replacement.json
- validation_sets/cross_growing/1jeu_1b3l/1b3l_ligand.mol2
- validation_sets/cross_growing/1jeu_1b3l/1jeu_ligand.mol2
- validation_sets/cross_growing/1jeu_1b3l/1b3l_core.mol2
- validation_sets/cross_growing/1jeu_1b3l/1jeu_core.mol2
- validation_sets/cross_growing/1jeu_1b3l/1jeu_frag.mol2
- validation_sets/cross_growing/1jev_1b05/
- validation_sets/cross_growing/1jev_1b05/1b05.pdb
- validation_sets/cross_growing/1jev_1b05/1jev_ligand.sdf
- validation_sets/cross_growing/1jev_1b05/1b05_ligand.sdf
- validation_sets/cross_growing/1jev_1b05/1jev_core.sdf
- validation_sets/cross_growing/1jev_1b05/1jev_frag.sdf
- validation_sets/cross_growing/1jev_1b05/1b05_core.sdf
[truncated: 9,700 more entries]
