# Supplementary material for: FastGrow: on-the-fly growing and its application to DYRK1A
Source: J Comput Aided Mol Des. 2022 Aug 22;36(9):639–51. doi: 10.1007/s10822-022-00469-y (PMC9512872; doi:10.1007/s10822-022-00469-y)
Supplement: Supplementary file 3 — (zip 300339 KB) [file 10822_2022_469_MOESM3_ESM.zip › validation_sets/cross_growing/fragments.smi]

[?R?]CC(C)C 184l_4w52,184l_1l83,1b9j_1b3l,4o07_4o05,5tmn_5m9w
[?R?]CCCC 186l_4w52,186l_1l83,1b7h_1b3l,3v2p_3v2n,6e5l_6e5t
[?R?]c1c2c(ccc1)cccc2 1b0h_1b5h,1b0h_1b05,1b0h_1jet
[?R?]Cc1ccccc1 1b1h_1b5h,1b1h_1b05,1b1h_1jet,1b40_1b3l,2f7p_2f7o,3gc4_3gc5,6pvz_6poi
[?R?]CCc1ccccc1 1b1h_1b3l,1uml_1o5r,2cer_2ceq,2cet_2ces,6pg8_6pg4
[?R?]CC[NH3+] 1b2h_1b5h,1b2h_1b05,1b2h_1jet,1b4h_1b3l,3gc5_4q4s,3lp4_3kv2,4b74_4b73,4rfd_4ruz,6pid_6pia
[?R?]CCC[NH3+] 1b2h_1b3l,2olb_1b5h,2olb_1b05,2olb_1jet,5n2z_5n3v
[?R?]CCSC 1b32_1b3l
[?R?]C=1NC=NC1 1b3f_1b5h,1b3f_1b05,1b3f_1jet
[?R?]CC=1NC=NC1 1b3f_1b3l
[?R?]C(CC)C 1b3g_1b3l
[?R?]C1CCCCC1 1b3h_1b5h,1b3h_1b05,1b3h_1jet
[?R?]CC1CCCCC1 1b3h_1b3l,2zdk_2zq2
[?R?]C([O-])=O 1b4z_1b5h,1b4z_1b05,1b4z_1jet,1cbx_2rfh,1cbx_1cps,1g98_1u0g,1jeu_1b4h,1jeu_1b32,1lan_1lcp,2j7f_2ces,2nn1_2nmx,3b3w_3b7i,4io3_4io5,4io3_4io4,5cxa_5czm,6u8b_6u6w
[?R?]CC([O-])=O 1b4z_1b3l,1cbx_1iy7,1cbx_1hee,1cbx_2ctc,1cbx_8cpa,1cbx_6cpa,1jeu_1b5h,1jeu_1b05,1jeu_1jet,2hzy_1hyo,2j7g_2ces,3dln_3rt8,3fas_3rtf,3fas_2al5,3fas_1syi,3fas_3rt8,3fas_1syh,3fas_1my4,3ff3_3fee,3iue_3iub,3s9e_6f28,3u93_6f28,4io2_4io5,4io2_4io4
[?R?]C(O)C 1b52_1b3l
[?R?]c1ccc(O)cc1 1b58_1b5h,1b58_1b05,1b58_1jet
[?R?]Cc1ccc(O)cc1 1b58_1b3l
[?R?]C(=O)N 1b5i_1b5h,1b5i_1b05,1b5i_1jet,1b5j_1b4h,1b5j_1b32,6ior_6iou
[?R?]CC(=O)N 1b5i_1b3l
[?R?]CCC(=O)N 1b5j_1b3l
[?R?]CCC 1b6h_1b3l,1b7h_1b5h,1b7h_1b05,1b7h_1jet,2j4g_2vvn,3dp9_4wkb,4bak_4bao,4f3c_4f2w,4f3c_1y6q,6ayr_6ayq
[?R?]C(C)C 1b9j_1b5h,1b9j_1b05,1b9j_1jet,1qkb_1b3l,3f3e_3f48,4l50_4l4z,5tmn_5ma7
[?R?]S(=O)(=O)C(F)(F)F 1bcd_6h29
[?R?]C(=O)Nc1ccc(Cl)cc1 1bju_3gy2,1bju_3gy4
[?R?]C(=[NH2+])N 1c1v_1c1u,1w11_1w13
[?R?]c1ccccc1 1c5o_1k21,1c5p_5mnn,1gj6_1o2q,1o3d_1o2j,1o3d_1gi1,1o3f_1o2h,1v2j_5mnn,1v2u_5mnn,3gy7_5mnn,3n2v_3f18,3u8l_3u8k,3u8l_3u8j,3uo4_3up2,4io7_4io5,4io7_4io4,6gg4_6nu5,6gg4_6nu1
[?R?]CC=1c2c(NC1)cccc2 1ciz_1b8y,1jev_1b3l
[?R?]S(=N)(=N)C 1cps_3fvl,1cps_2rfh,1cps_1cbx
[?R?]OCC1CCCCC1 1e1v_6q4g,1e1v_6q4e
[?R?]C=1C(=O)NOC1C 1ftm_3rtf,1ftm_2al5,1ftm_1my4,3fat_3rt8
[?R?]C(=O)NO 1hee_1iy7,3uxk_3uxl,5d3c_5czm
[?R?]CCC([O-])=O 1jeu_1b3l,2rkd_2rka,6ma3_6ma5
[?R?]C=1c2c(NC1)cccc2 1jev_1b5h,1jev_1b05,1jev_1jet
[?R?]CSC1=NC=CN1 1k4g_1r5y
[?R?]CSCCC 1k4h_1r5y
[?R?]C(=O)N=O 1koj_1u0g
[?R?]CCC1=Nc2c(N1C)cccc2 1ndz_1o5r
[?R?]OC1CCCC1 1o2h_1o3f,1o2q_1gj6
[?R?]OCC(C)C 1o2j_1o3d,1o2j_1gi1
[?R?]c1c(OC)cccc1 1o2z_1o2w,2xdx_5fnc,3r4m_5fnc
[?R?]c1c(F)cccc1 1o30_1o2w
[?R?][N+]([O-])=O 1o36_1o30,2rfh_3fvl,2rfh_1cps,2rfh_1cbx,5oa2_5o9q
[?R?]c1c([N+]([O-])=O)cccc1 1o36_1o2w
[?R?]NCc1ccccc1 1o5r_1qxl,1o5r_1uml,1o5r_1ndz
[?R?]CC(=O)OCC 1ppk_1ppl
[?R?]Nc1ncccn1 1sqa_1owh
[?R?]C1[NH+](CCC1)C 1uw6_3u8j
[?R?]C=1C=2C(=O)NOC2CCCC1 1wvj_3rtf,1wvj_2al5,1wvj_1my4
[?R?]C1CC1 1y3v_1yp9
[?R?]c1cnccc1 1yq7_2f9k
[?R?]N1C=NC=C1 2e91_2e92,2f9k_1yq7
[?R?]C=1N2C(=NC1)C=CC=C2 2e92_2e94,2e92_2e91
[?R?]OC1CC2OCCC2C1 2hb3_5upz
[?R?]OC1C2C(OC1)OCC2 2i4u_5uov,2i4u_4zip,2i4u_3gi6,2i4u_2i0a,2z4o_3mxd,2z4o_3gi5,2z4o_3gi4,3i7e_5uov,3i7e_4zip,3i7e_3gi6,3i7e_2i0a,3o9a_2qi7,3o9d_2qi4,3o9d_2qi3
[?R?]C(OC)O 2j7d_2ces
[?R?]CC(=O)OC 2j7e_2ces
[?R?]NC(=O)C 2nmx_2nn1,3gv9_4jxs,4do4_4do5
[?R?]CCCC[NH3+] 2olb_1b3l
[?R?]NC1CCCCC1 2qbs_2h4k
[?R?]CCC(=O)CC 2qi7_4djq,2qi7_4djp,2qi7_4djo,2qi7_3o9a
[?R?]OCC([O-])=O 2rka_2rkd
[?R?]CNc1ccccc1 2vot_2vmf
[?R?]NCC 2vvn_2j4g
[?R?]C1=C2C(=O)NOC2CCC=C1 2wky_3s2v,2wky_2f35,2wky_2f34
[?R?]C([NH+](C)C)C 2wyg_2vh0,2wyj_2vh0
[?R?]C=1OC(=NN1)C 2zb1_3d83
[?R?]CC1CCCC1 2zdn_2zq2,3ge7_3gc5
[?R?]S(=O)(=O)c1ccc(cc1)C 3b25_3rlp,3b25_3r4n,3b25_3b26,3b25_2qg2
[?R?]c1c2c3c(cc1)COCc3ccc2 3b26_3b25
[?R?]Oc1ccc(NC(=O)C)cc1 3b68_2ax9
[?R?]C1=NSNC1=O 3bft_3rtf,3bft_2al5,3bft_1my4
[?R?]C(=O)NN1c2c(cccc2)CC1C 3bl1_2weh
[?R?]OC1COCOCC1 3djk_5uov,3djk_4zip,3djk_3gi6,3djk_2i0a
[?R?]OC1CC2OCCOC2C1 3dk1_5uov,3dk1_4zip,3dk1_3gi6,3dk1_2i0a
[?R?]S(=O)C 3dx2_3dx4,3dx2_3dx3,3dx2_3dx1
[?R?]c1ccc(F)cc1 3f3c_3f48
[?R?]CSC 3f3d_3f48,4io6_4io5,4io6_4io4
[?R?]CC[N+]([O-])=O 3f80_3kv2
[?R?]C(=O)CO 3fvl_1cps
[?R?]NC1=CC(=O)CCC1 3g2z_6md8,3g2z_4de2,3g2z_4de1,3g2z_4de0,3g2z_3g35,3g2z_3g32
[?R?]CCN1C(=O)c2c(cccc2)C1=O 3g32_3g2z
[?R?]c1ccc(N)cc1 3gy4_5mnn
[?R?]C(=O)C 3hs4_3ni5,3hs4_2hnc,4ygf_5tuo
[?R?]SCc1ccccc1 3ioc_3ioe,3ioc_3iob
[?R?]SCc1cc([N+]([O-])=O)ccc1 3iod_3iob
[?R?]CCC(O)CO 3ioe_3iob
[?R?]OCC=1Oc2c(cccc2)C1 3ivc_4mul,3ivc_4muf,3ivc_4mq6,3ivc_3ivx
[?R?]C1OCC(O)C1O 3lgs_2qtt
[?R?]C=1NC(=NC1)N 3mfv_3kv2
[?R?]C(=O)C12CC3CC(C1)CC(C2)C3 3mhc_3ni5,3mhc_2hnc
[?R?]C=CCOc1ccccc1 3n76_3n7a
[?R?]C(=O)Nc1ccccc1 3n86_4ciw
[?R?]Sc1ccncc1 3oe5_3oe4
[?R?]OCc1ccccc1 3q44_3ebh
[?R?][N+]=1C(=C(SC1)CCO)C 3rlb_4pop
[?R?]c1c(Cl)cc(Cl)c(OC)c1 3rlp_3b25
[?R?]C(F)(F)F 3ryz_3ryx,3uod_3up2
[?R?]C(F)(F)C(F)(F)F 3rz1_3ryx
[?R?]C(F)(F)C(F)(F)C(F)(F)F 3rz7_3ryx
[?R?]OC1CC2OCC(O)C2C1 3st5_5uov,3st5_4zip,3st5_3gi6,3st5_2i0a
[?R?]N1CC[NH2+]CCC1 3u8j_1uw6
[?R?]OCC 3u8k_3u8l,3u8k_3u8j,4m12_4m0y,6gjr_6gjn
[?R?]C[NH+]1CCOCC1 3ui7_3uuo
[?R?]OC(F)(F)F 3up2_3uod,3up2_3uo4
[?R?]N1CC[NH2+]CC1 3uuo_3ui7
[?R?]CC=C(C)C 4a4w_2yfe
[?R?]C#CCO 4agn_4agm
[?R?]C#CCNC(=O)OC(C)(C)C 4ago_4agm
[?R?]Oc1ccc(Br)cc1 4aje_4ajl,4aje_4aj4
[?R?]Oc1cc(Cl)c(Cl)cc1 4bqg_4cwo
[?R?]CCO 4ciw_3n7a,5nn6_5nn5
[?R?]OCCNC(=O)C(Cl)Cl 4djo_2qi7
[?R?]OCC1NC(=O)CC1 4djr_2qi4,4djr_2qi3
[?R?][NH+](C)C 4ek9_3qox,4pin_6fnr
[?R?]CCC(=O)N(O)C 4igt_5zg1,4igt_5zg0,4igt_4x48,4igt_4n07,4igt_2p2a,4igt_5zg3
[?R?]C(=O)CC=1SC=CC1 4iwz_2hnc,4iwz_3ni5
[?R?]C=1SC=CC1 4iwz_3hs4,6ggb_6gga,6ggb_2vuk
[?R?]OCCC 4m13_4m0y,5o1d_5o1h,5o1d_5aoj
[?R?]NC(C)(C)C 4mc6_4mc9
[?R?]OC1COCC1 4mc9_4mc6
[?R?]CCC(=O)OC 4nwc_3u93,4nwc_3s9e
[?R?]NC(C)C 4o05_4o07
[?R?]C=1C(=C(SC1)CO)C 4pop_3rlb
[?R?][NH+]1CCCCC1 4q4o_5jxq
[?R?]C[NH+]1CCCCC1 4q4o_4q4s
[?R?]N1N=CC=C1 4r5t_4zw8,4r5t_4zw6
[?R?]CCNC(=O)OC(C)(C)C 4rfc_4ruz
[?R?]C=CCC 4tkh_4tjz
[?R?]CCC=CCC 4tkj_4tjz
[?R?]C1CCC(C[NH3+])CC1 4ty7_4x6n,4ty7_4x6m
[?R?]OC(C([O-])=O)C 4umb_4uma,4umc_4uma
[?R?]NCc1c(ccc(Cl)c1)C[NH3+] 4x6m_4ty7
[?R?]C=1C=NN(C1)C 4zw6_4r5t
[?R?]c1cc(F)c(F)c(F)c1 4zx4_4zx3
[?R?]CC=1SC(=NC1C)C 5c2a_5c28
[?R?]OCC(S(=O)(=O)C)(C)C 5cap_5caq,5cap_5c8n
[?R?]P([O-])(=O)c1ccc(Br)cc1 5czm_5d3c,5czm_5cxa
[?R?]N1CCCCC1 5edc_5edb
[?R?]NCc1ccc(cc1)C 5fnc_3r4m,5fnc_2xdx
[?R?]C=CC 5i7y_5i7x,5i88_5i80
[?R?]NC(=O)C1CCCC1 5ioz_5j3l
[?R?]C(=O)N(CC=1OC=CC1)C 5j20_5j64,5j20_5j2x,5j20_5j82,5j20_5j27,5j6m_5j8u,5j6m_5j8m,5j6m_5j6n
[?R?]S(=O)(=O)CCC1CCCC1 5j3l_5j1r
[?R?]CS(=O)(=O)N1CCCC1 5j3l_5ioz
[?R?]C(=O)N(CCCC)C 5j6l_5j8u,5j6l_5j8m,5j6l_5j6n,5j9x_5j82,5j9x_5j2x,5j9x_5j64,5j9x_5j27
[?R?]S(=O)(=O)N(C(C)C)C 5j82_5j9x,5j82_5j64,5j82_5j2x,5j82_5j20
[?R?]c1ccc(cc1)CCO 5jxq_4q4o
[?R?]SCC1C(O)C(O)C[NH2+]C1 5n0f_4d4d
[?R?]N1CCOCC1 5nkb_5nki
[?R?]NC(=O)C1CCC1 5nw1_4w9f
[?R?]S(=O)(=O)c1ccc(Br)cc1 5nxi_5nxw,5nxi_3mho,5nxi_4q6e,5nxi_5byi
[?R?]OCCCC 5o1f_5o1h,5o1f_5aoj
[?R?]SCCC 5o1h_5o1f,5o1h_5o1d,5o1h_5aoj
[?R?]N=[N+]=[N-] 5tmp_4tmk
[?R?]c1ccc(OC)cc1 5u13_5u11,5u13_5u0y
[?R?]OC1C2C3C(OC2)OCC1C3 5ult_5uov,5ult_4zip,5ult_3gi6,5ult_2i0a
[?R?]NC(=O)c1ccccc1 5vb6_5vb7
[?R?]Oc1ccccc1 5vb7_5vb6,6cbf_6cbg,6poi_6pvz
[?R?]CCCCC 6ays_6ayq
[?R?]Sc1nccnc1 6ayt_6ayo
[?R?]P(S)([O-])=O 6bs4_6bs3
[?R?]CCc1ncccc1 6elp_6fcj
[?R?][N+](C)(C)C 6fnq_6fnr
[?R?]C#CC(=O)N 6ftw_5laq
[?R?]C(=O)OCc1ccccc1 6h29_2o4z,6h29_1bcd
[?R?]CCCC([O-])=O 6ma4_6ma5
[?R?]CCCNC(=O)c1ccccc1 6pg9_6pg4
[?R?]CCCNC(=O)OC 6pga_6pg4
[?R?][NH2+]CCC[NH3+] 6pia_6pid
[?R?]Cc1ccncc1 6qr0_6qqu
[?R?]CC=1C(=O)NC=CC1 6qr2_6qqu
[?R?]CC1C[NH+](CCC1)C 6qr3_6qqu
[?R?]CC1[NH+](CCCC1)C 6qr4_6qqu
[?R?]Cc1ccc(cc1)C[NH+]2CCCCC2 6qr7_6qqu
[?R?]S([O-])(=O)=O 6stl_6ssy
