# Supplementary material for: FastGrow: on-the-fly growing and its application to DYRK1A
Source: J Comput Aided Mol Des. 2022 Aug 22;36(9):639–51. doi: 10.1007/s10822-022-00469-y (PMC9512872; doi:10.1007/s10822-022-00469-y)
Supplement: Supplementary file 3 — (zip 300339 KB) [file 10822_2022_469_MOESM3_ESM.zip › validation_sets/cross_growing/186l_4w52/4w52.pdb]

HEADER    HYDROLASE                               16-AUG-14   4W52              
TITLE     T4 LYSOZYME L99A WITH BENZENE BOUND                                   
COMPND    MOL_ID: 1;                                                            
COMPND   2 MOLECULE: ENDOLYSIN;                                                 
COMPND   3 CHAIN: A;                                                            
COMPND   4 SYNONYM: LYSIS PROTEIN,LYSOZYME,MURAMIDASE;                          
COMPND   5 EC: 3.2.1.17;                                                        
COMPND   6 ENGINEERED: YES;                                                     
COMPND   7 MUTATION: YES                                                        
SOURCE    MOL_ID: 1;                                                            
SOURCE   2 ORGANISM_SCIENTIFIC: ENTEROBACTERIA PHAGE T4;                        
SOURCE   3 ORGANISM_TAXID: 10665;                                               
SOURCE   4 EXPRESSION_SYSTEM: ESCHERICHIA COLI;                                 
SOURCE   5 EXPRESSION_SYSTEM_TAXID: 469008;                                     
SOURCE   6 EXPRESSION_SYSTEM_STRAIN: BL21(DE3);                                 
SOURCE   7 EXPRESSION_SYSTEM_VECTOR_TYPE: PLASMID;                              
SOURCE   8 EXPRESSION_SYSTEM_PLASMID: PET29                                     
KEYWDS    HYDROLASE                                                             
EXPDTA    X-RAY DIFFRACTION                                                     
AUTHOR    M.MERSKI,B.K.SHOICHET,O.EIDAM,M.FISCHER                               
REVDAT   6   25-DEC-19 4W52    1       REMARK                                   
REVDAT   5   22-NOV-17 4W52    1       REMARK                                   
REVDAT   4   06-SEP-17 4W52    1       SOURCE JRNL   REMARK                     
REVDAT   3   06-MAY-15 4W52    1       JRNL                                     
REVDAT   2   22-APR-15 4W52    1       JRNL                                     
REVDAT   1   01-APR-15 4W52    0                                                
JRNL        AUTH   M.MERSKI,M.FISCHER,T.E.BALIUS,O.EIDAM,B.K.SHOICHET           
JRNL        TITL   HOMOLOGOUS LIGANDS ACCOMMODATED BY DISCRETE CONFORMATIONS OF 
JRNL        TITL 2 A BURIED CAVITY.                                             
JRNL        REF    PROC.NATL.ACAD.SCI.USA        V. 112  5039 2015              
JRNL        REFN                   ESSN 1091-6490                               
JRNL        PMID   25847998                                                     
JRNL        DOI    10.1073/PNAS.1500806112                                      
REMARK   2                                                                      
REMARK   2 RESOLUTION.    1.50 ANGSTROMS.                                       
REMARK   3                                                                      
REMARK   3 REFINEMENT.                                                          
REMARK   3   PROGRAM     : PHENIX (PHENIX.REFINE: 1.7.1_743)                    
REMARK   3   AUTHORS     : PAUL ADAMS,PAVEL AFONINE,VINCENT CHEN,IAN            
REMARK   3               : DAVIS,KRESHNA GOPAL,RALF GROSSE-KUNSTLEVE,           
REMARK   3               : LI-WEI HUNG,ROBERT IMMORMINO,TOM IOERGER,            
REMARK   3               : AIRLIE MCCOY,ERIK MCKEE,NIGEL MORIARTY,              
REMARK   3               : REETAL PAI,RANDY READ,JANE RICHARDSON,               
REMARK   3               : DAVID RICHARDSON,TOD ROMO,JIM SACCHETTINI,           
REMARK   3               : NICHOLAS SAUTER,JACOB SMITH,LAURENT                  
REMARK   3               : STORONI,TOM TERWILLIGER,PETER ZWART                  
REMARK   3                                                                      
REMARK   3    REFINEMENT TARGET : ML                                            
REMARK   3                                                                      
REMARK   3  DATA USED IN REFINEMENT.                                            
REMARK   3   RESOLUTION RANGE HIGH (ANGSTROMS) : 1.50                           
REMARK   3   RESOLUTION RANGE LOW  (ANGSTROMS) : 45.97                          
REMARK   3   MIN(FOBS/SIGMA_FOBS)              : 2.010                          
REMARK   3   COMPLETENESS FOR RANGE        (%) : 100.0                          
REMARK   3   NUMBER OF REFLECTIONS             : 33256                          
REMARK   3                                                                      
REMARK   3  FIT TO DATA USED IN REFINEMENT.                                     
REMARK   3   R VALUE     (WORKING + TEST SET) : 0.166                           
REMARK   3   R VALUE            (WORKING SET) : 0.165                           
REMARK   3   FREE R VALUE                     : 0.182                           
REMARK   3   FREE R VALUE TEST SET SIZE   (%) : 4.000                           
REMARK   3   FREE R VALUE TEST SET COUNT      : 1331                            
REMARK   3                                                                      
REMARK   3  FIT TO DATA USED IN REFINEMENT (IN BINS).                           
REMARK   3   BIN  RESOLUTION RANGE  COMPL.    NWORK NFREE   RWORK  RFREE        
REMARK   3     1 45.9905 -  3.2316    1.00     3370   141  0.1674 0.1727        
REMARK   3     2  3.2316 -  2.5651    1.00     3254   135  0.1743 0.1811        
REMARK   3     3  2.5651 -  2.2408    1.00     3189   133  0.1694 0.1942        
REMARK   3     4  2.2408 -  2.0360    1.00     3179   133  0.1537 0.1617        
REMARK   3     5  2.0360 -  1.8900    1.00     3168   132  0.1547 0.1750        
REMARK   3     6  1.8900 -  1.7786    1.00     3153   131  0.1598 0.1980        
REMARK   3     7  1.7786 -  1.6895    1.00     3186   133  0.1540 0.1826        
REMARK   3     8  1.6895 -  1.6160    1.00     3135   131  0.1636 0.2045        
REMARK   3     9  1.6160 -  1.5538    1.00     3141   131  0.1677 0.2029        
REMARK   3    10  1.5538 -  1.5001    1.00     3150   131  0.1791 0.2067        
REMARK   3                                                                      
REMARK   3  BULK SOLVENT MODELLING.                                             
REMARK   3   METHOD USED        : FLAT BULK SOLVENT MODEL                       
REMARK   3   SOLVENT RADIUS     : 1.20                                          
REMARK   3   SHRINKAGE RADIUS   : 0.95                                          
REMARK   3   K_SOL              : 0.39                                          
REMARK   3   B_SOL              : 40.15                                         
REMARK   3                                                                      
REMARK   3  ERROR ESTIMATES.                                                    
REMARK   3   COORDINATE ERROR (MAXIMUM-LIKELIHOOD BASED)     : 0.220            
REMARK   3   PHASE ERROR (DEGREES, MAXIMUM-LIKELIHOOD BASED) : 15.930           
REMARK   3                                                                      
REMARK   3  B VALUES.                                                           
REMARK   3   FROM WILSON PLOT           (A**2) : 12.66                          
REMARK   3   MEAN B VALUE      (OVERALL, A**2) : 15.39                          
REMARK   3   OVERALL ANISOTROPIC B VALUE.                                       
REMARK   3    B11 (A**2) : 1.03620                                              
REMARK   3    B22 (A**2) : 1.03620                                              
REMARK   3    B33 (A**2) : -2.07240                                             
REMARK   3    B12 (A**2) : 0.00000                                              
REMARK   3    B13 (A**2) : 0.00000                                              
REMARK   3    B23 (A**2) : 0.00000                                              
REMARK   3                                                                      
REMARK   3  TWINNING INFORMATION.                                               
REMARK   3   FRACTION: NULL                                                     
REMARK   3   OPERATOR: NULL                                                     
REMARK   3                                                                      
REMARK   3  DEVIATIONS FROM IDEAL VALUES.                                       
REMARK   3                 RMSD          COUNT                                  
REMARK   3   BOND      :  0.012           1412                                  
REMARK   3   ANGLE     :  1.436           1920                                  
REMARK   3   CHIRALITY :  0.085            214                                  
REMARK   3   PLANARITY :  0.007            246                                  
REMARK   3   DIHEDRAL  : 12.309            557                                  
REMARK   3                                                                      
REMARK   3  TLS DETAILS                                                         
REMARK   3   NUMBER OF TLS GROUPS  : NULL                                       
REMARK   3                                                                      
REMARK   3  NCS DETAILS                                                         
REMARK   3   NUMBER OF NCS GROUPS : NULL                                        
REMARK   3                                                                      
REMARK   3  OTHER REFINEMENT REMARKS: NULL                                      
REMARK   4                                                                      
REMARK   4 4W52 COMPLIES WITH FORMAT V. 3.30, 13-JUL-11                         
REMARK 100                                                                      
REMARK 100 THIS ENTRY HAS BEEN PROCESSED BY RCSB ON 18-AUG-14.                  
REMARK 100 THE DEPOSITION ID IS D_1000203179.                                   
REMARK 200                                                                      
REMARK 200 EXPERIMENTAL DETAILS                                                 
REMARK 200  EXPERIMENT TYPE                : X-RAY DIFFRACTION                  
REMARK 200  DATE OF DATA COLLECTION        : 09-APR-10                          
REMARK 200  TEMPERATURE           (KELVIN) : 100                                
REMARK 200  PH                             : 7.5                                
REMARK 200  NUMBER OF CRYSTALS USED        : 1                                  
REMARK 200                                                                      
REMARK 200  SYNCHROTRON              (Y/N) : Y                                  
REMARK 200  RADIATION SOURCE               : ALS                                
REMARK 200  BEAMLINE                       : 8.3.1                              
REMARK 200  X-RAY GENERATOR MODEL          : NULL                               
REMARK 200  MONOCHROMATIC OR LAUE    (M/L) : M                                  
REMARK 200  WAVELENGTH OR RANGE        (A) : 1.116                              
REMARK 200  MONOCHROMATOR                  : TWO FLAT SI(111) CRYSTALS,         
REMARK 200                                   MOUNTED IN A MODEL DCM FROM KHOZU  
REMARK 200  OPTICS                         : NULL                               
REMARK 200                                                                      
REMARK 200  DETECTOR TYPE                  : CCD                                
REMARK 200  DETECTOR MANUFACTURER          : ADSC QUANTUM 315R                  
REMARK 200  INTENSITY-INTEGRATION SOFTWARE : XSCALE                             
REMARK 200  DATA SCALING SOFTWARE          : XSCALE                             
REMARK 200                                                                      
REMARK 200  NUMBER OF UNIQUE REFLECTIONS   : 36781                              
REMARK 200  RESOLUTION RANGE HIGH      (A) : 1.500                              
REMARK 200  RESOLUTION RANGE LOW       (A) : 50.000                             
REMARK 200  REJECTION CRITERIA  (SIGMA(I)) : -3.000                             
REMARK 200                                                                      
REMARK 200 OVERALL.                                                             
REMARK 200  COMPLETENESS FOR RANGE     (%) : 100.0                              
REMARK 200  DATA REDUNDANCY                : 10.50                              
REMARK 200  R MERGE                    (I) : 0.06500                            
REMARK 200  R SYM                      (I) : NULL                               
REMARK 200  <I/SIGMA(I)> FOR THE DATA SET  : 23.7300                            
REMARK 200                                                                      
REMARK 200 IN THE HIGHEST RESOLUTION SHELL.                                     
REMARK 200  HIGHEST RESOLUTION SHELL, RANGE HIGH (A) : 1.50                     
REMARK 200  HIGHEST RESOLUTION SHELL, RANGE LOW  (A) : 1.60                     
REMARK 200  COMPLETENESS FOR SHELL     (%) : 100.0                              
REMARK 200  DATA REDUNDANCY IN SHELL       : NULL                               
REMARK 200  R MERGE FOR SHELL          (I) : 0.49300                            
REMARK 200  R SYM FOR SHELL            (I) : NULL                               
REMARK 200  <I/SIGMA(I)> FOR SHELL         : 5.330                              
REMARK 200                                                                      
REMARK 200 DIFFRACTION PROTOCOL: SINGLE WAVELENGTH                              
REMARK 200 METHOD USED TO DETERMINE THE STRUCTURE: MOLECULAR REPLACEMENT        
REMARK 200 SOFTWARE USED: NULL                                                  
REMARK 200 STARTING MODEL: 181L                                                 
REMARK 200                                                                      
REMARK 200 REMARK: NULL                                                         
REMARK 280                                                                      
REMARK 280 CRYSTAL                                                              
REMARK 280 SOLVENT CONTENT, VS   (%): 52.31                                     
REMARK 280 MATTHEWS COEFFICIENT, VM (ANGSTROMS**3/DA): 2.58                     
REMARK 280                                                                      
REMARK 280 CRYSTALLIZATION CONDITIONS: 20% (W/V) PEGF-4000, 10% 2-PROPANOL,     
REMARK 280  0.1 M HEPES, 50 MM 2-MERCAPTOETHANOL, 50 MM 2-HYDROXYETHYL          
REMARK 280  DISULFIDE, PH 7.5, VAPOR DIFFUSION, HANGING DROP, TEMPERATURE       
REMARK 280  277K                                                                
REMARK 290                                                                      
REMARK 290 CRYSTALLOGRAPHIC SYMMETRY                                            
REMARK 290 SYMMETRY OPERATORS FOR SPACE GROUP: P 32 2 1                         
REMARK 290                                                                      
REMARK 290      SYMOP   SYMMETRY                                                
REMARK 290     NNNMMM   OPERATOR                                                
REMARK 290       1555   X,Y,Z                                                   
REMARK 290       2555   -Y,X-Y,Z+2/3                                            
REMARK 290       3555   -X+Y,-X,Z+1/3                                           
REMARK 290       4555   Y,X,-Z                                                  
REMARK 290       5555   X-Y,-Y,-Z+1/3                                           
REMARK 290       6555   -X,-X+Y,-Z+2/3                                          
REMARK 290                                                                      
REMARK 290     WHERE NNN -> OPERATOR NUMBER                                     
REMARK 290           MMM -> TRANSLATION VECTOR                                  
REMARK 290                                                                      
REMARK 290 CRYSTALLOGRAPHIC SYMMETRY TRANSFORMATIONS                            
REMARK 290 THE FOLLOWING TRANSFORMATIONS OPERATE ON THE ATOM/HETATM             
REMARK 290 RECORDS IN THIS ENTRY TO PRODUCE CRYSTALLOGRAPHICALLY                
REMARK 290 RELATED MOLECULES.                                                   
REMARK 290   SMTRY1   1  1.000000  0.000000  0.000000        0.00000            
REMARK 290   SMTRY2   1  0.000000  1.000000  0.000000        0.00000            
REMARK 290   SMTRY3   1  0.000000  0.000000  1.000000        0.00000            
REMARK 290   SMTRY1   2 -0.500000 -0.866025  0.000000        0.00000            
REMARK 290   SMTRY2   2  0.866025 -0.500000  0.000000        0.00000            
REMARK 290   SMTRY3   2  0.000000  0.000000  1.000000       64.40667            
REMARK 290   SMTRY1   3 -0.500000  0.866025  0.000000        0.00000            
REMARK 290   SMTRY2   3 -0.866025 -0.500000  0.000000        0.00000            
REMARK 290   SMTRY3   3  0.000000  0.000000  1.000000       32.20333            
REMARK 290   SMTRY1   4 -0.500000  0.866025  0.000000        0.00000            
REMARK 290   SMTRY2   4  0.866025  0.500000  0.000000        0.00000            
REMARK 290   SMTRY3   4  0.000000  0.000000 -1.000000        0.00000            
REMARK 290   SMTRY1   5  1.000000  0.000000  0.000000        0.00000            
REMARK 290   SMTRY2   5  0.000000 -1.000000  0.000000        0.00000            
REMARK 290   SMTRY3   5  0.000000  0.000000 -1.000000       32.20333            
REMARK 290   SMTRY1   6 -0.500000 -0.866025  0.000000        0.00000            
REMARK 290   SMTRY2   6 -0.866025  0.500000  0.000000        0.00000            
REMARK 290   SMTRY3   6  0.000000  0.000000 -1.000000       64.40667            
REMARK 290                                                                      
REMARK 290 REMARK: NULL                                                         
REMARK 300                                                                      
REMARK 300 BIOMOLECULE: 1                                                       
REMARK 300 SEE REMARK 350 FOR THE AUTHOR PROVIDED AND/OR PROGRAM                
REMARK 300 GENERATED ASSEMBLY INFORMATION FOR THE STRUCTURE IN                  
REMARK 300 THIS ENTRY. THE REMARK MAY ALSO PROVIDE INFORMATION ON               
REMARK 300 BURIED SURFACE AREA.                                                 
REMARK 350                                                                      
REMARK 350 COORDINATES FOR A COMPLETE MULTIMER REPRESENTING THE KNOWN           
REMARK 350 BIOLOGICALLY SIGNIFICANT OLIGOMERIZATION STATE OF THE                
REMARK 350 MOLECULE CAN BE GENERATED BY APPLYING BIOMT TRANSFORMATIONS          
REMARK 350 GIVEN BELOW.  BOTH NON-CRYSTALLOGRAPHIC AND                          
REMARK 350 CRYSTALLOGRAPHIC OPERATIONS ARE GIVEN.                               
REMARK 350                                                                      
REMARK 350 BIOMOLECULE: 1                                                       
REMARK 350 AUTHOR DETERMINED BIOLOGICAL UNIT: MONOMERIC                         
REMARK 350 SOFTWARE DETERMINED QUATERNARY STRUCTURE: MONOMERIC                  
REMARK 350 SOFTWARE USED: PISA                                                  
REMARK 350 TOTAL BURIED SURFACE AREA: 710 ANGSTROM**2                           
REMARK 350 SURFACE AREA OF THE COMPLEX: 8450 ANGSTROM**2                        
REMARK 350 CHANGE IN SOLVENT FREE ENERGY: 13.0 KCAL/MOL                         
REMARK 350 APPLY THE FOLLOWING TO CHAINS: A                                     
REMARK 350   BIOMT1   1  1.000000  0.000000  0.000000        0.00000            
REMARK 350   BIOMT2   1  0.000000  1.000000  0.000000        0.00000            
REMARK 350   BIOMT3   1  0.000000  0.000000  1.000000        0.00000            
REMARK 465                                                                      
REMARK 465 MISSING RESIDUES                                                     
REMARK 465 THE FOLLOWING RESIDUES WERE NOT LOCATED IN THE                       
REMARK 465 EXPERIMENT. (M=MODEL NUMBER; RES=RESIDUE NAME; C=CHAIN               
REMARK 465 IDENTIFIER; SSSEQ=SEQUENCE NUMBER; I=INSERTION CODE.)                
REMARK 465                                                                      
REMARK 465   M RES C SSSEQI                                                     
REMARK 465     LEU A   165                                                      
REMARK 465     GLU A   166                                                      
REMARK 465     HIS A   167                                                      
REMARK 465     HIS A   168                                                      
REMARK 465     HIS A   169                                                      
REMARK 465     HIS A   170                                                      
REMARK 465     HIS A   171                                                      
REMARK 465     HIS A   172                                                      
REMARK 470                                                                      
REMARK 470 MISSING ATOM                                                         
REMARK 470 THE FOLLOWING RESIDUES HAVE MISSING ATOMS (M=MODEL NUMBER;           
REMARK 470 RES=RESIDUE NAME; C=CHAIN IDENTIFIER; SSEQ=SEQUENCE NUMBER;          
REMARK 470 I=INSERTION CODE):                                                   
REMARK 470   M RES CSSEQI  ATOMS                                                
REMARK 470     LYS A  16    NZ                                                  
REMARK 470     LYS A  60    NZ                                                  
REMARK 470     ARG A  80    CG   CD   NE   CZ   NH1  NH2                        
REMARK 470     ARG A 125    CZ   NH1  NH2                                       
REMARK 470     LYS A 147    NZ                                                  
REMARK 470     LYS A 162    CD   CE   NZ                                        
REMARK 470     ASN A 163    CG   OD1  ND2                                       
REMARK 500                                                                      
REMARK 500 GEOMETRY AND STEREOCHEMISTRY                                         
REMARK 500 SUBTOPIC: TORSION ANGLES                                             
REMARK 500                                                                      
REMARK 500 TORSION ANGLES OUTSIDE THE EXPECTED RAMACHANDRAN REGIONS:            
REMARK 500 (M=MODEL NUMBER; RES=RESIDUE NAME; C=CHAIN IDENTIFIER;               
REMARK 500 SSEQ=SEQUENCE NUMBER; I=INSERTION CODE).                             
REMARK 500                                                                      
REMARK 500 STANDARD TABLE:                                                      
REMARK 500 FORMAT:(10X,I3,1X,A3,1X,A1,I4,A1,4X,F7.2,3X,F7.2)                    
REMARK 500                                                                      
REMARK 500 EXPECTED VALUES: GJ KLEYWEGT AND TA JONES (1996). PHI/PSI-           
REMARK 500 CHOLOGY: RAMACHANDRAN REVISITED. STRUCTURE 4, 1395 - 1400            
REMARK 500                                                                      
REMARK 500  M RES CSSEQI        PSI       PHI                                   
REMARK 500    ILE A  29       72.92   -101.94                                   
REMARK 500                                                                      
REMARK 500 REMARK: NULL                                                         
REMARK 800                                                                      
REMARK 800 SITE                                                                 
REMARK 800 SITE_IDENTIFIER: AC1                                                 
REMARK 800 EVIDENCE_CODE: SOFTWARE                                              
REMARK 800 SITE_DESCRIPTION: binding site for residue BNZ A 200                 
REMARK 800                                                                      
REMARK 800 SITE_IDENTIFIER: AC2                                                 
REMARK 800 EVIDENCE_CODE: SOFTWARE                                              
REMARK 800 SITE_DESCRIPTION: binding site for residue EPE A 201                 
DBREF  4W52 A    1   164  UNP    P00720   ENLYS_BPT4       1    164             
SEQADV 4W52 GLY A   12  UNP  P00720    ARG    12 VARIANT                        
SEQADV 4W52 ALA A   99  UNP  P00720    LEU    99 ENGINEERED MUTATION            
SEQADV 4W52 ARG A  137  UNP  P00720    ILE   137 VARIANT                        
SEQADV 4W52 LEU A  165  UNP  P00720              EXPRESSION TAG                 
SEQADV 4W52 GLU A  166  UNP  P00720              EXPRESSION TAG                 
SEQADV 4W52 HIS A  167  UNP  P00720              EXPRESSION TAG                 
SEQADV 4W52 HIS A  168  UNP  P00720              EXPRESSION TAG                 
SEQADV 4W52 HIS A  169  UNP  P00720              EXPRESSION TAG                 
SEQADV 4W52 HIS A  170  UNP  P00720              EXPRESSION TAG                 
SEQADV 4W52 HIS A  171  UNP  P00720              EXPRESSION TAG                 
SEQADV 4W52 HIS A  172  UNP  P00720              EXPRESSION TAG                 
SEQRES   1 A  172  MET ASN ILE PHE GLU MET LEU ARG ILE ASP GLU GLY LEU          
SEQRES   2 A  172  ARG LEU LYS ILE TYR LYS ASP THR GLU GLY TYR TYR THR          
SEQRES   3 A  172  ILE GLY ILE GLY HIS LEU LEU THR LYS SER PRO SER LEU          
SEQRES   4 A  172  ASN ALA ALA LYS SER GLU LEU ASP LYS ALA ILE GLY ARG          
SEQRES   5 A  172  ASN CYS ASN GLY VAL ILE THR LYS ASP GLU ALA GLU LYS          
SEQRES   6 A  172  LEU PHE ASN GLN ASP VAL ASP ALA ALA VAL ARG GLY ILE          
SEQRES   7 A  172  LEU ARG ASN ALA LYS LEU LYS PRO VAL TYR ASP SER LEU          
SEQRES   8 A  172  ASP ALA VAL ARG ARG CYS ALA ALA ILE ASN MET VAL PHE          
SEQRES   9 A  172  GLN MET GLY GLU THR GLY VAL ALA GLY PHE THR ASN SER          
SEQRES  10 A  172  LEU ARG MET LEU GLN GLN LYS ARG TRP ASP GLU ALA ALA          
SEQRES  11 A  172  VAL ASN LEU ALA LYS SER ARG TRP TYR ASN GLN THR PRO          
SEQRES  12 A  172  ASN ARG ALA LYS ARG VAL ILE THR THR PHE ARG THR GLY          
SEQRES  13 A  172  THR TRP ASP ALA TYR LYS ASN LEU LEU GLU HIS HIS HIS          
SEQRES  14 A  172  HIS HIS HIS                                                  
HET    BNZ  A 200       6                                                       
HET    EPE  A 201      15                                                       
HETNAM     BNZ BENZENE                                                          
HETNAM     EPE 4-(2-HYDROXYETHYL)-1-PIPERAZINE ETHANESULFONIC ACID              
HETSYN     EPE HEPES                                                            
FORMUL   2  BNZ    C6 H6                                                        
FORMUL   3  EPE    C8 H18 N2 O4 S                                               
FORMUL   4  HOH   *146(H2 O)                                                    
HELIX    1 AA1 ASN A    2  GLY A   12  1                                  11    
HELIX    2 AA2 SER A   38  GLY A   51  1                                  14    
HELIX    3 AA3 THR A   59  ARG A   80  1                                  22    
HELIX    4 AA4 LYS A   83  LEU A   91  1                                   9    
HELIX    5 AA5 ASP A   92  GLY A  107  1                                  16    
HELIX    6 AA6 GLY A  107  GLY A  113  1                                   7    
HELIX    7 AA7 PHE A  114  GLN A  123  1                                  10    
HELIX    8 AA8 ARG A  125  LYS A  135  1                                  11    
HELIX    9 AA9 SER A  136  THR A  142  1                                   7    
HELIX   10 AB1 THR A  142  GLY A  156  1                                  15    
HELIX   11 AB2 TRP A  158  ASN A  163  1                                   6    
SHEET    1 AA1 3 ARG A  14  LYS A  19  0                                        
SHEET    2 AA1 3 TYR A  25  GLY A  28 -1  O  THR A  26   N  TYR A  18           
SHEET    3 AA1 3 HIS A  31  THR A  34 -1  O  LEU A  33   N  TYR A  25           
SITE     1 AC1  4 VAL A  87  ALA A  99  VAL A 111  LEU A 118                    
SITE     1 AC2  8 GLY A  30  HIS A  31  LEU A  32  LYS A  35                    
SITE     2 AC2  8 ASP A  70  PHE A 104  MET A 106  HOH A 383                    
CRYST1   60.350   60.350   96.610  90.00  90.00 120.00 P 32 2 1      6          
ORIGX1      1.000000  0.000000  0.000000        0.00000                         
ORIGX2      0.000000  1.000000  0.000000        0.00000                         
ORIGX3      0.000000  0.000000  1.000000        0.00000                         
SCALE1      0.016570  0.009567  0.000000        0.00000                         
SCALE2      0.000000  0.019133  0.000000        0.00000                         
SCALE3      0.000000  0.000000  0.010351        0.00000                         
ATOM      1  N   MET A   1      43.717  -3.043   8.845  1.00 27.99           N  
ATOM      2  CA AMET A   1      43.050  -1.761   9.001  0.50 17.09           C  
ATOM      3  CA BMET A   1      43.039  -1.744   8.921  0.50 17.11           C  
ATOM      4  C   MET A   1      41.640  -1.879   9.549  1.00 14.58           C  
ATOM      5  O   MET A   1      40.907  -2.849   9.316  1.00 15.59           O  
ATOM      6  CB AMET A   1      43.015  -1.003   7.679  0.50 20.59           C  
ATOM      7  CB BMET A   1      42.960  -1.060   7.523  0.50 20.46           C  
ATOM      8  CG AMET A   1      42.374   0.352   7.819  0.50 18.49           C  
ATOM      9  CG BMET A   1      44.258  -0.418   6.923  0.50 15.22           C  
ATOM     10  SD AMET A   1      43.645   1.563   8.082  0.50 21.19           S  
ATOM     11  SD BMET A   1      44.929   1.036   7.788  0.50 23.62           S  
ATOM     12  CE AMET A   1      44.634   1.043   6.661  0.50 17.18           C  
ATOM     13  CE BMET A   1      43.606   2.200   7.430  0.50 20.06           C  
ATOM     14  N   ASN A   2      41.263  -0.865  10.310  1.00 12.17           N  
ATOM     15  CA  ASN A   2      39.931  -0.756  10.875  1.00 12.36           C  
ATOM     16  C   ASN A   2      39.611   0.739  10.912  1.00 10.36           C  
ATOM     17  O   ASN A   2      40.477   1.576  10.566  1.00 10.27           O  
ATOM     18  CB  ASN A   2      39.903  -1.404  12.285  1.00 11.18           C  
ATOM     19  CG  ASN A   2      40.890  -0.791  13.238  1.00 13.02           C  
ATOM     20  OD1 ASN A   2      40.855   0.417  13.492  1.00 10.88           O  
ATOM     21  ND2 ASN A   2      41.778  -1.600  13.780  1.00 13.43           N  
ATOM     22  N   ILE A   3      38.402   1.065  11.350  1.00  9.79           N  
ATOM     23  CA  ILE A   3      37.953   2.445  11.299  1.00  9.72           C  
ATOM     24  C   ILE A   3      38.811   3.378  12.158  1.00  9.92           C  
ATOM     25  O   ILE A   3      39.007   4.559  11.814  1.00  9.48           O  
ATOM     26  CB  ILE A   3      36.470   2.552  11.672  1.00 10.19           C  
ATOM     27  CG1 ILE A   3      35.951   3.980  11.545  1.00 10.40           C  
ATOM     28  CG2 ILE A   3      36.239   2.013  13.111  1.00 10.46           C  
ATOM     29  CD1 ILE A   3      36.075   4.614  10.131  1.00 10.46           C  
ATOM     30  N   PHE A   4      39.324   2.890  13.283  1.00  8.01           N  
ATOM     31  CA  PHE A   4      40.173   3.733  14.126  1.00  8.80           C  
ATOM     32  C   PHE A   4      41.487   4.050  13.438  1.00  9.06           C  
ATOM     33  O   PHE A   4      41.956   5.200  13.439  1.00 10.59           O  
ATOM     34  CB  PHE A   4      40.369   3.064  15.496  1.00  9.48           C  
ATOM     35  CG  PHE A   4      39.131   3.032  16.303  1.00  8.62           C  
ATOM     36  CD1 PHE A   4      38.801   4.138  17.083  1.00 12.97           C  
ATOM     37  CD2 PHE A   4      38.269   1.958  16.275  1.00 11.34           C  
ATOM     38  CE1 PHE A   4      37.631   4.150  17.824  1.00 13.94           C  
ATOM     39  CE2 PHE A   4      37.096   1.983  17.002  1.00 13.03           C  
ATOM     40  CZ  PHE A   4      36.788   3.061  17.774  1.00 13.10           C  
ATOM     41  N   GLU A   5      42.121   3.052  12.837  1.00  9.78           N  
ATOM     42  CA  GLU A   5      43.376   3.309  12.138  1.00  9.80           C  
ATOM     43  C   GLU A   5      43.164   4.241  10.933  1.00  8.93           C  
ATOM     44  O   GLU A   5      44.000   5.115  10.655  1.00 10.10           O  
ATOM     45  CB  GLU A   5      44.026   1.991  11.673  1.00 10.24           C  
ATOM     46  CG  GLU A   5      44.468   1.104  12.823  1.00 10.71           C  
ATOM     47  CD  GLU A   5      45.061  -0.240  12.402  1.00 21.11           C  
ATOM     48  OE1 GLU A   5      44.956  -0.615  11.231  1.00 28.40           O  
ATOM     49  OE2 GLU A   5      45.659  -0.925  13.262  1.00 19.20           O  
ATOM     50  N   MET A   6      42.046   4.040  10.244  1.00  8.36           N  
ATOM     51  CA  MET A   6      41.737   4.819   9.042  1.00  7.77           C  
ATOM     52  C   MET A   6      41.568   6.295   9.425  1.00  9.23           C  
ATOM     53  O   MET A   6      42.192   7.182   8.818  1.00  8.68           O  
ATOM     54  CB  MET A   6      40.446   4.289   8.458  1.00  8.61           C  
ATOM     55  CG  MET A   6      40.050   4.983   7.172  1.00  9.35           C  
ATOM     56  SD  MET A   6      38.304   4.599   6.836  1.00  9.24           S  
ATOM     57  CE  MET A   6      38.210   4.784   5.060  1.00 10.85           C  
ATOM     58  N   LEU A   7      40.736   6.577  10.433  1.00  9.13           N  
ATOM     59  CA  LEU A   7      40.523   7.967  10.830  1.00  7.79           C  
ATOM     60  C   LEU A   7      41.754   8.567  11.518  1.00  9.60           C  
ATOM     61  O   LEU A   7      41.980   9.767  11.405  1.00 10.11           O  
ATOM     62  CB  LEU A   7      39.278   8.086  11.704  1.00  9.03           C  
ATOM     63  CG  LEU A   7      37.967   8.105  10.912  1.00  7.11           C  
ATOM     64  CD1 LEU A   7      36.797   7.868  11.882  1.00  9.99           C  
ATOM     65  CD2 LEU A   7      37.832   9.463  10.225  1.00  9.66           C  
ATOM     66  N   ARG A   8      42.544   7.757  12.214  1.00 10.22           N  
ATOM     67  CA  ARG A   8      43.798   8.271  12.794  1.00 10.78           C  
ATOM     68  C   ARG A   8      44.732   8.775  11.687  1.00 10.43           C  
ATOM     69  O   ARG A   8      45.414   9.805  11.840  1.00 11.98           O  
ATOM     70  CB  ARG A   8      44.485   7.196  13.655  1.00 12.26           C  
ATOM     71  CG  ARG A   8      45.868   7.560  14.163  1.00 15.20           C  
ATOM     72  CD  ARG A   8      45.857   8.762  15.093  1.00 17.31           C  
ATOM     73  NE  ARG A   8      47.223   8.979  15.590  1.00 20.40           N  
ATOM     74  CZ  ARG A   8      48.175   9.588  14.885  1.00 25.62           C  
ATOM     75  NH1 ARG A   8      47.915  10.078  13.683  1.00 23.98           N  
ATOM     76  NH2 ARG A   8      49.400   9.726  15.393  1.00 28.70           N  
ATOM     77  N   ILE A   9      44.780   8.069  10.556  1.00  9.64           N  
ATOM     78  CA  ILE A   9      45.565   8.540   9.413  1.00 10.22           C  
ATOM     79  C   ILE A   9      44.957   9.827   8.849  1.00 11.04           C  
ATOM     80  O   ILE A   9      45.666  10.818   8.566  1.00 13.43           O  
ATOM     81  CB  ILE A   9      45.601   7.429   8.320  1.00 11.18           C  
ATOM     82  CG1 ILE A   9      46.502   6.292   8.799  1.00 13.80           C  
ATOM     83  CG2 ILE A   9      46.063   7.978   6.949  1.00 13.42           C  
ATOM     84  CD1 ILE A   9      46.338   5.022   8.001  1.00 13.78           C  
ATOM     85  N   ASP A  10      43.642   9.837   8.658  1.00  9.66           N  
ATOM     86  CA  ASP A  10      43.041  11.006   8.029  1.00 10.85           C  
ATOM     87  C   ASP A  10      43.027  12.269   8.913  1.00 10.54           C  
ATOM     88  O   ASP A  10      43.071  13.392   8.401  1.00 13.50           O  
ATOM     89  CB  ASP A  10      41.614  10.694   7.582  1.00 10.56           C  
ATOM     90  CG  ASP A  10      41.565   9.793   6.368  1.00 11.96           C  
ATOM     91  OD1 ASP A  10      42.531   9.781   5.585  1.00 11.35           O  
ATOM     92  OD2 ASP A  10      40.559   9.094   6.168  1.00 11.17           O  
ATOM     93  N   GLU A  11      42.925  12.092  10.228  1.00  9.78           N  
ATOM     94  CA  GLU A  11      42.798  13.243  11.139  1.00  9.81           C  
ATOM     95  C   GLU A  11      44.069  13.610  11.875  1.00 11.06           C  
ATOM     96  O   GLU A  11      44.161  14.739  12.367  1.00 12.68           O  
ATOM     97  CB  GLU A  11      41.696  12.959  12.181  1.00 11.22           C  
ATOM     98  CG  GLU A  11      40.295  12.707  11.598  1.00 10.81           C  
ATOM     99  CD  GLU A  11      39.636  13.937  10.983  1.00 14.70           C  
ATOM    100  OE1 GLU A  11      40.166  15.076  11.134  1.00 17.91           O  
ATOM    101  OE2 GLU A  11      38.556  13.780  10.361  1.00 18.44           O  
ATOM    102  N   GLY A  12      45.020  12.694  11.993  1.00 11.55           N  
ATOM    103  CA  GLY A  12      46.218  12.950  12.777  1.00 12.07           C  
ATOM    104  C   GLY A  12      45.932  12.949  14.267  1.00 13.53           C  
ATOM    105  O   GLY A  12      44.837  12.584  14.735  1.00 12.70           O  
ATOM    106  N   LEU A  13      46.941  13.351  15.025  1.00 12.54           N  
ATOM    107  CA  LEU A  13      46.805  13.433  16.473  1.00 14.24           C  
ATOM    108  C   LEU A  13      47.551  14.693  16.901  1.00 14.73           C  
ATOM    109  O   LEU A  13      48.766  14.810  16.680  1.00 17.02           O  
ATOM    110  CB  LEU A  13      47.371  12.197  17.177  1.00 14.18           C  
ATOM    111  CG  LEU A  13      47.551  12.377  18.695  1.00 17.49           C  
ATOM    112  CD1 LEU A  13      46.198  12.460  19.398  1.00 16.94           C  
ATOM    113  CD2 LEU A  13      48.369  11.214  19.253  1.00 23.36           C  
ATOM    114  N   ARG A  14      46.813  15.619  17.510  1.00 12.91           N  
ATOM    115  CA AARG A  14      47.393  16.836  18.060  0.50 12.70           C  
ATOM    116  CA BARG A  14      47.391  16.830  18.074  0.50 12.69           C  
ATOM    117  C   ARG A  14      46.829  17.041  19.463  1.00 14.75           C  
ATOM    118  O   ARG A  14      45.622  16.956  19.676  1.00 13.43           O  
ATOM    119  CB AARG A  14      47.133  18.051  17.144  0.50 13.75           C  
ATOM    120  CB BARG A  14      47.112  18.044  17.185  0.50 13.71           C  
ATOM    121  CG AARG A  14      47.741  17.898  15.715  0.50 14.54           C  
ATOM    122  CG BARG A  14      48.047  18.117  15.974  0.50 13.07           C  
ATOM    123  CD AARG A  14      47.562  19.147  14.792  0.50 16.91           C  
ATOM    124  CD BARG A  14      47.470  18.963  14.818  0.50 16.92           C  
ATOM    125  NE AARG A  14      48.282  20.304  15.319  0.50 24.59           N  
ATOM    126  NE BARG A  14      46.501  18.215  14.020  0.50 13.22           N  
ATOM    127  CZ AARG A  14      48.386  21.501  14.739  0.50 25.15           C  
ATOM    128  CZ BARG A  14      46.031  18.609  12.842  0.50 14.51           C  
ATOM    129  NH1AARG A  14      47.821  21.771  13.559  0.50 17.63           N  
ATOM    130  NH1BARG A  14      46.432  19.751  12.293  0.50 15.27           N  
ATOM    131  NH2AARG A  14      49.072  22.451  15.370  0.50 24.59           N  
ATOM    132  NH2BARG A  14      45.157  17.854  12.205  0.50 14.73           N  
ATOM    133  N   LEU A  15      47.712  17.291  20.436  1.00 11.88           N  
ATOM    134  CA  LEU A  15      47.291  17.360  21.838  1.00 11.96           C  
ATOM    135  C   LEU A  15      46.987  18.764  22.343  1.00 14.67           C  
ATOM    136  O   LEU A  15      46.521  18.942  23.473  1.00 15.59           O  
ATOM    137  CB  LEU A  15      48.350  16.679  22.725  1.00 14.15           C  
ATOM    138  CG  LEU A  15      48.582  15.197  22.445  1.00 13.59           C  
ATOM    139  CD1 LEU A  15      49.603  14.663  23.455  1.00 21.94           C  
ATOM    140  CD2 LEU A  15      47.275  14.385  22.502  1.00 16.25           C  
ATOM    141  N   LYS A  16      47.194  19.760  21.488  1.00 11.67           N  
ATOM    142  CA  LYS A  16      46.883  21.146  21.790  1.00 13.98           C  
ATOM    143  C   LYS A  16      45.825  21.614  20.811  1.00 11.72           C  
ATOM    144  O   LYS A  16      45.796  21.129  19.661  1.00 12.40           O  
ATOM    145  CB  LYS A  16      48.161  22.003  21.665  1.00 16.47           C  
ATOM    146  CG  LYS A  16      49.306  21.473  22.515  1.00 29.04           C  
ATOM    147  CD  LYS A  16      50.477  22.447  22.583  0.50 27.10           C  
ATOM    148  CE  LYS A  16      51.446  22.021  23.676  0.50 29.58           C  
ATOM    149  N   ILE A  17      44.962  22.537  21.222  1.00 10.97           N  
ATOM    150  CA  ILE A  17      43.931  23.062  20.341  1.00  9.56           C  
ATOM    151  C   ILE A  17      44.552  23.549  19.042  1.00 12.67           C  
ATOM    152  O   ILE A  17      45.569  24.273  19.066  1.00 14.61           O  
ATOM    153  CB  ILE A  17      43.164  24.194  21.009  1.00 11.28           C  
ATOM    154  CG1 ILE A  17      42.330  23.638  22.176  1.00 10.85           C  
ATOM    155  CG2 ILE A  17      42.277  24.910  20.014  1.00 14.22           C  
ATOM    156  CD1 ILE A  17      41.564  24.728  22.978  1.00 13.58           C  
ATOM    157  N   TYR A  18      43.941  23.147  17.918  1.00 11.53           N  
ATOM    158  CA  TYR A  18      44.396  23.560  16.597  1.00 11.67           C  
ATOM    159  C   TYR A  18      43.179  23.941  15.780  1.00 12.20           C  
ATOM    160  O   TYR A  18      42.057  23.714  16.187  1.00 12.52           O  
ATOM    161  CB  TYR A  18      45.171  22.415  15.919  1.00 12.54           C  
ATOM    162  CG  TYR A  18      44.406  21.132  15.623  1.00 12.91           C  
ATOM    163  CD1 TYR A  18      44.287  20.141  16.574  1.00 13.54           C  
ATOM    164  CD2 TYR A  18      43.869  20.890  14.339  1.00 15.43           C  
ATOM    165  CE1 TYR A  18      43.634  18.936  16.298  1.00 12.56           C  
ATOM    166  CE2 TYR A  18      43.201  19.686  14.048  1.00 12.40           C  
ATOM    167  CZ  TYR A  18      43.070  18.729  15.044  1.00 14.18           C  
ATOM    168  OH  TYR A  18      42.431  17.514  14.790  1.00 14.50           O  
ATOM    169  N   LYS A  19      43.401  24.510  14.605  1.00 12.80           N  
ATOM    170  CA  LYS A  19      42.310  24.729  13.678  1.00 12.57           C  
ATOM    171  C   LYS A  19      42.303  23.665  12.618  1.00 12.83           C  
ATOM    172  O   LYS A  19      43.370  23.312  12.071  1.00 15.03           O  
ATOM    173  CB  LYS A  19      42.424  26.106  13.035  1.00 12.07           C  
ATOM    174  CG  LYS A  19      42.082  27.235  13.969  1.00 13.97           C  
ATOM    175  CD  LYS A  19      42.268  28.575  13.274  1.00 17.78           C  
ATOM    176  CE  LYS A  19      41.851  29.731  14.179  1.00 19.56           C  
ATOM    177  NZ  LYS A  19      41.950  31.001  13.404  1.00 23.39           N  
ATOM    178  N   ASP A  20      41.111  23.153  12.338  1.00 11.92           N  
ATOM    179  CA  ASP A  20      40.922  22.142  11.315  1.00 10.71           C  
ATOM    180  C   ASP A  20      40.992  22.745   9.907  1.00 10.75           C  
ATOM    181  O   ASP A  20      41.303  23.936   9.737  1.00 13.29           O  
ATOM    182  CB  ASP A  20      39.626  21.333  11.552  1.00 16.00           C  
ATOM    183  CG  ASP A  20      38.341  22.112  11.239  1.00 16.07           C  
ATOM    184  OD1 ASP A  20      38.385  23.245  10.722  1.00 14.31           O  
ATOM    185  OD2 ASP A  20      37.227  21.592  11.523  1.00 19.24           O  
ATOM    186  N   THR A  21      40.687  21.936   8.908  1.00 12.09           N  
ATOM    187  CA ATHR A  21      40.841  22.396   7.519  0.80 12.06           C  
ATOM    188  CA BTHR A  21      40.833  22.393   7.528  0.20 12.15           C  
ATOM    189  C   THR A  21      39.884  23.542   7.192  1.00 13.25           C  
ATOM    190  O   THR A  21      40.120  24.300   6.232  1.00 14.08           O  
ATOM    191  CB ATHR A  21      40.616  21.239   6.497  0.80 13.37           C  
ATOM    192  CB BTHR A  21      40.633  21.241   6.524  0.20 13.40           C  
ATOM    193  OG1ATHR A  21      39.242  20.841   6.494  0.80 16.81           O  
ATOM    194  OG1BTHR A  21      40.581  21.772   5.193  0.20 14.94           O  
ATOM    195  CG2ATHR A  21      41.508  20.036   6.816  0.80 13.85           C  
ATOM    196  CG2BTHR A  21      39.350  20.487   6.822  0.20 14.92           C  
ATOM    197  N   GLU A  22      38.791  23.677   7.959  1.00 11.76           N  
ATOM    198  CA  GLU A  22      37.834  24.752   7.751  1.00 11.13           C  
ATOM    199  C   GLU A  22      38.076  25.979   8.638  1.00 12.08           C  
ATOM    200  O   GLU A  22      37.301  26.945   8.626  1.00 14.78           O  
ATOM    201  CB  GLU A  22      36.405  24.251   8.006  1.00 13.47           C  
ATOM    202  CG  GLU A  22      35.995  23.097   7.111  1.00 17.05           C  
ATOM    203  CD  GLU A  22      35.698  23.510   5.693  1.00 25.96           C  
ATOM    204  OE1 GLU A  22      35.561  24.721   5.412  1.00 25.34           O  
ATOM    205  OE2 GLU A  22      35.598  22.591   4.849  1.00 28.62           O  
ATOM    206  N   GLY A  23      39.148  25.931   9.418  1.00 11.31           N  
ATOM    207  CA  GLY A  23      39.452  26.991  10.364  1.00 11.54           C  
ATOM    208  C   GLY A  23      38.781  26.908  11.728  1.00 12.68           C  
ATOM    209  O   GLY A  23      38.794  27.901  12.468  1.00 16.15           O  
ATOM    210  N   TYR A  24      38.235  25.737  12.079  1.00 11.51           N  
ATOM    211  CA  TYR A  24      37.505  25.614  13.346  1.00 12.47           C  
ATOM    212  C   TYR A  24      38.362  24.971  14.414  1.00 10.46           C  
ATOM    213  O   TYR A  24      39.095  24.027  14.157  1.00 11.26           O  
ATOM    214  CB  TYR A  24      36.274  24.738  13.174  1.00 12.94           C  
ATOM    215  CG  TYR A  24      35.266  25.279  12.198  1.00 15.81           C  
ATOM    216  CD1 TYR A  24      34.915  26.623  12.207  1.00 18.76           C  
ATOM    217  CD2 TYR A  24      34.662  24.443  11.272  1.00 19.75           C  
ATOM    218  CE1 TYR A  24      33.967  27.125  11.300  1.00 25.25           C  
ATOM    219  CE2 TYR A  24      33.725  24.934  10.369  1.00 19.74           C  
ATOM    220  CZ  TYR A  24      33.386  26.268  10.387  1.00 29.41           C  
ATOM    221  OH  TYR A  24      32.443  26.746   9.484  1.00 30.60           O  
ATOM    222  N   TYR A  25      38.225  25.456  15.650  1.00 11.10           N  
ATOM    223  CA  TYR A  25      38.994  24.920  16.766  1.00  9.98           C  
ATOM    224  C   TYR A  25      38.612  23.467  17.042  1.00 10.34           C  
ATOM    225  O   TYR A  25      37.430  23.137  17.159  1.00 10.65           O  
ATOM    226  CB  TYR A  25      38.749  25.760  18.026  1.00 10.44           C  
ATOM    227  CG  TYR A  25      39.352  27.140  17.926  1.00 11.50           C  
ATOM    228  CD1 TYR A  25      40.724  27.293  17.779  1.00 12.51           C  
ATOM    229  CD2 TYR A  25      38.540  28.280  18.011  1.00 15.24           C  
ATOM    230  CE1 TYR A  25      41.293  28.574  17.699  1.00 15.81           C  
ATOM    231  CE2 TYR A  25      39.104  29.560  17.934  1.00 16.74           C  
ATOM    232  CZ  TYR A  25      40.468  29.675  17.784  1.00 17.83           C  
ATOM    233  OH  TYR A  25      41.062  30.935  17.684  1.00 24.34           O  
ATOM    234  N   THR A  26      39.658  22.658  17.172  1.00  8.84           N  
ATOM    235  CA  THR A  26      39.614  21.211  17.184  1.00  9.88           C  
ATOM    236  C   THR A  26      40.720  20.740  18.111  1.00  9.34           C  
ATOM    237  O   THR A  26      41.667  21.481  18.415  1.00  9.74           O  
ATOM    238  CB  THR A  26      39.857  20.709  15.733  1.00  9.52           C  
ATOM    239  OG1 THR A  26      38.836  21.262  14.915  1.00 11.60           O  
ATOM    240  CG2 THR A  26      39.765  19.177  15.600  1.00 10.90           C  
ATOM    241  N   ILE A  27      40.646  19.501  18.580  1.00  9.39           N  
ATOM    242  CA  ILE A  27      41.748  18.930  19.350  1.00  9.19           C  
ATOM    243  C   ILE A  27      41.790  17.422  19.130  1.00  9.69           C  
ATOM    244  O   ILE A  27      40.811  16.841  18.666  1.00  9.92           O  
ATOM    245  CB  ILE A  27      41.620  19.261  20.861  1.00 11.00           C  
ATOM    246  CG1 ILE A  27      42.972  19.085  21.581  1.00 12.33           C  
ATOM    247  CG2 ILE A  27      40.492  18.438  21.484  1.00 12.63           C  
ATOM    248  CD1 ILE A  27      43.091  19.825  22.926  1.00 14.22           C  
ATOM    249  N   GLY A  28      42.914  16.794  19.474  1.00  9.52           N  
ATOM    250  CA  GLY A  28      42.978  15.340  19.468  1.00  9.45           C  
ATOM    251  C   GLY A  28      42.993  14.788  18.066  1.00 10.39           C  
ATOM    252  O   GLY A  28      43.759  15.232  17.223  1.00 12.57           O  
ATOM    253  N   ILE A  29      42.148  13.788  17.850  1.00  8.62           N  
ATOM    254  CA  ILE A  29      42.007  13.120  16.558  1.00  8.80           C  
ATOM    255  C   ILE A  29      40.751  13.667  15.914  1.00  8.33           C  
ATOM    256  O   ILE A  29      39.720  13.013  15.803  1.00  9.38           O  
ATOM    257  CB  ILE A  29      41.986  11.596  16.759  1.00  9.73           C  
ATOM    258  CG1 ILE A  29      43.236  11.184  17.550  1.00 10.97           C  
ATOM    259  CG2 ILE A  29      41.965  10.893  15.401  1.00 12.56           C  
ATOM    260  CD1 ILE A  29      43.228   9.770  18.122  1.00 16.11           C  
ATOM    261  N   GLY A  30      40.843  14.916  15.453  1.00  8.94           N  
ATOM    262  CA  GLY A  30      39.713  15.506  14.761  1.00  9.03           C  
ATOM    263  C   GLY A  30      38.478  15.784  15.603  1.00  8.29           C  
ATOM    264  O   GLY A  30      37.375  15.800  15.069  1.00 10.97           O  
ATOM    265  N   HIS A  31      38.640  16.031  16.907  1.00  8.51           N  
ATOM    266  CA  HIS A  31      37.482  16.351  17.721  1.00  8.17           C  
ATOM    267  C   HIS A  31      37.156  17.839  17.615  1.00  8.85           C  
ATOM    268  O   HIS A  31      37.873  18.684  18.166  1.00 10.93           O  
ATOM    269  CB  HIS A  31      37.738  16.006  19.187  1.00 10.23           C  
ATOM    270  CG  HIS A  31      36.554  16.301  20.049  1.00 10.70           C  
ATOM    271  ND1 HIS A  31      35.463  15.464  20.099  1.00 12.37           N  
ATOM    272  CD2 HIS A  31      36.244  17.383  20.808  1.00 12.16           C  
ATOM    273  CE1 HIS A  31      34.546  15.998  20.895  1.00 13.38           C  
ATOM    274  NE2 HIS A  31      34.989  17.166  21.327  1.00 14.08           N  
ATOM    275  N   LEU A  32      36.102  18.164  16.902  1.00  9.15           N  
ATOM    276  CA  LEU A  32      35.678  19.567  16.768  1.00 10.33           C  
ATOM    277  C   LEU A  32      35.201  20.113  18.088  1.00 11.33           C  
ATOM    278  O   LEU A  32      34.370  19.491  18.762  1.00 12.15           O  
ATOM    279  CB  LEU A  32      34.514  19.645  15.779  1.00 11.58           C  
ATOM    280  CG  LEU A  32      33.814  20.988  15.619  1.00 13.83           C  
ATOM    281  CD1 LEU A  32      34.745  22.001  14.986  1.00 11.92           C  
ATOM    282  CD2 LEU A  32      32.555  20.788  14.767  1.00 15.85           C  
ATOM    283  N   LEU A  33      35.730  21.269  18.491  1.00  9.44           N  
ATOM    284  CA  LEU A  33      35.307  21.858  19.754  1.00 10.51           C  
ATOM    285  C   LEU A  33      34.200  22.869  19.540  1.00 12.85           C  
ATOM    286  O   LEU A  33      33.214  22.899  20.314  1.00 15.57           O  
ATOM    287  CB  LEU A  33      36.525  22.514  20.416  1.00 11.00           C  
ATOM    288  CG  LEU A  33      37.542  21.527  20.954  1.00 12.33           C  
ATOM    289  CD1 LEU A  33      38.858  22.299  21.315  1.00 12.44           C  
ATOM    290  CD2 LEU A  33      36.967  20.815  22.175  1.00 11.22           C  
ATOM    291  N   THR A  34      34.346  23.725  18.520  1.00 12.51           N  
ATOM    292  CA  THR A  34      33.336  24.760  18.270  1.00 13.40           C  
ATOM    293  C   THR A  34      33.588  25.387  16.925  1.00 15.27           C  
ATOM    294  O   THR A  34      34.715  25.381  16.413  1.00 16.00           O  
ATOM    295  CB  THR A  34      33.379  25.877  19.368  1.00 18.63           C  
ATOM    296  OG1 THR A  34      32.356  26.842  19.085  1.00 19.74           O  
ATOM    297  CG2 THR A  34      34.739  26.564  19.427  1.00 17.12           C  
ATOM    298  N   LYS A  35      32.539  25.957  16.358  1.00 14.48           N  
ATOM    299  CA  LYS A  35      32.710  26.738  15.137  1.00 16.17           C  
ATOM    300  C   LYS A  35      32.849  28.228  15.424  1.00 17.05           C  
ATOM    301  O   LYS A  35      33.078  29.040  14.503  1.00 22.19           O  
ATOM    302  CB  LYS A  35      31.579  26.465  14.144  1.00 19.86           C  
ATOM    303  CG  LYS A  35      31.629  25.057  13.579  1.00 17.90           C  
ATOM    304  CD  LYS A  35      30.569  24.886  12.517  1.00 24.75           C  
ATOM    305  CE  LYS A  35      30.534  23.472  12.029  1.00 26.34           C  
ATOM    306  NZ  LYS A  35      29.524  23.338  10.942  1.00 32.58           N  
ATOM    307  N   SER A  36      32.753  28.576  16.690  1.00 20.56           N  
ATOM    308  CA  SER A  36      32.970  29.951  17.121  1.00 21.88           C  
ATOM    309  C   SER A  36      34.405  30.392  16.865  1.00 21.60           C  
ATOM    310  O   SER A  36      35.349  29.634  17.090  1.00 19.10           O  
ATOM    311  CB  SER A  36      32.690  30.060  18.613  1.00 23.61           C  
ATOM    312  OG  SER A  36      33.057  31.347  19.092  1.00 23.95           O  
ATOM    313  N   PRO A  37      34.591  31.643  16.411  1.00 21.63           N  
ATOM    314  CA  PRO A  37      35.959  32.160  16.277  1.00 20.80           C  
ATOM    315  C   PRO A  37      36.686  32.448  17.592  1.00 19.04           C  
ATOM    316  O   PRO A  37      37.866  32.792  17.590  1.00 27.60           O  
ATOM    317  CB  PRO A  37      35.768  33.463  15.492  1.00 23.22           C  
ATOM    318  CG  PRO A  37      34.373  33.870  15.781  1.00 30.86           C  
ATOM    319  CD  PRO A  37      33.574  32.601  15.954  1.00 25.19           C  
ATOM    320  N   SER A  38      36.004  32.258  18.719  1.00 18.94           N  
ATOM    321  CA  SER A  38      36.601  32.560  20.019  1.00 22.60           C  
ATOM    322  C   SER A  38      37.413  31.390  20.599  1.00 18.49           C  
ATOM    323  O   SER A  38      36.834  30.329  20.898  1.00 17.17           O  
ATOM    324  CB  SER A  38      35.492  32.953  21.006  1.00 21.71           C  
ATOM    325  OG  SER A  38      35.965  32.970  22.346  1.00 27.71           O  
ATOM    326  N   LEU A  39      38.723  31.571  20.779  1.00 19.98           N  
ATOM    327  CA  LEU A  39      39.547  30.561  21.437  1.00 17.19           C  
ATOM    328  C   LEU A  39      39.031  30.301  22.859  1.00 17.84           C  
ATOM    329  O   LEU A  39      39.081  29.163  23.361  1.00 17.10           O  
ATOM    330  CB  LEU A  39      41.035  30.970  21.472  1.00 18.98           C  
ATOM    331  CG  LEU A  39      41.978  29.994  22.170  1.00 19.40           C  
ATOM    332  CD1 LEU A  39      41.958  28.650  21.450  1.00 17.35           C  
ATOM    333  CD2 LEU A  39      43.417  30.509  22.267  1.00 28.90           C  
ATOM    334  N   ASN A  40      38.539  31.342  23.529  1.00 18.36           N  
ATOM    335  CA  ASN A  40      38.048  31.116  24.894  1.00 16.83           C  
ATOM    336  C   ASN A  40      36.831  30.181  24.898  1.00 18.76           C  
ATOM    337  O   ASN A  40      36.696  29.332  25.784  1.00 18.35           O  
ATOM    338  CB  ASN A  40      37.697  32.443  25.574  1.00 24.01           C  
ATOM    339  CG  ASN A  40      38.911  33.142  26.147  1.00 31.56           C  
ATOM    340  OD1 ASN A  40      39.977  32.539  26.314  1.00 32.66           O  
ATOM    341  ND2 ASN A  40      38.750  34.422  26.475  1.00 40.31           N  
ATOM    342  N   ALA A  41      35.948  30.349  23.921  1.00 16.20           N  
ATOM    343  CA  ALA A  41      34.804  29.453  23.751  1.00 16.06           C  
ATOM    344  C   ALA A  41      35.289  28.026  23.510  1.00 18.46           C  
ATOM    345  O   ALA A  41      34.759  27.065  24.089  1.00 16.68           O  
ATOM    346  CB  ALA A  41      33.922  29.907  22.617  1.00 19.38           C  
ATOM    347  N   ALA A  42      36.294  27.875  22.659  1.00 13.52           N  
ATOM    348  CA  ALA A  42      36.836  26.538  22.416  1.00 12.45           C  
ATOM    349  C   ALA A  42      37.450  25.917  23.675  1.00 14.27           C  
ATOM    350  O   ALA A  42      37.271  24.732  23.930  1.00 13.32           O  
ATOM    351  CB  ALA A  42      37.859  26.572  21.277  1.00 12.96           C  
ATOM    352  N   LYS A  43      38.170  26.712  24.477  1.00 14.42           N  
ATOM    353  CA  LYS A  43      38.740  26.217  25.721  1.00 12.24           C  
ATOM    354  C   LYS A  43      37.656  25.790  26.717  1.00 10.75           C  
ATOM    355  O   LYS A  43      37.814  24.784  27.418  1.00 12.89           O  
ATOM    356  CB  LYS A  43      39.644  27.273  26.340  1.00 14.93           C  
ATOM    357  CG  LYS A  43      40.958  27.363  25.615  1.00 15.21           C  
ATOM    358  CD  LYS A  43      41.712  28.587  26.115  1.00 21.16           C  
ATOM    359  CE  LYS A  43      43.142  28.549  25.622  1.00 29.93           C  
ATOM    360  NZ  LYS A  43      43.944  29.671  26.163  1.00 39.17           N  
ATOM    361  N   SER A  44      36.557  26.525  26.723  1.00 12.89           N  
ATOM    362  CA  SER A  44      35.433  26.167  27.589  1.00 13.20           C  
ATOM    363  C   SER A  44      34.807  24.839  27.141  1.00 13.67           C  
ATOM    364  O   SER A  44      34.569  23.949  27.953  1.00 14.23           O  
ATOM    365  CB  SER A  44      34.370  27.267  27.580  1.00 18.11           C  
ATOM    366  OG  SER A  44      33.334  26.926  28.480  1.00 21.89           O  
ATOM    367  N   GLU A  45      34.616  24.679  25.832  1.00 13.07           N  
ATOM    368  CA  GLU A  45      34.103  23.400  25.333  1.00 12.61           C  
ATOM    369  C   GLU A  45      35.062  22.265  25.636  1.00 12.29           C  
ATOM    370  O   GLU A  45      34.648  21.146  25.993  1.00 12.99           O  
ATOM    371  CB  GLU A  45      33.855  23.467  23.821  1.00 12.32           C  
ATOM    372  CG  GLU A  45      32.700  24.391  23.451  1.00 13.16           C  
ATOM    373  CD  GLU A  45      31.357  23.882  23.973  1.00 21.12           C  
ATOM    374  OE1 GLU A  45      31.027  22.700  23.732  1.00 17.82           O  
ATOM    375  OE2 GLU A  45      30.634  24.657  24.647  1.00 22.85           O  
ATOM    376  N   LEU A  46      36.361  22.528  25.502  1.00 10.45           N  
ATOM    377  CA  LEU A  46      37.329  21.505  25.848  1.00 10.59           C  
ATOM    378  C   LEU A  46      37.231  21.046  27.308  1.00 11.59           C  
ATOM    379  O   LEU A  46      37.235  19.861  27.595  1.00 12.09           O  
ATOM    380  CB  LEU A  46      38.756  21.992  25.532  1.00 10.54           C  
ATOM    381  CG  LEU A  46      39.836  20.977  25.911  1.00 12.92           C  
ATOM    382  CD1 LEU A  46      39.648  19.655  25.105  1.00 13.31           C  
ATOM    383  CD2 LEU A  46      41.246  21.528  25.648  1.00 13.07           C  
ATOM    384  N   ASP A  47      37.196  21.998  28.233  1.00 13.38           N  
ATOM    385  CA  ASP A  47      37.144  21.628  29.635  1.00 11.98           C  
ATOM    386  C   ASP A  47      35.860  20.843  29.934  1.00 10.65           C  
ATOM    387  O   ASP A  47      35.914  19.906  30.746  1.00 14.40           O  
ATOM    388  CB  ASP A  47      37.205  22.896  30.478  1.00 13.96           C  
ATOM    389  CG  ASP A  47      38.563  23.569  30.423  1.00 20.03           C  
ATOM    390  OD1 ASP A  47      39.499  22.996  29.832  1.00 18.42           O  
ATOM    391  OD2 ASP A  47      38.699  24.660  31.034  1.00 21.45           O  
ATOM    392  N   LYS A  48      34.755  21.206  29.290  1.00 11.85           N  
ATOM    393  CA  LYS A  48      33.473  20.524  29.489  1.00 12.44           C  
ATOM    394  C   LYS A  48      33.592  19.078  28.956  1.00 12.54           C  
ATOM    395  O   LYS A  48      33.107  18.117  29.572  1.00 11.12           O  
ATOM    396  CB  LYS A  48      32.386  21.297  28.737  1.00 16.14           C  
ATOM    397  CG  LYS A  48      31.032  20.648  28.690  1.00 17.87           C  
ATOM    398  CD  LYS A  48      29.908  21.656  28.321  1.00 14.61           C  
ATOM    399  CE  LYS A  48      30.093  22.322  26.970  1.00 20.11           C  
ATOM    400  NZ  LYS A  48      29.681  21.435  25.871  1.00 15.63           N  
ATOM    401  N   ALA A  49      34.244  18.936  27.806  1.00 12.03           N  
ATOM    402  CA  ALA A  49      34.382  17.606  27.201  1.00 12.11           C  
ATOM    403  C   ALA A  49      35.280  16.651  27.983  1.00 12.01           C  
ATOM    404  O   ALA A  49      35.034  15.449  28.036  1.00 11.71           O  
ATOM    405  CB  ALA A  49      34.928  17.752  25.763  1.00 11.32           C  
ATOM    406  N   ILE A  50      36.340  17.176  28.573  1.00 11.70           N  
ATOM    407  CA  ILE A  50      37.302  16.352  29.274  1.00 10.37           C  
ATOM    408  C   ILE A  50      36.970  16.217  30.752  1.00 11.64           C  
ATOM    409  O   ILE A  50      37.341  15.234  31.383  1.00 15.51           O  
ATOM    410  CB  ILE A  50      38.718  17.012  29.136  1.00 13.24           C  
ATOM    411  CG1 ILE A  50      39.061  17.167  27.648  1.00 13.76           C  
ATOM    412  CG2 ILE A  50      39.782  16.210  29.855  1.00 13.14           C  
ATOM    413  CD1 ILE A  50      39.191  15.840  26.921  1.00 15.47           C  
ATOM    414  N   GLY A  51      36.268  17.198  31.307  1.00 12.97           N  
ATOM    415  CA  GLY A  51      35.893  17.170  32.720  1.00 13.41           C  
ATOM    416  C   GLY A  51      36.932  17.760  33.661  1.00 17.37           C  
ATOM    417  O   GLY A  51      36.939  17.446  34.861  1.00 20.28           O  
ATOM    418  N   ARG A  52      37.823  18.600  33.138  1.00 14.28           N  
ATOM    419  CA  ARG A  52      38.788  19.292  34.003  1.00 16.34           C  
ATOM    420  C   ARG A  52      39.270  20.527  33.289  1.00 19.09           C  
ATOM    421  O   ARG A  52      38.984  20.714  32.098  1.00 15.23           O  
ATOM    422  CB  ARG A  52      39.982  18.415  34.316  1.00 16.47           C  
ATOM    423  CG  ARG A  52      40.852  18.116  33.070  1.00 15.78           C  
ATOM    424  CD  ARG A  52      42.014  17.152  33.341  1.00 16.62           C  
ATOM    425  NE  ARG A  52      42.792  16.850  32.132  1.00 17.24           N  
ATOM    426  CZ  ARG A  52      43.803  17.593  31.691  1.00 21.42           C  
ATOM    427  NH1 ARG A  52      44.184  18.688  32.365  1.00 19.73           N  
ATOM    428  NH2 ARG A  52      44.426  17.265  30.567  1.00 18.00           N  
ATOM    429  N   ASN A  53      40.002  21.384  34.004  1.00 16.14           N  
ATOM    430  CA AASN A  53      40.539  22.582  33.388  0.60 15.86           C  
ATOM    431  CA BASN A  53      40.532  22.585  33.391  0.40 15.95           C  
ATOM    432  C   ASN A  53      41.821  22.247  32.652  1.00 17.12           C  
ATOM    433  O   ASN A  53      42.861  21.991  33.265  1.00 19.17           O  
ATOM    434  CB AASN A  53      40.808  23.640  34.452  0.60 20.81           C  
ATOM    435  CB BASN A  53      40.779  23.658  34.451  0.40 20.81           C  
ATOM    436  CG AASN A  53      39.539  24.163  35.074  0.60 21.99           C  
ATOM    437  CG BASN A  53      40.697  25.058  33.885  0.40 24.65           C  
ATOM    438  OD1AASN A  53      38.487  24.214  34.432  0.60 27.50           O  
ATOM    439  OD1BASN A  53      41.600  25.509  33.182  0.40 33.27           O  
ATOM    440  ND2AASN A  53      39.631  24.567  36.334  0.60 28.13           N  
ATOM    441  ND2BASN A  53      39.611  25.757  34.188  0.40 31.92           N  
ATOM    442  N   CYS A  54      41.738  22.244  31.312  1.00 15.81           N  
ATOM    443  CA  CYS A  54      42.826  21.733  30.483  1.00 16.95           C  
ATOM    444  C   CYS A  54      43.777  22.798  29.993  1.00 14.09           C  
ATOM    445  O   CYS A  54      44.873  22.457  29.555  1.00 15.55           O  
ATOM    446  CB  CYS A  54      42.278  21.022  29.222  1.00 14.68           C  
ATOM    447  SG  CYS A  54      41.261  19.593  29.615  1.00 16.97           S  
ATOM    448  N   ASN A  55      43.296  24.046  29.987  1.00 16.74           N  
ATOM    449  CA  ASN A  55      44.025  25.163  29.370  1.00 20.42           C  
ATOM    450  C   ASN A  55      44.534  24.833  27.963  1.00 18.18           C  
ATOM    451  O   ASN A  55      45.684  25.120  27.596  1.00 19.69           O  
ATOM    452  CB  ASN A  55      45.209  25.564  30.228  1.00 20.96           C  
ATOM    453  CG  ASN A  55      45.731  26.958  29.884  1.00 27.93           C  
ATOM    454  OD1 ASN A  55      44.992  27.817  29.371  1.00 32.07           O  
ATOM    455  ND2 ASN A  55      47.005  27.174  30.145  1.00 28.28           N  
ATOM    456  N   GLY A  56      43.673  24.190  27.207  1.00 15.08           N  
ATOM    457  CA  GLY A  56      43.951  23.954  25.795  1.00 13.89           C  
ATOM    458  C   GLY A  56      44.842  22.785  25.441  1.00 14.20           C  
ATOM    459  O   GLY A  56      45.220  22.663  24.283  1.00 14.94           O  
ATOM    460  N   VAL A  57      45.162  21.914  26.386  1.00 13.13           N  
ATOM    461  CA AVAL A  57      46.059  20.802  26.154  0.60 15.26           C  
ATOM    462  CA BVAL A  57      46.026  20.779  26.112  0.40 15.31           C  
ATOM    463  C   VAL A  57      45.488  19.558  26.819  1.00 14.66           C  
ATOM    464  O   VAL A  57      44.977  19.639  27.944  1.00 14.94           O  
ATOM    465  CB AVAL A  57      47.444  21.079  26.759  0.60 18.67           C  
ATOM    466  CB BVAL A  57      47.496  21.007  26.541  0.40 18.33           C  
ATOM    467  CG1AVAL A  57      48.428  20.005  26.341  0.60 17.30           C  
ATOM    468  CG1BVAL A  57      48.148  22.078  25.676  0.40 17.98           C  
ATOM    469  CG2AVAL A  57      47.931  22.468  26.357  0.60 18.59           C  
ATOM    470  CG2BVAL A  57      47.584  21.349  28.028  0.40 17.97           C  
ATOM    471  N   ILE A  58      45.582  18.417  26.132  1.00 12.69           N  
ATOM    472  CA  ILE A  58      45.114  17.147  26.677  1.00 10.27           C  
ATOM    473  C   ILE A  58      46.168  16.065  26.536  1.00 13.62           C  
ATOM    474  O   ILE A  58      47.186  16.262  25.852  1.00 15.19           O  
ATOM    475  CB  ILE A  58      43.802  16.669  26.007  1.00  9.98           C  
ATOM    476  CG1 ILE A  58      44.019  16.373  24.505  1.00 12.05           C  
ATOM    477  CG2 ILE A  58      42.642  17.662  26.302  1.00 12.16           C  
ATOM    478  CD1 ILE A  58      42.725  15.886  23.813  1.00 12.81           C  
ATOM    479  N   THR A  59      45.946  14.936  27.213  1.00 12.93           N  
ATOM    480  CA  THR A  59      46.833  13.800  27.071  1.00 13.17           C  
ATOM    481  C   THR A  59      46.446  12.911  25.902  1.00 14.36           C  
ATOM    482  O   THR A  59      45.335  13.011  25.377  1.00 13.70           O  
ATOM    483  CB  THR A  59      46.819  12.939  28.349  1.00 15.83           C  
ATOM    484  OG1 THR A  59      45.517  12.371  28.510  1.00 16.54           O  
ATOM    485  CG2 THR A  59      47.152  13.805  29.575  1.00 19.12           C  
ATOM    486  N   LYS A  60      47.359  12.037  25.490  1.00 12.86           N  
ATOM    487  CA  LYS A  60      47.045  11.081  24.434  1.00 13.27           C  
ATOM    488  C   LYS A  60      45.856  10.210  24.862  1.00 12.94           C  
ATOM    489  O   LYS A  60      44.945   9.972  24.048  1.00 13.60           O  
ATOM    490  CB  LYS A  60      48.269  10.237  24.066  1.00 18.36           C  
ATOM    491  CG  LYS A  60      48.043   9.308  22.883  1.00 17.75           C  
ATOM    492  CD  LYS A  60      49.336   8.611  22.468  1.00 25.78           C  
ATOM    493  CE  LYS A  60      49.117   7.632  21.325  1.00 34.06           C  
ATOM    494  N   ASP A  61      45.809   9.755  26.124  1.00 15.96           N  
ATOM    495  CA AASP A  61      44.684   8.935  26.572  0.60 14.48           C  
ATOM    496  CA BASP A  61      44.678   8.932  26.553  0.40 14.53           C  
ATOM    497  C   ASP A  61      43.362   9.695  26.442  1.00 14.50           C  
ATOM    498  O   ASP A  61      42.334   9.120  26.047  1.00 13.50           O  
ATOM    499  CB AASP A  61      44.865   8.457  28.023  0.60 16.03           C  
ATOM    500  CB BASP A  61      44.856   8.391  27.979  0.40 16.10           C  
ATOM    501  CG AASP A  61      46.032   7.500  28.190  0.60 22.87           C  
ATOM    502  CG BASP A  61      43.711   7.480  28.401  0.40 22.21           C  
ATOM    503  OD1AASP A  61      46.596   7.030  27.180  0.60 29.56           O  
ATOM    504  OD1BASP A  61      43.803   6.255  28.163  0.40 23.60           O  
ATOM    505  OD2AASP A  61      46.383   7.221  29.355  0.60 30.48           O  
ATOM    506  OD2BASP A  61      42.712   7.984  28.962  0.40 25.76           O  
ATOM    507  N   GLU A  62      43.385  10.992  26.773  1.00 12.20           N  
ATOM    508  CA  GLU A  62      42.177  11.809  26.661  1.00 10.60           C  
ATOM    509  C   GLU A  62      41.748  11.967  25.202  1.00 10.82           C  
ATOM    510  O   GLU A  62      40.551  11.866  24.893  1.00 11.11           O  
ATOM    511  CB  GLU A  62      42.381  13.175  27.325  1.00 10.33           C  
ATOM    512  CG  GLU A  62      42.315  13.060  28.847  1.00 13.53           C  
ATOM    513  CD  GLU A  62      42.863  14.260  29.557  1.00 17.67           C  
ATOM    514  OE1 GLU A  62      43.559  15.081  28.939  1.00 15.15           O  
ATOM    515  OE2 GLU A  62      42.612  14.355  30.788  1.00 17.19           O  
ATOM    516  N   ALA A  63      42.720  12.190  24.320  1.00 11.65           N  
ATOM    517  CA  ALA A  63      42.403  12.269  22.896  1.00  9.70           C  
ATOM    518  C   ALA A  63      41.786  10.971  22.401  1.00  9.60           C  
ATOM    519  O   ALA A  63      40.840  10.997  21.620  1.00 10.05           O  
ATOM    520  CB  ALA A  63      43.649  12.611  22.112  1.00 10.52           C  
ATOM    521  N   GLU A  64      42.329   9.839  22.844  1.00 10.57           N  
ATOM    522  CA  GLU A  64      41.815   8.545  22.379  1.00  8.80           C  
ATOM    523  C   GLU A  64      40.414   8.294  22.925  1.00  8.68           C  
ATOM    524  O   GLU A  64      39.553   7.727  22.239  1.00 10.71           O  
ATOM    525  CB  GLU A  64      42.801   7.414  22.725  1.00 12.16           C  
ATOM    526  CG  GLU A  64      44.044   7.534  21.843  1.00 13.40           C  
ATOM    527  CD  GLU A  64      45.181   6.646  22.293  1.00 25.53           C  
ATOM    528  OE1 GLU A  64      45.150   6.154  23.456  1.00 24.40           O  
ATOM    529  OE2 GLU A  64      46.100   6.447  21.467  1.00 25.71           O  
ATOM    530  N   LYS A  65      40.136   8.773  24.143  1.00  8.59           N  
ATOM    531  CA  LYS A  65      38.792   8.621  24.686  1.00  9.23           C  
ATOM    532  C   LYS A  65      37.760   9.436  23.882  1.00  8.94           C  
ATOM    533  O   LYS A  65      36.677   8.938  23.553  1.00 10.90           O  
ATOM    534  CB  LYS A  65      38.741   8.980  26.180  1.00 11.14           C  
ATOM    535  CG  LYS A  65      37.404   8.640  26.783  1.00 13.37           C  
ATOM    536  CD  LYS A  65      37.429   8.809  28.301  1.00 17.26           C  
ATOM    537  CE  LYS A  65      36.131   8.304  28.931  1.00 18.99           C  
ATOM    538  NZ  LYS A  65      36.295   8.440  30.414  1.00 18.36           N  
ATOM    539  N   LEU A  66      38.094  10.695  23.574  1.00  9.21           N  
ATOM    540  CA  LEU A  66      37.225  11.494  22.697  1.00  9.60           C  
ATOM    541  C   LEU A  66      37.025  10.795  21.372  1.00  8.90           C  
ATOM    542  O   LEU A  66      35.934  10.805  20.830  1.00  9.35           O  
ATOM    543  CB  LEU A  66      37.806  12.902  22.425  1.00  9.27           C  
ATOM    544  CG  LEU A  66      37.906  13.833  23.651  1.00 11.73           C  
ATOM    545  CD1 LEU A  66      38.589  15.151  23.243  1.00 15.24           C  
ATOM    546  CD2 LEU A  66      36.552  14.099  24.299  1.00 13.78           C  
ATOM    547  N   PHE A  67      38.109  10.222  20.841  1.00  8.47           N  
ATOM    548  CA  PHE A  67      38.027   9.557  19.542  1.00  8.10           C  
ATOM    549  C   PHE A  67      37.073   8.363  19.607  1.00  9.11           C  
ATOM    550  O   PHE A  67      36.226   8.186  18.707  1.00 10.09           O  
ATOM    551  CB  PHE A  67      39.437   9.115  19.167  1.00  9.68           C  
ATOM    552  CG  PHE A  67      39.600   8.544  17.763  1.00  9.98           C  
ATOM    553  CD1 PHE A  67      38.886   9.030  16.671  1.00 10.06           C  
ATOM    554  CD2 PHE A  67      40.548   7.570  17.552  1.00 10.45           C  
ATOM    555  CE1 PHE A  67      39.081   8.488  15.391  1.00  9.50           C  
ATOM    556  CE2 PHE A  67      40.778   7.069  16.255  1.00 10.87           C  
ATOM    557  CZ  PHE A  67      40.032   7.542  15.187  1.00  9.01           C  
ATOM    558  N   ASN A  68      37.151   7.562  20.667  1.00  9.18           N  
ATOM    559  CA AASN A  68      36.211   6.456  20.839  0.70 10.37           C  
ATOM    560  CA BASN A  68      36.208   6.454  20.787  0.30 10.38           C  
ATOM    561  C   ASN A  68      34.769   6.972  20.863  1.00 10.21           C  
ATOM    562  O   ASN A  68      33.834   6.422  20.226  1.00 11.12           O  
ATOM    563  CB AASN A  68      36.509   5.699  22.155  0.70 11.15           C  
ATOM    564  CB BASN A  68      36.526   5.581  22.004  0.30 11.33           C  
ATOM    565  CG AASN A  68      37.707   4.769  22.037  0.70 13.70           C  
ATOM    566  CG BASN A  68      35.985   4.169  21.864  0.30 15.17           C  
ATOM    567  OD1AASN A  68      37.938   4.198  20.981  0.70 16.16           O  
ATOM    568  OD1BASN A  68      34.998   3.931  21.165  0.30 23.85           O  
ATOM    569  ND2AASN A  68      38.459   4.592  23.127  0.70 15.00           N  
ATOM    570  ND2BASN A  68      36.629   3.229  22.531  0.30 19.39           N  
ATOM    571  N   GLN A  69      34.562   8.045  21.630  1.00  9.54           N  
ATOM    572  CA  GLN A  69      33.230   8.639  21.685  1.00  9.43           C  
ATOM    573  C   GLN A  69      32.745   9.134  20.341  1.00  8.36           C  
ATOM    574  O   GLN A  69      31.572   8.981  19.999  1.00 11.79           O  
ATOM    575  CB  GLN A  69      33.194   9.795  22.698  1.00  9.12           C  
ATOM    576  CG  GLN A  69      33.418   9.321  24.120  1.00  9.40           C  
ATOM    577  CD  GLN A  69      33.568  10.445  25.113  1.00 10.92           C  
ATOM    578  OE1 GLN A  69      33.655  11.641  24.731  1.00 15.00           O  
ATOM    579  NE2 GLN A  69      33.598  10.081  26.378  1.00 10.61           N  
ATOM    580  N   ASP A  70      33.653   9.739  19.575  1.00  8.67           N  
ATOM    581  CA  ASP A  70      33.276  10.309  18.294  1.00  9.60           C  
ATOM    582  C   ASP A  70      32.985   9.248  17.222  1.00  9.14           C  
ATOM    583  O   ASP A  70      32.065   9.426  16.421  1.00 10.19           O  
ATOM    584  CB  ASP A  70      34.382  11.262  17.820  1.00  9.50           C  
ATOM    585  CG  ASP A  70      34.483  12.512  18.682  1.00 13.75           C  
ATOM    586  OD1 ASP A  70      33.493  12.842  19.394  1.00 14.04           O  
ATOM    587  OD2 ASP A  70      35.548  13.177  18.615  1.00 12.70           O  
ATOM    588  N   VAL A  71      33.759   8.172  17.224  1.00  8.04           N  
ATOM    589  CA  VAL A  71      33.464   7.057  16.297  1.00  7.36           C  
ATOM    590  C   VAL A  71      32.121   6.426  16.668  1.00  9.63           C  
ATOM    591  O   VAL A  71      31.279   6.167  15.777  1.00 11.14           O  
ATOM    592  CB  VAL A  71      34.595   6.034  16.319  1.00  9.56           C  
ATOM    593  CG1 VAL A  71      34.201   4.812  15.476  1.00 11.37           C  
ATOM    594  CG2 VAL A  71      35.882   6.661  15.713  1.00 11.28           C  
ATOM    595  N   ASP A  72      31.910   6.186  17.969  1.00 11.74           N  
ATOM    596  CA  ASP A  72      30.631   5.630  18.430  1.00 12.78           C  
ATOM    597  C   ASP A  72      29.488   6.553  17.972  1.00 12.10           C  
ATOM    598  O   ASP A  72      28.486   6.104  17.397  1.00 12.65           O  
ATOM    599  CB  ASP A  72      30.726   5.501  19.963  1.00 12.30           C  
ATOM    600  CG  ASP A  72      29.565   4.759  20.601  0.60 24.33           C  
ATOM    601  OD1 ASP A  72      29.812   4.014  21.575  0.60 22.75           O  
ATOM    602  OD2 ASP A  72      28.415   4.968  20.208  0.60 20.00           O  
ATOM    603  N   ALA A  73      29.639   7.863  18.148  1.00 11.70           N  
ATOM    604  CA  ALA A  73      28.597   8.790  17.742  1.00 12.52           C  
ATOM    605  C   ALA A  73      28.329   8.772  16.240  1.00 10.84           C  
ATOM    606  O   ALA A  73      27.172   8.918  15.798  1.00 13.50           O  
ATOM    607  CB  ALA A  73      28.935  10.227  18.217  1.00 14.90           C  
ATOM    608  N   ALA A  74      29.374   8.608  15.439  1.00 10.62           N  
ATOM    609  CA  ALA A  74      29.182   8.531  13.994  1.00 10.40           C  
ATOM    610  C   ALA A  74      28.397   7.283  13.621  1.00  9.15           C  
ATOM    611  O   ALA A  74      27.489   7.354  12.797  1.00 11.54           O  
ATOM    612  CB  ALA A  74      30.529   8.535  13.280  1.00 10.80           C  
ATOM    613  N   VAL A  75      28.754   6.153  14.234  1.00  9.68           N  
ATOM    614  CA  VAL A  75      28.016   4.920  13.952  1.00 10.83           C  
ATOM    615  C   VAL A  75      26.564   5.042  14.402  1.00 12.27           C  
ATOM    616  O   VAL A  75      25.649   4.662  13.663  1.00 12.69           O  
ATOM    617  CB  VAL A  75      28.657   3.735  14.665  1.00 10.11           C  
ATOM    618  CG1 VAL A  75      27.760   2.492  14.521  1.00 15.66           C  
ATOM    619  CG2 VAL A  75      30.060   3.433  14.096  1.00 12.06           C  
ATOM    620  N   ARG A  76      26.334   5.568  15.597  1.00 13.54           N  
ATOM    621  CA  ARG A  76      24.952   5.775  16.038  1.00 16.29           C  
ATOM    622  C   ARG A  76      24.170   6.720  15.153  1.00 15.54           C  
ATOM    623  O   ARG A  76      22.969   6.508  14.918  1.00 17.25           O  
ATOM    624  CB  ARG A  76      24.958   6.304  17.459  1.00 17.73           C  
ATOM    625  CG  ARG A  76      25.368   5.257  18.402  1.00 23.50           C  
ATOM    626  CD  ARG A  76      24.789   5.557  19.755  0.60 34.26           C  
ATOM    627  NE  ARG A  76      25.359   4.693  20.772  0.60 26.07           N  
ATOM    628  CZ  ARG A  76      24.750   3.625  21.271  0.60 33.24           C  
ATOM    629  NH1 ARG A  76      23.543   3.269  20.845  0.60 27.55           N  
ATOM    630  NH2 ARG A  76      25.358   2.913  22.200  0.60 19.80           N  
ATOM    631  N   GLY A  77      24.827   7.752  14.643  1.00 13.54           N  
ATOM    632  CA  GLY A  77      24.191   8.697  13.751  1.00 15.72           C  
ATOM    633  C   GLY A  77      23.718   8.010  12.481  1.00 17.32           C  
ATOM    634  O   GLY A  77      22.630   8.278  11.963  1.00 18.78           O  
ATOM    635  N   ILE A  78      24.539   7.098  11.976  1.00 10.94           N  
ATOM    636  CA  ILE A  78      24.135   6.329  10.830  1.00 10.92           C  
ATOM    637  C   ILE A  78      22.948   5.428  11.149  1.00 13.98           C  
ATOM    638  O   ILE A  78      21.993   5.382  10.378  1.00 13.18           O  
ATOM    639  CB  ILE A  78      25.316   5.488  10.341  1.00 10.52           C  
ATOM    640  CG1 ILE A  78      26.339   6.398   9.663  1.00 10.56           C  
ATOM    641  CG2 ILE A  78      24.835   4.421   9.343  1.00 12.09           C  
ATOM    642  CD1 ILE A  78      27.673   5.712   9.451  1.00 13.01           C  
ATOM    643  N   LEU A  79      23.030   4.702  12.259  1.00 13.17           N  
ATOM    644  CA  LEU A  79      21.971   3.732  12.573  1.00 13.04           C  
ATOM    645  C   LEU A  79      20.632   4.391  12.871  1.00 18.80           C  
ATOM    646  O   LEU A  79      19.572   3.781  12.620  1.00 18.83           O  
ATOM    647  CB  LEU A  79      22.390   2.822  13.722  1.00 15.18           C  
ATOM    648  CG  LEU A  79      23.611   1.949  13.439  1.00 17.34           C  
ATOM    649  CD1 LEU A  79      23.996   1.129  14.681  1.00 23.27           C  
ATOM    650  CD2 LEU A  79      23.447   1.029  12.222  1.00 22.50           C  
ATOM    651  N   ARG A  80      20.652   5.633  13.346  1.00 15.28           N  
ATOM    652  CA  ARG A  80      19.397   6.349  13.630  1.00 15.76           C  
ATOM    653  C   ARG A  80      18.807   7.103  12.438  1.00 20.51           C  
ATOM    654  O   ARG A  80      17.710   7.675  12.526  1.00 21.93           O  
ATOM    655  CB  ARG A  80      19.596   7.331  14.801  1.00 20.11           C  
ATOM    656  N   ASN A  81      19.525   7.153  11.322  1.00 15.53           N  
ATOM    657  CA  ASN A  81      19.104   7.976  10.220  1.00 13.88           C  
ATOM    658  C   ASN A  81      18.454   7.111   9.157  1.00 15.86           C  
ATOM    659  O   ASN A  81      19.057   6.174   8.642  1.00 16.04           O  
ATOM    660  CB  ASN A  81      20.327   8.704   9.638  1.00 16.21           C  
ATOM    661  CG  ASN A  81      19.958   9.697   8.569  1.00 19.59           C  
ATOM    662  OD1 ASN A  81      19.617   9.318   7.448  1.00 19.84           O  
ATOM    663  ND2 ASN A  81      20.069  10.983   8.890  1.00 20.64           N  
ATOM    664  N   ALA A  82      17.214   7.423   8.810  1.00 18.97           N  
ATOM    665  CA  ALA A  82      16.475   6.562   7.905  1.00 19.91           C  
ATOM    666  C   ALA A  82      17.049   6.493   6.493  1.00 17.00           C  
ATOM    667  O   ALA A  82      16.793   5.510   5.769  1.00 20.50           O  
ATOM    668  CB  ALA A  82      15.010   7.013   7.859  1.00 23.17           C  
ATOM    669  N   LYS A  83      17.803   7.518   6.091  1.00 16.57           N  
ATOM    670  CA  LYS A  83      18.449   7.524   4.776  1.00 15.12           C  
ATOM    671  C   LYS A  83      19.764   6.767   4.797  1.00 16.62           C  
ATOM    672  O   LYS A  83      20.123   6.080   3.830  1.00 21.55           O  
ATOM    673  CB  LYS A  83      18.698   8.945   4.257  1.00 20.93           C  
ATOM    674  CG  LYS A  83      17.433   9.710   3.879  1.00 29.65           C  
ATOM    675  CD  LYS A  83      17.797  10.965   3.082  0.50 27.41           C  
ATOM    676  CE  LYS A  83      18.595  10.613   1.822  0.50 25.99           C  
ATOM    677  NZ  LYS A  83      18.908  11.789   0.956  0.50 20.47           N  
ATOM    678  N   LEU A  84      20.473   6.842   5.913  1.00 11.62           N  
ATOM    679  CA  LEU A  84      21.804   6.257   5.958  1.00 11.69           C  
ATOM    680  C   LEU A  84      21.816   4.791   6.353  1.00 10.57           C  
ATOM    681  O   LEU A  84      22.581   4.003   5.802  1.00 11.67           O  
ATOM    682  CB  LEU A  84      22.698   7.023   6.947  1.00  9.65           C  
ATOM    683  CG  LEU A  84      22.940   8.495   6.557  1.00 12.18           C  
ATOM    684  CD1 LEU A  84      23.780   9.180   7.652  1.00 12.42           C  
ATOM    685  CD2 LEU A  84      23.592   8.696   5.182  1.00 15.80           C  
ATOM    686  N   LYS A  85      20.979   4.412   7.302  1.00 11.05           N  
ATOM    687  CA  LYS A  85      21.013   3.040   7.786  1.00 10.94           C  
ATOM    688  C   LYS A  85      20.844   1.978   6.694  1.00 11.57           C  
ATOM    689  O   LYS A  85      21.630   1.038   6.658  1.00 11.30           O  
ATOM    690  CB  LYS A  85      19.988   2.803   8.903  1.00 13.11           C  
ATOM    691  CG  LYS A  85      20.129   1.404   9.502  1.00 15.03           C  
ATOM    692  CD  LYS A  85      19.215   1.189  10.693  1.00 20.58           C  
ATOM    693  CE  LYS A  85      19.514  -0.176  11.346  1.00 25.27           C  
ATOM    694  NZ  LYS A  85      19.073  -1.310  10.508  1.00 31.47           N  
ATOM    695  N   PRO A  86      19.839   2.110   5.807  1.00 11.27           N  
ATOM    696  CA  PRO A  86      19.734   1.015   4.829  1.00 11.61           C  
ATOM    697  C   PRO A  86      20.960   0.903   3.921  1.00 10.85           C  
ATOM    698  O   PRO A  86      21.349  -0.213   3.532  1.00 12.63           O  
ATOM    699  CB  PRO A  86      18.490   1.373   3.994  1.00 13.35           C  
ATOM    700  CG  PRO A  86      18.068   2.743   4.457  1.00 20.80           C  
ATOM    701  CD  PRO A  86      18.690   3.025   5.777  1.00 13.36           C  
ATOM    702  N   VAL A  87      21.564   2.033   3.561  1.00  9.74           N  
ATOM    703  CA  VAL A  87      22.750   1.955   2.718  1.00 11.11           C  
ATOM    704  C   VAL A  87      23.895   1.314   3.500  1.00 10.32           C  
ATOM    705  O   VAL A  87      24.586   0.408   3.011  1.00 10.16           O  
ATOM    706  CB  VAL A  87      23.164   3.341   2.240  1.00 11.98           C  
ATOM    707  CG1 VAL A  87      24.334   3.208   1.249  1.00 12.58           C  
ATOM    708  CG2 VAL A  87      21.968   4.050   1.564  1.00 15.36           C  
ATOM    709  N   TYR A  88      24.115   1.762   4.735  1.00  9.24           N  
ATOM    710  CA  TYR A  88      25.132   1.168   5.560  1.00  9.49           C  
ATOM    711  C   TYR A  88      24.961  -0.329   5.738  1.00 10.08           C  
ATOM    712  O   TYR A  88      25.917  -1.082   5.569  1.00 10.93           O  
ATOM    713  CB  TYR A  88      25.126   1.908   6.917  1.00  9.85           C  
ATOM    714  CG  TYR A  88      26.183   1.471   7.906  1.00 11.01           C  
ATOM    715  CD1 TYR A  88      27.478   1.993   7.854  1.00 10.83           C  
ATOM    716  CD2 TYR A  88      25.885   0.534   8.876  1.00 14.94           C  
ATOM    717  CE1 TYR A  88      28.437   1.602   8.747  1.00 12.39           C  
ATOM    718  CE2 TYR A  88      26.838   0.149   9.788  1.00 17.74           C  
ATOM    719  CZ  TYR A  88      28.118   0.692   9.707  1.00 16.57           C  
ATOM    720  OH  TYR A  88      29.089   0.293  10.605  1.00 20.05           O  
ATOM    721  N   ASP A  89      23.740  -0.739   6.048  1.00 10.85           N  
ATOM    722  CA  ASP A  89      23.471  -2.177   6.255  1.00 12.20           C  
ATOM    723  C   ASP A  89      23.728  -2.976   4.999  1.00 10.75           C  
ATOM    724  O   ASP A  89      24.086  -4.156   5.063  1.00 13.53           O  
ATOM    725  CB  ASP A  89      22.028  -2.357   6.670  1.00 12.62           C  
ATOM    726  CG  ASP A  89      21.802  -2.021   8.143  1.00 17.65           C  
ATOM    727  OD1 ASP A  89      22.801  -1.865   8.890  1.00 19.29           O  
ATOM    728  OD2 ASP A  89      20.612  -1.953   8.525  1.00 23.76           O  
ATOM    729  N   SER A  90      23.563  -2.342   3.839  1.00  9.14           N  
ATOM    730  CA  SER A  90      23.814  -3.037   2.581  1.00 10.21           C  
ATOM    731  C   SER A  90      25.283  -3.275   2.257  1.00  9.53           C  
ATOM    732  O   SER A  90      25.626  -4.100   1.390  1.00  9.81           O  
ATOM    733  CB  SER A  90      23.115  -2.288   1.427  1.00 11.48           C  
ATOM    734  OG  SER A  90      23.899  -1.189   0.933  1.00 11.23           O  
ATOM    735  N   LEU A  91      26.168  -2.526   2.926  1.00  9.62           N  
ATOM    736  CA  LEU A  91      27.590  -2.531   2.567  1.00  8.41           C  
ATOM    737  C   LEU A  91      28.353  -3.663   3.259  1.00  8.40           C  
ATOM    738  O   LEU A  91      27.942  -4.138   4.325  1.00 11.20           O  
ATOM    739  CB  LEU A  91      28.242  -1.196   2.991  1.00  9.23           C  
ATOM    740  CG  LEU A  91      27.724   0.046   2.247  1.00  9.80           C  
ATOM    741  CD1 LEU A  91      28.286   1.311   2.927  1.00 10.87           C  
ATOM    742  CD2 LEU A  91      28.135   0.026   0.795  1.00 12.15           C  
ATOM    743  N   ASP A  92      29.474  -4.048   2.660  1.00  9.38           N  
ATOM    744  CA  ASP A  92      30.476  -4.880   3.327  1.00  8.64           C  
ATOM    745  C   ASP A  92      31.280  -4.115   4.382  1.00 11.74           C  
ATOM    746  O   ASP A  92      31.193  -2.876   4.474  1.00 11.32           O  
ATOM    747  CB  ASP A  92      31.444  -5.362   2.263  1.00 10.71           C  
ATOM    748  CG  ASP A  92      32.094  -4.219   1.561  1.00 11.43           C  
ATOM    749  OD1 ASP A  92      31.478  -3.729   0.584  1.00 12.40           O  
ATOM    750  OD2 ASP A  92      33.201  -3.808   2.016  1.00 14.11           O  
ATOM    751  N   ALA A  93      32.074  -4.840   5.162  1.00 12.02           N  
ATOM    752  CA  ALA A  93      32.764  -4.231   6.289  1.00 11.28           C  
ATOM    753  C   ALA A  93      33.723  -3.098   5.923  1.00 11.41           C  
ATOM    754  O   ALA A  93      33.818  -2.107   6.664  1.00 13.83           O  
ATOM    755  CB  ALA A  93      33.499  -5.304   7.123  1.00 14.12           C  
ATOM    756  N   VAL A  94      34.466  -3.237   4.835  1.00 11.09           N  
ATOM    757  CA  VAL A  94      35.432  -2.204   4.462  1.00  9.75           C  
ATOM    758  C   VAL A  94      34.678  -0.953   4.029  1.00 10.30           C  
ATOM    759  O   VAL A  94      35.009   0.177   4.457  1.00  9.95           O  
ATOM    760  CB  VAL A  94      36.378  -2.722   3.400  1.00 10.86           C  
ATOM    761  CG1 VAL A  94      37.326  -1.591   2.935  1.00 13.22           C  
ATOM    762  CG2 VAL A  94      37.169  -3.900   3.958  1.00 14.22           C  
ATOM    763  N   ARG A  95      33.651  -1.111   3.196  1.00  9.57           N  
ATOM    764  CA  ARG A  95      32.931   0.066   2.754  1.00  7.98           C  
ATOM    765  C   ARG A  95      32.155   0.709   3.912  1.00  8.27           C  
ATOM    766  O   ARG A  95      31.952   1.937   3.916  1.00  8.62           O  
ATOM    767  CB  ARG A  95      32.026  -0.289   1.573  1.00  8.60           C  
ATOM    768  CG  ARG A  95      32.847  -0.685   0.360  1.00  8.12           C  
ATOM    769  CD  ARG A  95      31.902  -0.922  -0.814  1.00 10.22           C  
ATOM    770  NE  ARG A  95      32.604  -1.081  -2.081  1.00  9.19           N  
ATOM    771  CZ  ARG A  95      32.936  -2.264  -2.615  1.00  9.67           C  
ATOM    772  NH1 ARG A  95      32.673  -3.400  -1.981  1.00 11.88           N  
ATOM    773  NH2 ARG A  95      33.539  -2.280  -3.798  1.00 11.17           N  
ATOM    774  N   ARG A  96      31.762  -0.072   4.928  1.00  7.92           N  
ATOM    775  CA  ARG A  96      31.117   0.517   6.112  1.00  8.20           C  
ATOM    776  C   ARG A  96      32.091   1.483   6.802  1.00  8.25           C  
ATOM    777  O   ARG A  96      31.656   2.519   7.305  1.00  9.93           O  
ATOM    778  CB  ARG A  96      30.681  -0.552   7.096  1.00  9.47           C  
ATOM    779  CG  ARG A  96      29.389  -1.212   6.658  1.00  9.48           C  
ATOM    780  CD  ARG A  96      28.944  -2.269   7.677  1.00  9.93           C  
ATOM    781  NE  ARG A  96      27.726  -2.920   7.187  1.00 12.50           N  
ATOM    782  CZ  ARG A  96      27.249  -4.051   7.692  1.00 15.95           C  
ATOM    783  NH1 ARG A  96      27.857  -4.617   8.729  1.00 18.19           N  
ATOM    784  NH2 ARG A  96      26.145  -4.591   7.190  1.00 13.57           N  
ATOM    785  N   CYS A  97      33.388   1.163   6.763  1.00  9.45           N  
ATOM    786  CA  CYS A  97      34.367   2.086   7.347  1.00 10.22           C  
ATOM    787  C   CYS A  97      34.435   3.396   6.566  1.00  8.60           C  
ATOM    788  O   CYS A  97      34.537   4.472   7.162  1.00  8.75           O  
ATOM    789  CB  CYS A  97      35.764   1.494   7.371  1.00  8.42           C  
ATOM    790  SG  CYS A  97      35.899   0.135   8.539  1.00 12.29           S  
ATOM    791  N   ALA A  98      34.363   3.322   5.241  1.00  7.97           N  
ATOM    792  CA  ALA A  98      34.312   4.543   4.443  1.00  7.52           C  
ATOM    793  C   ALA A  98      33.097   5.394   4.799  1.00  8.46           C  
ATOM    794  O   ALA A  98      33.202   6.625   4.877  1.00  8.40           O  
ATOM    795  CB  ALA A  98      34.333   4.193   2.968  1.00  8.17           C  
ATOM    796  N   ALA A  99      31.960   4.739   5.036  1.00  7.80           N  
ATOM    797  CA  ALA A  99      30.773   5.477   5.441  1.00  8.04           C  
ATOM    798  C   ALA A  99      30.953   6.166   6.777  1.00  8.65           C  
ATOM    799  O   ALA A  99      30.531   7.310   6.947  1.00  9.35           O  
ATOM    800  CB  ALA A  99      29.568   4.514   5.517  1.00  9.95           C  
ATOM    801  N   ILE A 100      31.500   5.432   7.754  1.00  7.65           N  
ATOM    802  CA  ILE A 100      31.718   6.030   9.060  1.00  7.60           C  
ATOM    803  C   ILE A 100      32.671   7.211   8.930  1.00  9.00           C  
ATOM    804  O   ILE A 100      32.480   8.253   9.578  1.00  9.28           O  
ATOM    805  CB  ILE A 100      32.246   4.998  10.055  1.00  6.78           C  
ATOM    806  CG1 ILE A 100      31.189   3.935  10.310  1.00  8.89           C  
ATOM    807  CG2 ILE A 100      32.578   5.712  11.385  1.00 10.76           C  
ATOM    808  CD1 ILE A 100      31.816   2.670  10.910  1.00 11.03           C  
ATOM    809  N   ASN A 101      33.696   7.065   8.094  1.00  7.66           N  
ATOM    810  CA  ASN A 101      34.670   8.154   7.904  1.00  7.90           C  
ATOM    811  C   ASN A 101      33.962   9.419   7.400  1.00  9.22           C  
ATOM    812  O   ASN A 101      34.164  10.507   7.943  1.00  9.01           O  
ATOM    813  CB  ASN A 101      35.761   7.655   6.926  1.00  7.84           C  
ATOM    814  CG  ASN A 101      36.961   8.569   6.841  1.00  9.14           C  
ATOM    815  OD1 ASN A 101      36.839   9.783   6.646  1.00  9.74           O  
ATOM    816  ND2 ASN A 101      38.142   7.981   6.984  1.00  9.16           N  
ATOM    817  N   MET A 102      33.096   9.293   6.394  1.00  8.68           N  
ATOM    818  CA  MET A 102      32.380  10.459   5.884  1.00  7.73           C  
ATOM    819  C   MET A 102      31.524  11.110   6.963  1.00  8.86           C  
ATOM    820  O   MET A 102      31.481  12.333   7.071  1.00  9.20           O  
ATOM    821  CB  MET A 102      31.437  10.083   4.725  1.00 10.00           C  
ATOM    822  CG  MET A 102      32.171   9.724   3.482  1.00 10.68           C  
ATOM    823  SD  MET A 102      31.019   9.605   2.068  1.00 14.72           S  
ATOM    824  CE  MET A 102      30.669  11.318   1.655  1.00 15.79           C  
ATOM    825  N   VAL A 103      30.799  10.287   7.719  1.00  8.57           N  
ATOM    826  CA  VAL A 103      29.931  10.829   8.774  1.00  9.34           C  
ATOM    827  C   VAL A 103      30.762  11.481   9.871  1.00  9.13           C  
ATOM    828  O   VAL A 103      30.375  12.532  10.410  1.00 10.67           O  
ATOM    829  CB  VAL A 103      29.000   9.740   9.319  1.00  9.11           C  
ATOM    830  CG1 VAL A 103      28.259  10.217  10.588  1.00 12.24           C  
ATOM    831  CG2 VAL A 103      27.987   9.367   8.234  1.00 11.17           C  
ATOM    832  N   PHE A 104      31.911  10.915  10.188  1.00  8.45           N  
ATOM    833  CA  PHE A 104      32.829  11.547  11.150  1.00  8.76           C  
ATOM    834  C   PHE A 104      33.261  12.920  10.649  1.00  9.67           C  
ATOM    835  O   PHE A 104      33.260  13.901  11.409  1.00 11.69           O  
ATOM    836  CB  PHE A 104      34.018  10.601  11.415  1.00  7.45           C  
ATOM    837  CG  PHE A 104      34.985  11.090  12.481  1.00  8.30           C  
ATOM    838  CD1 PHE A 104      35.921  12.061  12.173  1.00 12.07           C  
ATOM    839  CD2 PHE A 104      35.013  10.485  13.721  1.00 11.74           C  
ATOM    840  CE1 PHE A 104      36.839  12.498  13.141  1.00 13.95           C  
ATOM    841  CE2 PHE A 104      35.922  10.900  14.699  1.00 11.85           C  
ATOM    842  CZ  PHE A 104      36.833  11.900  14.382  1.00 13.15           C  
ATOM    843  N   GLN A 105      33.589  13.045   9.370  1.00  8.76           N  
ATOM    844  CA  GLN A 105      34.094  14.322   8.882  1.00  8.93           C  
ATOM    845  C   GLN A 105      32.993  15.369   8.726  1.00 12.25           C  
ATOM    846  O   GLN A 105      33.185  16.544   9.073  1.00 13.62           O  
ATOM    847  CB  GLN A 105      34.781  14.109   7.526  1.00 10.52           C  
ATOM    848  CG  GLN A 105      35.425  15.411   6.997  1.00 10.45           C  
ATOM    849  CD  GLN A 105      36.152  15.223   5.687  1.00 10.87           C  
ATOM    850  OE1 GLN A 105      36.203  14.144   5.126  1.00 10.56           O  
ATOM    851  NE2 GLN A 105      36.658  16.323   5.143  1.00 13.45           N  
ATOM    852  N   MET A 106      31.857  14.967   8.176  1.00 11.26           N  
ATOM    853  CA AMET A 106      30.871  15.971   7.792  0.60 11.02           C  
ATOM    854  CA BMET A 106      30.827  15.906   7.736  0.40 11.02           C  
ATOM    855  C   MET A 106      29.549  15.915   8.543  1.00 12.18           C  
ATOM    856  O   MET A 106      28.699  16.798   8.353  1.00 14.70           O  
ATOM    857  CB AMET A 106      30.668  16.010   6.265  0.60 17.80           C  
ATOM    858  CB BMET A 106      30.490  15.651   6.269  0.40 13.88           C  
ATOM    859  CG AMET A 106      30.075  14.777   5.676  0.60 14.93           C  
ATOM    860  CG BMET A 106      31.588  16.151   5.365  0.40 13.48           C  
ATOM    861  SD AMET A 106      29.815  14.842   3.881  0.60 21.47           S  
ATOM    862  SD BMET A 106      31.274  15.872   3.625  0.40 14.24           S  
ATOM    863  CE AMET A 106      31.465  14.501   3.274  0.60 17.33           C  
ATOM    864  CE BMET A 106      31.024  14.105   3.633  0.40 18.07           C  
ATOM    865  N   GLY A 107      29.389  14.931   9.420  1.00 10.95           N  
ATOM    866  CA  GLY A 107      28.174  14.770  10.191  1.00 12.63           C  
ATOM    867  C   GLY A 107      27.090  14.007   9.447  1.00 12.45           C  
ATOM    868  O   GLY A 107      27.087  13.926   8.211  1.00 12.78           O  
ATOM    869  N   GLU A 108      26.176  13.448  10.233  0.90 14.59           N  
ATOM    870  CA  GLU A 108      25.059  12.647   9.729  0.90 15.30           C  
ATOM    871  C   GLU A 108      24.212  13.393   8.705  0.90 16.59           C  
ATOM    872  O   GLU A 108      23.909  12.873   7.630  0.90 16.40           O  
ATOM    873  CB  GLU A 108      24.200  12.166  10.928  0.90 19.85           C  
ATOM    874  CG  GLU A 108      22.840  11.625  10.591  0.90 29.08           C  
ATOM    875  CD  GLU A 108      21.888  11.574  11.784  0.90 27.06           C  
ATOM    876  OE1 GLU A 108      20.666  11.501  11.536  0.90 28.33           O  
ATOM    877  OE2 GLU A 108      22.342  11.615  12.961  0.90 28.92           O  
ATOM    878  N   THR A 109      23.793  14.612   9.023  0.90 18.94           N  
ATOM    879  CA ATHR A 109      22.905  15.365   8.149  0.60 21.59           C  
ATOM    880  CA BTHR A 109      22.891  15.315   8.129  0.30 21.54           C  
ATOM    881  C   THR A 109      23.552  15.681   6.797  0.90 18.49           C  
ATOM    882  O   THR A 109      22.912  15.576   5.731  0.90 18.67           O  
ATOM    883  CB ATHR A 109      22.449  16.666   8.845  0.60 19.41           C  
ATOM    884  CB BTHR A 109      22.261  16.529   8.823  0.30 19.75           C  
ATOM    885  OG1ATHR A 109      21.905  16.344  10.134  0.60 21.83           O  
ATOM    886  OG1BTHR A 109      23.283  17.275   9.491  0.30 20.36           O  
ATOM    887  CG2ATHR A 109      21.401  17.383   8.009  0.60 22.83           C  
ATOM    888  CG2BTHR A 109      21.253  16.052   9.856  0.30 23.21           C  
ATOM    889  N   GLY A 110      24.827  16.064   6.842  0.90 19.11           N  
ATOM    890  CA  GLY A 110      25.575  16.358   5.629  0.90 19.05           C  
ATOM    891  C   GLY A 110      25.650  15.152   4.711  0.90 17.46           C  
ATOM    892  O   GLY A 110      25.371  15.239   3.507  0.90 18.25           O  
ATOM    893  N   VAL A 111      26.020  14.002   5.264  0.90 14.46           N  
ATOM    894  CA  VAL A 111      26.141  12.819   4.432  0.90 11.88           C  
ATOM    895  C   VAL A 111      24.781  12.363   3.898  0.90 12.90           C  
ATOM    896  O   VAL A 111      24.675  11.865   2.765  0.90 13.74           O  
ATOM    897  CB  VAL A 111      26.806  11.660   5.182  0.90 12.73           C  
ATOM    898  CG1 VAL A 111      26.869  10.421   4.289  0.90 13.29           C  
ATOM    899  CG2 VAL A 111      28.218  12.053   5.606  0.90 14.91           C  
ATOM    900  N   ALA A 112      23.745  12.494   4.726  0.90 13.34           N  
ATOM    901  CA  ALA A 112      22.407  12.082   4.294  0.90 15.71           C  
ATOM    902  C   ALA A 112      21.923  12.900   3.093  0.90 17.01           C  
ATOM    903  O   ALA A 112      21.012  12.471   2.348  0.90 19.90           O  
ATOM    904  CB  ALA A 112      21.422  12.150   5.485  0.90 15.00           C  
ATOM    905  N   GLY A 113      22.562  14.042   2.862  0.90 14.91           N  
ATOM    906  CA  GLY A 113      22.265  14.847   1.682  0.90 19.24           C  
ATOM    907  C   GLY A 113      22.835  14.311   0.371  0.90 20.95           C  
ATOM    908  O   GLY A 113      22.459  14.779  -0.712  0.90 20.13           O  
ATOM    909  N   PHE A 114      23.750  13.340   0.448  0.90 15.66           N  
ATOM    910  CA  PHE A 114      24.413  12.815  -0.745  0.90 13.79           C  
ATOM    911  C   PHE A 114      23.467  11.778  -1.389  0.90 12.36           C  
ATOM    912  O   PHE A 114      23.850  10.646  -1.652  0.90 12.88           O  
ATOM    913  CB  PHE A 114      25.745  12.153  -0.356  0.90 12.14           C  
ATOM    914  CG  PHE A 114      26.950  13.086  -0.295  0.90 12.24           C  
ATOM    915  CD1 PHE A 114      28.037  12.897  -1.159  0.90 12.77           C  
ATOM    916  CD2 PHE A 114      27.014  14.125   0.626  0.90 17.98           C  
ATOM    917  CE1 PHE A 114      29.176  13.730  -1.120  0.90 15.61           C  
ATOM    918  CE2 PHE A 114      28.157  14.967   0.667  0.90 17.24           C  
ATOM    919  CZ  PHE A 114      29.226  14.752  -0.188  0.90 15.50           C  
ATOM    920  N   THR A 115      22.248  12.202  -1.723  1.00 15.17           N  
ATOM    921  CA  THR A 115      21.192  11.292  -2.158  1.00 16.80           C  
ATOM    922  C   THR A 115      21.563  10.387  -3.321  1.00 13.81           C  
ATOM    923  O   THR A 115      21.358   9.166  -3.273  1.00 15.25           O  
ATOM    924  CB  THR A 115      19.913  12.080  -2.540  1.00 17.04           C  
ATOM    925  OG1 THR A 115      19.503  12.861  -1.414  1.00 24.24           O  
ATOM    926  CG2 THR A 115      18.779  11.120  -2.943  1.00 20.81           C  
ATOM    927  N   ASN A 116      22.121  10.957  -4.384  1.00 13.24           N  
ATOM    928  CA  ASN A 116      22.409  10.153  -5.543  1.00 14.40           C  
ATOM    929  C   ASN A 116      23.576   9.180  -5.290  1.00 12.17           C  
ATOM    930  O   ASN A 116      23.523   8.036  -5.718  1.00 14.04           O  
ATOM    931  CB  ASN A 116      22.631  11.052  -6.767  1.00 14.53           C  
ATOM    932  CG  ASN A 116      21.404  11.921  -7.057  1.00 29.69           C  
ATOM    933  OD1 ASN A 116      20.270  11.430  -7.014  1.00 27.50           O  
ATOM    934  ND2 ASN A 116      21.618  13.221  -7.298  1.00 21.28           N  
ATOM    935  N   SER A 117      24.605   9.628  -4.566  1.00 11.74           N  
ATOM    936  CA  SER A 117      25.707   8.733  -4.225  1.00 11.26           C  
ATOM    937  C   SER A 117      25.235   7.586  -3.354  1.00 10.10           C  
ATOM    938  O   SER A 117      25.673   6.438  -3.544  1.00 10.99           O  
ATOM    939  CB  SER A 117      26.814   9.464  -3.467  1.00 12.64           C  
ATOM    940  OG  SER A 117      27.534  10.318  -4.356  1.00 20.75           O  
ATOM    941  N   LEU A 118      24.378   7.893  -2.389  1.00 10.63           N  
ATOM    942  CA  LEU A 118      23.864   6.848  -1.488  1.00 10.30           C  
ATOM    943  C   LEU A 118      23.112   5.794  -2.282  1.00 11.22           C  
ATOM    944  O   LEU A 118      23.263   4.596  -2.006  1.00 12.32           O  
ATOM    945  CB  LEU A 118      22.936   7.455  -0.441  1.00 11.60           C  
ATOM    946  CG  LEU A 118      23.666   8.296   0.613  1.00 12.09           C  
ATOM    947  CD1 LEU A 118      22.672   9.128   1.395  1.00 14.33           C  
ATOM    948  CD2 LEU A 118      24.477   7.411   1.577  1.00 14.24           C  
ATOM    949  N   ARG A 119      22.288   6.217  -3.238  1.00 10.74           N  
ATOM    950  CA AARG A 119      21.542   5.256  -4.055  0.50 12.16           C  
ATOM    951  CA BARG A 119      21.547   5.261  -4.059  0.50 12.17           C  
ATOM    952  C   ARG A 119      22.526   4.383  -4.832  1.00 12.50           C  
ATOM    953  O   ARG A 119      22.368   3.170  -4.916  1.00 12.23           O  
ATOM    954  CB AARG A 119      20.600   5.975  -5.037  0.50 14.91           C  
ATOM    955  CB BARG A 119      20.638   6.000  -5.046  0.50 14.90           C  
ATOM    956  CG AARG A 119      19.642   5.048  -5.803  0.50 17.26           C  
ATOM    957  CG BARG A 119      19.951   5.102  -6.064  0.50 17.67           C  
ATOM    958  CD AARG A 119      18.911   5.792  -6.944  0.50 25.89           C  
ATOM    959  CD BARG A 119      19.076   5.941  -7.010  0.50 26.04           C  
ATOM    960  NE AARG A 119      19.857   6.432  -7.860  0.50 30.48           N  
ATOM    961  NE BARG A 119      18.069   6.712  -6.283  0.50 26.47           N  
ATOM    962  CZ AARG A 119      20.120   7.736  -7.881  0.50 25.59           C  
ATOM    963  CZ BARG A 119      18.075   8.037  -6.142  0.50 28.17           C  
ATOM    964  NH1AARG A 119      19.487   8.559  -7.053  0.50 30.05           N  
ATOM    965  NH1BARG A 119      19.037   8.773  -6.685  0.50 24.47           N  
ATOM    966  NH2AARG A 119      21.011   8.220  -8.736  0.50 28.19           N  
ATOM    967  NH2BARG A 119      17.107   8.636  -5.457  0.50 31.50           N  
ATOM    968  N   MET A 120      23.546   4.994  -5.426  1.00 10.30           N  
ATOM    969  CA AMET A 120      24.483   4.212  -6.214  0.80 10.69           C  
ATOM    970  CA BMET A 120      24.517   4.243  -6.211  0.20 10.78           C  
ATOM    971  C   MET A 120      25.249   3.230  -5.344  1.00 10.03           C  
ATOM    972  O   MET A 120      25.521   2.102  -5.760  1.00 10.98           O  
ATOM    973  CB AMET A 120      25.461   5.109  -6.963  0.80 11.13           C  
ATOM    974  CB BMET A 120      25.519   5.192  -6.866  0.20 11.21           C  
ATOM    975  CG AMET A 120      24.742   6.004  -7.943  0.80 13.50           C  
ATOM    976  CG BMET A 120      24.895   6.051  -7.940  0.20 13.58           C  
ATOM    977  SD AMET A 120      25.902   7.188  -8.659  0.80 15.40           S  
ATOM    978  SD BMET A 120      24.251   5.038  -9.279  0.20 17.33           S  
ATOM    979  CE AMET A 120      24.780   8.319  -9.486  0.80 21.87           C  
ATOM    980  CE BMET A 120      23.486   6.276 -10.321  0.20 23.96           C  
ATOM    981  N   LEU A 121      25.594   3.652  -4.125  1.00  9.47           N  
ATOM    982  CA  LEU A 121      26.241   2.731  -3.198  1.00 10.23           C  
ATOM    983  C   LEU A 121      25.325   1.569  -2.833  1.00 10.86           C  
ATOM    984  O   LEU A 121      25.785   0.418  -2.817  1.00 10.75           O  
ATOM    985  CB  LEU A 121      26.725   3.483  -1.924  1.00  8.64           C  
ATOM    986  CG  LEU A 121      27.895   4.451  -2.131  1.00  9.72           C  
ATOM    987  CD1 LEU A 121      28.085   5.254  -0.822  1.00 10.86           C  
ATOM    988  CD2 LEU A 121      29.213   3.750  -2.513  1.00 11.47           C  
ATOM    989  N   GLN A 122      24.057   1.869  -2.531  1.00  8.96           N  
ATOM    990  CA  GLN A 122      23.106   0.782  -2.201  1.00 11.61           C  
ATOM    991  C   GLN A 122      22.966  -0.189  -3.367  1.00 12.20           C  
ATOM    992  O   GLN A 122      22.819  -1.401  -3.144  1.00 13.34           O  
ATOM    993  CB  GLN A 122      21.749   1.322  -1.769  1.00 15.33           C  
ATOM    994  CG  GLN A 122      20.862   0.167  -1.226  1.00 20.49           C  
ATOM    995  CD  GLN A 122      19.839   0.577  -0.198  0.50 22.32           C  
ATOM    996  OE1 GLN A 122      19.819   1.712   0.261  0.50 24.99           O  
ATOM    997  NE2 GLN A 122      18.972  -0.363   0.171  0.50 28.63           N  
ATOM    998  N   GLN A 123      23.041   0.335  -4.590  1.00 11.47           N  
ATOM    999  CA  GLN A 123      22.904  -0.508  -5.788  1.00 10.25           C  
ATOM   1000  C   GLN A 123      24.215  -1.217  -6.165  1.00 11.40           C  
ATOM   1001  O   GLN A 123      24.267  -1.959  -7.161  1.00 13.07           O  
ATOM   1002  CB  GLN A 123      22.471   0.354  -6.974  1.00 12.93           C  
ATOM   1003  CG  GLN A 123      21.059   0.893  -6.924  1.00 17.36           C  
ATOM   1004  CD  GLN A 123      20.812   1.853  -8.101  0.70 17.11           C  
ATOM   1005  OE1 GLN A 123      21.678   2.667  -8.442  0.70 20.47           O  
ATOM   1006  NE2 GLN A 123      19.650   1.759  -8.711  0.70 37.76           N  
ATOM   1007  N   LYS A 124      25.294  -0.959  -5.421  1.00 10.74           N  
ATOM   1008  CA  LYS A 124      26.614  -1.518  -5.695  1.00 10.90           C  
ATOM   1009  C   LYS A 124      27.173  -1.146  -7.054  1.00  9.32           C  
ATOM   1010  O   LYS A 124      27.924  -1.907  -7.657  1.00 10.64           O  
ATOM   1011  CB  LYS A 124      26.638  -3.040  -5.460  1.00 10.83           C  
ATOM   1012  CG  LYS A 124      26.180  -3.374  -4.027  1.00 11.23           C  
ATOM   1013  CD  LYS A 124      26.585  -4.818  -3.656  1.00 13.89           C  
ATOM   1014  CE  LYS A 124      26.098  -5.174  -2.268  1.00 12.96           C  
ATOM   1015  NZ  LYS A 124      26.702  -4.250  -1.225  1.00 12.72           N  
ATOM   1016  N   ARG A 125      26.830   0.066  -7.474  1.00 10.06           N  
ATOM   1017  CA AARG A 125      27.375   0.623  -8.710  0.50  9.81           C  
ATOM   1018  CA BARG A 125      27.352   0.650  -8.708  0.50  9.81           C  
ATOM   1019  C   ARG A 125      28.595   1.456  -8.324  1.00  9.27           C  
ATOM   1020  O   ARG A 125      28.552   2.695  -8.230  1.00 10.93           O  
ATOM   1021  CB AARG A 125      26.304   1.423  -9.448  0.50 11.90           C  
ATOM   1022  CB BARG A 125      26.279   1.536  -9.343  0.50 11.79           C  
ATOM   1023  CG AARG A 125      25.242   0.516 -10.081  0.50 12.58           C  
ATOM   1024  CG BARG A 125      24.979   0.786  -9.650  0.50 13.33           C  
ATOM   1025  CD AARG A 125      24.048   1.315 -10.580  0.50 15.10           C  
ATOM   1026  CD BARG A 125      23.894   1.720 -10.171  0.50 15.58           C  
ATOM   1027  NE AARG A 125      22.978   0.462 -11.090  0.50 19.92           N  
ATOM   1028  NE BARG A 125      24.229   2.262 -11.483  0.50 19.01           N  
ATOM   1029  N   TRP A 126      29.701   0.757  -8.091  1.00  9.13           N  
ATOM   1030  CA  TRP A 126      30.814   1.393  -7.381  1.00  9.03           C  
ATOM   1031  C   TRP A 126      31.518   2.480  -8.152  1.00  9.72           C  
ATOM   1032  O   TRP A 126      31.858   3.515  -7.572  1.00 11.16           O  
ATOM   1033  CB  TRP A 126      31.823   0.347  -6.925  1.00  9.41           C  
ATOM   1034  CG  TRP A 126      31.248  -0.812  -6.159  1.00 10.06           C  
ATOM   1035  CD1 TRP A 126      31.379  -2.149  -6.473  1.00 10.56           C  
ATOM   1036  CD2 TRP A 126      30.486  -0.766  -4.928  1.00  8.67           C  
ATOM   1037  NE1 TRP A 126      30.748  -2.918  -5.526  1.00 10.63           N  
ATOM   1038  CE2 TRP A 126      30.185  -2.105  -4.572  1.00  9.55           C  
ATOM   1039  CE3 TRP A 126      30.024   0.266  -4.110  1.00  9.45           C  
ATOM   1040  CZ2 TRP A 126      29.485  -2.438  -3.424  1.00 10.91           C  
ATOM   1041  CZ3 TRP A 126      29.298  -0.063  -2.981  1.00  9.96           C  
ATOM   1042  CH2 TRP A 126      29.017  -1.410  -2.643  1.00 10.45           C  
ATOM   1043  N   ASP A 127      31.775   2.245  -9.438  1.00 10.84           N  
ATOM   1044  CA  ASP A 127      32.461   3.277 -10.199  1.00  9.72           C  
ATOM   1045  C   ASP A 127      31.573   4.492 -10.373  1.00 11.00           C  
ATOM   1046  O   ASP A 127      32.060   5.637 -10.288  1.00 11.46           O  
ATOM   1047  CB  ASP A 127      32.878   2.769 -11.586  1.00 11.86           C  
ATOM   1048  CG  ASP A 127      34.097   1.848 -11.547  1.00 19.95           C  
ATOM   1049  OD1 ASP A 127      34.483   1.342 -10.473  1.00 21.66           O  
ATOM   1050  OD2 ASP A 127      34.654   1.549 -12.637  1.00 22.45           O  
ATOM   1051  N   GLU A 128      30.278   4.273 -10.582  1.00 11.40           N  
ATOM   1052  CA  GLU A 128      29.375   5.408 -10.698  1.00 12.46           C  
ATOM   1053  C   GLU A 128      29.305   6.176  -9.384  1.00 12.06           C  
ATOM   1054  O   GLU A 128      29.272   7.413  -9.395  1.00 11.82           O  
ATOM   1055  CB  GLU A 128      27.976   4.943 -11.087  1.00 15.53           C  
ATOM   1056  CG  GLU A 128      27.931   4.373 -12.504  1.00 20.20           C  
ATOM   1057  CD  GLU A 128      26.537   3.909 -12.846  0.50 23.65           C  
ATOM   1058  OE1 GLU A 128      25.748   4.727 -13.363  0.50 31.20           O  
ATOM   1059  OE2 GLU A 128      26.215   2.736 -12.565  0.50 24.17           O  
ATOM   1060  N   ALA A 129      29.239   5.454  -8.262  1.00  9.74           N  
ATOM   1061  CA  ALA A 129      29.213   6.124  -6.957  1.00  9.87           C  
ATOM   1062  C   ALA A 129      30.456   6.958  -6.778  1.00 10.55           C  
ATOM   1063  O   ALA A 129      30.369   8.090  -6.286  1.00 10.45           O  
ATOM   1064  CB  ALA A 129      29.151   5.094  -5.847  1.00 10.37           C  
ATOM   1065  N   ALA A 130      31.600   6.395  -7.157  1.00  9.06           N  
ATOM   1066  CA  ALA A 130      32.856   7.093  -6.973  1.00 10.78           C  
ATOM   1067  C   ALA A 130      32.875   8.390  -7.783  1.00 12.30           C  
ATOM   1068  O   ALA A 130      33.316   9.428  -7.276  1.00 11.99           O  
ATOM   1069  CB  ALA A 130      34.008   6.194  -7.362  1.00 14.52           C  
ATOM   1070  N   VAL A 131      32.379   8.342  -9.028  1.00  9.70           N  
ATOM   1071  CA  VAL A 131      32.326   9.551  -9.850  1.00 11.06           C  
ATOM   1072  C   VAL A 131      31.388  10.560  -9.199  1.00 12.72           C  
ATOM   1073  O   VAL A 131      31.705  11.747  -9.091  1.00 13.39           O  
ATOM   1074  CB  VAL A 131      31.852   9.214 -11.271  1.00 12.24           C  
ATOM   1075  CG1 VAL A 131      31.510  10.487 -12.044  1.00 17.06           C  
ATOM   1076  CG2 VAL A 131      32.935   8.427 -11.985  1.00 15.82           C  
ATOM   1077  N   ASN A 132      30.232  10.108  -8.732  1.00  9.79           N  
ATOM   1078  CA  ASN A 132      29.297  11.052  -8.132  1.00  9.18           C  
ATOM   1079  C   ASN A 132      29.810  11.690  -6.845  1.00 10.67           C  
ATOM   1080  O   ASN A 132      29.594  12.865  -6.610  1.00 11.34           O  
ATOM   1081  CB  ASN A 132      27.941  10.362  -7.906  1.00 11.16           C  
ATOM   1082  CG  ASN A 132      26.864  11.330  -7.480  1.00 13.80           C  
ATOM   1083  OD1 ASN A 132      26.586  11.532  -6.282  1.00 15.04           O  
ATOM   1084  ND2 ASN A 132      26.268  11.986  -8.470  1.00 15.72           N  
ATOM   1085  N   LEU A 133      30.477  10.886  -6.013  1.00  9.82           N  
ATOM   1086  CA  LEU A 133      30.989  11.369  -4.731  1.00  9.73           C  
ATOM   1087  C   LEU A 133      31.983  12.484  -4.932  1.00 11.56           C  
ATOM   1088  O   LEU A 133      32.067  13.371  -4.071  1.00 12.22           O  
ATOM   1089  CB  LEU A 133      31.634  10.219  -3.931  1.00 10.25           C  
ATOM   1090  CG  LEU A 133      30.679   9.246  -3.237  1.00  9.93           C  
ATOM   1091  CD1 LEU A 133      31.414   7.946  -2.918  1.00  9.87           C  
ATOM   1092  CD2 LEU A 133      30.094   9.837  -1.958  1.00 12.27           C  
ATOM   1093  N   ALA A 134      32.738  12.431  -6.029  1.00 10.28           N  
ATOM   1094  CA  ALA A 134      33.749  13.456  -6.311  1.00 11.26           C  
ATOM   1095  C   ALA A 134      33.169  14.779  -6.803  1.00 11.68           C  
ATOM   1096  O   ALA A 134      33.899  15.789  -6.805  1.00 13.42           O  
ATOM   1097  CB  ALA A 134      34.809  12.922  -7.284  1.00 12.62           C  
ATOM   1098  N   LYS A 135      31.900  14.781  -7.199  1.00 10.84           N  
ATOM   1099  CA  LYS A 135      31.219  16.017  -7.632  1.00 11.45           C  
ATOM   1100  C   LYS A 135      30.689  16.749  -6.400  1.00 10.69           C  
ATOM   1101  O   LYS A 135      29.488  16.845  -6.180  1.00 12.16           O  
ATOM   1102  CB  LYS A 135      30.085  15.697  -8.612  1.00 11.68           C  
ATOM   1103  CG  LYS A 135      30.612  15.092  -9.881  1.00 14.35           C  
ATOM   1104  CD  LYS A 135      29.468  14.699 -10.799  1.00 19.41           C  
ATOM   1105  CE  LYS A 135      29.972  13.861 -11.956  1.00 27.57           C  
ATOM   1106  NZ  LYS A 135      28.830  13.537 -12.862  1.00 26.15           N  
ATOM   1107  N   SER A 136      31.602  17.200  -5.557  1.00  9.72           N  
ATOM   1108  CA  SER A 136      31.194  17.684  -4.234  1.00  8.18           C  
ATOM   1109  C   SER A 136      32.161  18.716  -3.697  1.00  9.54           C  
ATOM   1110  O   SER A 136      33.357  18.677  -4.008  1.00  9.39           O  
ATOM   1111  CB  SER A 136      31.129  16.518  -3.210  1.00  9.86           C  
ATOM   1112  OG  SER A 136      32.406  15.895  -3.065  1.00 10.30           O  
ATOM   1113  N   ARG A 137      31.657  19.614  -2.853  1.00  8.79           N  
ATOM   1114  CA  ARG A 137      32.548  20.507  -2.131  1.00  8.58           C  
ATOM   1115  C   ARG A 137      33.541  19.700  -1.312  1.00  9.48           C  
ATOM   1116  O   ARG A 137      34.740  20.038  -1.239  1.00 11.67           O  
ATOM   1117  CB  ARG A 137      31.755  21.454  -1.226  1.00  9.54           C  
ATOM   1118  CG  ARG A 137      32.727  22.391  -0.443  1.00 13.10           C  
ATOM   1119  CD  ARG A 137      32.028  23.376   0.471  1.00 16.72           C  
ATOM   1120  NE  ARG A 137      32.990  24.321   1.057  1.00 17.53           N  
ATOM   1121  CZ  ARG A 137      33.759  24.061   2.117  1.00 18.49           C  
ATOM   1122  NH1 ARG A 137      33.702  22.894   2.737  1.00 19.80           N  
ATOM   1123  NH2 ARG A 137      34.601  24.992   2.554  1.00 21.79           N  
ATOM   1124  N   TRP A 138      33.065  18.604  -0.708  1.00  9.35           N  
ATOM   1125  CA  TRP A 138      33.941  17.736   0.055  1.00  9.98           C  
ATOM   1126  C   TRP A 138      35.200  17.359  -0.719  1.00 11.06           C  
ATOM   1127  O   TRP A 138      36.333  17.512  -0.223  1.00 12.31           O  
ATOM   1128  CB  TRP A 138      33.141  16.475   0.377  1.00  9.95           C  
ATOM   1129  CG  TRP A 138      33.900  15.364   1.008  1.00  9.03           C  
ATOM   1130  CD1 TRP A 138      34.648  15.425   2.167  1.00 12.24           C  
ATOM   1131  CD2 TRP A 138      33.917  14.002   0.583  1.00  8.60           C  
ATOM   1132  NE1 TRP A 138      35.137  14.161   2.472  1.00 11.68           N  
ATOM   1133  CE2 TRP A 138      34.692  13.275   1.527  1.00  8.37           C  
ATOM   1134  CE3 TRP A 138      33.344  13.314  -0.492  1.00  9.69           C  
ATOM   1135  CZ2 TRP A 138      34.919  11.918   1.423  1.00  9.38           C  
ATOM   1136  CZ3 TRP A 138      33.561  11.936  -0.590  1.00 11.32           C  
ATOM   1137  CH2 TRP A 138      34.354  11.255   0.364  1.00 11.10           C  
ATOM   1138  N   TYR A 139      35.032  16.849  -1.923  1.00  9.45           N  
ATOM   1139  CA  TYR A 139      36.171  16.409  -2.698  1.00  8.54           C  
ATOM   1140  C   TYR A 139      37.057  17.604  -3.063  1.00 11.49           C  
ATOM   1141  O   TYR A 139      38.299  17.522  -2.986  1.00 13.34           O  
ATOM   1142  CB  TYR A 139      35.673  15.696  -3.953  1.00 12.25           C  
ATOM   1143  CG  TYR A 139      36.718  15.271  -4.939  1.00 12.34           C  
ATOM   1144  CD1 TYR A 139      37.336  14.036  -4.838  1.00 15.22           C  
ATOM   1145  CD2 TYR A 139      37.034  16.092  -6.008  1.00 18.94           C  
ATOM   1146  CE1 TYR A 139      38.270  13.637  -5.788  1.00 18.88           C  
ATOM   1147  CE2 TYR A 139      37.959  15.708  -6.956  1.00 25.02           C  
ATOM   1148  CZ  TYR A 139      38.570  14.479  -6.837  1.00 26.38           C  
ATOM   1149  OH  TYR A 139      39.507  14.099  -7.784  1.00 41.59           O  
ATOM   1150  N   ASN A 140      36.439  18.714  -3.474  1.00  9.45           N  
ATOM   1151  CA  ASN A 140      37.251  19.829  -3.904  1.00 10.94           C  
ATOM   1152  C   ASN A 140      38.040  20.485  -2.763  1.00 11.92           C  
ATOM   1153  O   ASN A 140      39.183  20.952  -2.966  1.00 13.99           O  
ATOM   1154  CB  ASN A 140      36.384  20.863  -4.623  1.00 12.05           C  
ATOM   1155  CG  ASN A 140      35.991  20.397  -6.000  1.00 15.24           C  
ATOM   1156  OD1 ASN A 140      34.869  19.933  -6.253  1.00 18.24           O  
ATOM   1157  ND2 ASN A 140      36.949  20.472  -6.914  1.00 17.11           N  
ATOM   1158  N   GLN A 141      37.476  20.490  -1.557  1.00  8.33           N  
ATOM   1159  CA  GLN A 141      38.155  21.138  -0.436  1.00  8.31           C  
ATOM   1160  C   GLN A 141      39.166  20.229   0.256  1.00 11.58           C  
ATOM   1161  O   GLN A 141      40.185  20.707   0.778  1.00 13.79           O  
ATOM   1162  CB  GLN A 141      37.145  21.657   0.583  1.00 12.16           C  
ATOM   1163  CG  GLN A 141      36.174  22.685   0.016  1.00 14.81           C  
ATOM   1164  CD  GLN A 141      36.848  23.951  -0.524  1.00 13.29           C  
ATOM   1165  OE1 GLN A 141      36.600  24.342  -1.676  1.00 17.92           O  
ATOM   1166  NE2 GLN A 141      37.748  24.533   0.272  1.00 17.61           N  
ATOM   1167  N   THR A 142      38.891  18.925   0.309  1.00 10.11           N  
ATOM   1168  CA  THR A 142      39.838  17.977   0.919  1.00 11.26           C  
ATOM   1169  C   THR A 142      40.042  16.823  -0.057  1.00 11.92           C  
ATOM   1170  O   THR A 142      39.597  15.680   0.179  1.00 10.58           O  
ATOM   1171  CB  THR A 142      39.406  17.445   2.339  1.00 11.30           C  
ATOM   1172  OG1 THR A 142      38.074  16.912   2.280  1.00 13.59           O  
ATOM   1173  CG2 THR A 142      39.415  18.554   3.386  1.00 12.07           C  
ATOM   1174  N   PRO A 143      40.741  17.081  -1.161  1.00  9.72           N  
ATOM   1175  CA  PRO A 143      40.764  16.058  -2.216  1.00  8.94           C  
ATOM   1176  C   PRO A 143      41.595  14.843  -1.857  1.00 10.10           C  
ATOM   1177  O   PRO A 143      41.223  13.734  -2.237  1.00 10.26           O  
ATOM   1178  CB  PRO A 143      41.359  16.790  -3.436  1.00 10.57           C  
ATOM   1179  CG  PRO A 143      42.074  17.968  -2.834  1.00 10.55           C  
ATOM   1180  CD  PRO A 143      41.253  18.379  -1.644  1.00 10.05           C  
ATOM   1181  N   ASN A 144      42.710  14.996  -1.156  1.00  9.89           N  
ATOM   1182  CA  ASN A 144      43.493  13.790  -0.874  1.00 10.59           C  
ATOM   1183  C   ASN A 144      42.743  12.826   0.050  1.00  8.57           C  
ATOM   1184  O   ASN A 144      42.752  11.613  -0.188  1.00 10.12           O  
ATOM   1185  CB  ASN A 144      44.858  14.138  -0.289  1.00 11.33           C  
ATOM   1186  CG  ASN A 144      45.794  14.737  -1.337  1.00 16.00           C  
ATOM   1187  OD1 ASN A 144      45.476  14.757  -2.524  1.00 22.70           O  
ATOM   1188  ND2 ASN A 144      46.965  15.152  -0.907  1.00 18.94           N  
ATOM   1189  N   ARG A 145      42.090  13.381   1.063  1.00  8.42           N  
ATOM   1190  CA  ARG A 145      41.313  12.537   1.965  1.00  8.88           C  
ATOM   1191  C   ARG A 145      40.092  11.984   1.241  1.00  9.47           C  
ATOM   1192  O   ARG A 145      39.788  10.786   1.375  1.00  9.46           O  
ATOM   1193  CB  ARG A 145      40.869  13.308   3.188  1.00 10.16           C  
ATOM   1194  CG  ARG A 145      40.257  12.340   4.203  1.00 15.20           C  
ATOM   1195  CD  ARG A 145      39.219  13.013   4.868  1.00 20.27           C  
ATOM   1196  NE  ARG A 145      38.621  12.235   5.945  1.00 12.68           N  
ATOM   1197  CZ  ARG A 145      38.518  12.725   7.161  1.00 12.04           C  
ATOM   1198  NH1 ARG A 145      39.012  13.936   7.460  1.00 16.30           N  
ATOM   1199  NH2 ARG A 145      37.869  12.037   8.081  1.00 10.91           N  
ATOM   1200  N   ALA A 146      39.380  12.829   0.491  1.00  8.80           N  
ATOM   1201  CA  ALA A 146      38.207  12.332  -0.223  1.00  8.81           C  
ATOM   1202  C   ALA A 146      38.595  11.251  -1.193  1.00  9.79           C  
ATOM   1203  O   ALA A 146      37.878  10.243  -1.310  1.00 11.13           O  
ATOM   1204  CB  ALA A 146      37.441  13.471  -0.966  1.00 10.64           C  
ATOM   1205  N   LYS A 147      39.719  11.417  -1.898  1.00  9.35           N  
ATOM   1206  CA  LYS A 147      40.158  10.378  -2.828  1.00  9.74           C  
ATOM   1207  C   LYS A 147      40.387   9.055  -2.102  1.00  9.19           C  
ATOM   1208  O   LYS A 147      40.057   7.991  -2.648  1.00 10.60           O  
ATOM   1209  CB  LYS A 147      41.434  10.791  -3.585  1.00 11.55           C  
ATOM   1210  CG  LYS A 147      41.222  11.826  -4.690  1.00 14.82           C  
ATOM   1211  CD  LYS A 147      42.580  12.282  -5.260  1.00 20.88           C  
ATOM   1212  CE  LYS A 147      42.416  13.442  -6.240  0.50 23.76           C  
ATOM   1213  N   ARG A 148      40.941   9.091  -0.887  1.00  9.28           N  
ATOM   1214  CA  ARG A 148      41.154   7.824  -0.151  1.00  8.19           C  
ATOM   1215  C   ARG A 148      39.844   7.165   0.219  1.00  9.02           C  
ATOM   1216  O   ARG A 148      39.704   5.956   0.095  1.00  9.51           O  
ATOM   1217  CB  ARG A 148      41.985   8.013   1.115  1.00  7.47           C  
ATOM   1218  CG  ARG A 148      43.440   8.374   0.856  1.00  8.84           C  
ATOM   1219  CD  ARG A 148      44.267   8.275   2.152  1.00  9.25           C  
ATOM   1220  NE  ARG A 148      43.952   9.349   3.101  1.00  9.79           N  
ATOM   1221  CZ  ARG A 148      44.533  10.550   3.101  1.00 10.35           C  
ATOM   1222  NH1 ARG A 148      45.447  10.863   2.159  1.00 12.18           N  
ATOM   1223  NH2 ARG A 148      44.176  11.443   4.024  1.00 11.16           N  
ATOM   1224  N   VAL A 149      38.909   7.972   0.691  1.00  9.50           N  
ATOM   1225  CA  VAL A 149      37.620   7.439   1.126  1.00  8.37           C  
ATOM   1226  C   VAL A 149      36.880   6.917  -0.116  1.00  9.51           C  
ATOM   1227  O   VAL A 149      36.318   5.816  -0.089  1.00  8.99           O  
ATOM   1228  CB  VAL A 149      36.825   8.532   1.825  1.00  7.77           C  
ATOM   1229  CG1 VAL A 149      35.365   8.056   2.107  1.00 10.72           C  
ATOM   1230  CG2 VAL A 149      37.540   8.887   3.138  1.00  9.23           C  
ATOM   1231  N   ILE A 150      36.920   7.666  -1.213  1.00  8.85           N  
ATOM   1232  CA  ILE A 150      36.256   7.222  -2.444  1.00  7.78           C  
ATOM   1233  C   ILE A 150      36.865   5.943  -2.991  1.00 10.48           C  
ATOM   1234  O   ILE A 150      36.138   5.051  -3.447  1.00 10.59           O  
ATOM   1235  CB  ILE A 150      36.245   8.348  -3.517  1.00  9.11           C  
ATOM   1236  CG1 ILE A 150      35.360   9.489  -3.028  1.00 10.75           C  
ATOM   1237  CG2 ILE A 150      35.735   7.815  -4.869  1.00 12.20           C  
ATOM   1238  CD1 ILE A 150      35.456  10.764  -3.897  1.00 10.73           C  
ATOM   1239  N   THR A 151      38.194   5.822  -2.955  1.00 10.86           N  
ATOM   1240  CA  THR A 151      38.824   4.586  -3.443  1.00 10.52           C  
ATOM   1241  C   THR A 151      38.366   3.415  -2.592  1.00 11.49           C  
ATOM   1242  O   THR A 151      38.199   2.289  -3.094  1.00 11.34           O  
ATOM   1243  CB  THR A 151      40.341   4.703  -3.393  1.00 11.50           C  
ATOM   1244  OG1 THR A 151      40.719   5.601  -4.441  1.00 15.21           O  
ATOM   1245  CG2 THR A 151      41.033   3.344  -3.640  1.00 13.51           C  
ATOM   1246  N   THR A 152      38.169   3.657  -1.306  1.00  9.58           N  
ATOM   1247  CA  THR A 152      37.695   2.623  -0.400  1.00  9.75           C  
ATOM   1248  C   THR A 152      36.272   2.192  -0.777  1.00 11.73           C  
ATOM   1249  O   THR A 152      35.982   0.983  -0.805  1.00 11.16           O  
ATOM   1250  CB  THR A 152      37.776   3.077   1.078  1.00  8.01           C  
ATOM   1251  OG1 THR A 152      39.100   3.581   1.333  1.00  9.50           O  
ATOM   1252  CG2 THR A 152      37.497   1.919   1.995  1.00 11.46           C  
ATOM   1253  N   PHE A 153      35.389   3.152  -1.067  1.00 10.02           N  
ATOM   1254  CA  PHE A 153      34.068   2.786  -1.609  1.00 10.71           C  
ATOM   1255  C   PHE A 153      34.151   2.109  -2.972  1.00 12.61           C  
ATOM   1256  O   PHE A 153      33.338   1.213  -3.284  1.00 13.17           O  
ATOM   1257  CB  PHE A 153      33.180   4.038  -1.768  1.00  9.94           C  
ATOM   1258  CG  PHE A 153      32.534   4.528  -0.503  1.00  9.62           C  
ATOM   1259  CD1 PHE A 153      31.703   3.684   0.251  1.00  9.76           C  
ATOM   1260  CD2 PHE A 153      32.664   5.855  -0.108  1.00 10.75           C  
ATOM   1261  CE1 PHE A 153      31.032   4.169   1.378  1.00 10.31           C  
ATOM   1262  CE2 PHE A 153      32.010   6.348   1.039  1.00 10.93           C  
ATOM   1263  CZ  PHE A 153      31.193   5.479   1.784  1.00  8.86           C  
ATOM   1264  N   ARG A 154      35.049   2.553  -3.841  1.00  9.73           N  
ATOM   1265  CA AARG A 154      35.090   1.992  -5.189  0.60 12.08           C  
ATOM   1266  CA BARG A 154      35.085   2.004  -5.188  0.40 12.08           C  
ATOM   1267  C   ARG A 154      35.518   0.540  -5.157  1.00 12.46           C  
ATOM   1268  O   ARG A 154      34.941  -0.296  -5.866  1.00 14.08           O  
ATOM   1269  CB AARG A 154      36.041   2.787  -6.080  0.60 11.89           C  
ATOM   1270  CB BARG A 154      36.025   2.841  -6.058  0.40 11.87           C  
ATOM   1271  CG AARG A 154      36.103   2.240  -7.520  0.60  9.93           C  
ATOM   1272  CG BARG A 154      35.707   2.825  -7.557  0.40 12.33           C  
ATOM   1273  CD AARG A 154      36.980   3.106  -8.414  0.60 11.70           C  
ATOM   1274  CD BARG A 154      36.564   3.865  -8.274  0.40 14.32           C  
ATOM   1275  NE AARG A 154      38.370   3.191  -7.961  0.60 18.53           N  
ATOM   1276  NE BARG A 154      37.978   3.722  -7.927  0.40 16.29           N  
ATOM   1277  CZ AARG A 154      39.304   2.279  -8.216  0.60 19.53           C  
ATOM   1278  CZ BARG A 154      38.717   4.622  -7.272  0.40 23.26           C  
ATOM   1279  NH1AARG A 154      38.998   1.186  -8.912  0.60 19.56           N  
ATOM   1280  NH1BARG A 154      38.213   5.802  -6.891  0.40 12.02           N  
ATOM   1281  NH2AARG A 154      40.542   2.459  -7.769  0.60 24.35           N  
ATOM   1282  NH2BARG A 154      39.990   4.342  -7.021  0.40 24.30           N  
ATOM   1283  N   THR A 155      36.520   0.235  -4.326  1.00 11.82           N  
ATOM   1284  CA  THR A 155      37.213  -1.070  -4.390  1.00 11.13           C  
ATOM   1285  C   THR A 155      36.844  -2.028  -3.287  1.00 12.79           C  
ATOM   1286  O   THR A 155      37.013  -3.246  -3.437  1.00 14.23           O  
ATOM   1287  CB  THR A 155      38.742  -0.919  -4.343  1.00 13.18           C  
ATOM   1288  OG1 THR A 155      39.143  -0.386  -3.057  1.00 12.49           O  
ATOM   1289  CG2 THR A 155      39.232   0.020  -5.466  1.00 12.47           C  
ATOM   1290  N   GLY A 156      36.406  -1.514  -2.151  1.00 11.00           N  
ATOM   1291  CA  GLY A 156      36.143  -2.376  -1.028  1.00 11.15           C  
ATOM   1292  C   GLY A 156      37.411  -2.947  -0.411  1.00 10.83           C  
ATOM   1293  O   GLY A 156      37.362  -3.988   0.265  1.00 12.73           O  
ATOM   1294  N   THR A 157      38.539  -2.278  -0.664  1.00 11.40           N  
ATOM   1295  CA  THR A 157      39.830  -2.674  -0.122  1.00 12.02           C  
ATOM   1296  C   THR A 157      40.428  -1.474   0.573  1.00 10.19           C  
ATOM   1297  O   THR A 157      39.936  -0.349   0.440  1.00 10.74           O  
ATOM   1298  CB  THR A 157      40.849  -3.046  -1.199  1.00 11.76           C  
ATOM   1299  OG1 THR A 157      41.291  -1.872  -1.911  1.00 13.71           O  
ATOM   1300  CG2 THR A 157      40.271  -4.079  -2.178  1.00 16.00           C  
ATOM   1301  N   TRP A 158      41.497  -1.742   1.312  1.00 11.35           N  
ATOM   1302  CA  TRP A 158      42.227  -0.711   2.027  1.00 10.10           C  
ATOM   1303  C   TRP A 158      43.399  -0.173   1.206  1.00 11.24           C  
ATOM   1304  O   TRP A 158      44.314   0.444   1.765  1.00 12.71           O  
ATOM   1305  CB  TRP A 158      42.771  -1.297   3.332  1.00 11.06           C  
ATOM   1306  CG  TRP A 158      41.712  -1.584   4.321  1.00 10.24           C  
ATOM   1307  CD1 TRP A 158      41.322  -2.809   4.778  1.00 11.29           C  
ATOM   1308  CD2 TRP A 158      40.912  -0.617   5.020  1.00 10.47           C  
ATOM   1309  NE1 TRP A 158      40.301  -2.669   5.702  1.00 12.15           N  
ATOM   1310  CE2 TRP A 158      40.053  -1.333   5.891  1.00 10.44           C  
ATOM   1311  CE3 TRP A 158      40.852   0.784   4.999  1.00 11.86           C  
ATOM   1312  CZ2 TRP A 158      39.136  -0.703   6.725  1.00 11.59           C  
ATOM   1313  CZ3 TRP A 158      39.953   1.415   5.827  1.00 13.14           C  
ATOM   1314  CH2 TRP A 158      39.107   0.680   6.694  1.00 13.77           C  
ATOM   1315  N   ASP A 159      43.391  -0.372  -0.102  1.00 12.94           N  
ATOM   1316  CA  ASP A 159      44.559   0.016  -0.901  1.00 12.18           C  
ATOM   1317  C   ASP A 159      44.984   1.484  -0.754  1.00 15.27           C  
ATOM   1318  O   ASP A 159      46.183   1.806  -0.790  1.00 15.28           O  
ATOM   1319  CB  ASP A 159      44.317  -0.296  -2.359  1.00 16.20           C  
ATOM   1320  CG  ASP A 159      44.348  -1.796  -2.654  1.00 26.11           C  
ATOM   1321  OD1 ASP A 159      44.614  -2.608  -1.737  1.00 26.42           O  
ATOM   1322  OD2 ASP A 159      44.124  -2.158  -3.825  1.00 31.25           O  
ATOM   1323  N   ALA A 160      44.022   2.389  -0.594  1.00 10.95           N  
ATOM   1324  CA  ALA A 160      44.380   3.808  -0.467  1.00 13.56           C  
ATOM   1325  C   ALA A 160      45.070   4.138   0.848  1.00 15.35           C  
ATOM   1326  O   ALA A 160      45.690   5.206   0.947  1.00 19.29           O  
ATOM   1327  CB  ALA A 160      43.135   4.702  -0.631  1.00 13.87           C  
ATOM   1328  N   TYR A 161      44.943   3.281   1.850  1.00 11.90           N  
ATOM   1329  CA  TYR A 161      45.525   3.540   3.172  1.00 12.98           C  
ATOM   1330  C   TYR A 161      46.798   2.737   3.403  1.00 23.12           C  
ATOM   1331  O   TYR A 161      47.498   2.968   4.389  1.00 24.89           O  
ATOM   1332  CB  TYR A 161      44.498   3.240   4.266  1.00 12.98           C  
ATOM   1333  CG  TYR A 161      43.424   4.303   4.300  1.00 11.12           C  
ATOM   1334  CD1 TYR A 161      42.286   4.211   3.476  1.00  9.90           C  
ATOM   1335  CD2 TYR A 161      43.575   5.446   5.100  1.00  9.82           C  
ATOM   1336  CE1 TYR A 161      41.337   5.204   3.472  1.00  9.35           C  
ATOM   1337  CE2 TYR A 161      42.603   6.435   5.118  1.00  9.00           C  
ATOM   1338  CZ  TYR A 161      41.491   6.312   4.296  1.00  9.57           C  
ATOM   1339  OH  TYR A 161      40.538   7.294   4.279  1.00 10.18           O  
ATOM   1340  N   LYS A 162      47.110   1.819   2.501  0.70 17.89           N  
ATOM   1341  CA  LYS A 162      48.265   0.949   2.716  0.70 23.71           C  
ATOM   1342  C   LYS A 162      49.642   1.603   2.553  0.70 29.39           C  
ATOM   1343  O   LYS A 162      50.533   1.356   3.361  0.70 41.48           O  
ATOM   1344  CB  LYS A 162      48.125  -0.359   1.943  0.70 32.16           C  
ATOM   1345  CG  LYS A 162      47.186  -1.329   2.652  0.70 28.29           C  
ATOM   1346  N   ASN A 163      49.834   2.435   1.539  0.70 40.68           N  
ATOM   1347  CA  ASN A 163      51.036   3.255   1.523  0.70 42.65           C  
ATOM   1348  C   ASN A 163      50.932   4.193   2.714  0.70 48.18           C  
ATOM   1349  O   ASN A 163      51.885   4.364   3.478  0.70 49.88           O  
ATOM   1350  CB  ASN A 163      51.151   4.056   0.228  0.70 35.97           C  
ATOM   1351  N   LEU A 164      49.735   4.764   2.854  0.70 50.88           N  
ATOM   1352  CA  LEU A 164      49.341   5.680   3.926  0.70 44.75           C  
ATOM   1353  C   LEU A 164      48.919   7.020   3.333  0.70 39.98           C  
ATOM   1354  O   LEU A 164      47.768   7.440   3.475  0.70 34.36           O  
ATOM   1355  CB  LEU A 164      50.443   5.871   4.970  0.70 45.54           C  
ATOM   1356  CG  LEU A 164      50.694   4.807   6.054  0.70 49.89           C  
ATOM   1357  CD1 LEU A 164      50.189   5.267   7.420  0.70 32.09           C  
ATOM   1358  CD2 LEU A 164      50.114   3.442   5.689  0.70 45.87           C  
TER    1359      LEU A 164                                                      
HETATM 1360  C1  BNZ A 200      27.700   6.281   2.951  0.70 15.06           C  
HETATM 1361  C2  BNZ A 200      27.728   7.136   4.043  0.70 12.84           C  
HETATM 1362  C3  BNZ A 200      26.962   6.890   5.189  0.70 12.24           C  
HETATM 1363  C4  BNZ A 200      26.144   5.770   5.228  0.70 13.09           C  
HETATM 1364  C5  BNZ A 200      26.135   4.911   4.133  0.70 12.54           C  
HETATM 1365  C6  BNZ A 200      26.885   5.152   2.998  0.70 14.23           C  
HETATM 1366  N1  EPE A 201      30.918  17.093  13.151  1.00 21.69           N  
HETATM 1367  C2  EPE A 201      30.735  15.626  13.208  1.00 19.23           C  
HETATM 1368  C3  EPE A 201      31.791  15.003  14.107  1.00 15.96           C  
HETATM 1369  N4  EPE A 201      33.128  15.378  13.697  1.00 15.98           N  
HETATM 1370  C5  EPE A 201      33.326  16.805  13.500  1.00 18.19           C  
HETATM 1371  C6  EPE A 201      32.247  17.388  12.586  1.00 20.79           C  
HETATM 1372  C7  EPE A 201      34.195  14.674  14.423  1.00 15.12           C  
HETATM 1373  C8  EPE A 201      34.095  14.686  15.952  1.00 17.50           C  
HETATM 1374  O8  EPE A 201      34.116  16.029  16.414  1.00 13.46           O  
HETATM 1375  C9  EPE A 201      29.865  17.641  12.269  1.00 24.95           C  
HETATM 1376  C10 EPE A 201      29.936  19.162  12.363  1.00 25.68           C  
HETATM 1377  S   EPE A 201      28.357  19.921  11.910  1.00 42.78           S  
HETATM 1378  O1S EPE A 201      28.385  21.338  12.275  1.00 49.59           O  
HETATM 1379  O2S EPE A 201      28.180  19.765  10.460  1.00 47.10           O  
HETATM 1380  O3S EPE A 201      27.311  19.195  12.634  1.00 38.07           O  
HETATM 1381  O   HOH A 301      27.385   7.048  20.924  1.00 35.66           O  
HETATM 1382  O   HOH A 302      43.933   5.117  25.412  1.00 33.61           O  
HETATM 1383  O   HOH A 303      36.652   1.475  20.705  1.00 15.30           O  
HETATM 1384  O   HOH A 304      36.756   0.201 -10.255  1.00 29.94           O  
HETATM 1385  O   HOH A 305      22.749  17.277  -1.376  1.00 29.79           O  
HETATM 1386  O   HOH A 306      40.497   6.539  29.020  1.00 25.20           O  
HETATM 1387  O   HOH A 307      31.955  21.069  21.773  1.00 28.13           O  
HETATM 1388  O   HOH A 308      32.829   7.961  27.792  1.00 19.54           O  
HETATM 1389  O   HOH A 309      33.936  11.309  28.718  1.00 19.87           O  
HETATM 1390  O   HOH A 310      41.734  22.870   0.966  1.00 16.16           O  
HETATM 1391  O   HOH A 311      46.989  -3.252  13.369  1.00 36.10           O  
HETATM 1392  O   HOH A 312      37.275  29.787  28.365  1.00 35.69           O  
HETATM 1393  O  AHOH A 313      31.040  25.924  27.494  0.80 23.09           O  
HETATM 1394  O   HOH A 314      35.606  27.648   6.660  1.00 34.14           O  
HETATM 1395  O  AHOH A 315      41.194  25.653  31.251  1.00 29.58           O  
HETATM 1396  O   HOH A 316      47.957  24.315  17.813  1.00 32.10           O  
HETATM 1397  O   HOH A 317      35.057  15.669  35.629  1.00 31.97           O  
HETATM 1398  O   HOH A 318      19.634  -2.258   3.073  1.00 23.03           O  
HETATM 1399  O   HOH A 319      38.437  -6.266   1.271  1.00 19.94           O  
HETATM 1400  O   HOH A 320      32.945  18.290  22.712  1.00 26.50           O  
HETATM 1401  O   HOH A 321      38.918  14.429  33.446  1.00 31.23           O  
HETATM 1402  O   HOH A 322      41.743   6.472  26.314  1.00 24.63           O  
HETATM 1403  O   HOH A 323      35.082  -5.479   0.958  1.00 16.64           O  
HETATM 1404  O   HOH A 324      34.907  -2.454  -7.543  1.00 17.58           O  
HETATM 1405  O   HOH A 325      22.582  -3.762  -1.779  1.00 16.70           O  
HETATM 1406  O  BHOH A 326      24.867  12.311  -4.052  0.50 15.94           O  
HETATM 1407  O   HOH A 327      40.824  20.622  -5.140  1.00 16.44           O  
HETATM 1408  O   HOH A 328      44.488  -3.514  11.460  1.00 25.74           O  
HETATM 1409  O   HOH A 329      24.958  -3.301  -9.488  1.00 29.29           O  
HETATM 1410  O   HOH A 330      37.118  26.873   4.604  1.00 34.93           O  
HETATM 1411  O   HOH A 331      46.107  23.732  12.288  1.00 26.78           O  
HETATM 1412  O   HOH A 332      40.321   5.558  20.494  1.00 18.76           O  
HETATM 1413  O   HOH A 333      44.169  21.757   9.900  1.00 21.55           O  
HETATM 1414  O   HOH A 334      38.145  -4.456  -5.679  1.00 27.35           O  
HETATM 1415  O   HOH A 335      44.053  -1.112  15.536  1.00 16.90           O  
HETATM 1416  O   HOH A 336      36.520  25.926  32.236  1.00 35.01           O  
HETATM 1417  O   HOH A 337      27.297  17.822  -7.622  1.00 22.78           O  
HETATM 1418  O   HOH A 338      37.122  19.296  -9.463  1.00 38.79           O  
HETATM 1419  O   HOH A 339      39.721  30.442  11.660  1.00 26.77           O  
HETATM 1420  O   HOH A 340      39.803  27.055   5.700  1.00 15.43           O  
HETATM 1421  O   HOH A 341      35.436  27.363   1.222  1.00 29.70           O  
HETATM 1422  O   HOH A 342      33.153  14.146  26.333  1.00 13.12           O  
HETATM 1423  O   HOH A 343      42.168  33.170  15.256  1.00 39.59           O  
HETATM 1424  O   HOH A 344      34.693  27.880  30.811  1.00 33.46           O  
HETATM 1425  O   HOH A 345      31.546  17.511  31.899  1.00 11.71           O  
HETATM 1426  O   HOH A 346      23.640  -5.624  -0.016  1.00 13.55           O  
HETATM 1427  O   HOH A 347      39.399  -5.305   6.412  1.00 30.10           O  
HETATM 1428  O   HOH A 348      33.162  13.152  22.235  1.00 18.23           O  
HETATM 1429  O   HOH A 349      43.818  25.335   9.693  1.00 17.86           O  
HETATM 1430  O   HOH A 350      33.964  18.296  -8.465  1.00 28.01           O  
HETATM 1431  O   HOH A 351      42.384  -4.352  13.059  1.00 21.74           O  
HETATM 1432  O   HOH A 352      37.004  11.185  31.101  1.00 30.93           O  
HETATM 1433  O   HOH A 353      36.677  -6.035  -2.645  1.00 34.60           O  
HETATM 1434  O   HOH A 354      42.517  16.145   1.953  1.00 14.91           O  
HETATM 1435  O   HOH A 355      29.800  25.450  17.317  1.00 35.20           O  
HETATM 1436  O   HOH A 356      36.162  12.790  28.690  1.00 24.63           O  
HETATM 1437  O   HOH A 357      42.348  -4.569   1.654  1.00 18.35           O  
HETATM 1438  O   HOH A 358      33.631  -1.489  -9.817  1.00 19.61           O  
HETATM 1439  O   HOH A 359      46.012  26.078  14.470  1.00 30.96           O  
HETATM 1440  O   HOH A 360      27.389  11.366 -11.277  1.00 22.46           O  
HETATM 1441  O  BHOH A 361      25.898  -7.115   9.515  0.70 30.71           O  
HETATM 1442  O   HOH A 362      44.363   3.934  15.545  1.00 20.08           O  
HETATM 1443  O  AHOH A 363      26.720  -8.058   7.382  1.00 36.98           O  
HETATM 1444  O   HOH A 364      42.557  16.378   4.719  1.00 24.23           O  
HETATM 1445  O   HOH A 365      46.760   3.762  14.399  1.00 30.69           O  
HETATM 1446  O   HOH A 366      46.672   4.728  11.855  1.00 24.32           O  
HETATM 1447  O   HOH A 367      48.054  11.405   9.881  1.00 34.81           O  
HETATM 1448  O   HOH A 368      43.418  13.881   5.739  1.00 23.98           O  
HETATM 1449  O   HOH A 369      45.059  15.982  14.634  1.00 17.14           O  
HETATM 1450  O   HOH A 370      49.759  16.724  26.598  1.00 32.05           O  
HETATM 1451  O   HOH A 371      39.209  31.995  15.101  1.00 35.56           O  
HETATM 1452  O   HOH A 372      37.196  19.653  13.245  1.00 17.66           O  
HETATM 1453  O   HOH A 373      35.093  21.035   9.981  1.00 37.52           O  
HETATM 1454  O   HOH A 374      36.562  29.329   9.871  1.00 39.71           O  
HETATM 1455  O   HOH A 375      37.052  20.742   4.680  1.00 29.93           O  
HETATM 1456  O   HOH A 376      36.185  27.532  15.698  1.00 17.51           O  
HETATM 1457  O   HOH A 377      40.241  13.045  19.800  1.00  9.43           O  
HETATM 1458  O   HOH A 378      38.091  12.480  18.092  1.00 10.51           O  
HETATM 1459  O   HOH A 379      31.379  11.947  15.370  1.00 16.17           O  
HETATM 1460  O   HOH A 380      38.582  12.238  27.559  1.00 25.49           O  
HETATM 1461  O   HOH A 381      40.963  12.898  32.111  1.00 27.21           O  
HETATM 1462  O   HOH A 382      45.162  11.157  30.971  1.00 26.31           O  
HETATM 1463  O  BHOH A 383      32.817  17.253  18.584  0.50 22.53           O  
HETATM 1464  O   HOH A 384      39.810  34.119  19.850  1.00 39.80           O  
HETATM 1465  O   HOH A 385      38.877  34.260  22.736  1.00 35.27           O  
HETATM 1466  O   HOH A 386      42.914  31.761  25.640  1.00 42.23           O  
HETATM 1467  O   HOH A 387      40.849  24.364  27.921  1.00 17.47           O  
HETATM 1468  O   HOH A 388      40.362  20.943  36.885  1.00 32.26           O  
HETATM 1469  O   HOH A 389      43.516  19.829  35.043  1.00 25.81           O  
HETATM 1470  O   HOH A 390      46.126  20.200  30.670  1.00 21.75           O  
HETATM 1471  O   HOH A 391      47.418  17.916  29.894  1.00 30.11           O  
HETATM 1472  O   HOH A 392      50.101  12.284  26.458  1.00 25.96           O  
HETATM 1473  O   HOH A 393      48.173   9.583  27.908  1.00 25.39           O  
HETATM 1474  O   HOH A 394      29.600  12.291  13.202  1.00 16.06           O  
HETATM 1475  O   HOH A 395      21.594   4.872  16.850  1.00 31.33           O  
HETATM 1476  O   HOH A 396      25.291  10.346  17.069  1.00 30.00           O  
HETATM 1477  O   HOH A 397      18.665   1.609  14.216  0.80 31.96           O  
HETATM 1478  O   HOH A 398      18.972  13.508   7.656  1.00 33.03           O  
HETATM 1479  O   HOH A 399      15.973   9.904   9.667  1.00 31.02           O  
HETATM 1480  O   HOH A 400      18.783   5.877   1.583  1.00 27.60           O  
HETATM 1481  O   HOH A 401      25.702  -1.701  -1.062  1.00 13.52           O  
HETATM 1482  O   HOH A 402      35.381  11.452   4.804  1.00  9.98           O  
HETATM 1483  O   HOH A 403      35.942  18.967   2.742  1.00 18.32           O  
HETATM 1484  O   HOH A 404      28.093   8.764 -11.543  1.00 18.42           O  
HETATM 1485  O   HOH A 405      34.986   5.601 -10.769  1.00 22.50           O  
HETATM 1486  O   HOH A 406      35.990   9.656  -8.286  1.00 17.48           O  
HETATM 1487  O   HOH A 407      33.710  12.889 -10.767  1.00 19.07           O  
HETATM 1488  O   HOH A 408      39.638   8.040  -5.653  1.00 19.18           O  
HETATM 1489  O   HOH A 409      40.396  16.152   6.372  1.00 30.61           O  
HETATM 1490  O   HOH A 410      44.652  10.476  -1.920  1.00 14.56           O  
HETATM 1491  O   HOH A 411      46.628   9.489  -0.079  1.00 15.83           O  
HETATM 1492  O   HOH A 412      46.566   6.845  -0.991  1.00 20.98           O  
HETATM 1493  O   HOH A 413      41.244   2.061   0.183  1.00 13.94           O  
HETATM 1494  O   HOH A 414      48.173  21.385  18.060  1.00 31.41           O  
HETATM 1495  O   HOH A 415      26.108  17.263   9.151  1.00 22.39           O  
HETATM 1496  O   HOH A 416      45.966  11.685  -3.696  1.00 33.59           O  
HETATM 1497  O   HOH A 417      48.267   0.218  -2.268  1.00 38.76           O  
HETATM 1498  O   HOH A 418      40.442  16.841   8.649  1.00 32.83           O  
HETATM 1499  O  AHOH A 419      50.557  17.157  19.857  1.00 26.95           O  
HETATM 1500  O  BHOH A 420      50.546  19.035  19.400  1.00 38.50           O  
HETATM 1501  O   HOH A 421      44.651  13.791  32.545  0.70 23.93           O  
HETATM 1502  O   HOH A 422      36.109  18.871   6.683  1.00 28.14           O  
HETATM 1503  O   HOH A 423      43.299   6.496  -4.426  0.80 24.69           O  
HETATM 1504  O   HOH A 424      48.460   7.597  17.676  0.80 30.34           O  
HETATM 1505  O  AHOH A 425      36.731  17.003  12.875  0.80 22.79           O  
HETATM 1506  O  AHOH A 426      36.883  15.969  10.363  0.50 19.77           O  
HETATM 1507  O  BHOH A 427      35.388  17.385  10.448  0.60 25.94           O  
HETATM 1508  O   HOH A 428      49.441  13.521  13.454  1.00 34.26           O  
HETATM 1509  O  AHOH A 429      37.724  29.521  14.327  1.00 23.84           O  
HETATM 1510  O  BHOH A 430      35.704  29.832  13.172  1.00 39.21           O  
HETATM 1511  O  AHOH A 431      46.660  25.715  20.975  1.00 27.88           O  
HETATM 1512  O  BHOH A 432      46.740  24.897  23.531  0.70 28.73           O  
HETATM 1513  O   HOH A 433      17.796  11.163  12.246  1.00 44.47           O  
HETATM 1514  O   HOH A 434      15.101   3.147   6.925  1.00 34.63           O  
HETATM 1515  O   HOH A 435      24.661  16.063  11.538  1.00 26.91           O  
HETATM 1516  O   HOH A 436      26.966  13.153  13.066  1.00 30.50           O  
HETATM 1517  O   HOH A 437      19.286   7.763  -2.062  1.00 24.56           O  
HETATM 1518  O  AHOH A 438      19.657   5.268  -1.115  1.00 29.74           O  
HETATM 1519  O  BHOH A 439      18.753   3.928  -2.194  0.70 30.54           O  
HETATM 1520  O   HOH A 440      42.162  16.720  12.220  1.00 19.19           O  
HETATM 1521  O   HOH A 441      39.508  17.769  11.852  1.00 33.05           O  
HETATM 1522  O  BHOH A 442      36.863  15.556  12.155  0.40 17.96           O  
HETATM 1523  O   HOH A 443      45.979   7.378  18.583  1.00 36.65           O  
HETATM 1524  O   HOH A 444      18.450  -1.367   7.084  0.50 26.13           O  
HETATM 1525  O   HOH A 445      39.773  11.659  -8.181  1.00 28.89           O  
HETATM 1526  O   HOH A 446      36.881   7.147  -9.141  1.00 25.12           O  
CONECT 1360 1361 1365                                                           
CONECT 1361 1360 1362                                                           
CONECT 1362 1361 1363                                                           
CONECT 1363 1362 1364                                                           
CONECT 1364 1363 1365                                                           
CONECT 1365 1360 1364                                                           
CONECT 1366 1367 1371 1375                                                      
CONECT 1367 1366 1368                                                           
CONECT 1368 1367 1369                                                           
CONECT 1369 1368 1370 1372                                                      
CONECT 1370 1369 1371                                                           
CONECT 1371 1366 1370                                                           
CONECT 1372 1369 1373                                                           
CONECT 1373 1372 1374                                                           
CONECT 1374 1373                                                                
CONECT 1375 1366 1376                                                           
CONECT 1376 1375 1377                                                           
CONECT 1377 1376 1378 1379 1380                                                 
CONECT 1378 1377                                                                
CONECT 1379 1377                                                                
CONECT 1380 1377                                                                
MASTER      267    0    2   11    3    0    3    6 1454    1   21   14          
