# Supplementary material for: FastGrow: on-the-fly growing and its application to DYRK1A
Source: J Comput Aided Mol Des. 2022 Aug 22;36(9):639–51. doi: 10.1007/s10822-022-00469-y (PMC9512872; doi:10.1007/s10822-022-00469-y)
Supplement: Supplementary file 3 — (zip 300339 KB) [file 10822_2022_469_MOESM3_ESM.zip › validation_sets/cross_growing/186l_4w52/186l_ligand.sdf]

186l_ligand
peunicon  08242115423D 1   1.00000     0.00000     0
unicon 1.4.1 penner
 24 24  0  0  0  0            999 V2000
   27.5330    7.0610    3.9520 C   0  0  0  0  0  0  0  0  0  0  0  0
   26.9940    7.0690    5.2570 C   0  0  0  0  0  0  0  0  0  0  0  0
   26.1900    6.0370    5.6740 C   0  0  0  0  0  0  0  0  0  0  0  0
   25.8970    5.0000    4.8010 C   0  0  0  0  0  0  0  0  0  0  0  0
   26.4420    4.9870    3.5500 C   0  0  0  0  0  0  0  0  0  0  0  0
   27.2550    6.0160    3.1200 C   0  0  0  0  0  0  0  0  0  0  0  0
   28.3470    8.2100    3.4230 C   0  0  0  0  0  0  0  0  0  0  0  0
   27.4170    9.3750    3.0960 C   0  0  0  0  0  0  0  0  0  0  0  0
   26.6450    9.1420    1.8090 C   0  0  0  0  0  0  0  0  0  0  0  0
   27.5330    9.0850    0.6020 C   0  0  0  0  0  0  0  0  0  0  0  0
   27.2149    7.8898    5.9297 H   0  0  0  0  0  0  0  0  0  0  0  0
   25.7865    6.0328    6.6801 H   0  0  0  0  0  0  0  0  0  0  0  0
   25.2352    4.1999    5.1123 H   0  0  0  0  0  0  0  0  0  0  0  0
   26.2335    4.1569    2.8848 H   0  0  0  0  0  0  0  0  0  0  0  0
   27.6732    5.9939    2.1201 H   0  0  0  0  0  0  0  0  0  0  0  0
   28.8779    7.8962    2.5121 H   0  0  0  0  0  0  0  0  0  0  0  0
   29.0772    8.5244    4.1832 H   0  0  0  0  0  0  0  0  0  0  0  0
   28.0179   10.2901    2.9890 H   0  0  0  0  0  0  0  0  0  0  0  0
   26.7012    9.5008    3.9217 H   0  0  0  0  0  0  0  0  0  0  0  0
   25.9250    9.9631    1.6773 H   0  0  0  0  0  0  0  0  0  0  0  0
   26.1028    8.1885    1.8919 H   0  0  0  0  0  0  0  0  0  0  0  0
   26.9207    8.9151   -0.2959 H   0  0  0  0  0  0  0  0  0  0  0  0
   28.2537    8.2618    0.7155 H   0  0  0  0  0  0  0  0  0  0  0  0
   28.0759   10.0363    0.5009 H   0  0  0  0  0  0  0  0  0  0  0  0
  1  2  2  0  0  0  0
  1  6  1  0  0  0  0
  1  7  1  0  0  0  0
  2  3  1  0  0  0  0
  3  4  2  0  0  0  0
  4  5  1  0  0  0  0
  5  6  2  0  0  0  0
  7  8  1  0  0  0  0
  8  9  1  0  0  0  0
  9 10  1  0  0  0  0
  2 11  1  0  0  0  0
  3 12  1  0  0  0  0
  4 13  1  0  0  0  0
  5 14  1  0  0  0  0
  6 15  1  0  0  0  0
  7 16  1  0  0  0  0
  7 17  1  0  0  0  0
  8 18  1  0  0  0  0
  8 19  1  0  0  0  0
  9 20  1  0  0  0  0
  9 21  1  0  0  0  0
 10 22  1  0  0  0  0
 10 23  1  0  0  0  0
 10 24  1  0  0  0  0
M  END
$$$$
