# Supplementary material for: FastGrow: on-the-fly growing and its application to DYRK1A
Source: J Comput Aided Mol Des. 2022 Aug 22;36(9):639–51. doi: 10.1007/s10822-022-00469-y (PMC9512872; doi:10.1007/s10822-022-00469-y)
Supplement: Supplementary file 3 — (zip 300339 KB) [file 10822_2022_469_MOESM3_ESM.zip › validation_sets/cross_growing/186l_4w52/4w52_ligand.sdf]

BNZ_A_200
          08242117033D 1   1.00000     0.00000     0
            
 12 12  0  0  0  0            999 V2000
   27.6999    6.2813    2.9505 C   0  0  0  0  0  0  0  0  0  0  0  0
   27.7282    7.1358    4.0429 C   0  0  0  0  0  0  0  0  0  0  0  0
   26.8854    5.1522    2.9981 C   0  0  0  0  0  0  0  0  0  0  0  0
   26.9620    6.8902    5.1887 C   0  0  0  0  0  0  0  0  0  0  0  0
   26.1351    4.9106    4.1327 C   0  0  0  0  0  0  0  0  0  0  0  0
   26.1444    5.7700    5.2282 C   0  0  0  0  0  0  0  0  0  0  0  0
   28.2555    6.4729    2.1414 H   0  0  0  0  0  0  0  0  0  0  0  0
   28.3108    7.9480    4.0113 H   0  0  0  0  0  0  0  0  0  0  0  0
   26.8443    4.5244    2.2208 H   0  0  0  0  0  0  0  0  0  0  0  0
   27.0034    7.5144    5.9688 H   0  0  0  0  0  0  0  0  0  0  0  0
   25.5653    4.0896    4.1685 H   0  0  0  0  0  0  0  0  0  0  0  0
   25.5732    5.5835    6.0276 H   0  0  0  0  0  0  0  0  0  0  0  0
  1  2  2  0  0  0  0
  1  3  1  0  0  0  0
  2  4  1  0  0  0  0
  3  5  2  0  0  0  0
  4  6  2  0  0  0  0
  5  6  1  0  0  0  0
  1  7  1  0  0  0  0
  2  8  1  0  0  0  0
  3  9  1  0  0  0  0
  4 10  1  0  0  0  0
  5 11  1  0  0  0  0
  6 12  1  0  0  0  0
M  END
$$$$
