# Supplementary material for: FastGrow: on-the-fly growing and its application to DYRK1A
Source: J Comput Aided Mol Des. 2022 Aug 22;36(9):639–51. doi: 10.1007/s10822-022-00469-y (PMC9512872; doi:10.1007/s10822-022-00469-y)
Supplement: Supplementary file 3 — (zip 300339 KB) [file 10822_2022_469_MOESM3_ESM.zip › validation_sets/cross_growing/186l_4w52/186l_core.sdf]

186l
          08242119163D 1   1.00000     0.00000     0
            
 12 12  0  0  0  0            999 V2000
   27.5330    7.0610    3.9520 C   0  0  0  0  0  0  0  0  0  0  0  0
   26.9940    7.0690    5.2570 C   0  0  0  0  0  0  0  0  0  0  0  0
   27.2550    6.0160    3.1200 C   0  0  0  0  0  0  0  0  0  0  0  0
   26.1900    6.0370    5.6740 C   0  0  0  0  0  0  0  0  0  0  0  0
   26.4420    4.9870    3.5500 C   0  0  0  0  0  0  0  0  0  0  0  0
   25.8970    5.0000    4.8010 C   0  0  0  0  0  0  0  0  0  0  0  0
   27.2149    7.8898    5.9297 H   0  0  0  0  0  0  0  0  0  0  0  0
   27.6732    5.9939    2.1201 H   0  0  0  0  0  0  0  0  0  0  0  0
   25.7865    6.0328    6.6801 H   0  0  0  0  0  0  0  0  0  0  0  0
   26.2335    4.1569    2.8848 H   0  0  0  0  0  0  0  0  0  0  0  0
   25.2352    4.1999    5.1123 H   0  0  0  0  0  0  0  0  0  0  0  0
   28.3470    8.2100    3.4230 R#  0  0  0  0  0  0  0  0  0  0  0  0
  1  2  2  0  0  0  0
  1  3  1  0  0  0  0
  1 12  1  0  0  0  0
  2  4  1  0  0  0  0
  2  7  1  0  0  0  0
  3  5  2  0  0  0  0
  3  8  1  0  0  0  0
  4  6  2  0  0  0  0
  4  9  1  0  0  0  0
  5  6  1  0  0  0  0
  5 10  1  0  0  0  0
  6 11  1  0  0  0  0
M  RGP  1  12  12
M  END
> <distance>
0.227949

> <angle>
18.7822

$$$$
