# Supplementary material for: FastGrow: on-the-fly growing and its application to DYRK1A
Source: J Comput Aided Mol Des. 2022 Aug 22;36(9):639–51. doi: 10.1007/s10822-022-00469-y (PMC9512872; doi:10.1007/s10822-022-00469-y)
Supplement: Supplementary file 3 — (zip 300339 KB) [file 10822_2022_469_MOESM3_ESM.zip › validation_sets/cross_growing/186l_4w52/186l_frag.sdf]

186l
          08242119163D 1   1.00000     0.00000     0
            
 14 13  0  0  0  0            999 V2000
   28.3470    8.2100    3.4230 C   0  0  0  0  0  0  0  0  0  0  0  0
   27.4170    9.3750    3.0960 C   0  0  0  0  0  0  0  0  0  0  0  0
   26.6450    9.1420    1.8090 C   0  0  0  0  0  0  0  0  0  0  0  0
   27.5330    9.0850    0.6020 C   0  0  0  0  0  0  0  0  0  0  0  0
   28.8779    7.8962    2.5121 H   0  0  0  0  0  0  0  0  0  0  0  0
   29.0772    8.5244    4.1832 H   0  0  0  0  0  0  0  0  0  0  0  0
   28.0179   10.2901    2.9890 H   0  0  0  0  0  0  0  0  0  0  0  0
   26.7012    9.5008    3.9217 H   0  0  0  0  0  0  0  0  0  0  0  0
   25.9250    9.9631    1.6773 H   0  0  0  0  0  0  0  0  0  0  0  0
   26.1028    8.1885    1.8919 H   0  0  0  0  0  0  0  0  0  0  0  0
   26.9207    8.9151   -0.2959 H   0  0  0  0  0  0  0  0  0  0  0  0
   28.2537    8.2618    0.7155 H   0  0  0  0  0  0  0  0  0  0  0  0
   28.0759   10.0363    0.5009 H   0  0  0  0  0  0  0  0  0  0  0  0
   27.5330    7.0610    3.9520 R#  0  0  0  0  0  0  0  0  0  0  0  0
  1 14  1  0  0  0  0
  1  2  1  0  0  0  0
  1  5  1  0  0  0  0
  1  6  1  0  0  0  0
  2  3  1  0  0  0  0
  2  7  1  0  0  0  0
  2  8  1  0  0  0  0
  3  4  1  0  0  0  0
  3  9  1  0  0  0  0
  3 10  1  0  0  0  0
  4 11  1  0  0  0  0
  4 12  1  0  0  0  0
  4 13  1  0  0  0  0
M  RGP  1  14  14
M  END
> <distance>
0.227949

> <angle>
18.7822

$$$$
