# Supplementary material for: FastGrow: on-the-fly growing and its application to DYRK1A
Source: J Comput Aided Mol Des. 2022 Aug 22;36(9):639–51. doi: 10.1007/s10822-022-00469-y (PMC9512872; doi:10.1007/s10822-022-00469-y)
Supplement: Supplementary file 3 — (zip 300339 KB) [file 10822_2022_469_MOESM3_ESM.zip › validation_sets/cross_growing/186l_4w52/4w52_interactions.json]

{
    "interactions": [
        {
            "ligandInteraction": {
                "center": [
                    27.533,
                    9.085,
                    0.602
                ],
                "chemicalType": "Unspecified",
                "geometryType": "Undirected",
                "interactionType": "Hydrophobic",
                "referenceAtom": {
                    "coordinates": [
                        27.533,
                        9.085,
                        0.602
                    ],
                    "element": "C",
                    "inFileID": 10,
                    "moleculePosition": 3,
                    "name": "C10"
                }
            },
            "score": 0.8000922531354153,
            "siteInteraction": {
                "center": [
                    24.212,
                    7.377,
                    1.639
                ],
                "chemicalType": "Unspecified",
                "geometryType": "Undirected",
                "interactionType": "Hydrophobic",
                "referenceAtom": {
                    "coordinates": [
                        24.212,
                        7.377,
                        1.639
                    ],
                    "element": "C",
                    "inFileID": 911,
                    "moleculePosition": 1834,
                    "name": "CD2"
                }
            }
        }
    ]
}
