# Supplementary material for: FastGrow: on-the-fly growing and its application to DYRK1A
Source: J Comput Aided Mol Des. 2022 Aug 22;36(9):639–51. doi: 10.1007/s10822-022-00469-y (PMC9512872; doi:10.1007/s10822-022-00469-y)
Supplement: Supplementary file 3 — (zip 300339 KB) [file 10822_2022_469_MOESM3_ESM.zip › validation_sets/cross_growing/186l_4w52/4w52_clean.pdb]

HEADER                                                        4W52
ATOM      1  N   MET A   1      43.717  -3.043   8.845  1.00  0.00           N  
ATOM      2  CA  MET A   1      43.050  -1.761   9.001  1.00  0.00           C  
ATOM      3  C   MET A   1      41.640  -1.879   9.549  1.00  0.00           C  
ATOM      4  O   MET A   1      40.907  -2.849   9.316  1.00  0.00           O  
ATOM      5  CB  MET A   1      43.015  -1.003   7.679  1.00  0.00           C  
ATOM      6  CG  MET A   1      42.374   0.352   7.819  1.00  0.00           C  
ATOM      7  SD  MET A   1      43.645   1.563   8.082  1.00  0.00           S  
ATOM      8  CE  MET A   1      44.634   1.043   6.661  1.00  0.00           C  
ATOM      9  H   MET A   1      44.077  -3.314   7.952  1.00  0.00           H  
ATOM     10  HA  MET A   1      43.584  -1.218   9.649  1.00  0.00           H  
ATOM     11  HB2 MET A   1      42.495  -1.539   7.014  1.00  0.00           H  
ATOM     12  HB3 MET A   1      43.952  -0.884   7.351  1.00  0.00           H  
ATOM     13  HG2 MET A   1      41.747   0.348   8.598  1.00  0.00           H  
ATOM     14  HG3 MET A   1      41.868   0.572   6.985  1.00  0.00           H  
ATOM     15  HE1 MET A   1      45.453   1.614   6.598  1.00  0.00           H  
ATOM     16  HE2 MET A   1      44.903   0.086   6.774  1.00  0.00           H  
ATOM     17  HE3 MET A   1      44.094   1.141   5.825  1.00  0.00           H  
ATOM     18  N   ASN A   2      41.263  -0.865  10.310  1.00  0.00           N  
ATOM     19  CA  ASN A   2      39.931  -0.756  10.875  1.00  0.00           C  
ATOM     20  C   ASN A   2      39.611   0.739  10.912  1.00  0.00           C  
ATOM     21  O   ASN A   2      40.477   1.576  10.566  1.00  0.00           O  
ATOM     22  CB  ASN A   2      39.903  -1.404  12.285  1.00  0.00           C  
ATOM     23  CG  ASN A   2      40.890  -0.791  13.238  1.00  0.00           C  
ATOM     24  OD1 ASN A   2      40.855   0.417  13.492  1.00  0.00           O  
ATOM     25  ND2 ASN A   2      41.778  -1.600  13.780  1.00  0.00           N  
ATOM     26  H   ASN A   2      41.925  -0.141  10.505  1.00  0.00           H  
ATOM     27  HA  ASN A   2      39.277  -1.223  10.280  1.00  0.00           H  
ATOM     28  HB2 ASN A   2      40.114  -2.377  12.192  1.00  0.00           H  
ATOM     29  HB3 ASN A   2      38.985  -1.297  12.666  1.00  0.00           H  
ATOM     30 HD21 ASN A   2      41.774  -2.573  13.549  1.00  0.00           H  
ATOM     31 HD22 ASN A   2      42.455  -1.241  14.422  1.00  0.00           H  
ATOM     32  N   ILE A   3      38.402   1.065  11.350  1.00  0.00           N  
ATOM     33  CA  ILE A   3      37.953   2.445  11.299  1.00  0.00           C  
ATOM     34  C   ILE A   3      38.811   3.378  12.158  1.00  0.00           C  
ATOM     35  O   ILE A   3      39.007   4.559  11.814  1.00  0.00           O  
ATOM     36  CB  ILE A   3      36.470   2.552  11.672  1.00  0.00           C  
ATOM     37  CG1 ILE A   3      35.951   3.980  11.545  1.00  0.00           C  
ATOM     38  CG2 ILE A   3      36.239   2.013  13.111  1.00  0.00           C  
ATOM     39  CD1 ILE A   3      36.075   4.614  10.131  1.00  0.00           C  
ATOM     40  H   ILE A   3      37.798   0.358  11.717  1.00  0.00           H  
ATOM     41  HA  ILE A   3      38.042   2.750  10.351  1.00  0.00           H  
ATOM     42  HB  ILE A   3      35.950   1.977  11.040  1.00  0.00           H  
ATOM     43 HG12 ILE A   3      36.464   4.552  12.185  1.00  0.00           H  
ATOM     44 HG13 ILE A   3      34.984   3.980  11.799  1.00  0.00           H  
ATOM     45 HG21 ILE A   3      35.269   2.088  13.343  1.00  0.00           H  
ATOM     46 HG22 ILE A   3      36.520   1.054  13.157  1.00  0.00           H  
ATOM     47 HG23 ILE A   3      36.779   2.550  13.759  1.00  0.00           H  
ATOM     48 HD11 ILE A   3      35.710   5.545  10.150  1.00  0.00           H  
ATOM     49 HD12 ILE A   3      37.037   4.639   9.860  1.00  0.00           H  
ATOM     50 HD13 ILE A   3      35.557   4.066   9.474  1.00  0.00           H  
ATOM     51  N   PHE A   4      39.324   2.890  13.283  1.00  0.00           N  
ATOM     52  CA  PHE A   4      40.173   3.733  14.126  1.00  0.00           C  
ATOM     53  C   PHE A   4      41.487   4.050  13.438  1.00  0.00           C  
ATOM     54  O   PHE A   4      41.956   5.200  13.439  1.00  0.00           O  
ATOM     55  CB  PHE A   4      40.369   3.064  15.496  1.00  0.00           C  
ATOM     56  CG  PHE A   4      39.131   3.032  16.303  1.00  0.00           C  
ATOM     57  CD1 PHE A   4      38.801   4.138  17.083  1.00  0.00           C  
ATOM     58  CD2 PHE A   4      38.269   1.958  16.275  1.00  0.00           C  
ATOM     59  CE1 PHE A   4      37.631   4.150  17.824  1.00  0.00           C  
ATOM     60  CE2 PHE A   4      37.096   1.983  17.002  1.00  0.00           C  
ATOM     61  CZ  PHE A   4      36.788   3.061  17.774  1.00  0.00           C  
ATOM     62  H   PHE A   4      39.130   1.947  13.553  1.00  0.00           H  
ATOM     63  HA  PHE A   4      39.692   4.597  14.275  1.00  0.00           H  
ATOM     64  HB2 PHE A   4      41.067   3.571  16.002  1.00  0.00           H  
ATOM     65  HB3 PHE A   4      40.680   2.125  15.351  1.00  0.00           H  
ATOM     66  HD1 PHE A   4      39.413   4.929  17.108  1.00  0.00           H  
ATOM     67  HD2 PHE A   4      38.495   1.155  15.724  1.00  0.00           H  
ATOM     68  HE1 PHE A   4      37.400   4.941  18.390  1.00  0.00           H  
ATOM     69  HE2 PHE A   4      36.469   1.205  16.961  1.00  0.00           H  
ATOM     70  HZ  PHE A   4      35.943   3.063  18.309  1.00  0.00           H  
ATOM     71  N   GLU A   5      42.121   3.052  12.837  1.00  0.00           N  
ATOM     72  CA  GLU A   5      43.376   3.309  12.138  1.00  0.00           C  
ATOM     73  C   GLU A   5      43.164   4.241  10.933  1.00  0.00           C  
ATOM     74  O   GLU A   5      44.000   5.115  10.655  1.00  0.00           O  
ATOM     75  CB  GLU A   5      44.026   1.991  11.673  1.00  0.00           C  
ATOM     76  CG  GLU A   5      44.468   1.104  12.823  1.00  0.00           C  
ATOM     77  CD  GLU A   5      45.061  -0.240  12.402  1.00  0.00           C  
ATOM     78  OE1 GLU A   5      44.956  -0.615  11.231  1.00  0.00           O  
ATOM     79  OE2 GLU A   5      45.659  -0.925  13.262  1.00  0.00           O  
ATOM     80  H   GLU A   5      41.741   2.127  12.863  1.00  0.00           H  
ATOM     81  HA  GLU A   5      44.002   3.759  12.775  1.00  0.00           H  
ATOM     82  HB2 GLU A   5      44.826   2.211  11.115  1.00  0.00           H  
ATOM     83  HB3 GLU A   5      43.362   1.487  11.120  1.00  0.00           H  
ATOM     84  HG2 GLU A   5      43.673   0.926  13.402  1.00  0.00           H  
ATOM     85  HG3 GLU A   5      45.160   1.598  13.350  1.00  0.00           H  
ATOM     86  N   MET A   6      42.046   4.040  10.244  1.00  0.00           N  
ATOM     87  CA  MET A   6      41.737   4.819   9.042  1.00  0.00           C  
ATOM     88  C   MET A   6      41.568   6.295   9.425  1.00  0.00           C  
ATOM     89  O   MET A   6      42.192   7.182   8.818  1.00  0.00           O  
ATOM     90  CB  MET A   6      40.446   4.289   8.458  1.00  0.00           C  
ATOM     91  CG  MET A   6      40.050   4.983   7.172  1.00  0.00           C  
ATOM     92  SD  MET A   6      38.304   4.599   6.836  1.00  0.00           S  
ATOM     93  CE  MET A   6      38.210   4.784   5.060  1.00  0.00           C  
ATOM     94  H   MET A   6      41.401   3.341  10.553  1.00  0.00           H  
ATOM     95  HA  MET A   6      42.476   4.723   8.375  1.00  0.00           H  
ATOM     96  HB2 MET A   6      39.716   4.419   9.129  1.00  0.00           H  
ATOM     97  HB3 MET A   6      40.557   3.313   8.272  1.00  0.00           H  
ATOM     98  HG2 MET A   6      40.620   4.653   6.420  1.00  0.00           H  
ATOM     99  HG3 MET A   6      40.167   5.971   7.270  1.00  0.00           H  
ATOM    100  HE1 MET A   6      37.277   4.594   4.754  1.00  0.00           H  
ATOM    101  HE2 MET A   6      38.459   5.719   4.809  1.00  0.00           H  
ATOM    102  HE3 MET A   6      38.841   4.142   4.624  1.00  0.00           H  
ATOM    103  N   LEU A   7      40.736   6.577  10.433  1.00  0.00           N  
ATOM    104  CA  LEU A   7      40.523   7.967  10.830  1.00  0.00           C  
ATOM    105  C   LEU A   7      41.754   8.567  11.518  1.00  0.00           C  
ATOM    106  O   LEU A   7      41.980   9.767  11.405  1.00  0.00           O  
ATOM    107  CB  LEU A   7      39.278   8.086  11.704  1.00  0.00           C  
ATOM    108  CG  LEU A   7      37.967   8.105  10.912  1.00  0.00           C  
ATOM    109  CD1 LEU A   7      36.797   7.868  11.882  1.00  0.00           C  
ATOM    110  CD2 LEU A   7      37.832   9.463  10.225  1.00  0.00           C  
ATOM    111  H   LEU A   7      40.261   5.839  10.913  1.00  0.00           H  
ATOM    112  HA  LEU A   7      40.357   8.495   9.997  1.00  0.00           H  
ATOM    113  HB2 LEU A   7      39.341   8.934  12.229  1.00  0.00           H  
ATOM    114  HB3 LEU A   7      39.257   7.307  12.330  1.00  0.00           H  
ATOM    115  HG  LEU A   7      37.982   7.381  10.222  1.00  0.00           H  
ATOM    116 HD11 LEU A   7      35.936   7.879  11.374  1.00  0.00           H  
ATOM    117 HD12 LEU A   7      36.909   6.981  12.329  1.00  0.00           H  
ATOM    118 HD13 LEU A   7      36.785   8.591  12.573  1.00  0.00           H  
ATOM    119 HD21 LEU A   7      36.979   9.489   9.704  1.00  0.00           H  
ATOM    120 HD22 LEU A   7      37.823  10.186  10.915  1.00  0.00           H  
ATOM    121 HD23 LEU A   7      38.605   9.602   9.606  1.00  0.00           H  
ATOM    122  N   ARG A   8      42.544   7.757  12.214  1.00  0.00           N  
ATOM    123  CA  ARG A   8      43.798   8.271  12.794  1.00  0.00           C  
ATOM    124  C   ARG A   8      44.732   8.775  11.687  1.00  0.00           C  
ATOM    125  O   ARG A   8      45.414   9.805  11.840  1.00  0.00           O  
ATOM    126  CB  ARG A   8      44.485   7.196  13.655  1.00  0.00           C  
ATOM    127  CG  ARG A   8      45.868   7.560  14.163  1.00  0.00           C  
ATOM    128  CD  ARG A   8      45.857   8.762  15.093  1.00  0.00           C  
ATOM    129  NE  ARG A   8      47.223   8.979  15.590  1.00  0.00           N  
ATOM    130  CZ  ARG A   8      48.175   9.588  14.885  1.00  0.00           C  
ATOM    131  NH1 ARG A   8      47.915  10.078  13.683  1.00  0.00           N  
ATOM    132  NH2 ARG A   8      49.400   9.726  15.393  1.00  0.00           N  
ATOM    133  H   ARG A   8      42.288   6.799  12.344  1.00  0.00           H  
ATOM    134  HA  ARG A   8      43.572   9.045  13.386  1.00  0.00           H  
ATOM    135  HB2 ARG A   8      44.567   6.365  13.105  1.00  0.00           H  
ATOM    136  HB3 ARG A   8      43.902   7.015  14.447  1.00  0.00           H  
ATOM    137  HG2 ARG A   8      46.452   7.769  13.378  1.00  0.00           H  
ATOM    138  HG3 ARG A   8      46.243   6.776  14.658  1.00  0.00           H  
ATOM    139  HD2 ARG A   8      45.242   8.588  15.862  1.00  0.00           H  
ATOM    140  HD3 ARG A   8      45.547   9.571  14.594  1.00  0.00           H  
ATOM    141  HE  ARG A   8      47.450   8.652  16.507  1.00  0.00           H  
ATOM    142 HH11 ARG A   8      48.637  10.533  13.162  1.00  0.00           H  
ATOM    143 HH12 ARG A   8      46.997   9.993  13.296  1.00  0.00           H  
ATOM    144 HH21 ARG A   8      50.113  10.184  14.862  1.00  0.00           H  
ATOM    145 HH22 ARG A   8      49.606   9.372  16.305  1.00  0.00           H  
ATOM    146  N   ILE A   9      44.780   8.069  10.556  1.00  0.00           N  
ATOM    147  CA  ILE A   9      45.565   8.540   9.413  1.00  0.00           C  
ATOM    148  C   ILE A   9      44.957   9.827   8.849  1.00  0.00           C  
ATOM    149  O   ILE A   9      45.666  10.818   8.566  1.00  0.00           O  
ATOM    150  CB  ILE A   9      45.601   7.429   8.320  1.00  0.00           C  
ATOM    151  CG1 ILE A   9      46.502   6.292   8.799  1.00  0.00           C  
ATOM    152  CG2 ILE A   9      46.063   7.978   6.949  1.00  0.00           C  
ATOM    153  CD1 ILE A   9      46.338   5.022   8.001  1.00  0.00           C  
ATOM    154  H   ILE A   9      44.274   7.209  10.488  1.00  0.00           H  
ATOM    155  HA  ILE A   9      46.499   8.728   9.716  1.00  0.00           H  
ATOM    156  HB  ILE A   9      44.675   7.068   8.214  1.00  0.00           H  
ATOM    157 HG12 ILE A   9      46.284   6.096   9.755  1.00  0.00           H  
ATOM    158 HG13 ILE A   9      47.454   6.590   8.728  1.00  0.00           H  
ATOM    159 HG21 ILE A   9      46.072   7.236   6.279  1.00  0.00           H  
ATOM    160 HG22 ILE A   9      45.432   8.693   6.647  1.00  0.00           H  
ATOM    161 HG23 ILE A   9      46.983   8.360   7.036  1.00  0.00           H  
ATOM    162 HD11 ILE A   9      46.952   4.320   8.362  1.00  0.00           H  
ATOM    163 HD12 ILE A   9      45.392   4.705   8.069  1.00  0.00           H  
ATOM    164 HD13 ILE A   9      46.562   5.199   7.043  1.00  0.00           H  
ATOM    165  N   ASP A  10      43.642   9.837   8.658  1.00  0.00           N  
ATOM    166  CA  ASP A  10      43.041  11.006   8.029  1.00  0.00           C  
ATOM    167  C   ASP A  10      43.027  12.269   8.913  1.00  0.00           C  
ATOM    168  O   ASP A  10      43.071  13.392   8.401  1.00  0.00           O  
ATOM    169  CB  ASP A  10      41.614  10.694   7.582  1.00  0.00           C  
ATOM    170  CG  ASP A  10      41.565   9.793   6.368  1.00  0.00           C  
ATOM    171  OD1 ASP A  10      42.531   9.781   5.585  1.00  0.00           O  
ATOM    172  OD2 ASP A  10      40.559   9.094   6.168  1.00  0.00           O  
ATOM    173  H   ASP A  10      43.078   9.061   8.939  1.00  0.00           H  
ATOM    174  HA  ASP A  10      43.575  11.216   7.210  1.00  0.00           H  
ATOM    175  HB2 ASP A  10      41.153  11.553   7.361  1.00  0.00           H  
ATOM    176  HB3 ASP A  10      41.135  10.243   8.335  1.00  0.00           H  
ATOM    177  N   GLU A  11      42.925  12.092  10.228  1.00  0.00           N  
ATOM    178  CA  GLU A  11      42.798  13.243  11.139  1.00  0.00           C  
ATOM    179  C   GLU A  11      44.069  13.610  11.875  1.00  0.00           C  
ATOM    180  O   GLU A  11      44.161  14.739  12.367  1.00  0.00           O  
ATOM    181  CB  GLU A  11      41.696  12.959  12.181  1.00  0.00           C  
ATOM    182  CG  GLU A  11      40.295  12.707  11.598  1.00  0.00           C  
ATOM    183  CD  GLU A  11      39.636  13.937  10.983  1.00  0.00           C  
ATOM    184  OE1 GLU A  11      40.166  15.076  11.134  1.00  0.00           O  
ATOM    185  OE2 GLU A  11      38.556  13.780  10.361  1.00  0.00           O  
ATOM    186  H   GLU A  11      42.935  11.165  10.603  1.00  0.00           H  
ATOM    187  HA  GLU A  11      42.515  14.035  10.598  1.00  0.00           H  
ATOM    188  HB2 GLU A  11      41.639  13.747  12.794  1.00  0.00           H  
ATOM    189  HB3 GLU A  11      41.964  12.149  12.703  1.00  0.00           H  
ATOM    190  HG2 GLU A  11      39.706  12.372  12.334  1.00  0.00           H  
ATOM    191  HG3 GLU A  11      40.373  12.007  10.888  1.00  0.00           H  
ATOM    192  N   GLY A  12      45.020  12.694  11.993  1.00  0.00           N  
ATOM    193  CA  GLY A  12      46.218  12.950  12.777  1.00  0.00           C  
ATOM    194  C   GLY A  12      45.932  12.949  14.267  1.00  0.00           C  
ATOM    195  O   GLY A  12      44.837  12.584  14.735  1.00  0.00           O  
ATOM    196  H   GLY A  12      44.912  11.812  11.535  1.00  0.00           H  
ATOM    197  HA2 GLY A  12      46.588  13.843  12.520  1.00  0.00           H  
ATOM    198  HA3 GLY A  12      46.893  12.240  12.577  1.00  0.00           H  
ATOM    199  N   LEU A  13      46.941  13.351  15.025  1.00  0.00           N  
ATOM    200  CA  LEU A  13      46.805  13.433  16.473  1.00  0.00           C  
ATOM    201  C   LEU A  13      47.551  14.693  16.901  1.00  0.00           C  
ATOM    202  O   LEU A  13      48.766  14.810  16.680  1.00  0.00           O  
ATOM    203  CB  LEU A  13      47.371  12.197  17.177  1.00  0.00           C  
ATOM    204  CG  LEU A  13      47.551  12.377  18.695  1.00  0.00           C  
ATOM    205  CD1 LEU A  13      46.198  12.460  19.398  1.00  0.00           C  
ATOM    206  CD2 LEU A  13      48.369  11.214  19.253  1.00  0.00           C  
ATOM    207  H   LEU A  13      47.809  13.602  14.597  1.00  0.00           H  
ATOM    208  HA  LEU A  13      45.837  13.529  16.707  1.00  0.00           H  
ATOM    209  HB2 LEU A  13      48.263  11.986  16.776  1.00  0.00           H  
ATOM    210  HB3 LEU A  13      46.746  11.432  17.022  1.00  0.00           H  
ATOM    211  HG  LEU A  13      48.050  13.228  18.860  1.00  0.00           H  
ATOM    212 HD11 LEU A  13      46.340  12.577  20.381  1.00  0.00           H  
ATOM    213 HD12 LEU A  13      45.684  13.240  19.041  1.00  0.00           H  
ATOM    214 HD13 LEU A  13      45.684  11.618  19.233  1.00  0.00           H  
ATOM    215 HD21 LEU A  13      48.486  11.331  20.239  1.00  0.00           H  
ATOM    216 HD22 LEU A  13      47.891  10.354  19.074  1.00  0.00           H  
ATOM    217 HD23 LEU A  13      49.266  11.195  18.811  1.00  0.00           H  
ATOM    218  N   ARG A  14      46.813  15.619  17.510  1.00  0.00           N  
ATOM    219  CA  ARG A  14      47.393  16.836  18.060  1.00  0.00           C  
ATOM    220  C   ARG A  14      46.829  17.041  19.463  1.00  0.00           C  
ATOM    221  O   ARG A  14      45.622  16.956  19.676  1.00  0.00           O  
ATOM    222  CB  ARG A  14      47.133  18.051  17.144  1.00  0.00           C  
ATOM    223  CG  ARG A  14      47.741  17.898  15.715  1.00  0.00           C  
ATOM    224  CD  ARG A  14      47.562  19.147  14.792  1.00  0.00           C  
ATOM    225  NE  ARG A  14      48.282  20.304  15.319  1.00  0.00           N  
ATOM    226  CZ  ARG A  14      48.386  21.501  14.739  1.00  0.00           C  
ATOM    227  NH1 ARG A  14      47.821  21.771  13.559  1.00  0.00           N  
ATOM    228  NH2 ARG A  14      49.072  22.451  15.370  1.00  0.00           N  
ATOM    229  H   ARG A  14      45.827  15.474  17.592  1.00  0.00           H  
ATOM    230  HA  ARG A  14      48.382  16.706  18.135  1.00  0.00           H  
ATOM    231  HB2 ARG A  14      47.533  18.861  17.573  1.00  0.00           H  
ATOM    232  HB3 ARG A  14      46.145  18.174  17.055  1.00  0.00           H  
ATOM    233  HG2 ARG A  14      47.301  17.117  15.271  1.00  0.00           H  
ATOM    234  HG3 ARG A  14      48.720  17.719  15.811  1.00  0.00           H  
ATOM    235  HD2 ARG A  14      46.589  19.369  14.730  1.00  0.00           H  
ATOM    236  HD3 ARG A  14      47.914  18.932  13.881  1.00  0.00           H  
ATOM    237  HE  ARG A  14      48.741  20.187  16.200  1.00  0.00           H  
ATOM    238 HH11 ARG A  14      47.920  22.680  13.154  1.00  0.00           H  
ATOM    239 HH12 ARG A  14      47.299  21.064  13.081  1.00  0.00           H  
ATOM    240 HH21 ARG A  14      49.166  23.357  14.958  1.00  0.00           H  
ATOM    241 HH22 ARG A  14      49.494  22.258  16.256  1.00  0.00           H  
ATOM    242  N   LEU A  15      47.712  17.291  20.436  1.00  0.00           N  
ATOM    243  CA  LEU A  15      47.291  17.360  21.838  1.00  0.00           C  
ATOM    244  C   LEU A  15      46.987  18.764  22.343  1.00  0.00           C  
ATOM    245  O   LEU A  15      46.521  18.942  23.473  1.00  0.00           O  
ATOM    246  CB  LEU A  15      48.350  16.679  22.725  1.00  0.00           C  
ATOM    247  CG  LEU A  15      48.582  15.197  22.445  1.00  0.00           C  
ATOM    248  CD1 LEU A  15      49.603  14.663  23.455  1.00  0.00           C  
ATOM    249  CD2 LEU A  15      47.275  14.385  22.502  1.00  0.00           C  
ATOM    250  H   LEU A  15      48.674  17.433  20.203  1.00  0.00           H  
ATOM    251  HA  LEU A  15      46.449  16.827  21.921  1.00  0.00           H  
ATOM    252  HB2 LEU A  15      48.060  16.772  23.678  1.00  0.00           H  
ATOM    253  HB3 LEU A  15      49.218  17.158  22.592  1.00  0.00           H  
ATOM    254  HG  LEU A  15      48.969  15.107  21.528  1.00  0.00           H  
ATOM    255 HD11 LEU A  15      49.765  13.691  23.283  1.00  0.00           H  
ATOM    256 HD12 LEU A  15      50.462  15.166  23.359  1.00  0.00           H  
ATOM    257 HD13 LEU A  15      49.249  14.783  24.382  1.00  0.00           H  
ATOM    258 HD21 LEU A  15      47.472  13.423  22.313  1.00  0.00           H  
ATOM    259 HD22 LEU A  15      46.869  14.470  23.412  1.00  0.00           H  
ATOM    260 HD23 LEU A  15      46.635  14.735  21.818  1.00  0.00           H  
ATOM    261  N   LYS A  16      47.194  19.760  21.488  1.00  0.00           N  
ATOM    262  CA  LYS A  16      46.883  21.146  21.790  1.00  0.00           C  
ATOM    263  C   LYS A  16      45.825  21.614  20.811  1.00  0.00           C  
ATOM    264  O   LYS A  16      45.796  21.129  19.661  1.00  0.00           O  
ATOM    265  CB  LYS A  16      48.161  22.003  21.665  1.00  0.00           C  
ATOM    266  CG  LYS A  16      49.306  21.473  22.515  1.00  0.00           C  
ATOM    267  CD  LYS A  16      50.477  22.447  22.583  1.00  0.00           C  
ATOM    268  CE  LYS A  16      51.446  22.021  23.676  1.00  0.00           C  
ATOM    269  H   LYS A  16      47.583  19.544  20.592  1.00  0.00           H  
ATOM    270  HA  LYS A  16      46.527  21.212  22.722  1.00  0.00           H  
ATOM    271  HB2 LYS A  16      47.951  22.936  21.957  1.00  0.00           H  
ATOM    272  HB3 LYS A  16      48.449  22.010  20.708  1.00  0.00           H  
ATOM    273  HG2 LYS A  16      49.627  20.612  22.121  1.00  0.00           H  
ATOM    274  HG3 LYS A  16      48.969  21.310  23.442  1.00  0.00           H  
ATOM    275  HD2 LYS A  16      50.133  23.364  22.784  1.00  0.00           H  
ATOM    276  HD3 LYS A  16      50.953  22.455  21.703  1.00  0.00           H  
ATOM    277  HE2 LYS A  16      52.210  22.665  23.713  1.00  0.00           H  
ATOM    278  HE3 LYS A  16      50.973  22.014  24.557  1.00  0.00           H  
ATOM    279  N   ILE A  17      44.962  22.537  21.222  1.00  0.00           N  
ATOM    280  CA  ILE A  17      43.931  23.062  20.341  1.00  0.00           C  
ATOM    281  C   ILE A  17      44.552  23.549  19.042  1.00  0.00           C  
ATOM    282  O   ILE A  17      45.569  24.273  19.066  1.00  0.00           O  
ATOM    283  CB  ILE A  17      43.164  24.194  21.009  1.00  0.00           C  
ATOM    284  CG1 ILE A  17      42.330  23.638  22.176  1.00  0.00           C  
ATOM    285  CG2 ILE A  17      42.277  24.910  20.014  1.00  0.00           C  
ATOM    286  CD1 ILE A  17      41.564  24.728  22.978  1.00  0.00           C  
ATOM    287  H   ILE A  17      45.023  22.879  22.160  1.00  0.00           H  
ATOM    288  HA  ILE A  17      43.289  22.325  20.129  1.00  0.00           H  
ATOM    289  HB  ILE A  17      43.823  24.850  21.375  1.00  0.00           H  
ATOM    290 HG12 ILE A  17      42.945  23.160  22.803  1.00  0.00           H  
ATOM    291 HG13 ILE A  17      41.662  22.992  21.806  1.00  0.00           H  
ATOM    292 HG21 ILE A  17      41.785  25.648  20.476  1.00  0.00           H  
ATOM    293 HG22 ILE A  17      42.839  25.293  19.281  1.00  0.00           H  
ATOM    294 HG23 ILE A  17      41.620  24.263  19.627  1.00  0.00           H  
ATOM    295 HD11 ILE A  17      41.046  24.296  23.717  1.00  0.00           H  
ATOM    296 HD12 ILE A  17      42.218  25.378  23.365  1.00  0.00           H  
ATOM    297 HD13 ILE A  17      40.935  25.210  22.368  1.00  0.00           H  
ATOM    298  N   TYR A  18      43.941  23.147  17.918  1.00  0.00           N  
ATOM    299  CA  TYR A  18      44.396  23.560  16.597  1.00  0.00           C  
ATOM    300  C   TYR A  18      43.179  23.941  15.780  1.00  0.00           C  
ATOM    301  O   TYR A  18      42.057  23.714  16.187  1.00  0.00           O  
ATOM    302  CB  TYR A  18      45.171  22.415  15.919  1.00  0.00           C  
ATOM    303  CG  TYR A  18      44.406  21.132  15.623  1.00  0.00           C  
ATOM    304  CD1 TYR A  18      44.287  20.141  16.574  1.00  0.00           C  
ATOM    305  CD2 TYR A  18      43.869  20.890  14.339  1.00  0.00           C  
ATOM    306  CE1 TYR A  18      43.634  18.936  16.298  1.00  0.00           C  
ATOM    307  CE2 TYR A  18      43.201  19.686  14.048  1.00  0.00           C  
ATOM    308  CZ  TYR A  18      43.070  18.729  15.044  1.00  0.00           C  
ATOM    309  OH  TYR A  18      42.431  17.514  14.790  1.00  0.00           O  
ATOM    310  H   TYR A  18      43.147  22.544  17.989  1.00  0.00           H  
ATOM    311  HA  TYR A  18      44.995  24.356  16.688  1.00  0.00           H  
ATOM    312  HB2 TYR A  18      45.937  22.177  16.516  1.00  0.00           H  
ATOM    313  HB3 TYR A  18      45.521  22.763  15.049  1.00  0.00           H  
ATOM    314  HD1 TYR A  18      44.677  20.288  17.483  1.00  0.00           H  
ATOM    315  HD2 TYR A  18      43.965  21.585  13.626  1.00  0.00           H  
ATOM    316  HE1 TYR A  18      43.573  18.226  16.999  1.00  0.00           H  
ATOM    317  HE2 TYR A  18      42.826  19.522  13.136  1.00  0.00           H  
ATOM    318  HH  TYR A  18      42.018  17.344  13.895  1.00  0.00           H  
ATOM    319  N   LYS A  19      43.401  24.510  14.605  1.00  0.00           N  
ATOM    320  CA  LYS A  19      42.310  24.729  13.678  1.00  0.00           C  
ATOM    321  C   LYS A  19      42.303  23.665  12.618  1.00  0.00           C  
ATOM    322  O   LYS A  19      43.370  23.312  12.071  1.00  0.00           O  
ATOM    323  CB  LYS A  19      42.424  26.106  13.035  1.00  0.00           C  
ATOM    324  CG  LYS A  19      42.082  27.235  13.969  1.00  0.00           C  
ATOM    325  CD  LYS A  19      42.268  28.575  13.274  1.00  0.00           C  
ATOM    326  CE  LYS A  19      41.851  29.731  14.179  1.00  0.00           C  
ATOM    327  NZ  LYS A  19      41.950  31.001  13.404  1.00  0.00           N  
ATOM    328  H   LYS A  19      44.328  24.790  14.356  1.00  0.00           H  
ATOM    329  HA  LYS A  19      41.448  24.683  14.183  1.00  0.00           H  
ATOM    330  HB2 LYS A  19      41.802  26.143  12.253  1.00  0.00           H  
ATOM    331  HB3 LYS A  19      43.364  26.231  12.719  1.00  0.00           H  
ATOM    332  HG2 LYS A  19      42.680  27.193  14.769  1.00  0.00           H  
ATOM    333  HG3 LYS A  19      41.130  27.144  14.260  1.00  0.00           H  
ATOM    334  HD2 LYS A  19      41.709  28.592  12.445  1.00  0.00           H  
ATOM    335  HD3 LYS A  19      43.231  28.684  13.029  1.00  0.00           H  
ATOM    336  HE2 LYS A  19      42.457  29.773  14.973  1.00  0.00           H  
ATOM    337  HE3 LYS A  19      40.909  29.596  14.486  1.00  0.00           H  
ATOM    338  HZ1 LYS A  19      41.679  31.768  13.985  1.00  0.00           H  
ATOM    339  HZ2 LYS A  19      42.893  31.132  13.097  1.00  0.00           H  
ATOM    340  HZ3 LYS A  19      41.344  30.955  12.610  1.00  0.00           H  
ATOM    341  N   ASP A  20      41.111  23.153  12.338  1.00  0.00           N  
ATOM    342  CA  ASP A  20      40.922  22.142  11.315  1.00  0.00           C  
ATOM    343  C   ASP A  20      40.992  22.745   9.907  1.00  0.00           C  
ATOM    344  O   ASP A  20      41.303  23.936   9.737  1.00  0.00           O  
ATOM    345  CB  ASP A  20      39.626  21.333  11.552  1.00  0.00           C  
ATOM    346  CG  ASP A  20      38.341  22.112  11.239  1.00  0.00           C  
ATOM    347  OD1 ASP A  20      38.385  23.245  10.722  1.00  0.00           O  
ATOM    348  OD2 ASP A  20      37.227  21.592  11.523  1.00  0.00           O  
ATOM    349  H   ASP A  20      40.315  23.476  12.850  1.00  0.00           H  
ATOM    350  HA  ASP A  20      41.685  21.500  11.395  1.00  0.00           H  
ATOM    351  HB2 ASP A  20      39.600  21.055  12.512  1.00  0.00           H  
ATOM    352  HB3 ASP A  20      39.651  20.520  10.970  1.00  0.00           H  
ATOM    353  N   THR A  21      40.687  21.936   8.908  1.00  0.00           N  
ATOM    354  CA  THR A  21      40.841  22.396   7.519  1.00  0.00           C  
ATOM    355  C   THR A  21      39.884  23.542   7.192  1.00  0.00           C  
ATOM    356  O   THR A  21      40.120  24.300   6.232  1.00  0.00           O  
ATOM    357  CB  THR A  21      40.616  21.239   6.497  1.00  0.00           C  
ATOM    358  OG1 THR A  21      39.242  20.841   6.494  1.00  0.00           O  
ATOM    359  CG2 THR A  21      41.508  20.036   6.816  1.00  0.00           C  
ATOM    360  H   THR A  21      40.352  21.013   9.096  1.00  0.00           H  
ATOM    361  HA  THR A  21      41.776  22.732   7.406  1.00  0.00           H  
ATOM    362  HB  THR A  21      40.850  21.573   5.584  1.00  0.00           H  
ATOM    363  HG1 THR A  21      39.111  20.100   5.836  1.00  0.00           H  
ATOM    364 HG21 THR A  21      41.343  19.312   6.146  1.00  0.00           H  
ATOM    365 HG22 THR A  21      42.468  20.313   6.777  1.00  0.00           H  
ATOM    366 HG23 THR A  21      41.296  19.697   7.733  1.00  0.00           H  
ATOM    367  N   GLU A  22      38.791  23.677   7.959  1.00  0.00           N  
ATOM    368  CA  GLU A  22      37.834  24.752   7.751  1.00  0.00           C  
ATOM    369  C   GLU A  22      38.076  25.979   8.638  1.00  0.00           C  
ATOM    370  O   GLU A  22      37.301  26.945   8.626  1.00  0.00           O  
ATOM    371  CB  GLU A  22      36.405  24.251   8.006  1.00  0.00           C  
ATOM    372  CG  GLU A  22      35.995  23.097   7.111  1.00  0.00           C  
ATOM    373  CD  GLU A  22      35.698  23.510   5.693  1.00  0.00           C  
ATOM    374  OE1 GLU A  22      35.561  24.721   5.412  1.00  0.00           O  
ATOM    375  OE2 GLU A  22      35.598  22.591   4.849  1.00  0.00           O  
ATOM    376  H   GLU A  22      38.630  23.019   8.695  1.00  0.00           H  
ATOM    377  HA  GLU A  22      37.896  25.042   6.796  1.00  0.00           H  
ATOM    378  HB2 GLU A  22      35.772  25.010   7.852  1.00  0.00           H  
ATOM    379  HB3 GLU A  22      36.341  23.951   8.958  1.00  0.00           H  
ATOM    380  HG2 GLU A  22      35.174  22.675   7.496  1.00  0.00           H  
ATOM    381  HG3 GLU A  22      36.739  22.428   7.096  1.00  0.00           H  
ATOM    382  N   GLY A  23      39.148  25.931   9.418  1.00  0.00           N  
ATOM    383  CA  GLY A  23      39.452  26.991  10.364  1.00  0.00           C  
ATOM    384  C   GLY A  23      38.781  26.908  11.728  1.00  0.00           C  
ATOM    385  O   GLY A  23      38.794  27.901  12.468  1.00  0.00           O  
ATOM    386  H   GLY A  23      39.763  25.145   9.353  1.00  0.00           H  
ATOM    387  HA2 GLY A  23      39.180  27.857   9.945  1.00  0.00           H  
ATOM    388  HA3 GLY A  23      40.441  26.989  10.513  1.00  0.00           H  
ATOM    389  N   TYR A  24      38.235  25.737  12.079  1.00  0.00           N  
ATOM    390  CA  TYR A  24      37.505  25.614  13.346  1.00  0.00           C  
ATOM    391  C   TYR A  24      38.362  24.971  14.414  1.00  0.00           C  
ATOM    392  O   TYR A  24      39.095  24.027  14.157  1.00  0.00           O  
ATOM    393  CB  TYR A  24      36.274  24.738  13.174  1.00  0.00           C  
ATOM    394  CG  TYR A  24      35.266  25.279  12.198  1.00  0.00           C  
ATOM    395  CD1 TYR A  24      34.915  26.623  12.207  1.00  0.00           C  
ATOM    396  CD2 TYR A  24      34.662  24.443  11.272  1.00  0.00           C  
ATOM    397  CE1 TYR A  24      33.967  27.125  11.300  1.00  0.00           C  
ATOM    398  CE2 TYR A  24      33.725  24.934  10.369  1.00  0.00           C  
ATOM    399  CZ  TYR A  24      33.386  26.268  10.387  1.00  0.00           C  
ATOM    400  OH  TYR A  24      32.443  26.746   9.484  1.00  0.00           O  
ATOM    401  H   TYR A  24      38.325  24.944  11.476  1.00  0.00           H  
ATOM    402  HA  TYR A  24      37.222  26.523  13.653  1.00  0.00           H  
ATOM    403  HB2 TYR A  24      35.829  24.643  14.065  1.00  0.00           H  
ATOM    404  HB3 TYR A  24      36.571  23.839  12.853  1.00  0.00           H  
ATOM    405  HD1 TYR A  24      35.342  27.241  12.867  1.00  0.00           H  
ATOM    406  HD2 TYR A  24      34.903  23.473  11.253  1.00  0.00           H  
ATOM    407  HE1 TYR A  24      33.716  28.093  11.316  1.00  0.00           H  
ATOM    408  HE2 TYR A  24      33.298  24.318   9.707  1.00  0.00           H  
ATOM    409  HH  TYR A  24      32.023  26.124   8.823  1.00  0.00           H  
ATOM    410  N   TYR A  25      38.225  25.456  15.650  1.00  0.00           N  
ATOM    411  CA  TYR A  25      38.994  24.920  16.766  1.00  0.00           C  
ATOM    412  C   TYR A  25      38.612  23.467  17.042  1.00  0.00           C  
ATOM    413  O   TYR A  25      37.430  23.137  17.159  1.00  0.00           O  
ATOM    414  CB  TYR A  25      38.749  25.760  18.026  1.00  0.00           C  
ATOM    415  CG  TYR A  25      39.352  27.140  17.926  1.00  0.00           C  
ATOM    416  CD1 TYR A  25      40.724  27.293  17.779  1.00  0.00           C  
ATOM    417  CD2 TYR A  25      38.540  28.280  18.011  1.00  0.00           C  
ATOM    418  CE1 TYR A  25      41.293  28.574  17.699  1.00  0.00           C  
ATOM    419  CE2 TYR A  25      39.104  29.560  17.934  1.00  0.00           C  
ATOM    420  CZ  TYR A  25      40.468  29.675  17.784  1.00  0.00           C  
ATOM    421  OH  TYR A  25      41.062  30.935  17.684  1.00  0.00           O  
ATOM    422  H   TYR A  25      37.581  26.203  15.814  1.00  0.00           H  
ATOM    423  HA  TYR A  25      39.966  24.960  16.536  1.00  0.00           H  
ATOM    424  HB2 TYR A  25      39.154  25.289  18.809  1.00  0.00           H  
ATOM    425  HB3 TYR A  25      37.763  25.850  18.165  1.00  0.00           H  
ATOM    426  HD1 TYR A  25      41.311  26.485  17.730  1.00  0.00           H  
ATOM    427  HD2 TYR A  25      37.552  28.179  18.127  1.00  0.00           H  
ATOM    428  HE1 TYR A  25      42.280  28.686  17.582  1.00  0.00           H  
ATOM    429  HE2 TYR A  25      38.527  30.375  17.987  1.00  0.00           H  
ATOM    430  HH  TYR A  25      40.499  31.759  17.741  1.00  0.00           H  
ATOM    431  N   THR A  26      39.658  22.658  17.172  1.00  0.00           N  
ATOM    432  CA  THR A  26      39.614  21.211  17.184  1.00  0.00           C  
ATOM    433  C   THR A  26      40.720  20.740  18.111  1.00  0.00           C  
ATOM    434  O   THR A  26      41.667  21.481  18.415  1.00  0.00           O  
ATOM    435  CB  THR A  26      39.857  20.709  15.733  1.00  0.00           C  
ATOM    436  OG1 THR A  26      38.836  21.262  14.915  1.00  0.00           O  
ATOM    437  CG2 THR A  26      39.765  19.177  15.600  1.00  0.00           C  
ATOM    438  H   THR A  26      40.556  23.087  17.270  1.00  0.00           H  
ATOM    439  HA  THR A  26      38.725  20.894  17.516  1.00  0.00           H  
ATOM    440  HB  THR A  26      40.751  21.022  15.413  1.00  0.00           H  
ATOM    441  HG1 THR A  26      38.964  20.957  13.971  1.00  0.00           H  
ATOM    442 HG21 THR A  26      39.929  18.914  14.649  1.00  0.00           H  
ATOM    443 HG22 THR A  26      40.452  18.750  16.187  1.00  0.00           H  
ATOM    444 HG23 THR A  26      38.854  18.872  15.877  1.00  0.00           H  
ATOM    445  N   ILE A  27      40.646  19.501  18.580  1.00  0.00           N  
ATOM    446  CA  ILE A  27      41.748  18.930  19.350  1.00  0.00           C  
ATOM    447  C   ILE A  27      41.790  17.422  19.130  1.00  0.00           C  
ATOM    448  O   ILE A  27      40.811  16.841  18.666  1.00  0.00           O  
ATOM    449  CB  ILE A  27      41.620  19.261  20.861  1.00  0.00           C  
ATOM    450  CG1 ILE A  27      42.972  19.085  21.581  1.00  0.00           C  
ATOM    451  CG2 ILE A  27      40.492  18.438  21.484  1.00  0.00           C  
ATOM    452  CD1 ILE A  27      43.091  19.825  22.926  1.00  0.00           C  
ATOM    453  H   ILE A  27      39.828  18.953  18.405  1.00  0.00           H  
ATOM    454  HA  ILE A  27      42.604  19.322  19.013  1.00  0.00           H  
ATOM    455  HB  ILE A  27      41.364  20.225  20.936  1.00  0.00           H  
ATOM    456 HG12 ILE A  27      43.693  19.423  20.976  1.00  0.00           H  
ATOM    457 HG13 ILE A  27      43.109  18.109  21.750  1.00  0.00           H  
ATOM    458 HG21 ILE A  27      40.417  18.658  22.457  1.00  0.00           H  
ATOM    459 HG22 ILE A  27      39.630  18.654  21.026  1.00  0.00           H  
ATOM    460 HG23 ILE A  27      40.692  17.464  21.377  1.00  0.00           H  
ATOM    461 HD11 ILE A  27      43.994  19.656  23.320  1.00  0.00           H  
ATOM    462 HD12 ILE A  27      42.970  20.807  22.778  1.00  0.00           H  
ATOM    463 HD13 ILE A  27      42.386  19.493  23.553  1.00  0.00           H  
ATOM    464  N   GLY A  28      42.914  16.794  19.474  1.00  0.00           N  
ATOM    465  CA  GLY A  28      42.978  15.340  19.468  1.00  0.00           C  
ATOM    466  C   GLY A  28      42.993  14.788  18.066  1.00  0.00           C  
ATOM    467  O   GLY A  28      43.759  15.232  17.223  1.00  0.00           O  
ATOM    468  H   GLY A  28      43.719  17.325  19.738  1.00  0.00           H  
ATOM    469  HA2 GLY A  28      42.180  14.979  19.950  1.00  0.00           H  
ATOM    470  HA3 GLY A  28      43.811  15.050  19.939  1.00  0.00           H  
ATOM    471  N   ILE A  29      42.148  13.788  17.850  1.00  0.00           N  
ATOM    472  CA  ILE A  29      42.007  13.120  16.558  1.00  0.00           C  
ATOM    473  C   ILE A  29      40.751  13.667  15.914  1.00  0.00           C  
ATOM    474  O   ILE A  29      39.720  13.013  15.803  1.00  0.00           O  
ATOM    475  CB  ILE A  29      41.986  11.596  16.759  1.00  0.00           C  
ATOM    476  CG1 ILE A  29      43.236  11.184  17.550  1.00  0.00           C  
ATOM    477  CG2 ILE A  29      41.965  10.893  15.401  1.00  0.00           C  
ATOM    478  CD1 ILE A  29      43.228   9.770  18.122  1.00  0.00           C  
ATOM    479  H   ILE A  29      41.579  13.476  18.610  1.00  0.00           H  
ATOM    480  HA  ILE A  29      42.792  13.358  15.986  1.00  0.00           H  
ATOM    481  HB  ILE A  29      41.169  11.342  17.276  1.00  0.00           H  
ATOM    482 HG12 ILE A  29      43.340  11.822  18.313  1.00  0.00           H  
ATOM    483 HG13 ILE A  29      44.024  11.263  16.940  1.00  0.00           H  
ATOM    484 HG21 ILE A  29      41.951   9.903  15.539  1.00  0.00           H  
ATOM    485 HG22 ILE A  29      41.149  11.170  14.895  1.00  0.00           H  
ATOM    486 HG23 ILE A  29      42.781  11.146  14.882  1.00  0.00           H  
ATOM    487 HD11 ILE A  29      44.082   9.605  18.615  1.00  0.00           H  
ATOM    488 HD12 ILE A  29      42.456   9.669  18.749  1.00  0.00           H  
ATOM    489 HD13 ILE A  29      43.141   9.109  17.376  1.00  0.00           H  
ATOM    490  N   GLY A  30      40.843  14.916  15.453  1.00  0.00           N  
ATOM    491  CA  GLY A  30      39.713  15.506  14.761  1.00  0.00           C  
ATOM    492  C   GLY A  30      38.478  15.784  15.603  1.00  0.00           C  
ATOM    493  O   GLY A  30      37.375  15.800  15.069  1.00  0.00           O  
ATOM    494  H   GLY A  30      41.684  15.441  15.584  1.00  0.00           H  
ATOM    495  HA2 GLY A  30      39.447  14.883  14.026  1.00  0.00           H  
ATOM    496  HA3 GLY A  30      40.016  16.374  14.368  1.00  0.00           H  
ATOM    497  N   HIS A  31      38.640  16.031  16.907  1.00  0.00           N  
ATOM    498  CA  HIS A  31      37.482  16.351  17.721  1.00  0.00           C  
ATOM    499  C   HIS A  31      37.156  17.839  17.615  1.00  0.00           C  
ATOM    500  O   HIS A  31      37.873  18.684  18.166  1.00  0.00           O  
ATOM    501  CB  HIS A  31      37.738  16.006  19.187  1.00  0.00           C  
ATOM    502  CG  HIS A  31      36.554  16.301  20.049  1.00  0.00           C  
ATOM    503  ND1 HIS A  31      35.463  15.464  20.099  1.00  0.00           N  
ATOM    504  CD2 HIS A  31      36.244  17.383  20.808  1.00  0.00           C  
ATOM    505  CE1 HIS A  31      34.546  15.998  20.895  1.00  0.00           C  
ATOM    506  NE2 HIS A  31      34.989  17.166  21.327  1.00  0.00           N  
ATOM    507  H   HIS A  31      39.551  15.996  17.318  1.00  0.00           H  
ATOM    508  HA  HIS A  31      36.699  15.822  17.394  1.00  0.00           H  
ATOM    509  HB2 HIS A  31      38.516  16.543  19.513  1.00  0.00           H  
ATOM    510  HB3 HIS A  31      37.952  15.032  19.256  1.00  0.00           H  
ATOM    511  HD1 HIS A  31      35.376  14.594  19.614  1.00  0.00           H  
ATOM    512  HD2 HIS A  31      36.820  18.186  20.961  1.00  0.00           H  
ATOM    513  HE1 HIS A  31      33.666  15.585  21.129  1.00  0.00           H  
ATOM    514  HE2 HIS A  31      34.493  17.789  21.932  1.00  0.00           H  
ATOM    515  N   LEU A  32      36.102  18.164  16.902  1.00  0.00           N  
ATOM    516  CA  LEU A  32      35.678  19.567  16.768  1.00  0.00           C  
ATOM    517  C   LEU A  32      35.201  20.113  18.088  1.00  0.00           C  
ATOM    518  O   LEU A  32      34.370  19.491  18.762  1.00  0.00           O  
ATOM    519  CB  LEU A  32      34.514  19.645  15.779  1.00  0.00           C  
ATOM    520  CG  LEU A  32      33.814  20.988  15.619  1.00  0.00           C  
ATOM    521  CD1 LEU A  32      34.745  22.001  14.986  1.00  0.00           C  
ATOM    522  CD2 LEU A  32      32.555  20.788  14.767  1.00  0.00           C  
ATOM    523  H   LEU A  32      35.579  17.446  16.443  1.00  0.00           H  
ATOM    524  HA  LEU A  32      36.442  20.118  16.432  1.00  0.00           H  
ATOM    525  HB2 LEU A  32      33.826  18.982  16.074  1.00  0.00           H  
ATOM    526  HB3 LEU A  32      34.866  19.382  14.881  1.00  0.00           H  
ATOM    527  HG  LEU A  32      33.543  21.320  16.522  1.00  0.00           H  
ATOM    528 HD11 LEU A  32      34.270  22.875  14.889  1.00  0.00           H  
ATOM    529 HD12 LEU A  32      35.550  22.122  15.567  1.00  0.00           H  
ATOM    530 HD13 LEU A  32      35.030  21.674  14.085  1.00  0.00           H  
ATOM    531 HD21 LEU A  32      32.086  21.664  14.655  1.00  0.00           H  
ATOM    532 HD22 LEU A  32      32.813  20.431  13.869  1.00  0.00           H  
ATOM    533 HD23 LEU A  32      31.945  20.139  15.221  1.00  0.00           H  
ATOM    534  N   LEU A  33      35.730  21.269  18.491  1.00  0.00           N  
ATOM    535  CA  LEU A  33      35.307  21.858  19.754  1.00  0.00           C  
ATOM    536  C   LEU A  33      34.200  22.869  19.540  1.00  0.00           C  
ATOM    537  O   LEU A  33      33.214  22.899  20.314  1.00  0.00           O  
ATOM    538  CB  LEU A  33      36.525  22.514  20.416  1.00  0.00           C  
ATOM    539  CG  LEU A  33      37.542  21.527  20.954  1.00  0.00           C  
ATOM    540  CD1 LEU A  33      38.858  22.299  21.315  1.00  0.00           C  
ATOM    541  CD2 LEU A  33      36.967  20.815  22.175  1.00  0.00           C  
ATOM    542  H   LEU A  33      36.415  21.730  17.927  1.00  0.00           H  
ATOM    543  HA  LEU A  33      34.968  21.131  20.351  1.00  0.00           H  
ATOM    544  HB2 LEU A  33      36.203  23.079  21.176  1.00  0.00           H  
ATOM    545  HB3 LEU A  33      36.977  23.093  19.738  1.00  0.00           H  
ATOM    546  HG  LEU A  33      37.745  20.850  20.247  1.00  0.00           H  
ATOM    547 HD11 LEU A  33      39.535  21.655  21.671  1.00  0.00           H  
ATOM    548 HD12 LEU A  33      39.219  22.743  20.495  1.00  0.00           H  
ATOM    549 HD13 LEU A  33      38.659  22.991  22.009  1.00  0.00           H  
ATOM    550 HD21 LEU A  33      37.639  20.164  22.529  1.00  0.00           H  
ATOM    551 HD22 LEU A  33      36.751  21.488  22.882  1.00  0.00           H  
ATOM    552 HD23 LEU A  33      36.135  20.326  21.914  1.00  0.00           H  
ATOM    553  N   THR A  34      34.346  23.725  18.520  1.00  0.00           N  
ATOM    554  CA  THR A  34      33.336  24.760  18.270  1.00  0.00           C  
ATOM    555  C   THR A  34      33.588  25.387  16.925  1.00  0.00           C  
ATOM    556  O   THR A  34      34.715  25.381  16.413  1.00  0.00           O  
ATOM    557  CB  THR A  34      33.379  25.877  19.368  1.00  0.00           C  
ATOM    558  OG1 THR A  34      32.356  26.842  19.085  1.00  0.00           O  
ATOM    559  CG2 THR A  34      34.739  26.564  19.427  1.00  0.00           C  
ATOM    560  H   THR A  34      35.147  23.658  17.926  1.00  0.00           H  
ATOM    561  HA  THR A  34      32.429  24.338  18.269  1.00  0.00           H  
ATOM    562  HB  THR A  34      33.191  25.461  20.257  1.00  0.00           H  
ATOM    563  HG1 THR A  34      32.374  27.561  19.780  1.00  0.00           H  
ATOM    564 HG21 THR A  34      34.726  27.268  20.137  1.00  0.00           H  
ATOM    565 HG22 THR A  34      35.445  25.888  19.640  1.00  0.00           H  
ATOM    566 HG23 THR A  34      34.938  26.986  18.543  1.00  0.00           H  
ATOM    567  N   LYS A  35      32.539  25.957  16.358  1.00  0.00           N  
ATOM    568  CA  LYS A  35      32.710  26.738  15.137  1.00  0.00           C  
ATOM    569  C   LYS A  35      32.849  28.228  15.424  1.00  0.00           C  
ATOM    570  O   LYS A  35      33.078  29.040  14.503  1.00  0.00           O  
ATOM    571  CB  LYS A  35      31.579  26.465  14.144  1.00  0.00           C  
ATOM    572  CG  LYS A  35      31.629  25.057  13.579  1.00  0.00           C  
ATOM    573  CD  LYS A  35      30.569  24.886  12.517  1.00  0.00           C  
ATOM    574  CE  LYS A  35      30.534  23.472  12.029  1.00  0.00           C  
ATOM    575  NZ  LYS A  35      29.524  23.338  10.942  1.00  0.00           N  
ATOM    576  H   LYS A  35      31.631  25.853  16.764  1.00  0.00           H  
ATOM    577  HA  LYS A  35      33.562  26.437  14.708  1.00  0.00           H  
ATOM    578  HB2 LYS A  35      31.651  27.116  13.389  1.00  0.00           H  
ATOM    579  HB3 LYS A  35      30.704  26.592  14.611  1.00  0.00           H  
ATOM    580  HG2 LYS A  35      31.469  24.399  14.315  1.00  0.00           H  
ATOM    581  HG3 LYS A  35      32.530  24.894  13.177  1.00  0.00           H  
ATOM    582  HD2 LYS A  35      30.772  25.494  11.749  1.00  0.00           H  
ATOM    583  HD3 LYS A  35      29.677  25.123  12.902  1.00  0.00           H  
ATOM    584  HE2 LYS A  35      30.290  22.866  12.786  1.00  0.00           H  
ATOM    585  HE3 LYS A  35      31.436  23.220  11.677  1.00  0.00           H  
ATOM    586  HZ1 LYS A  35      29.505  22.392  10.620  1.00  0.00           H  
ATOM    587  HZ2 LYS A  35      28.622  23.589  11.293  1.00  0.00           H  
ATOM    588  HZ3 LYS A  35      29.768  23.943  10.184  1.00  0.00           H  
ATOM    589  N   SER A  36      32.753  28.576  16.690  1.00  0.00           N  
ATOM    590  CA  SER A  36      32.970  29.951  17.121  1.00  0.00           C  
ATOM    591  C   SER A  36      34.405  30.392  16.865  1.00  0.00           C  
ATOM    592  O   SER A  36      35.349  29.634  17.090  1.00  0.00           O  
ATOM    593  CB  SER A  36      32.690  30.060  18.613  1.00  0.00           C  
ATOM    594  OG  SER A  36      33.057  31.347  19.092  1.00  0.00           O  
ATOM    595  H   SER A  36      32.526  27.881  17.372  1.00  0.00           H  
ATOM    596  HA  SER A  36      32.346  30.554  16.624  1.00  0.00           H  
ATOM    597  HB2 SER A  36      33.218  29.364  19.099  1.00  0.00           H  
ATOM    598  HB3 SER A  36      31.715  29.913  18.777  1.00  0.00           H  
ATOM    599  HG  SER A  36      32.868  31.404  20.072  1.00  0.00           H  
ATOM    600  N   PRO A  37      34.591  31.643  16.411  1.00  0.00           N  
ATOM    601  CA  PRO A  37      35.959  32.160  16.277  1.00  0.00           C  
ATOM    602  C   PRO A  37      36.686  32.448  17.592  1.00  0.00           C  
ATOM    603  O   PRO A  37      37.866  32.792  17.590  1.00  0.00           O  
ATOM    604  CB  PRO A  37      35.768  33.463  15.492  1.00  0.00           C  
ATOM    605  CG  PRO A  37      34.373  33.870  15.781  1.00  0.00           C  
ATOM    606  CD  PRO A  37      33.574  32.601  15.954  1.00  0.00           C  
ATOM    607  HA  PRO A  37      36.502  31.522  15.732  1.00  0.00           H  
ATOM    608  HB2 PRO A  37      36.412  34.161  15.805  1.00  0.00           H  
ATOM    609  HB3 PRO A  37      35.895  33.307  14.512  1.00  0.00           H  
ATOM    610  HG2 PRO A  37      34.340  34.414  16.619  1.00  0.00           H  
ATOM    611  HG3 PRO A  37      34.007  34.406  15.021  1.00  0.00           H  
ATOM    612  HD2 PRO A  37      32.854  32.718  16.638  1.00  0.00           H  
ATOM    613  HD3 PRO A  37      33.167  32.310  15.088  1.00  0.00           H  
ATOM    614  N   SER A  38      36.004  32.258  18.719  1.00  0.00           N  
ATOM    615  CA  SER A  38      36.601  32.560  20.019  1.00  0.00           C  
ATOM    616  C   SER A  38      37.413  31.390  20.599  1.00  0.00           C  
ATOM    617  O   SER A  38      36.834  30.329  20.898  1.00  0.00           O  
ATOM    618  CB  SER A  38      35.492  32.953  21.006  1.00  0.00           C  
ATOM    619  OG  SER A  38      35.965  32.970  22.346  1.00  0.00           O  
ATOM    620  H   SER A  38      35.070  31.904  18.676  1.00  0.00           H  
ATOM    621  HA  SER A  38      37.214  33.342  19.908  1.00  0.00           H  
ATOM    622  HB2 SER A  38      34.745  32.292  20.934  1.00  0.00           H  
ATOM    623  HB3 SER A  38      35.155  33.864  20.769  1.00  0.00           H  
ATOM    624  HG  SER A  38      35.219  33.229  22.960  1.00  0.00           H  
ATOM    625  N   LEU A  39      38.723  31.571  20.779  1.00  0.00           N  
ATOM    626  CA  LEU A  39      39.547  30.561  21.437  1.00  0.00           C  
ATOM    627  C   LEU A  39      39.031  30.301  22.859  1.00  0.00           C  
ATOM    628  O   LEU A  39      39.081  29.163  23.361  1.00  0.00           O  
ATOM    629  CB  LEU A  39      41.035  30.970  21.472  1.00  0.00           C  
ATOM    630  CG  LEU A  39      41.978  29.994  22.170  1.00  0.00           C  
ATOM    631  CD1 LEU A  39      41.958  28.650  21.450  1.00  0.00           C  
ATOM    632  CD2 LEU A  39      43.417  30.509  22.267  1.00  0.00           C  
ATOM    633  H   LEU A  39      39.149  32.416  20.456  1.00  0.00           H  
ATOM    634  HA  LEU A  39      39.470  29.710  20.918  1.00  0.00           H  
ATOM    635  HB2 LEU A  39      41.100  31.849  21.944  1.00  0.00           H  
ATOM    636  HB3 LEU A  39      41.346  31.075  20.527  1.00  0.00           H  
ATOM    637  HG  LEU A  39      41.639  29.850  23.100  1.00  0.00           H  
ATOM    638 HD11 LEU A  39      42.577  28.015  21.912  1.00  0.00           H  
ATOM    639 HD12 LEU A  39      41.030  28.279  21.463  1.00  0.00           H  
ATOM    640 HD13 LEU A  39      42.254  28.775  20.503  1.00  0.00           H  
ATOM    641 HD21 LEU A  39      43.984  29.829  22.732  1.00  0.00           H  
ATOM    642 HD22 LEU A  39      43.776  30.670  21.348  1.00  0.00           H  
ATOM    643 HD23 LEU A  39      43.431  31.364  22.785  1.00  0.00           H  
ATOM    644  N   ASN A  40      38.539  31.342  23.529  1.00  0.00           N  
ATOM    645  CA  ASN A  40      38.048  31.116  24.894  1.00  0.00           C  
ATOM    646  C   ASN A  40      36.831  30.181  24.898  1.00  0.00           C  
ATOM    647  O   ASN A  40      36.696  29.332  25.784  1.00  0.00           O  
ATOM    648  CB  ASN A  40      37.697  32.443  25.574  1.00  0.00           C  
ATOM    649  CG  ASN A  40      38.911  33.142  26.147  1.00  0.00           C  
ATOM    650  OD1 ASN A  40      39.977  32.539  26.314  1.00  0.00           O  
ATOM    651  ND2 ASN A  40      38.750  34.422  26.475  1.00  0.00           N  
ATOM    652  H   ASN A  40      38.505  32.251  23.114  1.00  0.00           H  
ATOM    653  HA  ASN A  40      38.778  30.680  25.420  1.00  0.00           H  
ATOM    654  HB2 ASN A  40      37.052  32.262  26.316  1.00  0.00           H  
ATOM    655  HB3 ASN A  40      37.269  33.045  24.900  1.00  0.00           H  
ATOM    656 HD21 ASN A  40      37.869  34.870  26.322  1.00  0.00           H  
ATOM    657 HD22 ASN A  40      39.510  34.935  26.874  1.00  0.00           H  
ATOM    658  N   ALA A  41      35.948  30.349  23.921  1.00  0.00           N  
ATOM    659  CA  ALA A  41      34.804  29.453  23.751  1.00  0.00           C  
ATOM    660  C   ALA A  41      35.289  28.026  23.510  1.00  0.00           C  
ATOM    661  O   ALA A  41      34.759  27.065  24.089  1.00  0.00           O  
ATOM    662  CB  ALA A  41      33.922  29.907  22.617  1.00  0.00           C  
ATOM    663  H   ALA A  41      36.068  31.110  23.283  1.00  0.00           H  
ATOM    664  HA  ALA A  41      34.266  29.465  24.594  1.00  0.00           H  
ATOM    665  HB1 ALA A  41      33.150  29.279  22.523  1.00  0.00           H  
ATOM    666  HB2 ALA A  41      33.581  30.828  22.808  1.00  0.00           H  
ATOM    667  HB3 ALA A  41      34.450  29.916  21.768  1.00  0.00           H  
ATOM    668  N   ALA A  42      36.294  27.875  22.659  1.00  0.00           N  
ATOM    669  CA  ALA A  42      36.836  26.538  22.416  1.00  0.00           C  
ATOM    670  C   ALA A  42      37.450  25.917  23.675  1.00  0.00           C  
ATOM    671  O   ALA A  42      37.271  24.732  23.930  1.00  0.00           O  
ATOM    672  CB  ALA A  42      37.859  26.572  21.277  1.00  0.00           C  
ATOM    673  H   ALA A  42      36.679  28.668  22.187  1.00  0.00           H  
ATOM    674  HA  ALA A  42      36.079  25.952  22.127  1.00  0.00           H  
ATOM    675  HB1 ALA A  42      38.219  25.652  21.124  1.00  0.00           H  
ATOM    676  HB2 ALA A  42      37.417  26.900  20.442  1.00  0.00           H  
ATOM    677  HB3 ALA A  42      38.609  27.187  21.521  1.00  0.00           H  
ATOM    678  N   LYS A  43      38.170  26.712  24.477  1.00  0.00           N  
ATOM    679  CA  LYS A  43      38.740  26.217  25.721  1.00  0.00           C  
ATOM    680  C   LYS A  43      37.656  25.790  26.717  1.00  0.00           C  
ATOM    681  O   LYS A  43      37.814  24.784  27.418  1.00  0.00           O  
ATOM    682  CB  LYS A  43      39.644  27.273  26.340  1.00  0.00           C  
ATOM    683  CG  LYS A  43      40.958  27.363  25.615  1.00  0.00           C  
ATOM    684  CD  LYS A  43      41.712  28.587  26.115  1.00  0.00           C  
ATOM    685  CE  LYS A  43      43.142  28.549  25.622  1.00  0.00           C  
ATOM    686  NZ  LYS A  43      43.944  29.671  26.163  1.00  0.00           N  
ATOM    687  H   LYS A  43      38.319  27.666  24.215  1.00  0.00           H  
ATOM    688  HA  LYS A  43      39.299  25.416  25.509  1.00  0.00           H  
ATOM    689  HB2 LYS A  43      39.815  27.035  27.296  1.00  0.00           H  
ATOM    690  HB3 LYS A  43      39.186  28.161  26.295  1.00  0.00           H  
ATOM    691  HG2 LYS A  43      40.794  27.448  24.632  1.00  0.00           H  
ATOM    692  HG3 LYS A  43      41.497  26.540  25.794  1.00  0.00           H  
ATOM    693  HD2 LYS A  43      41.706  28.594  27.115  1.00  0.00           H  
ATOM    694  HD3 LYS A  43      41.265  29.414  25.773  1.00  0.00           H  
ATOM    695  HE2 LYS A  43      43.141  28.604  24.624  1.00  0.00           H  
ATOM    696  HE3 LYS A  43      43.559  27.686  25.908  1.00  0.00           H  
ATOM    697  HZ1 LYS A  43      44.879  29.610  25.815  1.00  0.00           H  
ATOM    698  HZ2 LYS A  43      43.538  30.539  25.878  1.00  0.00           H  
ATOM    699  HZ3 LYS A  43      43.956  29.621  27.162  1.00  0.00           H  
ATOM    700  N   SER A  44      36.557  26.525  26.723  1.00  0.00           N  
ATOM    701  CA  SER A  44      35.433  26.167  27.589  1.00  0.00           C  
ATOM    702  C   SER A  44      34.807  24.839  27.141  1.00  0.00           C  
ATOM    703  O   SER A  44      34.569  23.949  27.953  1.00  0.00           O  
ATOM    704  CB  SER A  44      34.370  27.267  27.580  1.00  0.00           C  
ATOM    705  OG  SER A  44      33.334  26.926  28.480  1.00  0.00           O  
ATOM    706  H   SER A  44      36.494  27.330  26.133  1.00  0.00           H  
ATOM    707  HA  SER A  44      35.772  26.060  28.523  1.00  0.00           H  
ATOM    708  HB2 SER A  44      33.994  27.360  26.658  1.00  0.00           H  
ATOM    709  HB3 SER A  44      34.784  28.133  27.860  1.00  0.00           H  
ATOM    710  HG  SER A  44      32.638  27.644  28.475  1.00  0.00           H  
ATOM    711  N   GLU A  45      34.616  24.679  25.832  1.00  0.00           N  
ATOM    712  CA  GLU A  45      34.103  23.400  25.333  1.00  0.00           C  
ATOM    713  C   GLU A  45      35.062  22.265  25.636  1.00  0.00           C  
ATOM    714  O   GLU A  45      34.648  21.146  25.993  1.00  0.00           O  
ATOM    715  CB  GLU A  45      33.855  23.467  23.821  1.00  0.00           C  
ATOM    716  CG  GLU A  45      32.700  24.391  23.451  1.00  0.00           C  
ATOM    717  CD  GLU A  45      31.357  23.882  23.973  1.00  0.00           C  
ATOM    718  OE1 GLU A  45      31.027  22.700  23.732  1.00  0.00           O  
ATOM    719  OE2 GLU A  45      30.634  24.657  24.647  1.00  0.00           O  
ATOM    720  H   GLU A  45      34.821  25.424  25.197  1.00  0.00           H  
ATOM    721  HA  GLU A  45      33.233  23.209  25.788  1.00  0.00           H  
ATOM    722  HB2 GLU A  45      33.646  22.547  23.491  1.00  0.00           H  
ATOM    723  HB3 GLU A  45      34.686  23.800  23.376  1.00  0.00           H  
ATOM    724  HG2 GLU A  45      32.652  24.461  22.455  1.00  0.00           H  
ATOM    725  HG3 GLU A  45      32.874  25.295  23.841  1.00  0.00           H  
ATOM    726  N   LEU A  46      36.361  22.528  25.502  1.00  0.00           N  
ATOM    727  CA  LEU A  46      37.329  21.505  25.848  1.00  0.00           C  
ATOM    728  C   LEU A  46      37.231  21.046  27.308  1.00  0.00           C  
ATOM    729  O   LEU A  46      37.235  19.861  27.595  1.00  0.00           O  
ATOM    730  CB  LEU A  46      38.756  21.992  25.532  1.00  0.00           C  
ATOM    731  CG  LEU A  46      39.836  20.977  25.911  1.00  0.00           C  
ATOM    732  CD1 LEU A  46      39.648  19.655  25.105  1.00  0.00           C  
ATOM    733  CD2 LEU A  46      41.246  21.528  25.648  1.00  0.00           C  
ATOM    734  H   LEU A  46      36.665  23.420  25.167  1.00  0.00           H  
ATOM    735  HA  LEU A  46      37.147  20.710  25.269  1.00  0.00           H  
ATOM    736  HB2 LEU A  46      38.923  22.838  26.039  1.00  0.00           H  
ATOM    737  HB3 LEU A  46      38.820  22.173  24.551  1.00  0.00           H  
ATOM    738  HG  LEU A  46      39.751  20.771  26.886  1.00  0.00           H  
ATOM    739 HD11 LEU A  46      40.361  19.003  25.364  1.00  0.00           H  
ATOM    740 HD12 LEU A  46      38.750  19.265  25.308  1.00  0.00           H  
ATOM    741 HD13 LEU A  46      39.713  19.849  24.126  1.00  0.00           H  
ATOM    742 HD21 LEU A  46      41.926  20.841  25.906  1.00  0.00           H  
ATOM    743 HD22 LEU A  46      41.343  21.745  24.677  1.00  0.00           H  
ATOM    744 HD23 LEU A  46      41.387  22.356  26.190  1.00  0.00           H  
ATOM    745  N   ASP A  47      37.196  21.998  28.233  1.00  0.00           N  
ATOM    746  CA  ASP A  47      37.144  21.628  29.635  1.00  0.00           C  
ATOM    747  C   ASP A  47      35.860  20.843  29.934  1.00  0.00           C  
ATOM    748  O   ASP A  47      35.914  19.906  30.746  1.00  0.00           O  
ATOM    749  CB  ASP A  47      37.205  22.896  30.478  1.00  0.00           C  
ATOM    750  CG  ASP A  47      38.563  23.569  30.423  1.00  0.00           C  
ATOM    751  OD1 ASP A  47      39.499  22.996  29.832  1.00  0.00           O  
ATOM    752  OD2 ASP A  47      38.699  24.660  31.034  1.00  0.00           O  
ATOM    753  H   ASP A  47      37.205  22.962  27.966  1.00  0.00           H  
ATOM    754  HA  ASP A  47      37.934  21.055  29.851  1.00  0.00           H  
ATOM    755  HB2 ASP A  47      37.004  22.659  31.428  1.00  0.00           H  
ATOM    756  HB3 ASP A  47      36.516  23.538  30.141  1.00  0.00           H  
ATOM    757  N   LYS A  48      34.755  21.206  29.290  1.00  0.00           N  
ATOM    758  CA  LYS A  48      33.473  20.524  29.489  1.00  0.00           C  
ATOM    759  C   LYS A  48      33.592  19.078  28.956  1.00  0.00           C  
ATOM    760  O   LYS A  48      33.107  18.117  29.572  1.00  0.00           O  
ATOM    761  CB  LYS A  48      32.386  21.297  28.737  1.00  0.00           C  
ATOM    762  CG  LYS A  48      31.032  20.648  28.690  1.00  0.00           C  
ATOM    763  CD  LYS A  48      29.908  21.656  28.321  1.00  0.00           C  
ATOM    764  CE  LYS A  48      30.093  22.322  26.970  1.00  0.00           C  
ATOM    765  NZ  LYS A  48      29.681  21.435  25.871  1.00  0.00           N  
ATOM    766  H   LYS A  48      34.800  21.971  28.647  1.00  0.00           H  
ATOM    767  HA  LYS A  48      33.254  20.503  30.464  1.00  0.00           H  
ATOM    768  HB2 LYS A  48      32.697  21.425  27.795  1.00  0.00           H  
ATOM    769  HB3 LYS A  48      32.283  22.188  29.178  1.00  0.00           H  
ATOM    770  HG2 LYS A  48      30.831  20.257  29.588  1.00  0.00           H  
ATOM    771  HG3 LYS A  48      31.048  19.919  28.005  1.00  0.00           H  
ATOM    772  HD2 LYS A  48      29.883  22.369  29.022  1.00  0.00           H  
ATOM    773  HD3 LYS A  48      29.037  21.166  28.313  1.00  0.00           H  
ATOM    774  HE2 LYS A  48      31.058  22.558  26.853  1.00  0.00           H  
ATOM    775  HE3 LYS A  48      29.540  23.155  26.940  1.00  0.00           H  
ATOM    776  HZ1 LYS A  48      29.815  21.902  24.997  1.00  0.00           H  
ATOM    777  HZ2 LYS A  48      30.233  20.601  25.891  1.00  0.00           H  
ATOM    778  HZ3 LYS A  48      28.715  21.198  25.978  1.00  0.00           H  
ATOM    779  N   ALA A  49      34.244  18.936  27.806  1.00  0.00           N  
ATOM    780  CA  ALA A  49      34.382  17.606  27.201  1.00  0.00           C  
ATOM    781  C   ALA A  49      35.280  16.651  27.983  1.00  0.00           C  
ATOM    782  O   ALA A  49      35.034  15.449  28.036  1.00  0.00           O  
ATOM    783  CB  ALA A  49      34.928  17.752  25.763  1.00  0.00           C  
ATOM    784  H   ALA A  49      34.640  19.735  27.354  1.00  0.00           H  
ATOM    785  HA  ALA A  49      33.471  17.197  27.145  1.00  0.00           H  
ATOM    786  HB1 ALA A  49      35.023  16.847  25.349  1.00  0.00           H  
ATOM    787  HB2 ALA A  49      34.294  18.302  25.220  1.00  0.00           H  
ATOM    788  HB3 ALA A  49      35.821  18.202  25.790  1.00  0.00           H  
ATOM    789  N   ILE A  50      36.340  17.176  28.573  1.00  0.00           N  
ATOM    790  CA  ILE A  50      37.302  16.352  29.274  1.00  0.00           C  
ATOM    791  C   ILE A  50      36.970  16.217  30.752  1.00  0.00           C  
ATOM    792  O   ILE A  50      37.341  15.234  31.383  1.00  0.00           O  
ATOM    793  CB  ILE A  50      38.718  17.012  29.136  1.00  0.00           C  
ATOM    794  CG1 ILE A  50      39.061  17.167  27.648  1.00  0.00           C  
ATOM    795  CG2 ILE A  50      39.782  16.210  29.855  1.00  0.00           C  
ATOM    796  CD1 ILE A  50      39.191  15.840  26.921  1.00  0.00           C  
ATOM    797  H   ILE A  50      36.481  18.165  28.534  1.00  0.00           H  
ATOM    798  HA  ILE A  50      37.321  15.443  28.857  1.00  0.00           H  
ATOM    799  HB  ILE A  50      38.681  17.923  29.546  1.00  0.00           H  
ATOM    800 HG12 ILE A  50      39.929  17.657  27.572  1.00  0.00           H  
ATOM    801 HG13 ILE A  50      38.338  17.700  27.209  1.00  0.00           H  
ATOM    802 HG21 ILE A  50      40.669  16.659  29.746  1.00  0.00           H  
ATOM    803 HG22 ILE A  50      39.555  16.152  30.827  1.00  0.00           H  
ATOM    804 HG23 ILE A  50      39.825  15.289  29.467  1.00  0.00           H  
ATOM    805 HD11 ILE A  50      39.414  16.007  25.961  1.00  0.00           H  
ATOM    806 HD12 ILE A  50      39.918  15.299  27.343  1.00  0.00           H  
ATOM    807 HD13 ILE A  50      38.326  15.341  26.981  1.00  0.00           H  
ATOM    808  N   GLY A  51      36.268  17.198  31.307  1.00  0.00           N  
ATOM    809  CA  GLY A  51      35.893  17.170  32.720  1.00  0.00           C  
ATOM    810  C   GLY A  51      36.932  17.760  33.661  1.00  0.00           C  
ATOM    811  O   GLY A  51      36.939  17.446  34.861  1.00  0.00           O  
ATOM    812  H   GLY A  51      35.989  17.976  30.744  1.00  0.00           H  
ATOM    813  HA2 GLY A  51      35.738  16.218  32.983  1.00  0.00           H  
ATOM    814  HA3 GLY A  51      35.044  17.688  32.828  1.00  0.00           H  
ATOM    815  N   ARG A  52      37.823  18.600  33.138  1.00  0.00           N  
ATOM    816  CA  ARG A  52      38.788  19.292  34.003  1.00  0.00           C  
ATOM    817  C   ARG A  52      39.270  20.527  33.289  1.00  0.00           C  
ATOM    818  O   ARG A  52      38.984  20.714  32.098  1.00  0.00           O  
ATOM    819  CB  ARG A  52      39.982  18.415  34.316  1.00  0.00           C  
ATOM    820  CG  ARG A  52      40.852  18.116  33.070  1.00  0.00           C  
ATOM    821  CD  ARG A  52      42.014  17.152  33.341  1.00  0.00           C  
ATOM    822  NE  ARG A  52      42.792  16.850  32.132  1.00  0.00           N  
ATOM    823  CZ  ARG A  52      43.803  17.593  31.691  1.00  0.00           C  
ATOM    824  NH1 ARG A  52      44.184  18.688  32.365  1.00  0.00           N  
ATOM    825  NH2 ARG A  52      44.426  17.265  30.567  1.00  0.00           N  
ATOM    826  H   ARG A  52      37.835  18.761  32.151  1.00  0.00           H  
ATOM    827  HA  ARG A  52      38.338  19.557  34.856  1.00  0.00           H  
ATOM    828  HB2 ARG A  52      39.652  17.548  34.691  1.00  0.00           H  
ATOM    829  HB3 ARG A  52      40.549  18.878  34.997  1.00  0.00           H  
ATOM    830  HG2 ARG A  52      41.230  18.979  32.735  1.00  0.00           H  
ATOM    831  HG3 ARG A  52      40.267  17.714  32.366  1.00  0.00           H  
ATOM    832  HD2 ARG A  52      41.643  16.298  33.705  1.00  0.00           H  
ATOM    833  HD3 ARG A  52      42.622  17.566  34.018  1.00  0.00           H  
ATOM    834  HE  ARG A  52      42.546  16.035  31.608  1.00  0.00           H  
ATOM    835 HH11 ARG A  52      44.945  19.243  32.028  1.00  0.00           H  
ATOM    836 HH12 ARG A  52      43.707  18.950  33.204  1.00  0.00           H  
ATOM    837 HH21 ARG A  52      45.186  17.824  30.235  1.00  0.00           H  
ATOM    838 HH22 ARG A  52      44.136  16.459  30.051  1.00  0.00           H  
ATOM    839  N   ASN A  53      40.002  21.384  34.004  1.00  0.00           N  
ATOM    840  CA  ASN A  53      40.539  22.582  33.388  1.00  0.00           C  
ATOM    841  C   ASN A  53      41.821  22.247  32.652  1.00  0.00           C  
ATOM    842  O   ASN A  53      42.861  21.991  33.265  1.00  0.00           O  
ATOM    843  CB  ASN A  53      40.808  23.640  34.452  1.00  0.00           C  
ATOM    844  CG  ASN A  53      39.539  24.163  35.074  1.00  0.00           C  
ATOM    845  OD1 ASN A  53      38.487  24.214  34.432  1.00  0.00           O  
ATOM    846  ND2 ASN A  53      39.631  24.567  36.334  1.00  0.00           N  
ATOM    847  H   ASN A  53      40.181  21.199  34.970  1.00  0.00           H  
ATOM    848  HA  ASN A  53      39.872  22.939  32.734  1.00  0.00           H  
ATOM    849  HB2 ASN A  53      41.297  24.403  34.030  1.00  0.00           H  
ATOM    850  HB3 ASN A  53      41.375  23.237  35.170  1.00  0.00           H  
ATOM    851 HD21 ASN A  53      40.505  24.507  36.816  1.00  0.00           H  
ATOM    852 HD22 ASN A  53      38.826  24.932  36.802  1.00  0.00           H  
ATOM    853  N   CYS A  54      41.738  22.244  31.312  1.00  0.00           N  
ATOM    854  CA  CYS A  54      42.826  21.733  30.483  1.00  0.00           C  
ATOM    855  C   CYS A  54      43.777  22.798  29.993  1.00  0.00           C  
ATOM    856  O   CYS A  54      44.873  22.457  29.555  1.00  0.00           O  
ATOM    857  CB  CYS A  54      42.278  21.022  29.222  1.00  0.00           C  
ATOM    858  SG  CYS A  54      41.261  19.593  29.615  1.00  0.00           S  
ATOM    859  H   CYS A  54      40.913  22.599  30.872  1.00  0.00           H  
ATOM    860  HA  CYS A  54      43.346  21.068  31.019  1.00  0.00           H  
ATOM    861  HB2 CYS A  54      43.051  20.720  28.664  1.00  0.00           H  
ATOM    862  HB3 CYS A  54      41.726  21.674  28.702  1.00  0.00           H  
ATOM    863  HG  CYS A  54      40.934  19.173  28.768  1.00  0.00           H  
ATOM    864  N   ASN A  55      43.296  24.046  29.987  1.00  0.00           N  
ATOM    865  CA  ASN A  55      44.025  25.163  29.370  1.00  0.00           C  
ATOM    866  C   ASN A  55      44.534  24.833  27.963  1.00  0.00           C  
ATOM    867  O   ASN A  55      45.684  25.120  27.596  1.00  0.00           O  
ATOM    868  CB  ASN A  55      45.209  25.564  30.228  1.00  0.00           C  
ATOM    869  CG  ASN A  55      45.731  26.958  29.884  1.00  0.00           C  
ATOM    870  OD1 ASN A  55      44.992  27.817  29.371  1.00  0.00           O  
ATOM    871  ND2 ASN A  55      47.005  27.174  30.145  1.00  0.00           N  
ATOM    872  H   ASN A  55      42.411  24.225  30.417  1.00  0.00           H  
ATOM    873  HA  ASN A  55      43.405  25.945  29.305  1.00  0.00           H  
ATOM    874  HB2 ASN A  55      45.945  24.902  30.089  1.00  0.00           H  
ATOM    875  HB3 ASN A  55      44.928  25.554  31.188  1.00  0.00           H  
ATOM    876 HD21 ASN A  55      47.560  26.452  30.558  1.00  0.00           H  
ATOM    877 HD22 ASN A  55      47.416  28.060  29.930  1.00  0.00           H  
ATOM    878  N   GLY A  56      43.673  24.190  27.207  1.00  0.00           N  
ATOM    879  CA  GLY A  56      43.951  23.954  25.795  1.00  0.00           C  
ATOM    880  C   GLY A  56      44.842  22.785  25.441  1.00  0.00           C  
ATOM    881  O   GLY A  56      45.220  22.663  24.283  1.00  0.00           O  
ATOM    882  H   GLY A  56      42.817  23.859  27.604  1.00  0.00           H  
ATOM    883  HA2 GLY A  56      44.384  24.780  25.434  1.00  0.00           H  
ATOM    884  HA3 GLY A  56      43.073  23.810  25.338  1.00  0.00           H  
ATOM    885  N   VAL A  57      45.162  21.914  26.386  1.00  0.00           N  
ATOM    886  CA  VAL A  57      46.059  20.802  26.154  1.00  0.00           C  
ATOM    887  C   VAL A  57      45.488  19.558  26.819  1.00  0.00           C  
ATOM    888  O   VAL A  57      44.977  19.639  27.944  1.00  0.00           O  
ATOM    889  CB  VAL A  57      47.444  21.079  26.759  1.00  0.00           C  
ATOM    890  CG1 VAL A  57      48.428  20.005  26.341  1.00  0.00           C  
ATOM    891  CG2 VAL A  57      47.931  22.468  26.357  1.00  0.00           C  
ATOM    892  H   VAL A  57      44.768  22.029  27.298  1.00  0.00           H  
ATOM    893  HA  VAL A  57      46.149  20.644  25.171  1.00  0.00           H  
ATOM    894  HB  VAL A  57      47.360  21.054  27.755  1.00  0.00           H  
ATOM    895 HG11 VAL A  57      49.323  20.199  26.742  1.00  0.00           H  
ATOM    896 HG12 VAL A  57      48.105  19.114  26.661  1.00  0.00           H  
ATOM    897 HG13 VAL A  57      48.505  19.993  25.344  1.00  0.00           H  
ATOM    898 HG21 VAL A  57      48.832  22.634  26.757  1.00  0.00           H  
ATOM    899 HG22 VAL A  57      47.994  22.524  25.361  1.00  0.00           H  
ATOM    900 HG23 VAL A  57      47.286  23.156  26.690  1.00  0.00           H  
ATOM    901  N   ILE A  58      45.582  18.417  26.132  1.00  0.00           N  
ATOM    902  CA  ILE A  58      45.114  17.147  26.677  1.00  0.00           C  
ATOM    903  C   ILE A  58      46.168  16.065  26.536  1.00  0.00           C  
ATOM    904  O   ILE A  58      47.186  16.262  25.852  1.00  0.00           O  
ATOM    905  CB  ILE A  58      43.802  16.669  26.007  1.00  0.00           C  
ATOM    906  CG1 ILE A  58      44.019  16.373  24.505  1.00  0.00           C  
ATOM    907  CG2 ILE A  58      42.642  17.662  26.302  1.00  0.00           C  
ATOM    908  CD1 ILE A  58      42.725  15.886  23.813  1.00  0.00           C  
ATOM    909  H   ILE A  58      45.985  18.433  25.217  1.00  0.00           H  
ATOM    910  HA  ILE A  58      44.933  17.277  27.652  1.00  0.00           H  
ATOM    911  HB  ILE A  58      43.556  15.802  26.440  1.00  0.00           H  
ATOM    912 HG12 ILE A  58      44.719  15.665  24.414  1.00  0.00           H  
ATOM    913 HG13 ILE A  58      44.330  17.209  24.054  1.00  0.00           H  
ATOM    914 HG21 ILE A  58      41.805  17.337  25.862  1.00  0.00           H  
ATOM    915 HG22 ILE A  58      42.498  17.722  27.290  1.00  0.00           H  
ATOM    916 HG23 ILE A  58      42.878  18.566  25.944  1.00  0.00           H  
ATOM    917 HD11 ILE A  58      42.911  15.707  22.847  1.00  0.00           H  
ATOM    918 HD12 ILE A  58      42.408  15.046  24.253  1.00  0.00           H  
ATOM    919 HD13 ILE A  58      42.019  16.590  23.892  1.00  0.00           H  
ATOM    920  N   THR A  59      45.946  14.936  27.213  1.00  0.00           N  
ATOM    921  CA  THR A  59      46.833  13.800  27.071  1.00  0.00           C  
ATOM    922  C   THR A  59      46.446  12.911  25.902  1.00  0.00           C  
ATOM    923  O   THR A  59      45.335  13.011  25.377  1.00  0.00           O  
ATOM    924  CB  THR A  59      46.819  12.939  28.349  1.00  0.00           C  
ATOM    925  OG1 THR A  59      45.517  12.371  28.510  1.00  0.00           O  
ATOM    926  CG2 THR A  59      47.152  13.805  29.575  1.00  0.00           C  
ATOM    927  H   THR A  59      45.158  14.874  27.825  1.00  0.00           H  
ATOM    928  HA  THR A  59      47.763  14.137  26.923  1.00  0.00           H  
ATOM    929  HB  THR A  59      47.494  12.206  28.265  1.00  0.00           H  
ATOM    930  HG1 THR A  59      45.498  11.810  29.338  1.00  0.00           H  
ATOM    931 HG21 THR A  59      47.140  13.237  30.398  1.00  0.00           H  
ATOM    932 HG22 THR A  59      48.060  14.208  29.462  1.00  0.00           H  
ATOM    933 HG23 THR A  59      46.472  14.533  29.663  1.00  0.00           H  
ATOM    934  N   LYS A  60      47.359  12.037  25.490  1.00  0.00           N  
ATOM    935  CA  LYS A  60      47.045  11.081  24.434  1.00  0.00           C  
ATOM    936  C   LYS A  60      45.856  10.210  24.862  1.00  0.00           C  
ATOM    937  O   LYS A  60      44.945   9.972  24.048  1.00  0.00           O  
ATOM    938  CB  LYS A  60      48.269  10.237  24.066  1.00  0.00           C  
ATOM    939  CG  LYS A  60      48.043   9.308  22.883  1.00  0.00           C  
ATOM    940  CD  LYS A  60      49.336   8.611  22.468  1.00  0.00           C  
ATOM    941  CE  LYS A  60      49.117   7.632  21.325  1.00  0.00           C  
ATOM    942  H   LYS A  60      48.268  12.035  25.907  1.00  0.00           H  
ATOM    943  HA  LYS A  60      46.772  11.597  23.622  1.00  0.00           H  
ATOM    944  HB2 LYS A  60      48.519   9.682  24.859  1.00  0.00           H  
ATOM    945  HB3 LYS A  60      49.022  10.855  23.841  1.00  0.00           H  
ATOM    946  HG2 LYS A  60      47.699   9.842  22.111  1.00  0.00           H  
ATOM    947  HG3 LYS A  60      47.367   8.616  23.137  1.00  0.00           H  
ATOM    948  HD2 LYS A  60      49.700   8.112  23.254  1.00  0.00           H  
ATOM    949  HD3 LYS A  60      49.997   9.303  22.177  1.00  0.00           H  
ATOM    950  HE2 LYS A  60      49.986   7.199  21.086  1.00  0.00           H  
ATOM    951  HE3 LYS A  60      48.462   6.931  21.607  1.00  0.00           H  
ATOM    952  N   ASP A  61      45.809   9.755  26.124  1.00  0.00           N  
ATOM    953  CA  ASP A  61      44.684   8.935  26.572  1.00  0.00           C  
ATOM    954  C   ASP A  61      43.362   9.695  26.442  1.00  0.00           C  
ATOM    955  O   ASP A  61      42.334   9.120  26.047  1.00  0.00           O  
ATOM    956  CB  ASP A  61      44.865   8.457  28.023  1.00  0.00           C  
ATOM    957  CG  ASP A  61      46.032   7.500  28.190  1.00  0.00           C  
ATOM    958  OD1 ASP A  61      46.596   7.030  27.180  1.00  0.00           O  
ATOM    959  OD2 ASP A  61      46.383   7.221  29.355  1.00  0.00           O  
ATOM    960  H   ASP A  61      46.547   9.978  26.761  1.00  0.00           H  
ATOM    961  HA  ASP A  61      44.636   8.128  25.984  1.00  0.00           H  
ATOM    962  HB2 ASP A  61      44.028   7.993  28.313  1.00  0.00           H  
ATOM    963  HB3 ASP A  61      45.022   9.255  28.605  1.00  0.00           H  
ATOM    964  N   GLU A  62      43.385  10.992  26.773  1.00  0.00           N  
ATOM    965  CA  GLU A  62      42.177  11.809  26.661  1.00  0.00           C  
ATOM    966  C   GLU A  62      41.748  11.967  25.202  1.00  0.00           C  
ATOM    967  O   GLU A  62      40.551  11.866  24.893  1.00  0.00           O  
ATOM    968  CB  GLU A  62      42.381  13.175  27.325  1.00  0.00           C  
ATOM    969  CG  GLU A  62      42.315  13.060  28.847  1.00  0.00           C  
ATOM    970  CD  GLU A  62      42.863  14.260  29.557  1.00  0.00           C  
ATOM    971  OE1 GLU A  62      43.559  15.081  28.939  1.00  0.00           O  
ATOM    972  OE2 GLU A  62      42.612  14.355  30.788  1.00  0.00           O  
ATOM    973  H   GLU A  62      44.235  11.406  27.099  1.00  0.00           H  
ATOM    974  HA  GLU A  62      41.442  11.338  27.148  1.00  0.00           H  
ATOM    975  HB2 GLU A  62      41.666  13.800  27.013  1.00  0.00           H  
ATOM    976  HB3 GLU A  62      43.276  13.535  27.063  1.00  0.00           H  
ATOM    977  HG2 GLU A  62      42.841  12.257  29.128  1.00  0.00           H  
ATOM    978  HG3 GLU A  62      41.359  12.942  29.115  1.00  0.00           H  
ATOM    979  N   ALA A  63      42.720  12.190  24.320  1.00  0.00           N  
ATOM    980  CA  ALA A  63      42.403  12.269  22.896  1.00  0.00           C  
ATOM    981  C   ALA A  63      41.786  10.971  22.401  1.00  0.00           C  
ATOM    982  O   ALA A  63      40.840  10.997  21.620  1.00  0.00           O  
ATOM    983  CB  ALA A  63      43.649  12.611  22.112  1.00  0.00           C  
ATOM    984  H   ALA A  63      43.664  12.303  24.631  1.00  0.00           H  
ATOM    985  HA  ALA A  63      41.737  13.003  22.763  1.00  0.00           H  
ATOM    986  HB1 ALA A  63      43.426  12.664  21.139  1.00  0.00           H  
ATOM    987  HB2 ALA A  63      44.005  13.493  22.421  1.00  0.00           H  
ATOM    988  HB3 ALA A  63      44.340  11.903  22.258  1.00  0.00           H  
ATOM    989  N   GLU A  64      42.329   9.839  22.844  1.00  0.00           N  
ATOM    990  CA  GLU A  64      41.815   8.545  22.379  1.00  0.00           C  
ATOM    991  C   GLU A  64      40.414   8.294  22.925  1.00  0.00           C  
ATOM    992  O   GLU A  64      39.553   7.727  22.239  1.00  0.00           O  
ATOM    993  CB  GLU A  64      42.801   7.414  22.725  1.00  0.00           C  
ATOM    994  CG  GLU A  64      44.044   7.534  21.843  1.00  0.00           C  
ATOM    995  CD  GLU A  64      45.181   6.646  22.293  1.00  0.00           C  
ATOM    996  OE1 GLU A  64      45.150   6.154  23.456  1.00  0.00           O  
ATOM    997  OE2 GLU A  64      46.100   6.447  21.467  1.00  0.00           O  
ATOM    998  H   GLU A  64      43.088   9.870  23.494  1.00  0.00           H  
ATOM    999  HA  GLU A  64      41.746   8.589  21.382  1.00  0.00           H  
ATOM   1000  HB2 GLU A  64      42.363   6.529  22.565  1.00  0.00           H  
ATOM   1001  HB3 GLU A  64      43.066   7.486  23.686  1.00  0.00           H  
ATOM   1002  HG2 GLU A  64      44.356   8.484  21.861  1.00  0.00           H  
ATOM   1003  HG3 GLU A  64      43.795   7.283  20.908  1.00  0.00           H  
ATOM   1004  N   LYS A  65      40.136   8.773  24.143  1.00  0.00           N  
ATOM   1005  CA  LYS A  65      38.792   8.621  24.686  1.00  0.00           C  
ATOM   1006  C   LYS A  65      37.760   9.436  23.882  1.00  0.00           C  
ATOM   1007  O   LYS A  65      36.677   8.938  23.553  1.00  0.00           O  
ATOM   1008  CB  LYS A  65      38.741   8.980  26.180  1.00  0.00           C  
ATOM   1009  CG  LYS A  65      37.404   8.640  26.783  1.00  0.00           C  
ATOM   1010  CD  LYS A  65      37.429   8.809  28.301  1.00  0.00           C  
ATOM   1011  CE  LYS A  65      36.131   8.304  28.931  1.00  0.00           C  
ATOM   1012  NZ  LYS A  65      36.295   8.440  30.414  1.00  0.00           N  
ATOM   1013  H   LYS A  65      40.846   9.232  24.677  1.00  0.00           H  
ATOM   1014  HA  LYS A  65      38.543   7.656  24.602  1.00  0.00           H  
ATOM   1015  HB2 LYS A  65      38.905   9.961  26.284  1.00  0.00           H  
ATOM   1016  HB3 LYS A  65      39.454   8.470  26.661  1.00  0.00           H  
ATOM   1017  HG2 LYS A  65      37.178   7.691  26.563  1.00  0.00           H  
ATOM   1018  HG3 LYS A  65      36.708   9.246  26.398  1.00  0.00           H  
ATOM   1019  HD2 LYS A  65      37.543   9.778  28.520  1.00  0.00           H  
ATOM   1020  HD3 LYS A  65      38.197   8.290  28.675  1.00  0.00           H  
ATOM   1021  HE2 LYS A  65      35.979   7.346  28.687  1.00  0.00           H  
ATOM   1022  HE3 LYS A  65      35.358   8.855  28.617  1.00  0.00           H  
ATOM   1023  HZ1 LYS A  65      35.466   8.120  30.872  1.00  0.00           H  
ATOM   1024  HZ2 LYS A  65      37.075   7.891  30.715  1.00  0.00           H  
ATOM   1025  HZ3 LYS A  65      36.454   9.400  30.645  1.00  0.00           H  
ATOM   1026  N   LEU A  66      38.094  10.695  23.574  1.00  0.00           N  
ATOM   1027  CA  LEU A  66      37.225  11.494  22.697  1.00  0.00           C  
ATOM   1028  C   LEU A  66      37.025  10.795  21.372  1.00  0.00           C  
ATOM   1029  O   LEU A  66      35.934  10.805  20.830  1.00  0.00           O  
ATOM   1030  CB  LEU A  66      37.806  12.902  22.425  1.00  0.00           C  
ATOM   1031  CG  LEU A  66      37.906  13.833  23.651  1.00  0.00           C  
ATOM   1032  CD1 LEU A  66      38.589  15.151  23.243  1.00  0.00           C  
ATOM   1033  CD2 LEU A  66      36.552  14.099  24.299  1.00  0.00           C  
ATOM   1034  H   LEU A  66      38.935  11.093  23.941  1.00  0.00           H  
ATOM   1035  HA  LEU A  66      36.334  11.597  23.140  1.00  0.00           H  
ATOM   1036  HB2 LEU A  66      37.223  13.349  21.747  1.00  0.00           H  
ATOM   1037  HB3 LEU A  66      38.726  12.788  22.050  1.00  0.00           H  
ATOM   1038  HG  LEU A  66      38.487  13.384  24.330  1.00  0.00           H  
ATOM   1039 HD11 LEU A  66      38.653  15.753  24.039  1.00  0.00           H  
ATOM   1040 HD12 LEU A  66      39.507  14.957  22.897  1.00  0.00           H  
ATOM   1041 HD13 LEU A  66      38.051  15.598  22.529  1.00  0.00           H  
ATOM   1042 HD21 LEU A  66      36.672  14.705  25.085  1.00  0.00           H  
ATOM   1043 HD22 LEU A  66      35.944  14.532  23.634  1.00  0.00           H  
ATOM   1044 HD23 LEU A  66      36.152  13.234  24.603  1.00  0.00           H  
ATOM   1045  N   PHE A  67      38.109  10.222  20.841  1.00  0.00           N  
ATOM   1046  CA  PHE A  67      38.027   9.557  19.542  1.00  0.00           C  
ATOM   1047  C   PHE A  67      37.073   8.363  19.607  1.00  0.00           C  
ATOM   1048  O   PHE A  67      36.226   8.186  18.707  1.00  0.00           O  
ATOM   1049  CB  PHE A  67      39.437   9.115  19.167  1.00  0.00           C  
ATOM   1050  CG  PHE A  67      39.600   8.544  17.763  1.00  0.00           C  
ATOM   1051  CD1 PHE A  67      38.886   9.030  16.671  1.00  0.00           C  
ATOM   1052  CD2 PHE A  67      40.548   7.570  17.552  1.00  0.00           C  
ATOM   1053  CE1 PHE A  67      39.081   8.488  15.391  1.00  0.00           C  
ATOM   1054  CE2 PHE A  67      40.778   7.069  16.255  1.00  0.00           C  
ATOM   1055  CZ  PHE A  67      40.032   7.542  15.187  1.00  0.00           C  
ATOM   1056  H   PHE A  67      38.979  10.248  21.334  1.00  0.00           H  
ATOM   1057  HA  PHE A  67      37.694  10.208  18.860  1.00  0.00           H  
ATOM   1058  HB2 PHE A  67      39.722   8.413  19.819  1.00  0.00           H  
ATOM   1059  HB3 PHE A  67      40.039   9.909  19.247  1.00  0.00           H  
ATOM   1060  HD1 PHE A  67      38.228   9.772  16.800  1.00  0.00           H  
ATOM   1061  HD2 PHE A  67      41.077   7.215  18.323  1.00  0.00           H  
ATOM   1062  HE1 PHE A  67      38.517   8.800  14.627  1.00  0.00           H  
ATOM   1063  HE2 PHE A  67      41.479   6.372  16.105  1.00  0.00           H  
ATOM   1064  HZ  PHE A  67      40.195   7.186  14.267  1.00  0.00           H  
ATOM   1065  N   ASN A  68      37.151   7.562  20.667  1.00  0.00           N  
ATOM   1066  CA  ASN A  68      36.211   6.456  20.839  1.00  0.00           C  
ATOM   1067  C   ASN A  68      34.769   6.972  20.863  1.00  0.00           C  
ATOM   1068  O   ASN A  68      33.834   6.422  20.226  1.00  0.00           O  
ATOM   1069  CB  ASN A  68      36.509   5.699  22.155  1.00  0.00           C  
ATOM   1070  CG  ASN A  68      37.707   4.769  22.037  1.00  0.00           C  
ATOM   1071  OD1 ASN A  68      37.938   4.198  20.981  1.00  0.00           O  
ATOM   1072  ND2 ASN A  68      38.459   4.592  23.127  1.00  0.00           N  
ATOM   1073  H   ASN A  68      37.861   7.719  21.354  1.00  0.00           H  
ATOM   1074  HA  ASN A  68      36.314   5.823  20.072  1.00  0.00           H  
ATOM   1075  HB2 ASN A  68      35.706   5.157  22.401  1.00  0.00           H  
ATOM   1076  HB3 ASN A  68      36.693   6.368  22.875  1.00  0.00           H  
ATOM   1077 HD21 ASN A  68      38.237   5.078  23.972  1.00  0.00           H  
ATOM   1078 HD22 ASN A  68      39.244   3.974  23.098  1.00  0.00           H  
ATOM   1079  N   GLN A  69      34.562   8.045  21.630  1.00  0.00           N  
ATOM   1080  CA  GLN A  69      33.230   8.639  21.685  1.00  0.00           C  
ATOM   1081  C   GLN A  69      32.745   9.134  20.341  1.00  0.00           C  
ATOM   1082  O   GLN A  69      31.572   8.981  19.999  1.00  0.00           O  
ATOM   1083  CB  GLN A  69      33.194   9.795  22.698  1.00  0.00           C  
ATOM   1084  CG  GLN A  69      33.418   9.321  24.120  1.00  0.00           C  
ATOM   1085  CD  GLN A  69      33.568  10.445  25.113  1.00  0.00           C  
ATOM   1086  OE1 GLN A  69      33.655  11.641  24.731  1.00  0.00           O  
ATOM   1087  NE2 GLN A  69      33.598  10.081  26.378  1.00  0.00           N  
ATOM   1088  H   GLN A  69      35.312   8.438  22.162  1.00  0.00           H  
ATOM   1089  HA  GLN A  69      32.593   7.935  22.000  1.00  0.00           H  
ATOM   1090  HB2 GLN A  69      32.301  10.241  22.645  1.00  0.00           H  
ATOM   1091  HB3 GLN A  69      33.910  10.452  22.462  1.00  0.00           H  
ATOM   1092  HG2 GLN A  69      34.250   8.767  24.141  1.00  0.00           H  
ATOM   1093  HG3 GLN A  69      32.637   8.760  24.393  1.00  0.00           H  
ATOM   1094 HE21 GLN A  69      33.524   9.114  26.622  1.00  0.00           H  
ATOM   1095 HE22 GLN A  69      33.694  10.772  27.095  1.00  0.00           H  
ATOM   1096  N   ASP A  70      33.653   9.739  19.575  1.00  0.00           N  
ATOM   1097  CA  ASP A  70      33.276  10.309  18.294  1.00  0.00           C  
ATOM   1098  C   ASP A  70      32.985   9.248  17.222  1.00  0.00           C  
ATOM   1099  O   ASP A  70      32.065   9.426  16.421  1.00  0.00           O  
ATOM   1100  CB  ASP A  70      34.382  11.262  17.820  1.00  0.00           C  
ATOM   1101  CG  ASP A  70      34.483  12.512  18.682  1.00  0.00           C  
ATOM   1102  OD1 ASP A  70      33.493  12.842  19.394  1.00  0.00           O  
ATOM   1103  OD2 ASP A  70      35.548  13.177  18.615  1.00  0.00           O  
ATOM   1104  H   ASP A  70      34.602   9.801  19.885  1.00  0.00           H  
ATOM   1105  HA  ASP A  70      32.444  10.846  18.429  1.00  0.00           H  
ATOM   1106  HB2 ASP A  70      34.187  11.537  16.878  1.00  0.00           H  
ATOM   1107  HB3 ASP A  70      35.257  10.779  17.852  1.00  0.00           H  
ATOM   1108  N   VAL A  71      33.759   8.172  17.224  1.00  0.00           N  
ATOM   1109  CA  VAL A  71      33.464   7.057  16.297  1.00  0.00           C  
ATOM   1110  C   VAL A  71      32.121   6.426  16.668  1.00  0.00           C  
ATOM   1111  O   VAL A  71      31.279   6.167  15.777  1.00  0.00           O  
ATOM   1112  CB  VAL A  71      34.595   6.034  16.319  1.00  0.00           C  
ATOM   1113  CG1 VAL A  71      34.201   4.812  15.476  1.00  0.00           C  
ATOM   1114  CG2 VAL A  71      35.882   6.661  15.713  1.00  0.00           C  
ATOM   1115  H   VAL A  71      34.538   8.114  17.848  1.00  0.00           H  
ATOM   1116  HA  VAL A  71      33.393   7.428  15.371  1.00  0.00           H  
ATOM   1117  HB  VAL A  71      34.772   5.749  17.261  1.00  0.00           H  
ATOM   1118 HG11 VAL A  71      34.944   4.143  15.492  1.00  0.00           H  
ATOM   1119 HG12 VAL A  71      33.372   4.399  15.854  1.00  0.00           H  
ATOM   1120 HG13 VAL A  71      34.030   5.098  14.533  1.00  0.00           H  
ATOM   1121 HG21 VAL A  71      36.621   5.987  15.729  1.00  0.00           H  
ATOM   1122 HG22 VAL A  71      35.705   6.938  14.769  1.00  0.00           H  
ATOM   1123 HG23 VAL A  71      36.148   7.461  16.251  1.00  0.00           H  
ATOM   1124  N   ASP A  72      31.910   6.186  17.969  1.00  0.00           N  
ATOM   1125  CA  ASP A  72      30.631   5.630  18.430  1.00  0.00           C  
ATOM   1126  C   ASP A  72      29.488   6.553  17.972  1.00  0.00           C  
ATOM   1127  O   ASP A  72      28.486   6.104  17.397  1.00  0.00           O  
ATOM   1128  CB  ASP A  72      30.726   5.501  19.963  1.00  0.00           C  
ATOM   1129  CG  ASP A  72      29.565   4.759  20.601  1.00  0.00           C  
ATOM   1130  OD1 ASP A  72      29.812   4.014  21.575  1.00  0.00           O  
ATOM   1131  OD2 ASP A  72      28.415   4.968  20.208  1.00  0.00           O  
ATOM   1132  H   ASP A  72      32.630   6.387  18.633  1.00  0.00           H  
ATOM   1133  HA  ASP A  72      30.503   4.723  18.030  1.00  0.00           H  
ATOM   1134  HB2 ASP A  72      30.762   6.421  20.353  1.00  0.00           H  
ATOM   1135  HB3 ASP A  72      31.570   5.012  20.184  1.00  0.00           H  
ATOM   1136  N   ALA A  73      29.639   7.863  18.148  1.00  0.00           N  
ATOM   1137  CA  ALA A  73      28.597   8.790  17.742  1.00  0.00           C  
ATOM   1138  C   ALA A  73      28.329   8.772  16.240  1.00  0.00           C  
ATOM   1139  O   ALA A  73      27.172   8.918  15.798  1.00  0.00           O  
ATOM   1140  CB  ALA A  73      28.935  10.227  18.217  1.00  0.00           C  
ATOM   1141  H   ALA A  73      30.478   8.213  18.564  1.00  0.00           H  
ATOM   1142  HA  ALA A  73      27.753   8.513  18.201  1.00  0.00           H  
ATOM   1143  HB1 ALA A  73      28.209  10.852  17.930  1.00  0.00           H  
ATOM   1144  HB2 ALA A  73      29.011  10.239  19.214  1.00  0.00           H  
ATOM   1145  HB3 ALA A  73      29.803  10.516  17.813  1.00  0.00           H  
ATOM   1146  N   ALA A  74      29.374   8.608  15.439  1.00  0.00           N  
ATOM   1147  CA  ALA A  74      29.182   8.531  13.994  1.00  0.00           C  
ATOM   1148  C   ALA A  74      28.397   7.283  13.621  1.00  0.00           C  
ATOM   1149  O   ALA A  74      27.489   7.354  12.797  1.00  0.00           O  
ATOM   1150  CB  ALA A  74      30.529   8.535  13.280  1.00  0.00           C  
ATOM   1151  H   ALA A  74      30.294   8.537  15.825  1.00  0.00           H  
ATOM   1152  HA  ALA A  74      28.663   9.333  13.699  1.00  0.00           H  
ATOM   1153  HB1 ALA A  74      30.383   8.482  12.292  1.00  0.00           H  
ATOM   1154  HB2 ALA A  74      31.020   9.378  13.499  1.00  0.00           H  
ATOM   1155  HB3 ALA A  74      31.068   7.748  13.580  1.00  0.00           H  
ATOM   1156  N   VAL A  75      28.754   6.153  14.234  1.00  0.00           N  
ATOM   1157  CA  VAL A  75      28.016   4.920  13.952  1.00  0.00           C  
ATOM   1158  C   VAL A  75      26.564   5.042  14.402  1.00  0.00           C  
ATOM   1159  O   VAL A  75      25.649   4.662  13.663  1.00  0.00           O  
ATOM   1160  CB  VAL A  75      28.657   3.735  14.665  1.00  0.00           C  
ATOM   1161  CG1 VAL A  75      27.760   2.492  14.521  1.00  0.00           C  
ATOM   1162  CG2 VAL A  75      30.060   3.433  14.096  1.00  0.00           C  
ATOM   1163  H   VAL A  75      29.518   6.148  14.879  1.00  0.00           H  
ATOM   1164  HA  VAL A  75      28.035   4.752  12.966  1.00  0.00           H  
ATOM   1165  HB  VAL A  75      28.746   3.955  15.636  1.00  0.00           H  
ATOM   1166 HG11 VAL A  75      28.185   1.718  14.990  1.00  0.00           H  
ATOM   1167 HG12 VAL A  75      26.865   2.678  14.927  1.00  0.00           H  
ATOM   1168 HG13 VAL A  75      27.647   2.273  13.552  1.00  0.00           H  
ATOM   1169 HG21 VAL A  75      30.456   2.653  14.581  1.00  0.00           H  
ATOM   1170 HG22 VAL A  75      29.985   3.217  13.122  1.00  0.00           H  
ATOM   1171 HG23 VAL A  75      30.648   4.233  14.216  1.00  0.00           H  
ATOM   1172  N   ARG A  76      26.334   5.568  15.597  1.00  0.00           N  
ATOM   1173  CA  ARG A  76      24.952   5.775  16.038  1.00  0.00           C  
ATOM   1174  C   ARG A  76      24.170   6.720  15.153  1.00  0.00           C  
ATOM   1175  O   ARG A  76      22.969   6.508  14.918  1.00  0.00           O  
ATOM   1176  CB  ARG A  76      24.958   6.304  17.459  1.00  0.00           C  
ATOM   1177  CG  ARG A  76      25.368   5.257  18.402  1.00  0.00           C  
ATOM   1178  CD  ARG A  76      24.789   5.557  19.755  1.00  0.00           C  
ATOM   1179  NE  ARG A  76      25.359   4.693  20.772  1.00  0.00           N  
ATOM   1180  CZ  ARG A  76      24.750   3.625  21.271  1.00  0.00           C  
ATOM   1181  NH1 ARG A  76      23.543   3.269  20.845  1.00  0.00           N  
ATOM   1182  NH2 ARG A  76      25.358   2.913  22.200  1.00  0.00           N  
ATOM   1183  H   ARG A  76      27.097   5.821  16.192  1.00  0.00           H  
ATOM   1184  HA  ARG A  76      24.488   4.889  16.036  1.00  0.00           H  
ATOM   1185  HB2 ARG A  76      24.038   6.617  17.696  1.00  0.00           H  
ATOM   1186  HB3 ARG A  76      25.598   7.070  17.521  1.00  0.00           H  
ATOM   1187  HG2 ARG A  76      26.366   5.234  18.463  1.00  0.00           H  
ATOM   1188  HG3 ARG A  76      25.033   4.370  18.084  1.00  0.00           H  
ATOM   1189  HD2 ARG A  76      23.799   5.417  19.725  1.00  0.00           H  
ATOM   1190  HD3 ARG A  76      24.984   6.509  19.989  1.00  0.00           H  
ATOM   1191  HE  ARG A  76      26.270   4.917  21.119  1.00  0.00           H  
ATOM   1192 HH11 ARG A  76      23.095   2.462  21.229  1.00  0.00           H  
ATOM   1193 HH12 ARG A  76      23.082   3.808  20.140  1.00  0.00           H  
ATOM   1194 HH21 ARG A  76      24.910   2.106  22.584  1.00  0.00           H  
ATOM   1195 HH22 ARG A  76      26.267   3.180  22.520  1.00  0.00           H  
ATOM   1196  N   GLY A  77      24.827   7.752  14.643  1.00  0.00           N  
ATOM   1197  CA  GLY A  77      24.191   8.697  13.751  1.00  0.00           C  
ATOM   1198  C   GLY A  77      23.718   8.010  12.481  1.00  0.00           C  
ATOM   1199  O   GLY A  77      22.630   8.278  11.963  1.00  0.00           O  
ATOM   1200  H   GLY A  77      25.790   7.881  14.882  1.00  0.00           H  
ATOM   1201  HA2 GLY A  77      24.847   9.413  13.511  1.00  0.00           H  
ATOM   1202  HA3 GLY A  77      23.405   9.106  14.214  1.00  0.00           H  
ATOM   1203  N   ILE A  78      24.539   7.098  11.976  1.00  0.00           N  
ATOM   1204  CA  ILE A  78      24.135   6.329  10.830  1.00  0.00           C  
ATOM   1205  C   ILE A  78      22.948   5.428  11.149  1.00  0.00           C  
ATOM   1206  O   ILE A  78      21.993   5.382  10.378  1.00  0.00           O  
ATOM   1207  CB  ILE A  78      25.316   5.488  10.341  1.00  0.00           C  
ATOM   1208  CG1 ILE A  78      26.339   6.398   9.663  1.00  0.00           C  
ATOM   1209  CG2 ILE A  78      24.835   4.421   9.343  1.00  0.00           C  
ATOM   1210  CD1 ILE A  78      27.673   5.712   9.451  1.00  0.00           C  
ATOM   1211  H   ILE A  78      25.436   6.946  12.391  1.00  0.00           H  
ATOM   1212  HA  ILE A  78      23.869   6.960  10.101  1.00  0.00           H  
ATOM   1213  HB  ILE A  78      25.745   5.037  11.124  1.00  0.00           H  
ATOM   1214 HG12 ILE A  78      26.481   7.205  10.236  1.00  0.00           H  
ATOM   1215 HG13 ILE A  78      25.978   6.680   8.774  1.00  0.00           H  
ATOM   1216 HG21 ILE A  78      25.616   3.879   9.032  1.00  0.00           H  
ATOM   1217 HG22 ILE A  78      24.171   3.822   9.790  1.00  0.00           H  
ATOM   1218 HG23 ILE A  78      24.406   4.868   8.558  1.00  0.00           H  
ATOM   1219 HD11 ILE A  78      28.306   6.345   9.006  1.00  0.00           H  
ATOM   1220 HD12 ILE A  78      28.048   5.431  10.335  1.00  0.00           H  
ATOM   1221 HD13 ILE A  78      27.545   4.907   8.872  1.00  0.00           H  
ATOM   1222  N   LEU A  79      23.030   4.702  12.259  1.00  0.00           N  
ATOM   1223  CA  LEU A  79      21.971   3.732  12.573  1.00  0.00           C  
ATOM   1224  C   LEU A  79      20.632   4.391  12.871  1.00  0.00           C  
ATOM   1225  O   LEU A  79      19.572   3.781  12.620  1.00  0.00           O  
ATOM   1226  CB  LEU A  79      22.390   2.822  13.722  1.00  0.00           C  
ATOM   1227  CG  LEU A  79      23.611   1.949  13.439  1.00  0.00           C  
ATOM   1228  CD1 LEU A  79      23.996   1.129  14.681  1.00  0.00           C  
ATOM   1229  CD2 LEU A  79      23.447   1.029  12.222  1.00  0.00           C  
ATOM   1230  H   LEU A  79      23.808   4.815  12.877  1.00  0.00           H  
ATOM   1231  HA  LEU A  79      21.846   3.155  11.766  1.00  0.00           H  
ATOM   1232  HB2 LEU A  79      21.621   2.220  13.938  1.00  0.00           H  
ATOM   1233  HB3 LEU A  79      22.596   3.397  14.514  1.00  0.00           H  
ATOM   1234  HG  LEU A  79      24.375   2.564  13.243  1.00  0.00           H  
ATOM   1235 HD11 LEU A  79      24.796   0.566  14.474  1.00  0.00           H  
ATOM   1236 HD12 LEU A  79      24.211   1.749  15.436  1.00  0.00           H  
ATOM   1237 HD13 LEU A  79      23.232   0.539  14.941  1.00  0.00           H  
ATOM   1238 HD21 LEU A  79      24.280   0.490  12.097  1.00  0.00           H  
ATOM   1239 HD22 LEU A  79      22.672   0.415  12.370  1.00  0.00           H  
ATOM   1240 HD23 LEU A  79      23.283   1.582  11.405  1.00  0.00           H  
ATOM   1241  N   ARG A  80      20.652   5.633  13.346  1.00  0.00           N  
ATOM   1242  CA  ARG A  80      19.397   6.349  13.630  1.00  0.00           C  
ATOM   1243  C   ARG A  80      18.807   7.103  12.438  1.00  0.00           C  
ATOM   1244  O   ARG A  80      17.710   7.675  12.526  1.00  0.00           O  
ATOM   1245  CB  ARG A  80      19.596   7.331  14.801  1.00  0.00           C  
ATOM   1246  H   ARG A  80      21.528   6.085  13.512  1.00  0.00           H  
ATOM   1247  HA  ARG A  80      18.723   5.670  13.919  1.00  0.00           H  
ATOM   1248  HB2 ARG A  80      18.738   7.810  14.984  1.00  0.00           H  
ATOM   1249  HB3 ARG A  80      19.875   6.825  15.617  1.00  0.00           H  
ATOM   1250  N   ASN A  81      19.525   7.153  11.322  1.00  0.00           N  
ATOM   1251  CA  ASN A  81      19.104   7.976  10.220  1.00  0.00           C  
ATOM   1252  C   ASN A  81      18.454   7.111   9.157  1.00  0.00           C  
ATOM   1253  O   ASN A  81      19.057   6.174   8.642  1.00  0.00           O  
ATOM   1254  CB  ASN A  81      20.327   8.704   9.638  1.00  0.00           C  
ATOM   1255  CG  ASN A  81      19.958   9.697   8.569  1.00  0.00           C  
ATOM   1256  OD1 ASN A  81      19.617   9.318   7.448  1.00  0.00           O  
ATOM   1257  ND2 ASN A  81      20.069  10.983   8.890  1.00  0.00           N  
ATOM   1258  H   ASN A  81      20.364   6.615  11.247  1.00  0.00           H  
ATOM   1259  HA  ASN A  81      18.442   8.651  10.546  1.00  0.00           H  
ATOM   1260  HB2 ASN A  81      20.946   8.025   9.244  1.00  0.00           H  
ATOM   1261  HB3 ASN A  81      20.793   9.189  10.378  1.00  0.00           H  
ATOM   1262 HD21 ASN A  81      20.349  11.245   9.813  1.00  0.00           H  
ATOM   1263 HD22 ASN A  81      19.872  11.687   8.208  1.00  0.00           H  
ATOM   1264  N   ALA A  82      17.214   7.423   8.810  1.00  0.00           N  
ATOM   1265  CA  ALA A  82      16.475   6.562   7.905  1.00  0.00           C  
ATOM   1266  C   ALA A  82      17.049   6.493   6.493  1.00  0.00           C  
ATOM   1267  O   ALA A  82      16.793   5.510   5.769  1.00  0.00           O  
ATOM   1268  CB  ALA A  82      15.010   7.013   7.859  1.00  0.00           C  
ATOM   1269  H   ALA A  82      16.787   8.252   9.172  1.00  0.00           H  
ATOM   1270  HA  ALA A  82      16.495   5.637   8.285  1.00  0.00           H  
ATOM   1271  HB1 ALA A  82      14.498   6.421   7.236  1.00  0.00           H  
ATOM   1272  HB2 ALA A  82      14.614   6.954   8.775  1.00  0.00           H  
ATOM   1273  HB3 ALA A  82      14.962   7.958   7.536  1.00  0.00           H  
ATOM   1274  N   LYS A  83      17.803   7.518   6.091  1.00  0.00           N  
ATOM   1275  CA  LYS A  83      18.449   7.524   4.776  1.00  0.00           C  
ATOM   1276  C   LYS A  83      19.764   6.767   4.797  1.00  0.00           C  
ATOM   1277  O   LYS A  83      20.123   6.080   3.830  1.00  0.00           O  
ATOM   1278  CB  LYS A  83      18.698   8.945   4.257  1.00  0.00           C  
ATOM   1279  CG  LYS A  83      17.433   9.710   3.879  1.00  0.00           C  
ATOM   1280  CD  LYS A  83      17.797  10.965   3.082  1.00  0.00           C  
ATOM   1281  CE  LYS A  83      18.595  10.613   1.822  1.00  0.00           C  
ATOM   1282  NZ  LYS A  83      18.908  11.789   0.956  1.00  0.00           N  
ATOM   1283  H   LYS A  83      17.930   8.300   6.701  1.00  0.00           H  
ATOM   1284  HA  LYS A  83      17.839   7.063   4.131  1.00  0.00           H  
ATOM   1285  HB2 LYS A  83      19.280   8.884   3.446  1.00  0.00           H  
ATOM   1286  HB3 LYS A  83      19.173   9.460   4.971  1.00  0.00           H  
ATOM   1287  HG2 LYS A  83      16.946   9.976   4.711  1.00  0.00           H  
ATOM   1288  HG3 LYS A  83      16.845   9.123   3.322  1.00  0.00           H  
ATOM   1289  HD2 LYS A  83      18.348  11.568   3.658  1.00  0.00           H  
ATOM   1290  HD3 LYS A  83      16.956  11.436   2.814  1.00  0.00           H  
ATOM   1291  HE2 LYS A  83      18.063   9.959   1.285  1.00  0.00           H  
ATOM   1292  HE3 LYS A  83      19.457  10.190   2.103  1.00  0.00           H  
ATOM   1293  HZ1 LYS A  83      19.427  11.486   0.157  1.00  0.00           H  
ATOM   1294  HZ2 LYS A  83      18.056  12.219   0.656  1.00  0.00           H  
ATOM   1295  HZ3 LYS A  83      19.450  12.450   1.475  1.00  0.00           H  
ATOM   1296  N   LEU A  84      20.473   6.842   5.913  1.00  0.00           N  
ATOM   1297  CA  LEU A  84      21.804   6.257   5.958  1.00  0.00           C  
ATOM   1298  C   LEU A  84      21.816   4.791   6.353  1.00  0.00           C  
ATOM   1299  O   LEU A  84      22.581   4.003   5.802  1.00  0.00           O  
ATOM   1300  CB  LEU A  84      22.698   7.023   6.947  1.00  0.00           C  
ATOM   1301  CG  LEU A  84      22.940   8.495   6.557  1.00  0.00           C  
ATOM   1302  CD1 LEU A  84      23.780   9.180   7.652  1.00  0.00           C  
ATOM   1303  CD2 LEU A  84      23.592   8.696   5.182  1.00  0.00           C  
ATOM   1304  H   LEU A  84      20.096   7.298   6.719  1.00  0.00           H  
ATOM   1305  HA  LEU A  84      22.209   6.337   5.047  1.00  0.00           H  
ATOM   1306  HB2 LEU A  84      23.583   6.560   6.995  1.00  0.00           H  
ATOM   1307  HB3 LEU A  84      22.262   7.003   7.847  1.00  0.00           H  
ATOM   1308  HG  LEU A  84      22.049   8.949   6.535  1.00  0.00           H  
ATOM   1309 HD11 LEU A  84      23.939  10.135   7.402  1.00  0.00           H  
ATOM   1310 HD12 LEU A  84      23.289   9.141   8.522  1.00  0.00           H  
ATOM   1311 HD13 LEU A  84      24.657   8.709   7.743  1.00  0.00           H  
ATOM   1312 HD21 LEU A  84      23.712   9.674   5.010  1.00  0.00           H  
ATOM   1313 HD22 LEU A  84      24.483   8.243   5.166  1.00  0.00           H  
ATOM   1314 HD23 LEU A  84      23.005   8.302   4.474  1.00  0.00           H  
ATOM   1315  N   LYS A  85      20.979   4.412   7.302  1.00  0.00           N  
ATOM   1316  CA  LYS A  85      21.013   3.040   7.786  1.00  0.00           C  
ATOM   1317  C   LYS A  85      20.844   1.978   6.694  1.00  0.00           C  
ATOM   1318  O   LYS A  85      21.630   1.038   6.658  1.00  0.00           O  
ATOM   1319  CB  LYS A  85      19.988   2.803   8.903  1.00  0.00           C  
ATOM   1320  CG  LYS A  85      20.129   1.404   9.502  1.00  0.00           C  
ATOM   1321  CD  LYS A  85      19.215   1.189  10.693  1.00  0.00           C  
ATOM   1322  CE  LYS A  85      19.514  -0.176  11.346  1.00  0.00           C  
ATOM   1323  NZ  LYS A  85      19.073  -1.310  10.508  1.00  0.00           N  
ATOM   1324  H   LYS A  85      20.325   5.064   7.686  1.00  0.00           H  
ATOM   1325  HA  LYS A  85      21.917   2.898   8.189  1.00  0.00           H  
ATOM   1326  HB2 LYS A  85      19.067   2.904   8.526  1.00  0.00           H  
ATOM   1327  HB3 LYS A  85      20.130   3.481   9.624  1.00  0.00           H  
ATOM   1328  HG2 LYS A  85      21.076   1.275   9.797  1.00  0.00           H  
ATOM   1329  HG3 LYS A  85      19.904   0.730   8.799  1.00  0.00           H  
ATOM   1330  HD2 LYS A  85      18.263   1.209  10.388  1.00  0.00           H  
ATOM   1331  HD3 LYS A  85      19.366   1.917  11.362  1.00  0.00           H  
ATOM   1332  HE2 LYS A  85      19.039  -0.222  12.225  1.00  0.00           H  
ATOM   1333  HE3 LYS A  85      20.500  -0.251  11.495  1.00  0.00           H  
ATOM   1334  HZ1 LYS A  85      19.287  -2.170  10.971  1.00  0.00           H  
ATOM   1335  HZ2 LYS A  85      18.086  -1.249  10.357  1.00  0.00           H  
ATOM   1336  HZ3 LYS A  85      19.547  -1.278   9.628  1.00  0.00           H  
ATOM   1337  N   PRO A  86      19.839   2.110   5.807  1.00  0.00           N  
ATOM   1338  CA  PRO A  86      19.734   1.015   4.829  1.00  0.00           C  
ATOM   1339  C   PRO A  86      20.960   0.903   3.921  1.00  0.00           C  
ATOM   1340  O   PRO A  86      21.349  -0.213   3.532  1.00  0.00           O  
ATOM   1341  CB  PRO A  86      18.490   1.373   3.994  1.00  0.00           C  
ATOM   1342  CG  PRO A  86      18.068   2.743   4.457  1.00  0.00           C  
ATOM   1343  CD  PRO A  86      18.690   3.025   5.777  1.00  0.00           C  
ATOM   1344  HA  PRO A  86      19.585   0.148   5.305  1.00  0.00           H  
ATOM   1345  HB2 PRO A  86      18.717   1.389   3.020  1.00  0.00           H  
ATOM   1346  HB3 PRO A  86      17.759   0.710   4.156  1.00  0.00           H  
ATOM   1347  HG2 PRO A  86      18.368   3.428   3.793  1.00  0.00           H  
ATOM   1348  HG3 PRO A  86      17.072   2.775   4.543  1.00  0.00           H  
ATOM   1349  HD2 PRO A  86      18.988   3.978   5.837  1.00  0.00           H  
ATOM   1350  HD3 PRO A  86      18.054   2.827   6.523  1.00  0.00           H  
ATOM   1351  N   VAL A  87      21.564   2.033   3.561  1.00  0.00           N  
ATOM   1352  CA  VAL A  87      22.750   1.955   2.718  1.00  0.00           C  
ATOM   1353  C   VAL A  87      23.895   1.314   3.500  1.00  0.00           C  
ATOM   1354  O   VAL A  87      24.586   0.408   3.011  1.00  0.00           O  
ATOM   1355  CB  VAL A  87      23.164   3.341   2.240  1.00  0.00           C  
ATOM   1356  CG1 VAL A  87      24.334   3.208   1.249  1.00  0.00           C  
ATOM   1357  CG2 VAL A  87      21.968   4.050   1.564  1.00  0.00           C  
ATOM   1358  H   VAL A  87      21.211   2.918   3.863  1.00  0.00           H  
ATOM   1359  HA  VAL A  87      22.544   1.386   1.922  1.00  0.00           H  
ATOM   1360  HB  VAL A  87      23.462   3.882   3.026  1.00  0.00           H  
ATOM   1361 HG11 VAL A  87      24.608   4.116   0.933  1.00  0.00           H  
ATOM   1362 HG12 VAL A  87      25.107   2.766   1.703  1.00  0.00           H  
ATOM   1363 HG13 VAL A  87      24.047   2.656   0.466  1.00  0.00           H  
ATOM   1364 HG21 VAL A  87      22.250   4.958   1.254  1.00  0.00           H  
ATOM   1365 HG22 VAL A  87      21.661   3.511   0.780  1.00  0.00           H  
ATOM   1366 HG23 VAL A  87      21.219   4.140   2.221  1.00  0.00           H  
ATOM   1367  N   TYR A  88      24.115   1.762   4.735  1.00  0.00           N  
ATOM   1368  CA  TYR A  88      25.132   1.168   5.560  1.00  0.00           C  
ATOM   1369  C   TYR A  88      24.961  -0.329   5.738  1.00  0.00           C  
ATOM   1370  O   TYR A  88      25.917  -1.082   5.569  1.00  0.00           O  
ATOM   1371  CB  TYR A  88      25.126   1.908   6.917  1.00  0.00           C  
ATOM   1372  CG  TYR A  88      26.183   1.471   7.906  1.00  0.00           C  
ATOM   1373  CD1 TYR A  88      27.478   1.993   7.854  1.00  0.00           C  
ATOM   1374  CD2 TYR A  88      25.885   0.534   8.876  1.00  0.00           C  
ATOM   1375  CE1 TYR A  88      28.437   1.602   8.747  1.00  0.00           C  
ATOM   1376  CE2 TYR A  88      26.838   0.149   9.788  1.00  0.00           C  
ATOM   1377  CZ  TYR A  88      28.118   0.692   9.707  1.00  0.00           C  
ATOM   1378  OH  TYR A  88      29.089   0.293  10.605  1.00  0.00           O  
ATOM   1379  H   TYR A  88      23.568   2.519   5.092  1.00  0.00           H  
ATOM   1380  HA  TYR A  88      26.017   1.329   5.124  1.00  0.00           H  
ATOM   1381  HB2 TYR A  88      24.231   1.766   7.341  1.00  0.00           H  
ATOM   1382  HB3 TYR A  88      25.258   2.883   6.736  1.00  0.00           H  
ATOM   1383  HD1 TYR A  88      27.708   2.665   7.150  1.00  0.00           H  
ATOM   1384  HD2 TYR A  88      24.970   0.133   8.915  1.00  0.00           H  
ATOM   1385  HE1 TYR A  88      29.361   1.980   8.695  1.00  0.00           H  
ATOM   1386  HE2 TYR A  88      26.615  -0.514  10.502  1.00  0.00           H  
ATOM   1387  HH  TYR A  88      28.869  -0.375  11.316  1.00  0.00           H  
ATOM   1388  N   ASP A  89      23.740  -0.739   6.048  1.00  0.00           N  
ATOM   1389  CA  ASP A  89      23.471  -2.177   6.255  1.00  0.00           C  
ATOM   1390  C   ASP A  89      23.728  -2.976   4.999  1.00  0.00           C  
ATOM   1391  O   ASP A  89      24.086  -4.156   5.063  1.00  0.00           O  
ATOM   1392  CB  ASP A  89      22.028  -2.357   6.670  1.00  0.00           C  
ATOM   1393  CG  ASP A  89      21.802  -2.021   8.143  1.00  0.00           C  
ATOM   1394  OD1 ASP A  89      22.801  -1.865   8.890  1.00  0.00           O  
ATOM   1395  OD2 ASP A  89      20.612  -1.953   8.525  1.00  0.00           O  
ATOM   1396  H   ASP A  89      22.999  -0.074   6.142  1.00  0.00           H  
ATOM   1397  HA  ASP A  89      24.064  -2.517   6.984  1.00  0.00           H  
ATOM   1398  HB2 ASP A  89      21.765  -3.309   6.513  1.00  0.00           H  
ATOM   1399  HB3 ASP A  89      21.456  -1.757   6.112  1.00  0.00           H  
ATOM   1400  N   SER A  90      23.563  -2.342   3.839  1.00  0.00           N  
ATOM   1401  CA  SER A  90      23.814  -3.037   2.581  1.00  0.00           C  
ATOM   1402  C   SER A  90      25.283  -3.275   2.257  1.00  0.00           C  
ATOM   1403  O   SER A  90      25.626  -4.100   1.390  1.00  0.00           O  
ATOM   1404  CB  SER A  90      23.115  -2.288   1.427  1.00  0.00           C  
ATOM   1405  OG  SER A  90      23.899  -1.189   0.933  1.00  0.00           O  
ATOM   1406  H   SER A  90      23.266  -1.387   3.830  1.00  0.00           H  
ATOM   1407  HA  SER A  90      23.381  -3.935   2.652  1.00  0.00           H  
ATOM   1408  HB2 SER A  90      22.239  -1.935   1.757  1.00  0.00           H  
ATOM   1409  HB3 SER A  90      22.955  -2.930   0.678  1.00  0.00           H  
ATOM   1410  HG  SER A  90      23.407  -0.736   0.189  1.00  0.00           H  
ATOM   1411  N   LEU A  91      26.168  -2.526   2.926  1.00  0.00           N  
ATOM   1412  CA  LEU A  91      27.590  -2.531   2.567  1.00  0.00           C  
ATOM   1413  C   LEU A  91      28.353  -3.663   3.259  1.00  0.00           C  
ATOM   1414  O   LEU A  91      27.942  -4.138   4.325  1.00  0.00           O  
ATOM   1415  CB  LEU A  91      28.242  -1.196   2.991  1.00  0.00           C  
ATOM   1416  CG  LEU A  91      27.724   0.046   2.247  1.00  0.00           C  
ATOM   1417  CD1 LEU A  91      28.286   1.311   2.927  1.00  0.00           C  
ATOM   1418  CD2 LEU A  91      28.135   0.026   0.795  1.00  0.00           C  
ATOM   1419  H   LEU A  91      25.854  -1.953   3.683  1.00  0.00           H  
ATOM   1420  HA  LEU A  91      27.676  -2.637   1.576  1.00  0.00           H  
ATOM   1421  HB2 LEU A  91      29.226  -1.266   2.829  1.00  0.00           H  
ATOM   1422  HB3 LEU A  91      28.073  -1.065   3.968  1.00  0.00           H  
ATOM   1423  HG  LEU A  91      26.726   0.064   2.302  1.00  0.00           H  
ATOM   1424 HD11 LEU A  91      27.953   2.123   2.448  1.00  0.00           H  
ATOM   1425 HD12 LEU A  91      27.984   1.339   3.880  1.00  0.00           H  
ATOM   1426 HD13 LEU A  91      29.285   1.291   2.894  1.00  0.00           H  
ATOM   1427 HD21 LEU A  91      27.785   0.844   0.338  1.00  0.00           H  
ATOM   1428 HD22 LEU A  91      29.133   0.010   0.731  1.00  0.00           H  
ATOM   1429 HD23 LEU A  91      27.760  -0.789   0.354  1.00  0.00           H  
ATOM   1430  N   ASP A  92      29.474  -4.048   2.660  1.00  0.00           N  
ATOM   1431  CA  ASP A  92      30.476  -4.880   3.327  1.00  0.00           C  
ATOM   1432  C   ASP A  92      31.280  -4.115   4.382  1.00  0.00           C  
ATOM   1433  O   ASP A  92      31.193  -2.876   4.474  1.00  0.00           O  
ATOM   1434  CB  ASP A  92      31.444  -5.362   2.263  1.00  0.00           C  
ATOM   1435  CG  ASP A  92      32.094  -4.219   1.561  1.00  0.00           C  
ATOM   1436  OD1 ASP A  92      31.478  -3.729   0.584  1.00  0.00           O  
ATOM   1437  OD2 ASP A  92      33.201  -3.808   2.016  1.00  0.00           O  
ATOM   1438  H   ASP A  92      29.640  -3.758   1.717  1.00  0.00           H  
ATOM   1439  HA  ASP A  92      30.028  -5.666   3.753  1.00  0.00           H  
ATOM   1440  HB2 ASP A  92      30.945  -5.913   1.594  1.00  0.00           H  
ATOM   1441  HB3 ASP A  92      32.150  -5.922   2.696  1.00  0.00           H  
ATOM   1442  N   ALA A  93      32.074  -4.840   5.162  1.00  0.00           N  
ATOM   1443  CA  ALA A  93      32.764  -4.231   6.289  1.00  0.00           C  
ATOM   1444  C   ALA A  93      33.723  -3.098   5.923  1.00  0.00           C  
ATOM   1445  O   ALA A  93      33.818  -2.107   6.664  1.00  0.00           O  
ATOM   1446  CB  ALA A  93      33.499  -5.304   7.123  1.00  0.00           C  
ATOM   1447  H   ALA A  93      32.199  -5.814   4.973  1.00  0.00           H  
ATOM   1448  HA  ALA A  93      32.061  -3.836   6.880  1.00  0.00           H  
ATOM   1449  HB1 ALA A  93      33.966  -4.867   7.891  1.00  0.00           H  
ATOM   1450  HB2 ALA A  93      32.837  -5.968   7.470  1.00  0.00           H  
ATOM   1451  HB3 ALA A  93      34.170  -5.772   6.548  1.00  0.00           H  
ATOM   1452  N   VAL A  94      34.466  -3.237   4.835  1.00  0.00           N  
ATOM   1453  CA  VAL A  94      35.432  -2.204   4.462  1.00  0.00           C  
ATOM   1454  C   VAL A  94      34.678  -0.953   4.029  1.00  0.00           C  
ATOM   1455  O   VAL A  94      35.009   0.177   4.457  1.00  0.00           O  
ATOM   1456  CB  VAL A  94      36.378  -2.722   3.400  1.00  0.00           C  
ATOM   1457  CG1 VAL A  94      37.326  -1.591   2.935  1.00  0.00           C  
ATOM   1458  CG2 VAL A  94      37.169  -3.900   3.958  1.00  0.00           C  
ATOM   1459  H   VAL A  94      34.366  -4.053   4.265  1.00  0.00           H  
ATOM   1460  HA  VAL A  94      35.971  -1.976   5.273  1.00  0.00           H  
ATOM   1461  HB  VAL A  94      35.842  -3.036   2.616  1.00  0.00           H  
ATOM   1462 HG11 VAL A  94      37.946  -1.943   2.234  1.00  0.00           H  
ATOM   1463 HG12 VAL A  94      36.787  -0.839   2.556  1.00  0.00           H  
ATOM   1464 HG13 VAL A  94      37.858  -1.260   3.715  1.00  0.00           H  
ATOM   1465 HG21 VAL A  94      37.794  -4.243   3.257  1.00  0.00           H  
ATOM   1466 HG22 VAL A  94      37.693  -3.602   4.756  1.00  0.00           H  
ATOM   1467 HG23 VAL A  94      36.538  -4.628   4.227  1.00  0.00           H  
ATOM   1468  N   ARG A  95      33.651  -1.111   3.196  1.00  0.00           N  
ATOM   1469  CA  ARG A  95      32.931   0.066   2.754  1.00  0.00           C  
ATOM   1470  C   ARG A  95      32.155   0.709   3.912  1.00  0.00           C  
ATOM   1471  O   ARG A  95      31.952   1.937   3.916  1.00  0.00           O  
ATOM   1472  CB  ARG A  95      32.026  -0.289   1.573  1.00  0.00           C  
ATOM   1473  CG  ARG A  95      32.847  -0.685   0.360  1.00  0.00           C  
ATOM   1474  CD  ARG A  95      31.902  -0.922  -0.814  1.00  0.00           C  
ATOM   1475  NE  ARG A  95      32.604  -1.081  -2.081  1.00  0.00           N  
ATOM   1476  CZ  ARG A  95      32.936  -2.264  -2.615  1.00  0.00           C  
ATOM   1477  NH1 ARG A  95      32.673  -3.400  -1.981  1.00  0.00           N  
ATOM   1478  NH2 ARG A  95      33.539  -2.280  -3.798  1.00  0.00           N  
ATOM   1479  H   ARG A  95      33.383  -2.022   2.883  1.00  0.00           H  
ATOM   1480  HA  ARG A  95      33.604   0.732   2.432  1.00  0.00           H  
ATOM   1481  HB2 ARG A  95      31.463   0.505   1.342  1.00  0.00           H  
ATOM   1482  HB3 ARG A  95      31.435  -1.053   1.832  1.00  0.00           H  
ATOM   1483  HG2 ARG A  95      33.356  -1.523   0.557  1.00  0.00           H  
ATOM   1484  HG3 ARG A  95      33.488   0.048   0.133  1.00  0.00           H  
ATOM   1485  HD2 ARG A  95      31.282  -0.141  -0.888  1.00  0.00           H  
ATOM   1486  HD3 ARG A  95      31.373  -1.752  -0.636  1.00  0.00           H  
ATOM   1487  HE  ARG A  95      32.854  -0.254  -2.584  1.00  0.00           H  
ATOM   1488 HH11 ARG A  95      32.928  -4.274  -2.395  1.00  0.00           H  
ATOM   1489 HH12 ARG A  95      32.220  -3.382  -1.090  1.00  0.00           H  
ATOM   1490 HH21 ARG A  95      33.796  -3.151  -4.216  1.00  0.00           H  
ATOM   1491 HH22 ARG A  95      33.736  -1.421  -4.271  1.00  0.00           H  
ATOM   1492  N   ARG A  96      31.762  -0.072   4.928  1.00  0.00           N  
ATOM   1493  CA  ARG A  96      31.117   0.517   6.112  1.00  0.00           C  
ATOM   1494  C   ARG A  96      32.091   1.483   6.802  1.00  0.00           C  
ATOM   1495  O   ARG A  96      31.656   2.519   7.305  1.00  0.00           O  
ATOM   1496  CB  ARG A  96      30.681  -0.552   7.096  1.00  0.00           C  
ATOM   1497  CG  ARG A  96      29.389  -1.212   6.658  1.00  0.00           C  
ATOM   1498  CD  ARG A  96      28.944  -2.269   7.677  1.00  0.00           C  
ATOM   1499  NE  ARG A  96      27.726  -2.920   7.187  1.00  0.00           N  
ATOM   1500  CZ  ARG A  96      27.249  -4.051   7.692  1.00  0.00           C  
ATOM   1501  NH1 ARG A  96      27.857  -4.617   8.729  1.00  0.00           N  
ATOM   1502  NH2 ARG A  96      26.145  -4.591   7.190  1.00  0.00           N  
ATOM   1503  H   ARG A  96      31.908  -1.060   4.881  1.00  0.00           H  
ATOM   1504  HA  ARG A  96      30.311   1.030   5.817  1.00  0.00           H  
ATOM   1505  HB2 ARG A  96      30.544  -0.132   7.993  1.00  0.00           H  
ATOM   1506  HB3 ARG A  96      31.397  -1.248   7.159  1.00  0.00           H  
ATOM   1507  HG2 ARG A  96      29.530  -1.651   5.771  1.00  0.00           H  
ATOM   1508  HG3 ARG A  96      28.676  -0.515   6.576  1.00  0.00           H  
ATOM   1509  HD2 ARG A  96      28.759  -1.830   8.556  1.00  0.00           H  
ATOM   1510  HD3 ARG A  96      29.667  -2.951   7.790  1.00  0.00           H  
ATOM   1511  HE  ARG A  96      27.229  -2.490   6.433  1.00  0.00           H  
ATOM   1512 HH11 ARG A  96      27.501  -5.469   9.113  1.00  0.00           H  
ATOM   1513 HH12 ARG A  96      28.670  -4.191   9.125  1.00  0.00           H  
ATOM   1514 HH21 ARG A  96      25.787  -5.443   7.572  1.00  0.00           H  
ATOM   1515 HH22 ARG A  96      25.671  -4.146   6.430  1.00  0.00           H  
ATOM   1516  N   CYS A  97      33.388   1.163   6.763  1.00  0.00           N  
ATOM   1517  CA  CYS A  97      34.367   2.086   7.347  1.00  0.00           C  
ATOM   1518  C   CYS A  97      34.435   3.396   6.566  1.00  0.00           C  
ATOM   1519  O   CYS A  97      34.537   4.472   7.162  1.00  0.00           O  
ATOM   1520  CB  CYS A  97      35.764   1.494   7.371  1.00  0.00           C  
ATOM   1521  SG  CYS A  97      35.899   0.135   8.539  1.00  0.00           S  
ATOM   1522  H   CYS A  97      33.687   0.307   6.342  1.00  0.00           H  
ATOM   1523  HA  CYS A  97      34.091   2.290   8.286  1.00  0.00           H  
ATOM   1524  HB2 CYS A  97      36.413   2.209   7.631  1.00  0.00           H  
ATOM   1525  HB3 CYS A  97      35.988   1.157   6.456  1.00  0.00           H  
ATOM   1526  HG  CYS A  97      36.832  -0.226   8.524  1.00  0.00           H  
ATOM   1527  N   ALA A  98      34.363   3.322   5.241  1.00  0.00           N  
ATOM   1528  CA  ALA A  98      34.312   4.543   4.443  1.00  0.00           C  
ATOM   1529  C   ALA A  98      33.097   5.394   4.799  1.00  0.00           C  
ATOM   1530  O   ALA A  98      33.202   6.625   4.877  1.00  0.00           O  
ATOM   1531  CB  ALA A  98      34.333   4.193   2.968  1.00  0.00           C  
ATOM   1532  H   ALA A  98      34.344   2.429   4.791  1.00  0.00           H  
ATOM   1533  HA  ALA A  98      35.133   5.078   4.645  1.00  0.00           H  
ATOM   1534  HB1 ALA A  98      34.298   5.032   2.426  1.00  0.00           H  
ATOM   1535  HB2 ALA A  98      35.173   3.694   2.756  1.00  0.00           H  
ATOM   1536  HB3 ALA A  98      33.542   3.622   2.750  1.00  0.00           H  
ATOM   1537  N   ALA A  99      31.960   4.739   5.036  1.00  0.00           N  
ATOM   1538  CA  ALA A  99      30.773   5.477   5.441  1.00  0.00           C  
ATOM   1539  C   ALA A  99      30.953   6.166   6.777  1.00  0.00           C  
ATOM   1540  O   ALA A  99      30.531   7.310   6.947  1.00  0.00           O  
ATOM   1541  CB  ALA A  99      29.568   4.514   5.517  1.00  0.00           C  
ATOM   1542  H   ALA A  99      31.923   3.745   4.936  1.00  0.00           H  
ATOM   1543  HA  ALA A  99      30.580   6.172   4.749  1.00  0.00           H  
ATOM   1544  HB1 ALA A  99      28.753   5.022   5.795  1.00  0.00           H  
ATOM   1545  HB2 ALA A  99      29.414   4.102   4.619  1.00  0.00           H  
ATOM   1546  HB3 ALA A  99      29.758   3.795   6.186  1.00  0.00           H  
ATOM   1547  N   ILE A 100      31.500   5.432   7.754  1.00  0.00           N  
ATOM   1548  CA  ILE A 100      31.718   6.030   9.060  1.00  0.00           C  
ATOM   1549  C   ILE A 100      32.671   7.211   8.930  1.00  0.00           C  
ATOM   1550  O   ILE A 100      32.480   8.253   9.578  1.00  0.00           O  
ATOM   1551  CB  ILE A 100      32.246   4.998  10.055  1.00  0.00           C  
ATOM   1552  CG1 ILE A 100      31.189   3.935  10.310  1.00  0.00           C  
ATOM   1553  CG2 ILE A 100      32.578   5.712  11.385  1.00  0.00           C  
ATOM   1554  CD1 ILE A 100      31.816   2.670  10.910  1.00  0.00           C  
ATOM   1555  H   ILE A 100      31.756   4.480   7.586  1.00  0.00           H  
ATOM   1556  HA  ILE A 100      30.841   6.371   9.398  1.00  0.00           H  
ATOM   1557  HB  ILE A 100      33.072   4.570   9.688  1.00  0.00           H  
ATOM   1558 HG12 ILE A 100      30.745   3.701   9.445  1.00  0.00           H  
ATOM   1559 HG13 ILE A 100      30.508   4.297  10.947  1.00  0.00           H  
ATOM   1560 HG21 ILE A 100      32.925   5.045  12.044  1.00  0.00           H  
ATOM   1561 HG22 ILE A 100      33.273   6.413  11.223  1.00  0.00           H  
ATOM   1562 HG23 ILE A 100      31.751   6.141  11.749  1.00  0.00           H  
ATOM   1563 HD11 ILE A 100      31.103   1.987  11.068  1.00  0.00           H  
ATOM   1564 HD12 ILE A 100      32.495   2.301  10.275  1.00  0.00           H  
ATOM   1565 HD13 ILE A 100      32.259   2.897  11.777  1.00  0.00           H  
ATOM   1566  N   ASN A 101      33.696   7.065   8.094  1.00  0.00           N  
ATOM   1567  CA  ASN A 101      34.670   8.154   7.904  1.00  0.00           C  
ATOM   1568  C   ASN A 101      33.962   9.419   7.400  1.00  0.00           C  
ATOM   1569  O   ASN A 101      34.164  10.507   7.943  1.00  0.00           O  
ATOM   1570  CB  ASN A 101      35.761   7.655   6.926  1.00  0.00           C  
ATOM   1571  CG  ASN A 101      36.961   8.569   6.841  1.00  0.00           C  
ATOM   1572  OD1 ASN A 101      36.839   9.783   6.646  1.00  0.00           O  
ATOM   1573  ND2 ASN A 101      38.142   7.981   6.984  1.00  0.00           N  
ATOM   1574  H   ASN A 101      33.806   6.208   7.590  1.00  0.00           H  
ATOM   1575  HA  ASN A 101      35.099   8.357   8.784  1.00  0.00           H  
ATOM   1576  HB2 ASN A 101      35.357   7.578   6.014  1.00  0.00           H  
ATOM   1577  HB3 ASN A 101      36.071   6.754   7.231  1.00  0.00           H  
ATOM   1578 HD21 ASN A 101      38.194   6.995   7.140  1.00  0.00           H  
ATOM   1579 HD22 ASN A 101      38.980   8.524   6.935  1.00  0.00           H  
ATOM   1580  N   MET A 102      33.096   9.293   6.394  1.00  0.00           N  
ATOM   1581  CA  MET A 102      32.380  10.459   5.884  1.00  0.00           C  
ATOM   1582  C   MET A 102      31.524  11.110   6.963  1.00  0.00           C  
ATOM   1583  O   MET A 102      31.481  12.333   7.071  1.00  0.00           O  
ATOM   1584  CB  MET A 102      31.437  10.083   4.725  1.00  0.00           C  
ATOM   1585  CG  MET A 102      32.171   9.724   3.482  1.00  0.00           C  
ATOM   1586  SD  MET A 102      31.019   9.605   2.068  1.00  0.00           S  
ATOM   1587  CE  MET A 102      30.669  11.318   1.655  1.00  0.00           C  
ATOM   1588  H   MET A 102      32.936   8.394   5.986  1.00  0.00           H  
ATOM   1589  HA  MET A 102      33.046  11.128   5.554  1.00  0.00           H  
ATOM   1590  HB2 MET A 102      30.841  10.863   4.531  1.00  0.00           H  
ATOM   1591  HB3 MET A 102      30.881   9.301   5.006  1.00  0.00           H  
ATOM   1592  HG2 MET A 102      32.625   8.843   3.611  1.00  0.00           H  
ATOM   1593  HG3 MET A 102      32.856  10.427   3.290  1.00  0.00           H  
ATOM   1594  HE1 MET A 102      30.037  11.352   0.881  1.00  0.00           H  
ATOM   1595  HE2 MET A 102      30.255  11.773   2.443  1.00  0.00           H  
ATOM   1596  HE3 MET A 102      31.520  11.783   1.411  1.00  0.00           H  
ATOM   1597  N   VAL A 103      30.799  10.287   7.719  1.00  0.00           N  
ATOM   1598  CA  VAL A 103      29.931  10.829   8.774  1.00  0.00           C  
ATOM   1599  C   VAL A 103      30.762  11.481   9.871  1.00  0.00           C  
ATOM   1600  O   VAL A 103      30.375  12.532  10.410  1.00  0.00           O  
ATOM   1601  CB  VAL A 103      29.000   9.740   9.319  1.00  0.00           C  
ATOM   1602  CG1 VAL A 103      28.259  10.217  10.588  1.00  0.00           C  
ATOM   1603  CG2 VAL A 103      27.987   9.367   8.234  1.00  0.00           C  
ATOM   1604  H   VAL A 103      30.845   9.299   7.569  1.00  0.00           H  
ATOM   1605  HA  VAL A 103      29.360  11.539   8.363  1.00  0.00           H  
ATOM   1606  HB  VAL A 103      29.544   8.932   9.546  1.00  0.00           H  
ATOM   1607 HG11 VAL A 103      27.661   9.487  10.919  1.00  0.00           H  
ATOM   1608 HG12 VAL A 103      28.926  10.449  11.296  1.00  0.00           H  
ATOM   1609 HG13 VAL A 103      27.710  11.024  10.370  1.00  0.00           H  
ATOM   1610 HG21 VAL A 103      27.374   8.656   8.580  1.00  0.00           H  
ATOM   1611 HG22 VAL A 103      27.453  10.175   7.984  1.00  0.00           H  
ATOM   1612 HG23 VAL A 103      28.472   9.026   7.429  1.00  0.00           H  
ATOM   1613  N   PHE A 104      31.911  10.915  10.188  1.00  0.00           N  
ATOM   1614  CA  PHE A 104      32.829  11.547  11.150  1.00  0.00           C  
ATOM   1615  C   PHE A 104      33.261  12.920  10.649  1.00  0.00           C  
ATOM   1616  O   PHE A 104      33.260  13.901  11.409  1.00  0.00           O  
ATOM   1617  CB  PHE A 104      34.018  10.601  11.415  1.00  0.00           C  
ATOM   1618  CG  PHE A 104      34.985  11.090  12.481  1.00  0.00           C  
ATOM   1619  CD1 PHE A 104      35.921  12.061  12.173  1.00  0.00           C  
ATOM   1620  CD2 PHE A 104      35.013  10.485  13.721  1.00  0.00           C  
ATOM   1621  CE1 PHE A 104      36.839  12.498  13.141  1.00  0.00           C  
ATOM   1622  CE2 PHE A 104      35.922  10.900  14.699  1.00  0.00           C  
ATOM   1623  CZ  PHE A 104      36.833  11.900  14.382  1.00  0.00           C  
ATOM   1624  H   PHE A 104      32.162  10.043   9.768  1.00  0.00           H  
ATOM   1625  HA  PHE A 104      32.336  11.673  12.011  1.00  0.00           H  
ATOM   1626  HB2 PHE A 104      34.525  10.489  10.560  1.00  0.00           H  
ATOM   1627  HB3 PHE A 104      33.655   9.716  11.705  1.00  0.00           H  
ATOM   1628  HD1 PHE A 104      35.944  12.455  11.254  1.00  0.00           H  
ATOM   1629  HD2 PHE A 104      34.376   9.741  13.922  1.00  0.00           H  
ATOM   1630  HE1 PHE A 104      37.486  13.231  12.933  1.00  0.00           H  
ATOM   1631  HE2 PHE A 104      35.917  10.485  15.609  1.00  0.00           H  
ATOM   1632  HZ  PHE A 104      37.498  12.192  15.069  1.00  0.00           H  
ATOM   1633  N   GLN A 105      33.589  13.045   9.370  1.00  0.00           N  
ATOM   1634  CA  GLN A 105      34.094  14.322   8.882  1.00  0.00           C  
ATOM   1635  C   GLN A 105      32.993  15.369   8.726  1.00  0.00           C  
ATOM   1636  O   GLN A 105      33.185  16.544   9.073  1.00  0.00           O  
ATOM   1637  CB  GLN A 105      34.781  14.109   7.526  1.00  0.00           C  
ATOM   1638  CG  GLN A 105      35.425  15.411   6.997  1.00  0.00           C  
ATOM   1639  CD  GLN A 105      36.152  15.223   5.687  1.00  0.00           C  
ATOM   1640  OE1 GLN A 105      36.203  14.144   5.126  1.00  0.00           O  
ATOM   1641  NE2 GLN A 105      36.658  16.323   5.143  1.00  0.00           N  
ATOM   1642  H   GLN A 105      33.491  12.270   8.746  1.00  0.00           H  
ATOM   1643  HA  GLN A 105      34.771  14.666   9.532  1.00  0.00           H  
ATOM   1644  HB2 GLN A 105      34.101  13.793   6.865  1.00  0.00           H  
ATOM   1645  HB3 GLN A 105      35.493  13.415   7.630  1.00  0.00           H  
ATOM   1646  HG2 GLN A 105      36.078  15.743   7.678  1.00  0.00           H  
ATOM   1647  HG3 GLN A 105      34.704  16.092   6.866  1.00  0.00           H  
ATOM   1648 HE21 GLN A 105      36.600  17.194   5.630  1.00  0.00           H  
ATOM   1649 HE22 GLN A 105      37.098  16.280   4.246  1.00  0.00           H  
ATOM   1650  N   MET A 106      31.857  14.967   8.176  1.00  0.00           N  
ATOM   1651  CA  MET A 106      30.871  15.971   7.792  1.00  0.00           C  
ATOM   1652  C   MET A 106      29.549  15.915   8.543  1.00  0.00           C  
ATOM   1653  O   MET A 106      28.699  16.798   8.353  1.00  0.00           O  
ATOM   1654  CB  MET A 106      30.668  16.010   6.265  1.00  0.00           C  
ATOM   1655  CG  MET A 106      30.075  14.777   5.676  1.00  0.00           C  
ATOM   1656  SD  MET A 106      29.815  14.842   3.881  1.00  0.00           S  
ATOM   1657  CE  MET A 106      31.465  14.501   3.274  1.00  0.00           C  
ATOM   1658  H   MET A 106      31.679  13.994   8.027  1.00  0.00           H  
ATOM   1659  HA  MET A 106      31.278  16.852   8.031  1.00  0.00           H  
ATOM   1660  HB2 MET A 106      31.559  16.160   5.837  1.00  0.00           H  
ATOM   1661  HB3 MET A 106      30.063  16.777   6.052  1.00  0.00           H  
ATOM   1662  HG2 MET A 106      29.190  14.618   6.113  1.00  0.00           H  
ATOM   1663  HG3 MET A 106      30.687  14.012   5.874  1.00  0.00           H  
ATOM   1664  HE1 MET A 106      31.460  14.508   2.274  1.00  0.00           H  
ATOM   1665  HE2 MET A 106      32.095  15.202   3.609  1.00  0.00           H  
ATOM   1666  HE3 MET A 106      31.761  13.603   3.600  1.00  0.00           H  
ATOM   1667  N   GLY A 107      29.389  14.931   9.420  1.00  0.00           N  
ATOM   1668  CA  GLY A 107      28.174  14.770  10.191  1.00  0.00           C  
ATOM   1669  C   GLY A 107      27.090  14.007   9.447  1.00  0.00           C  
ATOM   1670  O   GLY A 107      27.087  13.926   8.211  1.00  0.00           O  
ATOM   1671  H   GLY A 107      30.134  14.278   9.553  1.00  0.00           H  
ATOM   1672  HA2 GLY A 107      27.822  15.677  10.423  1.00  0.00           H  
ATOM   1673  HA3 GLY A 107      28.394  14.273  11.030  1.00  0.00           H  
ATOM   1674  N   GLU A 108      26.176  13.448  10.233  1.00  0.00           N  
ATOM   1675  CA  GLU A 108      25.059  12.647   9.729  1.00  0.00           C  
ATOM   1676  C   GLU A 108      24.212  13.393   8.705  1.00  0.00           C  
ATOM   1677  O   GLU A 108      23.909  12.873   7.630  1.00  0.00           O  
ATOM   1678  CB  GLU A 108      24.200  12.166  10.928  1.00  0.00           C  
ATOM   1679  CG  GLU A 108      22.840  11.625  10.591  1.00  0.00           C  
ATOM   1680  CD  GLU A 108      21.888  11.574  11.784  1.00  0.00           C  
ATOM   1681  OE1 GLU A 108      20.666  11.501  11.536  1.00  0.00           O  
ATOM   1682  OE2 GLU A 108      22.342  11.615  12.961  1.00  0.00           O  
ATOM   1683  H   GLU A 108      26.255  13.581  11.221  1.00  0.00           H  
ATOM   1684  HA  GLU A 108      25.440  11.838   9.281  1.00  0.00           H  
ATOM   1685  HB2 GLU A 108      24.076  12.942  11.546  1.00  0.00           H  
ATOM   1686  HB3 GLU A 108      24.708  11.444  11.398  1.00  0.00           H  
ATOM   1687  HG2 GLU A 108      22.949  10.697  10.234  1.00  0.00           H  
ATOM   1688  HG3 GLU A 108      22.434  12.208   9.887  1.00  0.00           H  
ATOM   1689  N   THR A 109      23.793  14.612   9.023  1.00  0.00           N  
ATOM   1690  CA  THR A 109      22.905  15.365   8.149  1.00  0.00           C  
ATOM   1691  C   THR A 109      23.552  15.681   6.797  1.00  0.00           C  
ATOM   1692  O   THR A 109      22.912  15.576   5.731  1.00  0.00           O  
ATOM   1693  CB  THR A 109      22.449  16.666   8.845  1.00  0.00           C  
ATOM   1694  OG1 THR A 109      21.905  16.344  10.134  1.00  0.00           O  
ATOM   1695  CG2 THR A 109      21.401  17.383   8.009  1.00  0.00           C  
ATOM   1696  H   THR A 109      24.095  15.023   9.883  1.00  0.00           H  
ATOM   1697  HA  THR A 109      22.093  14.806   7.979  1.00  0.00           H  
ATOM   1698  HB  THR A 109      23.239  17.267   8.965  1.00  0.00           H  
ATOM   1699  HG1 THR A 109      21.608  17.183  10.590  1.00  0.00           H  
ATOM   1700 HG21 THR A 109      21.119  18.221   8.475  1.00  0.00           H  
ATOM   1701 HG22 THR A 109      21.787  17.612   7.116  1.00  0.00           H  
ATOM   1702 HG23 THR A 109      20.608  16.787   7.886  1.00  0.00           H  
ATOM   1703  N   GLY A 110      24.827  16.064   6.842  1.00  0.00           N  
ATOM   1704  CA  GLY A 110      25.575  16.358   5.629  1.00  0.00           C  
ATOM   1705  C   GLY A 110      25.650  15.152   4.711  1.00  0.00           C  
ATOM   1706  O   GLY A 110      25.371  15.239   3.507  1.00  0.00           O  
ATOM   1707  H   GLY A 110      25.280  16.151   7.729  1.00  0.00           H  
ATOM   1708  HA2 GLY A 110      26.503  16.633   5.879  1.00  0.00           H  
ATOM   1709  HA3 GLY A 110      25.124  17.107   5.144  1.00  0.00           H  
ATOM   1710  N   VAL A 111      26.020  14.002   5.264  1.00  0.00           N  
ATOM   1711  CA  VAL A 111      26.141  12.819   4.432  1.00  0.00           C  
ATOM   1712  C   VAL A 111      24.781  12.363   3.898  1.00  0.00           C  
ATOM   1713  O   VAL A 111      24.675  11.865   2.765  1.00  0.00           O  
ATOM   1714  CB  VAL A 111      26.806  11.660   5.182  1.00  0.00           C  
ATOM   1715  CG1 VAL A 111      26.869  10.421   4.289  1.00  0.00           C  
ATOM   1716  CG2 VAL A 111      28.218  12.053   5.606  1.00  0.00           C  
ATOM   1717  H   VAL A 111      26.213  13.952   6.244  1.00  0.00           H  
ATOM   1718  HA  VAL A 111      26.718  13.051   3.649  1.00  0.00           H  
ATOM   1719  HB  VAL A 111      26.268  11.447   5.997  1.00  0.00           H  
ATOM   1720 HG11 VAL A 111      27.304   9.672   4.788  1.00  0.00           H  
ATOM   1721 HG12 VAL A 111      25.942  10.152   4.026  1.00  0.00           H  
ATOM   1722 HG13 VAL A 111      27.401  10.628   3.468  1.00  0.00           H  
ATOM   1723 HG21 VAL A 111      28.644  11.291   6.094  1.00  0.00           H  
ATOM   1724 HG22 VAL A 111      28.760  12.274   4.795  1.00  0.00           H  
ATOM   1725 HG23 VAL A 111      28.176  12.852   6.206  1.00  0.00           H  
ATOM   1726  N   ALA A 112      23.745  12.494   4.726  1.00  0.00           N  
ATOM   1727  CA  ALA A 112      22.407  12.082   4.294  1.00  0.00           C  
ATOM   1728  C   ALA A 112      21.923  12.900   3.093  1.00  0.00           C  
ATOM   1729  O   ALA A 112      21.012  12.471   2.348  1.00  0.00           O  
ATOM   1730  CB  ALA A 112      21.422  12.150   5.485  1.00  0.00           C  
ATOM   1731  H   ALA A 112      23.881  12.873   5.641  1.00  0.00           H  
ATOM   1732  HA  ALA A 112      22.465  11.127   4.005  1.00  0.00           H  
ATOM   1733  HB1 ALA A 112      20.512  11.867   5.182  1.00  0.00           H  
ATOM   1734  HB2 ALA A 112      21.735  11.539   6.212  1.00  0.00           H  
ATOM   1735  HB3 ALA A 112      21.382  13.087   5.831  1.00  0.00           H  
ATOM   1736  N   GLY A 113      22.562  14.042   2.862  1.00  0.00           N  
ATOM   1737  CA  GLY A 113      22.265  14.847   1.682  1.00  0.00           C  
ATOM   1738  C   GLY A 113      22.835  14.311   0.371  1.00  0.00           C  
ATOM   1739  O   GLY A 113      22.459  14.779  -0.712  1.00  0.00           O  
ATOM   1740  H   GLY A 113      23.258  14.355   3.508  1.00  0.00           H  
ATOM   1741  HA2 GLY A 113      22.638  15.763   1.830  1.00  0.00           H  
ATOM   1742  HA3 GLY A 113      21.271  14.903   1.588  1.00  0.00           H  
ATOM   1743  N   PHE A 114      23.750  13.340   0.448  1.00  0.00           N  
ATOM   1744  CA  PHE A 114      24.413  12.815  -0.745  1.00  0.00           C  
ATOM   1745  C   PHE A 114      23.467  11.778  -1.389  1.00  0.00           C  
ATOM   1746  O   PHE A 114      23.850  10.646  -1.652  1.00  0.00           O  
ATOM   1747  CB  PHE A 114      25.745  12.153  -0.356  1.00  0.00           C  
ATOM   1748  CG  PHE A 114      26.950  13.086  -0.295  1.00  0.00           C  
ATOM   1749  CD1 PHE A 114      28.037  12.897  -1.159  1.00  0.00           C  
ATOM   1750  CD2 PHE A 114      27.014  14.125   0.626  1.00  0.00           C  
ATOM   1751  CE1 PHE A 114      29.176  13.730  -1.120  1.00  0.00           C  
ATOM   1752  CE2 PHE A 114      28.157  14.967   0.667  1.00  0.00           C  
ATOM   1753  CZ  PHE A 114      29.226  14.752  -0.188  1.00  0.00           C  
ATOM   1754  H   PHE A 114      23.987  12.963   1.343  1.00  0.00           H  
ATOM   1755  HA  PHE A 114      24.584  13.560  -1.390  1.00  0.00           H  
ATOM   1756  HB2 PHE A 114      25.942  11.439  -1.028  1.00  0.00           H  
ATOM   1757  HB3 PHE A 114      25.631  11.738   0.547  1.00  0.00           H  
ATOM   1758  HD1 PHE A 114      28.005  12.150  -1.823  1.00  0.00           H  
ATOM   1759  HD2 PHE A 114      26.256  14.280   1.259  1.00  0.00           H  
ATOM   1760  HE1 PHE A 114      29.934  13.584  -1.755  1.00  0.00           H  
ATOM   1761  HE2 PHE A 114      28.191  15.723   1.320  1.00  0.00           H  
ATOM   1762  HZ  PHE A 114      30.035  15.337  -0.132  1.00  0.00           H  
ATOM   1763  N   THR A 115      22.248  12.202  -1.723  1.00  0.00           N  
ATOM   1764  CA  THR A 115      21.192  11.292  -2.158  1.00  0.00           C  
ATOM   1765  C   THR A 115      21.563  10.387  -3.321  1.00  0.00           C  
ATOM   1766  O   THR A 115      21.358   9.166  -3.273  1.00  0.00           O  
ATOM   1767  CB  THR A 115      19.913  12.080  -2.540  1.00  0.00           C  
ATOM   1768  OG1 THR A 115      19.503  12.861  -1.414  1.00  0.00           O  
ATOM   1769  CG2 THR A 115      18.779  11.120  -2.943  1.00  0.00           C  
ATOM   1770  H   THR A 115      22.049  13.181  -1.674  1.00  0.00           H  
ATOM   1771  HA  THR A 115      20.963  10.705  -1.382  1.00  0.00           H  
ATOM   1772  HB  THR A 115      20.118  12.689  -3.307  1.00  0.00           H  
ATOM   1773  HG1 THR A 115      18.678  13.375  -1.648  1.00  0.00           H  
ATOM   1774 HG21 THR A 115      17.965  11.648  -3.185  1.00  0.00           H  
ATOM   1775 HG22 THR A 115      19.068  10.574  -3.729  1.00  0.00           H  
ATOM   1776 HG23 THR A 115      18.567  10.514  -2.176  1.00  0.00           H  
ATOM   1777  N   ASN A 116      22.121  10.957  -4.384  1.00  0.00           N  
ATOM   1778  CA  ASN A 116      22.409  10.153  -5.543  1.00  0.00           C  
ATOM   1779  C   ASN A 116      23.576   9.180  -5.290  1.00  0.00           C  
ATOM   1780  O   ASN A 116      23.523   8.036  -5.718  1.00  0.00           O  
ATOM   1781  CB  ASN A 116      22.631  11.052  -6.767  1.00  0.00           C  
ATOM   1782  CG  ASN A 116      21.404  11.921  -7.057  1.00  0.00           C  
ATOM   1783  OD1 ASN A 116      20.270  11.430  -7.014  1.00  0.00           O  
ATOM   1784  ND2 ASN A 116      21.618  13.221  -7.298  1.00  0.00           N  
ATOM   1785  H   ASN A 116      22.338  11.933  -4.379  1.00  0.00           H  
ATOM   1786  HA  ASN A 116      21.597   9.599  -5.727  1.00  0.00           H  
ATOM   1787  HB2 ASN A 116      22.817  10.476  -7.563  1.00  0.00           H  
ATOM   1788  HB3 ASN A 116      23.417  11.646  -6.595  1.00  0.00           H  
ATOM   1789 HD21 ASN A 116      22.552  13.578  -7.324  1.00  0.00           H  
ATOM   1790 HD22 ASN A 116      20.844  13.835  -7.452  1.00  0.00           H  
ATOM   1791  N   SER A 117      24.605   9.628  -4.566  1.00  0.00           N  
ATOM   1792  CA  SER A 117      25.707   8.733  -4.225  1.00  0.00           C  
ATOM   1793  C   SER A 117      25.235   7.586  -3.354  1.00  0.00           C  
ATOM   1794  O   SER A 117      25.673   6.438  -3.544  1.00  0.00           O  
ATOM   1795  CB  SER A 117      26.814   9.464  -3.467  1.00  0.00           C  
ATOM   1796  OG  SER A 117      27.534  10.318  -4.356  1.00  0.00           O  
ATOM   1797  H   SER A 117      24.621  10.579  -4.257  1.00  0.00           H  
ATOM   1798  HA  SER A 117      26.090   8.358  -5.070  1.00  0.00           H  
ATOM   1799  HB2 SER A 117      27.442   8.794  -3.071  1.00  0.00           H  
ATOM   1800  HB3 SER A 117      26.408  10.013  -2.737  1.00  0.00           H  
ATOM   1801  HG  SER A 117      28.256  10.792  -3.852  1.00  0.00           H  
ATOM   1802  N   LEU A 118      24.378   7.893  -2.389  1.00  0.00           N  
ATOM   1803  CA  LEU A 118      23.864   6.848  -1.488  1.00  0.00           C  
ATOM   1804  C   LEU A 118      23.112   5.794  -2.282  1.00  0.00           C  
ATOM   1805  O   LEU A 118      23.263   4.596  -2.006  1.00  0.00           O  
ATOM   1806  CB  LEU A 118      22.936   7.455  -0.441  1.00  0.00           C  
ATOM   1807  CG  LEU A 118      23.666   8.296   0.613  1.00  0.00           C  
ATOM   1808  CD1 LEU A 118      22.672   9.128   1.395  1.00  0.00           C  
ATOM   1809  CD2 LEU A 118      24.477   7.411   1.577  1.00  0.00           C  
ATOM   1810  H   LEU A 118      24.079   8.840  -2.273  1.00  0.00           H  
ATOM   1811  HA  LEU A 118      24.636   6.413  -1.023  1.00  0.00           H  
ATOM   1812  HB2 LEU A 118      22.456   6.712   0.025  1.00  0.00           H  
ATOM   1813  HB3 LEU A 118      22.272   8.040  -0.908  1.00  0.00           H  
ATOM   1814  HG  LEU A 118      24.297   8.914   0.144  1.00  0.00           H  
ATOM   1815 HD11 LEU A 118      23.158   9.672   2.079  1.00  0.00           H  
ATOM   1816 HD12 LEU A 118      22.183   9.737   0.771  1.00  0.00           H  
ATOM   1817 HD13 LEU A 118      22.019   8.524   1.852  1.00  0.00           H  
ATOM   1818 HD21 LEU A 118      24.940   7.988   2.250  1.00  0.00           H  
ATOM   1819 HD22 LEU A 118      23.861   6.779   2.047  1.00  0.00           H  
ATOM   1820 HD23 LEU A 118      25.157   6.891   1.060  1.00  0.00           H  
ATOM   1821  N   ARG A 119      22.288   6.217  -3.238  1.00  0.00           N  
ATOM   1822  CA  ARG A 119      21.542   5.256  -4.055  1.00  0.00           C  
ATOM   1823  C   ARG A 119      22.526   4.383  -4.832  1.00  0.00           C  
ATOM   1824  O   ARG A 119      22.368   3.170  -4.916  1.00  0.00           O  
ATOM   1825  CB  ARG A 119      20.600   5.975  -5.037  1.00  0.00           C  
ATOM   1826  CG  ARG A 119      19.642   5.048  -5.803  1.00  0.00           C  
ATOM   1827  CD  ARG A 119      18.911   5.792  -6.944  1.00  0.00           C  
ATOM   1828  NE  ARG A 119      19.857   6.432  -7.860  1.00  0.00           N  
ATOM   1829  CZ  ARG A 119      20.120   7.736  -7.881  1.00  0.00           C  
ATOM   1830  NH1 ARG A 119      19.487   8.559  -7.053  1.00  0.00           N  
ATOM   1831  NH2 ARG A 119      21.011   8.220  -8.736  1.00  0.00           N  
ATOM   1832  H   ARG A 119      22.177   7.198  -3.400  1.00  0.00           H  
ATOM   1833  HA  ARG A 119      20.998   4.673  -3.452  1.00  0.00           H  
ATOM   1834  HB2 ARG A 119      21.161   6.464  -5.705  1.00  0.00           H  
ATOM   1835  HB3 ARG A 119      20.051   6.631  -4.519  1.00  0.00           H  
ATOM   1836  HG2 ARG A 119      18.962   4.687  -5.165  1.00  0.00           H  
ATOM   1837  HG3 ARG A 119      20.167   4.292  -6.194  1.00  0.00           H  
ATOM   1838  HD2 ARG A 119      18.318   6.493  -6.547  1.00  0.00           H  
ATOM   1839  HD3 ARG A 119      18.356   5.136  -7.456  1.00  0.00           H  
ATOM   1840  HE  ARG A 119      20.338   5.849  -8.515  1.00  0.00           H  
ATOM   1841 HH11 ARG A 119      19.687   9.539  -7.072  1.00  0.00           H  
ATOM   1842 HH12 ARG A 119      18.810   8.199  -6.411  1.00  0.00           H  
ATOM   1843 HH21 ARG A 119      21.208   9.200  -8.751  1.00  0.00           H  
ATOM   1844 HH22 ARG A 119      21.486   7.605  -9.365  1.00  0.00           H  
ATOM   1845  N   MET A 120      23.546   4.994  -5.426  1.00  0.00           N  
ATOM   1846  CA  MET A 120      24.483   4.212  -6.214  1.00  0.00           C  
ATOM   1847  C   MET A 120      25.249   3.230  -5.344  1.00  0.00           C  
ATOM   1848  O   MET A 120      25.521   2.102  -5.760  1.00  0.00           O  
ATOM   1849  CB  MET A 120      25.461   5.109  -6.963  1.00  0.00           C  
ATOM   1850  CG  MET A 120      24.742   6.004  -7.943  1.00  0.00           C  
ATOM   1851  SD  MET A 120      25.902   7.188  -8.659  1.00  0.00           S  
ATOM   1852  CE  MET A 120      24.780   8.319  -9.486  1.00  0.00           C  
ATOM   1853  H   MET A 120      23.667   5.982  -5.331  1.00  0.00           H  
ATOM   1854  HA  MET A 120      23.962   3.689  -6.888  1.00  0.00           H  
ATOM   1855  HB2 MET A 120      26.112   4.537  -7.461  1.00  0.00           H  
ATOM   1856  HB3 MET A 120      25.953   5.677  -6.303  1.00  0.00           H  
ATOM   1857  HG2 MET A 120      24.014   6.499  -7.468  1.00  0.00           H  
ATOM   1858  HG3 MET A 120      24.345   5.446  -8.672  1.00  0.00           H  
ATOM   1859  HE1 MET A 120      25.306   9.042  -9.935  1.00  0.00           H  
ATOM   1860  HE2 MET A 120      24.248   7.820 -10.170  1.00  0.00           H  
ATOM   1861  HE3 MET A 120      24.161   8.725  -8.814  1.00  0.00           H  
ATOM   1862  N   LEU A 121      25.594   3.652  -4.125  1.00  0.00           N  
ATOM   1863  CA  LEU A 121      26.241   2.731  -3.198  1.00  0.00           C  
ATOM   1864  C   LEU A 121      25.325   1.569  -2.833  1.00  0.00           C  
ATOM   1865  O   LEU A 121      25.785   0.418  -2.817  1.00  0.00           O  
ATOM   1866  CB  LEU A 121      26.725   3.483  -1.924  1.00  0.00           C  
ATOM   1867  CG  LEU A 121      27.895   4.451  -2.131  1.00  0.00           C  
ATOM   1868  CD1 LEU A 121      28.085   5.254  -0.822  1.00  0.00           C  
ATOM   1869  CD2 LEU A 121      29.213   3.750  -2.513  1.00  0.00           C  
ATOM   1870  H   LEU A 121      25.409   4.595  -3.849  1.00  0.00           H  
ATOM   1871  HA  LEU A 121      27.047   2.353  -3.655  1.00  0.00           H  
ATOM   1872  HB2 LEU A 121      27.007   2.799  -1.251  1.00  0.00           H  
ATOM   1873  HB3 LEU A 121      25.953   4.006  -1.564  1.00  0.00           H  
ATOM   1874  HG  LEU A 121      27.652   5.089  -2.862  1.00  0.00           H  
ATOM   1875 HD11 LEU A 121      28.845   5.895  -0.931  1.00  0.00           H  
ATOM   1876 HD12 LEU A 121      27.248   5.761  -0.618  1.00  0.00           H  
ATOM   1877 HD13 LEU A 121      28.285   4.625  -0.071  1.00  0.00           H  
ATOM   1878 HD21 LEU A 121      29.932   4.435  -2.633  1.00  0.00           H  
ATOM   1879 HD22 LEU A 121      29.475   3.115  -1.787  1.00  0.00           H  
ATOM   1880 HD23 LEU A 121      29.087   3.246  -3.367  1.00  0.00           H  
ATOM   1881  N   GLN A 122      24.057   1.869  -2.531  1.00  0.00           N  
ATOM   1882  CA  GLN A 122      23.106   0.782  -2.201  1.00  0.00           C  
ATOM   1883  C   GLN A 122      22.966  -0.189  -3.367  1.00  0.00           C  
ATOM   1884  O   GLN A 122      22.819  -1.401  -3.144  1.00  0.00           O  
ATOM   1885  CB  GLN A 122      21.749   1.322  -1.769  1.00  0.00           C  
ATOM   1886  CG  GLN A 122      20.862   0.167  -1.226  1.00  0.00           C  
ATOM   1887  CD  GLN A 122      19.839   0.577  -0.198  1.00  0.00           C  
ATOM   1888  OE1 GLN A 122      19.819   1.712   0.261  1.00  0.00           O  
ATOM   1889  NE2 GLN A 122      18.972  -0.363   0.171  1.00  0.00           N  
ATOM   1890  H   GLN A 122      23.753   2.822  -2.528  1.00  0.00           H  
ATOM   1891  HA  GLN A 122      23.487   0.273  -1.429  1.00  0.00           H  
ATOM   1892  HB2 GLN A 122      21.297   1.745  -2.554  1.00  0.00           H  
ATOM   1893  HB3 GLN A 122      21.879   2.005  -1.050  1.00  0.00           H  
ATOM   1894  HG2 GLN A 122      21.463  -0.516  -0.810  1.00  0.00           H  
ATOM   1895  HG3 GLN A 122      20.378  -0.242  -1.999  1.00  0.00           H  
ATOM   1896 HE21 GLN A 122      19.025  -1.277  -0.230  1.00  0.00           H  
ATOM   1897 HE22 GLN A 122      18.267  -0.155   0.849  1.00  0.00           H  
ATOM   1898  N   GLN A 123      23.041   0.335  -4.590  1.00  0.00           N  
ATOM   1899  CA  GLN A 123      22.904  -0.508  -5.788  1.00  0.00           C  
ATOM   1900  C   GLN A 123      24.215  -1.217  -6.165  1.00  0.00           C  
ATOM   1901  O   GLN A 123      24.267  -1.959  -7.161  1.00  0.00           O  
ATOM   1902  CB  GLN A 123      22.471   0.354  -6.974  1.00  0.00           C  
ATOM   1903  CG  GLN A 123      21.059   0.893  -6.924  1.00  0.00           C  
ATOM   1904  CD  GLN A 123      20.812   1.853  -8.101  1.00  0.00           C  
ATOM   1905  OE1 GLN A 123      21.678   2.667  -8.442  1.00  0.00           O  
ATOM   1906  NE2 GLN A 123      19.650   1.759  -8.711  1.00  0.00           N  
ATOM   1907  H   GLN A 123      23.193   1.318  -4.695  1.00  0.00           H  
ATOM   1908  HA  GLN A 123      22.201  -1.199  -5.618  1.00  0.00           H  
ATOM   1909  HB2 GLN A 123      22.557  -0.200  -7.802  1.00  0.00           H  
ATOM   1910  HB3 GLN A 123      23.094   1.134  -7.028  1.00  0.00           H  
ATOM   1911  HG2 GLN A 123      20.924   1.384  -6.064  1.00  0.00           H  
ATOM   1912  HG3 GLN A 123      20.413   0.132  -6.978  1.00  0.00           H  
ATOM   1913 HE21 GLN A 123      18.977   1.087  -8.403  1.00  0.00           H  
ATOM   1914 HE22 GLN A 123      19.440   2.360  -9.482  1.00  0.00           H  
ATOM   1915  N   LYS A 124      25.294  -0.959  -5.421  1.00  0.00           N  
ATOM   1916  CA  LYS A 124      26.614  -1.518  -5.695  1.00  0.00           C  
ATOM   1917  C   LYS A 124      27.173  -1.146  -7.054  1.00  0.00           C  
ATOM   1918  O   LYS A 124      27.924  -1.907  -7.657  1.00  0.00           O  
ATOM   1919  CB  LYS A 124      26.638  -3.040  -5.460  1.00  0.00           C  
ATOM   1920  CG  LYS A 124      26.180  -3.374  -4.027  1.00  0.00           C  
ATOM   1921  CD  LYS A 124      26.585  -4.818  -3.656  1.00  0.00           C  
ATOM   1922  CE  LYS A 124      26.098  -5.174  -2.268  1.00  0.00           C  
ATOM   1923  NZ  LYS A 124      26.702  -4.250  -1.225  1.00  0.00           N  
ATOM   1924  H   LYS A 124      25.192  -0.350  -4.634  1.00  0.00           H  
ATOM   1925  HA  LYS A 124      27.233  -1.120  -5.018  1.00  0.00           H  
ATOM   1926  HB2 LYS A 124      27.569  -3.379  -5.595  1.00  0.00           H  
ATOM   1927  HB3 LYS A 124      26.024  -3.483  -6.113  1.00  0.00           H  
ATOM   1928  HG2 LYS A 124      25.186  -3.285  -3.970  1.00  0.00           H  
ATOM   1929  HG3 LYS A 124      26.609  -2.737  -3.387  1.00  0.00           H  
ATOM   1930  HD2 LYS A 124      27.582  -4.896  -3.684  1.00  0.00           H  
ATOM   1931  HD3 LYS A 124      26.182  -5.451  -4.317  1.00  0.00           H  
ATOM   1932  HE2 LYS A 124      26.361  -6.116  -2.061  1.00  0.00           H  
ATOM   1933  HE3 LYS A 124      25.102  -5.092  -2.240  1.00  0.00           H  
ATOM   1934  HZ1 LYS A 124      26.365  -4.505  -0.319  1.00  0.00           H  
ATOM   1935  HZ2 LYS A 124      27.699  -4.331  -1.245  1.00  0.00           H  
ATOM   1936  HZ3 LYS A 124      26.440  -3.306  -1.424  1.00  0.00           H  
ATOM   1937  N   ARG A 125      26.830   0.066  -7.474  1.00  0.00           N  
ATOM   1938  CA  ARG A 125      27.375   0.623  -8.710  1.00  0.00           C  
ATOM   1939  C   ARG A 125      28.595   1.456  -8.324  1.00  0.00           C  
ATOM   1940  O   ARG A 125      28.552   2.695  -8.230  1.00  0.00           O  
ATOM   1941  CB  ARG A 125      26.304   1.423  -9.448  1.00  0.00           C  
ATOM   1942  CG  ARG A 125      25.242   0.516 -10.081  1.00  0.00           C  
ATOM   1943  CD  ARG A 125      24.048   1.315 -10.580  1.00  0.00           C  
ATOM   1944  NE  ARG A 125      22.978   0.462 -11.090  1.00  0.00           N  
ATOM   1945  H   ARG A 125      26.186   0.608  -6.934  1.00  0.00           H  
ATOM   1946  HA  ARG A 125      27.674  -0.130  -9.296  1.00  0.00           H  
ATOM   1947  HB2 ARG A 125      26.742   1.959 -10.170  1.00  0.00           H  
ATOM   1948  HB3 ARG A 125      25.857   2.039  -8.799  1.00  0.00           H  
ATOM   1949  HG2 ARG A 125      24.929  -0.143  -9.397  1.00  0.00           H  
ATOM   1950  HG3 ARG A 125      25.650   0.027 -10.852  1.00  0.00           H  
ATOM   1951  HD2 ARG A 125      24.352   1.921 -11.315  1.00  0.00           H  
ATOM   1952  HD3 ARG A 125      23.689   1.862  -9.823  1.00  0.00           H  
ATOM   1953  HE  ARG A 125      22.139   0.872 -11.447  1.00  0.00           H  
ATOM   1954  N   TRP A 126      29.701   0.757  -8.091  1.00  0.00           N  
ATOM   1955  CA  TRP A 126      30.814   1.393  -7.381  1.00  0.00           C  
ATOM   1956  C   TRP A 126      31.518   2.480  -8.152  1.00  0.00           C  
ATOM   1957  O   TRP A 126      31.858   3.515  -7.572  1.00  0.00           O  
ATOM   1958  CB  TRP A 126      31.823   0.347  -6.925  1.00  0.00           C  
ATOM   1959  CG  TRP A 126      31.248  -0.812  -6.159  1.00  0.00           C  
ATOM   1960  CD1 TRP A 126      31.379  -2.149  -6.473  1.00  0.00           C  
ATOM   1961  CD2 TRP A 126      30.486  -0.766  -4.928  1.00  0.00           C  
ATOM   1962  NE1 TRP A 126      30.748  -2.918  -5.526  1.00  0.00           N  
ATOM   1963  CE2 TRP A 126      30.185  -2.105  -4.572  1.00  0.00           C  
ATOM   1964  CE3 TRP A 126      30.024   0.266  -4.110  1.00  0.00           C  
ATOM   1965  CZ2 TRP A 126      29.485  -2.438  -3.424  1.00  0.00           C  
ATOM   1966  CZ3 TRP A 126      29.298  -0.063  -2.981  1.00  0.00           C  
ATOM   1967  CH2 TRP A 126      29.017  -1.410  -2.643  1.00  0.00           C  
ATOM   1968  H   TRP A 126      29.773  -0.192  -8.397  1.00  0.00           H  
ATOM   1969  HA  TRP A 126      30.435   1.815  -6.557  1.00  0.00           H  
ATOM   1970  HB2 TRP A 126      32.495   0.801  -6.340  1.00  0.00           H  
ATOM   1971  HB3 TRP A 126      32.280  -0.016  -7.737  1.00  0.00           H  
ATOM   1972  HD1 TRP A 126      31.862  -2.506  -7.272  1.00  0.00           H  
ATOM   1973  HE1 TRP A 126      30.705  -3.917  -5.530  1.00  0.00           H  
ATOM   1974  HE3 TRP A 126      30.214   1.222  -4.336  1.00  0.00           H  
ATOM   1975  HZ2 TRP A 126      29.326  -3.393  -3.173  1.00  0.00           H  
ATOM   1976  HZ3 TRP A 126      28.962   0.668  -2.387  1.00  0.00           H  
ATOM   1977  HH2 TRP A 126      28.473  -1.614  -1.829  1.00  0.00           H  
ATOM   1978  N   ASP A 127      31.775   2.245  -9.438  1.00  0.00           N  
ATOM   1979  CA  ASP A 127      32.461   3.277 -10.199  1.00  0.00           C  
ATOM   1980  C   ASP A 127      31.573   4.492 -10.373  1.00  0.00           C  
ATOM   1981  O   ASP A 127      32.060   5.637 -10.288  1.00  0.00           O  
ATOM   1982  CB  ASP A 127      32.878   2.769 -11.586  1.00  0.00           C  
ATOM   1983  CG  ASP A 127      34.097   1.848 -11.547  1.00  0.00           C  
ATOM   1984  OD1 ASP A 127      34.483   1.342 -10.473  1.00  0.00           O  
ATOM   1985  OD2 ASP A 127      34.654   1.549 -12.637  1.00  0.00           O  
ATOM   1986  H   ASP A 127      31.504   1.384  -9.868  1.00  0.00           H  
ATOM   1987  HA  ASP A 127      33.282   3.550  -9.698  1.00  0.00           H  
ATOM   1988  HB2 ASP A 127      33.093   3.558 -12.162  1.00  0.00           H  
ATOM   1989  HB3 ASP A 127      32.111   2.265 -11.984  1.00  0.00           H  
ATOM   1990  N   GLU A 128      30.278   4.273 -10.582  1.00  0.00           N  
ATOM   1991  CA  GLU A 128      29.375   5.408 -10.698  1.00  0.00           C  
ATOM   1992  C   GLU A 128      29.305   6.176  -9.384  1.00  0.00           C  
ATOM   1993  O   GLU A 128      29.272   7.413  -9.395  1.00  0.00           O  
ATOM   1994  CB  GLU A 128      27.976   4.943 -11.087  1.00  0.00           C  
ATOM   1995  CG  GLU A 128      27.931   4.373 -12.504  1.00  0.00           C  
ATOM   1996  CD  GLU A 128      26.537   3.909 -12.846  1.00  0.00           C  
ATOM   1997  OE1 GLU A 128      25.748   4.727 -13.363  1.00  0.00           O  
ATOM   1998  OE2 GLU A 128      26.215   2.736 -12.565  1.00  0.00           O  
ATOM   1999  H   GLU A 128      29.929   3.339 -10.659  1.00  0.00           H  
ATOM   2000  HA  GLU A 128      29.719   6.020 -11.410  1.00  0.00           H  
ATOM   2001  HB2 GLU A 128      27.351   5.722 -11.033  1.00  0.00           H  
ATOM   2002  HB3 GLU A 128      27.682   4.235 -10.445  1.00  0.00           H  
ATOM   2003  HG2 GLU A 128      28.560   3.598 -12.567  1.00  0.00           H  
ATOM   2004  HG3 GLU A 128      28.210   5.082 -13.152  1.00  0.00           H  
ATOM   2005  N   ALA A 129      29.239   5.454  -8.262  1.00  0.00           N  
ATOM   2006  CA  ALA A 129      29.213   6.124  -6.957  1.00  0.00           C  
ATOM   2007  C   ALA A 129      30.456   6.958  -6.778  1.00  0.00           C  
ATOM   2008  O   ALA A 129      30.369   8.090  -6.286  1.00  0.00           O  
ATOM   2009  CB  ALA A 129      29.151   5.094  -5.847  1.00  0.00           C  
ATOM   2010  H   ALA A 129      29.207   4.456  -8.312  1.00  0.00           H  
ATOM   2011  HA  ALA A 129      28.408   6.715  -6.905  1.00  0.00           H  
ATOM   2012  HB1 ALA A 129      29.134   5.559  -4.962  1.00  0.00           H  
ATOM   2013  HB2 ALA A 129      28.323   4.542  -5.950  1.00  0.00           H  
ATOM   2014  HB3 ALA A 129      29.955   4.502  -5.897  1.00  0.00           H  
ATOM   2015  N   ALA A 130      31.600   6.395  -7.157  1.00  0.00           N  
ATOM   2016  CA  ALA A 130      32.856   7.093  -6.973  1.00  0.00           C  
ATOM   2017  C   ALA A 130      32.875   8.390  -7.783  1.00  0.00           C  
ATOM   2018  O   ALA A 130      33.316   9.428  -7.276  1.00  0.00           O  
ATOM   2019  CB  ALA A 130      34.008   6.194  -7.362  1.00  0.00           C  
ATOM   2020  H   ALA A 130      31.593   5.485  -7.571  1.00  0.00           H  
ATOM   2021  HA  ALA A 130      32.949   7.324  -6.005  1.00  0.00           H  
ATOM   2022  HB1 ALA A 130      34.871   6.683  -7.232  1.00  0.00           H  
ATOM   2023  HB2 ALA A 130      34.000   5.375  -6.789  1.00  0.00           H  
ATOM   2024  HB3 ALA A 130      33.915   5.930  -8.322  1.00  0.00           H  
ATOM   2025  N   VAL A 131      32.379   8.342  -9.028  1.00  0.00           N  
ATOM   2026  CA  VAL A 131      32.326   9.551  -9.850  1.00  0.00           C  
ATOM   2027  C   VAL A 131      31.388  10.560  -9.199  1.00  0.00           C  
ATOM   2028  O   VAL A 131      31.705  11.747  -9.091  1.00  0.00           O  
ATOM   2029  CB  VAL A 131      31.852   9.214 -11.271  1.00  0.00           C  
ATOM   2030  CG1 VAL A 131      31.510  10.487 -12.044  1.00  0.00           C  
ATOM   2031  CG2 VAL A 131      32.935   8.427 -11.985  1.00  0.00           C  
ATOM   2032  H   VAL A 131      32.044   7.475  -9.397  1.00  0.00           H  
ATOM   2033  HA  VAL A 131      33.243   9.948  -9.901  1.00  0.00           H  
ATOM   2034  HB  VAL A 131      31.031   8.646 -11.209  1.00  0.00           H  
ATOM   2035 HG11 VAL A 131      31.204  10.246 -12.965  1.00  0.00           H  
ATOM   2036 HG12 VAL A 131      30.781  10.980 -11.569  1.00  0.00           H  
ATOM   2037 HG13 VAL A 131      32.321  11.069 -12.104  1.00  0.00           H  
ATOM   2038 HG21 VAL A 131      32.630   8.205 -12.911  1.00  0.00           H  
ATOM   2039 HG22 VAL A 131      33.770   8.975 -12.031  1.00  0.00           H  
ATOM   2040 HG23 VAL A 131      33.119   7.582 -11.483  1.00  0.00           H  
ATOM   2041  N   ASN A 132      30.232  10.108  -8.732  1.00  0.00           N  
ATOM   2042  CA  ASN A 132      29.297  11.052  -8.132  1.00  0.00           C  
ATOM   2043  C   ASN A 132      29.810  11.690  -6.845  1.00  0.00           C  
ATOM   2044  O   ASN A 132      29.594  12.865  -6.610  1.00  0.00           O  
ATOM   2045  CB  ASN A 132      27.941  10.362  -7.906  1.00  0.00           C  
ATOM   2046  CG  ASN A 132      26.864  11.330  -7.480  1.00  0.00           C  
ATOM   2047  OD1 ASN A 132      26.586  11.532  -6.282  1.00  0.00           O  
ATOM   2048  ND2 ASN A 132      26.268  11.986  -8.470  1.00  0.00           N  
ATOM   2049  H   ASN A 132      30.005   9.136  -8.790  1.00  0.00           H  
ATOM   2050  HA  ASN A 132      29.151  11.788  -8.793  1.00  0.00           H  
ATOM   2051  HB2 ASN A 132      28.049   9.668  -7.194  1.00  0.00           H  
ATOM   2052  HB3 ASN A 132      27.658   9.923  -8.759  1.00  0.00           H  
ATOM   2053 HD21 ASN A 132      26.519  11.795  -9.419  1.00  0.00           H  
ATOM   2054 HD22 ASN A 132      25.568  12.671  -8.266  1.00  0.00           H  
ATOM   2055  N   LEU A 133      30.477  10.886  -6.013  1.00  0.00           N  
ATOM   2056  CA  LEU A 133      30.989  11.369  -4.731  1.00  0.00           C  
ATOM   2057  C   LEU A 133      31.983  12.484  -4.932  1.00  0.00           C  
ATOM   2058  O   LEU A 133      32.067  13.371  -4.071  1.00  0.00           O  
ATOM   2059  CB  LEU A 133      31.634  10.219  -3.931  1.00  0.00           C  
ATOM   2060  CG  LEU A 133      30.679   9.246  -3.237  1.00  0.00           C  
ATOM   2061  CD1 LEU A 133      31.414   7.946  -2.918  1.00  0.00           C  
ATOM   2062  CD2 LEU A 133      30.094   9.837  -1.958  1.00  0.00           C  
ATOM   2063  H   LEU A 133      30.630   9.932  -6.272  1.00  0.00           H  
ATOM   2064  HA  LEU A 133      30.220  11.727  -4.201  1.00  0.00           H  
ATOM   2065  HB2 LEU A 133      32.215  10.628  -3.227  1.00  0.00           H  
ATOM   2066  HB3 LEU A 133      32.199   9.690  -4.563  1.00  0.00           H  
ATOM   2067  HG  LEU A 133      29.927   9.039  -3.863  1.00  0.00           H  
ATOM   2068 HD11 LEU A 133      30.788   7.312  -2.465  1.00  0.00           H  
ATOM   2069 HD12 LEU A 133      31.748   7.535  -3.766  1.00  0.00           H  
ATOM   2070 HD13 LEU A 133      32.187   8.140  -2.314  1.00  0.00           H  
ATOM   2071 HD21 LEU A 133      29.477   9.173  -1.536  1.00  0.00           H  
ATOM   2072 HD22 LEU A 133      30.835  10.055  -1.323  1.00  0.00           H  
ATOM   2073 HD23 LEU A 133      29.587  10.670  -2.178  1.00  0.00           H  
ATOM   2074  N   ALA A 134      32.738  12.431  -6.029  1.00  0.00           N  
ATOM   2075  CA  ALA A 134      33.749  13.456  -6.311  1.00  0.00           C  
ATOM   2076  C   ALA A 134      33.169  14.779  -6.803  1.00  0.00           C  
ATOM   2077  O   ALA A 134      33.899  15.789  -6.805  1.00  0.00           O  
ATOM   2078  CB  ALA A 134      34.809  12.922  -7.284  1.00  0.00           C  
ATOM   2079  H   ALA A 134      32.613  11.677  -6.673  1.00  0.00           H  
ATOM   2080  HA  ALA A 134      34.217  13.647  -5.448  1.00  0.00           H  
ATOM   2081  HB1 ALA A 134      35.487  13.635  -7.462  1.00  0.00           H  
ATOM   2082  HB2 ALA A 134      35.261  12.126  -6.881  1.00  0.00           H  
ATOM   2083  HB3 ALA A 134      34.370  12.657  -8.143  1.00  0.00           H  
ATOM   2084  N   LYS A 135      31.900  14.781  -7.199  1.00  0.00           N  
ATOM   2085  CA  LYS A 135      31.219  16.017  -7.632  1.00  0.00           C  
ATOM   2086  C   LYS A 135      30.689  16.749  -6.400  1.00  0.00           C  
ATOM   2087  O   LYS A 135      29.488  16.845  -6.180  1.00  0.00           O  
ATOM   2088  CB  LYS A 135      30.085  15.697  -8.612  1.00  0.00           C  
ATOM   2089  CG  LYS A 135      30.612  15.092  -9.881  1.00  0.00           C  
ATOM   2090  CD  LYS A 135      29.468  14.699 -10.799  1.00  0.00           C  
ATOM   2091  CE  LYS A 135      29.972  13.861 -11.956  1.00  0.00           C  
ATOM   2092  NZ  LYS A 135      28.830  13.537 -12.862  1.00  0.00           N  
ATOM   2093  H   LYS A 135      31.392  13.920  -7.204  1.00  0.00           H  
ATOM   2094  HA  LYS A 135      31.884  16.605  -8.093  1.00  0.00           H  
ATOM   2095  HB2 LYS A 135      29.597  16.542  -8.832  1.00  0.00           H  
ATOM   2096  HB3 LYS A 135      29.455  15.051  -8.181  1.00  0.00           H  
ATOM   2097  HG2 LYS A 135      31.150  14.279  -9.659  1.00  0.00           H  
ATOM   2098  HG3 LYS A 135      31.193  15.759 -10.347  1.00  0.00           H  
ATOM   2099  HD2 LYS A 135      29.036  15.527 -11.157  1.00  0.00           H  
ATOM   2100  HD3 LYS A 135      28.797  14.171 -10.279  1.00  0.00           H  
ATOM   2101  HE2 LYS A 135      30.372  13.014 -11.606  1.00  0.00           H  
ATOM   2102  HE3 LYS A 135      30.666  14.373 -12.462  1.00  0.00           H  
ATOM   2103  HZ1 LYS A 135      29.158  12.984 -13.627  1.00  0.00           H  
ATOM   2104  HZ2 LYS A 135      28.137  13.026 -12.354  1.00  0.00           H  
ATOM   2105  HZ3 LYS A 135      28.430  14.385 -13.211  1.00  0.00           H  
ATOM   2106  N   SER A 136      31.602  17.200  -5.557  1.00  0.00           N  
ATOM   2107  CA  SER A 136      31.194  17.684  -4.234  1.00  0.00           C  
ATOM   2108  C   SER A 136      32.161  18.716  -3.697  1.00  0.00           C  
ATOM   2109  O   SER A 136      33.357  18.677  -4.008  1.00  0.00           O  
ATOM   2110  CB  SER A 136      31.129  16.518  -3.210  1.00  0.00           C  
ATOM   2111  OG  SER A 136      32.406  15.895  -3.065  1.00  0.00           O  
ATOM   2112  H   SER A 136      32.567  17.211  -5.820  1.00  0.00           H  
ATOM   2113  HA  SER A 136      30.287  18.099  -4.308  1.00  0.00           H  
ATOM   2114  HB2 SER A 136      30.468  15.839  -3.529  1.00  0.00           H  
ATOM   2115  HB3 SER A 136      30.837  16.877  -2.323  1.00  0.00           H  
ATOM   2116  HG  SER A 136      32.340  15.149  -2.402  1.00  0.00           H  
ATOM   2117  N   ARG A 137      31.657  19.614  -2.853  1.00  0.00           N  
ATOM   2118  CA  ARG A 137      32.548  20.507  -2.131  1.00  0.00           C  
ATOM   2119  C   ARG A 137      33.541  19.700  -1.312  1.00  0.00           C  
ATOM   2120  O   ARG A 137      34.740  20.038  -1.239  1.00  0.00           O  
ATOM   2121  CB  ARG A 137      31.755  21.454  -1.226  1.00  0.00           C  
ATOM   2122  CG  ARG A 137      32.727  22.391  -0.443  1.00  0.00           C  
ATOM   2123  CD  ARG A 137      32.028  23.376   0.471  1.00  0.00           C  
ATOM   2124  NE  ARG A 137      32.990  24.321   1.057  1.00  0.00           N  
ATOM   2125  CZ  ARG A 137      33.759  24.061   2.117  1.00  0.00           C  
ATOM   2126  NH1 ARG A 137      33.702  22.894   2.737  1.00  0.00           N  
ATOM   2127  NH2 ARG A 137      34.601  24.992   2.554  1.00  0.00           N  
ATOM   2128  H   ARG A 137      30.668  19.674  -2.716  1.00  0.00           H  
ATOM   2129  HA  ARG A 137      33.056  21.055  -2.796  1.00  0.00           H  
ATOM   2130  HB2 ARG A 137      31.218  20.917  -0.575  1.00  0.00           H  
ATOM   2131  HB3 ARG A 137      31.141  22.009  -1.787  1.00  0.00           H  
ATOM   2132  HG2 ARG A 137      33.269  22.907  -1.106  1.00  0.00           H  
ATOM   2133  HG3 ARG A 137      33.333  21.822   0.112  1.00  0.00           H  
ATOM   2134  HD2 ARG A 137      31.573  22.874   1.206  1.00  0.00           H  
ATOM   2135  HD3 ARG A 137      31.348  23.886  -0.056  1.00  0.00           H  
ATOM   2136  HE  ARG A 137      33.074  25.222   0.632  1.00  0.00           H  
ATOM   2137 HH11 ARG A 137      34.287  22.720   3.529  1.00  0.00           H  
ATOM   2138 HH12 ARG A 137      33.074  22.186   2.413  1.00  0.00           H  
ATOM   2139 HH21 ARG A 137      35.182  24.808   3.347  1.00  0.00           H  
ATOM   2140 HH22 ARG A 137      34.654  25.876   2.090  1.00  0.00           H  
ATOM   2141  N   TRP A 138      33.065  18.604  -0.708  1.00  0.00           N  
ATOM   2142  CA  TRP A 138      33.941  17.736   0.055  1.00  0.00           C  
ATOM   2143  C   TRP A 138      35.200  17.359  -0.719  1.00  0.00           C  
ATOM   2144  O   TRP A 138      36.333  17.512  -0.223  1.00  0.00           O  
ATOM   2145  CB  TRP A 138      33.141  16.475   0.377  1.00  0.00           C  
ATOM   2146  CG  TRP A 138      33.900  15.364   1.008  1.00  0.00           C  
ATOM   2147  CD1 TRP A 138      34.648  15.425   2.167  1.00  0.00           C  
ATOM   2148  CD2 TRP A 138      33.917  14.002   0.583  1.00  0.00           C  
ATOM   2149  NE1 TRP A 138      35.137  14.161   2.472  1.00  0.00           N  
ATOM   2150  CE2 TRP A 138      34.692  13.275   1.527  1.00  0.00           C  
ATOM   2151  CE3 TRP A 138      33.344  13.314  -0.492  1.00  0.00           C  
ATOM   2152  CZ2 TRP A 138      34.919  11.918   1.423  1.00  0.00           C  
ATOM   2153  CZ3 TRP A 138      33.561  11.936  -0.590  1.00  0.00           C  
ATOM   2154  CH2 TRP A 138      34.354  11.255   0.364  1.00  0.00           C  
ATOM   2155  H   TRP A 138      32.093  18.381  -0.784  1.00  0.00           H  
ATOM   2156  HA  TRP A 138      34.199  18.191   0.907  1.00  0.00           H  
ATOM   2157  HB2 TRP A 138      32.752  16.133  -0.478  1.00  0.00           H  
ATOM   2158  HB3 TRP A 138      32.402  16.732   0.999  1.00  0.00           H  
ATOM   2159  HD1 TRP A 138      34.812  16.252   2.704  1.00  0.00           H  
ATOM   2160  HE1 TRP A 138      35.719  13.935   3.253  1.00  0.00           H  
ATOM   2161  HE3 TRP A 138      32.793  13.796  -1.173  1.00  0.00           H  
ATOM   2162  HZ2 TRP A 138      35.477  11.434   2.097  1.00  0.00           H  
ATOM   2163  HZ3 TRP A 138      33.150  11.425  -1.345  1.00  0.00           H  
ATOM   2164  HH2 TRP A 138      34.505  10.272   0.264  1.00  0.00           H  
ATOM   2165  N   TYR A 139      35.032  16.849  -1.923  1.00  0.00           N  
ATOM   2166  CA  TYR A 139      36.171  16.409  -2.698  1.00  0.00           C  
ATOM   2167  C   TYR A 139      37.057  17.604  -3.063  1.00  0.00           C  
ATOM   2168  O   TYR A 139      38.299  17.522  -2.986  1.00  0.00           O  
ATOM   2169  CB  TYR A 139      35.673  15.696  -3.953  1.00  0.00           C  
ATOM   2170  CG  TYR A 139      36.718  15.271  -4.939  1.00  0.00           C  
ATOM   2171  CD1 TYR A 139      37.336  14.036  -4.838  1.00  0.00           C  
ATOM   2172  CD2 TYR A 139      37.034  16.092  -6.008  1.00  0.00           C  
ATOM   2173  CE1 TYR A 139      38.270  13.637  -5.788  1.00  0.00           C  
ATOM   2174  CE2 TYR A 139      37.959  15.708  -6.956  1.00  0.00           C  
ATOM   2175  CZ  TYR A 139      38.570  14.479  -6.837  1.00  0.00           C  
ATOM   2176  OH  TYR A 139      39.507  14.099  -7.784  1.00  0.00           O  
ATOM   2177  H   TYR A 139      34.111  16.766  -2.303  1.00  0.00           H  
ATOM   2178  HA  TYR A 139      36.706  15.765  -2.151  1.00  0.00           H  
ATOM   2179  HB2 TYR A 139      35.044  16.314  -4.424  1.00  0.00           H  
ATOM   2180  HB3 TYR A 139      35.179  14.877  -3.661  1.00  0.00           H  
ATOM   2181  HD1 TYR A 139      37.109  13.427  -4.078  1.00  0.00           H  
ATOM   2182  HD2 TYR A 139      36.583  16.980  -6.094  1.00  0.00           H  
ATOM   2183  HE1 TYR A 139      38.720  12.747  -5.711  1.00  0.00           H  
ATOM   2184  HE2 TYR A 139      38.183  16.314  -7.720  1.00  0.00           H  
ATOM   2185  HH  TYR A 139      39.725  14.710  -8.545  1.00  0.00           H  
ATOM   2186  N   ASN A 140      36.439  18.714  -3.474  1.00  0.00           N  
ATOM   2187  CA  ASN A 140      37.251  19.829  -3.904  1.00  0.00           C  
ATOM   2188  C   ASN A 140      38.040  20.485  -2.763  1.00  0.00           C  
ATOM   2189  O   ASN A 140      39.183  20.952  -2.966  1.00  0.00           O  
ATOM   2190  CB  ASN A 140      36.384  20.863  -4.623  1.00  0.00           C  
ATOM   2191  CG  ASN A 140      35.991  20.397  -6.000  1.00  0.00           C  
ATOM   2192  OD1 ASN A 140      34.869  19.933  -6.253  1.00  0.00           O  
ATOM   2193  ND2 ASN A 140      36.949  20.472  -6.914  1.00  0.00           N  
ATOM   2194  H   ASN A 140      35.441  18.772  -3.484  1.00  0.00           H  
ATOM   2195  HA  ASN A 140      37.914  19.480  -4.566  1.00  0.00           H  
ATOM   2196  HB2 ASN A 140      36.898  21.717  -4.704  1.00  0.00           H  
ATOM   2197  HB3 ASN A 140      35.556  21.022  -4.086  1.00  0.00           H  
ATOM   2198 HD21 ASN A 140      37.842  20.853  -6.673  1.00  0.00           H  
ATOM   2199 HD22 ASN A 140      36.779  20.148  -7.845  1.00  0.00           H  
ATOM   2200  N   GLN A 141      37.476  20.490  -1.557  1.00  0.00           N  
ATOM   2201  CA  GLN A 141      38.155  21.138  -0.436  1.00  0.00           C  
ATOM   2202  C   GLN A 141      39.166  20.229   0.256  1.00  0.00           C  
ATOM   2203  O   GLN A 141      40.185  20.707   0.778  1.00  0.00           O  
ATOM   2204  CB  GLN A 141      37.145  21.657   0.583  1.00  0.00           C  
ATOM   2205  CG  GLN A 141      36.174  22.685   0.016  1.00  0.00           C  
ATOM   2206  CD  GLN A 141      36.848  23.951  -0.524  1.00  0.00           C  
ATOM   2207  OE1 GLN A 141      36.600  24.342  -1.676  1.00  0.00           O  
ATOM   2208  NE2 GLN A 141      37.748  24.533   0.272  1.00  0.00           N  
ATOM   2209  H   GLN A 141      36.588  20.051  -1.418  1.00  0.00           H  
ATOM   2210  HA  GLN A 141      38.653  21.926  -0.798  1.00  0.00           H  
ATOM   2211  HB2 GLN A 141      37.647  22.080   1.338  1.00  0.00           H  
ATOM   2212  HB3 GLN A 141      36.617  20.881   0.927  1.00  0.00           H  
ATOM   2213  HG2 GLN A 141      35.540  22.952   0.742  1.00  0.00           H  
ATOM   2214  HG3 GLN A 141      35.665  22.257  -0.731  1.00  0.00           H  
ATOM   2215 HE21 GLN A 141      37.907  24.175   1.192  1.00  0.00           H  
ATOM   2216 HE22 GLN A 141      38.263  25.327  -0.052  1.00  0.00           H  
ATOM   2217  N   THR A 142      38.891  18.925   0.309  1.00  0.00           N  
ATOM   2218  CA  THR A 142      39.838  17.977   0.919  1.00  0.00           C  
ATOM   2219  C   THR A 142      40.042  16.823  -0.057  1.00  0.00           C  
ATOM   2220  O   THR A 142      39.597  15.680   0.179  1.00  0.00           O  
ATOM   2221  CB  THR A 142      39.406  17.445   2.339  1.00  0.00           C  
ATOM   2222  OG1 THR A 142      38.074  16.912   2.280  1.00  0.00           O  
ATOM   2223  CG2 THR A 142      39.415  18.554   3.386  1.00  0.00           C  
ATOM   2224  H   THR A 142      38.030  18.587  -0.071  1.00  0.00           H  
ATOM   2225  HA  THR A 142      40.715  18.447   1.023  1.00  0.00           H  
ATOM   2226  HB  THR A 142      40.036  16.722   2.623  1.00  0.00           H  
ATOM   2227  HG1 THR A 142      37.809  16.577   3.184  1.00  0.00           H  
ATOM   2228 HG21 THR A 142      39.137  18.180   4.270  1.00  0.00           H  
ATOM   2229 HG22 THR A 142      40.337  18.935   3.460  1.00  0.00           H  
ATOM   2230 HG23 THR A 142      38.778  19.275   3.114  1.00  0.00           H  
ATOM   2231  N   PRO A 143      40.741  17.081  -1.161  1.00  0.00           N  
ATOM   2232  CA  PRO A 143      40.764  16.058  -2.216  1.00  0.00           C  
ATOM   2233  C   PRO A 143      41.595  14.843  -1.857  1.00  0.00           C  
ATOM   2234  O   PRO A 143      41.223  13.734  -2.237  1.00  0.00           O  
ATOM   2235  CB  PRO A 143      41.359  16.790  -3.436  1.00  0.00           C  
ATOM   2236  CG  PRO A 143      42.074  17.968  -2.834  1.00  0.00           C  
ATOM   2237  CD  PRO A 143      41.253  18.379  -1.644  1.00  0.00           C  
ATOM   2238  HA  PRO A 143      39.828  15.772  -2.423  1.00  0.00           H  
ATOM   2239  HB2 PRO A 143      41.998  16.199  -3.929  1.00  0.00           H  
ATOM   2240  HB3 PRO A 143      40.636  17.092  -4.058  1.00  0.00           H  
ATOM   2241  HG2 PRO A 143      42.996  17.707  -2.548  1.00  0.00           H  
ATOM   2242  HG3 PRO A 143      42.129  18.717  -3.495  1.00  0.00           H  
ATOM   2243  HD2 PRO A 143      41.817  18.828  -0.951  1.00  0.00           H  
ATOM   2244  HD3 PRO A 143      40.506  18.988  -1.911  1.00  0.00           H  
ATOM   2245  N   ASN A 144      42.710  14.996  -1.156  1.00  0.00           N  
ATOM   2246  CA  ASN A 144      43.493  13.790  -0.874  1.00  0.00           C  
ATOM   2247  C   ASN A 144      42.743  12.826   0.050  1.00  0.00           C  
ATOM   2248  O   ASN A 144      42.752  11.613  -0.188  1.00  0.00           O  
ATOM   2249  CB  ASN A 144      44.858  14.138  -0.289  1.00  0.00           C  
ATOM   2250  CG  ASN A 144      45.794  14.737  -1.337  1.00  0.00           C  
ATOM   2251  OD1 ASN A 144      45.476  14.757  -2.524  1.00  0.00           O  
ATOM   2252  ND2 ASN A 144      46.965  15.152  -0.907  1.00  0.00           N  
ATOM   2253  H   ASN A 144      43.004  15.896  -0.834  1.00  0.00           H  
ATOM   2254  HA  ASN A 144      43.647  13.319  -1.743  1.00  0.00           H  
ATOM   2255  HB2 ASN A 144      45.274  13.306   0.077  1.00  0.00           H  
ATOM   2256  HB3 ASN A 144      44.733  14.801   0.449  1.00  0.00           H  
ATOM   2257 HD21 ASN A 144      47.180  15.117   0.069  1.00  0.00           H  
ATOM   2258 HD22 ASN A 144      47.640  15.503  -1.556  1.00  0.00           H  
ATOM   2259  N   ARG A 145      42.090  13.381   1.063  1.00  0.00           N  
ATOM   2260  CA  ARG A 145      41.313  12.537   1.965  1.00  0.00           C  
ATOM   2261  C   ARG A 145      40.092  11.984   1.241  1.00  0.00           C  
ATOM   2262  O   ARG A 145      39.788  10.786   1.375  1.00  0.00           O  
ATOM   2263  CB  ARG A 145      40.869  13.308   3.188  1.00  0.00           C  
ATOM   2264  CG  ARG A 145      40.257  12.340   4.203  1.00  0.00           C  
ATOM   2265  CD  ARG A 145      39.219  13.013   4.868  1.00  0.00           C  
ATOM   2266  NE  ARG A 145      38.621  12.235   5.945  1.00  0.00           N  
ATOM   2267  CZ  ARG A 145      38.518  12.725   7.161  1.00  0.00           C  
ATOM   2268  NH1 ARG A 145      39.012  13.936   7.460  1.00  0.00           N  
ATOM   2269  NH2 ARG A 145      37.869  12.037   8.081  1.00  0.00           N  
ATOM   2270  H   ARG A 145      42.130  14.370   1.207  1.00  0.00           H  
ATOM   2271  HA  ARG A 145      41.885  11.771   2.259  1.00  0.00           H  
ATOM   2272  HB2 ARG A 145      40.187  13.990   2.923  1.00  0.00           H  
ATOM   2273  HB3 ARG A 145      41.657  13.767   3.598  1.00  0.00           H  
ATOM   2274  HG2 ARG A 145      40.953  12.053   4.861  1.00  0.00           H  
ATOM   2275  HG3 ARG A 145      39.894  11.537   3.731  1.00  0.00           H  
ATOM   2276  HD2 ARG A 145      38.506  13.233   4.202  1.00  0.00           H  
ATOM   2277  HD3 ARG A 145      39.586  13.859   5.254  1.00  0.00           H  
ATOM   2278  HE  ARG A 145      38.283  11.313   5.756  1.00  0.00           H  
ATOM   2279 HH11 ARG A 145      38.926  14.296   8.389  1.00  0.00           H  
ATOM   2280 HH12 ARG A 145      39.466  14.479   6.754  1.00  0.00           H  
ATOM   2281 HH21 ARG A 145      37.784  12.399   9.009  1.00  0.00           H  
ATOM   2282 HH22 ARG A 145      37.462  11.153   7.850  1.00  0.00           H  
ATOM   2283  N   ALA A 146      39.380  12.829   0.491  1.00  0.00           N  
ATOM   2284  CA  ALA A 146      38.207  12.332  -0.223  1.00  0.00           C  
ATOM   2285  C   ALA A 146      38.595  11.251  -1.193  1.00  0.00           C  
ATOM   2286  O   ALA A 146      37.878  10.243  -1.310  1.00  0.00           O  
ATOM   2287  CB  ALA A 146      37.441  13.471  -0.966  1.00  0.00           C  
ATOM   2288  H   ALA A 146      39.647  13.790   0.419  1.00  0.00           H  
ATOM   2289  HA  ALA A 146      37.585  11.932   0.450  1.00  0.00           H  
ATOM   2290  HB1 ALA A 146      36.648  13.086  -1.439  1.00  0.00           H  
ATOM   2291  HB2 ALA A 146      37.134  14.154  -0.303  1.00  0.00           H  
ATOM   2292  HB3 ALA A 146      38.050  13.903  -1.632  1.00  0.00           H  
ATOM   2293  N   LYS A 147      39.719  11.417  -1.898  1.00  0.00           N  
ATOM   2294  CA  LYS A 147      40.158  10.378  -2.828  1.00  0.00           C  
ATOM   2295  C   LYS A 147      40.387   9.055  -2.102  1.00  0.00           C  
ATOM   2296  O   LYS A 147      40.057   7.991  -2.648  1.00  0.00           O  
ATOM   2297  CB  LYS A 147      41.434  10.791  -3.585  1.00  0.00           C  
ATOM   2298  CG  LYS A 147      41.222  11.826  -4.690  1.00  0.00           C  
ATOM   2299  CD  LYS A 147      42.580  12.282  -5.260  1.00  0.00           C  
ATOM   2300  CE  LYS A 147      42.416  13.442  -6.240  1.00  0.00           C  
ATOM   2301  H   LYS A 147      40.259  12.252  -1.789  1.00  0.00           H  
ATOM   2302  HA  LYS A 147      39.431  10.239  -3.501  1.00  0.00           H  
ATOM   2303  HB2 LYS A 147      41.828   9.971  -3.999  1.00  0.00           H  
ATOM   2304  HB3 LYS A 147      42.078  11.172  -2.922  1.00  0.00           H  
ATOM   2305  HG2 LYS A 147      40.739  12.617  -4.314  1.00  0.00           H  
ATOM   2306  HG3 LYS A 147      40.676  11.420  -5.423  1.00  0.00           H  
ATOM   2307  HD2 LYS A 147      43.007  11.513  -5.736  1.00  0.00           H  
ATOM   2308  HD3 LYS A 147      43.167  12.575  -4.505  1.00  0.00           H  
ATOM   2309  HE2 LYS A 147      43.313  13.712  -6.590  1.00  0.00           H  
ATOM   2310  HE3 LYS A 147      41.834  13.156  -7.001  1.00  0.00           H  
ATOM   2311  N   ARG A 148      40.941   9.091  -0.887  1.00  0.00           N  
ATOM   2312  CA  ARG A 148      41.154   7.824  -0.151  1.00  0.00           C  
ATOM   2313  C   ARG A 148      39.844   7.165   0.219  1.00  0.00           C  
ATOM   2314  O   ARG A 148      39.704   5.956   0.095  1.00  0.00           O  
ATOM   2315  CB  ARG A 148      41.985   8.013   1.115  1.00  0.00           C  
ATOM   2316  CG  ARG A 148      43.440   8.374   0.856  1.00  0.00           C  
ATOM   2317  CD  ARG A 148      44.267   8.275   2.152  1.00  0.00           C  
ATOM   2318  NE  ARG A 148      43.952   9.349   3.101  1.00  0.00           N  
ATOM   2319  CZ  ARG A 148      44.533  10.550   3.101  1.00  0.00           C  
ATOM   2320  NH1 ARG A 148      45.447  10.863   2.159  1.00  0.00           N  
ATOM   2321  NH2 ARG A 148      44.176  11.443   4.024  1.00  0.00           N  
ATOM   2322  H   ARG A 148      41.209   9.964  -0.479  1.00  0.00           H  
ATOM   2323  HA  ARG A 148      41.651   7.200  -0.753  1.00  0.00           H  
ATOM   2324  HB2 ARG A 148      41.961   7.160   1.636  1.00  0.00           H  
ATOM   2325  HB3 ARG A 148      41.571   8.746   1.656  1.00  0.00           H  
ATOM   2326  HG2 ARG A 148      43.488   9.310   0.507  1.00  0.00           H  
ATOM   2327  HG3 ARG A 148      43.818   7.745   0.177  1.00  0.00           H  
ATOM   2328  HD2 ARG A 148      45.238   8.328   1.918  1.00  0.00           H  
ATOM   2329  HD3 ARG A 148      44.077   7.395   2.588  1.00  0.00           H  
ATOM   2330  HE  ARG A 148      43.255   9.168   3.795  1.00  0.00           H  
ATOM   2331 HH11 ARG A 148      45.880  11.764   2.163  1.00  0.00           H  
ATOM   2332 HH12 ARG A 148      45.691  10.194   1.457  1.00  0.00           H  
ATOM   2333 HH21 ARG A 148      44.603  12.347   4.036  1.00  0.00           H  
ATOM   2334 HH22 ARG A 148      43.481  11.209   4.704  1.00  0.00           H  
ATOM   2335  N   VAL A 149      38.909   7.972   0.691  1.00  0.00           N  
ATOM   2336  CA  VAL A 149      37.620   7.439   1.126  1.00  0.00           C  
ATOM   2337  C   VAL A 149      36.880   6.917  -0.116  1.00  0.00           C  
ATOM   2338  O   VAL A 149      36.318   5.816  -0.089  1.00  0.00           O  
ATOM   2339  CB  VAL A 149      36.825   8.532   1.825  1.00  0.00           C  
ATOM   2340  CG1 VAL A 149      35.365   8.056   2.107  1.00  0.00           C  
ATOM   2341  CG2 VAL A 149      37.540   8.887   3.138  1.00  0.00           C  
ATOM   2342  H   VAL A 149      39.085   8.955   0.751  1.00  0.00           H  
ATOM   2343  HA  VAL A 149      37.773   6.683   1.762  1.00  0.00           H  
ATOM   2344  HB  VAL A 149      36.797   9.342   1.239  1.00  0.00           H  
ATOM   2345 HG11 VAL A 149      34.859   8.786   2.566  1.00  0.00           H  
ATOM   2346 HG12 VAL A 149      34.915   7.831   1.243  1.00  0.00           H  
ATOM   2347 HG13 VAL A 149      35.386   7.246   2.693  1.00  0.00           H  
ATOM   2348 HG21 VAL A 149      37.030   9.605   3.612  1.00  0.00           H  
ATOM   2349 HG22 VAL A 149      37.591   8.075   3.720  1.00  0.00           H  
ATOM   2350 HG23 VAL A 149      38.464   9.211   2.937  1.00  0.00           H  
ATOM   2351  N   ILE A 150      36.920   7.666  -1.213  1.00  0.00           N  
ATOM   2352  CA  ILE A 150      36.256   7.222  -2.444  1.00  0.00           C  
ATOM   2353  C   ILE A 150      36.865   5.943  -2.991  1.00  0.00           C  
ATOM   2354  O   ILE A 150      36.138   5.051  -3.447  1.00  0.00           O  
ATOM   2355  CB  ILE A 150      36.245   8.348  -3.517  1.00  0.00           C  
ATOM   2356  CG1 ILE A 150      35.360   9.489  -3.028  1.00  0.00           C  
ATOM   2357  CG2 ILE A 150      35.735   7.815  -4.869  1.00  0.00           C  
ATOM   2358  CD1 ILE A 150      35.456  10.764  -3.897  1.00  0.00           C  
ATOM   2359  H   ILE A 150      37.407   8.539  -1.200  1.00  0.00           H  
ATOM   2360  HA  ILE A 150      35.304   7.023  -2.213  1.00  0.00           H  
ATOM   2361  HB  ILE A 150      37.177   8.690  -3.636  1.00  0.00           H  
ATOM   2362 HG12 ILE A 150      35.632   9.722  -2.094  1.00  0.00           H  
ATOM   2363 HG13 ILE A 150      34.410   9.176  -3.030  1.00  0.00           H  
ATOM   2364 HG21 ILE A 150      35.737   8.555  -5.541  1.00  0.00           H  
ATOM   2365 HG22 ILE A 150      36.333   7.078  -5.183  1.00  0.00           H  
ATOM   2366 HG23 ILE A 150      34.804   7.466  -4.760  1.00  0.00           H  
ATOM   2367 HD11 ILE A 150      34.854  11.469  -3.522  1.00  0.00           H  
ATOM   2368 HD12 ILE A 150      36.399  11.097  -3.897  1.00  0.00           H  
ATOM   2369 HD13 ILE A 150      35.178  10.551  -4.833  1.00  0.00           H  
ATOM   2370  N   THR A 151      38.194   5.822  -2.955  1.00  0.00           N  
ATOM   2371  CA  THR A 151      38.824   4.586  -3.443  1.00  0.00           C  
ATOM   2372  C   THR A 151      38.366   3.415  -2.592  1.00  0.00           C  
ATOM   2373  O   THR A 151      38.199   2.289  -3.094  1.00  0.00           O  
ATOM   2374  CB  THR A 151      40.341   4.703  -3.393  1.00  0.00           C  
ATOM   2375  OG1 THR A 151      40.719   5.601  -4.441  1.00  0.00           O  
ATOM   2376  CG2 THR A 151      41.033   3.344  -3.640  1.00  0.00           C  
ATOM   2377  H   THR A 151      38.758   6.567  -2.598  1.00  0.00           H  
ATOM   2378  HA  THR A 151      38.542   4.430  -4.389  1.00  0.00           H  
ATOM   2379  HB  THR A 151      40.625   5.074  -2.509  1.00  0.00           H  
ATOM   2380  HG1 THR A 151      41.713   5.708  -4.446  1.00  0.00           H  
ATOM   2381 HG21 THR A 151      42.025   3.463  -3.599  1.00  0.00           H  
ATOM   2382 HG22 THR A 151      40.746   2.692  -2.938  1.00  0.00           H  
ATOM   2383 HG23 THR A 151      40.776   2.998  -4.542  1.00  0.00           H  
ATOM   2384  N   THR A 152      38.169   3.657  -1.306  1.00  0.00           N  
ATOM   2385  CA  THR A 152      37.695   2.623  -0.400  1.00  0.00           C  
ATOM   2386  C   THR A 152      36.272   2.192  -0.777  1.00  0.00           C  
ATOM   2387  O   THR A 152      35.982   0.983  -0.805  1.00  0.00           O  
ATOM   2388  CB  THR A 152      37.776   3.077   1.078  1.00  0.00           C  
ATOM   2389  OG1 THR A 152      39.100   3.581   1.333  1.00  0.00           O  
ATOM   2390  CG2 THR A 152      37.497   1.919   1.995  1.00  0.00           C  
ATOM   2391  H   THR A 152      38.350   4.573  -0.949  1.00  0.00           H  
ATOM   2392  HA  THR A 152      38.292   1.828  -0.507  1.00  0.00           H  
ATOM   2393  HB  THR A 152      37.106   3.801   1.242  1.00  0.00           H  
ATOM   2394  HG1 THR A 152      39.166   3.878   2.286  1.00  0.00           H  
ATOM   2395 HG21 THR A 152      37.552   2.225   2.945  1.00  0.00           H  
ATOM   2396 HG22 THR A 152      36.581   1.563   1.813  1.00  0.00           H  
ATOM   2397 HG23 THR A 152      38.172   1.199   1.837  1.00  0.00           H  
ATOM   2398  N   PHE A 153      35.389   3.152  -1.067  1.00  0.00           N  
ATOM   2399  CA  PHE A 153      34.068   2.786  -1.609  1.00  0.00           C  
ATOM   2400  C   PHE A 153      34.151   2.109  -2.972  1.00  0.00           C  
ATOM   2401  O   PHE A 153      33.338   1.213  -3.284  1.00  0.00           O  
ATOM   2402  CB  PHE A 153      33.180   4.038  -1.768  1.00  0.00           C  
ATOM   2403  CG  PHE A 153      32.534   4.528  -0.503  1.00  0.00           C  
ATOM   2404  CD1 PHE A 153      31.703   3.684   0.251  1.00  0.00           C  
ATOM   2405  CD2 PHE A 153      32.664   5.855  -0.108  1.00  0.00           C  
ATOM   2406  CE1 PHE A 153      31.032   4.169   1.378  1.00  0.00           C  
ATOM   2407  CE2 PHE A 153      32.010   6.348   1.039  1.00  0.00           C  
ATOM   2408  CZ  PHE A 153      31.193   5.479   1.784  1.00  0.00           C  
ATOM   2409  H   PHE A 153      35.623   4.113  -0.917  1.00  0.00           H  
ATOM   2410  HA  PHE A 153      33.624   2.159  -0.969  1.00  0.00           H  
ATOM   2411  HB2 PHE A 153      32.455   3.822  -2.422  1.00  0.00           H  
ATOM   2412  HB3 PHE A 153      33.748   4.776  -2.131  1.00  0.00           H  
ATOM   2413  HD1 PHE A 153      31.590   2.728  -0.020  1.00  0.00           H  
ATOM   2414  HD2 PHE A 153      33.234   6.473  -0.650  1.00  0.00           H  
ATOM   2415  HE1 PHE A 153      30.430   3.561   1.895  1.00  0.00           H  
ATOM   2416  HE2 PHE A 153      32.125   7.301   1.319  1.00  0.00           H  
ATOM   2417  HZ  PHE A 153      30.729   5.809   2.606  1.00  0.00           H  
ATOM   2418  N   ARG A 154      35.049   2.553  -3.841  1.00  0.00           N  
ATOM   2419  CA  ARG A 154      35.090   1.992  -5.189  1.00  0.00           C  
ATOM   2420  C   ARG A 154      35.518   0.540  -5.157  1.00  0.00           C  
ATOM   2421  O   ARG A 154      34.941  -0.296  -5.866  1.00  0.00           O  
ATOM   2422  CB  ARG A 154      36.041   2.787  -6.080  1.00  0.00           C  
ATOM   2423  CG  ARG A 154      36.103   2.240  -7.520  1.00  0.00           C  
ATOM   2424  CD  ARG A 154      36.980   3.106  -8.414  1.00  0.00           C  
ATOM   2425  NE  ARG A 154      38.370   3.191  -7.961  1.00  0.00           N  
ATOM   2426  CZ  ARG A 154      39.304   2.279  -8.216  1.00  0.00           C  
ATOM   2427  NH1 ARG A 154      38.998   1.186  -8.912  1.00  0.00           N  
ATOM   2428  NH2 ARG A 154      40.542   2.459  -7.769  1.00  0.00           N  
ATOM   2429  H   ARG A 154      35.695   3.268  -3.575  1.00  0.00           H  
ATOM   2430  HA  ARG A 154      34.172   2.043  -5.581  1.00  0.00           H  
ATOM   2431  HB2 ARG A 154      36.958   2.749  -5.683  1.00  0.00           H  
ATOM   2432  HB3 ARG A 154      35.731   3.737  -6.112  1.00  0.00           H  
ATOM   2433  HG2 ARG A 154      35.178   2.217  -7.898  1.00  0.00           H  
ATOM   2434  HG3 ARG A 154      36.477   1.313  -7.499  1.00  0.00           H  
ATOM   2435  HD2 ARG A 154      36.597   4.029  -8.435  1.00  0.00           H  
ATOM   2436  HD3 ARG A 154      36.971   2.720  -9.336  1.00  0.00           H  
ATOM   2437  HE  ARG A 154      38.636   3.991  -7.422  1.00  0.00           H  
ATOM   2438 HH11 ARG A 154      39.702   0.501  -9.103  1.00  0.00           H  
ATOM   2439 HH12 ARG A 154      38.065   1.050  -9.244  1.00  0.00           H  
ATOM   2440 HH21 ARG A 154      41.247   1.775  -7.959  1.00  0.00           H  
ATOM   2441 HH22 ARG A 154      40.769   3.278  -7.243  1.00  0.00           H  
ATOM   2442  N   THR A 155      36.520   0.235  -4.326  1.00  0.00           N  
ATOM   2443  CA  THR A 155      37.213  -1.070  -4.390  1.00  0.00           C  
ATOM   2444  C   THR A 155      36.844  -2.028  -3.287  1.00  0.00           C  
ATOM   2445  O   THR A 155      37.013  -3.246  -3.437  1.00  0.00           O  
ATOM   2446  CB  THR A 155      38.742  -0.919  -4.343  1.00  0.00           C  
ATOM   2447  OG1 THR A 155      39.143  -0.386  -3.057  1.00  0.00           O  
ATOM   2448  CG2 THR A 155      39.232   0.020  -5.466  1.00  0.00           C  
ATOM   2449  H   THR A 155      36.808   0.907  -3.644  1.00  0.00           H  
ATOM   2450  HA  THR A 155      36.975  -1.500  -5.261  1.00  0.00           H  
ATOM   2451  HB  THR A 155      39.161  -1.819  -4.466  1.00  0.00           H  
ATOM   2452  HG1 THR A 155      40.138  -0.290  -3.032  1.00  0.00           H  
ATOM   2453 HG21 THR A 155      40.227   0.105  -5.419  1.00  0.00           H  
ATOM   2454 HG22 THR A 155      38.972  -0.358  -6.354  1.00  0.00           H  
ATOM   2455 HG23 THR A 155      38.814   0.922  -5.353  1.00  0.00           H  
ATOM   2456  N   GLY A 156      36.406  -1.514  -2.151  1.00  0.00           N  
ATOM   2457  CA  GLY A 156      36.143  -2.376  -1.028  1.00  0.00           C  
ATOM   2458  C   GLY A 156      37.411  -2.947  -0.411  1.00  0.00           C  
ATOM   2459  O   GLY A 156      37.362  -3.988   0.265  1.00  0.00           O  
ATOM   2460  H   GLY A 156      36.258  -0.528  -2.071  1.00  0.00           H  
ATOM   2461  HA2 GLY A 156      35.568  -3.134  -1.335  1.00  0.00           H  
ATOM   2462  HA3 GLY A 156      35.657  -1.851  -0.330  1.00  0.00           H  
ATOM   2463  N   THR A 157      38.539  -2.278  -0.664  1.00  0.00           N  
ATOM   2464  CA  THR A 157      39.830  -2.674  -0.122  1.00  0.00           C  
ATOM   2465  C   THR A 157      40.428  -1.474   0.573  1.00  0.00           C  
ATOM   2466  O   THR A 157      39.936  -0.349   0.440  1.00  0.00           O  
ATOM   2467  CB  THR A 157      40.849  -3.046  -1.199  1.00  0.00           C  
ATOM   2468  OG1 THR A 157      41.291  -1.872  -1.911  1.00  0.00           O  
ATOM   2469  CG2 THR A 157      40.271  -4.079  -2.178  1.00  0.00           C  
ATOM   2470  H   THR A 157      38.494  -1.470  -1.251  1.00  0.00           H  
ATOM   2471  HA  THR A 157      39.718  -3.429   0.524  1.00  0.00           H  
ATOM   2472  HB  THR A 157      41.643  -3.454  -0.749  1.00  0.00           H  
ATOM   2473  HG1 THR A 157      41.956  -2.136  -2.610  1.00  0.00           H  
ATOM   2474 HG21 THR A 157      40.957  -4.303  -2.870  1.00  0.00           H  
ATOM   2475 HG22 THR A 157      40.019  -4.907  -1.678  1.00  0.00           H  
ATOM   2476 HG23 THR A 157      39.460  -3.699  -2.624  1.00  0.00           H  
ATOM   2477  N   TRP A 158      41.497  -1.742   1.312  1.00  0.00           N  
ATOM   2478  CA  TRP A 158      42.227  -0.711   2.027  1.00  0.00           C  
ATOM   2479  C   TRP A 158      43.399  -0.173   1.206  1.00  0.00           C  
ATOM   2480  O   TRP A 158      44.314   0.444   1.765  1.00  0.00           O  
ATOM   2481  CB  TRP A 158      42.771  -1.297   3.332  1.00  0.00           C  
ATOM   2482  CG  TRP A 158      41.712  -1.584   4.321  1.00  0.00           C  
ATOM   2483  CD1 TRP A 158      41.322  -2.809   4.778  1.00  0.00           C  
ATOM   2484  CD2 TRP A 158      40.912  -0.617   5.020  1.00  0.00           C  
ATOM   2485  NE1 TRP A 158      40.301  -2.669   5.702  1.00  0.00           N  
ATOM   2486  CE2 TRP A 158      40.053  -1.333   5.891  1.00  0.00           C  
ATOM   2487  CE3 TRP A 158      40.852   0.784   4.999  1.00  0.00           C  
ATOM   2488  CZ2 TRP A 158      39.136  -0.703   6.725  1.00  0.00           C  
ATOM   2489  CZ3 TRP A 158      39.953   1.415   5.827  1.00  0.00           C  
ATOM   2490  CH2 TRP A 158      39.107   0.680   6.694  1.00  0.00           C  
ATOM   2491  H   TRP A 158      41.811  -2.689   1.379  1.00  0.00           H  
ATOM   2492  HA  TRP A 158      41.605   0.042   2.241  1.00  0.00           H  
ATOM   2493  HB2 TRP A 158      43.412  -0.642   3.732  1.00  0.00           H  
ATOM   2494  HB3 TRP A 158      43.251  -2.149   3.123  1.00  0.00           H  
ATOM   2495  HD1 TRP A 158      41.716  -3.681   4.488  1.00  0.00           H  
ATOM   2496  HE1 TRP A 158      39.822  -3.419   6.158  1.00  0.00           H  
ATOM   2497  HE3 TRP A 158      41.449   1.312   4.396  1.00  0.00           H  
ATOM   2498  HZ2 TRP A 158      38.525  -1.226   7.320  1.00  0.00           H  
ATOM   2499  HZ3 TRP A 158      39.895   2.413   5.817  1.00  0.00           H  
ATOM   2500  HH2 TRP A 158      38.476   1.171   7.295  1.00  0.00           H  
ATOM   2501  N   ASP A 159      43.391  -0.372  -0.102  1.00  0.00           N  
ATOM   2502  CA  ASP A 159      44.559   0.016  -0.901  1.00  0.00           C  
ATOM   2503  C   ASP A 159      44.984   1.484  -0.754  1.00  0.00           C  
ATOM   2504  O   ASP A 159      46.183   1.806  -0.790  1.00  0.00           O  
ATOM   2505  CB  ASP A 159      44.317  -0.296  -2.359  1.00  0.00           C  
ATOM   2506  CG  ASP A 159      44.348  -1.796  -2.654  1.00  0.00           C  
ATOM   2507  OD1 ASP A 159      44.614  -2.608  -1.737  1.00  0.00           O  
ATOM   2508  OD2 ASP A 159      44.124  -2.158  -3.825  1.00  0.00           O  
ATOM   2509  H   ASP A 159      42.594  -0.784  -0.543  1.00  0.00           H  
ATOM   2510  HA  ASP A 159      45.327  -0.548  -0.599  1.00  0.00           H  
ATOM   2511  HB2 ASP A 159      45.026   0.152  -2.904  1.00  0.00           H  
ATOM   2512  HB3 ASP A 159      43.420   0.063  -2.618  1.00  0.00           H  
ATOM   2513  N   ALA A 160      44.022   2.389  -0.594  1.00  0.00           N  
ATOM   2514  CA  ALA A 160      44.380   3.808  -0.467  1.00  0.00           C  
ATOM   2515  C   ALA A 160      45.070   4.138   0.848  1.00  0.00           C  
ATOM   2516  O   ALA A 160      45.690   5.206   0.947  1.00  0.00           O  
ATOM   2517  CB  ALA A 160      43.135   4.702  -0.631  1.00  0.00           C  
ATOM   2518  H   ALA A 160      43.064   2.106  -0.560  1.00  0.00           H  
ATOM   2519  HA  ALA A 160      45.014   4.030  -1.208  1.00  0.00           H  
ATOM   2520  HB1 ALA A 160      43.400   5.662  -0.541  1.00  0.00           H  
ATOM   2521  HB2 ALA A 160      42.732   4.550  -1.534  1.00  0.00           H  
ATOM   2522  HB3 ALA A 160      42.465   4.474   0.076  1.00  0.00           H  
ATOM   2523  N   TYR A 161      44.943   3.281   1.850  1.00  0.00           N  
ATOM   2524  CA  TYR A 161      45.525   3.540   3.172  1.00  0.00           C  
ATOM   2525  C   TYR A 161      46.798   2.737   3.403  1.00  0.00           C  
ATOM   2526  O   TYR A 161      47.498   2.968   4.389  1.00  0.00           O  
ATOM   2527  CB  TYR A 161      44.498   3.240   4.266  1.00  0.00           C  
ATOM   2528  CG  TYR A 161      43.424   4.303   4.300  1.00  0.00           C  
ATOM   2529  CD1 TYR A 161      42.286   4.211   3.476  1.00  0.00           C  
ATOM   2530  CD2 TYR A 161      43.575   5.446   5.100  1.00  0.00           C  
ATOM   2531  CE1 TYR A 161      41.337   5.204   3.472  1.00  0.00           C  
ATOM   2532  CE2 TYR A 161      42.603   6.435   5.118  1.00  0.00           C  
ATOM   2533  CZ  TYR A 161      41.491   6.312   4.296  1.00  0.00           C  
ATOM   2534  OH  TYR A 161      40.538   7.294   4.279  1.00  0.00           O  
ATOM   2535  H   TYR A 161      44.435   2.432   1.701  1.00  0.00           H  
ATOM   2536  HA  TYR A 161      45.758   4.511   3.223  1.00  0.00           H  
ATOM   2537  HB2 TYR A 161      44.961   3.213   5.152  1.00  0.00           H  
ATOM   2538  HB3 TYR A 161      44.075   2.352   4.084  1.00  0.00           H  
ATOM   2539  HD1 TYR A 161      42.167   3.412   2.886  1.00  0.00           H  
ATOM   2540  HD2 TYR A 161      44.394   5.549   5.664  1.00  0.00           H  
ATOM   2541  HE1 TYR A 161      40.537   5.130   2.877  1.00  0.00           H  
ATOM   2542  HE2 TYR A 161      42.702   7.229   5.717  1.00  0.00           H  
ATOM   2543  HH  TYR A 161      40.637   8.097   4.867  1.00  0.00           H  
ATOM   2544  N   LYS A 162      47.110   1.819   2.501  1.00  0.00           N  
ATOM   2545  CA  LYS A 162      48.265   0.949   2.716  1.00  0.00           C  
ATOM   2546  C   LYS A 162      49.642   1.603   2.553  1.00  0.00           C  
ATOM   2547  O   LYS A 162      50.533   1.356   3.361  1.00  0.00           O  
ATOM   2548  CB  LYS A 162      48.125  -0.359   1.943  1.00  0.00           C  
ATOM   2549  CG  LYS A 162      47.186  -1.329   2.652  1.00  0.00           C  
ATOM   2550  H   LYS A 162      46.556   1.721   1.674  1.00  0.00           H  
ATOM   2551  HA  LYS A 162      48.216   0.687   3.680  1.00  0.00           H  
ATOM   2552  HB2 LYS A 162      49.026  -0.784   1.857  1.00  0.00           H  
ATOM   2553  HB3 LYS A 162      47.761  -0.161   1.033  1.00  0.00           H  
ATOM   2554  HG2 LYS A 162      47.116  -2.174   2.121  1.00  0.00           H  
ATOM   2555  HG3 LYS A 162      47.545  -1.536   3.562  1.00  0.00           H  
ATOM   2556  N   ASN A 163      49.834   2.435   1.539  1.00  0.00           N  
ATOM   2557  CA  ASN A 163      51.036   3.255   1.523  1.00  0.00           C  
ATOM   2558  C   ASN A 163      50.932   4.193   2.714  1.00  0.00           C  
ATOM   2559  O   ASN A 163      51.885   4.364   3.478  1.00  0.00           O  
ATOM   2560  CB  ASN A 163      51.151   4.056   0.228  1.00  0.00           C  
ATOM   2561  H   ASN A 163      49.165   2.498   0.798  1.00  0.00           H  
ATOM   2562  HA  ASN A 163      51.841   2.671   1.627  1.00  0.00           H  
ATOM   2563  HB2 ASN A 163      51.985   4.607   0.250  1.00  0.00           H  
ATOM   2564  HB3 ASN A 163      51.186   3.429  -0.550  1.00  0.00           H  
ATOM   2565  N   LEU A 164      49.735   4.764   2.854  1.00  0.00           N  
ATOM   2566  CA  LEU A 164      49.341   5.680   3.926  1.00  0.00           C  
ATOM   2567  C   LEU A 164      48.919   7.020   3.333  1.00  0.00           C  
ATOM   2568  O   LEU A 164      47.768   7.440   3.475  1.00  0.00           O  
ATOM   2569  CB  LEU A 164      50.443   5.871   4.970  1.00  0.00           C  
ATOM   2570  CG  LEU A 164      50.694   4.807   6.054  1.00  0.00           C  
ATOM   2571  CD1 LEU A 164      50.189   5.267   7.420  1.00  0.00           C  
ATOM   2572  CD2 LEU A 164      50.114   3.442   5.689  1.00  0.00           C  
ATOM   2573  H   LEU A 164      49.044   4.547   2.164  1.00  0.00           H  
ATOM   2574  HA  LEU A 164      48.547   5.286   4.388  1.00  0.00           H  
ATOM   2575  HB2 LEU A 164      50.237   6.724   5.450  1.00  0.00           H  
ATOM   2576  HB3 LEU A 164      51.300   5.971   4.465  1.00  0.00           H  
ATOM   2577  HG  LEU A 164      51.685   4.694   6.130  1.00  0.00           H  
ATOM   2578 HD11 LEU A 164      50.367   4.554   8.099  1.00  0.00           H  
ATOM   2579 HD12 LEU A 164      50.663   6.106   7.685  1.00  0.00           H  
ATOM   2580 HD13 LEU A 164      49.206   5.441   7.370  1.00  0.00           H  
ATOM   2581 HD21 LEU A 164      50.305   2.791   6.424  1.00  0.00           H  
ATOM   2582 HD22 LEU A 164      49.125   3.523   5.563  1.00  0.00           H  
ATOM   2583 HD23 LEU A 164      50.532   3.118   4.840  1.00  0.00           H  
TER    2584      LEU A 164                                                      
HETATM 2585  S   EPE A 201      28.357  19.921  11.910  1.00  0.00           S  
HETATM 2586  O1S EPE A 201      28.385  21.338  12.275  1.00  0.00           O  
HETATM 2587  O2S EPE A 201      28.180  19.765  10.460  1.00  0.00           O  
HETATM 2588  O3S EPE A 201      27.311  19.195  12.634  1.00  0.00           O  
HETATM 2589  O8  EPE A 201      34.116  16.029  16.414  1.00  0.00           O  
HETATM 2590  N1  EPE A 201      30.918  17.093  13.151  1.00  0.00           N  
HETATM 2591  N4  EPE A 201      33.128  15.378  13.697  1.00  0.00           N  
HETATM 2592  C10 EPE A 201      29.936  19.162  12.363  1.00  0.00           C  
HETATM 2593  C8  EPE A 201      34.095  14.686  15.952  1.00  0.00           C  
HETATM 2594  C9  EPE A 201      29.865  17.641  12.269  1.00  0.00           C  
HETATM 2595  C7  EPE A 201      34.195  14.674  14.423  1.00  0.00           C  
HETATM 2596  C2  EPE A 201      30.735  15.626  13.208  1.00  0.00           C  
HETATM 2597  C6  EPE A 201      32.247  17.388  12.586  1.00  0.00           C  
HETATM 2598  C3  EPE A 201      31.791  15.003  14.107  1.00  0.00           C  
HETATM 2599  C5  EPE A 201      33.326  16.805  13.500  1.00  0.00           C  
HETATM 2600  H   EPE A 201      28.506  21.425  13.264  1.00  0.00           H  
HETATM 2601  H   EPE A 201      34.051  16.039  17.412  1.00  0.00           H  
HETATM 2602  H   EPE A 201      30.165  19.420  13.302  1.00  0.00           H  
HETATM 2603  H   EPE A 201      30.647  19.494  11.743  1.00  0.00           H  
HETATM 2604  H   EPE A 201      33.241  14.249  16.234  1.00  0.00           H  
HETATM 2605  H   EPE A 201      34.869  14.187  16.341  1.00  0.00           H  
HETATM 2606  H   EPE A 201      28.967  17.322  12.570  1.00  0.00           H  
HETATM 2607  H   EPE A 201      30.023  17.349  11.326  1.00  0.00           H  
HETATM 2608  H   EPE A 201      35.066  15.097  14.171  1.00  0.00           H  
HETATM 2609  H   EPE A 201      34.189  13.720  14.124  1.00  0.00           H  
HETATM 2610  H   EPE A 201      30.819  15.246  12.287  1.00  0.00           H  
HETATM 2611  H   EPE A 201      29.827  15.420  13.572  1.00  0.00           H  
HETATM 2612  H   EPE A 201      32.368  18.378  12.516  1.00  0.00           H  
HETATM 2613  H   EPE A 201      32.322  16.978  11.677  1.00  0.00           H  
HETATM 2614  H   EPE A 201      31.641  15.312  15.046  1.00  0.00           H  
HETATM 2615  H   EPE A 201      31.706  14.007  14.066  1.00  0.00           H  
HETATM 2616  H   EPE A 201      34.223  16.956  13.085  1.00  0.00           H  
HETATM 2617  H   EPE A 201      33.287  17.266  14.387  1.00  0.00           H  
HETATM 2618  O   HOH A 301      27.385   7.048  20.924  1.00  0.00           O  
HETATM 2619  H   HOH A 301      27.962   7.625  21.501  1.00  0.00           H  
HETATM 2620  H   HOH A 301      27.962   6.471  20.347  1.00  0.00           H  
HETATM 2621  O   HOH A 302      43.933   5.117  25.412  1.00  0.00           O  
HETATM 2622  H   HOH A 302      44.510   5.694  25.989  1.00  0.00           H  
HETATM 2623  H   HOH A 302      44.510   4.540  24.835  1.00  0.00           H  
HETATM 2624  O   HOH A 303      36.652   1.475  20.705  1.00  0.00           O  
HETATM 2625  H   HOH A 303      37.229   2.052  21.282  1.00  0.00           H  
HETATM 2626  H   HOH A 303      37.229   0.898  20.128  1.00  0.00           H  
HETATM 2627  O   HOH A 304      36.756   0.201 -10.255  1.00  0.00           O  
HETATM 2628  H   HOH A 304      37.333   0.778  -9.678  1.00  0.00           H  
HETATM 2629  H   HOH A 304      37.333  -0.376 -10.832  1.00  0.00           H  
HETATM 2630  O   HOH A 305      22.749  17.277  -1.376  1.00  0.00           O  
HETATM 2631  H   HOH A 305      23.326  17.854  -0.799  1.00  0.00           H  
HETATM 2632  H   HOH A 305      23.326  16.700  -1.953  1.00  0.00           H  
HETATM 2633  O   HOH A 306      40.497   6.539  29.020  1.00  0.00           O  
HETATM 2634  H   HOH A 306      41.074   7.116  29.597  1.00  0.00           H  
HETATM 2635  H   HOH A 306      41.074   5.962  28.443  1.00  0.00           H  
HETATM 2636  O   HOH A 307      31.955  21.069  21.773  1.00  0.00           O  
HETATM 2637  H   HOH A 307      32.532  21.646  22.350  1.00  0.00           H  
HETATM 2638  H   HOH A 307      32.532  20.492  21.196  1.00  0.00           H  
HETATM 2639  O   HOH A 308      32.829   7.961  27.792  1.00  0.00           O  
HETATM 2640  H   HOH A 308      33.406   8.538  28.369  1.00  0.00           H  
HETATM 2641  H   HOH A 308      33.406   7.384  27.215  1.00  0.00           H  
HETATM 2642  O   HOH A 309      33.936  11.309  28.718  1.00  0.00           O  
HETATM 2643  H   HOH A 309      34.513  11.886  29.295  1.00  0.00           H  
HETATM 2644  H   HOH A 309      34.513  10.732  28.141  1.00  0.00           H  
HETATM 2645  O   HOH A 310      41.734  22.870   0.966  1.00  0.00           O  
HETATM 2646  H   HOH A 310      42.311  23.447   1.543  1.00  0.00           H  
HETATM 2647  H   HOH A 310      42.311  22.293   0.389  1.00  0.00           H  
HETATM 2648  O   HOH A 311      46.989  -3.252  13.369  1.00  0.00           O  
HETATM 2649  H   HOH A 311      47.566  -2.675  13.946  1.00  0.00           H  
HETATM 2650  H   HOH A 311      47.566  -3.829  12.792  1.00  0.00           H  
HETATM 2651  O   HOH A 312      37.275  29.787  28.365  1.00  0.00           O  
HETATM 2652  H   HOH A 312      37.852  30.364  28.942  1.00  0.00           H  
HETATM 2653  H   HOH A 312      37.852  29.210  27.788  1.00  0.00           H  
HETATM 2654  O   HOH A 313      31.040  25.924  27.494  1.00  0.00           O  
HETATM 2655  H   HOH A 313      31.617  26.501  28.071  1.00  0.00           H  
HETATM 2656  H   HOH A 313      31.617  25.347  26.917  1.00  0.00           H  
HETATM 2657  O   HOH A 314      35.606  27.648   6.660  1.00  0.00           O  
HETATM 2658  H   HOH A 314      36.183  28.225   7.237  1.00  0.00           H  
HETATM 2659  H   HOH A 314      36.183  27.071   6.083  1.00  0.00           H  
HETATM 2660  O   HOH A 315      41.194  25.653  31.251  1.00  0.00           O  
HETATM 2661  H   HOH A 315      41.771  26.230  31.828  1.00  0.00           H  
HETATM 2662  H   HOH A 315      41.771  25.076  30.674  1.00  0.00           H  
HETATM 2663  O   HOH A 316      47.957  24.315  17.813  1.00  0.00           O  
HETATM 2664  H   HOH A 316      48.534  24.892  18.390  1.00  0.00           H  
HETATM 2665  H   HOH A 316      48.534  23.738  17.236  1.00  0.00           H  
HETATM 2666  O   HOH A 317      35.057  15.669  35.629  1.00  0.00           O  
HETATM 2667  H   HOH A 317      35.634  16.246  36.206  1.00  0.00           H  
HETATM 2668  H   HOH A 317      35.634  15.092  35.052  1.00  0.00           H  
HETATM 2669  O   HOH A 318      19.634  -2.258   3.073  1.00  0.00           O  
HETATM 2670  H   HOH A 318      20.211  -1.681   3.650  1.00  0.00           H  
HETATM 2671  H   HOH A 318      20.211  -2.835   2.496  1.00  0.00           H  
HETATM 2672  O   HOH A 319      38.437  -6.266   1.271  1.00  0.00           O  
HETATM 2673  H   HOH A 319      39.014  -5.689   1.848  1.00  0.00           H  
HETATM 2674  H   HOH A 319      39.014  -6.843   0.694  1.00  0.00           H  
HETATM 2675  O   HOH A 320      32.945  18.290  22.712  1.00  0.00           O  
HETATM 2676  H   HOH A 320      33.522  18.867  23.289  1.00  0.00           H  
HETATM 2677  H   HOH A 320      33.522  17.713  22.135  1.00  0.00           H  
HETATM 2678  O   HOH A 321      38.918  14.429  33.446  1.00  0.00           O  
HETATM 2679  H   HOH A 321      39.495  15.006  34.023  1.00  0.00           H  
HETATM 2680  H   HOH A 321      39.495  13.852  32.869  1.00  0.00           H  
HETATM 2681  O   HOH A 322      41.743   6.472  26.314  1.00  0.00           O  
HETATM 2682  H   HOH A 322      42.320   7.049  26.891  1.00  0.00           H  
HETATM 2683  H   HOH A 322      42.320   5.895  25.737  1.00  0.00           H  
HETATM 2684  O   HOH A 323      35.082  -5.479   0.958  1.00  0.00           O  
HETATM 2685  H   HOH A 323      35.659  -4.902   1.535  1.00  0.00           H  
HETATM 2686  H   HOH A 323      35.659  -6.056   0.381  1.00  0.00           H  
HETATM 2687  O   HOH A 324      34.907  -2.454  -7.543  1.00  0.00           O  
HETATM 2688  H   HOH A 324      35.484  -1.877  -6.966  1.00  0.00           H  
HETATM 2689  H   HOH A 324      35.484  -3.031  -8.120  1.00  0.00           H  
HETATM 2690  O   HOH A 325      22.582  -3.762  -1.779  1.00  0.00           O  
HETATM 2691  H   HOH A 325      23.159  -3.185  -1.202  1.00  0.00           H  
HETATM 2692  H   HOH A 325      23.159  -4.339  -2.356  1.00  0.00           H  
HETATM 2693  O   HOH A 327      40.824  20.622  -5.140  1.00  0.00           O  
HETATM 2694  H   HOH A 327      41.401  21.199  -4.563  1.00  0.00           H  
HETATM 2695  H   HOH A 327      41.401  20.045  -5.717  1.00  0.00           H  
HETATM 2696  O   HOH A 328      44.488  -3.514  11.460  1.00  0.00           O  
HETATM 2697  H   HOH A 328      45.065  -2.937  12.037  1.00  0.00           H  
HETATM 2698  H   HOH A 328      45.065  -4.091  10.883  1.00  0.00           H  
HETATM 2699  O   HOH A 329      24.958  -3.301  -9.488  1.00  0.00           O  
HETATM 2700  H   HOH A 329      25.535  -2.724  -8.911  1.00  0.00           H  
HETATM 2701  H   HOH A 329      25.535  -3.878 -10.065  1.00  0.00           H  
HETATM 2702  O   HOH A 330      37.118  26.873   4.604  1.00  0.00           O  
HETATM 2703  H   HOH A 330      37.695  27.450   5.181  1.00  0.00           H  
HETATM 2704  H   HOH A 330      37.695  26.296   4.027  1.00  0.00           H  
HETATM 2705  O   HOH A 331      46.107  23.732  12.288  1.00  0.00           O  
HETATM 2706  H   HOH A 331      46.684  24.309  12.865  1.00  0.00           H  
HETATM 2707  H   HOH A 331      46.684  23.155  11.711  1.00  0.00           H  
HETATM 2708  O   HOH A 332      40.321   5.558  20.494  1.00  0.00           O  
HETATM 2709  H   HOH A 332      40.898   6.135  21.071  1.00  0.00           H  
HETATM 2710  H   HOH A 332      40.898   4.981  19.917  1.00  0.00           H  
HETATM 2711  O   HOH A 333      44.169  21.757   9.900  1.00  0.00           O  
HETATM 2712  H   HOH A 333      44.746  22.334  10.477  1.00  0.00           H  
HETATM 2713  H   HOH A 333      44.746  21.180   9.323  1.00  0.00           H  
HETATM 2714  O   HOH A 334      38.145  -4.456  -5.679  1.00  0.00           O  
HETATM 2715  H   HOH A 334      38.722  -3.879  -5.102  1.00  0.00           H  
HETATM 2716  H   HOH A 334      38.722  -5.033  -6.256  1.00  0.00           H  
HETATM 2717  O   HOH A 335      44.053  -1.112  15.536  1.00  0.00           O  
HETATM 2718  H   HOH A 335      44.630  -0.535  16.113  1.00  0.00           H  
HETATM 2719  H   HOH A 335      44.630  -1.689  14.959  1.00  0.00           H  
HETATM 2720  O   HOH A 336      36.520  25.926  32.236  1.00  0.00           O  
HETATM 2721  H   HOH A 336      37.097  26.503  32.813  1.00  0.00           H  
HETATM 2722  H   HOH A 336      37.097  25.349  31.659  1.00  0.00           H  
HETATM 2723  O   HOH A 337      27.297  17.822  -7.622  1.00  0.00           O  
HETATM 2724  H   HOH A 337      27.874  18.399  -7.045  1.00  0.00           H  
HETATM 2725  H   HOH A 337      27.874  17.245  -8.199  1.00  0.00           H  
HETATM 2726  O   HOH A 338      37.122  19.296  -9.463  1.00  0.00           O  
HETATM 2727  H   HOH A 338      37.699  19.873  -8.886  1.00  0.00           H  
HETATM 2728  H   HOH A 338      37.699  18.719 -10.040  1.00  0.00           H  
HETATM 2729  O   HOH A 339      39.721  30.442  11.660  1.00  0.00           O  
HETATM 2730  H   HOH A 339      40.298  31.019  12.237  1.00  0.00           H  
HETATM 2731  H   HOH A 339      40.298  29.865  11.083  1.00  0.00           H  
HETATM 2732  O   HOH A 340      39.803  27.055   5.700  1.00  0.00           O  
HETATM 2733  H   HOH A 340      40.380  27.632   6.277  1.00  0.00           H  
HETATM 2734  H   HOH A 340      40.380  26.478   5.123  1.00  0.00           H  
HETATM 2735  O   HOH A 341      35.436  27.363   1.222  1.00  0.00           O  
HETATM 2736  H   HOH A 341      36.013  27.940   1.799  1.00  0.00           H  
HETATM 2737  H   HOH A 341      36.013  26.786   0.645  1.00  0.00           H  
HETATM 2738  O   HOH A 342      33.153  14.146  26.333  1.00  0.00           O  
HETATM 2739  H   HOH A 342      33.730  14.723  26.910  1.00  0.00           H  
HETATM 2740  H   HOH A 342      33.730  13.569  25.756  1.00  0.00           H  
HETATM 2741  O   HOH A 343      42.168  33.170  15.256  1.00  0.00           O  
HETATM 2742  H   HOH A 343      42.745  33.747  15.833  1.00  0.00           H  
HETATM 2743  H   HOH A 343      42.745  32.593  14.679  1.00  0.00           H  
HETATM 2744  O   HOH A 344      34.693  27.880  30.811  1.00  0.00           O  
HETATM 2745  H   HOH A 344      35.270  28.457  31.388  1.00  0.00           H  
HETATM 2746  H   HOH A 344      35.270  27.303  30.234  1.00  0.00           H  
HETATM 2747  O   HOH A 345      31.546  17.511  31.899  1.00  0.00           O  
HETATM 2748  H   HOH A 345      32.123  18.088  32.476  1.00  0.00           H  
HETATM 2749  H   HOH A 345      32.123  16.934  31.322  1.00  0.00           H  
HETATM 2750  O   HOH A 346      23.640  -5.624  -0.016  1.00  0.00           O  
HETATM 2751  H   HOH A 346      24.217  -5.047   0.561  1.00  0.00           H  
HETATM 2752  H   HOH A 346      24.217  -6.201  -0.593  1.00  0.00           H  
HETATM 2753  O   HOH A 347      39.399  -5.305   6.412  1.00  0.00           O  
HETATM 2754  H   HOH A 347      39.976  -4.728   6.989  1.00  0.00           H  
HETATM 2755  H   HOH A 347      39.976  -5.882   5.835  1.00  0.00           H  
HETATM 2756  O   HOH A 348      33.162  13.152  22.235  1.00  0.00           O  
HETATM 2757  H   HOH A 348      33.739  13.729  22.812  1.00  0.00           H  
HETATM 2758  H   HOH A 348      33.739  12.575  21.658  1.00  0.00           H  
HETATM 2759  O   HOH A 349      43.818  25.335   9.693  1.00  0.00           O  
HETATM 2760  H   HOH A 349      44.395  25.912  10.270  1.00  0.00           H  
HETATM 2761  H   HOH A 349      44.395  24.758   9.116  1.00  0.00           H  
HETATM 2762  O   HOH A 350      33.964  18.296  -8.465  1.00  0.00           O  
HETATM 2763  H   HOH A 350      34.541  18.873  -7.888  1.00  0.00           H  
HETATM 2764  H   HOH A 350      34.541  17.719  -9.042  1.00  0.00           H  
HETATM 2765  O   HOH A 351      42.384  -4.352  13.059  1.00  0.00           O  
HETATM 2766  H   HOH A 351      42.961  -3.775  13.636  1.00  0.00           H  
HETATM 2767  H   HOH A 351      42.961  -4.929  12.482  1.00  0.00           H  
HETATM 2768  O   HOH A 352      37.004  11.185  31.101  1.00  0.00           O  
HETATM 2769  H   HOH A 352      37.581  11.762  31.678  1.00  0.00           H  
HETATM 2770  H   HOH A 352      37.581  10.608  30.524  1.00  0.00           H  
HETATM 2771  O   HOH A 353      36.677  -6.035  -2.645  1.00  0.00           O  
HETATM 2772  H   HOH A 353      37.254  -5.458  -2.068  1.00  0.00           H  
HETATM 2773  H   HOH A 353      37.254  -6.612  -3.222  1.00  0.00           H  
HETATM 2774  O   HOH A 354      42.517  16.145   1.953  1.00  0.00           O  
HETATM 2775  H   HOH A 354      43.094  16.722   2.530  1.00  0.00           H  
HETATM 2776  H   HOH A 354      43.094  15.568   1.376  1.00  0.00           H  
HETATM 2777  O   HOH A 355      29.800  25.450  17.317  1.00  0.00           O  
HETATM 2778  H   HOH A 355      30.377  26.027  17.894  1.00  0.00           H  
HETATM 2779  H   HOH A 355      30.377  24.873  16.740  1.00  0.00           H  
HETATM 2780  O   HOH A 356      36.162  12.790  28.690  1.00  0.00           O  
HETATM 2781  H   HOH A 356      36.739  13.367  29.267  1.00  0.00           H  
HETATM 2782  H   HOH A 356      36.739  12.213  28.113  1.00  0.00           H  
HETATM 2783  O   HOH A 357      42.348  -4.569   1.654  1.00  0.00           O  
HETATM 2784  H   HOH A 357      42.925  -3.992   2.231  1.00  0.00           H  
HETATM 2785  H   HOH A 357      42.925  -5.146   1.077  1.00  0.00           H  
HETATM 2786  O   HOH A 358      33.631  -1.489  -9.817  1.00  0.00           O  
HETATM 2787  H   HOH A 358      34.208  -0.912  -9.240  1.00  0.00           H  
HETATM 2788  H   HOH A 358      34.208  -2.066 -10.394  1.00  0.00           H  
HETATM 2789  O   HOH A 359      46.012  26.078  14.470  1.00  0.00           O  
HETATM 2790  H   HOH A 359      46.589  26.655  15.047  1.00  0.00           H  
HETATM 2791  H   HOH A 359      46.589  25.501  13.893  1.00  0.00           H  
HETATM 2792  O   HOH A 360      27.389  11.366 -11.277  1.00  0.00           O  
HETATM 2793  H   HOH A 360      27.966  11.943 -10.700  1.00  0.00           H  
HETATM 2794  H   HOH A 360      27.966  10.789 -11.854  1.00  0.00           H  
HETATM 2795  O   HOH A 362      44.363   3.934  15.545  1.00  0.00           O  
HETATM 2796  H   HOH A 362      44.940   4.511  16.122  1.00  0.00           H  
HETATM 2797  H   HOH A 362      44.940   3.357  14.968  1.00  0.00           H  
HETATM 2798  O   HOH A 363      26.720  -8.058   7.382  1.00  0.00           O  
HETATM 2799  H   HOH A 363      27.297  -7.481   7.959  1.00  0.00           H  
HETATM 2800  H   HOH A 363      27.297  -8.635   6.805  1.00  0.00           H  
HETATM 2801  O   HOH A 364      42.557  16.378   4.719  1.00  0.00           O  
HETATM 2802  H   HOH A 364      43.134  16.955   5.296  1.00  0.00           H  
HETATM 2803  H   HOH A 364      43.134  15.801   4.142  1.00  0.00           H  
HETATM 2804  O   HOH A 365      46.760   3.762  14.399  1.00  0.00           O  
HETATM 2805  H   HOH A 365      47.337   4.339  14.976  1.00  0.00           H  
HETATM 2806  H   HOH A 365      47.337   3.185  13.822  1.00  0.00           H  
HETATM 2807  O   HOH A 366      46.672   4.728  11.855  1.00  0.00           O  
HETATM 2808  H   HOH A 366      47.249   5.305  12.432  1.00  0.00           H  
HETATM 2809  H   HOH A 366      47.249   4.151  11.278  1.00  0.00           H  
HETATM 2810  O   HOH A 367      48.054  11.405   9.881  1.00  0.00           O  
HETATM 2811  H   HOH A 367      48.631  11.982  10.458  1.00  0.00           H  
HETATM 2812  H   HOH A 367      48.631  10.828   9.304  1.00  0.00           H  
HETATM 2813  O   HOH A 368      43.418  13.881   5.739  1.00  0.00           O  
HETATM 2814  H   HOH A 368      43.995  14.458   6.316  1.00  0.00           H  
HETATM 2815  H   HOH A 368      43.995  13.304   5.162  1.00  0.00           H  
HETATM 2816  O   HOH A 369      45.059  15.982  14.634  1.00  0.00           O  
HETATM 2817  H   HOH A 369      45.636  16.559  15.211  1.00  0.00           H  
HETATM 2818  H   HOH A 369      45.636  15.405  14.057  1.00  0.00           H  
HETATM 2819  O   HOH A 370      49.759  16.724  26.598  1.00  0.00           O  
HETATM 2820  H   HOH A 370      50.336  17.301  27.175  1.00  0.00           H  
HETATM 2821  H   HOH A 370      50.336  16.147  26.021  1.00  0.00           H  
HETATM 2822  O   HOH A 371      39.209  31.995  15.101  1.00  0.00           O  
HETATM 2823  H   HOH A 371      39.786  32.572  15.678  1.00  0.00           H  
HETATM 2824  H   HOH A 371      39.786  31.418  14.524  1.00  0.00           H  
HETATM 2825  O   HOH A 372      37.196  19.653  13.245  1.00  0.00           O  
HETATM 2826  H   HOH A 372      37.773  20.230  13.822  1.00  0.00           H  
HETATM 2827  H   HOH A 372      37.773  19.076  12.668  1.00  0.00           H  
HETATM 2828  O   HOH A 373      35.093  21.035   9.981  1.00  0.00           O  
HETATM 2829  H   HOH A 373      35.670  21.612  10.558  1.00  0.00           H  
HETATM 2830  H   HOH A 373      35.670  20.458   9.404  1.00  0.00           H  
HETATM 2831  O   HOH A 374      36.562  29.329   9.871  1.00  0.00           O  
HETATM 2832  H   HOH A 374      37.139  29.906  10.448  1.00  0.00           H  
HETATM 2833  H   HOH A 374      37.139  28.752   9.294  1.00  0.00           H  
HETATM 2834  O   HOH A 375      37.052  20.742   4.680  1.00  0.00           O  
HETATM 2835  H   HOH A 375      37.629  21.319   5.257  1.00  0.00           H  
HETATM 2836  H   HOH A 375      37.629  20.165   4.103  1.00  0.00           H  
HETATM 2837  O   HOH A 376      36.185  27.532  15.698  1.00  0.00           O  
HETATM 2838  H   HOH A 376      36.762  28.109  16.275  1.00  0.00           H  
HETATM 2839  H   HOH A 376      36.762  26.955  15.121  1.00  0.00           H  
HETATM 2840  O   HOH A 377      40.241  13.045  19.800  1.00  0.00           O  
HETATM 2841  H   HOH A 377      40.818  13.622  20.377  1.00  0.00           H  
HETATM 2842  H   HOH A 377      40.818  12.468  19.223  1.00  0.00           H  
HETATM 2843  O   HOH A 378      38.091  12.480  18.092  1.00  0.00           O  
HETATM 2844  H   HOH A 378      38.668  13.057  18.669  1.00  0.00           H  
HETATM 2845  H   HOH A 378      38.668  11.903  17.515  1.00  0.00           H  
HETATM 2846  O   HOH A 379      31.379  11.947  15.370  1.00  0.00           O  
HETATM 2847  H   HOH A 379      31.956  12.524  15.947  1.00  0.00           H  
HETATM 2848  H   HOH A 379      31.956  11.370  14.793  1.00  0.00           H  
HETATM 2849  O   HOH A 380      38.582  12.238  27.559  1.00  0.00           O  
HETATM 2850  H   HOH A 380      39.159  12.815  28.136  1.00  0.00           H  
HETATM 2851  H   HOH A 380      39.159  11.661  26.982  1.00  0.00           H  
HETATM 2852  O   HOH A 381      40.963  12.898  32.111  1.00  0.00           O  
HETATM 2853  H   HOH A 381      41.540  13.475  32.688  1.00  0.00           H  
HETATM 2854  H   HOH A 381      41.540  12.321  31.534  1.00  0.00           H  
HETATM 2855  O   HOH A 382      45.162  11.157  30.971  1.00  0.00           O  
HETATM 2856  H   HOH A 382      45.739  11.734  31.548  1.00  0.00           H  
HETATM 2857  H   HOH A 382      45.739  10.580  30.394  1.00  0.00           H  
HETATM 2858  O   HOH A 384      39.810  34.119  19.850  1.00  0.00           O  
HETATM 2859  H   HOH A 384      40.387  34.696  20.427  1.00  0.00           H  
HETATM 2860  H   HOH A 384      40.387  33.542  19.273  1.00  0.00           H  
HETATM 2861  O   HOH A 385      38.877  34.260  22.736  1.00  0.00           O  
HETATM 2862  H   HOH A 385      39.454  34.837  23.313  1.00  0.00           H  
HETATM 2863  H   HOH A 385      39.454  33.683  22.159  1.00  0.00           H  
HETATM 2864  O   HOH A 386      42.914  31.761  25.640  1.00  0.00           O  
HETATM 2865  H   HOH A 386      43.491  32.338  26.217  1.00  0.00           H  
HETATM 2866  H   HOH A 386      43.491  31.184  25.063  1.00  0.00           H  
HETATM 2867  O   HOH A 387      40.849  24.364  27.921  1.00  0.00           O  
HETATM 2868  H   HOH A 387      41.426  24.941  28.498  1.00  0.00           H  
HETATM 2869  H   HOH A 387      41.426  23.787  27.344  1.00  0.00           H  
HETATM 2870  O   HOH A 388      40.362  20.943  36.885  1.00  0.00           O  
HETATM 2871  H   HOH A 388      40.939  21.520  37.462  1.00  0.00           H  
HETATM 2872  H   HOH A 388      40.939  20.366  36.308  1.00  0.00           H  
HETATM 2873  O   HOH A 389      43.516  19.829  35.043  1.00  0.00           O  
HETATM 2874  H   HOH A 389      44.093  20.406  35.620  1.00  0.00           H  
HETATM 2875  H   HOH A 389      44.093  19.252  34.466  1.00  0.00           H  
HETATM 2876  O   HOH A 390      46.126  20.200  30.670  1.00  0.00           O  
HETATM 2877  H   HOH A 390      46.703  20.777  31.247  1.00  0.00           H  
HETATM 2878  H   HOH A 390      46.703  19.623  30.093  1.00  0.00           H  
HETATM 2879  O   HOH A 391      47.418  17.916  29.894  1.00  0.00           O  
HETATM 2880  H   HOH A 391      47.995  18.493  30.471  1.00  0.00           H  
HETATM 2881  H   HOH A 391      47.995  17.339  29.317  1.00  0.00           H  
HETATM 2882  O   HOH A 392      50.101  12.284  26.458  1.00  0.00           O  
HETATM 2883  H   HOH A 392      50.678  12.861  27.035  1.00  0.00           H  
HETATM 2884  H   HOH A 392      50.678  11.707  25.881  1.00  0.00           H  
HETATM 2885  O   HOH A 393      48.173   9.583  27.908  1.00  0.00           O  
HETATM 2886  H   HOH A 393      48.750  10.160  28.485  1.00  0.00           H  
HETATM 2887  H   HOH A 393      48.750   9.006  27.331  1.00  0.00           H  
HETATM 2888  O   HOH A 394      29.600  12.291  13.202  1.00  0.00           O  
HETATM 2889  H   HOH A 394      30.177  12.868  13.779  1.00  0.00           H  
HETATM 2890  H   HOH A 394      30.177  11.714  12.625  1.00  0.00           H  
HETATM 2891  O   HOH A 395      21.594   4.872  16.850  1.00  0.00           O  
HETATM 2892  H   HOH A 395      22.171   5.449  17.427  1.00  0.00           H  
HETATM 2893  H   HOH A 395      22.171   4.295  16.273  1.00  0.00           H  
HETATM 2894  O   HOH A 396      25.291  10.346  17.069  1.00  0.00           O  
HETATM 2895  H   HOH A 396      25.868  10.923  17.646  1.00  0.00           H  
HETATM 2896  H   HOH A 396      25.868   9.769  16.492  1.00  0.00           H  
HETATM 2897  O   HOH A 397      18.665   1.609  14.216  1.00  0.00           O  
HETATM 2898  H   HOH A 397      19.242   2.186  14.793  1.00  0.00           H  
HETATM 2899  H   HOH A 397      19.242   1.032  13.639  1.00  0.00           H  
HETATM 2900  O   HOH A 398      18.972  13.508   7.656  1.00  0.00           O  
HETATM 2901  H   HOH A 398      19.549  14.085   8.233  1.00  0.00           H  
HETATM 2902  H   HOH A 398      19.549  12.931   7.079  1.00  0.00           H  
HETATM 2903  O   HOH A 399      15.973   9.904   9.667  1.00  0.00           O  
HETATM 2904  H   HOH A 399      16.550  10.481  10.244  1.00  0.00           H  
HETATM 2905  H   HOH A 399      16.550   9.327   9.090  1.00  0.00           H  
HETATM 2906  O   HOH A 400      18.783   5.877   1.583  1.00  0.00           O  
HETATM 2907  H   HOH A 400      19.360   6.454   2.160  1.00  0.00           H  
HETATM 2908  H   HOH A 400      19.360   5.300   1.006  1.00  0.00           H  
HETATM 2909  O   HOH A 401      25.702  -1.701  -1.062  1.00  0.00           O  
HETATM 2910  H   HOH A 401      26.279  -1.124  -0.485  1.00  0.00           H  
HETATM 2911  H   HOH A 401      26.279  -2.278  -1.639  1.00  0.00           H  
HETATM 2912  O   HOH A 402      35.381  11.452   4.804  1.00  0.00           O  
HETATM 2913  H   HOH A 402      35.958  12.029   5.381  1.00  0.00           H  
HETATM 2914  H   HOH A 402      35.958  10.875   4.227  1.00  0.00           H  
HETATM 2915  O   HOH A 403      35.942  18.967   2.742  1.00  0.00           O  
HETATM 2916  H   HOH A 403      36.519  19.544   3.319  1.00  0.00           H  
HETATM 2917  H   HOH A 403      36.519  18.390   2.165  1.00  0.00           H  
HETATM 2918  O   HOH A 404      28.093   8.764 -11.543  1.00  0.00           O  
HETATM 2919  H   HOH A 404      28.670   9.341 -10.966  1.00  0.00           H  
HETATM 2920  H   HOH A 404      28.670   8.187 -12.120  1.00  0.00           H  
HETATM 2921  O   HOH A 405      34.986   5.601 -10.769  1.00  0.00           O  
HETATM 2922  H   HOH A 405      35.563   6.178 -10.192  1.00  0.00           H  
HETATM 2923  H   HOH A 405      35.563   5.024 -11.346  1.00  0.00           H  
HETATM 2924  O   HOH A 406      35.990   9.656  -8.286  1.00  0.00           O  
HETATM 2925  H   HOH A 406      36.567  10.233  -7.709  1.00  0.00           H  
HETATM 2926  H   HOH A 406      36.567   9.079  -8.863  1.00  0.00           H  
HETATM 2927  O   HOH A 407      33.710  12.889 -10.767  1.00  0.00           O  
HETATM 2928  H   HOH A 407      34.287  13.466 -10.190  1.00  0.00           H  
HETATM 2929  H   HOH A 407      34.287  12.312 -11.344  1.00  0.00           H  
HETATM 2930  O   HOH A 408      39.638   8.040  -5.653  1.00  0.00           O  
HETATM 2931  H   HOH A 408      40.215   8.617  -5.076  1.00  0.00           H  
HETATM 2932  H   HOH A 408      40.215   7.463  -6.230  1.00  0.00           H  
HETATM 2933  O   HOH A 409      40.396  16.152   6.372  1.00  0.00           O  
HETATM 2934  H   HOH A 409      40.973  16.729   6.949  1.00  0.00           H  
HETATM 2935  H   HOH A 409      40.973  15.575   5.795  1.00  0.00           H  
HETATM 2936  O   HOH A 410      44.652  10.476  -1.920  1.00  0.00           O  
HETATM 2937  H   HOH A 410      45.229  11.053  -1.343  1.00  0.00           H  
HETATM 2938  H   HOH A 410      45.229   9.899  -2.497  1.00  0.00           H  
HETATM 2939  O   HOH A 411      46.628   9.489  -0.079  1.00  0.00           O  
HETATM 2940  H   HOH A 411      47.205  10.066   0.498  1.00  0.00           H  
HETATM 2941  H   HOH A 411      47.205   8.912  -0.656  1.00  0.00           H  
HETATM 2942  O   HOH A 412      46.566   6.845  -0.991  1.00  0.00           O  
HETATM 2943  H   HOH A 412      47.143   7.422  -0.414  1.00  0.00           H  
HETATM 2944  H   HOH A 412      47.143   6.268  -1.568  1.00  0.00           H  
HETATM 2945  O   HOH A 413      41.244   2.061   0.183  1.00  0.00           O  
HETATM 2946  H   HOH A 413      41.821   2.638   0.760  1.00  0.00           H  
HETATM 2947  H   HOH A 413      41.821   1.484  -0.394  1.00  0.00           H  
HETATM 2948  O   HOH A 414      48.173  21.385  18.060  1.00  0.00           O  
HETATM 2949  H   HOH A 414      48.750  21.962  18.637  1.00  0.00           H  
HETATM 2950  H   HOH A 414      48.750  20.808  17.483  1.00  0.00           H  
HETATM 2951  O   HOH A 415      26.108  17.263   9.151  1.00  0.00           O  
HETATM 2952  H   HOH A 415      26.685  17.840   9.728  1.00  0.00           H  
HETATM 2953  H   HOH A 415      26.685  16.686   8.574  1.00  0.00           H  
HETATM 2954  O   HOH A 416      45.966  11.685  -3.696  1.00  0.00           O  
HETATM 2955  H   HOH A 416      46.543  12.262  -3.119  1.00  0.00           H  
HETATM 2956  H   HOH A 416      46.543  11.108  -4.273  1.00  0.00           H  
HETATM 2957  O   HOH A 417      48.267   0.218  -2.268  1.00  0.00           O  
HETATM 2958  H   HOH A 417      48.844   0.795  -1.691  1.00  0.00           H  
HETATM 2959  H   HOH A 417      48.844  -0.359  -2.845  1.00  0.00           H  
HETATM 2960  O   HOH A 418      40.442  16.841   8.649  1.00  0.00           O  
HETATM 2961  H   HOH A 418      41.019  17.418   9.226  1.00  0.00           H  
HETATM 2962  H   HOH A 418      41.019  16.264   8.072  1.00  0.00           H  
HETATM 2963  O   HOH A 419      50.557  17.157  19.857  1.00  0.00           O  
HETATM 2964  H   HOH A 419      51.134  17.734  20.434  1.00  0.00           H  
HETATM 2965  H   HOH A 419      51.134  16.580  19.280  1.00  0.00           H  
HETATM 2966  O   HOH A 421      44.651  13.791  32.545  1.00  0.00           O  
HETATM 2967  H   HOH A 421      45.228  14.368  33.122  1.00  0.00           H  
HETATM 2968  H   HOH A 421      45.228  13.214  31.968  1.00  0.00           H  
HETATM 2969  O   HOH A 422      36.109  18.871   6.683  1.00  0.00           O  
HETATM 2970  H   HOH A 422      36.686  19.448   7.260  1.00  0.00           H  
HETATM 2971  H   HOH A 422      36.686  18.294   6.106  1.00  0.00           H  
HETATM 2972  O   HOH A 423      43.299   6.496  -4.426  1.00  0.00           O  
HETATM 2973  H   HOH A 423      43.876   7.073  -3.849  1.00  0.00           H  
HETATM 2974  H   HOH A 423      43.876   5.919  -5.003  1.00  0.00           H  
HETATM 2975  O   HOH A 424      48.460   7.597  17.676  1.00  0.00           O  
HETATM 2976  H   HOH A 424      49.037   8.174  18.253  1.00  0.00           H  
HETATM 2977  H   HOH A 424      49.037   7.020  17.099  1.00  0.00           H  
HETATM 2978  O   HOH A 425      36.731  17.003  12.875  1.00  0.00           O  
HETATM 2979  H   HOH A 425      37.308  17.580  13.452  1.00  0.00           H  
HETATM 2980  H   HOH A 425      37.308  16.426  12.298  1.00  0.00           H  
HETATM 2981  O   HOH A 426      36.883  15.969  10.363  1.00  0.00           O  
HETATM 2982  H   HOH A 426      37.460  16.546  10.940  1.00  0.00           H  
HETATM 2983  H   HOH A 426      37.460  15.392   9.786  1.00  0.00           H  
HETATM 2984  O   HOH A 428      49.441  13.521  13.454  1.00  0.00           O  
HETATM 2985  H   HOH A 428      50.018  14.098  14.031  1.00  0.00           H  
HETATM 2986  H   HOH A 428      50.018  12.944  12.877  1.00  0.00           H  
HETATM 2987  O   HOH A 429      37.724  29.521  14.327  1.00  0.00           O  
HETATM 2988  H   HOH A 429      38.301  30.098  14.904  1.00  0.00           H  
HETATM 2989  H   HOH A 429      38.301  28.944  13.750  1.00  0.00           H  
HETATM 2990  O   HOH A 431      46.660  25.715  20.975  1.00  0.00           O  
HETATM 2991  H   HOH A 431      47.237  26.292  21.552  1.00  0.00           H  
HETATM 2992  H   HOH A 431      47.237  25.138  20.398  1.00  0.00           H  
HETATM 2993  O   HOH A 433      17.796  11.163  12.246  1.00  0.00           O  
HETATM 2994  H   HOH A 433      18.373  11.740  12.823  1.00  0.00           H  
HETATM 2995  H   HOH A 433      18.373  10.586  11.669  1.00  0.00           H  
HETATM 2996  O   HOH A 434      15.101   3.147   6.925  1.00  0.00           O  
HETATM 2997  H   HOH A 434      15.678   3.724   7.502  1.00  0.00           H  
HETATM 2998  H   HOH A 434      15.678   2.570   6.348  1.00  0.00           H  
HETATM 2999  O   HOH A 435      24.661  16.063  11.538  1.00  0.00           O  
HETATM 3000  H   HOH A 435      25.238  16.640  12.115  1.00  0.00           H  
HETATM 3001  H   HOH A 435      25.238  15.486  10.961  1.00  0.00           H  
HETATM 3002  O   HOH A 436      26.966  13.153  13.066  1.00  0.00           O  
HETATM 3003  H   HOH A 436      27.543  13.730  13.643  1.00  0.00           H  
HETATM 3004  H   HOH A 436      27.543  12.576  12.489  1.00  0.00           H  
HETATM 3005  O   HOH A 437      19.286   7.763  -2.062  1.00  0.00           O  
HETATM 3006  H   HOH A 437      19.863   8.340  -1.485  1.00  0.00           H  
HETATM 3007  H   HOH A 437      19.863   7.186  -2.639  1.00  0.00           H  
HETATM 3008  O   HOH A 438      19.657   5.268  -1.115  1.00  0.00           O  
HETATM 3009  H   HOH A 438      20.234   5.845  -0.538  1.00  0.00           H  
HETATM 3010  H   HOH A 438      20.234   4.691  -1.692  1.00  0.00           H  
HETATM 3011  O   HOH A 440      42.162  16.720  12.220  1.00  0.00           O  
HETATM 3012  H   HOH A 440      42.739  17.297  12.797  1.00  0.00           H  
HETATM 3013  H   HOH A 440      42.739  16.143  11.643  1.00  0.00           H  
HETATM 3014  O   HOH A 441      39.508  17.769  11.852  1.00  0.00           O  
HETATM 3015  H   HOH A 441      40.085  18.346  12.429  1.00  0.00           H  
HETATM 3016  H   HOH A 441      40.085  17.192  11.275  1.00  0.00           H  
HETATM 3017  O   HOH A 443      45.979   7.378  18.583  1.00  0.00           O  
HETATM 3018  H   HOH A 443      46.556   7.955  19.160  1.00  0.00           H  
HETATM 3019  H   HOH A 443      46.556   6.801  18.006  1.00  0.00           H  
HETATM 3020  O   HOH A 444      18.450  -1.367   7.084  1.00  0.00           O  
HETATM 3021  H   HOH A 444      19.027  -0.790   7.661  1.00  0.00           H  
HETATM 3022  H   HOH A 444      19.027  -1.944   6.507  1.00  0.00           H  
HETATM 3023  O   HOH A 445      39.773  11.659  -8.181  1.00  0.00           O  
HETATM 3024  H   HOH A 445      40.350  12.236  -7.604  1.00  0.00           H  
HETATM 3025  H   HOH A 445      40.350  11.082  -8.758  1.00  0.00           H  
HETATM 3026  O   HOH A 446      36.881   7.147  -9.141  1.00  0.00           O  
HETATM 3027  H   HOH A 446      37.458   7.724  -8.564  1.00  0.00           H  
HETATM 3028  H   HOH A 446      37.458   6.570  -9.718  1.00  0.00           H  
