# Supplementary material for: FastGrow: on-the-fly growing and its application to DYRK1A
Source: J Comput Aided Mol Des. 2022 Aug 22;36(9):639–51. doi: 10.1007/s10822-022-00469-y (PMC9512872; doi:10.1007/s10822-022-00469-y)
Supplement: Supplementary file 3 — (zip 300339 KB) [file 10822_2022_469_MOESM3_ESM.zip › validation_sets/cross_growing/186l_4w52/4w52_core.mol2]

@<TRIPOS>MOLECULE
4w52
  12   12
SMALL
USER_CHARGES
@<TRIPOS>ATOM
   1 C1          27.6999     6.2813     2.9505 C.ar         1    LIG   0.0000
   2 C2          27.7282     7.1358     4.0429 C.ar         1    LIG   0.0000
   3 C3          26.8854     5.1522     2.9981 C.ar         1    LIG   0.0000
   4 C4          26.9620     6.8902     5.1887 C.ar         1    LIG   0.0000
   5 C5          26.1351     4.9106     4.1327 C.ar         1    LIG   0.0000
   6 C6          26.1444     5.7700     5.2282 C.ar         1    LIG   0.0000
   7 H7          28.2555     6.4729     2.1414 H            1    LIG   0.0000
   8 H8          26.8443     4.5244     2.2208 H            1    LIG   0.0000
   9 H9          27.0034     7.5144     5.9688 H            1    LIG   0.0000
  10 H10         25.5653     4.0896     4.1685 H            1    LIG   0.0000
  11 H11         25.5732     5.5835     6.0276 H            1    LIG   0.0000
  12 R12         28.3108     7.9480     4.0113 Du           1    LIG   0.0000
@<TRIPOS>BOND
   1        1        2 ar
   2        1        3 ar
   3        1        7 1
   4        2        4 ar
   5        2       12 1
   6        3        5 ar
   7        3        8 1
   8        4        6 ar
   9        4        9 1
  10        5        6 ar
  11        5       10 1
  12        6       11 1
