# Supplementary material for: FastGrow: on-the-fly growing and its application to DYRK1A
Source: J Comput Aided Mol Des. 2022 Aug 22;36(9):639–51. doi: 10.1007/s10822-022-00469-y (PMC9512872; doi:10.1007/s10822-022-00469-y)
Supplement: Supplementary file 3 — (zip 300339 KB) [file 10822_2022_469_MOESM3_ESM.zip › validation_sets/cross_growing/186l_4w52/186l_core.mol2]

@<TRIPOS>MOLECULE
186l
  12   12
SMALL
USER_CHARGES
@<TRIPOS>ATOM
   1 C1          27.5330     7.0610     3.9520 C.ar         1    LIG   0.0000
   2 C2          26.9940     7.0690     5.2570 C.ar         1    LIG   0.0000
   3 C3          27.2550     6.0160     3.1200 C.ar         1    LIG   0.0000
   4 C4          26.1900     6.0370     5.6740 C.ar         1    LIG   0.0000
   5 C5          26.4420     4.9870     3.5500 C.ar         1    LIG   0.0000
   6 C6          25.8970     5.0000     4.8010 C.ar         1    LIG   0.0000
   7 H7          27.2149     7.8898     5.9297 H            1    LIG   0.0000
   8 H8          27.6732     5.9939     2.1201 H            1    LIG   0.0000
   9 H9          25.7865     6.0328     6.6801 H            1    LIG   0.0000
  10 H10         26.2335     4.1569     2.8848 H            1    LIG   0.0000
  11 H11         25.2352     4.1999     5.1123 H            1    LIG   0.0000
  12 R12         28.3470     8.2100     3.4230 Du           1    LIG   0.0000
@<TRIPOS>BOND
   1        1        2 ar
   2        1        3 ar
   3        1       12 1
   4        2        4 ar
   5        2        7 1
   6        3        5 ar
   7        3        8 1
   8        4        6 ar
   9        4        9 1
  10        5        6 ar
  11        5       10 1
  12        6       11 1
