# Supplementary material for: FastGrow: on-the-fly growing and its application to DYRK1A
Source: J Comput Aided Mol Des. 2022 Aug 22;36(9):639–51. doi: 10.1007/s10822-022-00469-y (PMC9512872; doi:10.1007/s10822-022-00469-y)
Supplement: Supplementary file 3 — (zip 300339 KB) [file 10822_2022_469_MOESM3_ESM.zip › validation_sets/cross_growing/186l_4w52/186l_ligand.mol2]

@<TRIPOS>MOLECULE
186l_ligand
  24   24
SMALL
USER_CHARGES
@<TRIPOS>ATOM
   1 C1          27.5330     7.0610     3.9520 C.ar         1    LIG   0.0000
   2 C2          26.9940     7.0690     5.2570 C.ar         1    LIG   0.0000
   3 C3          26.1900     6.0370     5.6740 C.ar         1    LIG   0.0000
   4 C4          25.8970     5.0000     4.8010 C.ar         1    LIG   0.0000
   5 C5          26.4420     4.9870     3.5500 C.ar         1    LIG   0.0000
   6 C6          27.2550     6.0160     3.1200 C.ar         1    LIG   0.0000
   7 C7          28.3470     8.2100     3.4230 C.3          1    LIG   0.0000
   8 C8          27.4170     9.3750     3.0960 C.3          1    LIG   0.0000
   9 C9          26.6450     9.1420     1.8090 C.3          1    LIG   0.0000
  10 C10         27.5330     9.0850     0.6020 C.3          1    LIG   0.0000
  11 H11         27.2149     7.8898     5.9297 H            1    LIG   0.0000
  12 H12         25.7865     6.0328     6.6801 H            1    LIG   0.0000
  13 H13         25.2352     4.1999     5.1123 H            1    LIG   0.0000
  14 H14         26.2335     4.1569     2.8848 H            1    LIG   0.0000
  15 H15         27.6732     5.9939     2.1201 H            1    LIG   0.0000
  16 H16         28.8779     7.8962     2.5121 H            1    LIG   0.0000
  17 H17         29.0772     8.5244     4.1832 H            1    LIG   0.0000
  18 H18         28.0179    10.2901     2.9890 H            1    LIG   0.0000
  19 H19         26.7012     9.5008     3.9217 H            1    LIG   0.0000
  20 H20         25.9250     9.9631     1.6773 H            1    LIG   0.0000
  21 H21         26.1028     8.1885     1.8919 H            1    LIG   0.0000
  22 H22         26.9207     8.9151    -0.2959 H            1    LIG   0.0000
  23 H23         28.2537     8.2618     0.7155 H            1    LIG   0.0000
  24 H24         28.0759    10.0363     0.5009 H            1    LIG   0.0000
@<TRIPOS>BOND
   1        1        2 ar
   2        1        6 ar
   3        1        7 1
   4        2        3 ar
   5        3        4 ar
   6        4        5 ar
   7        5        6 ar
   8        7        8 1
   9        8        9 1
  10        9       10 1
  11        2       11 1
  12        3       12 1
  13        4       13 1
  14        5       14 1
  15        6       15 1
  16        7       16 1
  17        7       17 1
  18        8       18 1
  19        8       19 1
  20        9       20 1
  21        9       21 1
  22       10       22 1
  23       10       23 1
  24       10       24 1
