# Supplementary material for: FastGrow: on-the-fly growing and its application to DYRK1A
Source: J Comput Aided Mol Des. 2022 Aug 22;36(9):639–51. doi: 10.1007/s10822-022-00469-y (PMC9512872; doi:10.1007/s10822-022-00469-y)
Supplement: Supplementary file 3 — (zip 300339 KB) [file 10822_2022_469_MOESM3_ESM.zip › validation_sets/cross_growing/186l_4w52/186l_frag.mol2]

@<TRIPOS>MOLECULE
186l
  14   13
SMALL
USER_CHARGES
@<TRIPOS>ATOM
   1 C1          28.3470     8.2100     3.4230 C.3          1    LIG   0.0000
   2 C2          27.4170     9.3750     3.0960 C.3          1    LIG   0.0000
   3 C3          26.6450     9.1420     1.8090 C.3          1    LIG   0.0000
   4 C4          27.5330     9.0850     0.6020 C.3          1    LIG   0.0000
   5 H5          28.8779     7.8962     2.5121 H            1    LIG   0.0000
   6 H6          29.0772     8.5244     4.1832 H            1    LIG   0.0000
   7 H7          28.0179    10.2901     2.9890 H            1    LIG   0.0000
   8 H8          26.7012     9.5008     3.9217 H            1    LIG   0.0000
   9 H9          25.9250     9.9631     1.6773 H            1    LIG   0.0000
  10 H10         26.1028     8.1885     1.8919 H            1    LIG   0.0000
  11 H11         26.9207     8.9151    -0.2959 H            1    LIG   0.0000
  12 H12         28.2537     8.2618     0.7155 H            1    LIG   0.0000
  13 H13         28.0759    10.0363     0.5009 H            1    LIG   0.0000
  14 R14         27.5330     7.0610     3.9520 Du           1    LIG   0.0000
@<TRIPOS>BOND
   1        1       14 1
   2        1        2 1
   3        1        5 1
   4        1        6 1
   5        2        3 1
   6        2        7 1
   7        2        8 1
   8        3        4 1
   9        3        9 1
  10        3       10 1
  11        4       11 1
  12        4       12 1
  13        4       13 1
