# Supplementary material for: FastGrow: on-the-fly growing and its application to DYRK1A
Source: J Comput Aided Mol Des. 2022 Aug 22;36(9):639–51. doi: 10.1007/s10822-022-00469-y (PMC9512872; doi:10.1007/s10822-022-00469-y)
Supplement: Supplementary file 3 — (zip 300339 KB) [file 10822_2022_469_MOESM3_ESM.zip › validation_sets/cross_growing/1b1h_1b05/1b05.pdb]

HEADER    PEPTIDE BINDING PROTEIN                 17-NOV-98   1B05              
TITLE     STRUCTURE OF OLIGO-PEPTIDE BINDING PROTEIN COMPLEXED WITH             
TITLE    2 LYS-CYS-LYS                                                          
COMPND    MOL_ID: 1;                                                            
COMPND   2 MOLECULE: PERIPLASMIC OLIGOPEPTIDE-BINDING PROTEIN;                  
COMPND   3 CHAIN: A;                                                            
COMPND   4 SYNONYM: OPPA;                                                       
COMPND   5 ENGINEERED: YES;                                                     
COMPND   6 MOL_ID: 2;                                                           
COMPND   7 MOLECULE: PEPTIDE LYS-CYS-LYS;                                       
COMPND   8 CHAIN: B;                                                            
COMPND   9 ENGINEERED: YES                                                      
SOURCE    MOL_ID: 1;                                                            
SOURCE   2 ORGANISM_SCIENTIFIC: SALMONELLA TYPHIMURIUM;                         
SOURCE   3 ORGANISM_TAXID: 602;                                                 
SOURCE   4 GENE: OPPA;                                                          
SOURCE   5 EXPRESSION_SYSTEM: ESCHERICHIA COLI;                                 
SOURCE   6 EXPRESSION_SYSTEM_TAXID: 562;                                        
SOURCE   7 MOL_ID: 2;                                                           
SOURCE   8 SYNTHETIC: YES                                                       
KEYWDS    COMPLEX (PEPTIDE TRANSPORT/PEPTIDE), PEPTIDE TRANSPORT,               
KEYWDS   2 PEPTIDE BINDING PROTEIN                                              
EXPDTA    X-RAY DIFFRACTION                                                     
AUTHOR    J.R.H.TAME,A.J.WILKINSON                                              
REVDAT   6   24-FEB-09 1B05    1       VERSN                                    
REVDAT   5   01-APR-03 1B05    1       JRNL                                     
REVDAT   4   26-SEP-01 1B05    3       ATOM                                     
REVDAT   3   06-JAN-00 1B05    1       JRNL                                     
REVDAT   2   15-DEC-99 1B05    4       HEADER COMPND REMARK JRNL                
REVDAT   2 2                   4       ATOM   SOURCE SEQRES                     
REVDAT   1   25-NOV-98 1B05    0                                                
JRNL        AUTH   S.H.SLEIGH,P.R.SEAVERS,A.J.WILKINSON,J.E.LADBURY,            
JRNL        AUTH 2 J.R.TAME                                                     
JRNL        TITL   CRYSTALLOGRAPHIC AND CALORIMETRIC ANALYSIS OF                
JRNL        TITL 2 PEPTIDE BINDING TO OPPA PROTEIN.                             
JRNL        REF    J.MOL.BIOL.                   V. 291   393 1999              
JRNL        REFN                   ISSN 0022-2836                               
JRNL        PMID   10438628                                                     
JRNL        DOI    10.1006/JMBI.1999.2929                                       
REMARK   1                                                                      
REMARK   1 REFERENCE 1                                                          
REMARK   1  AUTH   J.R.H.TAME,S.H.SLEIGH,A.J.WILKINSON,J.E.LADBURY              
REMARK   1  TITL   THE ROLE OF WATER IN SEQUENCE-INDEPENDENT LIGAND             
REMARK   1  TITL 2 BINDING BY AN OLIGOPEPTIDE TRANSPORTER PROTEIN               
REMARK   1  REF    NAT.STRUCT.BIOL.              V.   3   998 1996              
REMARK   1  REFN                   ISSN 1072-8368                               
REMARK   1 REFERENCE 2                                                          
REMARK   1  AUTH   J.R.H.TAME,E.J.DODSON,G.MURSHUDOV,C.F.HIGGINS,               
REMARK   1  AUTH 2 A.J.WILKINSON                                                
REMARK   1  TITL   THE CRYSTAL STRUCTURES OF THE OLIGOPEPTIDE-BINDING           
REMARK   1  TITL 2 PROTEIN OPPA COMPLEXED WITH TRIPEPTIDE AND                   
REMARK   1  TITL 3 TETRAPEPTIDE LIGANDS                                         
REMARK   1  REF    STRUCTURE                     V.   3  1395 1995              
REMARK   1  REFN                   ISSN 0969-2126                               
REMARK   1 REFERENCE 3                                                          
REMARK   1  AUTH   I.D.GLOVER,R.DENNY,N.D.NGUTI,S.MCSWEENEY,                    
REMARK   1  AUTH 2 A.THOMPSON,E.DODSON,A.J.WILKINSON,J.R.H.TAME                 
REMARK   1  TITL   STRUCTURE DETERMINATION OF OPPA AT 2.3 ANGSTROMS             
REMARK   1  TITL 2 RESOLUTION USING MULTIPLE WAVELENGTH ANOMALOUS               
REMARK   1  TITL 3 METHODS                                                      
REMARK   1  REF    ACTA CRYSTALLOGR.,SECT.D      V.  51    39 1995              
REMARK   1  REFN                   ISSN 0907-4449                               
REMARK   1 REFERENCE 4                                                          
REMARK   1  AUTH   J.R.H.TAME,G.N.MURSHUDOV,E.J.DODSON,T.K.NEIL,                
REMARK   1  AUTH 2 G.G.DODSON,C.F.HIGGINS,A.J.WILKINSON                         
REMARK   1  TITL   THE STRUCTURAL BASIS OF SEQUENCE-INDEPENDENT                 
REMARK   1  TITL 2 PEPTIDE BINDING BY OPPA PROTEIN                              
REMARK   1  REF    SCIENCE                       V. 264  1578 1994              
REMARK   1  REFN                   ISSN 0036-8075                               
REMARK   2                                                                      
REMARK   2 RESOLUTION.    2.00 ANGSTROMS.                                       
REMARK   3                                                                      
REMARK   3 REFINEMENT.                                                          
REMARK   3   PROGRAM     : REFMAC                                               
REMARK   3   AUTHORS     : MURSHUDOV,VAGIN,DODSON                               
REMARK   3                                                                      
REMARK   3  DATA USED IN REFINEMENT.                                            
REMARK   3   RESOLUTION RANGE HIGH (ANGSTROMS) : 2.00                           
REMARK   3   RESOLUTION RANGE LOW  (ANGSTROMS) : 15.00                          
REMARK   3   DATA CUTOFF            (SIGMA(F)) : 0.000                          
REMARK   3   COMPLETENESS FOR RANGE        (%) : 96.2                           
REMARK   3   NUMBER OF REFLECTIONS             : 40411                          
REMARK   3                                                                      
REMARK   3  FIT TO DATA USED IN REFINEMENT.                                     
REMARK   3   CROSS-VALIDATION METHOD          : THROUGHOUT                      
REMARK   3   FREE R VALUE TEST SET SELECTION  : NULL                            
REMARK   3   R VALUE     (WORKING + TEST SET) : NULL                            
REMARK   3   R VALUE            (WORKING SET) : 0.198                           
REMARK   3   FREE R VALUE                     : 0.243                           
REMARK   3   FREE R VALUE TEST SET SIZE   (%) : 5.000                           
REMARK   3   FREE R VALUE TEST SET COUNT      : 1935                            
REMARK   3                                                                      
REMARK   3  NUMBER OF NON-HYDROGEN ATOMS USED IN REFINEMENT.                    
REMARK   3   PROTEIN ATOMS            : 4181                                    
REMARK   3   NUCLEIC ACID ATOMS       : 0                                       
REMARK   3   HETEROGEN ATOMS          : 8                                       
REMARK   3   SOLVENT ATOMS            : 188                                     
REMARK   3                                                                      
REMARK   3  B VALUES.                                                           
REMARK   3   FROM WILSON PLOT           (A**2) : 17.50                          
REMARK   3   MEAN B VALUE      (OVERALL, A**2) : 19.70                          
REMARK   3   OVERALL ANISOTROPIC B VALUE.                                       
REMARK   3    B11 (A**2) : NULL                                                 
REMARK   3    B22 (A**2) : NULL                                                 
REMARK   3    B33 (A**2) : NULL                                                 
REMARK   3    B12 (A**2) : NULL                                                 
REMARK   3    B13 (A**2) : NULL                                                 
REMARK   3    B23 (A**2) : NULL                                                 
REMARK   3                                                                      
REMARK   3  ESTIMATED OVERALL COORDINATE ERROR.                                 
REMARK   3   ESU BASED ON R VALUE                            (A): NULL          
REMARK   3   ESU BASED ON FREE R VALUE                       (A): NULL          
REMARK   3   ESU BASED ON MAXIMUM LIKELIHOOD                 (A): NULL          
REMARK   3   ESU FOR B VALUES BASED ON MAXIMUM LIKELIHOOD (A**2): NULL          
REMARK   3                                                                      
REMARK   3  RMS DEVIATIONS FROM IDEAL VALUES.                                   
REMARK   3   DISTANCE RESTRAINTS.                    RMS    SIGMA               
REMARK   3    BOND LENGTH                     (A) : 0.013 ; 0.020               
REMARK   3    ANGLE DISTANCE                  (A) : 0.033 ; 0.040               
REMARK   3    INTRAPLANAR 1-4 DISTANCE        (A) : 0.035 ; 0.050               
REMARK   3    H-BOND OR METAL COORDINATION    (A) : NULL  ; NULL                
REMARK   3                                                                      
REMARK   3   PLANE RESTRAINT                  (A) : NULL  ; NULL                
REMARK   3   CHIRAL-CENTER RESTRAINT       (A**3) : NULL  ; NULL                
REMARK   3                                                                      
REMARK   3   NON-BONDED CONTACT RESTRAINTS.                                     
REMARK   3    SINGLE TORSION                  (A) : 0.181 ; 0.300               
REMARK   3    MULTIPLE TORSION                (A) : 0.250 ; 0.300               
REMARK   3    H-BOND (X...Y)                  (A) : 0.152 ; 0.300               
REMARK   3    H-BOND (X-H...Y)                (A) : NULL  ; NULL                
REMARK   3                                                                      
REMARK   3   CONFORMATIONAL TORSION ANGLE RESTRAINTS.                           
REMARK   3    SPECIFIED                 (DEGREES) : NULL  ; NULL                
REMARK   3    PLANAR                    (DEGREES) : 3.900 ; 7.000               
REMARK   3    STAGGERED                 (DEGREES) : 16.500; 15.000              
REMARK   3    TRANSVERSE                (DEGREES) : 29.100; 20.000              
REMARK   3                                                                      
REMARK   3  ISOTROPIC THERMAL FACTOR RESTRAINTS.    RMS    SIGMA                
REMARK   3   MAIN-CHAIN BOND              (A**2) : 1.561 ; 2.000                
REMARK   3   MAIN-CHAIN ANGLE             (A**2) : 2.152 ; 3.000                
REMARK   3   SIDE-CHAIN BOND              (A**2) : 1.904 ; 2.000                
REMARK   3   SIDE-CHAIN ANGLE             (A**2) : 2.770 ; 3.000                
REMARK   3                                                                      
REMARK   3  OTHER REFINEMENT REMARKS: NULL                                      
REMARK   4                                                                      
REMARK   4 1B05 COMPLIES WITH FORMAT V. 3.15, 01-DEC-08                         
REMARK 100                                                                      
REMARK 100 THIS ENTRY HAS BEEN PROCESSED BY RCSB ON 11-NOV-98.                  
REMARK 100 THE RCSB ID CODE IS RCSB000101.                                      
REMARK 200                                                                      
REMARK 200 EXPERIMENTAL DETAILS                                                 
REMARK 200  EXPERIMENT TYPE                : X-RAY DIFFRACTION                  
REMARK 200  DATE OF DATA COLLECTION        : NULL                               
REMARK 200  TEMPERATURE           (KELVIN) : 120                                
REMARK 200  PH                             : 5.5                                
REMARK 200  NUMBER OF CRYSTALS USED        : 1                                  
REMARK 200                                                                      
REMARK 200  SYNCHROTRON              (Y/N) : N                                  
REMARK 200  RADIATION SOURCE               : ROTATING ANODE                     
REMARK 200  BEAMLINE                       : NULL                               
REMARK 200  X-RAY GENERATOR MODEL          : NULL                               
REMARK 200  MONOCHROMATIC OR LAUE    (M/L) : M                                  
REMARK 200  WAVELENGTH OR RANGE        (A) : 1.5418                             
REMARK 200  MONOCHROMATOR                  : NI FILTER                          
REMARK 200  OPTICS                         : MIRRORS                            
REMARK 200                                                                      
REMARK 200  DETECTOR TYPE                  : IMAGE PLATE                        
REMARK 200  DETECTOR MANUFACTURER          : MARRESEARCH                        
REMARK 200  INTENSITY-INTEGRATION SOFTWARE : DENZO                              
REMARK 200  DATA SCALING SOFTWARE          : CCP4 (SCALA)                       
REMARK 200                                                                      
REMARK 200  NUMBER OF UNIQUE REFLECTIONS   : 40411                              
REMARK 200  RESOLUTION RANGE HIGH      (A) : 2.000                              
REMARK 200  RESOLUTION RANGE LOW       (A) : 15.000                             
REMARK 200  REJECTION CRITERIA  (SIGMA(I)) : 0.000                              
REMARK 200                                                                      
REMARK 200 OVERALL.                                                             
REMARK 200  COMPLETENESS FOR RANGE     (%) : 96.2                               
REMARK 200  DATA REDUNDANCY                : 4.300                              
REMARK 200  R MERGE                    (I) : 0.08700                            
REMARK 200  R SYM                      (I) : NULL                               
REMARK 200  <I/SIGMA(I)> FOR THE DATA SET  : 6.6000                             
REMARK 200                                                                      
REMARK 200 IN THE HIGHEST RESOLUTION SHELL.                                     
REMARK 200  HIGHEST RESOLUTION SHELL, RANGE HIGH (A) : 2.00                     
REMARK 200  HIGHEST RESOLUTION SHELL, RANGE LOW  (A) : 2.12                     
REMARK 200  COMPLETENESS FOR SHELL     (%) : 80.3                               
REMARK 200  DATA REDUNDANCY IN SHELL       : 4.20                               
REMARK 200  R MERGE FOR SHELL          (I) : 0.18800                            
REMARK 200  R SYM FOR SHELL            (I) : NULL                               
REMARK 200  <I/SIGMA(I)> FOR SHELL         : 3.400                              
REMARK 200                                                                      
REMARK 200 DIFFRACTION PROTOCOL: SINGLE WAVELENGTH                              
REMARK 200 METHOD USED TO DETERMINE THE STRUCTURE: MOLECULAR REPLACEMENT        
REMARK 200 SOFTWARE USED: CCP4                                                  
REMARK 200 STARTING MODEL: PDB ENTRY 1OLB                                       
REMARK 200                                                                      
REMARK 200 REMARK: FLASH COOLED TO 120K                                         
REMARK 280                                                                      
REMARK 280 CRYSTAL                                                              
REMARK 280 SOLVENT CONTENT, VS   (%): 45.00                                     
REMARK 280 MATTHEWS COEFFICIENT, VM (ANGSTROMS**3/DA): 2.48                     
REMARK 280                                                                      
REMARK 280 CRYSTALLIZATION CONDITIONS: CO-CRYSTALLIZED WITH URANIUM             
REMARK 280  ACETATE, PH 5.5                                                     
REMARK 290                                                                      
REMARK 290 CRYSTALLOGRAPHIC SYMMETRY                                            
REMARK 290 SYMMETRY OPERATORS FOR SPACE GROUP: P 21 21 21                       
REMARK 290                                                                      
REMARK 290      SYMOP   SYMMETRY                                                
REMARK 290     NNNMMM   OPERATOR                                                
REMARK 290       1555   X,Y,Z                                                   
REMARK 290       2555   -X+1/2,-Y,Z+1/2                                         
REMARK 290       3555   -X,Y+1/2,-Z+1/2                                         
REMARK 290       4555   X+1/2,-Y+1/2,-Z                                         
REMARK 290                                                                      
REMARK 290     WHERE NNN -> OPERATOR NUMBER                                     
REMARK 290           MMM -> TRANSLATION VECTOR                                  
REMARK 290                                                                      
REMARK 290 CRYSTALLOGRAPHIC SYMMETRY TRANSFORMATIONS                            
REMARK 290 THE FOLLOWING TRANSFORMATIONS OPERATE ON THE ATOM/HETATM             
REMARK 290 RECORDS IN THIS ENTRY TO PRODUCE CRYSTALLOGRAPHICALLY                
REMARK 290 RELATED MOLECULES.                                                   
REMARK 290   SMTRY1   1  1.000000  0.000000  0.000000        0.00000            
REMARK 290   SMTRY2   1  0.000000  1.000000  0.000000        0.00000            
REMARK 290   SMTRY3   1  0.000000  0.000000  1.000000        0.00000            
REMARK 290   SMTRY1   2 -1.000000  0.000000  0.000000       54.77500            
REMARK 290   SMTRY2   2  0.000000 -1.000000  0.000000        0.00000            
REMARK 290   SMTRY3   2  0.000000  0.000000  1.000000       35.25000            
REMARK 290   SMTRY1   3 -1.000000  0.000000  0.000000        0.00000            
REMARK 290   SMTRY2   3  0.000000  1.000000  0.000000       38.06000            
REMARK 290   SMTRY3   3  0.000000  0.000000 -1.000000       35.25000            
REMARK 290   SMTRY1   4  1.000000  0.000000  0.000000       54.77500            
REMARK 290   SMTRY2   4  0.000000 -1.000000  0.000000       38.06000            
REMARK 290   SMTRY3   4  0.000000  0.000000 -1.000000        0.00000            
REMARK 290                                                                      
REMARK 290 REMARK: NULL                                                         
REMARK 300                                                                      
REMARK 300 BIOMOLECULE: 1                                                       
REMARK 300 SEE REMARK 350 FOR THE AUTHOR PROVIDED AND/OR PROGRAM                
REMARK 300 GENERATED ASSEMBLY INFORMATION FOR THE STRUCTURE IN                  
REMARK 300 THIS ENTRY. THE REMARK MAY ALSO PROVIDE INFORMATION ON               
REMARK 300 BURIED SURFACE AREA.                                                 
REMARK 350                                                                      
REMARK 350 COORDINATES FOR A COMPLETE MULTIMER REPRESENTING THE KNOWN           
REMARK 350 BIOLOGICALLY SIGNIFICANT OLIGOMERIZATION STATE OF THE                
REMARK 350 MOLECULE CAN BE GENERATED BY APPLYING BIOMT TRANSFORMATIONS          
REMARK 350 GIVEN BELOW.  BOTH NON-CRYSTALLOGRAPHIC AND                          
REMARK 350 CRYSTALLOGRAPHIC OPERATIONS ARE GIVEN.                               
REMARK 350                                                                      
REMARK 350 BIOMOLECULE: 1                                                       
REMARK 350 AUTHOR DETERMINED BIOLOGICAL UNIT: DIMERIC                           
REMARK 350 SOFTWARE DETERMINED QUATERNARY STRUCTURE: DIMERIC                    
REMARK 350 SOFTWARE USED: PISA                                                  
REMARK 350 TOTAL BURIED SURFACE AREA: 1690 ANGSTROM**2                          
REMARK 350 SURFACE AREA OF THE COMPLEX: 19690 ANGSTROM**2                       
REMARK 350 CHANGE IN SOLVENT FREE ENERGY: -23.0 KCAL/MOL                        
REMARK 350 APPLY THE FOLLOWING TO CHAINS: A, B                                  
REMARK 350   BIOMT1   1  1.000000  0.000000  0.000000        0.00000            
REMARK 350   BIOMT2   1  0.000000  1.000000  0.000000        0.00000            
REMARK 350   BIOMT3   1  0.000000  0.000000  1.000000        0.00000            
REMARK 470                                                                      
REMARK 470 MISSING ATOM                                                         
REMARK 470 THE FOLLOWING RESIDUES HAVE MISSING ATOMS(M=MODEL NUMBER;            
REMARK 470 RES=RESIDUE NAME; C=CHAIN IDENTIFIER; SSEQ=SEQUENCE NUMBER;          
REMARK 470 I=INSERTION CODE):                                                   
REMARK 470   M RES CSSEQI  ATOMS                                                
REMARK 470     ASP A 356    CB   CG   OD1  OD2                                  
REMARK 470     LYS A 357    CB   CG   CD   CE   NZ                              
REMARK 500                                                                      
REMARK 500 GEOMETRY AND STEREOCHEMISTRY                                         
REMARK 500 SUBTOPIC: COVALENT BOND ANGLES                                       
REMARK 500                                                                      
REMARK 500 THE STEREOCHEMICAL PARAMETERS OF THE FOLLOWING RESIDUES              
REMARK 500 HAVE VALUES WHICH DEVIATE FROM EXPECTED VALUES BY MORE               
REMARK 500 THAN 6*RMSD (M=MODEL NUMBER; RES=RESIDUE NAME; C=CHAIN               
REMARK 500 IDENTIFIER; SSEQ=SEQUENCE NUMBER; I=INSERTION CODE).                 
REMARK 500                                                                      
REMARK 500 STANDARD TABLE:                                                      
REMARK 500 FORMAT: (10X,I3,1X,A3,1X,A1,I4,A1,3(1X,A4,2X),12X,F5.1)              
REMARK 500                                                                      
REMARK 500 EXPECTED VALUES PROTEIN: ENGH AND HUBER, 1999                        
REMARK 500 EXPECTED VALUES NUCLEIC ACID: CLOWNEY ET AL 1996                     
REMARK 500                                                                      
REMARK 500  M RES CSSEQI ATM1   ATM2   ATM3                                     
REMARK 500    ARG A  17   NE  -  CZ  -  NH1 ANGL. DEV. =   4.3 DEGREES          
REMARK 500    ASP A  27   CB  -  CG  -  OD1 ANGL. DEV. =   5.9 DEGREES          
REMARK 500    ASP A  27   CB  -  CG  -  OD2 ANGL. DEV. =  -5.6 DEGREES          
REMARK 500    ARG A  77   NE  -  CZ  -  NH1 ANGL. DEV. =   3.9 DEGREES          
REMARK 500    ARG A  77   NE  -  CZ  -  NH2 ANGL. DEV. =  -3.3 DEGREES          
REMARK 500    ASP A  84   CB  -  CG  -  OD1 ANGL. DEV. =   8.8 DEGREES          
REMARK 500    ASP A 102   CB  -  CG  -  OD2 ANGL. DEV. =  -6.0 DEGREES          
REMARK 500    ASP A 133   CB  -  CG  -  OD2 ANGL. DEV. =  -8.1 DEGREES          
REMARK 500    ASP A 141   CB  -  CG  -  OD1 ANGL. DEV. =   6.0 DEGREES          
REMARK 500    GLU A 150   CA  -  CB  -  CG  ANGL. DEV. =  20.6 DEGREES          
REMARK 500    ARG A 201   NE  -  CZ  -  NH2 ANGL. DEV. =   3.0 DEGREES          
REMARK 500    ARG A 235   CG  -  CD  -  NE  ANGL. DEV. =  14.7 DEGREES          
REMARK 500    ARG A 235   CD  -  NE  -  CZ  ANGL. DEV. =  20.5 DEGREES          
REMARK 500    ARG A 235   NE  -  CZ  -  NH1 ANGL. DEV. =   8.2 DEGREES          
REMARK 500    ARG A 235   NE  -  CZ  -  NH2 ANGL. DEV. =  -5.1 DEGREES          
REMARK 500    TYR A 273   CB  -  CG  -  CD2 ANGL. DEV. =  -6.3 DEGREES          
REMARK 500    TYR A 273   CB  -  CG  -  CD1 ANGL. DEV. =   4.6 DEGREES          
REMARK 500    ASP A 323   CB  -  CG  -  OD2 ANGL. DEV. =  -5.9 DEGREES          
REMARK 500    GLU A 350   OE1 -  CD  -  OE2 ANGL. DEV. =   9.1 DEGREES          
REMARK 500    ASP A 410   CB  -  CG  -  OD1 ANGL. DEV. =   5.7 DEGREES          
REMARK 500    ARG A 413   NE  -  CZ  -  NH2 ANGL. DEV. =  -4.1 DEGREES          
REMARK 500    TYR A 485   CA  -  CB  -  CG  ANGL. DEV. =  11.7 DEGREES          
REMARK 500                                                                      
REMARK 500 REMARK: NULL                                                         
REMARK 500                                                                      
REMARK 500 GEOMETRY AND STEREOCHEMISTRY                                         
REMARK 500 SUBTOPIC: TORSION ANGLES                                             
REMARK 500                                                                      
REMARK 500 TORSION ANGLES OUTSIDE THE EXPECTED RAMACHANDRAN REGIONS:            
REMARK 500 (M=MODEL NUMBER; RES=RESIDUE NAME; C=CHAIN IDENTIFIER;               
REMARK 500 SSEQ=SEQUENCE NUMBER; I=INSERTION CODE).                             
REMARK 500                                                                      
REMARK 500 STANDARD TABLE:                                                      
REMARK 500 FORMAT:(10X,I3,1X,A3,1X,A1,I4,A1,4X,F7.2,3X,F7.2)                    
REMARK 500                                                                      
REMARK 500 EXPECTED VALUES: GJ KLEYWEGT AND TA JONES (1996). PHI/PSI-           
REMARK 500 CHOLOGY: RAMACHANDRAN REVISITED. STRUCTURE 4, 1395 - 1400            
REMARK 500                                                                      
REMARK 500  M RES CSSEQI        PSI       PHI                                   
REMARK 500    GLN A  13       78.40   -103.62                                   
REMARK 500    GLU A 200      -63.17   -129.84                                   
REMARK 500    ASN A 246       52.54    -99.34                                   
REMARK 500    THR A 354     -126.40   -113.62                                   
REMARK 500    THR A 367      120.26    -36.63                                   
REMARK 500    SER A 368      140.20    179.54                                   
REMARK 500    ASP A 410      -77.41   -106.06                                   
REMARK 500                                                                      
REMARK 500 REMARK: NULL                                                         
REMARK 800                                                                      
REMARK 800 SITE                                                                 
REMARK 800 SITE_IDENTIFIER: AC1                                                 
REMARK 800 EVIDENCE_CODE: SOFTWARE                                              
REMARK 800 SITE_DESCRIPTION: BINDING SITE FOR RESIDUE U1 A 518                  
REMARK 800 SITE_IDENTIFIER: AC2                                                 
REMARK 800 EVIDENCE_CODE: SOFTWARE                                              
REMARK 800 SITE_DESCRIPTION: BINDING SITE FOR RESIDUE U1 A 519                  
REMARK 800 SITE_IDENTIFIER: AC3                                                 
REMARK 800 EVIDENCE_CODE: SOFTWARE                                              
REMARK 800 SITE_DESCRIPTION: BINDING SITE FOR RESIDUE U1 A 520                  
REMARK 800 SITE_IDENTIFIER: AC4                                                 
REMARK 800 EVIDENCE_CODE: SOFTWARE                                              
REMARK 800 SITE_DESCRIPTION: BINDING SITE FOR RESIDUE U1 A 521                  
REMARK 800 SITE_IDENTIFIER: AC5                                                 
REMARK 800 EVIDENCE_CODE: SOFTWARE                                              
REMARK 800 SITE_DESCRIPTION: BINDING SITE FOR RESIDUE U1 A 522                  
REMARK 800 SITE_IDENTIFIER: AC6                                                 
REMARK 800 EVIDENCE_CODE: SOFTWARE                                              
REMARK 800 SITE_DESCRIPTION: BINDING SITE FOR RESIDUE U1 A 523                  
REMARK 800 SITE_IDENTIFIER: AC7                                                 
REMARK 800 EVIDENCE_CODE: SOFTWARE                                              
REMARK 800 SITE_DESCRIPTION: BINDING SITE FOR RESIDUE U1 A 525                  
DBREF  1B05 A    1   517  UNP    P06202   OPPA_SALTY      26    542             
DBREF  1B05 B    1     3  PDB    1B05     1B05             1      3             
SEQRES   1 A  517  ALA ASP VAL PRO ALA GLY VAL GLN LEU ALA ASP LYS GLN          
SEQRES   2 A  517  THR LEU VAL ARG ASN ASN GLY SER GLU VAL GLN SER LEU          
SEQRES   3 A  517  ASP PRO HIS LYS ILE GLU GLY VAL PRO GLU SER ASN VAL          
SEQRES   4 A  517  SER ARG ASP LEU PHE GLU GLY LEU LEU ILE SER ASP VAL          
SEQRES   5 A  517  GLU GLY HIS PRO SER PRO GLY VAL ALA GLU LYS TRP GLU          
SEQRES   6 A  517  ASN LYS ASP PHE LYS VAL TRP THR PHE HIS LEU ARG GLU          
SEQRES   7 A  517  ASN ALA LYS TRP SER ASP GLY THR PRO VAL THR ALA HIS          
SEQRES   8 A  517  ASP PHE VAL TYR SER TRP GLN ARG LEU ALA ASP PRO ASN          
SEQRES   9 A  517  THR ALA SER PRO TYR ALA SER TYR LEU GLN TYR GLY HIS          
SEQRES  10 A  517  ILE ALA ASN ILE ASP ASP ILE ILE ALA GLY LYS LYS PRO          
SEQRES  11 A  517  ALA THR ASP LEU GLY VAL LYS ALA LEU ASP ASP HIS THR          
SEQRES  12 A  517  PHE GLU VAL THR LEU SER GLU PRO VAL PRO TYR PHE TYR          
SEQRES  13 A  517  LYS LEU LEU VAL HIS PRO SER VAL SER PRO VAL PRO LYS          
SEQRES  14 A  517  SER ALA VAL GLU LYS PHE GLY ASP LYS TRP THR GLN PRO          
SEQRES  15 A  517  ALA ASN ILE VAL THR ASN GLY ALA TYR LYS LEU LYS ASN          
SEQRES  16 A  517  TRP VAL VAL ASN GLU ARG ILE VAL LEU GLU ARG ASN PRO          
SEQRES  17 A  517  GLN TYR TRP ASP ASN ALA LYS THR VAL ILE ASN GLN VAL          
SEQRES  18 A  517  THR TYR LEU PRO ILE SER SER GLU VAL THR ASP VAL ASN          
SEQRES  19 A  517  ARG TYR ARG SER GLY GLU ILE ASP MET THR TYR ASN ASN          
SEQRES  20 A  517  MET PRO ILE GLU LEU PHE GLN LYS LEU LYS LYS GLU ILE          
SEQRES  21 A  517  PRO ASN GLU VAL ARG VAL ASP PRO TYR LEU CYS THR TYR          
SEQRES  22 A  517  TYR TYR GLU ILE ASN ASN GLN LYS ALA PRO PHE ASN ASP          
SEQRES  23 A  517  VAL ARG VAL ARG THR ALA LEU LYS LEU ALA LEU ASP ARG          
SEQRES  24 A  517  ASP ILE ILE VAL ASN LYS VAL LYS ASN GLN GLY ASP LEU          
SEQRES  25 A  517  PRO ALA TYR SER TYR THR PRO PRO TYR THR ASP GLY ALA          
SEQRES  26 A  517  LYS LEU VAL GLU PRO GLU TRP PHE LYS TRP SER GLN GLN          
SEQRES  27 A  517  LYS ARG ASN GLU GLU ALA LYS LYS LEU LEU ALA GLU ALA          
SEQRES  28 A  517  GLY PHE THR ALA ASP LYS PRO LEU THR PHE ASP LEU LEU          
SEQRES  29 A  517  TYR ASN THR SER ASP LEU HIS LYS LYS LEU ALA ILE ALA          
SEQRES  30 A  517  VAL ALA SER ILE TRP LYS LYS ASN LEU GLY VAL ASN VAL          
SEQRES  31 A  517  ASN LEU GLU ASN GLN GLU TRP LYS THR PHE LEU ASP THR          
SEQRES  32 A  517  ARG HIS GLN GLY THR PHE ASP VAL ALA ARG ALA GLY TRP          
SEQRES  33 A  517  CYS ALA ASP TYR ASN GLU PRO THR SER PHE LEU ASN THR          
SEQRES  34 A  517  MET LEU SER ASP SER SER ASN ASN THR ALA HIS TYR LYS          
SEQRES  35 A  517  SER PRO ALA PHE ASP LYS LEU ILE ALA ASP THR LEU LYS          
SEQRES  36 A  517  VAL ALA ASP ASP THR GLN ARG SER GLU LEU TYR ALA LYS          
SEQRES  37 A  517  ALA GLU GLN GLN LEU ASP LYS ASP SER ALA ILE VAL PRO          
SEQRES  38 A  517  VAL TYR TYR TYR VAL ASN ALA ARG LEU VAL LYS PRO TRP          
SEQRES  39 A  517  VAL GLY GLY TYR THR GLY LYS ASP PRO LEU ASP ASN ILE          
SEQRES  40 A  517  TYR VAL LYS ASN LEU TYR ILE ILE LYS HIS                      
SEQRES   1 B    3  LYS CYS LYS                                                  
HET     U1  A 518       1                                                       
HET     U1  A 519       1                                                       
HET     U1  A 520       1                                                       
HET     U1  A 521       1                                                       
HET     U1  A 522       1                                                       
HET     U1  A 523       1                                                       
HET     U1  A 524       1                                                       
HET     U1  A 525       1                                                       
HETNAM      U1 URANIUM ATOM                                                     
FORMUL   3   U1    8(U)                                                         
FORMUL  11  HOH   *188(H2 O)                                                    
HELIX    1   1 VAL A   34  LEU A   43  1                                  10    
HELIX    2   2 ALA A   90  ALA A  101  1                                  12    
HELIX    3   3 PRO A  103  THR A  105  5                                   3    
HELIX    4   4 ALA A  110  GLY A  116  5                                   7    
HELIX    5   5 ILE A  121  ILE A  125  1                                   5    
HELIX    6   6 ALA A  131  ASP A  133  5                                   3    
HELIX    7   7 PHE A  155  VAL A  160  5                                   6    
HELIX    8   8 PRO A  162  VAL A  164  5                                   3    
HELIX    9   9 LYS A  169  LYS A  178  1                                  10    
HELIX   10  10 ASN A  213  LYS A  215  5                                   3    
HELIX   11  11 GLU A  229  ARG A  237  1                                   9    
HELIX   12  12 PHE A  253  GLU A  259  1                                   7    
HELIX   13  13 VAL A  287  ALA A  296  1                                  10    
HELIX   14  14 ARG A  299  ASN A  304  1                                   6    
HELIX   15  15 GLU A  331  LYS A  334  5                                   4    
HELIX   16  16 GLN A  337  GLU A  350  1                                  14    
HELIX   17  17 ASP A  369  LEU A  386  1                                  18    
HELIX   18  18 TRP A  397  GLN A  406  1                                  10    
HELIX   19  19 PRO A  423  MET A  430  5                                   8    
HELIX   20  20 PRO A  444  LEU A  454  1                                  11    
HELIX   21  21 ASP A  459  ASP A  476  1                                  18    
HELIX   22  22 VAL A  509  ASN A  511  5                                   3    
SHEET    1   A 4 THR A  14  ASN A  18  0                                        
SHEET    2   A 4 GLN A 220  LEU A 224  1                                        
SHEET    3   A 4 ARG A 201  ARG A 206 -1  N  LEU A 204   O  VAL A 221           
SHEET    4   A 4 TYR A 191  VAL A 197 -1  N  VAL A 197   O  ARG A 201           
SHEET    1   B 2 LEU A  48  SER A  50  0                                        
SHEET    2   B 2 PRO A  56  PRO A  58 -1                                        
SHEET    1   C 4 ALA A  61  LYS A  67  0                                        
SHEET    2   C 4 VAL A  71  LEU A  76 -1                                        
SHEET    3   C 4 THR A 143  THR A 147 -1  N  VAL A 146   O  TRP A  72           
SHEET    4   C 4 VAL A 136  ASP A 140 -1  N  ASP A 140   O  THR A 143           
SHEET    1   D 2 VAL A 264  PRO A 268  0                                        
SHEET    2   D 2 VAL A 486  LEU A 490 -1                                        
SHEET    1   E 3 VAL A 411  CYS A 417  0                                        
SHEET    2   E 3 CYS A 271  ILE A 277 -1                                        
SHEET    3   E 3 ILE A 479  TYR A 484 -1  N  TYR A 483   O  TYR A 273           
SHEET    1   F 2 THR A 360  ASN A 366  0                                        
SHEET    2   F 2 ASN A 389  GLN A 395  1                                        
SSBOND   1 CYS A  271    CYS A  417                          1555   1555  2.03  
CISPEP   1 ALA A  282    PRO A  283          0         1.83                     
SITE     1 AC1  2 ASP A 323  ASN A 394                                          
SITE     1 AC2  1 LYS A 372                                                     
SITE     1 AC3  1 ASP A 459                                                     
SITE     1 AC4  2 GLU A 251  ASP A 369                                          
SITE     1 AC5  3 GLU A  53  ASP A 362  ASP A 410                               
SITE     1 AC6  2 ASP A 133  HIS A 517                                          
SITE     1 AC7  2 ASP A  11  LYS A 345                                          
CRYST1  109.550   76.120   70.500  90.00  90.00  90.00 P 21 21 21    4          
ORIGX1      1.000000  0.000000  0.000000        0.00000                         
ORIGX2      0.000000  1.000000  0.000000        0.00000                         
ORIGX3      0.000000  0.000000  1.000000        0.00000                         
SCALE1      0.009128  0.000000  0.000000        0.00000                         
SCALE2      0.000000  0.013137  0.000000        0.00000                         
SCALE3      0.000000  0.000000  0.014184        0.00000                         
ATOM      1  N   ALA A   1       3.650   8.644  -8.280  1.00 19.06           N  
ATOM      2  CA  ALA A   1       2.397   7.930  -8.037  1.00 20.69           C  
ATOM      3  C   ALA A   1       2.367   6.604  -8.810  1.00 22.00           C  
ATOM      4  O   ALA A   1       2.873   6.601  -9.956  1.00 21.52           O  
ATOM      5  CB  ALA A   1       1.208   8.763  -8.559  1.00 18.39           C  
ATOM      6  N   ASP A   2       1.766   5.581  -8.215  1.00 21.90           N  
ATOM      7  CA  ASP A   2       1.617   4.308  -8.987  1.00 24.28           C  
ATOM      8  C   ASP A   2       0.145   4.126  -9.279  1.00 24.19           C  
ATOM      9  O   ASP A   2      -0.616   3.776  -8.372  1.00 24.00           O  
ATOM     10  CB  ASP A   2       2.187   3.109  -8.238  1.00 26.96           C  
ATOM     11  CG  ASP A   2       3.707   3.337  -8.140  1.00 29.83           C  
ATOM     12  OD1 ASP A   2       4.321   3.710  -9.170  1.00 29.64           O  
ATOM     13  OD2 ASP A   2       4.194   3.160  -7.009  1.00 31.36           O  
ATOM     14  N   VAL A   3      -0.283   4.533 -10.463  1.00 22.79           N  
ATOM     15  CA  VAL A   3      -1.725   4.454 -10.770  1.00 23.66           C  
ATOM     16  C   VAL A   3      -2.169   3.040 -11.099  1.00 25.67           C  
ATOM     17  O   VAL A   3      -1.598   2.420 -11.985  1.00 24.94           O  
ATOM     18  CB  VAL A   3      -1.938   5.409 -11.959  1.00 22.49           C  
ATOM     19  CG1 VAL A   3      -3.377   5.334 -12.450  1.00 21.55           C  
ATOM     20  CG2 VAL A   3      -1.472   6.834 -11.589  1.00 20.91           C  
ATOM     21  N   PRO A   4      -3.135   2.471 -10.386  1.00 27.80           N  
ATOM     22  CA  PRO A   4      -3.614   1.114 -10.627  1.00 29.22           C  
ATOM     23  C   PRO A   4      -4.070   0.864 -12.047  1.00 30.61           C  
ATOM     24  O   PRO A   4      -4.690   1.706 -12.704  1.00 28.86           O  
ATOM     25  CB  PRO A   4      -4.754   0.918  -9.624  1.00 30.02           C  
ATOM     26  CG  PRO A   4      -4.424   1.903  -8.528  1.00 30.35           C  
ATOM     27  CD  PRO A   4      -3.862   3.114  -9.262  1.00 28.68           C  
ATOM     28  N   ALA A   5      -3.801  -0.350 -12.554  1.00 32.86           N  
ATOM     29  CA  ALA A   5      -4.199  -0.733 -13.908  1.00 33.48           C  
ATOM     30  C   ALA A   5      -5.713  -0.544 -14.013  1.00 33.21           C  
ATOM     31  O   ALA A   5      -6.398  -0.781 -13.008  1.00 33.60           O  
ATOM     32  CB  ALA A   5      -3.860  -2.182 -14.208  1.00 34.44           C  
ATOM     33  N   GLY A   6      -6.205  -0.056 -15.149  1.00 31.95           N  
ATOM     34  CA  GLY A   6      -7.644   0.160 -15.227  1.00 33.18           C  
ATOM     35  C   GLY A   6      -8.196   1.424 -14.593  1.00 33.08           C  
ATOM     36  O   GLY A   6      -9.392   1.712 -14.847  1.00 33.74           O  
ATOM     37  N   VAL A   7      -7.431   2.237 -13.840  1.00 30.69           N  
ATOM     38  CA  VAL A   7      -8.069   3.462 -13.352  1.00 28.91           C  
ATOM     39  C   VAL A   7      -7.966   4.498 -14.472  1.00 26.81           C  
ATOM     40  O   VAL A   7      -6.996   4.606 -15.202  1.00 26.74           O  
ATOM     41  CB  VAL A   7      -7.695   4.071 -11.993  1.00 29.05           C  
ATOM     42  CG1 VAL A   7      -6.907   3.097 -11.154  1.00 28.84           C  
ATOM     43  CG2 VAL A   7      -7.042   5.444 -12.069  1.00 27.21           C  
ATOM     44  N   GLN A   8      -9.004   5.301 -14.569  1.00 25.46           N  
ATOM     45  CA  GLN A   8      -9.023   6.366 -15.559  1.00 27.84           C  
ATOM     46  C   GLN A   8      -8.566   7.662 -14.904  1.00 24.55           C  
ATOM     47  O   GLN A   8      -9.141   8.000 -13.873  1.00 22.88           O  
ATOM     48  CB  GLN A   8     -10.467   6.558 -16.023  1.00 31.67           C  
ATOM     49  CG  GLN A   8     -10.505   6.864 -17.508  1.00 37.82           C  
ATOM     50  CD  GLN A   8     -10.877   5.574 -18.245  1.00 40.95           C  
ATOM     51  OE1 GLN A   8      -9.939   4.835 -18.551  1.00 41.17           O  
ATOM     52  NE2 GLN A   8     -12.188   5.432 -18.464  1.00 41.64           N  
ATOM     53  N   LEU A   9      -7.593   8.338 -15.476  1.00 21.41           N  
ATOM     54  CA  LEU A   9      -7.145   9.605 -14.913  1.00 20.22           C  
ATOM     55  C   LEU A   9      -7.893  10.794 -15.492  1.00 20.01           C  
ATOM     56  O   LEU A   9      -8.302  10.738 -16.660  1.00 21.35           O  
ATOM     57  CB  LEU A   9      -5.648   9.771 -15.146  1.00 17.99           C  
ATOM     58  CG  LEU A   9      -4.771   8.779 -14.393  1.00 19.33           C  
ATOM     59  CD1 LEU A   9      -3.317   8.927 -14.818  1.00 19.49           C  
ATOM     60  CD2 LEU A   9      -4.843   9.004 -12.886  1.00 17.64           C  
ATOM     61  N   ALA A  10      -8.143  11.803 -14.677  1.00 14.95           N  
ATOM     62  CA  ALA A  10      -8.787  13.021 -15.160  1.00 16.45           C  
ATOM     63  C   ALA A  10      -7.862  13.741 -16.108  1.00 16.18           C  
ATOM     64  O   ALA A  10      -6.609  13.588 -16.077  1.00 14.99           O  
ATOM     65  CB  ALA A  10      -9.150  13.962 -14.019  1.00 15.20           C  
ATOM     66  N   ASP A  11      -8.462  14.494 -17.019  1.00 18.04           N  
ATOM     67  CA  ASP A  11      -7.685  15.280 -17.972  1.00 20.93           C  
ATOM     68  C   ASP A  11      -6.796  16.244 -17.170  1.00 22.72           C  
ATOM     69  O   ASP A  11      -5.601  16.352 -17.435  1.00 22.84           O  
ATOM     70  CB  ASP A  11      -8.571  16.106 -18.919  1.00 22.15           C  
ATOM     71  CG  ASP A  11      -8.891  15.308 -20.180  1.00 25.16           C  
ATOM     72  OD1 ASP A  11      -8.582  14.084 -20.188  1.00 26.11           O  
ATOM     73  OD2 ASP A  11      -9.387  15.904 -21.158  1.00 23.54           O  
ATOM     74  N   LYS A  12      -7.414  16.908 -16.204  1.00 19.94           N  
ATOM     75  CA  LYS A  12      -6.709  17.900 -15.421  1.00 22.00           C  
ATOM     76  C   LYS A  12      -6.194  17.313 -14.092  1.00 20.11           C  
ATOM     77  O   LYS A  12      -7.000  16.864 -13.287  1.00 17.54           O  
ATOM     78  CB  LYS A  12      -7.675  19.054 -15.111  1.00 24.74           C  
ATOM     79  CG  LYS A  12      -6.818  20.227 -14.602  1.00 29.30           C  
ATOM     80  CD  LYS A  12      -7.400  21.550 -15.007  1.00 33.92           C  
ATOM     81  CE  LYS A  12      -8.446  22.084 -14.036  1.00 36.00           C  
ATOM     82  NZ  LYS A  12      -8.262  23.565 -13.920  1.00 37.17           N  
ATOM     83  N   GLN A  13      -4.907  17.305 -13.909  1.00 17.76           N  
ATOM     84  CA  GLN A  13      -4.323  16.750 -12.656  1.00 16.35           C  
ATOM     85  C   GLN A  13      -3.877  17.831 -11.718  1.00 15.42           C  
ATOM     86  O   GLN A  13      -2.697  18.145 -11.543  1.00 16.75           O  
ATOM     87  CB  GLN A  13      -3.181  15.821 -13.053  1.00 15.85           C  
ATOM     88  CG  GLN A  13      -3.607  14.542 -13.770  1.00 14.16           C  
ATOM     89  CD  GLN A  13      -4.380  13.655 -12.795  1.00 14.97           C  
ATOM     90  OE1 GLN A  13      -4.021  13.591 -11.595  1.00 13.77           O  
ATOM     91  NE2 GLN A  13      -5.403  13.031 -13.392  1.00 12.76           N  
ATOM     92  N   THR A  14      -4.809  18.450 -10.994  1.00 16.83           N  
ATOM     93  CA  THR A  14      -4.592  19.526 -10.035  1.00 14.84           C  
ATOM     94  C   THR A  14      -5.264  19.127  -8.720  1.00 16.30           C  
ATOM     95  O   THR A  14      -6.244  18.349  -8.703  1.00 13.21           O  
ATOM     96  CB  THR A  14      -5.231  20.850 -10.495  1.00 17.09           C  
ATOM     97  OG1 THR A  14      -6.623  20.613 -10.768  1.00 17.88           O  
ATOM     98  CG2 THR A  14      -4.567  21.320 -11.783  1.00 18.71           C  
ATOM     99  N   LEU A  15      -4.702  19.640  -7.620  1.00 14.59           N  
ATOM    100  CA  LEU A  15      -5.179  19.222  -6.305  1.00 12.90           C  
ATOM    101  C   LEU A  15      -5.235  20.427  -5.392  1.00 12.95           C  
ATOM    102  O   LEU A  15      -4.379  21.281  -5.575  1.00 14.11           O  
ATOM    103  CB  LEU A  15      -4.167  18.195  -5.745  1.00 11.26           C  
ATOM    104  CG  LEU A  15      -4.578  17.625  -4.362  1.00 10.08           C  
ATOM    105  CD1 LEU A  15      -5.697  16.597  -4.559  1.00  7.11           C  
ATOM    106  CD2 LEU A  15      -3.313  16.952  -3.779  1.00  9.76           C  
ATOM    107  N   VAL A  16      -6.242  20.539  -4.540  1.00 13.59           N  
ATOM    108  CA  VAL A  16      -6.317  21.683  -3.623  1.00 13.55           C  
ATOM    109  C   VAL A  16      -6.378  21.042  -2.238  1.00 13.65           C  
ATOM    110  O   VAL A  16      -7.229  20.196  -1.968  1.00 12.75           O  
ATOM    111  CB  VAL A  16      -7.512  22.612  -3.887  1.00 16.41           C  
ATOM    112  CG1 VAL A  16      -7.639  23.626  -2.744  1.00 15.40           C  
ATOM    113  CG2 VAL A  16      -7.426  23.355  -5.236  1.00 12.84           C  
ATOM    114  N   ARG A  17      -5.432  21.408  -1.353  1.00 14.64           N  
ATOM    115  CA  ARG A  17      -5.438  20.829  -0.005  1.00 14.12           C  
ATOM    116  C   ARG A  17      -5.558  21.934   1.006  1.00 13.44           C  
ATOM    117  O   ARG A  17      -4.846  22.928   0.844  1.00 16.69           O  
ATOM    118  CB  ARG A  17      -4.094  20.114   0.285  1.00 12.24           C  
ATOM    119  CG  ARG A  17      -3.855  18.855  -0.535  1.00 12.32           C  
ATOM    120  CD  ARG A  17      -2.560  18.176  -0.077  1.00 14.08           C  
ATOM    121  NE  ARG A  17      -2.594  17.735   1.313  1.00 15.26           N  
ATOM    122  CZ  ARG A  17      -1.492  17.233   1.921  1.00 17.57           C  
ATOM    123  NH1 ARG A  17      -0.297  17.119   1.346  1.00 15.59           N  
ATOM    124  NH2 ARG A  17      -1.582  16.805   3.180  1.00 17.28           N  
ATOM    125  N   ASN A  18      -6.366  21.778   2.055  1.00 14.09           N  
ATOM    126  CA  ASN A  18      -6.308  22.815   3.086  1.00 11.74           C  
ATOM    127  C   ASN A  18      -5.105  22.428   3.976  1.00 11.57           C  
ATOM    128  O   ASN A  18      -4.872  21.257   4.167  1.00 11.83           O  
ATOM    129  CB  ASN A  18      -7.561  22.942   3.935  1.00 11.42           C  
ATOM    130  CG  ASN A  18      -7.375  24.151   4.835  1.00  9.63           C  
ATOM    131  OD1 ASN A  18      -7.010  25.246   4.344  1.00 10.59           O  
ATOM    132  ND2 ASN A  18      -7.600  23.969   6.122  1.00  9.21           N  
ATOM    133  N   ASN A  19      -4.339  23.373   4.480  1.00 12.24           N  
ATOM    134  CA  ASN A  19      -3.149  23.145   5.268  1.00 14.34           C  
ATOM    135  C   ASN A  19      -3.195  23.747   6.674  1.00 16.38           C  
ATOM    136  O   ASN A  19      -2.160  23.946   7.336  1.00 17.38           O  
ATOM    137  CB  ASN A  19      -1.966  23.795   4.503  1.00 13.97           C  
ATOM    138  CG  ASN A  19      -0.611  23.230   4.893  1.00 12.10           C  
ATOM    139  OD1 ASN A  19      -0.509  22.036   5.190  1.00 13.11           O  
ATOM    140  ND2 ASN A  19       0.407  24.069   4.941  1.00 10.56           N  
ATOM    141  N   GLY A  20      -4.393  24.114   7.168  1.00 15.37           N  
ATOM    142  CA  GLY A  20      -4.526  24.529   8.564  1.00 15.60           C  
ATOM    143  C   GLY A  20      -4.181  25.934   8.928  1.00 15.86           C  
ATOM    144  O   GLY A  20      -4.934  26.569   9.673  1.00 17.72           O  
ATOM    145  N   SER A  21      -3.127  26.542   8.392  1.00 15.33           N  
ATOM    146  CA  SER A  21      -2.764  27.911   8.690  1.00 15.51           C  
ATOM    147  C   SER A  21      -1.646  28.356   7.760  1.00 14.40           C  
ATOM    148  O   SER A  21      -1.242  27.521   6.936  1.00 13.71           O  
ATOM    149  CB  SER A  21      -2.242  27.976  10.143  1.00 17.37           C  
ATOM    150  OG  SER A  21      -1.346  26.849  10.215  1.00 20.96           O  
ATOM    151  N   GLU A  22      -1.264  29.615   7.883  1.00 11.42           N  
ATOM    152  CA  GLU A  22      -0.175  30.199   7.132  1.00 12.63           C  
ATOM    153  C   GLU A  22       1.123  29.579   7.663  1.00 15.50           C  
ATOM    154  O   GLU A  22       1.209  29.388   8.886  1.00 16.30           O  
ATOM    155  CB  GLU A  22      -0.178  31.715   7.311  1.00 14.03           C  
ATOM    156  CG  GLU A  22       0.960  32.434   6.585  1.00 14.62           C  
ATOM    157  CD  GLU A  22       0.955  32.233   5.080  1.00 15.59           C  
ATOM    158  OE1 GLU A  22      -0.099  32.090   4.433  1.00 14.35           O  
ATOM    159  OE2 GLU A  22       2.034  32.227   4.471  1.00 14.04           O  
ATOM    160  N   VAL A  23       2.045  29.167   6.804  1.00 15.46           N  
ATOM    161  CA  VAL A  23       3.217  28.443   7.313  1.00 15.15           C  
ATOM    162  C   VAL A  23       4.144  29.444   7.984  1.00 15.70           C  
ATOM    163  O   VAL A  23       4.110  30.635   7.708  1.00 12.45           O  
ATOM    164  CB  VAL A  23       3.983  27.714   6.194  1.00 13.78           C  
ATOM    165  CG1 VAL A  23       3.161  26.524   5.707  1.00 13.48           C  
ATOM    166  CG2 VAL A  23       4.291  28.592   4.997  1.00 12.34           C  
ATOM    167  N   GLN A  24       4.965  28.923   8.870  1.00 14.91           N  
ATOM    168  CA  GLN A  24       5.965  29.771   9.508  1.00 14.00           C  
ATOM    169  C   GLN A  24       6.941  30.235   8.419  1.00 14.62           C  
ATOM    170  O   GLN A  24       7.454  31.327   8.509  1.00 14.27           O  
ATOM    171  CB  GLN A  24       6.795  28.910  10.466  1.00 12.55           C  
ATOM    172  CG  GLN A  24       6.169  28.545  11.794  1.00 12.53           C  
ATOM    173  CD  GLN A  24       7.027  27.538  12.558  1.00 12.57           C  
ATOM    174  OE1 GLN A  24       7.168  26.411  12.075  1.00 11.90           O  
ATOM    175  NE2 GLN A  24       7.570  27.878  13.713  1.00 13.06           N  
ATOM    176  N   SER A  25       7.306  29.316   7.508  1.00 12.96           N  
ATOM    177  CA  SER A  25       8.350  29.589   6.544  1.00 13.45           C  
ATOM    178  C   SER A  25       8.384  28.459   5.523  1.00 13.40           C  
ATOM    179  O   SER A  25       7.788  27.398   5.750  1.00 13.69           O  
ATOM    180  CB  SER A  25       9.678  29.524   7.376  1.00 12.66           C  
ATOM    181  OG  SER A  25      10.829  29.656   6.555  1.00 14.08           O  
ATOM    182  N   LEU A  26       9.098  28.642   4.408  1.00 14.22           N  
ATOM    183  CA  LEU A  26       9.353  27.517   3.496  1.00 13.65           C  
ATOM    184  C   LEU A  26      10.824  27.078   3.623  1.00 15.38           C  
ATOM    185  O   LEU A  26      11.296  26.211   2.877  1.00 12.60           O  
ATOM    186  CB  LEU A  26       9.017  27.865   2.069  1.00 14.32           C  
ATOM    187  CG  LEU A  26       7.581  28.292   1.790  1.00 13.02           C  
ATOM    188  CD1 LEU A  26       7.422  28.511   0.294  1.00 15.20           C  
ATOM    189  CD2 LEU A  26       6.619  27.239   2.293  1.00 12.32           C  
ATOM    190  N   ASP A  27      11.537  27.704   4.554  1.00 13.13           N  
ATOM    191  CA  ASP A  27      12.945  27.363   4.802  1.00 12.25           C  
ATOM    192  C   ASP A  27      12.941  26.173   5.739  1.00 12.38           C  
ATOM    193  O   ASP A  27      12.494  26.228   6.883  1.00 12.84           O  
ATOM    194  CB  ASP A  27      13.719  28.556   5.356  1.00 11.79           C  
ATOM    195  CG  ASP A  27      15.185  28.245   5.622  1.00 15.15           C  
ATOM    196  OD1 ASP A  27      15.656  27.069   5.760  1.00 13.87           O  
ATOM    197  OD2 ASP A  27      15.904  29.281   5.653  1.00 11.98           O  
ATOM    198  N   PRO A  28      13.409  25.013   5.278  1.00 11.95           N  
ATOM    199  CA  PRO A  28      13.459  23.800   6.064  1.00 13.01           C  
ATOM    200  C   PRO A  28      14.126  23.844   7.435  1.00 13.00           C  
ATOM    201  O   PRO A  28      13.899  22.972   8.281  1.00 12.90           O  
ATOM    202  CB  PRO A  28      14.246  22.839   5.163  1.00 13.92           C  
ATOM    203  CG  PRO A  28      14.152  23.366   3.780  1.00 13.06           C  
ATOM    204  CD  PRO A  28      13.965  24.869   3.910  1.00 12.13           C  
ATOM    205  N   HIS A  29      14.991  24.846   7.650  1.00 11.59           N  
ATOM    206  CA  HIS A  29      15.700  25.031   8.914  1.00 13.84           C  
ATOM    207  C   HIS A  29      14.976  26.041   9.807  1.00 12.82           C  
ATOM    208  O   HIS A  29      15.431  26.211  10.938  1.00 16.40           O  
ATOM    209  CB  HIS A  29      17.132  25.479   8.663  1.00 12.69           C  
ATOM    210  CG  HIS A  29      18.019  24.544   7.909  1.00 12.31           C  
ATOM    211  ND1 HIS A  29      19.118  24.969   7.191  1.00 14.34           N  
ATOM    212  CD2 HIS A  29      18.029  23.199   7.788  1.00 13.94           C  
ATOM    213  CE1 HIS A  29      19.740  23.937   6.659  1.00 13.61           C  
ATOM    214  NE2 HIS A  29      19.088  22.827   6.988  1.00 11.27           N  
ATOM    215  N   LYS A  30      13.890  26.666   9.359  1.00 11.75           N  
ATOM    216  CA  LYS A  30      13.177  27.598  10.247  1.00 15.03           C  
ATOM    217  C   LYS A  30      11.791  27.058  10.610  1.00 15.47           C  
ATOM    218  O   LYS A  30      10.939  27.886  10.974  1.00 17.14           O  
ATOM    219  CB  LYS A  30      12.951  28.948   9.552  1.00 16.02           C  
ATOM    220  CG  LYS A  30      14.260  29.449   8.867  1.00 19.16           C  
ATOM    221  CD  LYS A  30      15.152  29.995   9.981  1.00 17.27           C  
ATOM    222  CE  LYS A  30      16.346  30.748   9.358  1.00 21.18           C  
ATOM    223  NZ  LYS A  30      16.969  31.585  10.418  1.00 19.88           N  
ATOM    224  N   ILE A  31      11.515  25.792  10.403  1.00 14.16           N  
ATOM    225  CA  ILE A  31      10.150  25.276  10.606  1.00 12.94           C  
ATOM    226  C   ILE A  31      10.077  24.173  11.634  1.00 11.74           C  
ATOM    227  O   ILE A  31      11.083  23.481  11.865  1.00  9.12           O  
ATOM    228  CB  ILE A  31       9.591  24.716   9.279  1.00 11.51           C  
ATOM    229  CG1 ILE A  31      10.500  23.584   8.769  1.00 12.06           C  
ATOM    230  CG2 ILE A  31       9.453  25.802   8.202  1.00 14.01           C  
ATOM    231  CD1 ILE A  31       9.880  22.827   7.590  1.00 10.72           C  
ATOM    232  N   GLU A  32       8.860  23.978  12.197  1.00 11.75           N  
ATOM    233  CA  GLU A  32       8.735  22.873  13.174  1.00 11.31           C  
ATOM    234  C   GLU A  32       7.359  22.268  13.123  1.00 11.65           C  
ATOM    235  O   GLU A  32       7.057  21.387  13.958  1.00 13.32           O  
ATOM    236  CB  GLU A  32       9.022  23.414  14.592  1.00 12.28           C  
ATOM    237  CG  GLU A  32       7.952  24.402  15.108  1.00 11.90           C  
ATOM    238  CD  GLU A  32       8.590  25.281  16.180  1.00 14.07           C  
ATOM    239  OE1 GLU A  32       8.870  24.736  17.263  1.00 16.84           O  
ATOM    240  OE2 GLU A  32       8.831  26.470  15.913  1.00 12.64           O  
ATOM    241  N   GLY A  33       6.467  22.726  12.242  1.00 11.34           N  
ATOM    242  CA  GLY A  33       5.066  22.244  12.341  1.00 11.49           C  
ATOM    243  C   GLY A  33       4.563  21.348  11.199  1.00 12.44           C  
ATOM    244  O   GLY A  33       5.236  21.158  10.195  1.00 11.96           O  
ATOM    245  N   VAL A  34       3.361  20.803  11.393  1.00  9.83           N  
ATOM    246  CA  VAL A  34       2.701  19.965  10.399  1.00 11.24           C  
ATOM    247  C   VAL A  34       2.395  20.716   9.119  1.00  9.74           C  
ATOM    248  O   VAL A  34       2.756  20.247   8.040  1.00  8.90           O  
ATOM    249  CB  VAL A  34       1.483  19.234  11.004  1.00 11.06           C  
ATOM    250  CG1 VAL A  34       0.702  18.505   9.929  1.00  9.74           C  
ATOM    251  CG2 VAL A  34       2.069  18.201  12.004  1.00 11.29           C  
ATOM    252  N   PRO A  35       1.746  21.881   9.188  1.00  9.87           N  
ATOM    253  CA  PRO A  35       1.495  22.699   8.009  1.00 11.59           C  
ATOM    254  C   PRO A  35       2.800  23.020   7.265  1.00 12.18           C  
ATOM    255  O   PRO A  35       2.834  22.890   6.041  1.00 11.98           O  
ATOM    256  CB  PRO A  35       0.863  23.964   8.556  1.00 11.48           C  
ATOM    257  CG  PRO A  35       0.222  23.524   9.839  1.00 10.19           C  
ATOM    258  CD  PRO A  35       1.223  22.510  10.411  1.00  9.65           C  
ATOM    259  N   GLU A  36       3.865  23.361   8.004  1.00 12.07           N  
ATOM    260  CA  GLU A  36       5.166  23.631   7.387  1.00 10.25           C  
ATOM    261  C   GLU A  36       5.695  22.375   6.698  1.00  9.19           C  
ATOM    262  O   GLU A  36       6.114  22.423   5.539  1.00  9.31           O  
ATOM    263  CB  GLU A  36       6.194  24.189   8.400  1.00  9.38           C  
ATOM    264  CG  GLU A  36       5.931  25.596   8.957  1.00  7.62           C  
ATOM    265  CD  GLU A  36       4.672  25.579   9.843  1.00 10.18           C  
ATOM    266  OE1 GLU A  36       4.327  24.479  10.325  1.00 11.93           O  
ATOM    267  OE2 GLU A  36       4.036  26.629  10.071  1.00  8.11           O  
ATOM    268  N   SER A  37       5.623  21.207   7.404  1.00 11.87           N  
ATOM    269  CA  SER A  37       6.177  19.964   6.856  1.00 11.63           C  
ATOM    270  C   SER A  37       5.355  19.450   5.697  1.00 12.49           C  
ATOM    271  O   SER A  37       5.942  18.809   4.851  1.00 11.44           O  
ATOM    272  CB  SER A  37       6.300  18.845   7.932  1.00 10.57           C  
ATOM    273  OG  SER A  37       7.135  19.421   8.959  1.00 11.78           O  
ATOM    274  N   ASN A  38       4.057  19.749   5.625  1.00 12.00           N  
ATOM    275  CA  ASN A  38       3.228  19.346   4.506  1.00 10.32           C  
ATOM    276  C   ASN A  38       3.731  19.897   3.173  1.00 11.37           C  
ATOM    277  O   ASN A  38       3.825  19.219   2.136  1.00 11.09           O  
ATOM    278  CB  ASN A  38       1.766  19.865   4.697  1.00 11.35           C  
ATOM    279  CG  ASN A  38       0.994  18.964   5.665  1.00 11.49           C  
ATOM    280  OD1 ASN A  38       1.432  17.843   5.963  1.00 13.16           O  
ATOM    281  ND2 ASN A  38      -0.098  19.508   6.178  1.00 10.61           N  
ATOM    282  N   VAL A  39       3.997  21.195   3.149  1.00  8.47           N  
ATOM    283  CA  VAL A  39       4.538  21.853   1.980  1.00 11.40           C  
ATOM    284  C   VAL A  39       6.001  21.460   1.785  1.00 11.40           C  
ATOM    285  O   VAL A  39       6.422  21.187   0.647  1.00 12.54           O  
ATOM    286  CB  VAL A  39       4.376  23.372   2.101  1.00 10.86           C  
ATOM    287  CG1 VAL A  39       4.963  24.062   0.893  1.00 11.01           C  
ATOM    288  CG2 VAL A  39       2.889  23.729   2.295  1.00 10.03           C  
ATOM    289  N   SER A  40       6.791  21.321   2.851  1.00 12.87           N  
ATOM    290  CA  SER A  40       8.238  20.986   2.684  1.00 11.09           C  
ATOM    291  C   SER A  40       8.449  19.653   2.008  1.00 12.40           C  
ATOM    292  O   SER A  40       9.343  19.498   1.167  1.00 14.16           O  
ATOM    293  CB  SER A  40       8.876  20.890   4.092  1.00 10.27           C  
ATOM    294  OG  SER A  40      10.289  20.995   3.871  1.00 13.14           O  
ATOM    295  N   ARG A  41       7.601  18.642   2.279  1.00 10.13           N  
ATOM    296  CA  ARG A  41       7.833  17.359   1.619  1.00 12.63           C  
ATOM    297  C   ARG A  41       7.673  17.412   0.105  1.00 12.35           C  
ATOM    298  O   ARG A  41       8.299  16.598  -0.568  1.00  9.66           O  
ATOM    299  CB  ARG A  41       6.979  16.233   2.249  1.00 12.35           C  
ATOM    300  CG  ARG A  41       7.392  15.803   3.633  1.00 11.97           C  
ATOM    301  CD  ARG A  41       6.562  14.553   4.067  1.00 10.55           C  
ATOM    302  NE  ARG A  41       5.139  14.889   4.117  1.00 13.39           N  
ATOM    303  CZ  ARG A  41       4.520  15.557   5.096  1.00 13.74           C  
ATOM    304  NH1 ARG A  41       5.177  15.962   6.198  1.00 10.51           N  
ATOM    305  NH2 ARG A  41       3.217  15.788   5.029  1.00 13.83           N  
ATOM    306  N   ASP A  42       6.830  18.341  -0.411  1.00 12.37           N  
ATOM    307  CA  ASP A  42       6.693  18.484  -1.844  1.00 12.72           C  
ATOM    308  C   ASP A  42       7.849  19.259  -2.476  1.00 14.01           C  
ATOM    309  O   ASP A  42       8.025  19.055  -3.692  1.00 12.90           O  
ATOM    310  CB  ASP A  42       5.392  19.170  -2.264  1.00 11.11           C  
ATOM    311  CG  ASP A  42       4.160  18.281  -2.015  1.00 12.77           C  
ATOM    312  OD1 ASP A  42       4.263  17.022  -1.990  1.00 12.00           O  
ATOM    313  OD2 ASP A  42       3.066  18.901  -1.860  1.00 12.72           O  
ATOM    314  N   LEU A  43       8.472  20.170  -1.744  1.00 12.15           N  
ATOM    315  CA  LEU A  43       9.576  20.949  -2.281  1.00 12.98           C  
ATOM    316  C   LEU A  43      11.004  20.468  -2.059  1.00 13.39           C  
ATOM    317  O   LEU A  43      11.883  20.706  -2.888  1.00 14.69           O  
ATOM    318  CB  LEU A  43       9.564  22.371  -1.638  1.00 11.87           C  
ATOM    319  CG  LEU A  43       8.266  23.149  -1.912  1.00 11.79           C  
ATOM    320  CD1 LEU A  43       8.271  24.522  -1.314  1.00 10.29           C  
ATOM    321  CD2 LEU A  43       8.033  23.145  -3.436  1.00 11.96           C  
ATOM    322  N   PHE A  44      11.351  19.968  -0.889  1.00 12.22           N  
ATOM    323  CA  PHE A  44      12.680  19.559  -0.520  1.00 12.51           C  
ATOM    324  C   PHE A  44      12.734  18.093  -0.140  1.00 13.79           C  
ATOM    325  O   PHE A  44      11.994  17.595   0.707  1.00 14.42           O  
ATOM    326  CB  PHE A  44      13.232  20.435   0.623  1.00 11.49           C  
ATOM    327  CG  PHE A  44      13.233  21.903   0.274  1.00 13.19           C  
ATOM    328  CD1 PHE A  44      14.278  22.442  -0.478  1.00 12.61           C  
ATOM    329  CD2 PHE A  44      12.208  22.738   0.664  1.00 12.54           C  
ATOM    330  CE1 PHE A  44      14.303  23.773  -0.808  1.00 13.09           C  
ATOM    331  CE2 PHE A  44      12.230  24.083   0.333  1.00 14.37           C  
ATOM    332  CZ  PHE A  44      13.289  24.618  -0.395  1.00 15.71           C  
ATOM    333  N   GLU A  45      13.679  17.384  -0.797  1.00 13.12           N  
ATOM    334  CA  GLU A  45      13.840  15.973  -0.553  1.00 14.11           C  
ATOM    335  C   GLU A  45      15.172  15.605   0.095  1.00 14.51           C  
ATOM    336  O   GLU A  45      16.236  15.865  -0.437  1.00 14.10           O  
ATOM    337  CB  GLU A  45      13.647  15.206  -1.900  1.00 14.00           C  
ATOM    338  CG  GLU A  45      13.889  13.703  -1.719  1.00 13.85           C  
ATOM    339  CD  GLU A  45      13.603  12.964  -3.011  1.00 15.50           C  
ATOM    340  OE1 GLU A  45      14.523  12.847  -3.839  1.00 14.76           O  
ATOM    341  OE2 GLU A  45      12.453  12.520  -3.223  1.00 14.34           O  
ATOM    342  N   GLY A  46      15.124  14.926   1.251  1.00 14.20           N  
ATOM    343  CA  GLY A  46      16.283  14.477   1.971  1.00 13.61           C  
ATOM    344  C   GLY A  46      16.842  13.149   1.430  1.00 13.91           C  
ATOM    345  O   GLY A  46      16.533  12.697   0.317  1.00 11.97           O  
ATOM    346  N   LEU A  47      17.684  12.550   2.264  1.00 12.16           N  
ATOM    347  CA  LEU A  47      18.369  11.297   1.928  1.00 11.75           C  
ATOM    348  C   LEU A  47      17.344  10.177   1.720  1.00 11.75           C  
ATOM    349  O   LEU A  47      17.451   9.392   0.770  1.00 11.38           O  
ATOM    350  CB  LEU A  47      19.349  10.999   3.082  1.00 12.15           C  
ATOM    351  CG  LEU A  47      20.494  12.025   3.271  1.00 12.21           C  
ATOM    352  CD1 LEU A  47      21.246  11.796   4.590  1.00 12.30           C  
ATOM    353  CD2 LEU A  47      21.505  11.918   2.111  1.00 12.07           C  
ATOM    354  N   LEU A  48      16.409  10.044   2.638  1.00  9.28           N  
ATOM    355  CA  LEU A  48      15.325   9.059   2.566  1.00 12.25           C  
ATOM    356  C   LEU A  48      13.986   9.799   2.528  1.00 12.59           C  
ATOM    357  O   LEU A  48      13.967  11.007   2.858  1.00 13.25           O  
ATOM    358  CB  LEU A  48      15.290   8.098   3.742  1.00 12.16           C  
ATOM    359  CG  LEU A  48      16.307   6.952   3.748  1.00 13.61           C  
ATOM    360  CD1 LEU A  48      17.746   7.424   3.700  1.00 13.85           C  
ATOM    361  CD2 LEU A  48      16.083   6.109   5.012  1.00 13.13           C  
ATOM    362  N   ILE A  49      12.926   9.120   2.093  1.00 12.98           N  
ATOM    363  CA  ILE A  49      11.587   9.741   2.119  1.00 13.35           C  
ATOM    364  C   ILE A  49      10.648   8.653   2.641  1.00 13.97           C  
ATOM    365  O   ILE A  49      11.069   7.484   2.639  1.00 14.08           O  
ATOM    366  CB  ILE A  49      11.076  10.190   0.729  1.00 13.59           C  
ATOM    367  CG1 ILE A  49      11.138   9.041  -0.275  1.00 12.84           C  
ATOM    368  CG2 ILE A  49      11.863  11.367   0.146  1.00 13.15           C  
ATOM    369  CD1 ILE A  49      10.532   9.311  -1.642  1.00 13.50           C  
ATOM    370  N   SER A  50       9.427   8.943   3.066  1.00 13.07           N  
ATOM    371  CA  SER A  50       8.517   7.857   3.398  1.00 13.01           C  
ATOM    372  C   SER A  50       7.859   7.306   2.145  1.00 13.89           C  
ATOM    373  O   SER A  50       7.491   8.137   1.319  1.00 15.41           O  
ATOM    374  CB  SER A  50       7.423   8.377   4.352  1.00 11.31           C  
ATOM    375  OG  SER A  50       8.135   8.737   5.529  1.00 11.16           O  
ATOM    376  N   ASP A  51       7.633   6.000   2.028  1.00 13.92           N  
ATOM    377  CA  ASP A  51       6.871   5.518   0.857  1.00 15.57           C  
ATOM    378  C   ASP A  51       5.397   5.842   1.126  1.00 17.01           C  
ATOM    379  O   ASP A  51       5.067   6.404   2.197  1.00 13.03           O  
ATOM    380  CB  ASP A  51       7.156   4.038   0.607  1.00 15.65           C  
ATOM    381  CG  ASP A  51       6.628   3.043   1.598  1.00 16.44           C  
ATOM    382  OD1 ASP A  51       5.896   3.403   2.559  1.00 13.98           O  
ATOM    383  OD2 ASP A  51       6.974   1.819   1.523  1.00 16.59           O  
ATOM    384  N   VAL A  52       4.450   5.442   0.291  1.00 17.06           N  
ATOM    385  CA  VAL A  52       3.037   5.717   0.506  1.00 20.49           C  
ATOM    386  C   VAL A  52       2.478   5.097   1.765  1.00 20.43           C  
ATOM    387  O   VAL A  52       1.401   5.544   2.178  1.00 22.59           O  
ATOM    388  CB  VAL A  52       2.099   5.299  -0.662  1.00 22.43           C  
ATOM    389  CG1 VAL A  52       2.501   6.009  -1.930  1.00 23.34           C  
ATOM    390  CG2 VAL A  52       2.084   3.789  -0.912  1.00 22.22           C  
ATOM    391  N   GLU A  53       3.120   4.127   2.396  1.00 17.21           N  
ATOM    392  CA  GLU A  53       2.631   3.532   3.625  1.00 18.20           C  
ATOM    393  C   GLU A  53       3.470   3.985   4.798  1.00 17.86           C  
ATOM    394  O   GLU A  53       3.202   3.577   5.935  1.00 20.10           O  
ATOM    395  CB  GLU A  53       2.577   1.985   3.635  1.00 16.31           C  
ATOM    396  CG  GLU A  53       1.564   1.504   2.600  1.00 17.27           C  
ATOM    397  CD  GLU A  53       1.600  -0.043   2.514  1.00 15.92           C  
ATOM    398  OE1 GLU A  53       2.030  -0.618   3.537  1.00 10.67           O  
ATOM    399  OE2 GLU A  53       1.234  -0.520   1.412  1.00 14.11           O  
ATOM    400  N   GLY A  54       4.382   4.943   4.545  1.00 18.08           N  
ATOM    401  CA  GLY A  54       5.157   5.461   5.683  1.00 17.31           C  
ATOM    402  C   GLY A  54       6.492   4.835   5.938  1.00 17.16           C  
ATOM    403  O   GLY A  54       7.175   5.332   6.845  1.00 15.26           O  
ATOM    404  N   HIS A  55       6.923   3.779   5.223  1.00 15.46           N  
ATOM    405  CA  HIS A  55       8.229   3.184   5.531  1.00 15.43           C  
ATOM    406  C   HIS A  55       9.351   4.061   4.976  1.00 15.23           C  
ATOM    407  O   HIS A  55       9.259   4.619   3.866  1.00 11.66           O  
ATOM    408  CB  HIS A  55       8.391   1.814   4.853  1.00 19.07           C  
ATOM    409  CG  HIS A  55       7.221   0.885   4.919  1.00 20.37           C  
ATOM    410  ND1 HIS A  55       6.458   0.581   3.809  1.00 20.81           N  
ATOM    411  CD2 HIS A  55       6.666   0.199   5.951  1.00 21.61           C  
ATOM    412  CE1 HIS A  55       5.492  -0.250   4.156  1.00 19.90           C  
ATOM    413  NE2 HIS A  55       5.608  -0.516   5.435  1.00 21.79           N  
ATOM    414  N   PRO A  56      10.421   4.185   5.736  1.00 15.38           N  
ATOM    415  CA  PRO A  56      11.582   4.961   5.310  1.00 14.09           C  
ATOM    416  C   PRO A  56      12.092   4.334   4.034  1.00 13.89           C  
ATOM    417  O   PRO A  56      12.095   3.082   3.900  1.00 14.64           O  
ATOM    418  CB  PRO A  56      12.536   4.827   6.508  1.00 15.66           C  
ATOM    419  CG  PRO A  56      11.607   4.577   7.638  1.00 15.09           C  
ATOM    420  CD  PRO A  56      10.626   3.554   7.083  1.00 15.84           C  
ATOM    421  N   SER A  57      12.332   5.065   2.970  1.00 13.02           N  
ATOM    422  CA  SER A  57      12.652   4.501   1.668  1.00 16.59           C  
ATOM    423  C   SER A  57      13.633   5.460   0.999  1.00 17.66           C  
ATOM    424  O   SER A  57      13.861   6.535   1.515  1.00 16.18           O  
ATOM    425  CB  SER A  57      11.372   4.412   0.806  1.00 19.09           C  
ATOM    426  OG  SER A  57      10.414   3.619   1.502  1.00 24.49           O  
ATOM    427  N   PRO A  58      14.195   5.023  -0.120  1.00 19.78           N  
ATOM    428  CA  PRO A  58      15.198   5.822  -0.793  1.00 19.04           C  
ATOM    429  C   PRO A  58      14.733   7.219  -1.163  1.00 17.73           C  
ATOM    430  O   PRO A  58      13.694   7.340  -1.820  1.00 16.75           O  
ATOM    431  CB  PRO A  58      15.516   5.014  -2.043  1.00 20.11           C  
ATOM    432  CG  PRO A  58      15.039   3.630  -1.787  1.00 21.86           C  
ATOM    433  CD  PRO A  58      13.958   3.703  -0.747  1.00 17.55           C  
ATOM    434  N   GLY A  59      15.542   8.246  -0.848  1.00 13.26           N  
ATOM    435  CA  GLY A  59      15.119   9.585  -1.317  1.00 11.05           C  
ATOM    436  C   GLY A  59      16.254  10.003  -2.272  1.00 12.29           C  
ATOM    437  O   GLY A  59      16.390   9.362  -3.330  1.00 12.48           O  
ATOM    438  N   VAL A  60      17.034  11.010  -1.928  1.00 12.11           N  
ATOM    439  CA  VAL A  60      18.225  11.348  -2.710  1.00 12.67           C  
ATOM    440  C   VAL A  60      19.239  10.214  -2.593  1.00 13.74           C  
ATOM    441  O   VAL A  60      19.909   9.856  -3.561  1.00 12.93           O  
ATOM    442  CB  VAL A  60      18.922  12.672  -2.325  1.00 15.03           C  
ATOM    443  CG1 VAL A  60      20.178  12.842  -3.211  1.00 11.69           C  
ATOM    444  CG2 VAL A  60      17.982  13.850  -2.580  1.00 14.83           C  
ATOM    445  N   ALA A  61      19.293   9.535  -1.438  1.00 14.36           N  
ATOM    446  CA  ALA A  61      20.140   8.372  -1.261  1.00 13.81           C  
ATOM    447  C   ALA A  61      19.461   7.150  -1.853  1.00 16.28           C  
ATOM    448  O   ALA A  61      18.321   6.829  -1.509  1.00 14.45           O  
ATOM    449  CB  ALA A  61      20.525   8.223   0.211  1.00 13.02           C  
ATOM    450  N   GLU A  62      20.097   6.474  -2.838  1.00 16.04           N  
ATOM    451  CA  GLU A  62      19.443   5.275  -3.390  1.00 19.28           C  
ATOM    452  C   GLU A  62      19.821   4.037  -2.569  1.00 18.12           C  
ATOM    453  O   GLU A  62      19.097   3.059  -2.606  1.00 16.76           O  
ATOM    454  CB  GLU A  62      19.723   5.001  -4.862  1.00 20.76           C  
ATOM    455  CG  GLU A  62      21.140   4.905  -5.306  1.00 24.05           C  
ATOM    456  CD  GLU A  62      21.278   4.915  -6.823  1.00 25.57           C  
ATOM    457  OE1 GLU A  62      20.326   4.704  -7.597  1.00 29.53           O  
ATOM    458  OE2 GLU A  62      22.391   5.152  -7.271  1.00 27.63           O  
ATOM    459  N   LYS A  63      20.900   4.101  -1.808  1.00 17.18           N  
ATOM    460  CA  LYS A  63      21.263   2.970  -0.950  1.00 19.49           C  
ATOM    461  C   LYS A  63      22.223   3.433   0.138  1.00 17.30           C  
ATOM    462  O   LYS A  63      22.869   4.465   0.002  1.00 16.94           O  
ATOM    463  CB  LYS A  63      21.836   1.830  -1.742  1.00 23.11           C  
ATOM    464  CG  LYS A  63      23.313   1.548  -1.806  1.00 28.24           C  
ATOM    465  CD  LYS A  63      23.576   0.151  -2.367  1.00 32.92           C  
ATOM    466  CE  LYS A  63      24.064  -0.913  -1.401  1.00 36.77           C  
ATOM    467  NZ  LYS A  63      23.303  -1.150  -0.144  1.00 36.13           N  
ATOM    468  N   TRP A  64      22.262   2.727   1.261  1.00 17.40           N  
ATOM    469  CA  TRP A  64      23.110   3.187   2.356  1.00 19.22           C  
ATOM    470  C   TRP A  64      23.560   1.999   3.183  1.00 18.64           C  
ATOM    471  O   TRP A  64      22.901   0.958   3.147  1.00 17.69           O  
ATOM    472  CB  TRP A  64      22.339   4.206   3.210  1.00 18.90           C  
ATOM    473  CG  TRP A  64      20.984   3.732   3.646  1.00 18.14           C  
ATOM    474  CD1 TRP A  64      20.711   3.043   4.801  1.00 20.47           C  
ATOM    475  CD2 TRP A  64      19.743   3.865   2.950  1.00 20.09           C  
ATOM    476  NE1 TRP A  64      19.369   2.729   4.840  1.00 19.49           N  
ATOM    477  CE2 TRP A  64      18.751   3.242   3.736  1.00 20.28           C  
ATOM    478  CE3 TRP A  64      19.363   4.494   1.756  1.00 19.04           C  
ATOM    479  CZ2 TRP A  64      17.400   3.204   3.350  1.00 20.81           C  
ATOM    480  CZ3 TRP A  64      18.035   4.447   1.365  1.00 22.43           C  
ATOM    481  CH2 TRP A  64      17.070   3.799   2.173  1.00 21.30           C  
ATOM    482  N   GLU A  65      24.650   2.143   3.917  1.00 18.97           N  
ATOM    483  CA  GLU A  65      25.125   1.098   4.802  1.00 19.20           C  
ATOM    484  C   GLU A  65      25.575   1.802   6.086  1.00 18.35           C  
ATOM    485  O   GLU A  65      25.757   3.019   6.078  1.00 18.07           O  
ATOM    486  CB  GLU A  65      26.359   0.325   4.353  1.00 21.64           C  
ATOM    487  CG  GLU A  65      26.468  -0.218   2.967  1.00 24.32           C  
ATOM    488  CD  GLU A  65      26.661   0.782   1.841  1.00 23.73           C  
ATOM    489  OE1 GLU A  65      27.583   1.615   1.812  1.00 24.45           O  
ATOM    490  OE2 GLU A  65      25.810   0.706   0.935  1.00 24.09           O  
ATOM    491  N   ASN A  66      25.724   1.026   7.130  1.00 17.11           N  
ATOM    492  CA  ASN A  66      26.185   1.536   8.405  1.00 19.51           C  
ATOM    493  C   ASN A  66      27.257   0.572   8.952  1.00 20.37           C  
ATOM    494  O   ASN A  66      27.233  -0.649   8.763  1.00 18.48           O  
ATOM    495  CB  ASN A  66      25.062   1.669   9.420  1.00 19.52           C  
ATOM    496  CG  ASN A  66      24.732   0.359  10.133  1.00 18.90           C  
ATOM    497  OD1 ASN A  66      25.441   0.004  11.092  1.00 15.46           O  
ATOM    498  ND2 ASN A  66      23.703  -0.303   9.613  1.00 17.80           N  
ATOM    499  N   LYS A  67      28.156   1.176   9.693  1.00 19.82           N  
ATOM    500  CA  LYS A  67      29.193   0.458  10.399  1.00 21.59           C  
ATOM    501  C   LYS A  67      28.898   0.620  11.890  1.00 20.46           C  
ATOM    502  O   LYS A  67      28.956   1.766  12.385  1.00 19.72           O  
ATOM    503  CB  LYS A  67      30.580   1.010  10.071  1.00 25.41           C  
ATOM    504  CG  LYS A  67      31.657   0.390  10.966  1.00 29.45           C  
ATOM    505  CD  LYS A  67      31.830  -1.092  10.714  1.00 32.28           C  
ATOM    506  CE  LYS A  67      33.029  -1.667  11.484  1.00 35.14           C  
ATOM    507  NZ  LYS A  67      34.219  -0.779  11.412  1.00 36.89           N  
ATOM    508  N   ASP A  68      28.553  -0.457  12.554  1.00 17.68           N  
ATOM    509  CA  ASP A  68      28.225  -0.469  13.970  1.00 21.93           C  
ATOM    510  C   ASP A  68      27.150   0.534  14.395  1.00 21.48           C  
ATOM    511  O   ASP A  68      27.221   1.013  15.542  1.00 17.05           O  
ATOM    512  CB  ASP A  68      29.436  -0.178  14.874  1.00 22.20           C  
ATOM    513  CG  ASP A  68      30.600  -1.124  14.583  1.00 26.21           C  
ATOM    514  OD1 ASP A  68      30.315  -2.238  14.102  1.00 25.23           O  
ATOM    515  OD2 ASP A  68      31.766  -0.728  14.827  1.00 27.96           O  
ATOM    516  N   PHE A  69      26.218   0.905  13.495  1.00 19.99           N  
ATOM    517  CA  PHE A  69      25.234   1.933  13.807  1.00 20.18           C  
ATOM    518  C   PHE A  69      25.850   3.272  14.140  1.00 20.78           C  
ATOM    519  O   PHE A  69      25.179   4.158  14.698  1.00 20.01           O  
ATOM    520  CB  PHE A  69      24.223   1.509  14.896  1.00 19.21           C  
ATOM    521  CG  PHE A  69      23.635   0.160  14.575  1.00 20.13           C  
ATOM    522  CD1 PHE A  69      22.845  -0.003  13.452  1.00 21.35           C  
ATOM    523  CD2 PHE A  69      23.912  -0.945  15.361  1.00 20.92           C  
ATOM    524  CE1 PHE A  69      22.321  -1.235  13.107  1.00 21.57           C  
ATOM    525  CE2 PHE A  69      23.396  -2.195  15.042  1.00 20.85           C  
ATOM    526  CZ  PHE A  69      22.585  -2.306  13.913  1.00 21.12           C  
ATOM    527  N   LYS A  70      27.103   3.520  13.764  1.00 21.00           N  
ATOM    528  CA  LYS A  70      27.788   4.759  14.128  1.00 20.98           C  
ATOM    529  C   LYS A  70      28.265   5.537  12.918  1.00 19.51           C  
ATOM    530  O   LYS A  70      28.326   6.761  13.006  1.00 19.52           O  
ATOM    531  CB  LYS A  70      29.020   4.489  14.970  1.00 23.10           C  
ATOM    532  CG  LYS A  70      29.019   4.538  16.487  1.00 25.79           C  
ATOM    533  CD  LYS A  70      30.482   4.896  16.871  1.00 29.01           C  
ATOM    534  CE  LYS A  70      30.664   5.493  18.241  1.00 30.06           C  
ATOM    535  NZ  LYS A  70      32.033   5.261  18.789  1.00 30.23           N  
ATOM    536  N   VAL A  71      28.653   4.839  11.843  1.00 18.10           N  
ATOM    537  CA  VAL A  71      29.111   5.534  10.660  1.00 18.29           C  
ATOM    538  C   VAL A  71      28.157   5.133   9.539  1.00 19.73           C  
ATOM    539  O   VAL A  71      28.134   3.961   9.171  1.00 21.13           O  
ATOM    540  CB  VAL A  71      30.557   5.246  10.262  1.00 20.83           C  
ATOM    541  CG1 VAL A  71      30.885   5.931   8.931  1.00 19.53           C  
ATOM    542  CG2 VAL A  71      31.555   5.687  11.345  1.00 20.75           C  
ATOM    543  N   TRP A  72      27.410   6.084   9.026  1.00 19.11           N  
ATOM    544  CA  TRP A  72      26.390   5.836   8.014  1.00 19.45           C  
ATOM    545  C   TRP A  72      26.813   6.457   6.696  1.00 18.06           C  
ATOM    546  O   TRP A  72      27.111   7.645   6.634  1.00 19.70           O  
ATOM    547  CB  TRP A  72      25.046   6.440   8.515  1.00 18.68           C  
ATOM    548  CG  TRP A  72      24.531   5.749   9.750  1.00 16.72           C  
ATOM    549  CD1 TRP A  72      24.979   5.895  11.031  1.00 17.70           C  
ATOM    550  CD2 TRP A  72      23.489   4.769   9.796  1.00 16.35           C  
ATOM    551  NE1 TRP A  72      24.227   5.096  11.892  1.00 16.29           N  
ATOM    552  CE2 TRP A  72      23.327   4.387  11.152  1.00 15.95           C  
ATOM    553  CE3 TRP A  72      22.635   4.200   8.833  1.00 15.25           C  
ATOM    554  CZ2 TRP A  72      22.391   3.444  11.544  1.00 15.48           C  
ATOM    555  CZ3 TRP A  72      21.692   3.258   9.230  1.00 14.17           C  
ATOM    556  CH2 TRP A  72      21.589   2.891  10.598  1.00 14.48           C  
ATOM    557  N   THR A  73      26.853   5.659   5.644  1.00 17.80           N  
ATOM    558  CA  THR A  73      27.265   6.109   4.317  1.00 16.85           C  
ATOM    559  C   THR A  73      26.137   6.014   3.304  1.00 17.30           C  
ATOM    560  O   THR A  73      25.652   4.913   3.041  1.00 17.09           O  
ATOM    561  CB  THR A  73      28.418   5.163   3.842  1.00 17.39           C  
ATOM    562  OG1 THR A  73      29.439   5.174   4.839  1.00 16.53           O  
ATOM    563  CG2 THR A  73      29.043   5.622   2.549  1.00 17.23           C  
ATOM    564  N   PHE A  74      25.773   7.147   2.734  1.00 15.21           N  
ATOM    565  CA  PHE A  74      24.675   7.270   1.773  1.00 15.14           C  
ATOM    566  C   PHE A  74      25.183   7.512   0.350  1.00 15.39           C  
ATOM    567  O   PHE A  74      25.920   8.455   0.060  1.00 16.00           O  
ATOM    568  CB  PHE A  74      23.773   8.446   2.232  1.00 13.76           C  
ATOM    569  CG  PHE A  74      23.252   8.249   3.640  1.00 14.07           C  
ATOM    570  CD1 PHE A  74      22.075   7.573   3.846  1.00 14.74           C  
ATOM    571  CD2 PHE A  74      23.910   8.719   4.759  1.00 15.70           C  
ATOM    572  CE1 PHE A  74      21.582   7.319   5.117  1.00 14.14           C  
ATOM    573  CE2 PHE A  74      23.432   8.532   6.045  1.00 15.40           C  
ATOM    574  CZ  PHE A  74      22.250   7.799   6.234  1.00 16.10           C  
ATOM    575  N   HIS A  75      24.788   6.665  -0.573  1.00 16.42           N  
ATOM    576  CA  HIS A  75      25.119   6.688  -1.987  1.00 17.22           C  
ATOM    577  C   HIS A  75      23.997   7.413  -2.711  1.00 17.64           C  
ATOM    578  O   HIS A  75      22.870   6.862  -2.714  1.00 19.22           O  
ATOM    579  CB  HIS A  75      25.338   5.255  -2.515  1.00 15.96           C  
ATOM    580  CG  HIS A  75      26.310   4.491  -1.632  1.00 17.48           C  
ATOM    581  ND1 HIS A  75      27.664   4.592  -1.757  1.00 17.92           N  
ATOM    582  CD2 HIS A  75      26.117   3.620  -0.613  1.00 17.86           C  
ATOM    583  CE1 HIS A  75      28.285   3.823  -0.866  1.00 15.56           C  
ATOM    584  NE2 HIS A  75      27.355   3.223  -0.162  1.00 18.60           N  
ATOM    585  N   LEU A  76      24.282   8.660  -3.113  1.00 14.10           N  
ATOM    586  CA  LEU A  76      23.294   9.511  -3.693  1.00 16.56           C  
ATOM    587  C   LEU A  76      23.129   9.216  -5.193  1.00 18.72           C  
ATOM    588  O   LEU A  76      24.153   9.000  -5.859  1.00 17.44           O  
ATOM    589  CB  LEU A  76      23.591  11.016  -3.525  1.00 16.22           C  
ATOM    590  CG  LEU A  76      24.091  11.406  -2.131  1.00 18.42           C  
ATOM    591  CD1 LEU A  76      24.295  12.899  -2.070  1.00 16.52           C  
ATOM    592  CD2 LEU A  76      23.062  10.924  -1.062  1.00 16.99           C  
ATOM    593  N   ARG A  77      21.846   9.229  -5.581  1.00 15.80           N  
ATOM    594  CA  ARG A  77      21.568   8.872  -6.975  1.00 17.47           C  
ATOM    595  C   ARG A  77      22.204   9.905  -7.892  1.00 18.40           C  
ATOM    596  O   ARG A  77      22.182  11.139  -7.696  1.00 16.52           O  
ATOM    597  CB  ARG A  77      20.078   8.666  -7.221  1.00 16.49           C  
ATOM    598  CG  ARG A  77      19.291   9.977  -7.133  1.00 16.47           C  
ATOM    599  CD  ARG A  77      17.819   9.667  -7.029  1.00 15.83           C  
ATOM    600  NE  ARG A  77      17.436   8.761  -5.971  1.00 15.24           N  
ATOM    601  CZ  ARG A  77      17.055   7.497  -5.992  1.00 14.41           C  
ATOM    602  NH1 ARG A  77      17.020   6.736  -7.100  1.00 15.38           N  
ATOM    603  NH2 ARG A  77      16.736   6.958  -4.853  1.00 12.16           N  
ATOM    604  N   GLU A  78      22.840   9.366  -8.932  1.00 18.71           N  
ATOM    605  CA  GLU A  78      23.496  10.240  -9.920  1.00 23.60           C  
ATOM    606  C   GLU A  78      22.600  11.263 -10.578  1.00 22.97           C  
ATOM    607  O   GLU A  78      23.019  12.417 -10.722  1.00 22.22           O  
ATOM    608  CB  GLU A  78      24.241   9.328 -10.927  1.00 27.69           C  
ATOM    609  CG  GLU A  78      25.338   8.610 -10.092  1.00 32.24           C  
ATOM    610  CD  GLU A  78      26.511   8.101 -10.911  1.00 34.38           C  
ATOM    611  OE1 GLU A  78      26.305   7.951 -12.138  1.00 34.95           O  
ATOM    612  OE2 GLU A  78      27.597   7.887 -10.318  1.00 34.85           O  
ATOM    613  N   ASN A  79      21.338  10.985 -10.876  1.00 22.15           N  
ATOM    614  CA  ASN A  79      20.444  11.965 -11.481  1.00 22.45           C  
ATOM    615  C   ASN A  79      19.635  12.834 -10.528  1.00 20.88           C  
ATOM    616  O   ASN A  79      18.717  13.521 -11.015  1.00 20.82           O  
ATOM    617  CB  ASN A  79      19.554  11.203 -12.471  1.00 23.67           C  
ATOM    618  CG  ASN A  79      18.680  10.159 -11.767  1.00 23.02           C  
ATOM    619  OD1 ASN A  79      18.779   9.765 -10.604  1.00 22.62           O  
ATOM    620  ND2 ASN A  79      17.715   9.699 -12.528  1.00 23.10           N  
ATOM    621  N   ALA A  80      19.925  12.924  -9.228  1.00 18.21           N  
ATOM    622  CA  ALA A  80      19.172  13.875  -8.378  1.00 17.95           C  
ATOM    623  C   ALA A  80      19.564  15.298  -8.794  1.00 18.68           C  
ATOM    624  O   ALA A  80      20.766  15.642  -8.930  1.00 17.45           O  
ATOM    625  CB  ALA A  80      19.468  13.717  -6.903  1.00 17.20           C  
ATOM    626  N   LYS A  81      18.575  16.124  -9.103  1.00 15.57           N  
ATOM    627  CA  LYS A  81      18.840  17.501  -9.501  1.00 17.75           C  
ATOM    628  C   LYS A  81      17.906  18.480  -8.767  1.00 18.26           C  
ATOM    629  O   LYS A  81      16.825  18.121  -8.315  1.00 17.40           O  
ATOM    630  CB  LYS A  81      18.558  17.705 -11.000  1.00 20.01           C  
ATOM    631  CG  LYS A  81      19.567  17.104 -11.978  1.00 20.71           C  
ATOM    632  CD  LYS A  81      19.078  17.083 -13.431  1.00 21.66           C  
ATOM    633  CE  LYS A  81      20.151  16.432 -14.303  1.00 25.76           C  
ATOM    634  NZ  LYS A  81      19.872  16.487 -15.765  1.00 27.37           N  
ATOM    635  N   TRP A  82      18.330  19.725  -8.666  1.00 16.26           N  
ATOM    636  CA  TRP A  82      17.569  20.836  -8.140  1.00 15.76           C  
ATOM    637  C   TRP A  82      16.680  21.355  -9.272  1.00 16.61           C  
ATOM    638  O   TRP A  82      16.947  20.994 -10.421  1.00 16.60           O  
ATOM    639  CB  TRP A  82      18.522  21.935  -7.732  1.00 14.18           C  
ATOM    640  CG  TRP A  82      19.332  21.666  -6.494  1.00 15.57           C  
ATOM    641  CD1 TRP A  82      20.610  21.213  -6.427  1.00 14.93           C  
ATOM    642  CD2 TRP A  82      18.897  21.819  -5.138  1.00 15.65           C  
ATOM    643  NE1 TRP A  82      20.994  21.106  -5.123  1.00 15.43           N  
ATOM    644  CE2 TRP A  82      19.975  21.488  -4.306  1.00 16.05           C  
ATOM    645  CE3 TRP A  82      17.707  22.265  -4.556  1.00 16.73           C  
ATOM    646  CZ2 TRP A  82      19.902  21.550  -2.913  1.00 16.72           C  
ATOM    647  CZ3 TRP A  82      17.603  22.296  -3.164  1.00 16.12           C  
ATOM    648  CH2 TRP A  82      18.708  21.954  -2.374  1.00 16.01           C  
ATOM    649  N   SER A  83      15.738  22.268  -9.005  1.00 16.93           N  
ATOM    650  CA  SER A  83      14.857  22.747 -10.048  1.00 17.67           C  
ATOM    651  C   SER A  83      15.542  23.626 -11.085  1.00 20.05           C  
ATOM    652  O   SER A  83      14.893  23.897 -12.089  1.00 18.23           O  
ATOM    653  CB  SER A  83      13.716  23.559  -9.406  1.00 18.21           C  
ATOM    654  OG  SER A  83      14.321  24.490  -8.531  1.00 18.51           O  
ATOM    655  N   ASP A  84      16.752  24.134 -10.879  1.00 17.63           N  
ATOM    656  CA  ASP A  84      17.434  24.887 -11.902  1.00 20.92           C  
ATOM    657  C   ASP A  84      18.275  23.942 -12.768  1.00 23.41           C  
ATOM    658  O   ASP A  84      19.102  24.387 -13.561  1.00 22.62           O  
ATOM    659  CB  ASP A  84      18.359  25.920 -11.259  1.00 20.70           C  
ATOM    660  CG  ASP A  84      19.394  25.337 -10.332  1.00 22.08           C  
ATOM    661  OD1 ASP A  84      19.632  24.124 -10.133  1.00 23.17           O  
ATOM    662  OD2 ASP A  84      20.073  26.163  -9.695  1.00 23.34           O  
ATOM    663  N   GLY A  85      18.144  22.631 -12.580  1.00 22.61           N  
ATOM    664  CA  GLY A  85      18.910  21.671 -13.334  1.00 22.28           C  
ATOM    665  C   GLY A  85      20.255  21.282 -12.793  1.00 22.79           C  
ATOM    666  O   GLY A  85      20.873  20.376 -13.388  1.00 21.66           O  
ATOM    667  N   THR A  86      20.763  21.930 -11.755  1.00 22.63           N  
ATOM    668  CA  THR A  86      22.097  21.568 -11.247  1.00 22.94           C  
ATOM    669  C   THR A  86      22.001  20.367 -10.337  1.00 22.31           C  
ATOM    670  O   THR A  86      20.959  20.062  -9.758  1.00 21.85           O  
ATOM    671  CB  THR A  86      22.715  22.764 -10.531  1.00 24.97           C  
ATOM    672  OG1 THR A  86      21.975  23.079  -9.364  1.00 25.12           O  
ATOM    673  CG2 THR A  86      22.717  23.978 -11.467  1.00 25.12           C  
ATOM    674  N   PRO A  87      23.069  19.595 -10.230  1.00 21.15           N  
ATOM    675  CA  PRO A  87      23.050  18.373  -9.455  1.00 21.35           C  
ATOM    676  C   PRO A  87      22.821  18.538  -7.965  1.00 18.61           C  
ATOM    677  O   PRO A  87      23.357  19.502  -7.416  1.00 16.30           O  
ATOM    678  CB  PRO A  87      24.496  17.804  -9.598  1.00 19.77           C  
ATOM    679  CG  PRO A  87      24.902  18.330 -10.929  1.00 22.23           C  
ATOM    680  CD  PRO A  87      24.363  19.768 -10.949  1.00 21.25           C  
ATOM    681  N   VAL A  88      22.138  17.548  -7.383  1.00 18.18           N  
ATOM    682  CA  VAL A  88      22.057  17.536  -5.925  1.00 16.73           C  
ATOM    683  C   VAL A  88      23.300  16.763  -5.464  1.00 16.40           C  
ATOM    684  O   VAL A  88      23.472  15.696  -6.076  1.00 15.77           O  
ATOM    685  CB  VAL A  88      20.843  16.837  -5.339  1.00 15.32           C  
ATOM    686  CG1 VAL A  88      20.936  16.891  -3.819  1.00 15.47           C  
ATOM    687  CG2 VAL A  88      19.593  17.561  -5.809  1.00 15.07           C  
ATOM    688  N   THR A  89      24.165  17.308  -4.633  1.00 16.49           N  
ATOM    689  CA  THR A  89      25.364  16.543  -4.292  1.00 14.89           C  
ATOM    690  C   THR A  89      25.452  16.276  -2.813  1.00 14.96           C  
ATOM    691  O   THR A  89      24.770  16.922  -2.009  1.00 15.94           O  
ATOM    692  CB  THR A  89      26.643  17.246  -4.772  1.00 15.52           C  
ATOM    693  OG1 THR A  89      26.851  18.446  -3.959  1.00 14.74           O  
ATOM    694  CG2 THR A  89      26.680  17.680  -6.214  1.00 14.80           C  
ATOM    695  N   ALA A  90      26.469  15.524  -2.367  1.00 15.58           N  
ATOM    696  CA  ALA A  90      26.721  15.316  -0.959  1.00 15.60           C  
ATOM    697  C   ALA A  90      27.214  16.621  -0.312  1.00 15.74           C  
ATOM    698  O   ALA A  90      26.979  16.844   0.864  1.00 15.16           O  
ATOM    699  CB  ALA A  90      27.696  14.202  -0.669  1.00 14.33           C  
ATOM    700  N   HIS A  91      27.813  17.532  -1.065  1.00 16.31           N  
ATOM    701  CA  HIS A  91      28.252  18.825  -0.541  1.00 17.12           C  
ATOM    702  C   HIS A  91      27.010  19.660  -0.135  1.00 16.23           C  
ATOM    703  O   HIS A  91      27.058  20.388   0.849  1.00 14.57           O  
ATOM    704  CB  HIS A  91      29.034  19.585  -1.616  1.00 15.78           C  
ATOM    705  CG  HIS A  91      30.210  18.736  -2.042  1.00 15.61           C  
ATOM    706  ND1 HIS A  91      31.222  18.403  -1.175  1.00 15.75           N  
ATOM    707  CD2 HIS A  91      30.508  18.160  -3.206  1.00 15.92           C  
ATOM    708  CE1 HIS A  91      32.097  17.662  -1.795  1.00 15.83           C  
ATOM    709  NE2 HIS A  91      31.705  17.485  -3.021  1.00 14.84           N  
ATOM    710  N   ASP A  92      25.897  19.502  -0.847  1.00 15.78           N  
ATOM    711  CA  ASP A  92      24.667  20.186  -0.444  1.00 17.33           C  
ATOM    712  C   ASP A  92      24.245  19.753   0.963  1.00 14.90           C  
ATOM    713  O   ASP A  92      23.781  20.613   1.739  1.00 15.59           O  
ATOM    714  CB  ASP A  92      23.469  19.916  -1.375  1.00 16.26           C  
ATOM    715  CG  ASP A  92      23.667  20.587  -2.732  1.00 18.74           C  
ATOM    716  OD1 ASP A  92      24.068  21.765  -2.692  1.00 20.61           O  
ATOM    717  OD2 ASP A  92      23.396  19.990  -3.801  1.00 17.17           O  
ATOM    718  N   PHE A  93      24.295  18.440   1.217  1.00 13.38           N  
ATOM    719  CA  PHE A  93      23.921  17.931   2.532  1.00 14.24           C  
ATOM    720  C   PHE A  93      24.904  18.395   3.592  1.00 13.19           C  
ATOM    721  O   PHE A  93      24.490  18.711   4.715  1.00 13.18           O  
ATOM    722  CB  PHE A  93      23.780  16.382   2.618  1.00 13.55           C  
ATOM    723  CG  PHE A  93      22.490  15.972   1.896  1.00 14.83           C  
ATOM    724  CD1 PHE A  93      22.492  15.770   0.544  1.00 14.66           C  
ATOM    725  CD2 PHE A  93      21.295  15.841   2.603  1.00 13.06           C  
ATOM    726  CE1 PHE A  93      21.319  15.400  -0.124  1.00 14.28           C  
ATOM    727  CE2 PHE A  93      20.128  15.489   1.941  1.00 15.87           C  
ATOM    728  CZ  PHE A  93      20.134  15.265   0.546  1.00 13.99           C  
ATOM    729  N   VAL A  94      26.203  18.424   3.254  1.00 13.78           N  
ATOM    730  CA  VAL A  94      27.196  18.900   4.214  1.00 12.28           C  
ATOM    731  C   VAL A  94      26.850  20.336   4.598  1.00 12.69           C  
ATOM    732  O   VAL A  94      26.757  20.659   5.783  1.00 14.35           O  
ATOM    733  CB  VAL A  94      28.647  18.892   3.650  1.00 11.43           C  
ATOM    734  CG1 VAL A  94      29.580  19.633   4.611  1.00 11.84           C  
ATOM    735  CG2 VAL A  94      29.058  17.422   3.505  1.00  9.76           C  
ATOM    736  N   TYR A  95      26.681  21.212   3.638  1.00 13.10           N  
ATOM    737  CA  TYR A  95      26.379  22.620   3.941  1.00 15.29           C  
ATOM    738  C   TYR A  95      25.063  22.720   4.705  1.00 15.59           C  
ATOM    739  O   TYR A  95      24.943  23.440   5.697  1.00 16.07           O  
ATOM    740  CB  TYR A  95      26.216  23.381   2.617  1.00 16.80           C  
ATOM    741  CG  TYR A  95      25.562  24.728   2.847  1.00 19.39           C  
ATOM    742  CD1 TYR A  95      26.266  25.794   3.403  1.00 18.26           C  
ATOM    743  CD2 TYR A  95      24.215  24.880   2.497  1.00 19.11           C  
ATOM    744  CE1 TYR A  95      25.631  27.009   3.602  1.00 20.94           C  
ATOM    745  CE2 TYR A  95      23.598  26.089   2.679  1.00 20.70           C  
ATOM    746  CZ  TYR A  95      24.298  27.145   3.238  1.00 21.83           C  
ATOM    747  OH  TYR A  95      23.617  28.324   3.427  1.00 19.28           O  
ATOM    748  N   SER A  96      24.058  21.987   4.238  1.00 13.06           N  
ATOM    749  CA  SER A  96      22.753  21.995   4.904  1.00 14.10           C  
ATOM    750  C   SER A  96      22.757  21.583   6.357  1.00 13.15           C  
ATOM    751  O   SER A  96      22.179  22.315   7.165  1.00 11.64           O  
ATOM    752  CB  SER A  96      21.702  21.138   4.171  1.00 10.73           C  
ATOM    753  OG  SER A  96      21.606  21.702   2.855  1.00 16.77           O  
ATOM    754  N   TRP A  97      23.298  20.412   6.707  1.00 13.36           N  
ATOM    755  CA  TRP A  97      23.297  20.003   8.108  1.00 14.13           C  
ATOM    756  C   TRP A  97      24.184  20.894   8.964  1.00 14.13           C  
ATOM    757  O   TRP A  97      23.872  21.105  10.159  1.00 12.76           O  
ATOM    758  CB  TRP A  97      23.672  18.512   8.233  1.00 14.32           C  
ATOM    759  CG  TRP A  97      22.657  17.567   7.659  1.00 12.07           C  
ATOM    760  CD1 TRP A  97      21.686  17.824   6.732  1.00 13.13           C  
ATOM    761  CD2 TRP A  97      22.567  16.161   7.953  1.00 12.59           C  
ATOM    762  NE1 TRP A  97      20.988  16.668   6.425  1.00 11.91           N  
ATOM    763  CE2 TRP A  97      21.522  15.638   7.152  1.00 11.90           C  
ATOM    764  CE3 TRP A  97      23.248  15.303   8.820  1.00  9.76           C  
ATOM    765  CZ2 TRP A  97      21.150  14.305   7.207  1.00 10.89           C  
ATOM    766  CZ3 TRP A  97      22.892  13.967   8.835  1.00 11.86           C  
ATOM    767  CH2 TRP A  97      21.816  13.470   8.078  1.00 12.00           C  
ATOM    768  N   GLN A  98      25.255  21.478   8.390  1.00 14.03           N  
ATOM    769  CA  GLN A  98      26.022  22.462   9.174  1.00 14.36           C  
ATOM    770  C   GLN A  98      25.177  23.707   9.482  1.00 15.35           C  
ATOM    771  O   GLN A  98      25.245  24.258  10.589  1.00 15.34           O  
ATOM    772  CB  GLN A  98      27.269  22.976   8.427  1.00 15.02           C  
ATOM    773  CG  GLN A  98      28.292  21.860   8.225  1.00 14.32           C  
ATOM    774  CD  GLN A  98      29.466  22.212   7.320  1.00 15.26           C  
ATOM    775  OE1 GLN A  98      29.489  23.104   6.518  1.00 16.21           O  
ATOM    776  NE2 GLN A  98      30.536  21.418   7.370  1.00 14.48           N  
ATOM    777  N   ARG A  99      24.429  24.211   8.514  1.00 13.93           N  
ATOM    778  CA  ARG A  99      23.565  25.369   8.685  1.00 16.30           C  
ATOM    779  C   ARG A  99      22.455  25.084   9.712  1.00 15.75           C  
ATOM    780  O   ARG A  99      22.156  25.914  10.556  1.00 12.92           O  
ATOM    781  CB  ARG A  99      22.899  25.803   7.365  1.00 16.00           C  
ATOM    782  CG  ARG A  99      21.901  26.947   7.515  1.00 16.56           C  
ATOM    783  CD  ARG A  99      21.540  27.567   6.180  1.00 14.69           C  
ATOM    784  NE  ARG A  99      20.667  28.753   6.231  1.00 13.91           N  
ATOM    785  CZ  ARG A  99      19.341  28.736   6.091  1.00 14.73           C  
ATOM    786  NH1 ARG A  99      18.682  27.581   5.990  1.00 13.17           N  
ATOM    787  NH2 ARG A  99      18.641  29.854   6.112  1.00 14.00           N  
ATOM    788  N   LEU A 100      21.946  23.862   9.697  1.00 14.70           N  
ATOM    789  CA  LEU A 100      21.010  23.443  10.730  1.00 15.15           C  
ATOM    790  C   LEU A 100      21.638  23.472  12.119  1.00 15.23           C  
ATOM    791  O   LEU A 100      20.999  23.980  13.068  1.00 15.69           O  
ATOM    792  CB  LEU A 100      20.502  22.029  10.432  1.00 13.28           C  
ATOM    793  CG  LEU A 100      19.608  21.436  11.549  1.00 13.22           C  
ATOM    794  CD1 LEU A 100      18.335  22.257  11.719  1.00 12.43           C  
ATOM    795  CD2 LEU A 100      19.294  20.001  11.162  1.00 13.15           C  
ATOM    796  N   ALA A 101      22.883  23.005  12.251  1.00 14.19           N  
ATOM    797  CA  ALA A 101      23.573  22.960  13.527  1.00 14.39           C  
ATOM    798  C   ALA A 101      23.975  24.338  14.069  1.00 16.73           C  
ATOM    799  O   ALA A 101      24.009  24.540  15.258  1.00 14.78           O  
ATOM    800  CB  ALA A 101      24.871  22.143  13.400  1.00 12.86           C  
ATOM    801  N   ASP A 102      24.278  25.272  13.201  1.00 17.37           N  
ATOM    802  CA  ASP A 102      24.745  26.603  13.568  1.00 18.48           C  
ATOM    803  C   ASP A 102      23.750  27.442  14.348  1.00 19.71           C  
ATOM    804  O   ASP A 102      22.701  27.792  13.805  1.00 18.36           O  
ATOM    805  CB  ASP A 102      25.076  27.316  12.258  1.00 18.84           C  
ATOM    806  CG  ASP A 102      25.794  28.653  12.405  1.00 20.17           C  
ATOM    807  OD1 ASP A 102      25.797  29.317  13.453  1.00 19.27           O  
ATOM    808  OD2 ASP A 102      26.296  29.047  11.321  1.00 21.46           O  
ATOM    809  N   PRO A 103      24.148  27.894  15.529  1.00 20.34           N  
ATOM    810  CA  PRO A 103      23.316  28.695  16.417  1.00 21.40           C  
ATOM    811  C   PRO A 103      22.895  29.985  15.781  1.00 20.93           C  
ATOM    812  O   PRO A 103      21.769  30.456  15.997  1.00 19.86           O  
ATOM    813  CB  PRO A 103      24.123  28.848  17.707  1.00 22.08           C  
ATOM    814  CG  PRO A 103      25.517  28.445  17.376  1.00 19.85           C  
ATOM    815  CD  PRO A 103      25.399  27.467  16.224  1.00 20.90           C  
ATOM    816  N   ASN A 104      23.668  30.520  14.826  1.00 19.18           N  
ATOM    817  CA  ASN A 104      23.207  31.684  14.092  1.00 20.58           C  
ATOM    818  C   ASN A 104      21.932  31.386  13.290  1.00 18.53           C  
ATOM    819  O   ASN A 104      21.116  32.305  13.091  1.00 14.62           O  
ATOM    820  CB  ASN A 104      24.294  32.285  13.200  1.00 23.08           C  
ATOM    821  CG  ASN A 104      25.457  32.761  14.102  1.00 27.88           C  
ATOM    822  OD1 ASN A 104      26.600  32.743  13.627  1.00 29.59           O  
ATOM    823  ND2 ASN A 104      25.200  33.133  15.350  1.00 26.70           N  
ATOM    824  N   THR A 105      21.713  30.166  12.806  1.00 15.24           N  
ATOM    825  CA  THR A 105      20.450  29.896  12.110  1.00 16.26           C  
ATOM    826  C   THR A 105      19.261  29.870  13.077  1.00 18.36           C  
ATOM    827  O   THR A 105      18.091  30.042  12.715  1.00 18.86           O  
ATOM    828  CB  THR A 105      20.523  28.513  11.435  1.00 15.59           C  
ATOM    829  OG1 THR A 105      21.769  28.464  10.731  1.00 14.45           O  
ATOM    830  CG2 THR A 105      19.364  28.334  10.461  1.00 15.07           C  
ATOM    831  N   ALA A 106      19.504  29.537  14.346  1.00 17.90           N  
ATOM    832  CA  ALA A 106      18.428  29.521  15.331  1.00 19.94           C  
ATOM    833  C   ALA A 106      17.295  28.578  14.944  1.00 18.12           C  
ATOM    834  O   ALA A 106      16.116  28.923  15.041  1.00 16.55           O  
ATOM    835  CB  ALA A 106      17.853  30.955  15.430  1.00 19.79           C  
ATOM    836  N   SER A 107      17.612  27.382  14.439  1.00 16.88           N  
ATOM    837  CA  SER A 107      16.515  26.522  13.997  1.00 14.23           C  
ATOM    838  C   SER A 107      15.822  26.033  15.245  1.00 13.49           C  
ATOM    839  O   SER A 107      16.474  25.500  16.158  1.00  9.41           O  
ATOM    840  CB  SER A 107      17.071  25.303  13.233  1.00 16.28           C  
ATOM    841  OG  SER A 107      16.052  24.376  12.858  1.00 14.79           O  
ATOM    842  N   PRO A 108      14.494  25.894  15.165  1.00 11.81           N  
ATOM    843  CA  PRO A 108      13.759  25.220  16.221  1.00 12.18           C  
ATOM    844  C   PRO A 108      14.124  23.739  16.225  1.00 12.97           C  
ATOM    845  O   PRO A 108      13.837  23.014  17.204  1.00 12.45           O  
ATOM    846  CB  PRO A 108      12.275  25.368  15.802  1.00 13.54           C  
ATOM    847  CG  PRO A 108      12.295  25.690  14.342  1.00 13.12           C  
ATOM    848  CD  PRO A 108      13.627  26.375  14.062  1.00 12.58           C  
ATOM    849  N   TYR A 109      14.679  23.243  15.118  1.00 13.46           N  
ATOM    850  CA  TYR A 109      15.091  21.841  15.027  1.00 14.11           C  
ATOM    851  C   TYR A 109      16.604  21.659  15.068  1.00 15.27           C  
ATOM    852  O   TYR A 109      17.048  20.582  14.701  1.00 15.94           O  
ATOM    853  CB  TYR A 109      14.496  21.157  13.804  1.00 12.89           C  
ATOM    854  CG  TYR A 109      13.185  20.411  14.064  1.00 13.10           C  
ATOM    855  CD1 TYR A 109      13.239  19.131  14.589  1.00 14.06           C  
ATOM    856  CD2 TYR A 109      11.935  20.933  13.812  1.00 13.70           C  
ATOM    857  CE1 TYR A 109      12.060  18.400  14.850  1.00 14.77           C  
ATOM    858  CE2 TYR A 109      10.755  20.227  14.041  1.00 12.38           C  
ATOM    859  CZ  TYR A 109      10.830  18.949  14.563  1.00 13.48           C  
ATOM    860  OH  TYR A 109       9.715  18.212  14.788  1.00 11.87           O  
ATOM    861  N   ALA A 110      17.366  22.615  15.619  1.00 12.76           N  
ATOM    862  CA  ALA A 110      18.794  22.421  15.803  1.00 13.76           C  
ATOM    863  C   ALA A 110      19.065  21.105  16.528  1.00 14.15           C  
ATOM    864  O   ALA A 110      19.986  20.356  16.123  1.00 14.33           O  
ATOM    865  CB  ALA A 110      19.461  23.530  16.617  1.00 12.13           C  
ATOM    866  N   SER A 111      18.259  20.800  17.557  1.00 13.65           N  
ATOM    867  CA  SER A 111      18.449  19.591  18.350  1.00 13.74           C  
ATOM    868  C   SER A 111      18.160  18.284  17.622  1.00 12.44           C  
ATOM    869  O   SER A 111      18.453  17.215  18.155  1.00 13.64           O  
ATOM    870  CB  SER A 111      17.537  19.572  19.610  1.00 11.65           C  
ATOM    871  OG  SER A 111      18.018  20.558  20.507  1.00 14.43           O  
ATOM    872  N   TYR A 112      17.611  18.282  16.436  1.00 12.73           N  
ATOM    873  CA  TYR A 112      17.389  17.049  15.676  1.00 12.78           C  
ATOM    874  C   TYR A 112      18.749  16.340  15.485  1.00 13.86           C  
ATOM    875  O   TYR A 112      18.807  15.124  15.440  1.00 13.33           O  
ATOM    876  CB  TYR A 112      16.744  17.362  14.340  1.00 10.98           C  
ATOM    877  CG  TYR A 112      15.911  16.171  13.821  1.00 12.98           C  
ATOM    878  CD1 TYR A 112      14.761  15.782  14.509  1.00 12.46           C  
ATOM    879  CD2 TYR A 112      16.220  15.544  12.647  1.00  7.96           C  
ATOM    880  CE1 TYR A 112      13.972  14.748  14.015  1.00 14.50           C  
ATOM    881  CE2 TYR A 112      15.482  14.471  12.173  1.00 10.22           C  
ATOM    882  CZ  TYR A 112      14.363  14.070  12.855  1.00  9.73           C  
ATOM    883  OH  TYR A 112      13.571  13.038  12.393  1.00  8.48           O  
ATOM    884  N   LEU A 113      19.855  17.112  15.390  1.00 11.94           N  
ATOM    885  CA  LEU A 113      21.188  16.562  15.184  1.00 11.27           C  
ATOM    886  C   LEU A 113      21.742  16.019  16.506  1.00 12.26           C  
ATOM    887  O   LEU A 113      22.495  15.022  16.496  1.00 10.50           O  
ATOM    888  CB  LEU A 113      22.089  17.591  14.495  1.00 13.30           C  
ATOM    889  CG  LEU A 113      21.733  18.079  13.092  1.00 12.80           C  
ATOM    890  CD1 LEU A 113      22.656  19.231  12.697  1.00 13.21           C  
ATOM    891  CD2 LEU A 113      21.838  16.977  12.000  1.00 15.29           C  
ATOM    892  N   GLN A 114      21.223  16.457  17.652  1.00 11.59           N  
ATOM    893  CA  GLN A 114      21.477  15.845  18.940  1.00 12.50           C  
ATOM    894  C   GLN A 114      20.708  14.543  19.049  1.00 13.16           C  
ATOM    895  O   GLN A 114      21.174  13.525  19.593  1.00 15.02           O  
ATOM    896  CB  GLN A 114      21.054  16.701  20.154  1.00 12.58           C  
ATOM    897  CG  GLN A 114      21.738  18.078  20.104  1.00 18.43           C  
ATOM    898  CD  GLN A 114      21.268  18.946  21.251  1.00 19.81           C  
ATOM    899  OE1 GLN A 114      20.100  19.323  21.387  1.00 16.85           O  
ATOM    900  NE2 GLN A 114      22.283  19.233  22.054  1.00 18.30           N  
ATOM    901  N   TYR A 115      19.470  14.537  18.557  1.00 13.42           N  
ATOM    902  CA  TYR A 115      18.664  13.318  18.643  1.00 15.74           C  
ATOM    903  C   TYR A 115      19.284  12.188  17.831  1.00 16.94           C  
ATOM    904  O   TYR A 115      19.037  11.043  18.153  1.00 15.92           O  
ATOM    905  CB  TYR A 115      17.226  13.459  18.183  1.00 14.21           C  
ATOM    906  CG  TYR A 115      16.470  14.672  18.699  1.00 15.58           C  
ATOM    907  CD1 TYR A 115      16.801  15.283  19.877  1.00 12.36           C  
ATOM    908  CD2 TYR A 115      15.321  15.082  18.031  1.00 16.10           C  
ATOM    909  CE1 TYR A 115      16.095  16.388  20.357  1.00 12.90           C  
ATOM    910  CE2 TYR A 115      14.590  16.182  18.493  1.00 15.53           C  
ATOM    911  CZ  TYR A 115      14.990  16.817  19.652  1.00 13.83           C  
ATOM    912  OH  TYR A 115      14.279  17.885  20.139  1.00 12.27           O  
ATOM    913  N   GLY A 116      19.914  12.564  16.699  1.00 17.94           N  
ATOM    914  CA  GLY A 116      20.628  11.560  15.914  1.00 15.33           C  
ATOM    915  C   GLY A 116      22.045  11.382  16.419  1.00 14.73           C  
ATOM    916  O   GLY A 116      22.708  10.428  15.990  1.00 15.68           O  
ATOM    917  N   HIS A 117      22.527  12.225  17.316  1.00 15.99           N  
ATOM    918  CA  HIS A 117      23.858  12.153  17.879  1.00 17.69           C  
ATOM    919  C   HIS A 117      25.007  12.299  16.877  1.00 18.14           C  
ATOM    920  O   HIS A 117      26.023  11.575  16.970  1.00 18.09           O  
ATOM    921  CB  HIS A 117      24.095  10.854  18.676  1.00 18.08           C  
ATOM    922  CG  HIS A 117      23.185  10.811  19.861  1.00 21.19           C  
ATOM    923  ND1 HIS A 117      21.921  10.244  19.772  1.00 22.62           N  
ATOM    924  CD2 HIS A 117      23.305  11.323  21.107  1.00 21.11           C  
ATOM    925  CE1 HIS A 117      21.317  10.391  20.944  1.00 22.88           C  
ATOM    926  NE2 HIS A 117      22.136  11.001  21.771  1.00 23.51           N  
ATOM    927  N   ILE A 118      24.852  13.157  15.903  1.00 15.69           N  
ATOM    928  CA  ILE A 118      25.949  13.420  14.939  1.00 14.21           C  
ATOM    929  C   ILE A 118      27.139  13.933  15.759  1.00 14.60           C  
ATOM    930  O   ILE A 118      26.930  14.753  16.692  1.00 15.28           O  
ATOM    931  CB  ILE A 118      25.530  14.388  13.862  1.00 12.67           C  
ATOM    932  CG1 ILE A 118      24.534  13.721  12.854  1.00 15.01           C  
ATOM    933  CG2 ILE A 118      26.717  14.868  13.010  1.00 11.00           C  
ATOM    934  CD1 ILE A 118      23.176  13.484  13.453  1.00 15.40           C  
ATOM    935  N   ALA A 119      28.351  13.553  15.480  1.00 15.09           N  
ATOM    936  CA  ALA A 119      29.511  13.970  16.269  1.00 17.81           C  
ATOM    937  C   ALA A 119      29.650  15.485  16.322  1.00 17.20           C  
ATOM    938  O   ALA A 119      29.392  16.210  15.350  1.00 16.78           O  
ATOM    939  CB  ALA A 119      30.835  13.392  15.654  1.00 19.19           C  
ATOM    940  N   ASN A 120      30.062  16.032  17.459  1.00 16.14           N  
ATOM    941  CA  ASN A 120      30.362  17.373  17.826  1.00 16.16           C  
ATOM    942  C   ASN A 120      29.151  18.324  17.913  1.00 17.36           C  
ATOM    943  O   ASN A 120      29.323  19.531  18.184  1.00 15.47           O  
ATOM    944  CB  ASN A 120      31.375  18.006  16.858  1.00 18.48           C  
ATOM    945  CG  ASN A 120      32.742  17.306  16.891  1.00 21.41           C  
ATOM    946  OD1 ASN A 120      33.163  16.838  17.937  1.00 23.47           O  
ATOM    947  ND2 ASN A 120      33.434  17.190  15.767  1.00 19.43           N  
ATOM    948  N   ILE A 121      27.935  17.810  17.752  1.00 17.23           N  
ATOM    949  CA  ILE A 121      26.757  18.683  17.785  1.00 17.57           C  
ATOM    950  C   ILE A 121      26.637  19.467  19.090  1.00 16.55           C  
ATOM    951  O   ILE A 121      26.314  20.628  18.936  1.00 17.93           O  
ATOM    952  CB  ILE A 121      25.444  17.937  17.508  1.00 15.17           C  
ATOM    953  CG1 ILE A 121      24.220  18.833  17.343  1.00 14.68           C  
ATOM    954  CG2 ILE A 121      25.208  16.903  18.587  1.00 13.83           C  
ATOM    955  CD1 ILE A 121      24.226  19.768  16.153  1.00 12.19           C  
ATOM    956  N   ASP A 122      26.852  18.923  20.261  1.00 16.86           N  
ATOM    957  CA  ASP A 122      26.688  19.643  21.521  1.00 19.49           C  
ATOM    958  C   ASP A 122      27.574  20.887  21.571  1.00 19.89           C  
ATOM    959  O   ASP A 122      27.128  22.017  21.753  1.00 18.72           O  
ATOM    960  CB  ASP A 122      26.952  18.744  22.730  1.00 20.91           C  
ATOM    961  CG  ASP A 122      25.863  17.721  22.969  1.00 23.36           C  
ATOM    962  OD1 ASP A 122      24.845  17.730  22.249  1.00 21.28           O  
ATOM    963  OD2 ASP A 122      25.972  16.850  23.865  1.00 25.44           O  
ATOM    964  N   ASP A 123      28.842  20.730  21.203  1.00 21.32           N  
ATOM    965  CA  ASP A 123      29.796  21.827  21.126  1.00 22.07           C  
ATOM    966  C   ASP A 123      29.392  22.871  20.089  1.00 22.95           C  
ATOM    967  O   ASP A 123      29.506  24.092  20.262  1.00 20.53           O  
ATOM    968  CB  ASP A 123      31.181  21.286  20.807  1.00 23.41           C  
ATOM    969  CG  ASP A 123      31.823  20.611  22.001  1.00 26.86           C  
ATOM    970  OD1 ASP A 123      31.348  20.700  23.143  1.00 27.88           O  
ATOM    971  OD2 ASP A 123      32.860  19.938  21.820  1.00 28.54           O  
ATOM    972  N   ILE A 124      28.909  22.357  18.949  1.00 21.48           N  
ATOM    973  CA  ILE A 124      28.504  23.310  17.910  1.00 21.02           C  
ATOM    974  C   ILE A 124      27.346  24.150  18.432  1.00 22.17           C  
ATOM    975  O   ILE A 124      27.342  25.383  18.283  1.00 23.10           O  
ATOM    976  CB  ILE A 124      28.174  22.590  16.597  1.00 20.24           C  
ATOM    977  CG1 ILE A 124      29.487  22.045  16.023  1.00 17.57           C  
ATOM    978  CG2 ILE A 124      27.446  23.544  15.628  1.00 16.40           C  
ATOM    979  CD1 ILE A 124      29.347  20.949  14.983  1.00 16.05           C  
ATOM    980  N   ILE A 125      26.330  23.520  19.011  1.00 23.62           N  
ATOM    981  CA  ILE A 125      25.179  24.276  19.524  1.00 22.55           C  
ATOM    982  C   ILE A 125      25.605  25.254  20.597  1.00 24.42           C  
ATOM    983  O   ILE A 125      25.056  26.363  20.712  1.00 24.77           O  
ATOM    984  CB  ILE A 125      24.096  23.315  20.050  1.00 20.79           C  
ATOM    985  CG1 ILE A 125      23.562  22.543  18.843  1.00 21.39           C  
ATOM    986  CG2 ILE A 125      22.939  23.999  20.781  1.00 19.42           C  
ATOM    987  CD1 ILE A 125      22.559  21.458  19.102  1.00 18.92           C  
ATOM    988  N   ALA A 126      26.552  24.845  21.437  1.00 25.26           N  
ATOM    989  CA  ALA A 126      27.038  25.704  22.518  1.00 26.93           C  
ATOM    990  C   ALA A 126      27.976  26.795  22.073  1.00 28.12           C  
ATOM    991  O   ALA A 126      28.450  27.609  22.871  1.00 29.02           O  
ATOM    992  CB  ALA A 126      27.560  24.792  23.617  1.00 27.45           C  
ATOM    993  N   GLY A 127      28.295  26.971  20.800  1.00 27.82           N  
ATOM    994  CA  GLY A 127      29.151  28.024  20.301  1.00 28.43           C  
ATOM    995  C   GLY A 127      30.628  27.730  20.509  1.00 28.89           C  
ATOM    996  O   GLY A 127      31.440  28.589  20.164  1.00 29.22           O  
ATOM    997  N   LYS A 128      30.963  26.544  21.005  1.00 29.13           N  
ATOM    998  CA  LYS A 128      32.335  26.159  21.280  1.00 31.00           C  
ATOM    999  C   LYS A 128      33.131  25.657  20.093  1.00 29.85           C  
ATOM   1000  O   LYS A 128      34.359  25.699  20.163  1.00 30.73           O  
ATOM   1001  CB  LYS A 128      32.393  25.099  22.393  1.00 33.45           C  
ATOM   1002  CG  LYS A 128      31.592  25.568  23.633  1.00 34.61           C  
ATOM   1003  CD  LYS A 128      31.563  24.420  24.624  1.00 35.81           C  
ATOM   1004  CE  LYS A 128      30.877  24.792  25.933  1.00 37.34           C  
ATOM   1005  NZ  LYS A 128      30.572  23.565  26.744  1.00 37.70           N  
ATOM   1006  N   LYS A 129      32.523  25.105  19.060  1.00 27.94           N  
ATOM   1007  CA  LYS A 129      33.188  24.670  17.846  1.00 26.54           C  
ATOM   1008  C   LYS A 129      32.347  25.246  16.695  1.00 24.78           C  
ATOM   1009  O   LYS A 129      31.147  25.391  16.877  1.00 23.95           O  
ATOM   1010  CB  LYS A 129      33.276  23.172  17.616  1.00 28.21           C  
ATOM   1011  CG  LYS A 129      34.081  22.374  18.641  1.00 30.55           C  
ATOM   1012  CD  LYS A 129      33.756  20.896  18.398  1.00 33.93           C  
ATOM   1013  CE  LYS A 129      34.843  19.966  18.928  1.00 35.97           C  
ATOM   1014  NZ  LYS A 129      34.373  19.384  20.221  1.00 36.31           N  
ATOM   1015  N   PRO A 130      32.974  25.584  15.592  1.00 24.18           N  
ATOM   1016  CA  PRO A 130      32.252  26.082  14.442  1.00 23.32           C  
ATOM   1017  C   PRO A 130      31.432  24.949  13.831  1.00 22.14           C  
ATOM   1018  O   PRO A 130      31.791  23.758  13.950  1.00 19.27           O  
ATOM   1019  CB  PRO A 130      33.365  26.542  13.516  1.00 24.80           C  
ATOM   1020  CG  PRO A 130      34.513  25.666  13.847  1.00 24.61           C  
ATOM   1021  CD  PRO A 130      34.419  25.405  15.319  1.00 23.36           C  
ATOM   1022  N   ALA A 131      30.408  25.316  13.060  1.00 21.96           N  
ATOM   1023  CA  ALA A 131      29.503  24.341  12.447  1.00 22.48           C  
ATOM   1024  C   ALA A 131      30.227  23.394  11.512  1.00 23.02           C  
ATOM   1025  O   ALA A 131      29.881  22.207  11.379  1.00 21.82           O  
ATOM   1026  CB  ALA A 131      28.323  25.067  11.830  1.00 20.93           C  
ATOM   1027  N   THR A 132      31.346  23.846  10.928  1.00 22.12           N  
ATOM   1028  CA  THR A 132      32.194  23.004  10.095  1.00 19.42           C  
ATOM   1029  C   THR A 132      32.783  21.828  10.816  1.00 17.97           C  
ATOM   1030  O   THR A 132      33.276  20.896  10.146  1.00 17.56           O  
ATOM   1031  CB  THR A 132      33.351  23.817   9.427  1.00 20.48           C  
ATOM   1032  OG1 THR A 132      33.882  24.691  10.414  1.00 18.48           O  
ATOM   1033  CG2 THR A 132      32.726  24.631   8.303  1.00 21.38           C  
ATOM   1034  N   ASP A 133      32.871  21.756  12.144  1.00 17.03           N  
ATOM   1035  CA  ASP A 133      33.327  20.552  12.825  1.00 16.01           C  
ATOM   1036  C   ASP A 133      32.260  19.441  12.836  1.00 17.10           C  
ATOM   1037  O   ASP A 133      32.544  18.373  13.361  1.00 18.30           O  
ATOM   1038  CB  ASP A 133      33.597  20.876  14.303  1.00 15.03           C  
ATOM   1039  CG  ASP A 133      35.065  21.442  14.367  1.00 13.35           C  
ATOM   1040  OD1 ASP A 133      35.521  22.068  13.419  1.00 11.71           O  
ATOM   1041  OD2 ASP A 133      35.596  21.116  15.412  1.00 15.61           O  
ATOM   1042  N   LEU A 134      31.057  19.669  12.359  1.00 18.26           N  
ATOM   1043  CA  LEU A 134      29.992  18.632  12.503  1.00 18.15           C  
ATOM   1044  C   LEU A 134      30.426  17.325  11.898  1.00 18.12           C  
ATOM   1045  O   LEU A 134      31.099  17.357  10.850  1.00 17.14           O  
ATOM   1046  CB  LEU A 134      28.729  19.155  11.849  1.00 18.26           C  
ATOM   1047  CG  LEU A 134      27.462  18.283  12.007  1.00 17.39           C  
ATOM   1048  CD1 LEU A 134      26.984  18.337  13.457  1.00 12.05           C  
ATOM   1049  CD2 LEU A 134      26.452  18.743  10.968  1.00 14.27           C  
ATOM   1050  N   GLY A 135      30.103  16.164  12.428  1.00 18.12           N  
ATOM   1051  CA  GLY A 135      30.506  14.880  11.894  1.00 17.65           C  
ATOM   1052  C   GLY A 135      29.843  14.449  10.600  1.00 18.62           C  
ATOM   1053  O   GLY A 135      29.194  13.393  10.511  1.00 19.10           O  
ATOM   1054  N   VAL A 136      29.947  15.266   9.551  1.00 16.61           N  
ATOM   1055  CA  VAL A 136      29.395  14.945   8.245  1.00 15.91           C  
ATOM   1056  C   VAL A 136      30.504  15.288   7.247  1.00 17.01           C  
ATOM   1057  O   VAL A 136      31.207  16.289   7.454  1.00 15.61           O  
ATOM   1058  CB  VAL A 136      28.121  15.709   7.818  1.00 17.47           C  
ATOM   1059  CG1 VAL A 136      26.919  15.486   8.765  1.00 17.90           C  
ATOM   1060  CG2 VAL A 136      28.354  17.215   7.725  1.00 17.91           C  
ATOM   1061  N   LYS A 137      30.577  14.515   6.184  1.00 16.91           N  
ATOM   1062  CA  LYS A 137      31.478  14.835   5.092  1.00 17.44           C  
ATOM   1063  C   LYS A 137      30.977  14.195   3.802  1.00 15.32           C  
ATOM   1064  O   LYS A 137      30.300  13.194   3.770  1.00 15.71           O  
ATOM   1065  CB  LYS A 137      32.952  14.449   5.250  1.00 20.19           C  
ATOM   1066  CG  LYS A 137      33.219  13.035   5.696  1.00 20.45           C  
ATOM   1067  CD  LYS A 137      34.687  12.736   5.970  1.00 19.71           C  
ATOM   1068  CE  LYS A 137      35.186  13.048   7.349  1.00 22.09           C  
ATOM   1069  NZ  LYS A 137      36.480  12.341   7.664  1.00 22.13           N  
ATOM   1070  N   ALA A 138      31.380  14.847   2.710  1.00 14.42           N  
ATOM   1071  CA  ALA A 138      31.105  14.338   1.388  1.00 14.30           C  
ATOM   1072  C   ALA A 138      32.406  13.604   0.976  1.00 15.90           C  
ATOM   1073  O   ALA A 138      33.445  14.302   0.836  1.00 16.21           O  
ATOM   1074  CB  ALA A 138      30.819  15.461   0.432  1.00 10.95           C  
ATOM   1075  N   LEU A 139      32.314  12.297   0.836  1.00 15.05           N  
ATOM   1076  CA  LEU A 139      33.525  11.556   0.409  1.00 16.09           C  
ATOM   1077  C   LEU A 139      33.730  11.789  -1.086  1.00 18.19           C  
ATOM   1078  O   LEU A 139      34.841  11.646  -1.619  1.00 17.79           O  
ATOM   1079  CB  LEU A 139      33.378  10.081   0.707  1.00 16.84           C  
ATOM   1080  CG  LEU A 139      33.039   9.697   2.171  1.00 14.41           C  
ATOM   1081  CD1 LEU A 139      32.908   8.159   2.200  1.00 13.00           C  
ATOM   1082  CD2 LEU A 139      34.136  10.127   3.111  1.00 15.44           C  
ATOM   1083  N   ASP A 140      32.667  12.177  -1.811  1.00 17.25           N  
ATOM   1084  CA  ASP A 140      32.684  12.604  -3.187  1.00 17.75           C  
ATOM   1085  C   ASP A 140      31.354  13.289  -3.518  1.00 18.12           C  
ATOM   1086  O   ASP A 140      30.500  13.325  -2.646  1.00 19.22           O  
ATOM   1087  CB  ASP A 140      33.019  11.546  -4.238  1.00 20.14           C  
ATOM   1088  CG  ASP A 140      32.017  10.414  -4.341  1.00 23.24           C  
ATOM   1089  OD1 ASP A 140      30.802  10.628  -4.272  1.00 20.40           O  
ATOM   1090  OD2 ASP A 140      32.444   9.240  -4.484  1.00 25.36           O  
ATOM   1091  N   ASP A 141      31.099  13.759  -4.727  1.00 16.31           N  
ATOM   1092  CA  ASP A 141      29.828  14.353  -5.103  1.00 18.08           C  
ATOM   1093  C   ASP A 141      28.623  13.467  -4.838  1.00 18.37           C  
ATOM   1094  O   ASP A 141      27.523  14.012  -4.667  1.00 16.07           O  
ATOM   1095  CB  ASP A 141      29.851  14.759  -6.596  1.00 19.36           C  
ATOM   1096  CG  ASP A 141      30.555  16.070  -6.903  1.00 20.33           C  
ATOM   1097  OD1 ASP A 141      31.078  16.812  -6.037  1.00 20.84           O  
ATOM   1098  OD2 ASP A 141      30.604  16.452  -8.111  1.00 22.36           O  
ATOM   1099  N   HIS A 142      28.729  12.121  -4.838  1.00 17.95           N  
ATOM   1100  CA  HIS A 142      27.519  11.325  -4.633  1.00 19.99           C  
ATOM   1101  C   HIS A 142      27.568  10.426  -3.414  1.00 16.63           C  
ATOM   1102  O   HIS A 142      26.867   9.428  -3.365  1.00 14.80           O  
ATOM   1103  CB  HIS A 142      27.214  10.421  -5.845  1.00 23.23           C  
ATOM   1104  CG  HIS A 142      27.199  11.308  -7.067  1.00 26.89           C  
ATOM   1105  ND1 HIS A 142      26.227  12.266  -7.238  1.00 27.83           N  
ATOM   1106  CD2 HIS A 142      28.057  11.411  -8.104  1.00 26.87           C  
ATOM   1107  CE1 HIS A 142      26.459  12.918  -8.368  1.00 28.54           C  
ATOM   1108  NE2 HIS A 142      27.550  12.404  -8.907  1.00 27.00           N  
ATOM   1109  N   THR A 143      28.434  10.749  -2.478  1.00 14.47           N  
ATOM   1110  CA  THR A 143      28.578   9.976  -1.271  1.00 16.74           C  
ATOM   1111  C   THR A 143      28.629  10.845  -0.014  1.00 15.65           C  
ATOM   1112  O   THR A 143      29.573  11.584   0.250  1.00 15.10           O  
ATOM   1113  CB  THR A 143      29.831   9.076  -1.355  1.00 17.88           C  
ATOM   1114  OG1 THR A 143      29.791   8.394  -2.640  1.00 19.49           O  
ATOM   1115  CG2 THR A 143      29.867   8.101  -0.204  1.00 17.54           C  
ATOM   1116  N   PHE A 144      27.623  10.684   0.843  1.00 15.03           N  
ATOM   1117  CA  PHE A 144      27.505  11.433   2.101  1.00 13.57           C  
ATOM   1118  C   PHE A 144      27.696  10.497   3.282  1.00 14.94           C  
ATOM   1119  O   PHE A 144      27.016   9.496   3.511  1.00 14.97           O  
ATOM   1120  CB  PHE A 144      26.176  12.190   2.094  1.00 12.74           C  
ATOM   1121  CG  PHE A 144      25.858  13.069   3.274  1.00 11.70           C  
ATOM   1122  CD1 PHE A 144      26.575  14.232   3.547  1.00 11.84           C  
ATOM   1123  CD2 PHE A 144      24.840  12.693   4.154  1.00 10.63           C  
ATOM   1124  CE1 PHE A 144      26.249  15.039   4.633  1.00 12.75           C  
ATOM   1125  CE2 PHE A 144      24.509  13.474   5.217  1.00 10.68           C  
ATOM   1126  CZ  PHE A 144      25.190  14.664   5.457  1.00 11.65           C  
ATOM   1127  N   GLU A 145      28.632  10.839   4.179  1.00 14.91           N  
ATOM   1128  CA  GLU A 145      29.003  10.002   5.308  1.00 14.16           C  
ATOM   1129  C   GLU A 145      28.767  10.662   6.655  1.00 13.54           C  
ATOM   1130  O   GLU A 145      29.314  11.738   6.875  1.00 13.07           O  
ATOM   1131  CB  GLU A 145      30.533   9.688   5.268  1.00 12.57           C  
ATOM   1132  CG  GLU A 145      30.904   8.570   6.279  1.00 12.78           C  
ATOM   1133  CD  GLU A 145      32.445   8.606   6.447  1.00 15.75           C  
ATOM   1134  OE1 GLU A 145      32.974   9.563   7.060  1.00 16.40           O  
ATOM   1135  OE2 GLU A 145      33.036   7.642   5.974  1.00 14.03           O  
ATOM   1136  N   VAL A 146      27.954  10.022   7.491  1.00 13.94           N  
ATOM   1137  CA  VAL A 146      27.634  10.647   8.772  1.00 13.68           C  
ATOM   1138  C   VAL A 146      28.308   9.830   9.870  1.00 14.90           C  
ATOM   1139  O   VAL A 146      28.197   8.609   9.825  1.00 15.41           O  
ATOM   1140  CB  VAL A 146      26.106  10.661   9.048  1.00 13.01           C  
ATOM   1141  CG1 VAL A 146      25.819  11.412  10.343  1.00 11.16           C  
ATOM   1142  CG2 VAL A 146      25.432  11.353   7.862  1.00  9.54           C  
ATOM   1143  N   THR A 147      28.935  10.541  10.789  1.00 14.46           N  
ATOM   1144  CA  THR A 147      29.575   9.871  11.923  1.00 15.60           C  
ATOM   1145  C   THR A 147      28.867  10.271  13.204  1.00 14.85           C  
ATOM   1146  O   THR A 147      28.793  11.452  13.531  1.00 14.59           O  
ATOM   1147  CB  THR A 147      31.082  10.237  12.028  1.00 14.98           C  
ATOM   1148  OG1 THR A 147      31.696   9.678  10.855  1.00 14.60           O  
ATOM   1149  CG2 THR A 147      31.756   9.626  13.262  1.00 15.54           C  
ATOM   1150  N   LEU A 148      28.345   9.306  13.921  1.00 17.42           N  
ATOM   1151  CA  LEU A 148      27.686   9.567  15.207  1.00 17.01           C  
ATOM   1152  C   LEU A 148      28.588   9.314  16.410  1.00 17.31           C  
ATOM   1153  O   LEU A 148      29.469   8.471  16.332  1.00 15.03           O  
ATOM   1154  CB  LEU A 148      26.504   8.604  15.318  1.00 15.59           C  
ATOM   1155  CG  LEU A 148      25.622   8.556  14.043  1.00 14.96           C  
ATOM   1156  CD1 LEU A 148      24.448   7.624  14.326  1.00 15.00           C  
ATOM   1157  CD2 LEU A 148      25.185   9.945  13.619  1.00 12.39           C  
ATOM   1158  N   SER A 149      28.288   9.916  17.548  1.00 17.71           N  
ATOM   1159  CA  SER A 149      29.156   9.646  18.728  1.00 19.99           C  
ATOM   1160  C   SER A 149      28.773   8.395  19.497  1.00 21.42           C  
ATOM   1161  O   SER A 149      29.466   8.080  20.462  1.00 20.69           O  
ATOM   1162  CB  SER A 149      29.137  10.911  19.612  1.00 18.58           C  
ATOM   1163  OG  SER A 149      27.742  11.222  19.769  1.00 20.35           O  
ATOM   1164  N   GLU A 150      27.719   7.651  19.151  1.00 21.65           N  
ATOM   1165  CA  GLU A 150      27.337   6.420  19.834  1.00 23.42           C  
ATOM   1166  C   GLU A 150      26.486   5.666  18.791  1.00 21.24           C  
ATOM   1167  O   GLU A 150      25.957   6.359  17.949  1.00 17.09           O  
ATOM   1168  CB  GLU A 150      26.405   6.544  21.008  1.00 29.40           C  
ATOM   1169  CG  GLU A 150      26.320   7.462  22.150  1.00 35.42           C  
ATOM   1170  CD  GLU A 150      27.299   7.449  23.290  1.00 38.98           C  
ATOM   1171  OE1 GLU A 150      27.586   6.388  23.916  1.00 41.96           O  
ATOM   1172  OE2 GLU A 150      27.835   8.537  23.659  1.00 39.56           O  
ATOM   1173  N   PRO A 151      26.311   4.374  18.920  1.00 20.63           N  
ATOM   1174  CA  PRO A 151      25.474   3.604  18.040  1.00 19.66           C  
ATOM   1175  C   PRO A 151      24.005   4.005  18.153  1.00 18.64           C  
ATOM   1176  O   PRO A 151      23.437   4.164  19.247  1.00 17.47           O  
ATOM   1177  CB  PRO A 151      25.643   2.152  18.510  1.00 21.54           C  
ATOM   1178  CG  PRO A 151      26.954   2.151  19.263  1.00 20.79           C  
ATOM   1179  CD  PRO A 151      26.913   3.500  19.967  1.00 22.10           C  
ATOM   1180  N   VAL A 152      23.388   4.228  17.003  1.00 14.24           N  
ATOM   1181  CA  VAL A 152      21.952   4.598  16.954  1.00 15.78           C  
ATOM   1182  C   VAL A 152      21.309   3.747  15.884  1.00 14.99           C  
ATOM   1183  O   VAL A 152      21.341   4.071  14.711  1.00 16.40           O  
ATOM   1184  CB  VAL A 152      21.716   6.090  16.616  1.00 13.48           C  
ATOM   1185  CG1 VAL A 152      20.230   6.465  16.756  1.00  9.55           C  
ATOM   1186  CG2 VAL A 152      22.542   7.017  17.510  1.00 11.67           C  
ATOM   1187  N   PRO A 153      20.732   2.593  16.221  1.00 17.81           N  
ATOM   1188  CA  PRO A 153      20.244   1.647  15.230  1.00 16.17           C  
ATOM   1189  C   PRO A 153      19.092   2.169  14.410  1.00 18.44           C  
ATOM   1190  O   PRO A 153      18.863   1.892  13.215  1.00 17.58           O  
ATOM   1191  CB  PRO A 153      19.823   0.448  16.103  1.00 19.31           C  
ATOM   1192  CG  PRO A 153      20.564   0.573  17.384  1.00 20.05           C  
ATOM   1193  CD  PRO A 153      20.759   2.068  17.617  1.00 17.72           C  
ATOM   1194  N   TYR A 154      18.251   3.018  15.051  1.00 15.76           N  
ATOM   1195  CA  TYR A 154      17.156   3.651  14.317  1.00 16.50           C  
ATOM   1196  C   TYR A 154      17.526   4.942  13.597  1.00 14.23           C  
ATOM   1197  O   TYR A 154      16.637   5.590  12.986  1.00 14.79           O  
ATOM   1198  CB  TYR A 154      15.996   3.914  15.291  1.00 14.24           C  
ATOM   1199  CG  TYR A 154      16.415   4.720  16.510  1.00 14.90           C  
ATOM   1200  CD1 TYR A 154      16.418   6.111  16.461  1.00 14.98           C  
ATOM   1201  CD2 TYR A 154      16.717   4.099  17.720  1.00 14.84           C  
ATOM   1202  CE1 TYR A 154      16.747   6.860  17.551  1.00 14.33           C  
ATOM   1203  CE2 TYR A 154      17.049   4.856  18.829  1.00 17.16           C  
ATOM   1204  CZ  TYR A 154      17.064   6.247  18.735  1.00 14.99           C  
ATOM   1205  OH  TYR A 154      17.406   7.015  19.834  1.00 15.29           O  
ATOM   1206  N   PHE A 155      18.792   5.323  13.492  1.00 15.81           N  
ATOM   1207  CA  PHE A 155      19.181   6.597  12.888  1.00 16.13           C  
ATOM   1208  C   PHE A 155      18.574   6.920  11.549  1.00 16.16           C  
ATOM   1209  O   PHE A 155      18.052   8.056  11.328  1.00 16.96           O  
ATOM   1210  CB  PHE A 155      20.724   6.725  12.802  1.00 17.16           C  
ATOM   1211  CG  PHE A 155      21.220   7.996  12.151  1.00 17.42           C  
ATOM   1212  CD1 PHE A 155      21.052   9.236  12.725  1.00 17.74           C  
ATOM   1213  CD2 PHE A 155      21.888   7.934  10.938  1.00 18.74           C  
ATOM   1214  CE1 PHE A 155      21.535  10.363  12.096  1.00 18.01           C  
ATOM   1215  CE2 PHE A 155      22.390   9.050  10.302  1.00 17.43           C  
ATOM   1216  CZ  PHE A 155      22.193  10.289  10.880  1.00 18.35           C  
ATOM   1217  N   TYR A 156      18.581   6.000  10.583  1.00 14.92           N  
ATOM   1218  CA  TYR A 156      18.013   6.334   9.267  1.00 15.15           C  
ATOM   1219  C   TYR A 156      16.547   6.737   9.285  1.00 13.32           C  
ATOM   1220  O   TYR A 156      16.109   7.463   8.406  1.00 10.84           O  
ATOM   1221  CB  TYR A 156      18.207   5.147   8.282  1.00 15.55           C  
ATOM   1222  CG  TYR A 156      17.334   3.972   8.674  1.00 14.72           C  
ATOM   1223  CD1 TYR A 156      17.732   3.052   9.648  1.00 14.89           C  
ATOM   1224  CD2 TYR A 156      16.124   3.798   8.029  1.00 15.62           C  
ATOM   1225  CE1 TYR A 156      16.875   2.014  10.007  1.00 16.75           C  
ATOM   1226  CE2 TYR A 156      15.283   2.741   8.348  1.00 15.97           C  
ATOM   1227  CZ  TYR A 156      15.666   1.876   9.353  1.00 14.36           C  
ATOM   1228  OH  TYR A 156      14.827   0.846   9.696  1.00 15.05           O  
ATOM   1229  N   LYS A 157      15.767   6.324  10.277  1.00 12.70           N  
ATOM   1230  CA  LYS A 157      14.344   6.635  10.376  1.00 11.58           C  
ATOM   1231  C   LYS A 157      14.180   8.137  10.543  1.00 13.01           C  
ATOM   1232  O   LYS A 157      13.168   8.694  10.113  1.00 11.56           O  
ATOM   1233  CB  LYS A 157      13.647   5.831  11.483  1.00 10.35           C  
ATOM   1234  CG  LYS A 157      13.583   4.339  11.245  1.00 10.52           C  
ATOM   1235  CD  LYS A 157      13.135   3.358  12.327  1.00 13.50           C  
ATOM   1236  CE  LYS A 157      11.871   3.847  12.994  1.00 12.99           C  
ATOM   1237  NZ  LYS A 157      11.068   2.929  13.803  1.00 11.01           N  
ATOM   1238  N   LEU A 158      15.160   8.799  11.176  1.00 13.48           N  
ATOM   1239  CA  LEU A 158      15.068  10.238  11.332  1.00 14.15           C  
ATOM   1240  C   LEU A 158      15.133  11.028  10.024  1.00 14.58           C  
ATOM   1241  O   LEU A 158      14.678  12.164  10.095  1.00 15.84           O  
ATOM   1242  CB  LEU A 158      16.288  10.723  12.139  1.00 12.91           C  
ATOM   1243  CG  LEU A 158      16.226  10.737  13.661  1.00 13.89           C  
ATOM   1244  CD1 LEU A 158      16.047   9.333  14.254  1.00 14.51           C  
ATOM   1245  CD2 LEU A 158      17.479  11.455  14.175  1.00 14.63           C  
ATOM   1246  N   LEU A 159      15.744  10.494   8.971  1.00 14.20           N  
ATOM   1247  CA  LEU A 159      16.120  11.249   7.789  1.00 13.08           C  
ATOM   1248  C   LEU A 159      15.039  11.682   6.831  1.00 13.31           C  
ATOM   1249  O   LEU A 159      15.333  12.482   5.952  1.00 13.99           O  
ATOM   1250  CB  LEU A 159      17.270  10.509   7.063  1.00 11.95           C  
ATOM   1251  CG  LEU A 159      18.405  10.173   8.072  1.00 12.63           C  
ATOM   1252  CD1 LEU A 159      19.511   9.404   7.395  1.00 12.74           C  
ATOM   1253  CD2 LEU A 159      18.926  11.470   8.724  1.00 15.39           C  
ATOM   1254  N   VAL A 160      13.789  11.290   7.025  1.00 16.03           N  
ATOM   1255  CA  VAL A 160      12.684  11.786   6.212  1.00 16.59           C  
ATOM   1256  C   VAL A 160      12.222  13.165   6.684  1.00 16.78           C  
ATOM   1257  O   VAL A 160      11.394  13.792   5.993  1.00 21.23           O  
ATOM   1258  CB  VAL A 160      11.511  10.783   6.288  1.00 18.53           C  
ATOM   1259  CG1 VAL A 160      11.985   9.372   5.863  1.00 16.45           C  
ATOM   1260  CG2 VAL A 160      10.948  10.690   7.708  1.00 19.36           C  
ATOM   1261  N   HIS A 161      12.709  13.745   7.741  1.00 15.21           N  
ATOM   1262  CA  HIS A 161      12.219  15.006   8.312  1.00 13.83           C  
ATOM   1263  C   HIS A 161      12.740  16.209   7.569  1.00 13.64           C  
ATOM   1264  O   HIS A 161      13.879  16.152   7.127  1.00 13.12           O  
ATOM   1265  CB  HIS A 161      12.593  14.999   9.790  1.00 12.75           C  
ATOM   1266  CG  HIS A 161      11.927  16.096  10.583  1.00 15.19           C  
ATOM   1267  ND1 HIS A 161      12.548  17.305  10.840  1.00 14.44           N  
ATOM   1268  CD2 HIS A 161      10.701  16.155  11.131  1.00 12.67           C  
ATOM   1269  CE1 HIS A 161      11.700  18.064  11.523  1.00 17.46           C  
ATOM   1270  NE2 HIS A 161      10.586  17.366  11.752  1.00 15.46           N  
ATOM   1271  N   PRO A 162      11.960  17.273   7.431  1.00 15.07           N  
ATOM   1272  CA  PRO A 162      12.347  18.459   6.671  1.00 13.83           C  
ATOM   1273  C   PRO A 162      13.619  19.117   7.202  1.00 13.06           C  
ATOM   1274  O   PRO A 162      14.394  19.599   6.371  1.00 11.98           O  
ATOM   1275  CB  PRO A 162      11.190  19.433   6.891  1.00 15.61           C  
ATOM   1276  CG  PRO A 162      10.000  18.569   7.151  1.00 15.31           C  
ATOM   1277  CD  PRO A 162      10.561  17.406   7.977  1.00 14.10           C  
ATOM   1278  N   SER A 163      13.911  19.024   8.494  1.00 10.02           N  
ATOM   1279  CA  SER A 163      15.113  19.723   8.991  1.00 13.55           C  
ATOM   1280  C   SER A 163      16.401  19.126   8.447  1.00 12.42           C  
ATOM   1281  O   SER A 163      17.375  19.884   8.406  1.00 13.60           O  
ATOM   1282  CB  SER A 163      15.129  19.793  10.526  1.00 15.21           C  
ATOM   1283  OG  SER A 163      15.273  18.470  11.043  1.00 18.31           O  
ATOM   1284  N   VAL A 164      16.434  17.902   7.958  1.00 12.09           N  
ATOM   1285  CA  VAL A 164      17.586  17.258   7.348  1.00 13.20           C  
ATOM   1286  C   VAL A 164      17.435  17.203   5.813  1.00 13.03           C  
ATOM   1287  O   VAL A 164      18.218  16.529   5.128  1.00 12.13           O  
ATOM   1288  CB  VAL A 164      17.992  15.931   7.962  1.00 12.30           C  
ATOM   1289  CG1 VAL A 164      18.642  16.169   9.353  1.00 10.17           C  
ATOM   1290  CG2 VAL A 164      16.784  14.997   8.178  1.00 12.75           C  
ATOM   1291  N   SER A 165      16.532  18.029   5.272  1.00 11.88           N  
ATOM   1292  CA  SER A 165      16.486  18.209   3.806  1.00 13.18           C  
ATOM   1293  C   SER A 165      17.556  19.208   3.376  1.00 13.45           C  
ATOM   1294  O   SER A 165      18.062  20.004   4.194  1.00 14.23           O  
ATOM   1295  CB  SER A 165      15.117  18.717   3.343  1.00 13.85           C  
ATOM   1296  OG  SER A 165      14.174  17.659   3.459  1.00 13.80           O  
ATOM   1297  N   PRO A 166      18.004  19.123   2.139  1.00 13.84           N  
ATOM   1298  CA  PRO A 166      19.048  20.044   1.691  1.00 14.22           C  
ATOM   1299  C   PRO A 166      18.486  21.389   1.384  1.00 12.87           C  
ATOM   1300  O   PRO A 166      17.308  21.504   0.982  1.00 14.68           O  
ATOM   1301  CB  PRO A 166      19.588  19.363   0.417  1.00 13.48           C  
ATOM   1302  CG  PRO A 166      18.333  18.726  -0.152  1.00 13.94           C  
ATOM   1303  CD  PRO A 166      17.584  18.223   1.064  1.00 12.75           C  
ATOM   1304  N   VAL A 167      19.286  22.438   1.483  1.00 13.36           N  
ATOM   1305  CA  VAL A 167      18.871  23.768   1.045  1.00 15.13           C  
ATOM   1306  C   VAL A 167      19.958  24.220   0.053  1.00 15.92           C  
ATOM   1307  O   VAL A 167      21.103  23.755   0.120  1.00 18.34           O  
ATOM   1308  CB  VAL A 167      18.703  24.784   2.175  1.00 14.59           C  
ATOM   1309  CG1 VAL A 167      17.702  24.274   3.244  1.00 15.44           C  
ATOM   1310  CG2 VAL A 167      20.021  24.999   2.891  1.00 12.11           C  
ATOM   1311  N   PRO A 168      19.606  25.059  -0.888  1.00 16.41           N  
ATOM   1312  CA  PRO A 168      20.540  25.489  -1.942  1.00 15.84           C  
ATOM   1313  C   PRO A 168      21.398  26.657  -1.495  1.00 17.53           C  
ATOM   1314  O   PRO A 168      20.961  27.789  -1.365  1.00 16.47           O  
ATOM   1315  CB  PRO A 168      19.574  25.851  -3.058  1.00 16.88           C  
ATOM   1316  CG  PRO A 168      18.380  26.422  -2.328  1.00 15.87           C  
ATOM   1317  CD  PRO A 168      18.219  25.551  -1.110  1.00 14.42           C  
ATOM   1318  N   LYS A 169      22.656  26.407  -1.152  1.00 17.77           N  
ATOM   1319  CA  LYS A 169      23.586  27.393  -0.626  1.00 20.36           C  
ATOM   1320  C   LYS A 169      23.653  28.688  -1.423  1.00 21.45           C  
ATOM   1321  O   LYS A 169      23.592  29.748  -0.797  1.00 21.16           O  
ATOM   1322  CB  LYS A 169      24.992  26.775  -0.607  1.00 22.31           C  
ATOM   1323  CG  LYS A 169      26.060  27.639   0.074  1.00 25.22           C  
ATOM   1324  CD  LYS A 169      27.413  26.943   0.012  1.00 26.09           C  
ATOM   1325  CE  LYS A 169      28.477  27.746   0.786  1.00 28.91           C  
ATOM   1326  NZ  LYS A 169      28.812  28.992   0.058  1.00 29.64           N  
ATOM   1327  N   SER A 170      23.694  28.586  -2.748  1.00 21.17           N  
ATOM   1328  CA  SER A 170      23.798  29.854  -3.514  1.00 25.16           C  
ATOM   1329  C   SER A 170      22.613  30.785  -3.359  1.00 23.32           C  
ATOM   1330  O   SER A 170      22.839  31.988  -3.145  1.00 22.60           O  
ATOM   1331  CB  SER A 170      24.179  29.572  -4.964  1.00 24.14           C  
ATOM   1332  OG  SER A 170      23.103  28.981  -5.654  1.00 29.38           O  
ATOM   1333  N   ALA A 171      21.378  30.312  -3.343  1.00 21.83           N  
ATOM   1334  CA  ALA A 171      20.207  31.160  -3.151  1.00 21.04           C  
ATOM   1335  C   ALA A 171      20.159  31.723  -1.744  1.00 21.65           C  
ATOM   1336  O   ALA A 171      19.880  32.911  -1.522  1.00 20.66           O  
ATOM   1337  CB  ALA A 171      18.891  30.398  -3.441  1.00 22.45           C  
ATOM   1338  N   VAL A 172      20.469  30.856  -0.773  1.00 22.73           N  
ATOM   1339  CA  VAL A 172      20.558  31.222   0.620  1.00 22.78           C  
ATOM   1340  C   VAL A 172      21.588  32.359   0.756  1.00 26.28           C  
ATOM   1341  O   VAL A 172      21.255  33.431   1.244  1.00 26.69           O  
ATOM   1342  CB  VAL A 172      20.994  30.064   1.535  1.00 22.54           C  
ATOM   1343  CG1 VAL A 172      21.355  30.566   2.944  1.00 20.11           C  
ATOM   1344  CG2 VAL A 172      19.908  29.000   1.667  1.00 20.51           C  
ATOM   1345  N   GLU A 173      22.826  32.108   0.366  1.00 27.32           N  
ATOM   1346  CA  GLU A 173      23.838  33.158   0.471  1.00 31.88           C  
ATOM   1347  C   GLU A 173      23.501  34.467  -0.231  1.00 31.09           C  
ATOM   1348  O   GLU A 173      23.753  35.553   0.299  1.00 31.01           O  
ATOM   1349  CB  GLU A 173      25.160  32.653  -0.155  1.00 33.68           C  
ATOM   1350  CG  GLU A 173      25.616  31.519   0.758  1.00 38.39           C  
ATOM   1351  CD  GLU A 173      27.100  31.290   0.800  1.00 39.54           C  
ATOM   1352  OE1 GLU A 173      27.756  31.500  -0.236  1.00 41.69           O  
ATOM   1353  OE2 GLU A 173      27.550  30.873   1.889  1.00 40.59           O  
ATOM   1354  N   LYS A 174      22.970  34.346  -1.441  1.00 29.54           N  
ATOM   1355  CA  LYS A 174      22.680  35.523  -2.237  1.00 29.41           C  
ATOM   1356  C   LYS A 174      21.472  36.321  -1.796  1.00 28.09           C  
ATOM   1357  O   LYS A 174      21.522  37.551  -1.860  1.00 25.63           O  
ATOM   1358  CB  LYS A 174      22.550  35.077  -3.694  1.00 29.74           C  
ATOM   1359  CG  LYS A 174      22.260  36.207  -4.665  1.00 33.09           C  
ATOM   1360  CD  LYS A 174      22.825  35.837  -6.038  1.00 33.92           C  
ATOM   1361  CE  LYS A 174      22.038  36.531  -7.140  1.00 36.91           C  
ATOM   1362  NZ  LYS A 174      21.442  37.825  -6.718  1.00 36.21           N  
ATOM   1363  N   PHE A 175      20.372  35.665  -1.426  1.00 26.82           N  
ATOM   1364  CA  PHE A 175      19.150  36.390  -1.084  1.00 25.35           C  
ATOM   1365  C   PHE A 175      18.798  36.383   0.398  1.00 25.26           C  
ATOM   1366  O   PHE A 175      17.837  37.073   0.759  1.00 23.61           O  
ATOM   1367  CB  PHE A 175      17.986  35.836  -1.909  1.00 24.12           C  
ATOM   1368  CG  PHE A 175      18.194  35.887  -3.393  1.00 25.20           C  
ATOM   1369  CD1 PHE A 175      18.020  37.075  -4.107  1.00 25.98           C  
ATOM   1370  CD2 PHE A 175      18.516  34.751  -4.108  1.00 25.65           C  
ATOM   1371  CE1 PHE A 175      18.204  37.105  -5.476  1.00 26.12           C  
ATOM   1372  CE2 PHE A 175      18.684  34.757  -5.478  1.00 25.74           C  
ATOM   1373  CZ  PHE A 175      18.540  35.954  -6.168  1.00 26.73           C  
ATOM   1374  N   GLY A 176      19.565  35.697   1.244  1.00 24.40           N  
ATOM   1375  CA  GLY A 176      19.284  35.717   2.667  1.00 26.12           C  
ATOM   1376  C   GLY A 176      17.856  35.242   2.960  1.00 28.93           C  
ATOM   1377  O   GLY A 176      17.405  34.267   2.365  1.00 28.25           O  
ATOM   1378  N   ASP A 177      17.106  35.965   3.762  1.00 29.27           N  
ATOM   1379  CA  ASP A 177      15.730  35.721   4.112  1.00 32.44           C  
ATOM   1380  C   ASP A 177      14.734  35.659   2.961  1.00 30.32           C  
ATOM   1381  O   ASP A 177      13.597  35.217   3.153  1.00 29.05           O  
ATOM   1382  CB  ASP A 177      15.274  36.905   5.025  1.00 38.02           C  
ATOM   1383  CG  ASP A 177      15.231  38.212   4.260  1.00 41.32           C  
ATOM   1384  OD1 ASP A 177      16.106  38.492   3.400  1.00 44.75           O  
ATOM   1385  OD2 ASP A 177      14.317  39.041   4.440  1.00 45.68           O  
ATOM   1386  N   LYS A 178      15.045  36.210   1.796  1.00 26.30           N  
ATOM   1387  CA  LYS A 178      14.137  36.205   0.666  1.00 25.52           C  
ATOM   1388  C   LYS A 178      14.458  35.050  -0.280  1.00 21.55           C  
ATOM   1389  O   LYS A 178      13.911  35.021  -1.387  1.00 21.30           O  
ATOM   1390  CB  LYS A 178      14.210  37.524  -0.132  1.00 27.68           C  
ATOM   1391  CG  LYS A 178      13.937  38.780   0.683  1.00 30.50           C  
ATOM   1392  CD  LYS A 178      14.305  40.066  -0.041  1.00 33.28           C  
ATOM   1393  CE  LYS A 178      15.442  40.137  -1.022  1.00 36.15           C  
ATOM   1394  NZ  LYS A 178      16.774  39.529  -0.713  1.00 36.03           N  
ATOM   1395  N   TRP A 179      15.387  34.163   0.077  1.00 18.33           N  
ATOM   1396  CA  TRP A 179      15.739  33.017  -0.743  1.00 17.82           C  
ATOM   1397  C   TRP A 179      14.524  32.151  -1.081  1.00 17.71           C  
ATOM   1398  O   TRP A 179      14.582  31.529  -2.133  1.00 17.90           O  
ATOM   1399  CB  TRP A 179      16.858  32.160  -0.169  1.00 17.03           C  
ATOM   1400  CG  TRP A 179      16.581  31.092   0.839  1.00 18.10           C  
ATOM   1401  CD1 TRP A 179      16.669  31.203   2.205  1.00 18.21           C  
ATOM   1402  CD2 TRP A 179      16.179  29.734   0.597  1.00 17.06           C  
ATOM   1403  NE1 TRP A 179      16.360  30.004   2.823  1.00 15.17           N  
ATOM   1404  CE2 TRP A 179      16.056  29.101   1.848  1.00 16.85           C  
ATOM   1405  CE3 TRP A 179      15.910  29.000  -0.571  1.00 16.52           C  
ATOM   1406  CZ2 TRP A 179      15.659  27.767   1.968  1.00 15.88           C  
ATOM   1407  CZ3 TRP A 179      15.556  27.686  -0.439  1.00 15.79           C  
ATOM   1408  CH2 TRP A 179      15.412  27.079   0.815  1.00 14.56           C  
ATOM   1409  N   THR A 180      13.492  32.091  -0.233  1.00 16.63           N  
ATOM   1410  CA  THR A 180      12.325  31.256  -0.476  1.00 16.68           C  
ATOM   1411  C   THR A 180      11.248  31.965  -1.315  1.00 18.91           C  
ATOM   1412  O   THR A 180      10.197  31.350  -1.567  1.00 18.27           O  
ATOM   1413  CB  THR A 180      11.691  30.758   0.829  1.00 15.06           C  
ATOM   1414  OG1 THR A 180      11.307  31.880   1.639  1.00 10.69           O  
ATOM   1415  CG2 THR A 180      12.652  29.928   1.670  1.00 15.26           C  
ATOM   1416  N   GLN A 181      11.473  33.209  -1.752  1.00 17.18           N  
ATOM   1417  CA  GLN A 181      10.422  33.811  -2.629  1.00 18.37           C  
ATOM   1418  C   GLN A 181      10.444  33.025  -3.927  1.00 15.84           C  
ATOM   1419  O   GLN A 181      11.511  32.512  -4.277  1.00 13.91           O  
ATOM   1420  CB  GLN A 181      10.704  35.268  -2.920  1.00 20.75           C  
ATOM   1421  CG  GLN A 181      10.269  36.258  -1.848  1.00 24.37           C  
ATOM   1422  CD  GLN A 181       8.884  36.050  -1.292  1.00 26.90           C  
ATOM   1423  OE1 GLN A 181       8.690  35.679  -0.103  1.00 29.74           O  
ATOM   1424  NE2 GLN A 181       7.883  36.269  -2.134  1.00 27.75           N  
ATOM   1425  N   PRO A 182       9.381  33.003  -4.673  1.00 17.50           N  
ATOM   1426  CA  PRO A 182       9.267  32.231  -5.893  1.00 20.20           C  
ATOM   1427  C   PRO A 182      10.296  32.599  -6.944  1.00 21.26           C  
ATOM   1428  O   PRO A 182      10.788  31.741  -7.667  1.00 21.09           O  
ATOM   1429  CB  PRO A 182       7.842  32.486  -6.418  1.00 18.98           C  
ATOM   1430  CG  PRO A 182       7.088  32.817  -5.164  1.00 19.80           C  
ATOM   1431  CD  PRO A 182       8.051  33.628  -4.325  1.00 18.89           C  
ATOM   1432  N   ALA A 183      10.646  33.881  -7.023  1.00 22.67           N  
ATOM   1433  CA  ALA A 183      11.636  34.255  -8.056  1.00 22.39           C  
ATOM   1434  C   ALA A 183      13.029  33.846  -7.657  1.00 21.57           C  
ATOM   1435  O   ALA A 183      13.925  33.742  -8.504  1.00 20.47           O  
ATOM   1436  CB  ALA A 183      11.399  35.740  -8.314  1.00 22.86           C  
ATOM   1437  N   ASN A 184      13.315  33.506  -6.392  1.00 20.16           N  
ATOM   1438  CA  ASN A 184      14.621  33.141  -5.923  1.00 20.39           C  
ATOM   1439  C   ASN A 184      14.849  31.678  -5.548  1.00 19.04           C  
ATOM   1440  O   ASN A 184      15.977  31.158  -5.566  1.00 17.10           O  
ATOM   1441  CB  ASN A 184      15.008  33.906  -4.641  1.00 19.96           C  
ATOM   1442  CG  ASN A 184      14.862  35.411  -4.800  1.00 21.18           C  
ATOM   1443  OD1 ASN A 184      14.613  36.151  -3.837  1.00 20.85           O  
ATOM   1444  ND2 ASN A 184      15.043  35.852  -6.020  1.00 17.35           N  
ATOM   1445  N   ILE A 185      13.784  31.060  -5.074  1.00 18.09           N  
ATOM   1446  CA  ILE A 185      13.874  29.717  -4.492  1.00 15.13           C  
ATOM   1447  C   ILE A 185      14.279  28.689  -5.494  1.00 12.46           C  
ATOM   1448  O   ILE A 185      13.979  28.727  -6.694  1.00 13.81           O  
ATOM   1449  CB  ILE A 185      12.492  29.356  -3.866  1.00 14.94           C  
ATOM   1450  CG1 ILE A 185      12.704  28.204  -2.841  1.00 13.83           C  
ATOM   1451  CG2 ILE A 185      11.496  28.990  -4.944  1.00 11.23           C  
ATOM   1452  CD1 ILE A 185      11.350  27.770  -2.270  1.00 14.84           C  
ATOM   1453  N   VAL A 186      15.004  27.688  -5.061  1.00 14.25           N  
ATOM   1454  CA  VAL A 186      15.405  26.525  -5.850  1.00 15.20           C  
ATOM   1455  C   VAL A 186      15.068  25.266  -5.065  1.00 15.00           C  
ATOM   1456  O   VAL A 186      15.379  25.198  -3.856  1.00 16.02           O  
ATOM   1457  CB  VAL A 186      16.895  26.602  -6.210  1.00 14.67           C  
ATOM   1458  CG1 VAL A 186      17.312  25.316  -6.865  1.00 18.46           C  
ATOM   1459  CG2 VAL A 186      17.162  27.726  -7.226  1.00 17.16           C  
ATOM   1460  N   THR A 187      14.455  24.235  -5.647  1.00 14.64           N  
ATOM   1461  CA  THR A 187      14.006  23.070  -4.877  1.00 15.66           C  
ATOM   1462  C   THR A 187      14.406  21.723  -5.489  1.00 15.58           C  
ATOM   1463  O   THR A 187      14.713  21.631  -6.690  1.00 15.36           O  
ATOM   1464  CB  THR A 187      12.469  23.187  -4.717  1.00 14.20           C  
ATOM   1465  OG1 THR A 187      11.867  23.299  -6.040  1.00 13.87           O  
ATOM   1466  CG2 THR A 187      12.013  24.421  -3.937  1.00 12.69           C  
ATOM   1467  N   ASN A 188      14.413  20.641  -4.717  1.00 12.85           N  
ATOM   1468  CA  ASN A 188      14.805  19.345  -5.295  1.00 13.65           C  
ATOM   1469  C   ASN A 188      13.728  18.282  -5.085  1.00 13.03           C  
ATOM   1470  O   ASN A 188      13.993  17.111  -5.360  1.00 13.26           O  
ATOM   1471  CB  ASN A 188      16.156  18.870  -4.765  1.00 13.69           C  
ATOM   1472  CG  ASN A 188      16.019  18.289  -3.344  1.00 12.93           C  
ATOM   1473  OD1 ASN A 188      15.421  18.883  -2.461  1.00 11.13           O  
ATOM   1474  ND2 ASN A 188      16.628  17.137  -3.146  1.00 11.89           N  
ATOM   1475  N   GLY A 189      12.566  18.716  -4.585  1.00 14.74           N  
ATOM   1476  CA  GLY A 189      11.488  17.695  -4.431  1.00 12.30           C  
ATOM   1477  C   GLY A 189      10.698  17.607  -5.736  1.00 14.99           C  
ATOM   1478  O   GLY A 189      11.094  18.161  -6.803  1.00 14.97           O  
ATOM   1479  N   ALA A 190       9.565  16.869  -5.723  1.00 13.08           N  
ATOM   1480  CA  ALA A 190       8.802  16.696  -6.964  1.00 13.28           C  
ATOM   1481  C   ALA A 190       8.134  17.952  -7.470  1.00 13.47           C  
ATOM   1482  O   ALA A 190       7.585  18.013  -8.590  1.00 16.32           O  
ATOM   1483  CB  ALA A 190       7.772  15.571  -6.830  1.00  9.60           C  
ATOM   1484  N   TYR A 191       8.010  19.018  -6.710  1.00 11.91           N  
ATOM   1485  CA  TYR A 191       7.388  20.270  -7.031  1.00 12.26           C  
ATOM   1486  C   TYR A 191       8.322  21.464  -6.827  1.00 13.80           C  
ATOM   1487  O   TYR A 191       9.334  21.405  -6.125  1.00 12.72           O  
ATOM   1488  CB  TYR A 191       6.111  20.470  -6.114  1.00 10.90           C  
ATOM   1489  CG  TYR A 191       5.122  19.374  -6.524  1.00 13.17           C  
ATOM   1490  CD1 TYR A 191       4.248  19.628  -7.583  1.00 12.36           C  
ATOM   1491  CD2 TYR A 191       5.128  18.124  -5.941  1.00 12.48           C  
ATOM   1492  CE1 TYR A 191       3.378  18.637  -7.989  1.00 12.70           C  
ATOM   1493  CE2 TYR A 191       4.256  17.114  -6.351  1.00 12.87           C  
ATOM   1494  CZ  TYR A 191       3.396  17.398  -7.392  1.00 13.25           C  
ATOM   1495  OH  TYR A 191       2.529  16.448  -7.855  1.00 13.64           O  
ATOM   1496  N   LYS A 192       7.958  22.595  -7.388  1.00 13.95           N  
ATOM   1497  CA  LYS A 192       8.634  23.852  -7.387  1.00 15.52           C  
ATOM   1498  C   LYS A 192       7.613  24.875  -6.885  1.00 15.06           C  
ATOM   1499  O   LYS A 192       6.406  24.683  -7.087  1.00 13.59           O  
ATOM   1500  CB  LYS A 192       8.956  24.360  -8.800  1.00 19.44           C  
ATOM   1501  CG  LYS A 192       9.938  23.676  -9.705  1.00 21.44           C  
ATOM   1502  CD  LYS A 192      10.315  24.590 -10.902  1.00 22.84           C  
ATOM   1503  CE  LYS A 192       9.482  24.254 -12.140  1.00 24.69           C  
ATOM   1504  NZ  LYS A 192      10.032  24.915 -13.378  1.00 22.55           N  
ATOM   1505  N   LEU A 193       8.061  25.940  -6.259  1.00 14.10           N  
ATOM   1506  CA  LEU A 193       7.096  26.953  -5.833  1.00 14.22           C  
ATOM   1507  C   LEU A 193       6.676  27.851  -6.991  1.00 17.19           C  
ATOM   1508  O   LEU A 193       7.574  28.459  -7.602  1.00 12.83           O  
ATOM   1509  CB  LEU A 193       7.839  27.833  -4.819  1.00 13.04           C  
ATOM   1510  CG  LEU A 193       6.944  28.940  -4.231  1.00 14.88           C  
ATOM   1511  CD1 LEU A 193       5.732  28.326  -3.536  1.00 11.37           C  
ATOM   1512  CD2 LEU A 193       7.797  29.814  -3.310  1.00 12.74           C  
ATOM   1513  N   LYS A 194       5.394  27.952  -7.309  1.00 15.64           N  
ATOM   1514  CA  LYS A 194       4.891  28.861  -8.301  1.00 19.19           C  
ATOM   1515  C   LYS A 194       4.401  30.188  -7.693  1.00 20.90           C  
ATOM   1516  O   LYS A 194       4.803  31.238  -8.184  1.00 18.42           O  
ATOM   1517  CB  LYS A 194       3.690  28.276  -9.061  1.00 19.92           C  
ATOM   1518  CG  LYS A 194       3.426  28.993 -10.397  1.00 22.33           C  
ATOM   1519  CD  LYS A 194       2.089  28.508 -10.944  1.00 24.88           C  
ATOM   1520  CE  LYS A 194       1.700  29.306 -12.197  1.00 29.54           C  
ATOM   1521  NZ  LYS A 194       0.644  28.569 -12.960  1.00 31.69           N  
ATOM   1522  N   ASN A 195       3.524  30.131  -6.690  1.00 21.93           N  
ATOM   1523  CA  ASN A 195       2.986  31.382  -6.124  1.00 25.33           C  
ATOM   1524  C   ASN A 195       2.871  31.224  -4.602  1.00 22.19           C  
ATOM   1525  O   ASN A 195       2.674  30.091  -4.164  1.00 18.28           O  
ATOM   1526  CB  ASN A 195       1.583  31.682  -6.638  1.00 29.95           C  
ATOM   1527  CG  ASN A 195       1.349  33.036  -7.259  1.00 35.50           C  
ATOM   1528  OD1 ASN A 195       0.886  34.067  -6.713  1.00 37.65           O  
ATOM   1529  ND2 ASN A 195       1.685  33.044  -8.560  1.00 35.66           N  
ATOM   1530  N   TRP A 196       3.030  32.321  -3.892  1.00 21.02           N  
ATOM   1531  CA  TRP A 196       2.916  32.353  -2.442  1.00 20.43           C  
ATOM   1532  C   TRP A 196       2.333  33.703  -2.019  1.00 21.71           C  
ATOM   1533  O   TRP A 196       3.041  34.705  -1.901  1.00 19.81           O  
ATOM   1534  CB  TRP A 196       4.208  32.184  -1.669  1.00 20.15           C  
ATOM   1535  CG  TRP A 196       4.107  32.133  -0.164  1.00 18.74           C  
ATOM   1536  CD1 TRP A 196       2.984  32.101   0.600  1.00 18.01           C  
ATOM   1537  CD2 TRP A 196       5.206  32.058   0.755  1.00 18.64           C  
ATOM   1538  NE1 TRP A 196       3.294  32.021   1.920  1.00 19.29           N  
ATOM   1539  CE2 TRP A 196       4.668  31.969   2.054  1.00 17.76           C  
ATOM   1540  CE3 TRP A 196       6.607  32.044   0.597  1.00 19.41           C  
ATOM   1541  CZ2 TRP A 196       5.476  31.926   3.180  1.00 20.00           C  
ATOM   1542  CZ3 TRP A 196       7.416  31.972   1.724  1.00 18.05           C  
ATOM   1543  CH2 TRP A 196       6.845  31.896   3.020  1.00 19.70           C  
ATOM   1544  N   VAL A 197       1.029  33.676  -1.736  1.00 20.44           N  
ATOM   1545  CA  VAL A 197       0.325  34.858  -1.282  1.00 19.79           C  
ATOM   1546  C   VAL A 197      -0.052  34.554   0.178  1.00 20.78           C  
ATOM   1547  O   VAL A 197      -0.844  33.655   0.495  1.00 16.43           O  
ATOM   1548  CB  VAL A 197      -0.875  35.089  -2.199  1.00 20.49           C  
ATOM   1549  CG1 VAL A 197      -1.747  36.278  -1.777  1.00 20.31           C  
ATOM   1550  CG2 VAL A 197      -0.402  35.314  -3.648  1.00 21.29           C  
ATOM   1551  N   VAL A 198       0.592  35.290   1.062  1.00 19.76           N  
ATOM   1552  CA  VAL A 198       0.407  35.109   2.502  1.00 19.82           C  
ATOM   1553  C   VAL A 198      -1.060  35.199   2.870  1.00 18.67           C  
ATOM   1554  O   VAL A 198      -1.772  36.116   2.480  1.00 15.72           O  
ATOM   1555  CB  VAL A 198       1.258  36.082   3.312  1.00 21.91           C  
ATOM   1556  CG1 VAL A 198       0.982  35.998   4.817  1.00 21.72           C  
ATOM   1557  CG2 VAL A 198       2.737  35.823   3.028  1.00 19.61           C  
ATOM   1558  N   ASN A 199      -1.552  34.237   3.654  1.00 15.28           N  
ATOM   1559  CA  ASN A 199      -2.931  34.223   4.093  1.00 15.78           C  
ATOM   1560  C   ASN A 199      -3.918  34.029   2.961  1.00 16.49           C  
ATOM   1561  O   ASN A 199      -5.117  34.249   3.122  1.00 13.82           O  
ATOM   1562  CB  ASN A 199      -3.289  35.449   4.955  1.00 17.42           C  
ATOM   1563  CG  ASN A 199      -2.662  35.348   6.357  1.00 17.28           C  
ATOM   1564  OD1 ASN A 199      -2.309  36.368   6.978  1.00 17.01           O  
ATOM   1565  ND2 ASN A 199      -2.564  34.144   6.855  1.00 15.58           N  
ATOM   1566  N   GLU A 200      -3.471  33.580   1.784  1.00 16.87           N  
ATOM   1567  CA  GLU A 200      -4.370  33.279   0.694  1.00 17.81           C  
ATOM   1568  C   GLU A 200      -4.026  31.896   0.187  1.00 16.36           C  
ATOM   1569  O   GLU A 200      -4.932  31.088   0.212  1.00 16.33           O  
ATOM   1570  CB  GLU A 200      -4.379  34.212  -0.529  1.00 21.79           C  
ATOM   1571  CG  GLU A 200      -5.355  33.681  -1.561  1.00 27.91           C  
ATOM   1572  CD  GLU A 200      -5.238  34.056  -3.014  1.00 31.56           C  
ATOM   1573  OE1 GLU A 200      -4.197  34.487  -3.521  1.00 32.42           O  
ATOM   1574  OE2 GLU A 200      -6.233  33.892  -3.783  1.00 35.70           O  
ATOM   1575  N   ARG A 201      -2.828  31.654  -0.347  1.00 15.82           N  
ATOM   1576  CA  ARG A 201      -2.553  30.335  -0.906  1.00 14.78           C  
ATOM   1577  C   ARG A 201      -1.074  30.159  -1.176  1.00 14.58           C  
ATOM   1578  O   ARG A 201      -0.321  31.123  -1.315  1.00 15.40           O  
ATOM   1579  CB  ARG A 201      -3.327  30.109  -2.241  1.00 14.50           C  
ATOM   1580  CG  ARG A 201      -2.915  30.958  -3.443  1.00 17.94           C  
ATOM   1581  CD  ARG A 201      -3.871  30.814  -4.665  1.00 18.33           C  
ATOM   1582  NE  ARG A 201      -5.193  31.344  -4.267  1.00 21.12           N  
ATOM   1583  CZ  ARG A 201      -6.299  30.599  -4.160  1.00 24.19           C  
ATOM   1584  NH1 ARG A 201      -6.315  29.305  -4.479  1.00 21.29           N  
ATOM   1585  NH2 ARG A 201      -7.475  31.080  -3.716  1.00 25.60           N  
ATOM   1586  N   ILE A 202      -0.663  28.900  -1.328  1.00 13.35           N  
ATOM   1587  CA  ILE A 202       0.652  28.526  -1.810  1.00 15.81           C  
ATOM   1588  C   ILE A 202       0.408  27.587  -3.006  1.00 15.64           C  
ATOM   1589  O   ILE A 202      -0.311  26.595  -2.856  1.00 15.12           O  
ATOM   1590  CB  ILE A 202       1.502  27.755  -0.796  1.00 15.56           C  
ATOM   1591  CG1 ILE A 202       1.957  28.680   0.338  1.00 15.41           C  
ATOM   1592  CG2 ILE A 202       2.682  27.044  -1.444  1.00 16.52           C  
ATOM   1593  CD1 ILE A 202       2.611  27.941   1.476  1.00 13.47           C  
ATOM   1594  N   VAL A 203       0.978  27.890  -4.154  1.00 14.70           N  
ATOM   1595  CA  VAL A 203       0.718  27.057  -5.329  1.00 14.53           C  
ATOM   1596  C   VAL A 203       2.046  26.442  -5.789  1.00 13.43           C  
ATOM   1597  O   VAL A 203       3.020  27.196  -5.970  1.00 12.98           O  
ATOM   1598  CB  VAL A 203       0.113  27.858  -6.499  1.00 17.47           C  
ATOM   1599  CG1 VAL A 203      -0.089  26.953  -7.723  1.00 16.37           C  
ATOM   1600  CG2 VAL A 203      -1.248  28.502  -6.204  1.00 17.77           C  
ATOM   1601  N   LEU A 204       2.075  25.141  -5.958  1.00 12.08           N  
ATOM   1602  CA  LEU A 204       3.272  24.394  -6.338  1.00 14.24           C  
ATOM   1603  C   LEU A 204       3.062  23.781  -7.737  1.00 14.83           C  
ATOM   1604  O   LEU A 204       1.906  23.491  -8.082  1.00 14.68           O  
ATOM   1605  CB  LEU A 204       3.529  23.235  -5.353  1.00 13.99           C  
ATOM   1606  CG  LEU A 204       3.587  23.607  -3.853  1.00 11.66           C  
ATOM   1607  CD1 LEU A 204       4.208  22.389  -3.125  1.00 14.07           C  
ATOM   1608  CD2 LEU A 204       4.534  24.801  -3.582  1.00 11.03           C  
ATOM   1609  N   GLU A 205       4.126  23.754  -8.548  1.00 11.53           N  
ATOM   1610  CA  GLU A 205       3.927  23.175  -9.867  1.00 17.02           C  
ATOM   1611  C   GLU A 205       4.975  22.089 -10.027  1.00 14.12           C  
ATOM   1612  O   GLU A 205       6.015  22.150  -9.359  1.00 15.26           O  
ATOM   1613  CB  GLU A 205       3.992  24.236 -10.993  1.00 16.92           C  
ATOM   1614  CG  GLU A 205       5.441  24.788 -11.041  1.00 21.46           C  
ATOM   1615  CD  GLU A 205       5.514  25.978 -11.991  1.00 23.16           C  
ATOM   1616  OE1 GLU A 205       4.812  25.979 -12.998  1.00 25.03           O  
ATOM   1617  OE2 GLU A 205       6.230  26.953 -11.758  1.00 25.78           O  
ATOM   1618  N   ARG A 206       4.660  21.073 -10.795  1.00 17.19           N  
ATOM   1619  CA  ARG A 206       5.600  19.979 -11.009  1.00 18.68           C  
ATOM   1620  C   ARG A 206       6.988  20.499 -11.361  1.00 18.34           C  
ATOM   1621  O   ARG A 206       7.224  21.508 -12.049  1.00 15.68           O  
ATOM   1622  CB  ARG A 206       5.051  19.092 -12.129  1.00 22.77           C  
ATOM   1623  CG  ARG A 206       6.076  18.045 -12.591  1.00 25.22           C  
ATOM   1624  CD  ARG A 206       5.741  17.694 -14.037  1.00 27.29           C  
ATOM   1625  NE  ARG A 206       4.494  16.977 -14.131  1.00 27.62           N  
ATOM   1626  CZ  ARG A 206       4.295  15.682 -14.106  1.00 28.98           C  
ATOM   1627  NH1 ARG A 206       5.317  14.857 -13.969  1.00 29.44           N  
ATOM   1628  NH2 ARG A 206       3.047  15.227 -14.265  1.00 28.50           N  
ATOM   1629  N   ASN A 207       7.960  19.811 -10.751  1.00 18.30           N  
ATOM   1630  CA  ASN A 207       9.376  20.148 -11.002  1.00 17.58           C  
ATOM   1631  C   ASN A 207       9.888  19.148 -12.031  1.00 17.03           C  
ATOM   1632  O   ASN A 207      10.143  18.011 -11.684  1.00 19.58           O  
ATOM   1633  CB  ASN A 207      10.148  19.997  -9.687  1.00 16.68           C  
ATOM   1634  CG  ASN A 207      11.657  20.090  -9.898  1.00 15.59           C  
ATOM   1635  OD1 ASN A 207      12.133  20.532 -10.942  1.00 17.64           O  
ATOM   1636  ND2 ASN A 207      12.432  19.716  -8.891  1.00 16.29           N  
ATOM   1637  N   PRO A 208      10.127  19.519 -13.276  1.00 18.80           N  
ATOM   1638  CA  PRO A 208      10.572  18.601 -14.307  1.00 18.86           C  
ATOM   1639  C   PRO A 208      11.981  18.062 -14.127  1.00 18.19           C  
ATOM   1640  O   PRO A 208      12.298  17.026 -14.688  1.00 16.53           O  
ATOM   1641  CB  PRO A 208      10.408  19.365 -15.615  1.00 21.16           C  
ATOM   1642  CG  PRO A 208      10.474  20.795 -15.211  1.00 23.42           C  
ATOM   1643  CD  PRO A 208       9.862  20.877 -13.825  1.00 20.67           C  
ATOM   1644  N   GLN A 209      12.825  18.679 -13.333  1.00 17.30           N  
ATOM   1645  CA  GLN A 209      14.177  18.167 -13.042  1.00 17.48           C  
ATOM   1646  C   GLN A 209      14.173  17.138 -11.932  1.00 18.45           C  
ATOM   1647  O   GLN A 209      15.217  16.556 -11.647  1.00 18.13           O  
ATOM   1648  CB  GLN A 209      15.012  19.388 -12.566  1.00 19.17           C  
ATOM   1649  CG  GLN A 209      15.071  20.506 -13.600  1.00 21.53           C  
ATOM   1650  CD  GLN A 209      15.757  20.062 -14.885  1.00 23.79           C  
ATOM   1651  OE1 GLN A 209      15.419  20.548 -15.977  1.00 28.25           O  
ATOM   1652  NE2 GLN A 209      16.701  19.156 -14.813  1.00 20.98           N  
ATOM   1653  N   TYR A 210      13.045  16.936 -11.232  1.00 15.28           N  
ATOM   1654  CA  TYR A 210      12.995  15.933 -10.171  1.00 14.13           C  
ATOM   1655  C   TYR A 210      13.420  14.593 -10.746  1.00 15.29           C  
ATOM   1656  O   TYR A 210      12.879  14.152 -11.785  1.00 18.17           O  
ATOM   1657  CB  TYR A 210      11.564  15.854  -9.561  1.00 12.73           C  
ATOM   1658  CG  TYR A 210      11.462  14.865  -8.420  1.00 11.58           C  
ATOM   1659  CD1 TYR A 210      12.359  14.884  -7.350  1.00 12.29           C  
ATOM   1660  CD2 TYR A 210      10.493  13.877  -8.411  1.00 12.83           C  
ATOM   1661  CE1 TYR A 210      12.290  13.946  -6.333  1.00 13.02           C  
ATOM   1662  CE2 TYR A 210      10.382  12.936  -7.407  1.00 12.36           C  
ATOM   1663  CZ  TYR A 210      11.276  12.986  -6.361  1.00 14.77           C  
ATOM   1664  OH  TYR A 210      11.203  12.025  -5.376  1.00 13.57           O  
ATOM   1665  N   TRP A 211      14.274  13.860 -10.037  1.00 15.31           N  
ATOM   1666  CA  TRP A 211      14.756  12.589 -10.584  1.00 18.04           C  
ATOM   1667  C   TRP A 211      13.635  11.608 -10.856  1.00 17.19           C  
ATOM   1668  O   TRP A 211      13.751  10.809 -11.803  1.00 15.65           O  
ATOM   1669  CB  TRP A 211      15.807  11.914  -9.679  1.00 15.82           C  
ATOM   1670  CG  TRP A 211      15.235  11.405  -8.383  1.00 15.50           C  
ATOM   1671  CD1 TRP A 211      15.162  12.123  -7.222  1.00 14.76           C  
ATOM   1672  CD2 TRP A 211      14.717  10.106  -8.087  1.00 15.40           C  
ATOM   1673  NE1 TRP A 211      14.625  11.359  -6.213  1.00 11.80           N  
ATOM   1674  CE2 TRP A 211      14.357  10.109  -6.730  1.00 14.52           C  
ATOM   1675  CE3 TRP A 211      14.545   8.931  -8.849  1.00 16.55           C  
ATOM   1676  CZ2 TRP A 211      13.791   8.988  -6.086  1.00 15.80           C  
ATOM   1677  CZ3 TRP A 211      13.976   7.818  -8.194  1.00 16.01           C  
ATOM   1678  CH2 TRP A 211      13.625   7.851  -6.838  1.00 14.08           C  
ATOM   1679  N   ASP A 212      12.588  11.588 -10.034  1.00 17.97           N  
ATOM   1680  CA  ASP A 212      11.504  10.632 -10.286  1.00 18.45           C  
ATOM   1681  C   ASP A 212      10.322  11.303 -10.988  1.00 19.56           C  
ATOM   1682  O   ASP A 212       9.200  10.820 -10.844  1.00 18.35           O  
ATOM   1683  CB  ASP A 212      11.046  10.101  -8.924  1.00 19.55           C  
ATOM   1684  CG  ASP A 212      10.480   8.704  -8.943  1.00 19.07           C  
ATOM   1685  OD1 ASP A 212      10.738   7.950  -9.901  1.00 18.01           O  
ATOM   1686  OD2 ASP A 212       9.810   8.298  -7.996  1.00 19.96           O  
ATOM   1687  N   ASN A 213      10.533  12.405 -11.708  1.00 17.59           N  
ATOM   1688  CA  ASN A 213       9.492  13.145 -12.375  1.00 18.92           C  
ATOM   1689  C   ASN A 213       8.555  12.324 -13.246  1.00 20.15           C  
ATOM   1690  O   ASN A 213       7.359  12.689 -13.269  1.00 16.61           O  
ATOM   1691  CB  ASN A 213      10.011  14.331 -13.212  1.00 19.38           C  
ATOM   1692  CG  ASN A 213       8.923  15.212 -13.804  1.00 21.50           C  
ATOM   1693  OD1 ASN A 213       8.066  15.765 -13.084  1.00 21.20           O  
ATOM   1694  ND2 ASN A 213       8.919  15.318 -15.147  1.00 17.98           N  
ATOM   1695  N   ALA A 214       9.040  11.284 -13.942  1.00 19.12           N  
ATOM   1696  CA  ALA A 214       8.184  10.488 -14.808  1.00 18.80           C  
ATOM   1697  C   ALA A 214       7.049   9.819 -14.056  1.00 19.01           C  
ATOM   1698  O   ALA A 214       6.006   9.546 -14.659  1.00 15.13           O  
ATOM   1699  CB  ALA A 214       9.009   9.458 -15.597  1.00 19.63           C  
ATOM   1700  N   LYS A 215       7.165   9.572 -12.741  1.00 19.85           N  
ATOM   1701  CA  LYS A 215       6.072   8.973 -11.988  1.00 19.42           C  
ATOM   1702  C   LYS A 215       5.153   9.995 -11.324  1.00 18.73           C  
ATOM   1703  O   LYS A 215       4.142   9.594 -10.751  1.00 18.05           O  
ATOM   1704  CB  LYS A 215       6.643   8.049 -10.903  1.00 22.68           C  
ATOM   1705  CG  LYS A 215       7.467   6.948 -11.585  1.00 24.82           C  
ATOM   1706  CD  LYS A 215       7.836   5.878 -10.597  1.00 25.91           C  
ATOM   1707  CE  LYS A 215       8.734   4.844 -11.295  1.00 28.68           C  
ATOM   1708  NZ  LYS A 215       9.040   3.755 -10.308  1.00 28.06           N  
ATOM   1709  N   THR A 216       5.540  11.263 -11.329  1.00 16.89           N  
ATOM   1710  CA  THR A 216       4.698  12.310 -10.763  1.00 17.21           C  
ATOM   1711  C   THR A 216       3.451  12.457 -11.640  1.00 15.94           C  
ATOM   1712  O   THR A 216       3.607  12.446 -12.849  1.00 16.61           O  
ATOM   1713  CB  THR A 216       5.468  13.643 -10.707  1.00 17.45           C  
ATOM   1714  OG1 THR A 216       6.545  13.465  -9.752  1.00 17.40           O  
ATOM   1715  CG2 THR A 216       4.564  14.788 -10.268  1.00 18.06           C  
ATOM   1716  N   VAL A 217       2.273  12.621 -11.090  1.00 15.15           N  
ATOM   1717  CA  VAL A 217       1.025  12.748 -11.834  1.00 17.26           C  
ATOM   1718  C   VAL A 217       0.375  14.110 -11.648  1.00 17.83           C  
ATOM   1719  O   VAL A 217       0.010  14.754 -12.644  1.00 17.56           O  
ATOM   1720  CB  VAL A 217       0.074  11.577 -11.514  1.00 17.94           C  
ATOM   1721  CG1 VAL A 217      -1.340  11.763 -12.033  1.00 18.07           C  
ATOM   1722  CG2 VAL A 217       0.661  10.271 -12.101  1.00 18.89           C  
ATOM   1723  N   ILE A 218       0.252  14.641 -10.422  1.00 15.41           N  
ATOM   1724  CA  ILE A 218      -0.393  15.917 -10.202  1.00 15.45           C  
ATOM   1725  C   ILE A 218       0.534  17.008 -10.741  1.00 14.95           C  
ATOM   1726  O   ILE A 218       1.690  16.985 -10.333  1.00 12.09           O  
ATOM   1727  CB  ILE A 218      -0.606  16.230  -8.696  1.00 17.30           C  
ATOM   1728  CG1 ILE A 218      -1.459  15.170  -8.063  1.00 19.28           C  
ATOM   1729  CG2 ILE A 218      -1.145  17.643  -8.482  1.00 16.76           C  
ATOM   1730  CD1 ILE A 218      -2.892  14.944  -8.383  1.00 21.50           C  
ATOM   1731  N   ASN A 219       0.021  17.891 -11.581  1.00 13.54           N  
ATOM   1732  CA  ASN A 219       0.851  18.929 -12.161  1.00 15.40           C  
ATOM   1733  C   ASN A 219       0.900  20.151 -11.283  1.00 15.42           C  
ATOM   1734  O   ASN A 219       1.815  20.950 -11.396  1.00 17.09           O  
ATOM   1735  CB  ASN A 219       0.192  19.330 -13.540  1.00 14.75           C  
ATOM   1736  CG  ASN A 219       0.465  18.168 -14.502  1.00 16.66           C  
ATOM   1737  OD1 ASN A 219       1.571  17.618 -14.484  1.00 16.04           O  
ATOM   1738  ND2 ASN A 219      -0.535  17.754 -15.259  1.00 16.58           N  
ATOM   1739  N   GLN A 220      -0.119  20.327 -10.431  1.00 16.73           N  
ATOM   1740  CA  GLN A 220      -0.251  21.491  -9.580  1.00 15.86           C  
ATOM   1741  C   GLN A 220      -1.032  21.196  -8.314  1.00 15.74           C  
ATOM   1742  O   GLN A 220      -2.107  20.594  -8.319  1.00 14.80           O  
ATOM   1743  CB  GLN A 220      -0.982  22.636 -10.299  1.00 16.35           C  
ATOM   1744  CG  GLN A 220      -1.029  23.925  -9.475  1.00 19.86           C  
ATOM   1745  CD  GLN A 220      -1.802  25.004 -10.228  1.00 20.38           C  
ATOM   1746  OE1 GLN A 220      -1.272  25.496 -11.206  1.00 20.77           O  
ATOM   1747  NE2 GLN A 220      -3.008  25.327  -9.791  1.00 20.25           N  
ATOM   1748  N   VAL A 221      -0.478  21.701  -7.210  1.00 14.51           N  
ATOM   1749  CA  VAL A 221      -1.202  21.520  -5.935  1.00 12.44           C  
ATOM   1750  C   VAL A 221      -1.169  22.886  -5.244  1.00 14.81           C  
ATOM   1751  O   VAL A 221      -0.133  23.528  -5.239  1.00 14.42           O  
ATOM   1752  CB  VAL A 221      -0.586  20.443  -5.057  1.00 11.43           C  
ATOM   1753  CG1 VAL A 221       0.897  20.686  -4.778  1.00  9.00           C  
ATOM   1754  CG2 VAL A 221      -1.286  20.347  -3.682  1.00 12.03           C  
ATOM   1755  N   THR A 222      -2.285  23.311  -4.696  1.00 14.43           N  
ATOM   1756  CA  THR A 222      -2.416  24.525  -3.913  1.00 13.04           C  
ATOM   1757  C   THR A 222      -2.621  24.155  -2.436  1.00 14.04           C  
ATOM   1758  O   THR A 222      -3.454  23.281  -2.162  1.00 14.16           O  
ATOM   1759  CB  THR A 222      -3.710  25.267  -4.329  1.00 14.12           C  
ATOM   1760  OG1 THR A 222      -3.602  25.535  -5.714  1.00 12.75           O  
ATOM   1761  CG2 THR A 222      -3.935  26.598  -3.595  1.00 12.76           C  
ATOM   1762  N   TYR A 223      -1.872  24.822  -1.571  1.00 12.71           N  
ATOM   1763  CA  TYR A 223      -2.076  24.628  -0.131  1.00 13.29           C  
ATOM   1764  C   TYR A 223      -2.817  25.832   0.400  1.00 11.21           C  
ATOM   1765  O   TYR A 223      -2.258  26.872   0.082  1.00 12.64           O  
ATOM   1766  CB  TYR A 223      -0.729  24.505   0.623  1.00 10.36           C  
ATOM   1767  CG  TYR A 223      -0.212  23.091   0.423  1.00 13.56           C  
ATOM   1768  CD1 TYR A 223       0.586  22.770  -0.697  1.00 12.85           C  
ATOM   1769  CD2 TYR A 223      -0.566  22.099   1.317  1.00 11.58           C  
ATOM   1770  CE1 TYR A 223       1.047  21.476  -0.835  1.00 14.00           C  
ATOM   1771  CE2 TYR A 223      -0.096  20.792   1.181  1.00 12.54           C  
ATOM   1772  CZ  TYR A 223       0.705  20.494   0.098  1.00 13.14           C  
ATOM   1773  OH  TYR A 223       1.152  19.200  -0.067  1.00 11.35           O  
ATOM   1774  N   LEU A 224      -3.934  25.731   1.099  1.00  9.60           N  
ATOM   1775  CA  LEU A 224      -4.612  26.881   1.657  1.00 10.34           C  
ATOM   1776  C   LEU A 224      -4.355  26.993   3.159  1.00  9.72           C  
ATOM   1777  O   LEU A 224      -3.997  26.038   3.839  1.00 10.85           O  
ATOM   1778  CB  LEU A 224      -6.151  26.768   1.493  1.00 10.61           C  
ATOM   1779  CG  LEU A 224      -6.520  26.652  -0.020  1.00 13.73           C  
ATOM   1780  CD1 LEU A 224      -8.013  26.329  -0.075  1.00 13.67           C  
ATOM   1781  CD2 LEU A 224      -6.140  27.902  -0.801  1.00 11.07           C  
ATOM   1782  N   PRO A 225      -4.559  28.160   3.701  1.00 10.54           N  
ATOM   1783  CA  PRO A 225      -4.208  28.387   5.118  1.00 11.89           C  
ATOM   1784  C   PRO A 225      -5.417  28.551   5.987  1.00 10.89           C  
ATOM   1785  O   PRO A 225      -5.425  29.418   6.865  1.00  9.94           O  
ATOM   1786  CB  PRO A 225      -3.422  29.692   4.951  1.00 11.74           C  
ATOM   1787  CG  PRO A 225      -4.262  30.476   3.971  1.00 11.37           C  
ATOM   1788  CD  PRO A 225      -4.820  29.453   2.992  1.00 11.43           C  
ATOM   1789  N   ILE A 226      -6.459  27.749   5.802  1.00 13.81           N  
ATOM   1790  CA  ILE A 226      -7.703  28.019   6.559  1.00 13.35           C  
ATOM   1791  C   ILE A 226      -7.699  27.413   7.946  1.00 13.18           C  
ATOM   1792  O   ILE A 226      -7.697  26.179   8.018  1.00 14.27           O  
ATOM   1793  CB  ILE A 226      -8.890  27.528   5.724  1.00 14.99           C  
ATOM   1794  CG1 ILE A 226      -8.879  28.220   4.336  1.00 14.36           C  
ATOM   1795  CG2 ILE A 226     -10.186  27.787   6.477  1.00 13.68           C  
ATOM   1796  CD1 ILE A 226      -9.632  27.343   3.336  1.00 12.54           C  
ATOM   1797  N   SER A 227      -7.801  28.190   9.012  1.00 12.59           N  
ATOM   1798  CA  SER A 227      -7.695  27.597  10.357  1.00 14.77           C  
ATOM   1799  C   SER A 227      -9.041  27.185  10.929  1.00 16.61           C  
ATOM   1800  O   SER A 227      -9.075  26.408  11.879  1.00 17.23           O  
ATOM   1801  CB  SER A 227      -6.944  28.584  11.286  1.00 14.08           C  
ATOM   1802  OG  SER A 227      -7.641  29.791  11.181  1.00 13.13           O  
ATOM   1803  N   SER A 228     -10.110  27.704  10.318  1.00 15.35           N  
ATOM   1804  CA  SER A 228     -11.457  27.312  10.684  1.00 14.12           C  
ATOM   1805  C   SER A 228     -11.779  25.950  10.057  1.00 14.77           C  
ATOM   1806  O   SER A 228     -11.932  25.808   8.851  1.00 12.93           O  
ATOM   1807  CB  SER A 228     -12.468  28.326  10.192  1.00 15.76           C  
ATOM   1808  OG  SER A 228     -13.795  27.788  10.107  1.00 15.79           O  
ATOM   1809  N   GLU A 229     -11.884  24.910  10.867  1.00 12.88           N  
ATOM   1810  CA  GLU A 229     -12.243  23.575  10.392  1.00 14.14           C  
ATOM   1811  C   GLU A 229     -13.618  23.596   9.719  1.00 16.79           C  
ATOM   1812  O   GLU A 229     -13.841  22.820   8.754  1.00 15.93           O  
ATOM   1813  CB  GLU A 229     -12.150  22.618  11.593  1.00 14.97           C  
ATOM   1814  CG  GLU A 229     -10.762  22.451  12.255  1.00 13.95           C  
ATOM   1815  CD  GLU A 229     -10.373  23.477  13.274  1.00 17.28           C  
ATOM   1816  OE1 GLU A 229     -11.247  24.338  13.593  1.00 17.03           O  
ATOM   1817  OE2 GLU A 229      -9.211  23.515  13.802  1.00 15.45           O  
ATOM   1818  N   VAL A 230     -14.580  24.402  10.210  1.00 15.21           N  
ATOM   1819  CA  VAL A 230     -15.900  24.500   9.592  1.00 16.62           C  
ATOM   1820  C   VAL A 230     -15.789  25.005   8.167  1.00 15.47           C  
ATOM   1821  O   VAL A 230     -16.331  24.509   7.193  1.00 13.68           O  
ATOM   1822  CB  VAL A 230     -16.880  25.389  10.410  1.00 17.48           C  
ATOM   1823  CG1 VAL A 230     -18.191  25.660   9.711  1.00 19.72           C  
ATOM   1824  CG2 VAL A 230     -17.244  24.650  11.704  1.00 15.10           C  
ATOM   1825  N   THR A 231     -14.968  26.053   7.992  1.00 14.83           N  
ATOM   1826  CA  THR A 231     -14.787  26.648   6.673  1.00 13.74           C  
ATOM   1827  C   THR A 231     -14.119  25.656   5.741  1.00 13.84           C  
ATOM   1828  O   THR A 231     -14.473  25.567   4.557  1.00 12.68           O  
ATOM   1829  CB  THR A 231     -13.957  27.940   6.825  1.00 14.41           C  
ATOM   1830  OG1 THR A 231     -14.771  28.832   7.637  1.00 13.97           O  
ATOM   1831  CG2 THR A 231     -13.629  28.647   5.526  1.00 13.94           C  
ATOM   1832  N   ASP A 232     -13.126  24.953   6.276  1.00 13.23           N  
ATOM   1833  CA  ASP A 232     -12.415  23.947   5.482  1.00 14.18           C  
ATOM   1834  C   ASP A 232     -13.436  22.924   4.960  1.00 13.11           C  
ATOM   1835  O   ASP A 232     -13.533  22.702   3.771  1.00 13.61           O  
ATOM   1836  CB  ASP A 232     -11.357  23.308   6.370  1.00 11.71           C  
ATOM   1837  CG  ASP A 232     -10.412  22.337   5.710  1.00 11.83           C  
ATOM   1838  OD1 ASP A 232     -10.566  22.142   4.485  1.00  9.55           O  
ATOM   1839  OD2 ASP A 232      -9.540  21.761   6.444  1.00 11.96           O  
ATOM   1840  N   VAL A 233     -14.257  22.369   5.829  1.00 13.63           N  
ATOM   1841  CA  VAL A 233     -15.317  21.426   5.414  1.00 13.20           C  
ATOM   1842  C   VAL A 233     -16.285  22.086   4.429  1.00 11.97           C  
ATOM   1843  O   VAL A 233     -16.590  21.420   3.433  1.00 10.39           O  
ATOM   1844  CB  VAL A 233     -16.090  20.855   6.625  1.00 11.81           C  
ATOM   1845  CG1 VAL A 233     -17.308  20.042   6.161  1.00 10.20           C  
ATOM   1846  CG2 VAL A 233     -15.086  19.960   7.373  1.00 10.88           C  
ATOM   1847  N   ASN A 234     -16.704  23.320   4.700  1.00 13.30           N  
ATOM   1848  CA  ASN A 234     -17.612  23.946   3.724  1.00 15.61           C  
ATOM   1849  C   ASN A 234     -17.006  24.056   2.340  1.00 16.70           C  
ATOM   1850  O   ASN A 234     -17.707  23.816   1.358  1.00 18.83           O  
ATOM   1851  CB  ASN A 234     -18.062  25.358   4.135  1.00 15.32           C  
ATOM   1852  CG  ASN A 234     -18.901  25.278   5.422  1.00 17.57           C  
ATOM   1853  OD1 ASN A 234     -19.549  24.281   5.706  1.00 16.72           O  
ATOM   1854  ND2 ASN A 234     -18.846  26.367   6.171  1.00 16.74           N  
ATOM   1855  N   ARG A 235     -15.754  24.469   2.234  1.00 16.46           N  
ATOM   1856  CA  ARG A 235     -15.095  24.595   0.927  1.00 14.82           C  
ATOM   1857  C   ARG A 235     -14.711  23.292   0.290  1.00 12.98           C  
ATOM   1858  O   ARG A 235     -14.520  23.209  -0.932  1.00 13.08           O  
ATOM   1859  CB  ARG A 235     -13.888  25.549   1.178  1.00 15.92           C  
ATOM   1860  CG  ARG A 235     -14.576  26.911   1.045  1.00 18.89           C  
ATOM   1861  CD  ARG A 235     -14.373  27.957   2.036  1.00 21.30           C  
ATOM   1862  NE  ARG A 235     -13.410  28.960   1.995  1.00 23.86           N  
ATOM   1863  CZ  ARG A 235     -13.161  30.227   2.310  1.00 26.31           C  
ATOM   1864  NH1 ARG A 235     -14.000  31.145   2.766  1.00 25.11           N  
ATOM   1865  NH2 ARG A 235     -11.890  30.637   2.090  1.00 24.46           N  
ATOM   1866  N   TYR A 236     -14.582  22.251   1.087  1.00 11.88           N  
ATOM   1867  CA  TYR A 236     -14.448  20.885   0.603  1.00 11.72           C  
ATOM   1868  C   TYR A 236     -15.795  20.485  -0.036  1.00 14.12           C  
ATOM   1869  O   TYR A 236     -15.839  20.110  -1.220  1.00 14.95           O  
ATOM   1870  CB  TYR A 236     -14.064  19.944   1.744  1.00 11.50           C  
ATOM   1871  CG  TYR A 236     -14.049  18.472   1.397  1.00 12.30           C  
ATOM   1872  CD1 TYR A 236     -15.256  17.766   1.485  1.00 14.44           C  
ATOM   1873  CD2 TYR A 236     -12.930  17.787   0.996  1.00 14.49           C  
ATOM   1874  CE1 TYR A 236     -15.320  16.428   1.170  1.00 14.99           C  
ATOM   1875  CE2 TYR A 236     -12.953  16.429   0.689  1.00 13.99           C  
ATOM   1876  CZ  TYR A 236     -14.169  15.772   0.790  1.00 14.50           C  
ATOM   1877  OH  TYR A 236     -14.289  14.452   0.474  1.00 13.73           O  
ATOM   1878  N   ARG A 237     -16.899  20.661   0.679  1.00 11.40           N  
ATOM   1879  CA  ARG A 237     -18.198  20.210   0.190  1.00 14.00           C  
ATOM   1880  C   ARG A 237     -18.729  21.122  -0.904  1.00 12.85           C  
ATOM   1881  O   ARG A 237     -19.503  20.594  -1.718  1.00 13.70           O  
ATOM   1882  CB  ARG A 237     -19.231  20.026   1.307  1.00 14.36           C  
ATOM   1883  CG  ARG A 237     -18.854  19.069   2.410  1.00 16.69           C  
ATOM   1884  CD  ARG A 237     -20.009  18.675   3.335  1.00 17.36           C  
ATOM   1885  NE  ARG A 237     -20.908  17.751   2.618  1.00 16.69           N  
ATOM   1886  CZ  ARG A 237     -22.072  17.390   3.154  1.00 19.85           C  
ATOM   1887  NH1 ARG A 237     -22.443  17.896   4.328  1.00 18.62           N  
ATOM   1888  NH2 ARG A 237     -22.883  16.542   2.524  1.00 19.88           N  
ATOM   1889  N   SER A 238     -18.248  22.351  -1.030  1.00 12.47           N  
ATOM   1890  CA  SER A 238     -18.657  23.194  -2.167  1.00 15.77           C  
ATOM   1891  C   SER A 238     -17.951  22.789  -3.460  1.00 17.22           C  
ATOM   1892  O   SER A 238     -18.341  23.211  -4.545  1.00 13.63           O  
ATOM   1893  CB  SER A 238     -18.386  24.664  -1.919  1.00 15.81           C  
ATOM   1894  OG  SER A 238     -17.006  24.936  -2.117  1.00 19.47           O  
ATOM   1895  N   GLY A 239     -16.826  22.028  -3.328  1.00 16.93           N  
ATOM   1896  CA  GLY A 239     -16.119  21.586  -4.522  1.00 16.68           C  
ATOM   1897  C   GLY A 239     -14.705  22.183  -4.648  1.00 16.65           C  
ATOM   1898  O   GLY A 239     -13.942  21.776  -5.526  1.00 16.27           O  
ATOM   1899  N   GLU A 240     -14.428  23.255  -3.939  1.00 14.14           N  
ATOM   1900  CA  GLU A 240     -13.114  23.930  -4.057  1.00 14.78           C  
ATOM   1901  C   GLU A 240     -11.962  23.100  -3.470  1.00 13.86           C  
ATOM   1902  O   GLU A 240     -10.866  23.067  -4.017  1.00 14.00           O  
ATOM   1903  CB  GLU A 240     -13.229  25.301  -3.356  1.00 16.66           C  
ATOM   1904  CG  GLU A 240     -11.910  26.064  -3.388  1.00 18.92           C  
ATOM   1905  CD  GLU A 240     -11.771  27.191  -2.407  1.00 20.63           C  
ATOM   1906  OE1 GLU A 240     -12.767  27.694  -1.829  1.00 23.26           O  
ATOM   1907  OE2 GLU A 240     -10.609  27.631  -2.221  1.00 23.10           O  
ATOM   1908  N   ILE A 241     -12.104  22.422  -2.355  1.00 10.27           N  
ATOM   1909  CA  ILE A 241     -11.087  21.653  -1.678  1.00 11.70           C  
ATOM   1910  C   ILE A 241     -11.229  20.169  -1.908  1.00 12.01           C  
ATOM   1911  O   ILE A 241     -12.310  19.602  -1.787  1.00 11.09           O  
ATOM   1912  CB  ILE A 241     -11.110  22.010  -0.161  1.00 13.05           C  
ATOM   1913  CG1 ILE A 241     -10.845  23.505   0.014  1.00 10.33           C  
ATOM   1914  CG2 ILE A 241     -10.044  21.211   0.597  1.00 13.07           C  
ATOM   1915  CD1 ILE A 241     -10.758  24.046   1.424  1.00  9.60           C  
ATOM   1916  N   ASP A 242     -10.137  19.504  -2.285  1.00 11.91           N  
ATOM   1917  CA  ASP A 242     -10.150  18.074  -2.528  1.00 10.61           C  
ATOM   1918  C   ASP A 242      -9.804  17.300  -1.261  1.00 12.07           C  
ATOM   1919  O   ASP A 242     -10.214  16.149  -1.118  1.00 12.97           O  
ATOM   1920  CB  ASP A 242      -9.083  17.746  -3.597  1.00 10.91           C  
ATOM   1921  CG  ASP A 242      -9.393  18.373  -4.936  1.00 14.30           C  
ATOM   1922  OD1 ASP A 242     -10.504  18.117  -5.458  1.00 14.54           O  
ATOM   1923  OD2 ASP A 242      -8.539  19.121  -5.434  1.00 12.16           O  
ATOM   1924  N   MET A 243      -8.946  17.856  -0.395  1.00 12.05           N  
ATOM   1925  CA  MET A 243      -8.553  17.165   0.846  1.00 12.14           C  
ATOM   1926  C   MET A 243      -8.583  18.177   1.978  1.00 12.98           C  
ATOM   1927  O   MET A 243      -7.895  19.202   1.863  1.00 14.04           O  
ATOM   1928  CB  MET A 243      -7.094  16.653   0.801  1.00 13.50           C  
ATOM   1929  CG  MET A 243      -6.889  15.614  -0.336  1.00 12.74           C  
ATOM   1930  SD  MET A 243      -5.173  15.184  -0.623  1.00 12.94           S  
ATOM   1931  CE  MET A 243      -4.798  14.028   0.677  1.00 15.94           C  
ATOM   1932  N   THR A 244      -9.367  17.995   3.040  1.00 10.50           N  
ATOM   1933  CA  THR A 244      -9.328  19.016   4.074  1.00 12.40           C  
ATOM   1934  C   THR A 244      -8.003  18.865   4.855  1.00 13.30           C  
ATOM   1935  O   THR A 244      -7.246  17.933   4.645  1.00  9.24           O  
ATOM   1936  CB  THR A 244     -10.514  18.826   5.087  1.00 11.86           C  
ATOM   1937  OG1 THR A 244     -10.354  17.526   5.606  1.00 12.98           O  
ATOM   1938  CG2 THR A 244     -11.839  18.896   4.340  1.00  8.94           C  
ATOM   1939  N   TYR A 245      -7.768  19.813   5.761  1.00 13.98           N  
ATOM   1940  CA  TYR A 245      -6.672  19.622   6.705  1.00 15.56           C  
ATOM   1941  C   TYR A 245      -7.177  18.586   7.728  1.00 15.36           C  
ATOM   1942  O   TYR A 245      -8.384  18.308   7.728  1.00 12.16           O  
ATOM   1943  CB  TYR A 245      -6.275  20.921   7.366  1.00 14.48           C  
ATOM   1944  CG  TYR A 245      -5.127  20.828   8.338  1.00 15.36           C  
ATOM   1945  CD1 TYR A 245      -3.861  20.491   7.904  1.00 14.43           C  
ATOM   1946  CD2 TYR A 245      -5.329  21.126   9.691  1.00 15.43           C  
ATOM   1947  CE1 TYR A 245      -2.809  20.438   8.793  1.00 17.66           C  
ATOM   1948  CE2 TYR A 245      -4.262  21.079  10.591  1.00 17.98           C  
ATOM   1949  CZ  TYR A 245      -3.007  20.734  10.130  1.00 18.56           C  
ATOM   1950  OH  TYR A 245      -1.952  20.652  11.017  1.00 18.43           O  
ATOM   1951  N   ASN A 246      -6.319  17.987   8.548  1.00 14.47           N  
ATOM   1952  CA  ASN A 246      -6.771  16.935   9.440  1.00 15.94           C  
ATOM   1953  C   ASN A 246      -7.013  17.444  10.852  1.00 18.64           C  
ATOM   1954  O   ASN A 246      -6.457  16.953  11.818  1.00 18.61           O  
ATOM   1955  CB  ASN A 246      -5.858  15.709   9.473  1.00 17.57           C  
ATOM   1956  CG  ASN A 246      -4.371  15.981   9.620  1.00 18.23           C  
ATOM   1957  OD1 ASN A 246      -3.895  17.116   9.585  1.00 18.94           O  
ATOM   1958  ND2 ASN A 246      -3.547  14.965   9.751  1.00 16.62           N  
ATOM   1959  N   ASN A 247      -7.789  18.486  11.006  1.00 20.04           N  
ATOM   1960  CA  ASN A 247      -8.377  19.043  12.217  1.00 20.15           C  
ATOM   1961  C   ASN A 247      -9.882  19.054  11.841  1.00 20.37           C  
ATOM   1962  O   ASN A 247     -10.196  19.700  10.828  1.00 19.57           O  
ATOM   1963  CB  ASN A 247      -7.938  20.460  12.511  1.00 19.78           C  
ATOM   1964  CG  ASN A 247      -6.690  20.624  13.350  1.00 21.70           C  
ATOM   1965  OD1 ASN A 247      -6.204  19.627  13.870  1.00 19.02           O  
ATOM   1966  ND2 ASN A 247      -6.197  21.878  13.461  1.00 21.19           N  
ATOM   1967  N   MET A 248     -10.751  18.324  12.494  1.00 19.70           N  
ATOM   1968  CA  MET A 248     -12.164  18.300  12.109  1.00 19.38           C  
ATOM   1969  C   MET A 248     -13.051  19.095  13.079  1.00 19.90           C  
ATOM   1970  O   MET A 248     -12.799  19.171  14.263  1.00 19.85           O  
ATOM   1971  CB  MET A 248     -12.613  16.851  12.055  1.00 19.31           C  
ATOM   1972  CG  MET A 248     -12.102  15.970  10.947  1.00 19.28           C  
ATOM   1973  SD  MET A 248     -12.962  16.261   9.379  1.00 18.49           S  
ATOM   1974  CE  MET A 248     -12.068  17.605   8.667  1.00 18.76           C  
ATOM   1975  N   PRO A 249     -14.108  19.723  12.574  1.00 19.28           N  
ATOM   1976  CA  PRO A 249     -14.955  20.578  13.392  1.00 21.39           C  
ATOM   1977  C   PRO A 249     -15.927  19.811  14.277  1.00 21.84           C  
ATOM   1978  O   PRO A 249     -16.554  18.844  13.801  1.00 21.46           O  
ATOM   1979  CB  PRO A 249     -15.652  21.477  12.395  1.00 19.73           C  
ATOM   1980  CG  PRO A 249     -15.647  20.728  11.105  1.00 18.59           C  
ATOM   1981  CD  PRO A 249     -14.456  19.804  11.136  1.00 19.00           C  
ATOM   1982  N   ILE A 250     -16.044  20.269  15.528  1.00 22.20           N  
ATOM   1983  CA  ILE A 250     -16.989  19.617  16.453  1.00 23.20           C  
ATOM   1984  C   ILE A 250     -18.392  19.832  15.915  1.00 25.23           C  
ATOM   1985  O   ILE A 250     -19.280  18.980  15.987  1.00 24.80           O  
ATOM   1986  CB  ILE A 250     -16.744  20.100  17.890  1.00 24.65           C  
ATOM   1987  CG1 ILE A 250     -15.643  19.237  18.552  1.00 24.75           C  
ATOM   1988  CG2 ILE A 250     -18.016  20.081  18.736  1.00 25.89           C  
ATOM   1989  CD1 ILE A 250     -14.775  19.914  19.579  1.00 23.99           C  
ATOM   1990  N   GLU A 251     -18.647  21.001  15.295  1.00 25.53           N  
ATOM   1991  CA  GLU A 251     -19.935  21.289  14.757  1.00 28.37           C  
ATOM   1992  C   GLU A 251     -20.490  20.252  13.778  1.00 29.36           C  
ATOM   1993  O   GLU A 251     -21.676  19.911  13.843  1.00 29.07           O  
ATOM   1994  CB  GLU A 251     -19.959  22.623  13.981  1.00 29.05           C  
ATOM   1995  CG  GLU A 251     -19.944  23.828  14.887  1.00 28.58           C  
ATOM   1996  CD  GLU A 251     -18.529  24.240  15.251  1.00 29.41           C  
ATOM   1997  OE1 GLU A 251     -17.572  23.415  15.241  1.00 29.98           O  
ATOM   1998  OE2 GLU A 251     -18.446  25.422  15.617  1.00 25.47           O  
ATOM   1999  N   LEU A 252     -19.643  19.898  12.819  1.00 28.87           N  
ATOM   2000  CA  LEU A 252     -20.092  19.071  11.710  1.00 26.32           C  
ATOM   2001  C   LEU A 252     -19.700  17.602  11.679  1.00 25.79           C  
ATOM   2002  O   LEU A 252     -20.339  16.883  10.924  1.00 24.52           O  
ATOM   2003  CB  LEU A 252     -19.479  19.767  10.482  1.00 25.04           C  
ATOM   2004  CG  LEU A 252     -19.743  21.253  10.209  1.00 25.14           C  
ATOM   2005  CD1 LEU A 252     -19.065  21.744   8.941  1.00 23.85           C  
ATOM   2006  CD2 LEU A 252     -21.245  21.528  10.073  1.00 27.23           C  
ATOM   2007  N   PHE A 253     -18.707  17.117  12.402  1.00 22.50           N  
ATOM   2008  CA  PHE A 253     -18.184  15.768  12.249  1.00 23.51           C  
ATOM   2009  C   PHE A 253     -19.187  14.640  12.327  1.00 25.84           C  
ATOM   2010  O   PHE A 253     -19.173  13.750  11.449  1.00 26.00           O  
ATOM   2011  CB  PHE A 253     -17.019  15.548  13.254  1.00 22.32           C  
ATOM   2012  CG  PHE A 253     -16.269  14.280  12.994  1.00 23.78           C  
ATOM   2013  CD1 PHE A 253     -15.388  14.167  11.917  1.00 24.09           C  
ATOM   2014  CD2 PHE A 253     -16.480  13.187  13.806  1.00 23.71           C  
ATOM   2015  CE1 PHE A 253     -14.718  12.976  11.712  1.00 24.59           C  
ATOM   2016  CE2 PHE A 253     -15.796  12.006  13.600  1.00 25.28           C  
ATOM   2017  CZ  PHE A 253     -14.920  11.902  12.548  1.00 22.53           C  
ATOM   2018  N   GLN A 254     -20.050  14.659  13.358  1.00 27.06           N  
ATOM   2019  CA  GLN A 254     -20.996  13.534  13.502  1.00 28.08           C  
ATOM   2020  C   GLN A 254     -21.889  13.427  12.270  1.00 26.22           C  
ATOM   2021  O   GLN A 254     -22.141  12.373  11.718  1.00 24.94           O  
ATOM   2022  CB  GLN A 254     -21.814  13.673  14.787  1.00 29.17           C  
ATOM   2023  CG  GLN A 254     -21.099  13.583  16.127  1.00 31.41           C  
ATOM   2024  CD  GLN A 254     -19.959  12.583  16.175  1.00 32.76           C  
ATOM   2025  OE1 GLN A 254     -20.117  11.402  15.856  1.00 33.51           O  
ATOM   2026  NE2 GLN A 254     -18.765  13.074  16.522  1.00 32.46           N  
ATOM   2027  N   LYS A 255     -22.365  14.554  11.759  1.00 26.68           N  
ATOM   2028  CA  LYS A 255     -23.193  14.638  10.564  1.00 27.63           C  
ATOM   2029  C   LYS A 255     -22.404  14.186   9.346  1.00 26.62           C  
ATOM   2030  O   LYS A 255     -22.920  13.403   8.532  1.00 23.92           O  
ATOM   2031  CB  LYS A 255     -23.740  16.060  10.383  1.00 31.31           C  
ATOM   2032  CG  LYS A 255     -24.855  16.153   9.345  1.00 35.30           C  
ATOM   2033  CD  LYS A 255     -26.093  15.345   9.713  1.00 36.98           C  
ATOM   2034  CE  LYS A 255     -27.308  15.688   8.855  1.00 36.38           C  
ATOM   2035  NZ  LYS A 255     -28.366  14.641   8.987  1.00 35.86           N  
ATOM   2036  N   LEU A 256     -21.122  14.561   9.259  1.00 26.09           N  
ATOM   2037  CA  LEU A 256     -20.309  14.164   8.098  1.00 23.57           C  
ATOM   2038  C   LEU A 256     -20.139  12.668   7.984  1.00 24.05           C  
ATOM   2039  O   LEU A 256     -20.265  12.037   6.921  1.00 22.38           O  
ATOM   2040  CB  LEU A 256     -18.931  14.819   8.141  1.00 22.97           C  
ATOM   2041  CG  LEU A 256     -18.890  16.327   8.019  1.00 24.64           C  
ATOM   2042  CD1 LEU A 256     -17.465  16.849   8.227  1.00 23.61           C  
ATOM   2043  CD2 LEU A 256     -19.451  16.759   6.678  1.00 22.61           C  
ATOM   2044  N   LYS A 257     -19.918  12.006   9.121  1.00 26.58           N  
ATOM   2045  CA  LYS A 257     -19.779  10.549   9.102  1.00 31.06           C  
ATOM   2046  C   LYS A 257     -21.058   9.879   8.637  1.00 31.35           C  
ATOM   2047  O   LYS A 257     -21.063   8.787   8.090  1.00 28.87           O  
ATOM   2048  CB  LYS A 257     -19.339   9.980  10.456  1.00 34.34           C  
ATOM   2049  CG  LYS A 257     -19.210   8.457  10.441  1.00 39.24           C  
ATOM   2050  CD  LYS A 257     -18.548   7.860   9.225  1.00 40.18           C  
ATOM   2051  CE  LYS A 257     -17.172   7.270   9.313  1.00 41.64           C  
ATOM   2052  NZ  LYS A 257     -16.184   7.995  10.150  1.00 41.85           N  
ATOM   2053  N   LYS A 258     -22.204  10.520   8.889  1.00 32.98           N  
ATOM   2054  CA  LYS A 258     -23.456   9.928   8.436  1.00 34.33           C  
ATOM   2055  C   LYS A 258     -23.724  10.349   7.006  1.00 33.02           C  
ATOM   2056  O   LYS A 258     -24.213   9.545   6.217  1.00 32.07           O  
ATOM   2057  CB  LYS A 258     -24.568  10.271   9.419  1.00 37.85           C  
ATOM   2058  CG  LYS A 258     -24.346   9.724  10.829  1.00 40.37           C  
ATOM   2059  CD  LYS A 258     -23.689   8.354  10.905  1.00 41.34           C  
ATOM   2060  CE  LYS A 258     -24.452   7.418  11.831  1.00 44.03           C  
ATOM   2061  NZ  LYS A 258     -24.325   7.773  13.278  1.00 43.31           N  
ATOM   2062  N   GLU A 259     -23.301  11.538   6.591  1.00 32.75           N  
ATOM   2063  CA  GLU A 259     -23.577  11.973   5.225  1.00 31.96           C  
ATOM   2064  C   GLU A 259     -22.623  11.519   4.155  1.00 29.91           C  
ATOM   2065  O   GLU A 259     -23.013  11.261   3.022  1.00 27.18           O  
ATOM   2066  CB  GLU A 259     -23.572  13.504   5.175  1.00 35.14           C  
ATOM   2067  CG  GLU A 259     -24.986  14.065   5.017  1.00 39.44           C  
ATOM   2068  CD  GLU A 259     -24.899  15.558   5.311  1.00 40.02           C  
ATOM   2069  OE1 GLU A 259     -24.569  15.847   6.479  1.00 41.28           O  
ATOM   2070  OE2 GLU A 259     -25.099  16.344   4.379  1.00 40.78           O  
ATOM   2071  N   ILE A 260     -21.317  11.476   4.418  1.00 26.72           N  
ATOM   2072  CA  ILE A 260     -20.329  11.080   3.407  1.00 26.31           C  
ATOM   2073  C   ILE A 260     -19.292  10.162   4.028  1.00 26.74           C  
ATOM   2074  O   ILE A 260     -18.080  10.383   4.028  1.00 23.31           O  
ATOM   2075  CB  ILE A 260     -19.701  12.341   2.789  1.00 24.67           C  
ATOM   2076  CG1 ILE A 260     -19.185  13.263   3.906  1.00 26.19           C  
ATOM   2077  CG2 ILE A 260     -20.657  13.135   1.899  1.00 24.09           C  
ATOM   2078  CD1 ILE A 260     -18.240  14.337   3.418  1.00 26.38           C  
ATOM   2079  N   PRO A 261     -19.745   8.998   4.507  1.00 27.57           N  
ATOM   2080  CA  PRO A 261     -18.945   8.006   5.182  1.00 27.42           C  
ATOM   2081  C   PRO A 261     -17.672   7.570   4.484  1.00 25.52           C  
ATOM   2082  O   PRO A 261     -16.612   7.464   5.109  1.00 25.41           O  
ATOM   2083  CB  PRO A 261     -19.872   6.766   5.312  1.00 29.18           C  
ATOM   2084  CG  PRO A 261     -20.911   7.018   4.276  1.00 28.31           C  
ATOM   2085  CD  PRO A 261     -21.147   8.509   4.453  1.00 29.31           C  
ATOM   2086  N   ASN A 262     -17.776   7.389   3.190  1.00 25.09           N  
ATOM   2087  CA  ASN A 262     -16.712   6.989   2.303  1.00 27.82           C  
ATOM   2088  C   ASN A 262     -15.620   8.059   2.194  1.00 27.84           C  
ATOM   2089  O   ASN A 262     -14.495   7.741   1.792  1.00 29.66           O  
ATOM   2090  CB  ASN A 262     -17.302   6.787   0.903  1.00 29.34           C  
ATOM   2091  CG  ASN A 262     -18.313   5.655   0.773  1.00 32.20           C  
ATOM   2092  OD1 ASN A 262     -18.299   4.684   1.514  1.00 30.44           O  
ATOM   2093  ND2 ASN A 262     -19.232   5.785  -0.204  1.00 33.15           N  
ATOM   2094  N   GLU A 263     -15.958   9.301   2.478  1.00 23.31           N  
ATOM   2095  CA  GLU A 263     -15.041  10.428   2.383  1.00 22.66           C  
ATOM   2096  C   GLU A 263     -14.305  10.766   3.663  1.00 20.91           C  
ATOM   2097  O   GLU A 263     -13.320  11.489   3.668  1.00 19.19           O  
ATOM   2098  CB  GLU A 263     -15.914  11.648   1.984  1.00 18.90           C  
ATOM   2099  CG  GLU A 263     -16.237  11.520   0.520  1.00 21.77           C  
ATOM   2100  CD  GLU A 263     -16.931  12.645  -0.191  1.00 20.59           C  
ATOM   2101  OE1 GLU A 263     -16.486  13.794  -0.192  1.00 20.65           O  
ATOM   2102  OE2 GLU A 263     -17.945  12.390  -0.845  1.00 19.49           O  
ATOM   2103  N   VAL A 264     -14.908  10.411   4.798  1.00 21.04           N  
ATOM   2104  CA  VAL A 264     -14.327  10.630   6.109  1.00 22.81           C  
ATOM   2105  C   VAL A 264     -13.302   9.536   6.372  1.00 23.64           C  
ATOM   2106  O   VAL A 264     -13.599   8.336   6.522  1.00 25.35           O  
ATOM   2107  CB  VAL A 264     -15.418  10.612   7.207  1.00 22.61           C  
ATOM   2108  CG1 VAL A 264     -14.820  10.835   8.588  1.00 22.96           C  
ATOM   2109  CG2 VAL A 264     -16.460  11.679   6.868  1.00 20.52           C  
ATOM   2110  N   ARG A 265     -12.040   9.913   6.348  1.00 22.36           N  
ATOM   2111  CA  ARG A 265     -10.942   8.971   6.560  1.00 19.92           C  
ATOM   2112  C   ARG A 265     -10.512   9.082   8.011  1.00 19.90           C  
ATOM   2113  O   ARG A 265     -10.215  10.197   8.454  1.00 18.15           O  
ATOM   2114  CB  ARG A 265      -9.763   9.272   5.644  1.00 20.78           C  
ATOM   2115  CG  ARG A 265     -10.073   9.427   4.171  1.00 23.04           C  
ATOM   2116  CD  ARG A 265     -10.662   8.158   3.537  1.00 25.08           C  
ATOM   2117  NE  ARG A 265     -10.308   8.147   2.126  1.00 28.66           N  
ATOM   2118  CZ  ARG A 265      -9.210   7.692   1.553  1.00 29.66           C  
ATOM   2119  NH1 ARG A 265      -8.269   7.121   2.303  1.00 31.01           N  
ATOM   2120  NH2 ARG A 265      -9.077   7.823   0.243  1.00 27.50           N  
ATOM   2121  N   VAL A 266     -10.414   7.978   8.734  1.00 19.74           N  
ATOM   2122  CA  VAL A 266     -10.052   8.019  10.154  1.00 20.11           C  
ATOM   2123  C   VAL A 266      -9.015   6.939  10.378  1.00 19.29           C  
ATOM   2124  O   VAL A 266      -9.303   5.791  10.047  1.00 19.28           O  
ATOM   2125  CB  VAL A 266     -11.262   7.732  11.080  1.00 22.71           C  
ATOM   2126  CG1 VAL A 266     -10.788   7.578  12.533  1.00 22.15           C  
ATOM   2127  CG2 VAL A 266     -12.307   8.828  10.948  1.00 22.65           C  
ATOM   2128  N   ASP A 267      -7.777   7.298  10.729  1.00 18.30           N  
ATOM   2129  CA  ASP A 267      -6.724   6.294  10.833  1.00 18.75           C  
ATOM   2130  C   ASP A 267      -5.832   6.609  12.039  1.00 18.88           C  
ATOM   2131  O   ASP A 267      -5.827   7.749  12.545  1.00 17.32           O  
ATOM   2132  CB  ASP A 267      -5.859   6.288   9.556  1.00 17.41           C  
ATOM   2133  CG  ASP A 267      -6.592   5.904   8.278  1.00 19.74           C  
ATOM   2134  OD1 ASP A 267      -6.803   4.688   8.053  1.00 18.85           O  
ATOM   2135  OD2 ASP A 267      -7.000   6.756   7.471  1.00 17.00           O  
ATOM   2136  N   PRO A 268      -5.012   5.632  12.384  1.00 18.54           N  
ATOM   2137  CA  PRO A 268      -4.074   5.802  13.482  1.00 18.26           C  
ATOM   2138  C   PRO A 268      -3.129   6.944  13.137  1.00 15.96           C  
ATOM   2139  O   PRO A 268      -2.763   7.142  11.962  1.00 14.71           O  
ATOM   2140  CB  PRO A 268      -3.386   4.455  13.636  1.00 19.64           C  
ATOM   2141  CG  PRO A 268      -4.329   3.477  12.967  1.00 22.06           C  
ATOM   2142  CD  PRO A 268      -4.920   4.268  11.803  1.00 19.99           C  
ATOM   2143  N   TYR A 269      -2.729   7.632  14.181  1.00 17.03           N  
ATOM   2144  CA  TYR A 269      -1.861   8.818  14.054  1.00 16.51           C  
ATOM   2145  C   TYR A 269      -1.012   8.889  15.325  1.00 16.08           C  
ATOM   2146  O   TYR A 269      -1.580   8.755  16.442  1.00 13.05           O  
ATOM   2147  CB  TYR A 269      -2.831  10.014  13.917  1.00 15.10           C  
ATOM   2148  CG  TYR A 269      -2.302  11.305  13.345  1.00 15.93           C  
ATOM   2149  CD1 TYR A 269      -1.073  11.351  12.646  1.00 13.61           C  
ATOM   2150  CD2 TYR A 269      -3.047  12.481  13.448  1.00 15.48           C  
ATOM   2151  CE1 TYR A 269      -0.653  12.558  12.121  1.00 15.99           C  
ATOM   2152  CE2 TYR A 269      -2.595  13.693  12.941  1.00 15.73           C  
ATOM   2153  CZ  TYR A 269      -1.401  13.710  12.232  1.00 15.81           C  
ATOM   2154  OH  TYR A 269      -0.923  14.916  11.712  1.00 15.89           O  
ATOM   2155  N   LEU A 270       0.284   9.123  15.171  1.00 12.82           N  
ATOM   2156  CA  LEU A 270       1.177   9.134  16.347  1.00 15.03           C  
ATOM   2157  C   LEU A 270       1.366  10.532  16.919  1.00 14.98           C  
ATOM   2158  O   LEU A 270       2.422  11.161  16.711  1.00 12.32           O  
ATOM   2159  CB  LEU A 270       2.532   8.498  15.984  1.00 14.97           C  
ATOM   2160  CG  LEU A 270       2.447   6.961  16.006  1.00 19.19           C  
ATOM   2161  CD1 LEU A 270       3.684   6.330  15.344  1.00 19.34           C  
ATOM   2162  CD2 LEU A 270       2.241   6.449  17.426  1.00 16.98           C  
ATOM   2163  N   CYS A 271       0.265  11.114  17.447  1.00 13.26           N  
ATOM   2164  CA  CYS A 271       0.343  12.489  17.944  1.00 12.24           C  
ATOM   2165  C   CYS A 271      -0.402  12.509  19.289  1.00 11.44           C  
ATOM   2166  O   CYS A 271      -1.371  11.722  19.426  1.00 10.01           O  
ATOM   2167  CB  CYS A 271      -0.400  13.500  17.045  1.00 13.64           C  
ATOM   2168  SG  CYS A 271       0.090  13.408  15.309  1.00 11.75           S  
ATOM   2169  N   THR A 272       0.008  13.448  20.131  1.00 10.16           N  
ATOM   2170  CA  THR A 272      -0.653  13.566  21.423  1.00 13.64           C  
ATOM   2171  C   THR A 272      -1.087  15.010  21.610  1.00 14.16           C  
ATOM   2172  O   THR A 272      -0.279  15.918  21.338  1.00 12.77           O  
ATOM   2173  CB  THR A 272       0.270  13.163  22.592  1.00 13.86           C  
ATOM   2174  OG1 THR A 272       0.616  11.799  22.453  1.00 13.67           O  
ATOM   2175  CG2 THR A 272      -0.474  13.387  23.927  1.00 12.84           C  
ATOM   2176  N   TYR A 273      -2.328  15.152  22.033  1.00 13.27           N  
ATOM   2177  CA  TYR A 273      -2.883  16.478  22.325  1.00 11.79           C  
ATOM   2178  C   TYR A 273      -2.763  16.678  23.833  1.00 11.96           C  
ATOM   2179  O   TYR A 273      -3.124  15.783  24.595  1.00 10.64           O  
ATOM   2180  CB  TYR A 273      -4.363  16.512  21.942  1.00 11.91           C  
ATOM   2181  CG  TYR A 273      -5.005  17.901  21.922  1.00 13.53           C  
ATOM   2182  CD1 TYR A 273      -5.268  18.692  23.042  1.00 12.34           C  
ATOM   2183  CD2 TYR A 273      -5.430  18.327  20.669  1.00 11.73           C  
ATOM   2184  CE1 TYR A 273      -5.934  19.920  22.899  1.00 13.63           C  
ATOM   2185  CE2 TYR A 273      -6.081  19.548  20.522  1.00 13.60           C  
ATOM   2186  CZ  TYR A 273      -6.326  20.328  21.632  1.00 12.77           C  
ATOM   2187  OH  TYR A 273      -6.993  21.502  21.372  1.00 12.94           O  
ATOM   2188  N   TYR A 274      -2.195  17.785  24.237  1.00 12.41           N  
ATOM   2189  CA  TYR A 274      -2.001  18.055  25.656  1.00 13.18           C  
ATOM   2190  C   TYR A 274      -2.024  19.555  25.879  1.00 13.72           C  
ATOM   2191  O   TYR A 274      -1.978  20.344  24.920  1.00 12.62           O  
ATOM   2192  CB  TYR A 274      -0.611  17.515  26.069  1.00 14.06           C  
ATOM   2193  CG  TYR A 274       0.623  18.013  25.333  1.00 13.59           C  
ATOM   2194  CD1 TYR A 274       0.950  17.581  24.036  1.00 13.36           C  
ATOM   2195  CD2 TYR A 274       1.504  18.895  25.947  1.00 11.41           C  
ATOM   2196  CE1 TYR A 274       2.084  17.994  23.385  1.00  9.72           C  
ATOM   2197  CE2 TYR A 274       2.653  19.350  25.304  1.00 13.10           C  
ATOM   2198  CZ  TYR A 274       2.927  18.895  24.024  1.00 13.33           C  
ATOM   2199  OH  TYR A 274       4.066  19.346  23.379  1.00 14.03           O  
ATOM   2200  N   TYR A 275      -2.101  19.946  27.156  1.00 14.59           N  
ATOM   2201  CA  TYR A 275      -1.918  21.319  27.555  1.00 14.13           C  
ATOM   2202  C   TYR A 275      -0.487  21.373  28.113  1.00 15.31           C  
ATOM   2203  O   TYR A 275      -0.027  20.682  29.030  1.00 14.88           O  
ATOM   2204  CB  TYR A 275      -2.902  21.943  28.570  1.00 14.74           C  
ATOM   2205  CG  TYR A 275      -4.241  22.019  27.840  1.00 13.61           C  
ATOM   2206  CD1 TYR A 275      -4.521  23.141  27.055  1.00 13.32           C  
ATOM   2207  CD2 TYR A 275      -5.121  20.942  27.878  1.00 10.69           C  
ATOM   2208  CE1 TYR A 275      -5.692  23.204  26.325  1.00 11.48           C  
ATOM   2209  CE2 TYR A 275      -6.271  21.016  27.127  1.00 13.09           C  
ATOM   2210  CZ  TYR A 275      -6.555  22.141  26.356  1.00 12.00           C  
ATOM   2211  OH  TYR A 275      -7.725  22.180  25.671  1.00 12.02           O  
ATOM   2212  N   GLU A 276       0.291  22.189  27.444  1.00 16.79           N  
ATOM   2213  CA  GLU A 276       1.686  22.468  27.745  1.00 15.10           C  
ATOM   2214  C   GLU A 276       1.719  23.527  28.839  1.00 15.33           C  
ATOM   2215  O   GLU A 276       1.073  24.581  28.736  1.00 13.71           O  
ATOM   2216  CB  GLU A 276       2.365  22.925  26.460  1.00 17.26           C  
ATOM   2217  CG  GLU A 276       3.820  23.401  26.710  1.00 14.27           C  
ATOM   2218  CD  GLU A 276       4.339  23.866  25.358  1.00 15.37           C  
ATOM   2219  OE1 GLU A 276       4.078  25.013  25.006  1.00 14.51           O  
ATOM   2220  OE2 GLU A 276       5.006  23.075  24.665  1.00 15.10           O  
ATOM   2221  N   ILE A 277       2.365  23.156  29.936  1.00 15.54           N  
ATOM   2222  CA  ILE A 277       2.475  24.061  31.097  1.00 15.97           C  
ATOM   2223  C   ILE A 277       3.844  24.718  30.988  1.00 15.74           C  
ATOM   2224  O   ILE A 277       4.831  24.065  30.667  1.00 15.09           O  
ATOM   2225  CB  ILE A 277       2.320  23.375  32.461  1.00 18.01           C  
ATOM   2226  CG1 ILE A 277       0.929  22.747  32.604  1.00 16.21           C  
ATOM   2227  CG2 ILE A 277       2.650  24.347  33.600  1.00 15.20           C  
ATOM   2228  CD1 ILE A 277       0.834  21.736  33.748  1.00 18.18           C  
ATOM   2229  N   ASN A 278       3.926  25.995  31.275  1.00 13.61           N  
ATOM   2230  CA  ASN A 278       5.205  26.700  31.223  1.00 15.74           C  
ATOM   2231  C   ASN A 278       5.859  26.430  32.583  1.00 15.03           C  
ATOM   2232  O   ASN A 278       5.466  26.980  33.612  1.00 15.18           O  
ATOM   2233  CB  ASN A 278       4.996  28.192  30.954  1.00 15.90           C  
ATOM   2234  CG  ASN A 278       6.325  28.926  30.958  1.00 17.72           C  
ATOM   2235  OD1 ASN A 278       7.387  28.337  31.189  1.00 19.04           O  
ATOM   2236  ND2 ASN A 278       6.339  30.236  30.681  1.00 16.27           N  
ATOM   2237  N   ASN A 279       6.700  25.401  32.605  1.00 16.81           N  
ATOM   2238  CA  ASN A 279       7.338  24.907  33.791  1.00 17.66           C  
ATOM   2239  C   ASN A 279       8.269  25.926  34.439  1.00 19.26           C  
ATOM   2240  O   ASN A 279       8.471  25.755  35.630  1.00 18.65           O  
ATOM   2241  CB  ASN A 279       8.099  23.574  33.542  1.00 16.56           C  
ATOM   2242  CG  ASN A 279       7.170  22.387  33.444  1.00 16.73           C  
ATOM   2243  OD1 ASN A 279       6.313  22.265  32.535  1.00 18.36           O  
ATOM   2244  ND2 ASN A 279       7.197  21.412  34.330  1.00 14.77           N  
ATOM   2245  N   GLN A 280       8.786  26.965  33.804  1.00 20.44           N  
ATOM   2246  CA  GLN A 280       9.666  27.889  34.521  1.00 25.21           C  
ATOM   2247  C   GLN A 280       8.985  29.106  35.111  1.00 26.29           C  
ATOM   2248  O   GLN A 280       9.631  30.048  35.597  1.00 30.62           O  
ATOM   2249  CB  GLN A 280      10.758  28.374  33.549  1.00 26.33           C  
ATOM   2250  CG  GLN A 280      11.502  27.190  32.950  1.00 31.67           C  
ATOM   2251  CD  GLN A 280      12.675  27.647  32.082  1.00 34.23           C  
ATOM   2252  OE1 GLN A 280      12.486  28.585  31.295  1.00 34.45           O  
ATOM   2253  NE2 GLN A 280      13.809  26.985  32.334  1.00 34.01           N  
ATOM   2254  N   LYS A 281       7.670  29.164  35.049  1.00 28.00           N  
ATOM   2255  CA  LYS A 281       7.022  30.381  35.548  1.00 28.49           C  
ATOM   2256  C   LYS A 281       6.009  30.099  36.645  1.00 26.36           C  
ATOM   2257  O   LYS A 281       5.107  29.285  36.533  1.00 23.23           O  
ATOM   2258  CB  LYS A 281       6.450  31.157  34.358  1.00 28.32           C  
ATOM   2259  CG  LYS A 281       5.846  32.487  34.855  1.00 31.52           C  
ATOM   2260  CD  LYS A 281       4.347  32.451  34.606  1.00 32.60           C  
ATOM   2261  CE  LYS A 281       4.048  33.054  33.245  1.00 34.81           C  
ATOM   2262  NZ  LYS A 281       3.444  34.421  33.286  1.00 33.35           N  
ATOM   2263  N   ALA A 282       6.234  30.831  37.755  1.00 24.99           N  
ATOM   2264  CA  ALA A 282       5.336  30.758  38.904  1.00 23.73           C  
ATOM   2265  C   ALA A 282       3.925  31.159  38.489  1.00 20.81           C  
ATOM   2266  O   ALA A 282       3.699  31.997  37.626  1.00 21.39           O  
ATOM   2267  CB  ALA A 282       5.879  31.761  39.939  1.00 23.96           C  
ATOM   2268  N   PRO A 283       2.917  30.499  39.031  1.00 22.13           N  
ATOM   2269  CA  PRO A 283       3.065  29.451  40.016  1.00 22.07           C  
ATOM   2270  C   PRO A 283       3.208  28.062  39.399  1.00 22.86           C  
ATOM   2271  O   PRO A 283       3.014  27.085  40.122  1.00 21.53           O  
ATOM   2272  CB  PRO A 283       1.704  29.481  40.729  1.00 21.78           C  
ATOM   2273  CG  PRO A 283       0.760  29.772  39.601  1.00 21.13           C  
ATOM   2274  CD  PRO A 283       1.467  30.773  38.739  1.00 20.60           C  
ATOM   2275  N   PHE A 284       3.514  28.018  38.084  1.00 22.10           N  
ATOM   2276  CA  PHE A 284       3.550  26.726  37.415  1.00 21.52           C  
ATOM   2277  C   PHE A 284       4.845  25.953  37.602  1.00 20.67           C  
ATOM   2278  O   PHE A 284       4.886  24.835  37.125  1.00 18.72           O  
ATOM   2279  CB  PHE A 284       3.264  26.827  35.893  1.00 20.52           C  
ATOM   2280  CG  PHE A 284       1.931  27.515  35.714  1.00 20.70           C  
ATOM   2281  CD1 PHE A 284       0.755  26.836  35.891  1.00 18.62           C  
ATOM   2282  CD2 PHE A 284       1.931  28.883  35.398  1.00 20.24           C  
ATOM   2283  CE1 PHE A 284      -0.446  27.516  35.759  1.00 21.38           C  
ATOM   2284  CE2 PHE A 284       0.723  29.525  35.262  1.00 20.40           C  
ATOM   2285  CZ  PHE A 284      -0.458  28.870  35.445  1.00 18.99           C  
ATOM   2286  N   ASN A 285       5.782  26.476  38.365  1.00 21.34           N  
ATOM   2287  CA  ASN A 285       7.021  25.829  38.698  1.00 22.30           C  
ATOM   2288  C   ASN A 285       6.796  25.018  39.966  1.00 23.16           C  
ATOM   2289  O   ASN A 285       7.689  24.370  40.504  1.00 24.84           O  
ATOM   2290  CB  ASN A 285       8.206  26.795  38.826  1.00 22.48           C  
ATOM   2291  CG  ASN A 285       7.990  27.950  39.802  1.00 23.22           C  
ATOM   2292  OD1 ASN A 285       6.876  28.255  40.250  1.00 22.44           O  
ATOM   2293  ND2 ASN A 285       9.071  28.590  40.194  1.00 21.80           N  
ATOM   2294  N   ASP A 286       5.568  24.988  40.460  1.00 22.78           N  
ATOM   2295  CA  ASP A 286       5.174  24.241  41.639  1.00 23.00           C  
ATOM   2296  C   ASP A 286       4.557  22.926  41.171  1.00 21.73           C  
ATOM   2297  O   ASP A 286       3.510  23.033  40.555  1.00 20.83           O  
ATOM   2298  CB  ASP A 286       4.092  25.000  42.411  1.00 23.69           C  
ATOM   2299  CG  ASP A 286       3.835  24.452  43.815  1.00 26.01           C  
ATOM   2300  OD1 ASP A 286       3.879  23.238  44.073  1.00 24.80           O  
ATOM   2301  OD2 ASP A 286       3.550  25.310  44.683  1.00 26.17           O  
ATOM   2302  N   VAL A 287       5.031  21.753  41.532  1.00 22.08           N  
ATOM   2303  CA  VAL A 287       4.435  20.492  41.088  1.00 21.92           C  
ATOM   2304  C   VAL A 287       2.999  20.306  41.491  1.00 23.14           C  
ATOM   2305  O   VAL A 287       2.154  19.735  40.756  1.00 22.74           O  
ATOM   2306  CB  VAL A 287       5.359  19.301  41.428  1.00 23.06           C  
ATOM   2307  CG1 VAL A 287       5.539  19.043  42.920  1.00 21.03           C  
ATOM   2308  CG2 VAL A 287       4.857  18.033  40.733  1.00 22.87           C  
ATOM   2309  N   ARG A 288       2.581  20.860  42.645  1.00 22.65           N  
ATOM   2310  CA  ARG A 288       1.214  20.724  43.127  1.00 23.56           C  
ATOM   2311  C   ARG A 288       0.221  21.448  42.202  1.00 21.29           C  
ATOM   2312  O   ARG A 288      -0.852  20.897  41.978  1.00 21.03           O  
ATOM   2313  CB  ARG A 288       1.053  21.258  44.570  1.00 24.02           C  
ATOM   2314  CG  ARG A 288       2.119  20.690  45.501  1.00 24.16           C  
ATOM   2315  CD  ARG A 288       2.158  21.388  46.849  1.00 27.31           C  
ATOM   2316  NE  ARG A 288       2.527  22.804  46.749  1.00 27.55           N  
ATOM   2317  CZ  ARG A 288       2.910  23.543  47.794  1.00 28.67           C  
ATOM   2318  NH1 ARG A 288       2.968  23.014  49.017  1.00 28.08           N  
ATOM   2319  NH2 ARG A 288       3.239  24.825  47.662  1.00 27.02           N  
ATOM   2320  N   VAL A 289       0.646  22.590  41.660  1.00 19.57           N  
ATOM   2321  CA  VAL A 289      -0.265  23.274  40.717  1.00 18.18           C  
ATOM   2322  C   VAL A 289      -0.360  22.468  39.431  1.00 16.65           C  
ATOM   2323  O   VAL A 289      -1.442  22.159  38.939  1.00 15.50           O  
ATOM   2324  CB  VAL A 289       0.265  24.700  40.511  1.00 19.90           C  
ATOM   2325  CG1 VAL A 289      -0.523  25.445  39.469  1.00 18.57           C  
ATOM   2326  CG2 VAL A 289       0.259  25.477  41.858  1.00 19.27           C  
ATOM   2327  N   ARG A 290       0.774  22.023  38.868  1.00 16.89           N  
ATOM   2328  CA  ARG A 290       0.675  21.270  37.601  1.00 17.29           C  
ATOM   2329  C   ARG A 290      -0.091  19.973  37.802  1.00 17.57           C  
ATOM   2330  O   ARG A 290      -0.911  19.528  36.989  1.00 19.18           O  
ATOM   2331  CB  ARG A 290       2.081  21.037  37.046  1.00 15.38           C  
ATOM   2332  CG  ARG A 290       3.030  22.218  37.084  1.00 13.90           C  
ATOM   2333  CD  ARG A 290       4.238  21.995  36.171  1.00 15.11           C  
ATOM   2334  NE  ARG A 290       5.074  20.930  36.792  1.00 16.08           N  
ATOM   2335  CZ  ARG A 290       6.079  21.182  37.602  1.00 17.09           C  
ATOM   2336  NH1 ARG A 290       6.421  22.442  37.880  1.00 17.06           N  
ATOM   2337  NH2 ARG A 290       6.747  20.166  38.149  1.00 15.93           N  
ATOM   2338  N   THR A 291       0.153  19.269  38.906  1.00 18.60           N  
ATOM   2339  CA  THR A 291      -0.546  18.003  39.169  1.00 19.21           C  
ATOM   2340  C   THR A 291      -2.033  18.244  39.308  1.00 18.64           C  
ATOM   2341  O   THR A 291      -2.853  17.455  38.800  1.00 17.62           O  
ATOM   2342  CB  THR A 291       0.068  17.348  40.429  1.00 20.30           C  
ATOM   2343  OG1 THR A 291       1.467  17.131  40.128  1.00 21.36           O  
ATOM   2344  CG2 THR A 291      -0.660  16.082  40.825  1.00 20.99           C  
ATOM   2345  N   ALA A 292      -2.413  19.348  39.977  1.00 18.37           N  
ATOM   2346  CA  ALA A 292      -3.852  19.644  40.112  1.00 19.17           C  
ATOM   2347  C   ALA A 292      -4.553  19.816  38.777  1.00 17.96           C  
ATOM   2348  O   ALA A 292      -5.567  19.242  38.405  1.00 17.49           O  
ATOM   2349  CB  ALA A 292      -3.970  20.963  40.903  1.00 19.48           C  
ATOM   2350  N   LEU A 293      -3.936  20.676  37.936  1.00 19.96           N  
ATOM   2351  CA  LEU A 293      -4.494  20.873  36.589  1.00 19.43           C  
ATOM   2352  C   LEU A 293      -4.602  19.572  35.805  1.00 17.79           C  
ATOM   2353  O   LEU A 293      -5.571  19.334  35.086  1.00 18.93           O  
ATOM   2354  CB  LEU A 293      -3.618  21.866  35.809  1.00 17.39           C  
ATOM   2355  CG  LEU A 293      -3.651  23.306  36.317  1.00 16.89           C  
ATOM   2356  CD1 LEU A 293      -2.667  24.145  35.520  1.00 16.84           C  
ATOM   2357  CD2 LEU A 293      -5.075  23.834  36.295  1.00 15.98           C  
ATOM   2358  N   LYS A 294      -3.595  18.737  35.875  1.00 19.17           N  
ATOM   2359  CA  LYS A 294      -3.566  17.461  35.145  1.00 20.36           C  
ATOM   2360  C   LYS A 294      -4.660  16.539  35.625  1.00 20.58           C  
ATOM   2361  O   LYS A 294      -5.338  15.887  34.829  1.00 21.86           O  
ATOM   2362  CB  LYS A 294      -2.213  16.787  35.407  1.00 19.44           C  
ATOM   2363  CG  LYS A 294      -2.080  15.440  34.668  1.00 19.54           C  
ATOM   2364  CD  LYS A 294      -0.719  14.837  35.036  1.00 19.02           C  
ATOM   2365  CE  LYS A 294      -0.759  14.039  36.356  1.00 17.82           C  
ATOM   2366  NZ  LYS A 294       0.704  13.843  36.776  1.00 17.66           N  
ATOM   2367  N   LEU A 295      -4.760  16.397  36.963  1.00 21.36           N  
ATOM   2368  CA  LEU A 295      -5.786  15.505  37.506  1.00 21.45           C  
ATOM   2369  C   LEU A 295      -7.209  16.013  37.338  1.00 20.34           C  
ATOM   2370  O   LEU A 295      -8.095  15.196  37.062  1.00 20.95           O  
ATOM   2371  CB  LEU A 295      -5.555  15.213  38.991  1.00 22.34           C  
ATOM   2372  CG  LEU A 295      -4.262  14.511  39.425  1.00 24.52           C  
ATOM   2373  CD1 LEU A 295      -4.248  14.397  40.960  1.00 23.61           C  
ATOM   2374  CD2 LEU A 295      -4.098  13.149  38.773  1.00 23.73           C  
ATOM   2375  N   ALA A 296      -7.508  17.292  37.499  1.00 22.47           N  
ATOM   2376  CA  ALA A 296      -8.884  17.783  37.410  1.00 18.81           C  
ATOM   2377  C   ALA A 296      -9.459  17.824  36.019  1.00 20.44           C  
ATOM   2378  O   ALA A 296     -10.693  17.848  35.853  1.00 18.30           O  
ATOM   2379  CB  ALA A 296      -8.993  19.147  38.082  1.00 20.84           C  
ATOM   2380  N   LEU A 297      -8.607  17.770  34.983  1.00 21.49           N  
ATOM   2381  CA  LEU A 297      -9.149  17.720  33.616  1.00 20.69           C  
ATOM   2382  C   LEU A 297      -9.826  16.358  33.453  1.00 22.35           C  
ATOM   2383  O   LEU A 297      -9.214  15.332  33.767  1.00 22.45           O  
ATOM   2384  CB  LEU A 297      -8.034  17.874  32.583  1.00 23.61           C  
ATOM   2385  CG  LEU A 297      -8.446  18.031  31.112  1.00 25.67           C  
ATOM   2386  CD1 LEU A 297      -7.444  18.888  30.343  1.00 24.92           C  
ATOM   2387  CD2 LEU A 297      -8.500  16.670  30.446  1.00 27.58           C  
ATOM   2388  N   ASP A 298     -11.055  16.326  32.983  1.00 20.74           N  
ATOM   2389  CA  ASP A 298     -11.789  15.115  32.743  1.00 23.42           C  
ATOM   2390  C   ASP A 298     -11.714  14.698  31.265  1.00 23.70           C  
ATOM   2391  O   ASP A 298     -12.492  15.120  30.411  1.00 20.65           O  
ATOM   2392  CB  ASP A 298     -13.243  15.307  33.167  1.00 25.25           C  
ATOM   2393  CG  ASP A 298     -14.052  14.016  33.179  1.00 27.08           C  
ATOM   2394  OD1 ASP A 298     -13.688  13.061  32.468  1.00 26.25           O  
ATOM   2395  OD2 ASP A 298     -15.065  14.002  33.919  1.00 26.96           O  
ATOM   2396  N   ARG A 299     -10.776  13.781  31.011  1.00 23.74           N  
ATOM   2397  CA  ARG A 299     -10.523  13.290  29.657  1.00 24.85           C  
ATOM   2398  C   ARG A 299     -11.720  12.590  29.044  1.00 26.80           C  
ATOM   2399  O   ARG A 299     -11.914  12.642  27.822  1.00 27.45           O  
ATOM   2400  CB  ARG A 299      -9.334  12.328  29.695  1.00 21.90           C  
ATOM   2401  CG  ARG A 299      -8.084  13.092  30.117  1.00 20.37           C  
ATOM   2402  CD  ARG A 299      -7.027  12.187  30.727  1.00 18.46           C  
ATOM   2403  NE  ARG A 299      -5.884  13.045  31.046  1.00 17.64           N  
ATOM   2404  CZ  ARG A 299      -5.713  13.761  32.149  1.00 16.87           C  
ATOM   2405  NH1 ARG A 299      -6.569  13.743  33.152  1.00 17.73           N  
ATOM   2406  NH2 ARG A 299      -4.651  14.530  32.309  1.00 16.21           N  
ATOM   2407  N   ASP A 300     -12.460  11.867  29.897  1.00 26.85           N  
ATOM   2408  CA  ASP A 300     -13.671  11.197  29.405  1.00 29.13           C  
ATOM   2409  C   ASP A 300     -14.621  12.267  28.876  1.00 26.60           C  
ATOM   2410  O   ASP A 300     -15.125  12.085  27.778  1.00 25.94           O  
ATOM   2411  CB  ASP A 300     -14.391  10.356  30.463  1.00 32.14           C  
ATOM   2412  CG  ASP A 300     -15.731   9.818  30.019  1.00 36.22           C  
ATOM   2413  OD1 ASP A 300     -15.787   9.141  28.964  1.00 37.87           O  
ATOM   2414  OD2 ASP A 300     -16.767  10.079  30.688  1.00 39.20           O  
ATOM   2415  N   ILE A 301     -14.868  13.335  29.613  1.00 24.68           N  
ATOM   2416  CA  ILE A 301     -15.794  14.344  29.098  1.00 26.00           C  
ATOM   2417  C   ILE A 301     -15.274  14.902  27.761  1.00 25.11           C  
ATOM   2418  O   ILE A 301     -15.963  14.946  26.741  1.00 20.64           O  
ATOM   2419  CB  ILE A 301     -16.063  15.488  30.076  1.00 25.81           C  
ATOM   2420  CG1 ILE A 301     -16.777  14.998  31.338  1.00 27.23           C  
ATOM   2421  CG2 ILE A 301     -16.902  16.597  29.420  1.00 26.69           C  
ATOM   2422  CD1 ILE A 301     -16.910  16.085  32.413  1.00 27.71           C  
ATOM   2423  N   ILE A 302     -14.033  15.344  27.799  1.00 25.44           N  
ATOM   2424  CA  ILE A 302     -13.447  15.957  26.606  1.00 28.23           C  
ATOM   2425  C   ILE A 302     -13.367  15.023  25.430  1.00 28.81           C  
ATOM   2426  O   ILE A 302     -13.912  15.319  24.364  1.00 27.02           O  
ATOM   2427  CB  ILE A 302     -12.089  16.604  26.987  1.00 28.34           C  
ATOM   2428  CG1 ILE A 302     -12.477  17.963  27.565  1.00 29.12           C  
ATOM   2429  CG2 ILE A 302     -11.253  16.758  25.717  1.00 28.83           C  
ATOM   2430  CD1 ILE A 302     -11.685  18.531  28.694  1.00 29.90           C  
ATOM   2431  N   VAL A 303     -12.771  13.849  25.615  1.00 31.13           N  
ATOM   2432  CA  VAL A 303     -12.615  12.935  24.481  1.00 34.43           C  
ATOM   2433  C   VAL A 303     -13.887  12.316  23.970  1.00 36.12           C  
ATOM   2434  O   VAL A 303     -14.140  12.225  22.763  1.00 35.53           O  
ATOM   2435  CB  VAL A 303     -11.597  11.832  24.895  1.00 35.99           C  
ATOM   2436  CG1 VAL A 303     -11.476  10.730  23.877  1.00 36.00           C  
ATOM   2437  CG2 VAL A 303     -10.246  12.486  25.146  1.00 35.29           C  
ATOM   2438  N   ASN A 304     -14.708  11.827  24.901  1.00 37.87           N  
ATOM   2439  CA  ASN A 304     -15.918  11.100  24.584  1.00 39.65           C  
ATOM   2440  C   ASN A 304     -17.194  11.883  24.432  1.00 39.31           C  
ATOM   2441  O   ASN A 304     -18.095  11.490  23.708  1.00 40.42           O  
ATOM   2442  CB  ASN A 304     -16.220  10.145  25.765  1.00 41.89           C  
ATOM   2443  CG  ASN A 304     -15.391   8.899  25.618  1.00 43.13           C  
ATOM   2444  OD1 ASN A 304     -14.897   8.628  24.522  1.00 44.72           O  
ATOM   2445  ND2 ASN A 304     -15.286   8.186  26.728  1.00 45.17           N  
ATOM   2446  N   LYS A 305     -17.308  12.930  25.222  1.00 39.98           N  
ATOM   2447  CA  LYS A 305     -18.508  13.761  25.204  1.00 39.78           C  
ATOM   2448  C   LYS A 305     -18.265  14.976  24.324  1.00 38.31           C  
ATOM   2449  O   LYS A 305     -18.981  15.089  23.319  1.00 39.99           O  
ATOM   2450  CB  LYS A 305     -18.896  14.087  26.648  1.00 41.42           C  
ATOM   2451  CG  LYS A 305     -19.516  12.951  27.440  1.00 44.19           C  
ATOM   2452  CD  LYS A 305     -18.636  11.836  27.965  1.00 45.78           C  
ATOM   2453  CE  LYS A 305     -19.476  10.685  28.523  1.00 46.33           C  
ATOM   2454  NZ  LYS A 305     -18.661   9.543  29.026  1.00 46.58           N  
ATOM   2455  N   VAL A 306     -17.278  15.836  24.570  1.00 36.50           N  
ATOM   2456  CA  VAL A 306     -17.194  17.045  23.746  1.00 34.61           C  
ATOM   2457  C   VAL A 306     -16.589  16.832  22.366  1.00 33.40           C  
ATOM   2458  O   VAL A 306     -17.138  17.379  21.398  1.00 31.86           O  
ATOM   2459  CB  VAL A 306     -16.704  18.303  24.465  1.00 34.89           C  
ATOM   2460  CG1 VAL A 306     -16.579  18.130  25.981  1.00 34.03           C  
ATOM   2461  CG2 VAL A 306     -15.485  18.986  23.884  1.00 33.83           C  
ATOM   2462  N   LYS A 307     -15.587  16.020  22.168  1.00 32.21           N  
ATOM   2463  CA  LYS A 307     -14.976  15.761  20.877  1.00 31.13           C  
ATOM   2464  C   LYS A 307     -15.659  14.646  20.100  1.00 32.64           C  
ATOM   2465  O   LYS A 307     -16.095  14.848  18.965  1.00 31.87           O  
ATOM   2466  CB  LYS A 307     -13.517  15.378  21.148  1.00 29.79           C  
ATOM   2467  CG  LYS A 307     -12.519  16.324  20.524  1.00 29.39           C  
ATOM   2468  CD  LYS A 307     -12.193  15.855  19.124  1.00 26.50           C  
ATOM   2469  CE  LYS A 307     -10.706  16.067  18.811  1.00 23.88           C  
ATOM   2470  NZ  LYS A 307     -10.317  15.124  17.710  1.00 17.72           N  
ATOM   2471  N   ASN A 308     -15.642  13.443  20.657  1.00 32.51           N  
ATOM   2472  CA  ASN A 308     -16.268  12.263  20.106  1.00 34.83           C  
ATOM   2473  C   ASN A 308     -15.946  12.006  18.637  1.00 34.67           C  
ATOM   2474  O   ASN A 308     -16.825  11.933  17.757  1.00 35.57           O  
ATOM   2475  CB  ASN A 308     -17.787  12.353  20.346  1.00 37.60           C  
ATOM   2476  CG  ASN A 308     -18.604  11.161  19.922  1.00 39.75           C  
ATOM   2477  OD1 ASN A 308     -19.844  11.213  19.791  1.00 41.40           O  
ATOM   2478  ND2 ASN A 308     -17.920  10.045  19.688  1.00 39.47           N  
ATOM   2479  N   GLN A 309     -14.666  11.861  18.323  1.00 32.66           N  
ATOM   2480  CA  GLN A 309     -14.195  11.622  16.970  1.00 32.50           C  
ATOM   2481  C   GLN A 309     -13.276  10.404  16.908  1.00 31.30           C  
ATOM   2482  O   GLN A 309     -12.719  10.133  15.836  1.00 32.17           O  
ATOM   2483  CB  GLN A 309     -13.499  12.856  16.394  1.00 32.78           C  
ATOM   2484  CG  GLN A 309     -14.362  14.100  16.259  1.00 31.78           C  
ATOM   2485  CD  GLN A 309     -13.575  15.267  15.701  1.00 31.59           C  
ATOM   2486  OE1 GLN A 309     -12.343  15.187  15.566  1.00 31.91           O  
ATOM   2487  NE2 GLN A 309     -14.256  16.371  15.393  1.00 30.74           N  
ATOM   2488  N   GLY A 310     -13.184   9.638  17.980  1.00 29.08           N  
ATOM   2489  CA  GLY A 310     -12.370   8.427  18.018  1.00 28.66           C  
ATOM   2490  C   GLY A 310     -11.035   8.545  18.770  1.00 25.55           C  
ATOM   2491  O   GLY A 310     -10.261   7.585  18.763  1.00 24.49           O  
ATOM   2492  N   ASP A 311     -10.693   9.682  19.340  1.00 23.59           N  
ATOM   2493  CA  ASP A 311      -9.477   9.876  20.094  1.00 24.19           C  
ATOM   2494  C   ASP A 311      -9.469   9.029  21.377  1.00 23.14           C  
ATOM   2495  O   ASP A 311     -10.519   8.641  21.855  1.00 22.28           O  
ATOM   2496  CB  ASP A 311      -9.288  11.349  20.491  1.00 24.00           C  
ATOM   2497  CG  ASP A 311      -9.440  12.211  19.245  1.00 25.12           C  
ATOM   2498  OD1 ASP A 311      -8.564  12.083  18.361  1.00 21.92           O  
ATOM   2499  OD2 ASP A 311     -10.449  12.967  19.247  1.00 24.47           O  
ATOM   2500  N   LEU A 312      -8.278   8.768  21.925  1.00 21.03           N  
ATOM   2501  CA  LEU A 312      -8.196   7.978  23.145  1.00 23.03           C  
ATOM   2502  C   LEU A 312      -7.646   8.773  24.306  1.00 21.53           C  
ATOM   2503  O   LEU A 312      -6.624   9.455  24.158  1.00 18.12           O  
ATOM   2504  CB  LEU A 312      -7.307   6.742  22.875  1.00 25.99           C  
ATOM   2505  CG  LEU A 312      -8.146   5.549  22.373  1.00 28.65           C  
ATOM   2506  CD1 LEU A 312      -8.283   5.525  20.872  1.00 29.09           C  
ATOM   2507  CD2 LEU A 312      -7.655   4.214  22.920  1.00 31.15           C  
ATOM   2508  N   PRO A 313      -8.324   8.734  25.453  1.00 20.44           N  
ATOM   2509  CA  PRO A 313      -7.871   9.457  26.618  1.00 18.82           C  
ATOM   2510  C   PRO A 313      -6.379   9.203  26.809  1.00 17.00           C  
ATOM   2511  O   PRO A 313      -5.962   8.070  26.748  1.00 15.40           O  
ATOM   2512  CB  PRO A 313      -8.706   8.920  27.760  1.00 20.88           C  
ATOM   2513  CG  PRO A 313      -9.903   8.310  27.136  1.00 23.48           C  
ATOM   2514  CD  PRO A 313      -9.568   7.957  25.702  1.00 22.19           C  
ATOM   2515  N   ALA A 314      -5.598  10.243  27.123  1.00 17.28           N  
ATOM   2516  CA  ALA A 314      -4.152  10.095  27.276  1.00 15.26           C  
ATOM   2517  C   ALA A 314      -3.612  10.229  28.683  1.00 16.06           C  
ATOM   2518  O   ALA A 314      -4.029  11.018  29.530  1.00 14.93           O  
ATOM   2519  CB  ALA A 314      -3.461  11.151  26.383  1.00 15.19           C  
ATOM   2520  N   TYR A 315      -2.625   9.391  29.016  1.00 15.23           N  
ATOM   2521  CA  TYR A 315      -1.995   9.471  30.340  1.00 15.95           C  
ATOM   2522  C   TYR A 315      -0.490   9.626  30.224  1.00 14.57           C  
ATOM   2523  O   TYR A 315       0.242   9.553  31.255  1.00 12.44           O  
ATOM   2524  CB  TYR A 315      -2.362   8.168  31.119  1.00 17.79           C  
ATOM   2525  CG  TYR A 315      -1.944   6.946  30.296  1.00 18.33           C  
ATOM   2526  CD1 TYR A 315      -0.623   6.511  30.301  1.00 18.70           C  
ATOM   2527  CD2 TYR A 315      -2.862   6.264  29.540  1.00 19.96           C  
ATOM   2528  CE1 TYR A 315      -0.241   5.417  29.548  1.00 21.05           C  
ATOM   2529  CE2 TYR A 315      -2.507   5.156  28.774  1.00 21.39           C  
ATOM   2530  CZ  TYR A 315      -1.193   4.740  28.797  1.00 21.94           C  
ATOM   2531  OH  TYR A 315      -0.802   3.653  28.069  1.00 21.74           O  
ATOM   2532  N   SER A 316      -0.001   9.848  28.978  1.00 12.42           N  
ATOM   2533  CA  SER A 316       1.428   9.993  28.765  1.00 14.07           C  
ATOM   2534  C   SER A 316       1.689  10.936  27.575  1.00 14.45           C  
ATOM   2535  O   SER A 316       0.750  11.380  26.919  1.00 15.27           O  
ATOM   2536  CB  SER A 316       2.112   8.664  28.349  1.00 15.53           C  
ATOM   2537  OG  SER A 316       1.542   8.293  27.066  1.00 14.77           O  
ATOM   2538  N   TYR A 317       2.956  11.274  27.401  1.00 14.63           N  
ATOM   2539  CA  TYR A 317       3.335  12.099  26.240  1.00 14.97           C  
ATOM   2540  C   TYR A 317       3.530  11.226  25.024  1.00 15.49           C  
ATOM   2541  O   TYR A 317       2.790  11.350  24.036  1.00 15.66           O  
ATOM   2542  CB  TYR A 317       4.539  12.929  26.585  1.00 14.19           C  
ATOM   2543  CG  TYR A 317       5.028  13.943  25.568  1.00 13.47           C  
ATOM   2544  CD1 TYR A 317       4.172  14.784  24.866  1.00 12.64           C  
ATOM   2545  CD2 TYR A 317       6.397  14.050  25.381  1.00 12.35           C  
ATOM   2546  CE1 TYR A 317       4.717  15.718  23.990  1.00 13.33           C  
ATOM   2547  CE2 TYR A 317       6.938  14.988  24.534  1.00 12.30           C  
ATOM   2548  CZ  TYR A 317       6.074  15.824  23.832  1.00 12.01           C  
ATOM   2549  OH  TYR A 317       6.621  16.782  23.003  1.00 14.06           O  
ATOM   2550  N   THR A 318       4.420  10.247  25.075  1.00 14.34           N  
ATOM   2551  CA  THR A 318       4.558   9.307  23.968  1.00 14.86           C  
ATOM   2552  C   THR A 318       3.283   8.464  23.807  1.00 14.70           C  
ATOM   2553  O   THR A 318       2.753   7.923  24.778  1.00 13.06           O  
ATOM   2554  CB  THR A 318       5.768   8.376  24.196  1.00 15.64           C  
ATOM   2555  OG1 THR A 318       6.945   9.160  24.466  1.00 14.19           O  
ATOM   2556  CG2 THR A 318       5.982   7.481  22.990  1.00 16.50           C  
ATOM   2557  N   PRO A 319       2.715   8.408  22.605  1.00 12.97           N  
ATOM   2558  CA  PRO A 319       1.521   7.611  22.360  1.00 13.14           C  
ATOM   2559  C   PRO A 319       1.878   6.160  22.661  1.00 15.55           C  
ATOM   2560  O   PRO A 319       2.930   5.737  22.169  1.00 14.08           O  
ATOM   2561  CB  PRO A 319       1.233   7.874  20.886  1.00 13.93           C  
ATOM   2562  CG  PRO A 319       1.913   9.162  20.539  1.00 12.99           C  
ATOM   2563  CD  PRO A 319       3.209   9.111  21.388  1.00 13.41           C  
ATOM   2564  N   PRO A 320       1.067   5.364  23.355  1.00 14.79           N  
ATOM   2565  CA  PRO A 320       1.379   3.990  23.684  1.00 16.79           C  
ATOM   2566  C   PRO A 320       1.601   3.026  22.539  1.00 16.74           C  
ATOM   2567  O   PRO A 320       2.169   1.934  22.759  1.00 17.05           O  
ATOM   2568  CB  PRO A 320       0.205   3.474  24.547  1.00 17.89           C  
ATOM   2569  CG  PRO A 320      -0.896   4.481  24.350  1.00 17.58           C  
ATOM   2570  CD  PRO A 320      -0.200   5.789  23.960  1.00 17.42           C  
ATOM   2571  N   TYR A 321       1.117   3.372  21.375  1.00 16.87           N  
ATOM   2572  CA  TYR A 321       1.244   2.556  20.176  1.00 18.94           C  
ATOM   2573  C   TYR A 321       2.444   2.961  19.334  1.00 16.36           C  
ATOM   2574  O   TYR A 321       2.654   2.440  18.253  1.00 13.22           O  
ATOM   2575  CB  TYR A 321      -0.054   2.616  19.390  1.00 23.19           C  
ATOM   2576  CG  TYR A 321      -0.693   3.972  19.211  1.00 25.39           C  
ATOM   2577  CD1 TYR A 321      -1.409   4.581  20.252  1.00 26.89           C  
ATOM   2578  CD2 TYR A 321      -0.619   4.640  18.002  1.00 26.87           C  
ATOM   2579  CE1 TYR A 321      -1.993   5.823  20.086  1.00 25.66           C  
ATOM   2580  CE2 TYR A 321      -1.200   5.885  17.819  1.00 26.55           C  
ATOM   2581  CZ  TYR A 321      -1.897   6.462  18.861  1.00 26.39           C  
ATOM   2582  OH  TYR A 321      -2.496   7.683  18.676  1.00 25.49           O  
ATOM   2583  N   THR A 322       3.290   3.855  19.818  1.00 16.93           N  
ATOM   2584  CA  THR A 322       4.544   4.159  19.055  1.00 13.87           C  
ATOM   2585  C   THR A 322       5.349   2.862  19.049  1.00 13.85           C  
ATOM   2586  O   THR A 322       5.284   2.144  20.051  1.00  8.60           O  
ATOM   2587  CB  THR A 322       5.325   5.218  19.869  1.00 13.53           C  
ATOM   2588  OG1 THR A 322       4.473   6.379  20.027  1.00 13.22           O  
ATOM   2589  CG2 THR A 322       6.648   5.573  19.223  1.00 12.78           C  
ATOM   2590  N   ASP A 323       6.100   2.604  17.973  1.00 13.60           N  
ATOM   2591  CA  ASP A 323       6.944   1.427  17.907  1.00 16.37           C  
ATOM   2592  C   ASP A 323       8.001   1.426  19.000  1.00 15.09           C  
ATOM   2593  O   ASP A 323       8.836   2.317  18.931  1.00 15.11           O  
ATOM   2594  CB  ASP A 323       7.662   1.473  16.530  1.00 14.94           C  
ATOM   2595  CG  ASP A 323       8.363   0.169  16.224  1.00 14.66           C  
ATOM   2596  OD1 ASP A 323       8.668  -0.600  17.164  1.00 11.72           O  
ATOM   2597  OD2 ASP A 323       8.497  -0.023  15.003  1.00 11.73           O  
ATOM   2598  N   GLY A 324       8.018   0.471  19.910  1.00 15.44           N  
ATOM   2599  CA  GLY A 324       8.993   0.440  20.991  1.00 15.27           C  
ATOM   2600  C   GLY A 324       8.435   0.969  22.316  1.00 17.22           C  
ATOM   2601  O   GLY A 324       9.142   0.994  23.338  1.00 16.41           O  
ATOM   2602  N   ALA A 325       7.199   1.485  22.305  1.00 16.05           N  
ATOM   2603  CA  ALA A 325       6.561   1.991  23.502  1.00 16.50           C  
ATOM   2604  C   ALA A 325       5.881   0.885  24.300  1.00 15.46           C  
ATOM   2605  O   ALA A 325       5.006   0.136  23.829  1.00 14.08           O  
ATOM   2606  CB  ALA A 325       5.536   3.093  23.185  1.00 15.42           C  
ATOM   2607  N   LYS A 326       6.297   0.745  25.570  1.00 17.19           N  
ATOM   2608  CA  LYS A 326       5.727  -0.272  26.449  1.00 19.64           C  
ATOM   2609  C   LYS A 326       5.458   0.417  27.787  1.00 17.88           C  
ATOM   2610  O   LYS A 326       6.171   0.309  28.767  1.00 13.16           O  
ATOM   2611  CB  LYS A 326       6.606  -1.514  26.605  1.00 24.88           C  
ATOM   2612  CG  LYS A 326       6.786  -2.337  25.348  1.00 31.22           C  
ATOM   2613  CD  LYS A 326       7.420  -3.695  25.586  1.00 35.79           C  
ATOM   2614  CE  LYS A 326       8.924  -3.712  25.492  1.00 38.57           C  
ATOM   2615  NZ  LYS A 326       9.437  -3.329  24.141  1.00 41.31           N  
ATOM   2616  N   LEU A 327       4.466   1.308  27.740  1.00 16.67           N  
ATOM   2617  CA  LEU A 327       4.233   2.235  28.832  1.00 17.10           C  
ATOM   2618  C   LEU A 327       3.420   1.702  29.995  1.00 17.78           C  
ATOM   2619  O   LEU A 327       2.515   0.904  29.805  1.00 16.32           O  
ATOM   2620  CB  LEU A 327       3.592   3.495  28.217  1.00 15.87           C  
ATOM   2621  CG  LEU A 327       4.253   4.156  27.008  1.00 15.99           C  
ATOM   2622  CD1 LEU A 327       3.640   5.536  26.726  1.00 14.94           C  
ATOM   2623  CD2 LEU A 327       5.765   4.292  27.122  1.00 16.25           C  
ATOM   2624  N   VAL A 328       3.689   2.211  31.179  1.00 19.94           N  
ATOM   2625  CA  VAL A 328       2.949   1.840  32.386  1.00 22.50           C  
ATOM   2626  C   VAL A 328       1.927   2.942  32.684  1.00 24.04           C  
ATOM   2627  O   VAL A 328       2.285   4.113  32.804  1.00 23.33           O  
ATOM   2628  CB  VAL A 328       3.924   1.720  33.583  1.00 22.01           C  
ATOM   2629  CG1 VAL A 328       3.142   1.529  34.865  1.00 20.96           C  
ATOM   2630  CG2 VAL A 328       4.919   0.553  33.427  1.00 20.92           C  
ATOM   2631  N   GLU A 329       0.662   2.630  32.754  1.00 26.77           N  
ATOM   2632  CA  GLU A 329      -0.417   3.547  33.087  1.00 30.47           C  
ATOM   2633  C   GLU A 329      -0.352   3.968  34.552  1.00 31.28           C  
ATOM   2634  O   GLU A 329      -0.379   3.080  35.396  1.00 31.54           O  
ATOM   2635  CB  GLU A 329      -1.735   2.765  33.044  1.00 32.78           C  
ATOM   2636  CG  GLU A 329      -2.396   2.648  31.702  1.00 34.24           C  
ATOM   2637  CD  GLU A 329      -3.915   2.573  31.910  1.00 36.58           C  
ATOM   2638  OE1 GLU A 329      -4.387   3.074  32.948  1.00 36.47           O  
ATOM   2639  OE2 GLU A 329      -4.571   2.003  31.021  1.00 34.81           O  
ATOM   2640  N   PRO A 330      -0.266   5.248  34.831  1.00 31.71           N  
ATOM   2641  CA  PRO A 330      -0.207   5.690  36.221  1.00 32.78           C  
ATOM   2642  C   PRO A 330      -1.508   5.322  36.913  1.00 31.51           C  
ATOM   2643  O   PRO A 330      -2.529   5.136  36.233  1.00 31.23           O  
ATOM   2644  CB  PRO A 330       0.124   7.166  36.112  1.00 32.42           C  
ATOM   2645  CG  PRO A 330      -0.403   7.587  34.774  1.00 31.58           C  
ATOM   2646  CD  PRO A 330      -0.295   6.377  33.881  1.00 31.19           C  
ATOM   2647  N   GLU A 331      -1.460   5.142  38.234  1.00 31.23           N  
ATOM   2648  CA  GLU A 331      -2.645   4.756  39.001  1.00 32.84           C  
ATOM   2649  C   GLU A 331      -3.736   5.806  38.959  1.00 28.95           C  
ATOM   2650  O   GLU A 331      -4.884   5.454  38.725  1.00 30.22           O  
ATOM   2651  CB  GLU A 331      -2.296   4.416  40.471  1.00 35.27           C  
ATOM   2652  CG  GLU A 331      -1.648   3.037  40.612  1.00 37.39           C  
ATOM   2653  CD  GLU A 331      -2.540   1.930  40.067  1.00 39.07           C  
ATOM   2654  OE1 GLU A 331      -3.616   1.664  40.642  1.00 38.70           O  
ATOM   2655  OE2 GLU A 331      -2.173   1.271  39.062  1.00 40.13           O  
ATOM   2656  N   TRP A 332      -3.389   7.087  38.946  1.00 28.18           N  
ATOM   2657  CA  TRP A 332      -4.358   8.169  38.788  1.00 28.35           C  
ATOM   2658  C   TRP A 332      -5.259   8.028  37.566  1.00 28.17           C  
ATOM   2659  O   TRP A 332      -6.424   8.454  37.607  1.00 27.57           O  
ATOM   2660  CB  TRP A 332      -3.667   9.519  38.785  1.00 27.91           C  
ATOM   2661  CG  TRP A 332      -2.841   9.907  37.604  1.00 29.77           C  
ATOM   2662  CD1 TRP A 332      -1.467   9.909  37.536  1.00 28.98           C  
ATOM   2663  CD2 TRP A 332      -3.309  10.396  36.339  1.00 27.43           C  
ATOM   2664  NE1 TRP A 332      -1.066  10.354  36.294  1.00 28.80           N  
ATOM   2665  CE2 TRP A 332      -2.182  10.655  35.549  1.00 28.53           C  
ATOM   2666  CE3 TRP A 332      -4.568  10.649  35.814  1.00 28.08           C  
ATOM   2667  CZ2 TRP A 332      -2.271  11.143  34.238  1.00 28.47           C  
ATOM   2668  CZ3 TRP A 332      -4.684  11.127  34.518  1.00 28.17           C  
ATOM   2669  CH2 TRP A 332      -3.531  11.365  33.746  1.00 28.38           C  
ATOM   2670  N   PHE A 333      -4.831   7.364  36.488  1.00 25.87           N  
ATOM   2671  CA  PHE A 333      -5.665   7.248  35.299  1.00 26.30           C  
ATOM   2672  C   PHE A 333      -6.815   6.253  35.512  1.00 27.78           C  
ATOM   2673  O   PHE A 333      -7.813   6.320  34.815  1.00 24.41           O  
ATOM   2674  CB  PHE A 333      -4.828   6.836  34.101  1.00 24.55           C  
ATOM   2675  CG  PHE A 333      -5.491   6.862  32.759  1.00 23.58           C  
ATOM   2676  CD1 PHE A 333      -5.853   8.045  32.151  1.00 24.11           C  
ATOM   2677  CD2 PHE A 333      -5.696   5.681  32.067  1.00 24.31           C  
ATOM   2678  CE1 PHE A 333      -6.429   8.036  30.893  1.00 24.36           C  
ATOM   2679  CE2 PHE A 333      -6.290   5.650  30.825  1.00 24.97           C  
ATOM   2680  CZ  PHE A 333      -6.674   6.837  30.237  1.00 24.10           C  
ATOM   2681  N   LYS A 334      -6.662   5.324  36.452  1.00 30.61           N  
ATOM   2682  CA  LYS A 334      -7.697   4.345  36.737  1.00 34.49           C  
ATOM   2683  C   LYS A 334      -8.563   4.845  37.905  1.00 34.11           C  
ATOM   2684  O   LYS A 334      -9.549   4.190  38.224  1.00 35.16           O  
ATOM   2685  CB  LYS A 334      -7.120   2.986  37.136  1.00 37.71           C  
ATOM   2686  CG  LYS A 334      -5.857   2.515  36.434  1.00 41.09           C  
ATOM   2687  CD  LYS A 334      -5.303   1.267  37.133  1.00 42.81           C  
ATOM   2688  CE  LYS A 334      -3.915   0.930  36.605  1.00 44.21           C  
ATOM   2689  NZ  LYS A 334      -3.304  -0.244  37.285  1.00 43.58           N  
ATOM   2690  N   TRP A 335      -8.168   5.928  38.573  1.00 33.97           N  
ATOM   2691  CA  TRP A 335      -8.971   6.451  39.643  1.00 33.75           C  
ATOM   2692  C   TRP A 335     -10.263   7.016  39.013  1.00 34.34           C  
ATOM   2693  O   TRP A 335     -10.437   7.257  37.826  1.00 35.08           O  
ATOM   2694  CB  TRP A 335      -8.388   7.562  40.486  1.00 34.90           C  
ATOM   2695  CG  TRP A 335      -7.153   7.372  41.284  1.00 35.18           C  
ATOM   2696  CD1 TRP A 335      -6.627   6.170  41.667  1.00 35.37           C  
ATOM   2697  CD2 TRP A 335      -6.312   8.382  41.849  1.00 36.13           C  
ATOM   2698  NE1 TRP A 335      -5.502   6.381  42.420  1.00 36.40           N  
ATOM   2699  CE2 TRP A 335      -5.275   7.726  42.541  1.00 36.32           C  
ATOM   2700  CE3 TRP A 335      -6.305   9.784  41.837  1.00 36.53           C  
ATOM   2701  CZ2 TRP A 335      -4.248   8.406  43.198  1.00 37.11           C  
ATOM   2702  CZ3 TRP A 335      -5.296  10.456  42.490  1.00 37.17           C  
ATOM   2703  CH2 TRP A 335      -4.270   9.766  43.164  1.00 37.15           C  
ATOM   2704  N   SER A 336     -11.156   7.329  39.936  1.00 30.86           N  
ATOM   2705  CA  SER A 336     -12.409   7.984  39.638  1.00 30.25           C  
ATOM   2706  C   SER A 336     -12.193   9.430  39.220  1.00 26.77           C  
ATOM   2707  O   SER A 336     -11.251   9.978  39.795  1.00 27.51           O  
ATOM   2708  CB  SER A 336     -13.083   8.115  41.052  1.00 28.61           C  
ATOM   2709  OG  SER A 336     -14.419   8.310  40.644  1.00 32.92           O  
ATOM   2710  N   GLN A 337     -13.047  10.131  38.497  1.00 26.83           N  
ATOM   2711  CA  GLN A 337     -12.763  11.564  38.258  1.00 25.17           C  
ATOM   2712  C   GLN A 337     -12.927  12.329  39.567  1.00 25.31           C  
ATOM   2713  O   GLN A 337     -12.178  13.235  39.947  1.00 22.09           O  
ATOM   2714  CB  GLN A 337     -13.654  12.088  37.133  1.00 25.87           C  
ATOM   2715  CG  GLN A 337     -13.326  13.537  36.718  1.00 24.71           C  
ATOM   2716  CD  GLN A 337     -11.852  13.750  36.436  1.00 24.57           C  
ATOM   2717  OE1 GLN A 337     -11.293  12.919  35.717  1.00 25.07           O  
ATOM   2718  NE2 GLN A 337     -11.230  14.795  36.978  1.00 23.08           N  
ATOM   2719  N   GLN A 338     -13.908  11.881  40.379  1.00 25.85           N  
ATOM   2720  CA  GLN A 338     -14.155  12.429  41.700  1.00 27.17           C  
ATOM   2721  C   GLN A 338     -12.902  12.358  42.557  1.00 25.48           C  
ATOM   2722  O   GLN A 338     -12.497  13.317  43.214  1.00 24.10           O  
ATOM   2723  CB  GLN A 338     -15.308  11.696  42.387  1.00 31.90           C  
ATOM   2724  CG  GLN A 338     -15.020  10.943  43.671  1.00 37.54           C  
ATOM   2725  CD  GLN A 338     -14.892  11.787  44.925  1.00 40.77           C  
ATOM   2726  OE1 GLN A 338     -14.199  11.458  45.901  1.00 41.20           O  
ATOM   2727  NE2 GLN A 338     -15.592  12.927  44.871  1.00 42.35           N  
ATOM   2728  N   LYS A 339     -12.282  11.170  42.568  1.00 26.22           N  
ATOM   2729  CA  LYS A 339     -11.028  11.007  43.318  1.00 26.87           C  
ATOM   2730  C   LYS A 339      -9.937  11.869  42.708  1.00 25.08           C  
ATOM   2731  O   LYS A 339      -9.102  12.443  43.420  1.00 24.34           O  
ATOM   2732  CB  LYS A 339     -10.638   9.533  43.403  1.00 28.27           C  
ATOM   2733  CG  LYS A 339      -9.323   9.312  44.126  1.00 29.29           C  
ATOM   2734  CD  LYS A 339      -9.028   7.811  44.157  1.00 31.12           C  
ATOM   2735  CE  LYS A 339      -7.756   7.566  44.968  1.00 30.24           C  
ATOM   2736  NZ  LYS A 339      -7.585   6.088  45.168  1.00 30.26           N  
ATOM   2737  N   ARG A 340      -9.925  12.025  41.381  1.00 23.18           N  
ATOM   2738  CA  ARG A 340      -8.928  12.961  40.815  1.00 23.69           C  
ATOM   2739  C   ARG A 340      -9.186  14.384  41.313  1.00 20.59           C  
ATOM   2740  O   ARG A 340      -8.279  15.103  41.727  1.00 20.41           O  
ATOM   2741  CB  ARG A 340      -8.939  12.896  39.286  1.00 22.70           C  
ATOM   2742  CG  ARG A 340      -8.057  11.761  38.766  1.00 25.67           C  
ATOM   2743  CD  ARG A 340      -7.938  11.850  37.243  1.00 23.65           C  
ATOM   2744  NE  ARG A 340      -9.245  11.575  36.631  1.00 24.35           N  
ATOM   2745  CZ  ARG A 340      -9.650  10.360  36.304  1.00 26.19           C  
ATOM   2746  NH1 ARG A 340      -8.842   9.299  36.520  1.00 28.18           N  
ATOM   2747  NH2 ARG A 340     -10.821  10.198  35.729  1.00 25.77           N  
ATOM   2748  N   ASN A 341     -10.433  14.816  41.262  1.00 20.93           N  
ATOM   2749  CA  ASN A 341     -10.803  16.160  41.688  1.00 23.10           C  
ATOM   2750  C   ASN A 341     -10.436  16.459  43.134  1.00 23.98           C  
ATOM   2751  O   ASN A 341      -9.871  17.524  43.379  1.00 25.09           O  
ATOM   2752  CB  ASN A 341     -12.307  16.349  41.477  1.00 23.76           C  
ATOM   2753  CG  ASN A 341     -12.706  16.393  40.011  1.00 25.41           C  
ATOM   2754  OD1 ASN A 341     -11.836  16.512  39.135  1.00 23.47           O  
ATOM   2755  ND2 ASN A 341     -14.023  16.295  39.848  1.00 23.75           N  
ATOM   2756  N   GLU A 342     -10.739  15.574  44.086  1.00 24.38           N  
ATOM   2757  CA  GLU A 342     -10.378  15.819  45.490  1.00 24.39           C  
ATOM   2758  C   GLU A 342      -8.863  15.976  45.571  1.00 22.12           C  
ATOM   2759  O   GLU A 342      -8.354  16.932  46.151  1.00 19.69           O  
ATOM   2760  CB  GLU A 342     -10.732  14.695  46.456  1.00 26.67           C  
ATOM   2761  CG  GLU A 342     -12.105  14.323  46.928  1.00 31.46           C  
ATOM   2762  CD  GLU A 342     -12.120  13.874  48.391  1.00 36.58           C  
ATOM   2763  OE1 GLU A 342     -11.186  13.220  48.947  1.00 39.08           O  
ATOM   2764  OE2 GLU A 342     -13.116  14.162  49.113  1.00 39.53           O  
ATOM   2765  N   GLU A 343      -8.086  15.015  45.021  1.00 23.41           N  
ATOM   2766  CA  GLU A 343      -6.634  15.172  45.112  1.00 24.12           C  
ATOM   2767  C   GLU A 343      -6.181  16.554  44.597  1.00 23.25           C  
ATOM   2768  O   GLU A 343      -5.305  17.142  45.234  1.00 21.24           O  
ATOM   2769  CB  GLU A 343      -5.838  14.157  44.288  1.00 28.08           C  
ATOM   2770  CG  GLU A 343      -5.508  12.909  45.065  1.00 34.07           C  
ATOM   2771  CD  GLU A 343      -4.342  13.146  46.019  1.00 36.22           C  
ATOM   2772  OE1 GLU A 343      -3.361  13.861  45.721  1.00 35.59           O  
ATOM   2773  OE2 GLU A 343      -4.501  12.540  47.102  1.00 40.50           O  
ATOM   2774  N   ALA A 344      -6.746  16.942  43.451  1.00 21.19           N  
ATOM   2775  CA  ALA A 344      -6.416  18.206  42.828  1.00 22.63           C  
ATOM   2776  C   ALA A 344      -6.725  19.408  43.701  1.00 23.34           C  
ATOM   2777  O   ALA A 344      -5.864  20.271  43.945  1.00 22.94           O  
ATOM   2778  CB  ALA A 344      -7.209  18.319  41.512  1.00 23.03           C  
ATOM   2779  N   LYS A 345      -7.959  19.425  44.215  1.00 25.54           N  
ATOM   2780  CA  LYS A 345      -8.379  20.524  45.086  1.00 27.84           C  
ATOM   2781  C   LYS A 345      -7.495  20.601  46.328  1.00 27.65           C  
ATOM   2782  O   LYS A 345      -7.061  21.658  46.756  1.00 28.47           O  
ATOM   2783  CB  LYS A 345      -9.841  20.366  45.460  1.00 28.68           C  
ATOM   2784  CG  LYS A 345     -10.814  20.497  44.307  1.00 31.76           C  
ATOM   2785  CD  LYS A 345     -12.259  20.578  44.695  1.00 32.22           C  
ATOM   2786  CE  LYS A 345     -12.901  19.352  45.305  1.00 33.98           C  
ATOM   2787  NZ  LYS A 345     -12.360  19.023  46.668  1.00 35.50           N  
ATOM   2788  N   LYS A 346      -7.167  19.431  46.841  1.00 28.76           N  
ATOM   2789  CA  LYS A 346      -6.311  19.271  48.002  1.00 30.13           C  
ATOM   2790  C   LYS A 346      -4.942  19.874  47.740  1.00 29.01           C  
ATOM   2791  O   LYS A 346      -4.400  20.672  48.519  1.00 28.21           O  
ATOM   2792  CB  LYS A 346      -6.261  17.762  48.300  1.00 31.11           C  
ATOM   2793  CG  LYS A 346      -5.592  17.472  49.639  1.00 33.76           C  
ATOM   2794  CD  LYS A 346      -5.034  16.055  49.663  1.00 35.13           C  
ATOM   2795  CE  LYS A 346      -3.597  16.108  49.158  1.00 37.72           C  
ATOM   2796  NZ  LYS A 346      -2.808  17.078  50.020  1.00 40.40           N  
ATOM   2797  N   LEU A 347      -4.347  19.535  46.586  1.00 28.20           N  
ATOM   2798  CA  LEU A 347      -3.041  20.065  46.213  1.00 26.39           C  
ATOM   2799  C   LEU A 347      -3.043  21.573  46.035  1.00 24.89           C  
ATOM   2800  O   LEU A 347      -2.126  22.290  46.460  1.00 26.01           O  
ATOM   2801  CB  LEU A 347      -2.533  19.370  44.927  1.00 26.94           C  
ATOM   2802  CG  LEU A 347      -2.207  17.881  45.023  1.00 27.17           C  
ATOM   2803  CD1 LEU A 347      -2.213  17.201  43.660  1.00 26.40           C  
ATOM   2804  CD2 LEU A 347      -0.854  17.663  45.709  1.00 28.92           C  
ATOM   2805  N   LEU A 348      -4.071  22.118  45.397  1.00 25.72           N  
ATOM   2806  CA  LEU A 348      -4.152  23.554  45.198  1.00 27.43           C  
ATOM   2807  C   LEU A 348      -4.385  24.262  46.539  1.00 28.85           C  
ATOM   2808  O   LEU A 348      -3.851  25.344  46.780  1.00 29.34           O  
ATOM   2809  CB  LEU A 348      -5.198  23.964  44.189  1.00 26.19           C  
ATOM   2810  CG  LEU A 348      -4.826  23.993  42.707  1.00 25.63           C  
ATOM   2811  CD1 LEU A 348      -5.815  24.911  41.977  1.00 23.93           C  
ATOM   2812  CD2 LEU A 348      -3.413  24.497  42.470  1.00 25.18           C  
ATOM   2813  N   ALA A 349      -5.169  23.627  47.418  1.00 29.39           N  
ATOM   2814  CA  ALA A 349      -5.372  24.260  48.740  1.00 29.79           C  
ATOM   2815  C   ALA A 349      -4.030  24.225  49.455  1.00 30.13           C  
ATOM   2816  O   ALA A 349      -3.593  25.184  50.059  1.00 28.02           O  
ATOM   2817  CB  ALA A 349      -6.488  23.538  49.484  1.00 31.96           C  
ATOM   2818  N   GLU A 350      -3.261  23.135  49.297  1.00 32.12           N  
ATOM   2819  CA  GLU A 350      -1.921  23.032  49.844  1.00 33.40           C  
ATOM   2820  C   GLU A 350      -0.983  24.050  49.224  1.00 34.10           C  
ATOM   2821  O   GLU A 350      -0.131  24.610  49.934  1.00 32.40           O  
ATOM   2822  CB  GLU A 350      -1.383  21.602  49.724  1.00 34.66           C  
ATOM   2823  CG  GLU A 350       0.092  21.481  49.399  1.00 34.24           C  
ATOM   2824  CD  GLU A 350       0.660  20.098  49.746  1.00 34.10           C  
ATOM   2825  OE1 GLU A 350      -0.203  19.173  49.650  1.00 30.40           O  
ATOM   2826  OE2 GLU A 350       1.883  20.097  50.094  1.00 32.08           O  
ATOM   2827  N   ALA A 351      -1.118  24.340  47.917  1.00 33.19           N  
ATOM   2828  CA  ALA A 351      -0.259  25.361  47.310  1.00 32.40           C  
ATOM   2829  C   ALA A 351      -0.608  26.781  47.748  1.00 32.52           C  
ATOM   2830  O   ALA A 351       0.018  27.740  47.300  1.00 32.75           O  
ATOM   2831  CB  ALA A 351      -0.361  25.293  45.783  1.00 32.69           C  
ATOM   2832  N   GLY A 352      -1.649  27.004  48.529  1.00 33.21           N  
ATOM   2833  CA  GLY A 352      -2.003  28.296  49.062  1.00 35.47           C  
ATOM   2834  C   GLY A 352      -3.155  28.999  48.346  1.00 35.97           C  
ATOM   2835  O   GLY A 352      -3.357  30.193  48.618  1.00 35.19           O  
ATOM   2836  N   PHE A 353      -3.895  28.266  47.521  1.00 34.92           N  
ATOM   2837  CA  PHE A 353      -5.006  28.867  46.799  1.00 36.38           C  
ATOM   2838  C   PHE A 353      -6.313  28.688  47.544  1.00 36.56           C  
ATOM   2839  O   PHE A 353      -6.542  27.641  48.136  1.00 36.69           O  
ATOM   2840  CB  PHE A 353      -5.142  28.327  45.366  1.00 35.41           C  
ATOM   2841  CG  PHE A 353      -3.928  28.760  44.577  1.00 34.63           C  
ATOM   2842  CD1 PHE A 353      -3.882  30.010  43.998  1.00 35.31           C  
ATOM   2843  CD2 PHE A 353      -2.844  27.916  44.452  1.00 34.23           C  
ATOM   2844  CE1 PHE A 353      -2.770  30.419  43.280  1.00 35.22           C  
ATOM   2845  CE2 PHE A 353      -1.719  28.308  43.742  1.00 33.87           C  
ATOM   2846  CZ  PHE A 353      -1.688  29.557  43.163  1.00 35.43           C  
ATOM   2847  N   THR A 354      -7.152  29.714  47.550  1.00 37.36           N  
ATOM   2848  CA  THR A 354      -8.403  29.589  48.313  1.00 40.92           C  
ATOM   2849  C   THR A 354      -9.651  29.582  47.461  1.00 43.04           C  
ATOM   2850  O   THR A 354      -9.903  28.688  46.631  1.00 47.39           O  
ATOM   2851  CB  THR A 354      -8.430  30.662  49.425  1.00 39.74           C  
ATOM   2852  OG1 THR A 354      -8.238  31.971  48.902  1.00 39.07           O  
ATOM   2853  CG2 THR A 354      -7.323  30.364  50.449  1.00 39.53           C  
ATOM   2854  N   ALA A 355     -10.563  30.460  47.786  1.00 42.92           N  
ATOM   2855  CA  ALA A 355     -11.802  30.779  47.129  1.00 41.31           C  
ATOM   2856  C   ALA A 355     -11.684  32.309  46.945  1.00 39.61           C  
ATOM   2857  O   ALA A 355     -12.046  32.872  45.939  1.00 39.25           O  
ATOM   2858  CB  ALA A 355     -13.061  30.495  47.915  1.00 41.99           C  
ATOM   2859  N   ASP A 356     -11.058  32.916  47.936  1.00 39.08           N  
ATOM   2860  CA  ASP A 356     -10.795  34.337  48.032  1.00 38.92           C  
ATOM   2861  C   ASP A 356      -9.623  34.756  47.152  1.00 39.33           C  
ATOM   2862  O   ASP A 356      -9.616  35.862  46.605  1.00 38.61           O  
ATOM   2863  N   LYS A 357      -8.636  33.871  46.994  1.00 37.18           N  
ATOM   2864  CA  LYS A 357      -7.456  34.112  46.160  1.00 36.02           C  
ATOM   2865  C   LYS A 357      -7.244  32.842  45.303  1.00 34.58           C  
ATOM   2866  O   LYS A 357      -6.449  31.944  45.597  1.00 33.25           O  
ATOM   2867  N   PRO A 358      -8.076  32.724  44.264  1.00 31.13           N  
ATOM   2868  CA  PRO A 358      -8.102  31.554  43.418  1.00 28.36           C  
ATOM   2869  C   PRO A 358      -6.951  31.543  42.429  1.00 26.51           C  
ATOM   2870  O   PRO A 358      -6.114  32.452  42.408  1.00 26.13           O  
ATOM   2871  CB  PRO A 358      -9.475  31.651  42.763  1.00 30.03           C  
ATOM   2872  CG  PRO A 358      -9.623  33.138  42.562  1.00 31.59           C  
ATOM   2873  CD  PRO A 358      -9.086  33.720  43.847  1.00 31.18           C  
ATOM   2874  N   LEU A 359      -6.781  30.440  41.728  1.00 23.96           N  
ATOM   2875  CA  LEU A 359      -5.686  30.407  40.737  1.00 22.83           C  
ATOM   2876  C   LEU A 359      -6.299  30.866  39.416  1.00 22.46           C  
ATOM   2877  O   LEU A 359      -7.316  30.312  38.972  1.00 21.63           O  
ATOM   2878  CB  LEU A 359      -5.101  28.998  40.679  1.00 23.33           C  
ATOM   2879  CG  LEU A 359      -4.366  28.629  39.386  1.00 24.14           C  
ATOM   2880  CD1 LEU A 359      -3.216  29.593  39.204  1.00 22.94           C  
ATOM   2881  CD2 LEU A 359      -3.903  27.181  39.407  1.00 23.83           C  
ATOM   2882  N   THR A 360      -5.707  31.910  38.836  1.00 22.75           N  
ATOM   2883  CA  THR A 360      -6.187  32.485  37.583  1.00 21.69           C  
ATOM   2884  C   THR A 360      -5.001  32.634  36.639  1.00 19.91           C  
ATOM   2885  O   THR A 360      -3.981  33.128  37.096  1.00 18.91           O  
ATOM   2886  CB  THR A 360      -6.876  33.847  37.804  1.00 23.42           C  
ATOM   2887  OG1 THR A 360      -7.976  33.642  38.700  1.00 23.77           O  
ATOM   2888  CG2 THR A 360      -7.404  34.427  36.496  1.00 24.37           C  
ATOM   2889  N   PHE A 361      -5.170  32.218  35.367  1.00 19.23           N  
ATOM   2890  CA  PHE A 361      -4.065  32.290  34.416  1.00 19.74           C  
ATOM   2891  C   PHE A 361      -4.558  32.205  32.970  1.00 18.17           C  
ATOM   2892  O   PHE A 361      -5.736  31.903  32.720  1.00 17.10           O  
ATOM   2893  CB  PHE A 361      -3.071  31.133  34.737  1.00 18.06           C  
ATOM   2894  CG  PHE A 361      -3.678  29.770  34.608  1.00 20.10           C  
ATOM   2895  CD1 PHE A 361      -3.754  29.114  33.369  1.00 19.99           C  
ATOM   2896  CD2 PHE A 361      -4.198  29.126  35.733  1.00 18.33           C  
ATOM   2897  CE1 PHE A 361      -4.333  27.865  33.304  1.00 20.49           C  
ATOM   2898  CE2 PHE A 361      -4.787  27.882  35.639  1.00 20.15           C  
ATOM   2899  CZ  PHE A 361      -4.855  27.216  34.425  1.00 21.39           C  
ATOM   2900  N   ASP A 362      -3.686  32.384  31.978  1.00 14.69           N  
ATOM   2901  CA  ASP A 362      -4.090  32.286  30.572  1.00 14.19           C  
ATOM   2902  C   ASP A 362      -4.042  30.903  29.928  1.00 15.70           C  
ATOM   2903  O   ASP A 362      -3.157  30.066  30.060  1.00 16.44           O  
ATOM   2904  CB  ASP A 362      -3.131  33.163  29.736  1.00 13.02           C  
ATOM   2905  CG  ASP A 362      -2.988  34.500  30.469  1.00 13.34           C  
ATOM   2906  OD1 ASP A 362      -4.046  35.056  30.751  1.00 12.12           O  
ATOM   2907  OD2 ASP A 362      -1.874  34.970  30.655  1.00 13.04           O  
ATOM   2908  N   LEU A 363      -4.968  30.653  29.006  1.00 15.14           N  
ATOM   2909  CA  LEU A 363      -5.000  29.417  28.224  1.00 13.98           C  
ATOM   2910  C   LEU A 363      -4.842  29.863  26.769  1.00 15.37           C  
ATOM   2911  O   LEU A 363      -5.807  30.382  26.213  1.00 15.18           O  
ATOM   2912  CB  LEU A 363      -6.292  28.646  28.437  1.00 16.52           C  
ATOM   2913  CG  LEU A 363      -6.399  27.268  27.768  1.00 19.49           C  
ATOM   2914  CD1 LEU A 363      -5.079  26.574  27.803  1.00 20.58           C  
ATOM   2915  CD2 LEU A 363      -7.525  26.451  28.411  1.00 17.48           C  
ATOM   2916  N   LEU A 364      -3.652  29.693  26.238  1.00 13.38           N  
ATOM   2917  CA  LEU A 364      -3.250  30.163  24.928  1.00 15.43           C  
ATOM   2918  C   LEU A 364      -3.445  29.071  23.874  1.00 14.30           C  
ATOM   2919  O   LEU A 364      -3.088  27.931  24.179  1.00 14.16           O  
ATOM   2920  CB  LEU A 364      -1.753  30.548  24.959  1.00 15.17           C  
ATOM   2921  CG  LEU A 364      -1.186  30.795  23.540  1.00 15.20           C  
ATOM   2922  CD1 LEU A 364      -1.736  32.093  22.939  1.00 15.58           C  
ATOM   2923  CD2 LEU A 364       0.331  30.830  23.535  1.00 14.10           C  
ATOM   2924  N   TYR A 365      -4.122  29.367  22.779  1.00 11.66           N  
ATOM   2925  CA  TYR A 365      -4.361  28.339  21.777  1.00 13.92           C  
ATOM   2926  C   TYR A 365      -4.197  28.951  20.389  1.00 14.84           C  
ATOM   2927  O   TYR A 365      -4.307  30.177  20.273  1.00 15.54           O  
ATOM   2928  CB  TYR A 365      -5.717  27.670  21.980  1.00 13.25           C  
ATOM   2929  CG  TYR A 365      -6.919  28.547  21.617  1.00 13.76           C  
ATOM   2930  CD1 TYR A 365      -7.419  28.567  20.343  1.00 12.85           C  
ATOM   2931  CD2 TYR A 365      -7.522  29.341  22.577  1.00 13.21           C  
ATOM   2932  CE1 TYR A 365      -8.518  29.364  20.007  1.00 12.99           C  
ATOM   2933  CE2 TYR A 365      -8.605  30.159  22.295  1.00 12.57           C  
ATOM   2934  CZ  TYR A 365      -9.090  30.142  20.992  1.00 13.31           C  
ATOM   2935  OH  TYR A 365     -10.155  30.918  20.649  1.00 11.02           O  
ATOM   2936  N   ASN A 366      -3.901  28.150  19.371  1.00 14.49           N  
ATOM   2937  CA  ASN A 366      -3.816  28.669  18.019  1.00 12.47           C  
ATOM   2938  C   ASN A 366      -5.203  28.725  17.398  1.00 12.17           C  
ATOM   2939  O   ASN A 366      -6.000  27.808  17.569  1.00 11.68           O  
ATOM   2940  CB  ASN A 366      -2.889  27.882  17.095  1.00 13.95           C  
ATOM   2941  CG  ASN A 366      -3.191  26.395  17.042  1.00 12.20           C  
ATOM   2942  OD1 ASN A 366      -3.185  25.770  18.106  1.00 12.25           O  
ATOM   2943  ND2 ASN A 366      -3.462  25.847  15.858  1.00  9.68           N  
ATOM   2944  N   THR A 367      -5.520  29.897  16.815  1.00 12.46           N  
ATOM   2945  CA  THR A 367      -6.804  30.166  16.179  1.00 11.67           C  
ATOM   2946  C   THR A 367      -7.330  28.939  15.467  1.00 12.69           C  
ATOM   2947  O   THR A 367      -6.773  28.376  14.516  1.00 10.98           O  
ATOM   2948  CB  THR A 367      -6.630  31.381  15.218  1.00 13.34           C  
ATOM   2949  OG1 THR A 367      -6.103  32.513  15.967  1.00 15.27           O  
ATOM   2950  CG2 THR A 367      -7.972  31.772  14.601  1.00 14.38           C  
ATOM   2951  N   SER A 368      -8.505  28.463  15.862  1.00 13.19           N  
ATOM   2952  CA  SER A 368      -9.089  27.224  15.361  1.00 14.42           C  
ATOM   2953  C   SER A 368     -10.434  27.016  16.064  1.00 17.52           C  
ATOM   2954  O   SER A 368     -10.423  27.315  17.281  1.00 17.41           O  
ATOM   2955  CB  SER A 368      -8.211  26.043  15.855  1.00 13.45           C  
ATOM   2956  OG  SER A 368      -8.986  24.842  15.934  1.00 12.33           O  
ATOM   2957  N   ASP A 369     -11.432  26.559  15.365  1.00 16.82           N  
ATOM   2958  CA  ASP A 369     -12.726  26.260  15.948  1.00 20.13           C  
ATOM   2959  C   ASP A 369     -12.590  25.073  16.921  1.00 17.61           C  
ATOM   2960  O   ASP A 369     -13.046  25.192  18.022  1.00 15.42           O  
ATOM   2961  CB  ASP A 369     -13.717  25.702  14.948  1.00 25.37           C  
ATOM   2962  CG  ASP A 369     -14.559  26.649  14.142  1.00 30.93           C  
ATOM   2963  OD1 ASP A 369     -15.609  27.086  14.695  1.00 29.34           O  
ATOM   2964  OD2 ASP A 369     -14.147  26.789  12.943  1.00 33.36           O  
ATOM   2965  N   LEU A 370     -11.976  23.995  16.435  1.00 15.10           N  
ATOM   2966  CA  LEU A 370     -11.668  22.890  17.326  1.00 15.89           C  
ATOM   2967  C   LEU A 370     -10.900  23.276  18.582  1.00 14.67           C  
ATOM   2968  O   LEU A 370     -11.335  22.913  19.698  1.00 15.34           O  
ATOM   2969  CB  LEU A 370     -10.906  21.789  16.553  1.00 16.70           C  
ATOM   2970  CG  LEU A 370     -10.334  20.646  17.372  1.00 16.66           C  
ATOM   2971  CD1 LEU A 370     -11.408  19.778  18.040  1.00 17.06           C  
ATOM   2972  CD2 LEU A 370      -9.466  19.728  16.523  1.00 18.38           C  
ATOM   2973  N   HIS A 371      -9.763  23.971  18.547  1.00 12.13           N  
ATOM   2974  CA  HIS A 371      -9.052  24.258  19.793  1.00 12.26           C  
ATOM   2975  C   HIS A 371      -9.900  25.195  20.657  1.00 13.88           C  
ATOM   2976  O   HIS A 371      -9.816  25.102  21.868  1.00 13.42           O  
ATOM   2977  CB  HIS A 371      -7.645  24.872  19.548  1.00 12.14           C  
ATOM   2978  CG  HIS A 371      -6.861  23.927  18.669  1.00 11.34           C  
ATOM   2979  ND1 HIS A 371      -6.831  22.561  18.885  1.00 11.09           N  
ATOM   2980  CD2 HIS A 371      -6.138  24.152  17.548  1.00 10.89           C  
ATOM   2981  CE1 HIS A 371      -6.097  21.988  17.963  1.00 12.55           C  
ATOM   2982  NE2 HIS A 371      -5.677  22.939  17.114  1.00 13.12           N  
ATOM   2983  N   LYS A 372     -10.570  26.199  20.078  1.00 13.61           N  
ATOM   2984  CA  LYS A 372     -11.424  27.087  20.880  1.00 16.19           C  
ATOM   2985  C   LYS A 372     -12.511  26.260  21.613  1.00 16.58           C  
ATOM   2986  O   LYS A 372     -12.657  26.380  22.831  1.00 15.26           O  
ATOM   2987  CB  LYS A 372     -12.080  28.082  19.953  1.00 17.23           C  
ATOM   2988  CG  LYS A 372     -13.237  28.989  20.435  1.00 23.68           C  
ATOM   2989  CD  LYS A 372     -13.455  29.901  19.202  1.00 26.30           C  
ATOM   2990  CE  LYS A 372     -14.197  31.175  19.410  1.00 30.60           C  
ATOM   2991  NZ  LYS A 372     -13.840  31.795  20.733  1.00 34.79           N  
ATOM   2992  N   LYS A 373     -13.216  25.390  20.886  1.00 13.72           N  
ATOM   2993  CA  LYS A 373     -14.229  24.572  21.562  1.00 18.20           C  
ATOM   2994  C   LYS A 373     -13.648  23.715  22.679  1.00 18.29           C  
ATOM   2995  O   LYS A 373     -14.201  23.639  23.779  1.00 19.68           O  
ATOM   2996  CB  LYS A 373     -14.963  23.684  20.560  1.00 20.09           C  
ATOM   2997  CG  LYS A 373     -16.020  24.544  19.862  1.00 24.80           C  
ATOM   2998  CD  LYS A 373     -17.143  23.631  19.360  1.00 28.92           C  
ATOM   2999  CE  LYS A 373     -18.437  24.458  19.333  1.00 30.74           C  
ATOM   3000  NZ  LYS A 373     -18.152  25.727  18.589  1.00 32.17           N  
ATOM   3001  N   LEU A 374     -12.502  23.079  22.405  1.00 16.28           N  
ATOM   3002  CA  LEU A 374     -11.804  22.324  23.442  1.00 15.64           C  
ATOM   3003  C   LEU A 374     -11.324  23.210  24.579  1.00 14.69           C  
ATOM   3004  O   LEU A 374     -11.530  22.792  25.725  1.00 16.45           O  
ATOM   3005  CB  LEU A 374     -10.673  21.500  22.873  1.00 14.42           C  
ATOM   3006  CG  LEU A 374     -10.944  20.425  21.859  1.00 16.94           C  
ATOM   3007  CD1 LEU A 374      -9.630  19.929  21.231  1.00 17.65           C  
ATOM   3008  CD2 LEU A 374     -11.660  19.252  22.490  1.00 18.41           C  
ATOM   3009  N   ALA A 375     -10.805  24.413  24.367  1.00 15.62           N  
ATOM   3010  CA  ALA A 375     -10.347  25.237  25.511  1.00 15.47           C  
ATOM   3011  C   ALA A 375     -11.514  25.737  26.372  1.00 14.98           C  
ATOM   3012  O   ALA A 375     -11.465  25.880  27.607  1.00 15.89           O  
ATOM   3013  CB  ALA A 375      -9.516  26.387  24.996  1.00 13.31           C  
ATOM   3014  N   ILE A 376     -12.621  26.008  25.718  1.00 14.10           N  
ATOM   3015  CA  ILE A 376     -13.826  26.439  26.451  1.00 15.96           C  
ATOM   3016  C   ILE A 376     -14.297  25.310  27.371  1.00 16.98           C  
ATOM   3017  O   ILE A 376     -14.531  25.579  28.566  1.00 18.08           O  
ATOM   3018  CB  ILE A 376     -14.889  26.993  25.531  1.00 12.59           C  
ATOM   3019  CG1 ILE A 376     -14.474  28.376  24.933  1.00 12.94           C  
ATOM   3020  CG2 ILE A 376     -16.209  27.177  26.306  1.00 13.78           C  
ATOM   3021  CD1 ILE A 376     -15.365  28.619  23.701  1.00 13.01           C  
ATOM   3022  N   ALA A 377     -14.320  24.079  26.886  1.00 17.02           N  
ATOM   3023  CA  ALA A 377     -14.730  22.944  27.711  1.00 18.16           C  
ATOM   3024  C   ALA A 377     -13.764  22.694  28.853  1.00 17.20           C  
ATOM   3025  O   ALA A 377     -14.161  22.341  29.976  1.00 16.83           O  
ATOM   3026  CB  ALA A 377     -14.835  21.656  26.897  1.00 17.89           C  
ATOM   3027  N   VAL A 378     -12.482  22.889  28.565  1.00 17.64           N  
ATOM   3028  CA  VAL A 378     -11.449  22.643  29.571  1.00 18.62           C  
ATOM   3029  C   VAL A 378     -11.547  23.742  30.625  1.00 18.73           C  
ATOM   3030  O   VAL A 378     -11.457  23.418  31.811  1.00 18.65           O  
ATOM   3031  CB  VAL A 378     -10.070  22.544  28.922  1.00 19.03           C  
ATOM   3032  CG1 VAL A 378      -8.936  22.777  29.905  1.00 17.16           C  
ATOM   3033  CG2 VAL A 378      -9.926  21.191  28.209  1.00 19.74           C  
ATOM   3034  N   ALA A 379     -11.799  24.974  30.219  1.00 18.24           N  
ATOM   3035  CA  ALA A 379     -11.967  26.090  31.138  1.00 19.94           C  
ATOM   3036  C   ALA A 379     -13.143  25.864  32.090  1.00 21.20           C  
ATOM   3037  O   ALA A 379     -13.015  26.065  33.305  1.00 22.21           O  
ATOM   3038  CB  ALA A 379     -12.148  27.405  30.365  1.00 21.11           C  
ATOM   3039  N   SER A 380     -14.280  25.422  31.583  1.00 22.26           N  
ATOM   3040  CA  SER A 380     -15.454  25.092  32.406  1.00 22.97           C  
ATOM   3041  C   SER A 380     -15.242  23.881  33.294  1.00 22.93           C  
ATOM   3042  O   SER A 380     -15.677  23.833  34.471  1.00 21.01           O  
ATOM   3043  CB  SER A 380     -16.636  24.914  31.455  1.00 23.99           C  
ATOM   3044  OG  SER A 380     -17.624  24.102  32.036  1.00 26.50           O  
ATOM   3045  N   ILE A 381     -14.536  22.865  32.779  1.00 20.72           N  
ATOM   3046  CA  ILE A 381     -14.218  21.686  33.593  1.00 21.06           C  
ATOM   3047  C   ILE A 381     -13.300  22.069  34.745  1.00 20.23           C  
ATOM   3048  O   ILE A 381     -13.504  21.699  35.914  1.00 20.05           O  
ATOM   3049  CB  ILE A 381     -13.560  20.596  32.722  1.00 22.23           C  
ATOM   3050  CG1 ILE A 381     -14.716  20.022  31.891  1.00 23.51           C  
ATOM   3051  CG2 ILE A 381     -12.783  19.566  33.522  1.00 23.07           C  
ATOM   3052  CD1 ILE A 381     -14.322  19.155  30.727  1.00 25.59           C  
ATOM   3053  N   TRP A 382     -12.263  22.820  34.463  1.00 19.13           N  
ATOM   3054  CA  TRP A 382     -11.308  23.256  35.460  1.00 20.61           C  
ATOM   3055  C   TRP A 382     -12.014  24.148  36.499  1.00 21.70           C  
ATOM   3056  O   TRP A 382     -11.724  24.048  37.693  1.00 20.45           O  
ATOM   3057  CB  TRP A 382     -10.090  23.927  34.849  1.00 21.89           C  
ATOM   3058  CG  TRP A 382      -8.963  22.997  34.487  1.00 22.60           C  
ATOM   3059  CD1 TRP A 382      -8.722  21.727  34.921  1.00 23.06           C  
ATOM   3060  CD2 TRP A 382      -7.866  23.325  33.608  1.00 22.97           C  
ATOM   3061  NE1 TRP A 382      -7.558  21.245  34.356  1.00 22.91           N  
ATOM   3062  CE2 TRP A 382      -7.020  22.209  33.545  1.00 22.18           C  
ATOM   3063  CE3 TRP A 382      -7.531  24.463  32.871  1.00 22.36           C  
ATOM   3064  CZ2 TRP A 382      -5.869  22.197  32.765  1.00 22.65           C  
ATOM   3065  CZ3 TRP A 382      -6.380  24.460  32.113  1.00 22.07           C  
ATOM   3066  CH2 TRP A 382      -5.556  23.337  32.060  1.00 22.37           C  
ATOM   3067  N   LYS A 383     -12.872  25.035  36.039  1.00 21.58           N  
ATOM   3068  CA  LYS A 383     -13.655  25.906  36.903  1.00 24.05           C  
ATOM   3069  C   LYS A 383     -14.560  25.080  37.834  1.00 24.18           C  
ATOM   3070  O   LYS A 383     -14.392  25.204  39.041  1.00 23.67           O  
ATOM   3071  CB  LYS A 383     -14.501  26.923  36.145  1.00 22.97           C  
ATOM   3072  CG  LYS A 383     -15.501  27.764  36.939  1.00 25.24           C  
ATOM   3073  CD  LYS A 383     -14.826  28.487  38.079  1.00 25.93           C  
ATOM   3074  CE  LYS A 383     -15.617  29.633  38.681  1.00 27.52           C  
ATOM   3075  NZ  LYS A 383     -14.681  30.583  39.380  1.00 25.78           N  
ATOM   3076  N   LYS A 384     -15.338  24.171  37.313  1.00 25.76           N  
ATOM   3077  CA  LYS A 384     -16.238  23.377  38.142  1.00 30.40           C  
ATOM   3078  C   LYS A 384     -15.548  22.324  38.989  1.00 29.89           C  
ATOM   3079  O   LYS A 384     -15.924  22.167  40.157  1.00 29.83           O  
ATOM   3080  CB  LYS A 384     -17.391  22.802  37.330  1.00 33.25           C  
ATOM   3081  CG  LYS A 384     -17.283  21.471  36.675  1.00 38.00           C  
ATOM   3082  CD  LYS A 384     -18.272  21.179  35.557  1.00 40.32           C  
ATOM   3083  CE  LYS A 384     -17.655  20.231  34.508  1.00 42.30           C  
ATOM   3084  NZ  LYS A 384     -16.835  19.150  35.157  1.00 42.28           N  
ATOM   3085  N   ASN A 385     -14.513  21.650  38.518  1.00 27.29           N  
ATOM   3086  CA  ASN A 385     -13.827  20.602  39.225  1.00 26.28           C  
ATOM   3087  C   ASN A 385     -12.772  21.102  40.207  1.00 26.87           C  
ATOM   3088  O   ASN A 385     -12.448  20.402  41.172  1.00 25.28           O  
ATOM   3089  CB  ASN A 385     -13.106  19.676  38.241  1.00 25.10           C  
ATOM   3090  CG  ASN A 385     -14.042  18.761  37.490  1.00 27.55           C  
ATOM   3091  OD1 ASN A 385     -15.272  18.896  37.598  1.00 26.52           O  
ATOM   3092  ND2 ASN A 385     -13.452  17.829  36.731  1.00 24.82           N  
ATOM   3093  N   LEU A 386     -12.183  22.260  39.881  1.00 25.15           N  
ATOM   3094  CA  LEU A 386     -11.091  22.746  40.720  1.00 24.96           C  
ATOM   3095  C   LEU A 386     -11.186  24.188  41.154  1.00 24.07           C  
ATOM   3096  O   LEU A 386     -10.308  24.670  41.868  1.00 22.92           O  
ATOM   3097  CB  LEU A 386      -9.832  22.528  39.851  1.00 25.12           C  
ATOM   3098  CG  LEU A 386      -8.439  22.697  40.421  1.00 23.93           C  
ATOM   3099  CD1 LEU A 386      -8.278  21.827  41.675  1.00 21.23           C  
ATOM   3100  CD2 LEU A 386      -7.411  22.292  39.381  1.00 22.55           C  
ATOM   3101  N   GLY A 387     -12.199  24.953  40.740  1.00 25.29           N  
ATOM   3102  CA  GLY A 387     -12.245  26.363  41.154  1.00 25.92           C  
ATOM   3103  C   GLY A 387     -11.193  27.248  40.511  1.00 26.22           C  
ATOM   3104  O   GLY A 387     -10.857  28.297  41.075  1.00 26.59           O  
ATOM   3105  N   VAL A 388     -10.605  26.857  39.362  1.00 25.18           N  
ATOM   3106  CA  VAL A 388      -9.608  27.732  38.729  1.00 24.90           C  
ATOM   3107  C   VAL A 388     -10.297  28.521  37.607  1.00 22.43           C  
ATOM   3108  O   VAL A 388     -11.259  28.036  37.037  1.00 23.48           O  
ATOM   3109  CB  VAL A 388      -8.384  27.019  38.150  1.00 25.89           C  
ATOM   3110  CG1 VAL A 388      -7.623  26.325  39.291  1.00 26.95           C  
ATOM   3111  CG2 VAL A 388      -8.805  26.000  37.135  1.00 25.41           C  
ATOM   3112  N   ASN A 389      -9.859  29.728  37.383  1.00 21.86           N  
ATOM   3113  CA  ASN A 389     -10.331  30.623  36.351  1.00 23.49           C  
ATOM   3114  C   ASN A 389      -9.299  30.744  35.224  1.00 23.10           C  
ATOM   3115  O   ASN A 389      -8.102  30.996  35.507  1.00 22.31           O  
ATOM   3116  CB  ASN A 389     -10.508  32.046  36.923  1.00 23.94           C  
ATOM   3117  CG  ASN A 389     -11.444  31.958  38.128  1.00 26.22           C  
ATOM   3118  OD1 ASN A 389     -12.541  31.409  38.000  1.00 25.86           O  
ATOM   3119  ND2 ASN A 389     -10.929  32.452  39.246  1.00 28.01           N  
ATOM   3120  N   VAL A 390      -9.766  30.545  33.983  1.00 21.51           N  
ATOM   3121  CA  VAL A 390      -8.770  30.723  32.908  1.00 24.25           C  
ATOM   3122  C   VAL A 390      -9.218  31.810  31.927  1.00 23.39           C  
ATOM   3123  O   VAL A 390     -10.394  32.004  31.685  1.00 19.69           O  
ATOM   3124  CB  VAL A 390      -8.429  29.422  32.189  1.00 26.82           C  
ATOM   3125  CG1 VAL A 390      -7.268  29.743  31.245  1.00 30.85           C  
ATOM   3126  CG2 VAL A 390      -7.930  28.303  33.090  1.00 26.08           C  
ATOM   3127  N   ASN A 391      -8.281  32.526  31.341  1.00 21.47           N  
ATOM   3128  CA  ASN A 391      -8.503  33.531  30.326  1.00 22.51           C  
ATOM   3129  C   ASN A 391      -7.979  32.984  28.973  1.00 20.88           C  
ATOM   3130  O   ASN A 391      -6.793  32.841  28.738  1.00 15.86           O  
ATOM   3131  CB  ASN A 391      -7.833  34.857  30.656  1.00 22.52           C  
ATOM   3132  CG  ASN A 391      -8.450  35.512  31.894  1.00 24.46           C  
ATOM   3133  OD1 ASN A 391      -7.760  35.897  32.842  1.00 25.85           O  
ATOM   3134  ND2 ASN A 391      -9.758  35.651  31.916  1.00 23.56           N  
ATOM   3135  N   LEU A 392      -8.949  32.681  28.115  1.00 18.99           N  
ATOM   3136  CA  LEU A 392      -8.636  32.158  26.813  1.00 20.01           C  
ATOM   3137  C   LEU A 392      -7.977  33.216  25.937  1.00 18.61           C  
ATOM   3138  O   LEU A 392      -8.414  34.352  25.850  1.00 14.52           O  
ATOM   3139  CB  LEU A 392      -9.884  31.611  26.099  1.00 21.25           C  
ATOM   3140  CG  LEU A 392     -10.112  30.094  26.197  1.00 22.59           C  
ATOM   3141  CD1 LEU A 392     -10.206  29.627  27.636  1.00 23.99           C  
ATOM   3142  CD2 LEU A 392     -11.352  29.709  25.378  1.00 21.45           C  
ATOM   3143  N   GLU A 393      -6.972  32.801  25.182  1.00 16.75           N  
ATOM   3144  CA  GLU A 393      -6.347  33.725  24.231  1.00 16.69           C  
ATOM   3145  C   GLU A 393      -5.929  32.931  22.975  1.00 16.16           C  
ATOM   3146  O   GLU A 393      -5.353  31.828  23.073  1.00 12.75           O  
ATOM   3147  CB  GLU A 393      -5.122  34.431  24.771  1.00 20.84           C  
ATOM   3148  CG  GLU A 393      -5.046  34.995  26.169  1.00 24.10           C  
ATOM   3149  CD  GLU A 393      -3.625  35.282  26.618  1.00 25.36           C  
ATOM   3150  OE1 GLU A 393      -2.642  34.986  25.913  1.00 29.65           O  
ATOM   3151  OE2 GLU A 393      -3.446  35.842  27.687  1.00 27.78           O  
ATOM   3152  N   ASN A 394      -6.338  33.450  21.806  1.00 15.58           N  
ATOM   3153  CA  ASN A 394      -5.992  32.807  20.552  1.00 14.49           C  
ATOM   3154  C   ASN A 394      -4.883  33.635  19.883  1.00 15.00           C  
ATOM   3155  O   ASN A 394      -4.869  34.869  19.945  1.00 11.65           O  
ATOM   3156  CB  ASN A 394      -7.199  32.696  19.606  1.00 15.91           C  
ATOM   3157  CG  ASN A 394      -7.738  34.021  19.102  1.00 14.18           C  
ATOM   3158  OD1 ASN A 394      -8.300  34.839  19.822  1.00 10.56           O  
ATOM   3159  ND2 ASN A 394      -7.588  34.344  17.829  1.00 16.61           N  
ATOM   3160  N   GLN A 395      -4.000  32.994  19.135  1.00 13.63           N  
ATOM   3161  CA  GLN A 395      -2.957  33.634  18.378  1.00 15.40           C  
ATOM   3162  C   GLN A 395      -2.805  32.853  17.056  1.00 16.45           C  
ATOM   3163  O   GLN A 395      -3.097  31.648  17.041  1.00 12.41           O  
ATOM   3164  CB  GLN A 395      -1.599  33.574  19.111  1.00 17.67           C  
ATOM   3165  CG  GLN A 395      -1.450  34.731  20.127  1.00 20.06           C  
ATOM   3166  CD  GLN A 395      -0.181  34.616  20.939  1.00 19.42           C  
ATOM   3167  OE1 GLN A 395      -0.073  35.200  22.042  1.00 23.58           O  
ATOM   3168  NE2 GLN A 395       0.765  33.859  20.507  1.00 15.94           N  
ATOM   3169  N   GLU A 396      -2.547  33.552  15.970  1.00 14.95           N  
ATOM   3170  CA  GLU A 396      -2.311  32.853  14.692  1.00 16.59           C  
ATOM   3171  C   GLU A 396      -1.170  31.847  14.884  1.00 15.24           C  
ATOM   3172  O   GLU A 396      -0.211  32.132  15.598  1.00 12.63           O  
ATOM   3173  CB  GLU A 396      -1.957  33.922  13.661  1.00 20.46           C  
ATOM   3174  CG  GLU A 396      -2.989  34.087  12.536  1.00 27.95           C  
ATOM   3175  CD  GLU A 396      -2.333  33.626  11.220  1.00 31.65           C  
ATOM   3176  OE1 GLU A 396      -1.081  33.450  11.351  1.00 34.77           O  
ATOM   3177  OE2 GLU A 396      -2.970  33.498  10.144  1.00 30.28           O  
ATOM   3178  N   TRP A 397      -1.164  30.737  14.168  1.00 14.84           N  
ATOM   3179  CA  TRP A 397      -0.173  29.686  14.242  1.00 14.90           C  
ATOM   3180  C   TRP A 397       1.261  30.122  14.417  1.00 14.05           C  
ATOM   3181  O   TRP A 397       1.901  29.705  15.360  1.00 12.98           O  
ATOM   3182  CB  TRP A 397      -0.237  28.791  12.982  1.00 12.61           C  
ATOM   3183  CG  TRP A 397       0.629  27.581  12.945  1.00 13.41           C  
ATOM   3184  CD1 TRP A 397       1.569  27.315  11.973  1.00 12.83           C  
ATOM   3185  CD2 TRP A 397       0.629  26.429  13.807  1.00 12.45           C  
ATOM   3186  NE1 TRP A 397       2.144  26.100  12.199  1.00 12.42           N  
ATOM   3187  CE2 TRP A 397       1.587  25.528  13.312  1.00 12.25           C  
ATOM   3188  CE3 TRP A 397      -0.097  26.079  14.951  1.00 10.29           C  
ATOM   3189  CZ2 TRP A 397       1.863  24.289  13.903  1.00 11.68           C  
ATOM   3190  CZ3 TRP A 397       0.172  24.843  15.532  1.00 11.20           C  
ATOM   3191  CH2 TRP A 397       1.149  23.945  15.025  1.00  9.74           C  
ATOM   3192  N   LYS A 398       1.864  30.812  13.462  1.00 15.54           N  
ATOM   3193  CA  LYS A 398       3.265  31.233  13.560  1.00 16.62           C  
ATOM   3194  C   LYS A 398       3.568  32.024  14.831  1.00 14.31           C  
ATOM   3195  O   LYS A 398       4.598  31.804  15.491  1.00 10.75           O  
ATOM   3196  CB  LYS A 398       3.547  32.015  12.297  1.00 19.00           C  
ATOM   3197  CG  LYS A 398       4.794  32.810  12.098  1.00 25.04           C  
ATOM   3198  CD  LYS A 398       4.726  33.572  10.750  1.00 27.46           C  
ATOM   3199  CE  LYS A 398       4.273  35.009  10.946  1.00 31.17           C  
ATOM   3200  NZ  LYS A 398       4.916  36.037  10.048  1.00 32.05           N  
ATOM   3201  N   THR A 399       2.679  32.959  15.176  1.00 13.84           N  
ATOM   3202  CA  THR A 399       2.859  33.755  16.403  1.00 15.63           C  
ATOM   3203  C   THR A 399       2.775  32.887  17.659  1.00 13.54           C  
ATOM   3204  O   THR A 399       3.569  33.054  18.598  1.00 13.47           O  
ATOM   3205  CB  THR A 399       1.754  34.837  16.488  1.00 15.20           C  
ATOM   3206  OG1 THR A 399       1.992  35.633  15.315  1.00 20.78           O  
ATOM   3207  CG2 THR A 399       1.940  35.726  17.714  1.00 15.98           C  
ATOM   3208  N   PHE A 400       1.814  31.974  17.667  1.00 13.03           N  
ATOM   3209  CA  PHE A 400       1.611  30.997  18.744  1.00 13.01           C  
ATOM   3210  C   PHE A 400       2.851  30.163  19.063  1.00 13.73           C  
ATOM   3211  O   PHE A 400       3.209  29.941  20.242  1.00  9.94           O  
ATOM   3212  CB  PHE A 400       0.467  30.057  18.354  1.00 12.48           C  
ATOM   3213  CG  PHE A 400       0.149  28.828  19.134  1.00 11.44           C  
ATOM   3214  CD1 PHE A 400      -0.408  28.878  20.382  1.00 12.28           C  
ATOM   3215  CD2 PHE A 400       0.310  27.564  18.573  1.00 13.87           C  
ATOM   3216  CE1 PHE A 400      -0.726  27.730  21.082  1.00 10.64           C  
ATOM   3217  CE2 PHE A 400       0.004  26.391  19.250  1.00 11.54           C  
ATOM   3218  CZ  PHE A 400      -0.545  26.486  20.527  1.00  9.81           C  
ATOM   3219  N   LEU A 401       3.499  29.665  18.000  1.00 12.10           N  
ATOM   3220  CA  LEU A 401       4.710  28.862  18.221  1.00 13.28           C  
ATOM   3221  C   LEU A 401       5.828  29.734  18.809  1.00 14.38           C  
ATOM   3222  O   LEU A 401       6.537  29.312  19.715  1.00 13.60           O  
ATOM   3223  CB  LEU A 401       5.215  28.198  16.950  1.00  9.86           C  
ATOM   3224  CG  LEU A 401       4.128  27.272  16.341  1.00 13.11           C  
ATOM   3225  CD1 LEU A 401       4.562  26.807  14.970  1.00 13.61           C  
ATOM   3226  CD2 LEU A 401       3.773  26.110  17.303  1.00 13.75           C  
ATOM   3227  N   ASP A 402       5.984  30.936  18.270  1.00 15.72           N  
ATOM   3228  CA  ASP A 402       6.962  31.872  18.802  1.00 17.71           C  
ATOM   3229  C   ASP A 402       6.697  32.218  20.283  1.00 15.60           C  
ATOM   3230  O   ASP A 402       7.614  32.221  21.096  1.00 12.52           O  
ATOM   3231  CB  ASP A 402       6.902  33.142  17.931  1.00 23.03           C  
ATOM   3232  CG  ASP A 402       8.084  33.995  18.374  1.00 27.93           C  
ATOM   3233  OD1 ASP A 402       9.231  33.698  18.008  1.00 32.72           O  
ATOM   3234  OD2 ASP A 402       7.800  34.912  19.150  1.00 31.36           O  
ATOM   3235  N   THR A 403       5.447  32.474  20.639  1.00 12.79           N  
ATOM   3236  CA  THR A 403       5.104  32.722  22.050  1.00 13.42           C  
ATOM   3237  C   THR A 403       5.556  31.569  22.952  1.00 13.52           C  
ATOM   3238  O   THR A 403       6.128  31.682  24.044  1.00 12.15           O  
ATOM   3239  CB  THR A 403       3.594  32.968  22.134  1.00 11.90           C  
ATOM   3240  OG1 THR A 403       3.293  34.152  21.387  1.00 13.95           O  
ATOM   3241  CG2 THR A 403       3.099  33.233  23.567  1.00 14.20           C  
ATOM   3242  N   ARG A 404       5.308  30.324  22.539  1.00 14.15           N  
ATOM   3243  CA  ARG A 404       5.710  29.162  23.335  1.00 14.11           C  
ATOM   3244  C   ARG A 404       7.231  29.093  23.399  1.00 15.16           C  
ATOM   3245  O   ARG A 404       7.718  28.847  24.498  1.00 14.80           O  
ATOM   3246  CB  ARG A 404       5.096  27.870  22.816  1.00 13.98           C  
ATOM   3247  CG  ARG A 404       3.573  27.873  23.118  1.00 12.87           C  
ATOM   3248  CD  ARG A 404       2.889  26.869  22.224  1.00 13.68           C  
ATOM   3249  NE  ARG A 404       3.393  25.526  22.378  1.00 14.11           N  
ATOM   3250  CZ  ARG A 404       3.259  24.469  21.606  1.00 14.11           C  
ATOM   3251  NH1 ARG A 404       2.602  24.538  20.448  1.00 13.68           N  
ATOM   3252  NH2 ARG A 404       3.820  23.301  21.949  1.00 11.92           N  
ATOM   3253  N   HIS A 405       7.950  29.298  22.304  1.00 16.15           N  
ATOM   3254  CA  HIS A 405       9.420  29.322  22.408  1.00 17.82           C  
ATOM   3255  C   HIS A 405       9.888  30.411  23.349  1.00 19.86           C  
ATOM   3256  O   HIS A 405      10.804  30.123  24.138  1.00 20.41           O  
ATOM   3257  CB  HIS A 405      10.175  29.518  21.070  1.00 15.41           C  
ATOM   3258  CG  HIS A 405      10.126  28.200  20.324  1.00 15.62           C  
ATOM   3259  ND1 HIS A 405      10.871  27.115  20.746  1.00 15.49           N  
ATOM   3260  CD2 HIS A 405       9.431  27.772  19.263  1.00 14.10           C  
ATOM   3261  CE1 HIS A 405      10.645  26.059  19.972  1.00 15.01           C  
ATOM   3262  NE2 HIS A 405       9.767  26.439  19.065  1.00 12.85           N  
ATOM   3263  N   GLN A 406       9.290  31.607  23.268  1.00 19.00           N  
ATOM   3264  CA  GLN A 406       9.717  32.684  24.166  1.00 20.50           C  
ATOM   3265  C   GLN A 406       9.402  32.447  25.629  1.00 18.48           C  
ATOM   3266  O   GLN A 406      10.049  33.035  26.527  1.00 16.31           O  
ATOM   3267  CB  GLN A 406       8.956  34.004  23.838  1.00 23.20           C  
ATOM   3268  CG  GLN A 406       9.398  34.561  22.479  1.00 26.76           C  
ATOM   3269  CD  GLN A 406       8.859  35.955  22.241  1.00 31.38           C  
ATOM   3270  OE1 GLN A 406       8.753  36.727  23.216  1.00 35.21           O  
ATOM   3271  NE2 GLN A 406       8.500  36.323  21.017  1.00 32.18           N  
ATOM   3272  N   GLY A 407       8.411  31.610  25.909  1.00 16.65           N  
ATOM   3273  CA  GLY A 407       8.040  31.406  27.300  1.00 19.95           C  
ATOM   3274  C   GLY A 407       7.177  32.604  27.702  1.00 20.74           C  
ATOM   3275  O   GLY A 407       6.961  32.781  28.896  1.00 19.92           O  
ATOM   3276  N   THR A 408       6.469  33.311  26.777  1.00 25.44           N  
ATOM   3277  CA  THR A 408       5.654  34.431  27.316  1.00 29.44           C  
ATOM   3278  C   THR A 408       4.223  33.933  27.505  1.00 29.60           C  
ATOM   3279  O   THR A 408       3.281  34.462  26.893  1.00 26.22           O  
ATOM   3280  CB  THR A 408       5.819  35.674  26.445  1.00 33.62           C  
ATOM   3281  OG1 THR A 408       5.716  35.384  25.047  1.00 33.31           O  
ATOM   3282  CG2 THR A 408       7.227  36.251  26.672  1.00 34.67           C  
ATOM   3283  N   PHE A 409       4.154  32.887  28.393  1.00 25.87           N  
ATOM   3284  CA  PHE A 409       2.872  32.230  28.591  1.00 20.67           C  
ATOM   3285  C   PHE A 409       2.705  31.469  29.892  1.00 17.52           C  
ATOM   3286  O   PHE A 409       3.655  31.247  30.682  1.00 17.81           O  
ATOM   3287  CB  PHE A 409       2.679  31.280  27.403  1.00 19.04           C  
ATOM   3288  CG  PHE A 409       3.354  29.936  27.380  1.00 16.62           C  
ATOM   3289  CD1 PHE A 409       4.657  29.755  26.953  1.00 15.76           C  
ATOM   3290  CD2 PHE A 409       2.617  28.806  27.730  1.00 14.91           C  
ATOM   3291  CE1 PHE A 409       5.237  28.494  26.913  1.00 15.73           C  
ATOM   3292  CE2 PHE A 409       3.195  27.540  27.686  1.00 14.74           C  
ATOM   3293  CZ  PHE A 409       4.491  27.377  27.280  1.00 14.51           C  
ATOM   3294  N   ASP A 410       1.470  31.060  30.132  1.00 15.48           N  
ATOM   3295  CA  ASP A 410       1.122  30.268  31.327  1.00 15.64           C  
ATOM   3296  C   ASP A 410       0.875  28.817  30.904  1.00 15.48           C  
ATOM   3297  O   ASP A 410       1.706  27.957  31.144  1.00 15.50           O  
ATOM   3298  CB  ASP A 410      -0.138  30.777  32.012  1.00 14.78           C  
ATOM   3299  CG  ASP A 410       0.071  32.181  32.625  1.00 15.29           C  
ATOM   3300  OD1 ASP A 410       1.121  32.574  33.060  1.00 16.45           O  
ATOM   3301  OD2 ASP A 410      -0.948  32.854  32.671  1.00 17.10           O  
ATOM   3302  N   VAL A 411      -0.306  28.550  30.318  1.00 14.71           N  
ATOM   3303  CA  VAL A 411      -0.639  27.243  29.780  1.00 13.60           C  
ATOM   3304  C   VAL A 411      -0.946  27.396  28.289  1.00 14.71           C  
ATOM   3305  O   VAL A 411      -1.518  28.449  27.894  1.00 16.30           O  
ATOM   3306  CB  VAL A 411      -1.836  26.592  30.502  1.00 13.57           C  
ATOM   3307  CG1 VAL A 411      -2.188  25.226  29.957  1.00 12.25           C  
ATOM   3308  CG2 VAL A 411      -1.531  26.415  32.013  1.00 14.77           C  
ATOM   3309  N   ALA A 412      -0.608  26.426  27.446  1.00 13.82           N  
ATOM   3310  CA  ALA A 412      -0.949  26.508  26.049  1.00 11.89           C  
ATOM   3311  C   ALA A 412      -1.452  25.140  25.571  1.00 13.06           C  
ATOM   3312  O   ALA A 412      -0.960  24.087  25.962  1.00 12.35           O  
ATOM   3313  CB  ALA A 412       0.190  26.912  25.136  1.00 13.80           C  
ATOM   3314  N   ARG A 413      -2.380  25.251  24.633  1.00 10.45           N  
ATOM   3315  CA  ARG A 413      -2.906  24.088  23.934  1.00 13.53           C  
ATOM   3316  C   ARG A 413      -1.698  23.556  23.151  1.00 12.76           C  
ATOM   3317  O   ARG A 413      -0.838  24.355  22.783  1.00 15.23           O  
ATOM   3318  CB  ARG A 413      -4.047  24.578  23.070  1.00 15.09           C  
ATOM   3319  CG  ARG A 413      -4.685  23.646  22.052  1.00 18.36           C  
ATOM   3320  CD  ARG A 413      -3.990  23.924  20.683  1.00 16.85           C  
ATOM   3321  NE  ARG A 413      -3.740  22.564  20.222  1.00 14.71           N  
ATOM   3322  CZ  ARG A 413      -2.897  22.112  19.291  1.00 14.10           C  
ATOM   3323  NH1 ARG A 413      -2.205  22.989  18.593  1.00 12.55           N  
ATOM   3324  NH2 ARG A 413      -2.869  20.789  19.114  1.00 11.86           N  
ATOM   3325  N   ALA A 414      -1.573  22.250  22.964  1.00 12.56           N  
ATOM   3326  CA  ALA A 414      -0.398  21.743  22.278  1.00 11.20           C  
ATOM   3327  C   ALA A 414      -0.660  20.386  21.669  1.00 12.14           C  
ATOM   3328  O   ALA A 414      -1.599  19.703  22.063  1.00  9.76           O  
ATOM   3329  CB  ALA A 414       0.838  21.715  23.166  1.00 12.36           C  
ATOM   3330  N   GLY A 415       0.213  20.043  20.715  1.00 11.92           N  
ATOM   3331  CA  GLY A 415       0.105  18.742  20.066  1.00 11.04           C  
ATOM   3332  C   GLY A 415       1.460  18.405  19.434  1.00 10.91           C  
ATOM   3333  O   GLY A 415       2.061  19.304  18.814  1.00 10.83           O  
ATOM   3334  N   TRP A 416       1.991  17.251  19.753  1.00  9.05           N  
ATOM   3335  CA  TRP A 416       3.272  16.854  19.107  1.00 10.18           C  
ATOM   3336  C   TRP A 416       2.997  15.597  18.259  1.00 12.33           C  
ATOM   3337  O   TRP A 416       2.322  14.680  18.780  1.00 12.50           O  
ATOM   3338  CB  TRP A 416       4.316  16.524  20.173  1.00 12.52           C  
ATOM   3339  CG  TRP A 416       5.663  16.161  19.563  1.00 13.59           C  
ATOM   3340  CD1 TRP A 416       6.252  14.916  19.468  1.00 13.00           C  
ATOM   3341  CD2 TRP A 416       6.560  17.099  18.990  1.00 11.71           C  
ATOM   3342  NE1 TRP A 416       7.512  15.055  18.852  1.00 11.39           N  
ATOM   3343  CE2 TRP A 416       7.694  16.387  18.557  1.00 12.48           C  
ATOM   3344  CE3 TRP A 416       6.495  18.504  18.815  1.00 13.01           C  
ATOM   3345  CZ2 TRP A 416       8.765  17.020  17.932  1.00 11.47           C  
ATOM   3346  CZ3 TRP A 416       7.551  19.121  18.178  1.00 13.29           C  
ATOM   3347  CH2 TRP A 416       8.683  18.378  17.741  1.00 13.01           C  
ATOM   3348  N   CYS A 417       3.413  15.518  17.020  1.00  9.84           N  
ATOM   3349  CA  CYS A 417       3.336  14.404  16.114  1.00 11.44           C  
ATOM   3350  C   CYS A 417       4.756  13.880  15.860  1.00 12.22           C  
ATOM   3351  O   CYS A 417       5.735  14.660  15.765  1.00 10.76           O  
ATOM   3352  CB  CYS A 417       2.732  14.835  14.738  1.00 11.61           C  
ATOM   3353  SG  CYS A 417       0.967  15.200  14.913  1.00  9.22           S  
ATOM   3354  N   ALA A 418       4.924  12.585  15.910  1.00 10.72           N  
ATOM   3355  CA  ALA A 418       6.223  11.965  15.718  1.00 11.68           C  
ATOM   3356  C   ALA A 418       6.841  12.354  14.358  1.00 13.23           C  
ATOM   3357  O   ALA A 418       6.147  12.528  13.362  1.00 10.98           O  
ATOM   3358  CB  ALA A 418       6.168  10.447  15.725  1.00 10.99           C  
ATOM   3359  N   ASP A 419       8.170  12.450  14.395  1.00 12.77           N  
ATOM   3360  CA  ASP A 419       8.972  12.699  13.214  1.00 11.92           C  
ATOM   3361  C   ASP A 419       9.568  11.378  12.722  1.00 12.66           C  
ATOM   3362  O   ASP A 419       9.907  11.310  11.534  1.00 15.57           O  
ATOM   3363  CB  ASP A 419      10.100  13.687  13.562  1.00 13.68           C  
ATOM   3364  CG  ASP A 419       9.535  15.037  14.003  1.00 13.05           C  
ATOM   3365  OD1 ASP A 419       8.490  15.496  13.468  1.00 10.08           O  
ATOM   3366  OD2 ASP A 419      10.183  15.586  14.913  1.00 11.74           O  
ATOM   3367  N   TYR A 420       9.691  10.409  13.598  1.00  9.01           N  
ATOM   3368  CA  TYR A 420      10.149   9.051  13.275  1.00 12.14           C  
ATOM   3369  C   TYR A 420       9.446   8.133  14.285  1.00 11.80           C  
ATOM   3370  O   TYR A 420       9.163   8.602  15.402  1.00 13.08           O  
ATOM   3371  CB  TYR A 420      11.672   8.900  13.261  1.00  9.46           C  
ATOM   3372  CG  TYR A 420      12.385   9.306  14.525  1.00 10.18           C  
ATOM   3373  CD1 TYR A 420      12.681  10.639  14.781  1.00 11.65           C  
ATOM   3374  CD2 TYR A 420      12.779   8.388  15.480  1.00 10.86           C  
ATOM   3375  CE1 TYR A 420      13.365  11.038  15.924  1.00 10.90           C  
ATOM   3376  CE2 TYR A 420      13.428   8.756  16.660  1.00 11.81           C  
ATOM   3377  CZ  TYR A 420      13.721  10.083  16.859  1.00 13.75           C  
ATOM   3378  OH  TYR A 420      14.388  10.488  18.004  1.00 16.13           O  
ATOM   3379  N   ASN A 421       9.077   6.926  13.943  1.00 10.83           N  
ATOM   3380  CA  ASN A 421       8.288   6.074  14.845  1.00 13.64           C  
ATOM   3381  C   ASN A 421       9.164   5.306  15.825  1.00 12.81           C  
ATOM   3382  O   ASN A 421       9.489   4.145  15.678  1.00 12.93           O  
ATOM   3383  CB  ASN A 421       7.419   5.132  13.985  1.00 11.85           C  
ATOM   3384  CG  ASN A 421       6.377   4.404  14.766  1.00 13.17           C  
ATOM   3385  OD1 ASN A 421       6.345   4.558  15.981  1.00 11.74           O  
ATOM   3386  ND2 ASN A 421       5.506   3.626  14.106  1.00 11.77           N  
ATOM   3387  N   GLU A 422       9.463   5.952  16.935  1.00 15.07           N  
ATOM   3388  CA  GLU A 422      10.333   5.472  18.016  1.00 13.60           C  
ATOM   3389  C   GLU A 422      10.131   6.455  19.152  1.00 13.23           C  
ATOM   3390  O   GLU A 422       9.992   7.663  18.893  1.00 13.40           O  
ATOM   3391  CB  GLU A 422      11.756   5.478  17.470  1.00 14.10           C  
ATOM   3392  CG  GLU A 422      12.741   4.512  18.115  1.00 15.08           C  
ATOM   3393  CD  GLU A 422      13.224   4.915  19.477  1.00 13.71           C  
ATOM   3394  OE1 GLU A 422      13.195   6.125  19.808  1.00 13.12           O  
ATOM   3395  OE2 GLU A 422      13.689   4.010  20.205  1.00 15.71           O  
ATOM   3396  N   PRO A 423      10.018   5.979  20.404  1.00 11.29           N  
ATOM   3397  CA  PRO A 423       9.702   6.799  21.539  1.00 12.20           C  
ATOM   3398  C   PRO A 423      10.527   8.061  21.752  1.00 11.63           C  
ATOM   3399  O   PRO A 423      10.006   9.102  22.193  1.00 11.23           O  
ATOM   3400  CB  PRO A 423       9.925   5.810  22.725  1.00 14.20           C  
ATOM   3401  CG  PRO A 423       9.525   4.464  22.148  1.00 12.23           C  
ATOM   3402  CD  PRO A 423      10.144   4.531  20.746  1.00 10.73           C  
ATOM   3403  N   THR A 424      11.792   8.065  21.354  1.00 11.39           N  
ATOM   3404  CA  THR A 424      12.613   9.277  21.510  1.00 13.62           C  
ATOM   3405  C   THR A 424      12.177  10.419  20.611  1.00 10.89           C  
ATOM   3406  O   THR A 424      12.478  11.590  20.926  1.00 11.96           O  
ATOM   3407  CB  THR A 424      14.149   9.078  21.310  1.00 11.33           C  
ATOM   3408  OG1 THR A 424      14.395   8.616  19.971  1.00 12.06           O  
ATOM   3409  CG2 THR A 424      14.692   8.152  22.388  1.00  9.17           C  
ATOM   3410  N   SER A 425      11.440  10.194  19.541  1.00 12.34           N  
ATOM   3411  CA  SER A 425      10.926  11.308  18.721  1.00 11.98           C  
ATOM   3412  C   SER A 425      10.025  12.205  19.560  1.00 12.96           C  
ATOM   3413  O   SER A 425       9.928  13.441  19.316  1.00 12.29           O  
ATOM   3414  CB  SER A 425      10.112  10.769  17.518  1.00 12.44           C  
ATOM   3415  OG  SER A 425       9.826  11.883  16.694  1.00 13.10           O  
ATOM   3416  N   PHE A 426       9.361  11.576  20.548  1.00 10.73           N  
ATOM   3417  CA  PHE A 426       8.684  12.393  21.564  1.00 12.64           C  
ATOM   3418  C   PHE A 426       9.625  12.784  22.706  1.00 12.41           C  
ATOM   3419  O   PHE A 426       9.751  13.956  23.075  1.00 12.27           O  
ATOM   3420  CB  PHE A 426       7.520  11.618  22.230  1.00 14.45           C  
ATOM   3421  CG  PHE A 426       6.242  11.748  21.407  1.00 13.46           C  
ATOM   3422  CD1 PHE A 426       6.155  11.130  20.193  1.00 12.55           C  
ATOM   3423  CD2 PHE A 426       5.189  12.518  21.886  1.00 15.60           C  
ATOM   3424  CE1 PHE A 426       5.016  11.244  19.402  1.00 13.55           C  
ATOM   3425  CE2 PHE A 426       4.024  12.632  21.110  1.00 15.64           C  
ATOM   3426  CZ  PHE A 426       3.971  12.006  19.869  1.00 13.41           C  
ATOM   3427  N   LEU A 427      10.191  11.783  23.392  1.00 12.38           N  
ATOM   3428  CA  LEU A 427      10.960  12.041  24.627  1.00 12.49           C  
ATOM   3429  C   LEU A 427      12.128  13.004  24.543  1.00 12.91           C  
ATOM   3430  O   LEU A 427      12.352  13.770  25.486  1.00 11.75           O  
ATOM   3431  CB  LEU A 427      11.333  10.702  25.250  1.00 11.47           C  
ATOM   3432  CG  LEU A 427      10.153   9.898  25.795  1.00 12.84           C  
ATOM   3433  CD1 LEU A 427      10.557   8.432  25.970  1.00 13.90           C  
ATOM   3434  CD2 LEU A 427       9.609  10.441  27.103  1.00 10.85           C  
ATOM   3435  N   ASN A 428      12.870  13.029  23.439  1.00 12.14           N  
ATOM   3436  CA  ASN A 428      13.982  13.942  23.251  1.00 11.82           C  
ATOM   3437  C   ASN A 428      13.548  15.410  23.298  1.00 12.96           C  
ATOM   3438  O   ASN A 428      14.382  16.242  23.591  1.00 10.99           O  
ATOM   3439  CB  ASN A 428      14.588  13.752  21.851  1.00 11.45           C  
ATOM   3440  CG  ASN A 428      15.436  12.496  21.799  1.00 12.19           C  
ATOM   3441  OD1 ASN A 428      15.790  11.950  22.854  1.00 13.55           O  
ATOM   3442  ND2 ASN A 428      15.652  12.042  20.577  1.00 12.02           N  
ATOM   3443  N   THR A 429      12.263  15.691  23.021  1.00 11.40           N  
ATOM   3444  CA  THR A 429      11.755  17.045  23.100  1.00 10.88           C  
ATOM   3445  C   THR A 429      11.634  17.508  24.548  1.00 11.02           C  
ATOM   3446  O   THR A 429      11.503  18.697  24.726  1.00 12.58           O  
ATOM   3447  CB  THR A 429      10.407  17.285  22.399  1.00 11.89           C  
ATOM   3448  OG1 THR A 429       9.349  16.610  23.080  1.00 13.96           O  
ATOM   3449  CG2 THR A 429      10.498  16.791  20.954  1.00 13.34           C  
ATOM   3450  N   MET A 430      11.626  16.643  25.558  1.00 12.01           N  
ATOM   3451  CA  MET A 430      11.590  17.155  26.926  1.00 14.36           C  
ATOM   3452  C   MET A 430      12.964  17.215  27.594  1.00 13.83           C  
ATOM   3453  O   MET A 430      13.025  17.523  28.795  1.00 13.61           O  
ATOM   3454  CB  MET A 430      10.642  16.291  27.762  1.00 13.54           C  
ATOM   3455  CG  MET A 430       9.213  16.453  27.210  1.00 13.47           C  
ATOM   3456  SD  MET A 430       8.539  18.063  27.586  1.00 14.42           S  
ATOM   3457  CE  MET A 430       6.818  17.844  27.042  1.00 13.74           C  
ATOM   3458  N   LEU A 431      14.033  16.971  26.864  1.00 14.76           N  
ATOM   3459  CA  LEU A 431      15.396  17.097  27.351  1.00 15.40           C  
ATOM   3460  C   LEU A 431      15.613  18.554  27.741  1.00 15.88           C  
ATOM   3461  O   LEU A 431      15.206  19.455  26.998  1.00 16.11           O  
ATOM   3462  CB  LEU A 431      16.392  16.617  26.272  1.00 15.94           C  
ATOM   3463  CG  LEU A 431      16.308  15.114  25.916  1.00 15.28           C  
ATOM   3464  CD1 LEU A 431      17.156  14.735  24.702  1.00 16.57           C  
ATOM   3465  CD2 LEU A 431      16.790  14.251  27.070  1.00 15.93           C  
ATOM   3466  N   SER A 432      16.318  18.866  28.816  1.00 16.84           N  
ATOM   3467  CA  SER A 432      16.568  20.235  29.256  1.00 16.62           C  
ATOM   3468  C   SER A 432      17.019  21.169  28.163  1.00 16.34           C  
ATOM   3469  O   SER A 432      16.476  22.271  28.085  1.00 17.76           O  
ATOM   3470  CB  SER A 432      17.672  20.318  30.345  1.00 15.99           C  
ATOM   3471  OG  SER A 432      17.364  19.390  31.374  1.00 17.77           O  
ATOM   3472  N   ASP A 433      17.996  20.799  27.350  1.00 18.70           N  
ATOM   3473  CA  ASP A 433      18.520  21.631  26.302  1.00 20.37           C  
ATOM   3474  C   ASP A 433      17.865  21.413  24.945  1.00 18.71           C  
ATOM   3475  O   ASP A 433      18.418  21.956  23.995  1.00 18.45           O  
ATOM   3476  CB  ASP A 433      20.061  21.424  26.126  1.00 24.92           C  
ATOM   3477  CG  ASP A 433      20.401  20.006  25.715  1.00 28.20           C  
ATOM   3478  OD1 ASP A 433      19.586  19.063  25.893  1.00 29.54           O  
ATOM   3479  OD2 ASP A 433      21.510  19.774  25.195  1.00 31.78           O  
ATOM   3480  N   SER A 434      16.779  20.677  24.806  1.00 17.67           N  
ATOM   3481  CA  SER A 434      16.186  20.490  23.476  1.00 15.47           C  
ATOM   3482  C   SER A 434      15.704  21.776  22.874  1.00 14.55           C  
ATOM   3483  O   SER A 434      14.915  22.486  23.512  1.00 12.68           O  
ATOM   3484  CB  SER A 434      14.923  19.588  23.569  1.00 15.59           C  
ATOM   3485  OG  SER A 434      14.335  19.435  22.287  1.00 15.32           O  
ATOM   3486  N   SER A 435      15.979  22.034  21.598  1.00 13.69           N  
ATOM   3487  CA  SER A 435      15.399  23.219  20.966  1.00 13.58           C  
ATOM   3488  C   SER A 435      13.898  23.036  20.790  1.00 13.80           C  
ATOM   3489  O   SER A 435      13.196  24.035  20.553  1.00 14.09           O  
ATOM   3490  CB  SER A 435      16.104  23.514  19.632  1.00 15.01           C  
ATOM   3491  OG  SER A 435      15.901  22.444  18.695  1.00 16.63           O  
ATOM   3492  N   ASN A 436      13.327  21.825  20.916  1.00 13.53           N  
ATOM   3493  CA  ASN A 436      11.868  21.673  20.809  1.00 14.07           C  
ATOM   3494  C   ASN A 436      11.184  21.730  22.176  1.00 13.81           C  
ATOM   3495  O   ASN A 436       9.973  21.456  22.312  1.00 11.43           O  
ATOM   3496  CB  ASN A 436      11.546  20.320  20.164  1.00 13.17           C  
ATOM   3497  CG  ASN A 436      12.066  20.175  18.739  1.00 11.83           C  
ATOM   3498  OD1 ASN A 436      13.004  19.382  18.528  1.00 10.90           O  
ATOM   3499  ND2 ASN A 436      11.490  20.920  17.793  1.00 13.17           N  
ATOM   3500  N   ASN A 437      11.939  22.045  23.231  1.00 11.89           N  
ATOM   3501  CA  ASN A 437      11.387  22.088  24.587  1.00 12.31           C  
ATOM   3502  C   ASN A 437      10.688  23.423  24.893  1.00 14.76           C  
ATOM   3503  O   ASN A 437      11.231  24.361  25.471  1.00 13.18           O  
ATOM   3504  CB  ASN A 437      12.430  21.721  25.642  1.00 12.17           C  
ATOM   3505  CG  ASN A 437      11.935  21.345  27.010  1.00 14.22           C  
ATOM   3506  OD1 ASN A 437      10.872  21.712  27.517  1.00 13.50           O  
ATOM   3507  ND2 ASN A 437      12.641  20.492  27.758  1.00 12.61           N  
ATOM   3508  N   THR A 438       9.404  23.492  24.523  1.00 16.14           N  
ATOM   3509  CA  THR A 438       8.527  24.627  24.776  1.00 14.98           C  
ATOM   3510  C   THR A 438       7.790  24.448  26.083  1.00 15.26           C  
ATOM   3511  O   THR A 438       7.059  25.333  26.551  1.00 15.13           O  
ATOM   3512  CB  THR A 438       7.519  24.812  23.612  1.00 14.27           C  
ATOM   3513  OG1 THR A 438       7.004  23.538  23.159  1.00 13.61           O  
ATOM   3514  CG2 THR A 438       8.260  25.428  22.412  1.00 15.53           C  
ATOM   3515  N   ALA A 439       7.931  23.279  26.779  1.00 14.18           N  
ATOM   3516  CA  ALA A 439       7.316  23.161  28.098  1.00 16.29           C  
ATOM   3517  C   ALA A 439       8.278  23.837  29.084  1.00 14.30           C  
ATOM   3518  O   ALA A 439       7.985  24.180  30.249  1.00 16.08           O  
ATOM   3519  CB  ALA A 439       7.048  21.737  28.586  1.00 16.50           C  
ATOM   3520  N   HIS A 440       9.486  24.073  28.639  1.00 16.77           N  
ATOM   3521  CA  HIS A 440      10.594  24.670  29.357  1.00 17.61           C  
ATOM   3522  C   HIS A 440      10.871  23.865  30.635  1.00 18.89           C  
ATOM   3523  O   HIS A 440      11.016  24.380  31.734  1.00 17.90           O  
ATOM   3524  CB  HIS A 440      10.311  26.131  29.740  1.00 20.49           C  
ATOM   3525  CG  HIS A 440      10.339  27.015  28.521  1.00 22.11           C  
ATOM   3526  ND1 HIS A 440       9.204  27.269  27.771  1.00 21.62           N  
ATOM   3527  CD2 HIS A 440      11.345  27.659  27.913  1.00 20.66           C  
ATOM   3528  CE1 HIS A 440       9.501  28.014  26.743  1.00 19.98           C  
ATOM   3529  NE2 HIS A 440      10.794  28.263  26.819  1.00 22.08           N  
ATOM   3530  N   TYR A 441      10.813  22.556  30.438  1.00 18.59           N  
ATOM   3531  CA  TYR A 441      10.992  21.537  31.446  1.00 18.22           C  
ATOM   3532  C   TYR A 441      12.461  21.132  31.501  1.00 16.91           C  
ATOM   3533  O   TYR A 441      13.130  20.889  30.492  1.00 13.51           O  
ATOM   3534  CB  TYR A 441      10.164  20.312  31.109  1.00 18.15           C  
ATOM   3535  CG  TYR A 441      10.340  19.061  31.949  1.00 20.85           C  
ATOM   3536  CD1 TYR A 441       9.840  19.007  33.249  1.00 20.73           C  
ATOM   3537  CD2 TYR A 441      10.913  17.906  31.417  1.00 19.59           C  
ATOM   3538  CE1 TYR A 441       9.946  17.842  34.000  1.00 21.11           C  
ATOM   3539  CE2 TYR A 441      11.022  16.756  32.156  1.00 19.97           C  
ATOM   3540  CZ  TYR A 441      10.537  16.724  33.462  1.00 20.39           C  
ATOM   3541  OH  TYR A 441      10.592  15.554  34.204  1.00 17.57           O  
ATOM   3542  N   LYS A 442      12.977  21.075  32.716  1.00 17.06           N  
ATOM   3543  CA  LYS A 442      14.397  20.751  32.909  1.00 22.03           C  
ATOM   3544  C   LYS A 442      14.544  19.752  34.052  1.00 21.33           C  
ATOM   3545  O   LYS A 442      14.426  20.117  35.226  1.00 21.46           O  
ATOM   3546  CB  LYS A 442      15.213  22.009  33.232  1.00 24.63           C  
ATOM   3547  CG  LYS A 442      15.176  23.071  32.124  1.00 27.41           C  
ATOM   3548  CD  LYS A 442      16.361  24.019  32.215  1.00 30.89           C  
ATOM   3549  CE  LYS A 442      16.197  25.230  31.310  1.00 33.11           C  
ATOM   3550  NZ  LYS A 442      15.955  24.927  29.884  1.00 33.14           N  
ATOM   3551  N   SER A 443      14.774  18.497  33.707  1.00 20.37           N  
ATOM   3552  CA  SER A 443      14.949  17.485  34.751  1.00 19.55           C  
ATOM   3553  C   SER A 443      16.193  16.677  34.523  1.00 19.84           C  
ATOM   3554  O   SER A 443      16.275  15.852  33.602  1.00 20.58           O  
ATOM   3555  CB  SER A 443      13.669  16.655  34.884  1.00 18.34           C  
ATOM   3556  OG  SER A 443      13.966  15.420  35.482  1.00 20.85           O  
ATOM   3557  N   PRO A 444      17.165  16.767  35.453  1.00 19.95           N  
ATOM   3558  CA  PRO A 444      18.382  15.977  35.361  1.00 19.91           C  
ATOM   3559  C   PRO A 444      18.054  14.496  35.345  1.00 18.89           C  
ATOM   3560  O   PRO A 444      18.577  13.747  34.519  1.00 16.80           O  
ATOM   3561  CB  PRO A 444      19.207  16.397  36.587  1.00 21.61           C  
ATOM   3562  CG  PRO A 444      18.765  17.831  36.755  1.00 22.05           C  
ATOM   3563  CD  PRO A 444      17.235  17.703  36.592  1.00 18.60           C  
ATOM   3564  N   ALA A 445      17.063  14.093  36.136  1.00 18.33           N  
ATOM   3565  CA  ALA A 445      16.681  12.677  36.187  1.00 20.82           C  
ATOM   3566  C   ALA A 445      16.092  12.210  34.853  1.00 19.48           C  
ATOM   3567  O   ALA A 445      16.391  11.116  34.327  1.00 18.13           O  
ATOM   3568  CB  ALA A 445      15.746  12.481  37.399  1.00 18.55           C  
ATOM   3569  N   PHE A 446      15.229  13.056  34.290  1.00 19.15           N  
ATOM   3570  CA  PHE A 446      14.652  12.748  32.969  1.00 19.39           C  
ATOM   3571  C   PHE A 446      15.762  12.725  31.961  1.00 18.83           C  
ATOM   3572  O   PHE A 446      15.828  11.750  31.202  1.00 20.26           O  
ATOM   3573  CB  PHE A 446      13.520  13.738  32.592  1.00 18.49           C  
ATOM   3574  CG  PHE A 446      12.939  13.480  31.226  1.00 16.88           C  
ATOM   3575  CD1 PHE A 446      13.482  14.085  30.098  1.00 16.18           C  
ATOM   3576  CD2 PHE A 446      11.861  12.637  31.081  1.00 16.91           C  
ATOM   3577  CE1 PHE A 446      12.923  13.807  28.862  1.00 14.86           C  
ATOM   3578  CE2 PHE A 446      11.283  12.366  29.849  1.00 17.04           C  
ATOM   3579  CZ  PHE A 446      11.842  12.963  28.733  1.00 15.13           C  
ATOM   3580  N   ASP A 447      16.688  13.695  31.917  1.00 18.16           N  
ATOM   3581  CA  ASP A 447      17.758  13.642  30.935  1.00 18.39           C  
ATOM   3582  C   ASP A 447      18.606  12.372  31.041  1.00 19.47           C  
ATOM   3583  O   ASP A 447      19.052  11.811  30.022  1.00 18.15           O  
ATOM   3584  CB  ASP A 447      18.677  14.870  31.051  1.00 19.34           C  
ATOM   3585  CG  ASP A 447      17.980  16.207  30.759  1.00 19.91           C  
ATOM   3586  OD1 ASP A 447      16.841  16.188  30.260  1.00 17.79           O  
ATOM   3587  OD2 ASP A 447      18.533  17.299  31.059  1.00 18.35           O  
ATOM   3588  N   LYS A 448      18.927  11.961  32.278  1.00 19.73           N  
ATOM   3589  CA  LYS A 448      19.757  10.788  32.492  1.00 21.92           C  
ATOM   3590  C   LYS A 448      19.096   9.509  31.995  1.00 21.22           C  
ATOM   3591  O   LYS A 448      19.735   8.638  31.365  1.00 21.86           O  
ATOM   3592  CB  LYS A 448      20.142  10.612  33.974  1.00 22.58           C  
ATOM   3593  CG  LYS A 448      20.960   9.336  34.201  1.00 25.15           C  
ATOM   3594  CD  LYS A 448      22.116   9.099  33.222  1.00 25.89           C  
ATOM   3595  CE  LYS A 448      22.875   7.850  33.756  1.00 29.35           C  
ATOM   3596  NZ  LYS A 448      23.231   8.097  35.192  1.00 30.25           N  
ATOM   3597  N   LEU A 449      17.794   9.376  32.221  1.00 21.83           N  
ATOM   3598  CA  LEU A 449      17.101   8.189  31.690  1.00 21.08           C  
ATOM   3599  C   LEU A 449      17.224   8.113  30.185  1.00 20.83           C  
ATOM   3600  O   LEU A 449      17.530   7.047  29.638  1.00 23.49           O  
ATOM   3601  CB  LEU A 449      15.625   8.234  32.100  1.00 19.90           C  
ATOM   3602  CG  LEU A 449      15.447   7.990  33.604  1.00 21.55           C  
ATOM   3603  CD1 LEU A 449      14.058   8.360  34.087  1.00 21.49           C  
ATOM   3604  CD2 LEU A 449      15.757   6.529  33.916  1.00 20.98           C  
ATOM   3605  N   ILE A 450      16.999   9.216  29.460  1.00 16.82           N  
ATOM   3606  CA  ILE A 450      17.128   9.120  27.993  1.00 17.27           C  
ATOM   3607  C   ILE A 450      18.558   8.900  27.506  1.00 18.21           C  
ATOM   3608  O   ILE A 450      18.860   8.048  26.659  1.00 17.38           O  
ATOM   3609  CB  ILE A 450      16.469  10.384  27.378  1.00 17.58           C  
ATOM   3610  CG1 ILE A 450      14.996  10.459  27.763  1.00 13.93           C  
ATOM   3611  CG2 ILE A 450      16.605  10.492  25.872  1.00 14.07           C  
ATOM   3612  CD1 ILE A 450      14.133   9.265  27.505  1.00 15.85           C  
ATOM   3613  N   ALA A 451      19.567   9.495  28.116  1.00 19.41           N  
ATOM   3614  CA  ALA A 451      20.982   9.345  27.771  1.00 22.31           C  
ATOM   3615  C   ALA A 451      21.384   7.879  27.910  1.00 23.87           C  
ATOM   3616  O   ALA A 451      22.090   7.248  27.106  1.00 23.73           O  
ATOM   3617  CB  ALA A 451      21.842  10.271  28.629  1.00 21.51           C  
ATOM   3618  N   ASP A 452      20.829   7.223  28.914  1.00 25.75           N  
ATOM   3619  CA  ASP A 452      21.006   5.801  29.162  1.00 26.52           C  
ATOM   3620  C   ASP A 452      20.498   4.912  28.053  1.00 27.07           C  
ATOM   3621  O   ASP A 452      21.063   3.840  27.800  1.00 28.56           O  
ATOM   3622  CB  ASP A 452      20.289   5.492  30.483  1.00 28.64           C  
ATOM   3623  CG  ASP A 452      21.224   5.815  31.638  1.00 28.41           C  
ATOM   3624  OD1 ASP A 452      22.359   6.173  31.351  1.00 29.28           O  
ATOM   3625  OD2 ASP A 452      20.797   5.735  32.791  1.00 29.96           O  
ATOM   3626  N   THR A 453      19.464   5.289  27.308  1.00 26.28           N  
ATOM   3627  CA  THR A 453      18.918   4.467  26.258  1.00 26.49           C  
ATOM   3628  C   THR A 453      19.904   4.080  25.175  1.00 27.22           C  
ATOM   3629  O   THR A 453      19.657   3.041  24.564  1.00 28.47           O  
ATOM   3630  CB  THR A 453      17.647   5.083  25.612  1.00 24.96           C  
ATOM   3631  OG1 THR A 453      18.039   6.218  24.829  1.00 23.92           O  
ATOM   3632  CG2 THR A 453      16.685   5.406  26.744  1.00 24.70           C  
ATOM   3633  N   LEU A 454      20.953   4.839  24.884  1.00 29.46           N  
ATOM   3634  CA  LEU A 454      21.878   4.432  23.831  1.00 31.80           C  
ATOM   3635  C   LEU A 454      23.159   3.840  24.425  1.00 35.08           C  
ATOM   3636  O   LEU A 454      24.050   3.461  23.667  1.00 35.18           O  
ATOM   3637  CB  LEU A 454      22.158   5.551  22.860  1.00 31.33           C  
ATOM   3638  CG  LEU A 454      20.946   5.958  21.981  1.00 29.87           C  
ATOM   3639  CD1 LEU A 454      21.277   7.249  21.268  1.00 30.34           C  
ATOM   3640  CD2 LEU A 454      20.592   4.917  20.927  1.00 29.95           C  
ATOM   3641  N   LYS A 455      23.209   3.759  25.753  1.00 36.28           N  
ATOM   3642  CA  LYS A 455      24.360   3.166  26.429  1.00 38.83           C  
ATOM   3643  C   LYS A 455      24.190   1.651  26.496  1.00 40.48           C  
ATOM   3644  O   LYS A 455      25.171   0.922  26.416  1.00 41.08           O  
ATOM   3645  CB  LYS A 455      24.568   3.794  27.798  1.00 39.15           C  
ATOM   3646  CG  LYS A 455      25.342   5.109  27.747  1.00 39.95           C  
ATOM   3647  CD  LYS A 455      24.783   6.072  26.731  1.00 42.53           C  
ATOM   3648  CE  LYS A 455      25.348   7.482  26.764  1.00 42.84           C  
ATOM   3649  NZ  LYS A 455      25.810   7.782  28.153  1.00 44.26           N  
ATOM   3650  N   VAL A 456      22.950   1.189  26.553  1.00 39.92           N  
ATOM   3651  CA  VAL A 456      22.606  -0.227  26.509  1.00 40.08           C  
ATOM   3652  C   VAL A 456      22.487  -0.559  25.014  1.00 40.68           C  
ATOM   3653  O   VAL A 456      22.278   0.337  24.191  1.00 40.94           O  
ATOM   3654  CB  VAL A 456      21.294  -0.530  27.244  1.00 39.64           C  
ATOM   3655  CG1 VAL A 456      21.331  -0.127  28.718  1.00 39.29           C  
ATOM   3656  CG2 VAL A 456      20.076   0.129  26.619  1.00 39.82           C  
ATOM   3657  N   ALA A 457      22.628  -1.806  24.621  1.00 39.33           N  
ATOM   3658  CA  ALA A 457      22.522  -2.237  23.231  1.00 38.55           C  
ATOM   3659  C   ALA A 457      21.422  -3.312  23.196  1.00 37.95           C  
ATOM   3660  O   ALA A 457      21.498  -4.382  22.597  1.00 35.75           O  
ATOM   3661  CB  ALA A 457      23.826  -2.817  22.711  1.00 38.36           C  
ATOM   3662  N   ASP A 458      20.379  -2.987  23.935  1.00 38.43           N  
ATOM   3663  CA  ASP A 458      19.251  -3.913  24.110  1.00 40.62           C  
ATOM   3664  C   ASP A 458      17.943  -3.164  23.968  1.00 41.67           C  
ATOM   3665  O   ASP A 458      17.775  -2.119  24.600  1.00 38.52           O  
ATOM   3666  CB  ASP A 458      19.480  -4.492  25.503  1.00 41.91           C  
ATOM   3667  CG  ASP A 458      18.436  -5.400  26.087  1.00 42.96           C  
ATOM   3668  OD1 ASP A 458      17.274  -5.440  25.662  1.00 42.91           O  
ATOM   3669  OD2 ASP A 458      18.810  -6.110  27.047  1.00 43.59           O  
ATOM   3670  N   ASP A 459      16.996  -3.719  23.201  1.00 42.74           N  
ATOM   3671  CA  ASP A 459      15.719  -3.036  23.020  1.00 42.53           C  
ATOM   3672  C   ASP A 459      14.789  -3.175  24.199  1.00 40.60           C  
ATOM   3673  O   ASP A 459      14.012  -2.254  24.471  1.00 38.34           O  
ATOM   3674  CB  ASP A 459      15.057  -3.419  21.685  1.00 46.51           C  
ATOM   3675  CG  ASP A 459      15.397  -2.315  20.686  1.00 48.60           C  
ATOM   3676  OD1 ASP A 459      15.054  -1.142  21.003  1.00 50.43           O  
ATOM   3677  OD2 ASP A 459      16.005  -2.598  19.641  1.00 50.00           O  
ATOM   3678  N   THR A 460      14.883  -4.265  24.957  1.00 37.24           N  
ATOM   3679  CA  THR A 460      14.025  -4.390  26.138  1.00 34.99           C  
ATOM   3680  C   THR A 460      14.441  -3.397  27.207  1.00 33.14           C  
ATOM   3681  O   THR A 460      13.639  -2.673  27.813  1.00 31.51           O  
ATOM   3682  CB  THR A 460      14.045  -5.817  26.689  1.00 35.75           C  
ATOM   3683  OG1 THR A 460      13.396  -6.640  25.699  1.00 35.54           O  
ATOM   3684  CG2 THR A 460      13.310  -5.953  28.006  1.00 36.55           C  
ATOM   3685  N   GLN A 461      15.754  -3.295  27.432  1.00 31.78           N  
ATOM   3686  CA  GLN A 461      16.204  -2.328  28.438  1.00 31.35           C  
ATOM   3687  C   GLN A 461      15.771  -0.934  27.980  1.00 28.16           C  
ATOM   3688  O   GLN A 461      15.464  -0.100  28.805  1.00 24.05           O  
ATOM   3689  CB  GLN A 461      17.718  -2.369  28.656  1.00 33.36           C  
ATOM   3690  CG  GLN A 461      18.181  -3.725  29.196  1.00 37.10           C  
ATOM   3691  CD  GLN A 461      19.695  -3.751  29.329  1.00 38.58           C  
ATOM   3692  OE1 GLN A 461      20.247  -2.852  29.963  1.00 39.09           O  
ATOM   3693  NE2 GLN A 461      20.373  -4.730  28.748  1.00 39.51           N  
ATOM   3694  N   ARG A 462      15.882  -0.691  26.662  1.00 24.89           N  
ATOM   3695  CA  ARG A 462      15.543   0.593  26.102  1.00 24.39           C  
ATOM   3696  C   ARG A 462      14.076   0.947  26.331  1.00 20.79           C  
ATOM   3697  O   ARG A 462      13.839   2.032  26.869  1.00 18.08           O  
ATOM   3698  CB  ARG A 462      15.971   0.621  24.652  1.00 25.80           C  
ATOM   3699  CG  ARG A 462      16.085   1.988  24.009  1.00 29.57           C  
ATOM   3700  CD  ARG A 462      16.442   1.702  22.533  1.00 33.31           C  
ATOM   3701  NE  ARG A 462      17.842   1.345  22.419  1.00 32.48           N  
ATOM   3702  CZ  ARG A 462      18.368   0.486  21.561  1.00 34.42           C  
ATOM   3703  NH1 ARG A 462      17.579  -0.189  20.733  1.00 35.56           N  
ATOM   3704  NH2 ARG A 462      19.670   0.251  21.513  1.00 31.08           N  
ATOM   3705  N   SER A 463      13.136   0.082  26.031  1.00 20.06           N  
ATOM   3706  CA  SER A 463      11.714   0.310  26.292  1.00 21.28           C  
ATOM   3707  C   SER A 463      11.441   0.503  27.778  1.00 21.83           C  
ATOM   3708  O   SER A 463      10.632   1.365  28.132  1.00 21.40           O  
ATOM   3709  CB  SER A 463      10.874  -0.899  25.812  1.00 22.61           C  
ATOM   3710  OG  SER A 463      10.865  -0.840  24.384  1.00 24.73           O  
ATOM   3711  N   GLU A 464      12.132  -0.253  28.640  1.00 21.04           N  
ATOM   3712  CA  GLU A 464      11.922  -0.057  30.084  1.00 23.10           C  
ATOM   3713  C   GLU A 464      12.350   1.350  30.494  1.00 20.75           C  
ATOM   3714  O   GLU A 464      11.688   2.004  31.296  1.00 19.35           O  
ATOM   3715  CB  GLU A 464      12.643  -1.136  30.913  1.00 25.41           C  
ATOM   3716  CG  GLU A 464      11.816  -2.423  30.905  1.00 30.45           C  
ATOM   3717  CD  GLU A 464      12.495  -3.621  31.557  1.00 32.59           C  
ATOM   3718  OE1 GLU A 464      13.741  -3.686  31.611  1.00 33.33           O  
ATOM   3719  OE2 GLU A 464      11.714  -4.501  31.999  1.00 34.07           O  
ATOM   3720  N   LEU A 465      13.435   1.860  29.915  1.00 18.41           N  
ATOM   3721  CA  LEU A 465      13.900   3.213  30.148  1.00 17.82           C  
ATOM   3722  C   LEU A 465      12.942   4.275  29.599  1.00 17.12           C  
ATOM   3723  O   LEU A 465      12.758   5.308  30.240  1.00 15.13           O  
ATOM   3724  CB  LEU A 465      15.308   3.433  29.575  1.00 18.04           C  
ATOM   3725  CG  LEU A 465      16.432   2.705  30.359  1.00 20.73           C  
ATOM   3726  CD1 LEU A 465      17.719   2.693  29.531  1.00 19.50           C  
ATOM   3727  CD2 LEU A 465      16.700   3.349  31.715  1.00 19.37           C  
ATOM   3728  N   TYR A 466      12.351   4.055  28.422  1.00 16.53           N  
ATOM   3729  CA  TYR A 466      11.391   5.035  27.911  1.00 15.26           C  
ATOM   3730  C   TYR A 466      10.197   5.053  28.889  1.00 16.53           C  
ATOM   3731  O   TYR A 466       9.642   6.108  29.150  1.00 13.50           O  
ATOM   3732  CB  TYR A 466      10.946   4.623  26.525  1.00 14.52           C  
ATOM   3733  CG  TYR A 466      12.037   4.595  25.464  1.00 14.38           C  
ATOM   3734  CD1 TYR A 466      13.123   5.442  25.500  1.00 14.47           C  
ATOM   3735  CD2 TYR A 466      11.920   3.729  24.402  1.00 13.77           C  
ATOM   3736  CE1 TYR A 466      14.097   5.406  24.510  1.00 15.28           C  
ATOM   3737  CE2 TYR A 466      12.834   3.696  23.376  1.00 14.86           C  
ATOM   3738  CZ  TYR A 466      13.933   4.549  23.457  1.00 14.49           C  
ATOM   3739  OH  TYR A 466      14.854   4.488  22.458  1.00 14.17           O  
ATOM   3740  N   ALA A 467       9.759   3.869  29.352  1.00 14.38           N  
ATOM   3741  CA  ALA A 467       8.695   3.760  30.335  1.00 15.39           C  
ATOM   3742  C   ALA A 467       8.988   4.579  31.581  1.00 16.37           C  
ATOM   3743  O   ALA A 467       8.131   5.316  32.081  1.00 16.85           O  
ATOM   3744  CB  ALA A 467       8.442   2.306  30.733  1.00 16.53           C  
ATOM   3745  N   LYS A 468      10.183   4.441  32.147  1.00 18.53           N  
ATOM   3746  CA  LYS A 468      10.540   5.194  33.355  1.00 20.32           C  
ATOM   3747  C   LYS A 468      10.680   6.678  33.060  1.00 20.37           C  
ATOM   3748  O   LYS A 468      10.317   7.510  33.889  1.00 19.57           O  
ATOM   3749  CB  LYS A 468      11.847   4.598  33.919  1.00 23.57           C  
ATOM   3750  CG  LYS A 468      11.569   3.158  34.346  1.00 28.82           C  
ATOM   3751  CD  LYS A 468      12.658   2.539  35.185  1.00 34.02           C  
ATOM   3752  CE  LYS A 468      13.763   1.887  34.382  1.00 35.86           C  
ATOM   3753  NZ  LYS A 468      14.520   0.925  35.256  1.00 38.76           N  
ATOM   3754  N   ALA A 469      11.184   7.032  31.867  1.00 17.24           N  
ATOM   3755  CA  ALA A 469      11.250   8.453  31.486  1.00 16.47           C  
ATOM   3756  C   ALA A 469       9.836   9.000  31.477  1.00 15.60           C  
ATOM   3757  O   ALA A 469       9.599  10.112  31.978  1.00 15.86           O  
ATOM   3758  CB  ALA A 469      11.929   8.653  30.128  1.00 13.49           C  
ATOM   3759  N   GLU A 470       8.859   8.235  30.929  1.00 15.80           N  
ATOM   3760  CA  GLU A 470       7.476   8.708  30.971  1.00 16.57           C  
ATOM   3761  C   GLU A 470       6.987   8.813  32.411  1.00 17.55           C  
ATOM   3762  O   GLU A 470       6.271   9.761  32.737  1.00 17.53           O  
ATOM   3763  CB  GLU A 470       6.491   7.836  30.172  1.00 15.84           C  
ATOM   3764  CG  GLU A 470       6.607   8.007  28.683  1.00 15.23           C  
ATOM   3765  CD  GLU A 470       5.931   9.274  28.174  1.00 16.63           C  
ATOM   3766  OE1 GLU A 470       4.990   9.812  28.813  1.00 17.10           O  
ATOM   3767  OE2 GLU A 470       6.356   9.684  27.087  1.00 15.25           O  
ATOM   3768  N   GLN A 471       7.365   7.884  33.291  1.00 18.58           N  
ATOM   3769  CA  GLN A 471       6.997   8.009  34.709  1.00 18.48           C  
ATOM   3770  C   GLN A 471       7.637   9.239  35.327  1.00 18.78           C  
ATOM   3771  O   GLN A 471       7.000   9.974  36.108  1.00 19.03           O  
ATOM   3772  CB  GLN A 471       7.405   6.698  35.429  1.00 21.32           C  
ATOM   3773  CG  GLN A 471       6.436   5.565  35.125  1.00 21.33           C  
ATOM   3774  CD  GLN A 471       6.920   4.233  35.687  1.00 23.34           C  
ATOM   3775  OE1 GLN A 471       8.116   3.948  35.673  1.00 23.82           O  
ATOM   3776  NE2 GLN A 471       5.957   3.429  36.139  1.00 22.63           N  
ATOM   3777  N   GLN A 472       8.879   9.613  34.985  1.00 18.16           N  
ATOM   3778  CA  GLN A 472       9.471  10.845  35.534  1.00 18.32           C  
ATOM   3779  C   GLN A 472       8.700  12.075  35.074  1.00 16.81           C  
ATOM   3780  O   GLN A 472       8.325  12.937  35.863  1.00 17.04           O  
ATOM   3781  CB  GLN A 472      10.923  11.029  35.147  1.00 18.12           C  
ATOM   3782  CG  GLN A 472      11.636  12.233  35.690  1.00 18.40           C  
ATOM   3783  CD  GLN A 472      11.762  12.159  37.221  1.00 19.72           C  
ATOM   3784  OE1 GLN A 472      12.263  11.148  37.686  1.00 17.94           O  
ATOM   3785  NE2 GLN A 472      11.325  13.210  37.906  1.00 16.35           N  
ATOM   3786  N   LEU A 473       8.343  12.098  33.793  1.00 17.47           N  
ATOM   3787  CA  LEU A 473       7.521  13.206  33.274  1.00 18.65           C  
ATOM   3788  C   LEU A 473       6.208  13.356  34.024  1.00 19.20           C  
ATOM   3789  O   LEU A 473       5.770  14.434  34.425  1.00 18.90           O  
ATOM   3790  CB  LEU A 473       7.318  12.935  31.778  1.00 19.01           C  
ATOM   3791  CG  LEU A 473       7.122  14.121  30.836  1.00 21.42           C  
ATOM   3792  CD1 LEU A 473       8.326  15.058  30.860  1.00 16.58           C  
ATOM   3793  CD2 LEU A 473       6.965  13.564  29.403  1.00 21.67           C  
ATOM   3794  N   ASP A 474       5.446  12.265  34.158  1.00 19.32           N  
ATOM   3795  CA  ASP A 474       4.193  12.242  34.865  1.00 19.45           C  
ATOM   3796  C   ASP A 474       4.337  12.631  36.330  1.00 19.65           C  
ATOM   3797  O   ASP A 474       3.586  13.461  36.879  1.00 19.12           O  
ATOM   3798  CB  ASP A 474       3.540  10.867  34.733  1.00 20.18           C  
ATOM   3799  CG  ASP A 474       2.215  10.798  35.435  1.00 21.11           C  
ATOM   3800  OD1 ASP A 474       1.272  11.556  35.175  1.00 18.43           O  
ATOM   3801  OD2 ASP A 474       2.154   9.909  36.322  1.00 25.00           O  
ATOM   3802  N   LYS A 475       5.355  12.077  36.973  1.00 18.33           N  
ATOM   3803  CA  LYS A 475       5.637  12.380  38.375  1.00 21.24           C  
ATOM   3804  C   LYS A 475       5.760  13.897  38.521  1.00 19.76           C  
ATOM   3805  O   LYS A 475       5.186  14.454  39.453  1.00 17.71           O  
ATOM   3806  CB  LYS A 475       6.954  11.782  38.794  1.00 23.52           C  
ATOM   3807  CG  LYS A 475       7.454  11.686  40.212  1.00 28.67           C  
ATOM   3808  CD  LYS A 475       8.735  10.799  40.180  1.00 31.73           C  
ATOM   3809  CE  LYS A 475       8.431   9.382  39.688  1.00 33.55           C  
ATOM   3810  NZ  LYS A 475       9.439   8.754  38.771  1.00 33.26           N  
ATOM   3811  N   ASP A 476       6.530  14.507  37.621  1.00 18.32           N  
ATOM   3812  CA  ASP A 476       6.687  15.968  37.665  1.00 19.47           C  
ATOM   3813  C   ASP A 476       5.513  16.751  37.100  1.00 19.88           C  
ATOM   3814  O   ASP A 476       5.504  17.996  37.173  1.00 20.30           O  
ATOM   3815  CB  ASP A 476       7.930  16.393  36.855  1.00 17.74           C  
ATOM   3816  CG  ASP A 476       9.198  15.825  37.432  1.00 19.98           C  
ATOM   3817  OD1 ASP A 476       9.264  15.655  38.681  1.00 21.26           O  
ATOM   3818  OD2 ASP A 476      10.151  15.516  36.703  1.00 19.30           O  
ATOM   3819  N   SER A 477       4.611  16.079  36.406  1.00 20.21           N  
ATOM   3820  CA  SER A 477       3.454  16.715  35.804  1.00 19.03           C  
ATOM   3821  C   SER A 477       3.922  17.868  34.950  1.00 19.63           C  
ATOM   3822  O   SER A 477       3.535  19.030  35.065  1.00 20.91           O  
ATOM   3823  CB  SER A 477       2.519  17.152  36.949  1.00 21.14           C  
ATOM   3824  OG  SER A 477       1.670  16.072  37.305  1.00 21.45           O  
ATOM   3825  N   ALA A 478       4.838  17.558  34.034  1.00 18.46           N  
ATOM   3826  CA  ALA A 478       5.418  18.505  33.116  1.00 16.39           C  
ATOM   3827  C   ALA A 478       4.270  18.973  32.202  1.00 17.33           C  
ATOM   3828  O   ALA A 478       4.284  20.122  31.831  1.00 18.21           O  
ATOM   3829  CB  ALA A 478       6.467  17.849  32.238  1.00 18.02           C  
ATOM   3830  N   ILE A 479       3.350  18.094  31.808  1.00 16.46           N  
ATOM   3831  CA  ILE A 479       2.281  18.511  30.915  1.00 16.21           C  
ATOM   3832  C   ILE A 479       0.972  17.960  31.436  1.00 17.88           C  
ATOM   3833  O   ILE A 479       0.947  17.190  32.400  1.00 17.34           O  
ATOM   3834  CB  ILE A 479       2.505  17.957  29.484  1.00 17.30           C  
ATOM   3835  CG1 ILE A 479       2.637  16.418  29.542  1.00 17.17           C  
ATOM   3836  CG2 ILE A 479       3.745  18.511  28.782  1.00 15.43           C  
ATOM   3837  CD1 ILE A 479       2.495  15.859  28.137  1.00 17.29           C  
ATOM   3838  N   VAL A 480      -0.093  18.247  30.713  1.00 16.66           N  
ATOM   3839  CA  VAL A 480      -1.398  17.690  30.948  1.00 16.79           C  
ATOM   3840  C   VAL A 480      -1.779  16.935  29.675  1.00 16.05           C  
ATOM   3841  O   VAL A 480      -2.314  17.583  28.776  1.00 15.96           O  
ATOM   3842  CB  VAL A 480      -2.510  18.715  31.235  1.00 16.32           C  
ATOM   3843  CG1 VAL A 480      -3.807  17.965  31.516  1.00 17.23           C  
ATOM   3844  CG2 VAL A 480      -2.171  19.638  32.397  1.00 15.65           C  
ATOM   3845  N   PRO A 481      -1.560  15.633  29.653  1.00 15.82           N  
ATOM   3846  CA  PRO A 481      -1.976  14.808  28.540  1.00 15.63           C  
ATOM   3847  C   PRO A 481      -3.502  14.809  28.479  1.00 16.02           C  
ATOM   3848  O   PRO A 481      -4.241  14.770  29.483  1.00 14.99           O  
ATOM   3849  CB  PRO A 481      -1.430  13.421  28.827  1.00 16.53           C  
ATOM   3850  CG  PRO A 481      -0.452  13.571  29.946  1.00 17.13           C  
ATOM   3851  CD  PRO A 481      -0.924  14.798  30.692  1.00 16.91           C  
ATOM   3852  N   VAL A 482      -4.019  14.944  27.258  1.00 15.06           N  
ATOM   3853  CA  VAL A 482      -5.453  14.999  27.041  1.00 16.15           C  
ATOM   3854  C   VAL A 482      -5.904  13.811  26.189  1.00 17.54           C  
ATOM   3855  O   VAL A 482      -6.602  12.985  26.770  1.00 16.95           O  
ATOM   3856  CB  VAL A 482      -5.883  16.318  26.381  1.00 15.40           C  
ATOM   3857  CG1 VAL A 482      -7.398  16.328  26.153  1.00 16.38           C  
ATOM   3858  CG2 VAL A 482      -5.512  17.513  27.229  1.00 15.42           C  
ATOM   3859  N   TYR A 483      -5.457  13.656  24.926  1.00 15.66           N  
ATOM   3860  CA  TYR A 483      -5.865  12.493  24.164  1.00 16.85           C  
ATOM   3861  C   TYR A 483      -4.842  12.142  23.077  1.00 15.23           C  
ATOM   3862  O   TYR A 483      -4.003  12.993  22.753  1.00 15.48           O  
ATOM   3863  CB  TYR A 483      -7.249  12.591  23.506  1.00 18.70           C  
ATOM   3864  CG  TYR A 483      -7.418  13.692  22.479  1.00 20.87           C  
ATOM   3865  CD1 TYR A 483      -6.875  13.607  21.204  1.00 19.67           C  
ATOM   3866  CD2 TYR A 483      -8.151  14.826  22.799  1.00 20.21           C  
ATOM   3867  CE1 TYR A 483      -7.063  14.625  20.281  1.00 20.02           C  
ATOM   3868  CE2 TYR A 483      -8.336  15.869  21.882  1.00 21.46           C  
ATOM   3869  CZ  TYR A 483      -7.768  15.745  20.636  1.00 20.10           C  
ATOM   3870  OH  TYR A 483      -7.940  16.742  19.703  1.00 24.47           O  
ATOM   3871  N   TYR A 484      -4.914  10.924  22.613  1.00 12.50           N  
ATOM   3872  CA  TYR A 484      -4.002  10.484  21.538  1.00 14.64           C  
ATOM   3873  C   TYR A 484      -4.808  10.728  20.281  1.00 15.43           C  
ATOM   3874  O   TYR A 484      -5.999  10.318  20.320  1.00 16.76           O  
ATOM   3875  CB  TYR A 484      -3.600   9.006  21.590  1.00 12.82           C  
ATOM   3876  CG  TYR A 484      -2.978   8.727  22.961  1.00 14.59           C  
ATOM   3877  CD1 TYR A 484      -1.844   9.439  23.365  1.00 12.62           C  
ATOM   3878  CD2 TYR A 484      -3.559   7.811  23.836  1.00 12.22           C  
ATOM   3879  CE1 TYR A 484      -1.309   9.245  24.601  1.00 14.06           C  
ATOM   3880  CE2 TYR A 484      -2.971   7.578  25.073  1.00 14.40           C  
ATOM   3881  CZ  TYR A 484      -1.853   8.291  25.455  1.00 14.85           C  
ATOM   3882  OH  TYR A 484      -1.301   8.096  26.699  1.00 14.01           O  
ATOM   3883  N   TYR A 485      -4.281  11.413  19.293  1.00 14.66           N  
ATOM   3884  CA  TYR A 485      -5.116  11.688  18.129  1.00 15.13           C  
ATOM   3885  C   TYR A 485      -5.381  10.445  17.264  1.00 16.21           C  
ATOM   3886  O   TYR A 485      -4.606   9.502  17.192  1.00 15.80           O  
ATOM   3887  CB  TYR A 485      -4.421  12.642  17.167  1.00 13.83           C  
ATOM   3888  CG  TYR A 485      -4.156  14.097  17.433  1.00 14.13           C  
ATOM   3889  CD1 TYR A 485      -3.354  14.521  18.468  1.00 13.10           C  
ATOM   3890  CD2 TYR A 485      -4.668  15.068  16.571  1.00 14.50           C  
ATOM   3891  CE1 TYR A 485      -3.079  15.868  18.662  1.00 13.69           C  
ATOM   3892  CE2 TYR A 485      -4.429  16.427  16.756  1.00 13.59           C  
ATOM   3893  CZ  TYR A 485      -3.602  16.802  17.787  1.00 14.16           C  
ATOM   3894  OH  TYR A 485      -3.330  18.131  18.058  1.00 13.16           O  
ATOM   3895  N   VAL A 486      -6.432  10.582  16.476  1.00 19.09           N  
ATOM   3896  CA  VAL A 486      -6.721   9.776  15.331  1.00 19.42           C  
ATOM   3897  C   VAL A 486      -6.489  10.791  14.181  1.00 19.09           C  
ATOM   3898  O   VAL A 486      -6.663  11.989  14.434  1.00 17.03           O  
ATOM   3899  CB  VAL A 486      -8.108   9.170  15.118  1.00 21.76           C  
ATOM   3900  CG1 VAL A 486      -8.242   8.005  16.121  1.00 24.36           C  
ATOM   3901  CG2 VAL A 486      -9.232  10.171  15.248  1.00 22.96           C  
ATOM   3902  N   ASN A 487      -6.173  10.324  13.016  1.00 17.81           N  
ATOM   3903  CA  ASN A 487      -6.017  11.190  11.854  1.00 17.54           C  
ATOM   3904  C   ASN A 487      -7.336  11.234  11.073  1.00 18.45           C  
ATOM   3905  O   ASN A 487      -7.501  10.406  10.201  1.00 18.28           O  
ATOM   3906  CB  ASN A 487      -4.896  10.627  10.986  1.00 18.61           C  
ATOM   3907  CG  ASN A 487      -4.588  11.517   9.772  1.00 20.95           C  
ATOM   3908  OD1 ASN A 487      -5.199  12.563   9.590  1.00 20.11           O  
ATOM   3909  ND2 ASN A 487      -3.620  11.149   8.960  1.00 19.16           N  
ATOM   3910  N   ALA A 488      -8.196  12.217  11.320  1.00 18.64           N  
ATOM   3911  CA  ALA A 488      -9.490  12.366  10.692  1.00 20.50           C  
ATOM   3912  C   ALA A 488      -9.498  13.535   9.696  1.00 19.50           C  
ATOM   3913  O   ALA A 488      -9.113  14.643  10.071  1.00 19.88           O  
ATOM   3914  CB  ALA A 488     -10.569  12.668  11.747  1.00 18.08           C  
ATOM   3915  N   ARG A 489      -9.805  13.285   8.442  1.00 19.75           N  
ATOM   3916  CA  ARG A 489      -9.871  14.344   7.441  1.00 18.93           C  
ATOM   3917  C   ARG A 489     -10.867  13.908   6.367  1.00 18.89           C  
ATOM   3918  O   ARG A 489     -11.150  12.685   6.330  1.00 19.28           O  
ATOM   3919  CB  ARG A 489      -8.519  14.570   6.732  1.00 20.15           C  
ATOM   3920  CG  ARG A 489      -7.886  13.240   6.297  1.00 23.17           C  
ATOM   3921  CD  ARG A 489      -6.946  13.338   5.117  1.00 27.02           C  
ATOM   3922  NE  ARG A 489      -5.946  14.389   5.120  1.00 29.69           N  
ATOM   3923  CZ  ARG A 489      -4.731  14.375   5.659  1.00 29.28           C  
ATOM   3924  NH1 ARG A 489      -4.271  13.314   6.279  1.00 29.07           N  
ATOM   3925  NH2 ARG A 489      -3.943  15.431   5.561  1.00 30.32           N  
ATOM   3926  N   LEU A 490     -11.267  14.833   5.494  1.00 14.60           N  
ATOM   3927  CA  LEU A 490     -12.117  14.457   4.378  1.00 15.85           C  
ATOM   3928  C   LEU A 490     -11.265  14.419   3.105  1.00 15.35           C  
ATOM   3929  O   LEU A 490     -10.427  15.320   2.906  1.00 13.15           O  
ATOM   3930  CB  LEU A 490     -13.261  15.455   4.140  1.00 14.89           C  
ATOM   3931  CG  LEU A 490     -14.059  15.983   5.332  1.00 18.38           C  
ATOM   3932  CD1 LEU A 490     -15.286  16.750   4.849  1.00 15.02           C  
ATOM   3933  CD2 LEU A 490     -14.452  14.850   6.284  1.00 19.06           C  
ATOM   3934  N   VAL A 491     -11.465  13.442   2.227  1.00 13.60           N  
ATOM   3935  CA  VAL A 491     -10.704  13.279   0.987  1.00 13.08           C  
ATOM   3936  C   VAL A 491     -11.654  12.936  -0.146  1.00 13.49           C  
ATOM   3937  O   VAL A 491     -12.519  12.057   0.070  1.00 11.18           O  
ATOM   3938  CB  VAL A 491      -9.689  12.124   1.197  1.00 12.54           C  
ATOM   3939  CG1 VAL A 491      -8.999  11.924  -0.129  1.00 12.96           C  
ATOM   3940  CG2 VAL A 491      -8.644  12.503   2.279  1.00 13.33           C  
ATOM   3941  N   LYS A 492     -11.634  13.615  -1.291  1.00 15.40           N  
ATOM   3942  CA  LYS A 492     -12.700  13.355  -2.288  1.00 14.92           C  
ATOM   3943  C   LYS A 492     -12.482  11.970  -2.856  1.00 16.95           C  
ATOM   3944  O   LYS A 492     -11.379  11.402  -2.874  1.00 15.71           O  
ATOM   3945  CB  LYS A 492     -12.729  14.449  -3.350  1.00 16.17           C  
ATOM   3946  CG  LYS A 492     -13.055  15.858  -2.871  1.00 16.13           C  
ATOM   3947  CD  LYS A 492     -14.529  15.890  -2.445  1.00 17.51           C  
ATOM   3948  CE  LYS A 492     -14.920  17.271  -1.945  1.00 17.42           C  
ATOM   3949  NZ  LYS A 492     -14.738  18.372  -2.898  1.00 16.33           N  
ATOM   3950  N   PRO A 493     -13.566  11.400  -3.405  1.00 18.99           N  
ATOM   3951  CA  PRO A 493     -13.520  10.072  -3.969  1.00 21.24           C  
ATOM   3952  C   PRO A 493     -12.583  10.001  -5.158  1.00 20.31           C  
ATOM   3953  O   PRO A 493     -12.035   8.931  -5.321  1.00 19.57           O  
ATOM   3954  CB  PRO A 493     -14.945   9.707  -4.358  1.00 21.46           C  
ATOM   3955  CG  PRO A 493     -15.787  10.715  -3.650  1.00 22.82           C  
ATOM   3956  CD  PRO A 493     -14.934  11.944  -3.448  1.00 19.03           C  
ATOM   3957  N   TRP A 494     -12.371  11.095  -5.884  1.00 20.62           N  
ATOM   3958  CA  TRP A 494     -11.456  11.048  -7.025  1.00 19.59           C  
ATOM   3959  C   TRP A 494     -10.002  11.261  -6.650  1.00 18.53           C  
ATOM   3960  O   TRP A 494      -9.171  11.257  -7.570  1.00 19.34           O  
ATOM   3961  CB  TRP A 494     -11.900  12.128  -8.028  1.00 19.90           C  
ATOM   3962  CG  TRP A 494     -12.131  13.495  -7.407  1.00 20.40           C  
ATOM   3963  CD1 TRP A 494     -11.187  14.443  -7.140  1.00 20.42           C  
ATOM   3964  CD2 TRP A 494     -13.384  14.090  -7.096  1.00 19.37           C  
ATOM   3965  NE1 TRP A 494     -11.777  15.595  -6.660  1.00 20.64           N  
ATOM   3966  CE2 TRP A 494     -13.138  15.394  -6.638  1.00 20.87           C  
ATOM   3967  CE3 TRP A 494     -14.712  13.639  -7.165  1.00 19.49           C  
ATOM   3968  CZ2 TRP A 494     -14.151  16.250  -6.224  1.00 18.65           C  
ATOM   3969  CZ3 TRP A 494     -15.720  14.483  -6.784  1.00 19.92           C  
ATOM   3970  CH2 TRP A 494     -15.439  15.786  -6.296  1.00 21.49           C  
ATOM   3971  N   VAL A 495      -9.653  11.429  -5.379  1.00 18.37           N  
ATOM   3972  CA  VAL A 495      -8.241  11.565  -5.006  1.00 16.96           C  
ATOM   3973  C   VAL A 495      -7.642  10.174  -4.759  1.00 17.79           C  
ATOM   3974  O   VAL A 495      -8.005   9.514  -3.806  1.00 18.87           O  
ATOM   3975  CB  VAL A 495      -8.031  12.414  -3.752  1.00 17.48           C  
ATOM   3976  CG1 VAL A 495      -6.564  12.388  -3.288  1.00 18.64           C  
ATOM   3977  CG2 VAL A 495      -8.498  13.853  -3.973  1.00 13.45           C  
ATOM   3978  N   GLY A 496      -6.779   9.666  -5.631  1.00 15.01           N  
ATOM   3979  CA  GLY A 496      -6.226   8.335  -5.425  1.00 15.62           C  
ATOM   3980  C   GLY A 496      -4.821   8.439  -4.821  1.00 17.03           C  
ATOM   3981  O   GLY A 496      -4.142   9.475  -4.923  1.00 12.58           O  
ATOM   3982  N   GLY A 497      -4.418   7.326  -4.210  1.00 17.86           N  
ATOM   3983  CA  GLY A 497      -3.043   7.264  -3.676  1.00 19.76           C  
ATOM   3984  C   GLY A 497      -2.913   7.511  -2.174  1.00 20.36           C  
ATOM   3985  O   GLY A 497      -1.783   7.381  -1.663  1.00 17.07           O  
ATOM   3986  N   TYR A 498      -3.969   7.943  -1.501  1.00 19.65           N  
ATOM   3987  CA  TYR A 498      -3.837   8.178  -0.051  1.00 21.46           C  
ATOM   3988  C   TYR A 498      -4.374   6.963   0.710  1.00 21.00           C  
ATOM   3989  O   TYR A 498      -5.582   6.788   0.803  1.00 16.96           O  
ATOM   3990  CB  TYR A 498      -4.552   9.467   0.317  1.00 22.39           C  
ATOM   3991  CG  TYR A 498      -4.534   9.849   1.782  1.00 26.10           C  
ATOM   3992  CD1 TYR A 498      -3.341  10.257   2.388  1.00 27.14           C  
ATOM   3993  CD2 TYR A 498      -5.671   9.814   2.557  1.00 27.26           C  
ATOM   3994  CE1 TYR A 498      -3.308  10.634   3.708  1.00 27.38           C  
ATOM   3995  CE2 TYR A 498      -5.659  10.187   3.897  1.00 28.73           C  
ATOM   3996  CZ  TYR A 498      -4.448  10.604   4.455  1.00 29.55           C  
ATOM   3997  OH  TYR A 498      -4.408  10.952   5.781  1.00 29.05           O  
ATOM   3998  N   THR A 499      -3.491   6.147   1.291  1.00 23.87           N  
ATOM   3999  CA  THR A 499      -3.874   4.934   1.998  1.00 27.43           C  
ATOM   4000  C   THR A 499      -4.378   5.197   3.408  1.00 28.49           C  
ATOM   4001  O   THR A 499      -5.198   4.448   3.928  1.00 30.33           O  
ATOM   4002  CB  THR A 499      -2.706   3.924   2.112  1.00 29.67           C  
ATOM   4003  OG1 THR A 499      -1.785   4.274   3.166  1.00 30.31           O  
ATOM   4004  CG2 THR A 499      -1.874   3.937   0.812  1.00 30.07           C  
ATOM   4005  N   GLY A 500      -3.849   6.194   4.110  1.00 28.65           N  
ATOM   4006  CA  GLY A 500      -4.135   6.428   5.518  1.00 27.00           C  
ATOM   4007  C   GLY A 500      -3.312   5.433   6.365  1.00 27.83           C  
ATOM   4008  O   GLY A 500      -3.434   5.383   7.597  1.00 27.05           O  
ATOM   4009  N   LYS A 501      -2.431   4.636   5.749  1.00 27.25           N  
ATOM   4010  CA  LYS A 501      -1.633   3.660   6.454  1.00 28.77           C  
ATOM   4011  C   LYS A 501      -0.427   4.230   7.188  1.00 25.42           C  
ATOM   4012  O   LYS A 501       0.177   3.533   8.012  1.00 23.47           O  
ATOM   4013  CB  LYS A 501      -1.146   2.510   5.535  1.00 31.54           C  
ATOM   4014  CG  LYS A 501      -2.192   1.389   5.511  1.00 35.81           C  
ATOM   4015  CD  LYS A 501      -1.580   0.056   5.108  1.00 38.89           C  
ATOM   4016  CE  LYS A 501      -2.048  -1.099   5.996  1.00 40.19           C  
ATOM   4017  NZ  LYS A 501      -1.102  -1.368   7.109  1.00 40.77           N  
ATOM   4018  N   ASP A 502      -0.006   5.448   6.841  1.00 20.49           N  
ATOM   4019  CA  ASP A 502       1.159   5.990   7.531  1.00 17.51           C  
ATOM   4020  C   ASP A 502       0.719   6.671   8.802  1.00 18.42           C  
ATOM   4021  O   ASP A 502       0.089   7.707   8.778  1.00 16.40           O  
ATOM   4022  CB  ASP A 502       1.961   6.801   6.541  1.00 18.68           C  
ATOM   4023  CG  ASP A 502       3.088   7.607   7.187  1.00 17.70           C  
ATOM   4024  OD1 ASP A 502       3.396   7.274   8.322  1.00 17.91           O  
ATOM   4025  OD2 ASP A 502       3.615   8.510   6.525  1.00 17.68           O  
ATOM   4026  N   PRO A 503       1.158   6.172   9.972  1.00 18.31           N  
ATOM   4027  CA  PRO A 503       0.825   6.753  11.249  1.00 17.26           C  
ATOM   4028  C   PRO A 503       1.513   8.096  11.474  1.00 17.30           C  
ATOM   4029  O   PRO A 503       1.141   8.810  12.412  1.00 16.79           O  
ATOM   4030  CB  PRO A 503       1.215   5.674  12.253  1.00 18.05           C  
ATOM   4031  CG  PRO A 503       2.362   4.969  11.599  1.00 19.29           C  
ATOM   4032  CD  PRO A 503       2.013   4.952  10.116  1.00 19.01           C  
ATOM   4033  N   LEU A 504       2.464   8.469  10.632  1.00 14.02           N  
ATOM   4034  CA  LEU A 504       3.119   9.761  10.682  1.00 15.75           C  
ATOM   4035  C   LEU A 504       2.435  10.724   9.709  1.00 15.23           C  
ATOM   4036  O   LEU A 504       2.677  11.930   9.786  1.00 13.41           O  
ATOM   4037  CB  LEU A 504       4.629   9.740  10.351  1.00 15.95           C  
ATOM   4038  CG  LEU A 504       5.493   8.909  11.315  1.00 20.04           C  
ATOM   4039  CD1 LEU A 504       7.001   9.020  11.041  1.00 21.94           C  
ATOM   4040  CD2 LEU A 504       5.185   9.233  12.734  1.00 21.98           C  
ATOM   4041  N   ASP A 505       1.619  10.190   8.795  1.00 15.79           N  
ATOM   4042  CA  ASP A 505       0.954  10.975   7.762  1.00 15.81           C  
ATOM   4043  C   ASP A 505       1.965  11.820   6.978  1.00 16.56           C  
ATOM   4044  O   ASP A 505       1.771  13.020   6.733  1.00 16.54           O  
ATOM   4045  CB  ASP A 505      -0.093  11.932   8.356  1.00 18.30           C  
ATOM   4046  CG  ASP A 505      -1.154  12.331   7.362  1.00 19.87           C  
ATOM   4047  OD1 ASP A 505      -1.493  11.546   6.472  1.00 21.87           O  
ATOM   4048  OD2 ASP A 505      -1.640  13.463   7.408  1.00 20.70           O  
ATOM   4049  N   ASN A 506       3.024  11.210   6.494  1.00 14.88           N  
ATOM   4050  CA  ASN A 506       4.013  11.941   5.692  1.00 15.55           C  
ATOM   4051  C   ASN A 506       3.565  11.865   4.231  1.00 11.54           C  
ATOM   4052  O   ASN A 506       4.145  11.117   3.462  1.00 13.00           O  
ATOM   4053  CB  ASN A 506       5.397  11.359   5.879  1.00 14.44           C  
ATOM   4054  CG  ASN A 506       6.051  11.804   7.175  1.00 16.97           C  
ATOM   4055  OD1 ASN A 506       5.964  12.958   7.577  1.00 17.40           O  
ATOM   4056  ND2 ASN A 506       6.727  10.890   7.825  1.00 18.59           N  
ATOM   4057  N   ILE A 507       2.578  12.603   3.818  1.00 11.31           N  
ATOM   4058  CA  ILE A 507       2.063  12.535   2.448  1.00 12.37           C  
ATOM   4059  C   ILE A 507       2.943  13.313   1.502  1.00 13.43           C  
ATOM   4060  O   ILE A 507       3.468  14.383   1.848  1.00 11.07           O  
ATOM   4061  CB  ILE A 507       0.629  13.109   2.487  1.00 17.63           C  
ATOM   4062  CG1 ILE A 507      -0.347  12.237   3.294  1.00 16.70           C  
ATOM   4063  CG2 ILE A 507       0.065  13.403   1.099  1.00 16.50           C  
ATOM   4064  CD1 ILE A 507      -0.066  10.739   3.359  1.00 22.53           C  
ATOM   4065  N   TYR A 508       3.083  12.794   0.292  1.00 11.13           N  
ATOM   4066  CA  TYR A 508       3.817  13.454  -0.775  1.00 12.13           C  
ATOM   4067  C   TYR A 508       2.784  13.624  -1.901  1.00 11.02           C  
ATOM   4068  O   TYR A 508       2.268  12.587  -2.331  1.00 12.17           O  
ATOM   4069  CB  TYR A 508       5.030  12.654  -1.299  1.00 10.96           C  
ATOM   4070  CG  TYR A 508       6.128  12.472  -0.246  1.00 12.33           C  
ATOM   4071  CD1 TYR A 508       5.980  11.511   0.734  1.00 13.77           C  
ATOM   4072  CD2 TYR A 508       7.265  13.262  -0.234  1.00 11.26           C  
ATOM   4073  CE1 TYR A 508       6.947  11.331   1.732  1.00 14.27           C  
ATOM   4074  CE2 TYR A 508       8.255  13.075   0.712  1.00 12.26           C  
ATOM   4075  CZ  TYR A 508       8.070  12.144   1.714  1.00 13.49           C  
ATOM   4076  OH  TYR A 508       9.015  11.945   2.672  1.00 12.07           O  
ATOM   4077  N   VAL A 509       2.597  14.823  -2.441  1.00  9.93           N  
ATOM   4078  CA  VAL A 509       1.627  14.952  -3.555  1.00 10.98           C  
ATOM   4079  C   VAL A 509       2.113  14.231  -4.805  1.00 12.68           C  
ATOM   4080  O   VAL A 509       1.244  13.752  -5.574  1.00 11.98           O  
ATOM   4081  CB  VAL A 509       1.317  16.436  -3.844  1.00 10.64           C  
ATOM   4082  CG1 VAL A 509       0.519  16.653  -5.117  1.00  9.50           C  
ATOM   4083  CG2 VAL A 509       0.592  16.997  -2.617  1.00 10.52           C  
ATOM   4084  N   LYS A 510       3.425  13.971  -4.953  1.00 11.98           N  
ATOM   4085  CA  LYS A 510       3.909  13.158  -6.076  1.00 13.71           C  
ATOM   4086  C   LYS A 510       3.311  11.746  -6.037  1.00 14.24           C  
ATOM   4087  O   LYS A 510       3.447  11.018  -7.027  1.00 15.01           O  
ATOM   4088  CB  LYS A 510       5.433  12.990  -6.094  1.00 13.84           C  
ATOM   4089  CG  LYS A 510       5.890  12.000  -4.997  1.00 12.95           C  
ATOM   4090  CD  LYS A 510       7.432  12.062  -4.816  1.00 13.34           C  
ATOM   4091  CE  LYS A 510       7.846  11.106  -3.715  1.00 12.92           C  
ATOM   4092  NZ  LYS A 510       7.638   9.660  -4.085  1.00 12.60           N  
ATOM   4093  N   ASN A 511       2.762  11.259  -4.934  1.00 15.12           N  
ATOM   4094  CA  ASN A 511       2.160   9.956  -4.880  1.00 15.17           C  
ATOM   4095  C   ASN A 511       0.654  10.003  -5.173  1.00 15.63           C  
ATOM   4096  O   ASN A 511       0.086   8.907  -5.238  1.00 15.82           O  
ATOM   4097  CB  ASN A 511       2.370   9.214  -3.559  1.00 14.52           C  
ATOM   4098  CG  ASN A 511       3.865   9.060  -3.264  1.00 14.57           C  
ATOM   4099  OD1 ASN A 511       4.590   8.836  -4.221  1.00 14.67           O  
ATOM   4100  ND2 ASN A 511       4.304   9.193  -2.001  1.00 12.13           N  
ATOM   4101  N   LEU A 512       0.024  11.143  -5.350  1.00 14.95           N  
ATOM   4102  CA  LEU A 512      -1.440  11.159  -5.529  1.00 14.88           C  
ATOM   4103  C   LEU A 512      -1.849  11.226  -6.992  1.00 15.00           C  
ATOM   4104  O   LEU A 512      -1.011  11.422  -7.861  1.00 15.68           O  
ATOM   4105  CB  LEU A 512      -2.020  12.348  -4.731  1.00 14.77           C  
ATOM   4106  CG  LEU A 512      -1.552  12.319  -3.240  1.00 16.03           C  
ATOM   4107  CD1 LEU A 512      -2.179  13.428  -2.426  1.00 14.43           C  
ATOM   4108  CD2 LEU A 512      -1.881  10.954  -2.646  1.00 16.24           C  
ATOM   4109  N   TYR A 513      -3.128  11.048  -7.294  1.00 15.80           N  
ATOM   4110  CA  TYR A 513      -3.561  11.176  -8.701  1.00 17.46           C  
ATOM   4111  C   TYR A 513      -5.058  11.478  -8.713  1.00 16.23           C  
ATOM   4112  O   TYR A 513      -5.745  11.091  -7.767  1.00 13.83           O  
ATOM   4113  CB  TYR A 513      -3.244   9.926  -9.511  1.00 16.94           C  
ATOM   4114  CG  TYR A 513      -3.776   8.644  -8.937  1.00 18.51           C  
ATOM   4115  CD1 TYR A 513      -5.058   8.194  -9.255  1.00 18.32           C  
ATOM   4116  CD2 TYR A 513      -2.956   7.861  -8.131  1.00 18.26           C  
ATOM   4117  CE1 TYR A 513      -5.539   6.994  -8.731  1.00 18.90           C  
ATOM   4118  CE2 TYR A 513      -3.437   6.668  -7.596  1.00 18.76           C  
ATOM   4119  CZ  TYR A 513      -4.707   6.249  -7.914  1.00 19.99           C  
ATOM   4120  OH  TYR A 513      -5.176   5.088  -7.365  1.00 20.70           O  
ATOM   4121  N   ILE A 514      -5.525  12.187  -9.735  1.00 15.52           N  
ATOM   4122  CA  ILE A 514      -6.957  12.480  -9.810  1.00 14.66           C  
ATOM   4123  C   ILE A 514      -7.634  11.503 -10.780  1.00 15.74           C  
ATOM   4124  O   ILE A 514      -7.289  11.486 -11.977  1.00 13.75           O  
ATOM   4125  CB  ILE A 514      -7.243  13.895 -10.338  1.00 15.65           C  
ATOM   4126  CG1 ILE A 514      -6.440  14.930  -9.560  1.00 15.46           C  
ATOM   4127  CG2 ILE A 514      -8.733  14.257 -10.211  1.00 15.71           C  
ATOM   4128  CD1 ILE A 514      -6.619  14.915  -8.067  1.00 15.32           C  
ATOM   4129  N   ILE A 515      -8.615  10.805 -10.230  1.00 14.65           N  
ATOM   4130  CA  ILE A 515      -9.397   9.841 -10.994  1.00 17.18           C  
ATOM   4131  C   ILE A 515     -10.425  10.620 -11.813  1.00 17.61           C  
ATOM   4132  O   ILE A 515     -11.041  11.588 -11.323  1.00 16.91           O  
ATOM   4133  CB  ILE A 515     -10.103   8.831 -10.055  1.00 17.25           C  
ATOM   4134  CG1 ILE A 515      -9.031   8.126  -9.237  1.00 20.10           C  
ATOM   4135  CG2 ILE A 515     -10.923   7.809 -10.845  1.00 18.40           C  
ATOM   4136  CD1 ILE A 515      -9.439   7.388  -7.985  1.00 21.99           C  
ATOM   4137  N   LYS A 516     -10.677  10.180 -13.041  1.00 16.96           N  
ATOM   4138  CA  LYS A 516     -11.633  10.916 -13.850  1.00 20.51           C  
ATOM   4139  C   LYS A 516     -13.014  10.996 -13.178  1.00 19.81           C  
ATOM   4140  O   LYS A 516     -13.502   9.997 -12.719  1.00 19.11           O  
ATOM   4141  CB  LYS A 516     -11.770  10.274 -15.209  1.00 26.04           C  
ATOM   4142  CG  LYS A 516     -12.189  11.262 -16.289  1.00 31.04           C  
ATOM   4143  CD  LYS A 516     -11.602  10.712 -17.617  1.00 35.38           C  
ATOM   4144  CE  LYS A 516     -12.757  10.015 -18.339  1.00 36.48           C  
ATOM   4145  NZ  LYS A 516     -13.719  11.091 -18.766  1.00 39.23           N  
ATOM   4146  N   HIS A 517     -13.634  12.152 -13.151  1.00 19.90           N  
ATOM   4147  CA  HIS A 517     -14.971  12.293 -12.587  1.00 21.37           C  
ATOM   4148  C   HIS A 517     -15.651  13.502 -13.223  1.00 21.73           C  
ATOM   4149  O   HIS A 517     -16.766  13.861 -12.790  1.00 24.47           O  
ATOM   4150  CB  HIS A 517     -14.823  12.429 -11.057  1.00 20.50           C  
ATOM   4151  CG  HIS A 517     -14.184  13.735 -10.684  1.00 19.17           C  
ATOM   4152  ND1 HIS A 517     -12.832  13.966 -10.670  1.00 19.34           N  
ATOM   4153  CD2 HIS A 517     -14.794  14.890 -10.283  1.00 18.93           C  
ATOM   4154  CE1 HIS A 517     -12.588  15.208 -10.304  1.00 18.39           C  
ATOM   4155  NE2 HIS A 517     -13.748  15.777 -10.058  1.00 20.14           N  
ATOM   4156  OXT HIS A 517     -14.951  14.210 -14.004  1.00 20.80           O  
TER    4157      HIS A 517                                                      
ATOM   4158  N   LYS B   1       7.058  16.939  15.332  1.00  8.28           N  
ATOM   4159  CA  LYS B   1       6.645  18.242  14.690  1.00 10.58           C  
ATOM   4160  C   LYS B   1       5.375  18.770  15.350  1.00  9.81           C  
ATOM   4161  O   LYS B   1       4.591  17.967  15.856  1.00 12.59           O  
ATOM   4162  CB  LYS B   1       6.385  18.077  13.184  1.00 12.65           C  
ATOM   4163  CG  LYS B   1       5.376  16.996  12.779  1.00 13.69           C  
ATOM   4164  CD  LYS B   1       5.261  16.888  11.236  1.00 12.46           C  
ATOM   4165  CE  LYS B   1       6.640  16.481  10.639  1.00 14.43           C  
ATOM   4166  NZ  LYS B   1       6.808  15.029  11.018  1.00 15.78           N  
ATOM   4167  N   CYS B   2       5.229  20.056  15.483  1.00 10.67           N  
ATOM   4168  CA  CYS B   2       4.099  20.701  16.133  1.00 13.05           C  
ATOM   4169  C   CYS B   2       2.789  20.571  15.375  1.00 11.99           C  
ATOM   4170  O   CYS B   2       2.728  20.911  14.189  1.00 13.18           O  
ATOM   4171  CB  CYS B   2       4.349  22.199  16.380  1.00 11.90           C  
ATOM   4172  SG  CYS B   2       5.731  22.414  17.619  1.00 13.34           S  
ATOM   4173  N   LYS B   3       1.722  20.224  16.102  1.00 12.79           N  
ATOM   4174  CA  LYS B   3       0.422  20.104  15.479  1.00 17.07           C  
ATOM   4175  C   LYS B   3      -0.621  20.966  16.232  1.00 17.69           C  
ATOM   4176  O   LYS B   3      -1.636  21.295  15.602  1.00 19.25           O  
ATOM   4177  CB  LYS B   3      -0.190  18.715  15.310  1.00 17.68           C  
ATOM   4178  CG  LYS B   3      -1.206  18.809  14.146  1.00 18.86           C  
ATOM   4179  CD  LYS B   3      -1.817  17.489  13.783  1.00 20.79           C  
ATOM   4180  CE  LYS B   3      -2.547  17.472  12.433  1.00 22.05           C  
ATOM   4181  NZ  LYS B   3      -3.536  18.582  12.380  1.00 26.11           N  
ATOM   4182  OXT LYS B   3      -0.389  21.437  17.323  1.00 15.19           O  
TER    4183      LYS B   3                                                      
HETATM 4184  U    U1 A 518       9.947  -1.729  14.064  1.00 16.93           U  
HETATM 4185  U    U1 A 519      16.228  -3.602  13.812  1.00 20.99           U  
HETATM 4186  U    U1 A 520      18.335  -3.990  17.408  1.00 22.13           U  
HETATM 4187  U    U1 A 521     -17.982  27.746  15.196  1.00 27.24           U  
HETATM 4188  U    U1 A 522      -0.926  35.364  32.792  1.00 22.35           U  
HETATM 4189  U    U1 A 523     -16.834  15.947 -14.685  1.00 33.09           U  
HETATM 4190  U    U1 A 524     -14.514  18.665 -16.732  1.00 35.45           U  
HETATM 4191  U    U1 A 525     -11.013  17.668 -21.109  1.00 36.37           U  
HETATM 4192  O   HOH A 526       7.900  24.651   4.769  1.00  8.61           O  
HETATM 4193  O   HOH A 527       2.268  16.789   2.378  1.00  8.73           O  
HETATM 4194  O   HOH A 528      11.532  18.449   3.336  1.00  8.97           O  
HETATM 4195  O   HOH A 529       0.479  31.390  10.919  1.00  9.78           O  
HETATM 4196  O   HOH A 530       5.662  15.256  -3.440  1.00 10.15           O  
HETATM 4197  O   HOH A 531      -9.549  21.771   8.966  1.00 10.30           O  
HETATM 4198  O   HOH A 532       9.531   6.121  11.188  1.00 10.49           O  
HETATM 4199  O   HOH A 533      20.444  26.320  14.330  1.00 10.63           O  
HETATM 4200  O   HOH A 534      -0.165  15.660   5.141  1.00 11.15           O  
HETATM 4201  O   HOH A 535      14.675  15.382   4.674  1.00 11.28           O  
HETATM 4202  O   HOH A 536      -1.337  28.456   2.230  1.00 11.38           O  
HETATM 4203  O   HOH A 537      14.493  17.377  31.265  1.00 11.43           O  
HETATM 4204  O   HOH A 538      13.270  13.666   2.927  1.00 11.76           O  
HETATM 4205  O   HOH A 539      17.743  13.549   5.009  1.00 11.79           O  
HETATM 4206  O   HOH A 540      -4.251  27.863  13.712  1.00 12.12           O  
HETATM 4207  O   HOH A 541       7.920  15.665 -10.135  1.00 12.28           O  
HETATM 4208  O   HOH A 542      17.454   5.689  22.131  1.00 12.54           O  
HETATM 4209  O   HOH A 543       2.396   9.984  -0.017  1.00 12.56           O  
HETATM 4210  O   HOH A 544       1.957  14.997   8.502  1.00 12.56           O  
HETATM 4211  O   HOH A 545      17.617   9.700  20.212  1.00 12.62           O  
HETATM 4212  O   HOH A 546       3.581  17.222   8.126  1.00 12.78           O  
HETATM 4213  O   HOH A 547       6.924  30.723  14.664  1.00 12.85           O  
HETATM 4214  O   HOH A 548      -7.694  23.618  23.198  1.00 12.88           O  
HETATM 4215  O   HOH A 549      32.779  17.318   3.076  1.00 13.01           O  
HETATM 4216  O   HOH A 550      10.393  15.328   0.174  1.00 13.37           O  
HETATM 4217  O   HOH A 551      10.184  13.675  -2.154  1.00 13.48           O  
HETATM 4218  O   HOH A 552      10.103  23.857   3.638  1.00 13.65           O  
HETATM 4219  O   HOH A 553      -3.443  30.164  12.395  1.00 13.82           O  
HETATM 4220  O   HOH A 554      23.636  23.605  -0.851  1.00 13.92           O  
HETATM 4221  O   HOH A 555      -0.409  27.066   4.431  1.00 14.10           O  
HETATM 4222  O   HOH A 556       4.174  10.646  31.033  1.00 14.19           O  
HETATM 4223  O   HOH A 557      -0.751  31.050  28.362  1.00 14.21           O  
HETATM 4224  O   HOH A 558       7.480  11.272  -8.570  1.00 14.28           O  
HETATM 4225  O   HOH A 559      11.467  14.012  16.764  1.00 14.90           O  
HETATM 4226  O   HOH A 560       8.713   1.927  26.107  1.00 15.09           O  
HETATM 4227  O   HOH A 561      19.379  20.073   6.416  1.00 15.21           O  
HETATM 4228  O   HOH A 562      15.531   4.169  -5.394  1.00 15.31           O  
HETATM 4229  O   HOH A 563      -7.745  23.830   9.705  1.00 15.35           O  
HETATM 4230  O   HOH A 564      21.994  25.449  16.729  1.00 15.44           O  
HETATM 4231  O   HOH A 565       0.047  13.794 -15.096  1.00 15.64           O  
HETATM 4232  O   HOH A 566      13.727  23.358  11.051  1.00 15.90           O  
HETATM 4233  O   HOH A 567       5.439   4.421  31.240  1.00 15.91           O  
HETATM 4234  O   HOH A 568      10.202  31.180   3.969  1.00 16.00           O  
HETATM 4235  O   HOH A 569      17.569   9.356  36.137  1.00 16.05           O  
HETATM 4236  O   HOH A 570       8.526  15.737  -3.311  1.00 16.08           O  
HETATM 4237  O   HOH A 571       8.380  20.253  24.995  1.00 16.15           O  
HETATM 4238  O   HOH A 572      -1.989  17.546   7.772  1.00 16.23           O  
HETATM 4239  O   HOH A 573       7.427  22.034  21.012  1.00 16.32           O  
HETATM 4240  O   HOH A 574      -0.207   9.144  -0.007  1.00 16.35           O  
HETATM 4241  O   HOH A 575     -12.803  19.303  -5.157  1.00 16.37           O  
HETATM 4242  O   HOH A 576      -4.061  23.738  -7.476  1.00 16.39           O  
HETATM 4243  O   HOH A 577      18.497  17.965  23.054  1.00 16.41           O  
HETATM 4244  O   HOH A 578       6.763   8.996  -6.910  1.00 16.46           O  
HETATM 4245  O   HOH A 579      10.088  29.403  -8.506  1.00 16.54           O  
HETATM 4246  O   HOH A 580       2.923  15.330  32.932  1.00 16.64           O  
HETATM 4247  O   HOH A 581     -16.964  23.726  23.896  1.00 16.64           O  
HETATM 4248  O   HOH A 582      10.907  25.974  -6.481  1.00 16.69           O  
HETATM 4249  O   HOH A 583       9.378  22.574  18.552  1.00 16.73           O  
HETATM 4250  O   HOH A 584       9.471   7.017   6.988  1.00 16.74           O  
HETATM 4251  O   HOH A 585      -0.317  31.082   2.007  1.00 16.84           O  
HETATM 4252  O   HOH A 586       5.747  20.451  24.997  1.00 16.94           O  
HETATM 4253  O   HOH A 587      10.672  14.025   2.959  1.00 16.95           O  
HETATM 4254  O   HOH A 588      -7.105  24.088  12.168  1.00 17.08           O  
HETATM 4255  O   HOH A 589      12.471   1.088   8.577  1.00 17.31           O  
HETATM 4256  O   HOH A 590      31.454  11.348   8.518  1.00 17.37           O  
HETATM 4257  O   HOH A 591      31.595  19.321   1.298  1.00 17.39           O  
HETATM 4258  O   HOH A 592     -20.384  23.312   1.529  1.00 17.43           O  
HETATM 4259  O   HOH A 593      15.924  15.588  -7.956  1.00 17.47           O  
HETATM 4260  O   HOH A 594       0.838  12.219  32.547  1.00 17.48           O  
HETATM 4261  O   HOH A 595      -3.043  18.983 -15.278  1.00 17.51           O  
HETATM 4262  O   HOH A 596       8.982  13.525   7.266  1.00 17.52           O  
HETATM 4263  O   HOH A 597       1.268  12.974  -8.262  1.00 17.66           O  
HETATM 4264  O   HOH A 598      10.379  16.115   4.851  1.00 17.69           O  
HETATM 4265  O   HOH A 599      15.850  15.045  -5.209  1.00 18.04           O  
HETATM 4266  O   HOH A 600      28.223   6.598  -3.685  1.00 18.04           O  
HETATM 4267  O   HOH A 601       2.493   8.555  31.899  1.00 18.10           O  
HETATM 4268  O   HOH A 602      -4.838  18.268   3.219  1.00 18.16           O  
HETATM 4269  O   HOH A 603      11.478   1.211  17.819  1.00 18.34           O  
HETATM 4270  O   HOH A 604       2.245  -0.761   6.576  1.00 18.67           O  
HETATM 4271  O   HOH A 605       9.374  21.419  35.964  1.00 18.75           O  
HETATM 4272  O   HOH A 606      19.539  -0.130  11.359  1.00 18.84           O  
HETATM 4273  O   HOH A 607      17.843   7.488  -9.962  1.00 18.86           O  
HETATM 4274  O   HOH A 608      -9.326  12.531  33.294  1.00 19.03           O  
HETATM 4275  O   HOH A 609      32.803  13.086  10.218  1.00 19.08           O  
HETATM 4276  O   HOH A 610      13.245  25.062  27.016  1.00 19.12           O  
HETATM 4277  O   HOH A 611       2.924  13.015  31.201  1.00 19.19           O  
HETATM 4278  O   HOH A 612       2.595   1.215  25.581  1.00 19.24           O  
HETATM 4279  O   HOH A 613       3.950  -0.111  21.025  1.00 19.50           O  
HETATM 4280  O   HOH A 614      32.154   5.503   4.903  1.00 19.51           O  
HETATM 4281  O   HOH A 615      -4.425   7.003  16.603  1.00 19.55           O  
HETATM 4282  O   HOH A 616      13.968  23.366  29.015  1.00 19.90           O  
HETATM 4283  O   HOH A 617      20.144  13.087  27.851  1.00 19.90           O  
HETATM 4284  O   HOH A 618      -2.004   8.860  10.033  1.00 20.04           O  
HETATM 4285  O   HOH A 619       7.081   8.459  -1.478  1.00 20.10           O  
HETATM 4286  O   HOH A 620      27.973  15.948  20.828  1.00 20.11           O  
HETATM 4287  O   HOH A 621      12.890  28.622  17.952  1.00 20.42           O  
HETATM 4288  O   HOH A 622       3.768   8.967   2.025  1.00 20.60           O  
HETATM 4289  O   HOH A 623      35.407   9.589   7.998  1.00 20.67           O  
HETATM 4290  O   HOH A 624     -15.689  27.860  29.255  1.00 20.68           O  
HETATM 4291  O   HOH A 625      11.938  27.592  -8.510  1.00 20.79           O  
HETATM 4292  O   HOH A 626      -9.900  16.671  14.581  1.00 20.87           O  
HETATM 4293  O   HOH A 627      31.346  18.977   8.721  1.00 20.87           O  
HETATM 4294  O   HOH A 628      22.853   6.662  -9.435  1.00 21.10           O  
HETATM 4295  O   HOH A 629       0.756  12.784  39.430  1.00 21.39           O  
HETATM 4296  O   HOH A 630       1.745  14.833  11.265  1.00 21.39           O  
HETATM 4297  O   HOH A 631     -20.873  22.149   4.341  1.00 21.68           O  
HETATM 4298  O   HOH A 632      27.093  13.774  19.271  1.00 22.04           O  
HETATM 4299  O   HOH A 633     -21.322  20.227   6.197  1.00 22.05           O  
HETATM 4300  O   HOH A 634     -21.854  24.620   7.075  1.00 22.44           O  
HETATM 4301  O   HOH A 635     -12.195  14.637 -14.282  1.00 22.56           O  
HETATM 4302  O   HOH A 636     -12.672  12.038  20.314  1.00 22.57           O  
HETATM 4303  O   HOH A 637       9.978   9.289  -5.598  1.00 22.70           O  
HETATM 4304  O   HOH A 638      26.050   6.934  -5.564  1.00 22.74           O  
HETATM 4305  O   HOH A 639      12.956   2.025  15.726  1.00 22.92           O  
HETATM 4306  O   HOH A 640       3.803  13.285  12.034  1.00 22.93           O  
HETATM 4307  O   HOH A 641       3.837  34.544  -5.319  1.00 22.93           O  
HETATM 4308  O   HOH A 642       5.897   3.932  11.040  1.00 23.08           O  
HETATM 4309  O   HOH A 643      10.709   7.681   9.568  1.00 23.11           O  
HETATM 4310  O   HOH A 644      -2.034   5.381  10.017  1.00 23.39           O  
HETATM 4311  O   HOH A 645     -11.470  27.663  34.241  1.00 23.53           O  
HETATM 4312  O   HOH A 646      -8.316  28.466  42.557  1.00 23.55           O  
HETATM 4313  O   HOH A 647       2.911   7.498 -12.381  1.00 23.57           O  
HETATM 4314  O   HOH A 648     -13.043  10.727  33.896  1.00 23.86           O  
HETATM 4315  O   HOH A 649      10.765   7.097  36.486  1.00 23.95           O  
HETATM 4316  O   HOH A 650      35.608   7.736   4.976  1.00 24.00           O  
HETATM 4317  O   HOH A 651      29.168   3.304   6.782  1.00 24.01           O  
HETATM 4318  O   HOH A 652     -10.371  29.335   0.111  1.00 24.03           O  
HETATM 4319  O   HOH A 653      20.394   0.386   1.353  1.00 24.13           O  
HETATM 4320  O   HOH A 654      -7.841  13.979  16.551  1.00 24.14           O  
HETATM 4321  O   HOH A 655       1.160   6.044  -5.604  1.00 24.21           O  
HETATM 4322  O   HOH A 656      19.478   0.174   8.575  1.00 24.50           O  
HETATM 4323  O   HOH A 657       1.741   4.810 -12.458  1.00 24.65           O  
HETATM 4324  O   HOH A 658     -17.676  28.981   4.955  1.00 25.48           O  
HETATM 4325  O   HOH A 659      20.079  11.684  25.731  1.00 25.94           O  
HETATM 4326  O   HOH A 660       9.076  36.083  -5.981  1.00 26.17           O  
HETATM 4327  O   HOH A 661       5.872  -1.455  19.729  1.00 26.67           O  
HETATM 4328  O   HOH A 662     -14.214   8.542  14.160  1.00 26.78           O  
HETATM 4329  O   HOH A 663      11.762  29.466  13.713  1.00 27.02           O  
HETATM 4330  O   HOH A 664      -1.396  -0.130  35.356  1.00 27.43           O  
HETATM 4331  O   HOH A 665      -8.539  23.957  46.468  1.00 27.64           O  
HETATM 4332  O   HOH A 666       5.808  22.718 -13.993  1.00 27.66           O  
HETATM 4333  O   HOH A 667     -18.097  15.715  -0.907  1.00 27.72           O  
HETATM 4334  O   HOH A 668     -19.824   8.536   1.396  1.00 27.75           O  
HETATM 4335  O   HOH A 669       7.774  21.734  42.575  1.00 27.77           O  
HETATM 4336  O   HOH A 670      -6.929   9.594   7.619  1.00 27.78           O  
HETATM 4337  O   HOH A 671      28.904  26.886  16.575  1.00 27.85           O  
HETATM 4338  O   HOH A 672      -4.919  25.614  12.537  1.00 27.92           O  
HETATM 4339  O   HOH A 673      12.399  24.710  34.385  1.00 28.09           O  
HETATM 4340  O   HOH A 674      -8.045  14.903  12.855  1.00 28.12           O  
HETATM 4341  O   HOH A 675     -16.753  11.954  33.937  1.00 28.12           O  
HETATM 4342  O   HOH A 676     -15.021  22.728  16.029  1.00 28.79           O  
HETATM 4343  O   HOH A 677      27.427  31.452  11.404  1.00 29.45           O  
HETATM 4344  O   HOH A 678      -0.865   7.742  39.884  1.00 29.90           O  
HETATM 4345  O   HOH A 679      18.757   6.900  35.818  1.00 29.96           O  
HETATM 4346  O   HOH A 680       2.263   8.809   4.126  1.00 30.84           O  
HETATM 4347  O   HOH A 681       4.231  20.505  20.783  1.00 31.58           O  
HETATM 4348  O   HOH A 682      -2.509  36.255  23.517  1.00 31.64           O  
HETATM 4349  O   HOH A 683      16.722  14.495 -12.549  1.00 32.55           O  
HETATM 4350  O   HOH A 684     -11.058  14.324 -17.397  1.00 32.69           O  
HETATM 4351  O   HOH A 685      21.325  14.555  33.461  1.00 32.76           O  
HETATM 4352  O   HOH A 686      19.041  20.031  33.483  1.00 33.17           O  
HETATM 4353  O   HOH A 687      10.648  13.455 -16.513  1.00 34.02           O  
HETATM 4354  O   HOH A 688      19.613  13.668  22.014  1.00 34.51           O  
HETATM 4355  O   HOH A 689      -9.202  20.733  -7.511  1.00 35.21           O  
HETATM 4356  O   HOH A 690       5.517  28.779  42.873  1.00 36.64           O  
HETATM 4357  O   HOH A 691      25.650  -2.646  11.817  1.00 36.70           O  
HETATM 4358  O   HOH A 692      21.818  31.219   6.602  1.00 37.34           O  
HETATM 4359  O   HOH A 693      24.284   7.961  30.322  1.00 37.37           O  
HETATM 4360  O   HOH A 694       7.011  19.535  21.890  1.00 37.53           O  
HETATM 4361  O   HOH A 695      27.940  30.431  14.219  1.00 37.54           O  
HETATM 4362  O   HOH A 696     -11.322  29.504  13.438  1.00 38.39           O  
HETATM 4363  O   HOH A 697      23.711  -6.345  21.804  1.00 39.38           O  
HETATM 4364  O   HOH A 698     -15.390  28.863  12.173  1.00 40.45           O  
HETATM 4365  O   HOH A 699      16.587   2.689  35.594  1.00 40.48           O  
HETATM 4366  O   HOH A 700      30.105  21.759   1.414  1.00 40.93           O  
HETATM 4367  O   HOH A 701     -14.768   8.731  36.586  1.00 41.51           O  
HETATM 4368  O   HOH A 702       2.750  12.210 -16.282  1.00 42.88           O  
HETATM 4369  O   HOH A 703      -8.969   7.668  32.905  1.00 43.95           O  
HETATM 4370  O   HOH A 704      -5.823   5.143  26.309  1.00 44.08           O  
HETATM 4371  O   HOH A 705     -17.926  23.667  26.372  1.00 45.32           O  
HETATM 4372  O   HOH A 706     -18.467  21.556  31.646  1.00 46.28           O  
HETATM 4373  O   HOH A 707      27.709  27.252  25.687  1.00 50.91           O  
HETATM 4374  O   HOH A 708      -4.744  27.362 -11.210  1.00 53.64           O  
HETATM 4375  O   HOH A 709      18.730  19.631 -17.076  1.00 56.38           O  
HETATM 4376  O   HOH B  53       1.798  22.245  18.945  1.00 16.45           O  
HETATM 4377  O   HOH B  69      -3.736  22.997  14.931  1.00 17.45           O  
HETATM 4378  O   HOH B  80      -3.998  20.089  16.122  1.00 18.28           O  
HETATM 4379  O   HOH B 136       8.811  13.386   9.904  1.00 24.82           O  
CONECT 2168 3353                                                                
CONECT 3353 2168                                                                
MASTER      317    0    8   22   17    0    7    6 4377    2    2   41          
