# Supplementary material for: FastGrow: on-the-fly growing and its application to DYRK1A
Source: J Comput Aided Mol Des. 2022 Aug 22;36(9):639–51. doi: 10.1007/s10822-022-00469-y (PMC9512872; doi:10.1007/s10822-022-00469-y)
Supplement: Supplementary file 3 — (zip 300339 KB) [file 10822_2022_469_MOESM3_ESM.zip › validation_sets/cross_growing/1b1h_1b05/1b1h_ligand.sdf]

1b1h_ligand
peunicon  08242115433D 1   1.00000     0.00000     0
unicon 1.4.1 penner
 70 70  0  0  0  0            999 V2000
    7.1430   17.0090   15.3230 N   0  3  0  0  0  0  0  0  0  0  0  0
    6.6920   18.3230   14.7300 C   0  0  2  0  0  0  0  0  0  0  0  0
    5.4310   18.7950   15.4310 C   0  0  0  0  0  0  0  0  0  0  0  0
    4.6680   17.9560   15.9050 O   0  0  0  0  0  0  0  0  0  0  0  0
    6.4710   18.2370   13.2230 C   0  0  0  0  0  0  0  0  0  0  0  0
    5.5920   17.0480   12.7690 C   0  0  0  0  0  0  0  0  0  0  0  0
    5.5240   17.0240   11.2350 C   0  0  0  0  0  0  0  0  0  0  0  0
    6.7940   16.3990   10.6400 C   0  0  0  0  0  0  0  0  0  0  0  0
    6.7700   14.9290   11.0090 N   0  3  0  0  0  0  0  0  0  0  0  0
    5.2270   20.1070   15.5120 N   0  0  0  0  0  0  0  0  0  0  0  0
    4.0650   20.6460   16.2050 C   0  0  2  0  0  0  0  0  0  0  0  0
    2.7840   20.7020   15.3730 C   0  0  0  0  0  0  0  0  0  0  0  0
    2.8060   21.0920   14.2150 O   0  0  0  0  0  0  0  0  0  0  0  0
    4.3770   22.0850   16.6990 C   0  0  0  0  0  0  0  0  0  0  0  0
    5.5320   22.0670   17.7200 C   0  0  0  0  0  0  0  0  0  0  0  0
    5.8860   23.4160   18.2790 C   0  0  0  0  0  0  0  0  0  0  0  0
    6.7170   24.3090   17.6270 C   0  0  0  0  0  0  0  0  0  0  0  0
    5.3850   23.7520   19.5200 C   0  0  0  0  0  0  0  0  0  0  0  0
    7.0250   25.5460   18.1620 C   0  0  0  0  0  0  0  0  0  0  0  0
    5.6980   24.9930   20.0610 C   0  0  0  0  0  0  0  0  0  0  0  0
    6.5170   25.9060   19.4090 C   0  0  0  0  0  0  0  0  0  0  0  0
    1.6760   20.3060   16.0000 N   0  0  0  0  0  0  0  0  0  0  0  0
    0.3820   20.3570   15.3410 C   0  0  2  0  0  0  0  0  0  0  0  0
   -0.5820   21.2570   16.1210 C   0  0  0  0  0  0  0  0  0  0  0  0
   -1.5620   21.6990   15.4890 O   0  0  0  0  0  0  0  0  0  0  0  0
   -0.2230   18.9460   15.2170 C   0  0  0  0  0  0  0  0  0  0  0  0
   -1.2690   18.8930   14.1060 C   0  0  0  0  0  0  0  0  0  0  0  0
   -2.0760   17.5960   14.1360 C   0  0  0  0  0  0  0  0  0  0  0  0
   -2.8370   17.4390   12.8060 C   0  0  0  0  0  0  0  0  0  0  0  0
   -3.5670   18.7110   12.5220 N   0  3  0  0  0  0  0  0  0  0  0  0
   -0.3170   21.5930   17.2940 O   0  5  0  0  0  0  0  0  0  0  0  0
    7.9803   16.6990   14.8551 H   0  0  0  0  0  0  0  0  0  0  0  0
    6.4170   16.3199   15.2042 H   0  0  0  0  0  0  0  0  0  0  0  0
    7.3328   17.1312   16.3054 H   0  0  0  0  0  0  0  0  0  0  0  0
    7.4842   19.0646   14.9100 H   0  0  0  0  0  0  0  0  0  0  0  0
    7.4532   18.1431   12.7368 H   0  0  0  0  0  0  0  0  0  0  0  0
    5.9862   19.1678   12.8934 H   0  0  0  0  0  0  0  0  0  0  0  0
    4.5781   17.1625   13.1800 H   0  0  0  0  0  0  0  0  0  0  0  0
    6.0307   16.1069   13.1321 H   0  0  0  0  0  0  0  0  0  0  0  0
    5.4212   18.0540   10.8629 H   0  0  0  0  0  0  0  0  0  0  0  0
    4.6510   16.4323   10.9224 H   0  0  0  0  0  0  0  0  0  0  0  0
    7.6877   16.8814   11.0626 H   0  0  0  0  0  0  0  0  0  0  0  0
    6.7971   16.5152    9.5462 H   0  0  0  0  0  0  0  0  0  0  0  0
    7.5899   14.4758   10.6369 H   0  0  0  0  0  0  0  0  0  0  0  0
    5.9441   14.4991   10.6229 H   0  0  0  0  0  0  0  0  0  0  0  0
    6.7602   14.8346   12.0125 H   0  0  0  0  0  0  0  0  0  0  0  0
    5.8823   20.7335   15.0901 H   0  0  0  0  0  0  0  0  0  0  0  0
    3.8721   20.0034   17.0767 H   0  0  0  0  0  0  0  0  0  0  0  0
    3.4796   22.5068   17.1751 H   0  0  0  0  0  0  0  0  0  0  0  0
    4.6635   22.7087   15.8394 H   0  0  0  0  0  0  0  0  0  0  0  0
    6.4234   21.6552   17.2242 H   0  0  0  0  0  0  0  0  0  0  0  0
    5.2424   21.4133   18.5559 H   0  0  0  0  0  0  0  0  0  0  0  0
    7.1392   24.0307   16.6682 H   0  0  0  0  0  0  0  0  0  0  0  0
    4.7561   23.0576   20.0652 H   0  0  0  0  0  0  0  0  0  0  0  0
    7.6591   26.2333   17.6138 H   0  0  0  0  0  0  0  0  0  0  0  0
    5.2875   25.2587   21.0285 H   0  0  0  0  0  0  0  0  0  0  0  0
    6.7530   26.8655   19.8547 H   0  0  0  0  0  0  0  0  0  0  0  0
    1.7365   19.9683   16.9393 H   0  0  0  0  0  0  0  0  0  0  0  0
    0.5190   20.7735   14.3322 H   0  0  0  0  0  0  0  0  0  0  0  0
   -0.6979   18.6735   16.1710 H   0  0  0  0  0  0  0  0  0  0  0  0
    0.5799   18.2294   14.9892 H   0  0  0  0  0  0  0  0  0  0  0  0
   -0.7586   18.9705   13.1347 H   0  0  0  0  0  0  0  0  0  0  0  0
   -1.9579   19.7419   14.2270 H   0  0  0  0  0  0  0  0  0  0  0  0
   -2.7942   17.6293   14.9685 H   0  0  0  0  0  0  0  0  0  0  0  0
   -1.3953   16.7428   14.2728 H   0  0  0  0  0  0  0  0  0  0  0  0
   -3.5550   16.6095   12.8855 H   0  0  0  0  0  0  0  0  0  0  0  0
   -2.1249   17.2311   11.9938 H   0  0  0  0  0  0  0  0  0  0  0  0
   -4.0703   18.6227   11.6531 H   0  0  0  0  0  0  0  0  0  0  0  0
   -2.9064   19.4691   12.4520 H   0  0  0  0  0  0  0  0  0  0  0  0
   -4.2169   18.8995   13.2691 H   0  0  0  0  0  0  0  0  0  0  0  0
  3  2  1  0  0  0  0
  2  5  1  0  0  0  0
  2  1  1  0  0  0  0
  5  6  1  0  0  0  0
  6  7  1  0  0  0  0
  7  8  1  0  0  0  0
  8  9  1  0  0  0  0
  3  4  2  0  0  0  0
 10 11  1  0  0  0  0
 11 14  1  0  0  0  0
 11 12  1  0  0  0  0
 12 13  2  0  0  0  0
 14 15  1  0  0  0  0
 15 16  1  0  0  0  0
 16 18  2  0  0  0  0
 16 17  1  0  0  0  0
 17 19  2  0  0  0  0
 19 21  1  0  0  0  0
 20 21  2  0  0  0  0
 18 20  1  0  0  0  0
 23 24  1  0  0  0  0
 23 26  1  0  0  0  0
 22 23  1  0  0  0  0
 26 27  1  0  0  0  0
 27 28  1  0  0  0  0
 28 29  1  0  0  0  0
 29 30  1  0  0  0  0
 24 31  1  0  0  0  0
 24 25  2  0  0  0  0
 12 22  1  0  0  0  0
 10  3  1  0  0  0  0
  1 32  1  0  0  0  0
  1 33  1  0  0  0  0
  1 34  1  0  0  0  0
  2 35  1  0  0  0  0
  5 36  1  0  0  0  0
  5 37  1  0  0  0  0
  6 38  1  0  0  0  0
  6 39  1  0  0  0  0
  7 40  1  0  0  0  0
  7 41  1  0  0  0  0
  8 42  1  0  0  0  0
  8 43  1  0  0  0  0
  9 44  1  0  0  0  0
  9 45  1  0  0  0  0
  9 46  1  0  0  0  0
 10 47  1  0  0  0  0
 11 48  1  0  0  0  0
 14 49  1  0  0  0  0
 14 50  1  0  0  0  0
 15 51  1  0  0  0  0
 15 52  1  0  0  0  0
 17 53  1  0  0  0  0
 18 54  1  0  0  0  0
 19 55  1  0  0  0  0
 20 56  1  0  0  0  0
 21 57  1  0  0  0  0
 22 58  1  0  0  0  0
 23 59  1  0  0  0  0
 26 60  1  0  0  0  0
 26 61  1  0  0  0  0
 27 62  1  0  0  0  0
 27 63  1  0  0  0  0
 28 64  1  0  0  0  0
 28 65  1  0  0  0  0
 29 66  1  0  0  0  0
 29 67  1  0  0  0  0
 30 68  1  0  0  0  0
 30 69  1  0  0  0  0
 30 70  1  0  0  0  0
M  CHG  4   1   1   9   1  30   1  31  -1
M  END
$$$$
