# Supplementary material for: FastGrow: on-the-fly growing and its application to DYRK1A
Source: J Comput Aided Mol Des. 2022 Aug 22;36(9):639–51. doi: 10.1007/s10822-022-00469-y (PMC9512872; doi:10.1007/s10822-022-00469-y)
Supplement: Supplementary file 3 — (zip 300339 KB) [file 10822_2022_469_MOESM3_ESM.zip › validation_sets/cross_growing/1b1h_1b05/1b05_ligand.sdf]

LYS_B_1_CYS_B_2_LYS_B_3
          08242117043D 1   1.00000     0.00000     0
            
 57 56  0  0  0  0            999 V2000
    7.0576   16.9389   15.3318 N   0  0  0  0  0  0  0  0  0  0  0  0
    6.6450   18.2415   14.6901 C   0  0  2  0  0  0  0  0  0  0  0  0
    5.3745   18.7703   15.3498 C   0  0  0  0  0  0  0  0  0  0  0  0
    4.5910   17.9669   15.8558 O   0  0  0  0  0  0  0  0  0  0  0  0
    6.3851   18.0769   13.1835 C   0  0  0  0  0  0  0  0  0  0  0  0
    5.3763   16.9962   12.7787 C   0  0  0  0  0  0  0  0  0  0  0  0
    5.2612   16.8884   11.2356 C   0  0  0  0  0  0  0  0  0  0  0  0
    6.6404   16.4808   10.6388 C   0  0  0  0  0  0  0  0  0  0  0  0
    6.8085   15.0289   11.0181 N   0  3  0  0  0  0  0  0  0  0  0  0
    7.2176   17.0843   16.3082 H   0  0  0  0  0  0  0  0  0  0  0  0
    6.3311   16.2626   15.2101 H   0  0  0  0  0  0  0  0  0  0  0  0
    7.3772   18.9103   14.8193 H   0  0  0  0  0  0  0  0  0  0  0  0
    7.2574   17.8574   12.7467 H   0  0  0  0  0  0  0  0  0  0  0  0
    6.0490   18.9521   12.8356 H   0  0  0  0  0  0  0  0  0  0  0  0
    4.4803   17.2276   13.1576 H   0  0  0  0  0  0  0  0  0  0  0  0
    5.6762   16.1157   13.1459 H   0  0  0  0  0  0  0  0  0  0  0  0
    4.9835   17.7725   10.8596 H   0  0  0  0  0  0  0  0  0  0  0  0
    4.5785   16.1967   10.9999 H   0  0  0  0  0  0  0  0  0  0  0  0
    7.3731   17.0354   11.0334 H   0  0  0  0  0  0  0  0  0  0  0  0
    6.6399   16.5877    9.6446 H   0  0  0  0  0  0  0  0  0  0  0  0
    7.6814   14.6914   10.6660 H   0  0  0  0  0  0  0  0  0  0  0  0
    6.7942   14.9408   12.0141 H   0  0  0  0  0  0  0  0  0  0  0  0
    6.0610   14.4932   10.6253 H   0  0  0  0  0  0  0  0  0  0  0  0
    5.2291   20.0559   15.4825 N   0  0  0  0  0  0  0  0  0  0  0  0
    4.0988   20.7007   16.1334 C   0  0  2  0  0  0  0  0  0  0  0  0
    2.7886   20.5710   15.3752 C   0  0  0  0  0  0  0  0  0  0  0  0
    2.7282   20.9115   14.1891 O   0  0  0  0  0  0  0  0  0  0  0  0
    4.3491   22.1990   16.3801 C   0  0  0  0  0  0  0  0  0  0  0  0
    5.7311   22.4137   17.6193 S   0  0  0  0  0  0  0  0  0  0  0  0
    5.9467   20.6444   15.1100 H   0  0  0  0  0  0  0  0  0  0  0  0
    3.9755   20.2649   17.0249 H   0  0  0  0  0  0  0  0  0  0  0  0
    3.5153   22.6207   16.7363 H   0  0  0  0  0  0  0  0  0  0  0  0
    4.6038   22.6392   15.5191 H   0  0  0  0  0  0  0  0  0  0  0  0
    5.8898   23.3885   17.7760 H   0  0  0  0  0  0  0  0  0  0  0  0
    1.7224   20.2236   16.1024 N   0  0  0  0  0  0  0  0  0  0  0  0
    0.4215   20.1036   15.4792 C   0  0  2  0  0  0  0  0  0  0  0  0
   -0.6210   20.9656   16.2324 C   0  0  0  0  0  0  0  0  0  0  0  0
   -1.6362   21.2947   15.6024 O   0  0  0  0  0  0  0  0  0  0  0  0
   -0.1901   18.7150   15.3100 C   0  0  0  0  0  0  0  0  0  0  0  0
   -1.2058   18.8094   14.1462 C   0  0  0  0  0  0  0  0  0  0  0  0
   -1.8169   17.4889   13.7826 C   0  0  0  0  0  0  0  0  0  0  0  0
   -2.5468   17.4725   12.4329 C   0  0  0  0  0  0  0  0  0  0  0  0
   -3.5360   18.5818   12.3801 N   0  3  0  0  0  0  0  0  0  0  0  0
   -0.3892   21.4369   17.3232 O   0  5  0  0  0  0  0  0  0  0  0  0
    1.8239   20.0458   17.0812 H   0  0  0  0  0  0  0  0  0  0  0  0
    0.5063   20.4929   14.5620 H   0  0  0  0  0  0  0  0  0  0  0  0
   -0.6556   18.4396   16.1511 H   0  0  0  0  0  0  0  0  0  0  0  0
    0.5233   18.0495   15.0905 H   0  0  0  0  0  0  0  0  0  0  0  0
   -0.7346   19.1729   13.3425 H   0  0  0  0  0  0  0  0  0  0  0  0
   -1.9384   19.4350   14.4144 H   0  0  0  0  0  0  0  0  0  0  0  0
   -2.4736   17.2424   14.4953 H   0  0  0  0  0  0  0  0  0  0  0  0
   -1.0873   16.8057   13.7510 H   0  0  0  0  0  0  0  0  0  0  0  0
   -3.0215   16.5992   12.3230 H   0  0  0  0  0  0  0  0  0  0  0  0
   -1.8818   17.5856   11.6947 H   0  0  0  0  0  0  0  0  0  0  0  0
   -4.0081   18.5658   11.4987 H   0  0  0  0  0  0  0  0  0  0  0  0
   -4.2024   18.4695   13.1172 H   0  0  0  0  0  0  0  0  0  0  0  0
   -3.0627   19.4559   12.4889 H   0  0  0  0  0  0  0  0  0  0  0  0
  1  2  1  0  0  0  0
  2  5  1  0  0  0  0
  2  3  1  0  0  0  0
  5  6  1  0  0  0  0
  6  7  1  0  0  0  0
  7  8  1  0  0  0  0
  8  9  1  0  0  0  0
  3  4  2  0  0  0  0
  1 10  1  0  0  0  0
  1 11  1  0  0  0  0
  2 12  1  0  0  0  0
  3 24  1  0  0  0  0
  5 13  1  0  0  0  0
  5 14  1  0  0  0  0
  6 15  1  0  0  0  0
  6 16  1  0  0  0  0
  7 17  1  0  0  0  0
  7 18  1  0  0  0  0
  8 19  1  0  0  0  0
  8 20  1  0  0  0  0
  9 21  1  0  0  0  0
  9 22  1  0  0  0  0
  9 23  1  0  0  0  0
 24 25  1  0  0  0  0
 25 28  1  0  0  0  0
 25 26  1  0  0  0  0
 28 29  1  0  0  0  0
 26 27  2  0  0  0  0
 29 34  1  0  0  0  0
 24 30  1  0  0  0  0
 25 31  1  0  0  0  0
 26 35  1  0  0  0  0
 28 32  1  0  0  0  0
 28 33  1  0  0  0  0
 35 36  1  0  0  0  0
 36 39  1  0  0  0  0
 36 37  1  0  0  0  0
 39 40  1  0  0  0  0
 40 41  1  0  0  0  0
 41 42  1  0  0  0  0
 42 43  1  0  0  0  0
 37 38  2  0  0  0  0
 37 44  1  0  0  0  0
 43 57  1  0  0  0  0
 35 45  1  0  0  0  0
 36 46  1  0  0  0  0
 39 47  1  0  0  0  0
 39 48  1  0  0  0  0
 40 49  1  0  0  0  0
 40 50  1  0  0  0  0
 41 51  1  0  0  0  0
 41 52  1  0  0  0  0
 42 53  1  0  0  0  0
 42 54  1  0  0  0  0
 43 55  1  0  0  0  0
 43 56  1  0  0  0  0
M  CHG  3   9   1  43   1  44  -1
M  END
$$$$
