# Supplementary material for: FastGrow: on-the-fly growing and its application to DYRK1A
Source: J Comput Aided Mol Des. 2022 Aug 22;36(9):639–51. doi: 10.1007/s10822-022-00469-y (PMC9512872; doi:10.1007/s10822-022-00469-y)
Supplement: Supplementary file 3 — (zip 300339 KB) [file 10822_2022_469_MOESM3_ESM.zip › validation_sets/cross_growing/1b1h_1b05/1b1h_core.sdf]

1b1h
          08242119173D 1   1.00000     0.00000     0
            
 57 56  0  0  0  0            999 V2000
   -0.3170   21.5930   17.2940 O   0  5  0  0  0  0  0  0  0  0  0  0
   -1.5620   21.6990   15.4890 O   0  0  0  0  0  0  0  0  0  0  0  0
    4.6680   17.9560   15.9050 O   0  0  0  0  0  0  0  0  0  0  0  0
    2.8060   21.0920   14.2150 O   0  0  0  0  0  0  0  0  0  0  0  0
    7.1430   17.0090   15.3230 N   0  3  0  0  0  0  0  0  0  0  0  0
    6.7700   14.9290   11.0090 N   0  3  0  0  0  0  0  0  0  0  0  0
   -3.5670   18.7110   12.5220 N   0  3  0  0  0  0  0  0  0  0  0  0
    1.6760   20.3060   16.0000 N   0  0  0  0  0  0  0  0  0  0  0  0
    5.2270   20.1070   15.5120 N   0  0  0  0  0  0  0  0  0  0  0  0
   -0.5820   21.2570   16.1210 C   0  0  0  0  0  0  0  0  0  0  0  0
    5.4310   18.7950   15.4310 C   0  0  0  0  0  0  0  0  0  0  0  0
    2.7840   20.7020   15.3730 C   0  0  0  0  0  0  0  0  0  0  0  0
    6.6920   18.3230   14.7300 C   0  0  2  0  0  0  0  0  0  0  0  0
    0.3820   20.3570   15.3410 C   0  0  2  0  0  0  0  0  0  0  0  0
    4.0650   20.6460   16.2050 C   0  0  2  0  0  0  0  0  0  0  0  0
    6.7940   16.3990   10.6400 C   0  0  0  0  0  0  0  0  0  0  0  0
   -2.8370   17.4390   12.8060 C   0  0  0  0  0  0  0  0  0  0  0  0
    4.3770   22.0850   16.6990 C   0  0  0  0  0  0  0  0  0  0  0  0
    6.4710   18.2370   13.2230 C   0  0  0  0  0  0  0  0  0  0  0  0
   -0.2230   18.9460   15.2170 C   0  0  0  0  0  0  0  0  0  0  0  0
    5.5240   17.0240   11.2350 C   0  0  0  0  0  0  0  0  0  0  0  0
   -2.0760   17.5960   14.1360 C   0  0  0  0  0  0  0  0  0  0  0  0
    5.5920   17.0480   12.7690 C   0  0  0  0  0  0  0  0  0  0  0  0
   -1.2690   18.8930   14.1060 C   0  0  0  0  0  0  0  0  0  0  0  0
    7.9803   16.6990   14.8551 H   0  0  0  0  0  0  0  0  0  0  0  0
    6.4170   16.3199   15.2042 H   0  0  0  0  0  0  0  0  0  0  0  0
    7.3328   17.1312   16.3054 H   0  0  0  0  0  0  0  0  0  0  0  0
    7.5899   14.4758   10.6369 H   0  0  0  0  0  0  0  0  0  0  0  0
    5.9441   14.4991   10.6229 H   0  0  0  0  0  0  0  0  0  0  0  0
    6.7602   14.8346   12.0125 H   0  0  0  0  0  0  0  0  0  0  0  0
   -4.0703   18.6227   11.6531 H   0  0  0  0  0  0  0  0  0  0  0  0
   -2.9064   19.4691   12.4520 H   0  0  0  0  0  0  0  0  0  0  0  0
   -4.2169   18.8995   13.2691 H   0  0  0  0  0  0  0  0  0  0  0  0
    1.7365   19.9683   16.9393 H   0  0  0  0  0  0  0  0  0  0  0  0
    5.8823   20.7335   15.0901 H   0  0  0  0  0  0  0  0  0  0  0  0
    7.4842   19.0646   14.9100 H   0  0  0  0  0  0  0  0  0  0  0  0
    0.5190   20.7735   14.3322 H   0  0  0  0  0  0  0  0  0  0  0  0
    3.8721   20.0034   17.0767 H   0  0  0  0  0  0  0  0  0  0  0  0
    7.6877   16.8814   11.0626 H   0  0  0  0  0  0  0  0  0  0  0  0
    6.7971   16.5152    9.5462 H   0  0  0  0  0  0  0  0  0  0  0  0
   -3.5550   16.6095   12.8855 H   0  0  0  0  0  0  0  0  0  0  0  0
   -2.1249   17.2311   11.9938 H   0  0  0  0  0  0  0  0  0  0  0  0
    3.4796   22.5068   17.1751 H   0  0  0  0  0  0  0  0  0  0  0  0
    4.6635   22.7087   15.8394 H   0  0  0  0  0  0  0  0  0  0  0  0
    7.4532   18.1431   12.7368 H   0  0  0  0  0  0  0  0  0  0  0  0
    5.9862   19.1678   12.8934 H   0  0  0  0  0  0  0  0  0  0  0  0
   -0.6979   18.6735   16.1710 H   0  0  0  0  0  0  0  0  0  0  0  0
    0.5799   18.2294   14.9892 H   0  0  0  0  0  0  0  0  0  0  0  0
    5.4212   18.0540   10.8629 H   0  0  0  0  0  0  0  0  0  0  0  0
    4.6510   16.4323   10.9224 H   0  0  0  0  0  0  0  0  0  0  0  0
   -2.7942   17.6293   14.9685 H   0  0  0  0  0  0  0  0  0  0  0  0
   -1.3953   16.7428   14.2728 H   0  0  0  0  0  0  0  0  0  0  0  0
    4.5781   17.1625   13.1800 H   0  0  0  0  0  0  0  0  0  0  0  0
    6.0307   16.1069   13.1321 H   0  0  0  0  0  0  0  0  0  0  0  0
   -0.7586   18.9705   13.1347 H   0  0  0  0  0  0  0  0  0  0  0  0
   -1.9579   19.7419   14.2270 H   0  0  0  0  0  0  0  0  0  0  0  0
    5.5320   22.0670   17.7200 R#  0  0  0  0  0  0  0  0  0  0  0  0
  1 10  1  0  0  0  0
  2 10  2  0  0  0  0
  3 11  2  0  0  0  0
  4 12  2  0  0  0  0
  5 13  1  0  0  0  0
  5 25  1  0  0  0  0
  5 26  1  0  0  0  0
  5 27  1  0  0  0  0
  6 16  1  0  0  0  0
  6 28  1  0  0  0  0
  6 29  1  0  0  0  0
  6 30  1  0  0  0  0
  7 17  1  0  0  0  0
  7 31  1  0  0  0  0
  7 32  1  0  0  0  0
  7 33  1  0  0  0  0
  8 12  1  0  0  0  0
  8 14  1  0  0  0  0
  8 34  1  0  0  0  0
  9 11  1  0  0  0  0
  9 15  1  0  0  0  0
  9 35  1  0  0  0  0
 10 14  1  0  0  0  0
 11 13  1  0  0  0  0
 12 15  1  0  0  0  0
 13 19  1  0  0  0  0
 13 36  1  0  0  0  0
 14 20  1  0  0  0  0
 14 37  1  0  0  0  0
 15 18  1  0  0  0  0
 15 38  1  0  0  0  0
 16 21  1  0  0  0  0
 16 39  1  0  0  0  0
 16 40  1  0  0  0  0
 17 22  1  0  0  0  0
 17 41  1  0  0  0  0
 17 42  1  0  0  0  0
 18 57  1  0  0  0  0
 18 43  1  0  0  0  0
 18 44  1  0  0  0  0
 19 23  1  0  0  0  0
 19 45  1  0  0  0  0
 19 46  1  0  0  0  0
 20 24  1  0  0  0  0
 20 47  1  0  0  0  0
 20 48  1  0  0  0  0
 21 23  1  0  0  0  0
 21 49  1  0  0  0  0
 21 50  1  0  0  0  0
 22 24  1  0  0  0  0
 22 51  1  0  0  0  0
 22 52  1  0  0  0  0
 23 53  1  0  0  0  0
 23 54  1  0  0  0  0
 24 55  1  0  0  0  0
 24 56  1  0  0  0  0
M  CHG  4   1  -1   5   1   6   1   7   1
M  RGP  1  57  57
M  END
> <distance>
0.339811

> <angle>
7.27806

$$$$
