# Supplementary material for: FastGrow: on-the-fly growing and its application to DYRK1A
Source: J Comput Aided Mol Des. 2022 Aug 22;36(9):639–51. doi: 10.1007/s10822-022-00469-y (PMC9512872; doi:10.1007/s10822-022-00469-y)
Supplement: Supplementary file 3 — (zip 300339 KB) [file 10822_2022_469_MOESM3_ESM.zip › validation_sets/cross_growing/1b1h_1b05/1b1h_frag.sdf]

1b1h
          08242119173D 1   1.00000     0.00000     0
            
 15 15  0  0  0  0            999 V2000
    5.8860   23.4160   18.2790 C   0  0  0  0  0  0  0  0  0  0  0  0
    6.7170   24.3090   17.6270 C   0  0  0  0  0  0  0  0  0  0  0  0
    5.3850   23.7520   19.5200 C   0  0  0  0  0  0  0  0  0  0  0  0
    7.0250   25.5460   18.1620 C   0  0  0  0  0  0  0  0  0  0  0  0
    5.6980   24.9930   20.0610 C   0  0  0  0  0  0  0  0  0  0  0  0
    6.5170   25.9060   19.4090 C   0  0  0  0  0  0  0  0  0  0  0  0
    5.5320   22.0670   17.7200 C   0  0  0  0  0  0  0  0  0  0  0  0
    7.1392   24.0307   16.6682 H   0  0  0  0  0  0  0  0  0  0  0  0
    4.7561   23.0576   20.0652 H   0  0  0  0  0  0  0  0  0  0  0  0
    7.6591   26.2333   17.6138 H   0  0  0  0  0  0  0  0  0  0  0  0
    5.2875   25.2587   21.0285 H   0  0  0  0  0  0  0  0  0  0  0  0
    6.7530   26.8655   19.8547 H   0  0  0  0  0  0  0  0  0  0  0  0
    6.4234   21.6552   17.2242 H   0  0  0  0  0  0  0  0  0  0  0  0
    5.2424   21.4133   18.5559 H   0  0  0  0  0  0  0  0  0  0  0  0
    4.3770   22.0850   16.6990 R#  0  0  0  0  0  0  0  0  0  0  0  0
  1  2  2  0  0  0  0
  1  3  1  0  0  0  0
  1  7  1  0  0  0  0
  2  4  1  0  0  0  0
  2  8  1  0  0  0  0
  3  5  2  0  0  0  0
  3  9  1  0  0  0  0
  4  6  2  0  0  0  0
  4 10  1  0  0  0  0
  5  6  1  0  0  0  0
  5 11  1  0  0  0  0
  6 12  1  0  0  0  0
  7 15  1  0  0  0  0
  7 13  1  0  0  0  0
  7 14  1  0  0  0  0
M  RGP  1  15  15
M  END
> <distance>
0.339811

> <angle>
7.27806

$$$$
