# Supplementary material for: FastGrow: on-the-fly growing and its application to DYRK1A
Source: J Comput Aided Mol Des. 2022 Aug 22;36(9):639–51. doi: 10.1007/s10822-022-00469-y (PMC9512872; doi:10.1007/s10822-022-00469-y)
Supplement: Supplementary file 3 — (zip 300339 KB) [file 10822_2022_469_MOESM3_ESM.zip › validation_sets/cross_growing/1b1h_1b05/1b05_interactions.json]

{
    "interactions": [
        {
            "ligandInteraction": {
                "center": [
                    5.886,
                    23.416,
                    18.279
                ],
                "chemicalType": "Unspecified",
                "geometryType": "Undirected",
                "interactionType": "Hydrophobic",
                "referenceAtom": {
                    "coordinates": [
                        5.886,
                        23.416,
                        18.279
                    ],
                    "element": "C",
                    "inFileID": 16,
                    "moleculePosition": 0,
                    "name": "C16"
                }
            },
            "score": 0.7862630136884723,
            "siteInteraction": {
                "center": [
                    3.428,
                    26.259,
                    17.205
                ],
                "chemicalType": "Unspecified",
                "geometryType": "Undirected",
                "interactionType": "Hydrophobic",
                "referenceAtom": {
                    "coordinates": [
                        3.428,
                        26.259,
                        17.205
                    ],
                    "element": "C",
                    "inFileID": 3235,
                    "moleculePosition": 6413,
                    "name": "CD2"
                }
            }
        },
        {
            "ligandInteraction": {
                "center": [
                    6.717,
                    24.309,
                    17.627
                ],
                "chemicalType": "Unspecified",
                "geometryType": "Undirected",
                "interactionType": "Hydrophobic",
                "referenceAtom": {
                    "coordinates": [
                        6.717,
                        24.309,
                        17.627
                    ],
                    "element": "C",
                    "inFileID": 17,
                    "moleculePosition": 1,
                    "name": "C17"
                }
            },
            "score": 0.8122560867425703,
            "siteInteraction": {
                "center": [
                    3.428,
                    26.259,
                    17.205
                ],
                "chemicalType": "Unspecified",
                "geometryType": "Undirected",
                "interactionType": "Hydrophobic",
                "referenceAtom": {
                    "coordinates": [
                        3.428,
                        26.259,
                        17.205
                    ],
                    "element": "C",
                    "inFileID": 3235,
                    "moleculePosition": 6413,
                    "name": "CD2"
                }
            }
        },
        {
            "ligandInteraction": {
                "center": [
                    7.025,
                    25.546,
                    18.162
                ],
                "chemicalType": "Unspecified",
                "geometryType": "Undirected",
                "interactionType": "Hydrophobic",
                "referenceAtom": {
                    "coordinates": [
                        7.025,
                        25.546,
                        18.162
                    ],
                    "element": "C",
                    "inFileID": 19,
                    "moleculePosition": 3,
                    "name": "C19"
                }
            },
            "score": 0.9099160454354405,
            "siteInteraction": {
                "center": [
                    4.999,
                    28.255,
                    16.889
                ],
                "chemicalType": "Unspecified",
                "geometryType": "Undirected",
                "interactionType": "Hydrophobic",
                "referenceAtom": {
                    "coordinates": [
                        4.999,
                        28.255,
                        16.889
                    ],
                    "element": "C",
                    "inFileID": 3232,
                    "moleculePosition": 6410,
                    "name": "CB"
                }
            }
        },
        {
            "ligandInteraction": {
                "center": [
                    6.517,
                    25.906,
                    19.409
                ],
                "chemicalType": "Unspecified",
                "geometryType": "Undirected",
                "interactionType": "Hydrophobic",
                "referenceAtom": {
                    "coordinates": [
                        6.517,
                        25.906,
                        19.409
                    ],
                    "element": "C",
                    "inFileID": 21,
                    "moleculePosition": 5,
                    "name": "C21"
                }
            },
            "score": 0.8542907180032732,
            "siteInteraction": {
                "center": [
                    4.574,
                    28.882,
                    18.223
                ],
                "chemicalType": "Unspecified",
                "geometryType": "Undirected",
                "interactionType": "Hydrophobic",
                "referenceAtom": {
                    "coordinates": [
                        4.574,
                        28.882,
                        18.223
                    ],
                    "element": "C",
                    "inFileID": 3229,
                    "moleculePosition": 6407,
                    "name": "CA"
                }
            }
        },
        {
            "ligandInteraction": {
                "center": [
                    5.698,
                    24.993,
                    20.061
                ],
                "chemicalType": "Unspecified",
                "geometryType": "Undirected",
                "interactionType": "Hydrophobic",
                "referenceAtom": {
                    "coordinates": [
                        5.698,
                        24.993,
                        20.061
                    ],
                    "element": "C",
                    "inFileID": 20,
                    "moleculePosition": 4,
                    "name": "C20"
                }
            },
            "score": 0.8060266221346832,
            "siteInteraction": {
                "center": [
                    3.428,
                    26.259,
                    17.205
                ],
                "chemicalType": "Unspecified",
                "geometryType": "Undirected",
                "interactionType": "Hydrophobic",
                "referenceAtom": {
                    "coordinates": [
                        3.428,
                        26.259,
                        17.205
                    ],
                    "element": "C",
                    "inFileID": 3235,
                    "moleculePosition": 6413,
                    "name": "CD2"
                }
            }
        },
        {
            "ligandInteraction": {
                "center": [
                    5.385,
                    23.752,
                    19.52
                ],
                "chemicalType": "Unspecified",
                "geometryType": "Undirected",
                "interactionType": "Hydrophobic",
                "referenceAtom": {
                    "coordinates": [
                        5.385,
                        23.752,
                        19.52
                    ],
                    "element": "C",
                    "inFileID": 18,
                    "moleculePosition": 2,
                    "name": "C18"
                }
            },
            "score": 0.7757495033895772,
            "siteInteraction": {
                "center": [
                    3.428,
                    26.259,
                    17.205
                ],
                "chemicalType": "Unspecified",
                "geometryType": "Undirected",
                "interactionType": "Hydrophobic",
                "referenceAtom": {
                    "coordinates": [
                        3.428,
                        26.259,
                        17.205
                    ],
                    "element": "C",
                    "inFileID": 3235,
                    "moleculePosition": 6413,
                    "name": "CD2"
                }
            }
        }
    ]
}
