# Supplementary material for: FastGrow: on-the-fly growing and its application to DYRK1A
Source: J Comput Aided Mol Des. 2022 Aug 22;36(9):639–51. doi: 10.1007/s10822-022-00469-y (PMC9512872; doi:10.1007/s10822-022-00469-y)
Supplement: Supplementary file 3 — (zip 300339 KB) [file 10822_2022_469_MOESM3_ESM.zip › validation_sets/cross_growing/1b1h_1b05/1b05_clean.pdb]

HEADER                                                        1B05
ATOM      1  N   ALA A   1       3.650   8.644  -8.280  1.00  0.00           N  
ATOM      2  CA  ALA A   1       2.397   7.930  -8.037  1.00  0.00           C  
ATOM      3  C   ALA A   1       2.367   6.604  -8.810  1.00  0.00           C  
ATOM      4  O   ALA A   1       2.873   6.601  -9.956  1.00  0.00           O  
ATOM      5  CB  ALA A   1       1.208   8.763  -8.559  1.00  0.00           C  
ATOM      6  H   ALA A   1       3.637   9.539  -8.727  1.00  0.00           H  
ATOM      7  HA  ALA A   1       2.288   7.756  -7.058  1.00  0.00           H  
ATOM      8  HB1 ALA A   1       0.355   8.269  -8.390  1.00  0.00           H  
ATOM      9  HB2 ALA A   1       1.184   9.643  -8.084  1.00  0.00           H  
ATOM     10  HB3 ALA A   1       1.315   8.917  -9.541  1.00  0.00           H  
ATOM     11  N   ASP A   2       1.766   5.581  -8.215  1.00  0.00           N  
ATOM     12  CA  ASP A   2       1.617   4.308  -8.987  1.00  0.00           C  
ATOM     13  C   ASP A   2       0.145   4.126  -9.279  1.00  0.00           C  
ATOM     14  O   ASP A   2      -0.616   3.776  -8.372  1.00  0.00           O  
ATOM     15  CB  ASP A   2       2.187   3.109  -8.238  1.00  0.00           C  
ATOM     16  CG  ASP A   2       3.707   3.337  -8.140  1.00  0.00           C  
ATOM     17  OD1 ASP A   2       4.321   3.710  -9.170  1.00  0.00           O  
ATOM     18  OD2 ASP A   2       4.194   3.160  -7.009  1.00  0.00           O  
ATOM     19  H   ASP A   2       1.423   5.659  -7.279  1.00  0.00           H  
ATOM     20  HA  ASP A   2       2.105   4.403  -9.855  1.00  0.00           H  
ATOM     21  HB2 ASP A   2       1.996   2.265  -8.740  1.00  0.00           H  
ATOM     22  HB3 ASP A   2       1.787   3.051  -7.323  1.00  0.00           H  
ATOM     23  N   VAL A   3      -0.283   4.533 -10.463  1.00  0.00           N  
ATOM     24  CA  VAL A   3      -1.725   4.454 -10.770  1.00  0.00           C  
ATOM     25  C   VAL A   3      -2.169   3.040 -11.099  1.00  0.00           C  
ATOM     26  O   VAL A   3      -1.598   2.420 -11.985  1.00  0.00           O  
ATOM     27  CB  VAL A   3      -1.938   5.409 -11.959  1.00  0.00           C  
ATOM     28  CG1 VAL A   3      -3.377   5.334 -12.450  1.00  0.00           C  
ATOM     29  CG2 VAL A   3      -1.472   6.834 -11.589  1.00  0.00           C  
ATOM     30  H   VAL A   3       0.361   4.889 -11.140  1.00  0.00           H  
ATOM     31  HA  VAL A   3      -2.246   4.787  -9.984  1.00  0.00           H  
ATOM     32  HB  VAL A   3      -1.353   5.090 -12.705  1.00  0.00           H  
ATOM     33 HG11 VAL A   3      -3.499   5.959 -13.221  1.00  0.00           H  
ATOM     34 HG12 VAL A   3      -3.581   4.400 -12.743  1.00  0.00           H  
ATOM     35 HG13 VAL A   3      -3.996   5.594 -11.709  1.00  0.00           H  
ATOM     36 HG21 VAL A   3      -1.615   7.444 -12.368  1.00  0.00           H  
ATOM     37 HG22 VAL A   3      -1.999   7.164 -10.806  1.00  0.00           H  
ATOM     38 HG23 VAL A   3      -0.500   6.816 -11.354  1.00  0.00           H  
ATOM     39  N   PRO A   4      -3.135   2.471 -10.386  1.00  0.00           N  
ATOM     40  CA  PRO A   4      -3.614   1.114 -10.627  1.00  0.00           C  
ATOM     41  C   PRO A   4      -4.070   0.864 -12.047  1.00  0.00           C  
ATOM     42  O   PRO A   4      -4.690   1.706 -12.704  1.00  0.00           O  
ATOM     43  CB  PRO A   4      -4.754   0.918  -9.624  1.00  0.00           C  
ATOM     44  CG  PRO A   4      -4.424   1.903  -8.528  1.00  0.00           C  
ATOM     45  CD  PRO A   4      -3.862   3.114  -9.262  1.00  0.00           C  
ATOM     46  HA  PRO A   4      -2.880   0.471 -10.408  1.00  0.00           H  
ATOM     47  HB2 PRO A   4      -5.638   1.129 -10.041  1.00  0.00           H  
ATOM     48  HB3 PRO A   4      -4.765  -0.018  -9.273  1.00  0.00           H  
ATOM     49  HG2 PRO A   4      -5.246   2.150  -8.015  1.00  0.00           H  
ATOM     50  HG3 PRO A   4      -3.743   1.521  -7.903  1.00  0.00           H  
ATOM     51  HD2 PRO A   4      -4.592   3.711  -9.594  1.00  0.00           H  
ATOM     52  HD3 PRO A   4      -3.242   3.639  -8.679  1.00  0.00           H  
ATOM     53  N   ALA A   5      -3.801  -0.350 -12.554  1.00  0.00           N  
ATOM     54  CA  ALA A   5      -4.199  -0.733 -13.908  1.00  0.00           C  
ATOM     55  C   ALA A   5      -5.713  -0.544 -14.013  1.00  0.00           C  
ATOM     56  O   ALA A   5      -6.398  -0.781 -13.008  1.00  0.00           O  
ATOM     57  CB  ALA A   5      -3.860  -2.182 -14.208  1.00  0.00           C  
ATOM     58  H   ALA A   5      -3.313  -1.014 -11.987  1.00  0.00           H  
ATOM     59  HA  ALA A   5      -3.742  -0.139 -14.570  1.00  0.00           H  
ATOM     60  HB1 ALA A   5      -4.146  -2.405 -15.140  1.00  0.00           H  
ATOM     61  HB2 ALA A   5      -2.873  -2.318 -14.121  1.00  0.00           H  
ATOM     62  HB3 ALA A   5      -4.337  -2.777 -13.561  1.00  0.00           H  
ATOM     63  N   GLY A   6      -6.205  -0.056 -15.149  1.00  0.00           N  
ATOM     64  CA  GLY A   6      -7.644   0.160 -15.227  1.00  0.00           C  
ATOM     65  C   GLY A   6      -8.196   1.424 -14.593  1.00  0.00           C  
ATOM     66  O   GLY A   6      -9.392   1.712 -14.847  1.00  0.00           O  
ATOM     67  H   GLY A   6      -5.608   0.155 -15.923  1.00  0.00           H  
ATOM     68  HA2 GLY A   6      -8.089  -0.617 -14.782  1.00  0.00           H  
ATOM     69  HA3 GLY A   6      -7.893   0.177 -16.195  1.00  0.00           H  
ATOM     70  N   VAL A   7      -7.431   2.237 -13.840  1.00  0.00           N  
ATOM     71  CA  VAL A   7      -8.069   3.462 -13.352  1.00  0.00           C  
ATOM     72  C   VAL A   7      -7.966   4.498 -14.472  1.00  0.00           C  
ATOM     73  O   VAL A   7      -6.996   4.606 -15.202  1.00  0.00           O  
ATOM     74  CB  VAL A   7      -7.695   4.071 -11.993  1.00  0.00           C  
ATOM     75  CG1 VAL A   7      -6.907   3.097 -11.154  1.00  0.00           C  
ATOM     76  CG2 VAL A   7      -7.042   5.444 -12.069  1.00  0.00           C  
ATOM     77  H   VAL A   7      -6.479   2.017 -13.626  1.00  0.00           H  
ATOM     78  HA  VAL A   7      -9.042   3.243 -13.284  1.00  0.00           H  
ATOM     79  HB  VAL A   7      -8.560   4.208 -11.510  1.00  0.00           H  
ATOM     80 HG11 VAL A   7      -6.679   3.521 -10.278  1.00  0.00           H  
ATOM     81 HG12 VAL A   7      -7.454   2.276 -10.994  1.00  0.00           H  
ATOM     82 HG13 VAL A   7      -6.065   2.849 -11.634  1.00  0.00           H  
ATOM     83 HG21 VAL A   7      -6.832   5.765 -11.145  1.00  0.00           H  
ATOM     84 HG22 VAL A   7      -6.197   5.382 -12.600  1.00  0.00           H  
ATOM     85 HG23 VAL A   7      -7.668   6.087 -12.511  1.00  0.00           H  
ATOM     86  N   GLN A   8      -9.004   5.301 -14.569  1.00  0.00           N  
ATOM     87  CA  GLN A   8      -9.023   6.366 -15.559  1.00  0.00           C  
ATOM     88  C   GLN A   8      -8.566   7.662 -14.904  1.00  0.00           C  
ATOM     89  O   GLN A   8      -9.141   8.000 -13.873  1.00  0.00           O  
ATOM     90  CB  GLN A   8     -10.467   6.558 -16.023  1.00  0.00           C  
ATOM     91  CG  GLN A   8     -10.505   6.864 -17.508  1.00  0.00           C  
ATOM     92  CD  GLN A   8     -10.877   5.574 -18.245  1.00  0.00           C  
ATOM     93  OE1 GLN A   8      -9.939   4.835 -18.551  1.00  0.00           O  
ATOM     94  NE2 GLN A   8     -12.188   5.432 -18.464  1.00  0.00           N  
ATOM     95  H   GLN A   8      -9.786   5.178 -13.957  1.00  0.00           H  
ATOM     96  HA  GLN A   8      -8.433   6.137 -16.333  1.00  0.00           H  
ATOM     97  HB2 GLN A   8     -10.877   7.318 -15.519  1.00  0.00           H  
ATOM     98  HB3 GLN A   8     -10.985   5.721 -15.845  1.00  0.00           H  
ATOM     99  HG2 GLN A   8      -9.607   7.182 -17.812  1.00  0.00           H  
ATOM    100  HG3 GLN A   8     -11.189   7.570 -17.692  1.00  0.00           H  
ATOM    101 HE21 GLN A   8     -12.827   6.133 -18.147  1.00  0.00           H  
ATOM    102 HE22 GLN A   8     -12.530   4.625 -18.945  1.00  0.00           H  
ATOM    103  N   LEU A   9      -7.593   8.338 -15.476  1.00  0.00           N  
ATOM    104  CA  LEU A   9      -7.145   9.605 -14.913  1.00  0.00           C  
ATOM    105  C   LEU A   9      -7.893  10.794 -15.492  1.00  0.00           C  
ATOM    106  O   LEU A   9      -8.302  10.738 -16.660  1.00  0.00           O  
ATOM    107  CB  LEU A   9      -5.648   9.771 -15.146  1.00  0.00           C  
ATOM    108  CG  LEU A   9      -4.771   8.779 -14.393  1.00  0.00           C  
ATOM    109  CD1 LEU A   9      -3.317   8.927 -14.818  1.00  0.00           C  
ATOM    110  CD2 LEU A   9      -4.843   9.004 -12.886  1.00  0.00           C  
ATOM    111  H   LEU A   9      -7.158   7.980 -16.302  1.00  0.00           H  
ATOM    112  HA  LEU A   9      -7.307   9.584 -13.927  1.00  0.00           H  
ATOM    113  HB2 LEU A   9      -5.389  10.694 -14.861  1.00  0.00           H  
ATOM    114  HB3 LEU A   9      -5.471   9.662 -16.124  1.00  0.00           H  
ATOM    115  HG  LEU A   9      -5.078   7.850 -14.599  1.00  0.00           H  
ATOM    116 HD11 LEU A   9      -2.754   8.270 -14.316  1.00  0.00           H  
ATOM    117 HD12 LEU A   9      -3.237   8.753 -15.799  1.00  0.00           H  
ATOM    118 HD13 LEU A   9      -3.004   9.855 -14.618  1.00  0.00           H  
ATOM    119 HD21 LEU A   9      -4.258   8.339 -12.421  1.00  0.00           H  
ATOM    120 HD22 LEU A   9      -4.531   9.930 -12.672  1.00  0.00           H  
ATOM    121 HD23 LEU A   9      -5.787   8.891 -12.577  1.00  0.00           H  
ATOM    122  N   ALA A  10      -8.143  11.803 -14.677  1.00  0.00           N  
ATOM    123  CA  ALA A  10      -8.787  13.021 -15.160  1.00  0.00           C  
ATOM    124  C   ALA A  10      -7.862  13.741 -16.108  1.00  0.00           C  
ATOM    125  O   ALA A  10      -6.609  13.588 -16.077  1.00  0.00           O  
ATOM    126  CB  ALA A  10      -9.150  13.962 -14.019  1.00  0.00           C  
ATOM    127  H   ALA A  10      -7.887  11.731 -13.713  1.00  0.00           H  
ATOM    128  HA  ALA A  10      -9.622  12.772 -15.651  1.00  0.00           H  
ATOM    129  HB1 ALA A  10      -9.587  14.782 -14.389  1.00  0.00           H  
ATOM    130  HB2 ALA A  10      -9.780  13.501 -13.394  1.00  0.00           H  
ATOM    131  HB3 ALA A  10      -8.321  14.221 -13.524  1.00  0.00           H  
ATOM    132  N   ASP A  11      -8.462  14.494 -17.019  1.00  0.00           N  
ATOM    133  CA  ASP A  11      -7.685  15.280 -17.972  1.00  0.00           C  
ATOM    134  C   ASP A  11      -6.796  16.244 -17.170  1.00  0.00           C  
ATOM    135  O   ASP A  11      -5.601  16.352 -17.435  1.00  0.00           O  
ATOM    136  CB  ASP A  11      -8.571  16.106 -18.919  1.00  0.00           C  
ATOM    137  CG  ASP A  11      -8.891  15.308 -20.180  1.00  0.00           C  
ATOM    138  OD1 ASP A  11      -8.582  14.084 -20.188  1.00  0.00           O  
ATOM    139  OD2 ASP A  11      -9.387  15.904 -21.158  1.00  0.00           O  
ATOM    140  H   ASP A  11      -9.461  14.524 -17.054  1.00  0.00           H  
ATOM    141  HA  ASP A  11      -7.106  14.668 -18.511  1.00  0.00           H  
ATOM    142  HB2 ASP A  11      -8.089  16.945 -19.173  1.00  0.00           H  
ATOM    143  HB3 ASP A  11      -9.424  16.340 -18.452  1.00  0.00           H  
ATOM    144  N   LYS A  12      -7.414  16.908 -16.204  1.00  0.00           N  
ATOM    145  CA  LYS A  12      -6.709  17.900 -15.421  1.00  0.00           C  
ATOM    146  C   LYS A  12      -6.194  17.313 -14.092  1.00  0.00           C  
ATOM    147  O   LYS A  12      -7.000  16.864 -13.287  1.00  0.00           O  
ATOM    148  CB  LYS A  12      -7.675  19.054 -15.111  1.00  0.00           C  
ATOM    149  CG  LYS A  12      -6.818  20.227 -14.602  1.00  0.00           C  
ATOM    150  CD  LYS A  12      -7.400  21.550 -15.007  1.00  0.00           C  
ATOM    151  CE  LYS A  12      -8.446  22.084 -14.036  1.00  0.00           C  
ATOM    152  NZ  LYS A  12      -8.262  23.565 -13.920  1.00  0.00           N  
ATOM    153  H   LYS A  12      -8.378  16.722 -16.014  1.00  0.00           H  
ATOM    154  HA  LYS A  12      -5.935  18.250 -15.950  1.00  0.00           H  
ATOM    155  HB2 LYS A  12      -8.330  18.776 -14.408  1.00  0.00           H  
ATOM    156  HB3 LYS A  12      -8.168  19.322 -15.939  1.00  0.00           H  
ATOM    157  HG2 LYS A  12      -5.897  20.146 -14.984  1.00  0.00           H  
ATOM    158  HG3 LYS A  12      -6.770  20.185 -13.604  1.00  0.00           H  
ATOM    159  HD2 LYS A  12      -7.828  21.445 -15.905  1.00  0.00           H  
ATOM    160  HD3 LYS A  12      -6.657  22.216 -15.068  1.00  0.00           H  
ATOM    161  HE2 LYS A  12      -8.326  21.657 -13.140  1.00  0.00           H  
ATOM    162  HE3 LYS A  12      -9.363  21.883 -14.381  1.00  0.00           H  
ATOM    163  HZ1 LYS A  12      -8.940  23.936 -13.286  1.00  0.00           H  
ATOM    164  HZ2 LYS A  12      -7.343  23.761 -13.578  1.00  0.00           H  
ATOM    165  HZ3 LYS A  12      -8.380  23.987 -14.819  1.00  0.00           H  
ATOM    166  N   GLN A  13      -4.907  17.305 -13.909  1.00  0.00           N  
ATOM    167  CA  GLN A  13      -4.323  16.750 -12.656  1.00  0.00           C  
ATOM    168  C   GLN A  13      -3.877  17.831 -11.718  1.00  0.00           C  
ATOM    169  O   GLN A  13      -2.697  18.145 -11.543  1.00  0.00           O  
ATOM    170  CB  GLN A  13      -3.181  15.821 -13.053  1.00  0.00           C  
ATOM    171  CG  GLN A  13      -3.607  14.542 -13.770  1.00  0.00           C  
ATOM    172  CD  GLN A  13      -4.380  13.655 -12.795  1.00  0.00           C  
ATOM    173  OE1 GLN A  13      -4.021  13.591 -11.595  1.00  0.00           O  
ATOM    174  NE2 GLN A  13      -5.403  13.031 -13.392  1.00  0.00           N  
ATOM    175  H   GLN A  13      -4.304  17.675 -14.616  1.00  0.00           H  
ATOM    176  HA  GLN A  13      -5.025  16.206 -12.197  1.00  0.00           H  
ATOM    177  HB2 GLN A  13      -2.689  15.561 -12.222  1.00  0.00           H  
ATOM    178  HB3 GLN A  13      -2.567  16.326 -13.659  1.00  0.00           H  
ATOM    179  HG2 GLN A  13      -2.797  14.055 -14.095  1.00  0.00           H  
ATOM    180  HG3 GLN A  13      -4.192  14.773 -14.548  1.00  0.00           H  
ATOM    181 HE21 GLN A  13      -5.576  13.175 -14.366  1.00  0.00           H  
ATOM    182 HE22 GLN A  13      -5.994  12.421 -12.864  1.00  0.00           H  
ATOM    183  N   THR A  14      -4.809  18.450 -10.994  1.00  0.00           N  
ATOM    184  CA  THR A  14      -4.592  19.526 -10.035  1.00  0.00           C  
ATOM    185  C   THR A  14      -5.264  19.127  -8.720  1.00  0.00           C  
ATOM    186  O   THR A  14      -6.244  18.349  -8.703  1.00  0.00           O  
ATOM    187  CB  THR A  14      -5.231  20.850 -10.495  1.00  0.00           C  
ATOM    188  OG1 THR A  14      -6.623  20.613 -10.768  1.00  0.00           O  
ATOM    189  CG2 THR A  14      -4.567  21.320 -11.783  1.00  0.00           C  
ATOM    190  H   THR A  14      -5.753  18.145 -11.122  1.00  0.00           H  
ATOM    191  HA  THR A  14      -3.611  19.656  -9.888  1.00  0.00           H  
ATOM    192  HB  THR A  14      -5.133  21.545  -9.783  1.00  0.00           H  
ATOM    193  HG1 THR A  14      -7.053  21.464 -11.068  1.00  0.00           H  
ATOM    194 HG21 THR A  14      -4.984  22.179 -12.079  1.00  0.00           H  
ATOM    195 HG22 THR A  14      -3.590  21.462 -11.622  1.00  0.00           H  
ATOM    196 HG23 THR A  14      -4.691  20.628 -12.494  1.00  0.00           H  
ATOM    197  N   LEU A  15      -4.702  19.640  -7.620  1.00  0.00           N  
ATOM    198  CA  LEU A  15      -5.179  19.222  -6.305  1.00  0.00           C  
ATOM    199  C   LEU A  15      -5.235  20.427  -5.392  1.00  0.00           C  
ATOM    200  O   LEU A  15      -4.379  21.281  -5.575  1.00  0.00           O  
ATOM    201  CB  LEU A  15      -4.167  18.195  -5.745  1.00  0.00           C  
ATOM    202  CG  LEU A  15      -4.578  17.625  -4.362  1.00  0.00           C  
ATOM    203  CD1 LEU A  15      -5.697  16.597  -4.559  1.00  0.00           C  
ATOM    204  CD2 LEU A  15      -3.313  16.952  -3.779  1.00  0.00           C  
ATOM    205  H   LEU A  15      -3.960  20.306  -7.698  1.00  0.00           H  
ATOM    206  HA  LEU A  15      -6.085  18.806  -6.383  1.00  0.00           H  
ATOM    207  HB2 LEU A  15      -3.278  18.643  -5.653  1.00  0.00           H  
ATOM    208  HB3 LEU A  15      -4.093  17.436  -6.392  1.00  0.00           H  
ATOM    209  HG  LEU A  15      -4.887  18.362  -3.761  1.00  0.00           H  
ATOM    210 HD11 LEU A  15      -5.968  16.225  -3.671  1.00  0.00           H  
ATOM    211 HD12 LEU A  15      -6.484  17.039  -4.989  1.00  0.00           H  
ATOM    212 HD13 LEU A  15      -5.370  15.856  -5.145  1.00  0.00           H  
ATOM    213 HD21 LEU A  15      -3.525  16.565  -2.881  1.00  0.00           H  
ATOM    214 HD22 LEU A  15      -3.010  16.223  -4.393  1.00  0.00           H  
ATOM    215 HD23 LEU A  15      -2.586  17.633  -3.686  1.00  0.00           H  
ATOM    216  N   VAL A  16      -6.242  20.539  -4.540  1.00  0.00           N  
ATOM    217  CA  VAL A  16      -6.317  21.683  -3.623  1.00  0.00           C  
ATOM    218  C   VAL A  16      -6.378  21.042  -2.238  1.00  0.00           C  
ATOM    219  O   VAL A  16      -7.229  20.196  -1.968  1.00  0.00           O  
ATOM    220  CB  VAL A  16      -7.512  22.612  -3.887  1.00  0.00           C  
ATOM    221  CG1 VAL A  16      -7.639  23.626  -2.744  1.00  0.00           C  
ATOM    222  CG2 VAL A  16      -7.426  23.355  -5.236  1.00  0.00           C  
ATOM    223  H   VAL A  16      -6.956  19.840  -4.521  1.00  0.00           H  
ATOM    224  HA  VAL A  16      -5.472  22.213  -3.697  1.00  0.00           H  
ATOM    225  HB  VAL A  16      -8.341  22.053  -3.896  1.00  0.00           H  
ATOM    226 HG11 VAL A  16      -8.417  24.229  -2.918  1.00  0.00           H  
ATOM    227 HG12 VAL A  16      -7.781  23.140  -1.882  1.00  0.00           H  
ATOM    228 HG13 VAL A  16      -6.802  24.170  -2.687  1.00  0.00           H  
ATOM    229 HG21 VAL A  16      -8.230  23.940  -5.346  1.00  0.00           H  
ATOM    230 HG22 VAL A  16      -6.599  23.917  -5.255  1.00  0.00           H  
ATOM    231 HG23 VAL A  16      -7.393  22.689  -5.982  1.00  0.00           H  
ATOM    232  N   ARG A  17      -5.432  21.408  -1.353  1.00  0.00           N  
ATOM    233  CA  ARG A  17      -5.438  20.829  -0.005  1.00  0.00           C  
ATOM    234  C   ARG A  17      -5.558  21.934   1.006  1.00  0.00           C  
ATOM    235  O   ARG A  17      -4.846  22.928   0.844  1.00  0.00           O  
ATOM    236  CB  ARG A  17      -4.094  20.114   0.285  1.00  0.00           C  
ATOM    237  CG  ARG A  17      -3.855  18.855  -0.535  1.00  0.00           C  
ATOM    238  CD  ARG A  17      -2.560  18.176  -0.077  1.00  0.00           C  
ATOM    239  NE  ARG A  17      -2.594  17.735   1.313  1.00  0.00           N  
ATOM    240  CZ  ARG A  17      -1.492  17.233   1.921  1.00  0.00           C  
ATOM    241  NH1 ARG A  17      -0.297  17.119   1.346  1.00  0.00           N  
ATOM    242  NH2 ARG A  17      -1.582  16.805   3.180  1.00  0.00           N  
ATOM    243  H   ARG A  17      -4.729  22.071  -1.613  1.00  0.00           H  
ATOM    244  HA  ARG A  17      -6.199  20.187   0.092  1.00  0.00           H  
ATOM    245  HB2 ARG A  17      -4.077  19.863   1.253  1.00  0.00           H  
ATOM    246  HB3 ARG A  17      -3.352  20.756   0.094  1.00  0.00           H  
ATOM    247  HG2 ARG A  17      -3.778  19.098  -1.502  1.00  0.00           H  
ATOM    248  HG3 ARG A  17      -4.622  18.226  -0.409  1.00  0.00           H  
ATOM    249  HD2 ARG A  17      -1.807  18.825  -0.185  1.00  0.00           H  
ATOM    250  HD3 ARG A  17      -2.398  17.378  -0.658  1.00  0.00           H  
ATOM    251  HE  ARG A  17      -3.448  17.805   1.828  1.00  0.00           H  
ATOM    252 HH11 ARG A  17       0.471  16.738   1.860  1.00  0.00           H  
ATOM    253 HH12 ARG A  17      -0.167  17.415   0.400  1.00  0.00           H  
ATOM    254 HH21 ARG A  17      -0.776  16.432   3.640  1.00  0.00           H  
ATOM    255 HH22 ARG A  17      -2.455  16.857   3.664  1.00  0.00           H  
ATOM    256  N   ASN A  18      -6.366  21.778   2.055  1.00  0.00           N  
ATOM    257  CA  ASN A  18      -6.308  22.815   3.086  1.00  0.00           C  
ATOM    258  C   ASN A  18      -5.105  22.428   3.976  1.00  0.00           C  
ATOM    259  O   ASN A  18      -4.872  21.257   4.167  1.00  0.00           O  
ATOM    260  CB  ASN A  18      -7.561  22.942   3.935  1.00  0.00           C  
ATOM    261  CG  ASN A  18      -7.375  24.151   4.835  1.00  0.00           C  
ATOM    262  OD1 ASN A  18      -7.010  25.246   4.344  1.00  0.00           O  
ATOM    263  ND2 ASN A  18      -7.600  23.969   6.122  1.00  0.00           N  
ATOM    264  H   ASN A  18      -6.980  20.993   2.133  1.00  0.00           H  
ATOM    265  HA  ASN A  18      -6.120  23.695   2.651  1.00  0.00           H  
ATOM    266  HB2 ASN A  18      -7.684  22.119   4.489  1.00  0.00           H  
ATOM    267  HB3 ASN A  18      -8.360  23.072   3.348  1.00  0.00           H  
ATOM    268 HD21 ASN A  18      -7.890  23.072   6.457  1.00  0.00           H  
ATOM    269 HD22 ASN A  18      -7.481  24.728   6.763  1.00  0.00           H  
ATOM    270  N   ASN A  19      -4.339  23.373   4.480  1.00  0.00           N  
ATOM    271  CA  ASN A  19      -3.149  23.145   5.268  1.00  0.00           C  
ATOM    272  C   ASN A  19      -3.195  23.747   6.674  1.00  0.00           C  
ATOM    273  O   ASN A  19      -2.160  23.946   7.336  1.00  0.00           O  
ATOM    274  CB  ASN A  19      -1.966  23.795   4.503  1.00  0.00           C  
ATOM    275  CG  ASN A  19      -0.611  23.230   4.893  1.00  0.00           C  
ATOM    276  OD1 ASN A  19      -0.509  22.036   5.190  1.00  0.00           O  
ATOM    277  ND2 ASN A  19       0.407  24.069   4.941  1.00  0.00           N  
ATOM    278  H   ASN A  19      -4.601  24.322   4.304  1.00  0.00           H  
ATOM    279  HA  ASN A  19      -2.989  22.160   5.340  1.00  0.00           H  
ATOM    280  HB2 ASN A  19      -1.967  24.777   4.694  1.00  0.00           H  
ATOM    281  HB3 ASN A  19      -2.102  23.645   3.524  1.00  0.00           H  
ATOM    282 HD21 ASN A  19       0.276  25.028   4.691  1.00  0.00           H  
ATOM    283 HD22 ASN A  19       1.309  23.745   5.227  1.00  0.00           H  
ATOM    284  N   GLY A  20      -4.393  24.114   7.168  1.00  0.00           N  
ATOM    285  CA  GLY A  20      -4.526  24.529   8.564  1.00  0.00           C  
ATOM    286  C   GLY A  20      -4.181  25.934   8.928  1.00  0.00           C  
ATOM    287  O   GLY A  20      -4.934  26.569   9.673  1.00  0.00           O  
ATOM    288  H   GLY A  20      -5.198  24.103   6.575  1.00  0.00           H  
ATOM    289  HA2 GLY A  20      -3.936  23.931   9.107  1.00  0.00           H  
ATOM    290  HA3 GLY A  20      -5.480  24.383   8.825  1.00  0.00           H  
ATOM    291  N   SER A  21      -3.127  26.542   8.392  1.00  0.00           N  
ATOM    292  CA  SER A  21      -2.764  27.911   8.690  1.00  0.00           C  
ATOM    293  C   SER A  21      -1.646  28.356   7.760  1.00  0.00           C  
ATOM    294  O   SER A  21      -1.242  27.521   6.936  1.00  0.00           O  
ATOM    295  CB  SER A  21      -2.242  27.976  10.143  1.00  0.00           C  
ATOM    296  OG  SER A  21      -1.346  26.849  10.215  1.00  0.00           O  
ATOM    297  H   SER A  21      -2.557  26.028   7.751  1.00  0.00           H  
ATOM    298  HA  SER A  21      -3.559  28.509   8.583  1.00  0.00           H  
ATOM    299  HB2 SER A  21      -2.991  27.882  10.799  1.00  0.00           H  
ATOM    300  HB3 SER A  21      -1.756  28.833  10.312  1.00  0.00           H  
ATOM    301  HG  SER A  21      -0.947  26.799  11.130  1.00  0.00           H  
ATOM    302  N   GLU A  22      -1.264  29.615   7.883  1.00  0.00           N  
ATOM    303  CA  GLU A  22      -0.175  30.199   7.132  1.00  0.00           C  
ATOM    304  C   GLU A  22       1.123  29.579   7.663  1.00  0.00           C  
ATOM    305  O   GLU A  22       1.209  29.388   8.886  1.00  0.00           O  
ATOM    306  CB  GLU A  22      -0.178  31.715   7.311  1.00  0.00           C  
ATOM    307  CG  GLU A  22       0.960  32.434   6.585  1.00  0.00           C  
ATOM    308  CD  GLU A  22       0.955  32.233   5.080  1.00  0.00           C  
ATOM    309  OE1 GLU A  22      -0.099  32.090   4.433  1.00  0.00           O  
ATOM    310  OE2 GLU A  22       2.034  32.227   4.471  1.00  0.00           O  
ATOM    311  H   GLU A  22      -1.755  30.196   8.532  1.00  0.00           H  
ATOM    312  HA  GLU A  22      -0.280  29.976   6.163  1.00  0.00           H  
ATOM    313  HB2 GLU A  22      -0.103  31.916   8.288  1.00  0.00           H  
ATOM    314  HB3 GLU A  22      -1.046  32.070   6.963  1.00  0.00           H  
ATOM    315  HG2 GLU A  22       1.828  32.093   6.945  1.00  0.00           H  
ATOM    316  HG3 GLU A  22       0.883  33.413   6.772  1.00  0.00           H  
ATOM    317  N   VAL A  23       2.045  29.167   6.804  1.00  0.00           N  
ATOM    318  CA  VAL A  23       3.217  28.443   7.313  1.00  0.00           C  
ATOM    319  C   VAL A  23       4.144  29.444   7.984  1.00  0.00           C  
ATOM    320  O   VAL A  23       4.110  30.635   7.708  1.00  0.00           O  
ATOM    321  CB  VAL A  23       3.983  27.714   6.194  1.00  0.00           C  
ATOM    322  CG1 VAL A  23       3.161  26.524   5.707  1.00  0.00           C  
ATOM    323  CG2 VAL A  23       4.291  28.592   4.997  1.00  0.00           C  
ATOM    324  H   VAL A  23       1.944  29.346   5.825  1.00  0.00           H  
ATOM    325  HA  VAL A  23       2.916  27.773   7.991  1.00  0.00           H  
ATOM    326  HB  VAL A  23       4.845  27.373   6.569  1.00  0.00           H  
ATOM    327 HG11 VAL A  23       3.658  26.050   4.980  1.00  0.00           H  
ATOM    328 HG12 VAL A  23       3.003  25.894   6.468  1.00  0.00           H  
ATOM    329 HG13 VAL A  23       2.283  26.847   5.354  1.00  0.00           H  
ATOM    330 HG21 VAL A  23       4.787  28.059   4.311  1.00  0.00           H  
ATOM    331 HG22 VAL A  23       3.436  28.930   4.603  1.00  0.00           H  
ATOM    332 HG23 VAL A  23       4.853  29.367   5.288  1.00  0.00           H  
ATOM    333  N   GLN A  24       4.965  28.923   8.870  1.00  0.00           N  
ATOM    334  CA  GLN A  24       5.965  29.771   9.508  1.00  0.00           C  
ATOM    335  C   GLN A  24       6.941  30.235   8.419  1.00  0.00           C  
ATOM    336  O   GLN A  24       7.454  31.327   8.509  1.00  0.00           O  
ATOM    337  CB  GLN A  24       6.795  28.910  10.466  1.00  0.00           C  
ATOM    338  CG  GLN A  24       6.169  28.545  11.794  1.00  0.00           C  
ATOM    339  CD  GLN A  24       7.027  27.538  12.558  1.00  0.00           C  
ATOM    340  OE1 GLN A  24       7.168  26.411  12.075  1.00  0.00           O  
ATOM    341  NE2 GLN A  24       7.570  27.878  13.713  1.00  0.00           N  
ATOM    342  H   GLN A  24       4.904  27.953   9.104  1.00  0.00           H  
ATOM    343  HA  GLN A  24       5.544  30.546   9.980  1.00  0.00           H  
ATOM    344  HB2 GLN A  24       7.641  29.407  10.660  1.00  0.00           H  
ATOM    345  HB3 GLN A  24       7.011  28.057   9.992  1.00  0.00           H  
ATOM    346  HG2 GLN A  24       5.267  28.145  11.629  1.00  0.00           H  
ATOM    347  HG3 GLN A  24       6.071  29.373  12.346  1.00  0.00           H  
ATOM    348 HE21 GLN A  24       7.436  28.800  14.076  1.00  0.00           H  
ATOM    349 HE22 GLN A  24       8.115  27.213  14.224  1.00  0.00           H  
ATOM    350  N   SER A  25       7.306  29.316   7.508  1.00  0.00           N  
ATOM    351  CA  SER A  25       8.350  29.589   6.544  1.00  0.00           C  
ATOM    352  C   SER A  25       8.384  28.459   5.523  1.00  0.00           C  
ATOM    353  O   SER A  25       7.788  27.398   5.750  1.00  0.00           O  
ATOM    354  CB  SER A  25       9.678  29.524   7.376  1.00  0.00           C  
ATOM    355  OG  SER A  25      10.829  29.656   6.555  1.00  0.00           O  
ATOM    356  H   SER A  25       6.847  28.427   7.496  1.00  0.00           H  
ATOM    357  HA  SER A  25       8.229  30.480   6.107  1.00  0.00           H  
ATOM    358  HB2 SER A  25       9.719  28.644   7.850  1.00  0.00           H  
ATOM    359  HB3 SER A  25       9.674  30.265   8.048  1.00  0.00           H  
ATOM    360  HG  SER A  25      11.651  29.609   7.123  1.00  0.00           H  
ATOM    361  N   LEU A  26       9.098  28.642   4.408  1.00  0.00           N  
ATOM    362  CA  LEU A  26       9.353  27.517   3.496  1.00  0.00           C  
ATOM    363  C   LEU A  26      10.824  27.078   3.623  1.00  0.00           C  
ATOM    364  O   LEU A  26      11.296  26.211   2.877  1.00  0.00           O  
ATOM    365  CB  LEU A  26       9.017  27.865   2.069  1.00  0.00           C  
ATOM    366  CG  LEU A  26       7.581  28.292   1.790  1.00  0.00           C  
ATOM    367  CD1 LEU A  26       7.422  28.511   0.294  1.00  0.00           C  
ATOM    368  CD2 LEU A  26       6.619  27.239   2.293  1.00  0.00           C  
ATOM    369  H   LEU A  26       9.461  29.549   4.193  1.00  0.00           H  
ATOM    370  HA  LEU A  26       8.774  26.751   3.775  1.00  0.00           H  
ATOM    371  HB2 LEU A  26       9.209  27.060   1.507  1.00  0.00           H  
ATOM    372  HB3 LEU A  26       9.616  28.616   1.791  1.00  0.00           H  
ATOM    373  HG  LEU A  26       7.399  29.153   2.266  1.00  0.00           H  
ATOM    374 HD11 LEU A  26       6.483  28.792   0.096  1.00  0.00           H  
ATOM    375 HD12 LEU A  26       8.054  29.225  -0.007  1.00  0.00           H  
ATOM    376 HD13 LEU A  26       7.624  27.660  -0.191  1.00  0.00           H  
ATOM    377 HD21 LEU A  26       5.680  27.528   2.105  1.00  0.00           H  
ATOM    378 HD22 LEU A  26       6.800  26.373   1.828  1.00  0.00           H  
ATOM    379 HD23 LEU A  26       6.741  27.120   3.278  1.00  0.00           H  
ATOM    380  N   ASP A  27      11.537  27.704   4.554  1.00  0.00           N  
ATOM    381  CA  ASP A  27      12.945  27.363   4.802  1.00  0.00           C  
ATOM    382  C   ASP A  27      12.941  26.173   5.739  1.00  0.00           C  
ATOM    383  O   ASP A  27      12.494  26.228   6.883  1.00  0.00           O  
ATOM    384  CB  ASP A  27      13.719  28.556   5.356  1.00  0.00           C  
ATOM    385  CG  ASP A  27      15.185  28.245   5.622  1.00  0.00           C  
ATOM    386  OD1 ASP A  27      15.656  27.069   5.760  1.00  0.00           O  
ATOM    387  OD2 ASP A  27      15.904  29.281   5.653  1.00  0.00           O  
ATOM    388  H   ASP A  27      11.105  28.423   5.098  1.00  0.00           H  
ATOM    389  HA  ASP A  27      13.363  27.086   3.937  1.00  0.00           H  
ATOM    390  HB2 ASP A  27      13.293  28.841   6.215  1.00  0.00           H  
ATOM    391  HB3 ASP A  27      13.667  29.304   4.694  1.00  0.00           H  
ATOM    392  N   PRO A  28      13.409  25.013   5.278  1.00  0.00           N  
ATOM    393  CA  PRO A  28      13.459  23.800   6.064  1.00  0.00           C  
ATOM    394  C   PRO A  28      14.126  23.844   7.435  1.00  0.00           C  
ATOM    395  O   PRO A  28      13.899  22.972   8.281  1.00  0.00           O  
ATOM    396  CB  PRO A  28      14.246  22.839   5.163  1.00  0.00           C  
ATOM    397  CG  PRO A  28      14.152  23.366   3.780  1.00  0.00           C  
ATOM    398  CD  PRO A  28      13.965  24.869   3.910  1.00  0.00           C  
ATOM    399  HA  PRO A  28      12.529  23.449   6.171  1.00  0.00           H  
ATOM    400  HB2 PRO A  28      15.203  22.803   5.452  1.00  0.00           H  
ATOM    401  HB3 PRO A  28      13.849  21.922   5.209  1.00  0.00           H  
ATOM    402  HG2 PRO A  28      14.991  23.164   3.274  1.00  0.00           H  
ATOM    403  HG3 PRO A  28      13.371  22.959   3.306  1.00  0.00           H  
ATOM    404  HD2 PRO A  28      14.838  25.350   3.823  1.00  0.00           H  
ATOM    405  HD3 PRO A  28      13.325  25.213   3.223  1.00  0.00           H  
ATOM    406  N   HIS A  29      14.991  24.846   7.650  1.00  0.00           N  
ATOM    407  CA  HIS A  29      15.700  25.031   8.914  1.00  0.00           C  
ATOM    408  C   HIS A  29      14.976  26.041   9.807  1.00  0.00           C  
ATOM    409  O   HIS A  29      15.431  26.211  10.938  1.00  0.00           O  
ATOM    410  CB  HIS A  29      17.132  25.479   8.663  1.00  0.00           C  
ATOM    411  CG  HIS A  29      18.019  24.544   7.909  1.00  0.00           C  
ATOM    412  ND1 HIS A  29      19.118  24.969   7.191  1.00  0.00           N  
ATOM    413  CD2 HIS A  29      18.029  23.199   7.788  1.00  0.00           C  
ATOM    414  CE1 HIS A  29      19.740  23.937   6.659  1.00  0.00           C  
ATOM    415  NE2 HIS A  29      19.088  22.827   6.988  1.00  0.00           N  
ATOM    416  H   HIS A  29      15.159  25.497   6.910  1.00  0.00           H  
ATOM    417  HA  HIS A  29      15.725  24.152   9.391  1.00  0.00           H  
ATOM    418  HB2 HIS A  29      17.556  25.643   9.554  1.00  0.00           H  
ATOM    419  HB3 HIS A  29      17.093  26.336   8.149  1.00  0.00           H  
ATOM    420  HD1 HIS A  29      19.401  25.923   7.089  1.00  0.00           H  
ATOM    421  HD2 HIS A  29      17.373  22.573   8.211  1.00  0.00           H  
ATOM    422  HE1 HIS A  29      20.567  23.982   6.099  1.00  0.00           H  
ATOM    423  HE2 HIS A  29      19.322  21.896   6.708  1.00  0.00           H  
ATOM    424  N   LYS A  30      13.890  26.666   9.359  1.00  0.00           N  
ATOM    425  CA  LYS A  30      13.177  27.598  10.247  1.00  0.00           C  
ATOM    426  C   LYS A  30      11.791  27.058  10.610  1.00  0.00           C  
ATOM    427  O   LYS A  30      10.939  27.886  10.974  1.00  0.00           O  
ATOM    428  CB  LYS A  30      12.951  28.948   9.552  1.00  0.00           C  
ATOM    429  CG  LYS A  30      14.260  29.449   8.867  1.00  0.00           C  
ATOM    430  CD  LYS A  30      15.152  29.995   9.981  1.00  0.00           C  
ATOM    431  CE  LYS A  30      16.346  30.748   9.358  1.00  0.00           C  
ATOM    432  NZ  LYS A  30      16.969  31.585  10.418  1.00  0.00           N  
ATOM    433  H   LYS A  30      13.562  26.504   8.428  1.00  0.00           H  
ATOM    434  HA  LYS A  30      13.710  27.737  11.082  1.00  0.00           H  
ATOM    435  HB2 LYS A  30      12.659  29.621  10.232  1.00  0.00           H  
ATOM    436  HB3 LYS A  30      12.238  28.844   8.859  1.00  0.00           H  
ATOM    437  HG2 LYS A  30      14.050  30.171   8.208  1.00  0.00           H  
ATOM    438  HG3 LYS A  30      14.716  28.692   8.399  1.00  0.00           H  
ATOM    439  HD2 LYS A  30      15.490  29.237  10.539  1.00  0.00           H  
ATOM    440  HD3 LYS A  30      14.624  30.622  10.554  1.00  0.00           H  
ATOM    441  HE2 LYS A  30      16.027  31.330   8.610  1.00  0.00           H  
ATOM    442  HE3 LYS A  30      17.015  30.092   9.007  1.00  0.00           H  
ATOM    443  HZ1 LYS A  30      17.747  32.083  10.035  1.00  0.00           H  
ATOM    444  HZ2 LYS A  30      16.295  32.236  10.767  1.00  0.00           H  
ATOM    445  HZ3 LYS A  30      17.283  30.998  11.164  1.00  0.00           H  
ATOM    446  N   ILE A  31      11.515  25.792  10.403  1.00  0.00           N  
ATOM    447  CA  ILE A  31      10.150  25.276  10.606  1.00  0.00           C  
ATOM    448  C   ILE A  31      10.077  24.173  11.634  1.00  0.00           C  
ATOM    449  O   ILE A  31      11.083  23.481  11.865  1.00  0.00           O  
ATOM    450  CB  ILE A  31       9.591  24.716   9.279  1.00  0.00           C  
ATOM    451  CG1 ILE A  31      10.500  23.584   8.769  1.00  0.00           C  
ATOM    452  CG2 ILE A  31       9.453  25.802   8.202  1.00  0.00           C  
ATOM    453  CD1 ILE A  31       9.880  22.827   7.590  1.00  0.00           C  
ATOM    454  H   ILE A  31      12.239  25.171  10.104  1.00  0.00           H  
ATOM    455  HA  ILE A  31       9.565  26.030  10.905  1.00  0.00           H  
ATOM    456  HB  ILE A  31       8.684  24.334   9.457  1.00  0.00           H  
ATOM    457 HG12 ILE A  31      10.661  22.939   9.516  1.00  0.00           H  
ATOM    458 HG13 ILE A  31      11.371  23.978   8.476  1.00  0.00           H  
ATOM    459 HG21 ILE A  31       9.089  25.396   7.364  1.00  0.00           H  
ATOM    460 HG22 ILE A  31       8.830  26.514   8.525  1.00  0.00           H  
ATOM    461 HG23 ILE A  31      10.350  26.203   8.016  1.00  0.00           H  
ATOM    462 HD11 ILE A  31      10.504  22.104   7.293  1.00  0.00           H  
ATOM    463 HD12 ILE A  31       9.011  22.422   7.874  1.00  0.00           H  
ATOM    464 HD13 ILE A  31       9.721  23.461   6.833  1.00  0.00           H  
ATOM    465  N   GLU A  32       8.860  23.978  12.197  1.00  0.00           N  
ATOM    466  CA  GLU A  32       8.735  22.873  13.174  1.00  0.00           C  
ATOM    467  C   GLU A  32       7.359  22.268  13.123  1.00  0.00           C  
ATOM    468  O   GLU A  32       7.057  21.387  13.958  1.00  0.00           O  
ATOM    469  CB  GLU A  32       9.022  23.414  14.592  1.00  0.00           C  
ATOM    470  CG  GLU A  32       7.952  24.402  15.108  1.00  0.00           C  
ATOM    471  CD  GLU A  32       8.590  25.281  16.180  1.00  0.00           C  
ATOM    472  OE1 GLU A  32       8.870  24.736  17.263  1.00  0.00           O  
ATOM    473  OE2 GLU A  32       8.831  26.470  15.913  1.00  0.00           O  
ATOM    474  H   GLU A  32       8.079  24.556  11.962  1.00  0.00           H  
ATOM    475  HA  GLU A  32       9.408  22.167  12.954  1.00  0.00           H  
ATOM    476  HB2 GLU A  32       9.905  23.884  14.578  1.00  0.00           H  
ATOM    477  HB3 GLU A  32       9.067  22.639  15.223  1.00  0.00           H  
ATOM    478  HG2 GLU A  32       7.184  23.895  15.499  1.00  0.00           H  
ATOM    479  HG3 GLU A  32       7.626  24.972  14.354  1.00  0.00           H  
ATOM    480  N   GLY A  33       6.467  22.726  12.242  1.00  0.00           N  
ATOM    481  CA  GLY A  33       5.066  22.244  12.341  1.00  0.00           C  
ATOM    482  C   GLY A  33       4.563  21.348  11.199  1.00  0.00           C  
ATOM    483  O   GLY A  33       5.236  21.158  10.195  1.00  0.00           O  
ATOM    484  H   GLY A  33       6.736  23.378  11.533  1.00  0.00           H  
ATOM    485  HA2 GLY A  33       4.471  23.047  12.381  1.00  0.00           H  
ATOM    486  HA3 GLY A  33       4.983  21.725  13.192  1.00  0.00           H  
ATOM    487  N   VAL A  34       3.361  20.803  11.393  1.00  0.00           N  
ATOM    488  CA  VAL A  34       2.701  19.965  10.399  1.00  0.00           C  
ATOM    489  C   VAL A  34       2.395  20.716   9.119  1.00  0.00           C  
ATOM    490  O   VAL A  34       2.756  20.247   8.040  1.00  0.00           O  
ATOM    491  CB  VAL A  34       1.483  19.234  11.004  1.00  0.00           C  
ATOM    492  CG1 VAL A  34       0.702  18.505   9.929  1.00  0.00           C  
ATOM    493  CG2 VAL A  34       2.069  18.201  12.004  1.00  0.00           C  
ATOM    494  H   VAL A  34       2.892  20.977  12.259  1.00  0.00           H  
ATOM    495  HA  VAL A  34       3.359  19.253  10.154  1.00  0.00           H  
ATOM    496  HB  VAL A  34       0.892  19.883  11.483  1.00  0.00           H  
ATOM    497 HG11 VAL A  34      -0.080  18.040  10.343  1.00  0.00           H  
ATOM    498 HG12 VAL A  34       0.377  19.162   9.249  1.00  0.00           H  
ATOM    499 HG13 VAL A  34       1.294  17.832   9.486  1.00  0.00           H  
ATOM    500 HG21 VAL A  34       1.323  17.691  12.432  1.00  0.00           H  
ATOM    501 HG22 VAL A  34       2.668  17.567  11.515  1.00  0.00           H  
ATOM    502 HG23 VAL A  34       2.593  18.679  12.708  1.00  0.00           H  
ATOM    503  N   PRO A  35       1.746  21.881   9.188  1.00  0.00           N  
ATOM    504  CA  PRO A  35       1.495  22.699   8.009  1.00  0.00           C  
ATOM    505  C   PRO A  35       2.800  23.020   7.265  1.00  0.00           C  
ATOM    506  O   PRO A  35       2.834  22.890   6.041  1.00  0.00           O  
ATOM    507  CB  PRO A  35       0.863  23.964   8.556  1.00  0.00           C  
ATOM    508  CG  PRO A  35       0.222  23.524   9.839  1.00  0.00           C  
ATOM    509  CD  PRO A  35       1.223  22.510  10.411  1.00  0.00           C  
ATOM    510  HA  PRO A  35       0.856  22.233   7.397  1.00  0.00           H  
ATOM    511  HB2 PRO A  35       1.557  24.663   8.727  1.00  0.00           H  
ATOM    512  HB3 PRO A  35       0.178  24.322   7.921  1.00  0.00           H  
ATOM    513  HG2 PRO A  35       0.101  24.297  10.462  1.00  0.00           H  
ATOM    514  HG3 PRO A  35      -0.664  23.093   9.667  1.00  0.00           H  
ATOM    515  HD2 PRO A  35       1.949  22.966  10.925  1.00  0.00           H  
ATOM    516  HD3 PRO A  35       0.768  21.841  10.999  1.00  0.00           H  
ATOM    517  N   GLU A  36       3.865  23.361   8.004  1.00  0.00           N  
ATOM    518  CA  GLU A  36       5.166  23.631   7.387  1.00  0.00           C  
ATOM    519  C   GLU A  36       5.695  22.375   6.698  1.00  0.00           C  
ATOM    520  O   GLU A  36       6.114  22.423   5.539  1.00  0.00           O  
ATOM    521  CB  GLU A  36       6.194  24.189   8.400  1.00  0.00           C  
ATOM    522  CG  GLU A  36       5.931  25.596   8.957  1.00  0.00           C  
ATOM    523  CD  GLU A  36       4.672  25.579   9.843  1.00  0.00           C  
ATOM    524  OE1 GLU A  36       4.327  24.479  10.325  1.00  0.00           O  
ATOM    525  OE2 GLU A  36       4.036  26.629  10.071  1.00  0.00           O  
ATOM    526  H   GLU A  36       3.770  23.433   8.997  1.00  0.00           H  
ATOM    527  HA  GLU A  36       5.028  24.327   6.682  1.00  0.00           H  
ATOM    528  HB2 GLU A  36       7.085  24.206   7.947  1.00  0.00           H  
ATOM    529  HB3 GLU A  36       6.226  23.559   9.176  1.00  0.00           H  
ATOM    530  HG2 GLU A  36       5.795  26.233   8.198  1.00  0.00           H  
ATOM    531  HG3 GLU A  36       6.716  25.890   9.502  1.00  0.00           H  
ATOM    532  N   SER A  37       5.623  21.207   7.404  1.00  0.00           N  
ATOM    533  CA  SER A  37       6.177  19.964   6.856  1.00  0.00           C  
ATOM    534  C   SER A  37       5.355  19.450   5.697  1.00  0.00           C  
ATOM    535  O   SER A  37       5.942  18.809   4.851  1.00  0.00           O  
ATOM    536  CB  SER A  37       6.300  18.845   7.932  1.00  0.00           C  
ATOM    537  OG  SER A  37       7.135  19.421   8.959  1.00  0.00           O  
ATOM    538  H   SER A  37       5.188  21.200   8.304  1.00  0.00           H  
ATOM    539  HA  SER A  37       7.096  20.163   6.515  1.00  0.00           H  
ATOM    540  HB2 SER A  37       6.728  18.028   7.545  1.00  0.00           H  
ATOM    541  HB3 SER A  37       5.401  18.608   8.299  1.00  0.00           H  
ATOM    542  HG  SER A  37       7.264  18.757   9.695  1.00  0.00           H  
ATOM    543  N   ASN A  38       4.057  19.749   5.625  1.00  0.00           N  
ATOM    544  CA  ASN A  38       3.228  19.346   4.506  1.00  0.00           C  
ATOM    545  C   ASN A  38       3.731  19.897   3.173  1.00  0.00           C  
ATOM    546  O   ASN A  38       3.825  19.219   2.136  1.00  0.00           O  
ATOM    547  CB  ASN A  38       1.766  19.865   4.697  1.00  0.00           C  
ATOM    548  CG  ASN A  38       0.994  18.964   5.665  1.00  0.00           C  
ATOM    549  OD1 ASN A  38       1.432  17.843   5.963  1.00  0.00           O  
ATOM    550  ND2 ASN A  38      -0.098  19.508   6.178  1.00  0.00           N  
ATOM    551  H   ASN A  38       3.641  20.270   6.370  1.00  0.00           H  
ATOM    552  HA  ASN A  38       3.213  18.347   4.458  1.00  0.00           H  
ATOM    553  HB2 ASN A  38       1.301  19.870   3.812  1.00  0.00           H  
ATOM    554  HB3 ASN A  38       1.793  20.795   5.065  1.00  0.00           H  
ATOM    555 HD21 ASN A  38      -0.387  20.420   5.886  1.00  0.00           H  
ATOM    556 HD22 ASN A  38      -0.634  19.008   6.858  1.00  0.00           H  
ATOM    557  N   VAL A  39       3.997  21.195   3.149  1.00  0.00           N  
ATOM    558  CA  VAL A  39       4.538  21.853   1.980  1.00  0.00           C  
ATOM    559  C   VAL A  39       6.001  21.460   1.785  1.00  0.00           C  
ATOM    560  O   VAL A  39       6.422  21.187   0.647  1.00  0.00           O  
ATOM    561  CB  VAL A  39       4.376  23.372   2.101  1.00  0.00           C  
ATOM    562  CG1 VAL A  39       4.963  24.062   0.893  1.00  0.00           C  
ATOM    563  CG2 VAL A  39       2.889  23.729   2.295  1.00  0.00           C  
ATOM    564  H   VAL A  39       3.817  21.739   3.969  1.00  0.00           H  
ATOM    565  HA  VAL A  39       4.022  21.546   1.181  1.00  0.00           H  
ATOM    566  HB  VAL A  39       4.879  23.677   2.910  1.00  0.00           H  
ATOM    567 HG11 VAL A  39       4.850  25.051   0.986  1.00  0.00           H  
ATOM    568 HG12 VAL A  39       5.936  23.843   0.824  1.00  0.00           H  
ATOM    569 HG13 VAL A  39       4.492  23.749   0.068  1.00  0.00           H  
ATOM    570 HG21 VAL A  39       2.792  24.721   2.373  1.00  0.00           H  
ATOM    571 HG22 VAL A  39       2.363  23.403   1.510  1.00  0.00           H  
ATOM    572 HG23 VAL A  39       2.548  23.294   3.128  1.00  0.00           H  
ATOM    573  N   SER A  40       6.791  21.321   2.851  1.00  0.00           N  
ATOM    574  CA  SER A  40       8.238  20.986   2.684  1.00  0.00           C  
ATOM    575  C   SER A  40       8.449  19.653   2.008  1.00  0.00           C  
ATOM    576  O   SER A  40       9.343  19.498   1.167  1.00  0.00           O  
ATOM    577  CB  SER A  40       8.876  20.890   4.092  1.00  0.00           C  
ATOM    578  OG  SER A  40      10.289  20.995   3.871  1.00  0.00           O  
ATOM    579  H   SER A  40       6.412  21.442   3.769  1.00  0.00           H  
ATOM    580  HA  SER A  40       8.691  21.705   2.158  1.00  0.00           H  
ATOM    581  HB2 SER A  40       8.652  20.014   4.520  1.00  0.00           H  
ATOM    582  HB3 SER A  40       8.555  21.637   4.674  1.00  0.00           H  
ATOM    583  HG  SER A  40      10.768  20.940   4.747  1.00  0.00           H  
ATOM    584  N   ARG A  41       7.601  18.642   2.279  1.00  0.00           N  
ATOM    585  CA  ARG A  41       7.833  17.359   1.619  1.00  0.00           C  
ATOM    586  C   ARG A  41       7.673  17.412   0.105  1.00  0.00           C  
ATOM    587  O   ARG A  41       8.299  16.598  -0.568  1.00  0.00           O  
ATOM    588  CB  ARG A  41       6.979  16.233   2.249  1.00  0.00           C  
ATOM    589  CG  ARG A  41       7.392  15.803   3.633  1.00  0.00           C  
ATOM    590  CD  ARG A  41       6.562  14.553   4.067  1.00  0.00           C  
ATOM    591  NE  ARG A  41       5.139  14.889   4.117  1.00  0.00           N  
ATOM    592  CZ  ARG A  41       4.520  15.557   5.096  1.00  0.00           C  
ATOM    593  NH1 ARG A  41       5.177  15.962   6.198  1.00  0.00           N  
ATOM    594  NH2 ARG A  41       3.217  15.788   5.029  1.00  0.00           N  
ATOM    595  H   ARG A  41       6.837  18.766   2.912  1.00  0.00           H  
ATOM    596  HA  ARG A  41       8.788  17.120   1.794  1.00  0.00           H  
ATOM    597  HB2 ARG A  41       7.032  15.434   1.650  1.00  0.00           H  
ATOM    598  HB3 ARG A  41       6.033  16.553   2.295  1.00  0.00           H  
ATOM    599  HG2 ARG A  41       7.227  16.551   4.276  1.00  0.00           H  
ATOM    600  HG3 ARG A  41       8.365  15.572   3.633  1.00  0.00           H  
ATOM    601  HD2 ARG A  41       6.863  14.254   4.972  1.00  0.00           H  
ATOM    602  HD3 ARG A  41       6.705  13.815   3.407  1.00  0.00           H  
ATOM    603  HE  ARG A  41       4.576  14.591   3.346  1.00  0.00           H  
ATOM    604 HH11 ARG A  41       4.690  16.460   6.916  1.00  0.00           H  
ATOM    605 HH12 ARG A  41       6.152  15.765   6.300  1.00  0.00           H  
ATOM    606 HH21 ARG A  41       2.759  16.288   5.764  1.00  0.00           H  
ATOM    607 HH22 ARG A  41       2.691  15.462   4.243  1.00  0.00           H  
ATOM    608  N   ASP A  42       6.830  18.341  -0.411  1.00  0.00           N  
ATOM    609  CA  ASP A  42       6.693  18.484  -1.844  1.00  0.00           C  
ATOM    610  C   ASP A  42       7.849  19.259  -2.476  1.00  0.00           C  
ATOM    611  O   ASP A  42       8.025  19.055  -3.692  1.00  0.00           O  
ATOM    612  CB  ASP A  42       5.392  19.170  -2.264  1.00  0.00           C  
ATOM    613  CG  ASP A  42       4.160  18.281  -2.015  1.00  0.00           C  
ATOM    614  OD1 ASP A  42       4.263  17.022  -1.990  1.00  0.00           O  
ATOM    615  OD2 ASP A  42       3.066  18.901  -1.860  1.00  0.00           O  
ATOM    616  H   ASP A  42       6.301  18.929   0.201  1.00  0.00           H  
ATOM    617  HA  ASP A  42       6.692  17.566  -2.241  1.00  0.00           H  
ATOM    618  HB2 ASP A  42       5.442  19.386  -3.239  1.00  0.00           H  
ATOM    619  HB3 ASP A  42       5.290  20.016  -1.740  1.00  0.00           H  
ATOM    620  N   LEU A  43       8.472  20.170  -1.744  1.00  0.00           N  
ATOM    621  CA  LEU A  43       9.576  20.949  -2.281  1.00  0.00           C  
ATOM    622  C   LEU A  43      11.004  20.468  -2.059  1.00  0.00           C  
ATOM    623  O   LEU A  43      11.883  20.706  -2.888  1.00  0.00           O  
ATOM    624  CB  LEU A  43       9.564  22.371  -1.638  1.00  0.00           C  
ATOM    625  CG  LEU A  43       8.266  23.149  -1.912  1.00  0.00           C  
ATOM    626  CD1 LEU A  43       8.271  24.522  -1.314  1.00  0.00           C  
ATOM    627  CD2 LEU A  43       8.033  23.145  -3.436  1.00  0.00           C  
ATOM    628  H   LEU A  43       8.177  20.326  -0.801  1.00  0.00           H  
ATOM    629  HA  LEU A  43       9.433  21.052  -3.265  1.00  0.00           H  
ATOM    630  HB2 LEU A  43      10.332  22.894  -2.008  1.00  0.00           H  
ATOM    631  HB3 LEU A  43       9.673  22.273  -0.649  1.00  0.00           H  
ATOM    632  HG  LEU A  43       7.515  22.640  -1.491  1.00  0.00           H  
ATOM    633 HD11 LEU A  43       7.407  24.980  -1.523  1.00  0.00           H  
ATOM    634 HD12 LEU A  43       8.381  24.453  -0.322  1.00  0.00           H  
ATOM    635 HD13 LEU A  43       9.029  25.050  -1.698  1.00  0.00           H  
ATOM    636 HD21 LEU A  43       7.193  23.645  -3.646  1.00  0.00           H  
ATOM    637 HD22 LEU A  43       8.806  23.585  -3.893  1.00  0.00           H  
ATOM    638 HD23 LEU A  43       7.949  22.202  -3.758  1.00  0.00           H  
ATOM    639  N   PHE A  44      11.351  19.968  -0.889  1.00  0.00           N  
ATOM    640  CA  PHE A  44      12.680  19.559  -0.520  1.00  0.00           C  
ATOM    641  C   PHE A  44      12.734  18.093  -0.140  1.00  0.00           C  
ATOM    642  O   PHE A  44      11.994  17.595   0.707  1.00  0.00           O  
ATOM    643  CB  PHE A  44      13.232  20.435   0.623  1.00  0.00           C  
ATOM    644  CG  PHE A  44      13.233  21.903   0.274  1.00  0.00           C  
ATOM    645  CD1 PHE A  44      14.278  22.442  -0.478  1.00  0.00           C  
ATOM    646  CD2 PHE A  44      12.208  22.738   0.664  1.00  0.00           C  
ATOM    647  CE1 PHE A  44      14.303  23.773  -0.808  1.00  0.00           C  
ATOM    648  CE2 PHE A  44      12.230  24.083   0.333  1.00  0.00           C  
ATOM    649  CZ  PHE A  44      13.289  24.618  -0.395  1.00  0.00           C  
ATOM    650  H   PHE A  44      10.632  19.865  -0.202  1.00  0.00           H  
ATOM    651  HA  PHE A  44      13.271  19.689  -1.316  1.00  0.00           H  
ATOM    652  HB2 PHE A  44      14.170  20.151   0.821  1.00  0.00           H  
ATOM    653  HB3 PHE A  44      12.665  20.298   1.435  1.00  0.00           H  
ATOM    654  HD1 PHE A  44      15.022  21.847  -0.782  1.00  0.00           H  
ATOM    655  HD2 PHE A  44      11.442  22.370   1.190  1.00  0.00           H  
ATOM    656  HE1 PHE A  44      15.060  24.135  -1.351  1.00  0.00           H  
ATOM    657  HE2 PHE A  44      11.477  24.676   0.620  1.00  0.00           H  
ATOM    658  HZ  PHE A  44      13.316  25.593  -0.615  1.00  0.00           H  
ATOM    659  N   GLU A  45      13.679  17.384  -0.797  1.00  0.00           N  
ATOM    660  CA  GLU A  45      13.840  15.973  -0.553  1.00  0.00           C  
ATOM    661  C   GLU A  45      15.172  15.605   0.095  1.00  0.00           C  
ATOM    662  O   GLU A  45      16.236  15.865  -0.437  1.00  0.00           O  
ATOM    663  CB  GLU A  45      13.647  15.206  -1.900  1.00  0.00           C  
ATOM    664  CG  GLU A  45      13.889  13.703  -1.719  1.00  0.00           C  
ATOM    665  CD  GLU A  45      13.603  12.964  -3.011  1.00  0.00           C  
ATOM    666  OE1 GLU A  45      14.523  12.847  -3.839  1.00  0.00           O  
ATOM    667  OE2 GLU A  45      12.453  12.520  -3.223  1.00  0.00           O  
ATOM    668  H   GLU A  45      14.272  17.843  -1.459  1.00  0.00           H  
ATOM    669  HA  GLU A  45      13.110  15.686   0.068  1.00  0.00           H  
ATOM    670  HB2 GLU A  45      14.294  15.562  -2.574  1.00  0.00           H  
ATOM    671  HB3 GLU A  45      12.713  15.349  -2.226  1.00  0.00           H  
ATOM    672  HG2 GLU A  45      13.286  13.356  -1.000  1.00  0.00           H  
ATOM    673  HG3 GLU A  45      14.842  13.552  -1.457  1.00  0.00           H  
ATOM    674  N   GLY A  46      15.124  14.926   1.251  1.00  0.00           N  
ATOM    675  CA  GLY A  46      16.283  14.477   1.971  1.00  0.00           C  
ATOM    676  C   GLY A  46      16.842  13.149   1.430  1.00  0.00           C  
ATOM    677  O   GLY A  46      16.533  12.697   0.317  1.00  0.00           O  
ATOM    678  H   GLY A  46      14.224  14.719   1.636  1.00  0.00           H  
ATOM    679  HA2 GLY A  46      16.034  14.352   2.931  1.00  0.00           H  
ATOM    680  HA3 GLY A  46      16.994  15.176   1.900  1.00  0.00           H  
ATOM    681  N   LEU A  47      17.684  12.550   2.264  1.00  0.00           N  
ATOM    682  CA  LEU A  47      18.369  11.297   1.928  1.00  0.00           C  
ATOM    683  C   LEU A  47      17.344  10.177   1.720  1.00  0.00           C  
ATOM    684  O   LEU A  47      17.451   9.392   0.770  1.00  0.00           O  
ATOM    685  CB  LEU A  47      19.349  10.999   3.082  1.00  0.00           C  
ATOM    686  CG  LEU A  47      20.494  12.025   3.271  1.00  0.00           C  
ATOM    687  CD1 LEU A  47      21.246  11.796   4.590  1.00  0.00           C  
ATOM    688  CD2 LEU A  47      21.505  11.918   2.111  1.00  0.00           C  
ATOM    689  H   LEU A  47      17.858  12.969   3.155  1.00  0.00           H  
ATOM    690  HA  LEU A  47      18.889  11.425   1.083  1.00  0.00           H  
ATOM    691  HB2 LEU A  47      19.763  10.105   2.911  1.00  0.00           H  
ATOM    692  HB3 LEU A  47      18.823  10.966   3.932  1.00  0.00           H  
ATOM    693  HG  LEU A  47      20.105  12.946   3.277  1.00  0.00           H  
ATOM    694 HD11 LEU A  47      21.976  12.474   4.679  1.00  0.00           H  
ATOM    695 HD12 LEU A  47      20.610  11.888   5.356  1.00  0.00           H  
ATOM    696 HD13 LEU A  47      21.641  10.878   4.593  1.00  0.00           H  
ATOM    697 HD21 LEU A  47      22.238  12.585   2.245  1.00  0.00           H  
ATOM    698 HD22 LEU A  47      21.892  10.996   2.090  1.00  0.00           H  
ATOM    699 HD23 LEU A  47      21.040  12.103   1.245  1.00  0.00           H  
ATOM    700  N   LEU A  48      16.409  10.044   2.638  1.00  0.00           N  
ATOM    701  CA  LEU A  48      15.325   9.059   2.566  1.00  0.00           C  
ATOM    702  C   LEU A  48      13.986   9.799   2.528  1.00  0.00           C  
ATOM    703  O   LEU A  48      13.967  11.007   2.858  1.00  0.00           O  
ATOM    704  CB  LEU A  48      15.290   8.098   3.742  1.00  0.00           C  
ATOM    705  CG  LEU A  48      16.307   6.952   3.748  1.00  0.00           C  
ATOM    706  CD1 LEU A  48      17.746   7.424   3.700  1.00  0.00           C  
ATOM    707  CD2 LEU A  48      16.083   6.109   5.012  1.00  0.00           C  
ATOM    708  H   LEU A  48      16.440  10.651   3.432  1.00  0.00           H  
ATOM    709  HA  LEU A  48      15.425   8.532   1.722  1.00  0.00           H  
ATOM    710  HB2 LEU A  48      14.378   7.689   3.768  1.00  0.00           H  
ATOM    711  HB3 LEU A  48      15.439   8.635   4.572  1.00  0.00           H  
ATOM    712  HG  LEU A  48      16.137   6.375   2.949  1.00  0.00           H  
ATOM    713 HD11 LEU A  48      18.357   6.632   3.706  1.00  0.00           H  
ATOM    714 HD12 LEU A  48      17.895   7.954   2.865  1.00  0.00           H  
ATOM    715 HD13 LEU A  48      17.935   7.998   4.497  1.00  0.00           H  
ATOM    716 HD21 LEU A  48      16.740   5.355   5.031  1.00  0.00           H  
ATOM    717 HD22 LEU A  48      16.210   6.682   5.822  1.00  0.00           H  
ATOM    718 HD23 LEU A  48      15.153   5.741   5.006  1.00  0.00           H  
ATOM    719  N   ILE A  49      12.926   9.120   2.093  1.00  0.00           N  
ATOM    720  CA  ILE A  49      11.587   9.741   2.119  1.00  0.00           C  
ATOM    721  C   ILE A  49      10.648   8.653   2.641  1.00  0.00           C  
ATOM    722  O   ILE A  49      11.069   7.484   2.639  1.00  0.00           O  
ATOM    723  CB  ILE A  49      11.076  10.190   0.729  1.00  0.00           C  
ATOM    724  CG1 ILE A  49      11.138   9.041  -0.275  1.00  0.00           C  
ATOM    725  CG2 ILE A  49      11.863  11.367   0.146  1.00  0.00           C  
ATOM    726  CD1 ILE A  49      10.532   9.311  -1.642  1.00  0.00           C  
ATOM    727  H   ILE A  49      13.037   8.188   1.748  1.00  0.00           H  
ATOM    728  HA  ILE A  49      11.587  10.519   2.747  1.00  0.00           H  
ATOM    729  HB  ILE A  49      10.121  10.470   0.824  1.00  0.00           H  
ATOM    730 HG12 ILE A  49      10.656   8.261   0.124  1.00  0.00           H  
ATOM    731 HG13 ILE A  49      12.100   8.805  -0.409  1.00  0.00           H  
ATOM    732 HG21 ILE A  49      11.487  11.609  -0.748  1.00  0.00           H  
ATOM    733 HG22 ILE A  49      11.793  12.152   0.761  1.00  0.00           H  
ATOM    734 HG23 ILE A  49      12.824  11.108   0.045  1.00  0.00           H  
ATOM    735 HD11 ILE A  49      10.627   8.497  -2.215  1.00  0.00           H  
ATOM    736 HD12 ILE A  49       9.563   9.535  -1.539  1.00  0.00           H  
ATOM    737 HD13 ILE A  49      11.008  10.079  -2.072  1.00  0.00           H  
ATOM    738  N   SER A  50       9.427   8.943   3.066  1.00  0.00           N  
ATOM    739  CA  SER A  50       8.517   7.857   3.398  1.00  0.00           C  
ATOM    740  C   SER A  50       7.859   7.306   2.145  1.00  0.00           C  
ATOM    741  O   SER A  50       7.491   8.137   1.319  1.00  0.00           O  
ATOM    742  CB  SER A  50       7.423   8.377   4.352  1.00  0.00           C  
ATOM    743  OG  SER A  50       8.135   8.737   5.529  1.00  0.00           O  
ATOM    744  H   SER A  50       9.135   9.895   3.157  1.00  0.00           H  
ATOM    745  HA  SER A  50       9.028   7.126   3.850  1.00  0.00           H  
ATOM    746  HB2 SER A  50       6.752   7.661   4.547  1.00  0.00           H  
ATOM    747  HB3 SER A  50       6.959   9.171   3.961  1.00  0.00           H  
ATOM    748  HG  SER A  50       7.495   9.090   6.211  1.00  0.00           H  
ATOM    749  N   ASP A  51       7.633   6.000   2.028  1.00  0.00           N  
ATOM    750  CA  ASP A  51       6.871   5.518   0.857  1.00  0.00           C  
ATOM    751  C   ASP A  51       5.397   5.842   1.126  1.00  0.00           C  
ATOM    752  O   ASP A  51       5.067   6.404   2.197  1.00  0.00           O  
ATOM    753  CB  ASP A  51       7.156   4.038   0.607  1.00  0.00           C  
ATOM    754  CG  ASP A  51       6.628   3.043   1.598  1.00  0.00           C  
ATOM    755  OD1 ASP A  51       5.896   3.403   2.559  1.00  0.00           O  
ATOM    756  OD2 ASP A  51       6.974   1.819   1.523  1.00  0.00           O  
ATOM    757  H   ASP A  51       7.971   5.359   2.717  1.00  0.00           H  
ATOM    758  HA  ASP A  51       7.166   6.036   0.054  1.00  0.00           H  
ATOM    759  HB2 ASP A  51       8.149   3.928   0.575  1.00  0.00           H  
ATOM    760  HB3 ASP A  51       6.766   3.806  -0.284  1.00  0.00           H  
ATOM    761  N   VAL A  52       4.450   5.442   0.291  1.00  0.00           N  
ATOM    762  CA  VAL A  52       3.037   5.717   0.506  1.00  0.00           C  
ATOM    763  C   VAL A  52       2.478   5.097   1.765  1.00  0.00           C  
ATOM    764  O   VAL A  52       1.401   5.544   2.178  1.00  0.00           O  
ATOM    765  CB  VAL A  52       2.099   5.299  -0.662  1.00  0.00           C  
ATOM    766  CG1 VAL A  52       2.501   6.009  -1.930  1.00  0.00           C  
ATOM    767  CG2 VAL A  52       2.084   3.789  -0.912  1.00  0.00           C  
ATOM    768  H   VAL A  52       4.718   4.928  -0.524  1.00  0.00           H  
ATOM    769  HA  VAL A  52       2.948   6.708   0.608  1.00  0.00           H  
ATOM    770  HB  VAL A  52       1.169   5.584  -0.429  1.00  0.00           H  
ATOM    771 HG11 VAL A  52       1.892   5.733  -2.674  1.00  0.00           H  
ATOM    772 HG12 VAL A  52       2.435   6.997  -1.794  1.00  0.00           H  
ATOM    773 HG13 VAL A  52       3.443   5.767  -2.163  1.00  0.00           H  
ATOM    774 HG21 VAL A  52       1.466   3.583  -1.671  1.00  0.00           H  
ATOM    775 HG22 VAL A  52       3.007   3.480  -1.140  1.00  0.00           H  
ATOM    776 HG23 VAL A  52       1.769   3.318  -0.088  1.00  0.00           H  
ATOM    777  N   GLU A  53       3.120   4.127   2.396  1.00  0.00           N  
ATOM    778  CA  GLU A  53       2.631   3.532   3.625  1.00  0.00           C  
ATOM    779  C   GLU A  53       3.470   3.985   4.798  1.00  0.00           C  
ATOM    780  O   GLU A  53       3.202   3.577   5.935  1.00  0.00           O  
ATOM    781  CB  GLU A  53       2.577   1.985   3.635  1.00  0.00           C  
ATOM    782  CG  GLU A  53       1.564   1.504   2.600  1.00  0.00           C  
ATOM    783  CD  GLU A  53       1.600  -0.043   2.514  1.00  0.00           C  
ATOM    784  OE1 GLU A  53       2.030  -0.618   3.537  1.00  0.00           O  
ATOM    785  OE2 GLU A  53       1.234  -0.520   1.412  1.00  0.00           O  
ATOM    786  H   GLU A  53       3.978   3.790   2.009  1.00  0.00           H  
ATOM    787  HA  GLU A  53       1.700   3.867   3.773  1.00  0.00           H  
ATOM    788  HB2 GLU A  53       2.303   1.667   4.543  1.00  0.00           H  
ATOM    789  HB3 GLU A  53       3.480   1.619   3.412  1.00  0.00           H  
ATOM    790  HG2 GLU A  53       1.791   1.892   1.707  1.00  0.00           H  
ATOM    791  HG3 GLU A  53       0.648   1.801   2.869  1.00  0.00           H  
ATOM    792  N   GLY A  54       4.382   4.943   4.545  1.00  0.00           N  
ATOM    793  CA  GLY A  54       5.157   5.461   5.683  1.00  0.00           C  
ATOM    794  C   GLY A  54       6.492   4.835   5.938  1.00  0.00           C  
ATOM    795  O   GLY A  54       7.175   5.332   6.845  1.00  0.00           O  
ATOM    796  H   GLY A  54       4.527   5.289   3.618  1.00  0.00           H  
ATOM    797  HA2 GLY A  54       4.603   5.337   6.506  1.00  0.00           H  
ATOM    798  HA3 GLY A  54       5.307   6.437   5.526  1.00  0.00           H  
ATOM    799  N   HIS A  55       6.923   3.779   5.223  1.00  0.00           N  
ATOM    800  CA  HIS A  55       8.229   3.184   5.531  1.00  0.00           C  
ATOM    801  C   HIS A  55       9.351   4.061   4.976  1.00  0.00           C  
ATOM    802  O   HIS A  55       9.259   4.619   3.866  1.00  0.00           O  
ATOM    803  CB  HIS A  55       8.391   1.814   4.853  1.00  0.00           C  
ATOM    804  CG  HIS A  55       7.221   0.885   4.919  1.00  0.00           C  
ATOM    805  ND1 HIS A  55       6.458   0.581   3.809  1.00  0.00           N  
ATOM    806  CD2 HIS A  55       6.666   0.199   5.951  1.00  0.00           C  
ATOM    807  CE1 HIS A  55       5.492  -0.250   4.156  1.00  0.00           C  
ATOM    808  NE2 HIS A  55       5.608  -0.516   5.435  1.00  0.00           N  
ATOM    809  H   HIS A  55       6.358   3.403   4.488  1.00  0.00           H  
ATOM    810  HA  HIS A  55       8.333   3.087   6.521  1.00  0.00           H  
ATOM    811  HB2 HIS A  55       9.167   1.354   5.284  1.00  0.00           H  
ATOM    812  HB3 HIS A  55       8.594   1.977   3.887  1.00  0.00           H  
ATOM    813  HD1 HIS A  55       6.613   0.935   2.887  1.00  0.00           H  
ATOM    814  HD2 HIS A  55       6.968   0.211   6.904  1.00  0.00           H  
ATOM    815  HE1 HIS A  55       4.789  -0.615   3.545  1.00  0.00           H  
ATOM    816  HE2 HIS A  55       5.022  -1.139   5.953  1.00  0.00           H  
ATOM    817  N   PRO A  56      10.421   4.185   5.736  1.00  0.00           N  
ATOM    818  CA  PRO A  56      11.582   4.961   5.310  1.00  0.00           C  
ATOM    819  C   PRO A  56      12.092   4.334   4.034  1.00  0.00           C  
ATOM    820  O   PRO A  56      12.095   3.082   3.900  1.00  0.00           O  
ATOM    821  CB  PRO A  56      12.536   4.827   6.508  1.00  0.00           C  
ATOM    822  CG  PRO A  56      11.607   4.577   7.638  1.00  0.00           C  
ATOM    823  CD  PRO A  56      10.626   3.554   7.083  1.00  0.00           C  
ATOM    824  HA  PRO A  56      11.333   5.918   5.160  1.00  0.00           H  
ATOM    825  HB2 PRO A  56      13.166   4.061   6.383  1.00  0.00           H  
ATOM    826  HB3 PRO A  56      13.058   5.668   6.649  1.00  0.00           H  
ATOM    827  HG2 PRO A  56      12.098   4.208   8.427  1.00  0.00           H  
ATOM    828  HG3 PRO A  56      11.134   5.417   7.903  1.00  0.00           H  
ATOM    829  HD2 PRO A  56      11.026   2.640   7.018  1.00  0.00           H  
ATOM    830  HD3 PRO A  56       9.780   3.510   7.615  1.00  0.00           H  
ATOM    831  N   SER A  57      12.332   5.065   2.970  1.00  0.00           N  
ATOM    832  CA  SER A  57      12.652   4.501   1.668  1.00  0.00           C  
ATOM    833  C   SER A  57      13.633   5.460   0.999  1.00  0.00           C  
ATOM    834  O   SER A  57      13.861   6.535   1.515  1.00  0.00           O  
ATOM    835  CB  SER A  57      11.372   4.412   0.806  1.00  0.00           C  
ATOM    836  OG  SER A  57      10.414   3.619   1.502  1.00  0.00           O  
ATOM    837  H   SER A  57      12.293   6.060   3.059  1.00  0.00           H  
ATOM    838  HA  SER A  57      13.065   3.596   1.772  1.00  0.00           H  
ATOM    839  HB2 SER A  57      11.586   3.988  -0.074  1.00  0.00           H  
ATOM    840  HB3 SER A  57      11.004   5.329   0.653  1.00  0.00           H  
ATOM    841  HG  SER A  57       9.578   3.551   0.957  1.00  0.00           H  
ATOM    842  N   PRO A  58      14.195   5.023  -0.120  1.00  0.00           N  
ATOM    843  CA  PRO A  58      15.198   5.822  -0.793  1.00  0.00           C  
ATOM    844  C   PRO A  58      14.733   7.219  -1.163  1.00  0.00           C  
ATOM    845  O   PRO A  58      13.694   7.340  -1.820  1.00  0.00           O  
ATOM    846  CB  PRO A  58      15.516   5.014  -2.043  1.00  0.00           C  
ATOM    847  CG  PRO A  58      15.039   3.630  -1.787  1.00  0.00           C  
ATOM    848  CD  PRO A  58      13.958   3.703  -0.747  1.00  0.00           C  
ATOM    849  HA  PRO A  58      16.015   5.884  -0.219  1.00  0.00           H  
ATOM    850  HB2 PRO A  58      15.042   5.401  -2.834  1.00  0.00           H  
ATOM    851  HB3 PRO A  58      16.502   5.013  -2.212  1.00  0.00           H  
ATOM    852  HG2 PRO A  58      14.674   3.234  -2.630  1.00  0.00           H  
ATOM    853  HG3 PRO A  58      15.794   3.066  -1.454  1.00  0.00           H  
ATOM    854  HD2 PRO A  58      13.051   3.661  -1.166  1.00  0.00           H  
ATOM    855  HD3 PRO A  58      14.051   2.965  -0.079  1.00  0.00           H  
ATOM    856  N   GLY A  59      15.542   8.246  -0.848  1.00  0.00           N  
ATOM    857  CA  GLY A  59      15.119   9.585  -1.317  1.00  0.00           C  
ATOM    858  C   GLY A  59      16.254  10.003  -2.272  1.00  0.00           C  
ATOM    859  O   GLY A  59      16.390   9.362  -3.330  1.00  0.00           O  
ATOM    860  H   GLY A  59      16.384   8.112  -0.325  1.00  0.00           H  
ATOM    861  HA2 GLY A  59      15.041  10.224  -0.552  1.00  0.00           H  
ATOM    862  HA3 GLY A  59      14.245   9.535  -1.800  1.00  0.00           H  
ATOM    863  N   VAL A  60      17.034  11.010  -1.928  1.00  0.00           N  
ATOM    864  CA  VAL A  60      18.225  11.348  -2.710  1.00  0.00           C  
ATOM    865  C   VAL A  60      19.239  10.214  -2.593  1.00  0.00           C  
ATOM    866  O   VAL A  60      19.909   9.856  -3.561  1.00  0.00           O  
ATOM    867  CB  VAL A  60      18.922  12.672  -2.325  1.00  0.00           C  
ATOM    868  CG1 VAL A  60      20.178  12.842  -3.211  1.00  0.00           C  
ATOM    869  CG2 VAL A  60      17.982  13.850  -2.580  1.00  0.00           C  
ATOM    870  H   VAL A  60      16.808  11.552  -1.119  1.00  0.00           H  
ATOM    871  HA  VAL A  60      17.951  11.415  -3.669  1.00  0.00           H  
ATOM    872  HB  VAL A  60      19.186  12.650  -1.361  1.00  0.00           H  
ATOM    873 HG11 VAL A  60      20.641  13.696  -2.973  1.00  0.00           H  
ATOM    874 HG12 VAL A  60      20.799  12.073  -3.060  1.00  0.00           H  
ATOM    875 HG13 VAL A  60      19.906  12.867  -4.173  1.00  0.00           H  
ATOM    876 HG21 VAL A  60      18.440  14.703  -2.329  1.00  0.00           H  
ATOM    877 HG22 VAL A  60      17.736  13.877  -3.549  1.00  0.00           H  
ATOM    878 HG23 VAL A  60      17.154  13.741  -2.029  1.00  0.00           H  
ATOM    879  N   ALA A  61      19.293   9.535  -1.438  1.00  0.00           N  
ATOM    880  CA  ALA A  61      20.140   8.372  -1.261  1.00  0.00           C  
ATOM    881  C   ALA A  61      19.461   7.150  -1.853  1.00  0.00           C  
ATOM    882  O   ALA A  61      18.321   6.829  -1.509  1.00  0.00           O  
ATOM    883  CB  ALA A  61      20.525   8.223   0.211  1.00  0.00           C  
ATOM    884  H   ALA A  61      18.729   9.842  -0.671  1.00  0.00           H  
ATOM    885  HA  ALA A  61      20.981   8.530  -1.778  1.00  0.00           H  
ATOM    886  HB1 ALA A  61      21.109   7.419   0.323  1.00  0.00           H  
ATOM    887  HB2 ALA A  61      21.020   9.039   0.510  1.00  0.00           H  
ATOM    888  HB3 ALA A  61      19.698   8.114   0.762  1.00  0.00           H  
ATOM    889  N   GLU A  62      20.097   6.474  -2.838  1.00  0.00           N  
ATOM    890  CA  GLU A  62      19.443   5.275  -3.390  1.00  0.00           C  
ATOM    891  C   GLU A  62      19.821   4.037  -2.569  1.00  0.00           C  
ATOM    892  O   GLU A  62      19.097   3.059  -2.606  1.00  0.00           O  
ATOM    893  CB  GLU A  62      19.723   5.001  -4.862  1.00  0.00           C  
ATOM    894  CG  GLU A  62      21.140   4.905  -5.306  1.00  0.00           C  
ATOM    895  CD  GLU A  62      21.278   4.915  -6.823  1.00  0.00           C  
ATOM    896  OE1 GLU A  62      20.326   4.704  -7.597  1.00  0.00           O  
ATOM    897  OE2 GLU A  62      22.391   5.152  -7.271  1.00  0.00           O  
ATOM    898  H   GLU A  62      20.985   6.780  -3.181  1.00  0.00           H  
ATOM    899  HA  GLU A  62      18.456   5.405  -3.295  1.00  0.00           H  
ATOM    900  HB2 GLU A  62      19.298   5.739  -5.386  1.00  0.00           H  
ATOM    901  HB3 GLU A  62      19.282   4.133  -5.090  1.00  0.00           H  
ATOM    902  HG2 GLU A  62      21.529   4.054  -4.954  1.00  0.00           H  
ATOM    903  HG3 GLU A  62      21.646   5.682  -4.933  1.00  0.00           H  
ATOM    904  N   LYS A  63      20.900   4.101  -1.808  1.00  0.00           N  
ATOM    905  CA  LYS A  63      21.263   2.970  -0.950  1.00  0.00           C  
ATOM    906  C   LYS A  63      22.223   3.433   0.138  1.00  0.00           C  
ATOM    907  O   LYS A  63      22.869   4.465   0.002  1.00  0.00           O  
ATOM    908  CB  LYS A  63      21.836   1.830  -1.742  1.00  0.00           C  
ATOM    909  CG  LYS A  63      23.313   1.548  -1.806  1.00  0.00           C  
ATOM    910  CD  LYS A  63      23.576   0.151  -2.367  1.00  0.00           C  
ATOM    911  CE  LYS A  63      24.064  -0.913  -1.401  1.00  0.00           C  
ATOM    912  NZ  LYS A  63      23.303  -1.150  -0.144  1.00  0.00           N  
ATOM    913  H   LYS A  63      21.470   4.923  -1.818  1.00  0.00           H  
ATOM    914  HA  LYS A  63      20.429   2.644  -0.504  1.00  0.00           H  
ATOM    915  HB2 LYS A  63      21.540   1.972  -2.686  1.00  0.00           H  
ATOM    916  HB3 LYS A  63      21.411   1.000  -1.381  1.00  0.00           H  
ATOM    917  HG2 LYS A  63      23.698   1.609  -0.885  1.00  0.00           H  
ATOM    918  HG3 LYS A  63      23.751   2.226  -2.396  1.00  0.00           H  
ATOM    919  HD2 LYS A  63      24.266   0.242  -3.085  1.00  0.00           H  
ATOM    920  HD3 LYS A  63      22.720  -0.177  -2.766  1.00  0.00           H  
ATOM    921  HE2 LYS A  63      24.996  -0.664  -1.137  1.00  0.00           H  
ATOM    922  HE3 LYS A  63      24.080  -1.778  -1.902  1.00  0.00           H  
ATOM    923  HZ1 LYS A  63      23.746  -1.876   0.382  1.00  0.00           H  
ATOM    924  HZ2 LYS A  63      23.284  -0.310   0.398  1.00  0.00           H  
ATOM    925  HZ3 LYS A  63      22.368  -1.424  -0.367  1.00  0.00           H  
ATOM    926  N   TRP A  64      22.262   2.727   1.261  1.00  0.00           N  
ATOM    927  CA  TRP A  64      23.110   3.187   2.356  1.00  0.00           C  
ATOM    928  C   TRP A  64      23.560   1.999   3.183  1.00  0.00           C  
ATOM    929  O   TRP A  64      22.901   0.958   3.147  1.00  0.00           O  
ATOM    930  CB  TRP A  64      22.339   4.206   3.210  1.00  0.00           C  
ATOM    931  CG  TRP A  64      20.984   3.732   3.646  1.00  0.00           C  
ATOM    932  CD1 TRP A  64      20.711   3.043   4.801  1.00  0.00           C  
ATOM    933  CD2 TRP A  64      19.743   3.865   2.950  1.00  0.00           C  
ATOM    934  NE1 TRP A  64      19.369   2.729   4.840  1.00  0.00           N  
ATOM    935  CE2 TRP A  64      18.751   3.242   3.736  1.00  0.00           C  
ATOM    936  CE3 TRP A  64      19.363   4.494   1.756  1.00  0.00           C  
ATOM    937  CZ2 TRP A  64      17.400   3.204   3.350  1.00  0.00           C  
ATOM    938  CZ3 TRP A  64      18.035   4.447   1.365  1.00  0.00           C  
ATOM    939  CH2 TRP A  64      17.070   3.799   2.173  1.00  0.00           C  
ATOM    940  H   TRP A  64      21.719   1.893   1.355  1.00  0.00           H  
ATOM    941  HA  TRP A  64      23.917   3.635   1.971  1.00  0.00           H  
ATOM    942  HB2 TRP A  64      22.223   5.042   2.674  1.00  0.00           H  
ATOM    943  HB3 TRP A  64      22.880   4.406   4.027  1.00  0.00           H  
ATOM    944  HD1 TRP A  64      21.381   2.806   5.505  1.00  0.00           H  
ATOM    945  HE1 TRP A  64      18.919   2.207   5.564  1.00  0.00           H  
ATOM    946  HE3 TRP A  64      20.041   4.969   1.195  1.00  0.00           H  
ATOM    947  HZ2 TRP A  64      16.709   2.757   3.918  1.00  0.00           H  
ATOM    948  HZ3 TRP A  64      17.756   4.874   0.505  1.00  0.00           H  
ATOM    949  HH2 TRP A  64      16.118   3.778   1.869  1.00  0.00           H  
ATOM    950  N   GLU A  65      24.650   2.143   3.917  1.00  0.00           N  
ATOM    951  CA  GLU A  65      25.125   1.098   4.802  1.00  0.00           C  
ATOM    952  C   GLU A  65      25.575   1.802   6.086  1.00  0.00           C  
ATOM    953  O   GLU A  65      25.757   3.019   6.078  1.00  0.00           O  
ATOM    954  CB  GLU A  65      26.359   0.325   4.353  1.00  0.00           C  
ATOM    955  CG  GLU A  65      26.468  -0.218   2.967  1.00  0.00           C  
ATOM    956  CD  GLU A  65      26.661   0.782   1.841  1.00  0.00           C  
ATOM    957  OE1 GLU A  65      27.583   1.615   1.812  1.00  0.00           O  
ATOM    958  OE2 GLU A  65      25.810   0.706   0.935  1.00  0.00           O  
ATOM    959  H   GLU A  65      25.163   3.000   3.860  1.00  0.00           H  
ATOM    960  HA  GLU A  65      24.381   0.462   5.006  1.00  0.00           H  
ATOM    961  HB2 GLU A  65      26.445  -0.456   4.971  1.00  0.00           H  
ATOM    962  HB3 GLU A  65      27.139   0.938   4.480  1.00  0.00           H  
ATOM    963  HG2 GLU A  65      25.628  -0.726   2.777  1.00  0.00           H  
ATOM    964  HG3 GLU A  65      27.248  -0.844   2.950  1.00  0.00           H  
ATOM    965  N   ASN A  66      25.724   1.026   7.130  1.00  0.00           N  
ATOM    966  CA  ASN A  66      26.185   1.536   8.405  1.00  0.00           C  
ATOM    967  C   ASN A  66      27.257   0.572   8.952  1.00  0.00           C  
ATOM    968  O   ASN A  66      27.233  -0.649   8.763  1.00  0.00           O  
ATOM    969  CB  ASN A  66      25.062   1.669   9.420  1.00  0.00           C  
ATOM    970  CG  ASN A  66      24.732   0.359  10.133  1.00  0.00           C  
ATOM    971  OD1 ASN A  66      25.441   0.004  11.092  1.00  0.00           O  
ATOM    972  ND2 ASN A  66      23.703  -0.303   9.613  1.00  0.00           N  
ATOM    973  H   ASN A  66      25.513   0.052   7.045  1.00  0.00           H  
ATOM    974  HA  ASN A  66      26.600   2.434   8.263  1.00  0.00           H  
ATOM    975  HB2 ASN A  66      24.241   1.987   8.945  1.00  0.00           H  
ATOM    976  HB3 ASN A  66      25.333   2.344  10.106  1.00  0.00           H  
ATOM    977 HD21 ASN A  66      23.202   0.081   8.837  1.00  0.00           H  
ATOM    978 HD22 ASN A  66      23.430  -1.185   9.998  1.00  0.00           H  
ATOM    979  N   LYS A  67      28.156   1.176   9.693  1.00  0.00           N  
ATOM    980  CA  LYS A  67      29.193   0.458  10.399  1.00  0.00           C  
ATOM    981  C   LYS A  67      28.898   0.620  11.890  1.00  0.00           C  
ATOM    982  O   LYS A  67      28.956   1.766  12.385  1.00  0.00           O  
ATOM    983  CB  LYS A  67      30.580   1.010  10.071  1.00  0.00           C  
ATOM    984  CG  LYS A  67      31.657   0.390  10.966  1.00  0.00           C  
ATOM    985  CD  LYS A  67      31.830  -1.092  10.714  1.00  0.00           C  
ATOM    986  CE  LYS A  67      33.029  -1.667  11.484  1.00  0.00           C  
ATOM    987  NZ  LYS A  67      34.219  -0.779  11.412  1.00  0.00           N  
ATOM    988  H   LYS A  67      28.122   2.172   9.772  1.00  0.00           H  
ATOM    989  HA  LYS A  67      29.153  -0.511  10.155  1.00  0.00           H  
ATOM    990  HB2 LYS A  67      30.576   2.001  10.206  1.00  0.00           H  
ATOM    991  HB3 LYS A  67      30.794   0.805   9.116  1.00  0.00           H  
ATOM    992  HG2 LYS A  67      31.398   0.525  11.922  1.00  0.00           H  
ATOM    993  HG3 LYS A  67      32.527   0.850  10.788  1.00  0.00           H  
ATOM    994  HD2 LYS A  67      31.973  -1.239   9.735  1.00  0.00           H  
ATOM    995  HD3 LYS A  67      31.000  -1.569  11.005  1.00  0.00           H  
ATOM    996  HE2 LYS A  67      33.266  -2.556  11.093  1.00  0.00           H  
ATOM    997  HE3 LYS A  67      32.771  -1.783  12.443  1.00  0.00           H  
ATOM    998  HZ1 LYS A  67      34.973  -1.190  11.924  1.00  0.00           H  
ATOM    999  HZ2 LYS A  67      34.490  -0.662  10.457  1.00  0.00           H  
ATOM   1000  HZ3 LYS A  67      33.994   0.112  11.806  1.00  0.00           H  
ATOM   1001  N   ASP A  68      28.553  -0.457  12.554  1.00  0.00           N  
ATOM   1002  CA  ASP A  68      28.225  -0.469  13.970  1.00  0.00           C  
ATOM   1003  C   ASP A  68      27.150   0.534  14.395  1.00  0.00           C  
ATOM   1004  O   ASP A  68      27.221   1.013  15.542  1.00  0.00           O  
ATOM   1005  CB  ASP A  68      29.436  -0.178  14.874  1.00  0.00           C  
ATOM   1006  CG  ASP A  68      30.600  -1.124  14.583  1.00  0.00           C  
ATOM   1007  OD1 ASP A  68      30.315  -2.238  14.102  1.00  0.00           O  
ATOM   1008  OD2 ASP A  68      31.766  -0.728  14.827  1.00  0.00           O  
ATOM   1009  H   ASP A  68      28.513  -1.323  12.056  1.00  0.00           H  
ATOM   1010  HA  ASP A  68      27.891  -1.384  14.196  1.00  0.00           H  
ATOM   1011  HB2 ASP A  68      29.161  -0.287  15.829  1.00  0.00           H  
ATOM   1012  HB3 ASP A  68      29.737   0.763  14.719  1.00  0.00           H  
ATOM   1013  N   PHE A  69      26.218   0.905  13.495  1.00  0.00           N  
ATOM   1014  CA  PHE A  69      25.234   1.933  13.807  1.00  0.00           C  
ATOM   1015  C   PHE A  69      25.850   3.272  14.140  1.00  0.00           C  
ATOM   1016  O   PHE A  69      25.179   4.158  14.698  1.00  0.00           O  
ATOM   1017  CB  PHE A  69      24.223   1.509  14.896  1.00  0.00           C  
ATOM   1018  CG  PHE A  69      23.635   0.160  14.575  1.00  0.00           C  
ATOM   1019  CD1 PHE A  69      22.845  -0.003  13.452  1.00  0.00           C  
ATOM   1020  CD2 PHE A  69      23.912  -0.945  15.361  1.00  0.00           C  
ATOM   1021  CE1 PHE A  69      22.321  -1.235  13.107  1.00  0.00           C  
ATOM   1022  CE2 PHE A  69      23.396  -2.195  15.042  1.00  0.00           C  
ATOM   1023  CZ  PHE A  69      22.585  -2.306  13.913  1.00  0.00           C  
ATOM   1024  H   PHE A  69      26.202   0.467  12.596  1.00  0.00           H  
ATOM   1025  HA  PHE A  69      24.702   2.071  12.972  1.00  0.00           H  
ATOM   1026  HB2 PHE A  69      23.488   2.185  14.944  1.00  0.00           H  
ATOM   1027  HB3 PHE A  69      24.691   1.462  15.779  1.00  0.00           H  
ATOM   1028  HD1 PHE A  69      22.648   0.790  12.875  1.00  0.00           H  
ATOM   1029  HD2 PHE A  69      24.491  -0.842  16.170  1.00  0.00           H  
ATOM   1030  HE1 PHE A  69      21.761  -1.340  12.285  1.00  0.00           H  
ATOM   1031  HE2 PHE A  69      23.601  -2.994  15.607  1.00  0.00           H  
ATOM   1032  HZ  PHE A  69      22.185  -3.194  13.687  1.00  0.00           H  
ATOM   1033  N   LYS A  70      27.103   3.520  13.764  1.00  0.00           N  
ATOM   1034  CA  LYS A  70      27.788   4.759  14.128  1.00  0.00           C  
ATOM   1035  C   LYS A  70      28.265   5.537  12.918  1.00  0.00           C  
ATOM   1036  O   LYS A  70      28.326   6.761  13.006  1.00  0.00           O  
ATOM   1037  CB  LYS A  70      29.020   4.489  14.970  1.00  0.00           C  
ATOM   1038  CG  LYS A  70      29.019   4.538  16.487  1.00  0.00           C  
ATOM   1039  CD  LYS A  70      30.482   4.896  16.871  1.00  0.00           C  
ATOM   1040  CE  LYS A  70      30.664   5.493  18.241  1.00  0.00           C  
ATOM   1041  NZ  LYS A  70      32.033   5.261  18.789  1.00  0.00           N  
ATOM   1042  H   LYS A  70      27.590   2.839  13.217  1.00  0.00           H  
ATOM   1043  HA  LYS A  70      27.159   5.333  14.652  1.00  0.00           H  
ATOM   1044  HB2 LYS A  70      29.705   5.155  14.675  1.00  0.00           H  
ATOM   1045  HB3 LYS A  70      29.323   3.568  14.726  1.00  0.00           H  
ATOM   1046  HG2 LYS A  70      28.761   3.650  16.868  1.00  0.00           H  
ATOM   1047  HG3 LYS A  70      28.386   5.239  16.817  1.00  0.00           H  
ATOM   1048  HD2 LYS A  70      30.825   5.554  16.200  1.00  0.00           H  
ATOM   1049  HD3 LYS A  70      31.027   4.059  16.825  1.00  0.00           H  
ATOM   1050  HE2 LYS A  70      29.996   5.081  18.861  1.00  0.00           H  
ATOM   1051  HE3 LYS A  70      30.504   6.479  18.185  1.00  0.00           H  
ATOM   1052  HZ1 LYS A  70      32.103   5.675  19.697  1.00  0.00           H  
ATOM   1053  HZ2 LYS A  70      32.203   4.278  18.857  1.00  0.00           H  
ATOM   1054  HZ3 LYS A  70      32.710   5.675  18.181  1.00  0.00           H  
ATOM   1055  N   VAL A  71      28.653   4.839  11.843  1.00  0.00           N  
ATOM   1056  CA  VAL A  71      29.111   5.534  10.660  1.00  0.00           C  
ATOM   1057  C   VAL A  71      28.157   5.133   9.539  1.00  0.00           C  
ATOM   1058  O   VAL A  71      28.134   3.961   9.171  1.00  0.00           O  
ATOM   1059  CB  VAL A  71      30.557   5.246  10.262  1.00  0.00           C  
ATOM   1060  CG1 VAL A  71      30.885   5.931   8.931  1.00  0.00           C  
ATOM   1061  CG2 VAL A  71      31.555   5.687  11.345  1.00  0.00           C  
ATOM   1062  H   VAL A  71      28.626   3.839  11.858  1.00  0.00           H  
ATOM   1063  HA  VAL A  71      29.017   6.517  10.816  1.00  0.00           H  
ATOM   1064  HB  VAL A  71      30.653   4.259  10.135  1.00  0.00           H  
ATOM   1065 HG11 VAL A  71      31.833   5.736   8.680  1.00  0.00           H  
ATOM   1066 HG12 VAL A  71      30.274   5.585   8.219  1.00  0.00           H  
ATOM   1067 HG13 VAL A  71      30.762   6.919   9.025  1.00  0.00           H  
ATOM   1068 HG21 VAL A  71      32.486   5.481  11.044  1.00  0.00           H  
ATOM   1069 HG22 VAL A  71      31.465   6.671  11.500  1.00  0.00           H  
ATOM   1070 HG23 VAL A  71      31.363   5.196  12.195  1.00  0.00           H  
ATOM   1071  N   TRP A  72      27.410   6.084   9.026  1.00  0.00           N  
ATOM   1072  CA  TRP A  72      26.390   5.836   8.014  1.00  0.00           C  
ATOM   1073  C   TRP A  72      26.813   6.457   6.696  1.00  0.00           C  
ATOM   1074  O   TRP A  72      27.111   7.645   6.634  1.00  0.00           O  
ATOM   1075  CB  TRP A  72      25.046   6.440   8.515  1.00  0.00           C  
ATOM   1076  CG  TRP A  72      24.531   5.749   9.750  1.00  0.00           C  
ATOM   1077  CD1 TRP A  72      24.979   5.895  11.031  1.00  0.00           C  
ATOM   1078  CD2 TRP A  72      23.489   4.769   9.796  1.00  0.00           C  
ATOM   1079  NE1 TRP A  72      24.227   5.096  11.892  1.00  0.00           N  
ATOM   1080  CE2 TRP A  72      23.327   4.387  11.152  1.00  0.00           C  
ATOM   1081  CE3 TRP A  72      22.635   4.200   8.833  1.00  0.00           C  
ATOM   1082  CZ2 TRP A  72      22.391   3.444  11.544  1.00  0.00           C  
ATOM   1083  CZ3 TRP A  72      21.692   3.258   9.230  1.00  0.00           C  
ATOM   1084  CH2 TRP A  72      21.589   2.891  10.598  1.00  0.00           C  
ATOM   1085  H   TRP A  72      27.547   7.022   9.344  1.00  0.00           H  
ATOM   1086  HA  TRP A  72      26.281   4.849   7.892  1.00  0.00           H  
ATOM   1087  HB2 TRP A  72      24.364   6.351   7.789  1.00  0.00           H  
ATOM   1088  HB3 TRP A  72      25.187   7.408   8.724  1.00  0.00           H  
ATOM   1089  HD1 TRP A  72      25.735   6.487  11.311  1.00  0.00           H  
ATOM   1090  HE1 TRP A  72      24.330   5.051  12.886  1.00  0.00           H  
ATOM   1091  HE3 TRP A  72      22.705   4.470   7.873  1.00  0.00           H  
ATOM   1092  HZ2 TRP A  72      22.308   3.176  12.504  1.00  0.00           H  
ATOM   1093  HZ3 TRP A  72      21.087   2.839   8.553  1.00  0.00           H  
ATOM   1094  HH2 TRP A  72      20.910   2.209  10.871  1.00  0.00           H  
ATOM   1095  N   THR A  73      26.853   5.659   5.644  1.00  0.00           N  
ATOM   1096  CA  THR A  73      27.265   6.109   4.317  1.00  0.00           C  
ATOM   1097  C   THR A  73      26.137   6.014   3.304  1.00  0.00           C  
ATOM   1098  O   THR A  73      25.652   4.913   3.041  1.00  0.00           O  
ATOM   1099  CB  THR A  73      28.418   5.163   3.842  1.00  0.00           C  
ATOM   1100  OG1 THR A  73      29.439   5.174   4.839  1.00  0.00           O  
ATOM   1101  CG2 THR A  73      29.043   5.622   2.549  1.00  0.00           C  
ATOM   1102  H   THR A  73      26.589   4.702   5.762  1.00  0.00           H  
ATOM   1103  HA  THR A  73      27.598   7.051   4.367  1.00  0.00           H  
ATOM   1104  HB  THR A  73      28.066   4.233   3.733  1.00  0.00           H  
ATOM   1105  HG1 THR A  73      30.188   4.575   4.556  1.00  0.00           H  
ATOM   1106 HG21 THR A  73      29.771   4.989   2.287  1.00  0.00           H  
ATOM   1107 HG22 THR A  73      28.347   5.644   1.832  1.00  0.00           H  
ATOM   1108 HG23 THR A  73      29.426   6.538   2.670  1.00  0.00           H  
ATOM   1109  N   PHE A  74      25.773   7.147   2.734  1.00  0.00           N  
ATOM   1110  CA  PHE A  74      24.675   7.270   1.773  1.00  0.00           C  
ATOM   1111  C   PHE A  74      25.183   7.512   0.350  1.00  0.00           C  
ATOM   1112  O   PHE A  74      25.920   8.455   0.060  1.00  0.00           O  
ATOM   1113  CB  PHE A  74      23.773   8.446   2.232  1.00  0.00           C  
ATOM   1114  CG  PHE A  74      23.252   8.249   3.640  1.00  0.00           C  
ATOM   1115  CD1 PHE A  74      22.075   7.573   3.846  1.00  0.00           C  
ATOM   1116  CD2 PHE A  74      23.910   8.719   4.759  1.00  0.00           C  
ATOM   1117  CE1 PHE A  74      21.582   7.319   5.117  1.00  0.00           C  
ATOM   1118  CE2 PHE A  74      23.432   8.532   6.045  1.00  0.00           C  
ATOM   1119  CZ  PHE A  74      22.250   7.799   6.234  1.00  0.00           C  
ATOM   1120  H   PHE A  74      26.280   7.975   2.974  1.00  0.00           H  
ATOM   1121  HA  PHE A  74      24.138   6.426   1.786  1.00  0.00           H  
ATOM   1122  HB2 PHE A  74      22.995   8.518   1.608  1.00  0.00           H  
ATOM   1123  HB3 PHE A  74      24.305   9.292   2.201  1.00  0.00           H  
ATOM   1124  HD1 PHE A  74      21.556   7.253   3.053  1.00  0.00           H  
ATOM   1125  HD2 PHE A  74      24.769   9.216   4.635  1.00  0.00           H  
ATOM   1126  HE1 PHE A  74      20.742   6.788   5.229  1.00  0.00           H  
ATOM   1127  HE2 PHE A  74      23.922   8.914   6.828  1.00  0.00           H  
ATOM   1128  HZ  PHE A  74      21.897   7.627   7.154  1.00  0.00           H  
ATOM   1129  N   HIS A  75      24.788   6.665  -0.573  1.00  0.00           N  
ATOM   1130  CA  HIS A  75      25.119   6.688  -1.987  1.00  0.00           C  
ATOM   1131  C   HIS A  75      23.997   7.413  -2.711  1.00  0.00           C  
ATOM   1132  O   HIS A  75      22.870   6.862  -2.714  1.00  0.00           O  
ATOM   1133  CB  HIS A  75      25.338   5.255  -2.515  1.00  0.00           C  
ATOM   1134  CG  HIS A  75      26.310   4.491  -1.632  1.00  0.00           C  
ATOM   1135  ND1 HIS A  75      27.664   4.592  -1.757  1.00  0.00           N  
ATOM   1136  CD2 HIS A  75      26.117   3.620  -0.613  1.00  0.00           C  
ATOM   1137  CE1 HIS A  75      28.285   3.823  -0.866  1.00  0.00           C  
ATOM   1138  NE2 HIS A  75      27.355   3.223  -0.162  1.00  0.00           N  
ATOM   1139  H   HIS A  75      24.193   5.921  -0.268  1.00  0.00           H  
ATOM   1140  HA  HIS A  75      25.965   7.206  -2.109  1.00  0.00           H  
ATOM   1141  HB2 HIS A  75      25.707   5.302  -3.443  1.00  0.00           H  
ATOM   1142  HB3 HIS A  75      24.461   4.774  -2.528  1.00  0.00           H  
ATOM   1143  HD1 HIS A  75      28.129   5.168  -2.429  1.00  0.00           H  
ATOM   1144  HD2 HIS A  75      25.234   3.319  -0.253  1.00  0.00           H  
ATOM   1145  HE1 HIS A  75      29.274   3.722  -0.754  1.00  0.00           H  
ATOM   1146  HE2 HIS A  75      27.520   2.579   0.585  1.00  0.00           H  
ATOM   1147  N   LEU A  76      24.282   8.660  -3.113  1.00  0.00           N  
ATOM   1148  CA  LEU A  76      23.294   9.511  -3.693  1.00  0.00           C  
ATOM   1149  C   LEU A  76      23.129   9.216  -5.193  1.00  0.00           C  
ATOM   1150  O   LEU A  76      24.153   9.000  -5.859  1.00  0.00           O  
ATOM   1151  CB  LEU A  76      23.591  11.016  -3.525  1.00  0.00           C  
ATOM   1152  CG  LEU A  76      24.091  11.406  -2.131  1.00  0.00           C  
ATOM   1153  CD1 LEU A  76      24.295  12.899  -2.070  1.00  0.00           C  
ATOM   1154  CD2 LEU A  76      23.062  10.924  -1.062  1.00  0.00           C  
ATOM   1155  H   LEU A  76      25.215   9.004  -3.003  1.00  0.00           H  
ATOM   1156  HA  LEU A  76      22.421   9.318  -3.244  1.00  0.00           H  
ATOM   1157  HB2 LEU A  76      22.750  11.524  -3.710  1.00  0.00           H  
ATOM   1158  HB3 LEU A  76      24.290  11.274  -4.192  1.00  0.00           H  
ATOM   1159  HG  LEU A  76      24.967  10.953  -1.964  1.00  0.00           H  
ATOM   1160 HD11 LEU A  76      24.621  13.154  -1.160  1.00  0.00           H  
ATOM   1161 HD12 LEU A  76      24.971  13.171  -2.755  1.00  0.00           H  
ATOM   1162 HD13 LEU A  76      23.428  13.362  -2.255  1.00  0.00           H  
ATOM   1163 HD21 LEU A  76      23.385  11.177  -0.150  1.00  0.00           H  
ATOM   1164 HD22 LEU A  76      22.176  11.356  -1.233  1.00  0.00           H  
ATOM   1165 HD23 LEU A  76      22.965   9.930  -1.117  1.00  0.00           H  
ATOM   1166  N   ARG A  77      21.846   9.229  -5.581  1.00  0.00           N  
ATOM   1167  CA  ARG A  77      21.568   8.872  -6.975  1.00  0.00           C  
ATOM   1168  C   ARG A  77      22.204   9.905  -7.892  1.00  0.00           C  
ATOM   1169  O   ARG A  77      22.182  11.139  -7.696  1.00  0.00           O  
ATOM   1170  CB  ARG A  77      20.078   8.666  -7.221  1.00  0.00           C  
ATOM   1171  CG  ARG A  77      19.291   9.977  -7.133  1.00  0.00           C  
ATOM   1172  CD  ARG A  77      17.819   9.667  -7.029  1.00  0.00           C  
ATOM   1173  NE  ARG A  77      17.436   8.761  -5.971  1.00  0.00           N  
ATOM   1174  CZ  ARG A  77      17.055   7.497  -5.992  1.00  0.00           C  
ATOM   1175  NH1 ARG A  77      17.020   6.736  -7.100  1.00  0.00           N  
ATOM   1176  NH2 ARG A  77      16.736   6.958  -4.853  1.00  0.00           N  
ATOM   1177  H   ARG A  77      21.111   9.471  -4.947  1.00  0.00           H  
ATOM   1178  HA  ARG A  77      22.021   7.999  -7.153  1.00  0.00           H  
ATOM   1179  HB2 ARG A  77      19.723   8.031  -6.535  1.00  0.00           H  
ATOM   1180  HB3 ARG A  77      19.953   8.276  -8.133  1.00  0.00           H  
ATOM   1181  HG2 ARG A  77      19.460  10.524  -7.953  1.00  0.00           H  
ATOM   1182  HG3 ARG A  77      19.583  10.488  -6.325  1.00  0.00           H  
ATOM   1183  HD2 ARG A  77      17.529   9.264  -7.897  1.00  0.00           H  
ATOM   1184  HD3 ARG A  77      17.334  10.529  -6.884  1.00  0.00           H  
ATOM   1185  HE  ARG A  77      17.465   9.165  -5.056  1.00  0.00           H  
ATOM   1186 HH11 ARG A  77      16.720   5.784  -7.043  1.00  0.00           H  
ATOM   1187 HH12 ARG A  77      17.294   7.122  -7.981  1.00  0.00           H  
ATOM   1188 HH21 ARG A  77      16.441   6.003  -4.817  1.00  0.00           H  
ATOM   1189 HH22 ARG A  77      16.785   7.498  -4.013  1.00  0.00           H  
ATOM   1190  N   GLU A  78      22.840   9.366  -8.932  1.00  0.00           N  
ATOM   1191  CA  GLU A  78      23.496  10.240  -9.920  1.00  0.00           C  
ATOM   1192  C   GLU A  78      22.600  11.263 -10.578  1.00  0.00           C  
ATOM   1193  O   GLU A  78      23.019  12.417 -10.722  1.00  0.00           O  
ATOM   1194  CB  GLU A  78      24.241   9.328 -10.927  1.00  0.00           C  
ATOM   1195  CG  GLU A  78      25.338   8.610 -10.092  1.00  0.00           C  
ATOM   1196  CD  GLU A  78      26.511   8.101 -10.911  1.00  0.00           C  
ATOM   1197  OE1 GLU A  78      26.305   7.951 -12.138  1.00  0.00           O  
ATOM   1198  OE2 GLU A  78      27.597   7.887 -10.318  1.00  0.00           O  
ATOM   1199  H   GLU A  78      22.872   8.372  -9.041  1.00  0.00           H  
ATOM   1200  HA  GLU A  78      24.198  10.752  -9.426  1.00  0.00           H  
ATOM   1201  HB2 GLU A  78      24.656   9.874 -11.655  1.00  0.00           H  
ATOM   1202  HB3 GLU A  78      23.613   8.661 -11.328  1.00  0.00           H  
ATOM   1203  HG2 GLU A  78      24.918   7.830  -9.627  1.00  0.00           H  
ATOM   1204  HG3 GLU A  78      25.687   9.255  -9.412  1.00  0.00           H  
ATOM   1205  N   ASN A  79      21.338  10.985 -10.876  1.00  0.00           N  
ATOM   1206  CA  ASN A  79      20.444  11.965 -11.481  1.00  0.00           C  
ATOM   1207  C   ASN A  79      19.635  12.834 -10.528  1.00  0.00           C  
ATOM   1208  O   ASN A  79      18.717  13.521 -11.015  1.00  0.00           O  
ATOM   1209  CB  ASN A  79      19.554  11.203 -12.471  1.00  0.00           C  
ATOM   1210  CG  ASN A  79      18.680  10.159 -11.767  1.00  0.00           C  
ATOM   1211  OD1 ASN A  79      18.779   9.765 -10.604  1.00  0.00           O  
ATOM   1212  ND2 ASN A  79      17.715   9.699 -12.528  1.00  0.00           N  
ATOM   1213  H   ASN A  79      20.987  10.070 -10.679  1.00  0.00           H  
ATOM   1214  HA  ASN A  79      21.015  12.583 -12.022  1.00  0.00           H  
ATOM   1215  HB2 ASN A  79      20.136  10.740 -13.139  1.00  0.00           H  
ATOM   1216  HB3 ASN A  79      18.961  11.856 -12.942  1.00  0.00           H  
ATOM   1217 HD21 ASN A  79      17.630  10.015 -13.473  1.00  0.00           H  
ATOM   1218 HD22 ASN A  79      17.065   9.032 -12.163  1.00  0.00           H  
ATOM   1219  N   ALA A  80      19.925  12.924  -9.228  1.00  0.00           N  
ATOM   1220  CA  ALA A  80      19.172  13.875  -8.378  1.00  0.00           C  
ATOM   1221  C   ALA A  80      19.564  15.298  -8.794  1.00  0.00           C  
ATOM   1222  O   ALA A  80      20.766  15.642  -8.930  1.00  0.00           O  
ATOM   1223  CB  ALA A  80      19.468  13.717  -6.903  1.00  0.00           C  
ATOM   1224  H   ALA A  80      20.645  12.354  -8.831  1.00  0.00           H  
ATOM   1225  HA  ALA A  80      18.192  13.747  -8.531  1.00  0.00           H  
ATOM   1226  HB1 ALA A  80      18.933  14.383  -6.383  1.00  0.00           H  
ATOM   1227  HB2 ALA A  80      19.224  12.792  -6.611  1.00  0.00           H  
ATOM   1228  HB3 ALA A  80      20.442  13.872  -6.740  1.00  0.00           H  
ATOM   1229  N   LYS A  81      18.575  16.124  -9.103  1.00  0.00           N  
ATOM   1230  CA  LYS A  81      18.840  17.501  -9.501  1.00  0.00           C  
ATOM   1231  C   LYS A  81      17.906  18.480  -8.767  1.00  0.00           C  
ATOM   1232  O   LYS A  81      16.825  18.121  -8.315  1.00  0.00           O  
ATOM   1233  CB  LYS A  81      18.558  17.705 -11.000  1.00  0.00           C  
ATOM   1234  CG  LYS A  81      19.567  17.104 -11.978  1.00  0.00           C  
ATOM   1235  CD  LYS A  81      19.078  17.083 -13.431  1.00  0.00           C  
ATOM   1236  CE  LYS A  81      20.151  16.432 -14.303  1.00  0.00           C  
ATOM   1237  NZ  LYS A  81      19.872  16.487 -15.765  1.00  0.00           N  
ATOM   1238  H   LYS A  81      17.631  15.797  -9.062  1.00  0.00           H  
ATOM   1239  HA  LYS A  81      19.793  17.732  -9.303  1.00  0.00           H  
ATOM   1240  HB2 LYS A  81      18.521  18.690 -11.170  1.00  0.00           H  
ATOM   1241  HB3 LYS A  81      17.666  17.299 -11.198  1.00  0.00           H  
ATOM   1242  HG2 LYS A  81      19.759  16.164 -11.696  1.00  0.00           H  
ATOM   1243  HG3 LYS A  81      20.408  17.643 -11.935  1.00  0.00           H  
ATOM   1244  HD2 LYS A  81      18.913  18.018 -13.744  1.00  0.00           H  
ATOM   1245  HD3 LYS A  81      18.230  16.557 -13.493  1.00  0.00           H  
ATOM   1246  HE2 LYS A  81      20.231  15.472 -14.036  1.00  0.00           H  
ATOM   1247  HE3 LYS A  81      21.019  16.899 -14.132  1.00  0.00           H  
ATOM   1248  HZ1 LYS A  81      20.616  16.043 -16.263  1.00  0.00           H  
ATOM   1249  HZ2 LYS A  81      19.012  16.014 -15.958  1.00  0.00           H  
ATOM   1250  HZ3 LYS A  81      19.800  17.441 -16.055  1.00  0.00           H  
ATOM   1251  N   TRP A  82      18.330  19.725  -8.666  1.00  0.00           N  
ATOM   1252  CA  TRP A  82      17.569  20.836  -8.140  1.00  0.00           C  
ATOM   1253  C   TRP A  82      16.680  21.355  -9.272  1.00  0.00           C  
ATOM   1254  O   TRP A  82      16.947  20.994 -10.421  1.00  0.00           O  
ATOM   1255  CB  TRP A  82      18.522  21.935  -7.732  1.00  0.00           C  
ATOM   1256  CG  TRP A  82      19.332  21.666  -6.494  1.00  0.00           C  
ATOM   1257  CD1 TRP A  82      20.610  21.213  -6.427  1.00  0.00           C  
ATOM   1258  CD2 TRP A  82      18.897  21.819  -5.138  1.00  0.00           C  
ATOM   1259  NE1 TRP A  82      20.994  21.106  -5.123  1.00  0.00           N  
ATOM   1260  CE2 TRP A  82      19.975  21.488  -4.306  1.00  0.00           C  
ATOM   1261  CE3 TRP A  82      17.707  22.265  -4.556  1.00  0.00           C  
ATOM   1262  CZ2 TRP A  82      19.902  21.550  -2.913  1.00  0.00           C  
ATOM   1263  CZ3 TRP A  82      17.603  22.296  -3.164  1.00  0.00           C  
ATOM   1264  CH2 TRP A  82      18.708  21.954  -2.374  1.00  0.00           C  
ATOM   1265  H   TRP A  82      19.259  19.917  -8.981  1.00  0.00           H  
ATOM   1266  HA  TRP A  82      17.013  20.545  -7.361  1.00  0.00           H  
ATOM   1267  HB2 TRP A  82      17.986  22.764  -7.575  1.00  0.00           H  
ATOM   1268  HB3 TRP A  82      19.158  22.087  -8.489  1.00  0.00           H  
ATOM   1269  HD1 TRP A  82      21.184  20.991  -7.216  1.00  0.00           H  
ATOM   1270  HE1 TRP A  82      21.892  20.793  -4.813  1.00  0.00           H  
ATOM   1271  HE3 TRP A  82      16.941  22.558  -5.128  1.00  0.00           H  
ATOM   1272  HZ2 TRP A  82      20.683  21.311  -2.336  1.00  0.00           H  
ATOM   1273  HZ3 TRP A  82      16.741  22.562  -2.732  1.00  0.00           H  
ATOM   1274  HH2 TRP A  82      18.623  22.007  -1.379  1.00  0.00           H  
ATOM   1275  N   SER A  83      15.738  22.268  -9.005  1.00  0.00           N  
ATOM   1276  CA  SER A  83      14.857  22.747 -10.048  1.00  0.00           C  
ATOM   1277  C   SER A  83      15.542  23.626 -11.085  1.00  0.00           C  
ATOM   1278  O   SER A  83      14.893  23.897 -12.089  1.00  0.00           O  
ATOM   1279  CB  SER A  83      13.716  23.559  -9.406  1.00  0.00           C  
ATOM   1280  OG  SER A  83      14.321  24.490  -8.531  1.00  0.00           O  
ATOM   1281  H   SER A  83      15.642  22.623  -8.075  1.00  0.00           H  
ATOM   1282  HA  SER A  83      14.460  21.957 -10.515  1.00  0.00           H  
ATOM   1283  HB2 SER A  83      13.106  22.952  -8.896  1.00  0.00           H  
ATOM   1284  HB3 SER A  83      13.195  24.038 -10.112  1.00  0.00           H  
ATOM   1285  HG  SER A  83      13.613  25.042  -8.090  1.00  0.00           H  
ATOM   1286  N   ASP A  84      16.752  24.134 -10.879  1.00  0.00           N  
ATOM   1287  CA  ASP A  84      17.434  24.887 -11.902  1.00  0.00           C  
ATOM   1288  C   ASP A  84      18.275  23.942 -12.768  1.00  0.00           C  
ATOM   1289  O   ASP A  84      19.102  24.387 -13.561  1.00  0.00           O  
ATOM   1290  CB  ASP A  84      18.359  25.920 -11.259  1.00  0.00           C  
ATOM   1291  CG  ASP A  84      19.394  25.337 -10.332  1.00  0.00           C  
ATOM   1292  OD1 ASP A  84      19.632  24.124 -10.133  1.00  0.00           O  
ATOM   1293  OD2 ASP A  84      20.073  26.163  -9.695  1.00  0.00           O  
ATOM   1294  H   ASP A  84      17.199  23.991  -9.996  1.00  0.00           H  
ATOM   1295  HA  ASP A  84      16.761  25.354 -12.476  1.00  0.00           H  
ATOM   1296  HB2 ASP A  84      17.797  26.561 -10.737  1.00  0.00           H  
ATOM   1297  HB3 ASP A  84      18.834  26.412 -11.989  1.00  0.00           H  
ATOM   1298  N   GLY A  85      18.144  22.631 -12.580  1.00  0.00           N  
ATOM   1299  CA  GLY A  85      18.910  21.671 -13.334  1.00  0.00           C  
ATOM   1300  C   GLY A  85      20.255  21.282 -12.793  1.00  0.00           C  
ATOM   1301  O   GLY A  85      20.873  20.376 -13.388  1.00  0.00           O  
ATOM   1302  H   GLY A  85      17.494  22.302 -11.895  1.00  0.00           H  
ATOM   1303  HA2 GLY A  85      19.053  22.052 -14.247  1.00  0.00           H  
ATOM   1304  HA3 GLY A  85      18.362  20.837 -13.403  1.00  0.00           H  
ATOM   1305  N   THR A  86      20.763  21.930 -11.755  1.00  0.00           N  
ATOM   1306  CA  THR A  86      22.097  21.568 -11.247  1.00  0.00           C  
ATOM   1307  C   THR A  86      22.001  20.367 -10.337  1.00  0.00           C  
ATOM   1308  O   THR A  86      20.959  20.062  -9.758  1.00  0.00           O  
ATOM   1309  CB  THR A  86      22.715  22.764 -10.531  1.00  0.00           C  
ATOM   1310  OG1 THR A  86      21.975  23.079  -9.364  1.00  0.00           O  
ATOM   1311  CG2 THR A  86      22.717  23.978 -11.467  1.00  0.00           C  
ATOM   1312  H   THR A  86      20.242  22.663 -11.318  1.00  0.00           H  
ATOM   1313  HA  THR A  86      22.678  21.330 -12.025  1.00  0.00           H  
ATOM   1314  HB  THR A  86      23.656  22.544 -10.275  1.00  0.00           H  
ATOM   1315  HG1 THR A  86      22.392  23.864  -8.906  1.00  0.00           H  
ATOM   1316 HG21 THR A  86      23.123  24.761 -10.996  1.00  0.00           H  
ATOM   1317 HG22 THR A  86      23.252  23.767 -12.285  1.00  0.00           H  
ATOM   1318 HG23 THR A  86      21.778  24.197 -11.731  1.00  0.00           H  
ATOM   1319  N   PRO A  87      23.069  19.595 -10.230  1.00  0.00           N  
ATOM   1320  CA  PRO A  87      23.050  18.373  -9.455  1.00  0.00           C  
ATOM   1321  C   PRO A  87      22.821  18.538  -7.965  1.00  0.00           C  
ATOM   1322  O   PRO A  87      23.357  19.502  -7.416  1.00  0.00           O  
ATOM   1323  CB  PRO A  87      24.496  17.804  -9.598  1.00  0.00           C  
ATOM   1324  CG  PRO A  87      24.902  18.330 -10.929  1.00  0.00           C  
ATOM   1325  CD  PRO A  87      24.363  19.768 -10.949  1.00  0.00           C  
ATOM   1326  HA  PRO A  87      22.386  17.731  -9.838  1.00  0.00           H  
ATOM   1327  HB2 PRO A  87      25.095  18.146  -8.874  1.00  0.00           H  
ATOM   1328  HB3 PRO A  87      24.496  16.804  -9.586  1.00  0.00           H  
ATOM   1329  HG2 PRO A  87      25.897  18.323 -11.024  1.00  0.00           H  
ATOM   1330  HG3 PRO A  87      24.494  17.788 -11.664  1.00  0.00           H  
ATOM   1331  HD2 PRO A  87      24.972  20.395 -10.464  1.00  0.00           H  
ATOM   1332  HD3 PRO A  87      24.223  20.095 -11.884  1.00  0.00           H  
ATOM   1333  N   VAL A  88      22.138  17.548  -7.383  1.00  0.00           N  
ATOM   1334  CA  VAL A  88      22.057  17.536  -5.925  1.00  0.00           C  
ATOM   1335  C   VAL A  88      23.300  16.763  -5.464  1.00  0.00           C  
ATOM   1336  O   VAL A  88      23.472  15.696  -6.076  1.00  0.00           O  
ATOM   1337  CB  VAL A  88      20.843  16.837  -5.339  1.00  0.00           C  
ATOM   1338  CG1 VAL A  88      20.936  16.891  -3.819  1.00  0.00           C  
ATOM   1339  CG2 VAL A  88      19.593  17.561  -5.809  1.00  0.00           C  
ATOM   1340  H   VAL A  88      21.696  16.837  -7.929  1.00  0.00           H  
ATOM   1341  HA  VAL A  88      22.101  18.474  -5.581  1.00  0.00           H  
ATOM   1342  HB  VAL A  88      20.819  15.885  -5.644  1.00  0.00           H  
ATOM   1343 HG11 VAL A  88      20.141  16.433  -3.420  1.00  0.00           H  
ATOM   1344 HG12 VAL A  88      21.771  16.430  -3.520  1.00  0.00           H  
ATOM   1345 HG13 VAL A  88      20.956  17.845  -3.520  1.00  0.00           H  
ATOM   1346 HG21 VAL A  88      18.785  17.111  -5.430  1.00  0.00           H  
ATOM   1347 HG22 VAL A  88      19.622  18.511  -5.499  1.00  0.00           H  
ATOM   1348 HG23 VAL A  88      19.550  17.538  -6.808  1.00  0.00           H  
ATOM   1349  N   THR A  89      24.165  17.308  -4.633  1.00  0.00           N  
ATOM   1350  CA  THR A  89      25.364  16.543  -4.292  1.00  0.00           C  
ATOM   1351  C   THR A  89      25.452  16.276  -2.813  1.00  0.00           C  
ATOM   1352  O   THR A  89      24.770  16.922  -2.009  1.00  0.00           O  
ATOM   1353  CB  THR A  89      26.643  17.246  -4.772  1.00  0.00           C  
ATOM   1354  OG1 THR A  89      26.851  18.446  -3.959  1.00  0.00           O  
ATOM   1355  CG2 THR A  89      26.680  17.680  -6.214  1.00  0.00           C  
ATOM   1356  H   THR A  89      24.007  18.217  -4.247  1.00  0.00           H  
ATOM   1357  HA  THR A  89      25.307  15.661  -4.759  1.00  0.00           H  
ATOM   1358  HB  THR A  89      27.413  16.628  -4.615  1.00  0.00           H  
ATOM   1359  HG1 THR A  89      27.682  18.914  -4.261  1.00  0.00           H  
ATOM   1360 HG21 THR A  89      27.556  18.122  -6.407  1.00  0.00           H  
ATOM   1361 HG22 THR A  89      26.573  16.881  -6.805  1.00  0.00           H  
ATOM   1362 HG23 THR A  89      25.936  18.325  -6.387  1.00  0.00           H  
ATOM   1363  N   ALA A  90      26.469  15.524  -2.367  1.00  0.00           N  
ATOM   1364  CA  ALA A  90      26.721  15.316  -0.959  1.00  0.00           C  
ATOM   1365  C   ALA A  90      27.214  16.621  -0.312  1.00  0.00           C  
ATOM   1366  O   ALA A  90      26.979  16.844   0.864  1.00  0.00           O  
ATOM   1367  CB  ALA A  90      27.696  14.202  -0.669  1.00  0.00           C  
ATOM   1368  H   ALA A  90      27.076  15.091  -3.034  1.00  0.00           H  
ATOM   1369  HA  ALA A  90      25.851  15.075  -0.529  1.00  0.00           H  
ATOM   1370  HB1 ALA A  90      27.820  14.117   0.320  1.00  0.00           H  
ATOM   1371  HB2 ALA A  90      27.339  13.343  -1.035  1.00  0.00           H  
ATOM   1372  HB3 ALA A  90      28.575  14.408  -1.099  1.00  0.00           H  
ATOM   1373  N   HIS A  91      27.813  17.532  -1.065  1.00  0.00           N  
ATOM   1374  CA  HIS A  91      28.252  18.825  -0.541  1.00  0.00           C  
ATOM   1375  C   HIS A  91      27.010  19.660  -0.135  1.00  0.00           C  
ATOM   1376  O   HIS A  91      27.058  20.388   0.849  1.00  0.00           O  
ATOM   1377  CB  HIS A  91      29.034  19.585  -1.616  1.00  0.00           C  
ATOM   1378  CG  HIS A  91      30.210  18.736  -2.042  1.00  0.00           C  
ATOM   1379  ND1 HIS A  91      31.222  18.403  -1.175  1.00  0.00           N  
ATOM   1380  CD2 HIS A  91      30.508  18.160  -3.206  1.00  0.00           C  
ATOM   1381  CE1 HIS A  91      32.097  17.662  -1.795  1.00  0.00           C  
ATOM   1382  NE2 HIS A  91      31.705  17.485  -3.021  1.00  0.00           N  
ATOM   1383  H   HIS A  91      27.971  17.327  -2.031  1.00  0.00           H  
ATOM   1384  HA  HIS A  91      28.835  18.682   0.259  1.00  0.00           H  
ATOM   1385  HB2 HIS A  91      29.362  20.454  -1.244  1.00  0.00           H  
ATOM   1386  HB3 HIS A  91      28.442  19.761  -2.403  1.00  0.00           H  
ATOM   1387  HD1 HIS A  91      31.279  18.685  -0.217  1.00  0.00           H  
ATOM   1388  HD2 HIS A  91      29.972  18.206  -4.049  1.00  0.00           H  
ATOM   1389  HE1 HIS A  91      32.934  17.290  -1.393  1.00  0.00           H  
ATOM   1390  HE2 HIS A  91      32.187  16.951  -3.716  1.00  0.00           H  
ATOM   1391  N   ASP A  92      25.897  19.502  -0.847  1.00  0.00           N  
ATOM   1392  CA  ASP A  92      24.667  20.186  -0.444  1.00  0.00           C  
ATOM   1393  C   ASP A  92      24.245  19.753   0.963  1.00  0.00           C  
ATOM   1394  O   ASP A  92      23.781  20.613   1.739  1.00  0.00           O  
ATOM   1395  CB  ASP A  92      23.469  19.916  -1.375  1.00  0.00           C  
ATOM   1396  CG  ASP A  92      23.667  20.587  -2.732  1.00  0.00           C  
ATOM   1397  OD1 ASP A  92      24.068  21.765  -2.692  1.00  0.00           O  
ATOM   1398  OD2 ASP A  92      23.396  19.990  -3.801  1.00  0.00           O  
ATOM   1399  H   ASP A  92      25.901  18.916  -1.657  1.00  0.00           H  
ATOM   1400  HA  ASP A  92      24.842  21.170  -0.432  1.00  0.00           H  
ATOM   1401  HB2 ASP A  92      22.638  20.276  -0.951  1.00  0.00           H  
ATOM   1402  HB3 ASP A  92      23.375  18.929  -1.509  1.00  0.00           H  
ATOM   1403  N   PHE A  93      24.295  18.440   1.217  1.00  0.00           N  
ATOM   1404  CA  PHE A  93      23.921  17.931   2.532  1.00  0.00           C  
ATOM   1405  C   PHE A  93      24.904  18.395   3.592  1.00  0.00           C  
ATOM   1406  O   PHE A  93      24.490  18.711   4.715  1.00  0.00           O  
ATOM   1407  CB  PHE A  93      23.780  16.382   2.618  1.00  0.00           C  
ATOM   1408  CG  PHE A  93      22.490  15.972   1.896  1.00  0.00           C  
ATOM   1409  CD1 PHE A  93      22.492  15.770   0.544  1.00  0.00           C  
ATOM   1410  CD2 PHE A  93      21.295  15.841   2.603  1.00  0.00           C  
ATOM   1411  CE1 PHE A  93      21.319  15.400  -0.124  1.00  0.00           C  
ATOM   1412  CE2 PHE A  93      20.128  15.489   1.941  1.00  0.00           C  
ATOM   1413  CZ  PHE A  93      20.134  15.265   0.546  1.00  0.00           C  
ATOM   1414  H   PHE A  93      24.590  17.805   0.503  1.00  0.00           H  
ATOM   1415  HA  PHE A  93      23.030  18.324   2.760  1.00  0.00           H  
ATOM   1416  HB2 PHE A  93      23.735  16.100   3.576  1.00  0.00           H  
ATOM   1417  HB3 PHE A  93      24.566  15.947   2.179  1.00  0.00           H  
ATOM   1418  HD1 PHE A  93      23.340  15.888   0.027  1.00  0.00           H  
ATOM   1419  HD2 PHE A  93      21.279  16.001   3.590  1.00  0.00           H  
ATOM   1420  HE1 PHE A  93      21.348  15.231  -1.109  1.00  0.00           H  
ATOM   1421  HE2 PHE A  93      19.276  15.393   2.455  1.00  0.00           H  
ATOM   1422  HZ  PHE A  93      19.295  15.015   0.062  1.00  0.00           H  
ATOM   1423  N   VAL A  94      26.203  18.424   3.254  1.00  0.00           N  
ATOM   1424  CA  VAL A  94      27.196  18.900   4.214  1.00  0.00           C  
ATOM   1425  C   VAL A  94      26.850  20.336   4.598  1.00  0.00           C  
ATOM   1426  O   VAL A  94      26.757  20.659   5.783  1.00  0.00           O  
ATOM   1427  CB  VAL A  94      28.647  18.892   3.650  1.00  0.00           C  
ATOM   1428  CG1 VAL A  94      29.580  19.633   4.611  1.00  0.00           C  
ATOM   1429  CG2 VAL A  94      29.058  17.422   3.505  1.00  0.00           C  
ATOM   1430  H   VAL A  94      26.491  18.120   2.346  1.00  0.00           H  
ATOM   1431  HA  VAL A  94      27.161  18.326   5.032  1.00  0.00           H  
ATOM   1432  HB  VAL A  94      28.663  19.337   2.754  1.00  0.00           H  
ATOM   1433 HG11 VAL A  94      30.510  19.625   4.245  1.00  0.00           H  
ATOM   1434 HG12 VAL A  94      29.270  20.578   4.714  1.00  0.00           H  
ATOM   1435 HG13 VAL A  94      29.569  19.180   5.502  1.00  0.00           H  
ATOM   1436 HG21 VAL A  94      29.989  17.370   3.144  1.00  0.00           H  
ATOM   1437 HG22 VAL A  94      29.022  16.976   4.399  1.00  0.00           H  
ATOM   1438 HG23 VAL A  94      28.431  16.961   2.877  1.00  0.00           H  
ATOM   1439  N   TYR A  95      26.681  21.212   3.638  1.00  0.00           N  
ATOM   1440  CA  TYR A  95      26.379  22.620   3.941  1.00  0.00           C  
ATOM   1441  C   TYR A  95      25.063  22.720   4.705  1.00  0.00           C  
ATOM   1442  O   TYR A  95      24.943  23.440   5.697  1.00  0.00           O  
ATOM   1443  CB  TYR A  95      26.216  23.381   2.617  1.00  0.00           C  
ATOM   1444  CG  TYR A  95      25.562  24.728   2.847  1.00  0.00           C  
ATOM   1445  CD1 TYR A  95      26.266  25.794   3.403  1.00  0.00           C  
ATOM   1446  CD2 TYR A  95      24.215  24.880   2.497  1.00  0.00           C  
ATOM   1447  CE1 TYR A  95      25.631  27.009   3.602  1.00  0.00           C  
ATOM   1448  CE2 TYR A  95      23.598  26.089   2.679  1.00  0.00           C  
ATOM   1449  CZ  TYR A  95      24.298  27.145   3.238  1.00  0.00           C  
ATOM   1450  OH  TYR A  95      23.617  28.324   3.427  1.00  0.00           O  
ATOM   1451  H   TYR A  95      26.758  20.919   2.685  1.00  0.00           H  
ATOM   1452  HA  TYR A  95      27.120  23.022   4.479  1.00  0.00           H  
ATOM   1453  HB2 TYR A  95      25.646  22.842   1.997  1.00  0.00           H  
ATOM   1454  HB3 TYR A  95      27.117  23.520   2.206  1.00  0.00           H  
ATOM   1455  HD1 TYR A  95      27.227  25.682   3.658  1.00  0.00           H  
ATOM   1456  HD2 TYR A  95      23.705  24.109   2.116  1.00  0.00           H  
ATOM   1457  HE1 TYR A  95      26.127  27.779   4.003  1.00  0.00           H  
ATOM   1458  HE2 TYR A  95      22.643  26.209   2.408  1.00  0.00           H  
ATOM   1459  HH  TYR A  95      22.657  28.396   3.156  1.00  0.00           H  
ATOM   1460  N   SER A  96      24.058  21.987   4.238  1.00  0.00           N  
ATOM   1461  CA  SER A  96      22.753  21.995   4.904  1.00  0.00           C  
ATOM   1462  C   SER A  96      22.757  21.583   6.357  1.00  0.00           C  
ATOM   1463  O   SER A  96      22.179  22.315   7.165  1.00  0.00           O  
ATOM   1464  CB  SER A  96      21.702  21.138   4.171  1.00  0.00           C  
ATOM   1465  OG  SER A  96      21.606  21.702   2.855  1.00  0.00           O  
ATOM   1466  H   SER A  96      24.194  21.424   3.423  1.00  0.00           H  
ATOM   1467  HA  SER A  96      22.423  22.939   4.875  1.00  0.00           H  
ATOM   1468  HB2 SER A  96      20.820  21.189   4.639  1.00  0.00           H  
ATOM   1469  HB3 SER A  96      21.999  20.184   4.123  1.00  0.00           H  
ATOM   1470  HG  SER A  96      20.935  21.189   2.320  1.00  0.00           H  
ATOM   1471  N   TRP A  97      23.298  20.412   6.707  1.00  0.00           N  
ATOM   1472  CA  TRP A  97      23.297  20.003   8.108  1.00  0.00           C  
ATOM   1473  C   TRP A  97      24.184  20.894   8.964  1.00  0.00           C  
ATOM   1474  O   TRP A  97      23.872  21.105  10.159  1.00  0.00           O  
ATOM   1475  CB  TRP A  97      23.672  18.512   8.233  1.00  0.00           C  
ATOM   1476  CG  TRP A  97      22.657  17.567   7.659  1.00  0.00           C  
ATOM   1477  CD1 TRP A  97      21.686  17.824   6.732  1.00  0.00           C  
ATOM   1478  CD2 TRP A  97      22.567  16.161   7.953  1.00  0.00           C  
ATOM   1479  NE1 TRP A  97      20.988  16.668   6.425  1.00  0.00           N  
ATOM   1480  CE2 TRP A  97      21.522  15.638   7.152  1.00  0.00           C  
ATOM   1481  CE3 TRP A  97      23.248  15.303   8.820  1.00  0.00           C  
ATOM   1482  CZ2 TRP A  97      21.150  14.305   7.207  1.00  0.00           C  
ATOM   1483  CZ3 TRP A  97      22.892  13.967   8.835  1.00  0.00           C  
ATOM   1484  CH2 TRP A  97      21.816  13.470   8.078  1.00  0.00           C  
ATOM   1485  H   TRP A  97      23.702  19.818   6.011  1.00  0.00           H  
ATOM   1486  HA  TRP A  97      22.361  20.103   8.446  1.00  0.00           H  
ATOM   1487  HB2 TRP A  97      23.785  18.298   9.203  1.00  0.00           H  
ATOM   1488  HB3 TRP A  97      24.539  18.367   7.757  1.00  0.00           H  
ATOM   1489  HD1 TRP A  97      21.505  18.722   6.331  1.00  0.00           H  
ATOM   1490  HE1 TRP A  97      20.225  16.598   5.783  1.00  0.00           H  
ATOM   1491  HE3 TRP A  97      23.975  15.646   9.415  1.00  0.00           H  
ATOM   1492  HZ2 TRP A  97      20.414  13.956   6.627  1.00  0.00           H  
ATOM   1493  HZ3 TRP A  97      23.417  13.333   9.403  1.00  0.00           H  
ATOM   1494  HH2 TRP A  97      21.535  12.515   8.171  1.00  0.00           H  
ATOM   1495  N   GLN A  98      25.255  21.478   8.390  1.00  0.00           N  
ATOM   1496  CA  GLN A  98      26.022  22.462   9.174  1.00  0.00           C  
ATOM   1497  C   GLN A  98      25.177  23.707   9.482  1.00  0.00           C  
ATOM   1498  O   GLN A  98      25.245  24.258  10.589  1.00  0.00           O  
ATOM   1499  CB  GLN A  98      27.269  22.976   8.427  1.00  0.00           C  
ATOM   1500  CG  GLN A  98      28.292  21.860   8.225  1.00  0.00           C  
ATOM   1501  CD  GLN A  98      29.466  22.212   7.320  1.00  0.00           C  
ATOM   1502  OE1 GLN A  98      29.489  23.104   6.518  1.00  0.00           O  
ATOM   1503  NE2 GLN A  98      30.536  21.418   7.370  1.00  0.00           N  
ATOM   1504  H   GLN A  98      25.523  21.249   7.454  1.00  0.00           H  
ATOM   1505  HA  GLN A  98      26.308  22.041  10.035  1.00  0.00           H  
ATOM   1506  HB2 GLN A  98      27.689  23.710   8.960  1.00  0.00           H  
ATOM   1507  HB3 GLN A  98      26.991  23.329   7.534  1.00  0.00           H  
ATOM   1508  HG2 GLN A  98      27.818  21.075   7.826  1.00  0.00           H  
ATOM   1509  HG3 GLN A  98      28.657  21.609   9.122  1.00  0.00           H  
ATOM   1510 HE21 GLN A  98      30.566  20.660   8.021  1.00  0.00           H  
ATOM   1511 HE22 GLN A  98      31.308  21.581   6.756  1.00  0.00           H  
ATOM   1512  N   ARG A  99      24.429  24.211   8.514  1.00  0.00           N  
ATOM   1513  CA  ARG A  99      23.565  25.369   8.685  1.00  0.00           C  
ATOM   1514  C   ARG A  99      22.455  25.084   9.712  1.00  0.00           C  
ATOM   1515  O   ARG A  99      22.156  25.914  10.556  1.00  0.00           O  
ATOM   1516  CB  ARG A  99      22.899  25.803   7.365  1.00  0.00           C  
ATOM   1517  CG  ARG A  99      21.901  26.947   7.515  1.00  0.00           C  
ATOM   1518  CD  ARG A  99      21.540  27.567   6.180  1.00  0.00           C  
ATOM   1519  NE  ARG A  99      20.667  28.753   6.231  1.00  0.00           N  
ATOM   1520  CZ  ARG A  99      19.341  28.736   6.091  1.00  0.00           C  
ATOM   1521  NH1 ARG A  99      18.682  27.581   5.990  1.00  0.00           N  
ATOM   1522  NH2 ARG A  99      18.641  29.854   6.112  1.00  0.00           N  
ATOM   1523  H   ARG A  99      24.459  23.772   7.616  1.00  0.00           H  
ATOM   1524  HA  ARG A  99      24.120  26.129   9.023  1.00  0.00           H  
ATOM   1525  HB2 ARG A  99      22.417  25.015   6.983  1.00  0.00           H  
ATOM   1526  HB3 ARG A  99      23.617  26.094   6.732  1.00  0.00           H  
ATOM   1527  HG2 ARG A  99      22.304  27.652   8.099  1.00  0.00           H  
ATOM   1528  HG3 ARG A  99      21.069  26.595   7.943  1.00  0.00           H  
ATOM   1529  HD2 ARG A  99      21.076  26.869   5.635  1.00  0.00           H  
ATOM   1530  HD3 ARG A  99      22.391  27.833   5.727  1.00  0.00           H  
ATOM   1531  HE  ARG A  99      21.103  29.640   6.382  1.00  0.00           H  
ATOM   1532 HH11 ARG A  99      17.687  27.580   5.885  1.00  0.00           H  
ATOM   1533 HH12 ARG A  99      19.182  26.716   6.019  1.00  0.00           H  
ATOM   1534 HH21 ARG A  99      17.647  29.824   6.006  1.00  0.00           H  
ATOM   1535 HH22 ARG A  99      19.104  30.732   6.234  1.00  0.00           H  
ATOM   1536  N   LEU A 100      21.946  23.862   9.697  1.00  0.00           N  
ATOM   1537  CA  LEU A 100      21.010  23.443  10.730  1.00  0.00           C  
ATOM   1538  C   LEU A 100      21.638  23.472  12.119  1.00  0.00           C  
ATOM   1539  O   LEU A 100      20.999  23.980  13.068  1.00  0.00           O  
ATOM   1540  CB  LEU A 100      20.502  22.029  10.432  1.00  0.00           C  
ATOM   1541  CG  LEU A 100      19.608  21.436  11.549  1.00  0.00           C  
ATOM   1542  CD1 LEU A 100      18.335  22.257  11.719  1.00  0.00           C  
ATOM   1543  CD2 LEU A 100      19.294  20.001  11.162  1.00  0.00           C  
ATOM   1544  H   LEU A 100      22.206  23.224   8.972  1.00  0.00           H  
ATOM   1545  HA  LEU A 100      20.229  24.068  10.722  1.00  0.00           H  
ATOM   1546  HB2 LEU A 100      21.293  21.429  10.310  1.00  0.00           H  
ATOM   1547  HB3 LEU A 100      19.971  22.057   9.585  1.00  0.00           H  
ATOM   1548  HG  LEU A 100      20.116  21.439  12.410  1.00  0.00           H  
ATOM   1549 HD11 LEU A 100      17.774  21.857  12.444  1.00  0.00           H  
ATOM   1550 HD12 LEU A 100      18.575  23.197  11.963  1.00  0.00           H  
ATOM   1551 HD13 LEU A 100      17.821  22.256  10.861  1.00  0.00           H  
ATOM   1552 HD21 LEU A 100      18.716  19.585  11.864  1.00  0.00           H  
ATOM   1553 HD22 LEU A 100      18.814  19.990  10.285  1.00  0.00           H  
ATOM   1554 HD23 LEU A 100      20.146  19.483  11.082  1.00  0.00           H  
ATOM   1555  N   ALA A 101      22.883  23.005  12.251  1.00  0.00           N  
ATOM   1556  CA  ALA A 101      23.573  22.960  13.527  1.00  0.00           C  
ATOM   1557  C   ALA A 101      23.975  24.338  14.069  1.00  0.00           C  
ATOM   1558  O   ALA A 101      24.009  24.540  15.258  1.00  0.00           O  
ATOM   1559  CB  ALA A 101      24.871  22.143  13.400  1.00  0.00           C  
ATOM   1560  H   ALA A 101      23.359  22.673  11.437  1.00  0.00           H  
ATOM   1561  HA  ALA A 101      22.979  22.514  14.196  1.00  0.00           H  
ATOM   1562  HB1 ALA A 101      25.337  22.119  14.284  1.00  0.00           H  
ATOM   1563  HB2 ALA A 101      24.651  21.210  13.113  1.00  0.00           H  
ATOM   1564  HB3 ALA A 101      25.468  22.569  12.720  1.00  0.00           H  
ATOM   1565  N   ASP A 102      24.278  25.272  13.201  1.00  0.00           N  
ATOM   1566  CA  ASP A 102      24.745  26.603  13.568  1.00  0.00           C  
ATOM   1567  C   ASP A 102      23.750  27.442  14.348  1.00  0.00           C  
ATOM   1568  O   ASP A 102      22.701  27.792  13.805  1.00  0.00           O  
ATOM   1569  CB  ASP A 102      25.076  27.316  12.258  1.00  0.00           C  
ATOM   1570  CG  ASP A 102      25.794  28.653  12.405  1.00  0.00           C  
ATOM   1571  OD1 ASP A 102      25.797  29.317  13.453  1.00  0.00           O  
ATOM   1572  OD2 ASP A 102      26.296  29.047  11.321  1.00  0.00           O  
ATOM   1573  H   ASP A 102      24.183  25.059  12.229  1.00  0.00           H  
ATOM   1574  HA  ASP A 102      25.583  26.513  14.107  1.00  0.00           H  
ATOM   1575  HB2 ASP A 102      24.219  27.478  11.770  1.00  0.00           H  
ATOM   1576  HB3 ASP A 102      25.659  26.711  11.716  1.00  0.00           H  
ATOM   1577  N   PRO A 103      24.148  27.894  15.529  1.00  0.00           N  
ATOM   1578  CA  PRO A 103      23.316  28.695  16.417  1.00  0.00           C  
ATOM   1579  C   PRO A 103      22.895  29.985  15.781  1.00  0.00           C  
ATOM   1580  O   PRO A 103      21.769  30.456  15.997  1.00  0.00           O  
ATOM   1581  CB  PRO A 103      24.123  28.848  17.707  1.00  0.00           C  
ATOM   1582  CG  PRO A 103      25.517  28.445  17.376  1.00  0.00           C  
ATOM   1583  CD  PRO A 103      25.399  27.467  16.224  1.00  0.00           C  
ATOM   1584  HA  PRO A 103      22.492  28.169  16.627  1.00  0.00           H  
ATOM   1585  HB2 PRO A 103      24.102  29.798  18.018  1.00  0.00           H  
ATOM   1586  HB3 PRO A 103      23.751  28.255  18.421  1.00  0.00           H  
ATOM   1587  HG2 PRO A 103      26.055  29.242  17.103  1.00  0.00           H  
ATOM   1588  HG3 PRO A 103      25.949  28.006  18.163  1.00  0.00           H  
ATOM   1589  HD2 PRO A 103      26.188  27.537  15.614  1.00  0.00           H  
ATOM   1590  HD3 PRO A 103      25.319  26.528  16.559  1.00  0.00           H  
ATOM   1591  N   ASN A 104      23.668  30.520  14.826  1.00  0.00           N  
ATOM   1592  CA  ASN A 104      23.207  31.684  14.092  1.00  0.00           C  
ATOM   1593  C   ASN A 104      21.932  31.386  13.290  1.00  0.00           C  
ATOM   1594  O   ASN A 104      21.116  32.305  13.091  1.00  0.00           O  
ATOM   1595  CB  ASN A 104      24.294  32.285  13.200  1.00  0.00           C  
ATOM   1596  CG  ASN A 104      25.457  32.761  14.102  1.00  0.00           C  
ATOM   1597  OD1 ASN A 104      26.600  32.743  13.627  1.00  0.00           O  
ATOM   1598  ND2 ASN A 104      25.200  33.133  15.350  1.00  0.00           N  
ATOM   1599  H   ASN A 104      24.560  30.118  14.620  1.00  0.00           H  
ATOM   1600  HA  ASN A 104      22.969  32.380  14.770  1.00  0.00           H  
ATOM   1601  HB2 ASN A 104      23.922  33.061  12.691  1.00  0.00           H  
ATOM   1602  HB3 ASN A 104      24.625  31.593  12.559  1.00  0.00           H  
ATOM   1603 HD21 ASN A 104      24.259  33.131  15.689  1.00  0.00           H  
ATOM   1604 HD22 ASN A 104      25.947  33.415  15.952  1.00  0.00           H  
ATOM   1605  N   THR A 105      21.713  30.166  12.806  1.00  0.00           N  
ATOM   1606  CA  THR A 105      20.450  29.896  12.110  1.00  0.00           C  
ATOM   1607  C   THR A 105      19.261  29.870  13.077  1.00  0.00           C  
ATOM   1608  O   THR A 105      18.091  30.042  12.715  1.00  0.00           O  
ATOM   1609  CB  THR A 105      20.523  28.513  11.435  1.00  0.00           C  
ATOM   1610  OG1 THR A 105      21.769  28.464  10.731  1.00  0.00           O  
ATOM   1611  CG2 THR A 105      19.364  28.334  10.461  1.00  0.00           C  
ATOM   1612  H   THR A 105      22.398  29.445  12.915  1.00  0.00           H  
ATOM   1613  HA  THR A 105      20.297  30.598  11.414  1.00  0.00           H  
ATOM   1614  HB  THR A 105      20.497  27.794  12.130  1.00  0.00           H  
ATOM   1615  HG1 THR A 105      21.860  27.579  10.275  1.00  0.00           H  
ATOM   1616 HG21 THR A 105      19.425  27.433  10.032  1.00  0.00           H  
ATOM   1617 HG22 THR A 105      18.498  28.409  10.956  1.00  0.00           H  
ATOM   1618 HG23 THR A 105      19.408  29.042   9.757  1.00  0.00           H  
ATOM   1619  N   ALA A 106      19.504  29.537  14.346  1.00  0.00           N  
ATOM   1620  CA  ALA A 106      18.428  29.521  15.331  1.00  0.00           C  
ATOM   1621  C   ALA A 106      17.295  28.578  14.944  1.00  0.00           C  
ATOM   1622  O   ALA A 106      16.116  28.923  15.041  1.00  0.00           O  
ATOM   1623  CB  ALA A 106      17.853  30.955  15.430  1.00  0.00           C  
ATOM   1624  H   ALA A 106      20.434  29.296  14.625  1.00  0.00           H  
ATOM   1625  HA  ALA A 106      18.796  29.249  16.220  1.00  0.00           H  
ATOM   1626  HB1 ALA A 106      17.111  30.971  16.101  1.00  0.00           H  
ATOM   1627  HB2 ALA A 106      18.575  31.585  15.716  1.00  0.00           H  
ATOM   1628  HB3 ALA A 106      17.501  31.235  14.537  1.00  0.00           H  
ATOM   1629  N   SER A 107      17.612  27.382  14.439  1.00  0.00           N  
ATOM   1630  CA  SER A 107      16.515  26.522  13.997  1.00  0.00           C  
ATOM   1631  C   SER A 107      15.822  26.033  15.245  1.00  0.00           C  
ATOM   1632  O   SER A 107      16.474  25.500  16.158  1.00  0.00           O  
ATOM   1633  CB  SER A 107      17.071  25.303  13.233  1.00  0.00           C  
ATOM   1634  OG  SER A 107      16.052  24.376  12.858  1.00  0.00           O  
ATOM   1635  H   SER A 107      18.564  27.086  14.366  1.00  0.00           H  
ATOM   1636  HA  SER A 107      15.878  27.035  13.421  1.00  0.00           H  
ATOM   1637  HB2 SER A 107      17.732  24.833  13.818  1.00  0.00           H  
ATOM   1638  HB3 SER A 107      17.530  25.626  12.405  1.00  0.00           H  
ATOM   1639  HG  SER A 107      16.464  23.608  12.368  1.00  0.00           H  
ATOM   1640  N   PRO A 108      14.494  25.894  15.165  1.00  0.00           N  
ATOM   1641  CA  PRO A 108      13.759  25.220  16.221  1.00  0.00           C  
ATOM   1642  C   PRO A 108      14.124  23.739  16.225  1.00  0.00           C  
ATOM   1643  O   PRO A 108      13.837  23.014  17.204  1.00  0.00           O  
ATOM   1644  CB  PRO A 108      12.275  25.368  15.802  1.00  0.00           C  
ATOM   1645  CG  PRO A 108      12.295  25.690  14.342  1.00  0.00           C  
ATOM   1646  CD  PRO A 108      13.627  26.375  14.062  1.00  0.00           C  
ATOM   1647  HA  PRO A 108      13.931  25.641  17.112  1.00  0.00           H  
ATOM   1648  HB2 PRO A 108      11.781  24.514  15.964  1.00  0.00           H  
ATOM   1649  HB3 PRO A 108      11.840  26.107  16.316  1.00  0.00           H  
ATOM   1650  HG2 PRO A 108      12.219  24.851  13.803  1.00  0.00           H  
ATOM   1651  HG3 PRO A 108      11.538  26.302  14.114  1.00  0.00           H  
ATOM   1652  HD2 PRO A 108      13.992  26.099  13.173  1.00  0.00           H  
ATOM   1653  HD3 PRO A 108      13.531  27.370  14.089  1.00  0.00           H  
ATOM   1654  N   TYR A 109      14.679  23.243  15.118  1.00  0.00           N  
ATOM   1655  CA  TYR A 109      15.091  21.841  15.027  1.00  0.00           C  
ATOM   1656  C   TYR A 109      16.604  21.659  15.068  1.00  0.00           C  
ATOM   1657  O   TYR A 109      17.048  20.582  14.701  1.00  0.00           O  
ATOM   1658  CB  TYR A 109      14.496  21.157  13.804  1.00  0.00           C  
ATOM   1659  CG  TYR A 109      13.185  20.411  14.064  1.00  0.00           C  
ATOM   1660  CD1 TYR A 109      13.239  19.131  14.589  1.00  0.00           C  
ATOM   1661  CD2 TYR A 109      11.935  20.933  13.812  1.00  0.00           C  
ATOM   1662  CE1 TYR A 109      12.060  18.400  14.850  1.00  0.00           C  
ATOM   1663  CE2 TYR A 109      10.755  20.227  14.041  1.00  0.00           C  
ATOM   1664  CZ  TYR A 109      10.830  18.949  14.563  1.00  0.00           C  
ATOM   1665  OH  TYR A 109       9.715  18.212  14.788  1.00  0.00           O  
ATOM   1666  H   TYR A 109      14.817  23.844  14.331  1.00  0.00           H  
ATOM   1667  HA  TYR A 109      14.720  21.376  15.830  1.00  0.00           H  
ATOM   1668  HB2 TYR A 109      15.165  20.500  13.458  1.00  0.00           H  
ATOM   1669  HB3 TYR A 109      14.325  21.855  13.109  1.00  0.00           H  
ATOM   1670  HD1 TYR A 109      14.128  18.718  14.787  1.00  0.00           H  
ATOM   1671  HD2 TYR A 109      11.871  21.862  13.448  1.00  0.00           H  
ATOM   1672  HE1 TYR A 109      12.118  17.483  15.244  1.00  0.00           H  
ATOM   1673  HE2 TYR A 109       9.868  20.639  13.831  1.00  0.00           H  
ATOM   1674  HH  TYR A 109       8.814  18.594  14.585  1.00  0.00           H  
ATOM   1675  N   ALA A 110      17.366  22.615  15.619  1.00  0.00           N  
ATOM   1676  CA  ALA A 110      18.794  22.421  15.803  1.00  0.00           C  
ATOM   1677  C   ALA A 110      19.065  21.105  16.528  1.00  0.00           C  
ATOM   1678  O   ALA A 110      19.986  20.356  16.123  1.00  0.00           O  
ATOM   1679  CB  ALA A 110      19.461  23.530  16.617  1.00  0.00           C  
ATOM   1680  H   ALA A 110      16.945  23.475  15.908  1.00  0.00           H  
ATOM   1681  HA  ALA A 110      19.228  22.383  14.903  1.00  0.00           H  
ATOM   1682  HB1 ALA A 110      20.438  23.337  16.706  1.00  0.00           H  
ATOM   1683  HB2 ALA A 110      19.336  24.406  16.152  1.00  0.00           H  
ATOM   1684  HB3 ALA A 110      19.045  23.573  17.526  1.00  0.00           H  
ATOM   1685  N   SER A 111      18.259  20.800  17.557  1.00  0.00           N  
ATOM   1686  CA  SER A 111      18.449  19.591  18.350  1.00  0.00           C  
ATOM   1687  C   SER A 111      18.160  18.284  17.622  1.00  0.00           C  
ATOM   1688  O   SER A 111      18.453  17.215  18.155  1.00  0.00           O  
ATOM   1689  CB  SER A 111      17.537  19.572  19.610  1.00  0.00           C  
ATOM   1690  OG  SER A 111      18.018  20.558  20.507  1.00  0.00           O  
ATOM   1691  H   SER A 111      17.508  21.419  17.786  1.00  0.00           H  
ATOM   1692  HA  SER A 111      19.400  19.570  18.657  1.00  0.00           H  
ATOM   1693  HB2 SER A 111      17.573  18.671  20.043  1.00  0.00           H  
ATOM   1694  HB3 SER A 111      16.594  19.779  19.350  1.00  0.00           H  
ATOM   1695  HG  SER A 111      17.448  20.568  21.329  1.00  0.00           H  
ATOM   1696  N   TYR A 112      17.611  18.282  16.436  1.00  0.00           N  
ATOM   1697  CA  TYR A 112      17.389  17.049  15.676  1.00  0.00           C  
ATOM   1698  C   TYR A 112      18.749  16.340  15.485  1.00  0.00           C  
ATOM   1699  O   TYR A 112      18.807  15.124  15.440  1.00  0.00           O  
ATOM   1700  CB  TYR A 112      16.744  17.362  14.340  1.00  0.00           C  
ATOM   1701  CG  TYR A 112      15.911  16.171  13.821  1.00  0.00           C  
ATOM   1702  CD1 TYR A 112      14.761  15.782  14.509  1.00  0.00           C  
ATOM   1703  CD2 TYR A 112      16.220  15.544  12.647  1.00  0.00           C  
ATOM   1704  CE1 TYR A 112      13.972  14.748  14.015  1.00  0.00           C  
ATOM   1705  CE2 TYR A 112      15.482  14.471  12.173  1.00  0.00           C  
ATOM   1706  CZ  TYR A 112      14.363  14.070  12.855  1.00  0.00           C  
ATOM   1707  OH  TYR A 112      13.571  13.038  12.393  1.00  0.00           O  
ATOM   1708  H   TYR A 112      17.332  19.154  16.033  1.00  0.00           H  
ATOM   1709  HA  TYR A 112      16.781  16.451  16.198  1.00  0.00           H  
ATOM   1710  HB2 TYR A 112      17.460  17.572  13.675  1.00  0.00           H  
ATOM   1711  HB3 TYR A 112      16.145  18.156  14.446  1.00  0.00           H  
ATOM   1712  HD1 TYR A 112      14.504  16.246  15.357  1.00  0.00           H  
ATOM   1713  HD2 TYR A 112      17.001  15.869  12.114  1.00  0.00           H  
ATOM   1714  HE1 TYR A 112      13.129  14.490  14.487  1.00  0.00           H  
ATOM   1715  HE2 TYR A 112      15.764  13.994  11.341  1.00  0.00           H  
ATOM   1716  HH  TYR A 112      13.831  12.540  11.566  1.00  0.00           H  
ATOM   1717  N   LEU A 113      19.855  17.112  15.390  1.00  0.00           N  
ATOM   1718  CA  LEU A 113      21.188  16.562  15.184  1.00  0.00           C  
ATOM   1719  C   LEU A 113      21.742  16.019  16.506  1.00  0.00           C  
ATOM   1720  O   LEU A 113      22.495  15.022  16.496  1.00  0.00           O  
ATOM   1721  CB  LEU A 113      22.089  17.591  14.495  1.00  0.00           C  
ATOM   1722  CG  LEU A 113      21.733  18.079  13.092  1.00  0.00           C  
ATOM   1723  CD1 LEU A 113      22.656  19.231  12.697  1.00  0.00           C  
ATOM   1724  CD2 LEU A 113      21.838  16.977  12.000  1.00  0.00           C  
ATOM   1725  H   LEU A 113      19.753  18.104  15.464  1.00  0.00           H  
ATOM   1726  HA  LEU A 113      21.095  15.786  14.561  1.00  0.00           H  
ATOM   1727  HB2 LEU A 113      23.003  17.188  14.440  1.00  0.00           H  
ATOM   1728  HB3 LEU A 113      22.115  18.397  15.086  1.00  0.00           H  
ATOM   1729  HG  LEU A 113      20.793  18.420  13.106  1.00  0.00           H  
ATOM   1730 HD11 LEU A 113      22.420  19.547  11.778  1.00  0.00           H  
ATOM   1731 HD12 LEU A 113      22.547  19.983  13.347  1.00  0.00           H  
ATOM   1732 HD13 LEU A 113      23.605  18.916  12.707  1.00  0.00           H  
ATOM   1733 HD21 LEU A 113      21.592  17.364  11.111  1.00  0.00           H  
ATOM   1734 HD22 LEU A 113      22.775  16.631  11.965  1.00  0.00           H  
ATOM   1735 HD23 LEU A 113      21.214  16.228  12.221  1.00  0.00           H  
ATOM   1736  N   GLN A 114      21.223  16.457  17.652  1.00  0.00           N  
ATOM   1737  CA  GLN A 114      21.477  15.845  18.940  1.00  0.00           C  
ATOM   1738  C   GLN A 114      20.708  14.543  19.049  1.00  0.00           C  
ATOM   1739  O   GLN A 114      21.174  13.525  19.593  1.00  0.00           O  
ATOM   1740  CB  GLN A 114      21.054  16.701  20.154  1.00  0.00           C  
ATOM   1741  CG  GLN A 114      21.738  18.078  20.104  1.00  0.00           C  
ATOM   1742  CD  GLN A 114      21.268  18.946  21.251  1.00  0.00           C  
ATOM   1743  OE1 GLN A 114      20.100  19.323  21.387  1.00  0.00           O  
ATOM   1744  NE2 GLN A 114      22.283  19.233  22.054  1.00  0.00           N  
ATOM   1745  H   GLN A 114      20.622  17.256  17.621  1.00  0.00           H  
ATOM   1746  HA  GLN A 114      22.454  15.647  19.013  1.00  0.00           H  
ATOM   1747  HB2 GLN A 114      21.319  16.232  20.996  1.00  0.00           H  
ATOM   1748  HB3 GLN A 114      20.062  16.825  20.140  1.00  0.00           H  
ATOM   1749  HG2 GLN A 114      21.513  18.526  19.239  1.00  0.00           H  
ATOM   1750  HG3 GLN A 114      22.728  17.956  20.168  1.00  0.00           H  
ATOM   1751 HE21 GLN A 114      23.195  18.876  21.854  1.00  0.00           H  
ATOM   1752 HE22 GLN A 114      22.136  19.807  22.860  1.00  0.00           H  
ATOM   1753  N   TYR A 115      19.470  14.537  18.557  1.00  0.00           N  
ATOM   1754  CA  TYR A 115      18.664  13.318  18.643  1.00  0.00           C  
ATOM   1755  C   TYR A 115      19.284  12.188  17.831  1.00  0.00           C  
ATOM   1756  O   TYR A 115      19.037  11.043  18.153  1.00  0.00           O  
ATOM   1757  CB  TYR A 115      17.226  13.459  18.183  1.00  0.00           C  
ATOM   1758  CG  TYR A 115      16.470  14.672  18.699  1.00  0.00           C  
ATOM   1759  CD1 TYR A 115      16.801  15.283  19.877  1.00  0.00           C  
ATOM   1760  CD2 TYR A 115      15.321  15.082  18.031  1.00  0.00           C  
ATOM   1761  CE1 TYR A 115      16.095  16.388  20.357  1.00  0.00           C  
ATOM   1762  CE2 TYR A 115      14.590  16.182  18.493  1.00  0.00           C  
ATOM   1763  CZ  TYR A 115      14.990  16.817  19.652  1.00  0.00           C  
ATOM   1764  OH  TYR A 115      14.279  17.885  20.139  1.00  0.00           O  
ATOM   1765  H   TYR A 115      19.094  15.360  18.132  1.00  0.00           H  
ATOM   1766  HA  TYR A 115      18.649  13.031  19.601  1.00  0.00           H  
ATOM   1767  HB2 TYR A 115      16.730  12.642  18.479  1.00  0.00           H  
ATOM   1768  HB3 TYR A 115      17.229  13.504  17.184  1.00  0.00           H  
ATOM   1769  HD1 TYR A 115      17.570  14.929  20.409  1.00  0.00           H  
ATOM   1770  HD2 TYR A 115      15.016  14.588  17.217  1.00  0.00           H  
ATOM   1771  HE1 TYR A 115      16.384  16.857  21.192  1.00  0.00           H  
ATOM   1772  HE2 TYR A 115      13.788  16.504  17.990  1.00  0.00           H  
ATOM   1773  HH  TYR A 115      13.474  18.216  19.647  1.00  0.00           H  
ATOM   1774  N   GLY A 116      19.914  12.564  16.699  1.00  0.00           N  
ATOM   1775  CA  GLY A 116      20.628  11.560  15.914  1.00  0.00           C  
ATOM   1776  C   GLY A 116      22.045  11.382  16.419  1.00  0.00           C  
ATOM   1777  O   GLY A 116      22.708  10.428  15.990  1.00  0.00           O  
ATOM   1778  H   GLY A 116      19.893  13.518  16.401  1.00  0.00           H  
ATOM   1779  HA2 GLY A 116      20.656  11.852  14.958  1.00  0.00           H  
ATOM   1780  HA3 GLY A 116      20.145  10.687  15.982  1.00  0.00           H  
ATOM   1781  N   HIS A 117      22.527  12.225  17.316  1.00  0.00           N  
ATOM   1782  CA  HIS A 117      23.858  12.153  17.879  1.00  0.00           C  
ATOM   1783  C   HIS A 117      25.007  12.299  16.877  1.00  0.00           C  
ATOM   1784  O   HIS A 117      26.023  11.575  16.970  1.00  0.00           O  
ATOM   1785  CB  HIS A 117      24.095  10.854  18.676  1.00  0.00           C  
ATOM   1786  CG  HIS A 117      23.185  10.811  19.861  1.00  0.00           C  
ATOM   1787  ND1 HIS A 117      21.921  10.244  19.772  1.00  0.00           N  
ATOM   1788  CD2 HIS A 117      23.305  11.323  21.107  1.00  0.00           C  
ATOM   1789  CE1 HIS A 117      21.317  10.391  20.944  1.00  0.00           C  
ATOM   1790  NE2 HIS A 117      22.136  11.001  21.771  1.00  0.00           N  
ATOM   1791  H   HIS A 117      21.930  12.964  17.627  1.00  0.00           H  
ATOM   1792  HA  HIS A 117      23.940  12.910  18.527  1.00  0.00           H  
ATOM   1793  HB2 HIS A 117      25.045  10.824  18.986  1.00  0.00           H  
ATOM   1794  HB3 HIS A 117      23.911  10.066  18.088  1.00  0.00           H  
ATOM   1795  HD1 HIS A 117      21.533   9.801  18.964  1.00  0.00           H  
ATOM   1796  HD2 HIS A 117      24.083  11.832  21.474  1.00  0.00           H  
ATOM   1797  HE1 HIS A 117      20.390  10.087  21.162  1.00  0.00           H  
ATOM   1798  HE2 HIS A 117      21.944  11.201  22.732  1.00  0.00           H  
ATOM   1799  N   ILE A 118      24.852  13.157  15.903  1.00  0.00           N  
ATOM   1800  CA  ILE A 118      25.949  13.420  14.939  1.00  0.00           C  
ATOM   1801  C   ILE A 118      27.139  13.933  15.759  1.00  0.00           C  
ATOM   1802  O   ILE A 118      26.930  14.753  16.692  1.00  0.00           O  
ATOM   1803  CB  ILE A 118      25.530  14.388  13.862  1.00  0.00           C  
ATOM   1804  CG1 ILE A 118      24.534  13.721  12.854  1.00  0.00           C  
ATOM   1805  CG2 ILE A 118      26.717  14.868  13.010  1.00  0.00           C  
ATOM   1806  CD1 ILE A 118      23.176  13.484  13.453  1.00  0.00           C  
ATOM   1807  H   ILE A 118      23.983  13.642  15.806  1.00  0.00           H  
ATOM   1808  HA  ILE A 118      26.208  12.556  14.508  1.00  0.00           H  
ATOM   1809  HB  ILE A 118      25.088  15.179  14.285  1.00  0.00           H  
ATOM   1810 HG12 ILE A 118      24.913  12.843  12.563  1.00  0.00           H  
ATOM   1811 HG13 ILE A 118      24.433  14.320  12.060  1.00  0.00           H  
ATOM   1812 HG21 ILE A 118      26.390  15.506  12.312  1.00  0.00           H  
ATOM   1813 HG22 ILE A 118      27.384  15.328  13.596  1.00  0.00           H  
ATOM   1814 HG23 ILE A 118      27.149  14.082  12.567  1.00  0.00           H  
ATOM   1815 HD11 ILE A 118      22.581  13.058  12.771  1.00  0.00           H  
ATOM   1816 HD12 ILE A 118      23.262  12.879  14.245  1.00  0.00           H  
ATOM   1817 HD13 ILE A 118      22.782  14.357  13.741  1.00  0.00           H  
ATOM   1818  N   ALA A 119      28.351  13.553  15.480  1.00  0.00           N  
ATOM   1819  CA  ALA A 119      29.511  13.970  16.269  1.00  0.00           C  
ATOM   1820  C   ALA A 119      29.650  15.485  16.322  1.00  0.00           C  
ATOM   1821  O   ALA A 119      29.392  16.210  15.350  1.00  0.00           O  
ATOM   1822  CB  ALA A 119      30.835  13.392  15.654  1.00  0.00           C  
ATOM   1823  H   ALA A 119      28.496  12.951  14.694  1.00  0.00           H  
ATOM   1824  HA  ALA A 119      29.409  13.622  17.201  1.00  0.00           H  
ATOM   1825  HB1 ALA A 119      31.615  13.687  16.206  1.00  0.00           H  
ATOM   1826  HB2 ALA A 119      30.791  12.393  15.647  1.00  0.00           H  
ATOM   1827  HB3 ALA A 119      30.942  13.728  14.718  1.00  0.00           H  
ATOM   1828  N   ASN A 120      30.062  16.032  17.459  1.00  0.00           N  
ATOM   1829  CA  ASN A 120      30.362  17.373  17.826  1.00  0.00           C  
ATOM   1830  C   ASN A 120      29.151  18.324  17.913  1.00  0.00           C  
ATOM   1831  O   ASN A 120      29.323  19.531  18.184  1.00  0.00           O  
ATOM   1832  CB  ASN A 120      31.375  18.006  16.858  1.00  0.00           C  
ATOM   1833  CG  ASN A 120      32.742  17.306  16.891  1.00  0.00           C  
ATOM   1834  OD1 ASN A 120      33.163  16.838  17.937  1.00  0.00           O  
ATOM   1835  ND2 ASN A 120      33.434  17.190  15.767  1.00  0.00           N  
ATOM   1836  H   ASN A 120      30.185  15.374  18.202  1.00  0.00           H  
ATOM   1837  HA  ASN A 120      30.788  17.348  18.730  1.00  0.00           H  
ATOM   1838  HB2 ASN A 120      31.501  18.966  17.109  1.00  0.00           H  
ATOM   1839  HB3 ASN A 120      31.009  17.949  15.929  1.00  0.00           H  
ATOM   1840 HD21 ASN A 120      33.077  17.578  14.918  1.00  0.00           H  
ATOM   1841 HD22 ASN A 120      34.313  16.714  15.768  1.00  0.00           H  
ATOM   1842  N   ILE A 121      27.935  17.810  17.752  1.00  0.00           N  
ATOM   1843  CA  ILE A 121      26.757  18.683  17.785  1.00  0.00           C  
ATOM   1844  C   ILE A 121      26.637  19.467  19.090  1.00  0.00           C  
ATOM   1845  O   ILE A 121      26.314  20.628  18.936  1.00  0.00           O  
ATOM   1846  CB  ILE A 121      25.444  17.937  17.508  1.00  0.00           C  
ATOM   1847  CG1 ILE A 121      24.220  18.833  17.343  1.00  0.00           C  
ATOM   1848  CG2 ILE A 121      25.208  16.903  18.587  1.00  0.00           C  
ATOM   1849  CD1 ILE A 121      24.226  19.768  16.153  1.00  0.00           C  
ATOM   1850  H   ILE A 121      27.824  16.827  17.608  1.00  0.00           H  
ATOM   1851  HA  ILE A 121      26.871  19.354  17.052  1.00  0.00           H  
ATOM   1852  HB  ILE A 121      25.564  17.442  16.648  1.00  0.00           H  
ATOM   1853 HG12 ILE A 121      24.138  19.392  18.168  1.00  0.00           H  
ATOM   1854 HG13 ILE A 121      23.418  18.241  17.261  1.00  0.00           H  
ATOM   1855 HG21 ILE A 121      24.352  16.419  18.404  1.00  0.00           H  
ATOM   1856 HG22 ILE A 121      25.965  16.250  18.594  1.00  0.00           H  
ATOM   1857 HG23 ILE A 121      25.150  17.356  19.476  1.00  0.00           H  
ATOM   1858 HD11 ILE A 121      23.381  20.303  16.145  1.00  0.00           H  
ATOM   1859 HD12 ILE A 121      25.010  20.385  16.218  1.00  0.00           H  
ATOM   1860 HD13 ILE A 121      24.290  19.234  15.310  1.00  0.00           H  
ATOM   1861  N   ASP A 122      26.852  18.923  20.261  1.00  0.00           N  
ATOM   1862  CA  ASP A 122      26.688  19.643  21.521  1.00  0.00           C  
ATOM   1863  C   ASP A 122      27.574  20.887  21.571  1.00  0.00           C  
ATOM   1864  O   ASP A 122      27.128  22.017  21.753  1.00  0.00           O  
ATOM   1865  CB  ASP A 122      26.952  18.744  22.730  1.00  0.00           C  
ATOM   1866  CG  ASP A 122      25.863  17.721  22.969  1.00  0.00           C  
ATOM   1867  OD1 ASP A 122      24.845  17.730  22.249  1.00  0.00           O  
ATOM   1868  OD2 ASP A 122      25.972  16.850  23.865  1.00  0.00           O  
ATOM   1869  H   ASP A 122      27.143  17.967  20.295  1.00  0.00           H  
ATOM   1870  HA  ASP A 122      25.737  19.947  21.573  1.00  0.00           H  
ATOM   1871  HB2 ASP A 122      27.029  19.321  23.543  1.00  0.00           H  
ATOM   1872  HB3 ASP A 122      27.814  18.260  22.582  1.00  0.00           H  
ATOM   1873  N   ASP A 123      28.842  20.730  21.203  1.00  0.00           N  
ATOM   1874  CA  ASP A 123      29.796  21.827  21.126  1.00  0.00           C  
ATOM   1875  C   ASP A 123      29.392  22.871  20.089  1.00  0.00           C  
ATOM   1876  O   ASP A 123      29.506  24.092  20.262  1.00  0.00           O  
ATOM   1877  CB  ASP A 123      31.181  21.286  20.807  1.00  0.00           C  
ATOM   1878  CG  ASP A 123      31.823  20.611  22.001  1.00  0.00           C  
ATOM   1879  OD1 ASP A 123      31.348  20.700  23.143  1.00  0.00           O  
ATOM   1880  OD2 ASP A 123      32.860  19.938  21.820  1.00  0.00           O  
ATOM   1881  H   ASP A 123      29.157  19.811  20.967  1.00  0.00           H  
ATOM   1882  HA  ASP A 123      29.833  22.273  22.020  1.00  0.00           H  
ATOM   1883  HB2 ASP A 123      31.763  22.045  20.515  1.00  0.00           H  
ATOM   1884  HB3 ASP A 123      31.103  20.621  20.065  1.00  0.00           H  
ATOM   1885  N   ILE A 124      28.909  22.357  18.949  1.00  0.00           N  
ATOM   1886  CA  ILE A 124      28.504  23.310  17.910  1.00  0.00           C  
ATOM   1887  C   ILE A 124      27.346  24.150  18.432  1.00  0.00           C  
ATOM   1888  O   ILE A 124      27.342  25.383  18.283  1.00  0.00           O  
ATOM   1889  CB  ILE A 124      28.174  22.590  16.597  1.00  0.00           C  
ATOM   1890  CG1 ILE A 124      29.487  22.045  16.023  1.00  0.00           C  
ATOM   1891  CG2 ILE A 124      27.446  23.544  15.628  1.00  0.00           C  
ATOM   1892  CD1 ILE A 124      29.347  20.949  14.983  1.00  0.00           C  
ATOM   1893  H   ILE A 124      28.829  21.370  18.813  1.00  0.00           H  
ATOM   1894  HA  ILE A 124      29.275  23.923  17.738  1.00  0.00           H  
ATOM   1895  HB  ILE A 124      27.570  21.819  16.799  1.00  0.00           H  
ATOM   1896 HG12 ILE A 124      30.026  21.681  16.782  1.00  0.00           H  
ATOM   1897 HG13 ILE A 124      29.978  22.808  15.601  1.00  0.00           H  
ATOM   1898 HG21 ILE A 124      27.238  23.061  14.778  1.00  0.00           H  
ATOM   1899 HG22 ILE A 124      26.596  23.861  16.048  1.00  0.00           H  
ATOM   1900 HG23 ILE A 124      28.033  24.329  15.430  1.00  0.00           H  
ATOM   1901 HD11 ILE A 124      30.255  20.665  14.674  1.00  0.00           H  
ATOM   1902 HD12 ILE A 124      28.871  20.167  15.385  1.00  0.00           H  
ATOM   1903 HD13 ILE A 124      28.823  21.293  14.204  1.00  0.00           H  
ATOM   1904  N   ILE A 125      26.330  23.520  19.011  1.00  0.00           N  
ATOM   1905  CA  ILE A 125      25.179  24.276  19.524  1.00  0.00           C  
ATOM   1906  C   ILE A 125      25.605  25.254  20.597  1.00  0.00           C  
ATOM   1907  O   ILE A 125      25.056  26.363  20.712  1.00  0.00           O  
ATOM   1908  CB  ILE A 125      24.096  23.315  20.050  1.00  0.00           C  
ATOM   1909  CG1 ILE A 125      23.562  22.543  18.843  1.00  0.00           C  
ATOM   1910  CG2 ILE A 125      22.939  23.999  20.781  1.00  0.00           C  
ATOM   1911  CD1 ILE A 125      22.559  21.458  19.102  1.00  0.00           C  
ATOM   1912  H   ILE A 125      26.348  22.524  19.098  1.00  0.00           H  
ATOM   1913  HA  ILE A 125      24.788  24.798  18.766  1.00  0.00           H  
ATOM   1914  HB  ILE A 125      24.526  22.665  20.676  1.00  0.00           H  
ATOM   1915 HG12 ILE A 125      24.346  22.123  18.386  1.00  0.00           H  
ATOM   1916 HG13 ILE A 125      23.134  23.206  18.229  1.00  0.00           H  
ATOM   1917 HG21 ILE A 125      22.284  23.309  21.088  1.00  0.00           H  
ATOM   1918 HG22 ILE A 125      23.293  24.498  21.572  1.00  0.00           H  
ATOM   1919 HG23 ILE A 125      22.484  24.638  20.161  1.00  0.00           H  
ATOM   1920 HD11 ILE A 125      22.294  21.036  18.235  1.00  0.00           H  
ATOM   1921 HD12 ILE A 125      22.963  20.766  19.700  1.00  0.00           H  
ATOM   1922 HD13 ILE A 125      21.751  21.849  19.543  1.00  0.00           H  
ATOM   1923  N   ALA A 126      26.552  24.845  21.437  1.00  0.00           N  
ATOM   1924  CA  ALA A 126      27.038  25.704  22.518  1.00  0.00           C  
ATOM   1925  C   ALA A 126      27.976  26.795  22.073  1.00  0.00           C  
ATOM   1926  O   ALA A 126      28.450  27.609  22.871  1.00  0.00           O  
ATOM   1927  CB  ALA A 126      27.560  24.792  23.617  1.00  0.00           C  
ATOM   1928  H   ALA A 126      26.941  23.930  21.327  1.00  0.00           H  
ATOM   1929  HA  ALA A 126      26.233  26.163  22.894  1.00  0.00           H  
ATOM   1930  HB1 ALA A 126      27.902  25.346  24.376  1.00  0.00           H  
ATOM   1931  HB2 ALA A 126      26.820  24.203  23.941  1.00  0.00           H  
ATOM   1932  HB3 ALA A 126      28.302  24.227  23.257  1.00  0.00           H  
ATOM   1933  N   GLY A 127      28.295  26.971  20.800  1.00  0.00           N  
ATOM   1934  CA  GLY A 127      29.151  28.024  20.301  1.00  0.00           C  
ATOM   1935  C   GLY A 127      30.628  27.730  20.509  1.00  0.00           C  
ATOM   1936  O   GLY A 127      31.440  28.589  20.164  1.00  0.00           O  
ATOM   1937  H   GLY A 127      27.916  26.328  20.134  1.00  0.00           H  
ATOM   1938  HA2 GLY A 127      28.924  28.873  20.778  1.00  0.00           H  
ATOM   1939  HA3 GLY A 127      28.982  28.136  19.322  1.00  0.00           H  
ATOM   1940  N   LYS A 128      30.963  26.544  21.005  1.00  0.00           N  
ATOM   1941  CA  LYS A 128      32.335  26.159  21.280  1.00  0.00           C  
ATOM   1942  C   LYS A 128      33.131  25.657  20.093  1.00  0.00           C  
ATOM   1943  O   LYS A 128      34.359  25.699  20.163  1.00  0.00           O  
ATOM   1944  CB  LYS A 128      32.393  25.099  22.393  1.00  0.00           C  
ATOM   1945  CG  LYS A 128      31.592  25.568  23.633  1.00  0.00           C  
ATOM   1946  CD  LYS A 128      31.563  24.420  24.624  1.00  0.00           C  
ATOM   1947  CE  LYS A 128      30.877  24.792  25.933  1.00  0.00           C  
ATOM   1948  NZ  LYS A 128      30.572  23.565  26.744  1.00  0.00           N  
ATOM   1949  H   LYS A 128      30.236  25.886  21.198  1.00  0.00           H  
ATOM   1950  HA  LYS A 128      32.804  26.972  21.625  1.00  0.00           H  
ATOM   1951  HB2 LYS A 128      33.346  24.949  22.655  1.00  0.00           H  
ATOM   1952  HB3 LYS A 128      32.002  24.244  22.053  1.00  0.00           H  
ATOM   1953  HG2 LYS A 128      30.660  25.810  23.365  1.00  0.00           H  
ATOM   1954  HG3 LYS A 128      32.037  26.363  24.045  1.00  0.00           H  
ATOM   1955  HD2 LYS A 128      32.504  24.145  24.822  1.00  0.00           H  
ATOM   1956  HD3 LYS A 128      31.071  23.653  24.211  1.00  0.00           H  
ATOM   1957  HE2 LYS A 128      30.023  25.272  25.731  1.00  0.00           H  
ATOM   1958  HE3 LYS A 128      31.479  25.392  26.460  1.00  0.00           H  
ATOM   1959  HZ1 LYS A 128      30.123  23.832  27.597  1.00  0.00           H  
ATOM   1960  HZ2 LYS A 128      29.967  22.963  26.223  1.00  0.00           H  
ATOM   1961  HZ3 LYS A 128      31.423  23.083  26.952  1.00  0.00           H  
ATOM   1962  N   LYS A 129      32.523  25.105  19.060  1.00  0.00           N  
ATOM   1963  CA  LYS A 129      33.188  24.670  17.846  1.00  0.00           C  
ATOM   1964  C   LYS A 129      32.347  25.246  16.695  1.00  0.00           C  
ATOM   1965  O   LYS A 129      31.147  25.391  16.877  1.00  0.00           O  
ATOM   1966  CB  LYS A 129      33.276  23.172  17.616  1.00  0.00           C  
ATOM   1967  CG  LYS A 129      34.081  22.374  18.641  1.00  0.00           C  
ATOM   1968  CD  LYS A 129      33.756  20.896  18.398  1.00  0.00           C  
ATOM   1969  CE  LYS A 129      34.843  19.966  18.928  1.00  0.00           C  
ATOM   1970  NZ  LYS A 129      34.373  19.384  20.221  1.00  0.00           N  
ATOM   1971  H   LYS A 129      31.533  24.977  19.118  1.00  0.00           H  
ATOM   1972  HA  LYS A 129      34.107  25.064  17.813  1.00  0.00           H  
ATOM   1973  HB2 LYS A 129      33.695  23.026  16.720  1.00  0.00           H  
ATOM   1974  HB3 LYS A 129      32.344  22.809  17.612  1.00  0.00           H  
ATOM   1975  HG2 LYS A 129      33.816  22.638  19.569  1.00  0.00           H  
ATOM   1976  HG3 LYS A 129      35.059  22.538  18.514  1.00  0.00           H  
ATOM   1977  HD2 LYS A 129      33.657  20.747  17.414  1.00  0.00           H  
ATOM   1978  HD3 LYS A 129      32.895  20.677  18.856  1.00  0.00           H  
ATOM   1979  HE2 LYS A 129      35.687  20.482  19.076  1.00  0.00           H  
ATOM   1980  HE3 LYS A 129      35.012  19.233  18.269  1.00  0.00           H  
ATOM   1981  HZ1 LYS A 129      35.074  18.770  20.585  1.00  0.00           H  
ATOM   1982  HZ2 LYS A 129      34.203  20.120  20.876  1.00  0.00           H  
ATOM   1983  HZ3 LYS A 129      33.528  18.872  20.068  1.00  0.00           H  
ATOM   1984  N   PRO A 130      32.974  25.584  15.592  1.00  0.00           N  
ATOM   1985  CA  PRO A 130      32.252  26.082  14.442  1.00  0.00           C  
ATOM   1986  C   PRO A 130      31.432  24.949  13.831  1.00  0.00           C  
ATOM   1987  O   PRO A 130      31.791  23.758  13.950  1.00  0.00           O  
ATOM   1988  CB  PRO A 130      33.365  26.542  13.516  1.00  0.00           C  
ATOM   1989  CG  PRO A 130      34.513  25.666  13.847  1.00  0.00           C  
ATOM   1990  CD  PRO A 130      34.419  25.405  15.319  1.00  0.00           C  
ATOM   1991  HA  PRO A 130      31.663  26.849  14.697  1.00  0.00           H  
ATOM   1992  HB2 PRO A 130      33.098  26.427  12.559  1.00  0.00           H  
ATOM   1993  HB3 PRO A 130      33.592  27.501  13.686  1.00  0.00           H  
ATOM   1994  HG2 PRO A 130      34.454  24.808  13.337  1.00  0.00           H  
ATOM   1995  HG3 PRO A 130      35.375  26.125  13.629  1.00  0.00           H  
ATOM   1996  HD2 PRO A 130      34.715  24.476  15.540  1.00  0.00           H  
ATOM   1997  HD3 PRO A 130      34.968  26.061  15.837  1.00  0.00           H  
ATOM   1998  N   ALA A 131      30.408  25.316  13.060  1.00  0.00           N  
ATOM   1999  CA  ALA A 131      29.503  24.341  12.447  1.00  0.00           C  
ATOM   2000  C   ALA A 131      30.227  23.394  11.512  1.00  0.00           C  
ATOM   2001  O   ALA A 131      29.881  22.207  11.379  1.00  0.00           O  
ATOM   2002  CB  ALA A 131      28.323  25.067  11.830  1.00  0.00           C  
ATOM   2003  H   ALA A 131      30.253  26.290  12.895  1.00  0.00           H  
ATOM   2004  HA  ALA A 131      29.137  23.783  13.192  1.00  0.00           H  
ATOM   2005  HB1 ALA A 131      27.704  24.402  11.411  1.00  0.00           H  
ATOM   2006  HB2 ALA A 131      27.835  25.574  12.540  1.00  0.00           H  
ATOM   2007  HB3 ALA A 131      28.651  25.703  11.132  1.00  0.00           H  
ATOM   2008  N   THR A 132      31.346  23.846  10.928  1.00  0.00           N  
ATOM   2009  CA  THR A 132      32.194  23.004  10.095  1.00  0.00           C  
ATOM   2010  C   THR A 132      32.783  21.828  10.816  1.00  0.00           C  
ATOM   2011  O   THR A 132      33.276  20.896  10.146  1.00  0.00           O  
ATOM   2012  CB  THR A 132      33.351  23.817   9.427  1.00  0.00           C  
ATOM   2013  OG1 THR A 132      33.882  24.691  10.414  1.00  0.00           O  
ATOM   2014  CG2 THR A 132      32.726  24.631   8.303  1.00  0.00           C  
ATOM   2015  H   THR A 132      31.609  24.800  11.070  1.00  0.00           H  
ATOM   2016  HA  THR A 132      31.622  22.644   9.358  1.00  0.00           H  
ATOM   2017  HB  THR A 132      34.059  23.206   9.074  1.00  0.00           H  
ATOM   2018  HG1 THR A 132      34.627  25.228  10.018  1.00  0.00           H  
ATOM   2019 HG21 THR A 132      33.435  25.169   7.847  1.00  0.00           H  
ATOM   2020 HG22 THR A 132      32.299  24.014   7.642  1.00  0.00           H  
ATOM   2021 HG23 THR A 132      32.034  25.245   8.681  1.00  0.00           H  
ATOM   2022  N   ASP A 133      32.871  21.756  12.144  1.00  0.00           N  
ATOM   2023  CA  ASP A 133      33.327  20.552  12.825  1.00  0.00           C  
ATOM   2024  C   ASP A 133      32.260  19.441  12.836  1.00  0.00           C  
ATOM   2025  O   ASP A 133      32.544  18.373  13.361  1.00  0.00           O  
ATOM   2026  CB  ASP A 133      33.597  20.876  14.303  1.00  0.00           C  
ATOM   2027  CG  ASP A 133      35.065  21.442  14.367  1.00  0.00           C  
ATOM   2028  OD1 ASP A 133      35.521  22.068  13.419  1.00  0.00           O  
ATOM   2029  OD2 ASP A 133      35.596  21.116  15.412  1.00  0.00           O  
ATOM   2030  H   ASP A 133      32.616  22.554  12.690  1.00  0.00           H  
ATOM   2031  HA  ASP A 133      34.164  20.215  12.393  1.00  0.00           H  
ATOM   2032  HB2 ASP A 133      33.520  20.048  14.859  1.00  0.00           H  
ATOM   2033  HB3 ASP A 133      32.947  21.561  14.632  1.00  0.00           H  
ATOM   2034  N   LEU A 134      31.057  19.669  12.359  1.00  0.00           N  
ATOM   2035  CA  LEU A 134      29.992  18.632  12.503  1.00  0.00           C  
ATOM   2036  C   LEU A 134      30.426  17.325  11.898  1.00  0.00           C  
ATOM   2037  O   LEU A 134      31.099  17.357  10.850  1.00  0.00           O  
ATOM   2038  CB  LEU A 134      28.729  19.155  11.849  1.00  0.00           C  
ATOM   2039  CG  LEU A 134      27.462  18.283  12.007  1.00  0.00           C  
ATOM   2040  CD1 LEU A 134      26.984  18.337  13.457  1.00  0.00           C  
ATOM   2041  CD2 LEU A 134      26.452  18.743  10.968  1.00  0.00           C  
ATOM   2042  H   LEU A 134      30.855  20.535  11.901  1.00  0.00           H  
ATOM   2043  HA  LEU A 134      29.813  18.490  13.477  1.00  0.00           H  
ATOM   2044  HB2 LEU A 134      28.911  19.253  10.871  1.00  0.00           H  
ATOM   2045  HB3 LEU A 134      28.532  20.053  12.243  1.00  0.00           H  
ATOM   2046  HG  LEU A 134      27.710  17.337  11.799  1.00  0.00           H  
ATOM   2047 HD11 LEU A 134      26.165  17.773  13.559  1.00  0.00           H  
ATOM   2048 HD12 LEU A 134      27.704  17.991  14.058  1.00  0.00           H  
ATOM   2049 HD13 LEU A 134      26.771  19.283  13.703  1.00  0.00           H  
ATOM   2050 HD21 LEU A 134      25.619  18.195  11.047  1.00  0.00           H  
ATOM   2051 HD22 LEU A 134      26.232  19.707  11.120  1.00  0.00           H  
ATOM   2052 HD23 LEU A 134      26.840  18.630  10.053  1.00  0.00           H  
ATOM   2053  N   GLY A 135      30.103  16.164  12.428  1.00  0.00           N  
ATOM   2054  CA  GLY A 135      30.506  14.880  11.894  1.00  0.00           C  
ATOM   2055  C   GLY A 135      29.843  14.449  10.600  1.00  0.00           C  
ATOM   2056  O   GLY A 135      29.194  13.393  10.511  1.00  0.00           O  
ATOM   2057  H   GLY A 135      29.541  16.169  13.255  1.00  0.00           H  
ATOM   2058  HA2 GLY A 135      30.304  14.186  12.585  1.00  0.00           H  
ATOM   2059  HA3 GLY A 135      31.493  14.913  11.734  1.00  0.00           H  
ATOM   2060  N   VAL A 136      29.947  15.266   9.551  1.00  0.00           N  
ATOM   2061  CA  VAL A 136      29.395  14.945   8.245  1.00  0.00           C  
ATOM   2062  C   VAL A 136      30.504  15.288   7.247  1.00  0.00           C  
ATOM   2063  O   VAL A 136      31.207  16.289   7.454  1.00  0.00           O  
ATOM   2064  CB  VAL A 136      28.121  15.709   7.818  1.00  0.00           C  
ATOM   2065  CG1 VAL A 136      26.919  15.486   8.765  1.00  0.00           C  
ATOM   2066  CG2 VAL A 136      28.354  17.215   7.725  1.00  0.00           C  
ATOM   2067  H   VAL A 136      30.425  16.137   9.668  1.00  0.00           H  
ATOM   2068  HA  VAL A 136      29.213  13.963   8.203  1.00  0.00           H  
ATOM   2069  HB  VAL A 136      27.859  15.383   6.909  1.00  0.00           H  
ATOM   2070 HG11 VAL A 136      26.132  16.006   8.433  1.00  0.00           H  
ATOM   2071 HG12 VAL A 136      26.690  14.513   8.789  1.00  0.00           H  
ATOM   2072 HG13 VAL A 136      27.158  15.795   9.686  1.00  0.00           H  
ATOM   2073 HG21 VAL A 136      27.506  17.667   7.447  1.00  0.00           H  
ATOM   2074 HG22 VAL A 136      28.640  17.564   8.617  1.00  0.00           H  
ATOM   2075 HG23 VAL A 136      29.068  17.401   7.050  1.00  0.00           H  
ATOM   2076  N   LYS A 137      30.577  14.515   6.184  1.00  0.00           N  
ATOM   2077  CA  LYS A 137      31.478  14.835   5.092  1.00  0.00           C  
ATOM   2078  C   LYS A 137      30.977  14.195   3.802  1.00  0.00           C  
ATOM   2079  O   LYS A 137      30.300  13.194   3.770  1.00  0.00           O  
ATOM   2080  CB  LYS A 137      32.952  14.449   5.250  1.00  0.00           C  
ATOM   2081  CG  LYS A 137      33.219  13.035   5.696  1.00  0.00           C  
ATOM   2082  CD  LYS A 137      34.687  12.736   5.970  1.00  0.00           C  
ATOM   2083  CE  LYS A 137      35.186  13.048   7.349  1.00  0.00           C  
ATOM   2084  NZ  LYS A 137      36.480  12.341   7.664  1.00  0.00           N  
ATOM   2085  H   LYS A 137      30.004  13.697   6.128  1.00  0.00           H  
ATOM   2086  HA  LYS A 137      31.445  15.826   4.962  1.00  0.00           H  
ATOM   2087  HB2 LYS A 137      33.359  15.065   5.925  1.00  0.00           H  
ATOM   2088  HB3 LYS A 137      33.399  14.581   4.365  1.00  0.00           H  
ATOM   2089  HG2 LYS A 137      32.901  12.414   4.980  1.00  0.00           H  
ATOM   2090  HG3 LYS A 137      32.702  12.868   6.536  1.00  0.00           H  
ATOM   2091  HD2 LYS A 137      35.232  13.268   5.322  1.00  0.00           H  
ATOM   2092  HD3 LYS A 137      34.834  11.760   5.807  1.00  0.00           H  
ATOM   2093  HE2 LYS A 137      34.494  12.764   8.013  1.00  0.00           H  
ATOM   2094  HE3 LYS A 137      35.333  14.034   7.422  1.00  0.00           H  
ATOM   2095  HZ1 LYS A 137      36.773  12.579   8.590  1.00  0.00           H  
ATOM   2096  HZ2 LYS A 137      36.344  11.352   7.601  1.00  0.00           H  
ATOM   2097  HZ3 LYS A 137      37.182  12.623   7.010  1.00  0.00           H  
ATOM   2098  N   ALA A 138      31.380  14.847   2.710  1.00  0.00           N  
ATOM   2099  CA  ALA A 138      31.105  14.338   1.388  1.00  0.00           C  
ATOM   2100  C   ALA A 138      32.406  13.604   0.976  1.00  0.00           C  
ATOM   2101  O   ALA A 138      33.445  14.302   0.836  1.00  0.00           O  
ATOM   2102  CB  ALA A 138      30.819  15.461   0.432  1.00  0.00           C  
ATOM   2103  H   ALA A 138      31.883  15.706   2.810  1.00  0.00           H  
ATOM   2104  HA  ALA A 138      30.337  13.698   1.414  1.00  0.00           H  
ATOM   2105  HB1 ALA A 138      30.632  15.086  -0.476  1.00  0.00           H  
ATOM   2106  HB2 ALA A 138      30.023  15.976   0.751  1.00  0.00           H  
ATOM   2107  HB3 ALA A 138      31.612  16.069   0.385  1.00  0.00           H  
ATOM   2108  N   LEU A 139      32.314  12.297   0.836  1.00  0.00           N  
ATOM   2109  CA  LEU A 139      33.525  11.556   0.409  1.00  0.00           C  
ATOM   2110  C   LEU A 139      33.730  11.789  -1.086  1.00  0.00           C  
ATOM   2111  O   LEU A 139      34.841  11.646  -1.619  1.00  0.00           O  
ATOM   2112  CB  LEU A 139      33.378  10.081   0.707  1.00  0.00           C  
ATOM   2113  CG  LEU A 139      33.039   9.697   2.171  1.00  0.00           C  
ATOM   2114  CD1 LEU A 139      32.908   8.159   2.200  1.00  0.00           C  
ATOM   2115  CD2 LEU A 139      34.136  10.127   3.111  1.00  0.00           C  
ATOM   2116  H   LEU A 139      31.453  11.819   1.012  1.00  0.00           H  
ATOM   2117  HA  LEU A 139      34.317  11.912   0.906  1.00  0.00           H  
ATOM   2118  HB2 LEU A 139      34.241   9.636   0.469  1.00  0.00           H  
ATOM   2119  HB3 LEU A 139      32.648   9.725   0.124  1.00  0.00           H  
ATOM   2120  HG  LEU A 139      32.173  10.118   2.442  1.00  0.00           H  
ATOM   2121 HD11 LEU A 139      32.688   7.861   3.129  1.00  0.00           H  
ATOM   2122 HD12 LEU A 139      32.179   7.875   1.577  1.00  0.00           H  
ATOM   2123 HD13 LEU A 139      33.772   7.745   1.912  1.00  0.00           H  
ATOM   2124 HD21 LEU A 139      33.894   9.869   4.046  1.00  0.00           H  
ATOM   2125 HD22 LEU A 139      34.992   9.679   2.852  1.00  0.00           H  
ATOM   2126 HD23 LEU A 139      34.250  11.119   3.058  1.00  0.00           H  
ATOM   2127  N   ASP A 140      32.667  12.177  -1.811  1.00  0.00           N  
ATOM   2128  CA  ASP A 140      32.684  12.604  -3.187  1.00  0.00           C  
ATOM   2129  C   ASP A 140      31.354  13.289  -3.518  1.00  0.00           C  
ATOM   2130  O   ASP A 140      30.500  13.325  -2.646  1.00  0.00           O  
ATOM   2131  CB  ASP A 140      33.019  11.546  -4.238  1.00  0.00           C  
ATOM   2132  CG  ASP A 140      32.017  10.414  -4.341  1.00  0.00           C  
ATOM   2133  OD1 ASP A 140      30.802  10.628  -4.272  1.00  0.00           O  
ATOM   2134  OD2 ASP A 140      32.444   9.240  -4.484  1.00  0.00           O  
ATOM   2135  H   ASP A 140      31.779  12.169  -1.351  1.00  0.00           H  
ATOM   2136  HA  ASP A 140      33.391  13.308  -3.257  1.00  0.00           H  
ATOM   2137  HB2 ASP A 140      33.910  11.153  -4.011  1.00  0.00           H  
ATOM   2138  HB3 ASP A 140      33.071  11.998  -5.129  1.00  0.00           H  
ATOM   2139  N   ASP A 141      31.099  13.759  -4.727  1.00  0.00           N  
ATOM   2140  CA  ASP A 141      29.828  14.353  -5.103  1.00  0.00           C  
ATOM   2141  C   ASP A 141      28.623  13.467  -4.838  1.00  0.00           C  
ATOM   2142  O   ASP A 141      27.523  14.012  -4.667  1.00  0.00           O  
ATOM   2143  CB  ASP A 141      29.851  14.759  -6.596  1.00  0.00           C  
ATOM   2144  CG  ASP A 141      30.555  16.070  -6.903  1.00  0.00           C  
ATOM   2145  OD1 ASP A 141      31.078  16.812  -6.037  1.00  0.00           O  
ATOM   2146  OD2 ASP A 141      30.604  16.452  -8.111  1.00  0.00           O  
ATOM   2147  H   ASP A 141      31.819  13.703  -5.419  1.00  0.00           H  
ATOM   2148  HA  ASP A 141      29.714  15.188  -4.565  1.00  0.00           H  
ATOM   2149  HB2 ASP A 141      28.905  14.836  -6.910  1.00  0.00           H  
ATOM   2150  HB3 ASP A 141      30.313  14.034  -7.106  1.00  0.00           H  
ATOM   2151  N   HIS A 142      28.729  12.121  -4.838  1.00  0.00           N  
ATOM   2152  CA  HIS A 142      27.519  11.325  -4.633  1.00  0.00           C  
ATOM   2153  C   HIS A 142      27.568  10.426  -3.414  1.00  0.00           C  
ATOM   2154  O   HIS A 142      26.867   9.428  -3.365  1.00  0.00           O  
ATOM   2155  CB  HIS A 142      27.214  10.421  -5.845  1.00  0.00           C  
ATOM   2156  CG  HIS A 142      27.199  11.308  -7.067  1.00  0.00           C  
ATOM   2157  ND1 HIS A 142      26.227  12.266  -7.238  1.00  0.00           N  
ATOM   2158  CD2 HIS A 142      28.057  11.411  -8.104  1.00  0.00           C  
ATOM   2159  CE1 HIS A 142      26.459  12.918  -8.368  1.00  0.00           C  
ATOM   2160  NE2 HIS A 142      27.550  12.404  -8.907  1.00  0.00           N  
ATOM   2161  H   HIS A 142      29.615  11.678  -4.975  1.00  0.00           H  
ATOM   2162  HA  HIS A 142      26.752  11.956  -4.519  1.00  0.00           H  
ATOM   2163  HB2 HIS A 142      26.323   9.981  -5.729  1.00  0.00           H  
ATOM   2164  HB3 HIS A 142      27.922   9.721  -5.938  1.00  0.00           H  
ATOM   2165  HD1 HIS A 142      25.468  12.442  -6.611  1.00  0.00           H  
ATOM   2166  HD2 HIS A 142      28.888  10.876  -8.256  1.00  0.00           H  
ATOM   2167  HE1 HIS A 142      25.909  13.663  -8.744  1.00  0.00           H  
ATOM   2168  HE2 HIS A 142      27.950  12.696  -9.776  1.00  0.00           H  
ATOM   2169  N   THR A 143      28.434  10.749  -2.478  1.00  0.00           N  
ATOM   2170  CA  THR A 143      28.578   9.976  -1.271  1.00  0.00           C  
ATOM   2171  C   THR A 143      28.629  10.845  -0.014  1.00  0.00           C  
ATOM   2172  O   THR A 143      29.573  11.584   0.250  1.00  0.00           O  
ATOM   2173  CB  THR A 143      29.831   9.076  -1.355  1.00  0.00           C  
ATOM   2174  OG1 THR A 143      29.791   8.394  -2.640  1.00  0.00           O  
ATOM   2175  CG2 THR A 143      29.867   8.101  -0.204  1.00  0.00           C  
ATOM   2176  H   THR A 143      29.010  11.556  -2.608  1.00  0.00           H  
ATOM   2177  HA  THR A 143      27.779   9.379  -1.195  1.00  0.00           H  
ATOM   2178  HB  THR A 143      30.648   9.652  -1.318  1.00  0.00           H  
ATOM   2179  HG1 THR A 143      30.591   7.801  -2.727  1.00  0.00           H  
ATOM   2180 HG21 THR A 143      30.684   7.529  -0.277  1.00  0.00           H  
ATOM   2181 HG22 THR A 143      29.889   8.605   0.659  1.00  0.00           H  
ATOM   2182 HG23 THR A 143      29.052   7.523  -0.232  1.00  0.00           H  
ATOM   2183  N   PHE A 144      27.623  10.684   0.843  1.00  0.00           N  
ATOM   2184  CA  PHE A 144      27.505  11.433   2.101  1.00  0.00           C  
ATOM   2185  C   PHE A 144      27.696  10.497   3.282  1.00  0.00           C  
ATOM   2186  O   PHE A 144      27.016   9.496   3.511  1.00  0.00           O  
ATOM   2187  CB  PHE A 144      26.176  12.190   2.094  1.00  0.00           C  
ATOM   2188  CG  PHE A 144      25.858  13.069   3.274  1.00  0.00           C  
ATOM   2189  CD1 PHE A 144      26.575  14.232   3.547  1.00  0.00           C  
ATOM   2190  CD2 PHE A 144      24.840  12.693   4.154  1.00  0.00           C  
ATOM   2191  CE1 PHE A 144      26.249  15.039   4.633  1.00  0.00           C  
ATOM   2192  CE2 PHE A 144      24.509  13.474   5.217  1.00  0.00           C  
ATOM   2193  CZ  PHE A 144      25.190  14.664   5.457  1.00  0.00           C  
ATOM   2194  H   PHE A 144      26.911  10.019   0.619  1.00  0.00           H  
ATOM   2195  HA  PHE A 144      28.242  12.109   2.124  1.00  0.00           H  
ATOM   2196  HB2 PHE A 144      25.446  11.510   2.025  1.00  0.00           H  
ATOM   2197  HB3 PHE A 144      26.169  12.771   1.280  1.00  0.00           H  
ATOM   2198  HD1 PHE A 144      27.336  14.491   2.953  1.00  0.00           H  
ATOM   2199  HD2 PHE A 144      24.347  11.837   4.000  1.00  0.00           H  
ATOM   2200  HE1 PHE A 144      26.766  15.874   4.819  1.00  0.00           H  
ATOM   2201  HE2 PHE A 144      23.771  13.191   5.830  1.00  0.00           H  
ATOM   2202  HZ  PHE A 144      24.919  15.250   6.221  1.00  0.00           H  
ATOM   2203  N   GLU A 145      28.632  10.839   4.179  1.00  0.00           N  
ATOM   2204  CA  GLU A 145      29.003  10.002   5.308  1.00  0.00           C  
ATOM   2205  C   GLU A 145      28.767  10.662   6.655  1.00  0.00           C  
ATOM   2206  O   GLU A 145      29.314  11.738   6.875  1.00  0.00           O  
ATOM   2207  CB  GLU A 145      30.533   9.688   5.268  1.00  0.00           C  
ATOM   2208  CG  GLU A 145      30.904   8.570   6.279  1.00  0.00           C  
ATOM   2209  CD  GLU A 145      32.445   8.606   6.447  1.00  0.00           C  
ATOM   2210  OE1 GLU A 145      32.974   9.563   7.060  1.00  0.00           O  
ATOM   2211  OE2 GLU A 145      33.036   7.642   5.974  1.00  0.00           O  
ATOM   2212  H   GLU A 145      29.099  11.716   4.065  1.00  0.00           H  
ATOM   2213  HA  GLU A 145      28.489   9.145   5.266  1.00  0.00           H  
ATOM   2214  HB2 GLU A 145      31.042  10.517   5.498  1.00  0.00           H  
ATOM   2215  HB3 GLU A 145      30.781   9.389   4.346  1.00  0.00           H  
ATOM   2216  HG2 GLU A 145      30.617   7.679   5.927  1.00  0.00           H  
ATOM   2217  HG3 GLU A 145      30.458   8.740   7.158  1.00  0.00           H  
ATOM   2218  N   VAL A 146      27.954  10.022   7.491  1.00  0.00           N  
ATOM   2219  CA  VAL A 146      27.634  10.647   8.772  1.00  0.00           C  
ATOM   2220  C   VAL A 146      28.308   9.830   9.870  1.00  0.00           C  
ATOM   2221  O   VAL A 146      28.197   8.609   9.825  1.00  0.00           O  
ATOM   2222  CB  VAL A 146      26.106  10.661   9.048  1.00  0.00           C  
ATOM   2223  CG1 VAL A 146      25.819  11.412  10.343  1.00  0.00           C  
ATOM   2224  CG2 VAL A 146      25.432  11.353   7.862  1.00  0.00           C  
ATOM   2225  H   VAL A 146      27.570   9.131   7.248  1.00  0.00           H  
ATOM   2226  HA  VAL A 146      27.986  11.583   8.786  1.00  0.00           H  
ATOM   2227  HB  VAL A 146      25.770   9.722   9.123  1.00  0.00           H  
ATOM   2228 HG11 VAL A 146      24.834  11.417  10.514  1.00  0.00           H  
ATOM   2229 HG12 VAL A 146      26.287  10.959  11.102  1.00  0.00           H  
ATOM   2230 HG13 VAL A 146      26.148  12.353  10.263  1.00  0.00           H  
ATOM   2231 HG21 VAL A 146      24.443  11.379   8.009  1.00  0.00           H  
ATOM   2232 HG22 VAL A 146      25.781  12.286   7.778  1.00  0.00           H  
ATOM   2233 HG23 VAL A 146      25.631  10.846   7.023  1.00  0.00           H  
ATOM   2234  N   THR A 147      28.935  10.541  10.789  1.00  0.00           N  
ATOM   2235  CA  THR A 147      29.575   9.871  11.923  1.00  0.00           C  
ATOM   2236  C   THR A 147      28.867  10.271  13.204  1.00  0.00           C  
ATOM   2237  O   THR A 147      28.793  11.452  13.531  1.00  0.00           O  
ATOM   2238  CB  THR A 147      31.082  10.237  12.028  1.00  0.00           C  
ATOM   2239  OG1 THR A 147      31.696   9.678  10.855  1.00  0.00           O  
ATOM   2240  CG2 THR A 147      31.756   9.626  13.262  1.00  0.00           C  
ATOM   2241  H   THR A 147      28.973  11.537  10.711  1.00  0.00           H  
ATOM   2242  HA  THR A 147      29.491   8.882  11.803  1.00  0.00           H  
ATOM   2243  HB  THR A 147      31.194  11.231  12.033  1.00  0.00           H  
ATOM   2244  HG1 THR A 147      32.675   9.881  10.863  1.00  0.00           H  
ATOM   2245 HG21 THR A 147      32.720   9.891  13.281  1.00  0.00           H  
ATOM   2246 HG22 THR A 147      31.302   9.959  14.089  1.00  0.00           H  
ATOM   2247 HG23 THR A 147      31.686   8.629  13.221  1.00  0.00           H  
ATOM   2248  N   LEU A 148      28.345   9.306  13.921  1.00  0.00           N  
ATOM   2249  CA  LEU A 148      27.686   9.567  15.207  1.00  0.00           C  
ATOM   2250  C   LEU A 148      28.588   9.314  16.410  1.00  0.00           C  
ATOM   2251  O   LEU A 148      29.469   8.471  16.332  1.00  0.00           O  
ATOM   2252  CB  LEU A 148      26.504   8.604  15.318  1.00  0.00           C  
ATOM   2253  CG  LEU A 148      25.622   8.556  14.043  1.00  0.00           C  
ATOM   2254  CD1 LEU A 148      24.448   7.624  14.326  1.00  0.00           C  
ATOM   2255  CD2 LEU A 148      25.185   9.945  13.619  1.00  0.00           C  
ATOM   2256  H   LEU A 148      28.397   8.366  13.583  1.00  0.00           H  
ATOM   2257  HA  LEU A 148      27.354  10.510  15.229  1.00  0.00           H  
ATOM   2258  HB2 LEU A 148      25.933   8.891  16.087  1.00  0.00           H  
ATOM   2259  HB3 LEU A 148      26.859   7.686  15.492  1.00  0.00           H  
ATOM   2260  HG  LEU A 148      26.164   8.159  13.302  1.00  0.00           H  
ATOM   2261 HD11 LEU A 148      23.860   7.574  13.519  1.00  0.00           H  
ATOM   2262 HD12 LEU A 148      24.792   6.711  14.545  1.00  0.00           H  
ATOM   2263 HD13 LEU A 148      23.922   7.976  15.100  1.00  0.00           H  
ATOM   2264 HD21 LEU A 148      24.620   9.880  12.797  1.00  0.00           H  
ATOM   2265 HD22 LEU A 148      24.656  10.367  14.355  1.00  0.00           H  
ATOM   2266 HD23 LEU A 148      25.992  10.504  13.426  1.00  0.00           H  
ATOM   2267  N   SER A 149      28.288   9.916  17.548  1.00  0.00           N  
ATOM   2268  CA  SER A 149      29.156   9.646  18.728  1.00  0.00           C  
ATOM   2269  C   SER A 149      28.773   8.395  19.497  1.00  0.00           C  
ATOM   2270  O   SER A 149      29.466   8.080  20.462  1.00  0.00           O  
ATOM   2271  CB  SER A 149      29.137  10.911  19.612  1.00  0.00           C  
ATOM   2272  OG  SER A 149      27.742  11.222  19.769  1.00  0.00           O  
ATOM   2273  H   SER A 149      27.504  10.533  17.615  1.00  0.00           H  
ATOM   2274  HA  SER A 149      30.091   9.523  18.395  1.00  0.00           H  
ATOM   2275  HB2 SER A 149      29.618  11.663  19.162  1.00  0.00           H  
ATOM   2276  HB3 SER A 149      29.560  10.728  20.499  1.00  0.00           H  
ATOM   2277  HG  SER A 149      27.645  12.040  20.337  1.00  0.00           H  
ATOM   2278  N   GLU A 150      27.719   7.651  19.151  1.00  0.00           N  
ATOM   2279  CA  GLU A 150      27.337   6.420  19.834  1.00  0.00           C  
ATOM   2280  C   GLU A 150      26.486   5.666  18.791  1.00  0.00           C  
ATOM   2281  O   GLU A 150      25.957   6.359  17.949  1.00  0.00           O  
ATOM   2282  CB  GLU A 150      26.405   6.544  21.008  1.00  0.00           C  
ATOM   2283  CG  GLU A 150      26.320   7.462  22.150  1.00  0.00           C  
ATOM   2284  CD  GLU A 150      27.299   7.449  23.290  1.00  0.00           C  
ATOM   2285  OE1 GLU A 150      27.586   6.388  23.916  1.00  0.00           O  
ATOM   2286  OE2 GLU A 150      27.835   8.537  23.659  1.00  0.00           O  
ATOM   2287  H   GLU A 150      27.160   7.955  18.380  1.00  0.00           H  
ATOM   2288  HA  GLU A 150      28.147   5.887  20.081  1.00  0.00           H  
ATOM   2289  HB2 GLU A 150      26.471   5.647  21.444  1.00  0.00           H  
ATOM   2290  HB3 GLU A 150      25.508   6.639  20.575  1.00  0.00           H  
ATOM   2291  HG2 GLU A 150      25.420   7.309  22.559  1.00  0.00           H  
ATOM   2292  HG3 GLU A 150      26.359   8.384  21.765  1.00  0.00           H  
ATOM   2293  N   PRO A 151      26.311   4.374  18.920  1.00  0.00           N  
ATOM   2294  CA  PRO A 151      25.474   3.604  18.040  1.00  0.00           C  
ATOM   2295  C   PRO A 151      24.005   4.005  18.153  1.00  0.00           C  
ATOM   2296  O   PRO A 151      23.437   4.164  19.247  1.00  0.00           O  
ATOM   2297  CB  PRO A 151      25.643   2.152  18.510  1.00  0.00           C  
ATOM   2298  CG  PRO A 151      26.954   2.151  19.263  1.00  0.00           C  
ATOM   2299  CD  PRO A 151      26.913   3.500  19.967  1.00  0.00           C  
ATOM   2300  HA  PRO A 151      25.786   3.700  17.095  1.00  0.00           H  
ATOM   2301  HB2 PRO A 151      24.890   1.885  19.111  1.00  0.00           H  
ATOM   2302  HB3 PRO A 151      25.683   1.529  17.728  1.00  0.00           H  
ATOM   2303  HG2 PRO A 151      26.995   1.399  19.921  1.00  0.00           H  
ATOM   2304  HG3 PRO A 151      27.732   2.090  18.638  1.00  0.00           H  
ATOM   2305  HD2 PRO A 151      26.340   3.466  20.786  1.00  0.00           H  
ATOM   2306  HD3 PRO A 151      27.831   3.809  20.215  1.00  0.00           H  
ATOM   2307  N   VAL A 152      23.388   4.228  17.003  1.00  0.00           N  
ATOM   2308  CA  VAL A 152      21.952   4.598  16.954  1.00  0.00           C  
ATOM   2309  C   VAL A 152      21.309   3.747  15.884  1.00  0.00           C  
ATOM   2310  O   VAL A 152      21.341   4.071  14.711  1.00  0.00           O  
ATOM   2311  CB  VAL A 152      21.716   6.090  16.616  1.00  0.00           C  
ATOM   2312  CG1 VAL A 152      20.230   6.465  16.756  1.00  0.00           C  
ATOM   2313  CG2 VAL A 152      22.542   7.017  17.510  1.00  0.00           C  
ATOM   2314  H   VAL A 152      23.901   4.145  16.149  1.00  0.00           H  
ATOM   2315  HA  VAL A 152      21.529   4.391  17.836  1.00  0.00           H  
ATOM   2316  HB  VAL A 152      21.990   6.244  15.667  1.00  0.00           H  
ATOM   2317 HG11 VAL A 152      20.108   7.432  16.532  1.00  0.00           H  
ATOM   2318 HG12 VAL A 152      19.685   5.907  16.131  1.00  0.00           H  
ATOM   2319 HG13 VAL A 152      19.932   6.300  17.696  1.00  0.00           H  
ATOM   2320 HG21 VAL A 152      22.362   7.968  17.261  1.00  0.00           H  
ATOM   2321 HG22 VAL A 152      22.290   6.870  18.466  1.00  0.00           H  
ATOM   2322 HG23 VAL A 152      23.514   6.819  17.387  1.00  0.00           H  
ATOM   2323  N   PRO A 153      20.732   2.593  16.221  1.00  0.00           N  
ATOM   2324  CA  PRO A 153      20.244   1.647  15.230  1.00  0.00           C  
ATOM   2325  C   PRO A 153      19.092   2.169  14.410  1.00  0.00           C  
ATOM   2326  O   PRO A 153      18.863   1.892  13.215  1.00  0.00           O  
ATOM   2327  CB  PRO A 153      19.823   0.448  16.103  1.00  0.00           C  
ATOM   2328  CG  PRO A 153      20.564   0.573  17.384  1.00  0.00           C  
ATOM   2329  CD  PRO A 153      20.759   2.068  17.617  1.00  0.00           C  
ATOM   2330  HA  PRO A 153      20.993   1.377  14.625  1.00  0.00           H  
ATOM   2331  HB2 PRO A 153      18.838   0.473  16.271  1.00  0.00           H  
ATOM   2332  HB3 PRO A 153      20.062  -0.410  15.649  1.00  0.00           H  
ATOM   2333  HG2 PRO A 153      20.035   0.172  18.131  1.00  0.00           H  
ATOM   2334  HG3 PRO A 153      21.450   0.114  17.319  1.00  0.00           H  
ATOM   2335  HD2 PRO A 153      20.017   2.452  18.166  1.00  0.00           H  
ATOM   2336  HD3 PRO A 153      21.635   2.257  18.061  1.00  0.00           H  
ATOM   2337  N   TYR A 154      18.251   3.018  15.051  1.00  0.00           N  
ATOM   2338  CA  TYR A 154      17.156   3.651  14.317  1.00  0.00           C  
ATOM   2339  C   TYR A 154      17.526   4.942  13.597  1.00  0.00           C  
ATOM   2340  O   TYR A 154      16.637   5.590  12.986  1.00  0.00           O  
ATOM   2341  CB  TYR A 154      15.996   3.914  15.291  1.00  0.00           C  
ATOM   2342  CG  TYR A 154      16.415   4.720  16.510  1.00  0.00           C  
ATOM   2343  CD1 TYR A 154      16.418   6.111  16.461  1.00  0.00           C  
ATOM   2344  CD2 TYR A 154      16.717   4.099  17.720  1.00  0.00           C  
ATOM   2345  CE1 TYR A 154      16.747   6.860  17.551  1.00  0.00           C  
ATOM   2346  CE2 TYR A 154      17.049   4.856  18.829  1.00  0.00           C  
ATOM   2347  CZ  TYR A 154      17.064   6.247  18.735  1.00  0.00           C  
ATOM   2348  OH  TYR A 154      17.406   7.015  19.834  1.00  0.00           O  
ATOM   2349  H   TYR A 154      18.379   3.211  16.024  1.00  0.00           H  
ATOM   2350  HA  TYR A 154      16.834   3.000  13.629  1.00  0.00           H  
ATOM   2351  HB2 TYR A 154      15.633   3.035  15.600  1.00  0.00           H  
ATOM   2352  HB3 TYR A 154      15.281   4.418  14.806  1.00  0.00           H  
ATOM   2353  HD1 TYR A 154      16.173   6.571  15.607  1.00  0.00           H  
ATOM   2354  HD2 TYR A 154      16.694   3.102  17.787  1.00  0.00           H  
ATOM   2355  HE1 TYR A 154      16.757   7.858  17.487  1.00  0.00           H  
ATOM   2356  HE2 TYR A 154      17.277   4.408  19.693  1.00  0.00           H  
ATOM   2357  HH  TYR A 154      17.638   6.573  20.700  1.00  0.00           H  
ATOM   2358  N   PHE A 155      18.792   5.323  13.492  1.00  0.00           N  
ATOM   2359  CA  PHE A 155      19.181   6.597  12.888  1.00  0.00           C  
ATOM   2360  C   PHE A 155      18.574   6.920  11.549  1.00  0.00           C  
ATOM   2361  O   PHE A 155      18.052   8.056  11.328  1.00  0.00           O  
ATOM   2362  CB  PHE A 155      20.724   6.725  12.802  1.00  0.00           C  
ATOM   2363  CG  PHE A 155      21.220   7.996  12.151  1.00  0.00           C  
ATOM   2364  CD1 PHE A 155      21.052   9.236  12.725  1.00  0.00           C  
ATOM   2365  CD2 PHE A 155      21.888   7.934  10.938  1.00  0.00           C  
ATOM   2366  CE1 PHE A 155      21.535  10.363  12.096  1.00  0.00           C  
ATOM   2367  CE2 PHE A 155      22.390   9.050  10.302  1.00  0.00           C  
ATOM   2368  CZ  PHE A 155      22.193  10.289  10.880  1.00  0.00           C  
ATOM   2369  H   PHE A 155      19.507   4.716  13.839  1.00  0.00           H  
ATOM   2370  HA  PHE A 155      18.874   7.312  13.516  1.00  0.00           H  
ATOM   2371  HB2 PHE A 155      21.071   5.950  12.275  1.00  0.00           H  
ATOM   2372  HB3 PHE A 155      21.091   6.688  13.731  1.00  0.00           H  
ATOM   2373  HD1 PHE A 155      20.578   9.319  13.601  1.00  0.00           H  
ATOM   2374  HD2 PHE A 155      22.011   7.041  10.505  1.00  0.00           H  
ATOM   2375  HE1 PHE A 155      21.407  11.256  12.528  1.00  0.00           H  
ATOM   2376  HE2 PHE A 155      22.887   8.964   9.439  1.00  0.00           H  
ATOM   2377  HZ  PHE A 155      22.520  11.119  10.428  1.00  0.00           H  
ATOM   2378  N   TYR A 156      18.581   6.000  10.583  1.00  0.00           N  
ATOM   2379  CA  TYR A 156      18.013   6.334   9.267  1.00  0.00           C  
ATOM   2380  C   TYR A 156      16.547   6.737   9.285  1.00  0.00           C  
ATOM   2381  O   TYR A 156      16.109   7.463   8.406  1.00  0.00           O  
ATOM   2382  CB  TYR A 156      18.207   5.147   8.282  1.00  0.00           C  
ATOM   2383  CG  TYR A 156      17.334   3.972   8.674  1.00  0.00           C  
ATOM   2384  CD1 TYR A 156      17.732   3.052   9.648  1.00  0.00           C  
ATOM   2385  CD2 TYR A 156      16.124   3.798   8.029  1.00  0.00           C  
ATOM   2386  CE1 TYR A 156      16.875   2.014  10.007  1.00  0.00           C  
ATOM   2387  CE2 TYR A 156      15.283   2.741   8.348  1.00  0.00           C  
ATOM   2388  CZ  TYR A 156      15.666   1.876   9.353  1.00  0.00           C  
ATOM   2389  OH  TYR A 156      14.827   0.846   9.696  1.00  0.00           O  
ATOM   2390  H   TYR A 156      18.968   5.093  10.751  1.00  0.00           H  
ATOM   2391  HA  TYR A 156      18.531   7.109   8.906  1.00  0.00           H  
ATOM   2392  HB2 TYR A 156      19.165   4.862   8.297  1.00  0.00           H  
ATOM   2393  HB3 TYR A 156      17.962   5.444   7.359  1.00  0.00           H  
ATOM   2394  HD1 TYR A 156      18.627   3.138  10.085  1.00  0.00           H  
ATOM   2395  HD2 TYR A 156      15.849   4.446   7.319  1.00  0.00           H  
ATOM   2396  HE1 TYR A 156      17.133   1.375  10.731  1.00  0.00           H  
ATOM   2397  HE2 TYR A 156      14.420   2.609   7.861  1.00  0.00           H  
ATOM   2398  HH  TYR A 156      13.950   0.739   9.228  1.00  0.00           H  
ATOM   2399  N   LYS A 157      15.767   6.324  10.277  1.00  0.00           N  
ATOM   2400  CA  LYS A 157      14.344   6.635  10.376  1.00  0.00           C  
ATOM   2401  C   LYS A 157      14.180   8.137  10.543  1.00  0.00           C  
ATOM   2402  O   LYS A 157      13.168   8.694  10.113  1.00  0.00           O  
ATOM   2403  CB  LYS A 157      13.647   5.831  11.483  1.00  0.00           C  
ATOM   2404  CG  LYS A 157      13.583   4.339  11.245  1.00  0.00           C  
ATOM   2405  CD  LYS A 157      13.135   3.358  12.327  1.00  0.00           C  
ATOM   2406  CE  LYS A 157      11.871   3.847  12.994  1.00  0.00           C  
ATOM   2407  NZ  LYS A 157      11.068   2.929  13.803  1.00  0.00           N  
ATOM   2408  H   LYS A 157      16.178   5.767  10.999  1.00  0.00           H  
ATOM   2409  HA  LYS A 157      13.919   6.381   9.507  1.00  0.00           H  
ATOM   2410  HB2 LYS A 157      12.711   6.172  11.571  1.00  0.00           H  
ATOM   2411  HB3 LYS A 157      14.141   5.988  12.338  1.00  0.00           H  
ATOM   2412  HG2 LYS A 157      14.506   4.059  10.980  1.00  0.00           H  
ATOM   2413  HG3 LYS A 157      12.960   4.206  10.474  1.00  0.00           H  
ATOM   2414  HD2 LYS A 157      13.857   3.273  13.013  1.00  0.00           H  
ATOM   2415  HD3 LYS A 157      12.963   2.465  11.911  1.00  0.00           H  
ATOM   2416  HE2 LYS A 157      11.275   4.188  12.267  1.00  0.00           H  
ATOM   2417  HE3 LYS A 157      12.135   4.604  13.592  1.00  0.00           H  
ATOM   2418  HZ1 LYS A 157      10.273   3.414  14.167  1.00  0.00           H  
ATOM   2419  HZ2 LYS A 157      10.761   2.165  13.235  1.00  0.00           H  
ATOM   2420  HZ3 LYS A 157      11.621   2.581  14.560  1.00  0.00           H  
ATOM   2421  N   LEU A 158      15.160   8.799  11.176  1.00  0.00           N  
ATOM   2422  CA  LEU A 158      15.068  10.238  11.332  1.00  0.00           C  
ATOM   2423  C   LEU A 158      15.133  11.028  10.024  1.00  0.00           C  
ATOM   2424  O   LEU A 158      14.678  12.164  10.095  1.00  0.00           O  
ATOM   2425  CB  LEU A 158      16.288  10.723  12.139  1.00  0.00           C  
ATOM   2426  CG  LEU A 158      16.226  10.737  13.661  1.00  0.00           C  
ATOM   2427  CD1 LEU A 158      16.047   9.333  14.254  1.00  0.00           C  
ATOM   2428  CD2 LEU A 158      17.479  11.455  14.175  1.00  0.00           C  
ATOM   2429  H   LEU A 158      15.949   8.303  11.538  1.00  0.00           H  
ATOM   2430  HA  LEU A 158      14.228  10.469  11.822  1.00  0.00           H  
ATOM   2431  HB2 LEU A 158      16.475  11.661  11.847  1.00  0.00           H  
ATOM   2432  HB3 LEU A 158      17.056  10.136  11.885  1.00  0.00           H  
ATOM   2433  HG  LEU A 158      15.432  11.283  13.928  1.00  0.00           H  
ATOM   2434 HD11 LEU A 158      16.012   9.394  15.252  1.00  0.00           H  
ATOM   2435 HD12 LEU A 158      15.195   8.934  13.915  1.00  0.00           H  
ATOM   2436 HD13 LEU A 158      16.817   8.756  13.982  1.00  0.00           H  
ATOM   2437 HD21 LEU A 158      17.463  11.478  15.175  1.00  0.00           H  
ATOM   2438 HD22 LEU A 158      18.294  10.965  13.866  1.00  0.00           H  
ATOM   2439 HD23 LEU A 158      17.497  12.390  13.820  1.00  0.00           H  
ATOM   2440  N   LEU A 159      15.744  10.494   8.971  1.00  0.00           N  
ATOM   2441  CA  LEU A 159      16.120  11.249   7.789  1.00  0.00           C  
ATOM   2442  C   LEU A 159      15.039  11.682   6.831  1.00  0.00           C  
ATOM   2443  O   LEU A 159      15.333  12.482   5.952  1.00  0.00           O  
ATOM   2444  CB  LEU A 159      17.270  10.509   7.063  1.00  0.00           C  
ATOM   2445  CG  LEU A 159      18.405  10.173   8.072  1.00  0.00           C  
ATOM   2446  CD1 LEU A 159      19.511   9.404   7.395  1.00  0.00           C  
ATOM   2447  CD2 LEU A 159      18.926  11.470   8.724  1.00  0.00           C  
ATOM   2448  H   LEU A 159      15.957   9.517   8.994  1.00  0.00           H  
ATOM   2449  HA  LEU A 159      16.525  12.096   8.133  1.00  0.00           H  
ATOM   2450  HB2 LEU A 159      17.634  11.093   6.337  1.00  0.00           H  
ATOM   2451  HB3 LEU A 159      16.919   9.662   6.664  1.00  0.00           H  
ATOM   2452  HG  LEU A 159      18.020   9.596   8.792  1.00  0.00           H  
ATOM   2453 HD11 LEU A 159      20.229   9.198   8.060  1.00  0.00           H  
ATOM   2454 HD12 LEU A 159      19.145   8.550   7.025  1.00  0.00           H  
ATOM   2455 HD13 LEU A 159      19.892   9.953   6.652  1.00  0.00           H  
ATOM   2456 HD21 LEU A 159      19.655  11.248   9.371  1.00  0.00           H  
ATOM   2457 HD22 LEU A 159      19.283  12.079   8.016  1.00  0.00           H  
ATOM   2458 HD23 LEU A 159      18.178  11.924   9.208  1.00  0.00           H  
ATOM   2459  N   VAL A 160      13.789  11.290   7.025  1.00  0.00           N  
ATOM   2460  CA  VAL A 160      12.684  11.786   6.212  1.00  0.00           C  
ATOM   2461  C   VAL A 160      12.222  13.165   6.684  1.00  0.00           C  
ATOM   2462  O   VAL A 160      11.394  13.792   5.993  1.00  0.00           O  
ATOM   2463  CB  VAL A 160      11.511  10.783   6.288  1.00  0.00           C  
ATOM   2464  CG1 VAL A 160      11.985   9.372   5.863  1.00  0.00           C  
ATOM   2465  CG2 VAL A 160      10.948  10.690   7.708  1.00  0.00           C  
ATOM   2466  H   VAL A 160      13.596  10.632   7.753  1.00  0.00           H  
ATOM   2467  HA  VAL A 160      12.988  11.855   5.262  1.00  0.00           H  
ATOM   2468  HB  VAL A 160      10.785  11.083   5.669  1.00  0.00           H  
ATOM   2469 HG11 VAL A 160      11.218   8.733   5.916  1.00  0.00           H  
ATOM   2470 HG12 VAL A 160      12.328   9.404   4.924  1.00  0.00           H  
ATOM   2471 HG13 VAL A 160      12.716   9.068   6.474  1.00  0.00           H  
ATOM   2472 HG21 VAL A 160      10.193  10.035   7.725  1.00  0.00           H  
ATOM   2473 HG22 VAL A 160      11.667  10.385   8.332  1.00  0.00           H  
ATOM   2474 HG23 VAL A 160      10.616  11.589   7.995  1.00  0.00           H  
ATOM   2475  N   HIS A 161      12.709  13.745   7.741  1.00  0.00           N  
ATOM   2476  CA  HIS A 161      12.219  15.006   8.312  1.00  0.00           C  
ATOM   2477  C   HIS A 161      12.740  16.209   7.569  1.00  0.00           C  
ATOM   2478  O   HIS A 161      13.879  16.152   7.127  1.00  0.00           O  
ATOM   2479  CB  HIS A 161      12.593  14.999   9.790  1.00  0.00           C  
ATOM   2480  CG  HIS A 161      11.927  16.096  10.583  1.00  0.00           C  
ATOM   2481  ND1 HIS A 161      12.548  17.305  10.840  1.00  0.00           N  
ATOM   2482  CD2 HIS A 161      10.701  16.155  11.131  1.00  0.00           C  
ATOM   2483  CE1 HIS A 161      11.700  18.064  11.523  1.00  0.00           C  
ATOM   2484  NE2 HIS A 161      10.586  17.366  11.752  1.00  0.00           N  
ATOM   2485  H   HIS A 161      13.476  13.298   8.200  1.00  0.00           H  
ATOM   2486  HA  HIS A 161      11.221  15.009   8.245  1.00  0.00           H  
ATOM   2487  HB2 HIS A 161      13.584  15.110   9.867  1.00  0.00           H  
ATOM   2488  HB3 HIS A 161      12.325  14.118  10.180  1.00  0.00           H  
ATOM   2489  HD1 HIS A 161      13.473  17.562  10.560  1.00  0.00           H  
ATOM   2490  HD2 HIS A 161      10.001  15.442  11.091  1.00  0.00           H  
ATOM   2491  HE1 HIS A 161      11.868  19.005  11.818  1.00  0.00           H  
ATOM   2492  HE2 HIS A 161       9.801  17.677  12.287  1.00  0.00           H  
ATOM   2493  N   PRO A 162      11.960  17.273   7.431  1.00  0.00           N  
ATOM   2494  CA  PRO A 162      12.347  18.459   6.671  1.00  0.00           C  
ATOM   2495  C   PRO A 162      13.619  19.117   7.202  1.00  0.00           C  
ATOM   2496  O   PRO A 162      14.394  19.599   6.371  1.00  0.00           O  
ATOM   2497  CB  PRO A 162      11.190  19.433   6.891  1.00  0.00           C  
ATOM   2498  CG  PRO A 162      10.000  18.569   7.151  1.00  0.00           C  
ATOM   2499  CD  PRO A 162      10.561  17.406   7.977  1.00  0.00           C  
ATOM   2500  HA  PRO A 162      12.443  18.239   5.700  1.00  0.00           H  
ATOM   2501  HB2 PRO A 162      11.373  20.024   7.676  1.00  0.00           H  
ATOM   2502  HB3 PRO A 162      11.045  19.995   6.077  1.00  0.00           H  
ATOM   2503  HG2 PRO A 162       9.304  19.068   7.667  1.00  0.00           H  
ATOM   2504  HG3 PRO A 162       9.606  18.239   6.293  1.00  0.00           H  
ATOM   2505  HD2 PRO A 162      10.572  17.626   8.952  1.00  0.00           H  
ATOM   2506  HD3 PRO A 162      10.033  16.569   7.830  1.00  0.00           H  
ATOM   2507  N   SER A 163      13.911  19.024   8.494  1.00  0.00           N  
ATOM   2508  CA  SER A 163      15.113  19.723   8.991  1.00  0.00           C  
ATOM   2509  C   SER A 163      16.401  19.126   8.447  1.00  0.00           C  
ATOM   2510  O   SER A 163      17.375  19.884   8.406  1.00  0.00           O  
ATOM   2511  CB  SER A 163      15.129  19.793  10.526  1.00  0.00           C  
ATOM   2512  OG  SER A 163      15.273  18.470  11.043  1.00  0.00           O  
ATOM   2513  H   SER A 163      13.332  18.495   9.114  1.00  0.00           H  
ATOM   2514  HA  SER A 163      15.063  20.664   8.656  1.00  0.00           H  
ATOM   2515  HB2 SER A 163      14.272  20.191  10.854  1.00  0.00           H  
ATOM   2516  HB3 SER A 163      15.896  20.358  10.829  1.00  0.00           H  
ATOM   2517  HG  SER A 163      15.285  18.502  12.042  1.00  0.00           H  
ATOM   2518  N   VAL A 164      16.434  17.902   7.958  1.00  0.00           N  
ATOM   2519  CA  VAL A 164      17.586  17.258   7.348  1.00  0.00           C  
ATOM   2520  C   VAL A 164      17.435  17.203   5.813  1.00  0.00           C  
ATOM   2521  O   VAL A 164      18.218  16.529   5.128  1.00  0.00           O  
ATOM   2522  CB  VAL A 164      17.992  15.931   7.962  1.00  0.00           C  
ATOM   2523  CG1 VAL A 164      18.642  16.169   9.353  1.00  0.00           C  
ATOM   2524  CG2 VAL A 164      16.784  14.997   8.178  1.00  0.00           C  
ATOM   2525  H   VAL A 164      15.590  17.368   8.012  1.00  0.00           H  
ATOM   2526  HA  VAL A 164      18.355  17.875   7.517  1.00  0.00           H  
ATOM   2527  HB  VAL A 164      18.653  15.480   7.363  1.00  0.00           H  
ATOM   2528 HG11 VAL A 164      18.907  15.291   9.752  1.00  0.00           H  
ATOM   2529 HG12 VAL A 164      19.452  16.746   9.248  1.00  0.00           H  
ATOM   2530 HG13 VAL A 164      17.985  16.624   9.955  1.00  0.00           H  
ATOM   2531 HG21 VAL A 164      17.096  14.137   8.583  1.00  0.00           H  
ATOM   2532 HG22 VAL A 164      16.129  15.436   8.792  1.00  0.00           H  
ATOM   2533 HG23 VAL A 164      16.345  14.812   7.299  1.00  0.00           H  
ATOM   2534  N   SER A 165      16.532  18.029   5.272  1.00  0.00           N  
ATOM   2535  CA  SER A 165      16.486  18.209   3.806  1.00  0.00           C  
ATOM   2536  C   SER A 165      17.556  19.208   3.376  1.00  0.00           C  
ATOM   2537  O   SER A 165      18.062  20.004   4.194  1.00  0.00           O  
ATOM   2538  CB  SER A 165      15.117  18.717   3.343  1.00  0.00           C  
ATOM   2539  OG  SER A 165      14.174  17.659   3.459  1.00  0.00           O  
ATOM   2540  H   SER A 165      15.890  18.523   5.858  1.00  0.00           H  
ATOM   2541  HA  SER A 165      16.670  17.330   3.367  1.00  0.00           H  
ATOM   2542  HB2 SER A 165      15.173  19.014   2.390  1.00  0.00           H  
ATOM   2543  HB3 SER A 165      14.832  19.486   3.916  1.00  0.00           H  
ATOM   2544  HG  SER A 165      13.275  17.979   3.159  1.00  0.00           H  
ATOM   2545  N   PRO A 166      18.004  19.123   2.139  1.00  0.00           N  
ATOM   2546  CA  PRO A 166      19.048  20.044   1.691  1.00  0.00           C  
ATOM   2547  C   PRO A 166      18.486  21.389   1.384  1.00  0.00           C  
ATOM   2548  O   PRO A 166      17.308  21.504   0.982  1.00  0.00           O  
ATOM   2549  CB  PRO A 166      19.588  19.363   0.417  1.00  0.00           C  
ATOM   2550  CG  PRO A 166      18.333  18.726  -0.152  1.00  0.00           C  
ATOM   2551  CD  PRO A 166      17.584  18.223   1.064  1.00  0.00           C  
ATOM   2552  HA  PRO A 166      19.769  20.116   2.380  1.00  0.00           H  
ATOM   2553  HB2 PRO A 166      19.976  20.032  -0.217  1.00  0.00           H  
ATOM   2554  HB3 PRO A 166      20.278  18.674   0.637  1.00  0.00           H  
ATOM   2555  HG2 PRO A 166      17.788  19.401  -0.650  1.00  0.00           H  
ATOM   2556  HG3 PRO A 166      18.566  17.969  -0.763  1.00  0.00           H  
ATOM   2557  HD2 PRO A 166      16.596  18.278   0.920  1.00  0.00           H  
ATOM   2558  HD3 PRO A 166      17.838  17.278   1.272  1.00  0.00           H  
ATOM   2559  N   VAL A 167      19.286  22.438   1.483  1.00  0.00           N  
ATOM   2560  CA  VAL A 167      18.871  23.768   1.045  1.00  0.00           C  
ATOM   2561  C   VAL A 167      19.958  24.220   0.053  1.00  0.00           C  
ATOM   2562  O   VAL A 167      21.103  23.755   0.120  1.00  0.00           O  
ATOM   2563  CB  VAL A 167      18.703  24.784   2.175  1.00  0.00           C  
ATOM   2564  CG1 VAL A 167      17.702  24.274   3.244  1.00  0.00           C  
ATOM   2565  CG2 VAL A 167      20.021  24.999   2.891  1.00  0.00           C  
ATOM   2566  H   VAL A 167      20.201  22.317   1.869  1.00  0.00           H  
ATOM   2567  HA  VAL A 167      18.003  23.688   0.555  1.00  0.00           H  
ATOM   2568  HB  VAL A 167      18.379  25.653   1.800  1.00  0.00           H  
ATOM   2569 HG11 VAL A 167      17.612  24.957   3.969  1.00  0.00           H  
ATOM   2570 HG12 VAL A 167      16.810  24.120   2.819  1.00  0.00           H  
ATOM   2571 HG13 VAL A 167      18.038  23.417   3.634  1.00  0.00           H  
ATOM   2572 HG21 VAL A 167      19.896  25.665   3.626  1.00  0.00           H  
ATOM   2573 HG22 VAL A 167      20.336  24.132   3.277  1.00  0.00           H  
ATOM   2574 HG23 VAL A 167      20.701  25.342   2.243  1.00  0.00           H  
ATOM   2575  N   PRO A 168      19.606  25.059  -0.888  1.00  0.00           N  
ATOM   2576  CA  PRO A 168      20.540  25.489  -1.942  1.00  0.00           C  
ATOM   2577  C   PRO A 168      21.398  26.657  -1.495  1.00  0.00           C  
ATOM   2578  O   PRO A 168      20.961  27.789  -1.365  1.00  0.00           O  
ATOM   2579  CB  PRO A 168      19.574  25.851  -3.058  1.00  0.00           C  
ATOM   2580  CG  PRO A 168      18.380  26.422  -2.328  1.00  0.00           C  
ATOM   2581  CD  PRO A 168      18.219  25.551  -1.110  1.00  0.00           C  
ATOM   2582  HA  PRO A 168      21.119  24.724  -2.222  1.00  0.00           H  
ATOM   2583  HB2 PRO A 168      19.976  26.531  -3.671  1.00  0.00           H  
ATOM   2584  HB3 PRO A 168      19.316  25.040  -3.583  1.00  0.00           H  
ATOM   2585  HG2 PRO A 168      18.551  27.371  -2.062  1.00  0.00           H  
ATOM   2586  HG3 PRO A 168      17.563  26.379  -2.902  1.00  0.00           H  
ATOM   2587  HD2 PRO A 168      17.892  26.080  -0.327  1.00  0.00           H  
ATOM   2588  HD3 PRO A 168      17.590  24.794  -1.286  1.00  0.00           H  
ATOM   2589  N   LYS A 169      22.656  26.407  -1.152  1.00  0.00           N  
ATOM   2590  CA  LYS A 169      23.586  27.393  -0.626  1.00  0.00           C  
ATOM   2591  C   LYS A 169      23.653  28.688  -1.423  1.00  0.00           C  
ATOM   2592  O   LYS A 169      23.592  29.748  -0.797  1.00  0.00           O  
ATOM   2593  CB  LYS A 169      24.992  26.775  -0.607  1.00  0.00           C  
ATOM   2594  CG  LYS A 169      26.060  27.639   0.074  1.00  0.00           C  
ATOM   2595  CD  LYS A 169      27.413  26.943   0.012  1.00  0.00           C  
ATOM   2596  CE  LYS A 169      28.477  27.746   0.786  1.00  0.00           C  
ATOM   2597  NZ  LYS A 169      28.812  28.992   0.058  1.00  0.00           N  
ATOM   2598  H   LYS A 169      22.989  25.471  -1.264  1.00  0.00           H  
ATOM   2599  HA  LYS A 169      23.321  27.611   0.313  1.00  0.00           H  
ATOM   2600  HB2 LYS A 169      25.276  26.616  -1.553  1.00  0.00           H  
ATOM   2601  HB3 LYS A 169      24.942  25.901  -0.123  1.00  0.00           H  
ATOM   2602  HG2 LYS A 169      25.807  27.785   1.030  1.00  0.00           H  
ATOM   2603  HG3 LYS A 169      26.120  28.521  -0.394  1.00  0.00           H  
ATOM   2604  HD2 LYS A 169      27.696  26.860  -0.944  1.00  0.00           H  
ATOM   2605  HD3 LYS A 169      27.332  26.032   0.416  1.00  0.00           H  
ATOM   2606  HE2 LYS A 169      29.302  27.190   0.885  1.00  0.00           H  
ATOM   2607  HE3 LYS A 169      28.121  27.978   1.691  1.00  0.00           H  
ATOM   2608  HZ1 LYS A 169      29.502  29.502   0.571  1.00  0.00           H  
ATOM   2609  HZ2 LYS A 169      29.171  28.763  -0.847  1.00  0.00           H  
ATOM   2610  HZ3 LYS A 169      27.989  29.552  -0.041  1.00  0.00           H  
ATOM   2611  N   SER A 170      23.694  28.586  -2.748  1.00  0.00           N  
ATOM   2612  CA  SER A 170      23.798  29.854  -3.514  1.00  0.00           C  
ATOM   2613  C   SER A 170      22.613  30.785  -3.359  1.00  0.00           C  
ATOM   2614  O   SER A 170      22.839  31.988  -3.145  1.00  0.00           O  
ATOM   2615  CB  SER A 170      24.179  29.572  -4.964  1.00  0.00           C  
ATOM   2616  OG  SER A 170      23.103  28.981  -5.654  1.00  0.00           O  
ATOM   2617  H   SER A 170      23.657  27.698  -3.207  1.00  0.00           H  
ATOM   2618  HA  SER A 170      24.577  30.343  -3.121  1.00  0.00           H  
ATOM   2619  HB2 SER A 170      24.962  28.951  -4.983  1.00  0.00           H  
ATOM   2620  HB3 SER A 170      24.424  30.432  -5.412  1.00  0.00           H  
ATOM   2621  HG  SER A 170      23.371  28.804  -6.601  1.00  0.00           H  
ATOM   2622  N   ALA A 171      21.378  30.312  -3.343  1.00  0.00           N  
ATOM   2623  CA  ALA A 171      20.207  31.160  -3.151  1.00  0.00           C  
ATOM   2624  C   ALA A 171      20.159  31.723  -1.744  1.00  0.00           C  
ATOM   2625  O   ALA A 171      19.880  32.911  -1.522  1.00  0.00           O  
ATOM   2626  CB  ALA A 171      18.891  30.398  -3.441  1.00  0.00           C  
ATOM   2627  H   ALA A 171      21.241  29.329  -3.468  1.00  0.00           H  
ATOM   2628  HA  ALA A 171      20.270  31.926  -3.790  1.00  0.00           H  
ATOM   2629  HB1 ALA A 171      18.113  31.010  -3.299  1.00  0.00           H  
ATOM   2630  HB2 ALA A 171      18.894  30.077  -4.388  1.00  0.00           H  
ATOM   2631  HB3 ALA A 171      18.816  29.615  -2.823  1.00  0.00           H  
ATOM   2632  N   VAL A 172      20.469  30.856  -0.773  1.00  0.00           N  
ATOM   2633  CA  VAL A 172      20.558  31.222   0.620  1.00  0.00           C  
ATOM   2634  C   VAL A 172      21.588  32.359   0.756  1.00  0.00           C  
ATOM   2635  O   VAL A 172      21.255  33.431   1.244  1.00  0.00           O  
ATOM   2636  CB  VAL A 172      20.994  30.064   1.535  1.00  0.00           C  
ATOM   2637  CG1 VAL A 172      21.355  30.566   2.944  1.00  0.00           C  
ATOM   2638  CG2 VAL A 172      19.908  29.000   1.667  1.00  0.00           C  
ATOM   2639  H   VAL A 172      20.648  29.905  -1.026  1.00  0.00           H  
ATOM   2640  HA  VAL A 172      19.666  31.556   0.924  1.00  0.00           H  
ATOM   2641  HB  VAL A 172      21.805  29.637   1.136  1.00  0.00           H  
ATOM   2642 HG11 VAL A 172      21.633  29.792   3.513  1.00  0.00           H  
ATOM   2643 HG12 VAL A 172      22.108  31.221   2.882  1.00  0.00           H  
ATOM   2644 HG13 VAL A 172      20.559  31.011   3.354  1.00  0.00           H  
ATOM   2645 HG21 VAL A 172      20.230  28.268   2.267  1.00  0.00           H  
ATOM   2646 HG22 VAL A 172      19.084  29.412   2.055  1.00  0.00           H  
ATOM   2647 HG23 VAL A 172      19.699  28.623   0.765  1.00  0.00           H  
ATOM   2648  N   GLU A 173      22.826  32.108   0.366  1.00  0.00           N  
ATOM   2649  CA  GLU A 173      23.838  33.158   0.471  1.00  0.00           C  
ATOM   2650  C   GLU A 173      23.501  34.467  -0.231  1.00  0.00           C  
ATOM   2651  O   GLU A 173      23.753  35.553   0.299  1.00  0.00           O  
ATOM   2652  CB  GLU A 173      25.160  32.653  -0.155  1.00  0.00           C  
ATOM   2653  CG  GLU A 173      25.616  31.519   0.758  1.00  0.00           C  
ATOM   2654  CD  GLU A 173      27.100  31.290   0.800  1.00  0.00           C  
ATOM   2655  OE1 GLU A 173      27.756  31.500  -0.236  1.00  0.00           O  
ATOM   2656  OE2 GLU A 173      27.550  30.873   1.889  1.00  0.00           O  
ATOM   2657  H   GLU A 173      23.068  31.208   0.003  1.00  0.00           H  
ATOM   2658  HA  GLU A 173      23.998  33.349   1.439  1.00  0.00           H  
ATOM   2659  HB2 GLU A 173      25.842  33.384  -0.176  1.00  0.00           H  
ATOM   2660  HB3 GLU A 173      25.004  32.316  -1.084  1.00  0.00           H  
ATOM   2661  HG2 GLU A 173      25.181  30.675   0.444  1.00  0.00           H  
ATOM   2662  HG3 GLU A 173      25.308  31.727   1.687  1.00  0.00           H  
ATOM   2663  N   LYS A 174      22.970  34.346  -1.441  1.00  0.00           N  
ATOM   2664  CA  LYS A 174      22.680  35.523  -2.237  1.00  0.00           C  
ATOM   2665  C   LYS A 174      21.472  36.321  -1.796  1.00  0.00           C  
ATOM   2666  O   LYS A 174      21.522  37.551  -1.860  1.00  0.00           O  
ATOM   2667  CB  LYS A 174      22.550  35.077  -3.694  1.00  0.00           C  
ATOM   2668  CG  LYS A 174      22.260  36.207  -4.665  1.00  0.00           C  
ATOM   2669  CD  LYS A 174      22.825  35.837  -6.038  1.00  0.00           C  
ATOM   2670  CE  LYS A 174      22.038  36.531  -7.140  1.00  0.00           C  
ATOM   2671  NZ  LYS A 174      21.442  37.825  -6.718  1.00  0.00           N  
ATOM   2672  H   LYS A 174      22.768  33.437  -1.806  1.00  0.00           H  
ATOM   2673  HA  LYS A 174      23.475  36.127  -2.179  1.00  0.00           H  
ATOM   2674  HB2 LYS A 174      21.805  34.413  -3.754  1.00  0.00           H  
ATOM   2675  HB3 LYS A 174      23.408  34.641  -3.967  1.00  0.00           H  
ATOM   2676  HG2 LYS A 174      22.692  37.048  -4.340  1.00  0.00           H  
ATOM   2677  HG3 LYS A 174      21.272  36.345  -4.734  1.00  0.00           H  
ATOM   2678  HD2 LYS A 174      22.764  34.847  -6.163  1.00  0.00           H  
ATOM   2679  HD3 LYS A 174      23.782  36.121  -6.088  1.00  0.00           H  
ATOM   2680  HE2 LYS A 174      21.300  35.923  -7.433  1.00  0.00           H  
ATOM   2681  HE3 LYS A 174      22.654  36.702  -7.909  1.00  0.00           H  
ATOM   2682  HZ1 LYS A 174      20.941  38.227  -7.484  1.00  0.00           H  
ATOM   2683  HZ2 LYS A 174      20.815  37.670  -5.955  1.00  0.00           H  
ATOM   2684  HZ3 LYS A 174      22.169  38.449  -6.431  1.00  0.00           H  
ATOM   2685  N   PHE A 175      20.372  35.665  -1.426  1.00  0.00           N  
ATOM   2686  CA  PHE A 175      19.150  36.390  -1.084  1.00  0.00           C  
ATOM   2687  C   PHE A 175      18.798  36.383   0.398  1.00  0.00           C  
ATOM   2688  O   PHE A 175      17.837  37.073   0.759  1.00  0.00           O  
ATOM   2689  CB  PHE A 175      17.986  35.836  -1.909  1.00  0.00           C  
ATOM   2690  CG  PHE A 175      18.194  35.887  -3.393  1.00  0.00           C  
ATOM   2691  CD1 PHE A 175      18.020  37.075  -4.107  1.00  0.00           C  
ATOM   2692  CD2 PHE A 175      18.516  34.751  -4.108  1.00  0.00           C  
ATOM   2693  CE1 PHE A 175      18.204  37.105  -5.476  1.00  0.00           C  
ATOM   2694  CE2 PHE A 175      18.684  34.757  -5.478  1.00  0.00           C  
ATOM   2695  CZ  PHE A 175      18.540  35.954  -6.168  1.00  0.00           C  
ATOM   2696  H   PHE A 175      20.383  34.666  -1.382  1.00  0.00           H  
ATOM   2697  HA  PHE A 175      19.282  37.343  -1.356  1.00  0.00           H  
ATOM   2698  HB2 PHE A 175      17.168  36.367  -1.690  1.00  0.00           H  
ATOM   2699  HB3 PHE A 175      17.844  34.882  -1.646  1.00  0.00           H  
ATOM   2700  HD1 PHE A 175      17.760  37.911  -3.623  1.00  0.00           H  
ATOM   2701  HD2 PHE A 175      18.632  33.889  -3.614  1.00  0.00           H  
ATOM   2702  HE1 PHE A 175      18.093  37.966  -5.972  1.00  0.00           H  
ATOM   2703  HE2 PHE A 175      18.906  33.913  -5.966  1.00  0.00           H  
ATOM   2704  HZ  PHE A 175      18.678  35.984  -7.158  1.00  0.00           H  
ATOM   2705  N   GLY A 176      19.565  35.697   1.244  1.00  0.00           N  
ATOM   2706  CA  GLY A 176      19.284  35.717   2.667  1.00  0.00           C  
ATOM   2707  C   GLY A 176      17.856  35.242   2.960  1.00  0.00           C  
ATOM   2708  O   GLY A 176      17.405  34.267   2.365  1.00  0.00           O  
ATOM   2709  H   GLY A 176      20.338  35.166   0.897  1.00  0.00           H  
ATOM   2710  HA2 GLY A 176      19.393  36.651   3.007  1.00  0.00           H  
ATOM   2711  HA3 GLY A 176      19.930  35.114   3.135  1.00  0.00           H  
ATOM   2712  N   ASP A 177      17.106  35.965   3.762  1.00  0.00           N  
ATOM   2713  CA  ASP A 177      15.730  35.721   4.112  1.00  0.00           C  
ATOM   2714  C   ASP A 177      14.734  35.659   2.961  1.00  0.00           C  
ATOM   2715  O   ASP A 177      13.597  35.217   3.153  1.00  0.00           O  
ATOM   2716  CB  ASP A 177      15.274  36.905   5.025  1.00  0.00           C  
ATOM   2717  CG  ASP A 177      15.231  38.212   4.260  1.00  0.00           C  
ATOM   2718  OD1 ASP A 177      16.106  38.492   3.400  1.00  0.00           O  
ATOM   2719  OD2 ASP A 177      14.317  39.041   4.440  1.00  0.00           O  
ATOM   2720  H   ASP A 177      17.536  36.769   4.172  1.00  0.00           H  
ATOM   2721  HA  ASP A 177      15.675  34.870   4.634  1.00  0.00           H  
ATOM   2722  HB2 ASP A 177      15.917  36.995   5.786  1.00  0.00           H  
ATOM   2723  HB3 ASP A 177      14.361  36.707   5.382  1.00  0.00           H  
ATOM   2724  N   LYS A 178      15.045  36.210   1.796  1.00  0.00           N  
ATOM   2725  CA  LYS A 178      14.137  36.205   0.666  1.00  0.00           C  
ATOM   2726  C   LYS A 178      14.458  35.050  -0.280  1.00  0.00           C  
ATOM   2727  O   LYS A 178      13.911  35.021  -1.387  1.00  0.00           O  
ATOM   2728  CB  LYS A 178      14.210  37.524  -0.132  1.00  0.00           C  
ATOM   2729  CG  LYS A 178      13.937  38.780   0.683  1.00  0.00           C  
ATOM   2730  CD  LYS A 178      14.305  40.066  -0.041  1.00  0.00           C  
ATOM   2731  CE  LYS A 178      15.442  40.137  -1.022  1.00  0.00           C  
ATOM   2732  NZ  LYS A 178      16.774  39.529  -0.713  1.00  0.00           N  
ATOM   2733  H   LYS A 178      15.939  36.645   1.693  1.00  0.00           H  
ATOM   2734  HA  LYS A 178      13.204  36.089   1.007  1.00  0.00           H  
ATOM   2735  HB2 LYS A 178      13.536  37.479  -0.869  1.00  0.00           H  
ATOM   2736  HB3 LYS A 178      15.127  37.600  -0.523  1.00  0.00           H  
ATOM   2737  HG2 LYS A 178      14.468  38.730   1.529  1.00  0.00           H  
ATOM   2738  HG3 LYS A 178      12.962  38.809   0.903  1.00  0.00           H  
ATOM   2739  HD2 LYS A 178      14.508  40.738   0.671  1.00  0.00           H  
ATOM   2740  HD3 LYS A 178      13.487  40.348  -0.542  1.00  0.00           H  
ATOM   2741  HE2 LYS A 178      15.607  41.108  -1.194  1.00  0.00           H  
ATOM   2742  HE3 LYS A 178      15.119  39.700  -1.862  1.00  0.00           H  
ATOM   2743  HZ1 LYS A 178      17.395  39.678  -1.482  1.00  0.00           H  
ATOM   2744  HZ2 LYS A 178      17.152  39.955   0.109  1.00  0.00           H  
ATOM   2745  HZ3 LYS A 178      16.665  38.547  -0.559  1.00  0.00           H  
ATOM   2746  N   TRP A 179      15.387  34.163   0.077  1.00  0.00           N  
ATOM   2747  CA  TRP A 179      15.739  33.017  -0.743  1.00  0.00           C  
ATOM   2748  C   TRP A 179      14.524  32.151  -1.081  1.00  0.00           C  
ATOM   2749  O   TRP A 179      14.582  31.529  -2.133  1.00  0.00           O  
ATOM   2750  CB  TRP A 179      16.858  32.160  -0.169  1.00  0.00           C  
ATOM   2751  CG  TRP A 179      16.581  31.092   0.839  1.00  0.00           C  
ATOM   2752  CD1 TRP A 179      16.669  31.203   2.205  1.00  0.00           C  
ATOM   2753  CD2 TRP A 179      16.179  29.734   0.597  1.00  0.00           C  
ATOM   2754  NE1 TRP A 179      16.360  30.004   2.823  1.00  0.00           N  
ATOM   2755  CE2 TRP A 179      16.056  29.101   1.848  1.00  0.00           C  
ATOM   2756  CE3 TRP A 179      15.910  29.000  -0.571  1.00  0.00           C  
ATOM   2757  CZ2 TRP A 179      15.659  27.767   1.968  1.00  0.00           C  
ATOM   2758  CZ3 TRP A 179      15.556  27.686  -0.439  1.00  0.00           C  
ATOM   2759  CH2 TRP A 179      15.412  27.079   0.815  1.00  0.00           C  
ATOM   2760  H   TRP A 179      15.862  34.292   0.947  1.00  0.00           H  
ATOM   2761  HA  TRP A 179      16.077  33.382  -1.610  1.00  0.00           H  
ATOM   2762  HB2 TRP A 179      17.506  32.790   0.258  1.00  0.00           H  
ATOM   2763  HB3 TRP A 179      17.295  31.708  -0.947  1.00  0.00           H  
ATOM   2764  HD1 TRP A 179      16.923  32.040   2.689  1.00  0.00           H  
ATOM   2765  HE1 TRP A 179      16.360  29.831   3.808  1.00  0.00           H  
ATOM   2766  HE3 TRP A 179      15.976  29.427  -1.473  1.00  0.00           H  
ATOM   2767  HZ2 TRP A 179      15.560  27.333   2.863  1.00  0.00           H  
ATOM   2768  HZ3 TRP A 179      15.395  27.142  -1.263  1.00  0.00           H  
ATOM   2769  HH2 TRP A 179      15.123  26.123   0.867  1.00  0.00           H  
ATOM   2770  N   THR A 180      13.492  32.091  -0.233  1.00  0.00           N  
ATOM   2771  CA  THR A 180      12.325  31.256  -0.476  1.00  0.00           C  
ATOM   2772  C   THR A 180      11.248  31.965  -1.315  1.00  0.00           C  
ATOM   2773  O   THR A 180      10.197  31.350  -1.567  1.00  0.00           O  
ATOM   2774  CB  THR A 180      11.691  30.758   0.829  1.00  0.00           C  
ATOM   2775  OG1 THR A 180      11.307  31.880   1.639  1.00  0.00           O  
ATOM   2776  CG2 THR A 180      12.652  29.928   1.670  1.00  0.00           C  
ATOM   2777  H   THR A 180      13.523  32.642   0.601  1.00  0.00           H  
ATOM   2778  HA  THR A 180      12.629  30.454  -0.990  1.00  0.00           H  
ATOM   2779  HB  THR A 180      10.881  30.211   0.616  1.00  0.00           H  
ATOM   2780  HG1 THR A 180      10.894  31.552   2.489  1.00  0.00           H  
ATOM   2781 HG21 THR A 180      12.191  29.629   2.506  1.00  0.00           H  
ATOM   2782 HG22 THR A 180      12.946  29.128   1.148  1.00  0.00           H  
ATOM   2783 HG23 THR A 180      13.450  30.482   1.909  1.00  0.00           H  
ATOM   2784  N   GLN A 181      11.473  33.209  -1.752  1.00  0.00           N  
ATOM   2785  CA  GLN A 181      10.422  33.811  -2.629  1.00  0.00           C  
ATOM   2786  C   GLN A 181      10.444  33.025  -3.927  1.00  0.00           C  
ATOM   2787  O   GLN A 181      11.511  32.512  -4.277  1.00  0.00           O  
ATOM   2788  CB  GLN A 181      10.704  35.268  -2.920  1.00  0.00           C  
ATOM   2789  CG  GLN A 181      10.269  36.258  -1.848  1.00  0.00           C  
ATOM   2790  CD  GLN A 181       8.884  36.050  -1.292  1.00  0.00           C  
ATOM   2791  OE1 GLN A 181       8.690  35.679  -0.103  1.00  0.00           O  
ATOM   2792  NE2 GLN A 181       7.883  36.269  -2.134  1.00  0.00           N  
ATOM   2793  H   GLN A 181      12.302  33.711  -1.505  1.00  0.00           H  
ATOM   2794  HA  GLN A 181       9.526  33.720  -2.194  1.00  0.00           H  
ATOM   2795  HB2 GLN A 181      10.231  35.508  -3.768  1.00  0.00           H  
ATOM   2796  HB3 GLN A 181      11.691  35.369  -3.048  1.00  0.00           H  
ATOM   2797  HG2 GLN A 181      10.307  37.176  -2.243  1.00  0.00           H  
ATOM   2798  HG3 GLN A 181      10.918  36.195  -1.089  1.00  0.00           H  
ATOM   2799 HE21 GLN A 181       8.073  36.563  -3.071  1.00  0.00           H  
ATOM   2800 HE22 GLN A 181       6.938  36.140  -1.832  1.00  0.00           H  
ATOM   2801  N   PRO A 182       9.381  33.003  -4.673  1.00  0.00           N  
ATOM   2802  CA  PRO A 182       9.267  32.231  -5.893  1.00  0.00           C  
ATOM   2803  C   PRO A 182      10.296  32.599  -6.944  1.00  0.00           C  
ATOM   2804  O   PRO A 182      10.788  31.741  -7.667  1.00  0.00           O  
ATOM   2805  CB  PRO A 182       7.842  32.486  -6.418  1.00  0.00           C  
ATOM   2806  CG  PRO A 182       7.088  32.817  -5.164  1.00  0.00           C  
ATOM   2807  CD  PRO A 182       8.051  33.628  -4.325  1.00  0.00           C  
ATOM   2808  HA  PRO A 182       9.362  31.260  -5.672  1.00  0.00           H  
ATOM   2809  HB2 PRO A 182       7.826  33.251  -7.062  1.00  0.00           H  
ATOM   2810  HB3 PRO A 182       7.468  31.670  -6.860  1.00  0.00           H  
ATOM   2811  HG2 PRO A 182       6.271  33.353  -5.377  1.00  0.00           H  
ATOM   2812  HG3 PRO A 182       6.822  31.981  -4.684  1.00  0.00           H  
ATOM   2813  HD2 PRO A 182       8.027  34.595  -4.579  1.00  0.00           H  
ATOM   2814  HD3 PRO A 182       7.850  33.534  -3.350  1.00  0.00           H  
ATOM   2815  N   ALA A 183      10.646  33.881  -7.023  1.00  0.00           N  
ATOM   2816  CA  ALA A 183      11.636  34.255  -8.056  1.00  0.00           C  
ATOM   2817  C   ALA A 183      13.029  33.846  -7.657  1.00  0.00           C  
ATOM   2818  O   ALA A 183      13.925  33.742  -8.504  1.00  0.00           O  
ATOM   2819  CB  ALA A 183      11.399  35.740  -8.314  1.00  0.00           C  
ATOM   2820  H   ALA A 183      10.254  34.565  -6.407  1.00  0.00           H  
ATOM   2821  HA  ALA A 183      11.403  33.760  -8.893  1.00  0.00           H  
ATOM   2822  HB1 ALA A 183      12.040  36.064  -9.009  1.00  0.00           H  
ATOM   2823  HB2 ALA A 183      10.462  35.877  -8.635  1.00  0.00           H  
ATOM   2824  HB3 ALA A 183      11.539  36.252  -7.467  1.00  0.00           H  
ATOM   2825  N   ASN A 184      13.315  33.506  -6.392  1.00  0.00           N  
ATOM   2826  CA  ASN A 184      14.621  33.141  -5.923  1.00  0.00           C  
ATOM   2827  C   ASN A 184      14.849  31.678  -5.548  1.00  0.00           C  
ATOM   2828  O   ASN A 184      15.977  31.158  -5.566  1.00  0.00           O  
ATOM   2829  CB  ASN A 184      15.008  33.906  -4.641  1.00  0.00           C  
ATOM   2830  CG  ASN A 184      14.862  35.411  -4.800  1.00  0.00           C  
ATOM   2831  OD1 ASN A 184      14.613  36.151  -3.837  1.00  0.00           O  
ATOM   2832  ND2 ASN A 184      15.043  35.852  -6.020  1.00  0.00           N  
ATOM   2833  H   ASN A 184      12.566  33.507  -5.729  1.00  0.00           H  
ATOM   2834  HA  ASN A 184      15.281  33.382  -6.635  1.00  0.00           H  
ATOM   2835  HB2 ASN A 184      15.960  33.697  -4.417  1.00  0.00           H  
ATOM   2836  HB3 ASN A 184      14.416  33.603  -3.895  1.00  0.00           H  
ATOM   2837 HD21 ASN A 184      15.242  35.209  -6.760  1.00  0.00           H  
ATOM   2838 HD22 ASN A 184      14.983  36.832  -6.212  1.00  0.00           H  
ATOM   2839  N   ILE A 185      13.784  31.060  -5.074  1.00  0.00           N  
ATOM   2840  CA  ILE A 185      13.874  29.717  -4.492  1.00  0.00           C  
ATOM   2841  C   ILE A 185      14.279  28.689  -5.494  1.00  0.00           C  
ATOM   2842  O   ILE A 185      13.979  28.727  -6.694  1.00  0.00           O  
ATOM   2843  CB  ILE A 185      12.492  29.356  -3.866  1.00  0.00           C  
ATOM   2844  CG1 ILE A 185      12.704  28.204  -2.841  1.00  0.00           C  
ATOM   2845  CG2 ILE A 185      11.496  28.990  -4.944  1.00  0.00           C  
ATOM   2846  CD1 ILE A 185      11.350  27.770  -2.270  1.00  0.00           C  
ATOM   2847  H   ILE A 185      12.896  31.518  -5.112  1.00  0.00           H  
ATOM   2848  HA  ILE A 185      14.557  29.734  -3.762  1.00  0.00           H  
ATOM   2849  HB  ILE A 185      12.148  30.157  -3.376  1.00  0.00           H  
ATOM   2850 HG12 ILE A 185      13.292  28.524  -2.098  1.00  0.00           H  
ATOM   2851 HG13 ILE A 185      13.137  27.427  -3.298  1.00  0.00           H  
ATOM   2852 HG21 ILE A 185      10.618  28.762  -4.523  1.00  0.00           H  
ATOM   2853 HG22 ILE A 185      11.377  29.765  -5.565  1.00  0.00           H  
ATOM   2854 HG23 ILE A 185      11.835  28.201  -5.457  1.00  0.00           H  
ATOM   2855 HD11 ILE A 185      11.488  27.030  -1.612  1.00  0.00           H  
ATOM   2856 HD12 ILE A 185      10.917  28.547  -1.813  1.00  0.00           H  
ATOM   2857 HD13 ILE A 185      10.762  27.450  -3.013  1.00  0.00           H  
ATOM   2858  N   VAL A 186      15.004  27.688  -5.061  1.00  0.00           N  
ATOM   2859  CA  VAL A 186      15.405  26.525  -5.850  1.00  0.00           C  
ATOM   2860  C   VAL A 186      15.068  25.266  -5.065  1.00  0.00           C  
ATOM   2861  O   VAL A 186      15.379  25.198  -3.856  1.00  0.00           O  
ATOM   2862  CB  VAL A 186      16.895  26.602  -6.210  1.00  0.00           C  
ATOM   2863  CG1 VAL A 186      17.312  25.316  -6.865  1.00  0.00           C  
ATOM   2864  CG2 VAL A 186      17.162  27.726  -7.226  1.00  0.00           C  
ATOM   2865  H   VAL A 186      15.309  27.722  -4.109  1.00  0.00           H  
ATOM   2866  HA  VAL A 186      14.875  26.520  -6.698  1.00  0.00           H  
ATOM   2867  HB  VAL A 186      17.437  26.754  -5.384  1.00  0.00           H  
ATOM   2868 HG11 VAL A 186      18.283  25.362  -7.101  1.00  0.00           H  
ATOM   2869 HG12 VAL A 186      17.158  24.555  -6.234  1.00  0.00           H  
ATOM   2870 HG13 VAL A 186      16.773  25.175  -7.695  1.00  0.00           H  
ATOM   2871 HG21 VAL A 186      18.138  27.754  -7.443  1.00  0.00           H  
ATOM   2872 HG22 VAL A 186      16.640  27.552  -8.061  1.00  0.00           H  
ATOM   2873 HG23 VAL A 186      16.882  28.603  -6.835  1.00  0.00           H  
ATOM   2874  N   THR A 187      14.455  24.235  -5.647  1.00  0.00           N  
ATOM   2875  CA  THR A 187      14.006  23.070  -4.877  1.00  0.00           C  
ATOM   2876  C   THR A 187      14.406  21.723  -5.489  1.00  0.00           C  
ATOM   2877  O   THR A 187      14.713  21.631  -6.690  1.00  0.00           O  
ATOM   2878  CB  THR A 187      12.469  23.187  -4.717  1.00  0.00           C  
ATOM   2879  OG1 THR A 187      11.867  23.299  -6.040  1.00  0.00           O  
ATOM   2880  CG2 THR A 187      12.013  24.421  -3.937  1.00  0.00           C  
ATOM   2881  H   THR A 187      14.297  24.256  -6.634  1.00  0.00           H  
ATOM   2882  HA  THR A 187      14.415  23.127  -3.966  1.00  0.00           H  
ATOM   2883  HB  THR A 187      12.121  22.365  -4.266  1.00  0.00           H  
ATOM   2884  HG1 THR A 187      10.874  23.375  -5.949  1.00  0.00           H  
ATOM   2885 HG21 THR A 187      11.015  24.427  -3.876  1.00  0.00           H  
ATOM   2886 HG22 THR A 187      12.403  24.396  -3.017  1.00  0.00           H  
ATOM   2887 HG23 THR A 187      12.323  25.247  -4.408  1.00  0.00           H  
ATOM   2888  N   ASN A 188      14.413  20.641  -4.717  1.00  0.00           N  
ATOM   2889  CA  ASN A 188      14.805  19.345  -5.295  1.00  0.00           C  
ATOM   2890  C   ASN A 188      13.728  18.282  -5.085  1.00  0.00           C  
ATOM   2891  O   ASN A 188      13.993  17.111  -5.360  1.00  0.00           O  
ATOM   2892  CB  ASN A 188      16.156  18.870  -4.765  1.00  0.00           C  
ATOM   2893  CG  ASN A 188      16.019  18.289  -3.344  1.00  0.00           C  
ATOM   2894  OD1 ASN A 188      15.421  18.883  -2.461  1.00  0.00           O  
ATOM   2895  ND2 ASN A 188      16.628  17.137  -3.146  1.00  0.00           N  
ATOM   2896  H   ASN A 188      14.155  20.707  -3.753  1.00  0.00           H  
ATOM   2897  HA  ASN A 188      14.903  19.477  -6.281  1.00  0.00           H  
ATOM   2898  HB2 ASN A 188      16.789  19.644  -4.742  1.00  0.00           H  
ATOM   2899  HB3 ASN A 188      16.516  18.163  -5.374  1.00  0.00           H  
ATOM   2900 HD21 ASN A 188      17.105  16.688  -3.901  1.00  0.00           H  
ATOM   2901 HD22 ASN A 188      16.613  16.712  -2.241  1.00  0.00           H  
ATOM   2902  N   GLY A 189      12.566  18.716  -4.585  1.00  0.00           N  
ATOM   2903  CA  GLY A 189      11.488  17.695  -4.431  1.00  0.00           C  
ATOM   2904  C   GLY A 189      10.698  17.607  -5.736  1.00  0.00           C  
ATOM   2905  O   GLY A 189      11.094  18.161  -6.803  1.00  0.00           O  
ATOM   2906  H   GLY A 189      12.427  19.672  -4.328  1.00  0.00           H  
ATOM   2907  HA2 GLY A 189      10.877  17.962  -3.686  1.00  0.00           H  
ATOM   2908  HA3 GLY A 189      11.895  16.805  -4.225  1.00  0.00           H  
ATOM   2909  N   ALA A 190       9.565  16.869  -5.723  1.00  0.00           N  
ATOM   2910  CA  ALA A 190       8.802  16.696  -6.964  1.00  0.00           C  
ATOM   2911  C   ALA A 190       8.134  17.952  -7.470  1.00  0.00           C  
ATOM   2912  O   ALA A 190       7.585  18.013  -8.590  1.00  0.00           O  
ATOM   2913  CB  ALA A 190       7.772  15.571  -6.830  1.00  0.00           C  
ATOM   2914  H   ALA A 190       9.250  16.445  -4.874  1.00  0.00           H  
ATOM   2915  HA  ALA A 190       9.453  16.411  -7.667  1.00  0.00           H  
ATOM   2916  HB1 ALA A 190       7.268  15.476  -7.689  1.00  0.00           H  
ATOM   2917  HB2 ALA A 190       8.241  14.713  -6.622  1.00  0.00           H  
ATOM   2918  HB3 ALA A 190       7.134  15.789  -6.092  1.00  0.00           H  
ATOM   2919  N   TYR A 191       8.010  19.018  -6.710  1.00  0.00           N  
ATOM   2920  CA  TYR A 191       7.388  20.270  -7.031  1.00  0.00           C  
ATOM   2921  C   TYR A 191       8.322  21.464  -6.827  1.00  0.00           C  
ATOM   2922  O   TYR A 191       9.334  21.405  -6.125  1.00  0.00           O  
ATOM   2923  CB  TYR A 191       6.111  20.470  -6.114  1.00  0.00           C  
ATOM   2924  CG  TYR A 191       5.122  19.374  -6.524  1.00  0.00           C  
ATOM   2925  CD1 TYR A 191       4.248  19.628  -7.583  1.00  0.00           C  
ATOM   2926  CD2 TYR A 191       5.128  18.124  -5.941  1.00  0.00           C  
ATOM   2927  CE1 TYR A 191       3.378  18.637  -7.989  1.00  0.00           C  
ATOM   2928  CE2 TYR A 191       4.256  17.114  -6.351  1.00  0.00           C  
ATOM   2929  CZ  TYR A 191       3.396  17.398  -7.392  1.00  0.00           C  
ATOM   2930  OH  TYR A 191       2.529  16.448  -7.855  1.00  0.00           O  
ATOM   2931  H   TYR A 191       8.399  18.947  -5.791  1.00  0.00           H  
ATOM   2932  HA  TYR A 191       7.097  20.249  -7.988  1.00  0.00           H  
ATOM   2933  HB2 TYR A 191       5.711  21.374  -6.267  1.00  0.00           H  
ATOM   2934  HB3 TYR A 191       6.357  20.373  -5.150  1.00  0.00           H  
ATOM   2935  HD1 TYR A 191       4.253  20.517  -8.041  1.00  0.00           H  
ATOM   2936  HD2 TYR A 191       5.776  17.936  -5.203  1.00  0.00           H  
ATOM   2937  HE1 TYR A 191       2.727  18.822  -8.725  1.00  0.00           H  
ATOM   2938  HE2 TYR A 191       4.255  16.218  -5.907  1.00  0.00           H  
ATOM   2939  HH  TYR A 191       2.518  15.537  -7.442  1.00  0.00           H  
ATOM   2940  N   LYS A 192       7.958  22.595  -7.388  1.00  0.00           N  
ATOM   2941  CA  LYS A 192       8.634  23.852  -7.387  1.00  0.00           C  
ATOM   2942  C   LYS A 192       7.613  24.875  -6.885  1.00  0.00           C  
ATOM   2943  O   LYS A 192       6.406  24.683  -7.087  1.00  0.00           O  
ATOM   2944  CB  LYS A 192       8.956  24.360  -8.800  1.00  0.00           C  
ATOM   2945  CG  LYS A 192       9.938  23.676  -9.705  1.00  0.00           C  
ATOM   2946  CD  LYS A 192      10.315  24.590 -10.902  1.00  0.00           C  
ATOM   2947  CE  LYS A 192       9.482  24.254 -12.140  1.00  0.00           C  
ATOM   2948  NZ  LYS A 192      10.032  24.915 -13.378  1.00  0.00           N  
ATOM   2949  H   LYS A 192       7.089  22.572  -7.883  1.00  0.00           H  
ATOM   2950  HA  LYS A 192       9.449  23.831  -6.808  1.00  0.00           H  
ATOM   2951  HB2 LYS A 192       9.289  25.296  -8.688  1.00  0.00           H  
ATOM   2952  HB3 LYS A 192       8.087  24.372  -9.294  1.00  0.00           H  
ATOM   2953  HG2 LYS A 192       9.530  22.832 -10.053  1.00  0.00           H  
ATOM   2954  HG3 LYS A 192      10.765  23.458  -9.186  1.00  0.00           H  
ATOM   2955  HD2 LYS A 192      11.283  24.463 -11.117  1.00  0.00           H  
ATOM   2956  HD3 LYS A 192      10.152  25.543 -10.648  1.00  0.00           H  
ATOM   2957  HE2 LYS A 192       8.544  24.568 -11.994  1.00  0.00           H  
ATOM   2958  HE3 LYS A 192       9.485  23.263 -12.273  1.00  0.00           H  
ATOM   2959  HZ1 LYS A 192       9.464  24.674 -14.165  1.00  0.00           H  
ATOM   2960  HZ2 LYS A 192      10.028  25.907 -13.256  1.00  0.00           H  
ATOM   2961  HZ3 LYS A 192      10.969  24.602 -13.535  1.00  0.00           H  
ATOM   2962  N   LEU A 193       8.061  25.940  -6.259  1.00  0.00           N  
ATOM   2963  CA  LEU A 193       7.096  26.953  -5.833  1.00  0.00           C  
ATOM   2964  C   LEU A 193       6.676  27.851  -6.991  1.00  0.00           C  
ATOM   2965  O   LEU A 193       7.574  28.459  -7.602  1.00  0.00           O  
ATOM   2966  CB  LEU A 193       7.839  27.833  -4.819  1.00  0.00           C  
ATOM   2967  CG  LEU A 193       6.944  28.940  -4.231  1.00  0.00           C  
ATOM   2968  CD1 LEU A 193       5.732  28.326  -3.536  1.00  0.00           C  
ATOM   2969  CD2 LEU A 193       7.797  29.814  -3.310  1.00  0.00           C  
ATOM   2970  H   LEU A 193       9.038  26.055  -6.078  1.00  0.00           H  
ATOM   2971  HA  LEU A 193       6.297  26.525  -5.411  1.00  0.00           H  
ATOM   2972  HB2 LEU A 193       8.619  28.260  -5.276  1.00  0.00           H  
ATOM   2973  HB3 LEU A 193       8.166  27.255  -4.072  1.00  0.00           H  
ATOM   2974  HG  LEU A 193       6.616  29.509  -4.985  1.00  0.00           H  
ATOM   2975 HD11 LEU A 193       5.160  29.054  -3.159  1.00  0.00           H  
ATOM   2976 HD12 LEU A 193       5.203  27.794  -4.197  1.00  0.00           H  
ATOM   2977 HD13 LEU A 193       6.040  27.727  -2.797  1.00  0.00           H  
ATOM   2978 HD21 LEU A 193       7.230  30.539  -2.919  1.00  0.00           H  
ATOM   2979 HD22 LEU A 193       8.175  29.253  -2.574  1.00  0.00           H  
ATOM   2980 HD23 LEU A 193       8.544  30.222  -3.835  1.00  0.00           H  
ATOM   2981  N   LYS A 194       5.394  27.952  -7.309  1.00  0.00           N  
ATOM   2982  CA  LYS A 194       4.891  28.861  -8.301  1.00  0.00           C  
ATOM   2983  C   LYS A 194       4.401  30.188  -7.693  1.00  0.00           C  
ATOM   2984  O   LYS A 194       4.803  31.238  -8.184  1.00  0.00           O  
ATOM   2985  CB  LYS A 194       3.690  28.276  -9.061  1.00  0.00           C  
ATOM   2986  CG  LYS A 194       3.426  28.993 -10.397  1.00  0.00           C  
ATOM   2987  CD  LYS A 194       2.089  28.508 -10.944  1.00  0.00           C  
ATOM   2988  CE  LYS A 194       1.700  29.306 -12.197  1.00  0.00           C  
ATOM   2989  NZ  LYS A 194       0.644  28.569 -12.960  1.00  0.00           N  
ATOM   2990  H   LYS A 194       4.741  27.363  -6.833  1.00  0.00           H  
ATOM   2991  HA  LYS A 194       5.621  29.058  -8.956  1.00  0.00           H  
ATOM   2992  HB2 LYS A 194       2.876  28.360  -8.486  1.00  0.00           H  
ATOM   2993  HB3 LYS A 194       3.869  27.310  -9.246  1.00  0.00           H  
ATOM   2994  HG2 LYS A 194       4.155  28.777 -11.046  1.00  0.00           H  
ATOM   2995  HG3 LYS A 194       3.392  29.981 -10.249  1.00  0.00           H  
ATOM   2996  HD2 LYS A 194       1.384  28.628 -10.245  1.00  0.00           H  
ATOM   2997  HD3 LYS A 194       2.162  27.539 -11.180  1.00  0.00           H  
ATOM   2998  HE2 LYS A 194       2.506  29.427 -12.777  1.00  0.00           H  
ATOM   2999  HE3 LYS A 194       1.348  30.202 -11.924  1.00  0.00           H  
ATOM   3000  HZ1 LYS A 194       0.394  29.093 -13.775  1.00  0.00           H  
ATOM   3001  HZ2 LYS A 194       0.995  27.673 -13.234  1.00  0.00           H  
ATOM   3002  HZ3 LYS A 194      -0.163  28.448 -12.381  1.00  0.00           H  
ATOM   3003  N   ASN A 195       3.524  30.131  -6.690  1.00  0.00           N  
ATOM   3004  CA  ASN A 195       2.986  31.382  -6.124  1.00  0.00           C  
ATOM   3005  C   ASN A 195       2.871  31.224  -4.602  1.00  0.00           C  
ATOM   3006  O   ASN A 195       2.674  30.091  -4.164  1.00  0.00           O  
ATOM   3007  CB  ASN A 195       1.583  31.682  -6.638  1.00  0.00           C  
ATOM   3008  CG  ASN A 195       1.349  33.036  -7.259  1.00  0.00           C  
ATOM   3009  OD1 ASN A 195       0.886  34.067  -6.713  1.00  0.00           O  
ATOM   3010  ND2 ASN A 195       1.685  33.044  -8.560  1.00  0.00           N  
ATOM   3011  H   ASN A 195       3.233  29.247  -6.324  1.00  0.00           H  
ATOM   3012  HA  ASN A 195       3.597  32.143  -6.341  1.00  0.00           H  
ATOM   3013  HB2 ASN A 195       0.955  31.593  -5.865  1.00  0.00           H  
ATOM   3014  HB3 ASN A 195       1.362  30.993  -7.328  1.00  0.00           H  
ATOM   3015 HD21 ASN A 195       2.053  32.218  -8.986  1.00  0.00           H  
ATOM   3016 HD22 ASN A 195       1.567  33.876  -9.102  1.00  0.00           H  
ATOM   3017  N   TRP A 196       3.030  32.321  -3.892  1.00  0.00           N  
ATOM   3018  CA  TRP A 196       2.916  32.353  -2.442  1.00  0.00           C  
ATOM   3019  C   TRP A 196       2.333  33.703  -2.019  1.00  0.00           C  
ATOM   3020  O   TRP A 196       3.041  34.705  -1.901  1.00  0.00           O  
ATOM   3021  CB  TRP A 196       4.208  32.184  -1.669  1.00  0.00           C  
ATOM   3022  CG  TRP A 196       4.107  32.133  -0.164  1.00  0.00           C  
ATOM   3023  CD1 TRP A 196       2.984  32.101   0.600  1.00  0.00           C  
ATOM   3024  CD2 TRP A 196       5.206  32.058   0.755  1.00  0.00           C  
ATOM   3025  NE1 TRP A 196       3.294  32.021   1.920  1.00  0.00           N  
ATOM   3026  CE2 TRP A 196       4.668  31.969   2.054  1.00  0.00           C  
ATOM   3027  CE3 TRP A 196       6.607  32.044   0.597  1.00  0.00           C  
ATOM   3028  CZ2 TRP A 196       5.476  31.926   3.180  1.00  0.00           C  
ATOM   3029  CZ3 TRP A 196       7.416  31.972   1.724  1.00  0.00           C  
ATOM   3030  CH2 TRP A 196       6.845  31.896   3.020  1.00  0.00           C  
ATOM   3031  H   TRP A 196       3.239  33.173  -4.372  1.00  0.00           H  
ATOM   3032  HA  TRP A 196       2.282  31.633  -2.159  1.00  0.00           H  
ATOM   3033  HB2 TRP A 196       4.803  32.952  -1.905  1.00  0.00           H  
ATOM   3034  HB3 TRP A 196       4.631  31.330  -1.972  1.00  0.00           H  
ATOM   3035  HD1 TRP A 196       2.052  32.132   0.238  1.00  0.00           H  
ATOM   3036  HE1 TRP A 196       2.635  32.003   2.672  1.00  0.00           H  
ATOM   3037  HE3 TRP A 196       7.014  32.085  -0.316  1.00  0.00           H  
ATOM   3038  HZ2 TRP A 196       5.072  31.917   4.095  1.00  0.00           H  
ATOM   3039  HZ3 TRP A 196       8.411  31.974   1.620  1.00  0.00           H  
ATOM   3040  HH2 TRP A 196       7.438  31.820   3.822  1.00  0.00           H  
ATOM   3041  N   VAL A 197       1.029  33.676  -1.736  1.00  0.00           N  
ATOM   3042  CA  VAL A 197       0.325  34.858  -1.282  1.00  0.00           C  
ATOM   3043  C   VAL A 197      -0.052  34.554   0.178  1.00  0.00           C  
ATOM   3044  O   VAL A 197      -0.844  33.655   0.495  1.00  0.00           O  
ATOM   3045  CB  VAL A 197      -0.875  35.089  -2.199  1.00  0.00           C  
ATOM   3046  CG1 VAL A 197      -1.747  36.278  -1.777  1.00  0.00           C  
ATOM   3047  CG2 VAL A 197      -0.402  35.314  -3.648  1.00  0.00           C  
ATOM   3048  H   VAL A 197       0.525  32.818  -1.840  1.00  0.00           H  
ATOM   3049  HA  VAL A 197       0.935  35.650  -1.316  1.00  0.00           H  
ATOM   3050  HB  VAL A 197      -1.442  34.266  -2.182  1.00  0.00           H  
ATOM   3051 HG11 VAL A 197      -2.511  36.374  -2.415  1.00  0.00           H  
ATOM   3052 HG12 VAL A 197      -2.101  36.121  -0.855  1.00  0.00           H  
ATOM   3053 HG13 VAL A 197      -1.198  37.114  -1.786  1.00  0.00           H  
ATOM   3054 HG21 VAL A 197      -1.195  35.464  -4.238  1.00  0.00           H  
ATOM   3055 HG22 VAL A 197       0.196  36.115  -3.683  1.00  0.00           H  
ATOM   3056 HG23 VAL A 197       0.101  34.509  -3.963  1.00  0.00           H  
ATOM   3057  N   VAL A 198       0.592  35.290   1.062  1.00  0.00           N  
ATOM   3058  CA  VAL A 198       0.407  35.109   2.502  1.00  0.00           C  
ATOM   3059  C   VAL A 198      -1.060  35.199   2.870  1.00  0.00           C  
ATOM   3060  O   VAL A 198      -1.772  36.116   2.480  1.00  0.00           O  
ATOM   3061  CB  VAL A 198       1.258  36.082   3.312  1.00  0.00           C  
ATOM   3062  CG1 VAL A 198       0.982  35.998   4.817  1.00  0.00           C  
ATOM   3063  CG2 VAL A 198       2.737  35.823   3.028  1.00  0.00           C  
ATOM   3064  H   VAL A 198       1.226  35.993   0.739  1.00  0.00           H  
ATOM   3065  HA  VAL A 198       0.715  34.185   2.728  1.00  0.00           H  
ATOM   3066  HB  VAL A 198       1.042  37.010   3.008  1.00  0.00           H  
ATOM   3067 HG11 VAL A 198       1.563  36.653   5.300  1.00  0.00           H  
ATOM   3068 HG12 VAL A 198       0.021  36.213   4.992  1.00  0.00           H  
ATOM   3069 HG13 VAL A 198       1.182  35.073   5.141  1.00  0.00           H  
ATOM   3070 HG21 VAL A 198       3.295  36.461   3.559  1.00  0.00           H  
ATOM   3071 HG22 VAL A 198       2.967  34.885   3.286  1.00  0.00           H  
ATOM   3072 HG23 VAL A 198       2.917  35.954   2.053  1.00  0.00           H  
ATOM   3073  N   ASN A 199      -1.552  34.237   3.654  1.00  0.00           N  
ATOM   3074  CA  ASN A 199      -2.931  34.223   4.093  1.00  0.00           C  
ATOM   3075  C   ASN A 199      -3.918  34.029   2.961  1.00  0.00           C  
ATOM   3076  O   ASN A 199      -5.117  34.249   3.122  1.00  0.00           O  
ATOM   3077  CB  ASN A 199      -3.289  35.449   4.955  1.00  0.00           C  
ATOM   3078  CG  ASN A 199      -2.662  35.348   6.357  1.00  0.00           C  
ATOM   3079  OD1 ASN A 199      -2.309  36.368   6.978  1.00  0.00           O  
ATOM   3080  ND2 ASN A 199      -2.564  34.144   6.855  1.00  0.00           N  
ATOM   3081  H   ASN A 199      -0.945  33.499   3.949  1.00  0.00           H  
ATOM   3082  HA  ASN A 199      -3.027  33.425   4.688  1.00  0.00           H  
ATOM   3083  HB2 ASN A 199      -4.283  35.504   5.046  1.00  0.00           H  
ATOM   3084  HB3 ASN A 199      -2.949  36.275   4.505  1.00  0.00           H  
ATOM   3085 HD21 ASN A 199      -2.861  33.355   6.317  1.00  0.00           H  
ATOM   3086 HD22 ASN A 199      -2.192  34.012   7.774  1.00  0.00           H  
ATOM   3087  N   GLU A 200      -3.471  33.580   1.784  1.00  0.00           N  
ATOM   3088  CA  GLU A 200      -4.370  33.279   0.694  1.00  0.00           C  
ATOM   3089  C   GLU A 200      -4.026  31.896   0.187  1.00  0.00           C  
ATOM   3090  O   GLU A 200      -4.932  31.088   0.212  1.00  0.00           O  
ATOM   3091  CB  GLU A 200      -4.379  34.212  -0.529  1.00  0.00           C  
ATOM   3092  CG  GLU A 200      -5.355  33.681  -1.561  1.00  0.00           C  
ATOM   3093  CD  GLU A 200      -5.238  34.056  -3.014  1.00  0.00           C  
ATOM   3094  OE1 GLU A 200      -4.197  34.487  -3.521  1.00  0.00           O  
ATOM   3095  OE2 GLU A 200      -6.233  33.892  -3.783  1.00  0.00           O  
ATOM   3096  H   GLU A 200      -2.488  33.449   1.655  1.00  0.00           H  
ATOM   3097  HA  GLU A 200      -5.299  33.248   1.063  1.00  0.00           H  
ATOM   3098  HB2 GLU A 200      -3.462  34.250  -0.926  1.00  0.00           H  
ATOM   3099  HB3 GLU A 200      -4.659  35.130  -0.246  1.00  0.00           H  
ATOM   3100  HG2 GLU A 200      -6.265  33.972  -1.266  1.00  0.00           H  
ATOM   3101  HG3 GLU A 200      -5.295  32.684  -1.520  1.00  0.00           H  
ATOM   3102  N   ARG A 201      -2.828  31.654  -0.347  1.00  0.00           N  
ATOM   3103  CA  ARG A 201      -2.553  30.335  -0.906  1.00  0.00           C  
ATOM   3104  C   ARG A 201      -1.074  30.159  -1.176  1.00  0.00           C  
ATOM   3105  O   ARG A 201      -0.321  31.123  -1.315  1.00  0.00           O  
ATOM   3106  CB  ARG A 201      -3.327  30.109  -2.241  1.00  0.00           C  
ATOM   3107  CG  ARG A 201      -2.915  30.958  -3.443  1.00  0.00           C  
ATOM   3108  CD  ARG A 201      -3.871  30.814  -4.665  1.00  0.00           C  
ATOM   3109  NE  ARG A 201      -5.193  31.344  -4.267  1.00  0.00           N  
ATOM   3110  CZ  ARG A 201      -6.299  30.599  -4.160  1.00  0.00           C  
ATOM   3111  NH1 ARG A 201      -6.315  29.305  -4.479  1.00  0.00           N  
ATOM   3112  NH2 ARG A 201      -7.475  31.080  -3.716  1.00  0.00           N  
ATOM   3113  H   ARG A 201      -2.127  32.367  -0.364  1.00  0.00           H  
ATOM   3114  HA  ARG A 201      -2.843  29.641  -0.247  1.00  0.00           H  
ATOM   3115  HB2 ARG A 201      -4.294  30.291  -2.062  1.00  0.00           H  
ATOM   3116  HB3 ARG A 201      -3.210  29.149  -2.497  1.00  0.00           H  
ATOM   3117  HG2 ARG A 201      -1.997  30.681  -3.726  1.00  0.00           H  
ATOM   3118  HG3 ARG A 201      -2.902  31.918  -3.163  1.00  0.00           H  
ATOM   3119  HD2 ARG A 201      -3.953  29.851  -4.921  1.00  0.00           H  
ATOM   3120  HD3 ARG A 201      -3.514  31.336  -5.440  1.00  0.00           H  
ATOM   3121  HE  ARG A 201      -5.265  32.321  -4.065  1.00  0.00           H  
ATOM   3122 HH11 ARG A 201      -7.160  28.778  -4.387  1.00  0.00           H  
ATOM   3123 HH12 ARG A 201      -5.482  28.861  -4.810  1.00  0.00           H  
ATOM   3124 HH21 ARG A 201      -8.271  30.478  -3.656  1.00  0.00           H  
ATOM   3125 HH22 ARG A 201      -7.553  32.040  -3.446  1.00  0.00           H  
ATOM   3126  N   ILE A 202      -0.663  28.900  -1.328  1.00  0.00           N  
ATOM   3127  CA  ILE A 202       0.652  28.526  -1.810  1.00  0.00           C  
ATOM   3128  C   ILE A 202       0.408  27.587  -3.006  1.00  0.00           C  
ATOM   3129  O   ILE A 202      -0.311  26.595  -2.856  1.00  0.00           O  
ATOM   3130  CB  ILE A 202       1.502  27.755  -0.796  1.00  0.00           C  
ATOM   3131  CG1 ILE A 202       1.957  28.680   0.338  1.00  0.00           C  
ATOM   3132  CG2 ILE A 202       2.682  27.044  -1.444  1.00  0.00           C  
ATOM   3133  CD1 ILE A 202       2.611  27.941   1.476  1.00  0.00           C  
ATOM   3134  H   ILE A 202      -1.302  28.167  -1.095  1.00  0.00           H  
ATOM   3135  HA  ILE A 202       1.145  29.341  -2.115  1.00  0.00           H  
ATOM   3136  HB  ILE A 202       0.917  27.052  -0.391  1.00  0.00           H  
ATOM   3137 HG12 ILE A 202       1.158  29.167   0.692  1.00  0.00           H  
ATOM   3138 HG13 ILE A 202       2.612  29.339  -0.032  1.00  0.00           H  
ATOM   3139 HG21 ILE A 202       3.204  26.557  -0.743  1.00  0.00           H  
ATOM   3140 HG22 ILE A 202       2.346  26.391  -2.123  1.00  0.00           H  
ATOM   3141 HG23 ILE A 202       3.272  27.716  -1.891  1.00  0.00           H  
ATOM   3142 HD11 ILE A 202       2.886  28.593   2.183  1.00  0.00           H  
ATOM   3143 HD12 ILE A 202       1.964  27.284   1.862  1.00  0.00           H  
ATOM   3144 HD13 ILE A 202       3.418  27.456   1.139  1.00  0.00           H  
ATOM   3145  N   VAL A 203       0.978  27.890  -4.154  1.00  0.00           N  
ATOM   3146  CA  VAL A 203       0.718  27.057  -5.329  1.00  0.00           C  
ATOM   3147  C   VAL A 203       2.046  26.442  -5.789  1.00  0.00           C  
ATOM   3148  O   VAL A 203       3.020  27.196  -5.970  1.00  0.00           O  
ATOM   3149  CB  VAL A 203       0.113  27.858  -6.499  1.00  0.00           C  
ATOM   3150  CG1 VAL A 203      -0.089  26.953  -7.723  1.00  0.00           C  
ATOM   3151  CG2 VAL A 203      -1.248  28.502  -6.204  1.00  0.00           C  
ATOM   3152  H   VAL A 203       1.584  28.683  -4.222  1.00  0.00           H  
ATOM   3153  HA  VAL A 203       0.088  26.323  -5.076  1.00  0.00           H  
ATOM   3154  HB  VAL A 203       0.755  28.583  -6.748  1.00  0.00           H  
ATOM   3155 HG11 VAL A 203      -0.482  27.487  -8.472  1.00  0.00           H  
ATOM   3156 HG12 VAL A 203       0.792  26.577  -8.008  1.00  0.00           H  
ATOM   3157 HG13 VAL A 203      -0.709  26.205  -7.486  1.00  0.00           H  
ATOM   3158 HG21 VAL A 203      -1.564  28.998  -7.012  1.00  0.00           H  
ATOM   3159 HG22 VAL A 203      -1.910  27.790  -5.970  1.00  0.00           H  
ATOM   3160 HG23 VAL A 203      -1.157  29.137  -5.437  1.00  0.00           H  
ATOM   3161  N   LEU A 204       2.075  25.141  -5.958  1.00  0.00           N  
ATOM   3162  CA  LEU A 204       3.272  24.394  -6.338  1.00  0.00           C  
ATOM   3163  C   LEU A 204       3.062  23.781  -7.737  1.00  0.00           C  
ATOM   3164  O   LEU A 204       1.906  23.491  -8.082  1.00  0.00           O  
ATOM   3165  CB  LEU A 204       3.529  23.235  -5.353  1.00  0.00           C  
ATOM   3166  CG  LEU A 204       3.587  23.607  -3.853  1.00  0.00           C  
ATOM   3167  CD1 LEU A 204       4.208  22.389  -3.125  1.00  0.00           C  
ATOM   3168  CD2 LEU A 204       4.534  24.801  -3.582  1.00  0.00           C  
ATOM   3169  H   LEU A 204       1.227  24.630  -5.818  1.00  0.00           H  
ATOM   3170  HA  LEU A 204       4.062  25.007  -6.353  1.00  0.00           H  
ATOM   3171  HB2 LEU A 204       4.404  22.817  -5.597  1.00  0.00           H  
ATOM   3172  HB3 LEU A 204       2.795  22.566  -5.472  1.00  0.00           H  
ATOM   3173  HG  LEU A 204       2.670  23.798  -3.502  1.00  0.00           H  
ATOM   3174 HD11 LEU A 204       4.267  22.581  -2.145  1.00  0.00           H  
ATOM   3175 HD12 LEU A 204       3.633  21.584  -3.273  1.00  0.00           H  
ATOM   3176 HD13 LEU A 204       5.124  22.216  -3.487  1.00  0.00           H  
ATOM   3177 HD21 LEU A 204       4.540  25.006  -2.603  1.00  0.00           H  
ATOM   3178 HD22 LEU A 204       5.459  24.567  -3.880  1.00  0.00           H  
ATOM   3179 HD23 LEU A 204       4.214  25.602  -4.088  1.00  0.00           H  
ATOM   3180  N   GLU A 205       4.126  23.754  -8.548  1.00  0.00           N  
ATOM   3181  CA  GLU A 205       3.927  23.175  -9.867  1.00  0.00           C  
ATOM   3182  C   GLU A 205       4.975  22.089 -10.027  1.00  0.00           C  
ATOM   3183  O   GLU A 205       6.015  22.150  -9.359  1.00  0.00           O  
ATOM   3184  CB  GLU A 205       3.992  24.236 -10.993  1.00  0.00           C  
ATOM   3185  CG  GLU A 205       5.441  24.788 -11.041  1.00  0.00           C  
ATOM   3186  CD  GLU A 205       5.514  25.978 -11.991  1.00  0.00           C  
ATOM   3187  OE1 GLU A 205       4.812  25.979 -12.998  1.00  0.00           O  
ATOM   3188  OE2 GLU A 205       6.230  26.953 -11.758  1.00  0.00           O  
ATOM   3189  H   GLU A 205       5.014  24.114  -8.261  1.00  0.00           H  
ATOM   3190  HA  GLU A 205       3.024  22.747  -9.890  1.00  0.00           H  
ATOM   3191  HB2 GLU A 205       3.351  24.979 -10.798  1.00  0.00           H  
ATOM   3192  HB3 GLU A 205       3.759  23.816 -11.870  1.00  0.00           H  
ATOM   3193  HG2 GLU A 205       6.059  24.070 -11.362  1.00  0.00           H  
ATOM   3194  HG3 GLU A 205       5.715  25.079 -10.124  1.00  0.00           H  
ATOM   3195  N   ARG A 206       4.660  21.073 -10.795  1.00  0.00           N  
ATOM   3196  CA  ARG A 206       5.600  19.979 -11.009  1.00  0.00           C  
ATOM   3197  C   ARG A 206       6.988  20.499 -11.361  1.00  0.00           C  
ATOM   3198  O   ARG A 206       7.224  21.508 -12.049  1.00  0.00           O  
ATOM   3199  CB  ARG A 206       5.051  19.092 -12.129  1.00  0.00           C  
ATOM   3200  CG  ARG A 206       6.076  18.045 -12.591  1.00  0.00           C  
ATOM   3201  CD  ARG A 206       5.741  17.694 -14.037  1.00  0.00           C  
ATOM   3202  NE  ARG A 206       4.494  16.977 -14.131  1.00  0.00           N  
ATOM   3203  CZ  ARG A 206       4.295  15.682 -14.106  1.00  0.00           C  
ATOM   3204  NH1 ARG A 206       5.317  14.857 -13.969  1.00  0.00           N  
ATOM   3205  NH2 ARG A 206       3.047  15.227 -14.265  1.00  0.00           N  
ATOM   3206  H   ARG A 206       3.764  21.049 -11.239  1.00  0.00           H  
ATOM   3207  HA  ARG A 206       5.662  19.438 -10.170  1.00  0.00           H  
ATOM   3208  HB2 ARG A 206       4.807  19.670 -12.908  1.00  0.00           H  
ATOM   3209  HB3 ARG A 206       4.235  18.620 -11.796  1.00  0.00           H  
ATOM   3210  HG2 ARG A 206       6.014  17.228 -12.017  1.00  0.00           H  
ATOM   3211  HG3 ARG A 206       7.000  18.422 -12.535  1.00  0.00           H  
ATOM   3212  HD2 ARG A 206       6.473  17.124 -14.411  1.00  0.00           H  
ATOM   3213  HD3 ARG A 206       5.671  18.538 -14.569  1.00  0.00           H  
ATOM   3214  HE  ARG A 206       3.674  17.541 -14.228  1.00  0.00           H  
ATOM   3215 HH11 ARG A 206       5.163  13.869 -13.950  1.00  0.00           H  
ATOM   3216 HH12 ARG A 206       6.245  15.220 -13.884  1.00  0.00           H  
ATOM   3217 HH21 ARG A 206       2.868  14.243 -14.250  1.00  0.00           H  
ATOM   3218 HH22 ARG A 206       2.293  15.871 -14.399  1.00  0.00           H  
ATOM   3219  N   ASN A 207       7.960  19.811 -10.751  1.00  0.00           N  
ATOM   3220  CA  ASN A 207       9.376  20.148 -11.002  1.00  0.00           C  
ATOM   3221  C   ASN A 207       9.888  19.148 -12.031  1.00  0.00           C  
ATOM   3222  O   ASN A 207      10.143  18.011 -11.684  1.00  0.00           O  
ATOM   3223  CB  ASN A 207      10.148  19.997  -9.687  1.00  0.00           C  
ATOM   3224  CG  ASN A 207      11.657  20.090  -9.898  1.00  0.00           C  
ATOM   3225  OD1 ASN A 207      12.133  20.532 -10.942  1.00  0.00           O  
ATOM   3226  ND2 ASN A 207      12.432  19.716  -8.891  1.00  0.00           N  
ATOM   3227  H   ASN A 207       7.727  19.067 -10.124  1.00  0.00           H  
ATOM   3228  HA  ASN A 207       9.457  21.082 -11.351  1.00  0.00           H  
ATOM   3229  HB2 ASN A 207       9.932  19.107  -9.286  1.00  0.00           H  
ATOM   3230  HB3 ASN A 207       9.864  20.723  -9.060  1.00  0.00           H  
ATOM   3231 HD21 ASN A 207      12.023  19.359  -8.051  1.00  0.00           H  
ATOM   3232 HD22 ASN A 207      13.426  19.790  -8.971  1.00  0.00           H  
ATOM   3233  N   PRO A 208      10.127  19.519 -13.276  1.00  0.00           N  
ATOM   3234  CA  PRO A 208      10.572  18.601 -14.307  1.00  0.00           C  
ATOM   3235  C   PRO A 208      11.981  18.062 -14.127  1.00  0.00           C  
ATOM   3236  O   PRO A 208      12.298  17.026 -14.688  1.00  0.00           O  
ATOM   3237  CB  PRO A 208      10.408  19.365 -15.615  1.00  0.00           C  
ATOM   3238  CG  PRO A 208      10.474  20.795 -15.211  1.00  0.00           C  
ATOM   3239  CD  PRO A 208       9.862  20.877 -13.825  1.00  0.00           C  
ATOM   3240  HA  PRO A 208       9.943  17.824 -14.322  1.00  0.00           H  
ATOM   3241  HB2 PRO A 208      11.146  19.142 -16.252  1.00  0.00           H  
ATOM   3242  HB3 PRO A 208       9.527  19.156 -16.040  1.00  0.00           H  
ATOM   3243  HG2 PRO A 208      11.425  21.104 -15.188  1.00  0.00           H  
ATOM   3244  HG3 PRO A 208       9.955  21.360 -15.852  1.00  0.00           H  
ATOM   3245  HD2 PRO A 208      10.307  21.583 -13.274  1.00  0.00           H  
ATOM   3246  HD3 PRO A 208       8.880  21.062 -13.874  1.00  0.00           H  
ATOM   3247  N   GLN A 209      12.825  18.679 -13.333  1.00  0.00           N  
ATOM   3248  CA  GLN A 209      14.177  18.167 -13.042  1.00  0.00           C  
ATOM   3249  C   GLN A 209      14.173  17.138 -11.932  1.00  0.00           C  
ATOM   3250  O   GLN A 209      15.217  16.556 -11.647  1.00  0.00           O  
ATOM   3251  CB  GLN A 209      15.012  19.388 -12.566  1.00  0.00           C  
ATOM   3252  CG  GLN A 209      15.071  20.506 -13.600  1.00  0.00           C  
ATOM   3253  CD  GLN A 209      15.757  20.062 -14.885  1.00  0.00           C  
ATOM   3254  OE1 GLN A 209      15.419  20.548 -15.977  1.00  0.00           O  
ATOM   3255  NE2 GLN A 209      16.701  19.156 -14.813  1.00  0.00           N  
ATOM   3256  H   GLN A 209      12.538  19.536 -12.906  1.00  0.00           H  
ATOM   3257  HA  GLN A 209      14.581  17.777 -13.869  1.00  0.00           H  
ATOM   3258  HB2 GLN A 209      15.944  19.082 -12.374  1.00  0.00           H  
ATOM   3259  HB3 GLN A 209      14.601  19.749 -11.729  1.00  0.00           H  
ATOM   3260  HG2 GLN A 209      15.578  21.276 -13.213  1.00  0.00           H  
ATOM   3261  HG3 GLN A 209      14.138  20.795 -13.816  1.00  0.00           H  
ATOM   3262 HE21 GLN A 209      16.961  18.775 -13.926  1.00  0.00           H  
ATOM   3263 HE22 GLN A 209      17.161  18.846 -15.645  1.00  0.00           H  
ATOM   3264  N   TYR A 210      13.045  16.936 -11.232  1.00  0.00           N  
ATOM   3265  CA  TYR A 210      12.995  15.933 -10.171  1.00  0.00           C  
ATOM   3266  C   TYR A 210      13.420  14.593 -10.746  1.00  0.00           C  
ATOM   3267  O   TYR A 210      12.879  14.152 -11.785  1.00  0.00           O  
ATOM   3268  CB  TYR A 210      11.564  15.854  -9.561  1.00  0.00           C  
ATOM   3269  CG  TYR A 210      11.462  14.865  -8.420  1.00  0.00           C  
ATOM   3270  CD1 TYR A 210      12.359  14.884  -7.350  1.00  0.00           C  
ATOM   3271  CD2 TYR A 210      10.493  13.877  -8.411  1.00  0.00           C  
ATOM   3272  CE1 TYR A 210      12.290  13.946  -6.333  1.00  0.00           C  
ATOM   3273  CE2 TYR A 210      10.382  12.936  -7.407  1.00  0.00           C  
ATOM   3274  CZ  TYR A 210      11.276  12.986  -6.361  1.00  0.00           C  
ATOM   3275  OH  TYR A 210      11.203  12.025  -5.376  1.00  0.00           O  
ATOM   3276  H   TYR A 210      12.231  17.478 -11.439  1.00  0.00           H  
ATOM   3277  HA  TYR A 210      13.638  16.193  -9.451  1.00  0.00           H  
ATOM   3278  HB2 TYR A 210      10.926  15.578 -10.280  1.00  0.00           H  
ATOM   3279  HB3 TYR A 210      11.312  16.760  -9.221  1.00  0.00           H  
ATOM   3280  HD1 TYR A 210      13.066  15.590  -7.317  1.00  0.00           H  
ATOM   3281  HD2 TYR A 210       9.841  13.843  -9.169  1.00  0.00           H  
ATOM   3282  HE1 TYR A 210      12.958  13.956  -5.588  1.00  0.00           H  
ATOM   3283  HE2 TYR A 210       9.670  12.235  -7.439  1.00  0.00           H  
ATOM   3284  HH  TYR A 210      10.476  11.339  -5.399  1.00  0.00           H  
ATOM   3285  N   TRP A 211      14.274  13.860 -10.037  1.00  0.00           N  
ATOM   3286  CA  TRP A 211      14.756  12.589 -10.584  1.00  0.00           C  
ATOM   3287  C   TRP A 211      13.635  11.608 -10.856  1.00  0.00           C  
ATOM   3288  O   TRP A 211      13.751  10.809 -11.803  1.00  0.00           O  
ATOM   3289  CB  TRP A 211      15.807  11.914  -9.679  1.00  0.00           C  
ATOM   3290  CG  TRP A 211      15.235  11.405  -8.383  1.00  0.00           C  
ATOM   3291  CD1 TRP A 211      15.162  12.123  -7.222  1.00  0.00           C  
ATOM   3292  CD2 TRP A 211      14.717  10.106  -8.087  1.00  0.00           C  
ATOM   3293  NE1 TRP A 211      14.625  11.359  -6.213  1.00  0.00           N  
ATOM   3294  CE2 TRP A 211      14.357  10.109  -6.730  1.00  0.00           C  
ATOM   3295  CE3 TRP A 211      14.545   8.931  -8.849  1.00  0.00           C  
ATOM   3296  CZ2 TRP A 211      13.791   8.988  -6.086  1.00  0.00           C  
ATOM   3297  CZ3 TRP A 211      13.976   7.818  -8.194  1.00  0.00           C  
ATOM   3298  CH2 TRP A 211      13.625   7.851  -6.838  1.00  0.00           C  
ATOM   3299  H   TRP A 211      14.584  14.173  -9.139  1.00  0.00           H  
ATOM   3300  HA  TRP A 211      15.198  12.788 -11.459  1.00  0.00           H  
ATOM   3301  HB2 TRP A 211      16.522  12.581  -9.470  1.00  0.00           H  
ATOM   3302  HB3 TRP A 211      16.205  11.143 -10.175  1.00  0.00           H  
ATOM   3303  HD1 TRP A 211      15.458  13.073  -7.121  1.00  0.00           H  
ATOM   3304  HE1 TRP A 211      14.459  11.656  -5.273  1.00  0.00           H  
ATOM   3305  HE3 TRP A 211      14.814   8.889  -9.811  1.00  0.00           H  
ATOM   3306  HZ2 TRP A 211      13.522   9.020  -5.123  1.00  0.00           H  
ATOM   3307  HZ3 TRP A 211      13.818   6.979  -8.714  1.00  0.00           H  
ATOM   3308  HH2 TRP A 211      13.246   7.031  -6.409  1.00  0.00           H  
ATOM   3309  N   ASP A 212      12.588  11.588 -10.034  1.00  0.00           N  
ATOM   3310  CA  ASP A 212      11.504  10.632 -10.286  1.00  0.00           C  
ATOM   3311  C   ASP A 212      10.322  11.303 -10.988  1.00  0.00           C  
ATOM   3312  O   ASP A 212       9.200  10.820 -10.844  1.00  0.00           O  
ATOM   3313  CB  ASP A 212      11.046  10.101  -8.924  1.00  0.00           C  
ATOM   3314  CG  ASP A 212      10.480   8.704  -8.943  1.00  0.00           C  
ATOM   3315  OD1 ASP A 212      10.738   7.950  -9.901  1.00  0.00           O  
ATOM   3316  OD2 ASP A 212       9.810   8.298  -7.996  1.00  0.00           O  
ATOM   3317  H   ASP A 212      12.541  12.215  -9.257  1.00  0.00           H  
ATOM   3318  HA  ASP A 212      11.844   9.876 -10.846  1.00  0.00           H  
ATOM   3319  HB2 ASP A 212      10.341  10.717  -8.572  1.00  0.00           H  
ATOM   3320  HB3 ASP A 212      11.833  10.109  -8.307  1.00  0.00           H  
ATOM   3321  N   ASN A 213      10.533  12.405 -11.708  1.00  0.00           N  
ATOM   3322  CA  ASN A 213       9.492  13.145 -12.375  1.00  0.00           C  
ATOM   3323  C   ASN A 213       8.555  12.324 -13.246  1.00  0.00           C  
ATOM   3324  O   ASN A 213       7.359  12.689 -13.269  1.00  0.00           O  
ATOM   3325  CB  ASN A 213      10.011  14.331 -13.212  1.00  0.00           C  
ATOM   3326  CG  ASN A 213       8.923  15.212 -13.804  1.00  0.00           C  
ATOM   3327  OD1 ASN A 213       8.066  15.765 -13.084  1.00  0.00           O  
ATOM   3328  ND2 ASN A 213       8.919  15.318 -15.147  1.00  0.00           N  
ATOM   3329  H   ASN A 213      11.472  12.739 -11.790  1.00  0.00           H  
ATOM   3330  HA  ASN A 213       8.925  13.541 -11.653  1.00  0.00           H  
ATOM   3331  HB2 ASN A 213      10.560  13.966 -13.964  1.00  0.00           H  
ATOM   3332  HB3 ASN A 213      10.587  14.899 -12.624  1.00  0.00           H  
ATOM   3333 HD21 ASN A 213       9.624  14.859 -15.687  1.00  0.00           H  
ATOM   3334 HD22 ASN A 213       8.211  15.856 -15.604  1.00  0.00           H  
ATOM   3335  N   ALA A 214       9.040  11.284 -13.942  1.00  0.00           N  
ATOM   3336  CA  ALA A 214       8.184  10.488 -14.808  1.00  0.00           C  
ATOM   3337  C   ALA A 214       7.049   9.819 -14.056  1.00  0.00           C  
ATOM   3338  O   ALA A 214       6.006   9.546 -14.659  1.00  0.00           O  
ATOM   3339  CB  ALA A 214       9.009   9.458 -15.597  1.00  0.00           C  
ATOM   3340  H   ALA A 214      10.009  11.052 -13.864  1.00  0.00           H  
ATOM   3341  HA  ALA A 214       7.773  11.111 -15.473  1.00  0.00           H  
ATOM   3342  HB1 ALA A 214       8.401   8.923 -16.184  1.00  0.00           H  
ATOM   3343  HB2 ALA A 214       9.684   9.933 -16.161  1.00  0.00           H  
ATOM   3344  HB3 ALA A 214       9.478   8.847 -14.959  1.00  0.00           H  
ATOM   3345  N   LYS A 215       7.165   9.572 -12.741  1.00  0.00           N  
ATOM   3346  CA  LYS A 215       6.072   8.973 -11.988  1.00  0.00           C  
ATOM   3347  C   LYS A 215       5.153   9.995 -11.324  1.00  0.00           C  
ATOM   3348  O   LYS A 215       4.142   9.594 -10.751  1.00  0.00           O  
ATOM   3349  CB  LYS A 215       6.643   8.049 -10.903  1.00  0.00           C  
ATOM   3350  CG  LYS A 215       7.467   6.948 -11.585  1.00  0.00           C  
ATOM   3351  CD  LYS A 215       7.836   5.878 -10.597  1.00  0.00           C  
ATOM   3352  CE  LYS A 215       8.734   4.844 -11.295  1.00  0.00           C  
ATOM   3353  NZ  LYS A 215       9.040   3.755 -10.308  1.00  0.00           N  
ATOM   3354  H   LYS A 215       8.017   9.803 -12.271  1.00  0.00           H  
ATOM   3355  HA  LYS A 215       5.525   8.419 -12.616  1.00  0.00           H  
ATOM   3356  HB2 LYS A 215       5.895   7.637 -10.383  1.00  0.00           H  
ATOM   3357  HB3 LYS A 215       7.228   8.575 -10.286  1.00  0.00           H  
ATOM   3358  HG2 LYS A 215       8.302   7.348 -11.963  1.00  0.00           H  
ATOM   3359  HG3 LYS A 215       6.927   6.543 -12.323  1.00  0.00           H  
ATOM   3360  HD2 LYS A 215       7.007   5.431 -10.262  1.00  0.00           H  
ATOM   3361  HD3 LYS A 215       8.329   6.286  -9.829  1.00  0.00           H  
ATOM   3362  HE2 LYS A 215       9.583   5.279 -11.595  1.00  0.00           H  
ATOM   3363  HE3 LYS A 215       8.258   4.461 -12.087  1.00  0.00           H  
ATOM   3364  HZ1 LYS A 215       9.625   3.068 -10.740  1.00  0.00           H  
ATOM   3365  HZ2 LYS A 215       9.512   4.145  -9.517  1.00  0.00           H  
ATOM   3366  HZ3 LYS A 215       8.187   3.327 -10.009  1.00  0.00           H  
ATOM   3367  N   THR A 216       5.540  11.263 -11.329  1.00  0.00           N  
ATOM   3368  CA  THR A 216       4.698  12.310 -10.763  1.00  0.00           C  
ATOM   3369  C   THR A 216       3.451  12.457 -11.640  1.00  0.00           C  
ATOM   3370  O   THR A 216       3.607  12.446 -12.849  1.00  0.00           O  
ATOM   3371  CB  THR A 216       5.468  13.643 -10.707  1.00  0.00           C  
ATOM   3372  OG1 THR A 216       6.545  13.465  -9.752  1.00  0.00           O  
ATOM   3373  CG2 THR A 216       4.564  14.788 -10.268  1.00  0.00           C  
ATOM   3374  H   THR A 216       6.424  11.505 -11.728  1.00  0.00           H  
ATOM   3375  HA  THR A 216       4.422  12.048  -9.838  1.00  0.00           H  
ATOM   3376  HB  THR A 216       5.851  13.846 -11.608  1.00  0.00           H  
ATOM   3377  HG1 THR A 216       7.074  14.311  -9.684  1.00  0.00           H  
ATOM   3378 HG21 THR A 216       5.091  15.637 -10.241  1.00  0.00           H  
ATOM   3379 HG22 THR A 216       3.809  14.884 -10.917  1.00  0.00           H  
ATOM   3380 HG23 THR A 216       4.198  14.594  -9.358  1.00  0.00           H  
ATOM   3381  N   VAL A 217       2.273  12.621 -11.090  1.00  0.00           N  
ATOM   3382  CA  VAL A 217       1.025  12.748 -11.834  1.00  0.00           C  
ATOM   3383  C   VAL A 217       0.375  14.110 -11.648  1.00  0.00           C  
ATOM   3384  O   VAL A 217       0.010  14.754 -12.644  1.00  0.00           O  
ATOM   3385  CB  VAL A 217       0.074  11.577 -11.514  1.00  0.00           C  
ATOM   3386  CG1 VAL A 217      -1.340  11.763 -12.033  1.00  0.00           C  
ATOM   3387  CG2 VAL A 217       0.661  10.271 -12.101  1.00  0.00           C  
ATOM   3388  H   VAL A 217       2.227  12.662 -10.092  1.00  0.00           H  
ATOM   3389  HA  VAL A 217       1.259  12.671 -12.803  1.00  0.00           H  
ATOM   3390  HB  VAL A 217       0.029  11.477 -10.520  1.00  0.00           H  
ATOM   3391 HG11 VAL A 217      -1.893  10.967 -11.787  1.00  0.00           H  
ATOM   3392 HG12 VAL A 217      -1.739  12.584 -11.626  1.00  0.00           H  
ATOM   3393 HG13 VAL A 217      -1.320  11.860 -13.028  1.00  0.00           H  
ATOM   3394 HG21 VAL A 217       0.048   9.508 -11.896  1.00  0.00           H  
ATOM   3395 HG22 VAL A 217       0.757  10.365 -13.092  1.00  0.00           H  
ATOM   3396 HG23 VAL A 217       1.558  10.096 -11.694  1.00  0.00           H  
ATOM   3397  N   ILE A 218       0.252  14.641 -10.422  1.00  0.00           N  
ATOM   3398  CA  ILE A 218      -0.393  15.917 -10.202  1.00  0.00           C  
ATOM   3399  C   ILE A 218       0.534  17.008 -10.741  1.00  0.00           C  
ATOM   3400  O   ILE A 218       1.690  16.985 -10.333  1.00  0.00           O  
ATOM   3401  CB  ILE A 218      -0.606  16.230  -8.696  1.00  0.00           C  
ATOM   3402  CG1 ILE A 218      -1.459  15.170  -8.063  1.00  0.00           C  
ATOM   3403  CG2 ILE A 218      -1.145  17.643  -8.482  1.00  0.00           C  
ATOM   3404  CD1 ILE A 218      -2.892  14.944  -8.383  1.00  0.00           C  
ATOM   3405  H   ILE A 218       0.617  14.140  -9.637  1.00  0.00           H  
ATOM   3406  HA  ILE A 218      -1.269  15.944 -10.684  1.00  0.00           H  
ATOM   3407  HB  ILE A 218       0.291  16.187  -8.257  1.00  0.00           H  
ATOM   3408 HG12 ILE A 218      -1.428  15.351  -7.080  1.00  0.00           H  
ATOM   3409 HG13 ILE A 218      -1.000  14.303  -8.257  1.00  0.00           H  
ATOM   3410 HG21 ILE A 218      -1.269  17.808  -7.504  1.00  0.00           H  
ATOM   3411 HG22 ILE A 218      -0.495  18.307  -8.852  1.00  0.00           H  
ATOM   3412 HG23 ILE A 218      -2.023  17.739  -8.950  1.00  0.00           H  
ATOM   3413 HD11 ILE A 218      -3.240  14.184  -7.834  1.00  0.00           H  
ATOM   3414 HD12 ILE A 218      -3.414  15.772  -8.177  1.00  0.00           H  
ATOM   3415 HD13 ILE A 218      -2.986  14.724  -9.354  1.00  0.00           H  
ATOM   3416  N   ASN A 219       0.021  17.891 -11.581  1.00  0.00           N  
ATOM   3417  CA  ASN A 219       0.851  18.929 -12.161  1.00  0.00           C  
ATOM   3418  C   ASN A 219       0.900  20.151 -11.283  1.00  0.00           C  
ATOM   3419  O   ASN A 219       1.815  20.950 -11.396  1.00  0.00           O  
ATOM   3420  CB  ASN A 219       0.192  19.330 -13.540  1.00  0.00           C  
ATOM   3421  CG  ASN A 219       0.465  18.168 -14.502  1.00  0.00           C  
ATOM   3422  OD1 ASN A 219       1.571  17.618 -14.484  1.00  0.00           O  
ATOM   3423  ND2 ASN A 219      -0.535  17.754 -15.259  1.00  0.00           N  
ATOM   3424  H   ASN A 219      -0.949  17.842 -11.819  1.00  0.00           H  
ATOM   3425  HA  ASN A 219       1.776  18.581 -12.313  1.00  0.00           H  
ATOM   3426  HB2 ASN A 219       0.604  20.172 -13.889  1.00  0.00           H  
ATOM   3427  HB3 ASN A 219      -0.793  19.462 -13.428  1.00  0.00           H  
ATOM   3428 HD21 ASN A 219      -1.411  18.235 -15.237  1.00  0.00           H  
ATOM   3429 HD22 ASN A 219      -0.416  16.960 -15.855  1.00  0.00           H  
ATOM   3430  N   GLN A 220      -0.119  20.327 -10.431  1.00  0.00           N  
ATOM   3431  CA  GLN A 220      -0.251  21.491  -9.580  1.00  0.00           C  
ATOM   3432  C   GLN A 220      -1.032  21.196  -8.314  1.00  0.00           C  
ATOM   3433  O   GLN A 220      -2.107  20.594  -8.319  1.00  0.00           O  
ATOM   3434  CB  GLN A 220      -0.982  22.636 -10.299  1.00  0.00           C  
ATOM   3435  CG  GLN A 220      -1.029  23.925  -9.475  1.00  0.00           C  
ATOM   3436  CD  GLN A 220      -1.802  25.004 -10.228  1.00  0.00           C  
ATOM   3437  OE1 GLN A 220      -1.272  25.496 -11.206  1.00  0.00           O  
ATOM   3438  NE2 GLN A 220      -3.008  25.327  -9.791  1.00  0.00           N  
ATOM   3439  H   GLN A 220      -0.824  19.619 -10.380  1.00  0.00           H  
ATOM   3440  HA  GLN A 220       0.663  21.806  -9.325  1.00  0.00           H  
ATOM   3441  HB2 GLN A 220      -1.920  22.345 -10.490  1.00  0.00           H  
ATOM   3442  HB3 GLN A 220      -0.510  22.825 -11.160  1.00  0.00           H  
ATOM   3443  HG2 GLN A 220      -0.096  24.244  -9.307  1.00  0.00           H  
ATOM   3444  HG3 GLN A 220      -1.482  23.743  -8.602  1.00  0.00           H  
ATOM   3445 HE21 GLN A 220      -3.381  24.880  -8.978  1.00  0.00           H  
ATOM   3446 HE22 GLN A 220      -3.546  26.018 -10.274  1.00  0.00           H  
ATOM   3447  N   VAL A 221      -0.478  21.701  -7.210  1.00  0.00           N  
ATOM   3448  CA  VAL A 221      -1.202  21.520  -5.935  1.00  0.00           C  
ATOM   3449  C   VAL A 221      -1.169  22.886  -5.244  1.00  0.00           C  
ATOM   3450  O   VAL A 221      -0.133  23.528  -5.239  1.00  0.00           O  
ATOM   3451  CB  VAL A 221      -0.586  20.443  -5.057  1.00  0.00           C  
ATOM   3452  CG1 VAL A 221       0.897  20.686  -4.778  1.00  0.00           C  
ATOM   3453  CG2 VAL A 221      -1.286  20.347  -3.682  1.00  0.00           C  
ATOM   3454  H   VAL A 221       0.396  22.185  -7.245  1.00  0.00           H  
ATOM   3455  HA  VAL A 221      -2.152  21.277  -6.131  1.00  0.00           H  
ATOM   3456  HB  VAL A 221      -0.680  19.563  -5.522  1.00  0.00           H  
ATOM   3457 HG11 VAL A 221       1.252  19.952  -4.199  1.00  0.00           H  
ATOM   3458 HG12 VAL A 221       1.400  20.702  -5.642  1.00  0.00           H  
ATOM   3459 HG13 VAL A 221       1.009  21.563  -4.311  1.00  0.00           H  
ATOM   3460 HG21 VAL A 221      -0.853  19.630  -3.137  1.00  0.00           H  
ATOM   3461 HG22 VAL A 221      -1.206  21.222  -3.205  1.00  0.00           H  
ATOM   3462 HG23 VAL A 221      -2.252  20.127  -3.815  1.00  0.00           H  
ATOM   3463  N   THR A 222      -2.285  23.311  -4.696  1.00  0.00           N  
ATOM   3464  CA  THR A 222      -2.416  24.525  -3.913  1.00  0.00           C  
ATOM   3465  C   THR A 222      -2.621  24.155  -2.436  1.00  0.00           C  
ATOM   3466  O   THR A 222      -3.454  23.281  -2.162  1.00  0.00           O  
ATOM   3467  CB  THR A 222      -3.710  25.267  -4.329  1.00  0.00           C  
ATOM   3468  OG1 THR A 222      -3.602  25.535  -5.714  1.00  0.00           O  
ATOM   3469  CG2 THR A 222      -3.935  26.598  -3.595  1.00  0.00           C  
ATOM   3470  H   THR A 222      -3.106  22.756  -4.829  1.00  0.00           H  
ATOM   3471  HA  THR A 222      -1.615  25.112  -4.027  1.00  0.00           H  
ATOM   3472  HB  THR A 222      -4.496  24.669  -4.171  1.00  0.00           H  
ATOM   3473  HG1 THR A 222      -4.422  26.016  -6.025  1.00  0.00           H  
ATOM   3474 HG21 THR A 222      -4.785  27.016  -3.915  1.00  0.00           H  
ATOM   3475 HG22 THR A 222      -3.996  26.430  -2.611  1.00  0.00           H  
ATOM   3476 HG23 THR A 222      -3.170  27.215  -3.781  1.00  0.00           H  
ATOM   3477  N   TYR A 223      -1.872  24.822  -1.571  1.00  0.00           N  
ATOM   3478  CA  TYR A 223      -2.076  24.628  -0.131  1.00  0.00           C  
ATOM   3479  C   TYR A 223      -2.817  25.832   0.400  1.00  0.00           C  
ATOM   3480  O   TYR A 223      -2.258  26.872   0.082  1.00  0.00           O  
ATOM   3481  CB  TYR A 223      -0.729  24.505   0.623  1.00  0.00           C  
ATOM   3482  CG  TYR A 223      -0.212  23.091   0.423  1.00  0.00           C  
ATOM   3483  CD1 TYR A 223       0.586  22.770  -0.697  1.00  0.00           C  
ATOM   3484  CD2 TYR A 223      -0.566  22.099   1.317  1.00  0.00           C  
ATOM   3485  CE1 TYR A 223       1.047  21.476  -0.835  1.00  0.00           C  
ATOM   3486  CE2 TYR A 223      -0.096  20.792   1.181  1.00  0.00           C  
ATOM   3487  CZ  TYR A 223       0.705  20.494   0.098  1.00  0.00           C  
ATOM   3488  OH  TYR A 223       1.152  19.200  -0.067  1.00  0.00           O  
ATOM   3489  H   TYR A 223      -1.170  25.455  -1.898  1.00  0.00           H  
ATOM   3490  HA  TYR A 223      -2.622  23.804   0.022  1.00  0.00           H  
ATOM   3491  HB2 TYR A 223      -0.867  24.682   1.597  1.00  0.00           H  
ATOM   3492  HB3 TYR A 223      -0.072  25.163   0.255  1.00  0.00           H  
ATOM   3493  HD1 TYR A 223       0.813  23.467  -1.377  1.00  0.00           H  
ATOM   3494  HD2 TYR A 223      -1.173  22.323   2.079  1.00  0.00           H  
ATOM   3495  HE1 TYR A 223       1.632  21.239  -1.611  1.00  0.00           H  
ATOM   3496  HE2 TYR A 223      -0.334  20.089   1.852  1.00  0.00           H  
ATOM   3497  HH  TYR A 223       0.907  18.497   0.601  1.00  0.00           H  
ATOM   3498  N   LEU A 224      -3.934  25.731   1.099  1.00  0.00           N  
ATOM   3499  CA  LEU A 224      -4.612  26.881   1.657  1.00  0.00           C  
ATOM   3500  C   LEU A 224      -4.355  26.993   3.159  1.00  0.00           C  
ATOM   3501  O   LEU A 224      -3.997  26.038   3.839  1.00  0.00           O  
ATOM   3502  CB  LEU A 224      -6.151  26.768   1.493  1.00  0.00           C  
ATOM   3503  CG  LEU A 224      -6.520  26.652  -0.020  1.00  0.00           C  
ATOM   3504  CD1 LEU A 224      -8.013  26.329  -0.075  1.00  0.00           C  
ATOM   3505  CD2 LEU A 224      -6.140  27.902  -0.801  1.00  0.00           C  
ATOM   3506  H   LEU A 224      -4.326  24.823   1.248  1.00  0.00           H  
ATOM   3507  HA  LEU A 224      -4.289  27.711   1.202  1.00  0.00           H  
ATOM   3508  HB2 LEU A 224      -6.586  27.582   1.878  1.00  0.00           H  
ATOM   3509  HB3 LEU A 224      -6.477  25.956   1.977  1.00  0.00           H  
ATOM   3510  HG  LEU A 224      -6.018  25.878  -0.406  1.00  0.00           H  
ATOM   3511 HD11 LEU A 224      -8.301  26.244  -1.029  1.00  0.00           H  
ATOM   3512 HD12 LEU A 224      -8.186  25.468   0.403  1.00  0.00           H  
ATOM   3513 HD13 LEU A 224      -8.529  27.064   0.365  1.00  0.00           H  
ATOM   3514 HD21 LEU A 224      -6.393  27.785  -1.761  1.00  0.00           H  
ATOM   3515 HD22 LEU A 224      -6.624  28.691  -0.423  1.00  0.00           H  
ATOM   3516 HD23 LEU A 224      -5.154  28.051  -0.732  1.00  0.00           H  
ATOM   3517  N   PRO A 225      -4.559  28.160   3.701  1.00  0.00           N  
ATOM   3518  CA  PRO A 225      -4.208  28.387   5.118  1.00  0.00           C  
ATOM   3519  C   PRO A 225      -5.417  28.551   5.987  1.00  0.00           C  
ATOM   3520  O   PRO A 225      -5.425  29.418   6.865  1.00  0.00           O  
ATOM   3521  CB  PRO A 225      -3.422  29.692   4.951  1.00  0.00           C  
ATOM   3522  CG  PRO A 225      -4.262  30.476   3.971  1.00  0.00           C  
ATOM   3523  CD  PRO A 225      -4.820  29.453   2.992  1.00  0.00           C  
ATOM   3524  HA  PRO A 225      -3.618  27.656   5.461  1.00  0.00           H  
ATOM   3525  HB2 PRO A 225      -3.341  30.176   5.822  1.00  0.00           H  
ATOM   3526  HB3 PRO A 225      -2.510  29.517   4.581  1.00  0.00           H  
ATOM   3527  HG2 PRO A 225      -5.006  30.944   4.447  1.00  0.00           H  
ATOM   3528  HG3 PRO A 225      -3.699  31.148   3.490  1.00  0.00           H  
ATOM   3529  HD2 PRO A 225      -5.799  29.592   2.841  1.00  0.00           H  
ATOM   3530  HD3 PRO A 225      -4.339  29.490   2.116  1.00  0.00           H  
ATOM   3531  N   ILE A 226      -6.459  27.749   5.802  1.00  0.00           N  
ATOM   3532  CA  ILE A 226      -7.703  28.019   6.559  1.00  0.00           C  
ATOM   3533  C   ILE A 226      -7.699  27.413   7.946  1.00  0.00           C  
ATOM   3534  O   ILE A 226      -7.697  26.179   8.018  1.00  0.00           O  
ATOM   3535  CB  ILE A 226      -8.890  27.528   5.724  1.00  0.00           C  
ATOM   3536  CG1 ILE A 226      -8.879  28.220   4.336  1.00  0.00           C  
ATOM   3537  CG2 ILE A 226     -10.186  27.787   6.477  1.00  0.00           C  
ATOM   3538  CD1 ILE A 226      -9.632  27.343   3.336  1.00  0.00           C  
ATOM   3539  H   ILE A 226      -6.405  26.980   5.166  1.00  0.00           H  
ATOM   3540  HA  ILE A 226      -7.790  29.010   6.659  1.00  0.00           H  
ATOM   3541  HB  ILE A 226      -8.795  26.542   5.587  1.00  0.00           H  
ATOM   3542 HG12 ILE A 226      -7.935  28.342   4.030  1.00  0.00           H  
ATOM   3543 HG13 ILE A 226      -9.326  29.112   4.403  1.00  0.00           H  
ATOM   3544 HG21 ILE A 226     -10.959  27.466   5.930  1.00  0.00           H  
ATOM   3545 HG22 ILE A 226     -10.168  27.298   7.349  1.00  0.00           H  
ATOM   3546 HG23 ILE A 226     -10.283  28.768   6.647  1.00  0.00           H  
ATOM   3547 HD11 ILE A 226      -9.629  27.783   2.438  1.00  0.00           H  
ATOM   3548 HD12 ILE A 226      -9.184  26.451   3.271  1.00  0.00           H  
ATOM   3549 HD13 ILE A 226     -10.575  27.221   3.644  1.00  0.00           H  
ATOM   3550  N   SER A 227      -7.801  28.190   9.012  1.00  0.00           N  
ATOM   3551  CA  SER A 227      -7.695  27.597  10.357  1.00  0.00           C  
ATOM   3552  C   SER A 227      -9.041  27.185  10.929  1.00  0.00           C  
ATOM   3553  O   SER A 227      -9.075  26.408  11.879  1.00  0.00           O  
ATOM   3554  CB  SER A 227      -6.944  28.584  11.286  1.00  0.00           C  
ATOM   3555  OG  SER A 227      -7.641  29.791  11.181  1.00  0.00           O  
ATOM   3556  H   SER A 227      -7.949  29.173   8.906  1.00  0.00           H  
ATOM   3557  HA  SER A 227      -7.136  26.772  10.279  1.00  0.00           H  
ATOM   3558  HB2 SER A 227      -5.998  28.698  10.984  1.00  0.00           H  
ATOM   3559  HB3 SER A 227      -6.955  28.254  12.230  1.00  0.00           H  
ATOM   3560  HG  SER A 227      -7.205  30.479  11.761  1.00  0.00           H  
ATOM   3561  N   SER A 228     -10.110  27.704  10.318  1.00  0.00           N  
ATOM   3562  CA  SER A 228     -11.457  27.312  10.684  1.00  0.00           C  
ATOM   3563  C   SER A 228     -11.779  25.950  10.057  1.00  0.00           C  
ATOM   3564  O   SER A 228     -11.932  25.808   8.851  1.00  0.00           O  
ATOM   3565  CB  SER A 228     -12.468  28.326  10.192  1.00  0.00           C  
ATOM   3566  OG  SER A 228     -13.795  27.788  10.107  1.00  0.00           O  
ATOM   3567  H   SER A 228      -9.978  28.378   9.592  1.00  0.00           H  
ATOM   3568  HA  SER A 228     -11.520  27.240  11.679  1.00  0.00           H  
ATOM   3569  HB2 SER A 228     -12.191  28.639   9.284  1.00  0.00           H  
ATOM   3570  HB3 SER A 228     -12.477  29.101  10.824  1.00  0.00           H  
ATOM   3571  HG  SER A 228     -14.421  28.495   9.779  1.00  0.00           H  
ATOM   3572  N   GLU A 229     -11.884  24.910  10.867  1.00  0.00           N  
ATOM   3573  CA  GLU A 229     -12.243  23.575  10.392  1.00  0.00           C  
ATOM   3574  C   GLU A 229     -13.618  23.596   9.719  1.00  0.00           C  
ATOM   3575  O   GLU A 229     -13.841  22.820   8.754  1.00  0.00           O  
ATOM   3576  CB  GLU A 229     -12.150  22.618  11.593  1.00  0.00           C  
ATOM   3577  CG  GLU A 229     -10.762  22.451  12.255  1.00  0.00           C  
ATOM   3578  CD  GLU A 229     -10.373  23.477  13.274  1.00  0.00           C  
ATOM   3579  OE1 GLU A 229     -11.247  24.338  13.593  1.00  0.00           O  
ATOM   3580  OE2 GLU A 229      -9.211  23.515  13.802  1.00  0.00           O  
ATOM   3581  H   GLU A 229     -11.711  25.042  11.843  1.00  0.00           H  
ATOM   3582  HA  GLU A 229     -11.566  23.292   9.713  1.00  0.00           H  
ATOM   3583  HB2 GLU A 229     -12.446  21.715  11.282  1.00  0.00           H  
ATOM   3584  HB3 GLU A 229     -12.780  22.952  12.294  1.00  0.00           H  
ATOM   3585  HG2 GLU A 229     -10.076  22.471  11.528  1.00  0.00           H  
ATOM   3586  HG3 GLU A 229     -10.746  21.558  12.704  1.00  0.00           H  
ATOM   3587  N   VAL A 230     -14.580  24.402  10.210  1.00  0.00           N  
ATOM   3588  CA  VAL A 230     -15.900  24.500   9.592  1.00  0.00           C  
ATOM   3589  C   VAL A 230     -15.789  25.005   8.167  1.00  0.00           C  
ATOM   3590  O   VAL A 230     -16.331  24.509   7.193  1.00  0.00           O  
ATOM   3591  CB  VAL A 230     -16.880  25.389  10.410  1.00  0.00           C  
ATOM   3592  CG1 VAL A 230     -18.191  25.660   9.711  1.00  0.00           C  
ATOM   3593  CG2 VAL A 230     -17.244  24.650  11.704  1.00  0.00           C  
ATOM   3594  H   VAL A 230     -14.384  24.950  11.023  1.00  0.00           H  
ATOM   3595  HA  VAL A 230     -16.286  23.578   9.557  1.00  0.00           H  
ATOM   3596  HB  VAL A 230     -16.436  26.256  10.634  1.00  0.00           H  
ATOM   3597 HG11 VAL A 230     -18.767  26.234  10.293  1.00  0.00           H  
ATOM   3598 HG12 VAL A 230     -18.017  26.131   8.846  1.00  0.00           H  
ATOM   3599 HG13 VAL A 230     -18.658  24.794   9.531  1.00  0.00           H  
ATOM   3600 HG21 VAL A 230     -17.875  25.210  12.242  1.00  0.00           H  
ATOM   3601 HG22 VAL A 230     -17.681  23.779  11.479  1.00  0.00           H  
ATOM   3602 HG23 VAL A 230     -16.414  24.479  12.235  1.00  0.00           H  
ATOM   3603  N   THR A 231     -14.968  26.053   7.992  1.00  0.00           N  
ATOM   3604  CA  THR A 231     -14.787  26.648   6.673  1.00  0.00           C  
ATOM   3605  C   THR A 231     -14.119  25.656   5.741  1.00  0.00           C  
ATOM   3606  O   THR A 231     -14.473  25.567   4.557  1.00  0.00           O  
ATOM   3607  CB  THR A 231     -13.957  27.940   6.825  1.00  0.00           C  
ATOM   3608  OG1 THR A 231     -14.771  28.832   7.637  1.00  0.00           O  
ATOM   3609  CG2 THR A 231     -13.629  28.647   5.526  1.00  0.00           C  
ATOM   3610  H   THR A 231     -14.475  26.430   8.776  1.00  0.00           H  
ATOM   3611  HA  THR A 231     -15.685  26.884   6.301  1.00  0.00           H  
ATOM   3612  HB  THR A 231     -13.108  27.732   7.312  1.00  0.00           H  
ATOM   3613  HG1 THR A 231     -14.285  29.695   7.773  1.00  0.00           H  
ATOM   3614 HG21 THR A 231     -13.092  29.468   5.720  1.00  0.00           H  
ATOM   3615 HG22 THR A 231     -13.101  28.035   4.938  1.00  0.00           H  
ATOM   3616 HG23 THR A 231     -14.477  28.904   5.063  1.00  0.00           H  
ATOM   3617  N   ASP A 232     -13.126  24.953   6.276  1.00  0.00           N  
ATOM   3618  CA  ASP A 232     -12.415  23.947   5.482  1.00  0.00           C  
ATOM   3619  C   ASP A 232     -13.436  22.924   4.960  1.00  0.00           C  
ATOM   3620  O   ASP A 232     -13.533  22.702   3.771  1.00  0.00           O  
ATOM   3621  CB  ASP A 232     -11.357  23.308   6.370  1.00  0.00           C  
ATOM   3622  CG  ASP A 232     -10.412  22.337   5.710  1.00  0.00           C  
ATOM   3623  OD1 ASP A 232     -10.566  22.142   4.485  1.00  0.00           O  
ATOM   3624  OD2 ASP A 232      -9.540  21.761   6.444  1.00  0.00           O  
ATOM   3625  H   ASP A 232     -12.862  25.112   7.227  1.00  0.00           H  
ATOM   3626  HA  ASP A 232     -11.969  24.394   4.706  1.00  0.00           H  
ATOM   3627  HB2 ASP A 232     -11.832  22.818   7.102  1.00  0.00           H  
ATOM   3628  HB3 ASP A 232     -10.807  24.045   6.764  1.00  0.00           H  
ATOM   3629  N   VAL A 233     -14.257  22.369   5.829  1.00  0.00           N  
ATOM   3630  CA  VAL A 233     -15.317  21.426   5.414  1.00  0.00           C  
ATOM   3631  C   VAL A 233     -16.285  22.086   4.429  1.00  0.00           C  
ATOM   3632  O   VAL A 233     -16.590  21.420   3.433  1.00  0.00           O  
ATOM   3633  CB  VAL A 233     -16.090  20.855   6.625  1.00  0.00           C  
ATOM   3634  CG1 VAL A 233     -17.308  20.042   6.161  1.00  0.00           C  
ATOM   3635  CG2 VAL A 233     -15.086  19.960   7.373  1.00  0.00           C  
ATOM   3636  H   VAL A 233     -14.160  22.593   6.799  1.00  0.00           H  
ATOM   3637  HA  VAL A 233     -14.878  20.661   4.944  1.00  0.00           H  
ATOM   3638  HB  VAL A 233     -16.387  21.602   7.220  1.00  0.00           H  
ATOM   3639 HG11 VAL A 233     -17.792  19.683   6.959  1.00  0.00           H  
ATOM   3640 HG12 VAL A 233     -17.922  20.631   5.636  1.00  0.00           H  
ATOM   3641 HG13 VAL A 233     -17.003  19.283   5.587  1.00  0.00           H  
ATOM   3642 HG21 VAL A 233     -15.530  19.558   8.174  1.00  0.00           H  
ATOM   3643 HG22 VAL A 233     -14.772  19.231   6.765  1.00  0.00           H  
ATOM   3644 HG23 VAL A 233     -14.304  20.510   7.666  1.00  0.00           H  
ATOM   3645  N   ASN A 234     -16.704  23.320   4.700  1.00  0.00           N  
ATOM   3646  CA  ASN A 234     -17.612  23.946   3.724  1.00  0.00           C  
ATOM   3647  C   ASN A 234     -17.006  24.056   2.340  1.00  0.00           C  
ATOM   3648  O   ASN A 234     -17.707  23.816   1.358  1.00  0.00           O  
ATOM   3649  CB  ASN A 234     -18.062  25.358   4.135  1.00  0.00           C  
ATOM   3650  CG  ASN A 234     -18.901  25.278   5.422  1.00  0.00           C  
ATOM   3651  OD1 ASN A 234     -19.549  24.281   5.706  1.00  0.00           O  
ATOM   3652  ND2 ASN A 234     -18.846  26.367   6.171  1.00  0.00           N  
ATOM   3653  H   ASN A 234     -16.415  23.800   5.528  1.00  0.00           H  
ATOM   3654  HA  ASN A 234     -18.429  23.373   3.655  1.00  0.00           H  
ATOM   3655  HB2 ASN A 234     -18.613  25.758   3.403  1.00  0.00           H  
ATOM   3656  HB3 ASN A 234     -17.258  25.930   4.297  1.00  0.00           H  
ATOM   3657 HD21 ASN A 234     -18.295  27.148   5.878  1.00  0.00           H  
ATOM   3658 HD22 ASN A 234     -19.356  26.409   7.030  1.00  0.00           H  
ATOM   3659  N   ARG A 235     -15.754  24.469   2.234  1.00  0.00           N  
ATOM   3660  CA  ARG A 235     -15.095  24.595   0.927  1.00  0.00           C  
ATOM   3661  C   ARG A 235     -14.711  23.292   0.290  1.00  0.00           C  
ATOM   3662  O   ARG A 235     -14.520  23.209  -0.932  1.00  0.00           O  
ATOM   3663  CB  ARG A 235     -13.888  25.549   1.178  1.00  0.00           C  
ATOM   3664  CG  ARG A 235     -14.576  26.911   1.045  1.00  0.00           C  
ATOM   3665  CD  ARG A 235     -14.373  27.957   2.036  1.00  0.00           C  
ATOM   3666  NE  ARG A 235     -13.410  28.960   1.995  1.00  0.00           N  
ATOM   3667  CZ  ARG A 235     -13.161  30.227   2.310  1.00  0.00           C  
ATOM   3668  NH1 ARG A 235     -14.000  31.145   2.766  1.00  0.00           N  
ATOM   3669  NH2 ARG A 235     -11.890  30.637   2.090  1.00  0.00           N  
ATOM   3670  H   ARG A 235     -15.244  24.701   3.063  1.00  0.00           H  
ATOM   3671  HA  ARG A 235     -15.729  25.061   0.310  1.00  0.00           H  
ATOM   3672  HB2 ARG A 235     -13.173  25.428   0.490  1.00  0.00           H  
ATOM   3673  HB3 ARG A 235     -13.499  25.420   2.090  1.00  0.00           H  
ATOM   3674  HG2 ARG A 235     -15.559  26.731   1.020  1.00  0.00           H  
ATOM   3675  HG3 ARG A 235     -14.285  27.291   0.167  1.00  0.00           H  
ATOM   3676  HD2 ARG A 235     -14.207  27.473   2.895  1.00  0.00           H  
ATOM   3677  HD3 ARG A 235     -15.248  28.439   2.088  1.00  0.00           H  
ATOM   3678  HE  ARG A 235     -12.591  28.583   1.563  1.00  0.00           H  
ATOM   3679 HH11 ARG A 235     -13.672  32.069   2.963  1.00  0.00           H  
ATOM   3680 HH12 ARG A 235     -14.962  30.914   2.913  1.00  0.00           H  
ATOM   3681 HH21 ARG A 235     -11.624  31.577   2.302  1.00  0.00           H  
ATOM   3682 HH22 ARG A 235     -11.217  29.999   1.716  1.00  0.00           H  
ATOM   3683  N   TYR A 236     -14.582  22.251   1.087  1.00  0.00           N  
ATOM   3684  CA  TYR A 236     -14.448  20.885   0.603  1.00  0.00           C  
ATOM   3685  C   TYR A 236     -15.795  20.485  -0.036  1.00  0.00           C  
ATOM   3686  O   TYR A 236     -15.839  20.110  -1.220  1.00  0.00           O  
ATOM   3687  CB  TYR A 236     -14.064  19.944   1.744  1.00  0.00           C  
ATOM   3688  CG  TYR A 236     -14.049  18.472   1.397  1.00  0.00           C  
ATOM   3689  CD1 TYR A 236     -15.256  17.766   1.485  1.00  0.00           C  
ATOM   3690  CD2 TYR A 236     -12.930  17.787   0.996  1.00  0.00           C  
ATOM   3691  CE1 TYR A 236     -15.320  16.428   1.170  1.00  0.00           C  
ATOM   3692  CE2 TYR A 236     -12.953  16.429   0.689  1.00  0.00           C  
ATOM   3693  CZ  TYR A 236     -14.169  15.772   0.790  1.00  0.00           C  
ATOM   3694  OH  TYR A 236     -14.289  14.452   0.474  1.00  0.00           O  
ATOM   3695  H   TYR A 236     -14.576  22.407   2.075  1.00  0.00           H  
ATOM   3696  HA  TYR A 236     -13.734  20.856  -0.097  1.00  0.00           H  
ATOM   3697  HB2 TYR A 236     -14.719  20.079   2.488  1.00  0.00           H  
ATOM   3698  HB3 TYR A 236     -13.148  20.196   2.056  1.00  0.00           H  
ATOM   3699  HD1 TYR A 236     -16.084  18.242   1.781  1.00  0.00           H  
ATOM   3700  HD2 TYR A 236     -12.064  18.282   0.921  1.00  0.00           H  
ATOM   3701  HE1 TYR A 236     -16.190  15.938   1.216  1.00  0.00           H  
ATOM   3702  HE2 TYR A 236     -12.124  15.946   0.407  1.00  0.00           H  
ATOM   3703  HH  TYR A 236     -13.484  13.930   0.192  1.00  0.00           H  
ATOM   3704  N   ARG A 237     -16.899  20.661   0.679  1.00  0.00           N  
ATOM   3705  CA  ARG A 237     -18.198  20.210   0.190  1.00  0.00           C  
ATOM   3706  C   ARG A 237     -18.729  21.122  -0.904  1.00  0.00           C  
ATOM   3707  O   ARG A 237     -19.503  20.594  -1.718  1.00  0.00           O  
ATOM   3708  CB  ARG A 237     -19.231  20.026   1.307  1.00  0.00           C  
ATOM   3709  CG  ARG A 237     -18.854  19.069   2.410  1.00  0.00           C  
ATOM   3710  CD  ARG A 237     -20.009  18.675   3.335  1.00  0.00           C  
ATOM   3711  NE  ARG A 237     -20.908  17.751   2.618  1.00  0.00           N  
ATOM   3712  CZ  ARG A 237     -22.072  17.390   3.154  1.00  0.00           C  
ATOM   3713  NH1 ARG A 237     -22.443  17.896   4.328  1.00  0.00           N  
ATOM   3714  NH2 ARG A 237     -22.883  16.542   2.524  1.00  0.00           N  
ATOM   3715  H   ARG A 237     -16.840  21.111   1.570  1.00  0.00           H  
ATOM   3716  HA  ARG A 237     -18.056  19.311  -0.225  1.00  0.00           H  
ATOM   3717  HB2 ARG A 237     -20.076  19.693   0.889  1.00  0.00           H  
ATOM   3718  HB3 ARG A 237     -19.395  20.921   1.722  1.00  0.00           H  
ATOM   3719  HG2 ARG A 237     -18.142  19.498   2.966  1.00  0.00           H  
ATOM   3720  HG3 ARG A 237     -18.493  18.236   1.990  1.00  0.00           H  
ATOM   3721  HD2 ARG A 237     -20.516  19.494   3.605  1.00  0.00           H  
ATOM   3722  HD3 ARG A 237     -19.646  18.224   4.150  1.00  0.00           H  
ATOM   3723  HE  ARG A 237     -20.641  17.393   1.723  1.00  0.00           H  
ATOM   3724 HH11 ARG A 237     -23.316  17.628   4.735  1.00  0.00           H  
ATOM   3725 HH12 ARG A 237     -21.848  18.544   4.803  1.00  0.00           H  
ATOM   3726 HH21 ARG A 237     -23.754  16.281   2.940  1.00  0.00           H  
ATOM   3727 HH22 ARG A 237     -22.621  16.167   1.635  1.00  0.00           H  
ATOM   3728  N   SER A 238     -18.248  22.351  -1.030  1.00  0.00           N  
ATOM   3729  CA  SER A 238     -18.657  23.194  -2.167  1.00  0.00           C  
ATOM   3730  C   SER A 238     -17.951  22.789  -3.460  1.00  0.00           C  
ATOM   3731  O   SER A 238     -18.341  23.211  -4.545  1.00  0.00           O  
ATOM   3732  CB  SER A 238     -18.386  24.664  -1.919  1.00  0.00           C  
ATOM   3733  OG  SER A 238     -17.006  24.936  -2.117  1.00  0.00           O  
ATOM   3734  H   SER A 238     -17.606  22.707  -0.351  1.00  0.00           H  
ATOM   3735  HA  SER A 238     -19.641  23.078  -2.301  1.00  0.00           H  
ATOM   3736  HB2 SER A 238     -18.639  24.895  -0.979  1.00  0.00           H  
ATOM   3737  HB3 SER A 238     -18.928  25.214  -2.555  1.00  0.00           H  
ATOM   3738  HG  SER A 238     -16.831  25.907  -1.953  1.00  0.00           H  
ATOM   3739  N   GLY A 239     -16.826  22.028  -3.328  1.00  0.00           N  
ATOM   3740  CA  GLY A 239     -16.119  21.586  -4.522  1.00  0.00           C  
ATOM   3741  C   GLY A 239     -14.705  22.183  -4.648  1.00  0.00           C  
ATOM   3742  O   GLY A 239     -13.942  21.776  -5.526  1.00  0.00           O  
ATOM   3743  H   GLY A 239     -16.490  21.776  -2.420  1.00  0.00           H  
ATOM   3744  HA2 GLY A 239     -16.651  21.857  -5.324  1.00  0.00           H  
ATOM   3745  HA3 GLY A 239     -16.042  20.589  -4.494  1.00  0.00           H  
ATOM   3746  N   GLU A 240     -14.428  23.255  -3.939  1.00  0.00           N  
ATOM   3747  CA  GLU A 240     -13.114  23.930  -4.057  1.00  0.00           C  
ATOM   3748  C   GLU A 240     -11.962  23.100  -3.470  1.00  0.00           C  
ATOM   3749  O   GLU A 240     -10.866  23.067  -4.017  1.00  0.00           O  
ATOM   3750  CB  GLU A 240     -13.229  25.301  -3.356  1.00  0.00           C  
ATOM   3751  CG  GLU A 240     -11.910  26.064  -3.388  1.00  0.00           C  
ATOM   3752  CD  GLU A 240     -11.771  27.191  -2.407  1.00  0.00           C  
ATOM   3753  OE1 GLU A 240     -12.767  27.694  -1.829  1.00  0.00           O  
ATOM   3754  OE2 GLU A 240     -10.609  27.631  -2.221  1.00  0.00           O  
ATOM   3755  H   GLU A 240     -15.115  23.620  -3.310  1.00  0.00           H  
ATOM   3756  HA  GLU A 240     -12.927  24.087  -5.027  1.00  0.00           H  
ATOM   3757  HB2 GLU A 240     -13.496  25.156  -2.403  1.00  0.00           H  
ATOM   3758  HB3 GLU A 240     -13.929  25.844  -3.820  1.00  0.00           H  
ATOM   3759  HG2 GLU A 240     -11.800  26.444  -4.306  1.00  0.00           H  
ATOM   3760  HG3 GLU A 240     -11.175  25.410  -3.207  1.00  0.00           H  
ATOM   3761  N   ILE A 241     -12.104  22.422  -2.355  1.00  0.00           N  
ATOM   3762  CA  ILE A 241     -11.087  21.653  -1.678  1.00  0.00           C  
ATOM   3763  C   ILE A 241     -11.229  20.169  -1.908  1.00  0.00           C  
ATOM   3764  O   ILE A 241     -12.310  19.602  -1.787  1.00  0.00           O  
ATOM   3765  CB  ILE A 241     -11.110  22.010  -0.161  1.00  0.00           C  
ATOM   3766  CG1 ILE A 241     -10.845  23.505   0.014  1.00  0.00           C  
ATOM   3767  CG2 ILE A 241     -10.044  21.211   0.597  1.00  0.00           C  
ATOM   3768  CD1 ILE A 241     -10.758  24.046   1.424  1.00  0.00           C  
ATOM   3769  H   ILE A 241     -13.010  22.440  -1.931  1.00  0.00           H  
ATOM   3770  HA  ILE A 241     -10.200  21.934  -2.043  1.00  0.00           H  
ATOM   3771  HB  ILE A 241     -12.011  21.791   0.213  1.00  0.00           H  
ATOM   3772 HG12 ILE A 241     -11.584  23.995  -0.448  1.00  0.00           H  
ATOM   3773 HG13 ILE A 241      -9.976  23.709  -0.438  1.00  0.00           H  
ATOM   3774 HG21 ILE A 241     -10.073  21.453   1.567  1.00  0.00           H  
ATOM   3775 HG22 ILE A 241     -10.223  20.233   0.492  1.00  0.00           H  
ATOM   3776 HG23 ILE A 241      -9.140  21.426   0.227  1.00  0.00           H  
ATOM   3777 HD11 ILE A 241     -10.583  25.030   1.393  1.00  0.00           H  
ATOM   3778 HD12 ILE A 241     -11.621  23.876   1.900  1.00  0.00           H  
ATOM   3779 HD13 ILE A 241     -10.013  23.590   1.911  1.00  0.00           H  
ATOM   3780  N   ASP A 242     -10.137  19.504  -2.285  1.00  0.00           N  
ATOM   3781  CA  ASP A 242     -10.150  18.074  -2.528  1.00  0.00           C  
ATOM   3782  C   ASP A 242      -9.804  17.300  -1.261  1.00  0.00           C  
ATOM   3783  O   ASP A 242     -10.214  16.149  -1.118  1.00  0.00           O  
ATOM   3784  CB  ASP A 242      -9.083  17.746  -3.597  1.00  0.00           C  
ATOM   3785  CG  ASP A 242      -9.393  18.373  -4.936  1.00  0.00           C  
ATOM   3786  OD1 ASP A 242     -10.504  18.117  -5.458  1.00  0.00           O  
ATOM   3787  OD2 ASP A 242      -8.539  19.121  -5.434  1.00  0.00           O  
ATOM   3788  H   ASP A 242      -9.281  20.007  -2.404  1.00  0.00           H  
ATOM   3789  HA  ASP A 242     -11.053  17.796  -2.857  1.00  0.00           H  
ATOM   3790  HB2 ASP A 242      -9.037  16.754  -3.711  1.00  0.00           H  
ATOM   3791  HB3 ASP A 242      -8.197  18.086  -3.281  1.00  0.00           H  
ATOM   3792  N   MET A 243      -8.946  17.856  -0.395  1.00  0.00           N  
ATOM   3793  CA  MET A 243      -8.553  17.165   0.846  1.00  0.00           C  
ATOM   3794  C   MET A 243      -8.583  18.177   1.978  1.00  0.00           C  
ATOM   3795  O   MET A 243      -7.895  19.202   1.863  1.00  0.00           O  
ATOM   3796  CB  MET A 243      -7.094  16.653   0.801  1.00  0.00           C  
ATOM   3797  CG  MET A 243      -6.889  15.614  -0.336  1.00  0.00           C  
ATOM   3798  SD  MET A 243      -5.173  15.184  -0.623  1.00  0.00           S  
ATOM   3799  CE  MET A 243      -4.798  14.028   0.677  1.00  0.00           C  
ATOM   3800  H   MET A 243      -8.564  18.758  -0.595  1.00  0.00           H  
ATOM   3801  HA  MET A 243      -9.181  16.410   1.037  1.00  0.00           H  
ATOM   3802  HB2 MET A 243      -6.873  16.224   1.677  1.00  0.00           H  
ATOM   3803  HB3 MET A 243      -6.482  17.429   0.646  1.00  0.00           H  
ATOM   3804  HG2 MET A 243      -7.264  15.994  -1.181  1.00  0.00           H  
ATOM   3805  HG3 MET A 243      -7.387  14.781  -0.095  1.00  0.00           H  
ATOM   3806  HE1 MET A 243      -3.847  13.730   0.594  1.00  0.00           H  
ATOM   3807  HE2 MET A 243      -4.933  14.469   1.564  1.00  0.00           H  
ATOM   3808  HE3 MET A 243      -5.403  13.235   0.603  1.00  0.00           H  
ATOM   3809  N   THR A 244      -9.367  17.995   3.040  1.00  0.00           N  
ATOM   3810  CA  THR A 244      -9.328  19.016   4.074  1.00  0.00           C  
ATOM   3811  C   THR A 244      -8.003  18.865   4.855  1.00  0.00           C  
ATOM   3812  O   THR A 244      -7.246  17.933   4.645  1.00  0.00           O  
ATOM   3813  CB  THR A 244     -10.514  18.826   5.087  1.00  0.00           C  
ATOM   3814  OG1 THR A 244     -10.354  17.526   5.606  1.00  0.00           O  
ATOM   3815  CG2 THR A 244     -11.839  18.896   4.340  1.00  0.00           C  
ATOM   3816  H   THR A 244      -9.956  17.191   3.122  1.00  0.00           H  
ATOM   3817  HA  THR A 244      -9.377  19.924   3.658  1.00  0.00           H  
ATOM   3818  HB  THR A 244     -10.476  19.510   5.815  1.00  0.00           H  
ATOM   3819  HG1 THR A 244     -11.083  17.338   6.264  1.00  0.00           H  
ATOM   3820 HG21 THR A 244     -12.593  18.775   4.986  1.00  0.00           H  
ATOM   3821 HG22 THR A 244     -11.923  19.787   3.893  1.00  0.00           H  
ATOM   3822 HG23 THR A 244     -11.872  18.172   3.650  1.00  0.00           H  
ATOM   3823  N   TYR A 245      -7.768  19.813   5.761  1.00  0.00           N  
ATOM   3824  CA  TYR A 245      -6.672  19.622   6.705  1.00  0.00           C  
ATOM   3825  C   TYR A 245      -7.177  18.586   7.728  1.00  0.00           C  
ATOM   3826  O   TYR A 245      -8.384  18.308   7.728  1.00  0.00           O  
ATOM   3827  CB  TYR A 245      -6.275  20.921   7.366  1.00  0.00           C  
ATOM   3828  CG  TYR A 245      -5.127  20.828   8.338  1.00  0.00           C  
ATOM   3829  CD1 TYR A 245      -3.861  20.491   7.904  1.00  0.00           C  
ATOM   3830  CD2 TYR A 245      -5.329  21.126   9.691  1.00  0.00           C  
ATOM   3831  CE1 TYR A 245      -2.809  20.438   8.793  1.00  0.00           C  
ATOM   3832  CE2 TYR A 245      -4.262  21.079  10.591  1.00  0.00           C  
ATOM   3833  CZ  TYR A 245      -3.007  20.734  10.130  1.00  0.00           C  
ATOM   3834  OH  TYR A 245      -1.952  20.652  11.017  1.00  0.00           O  
ATOM   3835  H   TYR A 245      -8.331  20.639   5.793  1.00  0.00           H  
ATOM   3836  HA  TYR A 245      -5.883  19.246   6.220  1.00  0.00           H  
ATOM   3837  HB2 TYR A 245      -7.070  21.271   7.861  1.00  0.00           H  
ATOM   3838  HB3 TYR A 245      -6.019  21.567   6.647  1.00  0.00           H  
ATOM   3839  HD1 TYR A 245      -3.706  20.284   6.938  1.00  0.00           H  
ATOM   3840  HD2 TYR A 245      -6.242  21.374  10.015  1.00  0.00           H  
ATOM   3841  HE1 TYR A 245      -1.897  20.184   8.470  1.00  0.00           H  
ATOM   3842  HE2 TYR A 245      -4.405  21.293  11.557  1.00  0.00           H  
ATOM   3843  HH  TYR A 245      -2.094  20.866  11.984  1.00  0.00           H  
ATOM   3844  N   ASN A 246      -6.319  17.987   8.548  1.00  0.00           N  
ATOM   3845  CA  ASN A 246      -6.771  16.935   9.440  1.00  0.00           C  
ATOM   3846  C   ASN A 246      -7.013  17.444  10.852  1.00  0.00           C  
ATOM   3847  O   ASN A 246      -6.457  16.953  11.818  1.00  0.00           O  
ATOM   3848  CB  ASN A 246      -5.858  15.709   9.473  1.00  0.00           C  
ATOM   3849  CG  ASN A 246      -4.371  15.981   9.620  1.00  0.00           C  
ATOM   3850  OD1 ASN A 246      -3.895  17.116   9.585  1.00  0.00           O  
ATOM   3851  ND2 ASN A 246      -3.547  14.965   9.751  1.00  0.00           N  
ATOM   3852  H   ASN A 246      -5.358  18.263   8.550  1.00  0.00           H  
ATOM   3853  HA  ASN A 246      -7.655  16.624   9.092  1.00  0.00           H  
ATOM   3854  HB2 ASN A 246      -5.993  15.206   8.619  1.00  0.00           H  
ATOM   3855  HB3 ASN A 246      -6.141  15.139  10.244  1.00  0.00           H  
ATOM   3856 HD21 ASN A 246      -3.905  14.032   9.782  1.00  0.00           H  
ATOM   3857 HD22 ASN A 246      -2.562  15.125   9.819  1.00  0.00           H  
ATOM   3858  N   ASN A 247      -7.789  18.486  11.006  1.00  0.00           N  
ATOM   3859  CA  ASN A 247      -8.377  19.043  12.217  1.00  0.00           C  
ATOM   3860  C   ASN A 247      -9.882  19.054  11.841  1.00  0.00           C  
ATOM   3861  O   ASN A 247     -10.196  19.700  10.828  1.00  0.00           O  
ATOM   3862  CB  ASN A 247      -7.938  20.460  12.511  1.00  0.00           C  
ATOM   3863  CG  ASN A 247      -6.690  20.624  13.350  1.00  0.00           C  
ATOM   3864  OD1 ASN A 247      -6.204  19.627  13.870  1.00  0.00           O  
ATOM   3865  ND2 ASN A 247      -6.197  21.878  13.461  1.00  0.00           N  
ATOM   3866  H   ASN A 247      -8.013  18.975  10.163  1.00  0.00           H  
ATOM   3867  HA  ASN A 247      -8.209  18.447  13.002  1.00  0.00           H  
ATOM   3868  HB2 ASN A 247      -8.688  20.916  12.990  1.00  0.00           H  
ATOM   3869  HB3 ASN A 247      -7.776  20.915  11.635  1.00  0.00           H  
ATOM   3870 HD21 ASN A 247      -6.657  22.638  13.003  1.00  0.00           H  
ATOM   3871 HD22 ASN A 247      -5.372  22.045  14.002  1.00  0.00           H  
ATOM   3872  N   MET A 248     -10.751  18.324  12.494  1.00  0.00           N  
ATOM   3873  CA  MET A 248     -12.164  18.300  12.109  1.00  0.00           C  
ATOM   3874  C   MET A 248     -13.051  19.095  13.079  1.00  0.00           C  
ATOM   3875  O   MET A 248     -12.799  19.171  14.263  1.00  0.00           O  
ATOM   3876  CB  MET A 248     -12.613  16.851  12.055  1.00  0.00           C  
ATOM   3877  CG  MET A 248     -12.102  15.970  10.947  1.00  0.00           C  
ATOM   3878  SD  MET A 248     -12.962  16.261   9.379  1.00  0.00           S  
ATOM   3879  CE  MET A 248     -12.068  17.605   8.667  1.00  0.00           C  
ATOM   3880  H   MET A 248     -10.444  17.773  13.270  1.00  0.00           H  
ATOM   3881  HA  MET A 248     -12.253  18.697  11.195  1.00  0.00           H  
ATOM   3882  HB2 MET A 248     -13.611  16.856  11.989  1.00  0.00           H  
ATOM   3883  HB3 MET A 248     -12.338  16.427  12.918  1.00  0.00           H  
ATOM   3884  HG2 MET A 248     -12.231  15.014  11.211  1.00  0.00           H  
ATOM   3885  HG3 MET A 248     -11.127  16.151  10.817  1.00  0.00           H  
ATOM   3886  HE1 MET A 248     -12.473  17.844   7.784  1.00  0.00           H  
ATOM   3887  HE2 MET A 248     -12.111  18.395   9.278  1.00  0.00           H  
ATOM   3888  HE3 MET A 248     -11.114  17.338   8.535  1.00  0.00           H  
ATOM   3889  N   PRO A 249     -14.108  19.723  12.574  1.00  0.00           N  
ATOM   3890  CA  PRO A 249     -14.955  20.578  13.392  1.00  0.00           C  
ATOM   3891  C   PRO A 249     -15.927  19.811  14.277  1.00  0.00           C  
ATOM   3892  O   PRO A 249     -16.554  18.844  13.801  1.00  0.00           O  
ATOM   3893  CB  PRO A 249     -15.652  21.477  12.395  1.00  0.00           C  
ATOM   3894  CG  PRO A 249     -15.647  20.728  11.105  1.00  0.00           C  
ATOM   3895  CD  PRO A 249     -14.456  19.804  11.136  1.00  0.00           C  
ATOM   3896  HA  PRO A 249     -14.370  21.142  13.975  1.00  0.00           H  
ATOM   3897  HB2 PRO A 249     -16.590  21.661  12.688  1.00  0.00           H  
ATOM   3898  HB3 PRO A 249     -15.157  22.341  12.299  1.00  0.00           H  
ATOM   3899  HG2 PRO A 249     -16.490  20.198  11.012  1.00  0.00           H  
ATOM   3900  HG3 PRO A 249     -15.567  21.365  10.338  1.00  0.00           H  
ATOM   3901  HD2 PRO A 249     -14.695  18.902  10.776  1.00  0.00           H  
ATOM   3902  HD3 PRO A 249     -13.697  20.183  10.607  1.00  0.00           H  
ATOM   3903  N   ILE A 250     -16.044  20.269  15.528  1.00  0.00           N  
ATOM   3904  CA  ILE A 250     -16.989  19.617  16.453  1.00  0.00           C  
ATOM   3905  C   ILE A 250     -18.392  19.832  15.915  1.00  0.00           C  
ATOM   3906  O   ILE A 250     -19.280  18.980  15.987  1.00  0.00           O  
ATOM   3907  CB  ILE A 250     -16.744  20.100  17.890  1.00  0.00           C  
ATOM   3908  CG1 ILE A 250     -15.643  19.237  18.552  1.00  0.00           C  
ATOM   3909  CG2 ILE A 250     -18.016  20.081  18.736  1.00  0.00           C  
ATOM   3910  CD1 ILE A 250     -14.775  19.914  19.579  1.00  0.00           C  
ATOM   3911  H   ILE A 250     -15.495  21.047  15.833  1.00  0.00           H  
ATOM   3912  HA  ILE A 250     -16.804  18.634  16.430  1.00  0.00           H  
ATOM   3913  HB  ILE A 250     -16.414  21.043  17.848  1.00  0.00           H  
ATOM   3914 HG12 ILE A 250     -15.045  18.900  17.825  1.00  0.00           H  
ATOM   3915 HG13 ILE A 250     -16.093  18.464  18.999  1.00  0.00           H  
ATOM   3916 HG21 ILE A 250     -17.807  20.402  19.660  1.00  0.00           H  
ATOM   3917 HG22 ILE A 250     -18.701  20.680  18.322  1.00  0.00           H  
ATOM   3918 HG23 ILE A 250     -18.373  19.148  18.781  1.00  0.00           H  
ATOM   3919 HD11 ILE A 250     -14.106  19.260  19.933  1.00  0.00           H  
ATOM   3920 HD12 ILE A 250     -14.297  20.684  19.156  1.00  0.00           H  
ATOM   3921 HD13 ILE A 250     -15.345  20.247  20.330  1.00  0.00           H  
ATOM   3922  N   GLU A 251     -18.647  21.001  15.295  1.00  0.00           N  
ATOM   3923  CA  GLU A 251     -19.935  21.289  14.757  1.00  0.00           C  
ATOM   3924  C   GLU A 251     -20.490  20.252  13.778  1.00  0.00           C  
ATOM   3925  O   GLU A 251     -21.676  19.911  13.843  1.00  0.00           O  
ATOM   3926  CB  GLU A 251     -19.959  22.623  13.981  1.00  0.00           C  
ATOM   3927  CG  GLU A 251     -19.944  23.828  14.887  1.00  0.00           C  
ATOM   3928  CD  GLU A 251     -18.529  24.240  15.251  1.00  0.00           C  
ATOM   3929  OE1 GLU A 251     -17.572  23.415  15.241  1.00  0.00           O  
ATOM   3930  OE2 GLU A 251     -18.446  25.422  15.617  1.00  0.00           O  
ATOM   3931  H   GLU A 251     -17.918  21.680  15.211  1.00  0.00           H  
ATOM   3932  HA  GLU A 251     -20.577  21.366  15.520  1.00  0.00           H  
ATOM   3933  HB2 GLU A 251     -20.789  22.653  13.423  1.00  0.00           H  
ATOM   3934  HB3 GLU A 251     -19.156  22.661  13.386  1.00  0.00           H  
ATOM   3935  HG2 GLU A 251     -20.444  23.609  15.725  1.00  0.00           H  
ATOM   3936  HG3 GLU A 251     -20.393  24.590  14.420  1.00  0.00           H  
ATOM   3937  N   LEU A 252     -19.643  19.898  12.819  1.00  0.00           N  
ATOM   3938  CA  LEU A 252     -20.092  19.071  11.710  1.00  0.00           C  
ATOM   3939  C   LEU A 252     -19.700  17.602  11.679  1.00  0.00           C  
ATOM   3940  O   LEU A 252     -20.339  16.883  10.924  1.00  0.00           O  
ATOM   3941  CB  LEU A 252     -19.479  19.767  10.482  1.00  0.00           C  
ATOM   3942  CG  LEU A 252     -19.743  21.253  10.209  1.00  0.00           C  
ATOM   3943  CD1 LEU A 252     -19.065  21.744   8.941  1.00  0.00           C  
ATOM   3944  CD2 LEU A 252     -21.245  21.528  10.073  1.00  0.00           C  
ATOM   3945  H   LEU A 252     -18.691  20.202  12.859  1.00  0.00           H  
ATOM   3946  HA  LEU A 252     -21.088  19.136  11.648  1.00  0.00           H  
ATOM   3947  HB2 LEU A 252     -19.804  19.267   9.679  1.00  0.00           H  
ATOM   3948  HB3 LEU A 252     -18.488  19.663  10.561  1.00  0.00           H  
ATOM   3949  HG  LEU A 252     -19.393  21.784  10.981  1.00  0.00           H  
ATOM   3950 HD11 LEU A 252     -19.267  22.714   8.809  1.00  0.00           H  
ATOM   3951 HD12 LEU A 252     -18.076  21.618   9.021  1.00  0.00           H  
ATOM   3952 HD13 LEU A 252     -19.405  21.223   8.158  1.00  0.00           H  
ATOM   3953 HD21 LEU A 252     -21.391  22.501   9.896  1.00  0.00           H  
ATOM   3954 HD22 LEU A 252     -21.615  20.992   9.314  1.00  0.00           H  
ATOM   3955 HD23 LEU A 252     -21.709  21.270  10.920  1.00  0.00           H  
ATOM   3956  N   PHE A 253     -18.707  17.117  12.402  1.00  0.00           N  
ATOM   3957  CA  PHE A 253     -18.184  15.768  12.249  1.00  0.00           C  
ATOM   3958  C   PHE A 253     -19.187  14.640  12.327  1.00  0.00           C  
ATOM   3959  O   PHE A 253     -19.173  13.750  11.449  1.00  0.00           O  
ATOM   3960  CB  PHE A 253     -17.019  15.548  13.254  1.00  0.00           C  
ATOM   3961  CG  PHE A 253     -16.269  14.280  12.994  1.00  0.00           C  
ATOM   3962  CD1 PHE A 253     -15.388  14.167  11.917  1.00  0.00           C  
ATOM   3963  CD2 PHE A 253     -16.480  13.187  13.806  1.00  0.00           C  
ATOM   3964  CE1 PHE A 253     -14.718  12.976  11.712  1.00  0.00           C  
ATOM   3965  CE2 PHE A 253     -15.796  12.006  13.600  1.00  0.00           C  
ATOM   3966  CZ  PHE A 253     -14.920  11.902  12.548  1.00  0.00           C  
ATOM   3967  H   PHE A 253     -18.292  17.709  13.092  1.00  0.00           H  
ATOM   3968  HA  PHE A 253     -17.780  15.724  11.335  1.00  0.00           H  
ATOM   3969  HB2 PHE A 253     -17.396  15.513  14.179  1.00  0.00           H  
ATOM   3970  HB3 PHE A 253     -16.384  16.317  13.182  1.00  0.00           H  
ATOM   3971  HD1 PHE A 253     -15.243  14.940  11.300  1.00  0.00           H  
ATOM   3972  HD2 PHE A 253     -17.139  13.250  14.556  1.00  0.00           H  
ATOM   3973  HE1 PHE A 253     -14.079  12.894  10.947  1.00  0.00           H  
ATOM   3974  HE2 PHE A 253     -15.938  11.230  14.214  1.00  0.00           H  
ATOM   3975  HZ  PHE A 253     -14.429  11.046  12.389  1.00  0.00           H  
ATOM   3976  N   GLN A 254     -20.050  14.659  13.358  1.00  0.00           N  
ATOM   3977  CA  GLN A 254     -20.996  13.534  13.502  1.00  0.00           C  
ATOM   3978  C   GLN A 254     -21.889  13.427  12.270  1.00  0.00           C  
ATOM   3979  O   GLN A 254     -22.141  12.373  11.718  1.00  0.00           O  
ATOM   3980  CB  GLN A 254     -21.814  13.673  14.787  1.00  0.00           C  
ATOM   3981  CG  GLN A 254     -21.099  13.583  16.127  1.00  0.00           C  
ATOM   3982  CD  GLN A 254     -19.959  12.583  16.175  1.00  0.00           C  
ATOM   3983  OE1 GLN A 254     -20.117  11.402  15.856  1.00  0.00           O  
ATOM   3984  NE2 GLN A 254     -18.765  13.074  16.522  1.00  0.00           N  
ATOM   3985  H   GLN A 254     -20.051  15.416  14.011  1.00  0.00           H  
ATOM   3986  HA  GLN A 254     -20.462  12.691  13.568  1.00  0.00           H  
ATOM   3987  HB2 GLN A 254     -22.506  12.951  14.774  1.00  0.00           H  
ATOM   3988  HB3 GLN A 254     -22.264  14.566  14.754  1.00  0.00           H  
ATOM   3989  HG2 GLN A 254     -21.770  13.323  16.821  1.00  0.00           H  
ATOM   3990  HG3 GLN A 254     -20.729  14.487  16.343  1.00  0.00           H  
ATOM   3991 HE21 GLN A 254     -18.675  14.037  16.775  1.00  0.00           H  
ATOM   3992 HE22 GLN A 254     -17.962  12.478  16.529  1.00  0.00           H  
ATOM   3993  N   LYS A 255     -22.365  14.554  11.759  1.00  0.00           N  
ATOM   3994  CA  LYS A 255     -23.193  14.638  10.564  1.00  0.00           C  
ATOM   3995  C   LYS A 255     -22.404  14.186   9.346  1.00  0.00           C  
ATOM   3996  O   LYS A 255     -22.920  13.403   8.532  1.00  0.00           O  
ATOM   3997  CB  LYS A 255     -23.740  16.060  10.383  1.00  0.00           C  
ATOM   3998  CG  LYS A 255     -24.855  16.153   9.345  1.00  0.00           C  
ATOM   3999  CD  LYS A 255     -26.093  15.345   9.713  1.00  0.00           C  
ATOM   4000  CE  LYS A 255     -27.308  15.688   8.855  1.00  0.00           C  
ATOM   4001  NZ  LYS A 255     -28.366  14.641   8.987  1.00  0.00           N  
ATOM   4002  H   LYS A 255     -22.139  15.408  12.228  1.00  0.00           H  
ATOM   4003  HA  LYS A 255     -23.969  14.018  10.679  1.00  0.00           H  
ATOM   4004  HB2 LYS A 255     -22.989  16.654  10.096  1.00  0.00           H  
ATOM   4005  HB3 LYS A 255     -24.098  16.376  11.262  1.00  0.00           H  
ATOM   4006  HG2 LYS A 255     -24.504  15.815   8.472  1.00  0.00           H  
ATOM   4007  HG3 LYS A 255     -25.120  17.113   9.249  1.00  0.00           H  
ATOM   4008  HD2 LYS A 255     -26.318  15.526  10.670  1.00  0.00           H  
ATOM   4009  HD3 LYS A 255     -25.885  14.374   9.597  1.00  0.00           H  
ATOM   4010  HE2 LYS A 255     -27.026  15.750   7.898  1.00  0.00           H  
ATOM   4011  HE3 LYS A 255     -27.680  16.568   9.150  1.00  0.00           H  
ATOM   4012  HZ1 LYS A 255     -29.151  14.886   8.417  1.00  0.00           H  
ATOM   4013  HZ2 LYS A 255     -28.001  13.759   8.690  1.00  0.00           H  
ATOM   4014  HZ3 LYS A 255     -28.655  14.577   9.942  1.00  0.00           H  
ATOM   4015  N   LEU A 256     -21.122  14.561   9.259  1.00  0.00           N  
ATOM   4016  CA  LEU A 256     -20.309  14.164   8.098  1.00  0.00           C  
ATOM   4017  C   LEU A 256     -20.139  12.668   7.984  1.00  0.00           C  
ATOM   4018  O   LEU A 256     -20.265  12.037   6.921  1.00  0.00           O  
ATOM   4019  CB  LEU A 256     -18.931  14.819   8.141  1.00  0.00           C  
ATOM   4020  CG  LEU A 256     -18.890  16.327   8.019  1.00  0.00           C  
ATOM   4021  CD1 LEU A 256     -17.465  16.849   8.227  1.00  0.00           C  
ATOM   4022  CD2 LEU A 256     -19.451  16.759   6.678  1.00  0.00           C  
ATOM   4023  H   LEU A 256     -20.715  15.113   9.986  1.00  0.00           H  
ATOM   4024  HA  LEU A 256     -20.775  14.484   7.273  1.00  0.00           H  
ATOM   4025  HB2 LEU A 256     -18.392  14.440   7.389  1.00  0.00           H  
ATOM   4026  HB3 LEU A 256     -18.506  14.574   9.013  1.00  0.00           H  
ATOM   4027  HG  LEU A 256     -19.470  16.712   8.737  1.00  0.00           H  
ATOM   4028 HD11 LEU A 256     -17.459  17.845   8.143  1.00  0.00           H  
ATOM   4029 HD12 LEU A 256     -17.145  16.590   9.138  1.00  0.00           H  
ATOM   4030 HD13 LEU A 256     -16.861  16.453   7.536  1.00  0.00           H  
ATOM   4031 HD21 LEU A 256     -19.419  17.756   6.609  1.00  0.00           H  
ATOM   4032 HD22 LEU A 256     -18.906  16.356   5.943  1.00  0.00           H  
ATOM   4033 HD23 LEU A 256     -20.399  16.450   6.598  1.00  0.00           H  
ATOM   4034  N   LYS A 257     -19.918  12.006   9.121  1.00  0.00           N  
ATOM   4035  CA  LYS A 257     -19.779  10.549   9.102  1.00  0.00           C  
ATOM   4036  C   LYS A 257     -21.058   9.879   8.637  1.00  0.00           C  
ATOM   4037  O   LYS A 257     -21.063   8.787   8.090  1.00  0.00           O  
ATOM   4038  CB  LYS A 257     -19.339   9.980  10.456  1.00  0.00           C  
ATOM   4039  CG  LYS A 257     -19.210   8.457  10.441  1.00  0.00           C  
ATOM   4040  CD  LYS A 257     -18.548   7.860   9.225  1.00  0.00           C  
ATOM   4041  CE  LYS A 257     -17.172   7.270   9.313  1.00  0.00           C  
ATOM   4042  NZ  LYS A 257     -16.184   7.995  10.150  1.00  0.00           N  
ATOM   4043  H   LYS A 257     -19.847  12.504   9.985  1.00  0.00           H  
ATOM   4044  HA  LYS A 257     -19.066  10.325   8.438  1.00  0.00           H  
ATOM   4045  HB2 LYS A 257     -20.015  10.237  11.146  1.00  0.00           H  
ATOM   4046  HB3 LYS A 257     -18.452  10.374  10.696  1.00  0.00           H  
ATOM   4047  HG2 LYS A 257     -20.130   8.072  10.508  1.00  0.00           H  
ATOM   4048  HG3 LYS A 257     -18.676   8.188  11.243  1.00  0.00           H  
ATOM   4049  HD2 LYS A 257     -18.504   8.586   8.539  1.00  0.00           H  
ATOM   4050  HD3 LYS A 257     -19.151   7.131   8.901  1.00  0.00           H  
ATOM   4051  HE2 LYS A 257     -16.804   7.222   8.384  1.00  0.00           H  
ATOM   4052  HE3 LYS A 257     -17.263   6.346   9.684  1.00  0.00           H  
ATOM   4053  HZ1 LYS A 257     -15.310   7.509  10.131  1.00  0.00           H  
ATOM   4054  HZ2 LYS A 257     -16.059   8.920   9.792  1.00  0.00           H  
ATOM   4055  HZ3 LYS A 257     -16.517   8.044  11.092  1.00  0.00           H  
ATOM   4056  N   LYS A 258     -22.204  10.520   8.889  1.00  0.00           N  
ATOM   4057  CA  LYS A 258     -23.456   9.928   8.436  1.00  0.00           C  
ATOM   4058  C   LYS A 258     -23.724  10.349   7.006  1.00  0.00           C  
ATOM   4059  O   LYS A 258     -24.213   9.545   6.217  1.00  0.00           O  
ATOM   4060  CB  LYS A 258     -24.568  10.271   9.419  1.00  0.00           C  
ATOM   4061  CG  LYS A 258     -24.346   9.724  10.829  1.00  0.00           C  
ATOM   4062  CD  LYS A 258     -23.689   8.354  10.905  1.00  0.00           C  
ATOM   4063  CE  LYS A 258     -24.452   7.418  11.831  1.00  0.00           C  
ATOM   4064  NZ  LYS A 258     -24.325   7.773  13.278  1.00  0.00           N  
ATOM   4065  H   LYS A 258     -22.202  11.391   9.380  1.00  0.00           H  
ATOM   4066  HA  LYS A 258     -23.341   8.935   8.443  1.00  0.00           H  
ATOM   4067  HB2 LYS A 258     -25.425   9.894   9.067  1.00  0.00           H  
ATOM   4068  HB3 LYS A 258     -24.640  11.267   9.476  1.00  0.00           H  
ATOM   4069  HG2 LYS A 258     -25.237   9.664  11.280  1.00  0.00           H  
ATOM   4070  HG3 LYS A 258     -23.766  10.372  11.323  1.00  0.00           H  
ATOM   4071  HD2 LYS A 258     -22.756   8.460  11.248  1.00  0.00           H  
ATOM   4072  HD3 LYS A 258     -23.664   7.955   9.989  1.00  0.00           H  
ATOM   4073  HE2 LYS A 258     -24.102   6.490  11.701  1.00  0.00           H  
ATOM   4074  HE3 LYS A 258     -25.420   7.447  11.582  1.00  0.00           H  
ATOM   4075  HZ1 LYS A 258     -24.847   7.122  13.828  1.00  0.00           H  
ATOM   4076  HZ2 LYS A 258     -23.362   7.739  13.546  1.00  0.00           H  
ATOM   4077  HZ3 LYS A 258     -24.680   8.696  13.427  1.00  0.00           H  
ATOM   4078  N   GLU A 259     -23.301  11.538   6.591  1.00  0.00           N  
ATOM   4079  CA  GLU A 259     -23.577  11.973   5.225  1.00  0.00           C  
ATOM   4080  C   GLU A 259     -22.623  11.519   4.155  1.00  0.00           C  
ATOM   4081  O   GLU A 259     -23.013  11.261   3.022  1.00  0.00           O  
ATOM   4082  CB  GLU A 259     -23.572  13.504   5.175  1.00  0.00           C  
ATOM   4083  CG  GLU A 259     -24.986  14.065   5.017  1.00  0.00           C  
ATOM   4084  CD  GLU A 259     -24.899  15.558   5.311  1.00  0.00           C  
ATOM   4085  OE1 GLU A 259     -24.569  15.847   6.479  1.00  0.00           O  
ATOM   4086  OE2 GLU A 259     -25.099  16.344   4.379  1.00  0.00           O  
ATOM   4087  H   GLU A 259     -22.794  12.134   7.214  1.00  0.00           H  
ATOM   4088  HA  GLU A 259     -24.493  11.657   4.978  1.00  0.00           H  
ATOM   4089  HB2 GLU A 259     -23.016  13.802   4.399  1.00  0.00           H  
ATOM   4090  HB3 GLU A 259     -23.176  13.855   6.023  1.00  0.00           H  
ATOM   4091  HG2 GLU A 259     -25.607  13.622   5.664  1.00  0.00           H  
ATOM   4092  HG3 GLU A 259     -25.314  13.916   4.084  1.00  0.00           H  
ATOM   4093  N   ILE A 260     -21.317  11.476   4.418  1.00  0.00           N  
ATOM   4094  CA  ILE A 260     -20.329  11.080   3.407  1.00  0.00           C  
ATOM   4095  C   ILE A 260     -19.292  10.162   4.028  1.00  0.00           C  
ATOM   4096  O   ILE A 260     -18.080  10.383   4.028  1.00  0.00           O  
ATOM   4097  CB  ILE A 260     -19.701  12.341   2.789  1.00  0.00           C  
ATOM   4098  CG1 ILE A 260     -19.185  13.263   3.906  1.00  0.00           C  
ATOM   4099  CG2 ILE A 260     -20.657  13.135   1.899  1.00  0.00           C  
ATOM   4100  CD1 ILE A 260     -18.240  14.337   3.418  1.00  0.00           C  
ATOM   4101  H   ILE A 260     -21.000  11.722   5.334  1.00  0.00           H  
ATOM   4102  HA  ILE A 260     -20.802  10.577   2.684  1.00  0.00           H  
ATOM   4103  HB  ILE A 260     -18.920  12.059   2.232  1.00  0.00           H  
ATOM   4104 HG12 ILE A 260     -18.705  12.703   4.581  1.00  0.00           H  
ATOM   4105 HG13 ILE A 260     -19.971  13.706   4.338  1.00  0.00           H  
ATOM   4106 HG21 ILE A 260     -20.184  13.937   1.534  1.00  0.00           H  
ATOM   4107 HG22 ILE A 260     -20.966  12.557   1.144  1.00  0.00           H  
ATOM   4108 HG23 ILE A 260     -21.446  13.430   2.438  1.00  0.00           H  
ATOM   4109 HD11 ILE A 260     -17.944  14.898   4.192  1.00  0.00           H  
ATOM   4110 HD12 ILE A 260     -17.442  13.911   2.991  1.00  0.00           H  
ATOM   4111 HD13 ILE A 260     -18.708  14.913   2.748  1.00  0.00           H  
ATOM   4112  N   PRO A 261     -19.745   8.998   4.507  1.00  0.00           N  
ATOM   4113  CA  PRO A 261     -18.945   8.006   5.182  1.00  0.00           C  
ATOM   4114  C   PRO A 261     -17.672   7.570   4.484  1.00  0.00           C  
ATOM   4115  O   PRO A 261     -16.612   7.464   5.109  1.00  0.00           O  
ATOM   4116  CB  PRO A 261     -19.872   6.766   5.312  1.00  0.00           C  
ATOM   4117  CG  PRO A 261     -20.911   7.018   4.276  1.00  0.00           C  
ATOM   4118  CD  PRO A 261     -21.147   8.509   4.453  1.00  0.00           C  
ATOM   4119  HA  PRO A 261     -18.717   8.339   6.097  1.00  0.00           H  
ATOM   4120  HB2 PRO A 261     -19.372   5.921   5.122  1.00  0.00           H  
ATOM   4121  HB3 PRO A 261     -20.278   6.715   6.224  1.00  0.00           H  
ATOM   4122  HG2 PRO A 261     -20.573   6.807   3.359  1.00  0.00           H  
ATOM   4123  HG3 PRO A 261     -21.742   6.491   4.455  1.00  0.00           H  
ATOM   4124  HD2 PRO A 261     -21.645   8.899   3.678  1.00  0.00           H  
ATOM   4125  HD3 PRO A 261     -21.640   8.707   5.300  1.00  0.00           H  
ATOM   4126  N   ASN A 262     -17.776   7.389   3.190  1.00  0.00           N  
ATOM   4127  CA  ASN A 262     -16.712   6.989   2.303  1.00  0.00           C  
ATOM   4128  C   ASN A 262     -15.620   8.059   2.194  1.00  0.00           C  
ATOM   4129  O   ASN A 262     -14.495   7.741   1.792  1.00  0.00           O  
ATOM   4130  CB  ASN A 262     -17.302   6.787   0.903  1.00  0.00           C  
ATOM   4131  CG  ASN A 262     -18.313   5.655   0.773  1.00  0.00           C  
ATOM   4132  OD1 ASN A 262     -18.299   4.684   1.514  1.00  0.00           O  
ATOM   4133  ND2 ASN A 262     -19.232   5.785  -0.204  1.00  0.00           N  
ATOM   4134  H   ASN A 262     -18.675   7.542   2.781  1.00  0.00           H  
ATOM   4135  HA  ASN A 262     -16.311   6.132   2.625  1.00  0.00           H  
ATOM   4136  HB2 ASN A 262     -16.547   6.599   0.275  1.00  0.00           H  
ATOM   4137  HB3 ASN A 262     -17.755   7.637   0.634  1.00  0.00           H  
ATOM   4138 HD21 ASN A 262     -19.221   6.590  -0.797  1.00  0.00           H  
ATOM   4139 HD22 ASN A 262     -19.925   5.076  -0.336  1.00  0.00           H  
ATOM   4140  N   GLU A 263     -15.958   9.301   2.478  1.00  0.00           N  
ATOM   4141  CA  GLU A 263     -15.041  10.428   2.383  1.00  0.00           C  
ATOM   4142  C   GLU A 263     -14.305  10.766   3.663  1.00  0.00           C  
ATOM   4143  O   GLU A 263     -13.320  11.489   3.668  1.00  0.00           O  
ATOM   4144  CB  GLU A 263     -15.914  11.648   1.984  1.00  0.00           C  
ATOM   4145  CG  GLU A 263     -16.237  11.520   0.520  1.00  0.00           C  
ATOM   4146  CD  GLU A 263     -16.931  12.645  -0.191  1.00  0.00           C  
ATOM   4147  OE1 GLU A 263     -16.486  13.794  -0.192  1.00  0.00           O  
ATOM   4148  OE2 GLU A 263     -17.945  12.390  -0.845  1.00  0.00           O  
ATOM   4149  H   GLU A 263     -16.896   9.479   2.775  1.00  0.00           H  
ATOM   4150  HA  GLU A 263     -14.375  10.250   1.659  1.00  0.00           H  
ATOM   4151  HB2 GLU A 263     -15.410  12.496   2.149  1.00  0.00           H  
ATOM   4152  HB3 GLU A 263     -16.758  11.653   2.520  1.00  0.00           H  
ATOM   4153  HG2 GLU A 263     -16.818  10.712   0.421  1.00  0.00           H  
ATOM   4154  HG3 GLU A 263     -15.371  11.367   0.044  1.00  0.00           H  
ATOM   4155  N   VAL A 264     -14.908  10.411   4.798  1.00  0.00           N  
ATOM   4156  CA  VAL A 264     -14.327  10.630   6.109  1.00  0.00           C  
ATOM   4157  C   VAL A 264     -13.302   9.536   6.372  1.00  0.00           C  
ATOM   4158  O   VAL A 264     -13.599   8.336   6.522  1.00  0.00           O  
ATOM   4159  CB  VAL A 264     -15.418  10.612   7.207  1.00  0.00           C  
ATOM   4160  CG1 VAL A 264     -14.820  10.835   8.588  1.00  0.00           C  
ATOM   4161  CG2 VAL A 264     -16.460  11.679   6.868  1.00  0.00           C  
ATOM   4162  H   VAL A 264     -15.805   9.972   4.743  1.00  0.00           H  
ATOM   4163  HA  VAL A 264     -13.867  11.518   6.119  1.00  0.00           H  
ATOM   4164  HB  VAL A 264     -15.865   9.717   7.196  1.00  0.00           H  
ATOM   4165 HG11 VAL A 264     -15.548  10.818   9.273  1.00  0.00           H  
ATOM   4166 HG12 VAL A 264     -14.159  10.111   8.786  1.00  0.00           H  
ATOM   4167 HG13 VAL A 264     -14.360  11.723   8.613  1.00  0.00           H  
ATOM   4168 HG21 VAL A 264     -17.174  11.682   7.568  1.00  0.00           H  
ATOM   4169 HG22 VAL A 264     -16.020  12.577   6.837  1.00  0.00           H  
ATOM   4170 HG23 VAL A 264     -16.867  11.476   5.977  1.00  0.00           H  
ATOM   4171  N   ARG A 265     -12.040   9.913   6.348  1.00  0.00           N  
ATOM   4172  CA  ARG A 265     -10.942   8.971   6.560  1.00  0.00           C  
ATOM   4173  C   ARG A 265     -10.512   9.082   8.011  1.00  0.00           C  
ATOM   4174  O   ARG A 265     -10.215  10.197   8.454  1.00  0.00           O  
ATOM   4175  CB  ARG A 265      -9.763   9.272   5.644  1.00  0.00           C  
ATOM   4176  CG  ARG A 265     -10.073   9.427   4.171  1.00  0.00           C  
ATOM   4177  CD  ARG A 265     -10.662   8.158   3.537  1.00  0.00           C  
ATOM   4178  NE  ARG A 265     -10.308   8.147   2.126  1.00  0.00           N  
ATOM   4179  CZ  ARG A 265      -9.210   7.692   1.553  1.00  0.00           C  
ATOM   4180  NH1 ARG A 265      -8.269   7.121   2.303  1.00  0.00           N  
ATOM   4181  NH2 ARG A 265      -9.077   7.823   0.243  1.00  0.00           N  
ATOM   4182  H   ARG A 265     -11.826  10.875   6.179  1.00  0.00           H  
ATOM   4183  HA  ARG A 265     -11.267   8.042   6.383  1.00  0.00           H  
ATOM   4184  HB2 ARG A 265      -9.106   8.524   5.739  1.00  0.00           H  
ATOM   4185  HB3 ARG A 265      -9.345  10.125   5.958  1.00  0.00           H  
ATOM   4186  HG2 ARG A 265      -9.227   9.658   3.691  1.00  0.00           H  
ATOM   4187  HG3 ARG A 265     -10.732  10.171   4.062  1.00  0.00           H  
ATOM   4188  HD2 ARG A 265     -11.657   8.161   3.636  1.00  0.00           H  
ATOM   4189  HD3 ARG A 265     -10.285   7.349   3.987  1.00  0.00           H  
ATOM   4190  HE  ARG A 265     -10.989   8.537   1.506  1.00  0.00           H  
ATOM   4191 HH11 ARG A 265      -7.433   6.773   1.878  1.00  0.00           H  
ATOM   4192 HH12 ARG A 265      -8.398   7.040   3.291  1.00  0.00           H  
ATOM   4193 HH21 ARG A 265      -8.253   7.485  -0.212  1.00  0.00           H  
ATOM   4194 HH22 ARG A 265      -9.800   8.260  -0.292  1.00  0.00           H  
ATOM   4195  N   VAL A 266     -10.414   7.978   8.734  1.00  0.00           N  
ATOM   4196  CA  VAL A 266     -10.052   8.019  10.154  1.00  0.00           C  
ATOM   4197  C   VAL A 266      -9.015   6.939  10.378  1.00  0.00           C  
ATOM   4198  O   VAL A 266      -9.303   5.791  10.047  1.00  0.00           O  
ATOM   4199  CB  VAL A 266     -11.262   7.732  11.080  1.00  0.00           C  
ATOM   4200  CG1 VAL A 266     -10.788   7.578  12.533  1.00  0.00           C  
ATOM   4201  CG2 VAL A 266     -12.307   8.828  10.948  1.00  0.00           C  
ATOM   4202  H   VAL A 266     -10.591   7.094   8.301  1.00  0.00           H  
ATOM   4203  HA  VAL A 266      -9.662   8.912  10.377  1.00  0.00           H  
ATOM   4204  HB  VAL A 266     -11.677   6.868  10.793  1.00  0.00           H  
ATOM   4205 HG11 VAL A 266     -11.574   7.393  13.122  1.00  0.00           H  
ATOM   4206 HG12 VAL A 266     -10.140   6.818  12.594  1.00  0.00           H  
ATOM   4207 HG13 VAL A 266     -10.341   8.422  12.829  1.00  0.00           H  
ATOM   4208 HG21 VAL A 266     -13.079   8.627  11.551  1.00  0.00           H  
ATOM   4209 HG22 VAL A 266     -11.903   9.706  11.205  1.00  0.00           H  
ATOM   4210 HG23 VAL A 266     -12.626   8.872  10.001  1.00  0.00           H  
ATOM   4211  N   ASP A 267      -7.777   7.298  10.729  1.00  0.00           N  
ATOM   4212  CA  ASP A 267      -6.724   6.294  10.833  1.00  0.00           C  
ATOM   4213  C   ASP A 267      -5.832   6.609  12.039  1.00  0.00           C  
ATOM   4214  O   ASP A 267      -5.827   7.749  12.545  1.00  0.00           O  
ATOM   4215  CB  ASP A 267      -5.859   6.288   9.556  1.00  0.00           C  
ATOM   4216  CG  ASP A 267      -6.592   5.904   8.278  1.00  0.00           C  
ATOM   4217  OD1 ASP A 267      -6.803   4.688   8.053  1.00  0.00           O  
ATOM   4218  OD2 ASP A 267      -7.000   6.756   7.471  1.00  0.00           O  
ATOM   4219  H   ASP A 267      -7.572   8.258  10.921  1.00  0.00           H  
ATOM   4220  HA  ASP A 267      -7.138   5.392  10.955  1.00  0.00           H  
ATOM   4221  HB2 ASP A 267      -5.112   5.637   9.692  1.00  0.00           H  
ATOM   4222  HB3 ASP A 267      -5.483   7.206   9.433  1.00  0.00           H  
ATOM   4223  N   PRO A 268      -5.012   5.632  12.384  1.00  0.00           N  
ATOM   4224  CA  PRO A 268      -4.074   5.802  13.482  1.00  0.00           C  
ATOM   4225  C   PRO A 268      -3.129   6.944  13.137  1.00  0.00           C  
ATOM   4226  O   PRO A 268      -2.763   7.142  11.962  1.00  0.00           O  
ATOM   4227  CB  PRO A 268      -3.386   4.455  13.636  1.00  0.00           C  
ATOM   4228  CG  PRO A 268      -4.329   3.477  12.967  1.00  0.00           C  
ATOM   4229  CD  PRO A 268      -4.920   4.268  11.803  1.00  0.00           C  
ATOM   4230  HA  PRO A 268      -4.574   6.021  14.320  1.00  0.00           H  
ATOM   4231  HB2 PRO A 268      -2.496   4.457  13.180  1.00  0.00           H  
ATOM   4232  HB3 PRO A 268      -3.265   4.227  14.602  1.00  0.00           H  
ATOM   4233  HG2 PRO A 268      -3.832   2.675  12.635  1.00  0.00           H  
ATOM   4234  HG3 PRO A 268      -5.047   3.186  13.600  1.00  0.00           H  
ATOM   4235  HD2 PRO A 268      -4.316   4.251  11.006  1.00  0.00           H  
ATOM   4236  HD3 PRO A 268      -5.821   3.920  11.546  1.00  0.00           H  
ATOM   4237  N   TYR A 269      -2.729   7.632  14.181  1.00  0.00           N  
ATOM   4238  CA  TYR A 269      -1.861   8.818  14.054  1.00  0.00           C  
ATOM   4239  C   TYR A 269      -1.012   8.889  15.325  1.00  0.00           C  
ATOM   4240  O   TYR A 269      -1.580   8.755  16.442  1.00  0.00           O  
ATOM   4241  CB  TYR A 269      -2.831  10.014  13.917  1.00  0.00           C  
ATOM   4242  CG  TYR A 269      -2.302  11.305  13.345  1.00  0.00           C  
ATOM   4243  CD1 TYR A 269      -1.073  11.351  12.646  1.00  0.00           C  
ATOM   4244  CD2 TYR A 269      -3.047  12.481  13.448  1.00  0.00           C  
ATOM   4245  CE1 TYR A 269      -0.653  12.558  12.121  1.00  0.00           C  
ATOM   4246  CE2 TYR A 269      -2.595  13.693  12.941  1.00  0.00           C  
ATOM   4247  CZ  TYR A 269      -1.401  13.710  12.232  1.00  0.00           C  
ATOM   4248  OH  TYR A 269      -0.923  14.916  11.712  1.00  0.00           O  
ATOM   4249  H   TYR A 269      -3.022   7.343  15.092  1.00  0.00           H  
ATOM   4250  HA  TYR A 269      -1.278   8.743  13.245  1.00  0.00           H  
ATOM   4251  HB2 TYR A 269      -3.181  10.217  14.832  1.00  0.00           H  
ATOM   4252  HB3 TYR A 269      -3.585   9.718  13.330  1.00  0.00           H  
ATOM   4253  HD1 TYR A 269      -0.519  10.526  12.534  1.00  0.00           H  
ATOM   4254  HD2 TYR A 269      -3.937  12.450  13.903  1.00  0.00           H  
ATOM   4255  HE1 TYR A 269       0.225  12.597  11.644  1.00  0.00           H  
ATOM   4256  HE2 TYR A 269      -3.117  14.534  13.083  1.00  0.00           H  
ATOM   4257  HH  TYR A 269      -1.471  15.749  11.796  1.00  0.00           H  
ATOM   4258  N   LEU A 270       0.284   9.123  15.171  1.00  0.00           N  
ATOM   4259  CA  LEU A 270       1.177   9.134  16.347  1.00  0.00           C  
ATOM   4260  C   LEU A 270       1.366  10.532  16.919  1.00  0.00           C  
ATOM   4261  O   LEU A 270       2.422  11.161  16.711  1.00  0.00           O  
ATOM   4262  CB  LEU A 270       2.532   8.498  15.984  1.00  0.00           C  
ATOM   4263  CG  LEU A 270       2.447   6.961  16.006  1.00  0.00           C  
ATOM   4264  CD1 LEU A 270       3.684   6.330  15.344  1.00  0.00           C  
ATOM   4265  CD2 LEU A 270       2.241   6.449  17.426  1.00  0.00           C  
ATOM   4266  H   LEU A 270       0.657   9.292  14.259  1.00  0.00           H  
ATOM   4267  HA  LEU A 270       0.755   8.569  17.056  1.00  0.00           H  
ATOM   4268  HB2 LEU A 270       3.220   8.796  16.645  1.00  0.00           H  
ATOM   4269  HB3 LEU A 270       2.798   8.797  15.068  1.00  0.00           H  
ATOM   4270  HG  LEU A 270       1.647   6.694  15.469  1.00  0.00           H  
ATOM   4271 HD11 LEU A 270       3.605   5.334  15.371  1.00  0.00           H  
ATOM   4272 HD12 LEU A 270       3.745   6.634  14.393  1.00  0.00           H  
ATOM   4273 HD13 LEU A 270       4.507   6.612  15.837  1.00  0.00           H  
ATOM   4274 HD21 LEU A 270       2.189   5.450  17.416  1.00  0.00           H  
ATOM   4275 HD22 LEU A 270       3.008   6.737  17.999  1.00  0.00           H  
ATOM   4276 HD23 LEU A 270       1.391   6.824  17.795  1.00  0.00           H  
ATOM   4277  N   CYS A 271       0.265  11.114  17.447  1.00  0.00           N  
ATOM   4278  CA  CYS A 271       0.343  12.489  17.944  1.00  0.00           C  
ATOM   4279  C   CYS A 271      -0.402  12.509  19.289  1.00  0.00           C  
ATOM   4280  O   CYS A 271      -1.371  11.722  19.426  1.00  0.00           O  
ATOM   4281  CB  CYS A 271      -0.400  13.500  17.045  1.00  0.00           C  
ATOM   4282  SG  CYS A 271       0.090  13.408  15.309  1.00  0.00           S  
ATOM   4283  H   CYS A 271      -0.596  10.609  17.498  1.00  0.00           H  
ATOM   4284  HA  CYS A 271       1.297  12.764  18.067  1.00  0.00           H  
ATOM   4285  HB2 CYS A 271      -0.209  14.423  17.380  1.00  0.00           H  
ATOM   4286  HB3 CYS A 271      -1.381  13.319  17.108  1.00  0.00           H  
ATOM   4287  N   THR A 272       0.008  13.448  20.131  1.00  0.00           N  
ATOM   4288  CA  THR A 272      -0.653  13.566  21.423  1.00  0.00           C  
ATOM   4289  C   THR A 272      -1.087  15.010  21.610  1.00  0.00           C  
ATOM   4290  O   THR A 272      -0.279  15.918  21.338  1.00  0.00           O  
ATOM   4291  CB  THR A 272       0.270  13.163  22.592  1.00  0.00           C  
ATOM   4292  OG1 THR A 272       0.616  11.799  22.453  1.00  0.00           O  
ATOM   4293  CG2 THR A 272      -0.474  13.387  23.927  1.00  0.00           C  
ATOM   4294  H   THR A 272       0.757  14.063  19.883  1.00  0.00           H  
ATOM   4295  HA  THR A 272      -1.463  12.979  21.430  1.00  0.00           H  
ATOM   4296  HB  THR A 272       1.099  13.722  22.573  1.00  0.00           H  
ATOM   4297  HG1 THR A 272       1.215  11.528  23.207  1.00  0.00           H  
ATOM   4298 HG21 THR A 272       0.121  13.127  24.688  1.00  0.00           H  
ATOM   4299 HG22 THR A 272      -0.722  14.352  24.013  1.00  0.00           H  
ATOM   4300 HG23 THR A 272      -1.302  12.827  23.945  1.00  0.00           H  
ATOM   4301  N   TYR A 273      -2.328  15.152  22.033  1.00  0.00           N  
ATOM   4302  CA  TYR A 273      -2.883  16.478  22.325  1.00  0.00           C  
ATOM   4303  C   TYR A 273      -2.763  16.678  23.833  1.00  0.00           C  
ATOM   4304  O   TYR A 273      -3.124  15.783  24.595  1.00  0.00           O  
ATOM   4305  CB  TYR A 273      -4.363  16.512  21.942  1.00  0.00           C  
ATOM   4306  CG  TYR A 273      -5.005  17.901  21.922  1.00  0.00           C  
ATOM   4307  CD1 TYR A 273      -5.268  18.692  23.042  1.00  0.00           C  
ATOM   4308  CD2 TYR A 273      -5.430  18.327  20.669  1.00  0.00           C  
ATOM   4309  CE1 TYR A 273      -5.934  19.920  22.899  1.00  0.00           C  
ATOM   4310  CE2 TYR A 273      -6.081  19.548  20.522  1.00  0.00           C  
ATOM   4311  CZ  TYR A 273      -6.326  20.328  21.632  1.00  0.00           C  
ATOM   4312  OH  TYR A 273      -6.993  21.502  21.372  1.00  0.00           O  
ATOM   4313  H   TYR A 273      -2.901  14.342  22.157  1.00  0.00           H  
ATOM   4314  HA  TYR A 273      -2.376  17.187  21.835  1.00  0.00           H  
ATOM   4315  HB2 TYR A 273      -4.865  15.950  22.600  1.00  0.00           H  
ATOM   4316  HB3 TYR A 273      -4.454  16.117  21.028  1.00  0.00           H  
ATOM   4317  HD1 TYR A 273      -4.981  18.383  23.949  1.00  0.00           H  
ATOM   4318  HD2 TYR A 273      -5.267  17.752  19.867  1.00  0.00           H  
ATOM   4319  HE1 TYR A 273      -6.123  20.491  23.698  1.00  0.00           H  
ATOM   4320  HE2 TYR A 273      -6.370  19.858  19.616  1.00  0.00           H  
ATOM   4321  HH  TYR A 273      -7.247  21.736  20.433  1.00  0.00           H  
ATOM   4322  N   TYR A 274      -2.195  17.785  24.237  1.00  0.00           N  
ATOM   4323  CA  TYR A 274      -2.001  18.055  25.656  1.00  0.00           C  
ATOM   4324  C   TYR A 274      -2.024  19.555  25.879  1.00  0.00           C  
ATOM   4325  O   TYR A 274      -1.978  20.344  24.920  1.00  0.00           O  
ATOM   4326  CB  TYR A 274      -0.611  17.515  26.069  1.00  0.00           C  
ATOM   4327  CG  TYR A 274       0.623  18.013  25.333  1.00  0.00           C  
ATOM   4328  CD1 TYR A 274       0.950  17.581  24.036  1.00  0.00           C  
ATOM   4329  CD2 TYR A 274       1.504  18.895  25.947  1.00  0.00           C  
ATOM   4330  CE1 TYR A 274       2.084  17.994  23.385  1.00  0.00           C  
ATOM   4331  CE2 TYR A 274       2.653  19.350  25.304  1.00  0.00           C  
ATOM   4332  CZ  TYR A 274       2.927  18.895  24.024  1.00  0.00           C  
ATOM   4333  OH  TYR A 274       4.066  19.346  23.379  1.00  0.00           O  
ATOM   4334  H   TYR A 274      -1.889  18.456  23.562  1.00  0.00           H  
ATOM   4335  HA  TYR A 274      -2.719  17.613  26.194  1.00  0.00           H  
ATOM   4336  HB2 TYR A 274      -0.638  16.522  25.957  1.00  0.00           H  
ATOM   4337  HB3 TYR A 274      -0.485  17.738  27.036  1.00  0.00           H  
ATOM   4338  HD1 TYR A 274       0.332  16.948  23.570  1.00  0.00           H  
ATOM   4339  HD2 TYR A 274       1.308  19.212  26.875  1.00  0.00           H  
ATOM   4340  HE1 TYR A 274       2.300  17.654  22.470  1.00  0.00           H  
ATOM   4341  HE2 TYR A 274       3.269  19.994  25.758  1.00  0.00           H  
ATOM   4342  HH  TYR A 274       4.675  19.994  23.835  1.00  0.00           H  
ATOM   4343  N   TYR A 275      -2.101  19.946  27.156  1.00  0.00           N  
ATOM   4344  CA  TYR A 275      -1.918  21.319  27.555  1.00  0.00           C  
ATOM   4345  C   TYR A 275      -0.487  21.373  28.113  1.00  0.00           C  
ATOM   4346  O   TYR A 275      -0.027  20.682  29.030  1.00  0.00           O  
ATOM   4347  CB  TYR A 275      -2.902  21.943  28.570  1.00  0.00           C  
ATOM   4348  CG  TYR A 275      -4.241  22.019  27.840  1.00  0.00           C  
ATOM   4349  CD1 TYR A 275      -4.521  23.141  27.055  1.00  0.00           C  
ATOM   4350  CD2 TYR A 275      -5.121  20.942  27.878  1.00  0.00           C  
ATOM   4351  CE1 TYR A 275      -5.692  23.204  26.325  1.00  0.00           C  
ATOM   4352  CE2 TYR A 275      -6.271  21.016  27.127  1.00  0.00           C  
ATOM   4353  CZ  TYR A 275      -6.555  22.141  26.356  1.00  0.00           C  
ATOM   4354  OH  TYR A 275      -7.725  22.180  25.671  1.00  0.00           O  
ATOM   4355  H   TYR A 275      -2.292  19.261  27.859  1.00  0.00           H  
ATOM   4356  HA  TYR A 275      -1.941  21.880  26.727  1.00  0.00           H  
ATOM   4357  HB2 TYR A 275      -2.597  22.857  28.837  1.00  0.00           H  
ATOM   4358  HB3 TYR A 275      -2.979  21.366  29.383  1.00  0.00           H  
ATOM   4359  HD1 TYR A 275      -3.871  23.901  27.022  1.00  0.00           H  
ATOM   4360  HD2 TYR A 275      -4.923  20.136  28.436  1.00  0.00           H  
ATOM   4361  HE1 TYR A 275      -5.907  24.015  25.781  1.00  0.00           H  
ATOM   4362  HE2 TYR A 275      -6.914  20.250  27.135  1.00  0.00           H  
ATOM   4363  HH  TYR A 275      -8.348  21.398  25.700  1.00  0.00           H  
ATOM   4364  N   GLU A 276       0.291  22.189  27.444  1.00  0.00           N  
ATOM   4365  CA  GLU A 276       1.686  22.468  27.745  1.00  0.00           C  
ATOM   4366  C   GLU A 276       1.719  23.527  28.839  1.00  0.00           C  
ATOM   4367  O   GLU A 276       1.073  24.581  28.736  1.00  0.00           O  
ATOM   4368  CB  GLU A 276       2.365  22.925  26.460  1.00  0.00           C  
ATOM   4369  CG  GLU A 276       3.820  23.401  26.710  1.00  0.00           C  
ATOM   4370  CD  GLU A 276       4.339  23.866  25.358  1.00  0.00           C  
ATOM   4371  OE1 GLU A 276       4.078  25.013  25.006  1.00  0.00           O  
ATOM   4372  OE2 GLU A 276       5.006  23.075  24.665  1.00  0.00           O  
ATOM   4373  H   GLU A 276      -0.110  22.661  26.658  1.00  0.00           H  
ATOM   4374  HA  GLU A 276       2.128  21.634  28.076  1.00  0.00           H  
ATOM   4375  HB2 GLU A 276       1.840  23.681  26.069  1.00  0.00           H  
ATOM   4376  HB3 GLU A 276       2.381  22.162  25.814  1.00  0.00           H  
ATOM   4377  HG2 GLU A 276       4.378  22.648  27.058  1.00  0.00           H  
ATOM   4378  HG3 GLU A 276       3.832  24.155  27.366  1.00  0.00           H  
ATOM   4379  N   ILE A 277       2.365  23.156  29.936  1.00  0.00           N  
ATOM   4380  CA  ILE A 277       2.475  24.061  31.097  1.00  0.00           C  
ATOM   4381  C   ILE A 277       3.844  24.718  30.988  1.00  0.00           C  
ATOM   4382  O   ILE A 277       4.831  24.065  30.667  1.00  0.00           O  
ATOM   4383  CB  ILE A 277       2.320  23.375  32.461  1.00  0.00           C  
ATOM   4384  CG1 ILE A 277       0.929  22.747  32.604  1.00  0.00           C  
ATOM   4385  CG2 ILE A 277       2.650  24.347  33.600  1.00  0.00           C  
ATOM   4386  CD1 ILE A 277       0.834  21.736  33.748  1.00  0.00           C  
ATOM   4387  H   ILE A 277       2.784  22.249  29.977  1.00  0.00           H  
ATOM   4388  HA  ILE A 277       1.774  24.770  31.016  1.00  0.00           H  
ATOM   4389  HB  ILE A 277       2.988  22.632  32.499  1.00  0.00           H  
ATOM   4390 HG12 ILE A 277       0.702  22.281  31.749  1.00  0.00           H  
ATOM   4391 HG13 ILE A 277       0.267  23.478  32.771  1.00  0.00           H  
ATOM   4392 HG21 ILE A 277       2.543  23.880  34.478  1.00  0.00           H  
ATOM   4393 HG22 ILE A 277       3.593  24.665  33.504  1.00  0.00           H  
ATOM   4394 HG23 ILE A 277       2.029  25.130  33.561  1.00  0.00           H  
ATOM   4395 HD11 ILE A 277      -0.093  21.364  33.788  1.00  0.00           H  
ATOM   4396 HD12 ILE A 277       1.484  20.993  33.591  1.00  0.00           H  
ATOM   4397 HD13 ILE A 277       1.049  22.190  34.613  1.00  0.00           H  
ATOM   4398  N   ASN A 278       3.926  25.995  31.275  1.00  0.00           N  
ATOM   4399  CA  ASN A 278       5.205  26.700  31.223  1.00  0.00           C  
ATOM   4400  C   ASN A 278       5.859  26.430  32.583  1.00  0.00           C  
ATOM   4401  O   ASN A 278       5.466  26.980  33.612  1.00  0.00           O  
ATOM   4402  CB  ASN A 278       4.996  28.192  30.954  1.00  0.00           C  
ATOM   4403  CG  ASN A 278       6.325  28.926  30.958  1.00  0.00           C  
ATOM   4404  OD1 ASN A 278       7.387  28.337  31.189  1.00  0.00           O  
ATOM   4405  ND2 ASN A 278       6.339  30.236  30.681  1.00  0.00           N  
ATOM   4406  H   ASN A 278       3.099  26.495  31.534  1.00  0.00           H  
ATOM   4407  HA  ASN A 278       5.771  26.308  30.498  1.00  0.00           H  
ATOM   4408  HB2 ASN A 278       4.407  28.575  31.665  1.00  0.00           H  
ATOM   4409  HB3 ASN A 278       4.559  28.307  30.062  1.00  0.00           H  
ATOM   4410 HD21 ASN A 278       5.482  30.717  30.494  1.00  0.00           H  
ATOM   4411 HD22 ASN A 278       7.206  30.734  30.662  1.00  0.00           H  
ATOM   4412  N   ASN A 279       6.700  25.401  32.605  1.00  0.00           N  
ATOM   4413  CA  ASN A 279       7.338  24.907  33.791  1.00  0.00           C  
ATOM   4414  C   ASN A 279       8.269  25.926  34.439  1.00  0.00           C  
ATOM   4415  O   ASN A 279       8.471  25.755  35.630  1.00  0.00           O  
ATOM   4416  CB  ASN A 279       8.099  23.574  33.542  1.00  0.00           C  
ATOM   4417  CG  ASN A 279       7.170  22.387  33.444  1.00  0.00           C  
ATOM   4418  OD1 ASN A 279       6.313  22.265  32.535  1.00  0.00           O  
ATOM   4419  ND2 ASN A 279       7.197  21.412  34.330  1.00  0.00           N  
ATOM   4420  H   ASN A 279       6.901  24.942  31.740  1.00  0.00           H  
ATOM   4421  HA  ASN A 279       6.614  24.711  34.452  1.00  0.00           H  
ATOM   4422  HB2 ASN A 279       8.735  23.422  34.298  1.00  0.00           H  
ATOM   4423  HB3 ASN A 279       8.611  23.652  32.687  1.00  0.00           H  
ATOM   4424 HD21 ASN A 279       7.853  21.440  35.084  1.00  0.00           H  
ATOM   4425 HD22 ASN A 279       6.561  20.645  34.248  1.00  0.00           H  
ATOM   4426  N   GLN A 280       8.786  26.965  33.804  1.00  0.00           N  
ATOM   4427  CA  GLN A 280       9.666  27.889  34.521  1.00  0.00           C  
ATOM   4428  C   GLN A 280       8.985  29.106  35.111  1.00  0.00           C  
ATOM   4429  O   GLN A 280       9.631  30.048  35.597  1.00  0.00           O  
ATOM   4430  CB  GLN A 280      10.758  28.374  33.549  1.00  0.00           C  
ATOM   4431  CG  GLN A 280      11.502  27.190  32.950  1.00  0.00           C  
ATOM   4432  CD  GLN A 280      12.675  27.647  32.082  1.00  0.00           C  
ATOM   4433  OE1 GLN A 280      12.486  28.585  31.295  1.00  0.00           O  
ATOM   4434  NE2 GLN A 280      13.809  26.985  32.334  1.00  0.00           N  
ATOM   4435  H   GLN A 280       8.576  27.118  32.838  1.00  0.00           H  
ATOM   4436  HA  GLN A 280      10.109  27.387  35.264  1.00  0.00           H  
ATOM   4437  HB2 GLN A 280      11.406  28.953  34.044  1.00  0.00           H  
ATOM   4438  HB3 GLN A 280      10.333  28.902  32.814  1.00  0.00           H  
ATOM   4439  HG2 GLN A 280      10.869  26.659  32.387  1.00  0.00           H  
ATOM   4440  HG3 GLN A 280      11.850  26.616  33.691  1.00  0.00           H  
ATOM   4441 HE21 GLN A 280      13.816  26.241  33.002  1.00  0.00           H  
ATOM   4442 HE22 GLN A 280      14.650  27.234  31.855  1.00  0.00           H  
ATOM   4443  N   LYS A 281       7.670  29.164  35.049  1.00  0.00           N  
ATOM   4444  CA  LYS A 281       7.022  30.381  35.548  1.00  0.00           C  
ATOM   4445  C   LYS A 281       6.009  30.099  36.645  1.00  0.00           C  
ATOM   4446  O   LYS A 281       5.107  29.285  36.533  1.00  0.00           O  
ATOM   4447  CB  LYS A 281       6.450  31.157  34.358  1.00  0.00           C  
ATOM   4448  CG  LYS A 281       5.846  32.487  34.855  1.00  0.00           C  
ATOM   4449  CD  LYS A 281       4.347  32.451  34.606  1.00  0.00           C  
ATOM   4450  CE  LYS A 281       4.048  33.054  33.245  1.00  0.00           C  
ATOM   4451  NZ  LYS A 281       3.444  34.421  33.286  1.00  0.00           N  
ATOM   4452  H   LYS A 281       7.134  28.407  34.676  1.00  0.00           H  
ATOM   4453  HA  LYS A 281       7.739  30.950  35.951  1.00  0.00           H  
ATOM   4454  HB2 LYS A 281       5.738  30.612  33.916  1.00  0.00           H  
ATOM   4455  HB3 LYS A 281       7.180  31.347  33.702  1.00  0.00           H  
ATOM   4456  HG2 LYS A 281       6.254  33.251  34.356  1.00  0.00           H  
ATOM   4457  HG3 LYS A 281       6.024  32.595  35.833  1.00  0.00           H  
ATOM   4458  HD2 LYS A 281       3.878  32.978  35.315  1.00  0.00           H  
ATOM   4459  HD3 LYS A 281       4.028  31.504  34.629  1.00  0.00           H  
ATOM   4460  HE2 LYS A 281       3.412  32.447  32.768  1.00  0.00           H  
ATOM   4461  HE3 LYS A 281       4.905  33.108  32.733  1.00  0.00           H  
ATOM   4462  HZ1 LYS A 281       3.280  34.741  32.353  1.00  0.00           H  
ATOM   4463  HZ2 LYS A 281       2.577  34.388  33.784  1.00  0.00           H  
ATOM   4464  HZ3 LYS A 281       4.070  35.048  33.749  1.00  0.00           H  
ATOM   4465  N   ALA A 282       6.234  30.831  37.755  1.00  0.00           N  
ATOM   4466  CA  ALA A 282       5.336  30.758  38.904  1.00  0.00           C  
ATOM   4467  C   ALA A 282       3.925  31.159  38.489  1.00  0.00           C  
ATOM   4468  O   ALA A 282       3.699  31.997  37.626  1.00  0.00           O  
ATOM   4469  CB  ALA A 282       5.879  31.761  39.939  1.00  0.00           C  
ATOM   4470  H   ALA A 282       7.030  31.435  37.792  1.00  0.00           H  
ATOM   4471  HA  ALA A 282       5.335  29.833  39.285  1.00  0.00           H  
ATOM   4472  HB1 ALA A 282       5.296  31.750  40.751  1.00  0.00           H  
ATOM   4473  HB2 ALA A 282       6.811  31.505  40.194  1.00  0.00           H  
ATOM   4474  HB3 ALA A 282       5.882  32.679  39.543  1.00  0.00           H  
ATOM   4475  N   PRO A 283       2.917  30.499  39.031  1.00  0.00           N  
ATOM   4476  CA  PRO A 283       3.065  29.451  40.016  1.00  0.00           C  
ATOM   4477  C   PRO A 283       3.208  28.062  39.399  1.00  0.00           C  
ATOM   4478  O   PRO A 283       3.014  27.085  40.122  1.00  0.00           O  
ATOM   4479  CB  PRO A 283       1.704  29.481  40.729  1.00  0.00           C  
ATOM   4480  CG  PRO A 283       0.760  29.772  39.601  1.00  0.00           C  
ATOM   4481  CD  PRO A 283       1.467  30.773  38.739  1.00  0.00           C  
ATOM   4482  HA  PRO A 283       3.813  29.648  40.649  1.00  0.00           H  
ATOM   4483  HB2 PRO A 283       1.499  28.600  41.155  1.00  0.00           H  
ATOM   4484  HB3 PRO A 283       1.674  30.201  41.422  1.00  0.00           H  
ATOM   4485  HG2 PRO A 283       0.566  28.939  39.083  1.00  0.00           H  
ATOM   4486  HG3 PRO A 283      -0.096  30.154  39.950  1.00  0.00           H  
ATOM   4487  HD2 PRO A 283       1.260  30.625  37.772  1.00  0.00           H  
ATOM   4488  HD3 PRO A 283       1.218  31.707  38.994  1.00  0.00           H  
ATOM   4489  N   PHE A 284       3.514  28.018  38.084  1.00  0.00           N  
ATOM   4490  CA  PHE A 284       3.550  26.726  37.415  1.00  0.00           C  
ATOM   4491  C   PHE A 284       4.845  25.953  37.602  1.00  0.00           C  
ATOM   4492  O   PHE A 284       4.886  24.835  37.125  1.00  0.00           O  
ATOM   4493  CB  PHE A 284       3.264  26.827  35.893  1.00  0.00           C  
ATOM   4494  CG  PHE A 284       1.931  27.515  35.714  1.00  0.00           C  
ATOM   4495  CD1 PHE A 284       0.755  26.836  35.891  1.00  0.00           C  
ATOM   4496  CD2 PHE A 284       1.931  28.883  35.398  1.00  0.00           C  
ATOM   4497  CE1 PHE A 284      -0.446  27.516  35.759  1.00  0.00           C  
ATOM   4498  CE2 PHE A 284       0.723  29.525  35.262  1.00  0.00           C  
ATOM   4499  CZ  PHE A 284      -0.458  28.870  35.445  1.00  0.00           C  
ATOM   4500  H   PHE A 284       3.712  28.858  37.579  1.00  0.00           H  
ATOM   4501  HA  PHE A 284       2.819  26.171  37.813  1.00  0.00           H  
ATOM   4502  HB2 PHE A 284       3.230  25.911  35.492  1.00  0.00           H  
ATOM   4503  HB3 PHE A 284       3.983  27.359  35.447  1.00  0.00           H  
ATOM   4504  HD1 PHE A 284       0.762  25.861  36.113  1.00  0.00           H  
ATOM   4505  HD2 PHE A 284       2.790  29.379  35.275  1.00  0.00           H  
ATOM   4506  HE1 PHE A 284      -1.309  27.029  35.891  1.00  0.00           H  
ATOM   4507  HE2 PHE A 284       0.711  30.496  35.023  1.00  0.00           H  
ATOM   4508  HZ  PHE A 284      -1.325  29.359  35.354  1.00  0.00           H  
ATOM   4509  N   ASN A 285       5.782  26.476  38.365  1.00  0.00           N  
ATOM   4510  CA  ASN A 285       7.021  25.829  38.698  1.00  0.00           C  
ATOM   4511  C   ASN A 285       6.796  25.018  39.966  1.00  0.00           C  
ATOM   4512  O   ASN A 285       7.689  24.370  40.504  1.00  0.00           O  
ATOM   4513  CB  ASN A 285       8.206  26.795  38.826  1.00  0.00           C  
ATOM   4514  CG  ASN A 285       7.990  27.950  39.802  1.00  0.00           C  
ATOM   4515  OD1 ASN A 285       6.876  28.255  40.250  1.00  0.00           O  
ATOM   4516  ND2 ASN A 285       9.071  28.590  40.194  1.00  0.00           N  
ATOM   4517  H   ASN A 285       5.620  27.389  38.740  1.00  0.00           H  
ATOM   4518  HA  ASN A 285       7.233  25.186  37.962  1.00  0.00           H  
ATOM   4519  HB2 ASN A 285       8.391  27.182  37.923  1.00  0.00           H  
ATOM   4520  HB3 ASN A 285       9.001  26.273  39.134  1.00  0.00           H  
ATOM   4521 HD21 ASN A 285       9.965  28.335  39.825  1.00  0.00           H  
ATOM   4522 HD22 ASN A 285       8.999  29.332  40.861  1.00  0.00           H  
ATOM   4523  N   ASP A 286       5.568  24.988  40.460  1.00  0.00           N  
ATOM   4524  CA  ASP A 286       5.174  24.241  41.639  1.00  0.00           C  
ATOM   4525  C   ASP A 286       4.557  22.926  41.171  1.00  0.00           C  
ATOM   4526  O   ASP A 286       3.510  23.033  40.555  1.00  0.00           O  
ATOM   4527  CB  ASP A 286       4.092  25.000  42.411  1.00  0.00           C  
ATOM   4528  CG  ASP A 286       3.835  24.452  43.815  1.00  0.00           C  
ATOM   4529  OD1 ASP A 286       3.879  23.238  44.073  1.00  0.00           O  
ATOM   4530  OD2 ASP A 286       3.550  25.310  44.683  1.00  0.00           O  
ATOM   4531  H   ASP A 286       4.863  25.517  39.987  1.00  0.00           H  
ATOM   4532  HA  ASP A 286       5.966  24.068  42.225  1.00  0.00           H  
ATOM   4533  HB2 ASP A 286       3.239  24.948  41.891  1.00  0.00           H  
ATOM   4534  HB3 ASP A 286       4.375  25.956  42.493  1.00  0.00           H  
ATOM   4535  N   VAL A 287       5.031  21.753  41.532  1.00  0.00           N  
ATOM   4536  CA  VAL A 287       4.435  20.492  41.088  1.00  0.00           C  
ATOM   4537  C   VAL A 287       2.999  20.306  41.491  1.00  0.00           C  
ATOM   4538  O   VAL A 287       2.154  19.735  40.756  1.00  0.00           O  
ATOM   4539  CB  VAL A 287       5.359  19.301  41.428  1.00  0.00           C  
ATOM   4540  CG1 VAL A 287       5.539  19.043  42.920  1.00  0.00           C  
ATOM   4541  CG2 VAL A 287       4.857  18.033  40.733  1.00  0.00           C  
ATOM   4542  H   VAL A 287       5.830  21.722  42.133  1.00  0.00           H  
ATOM   4543  HA  VAL A 287       4.425  20.542  40.089  1.00  0.00           H  
ATOM   4544  HB  VAL A 287       6.262  19.509  41.051  1.00  0.00           H  
ATOM   4545 HG11 VAL A 287       6.147  18.260  43.052  1.00  0.00           H  
ATOM   4546 HG12 VAL A 287       5.938  19.852  43.352  1.00  0.00           H  
ATOM   4547 HG13 VAL A 287       4.650  18.848  43.334  1.00  0.00           H  
ATOM   4548 HG21 VAL A 287       5.460  17.268  40.958  1.00  0.00           H  
ATOM   4549 HG22 VAL A 287       3.929  17.828  41.043  1.00  0.00           H  
ATOM   4550 HG23 VAL A 287       4.854  18.174  39.743  1.00  0.00           H  
ATOM   4551  N   ARG A 288       2.581  20.860  42.645  1.00  0.00           N  
ATOM   4552  CA  ARG A 288       1.214  20.724  43.127  1.00  0.00           C  
ATOM   4553  C   ARG A 288       0.221  21.448  42.202  1.00  0.00           C  
ATOM   4554  O   ARG A 288      -0.852  20.897  41.978  1.00  0.00           O  
ATOM   4555  CB  ARG A 288       1.053  21.258  44.570  1.00  0.00           C  
ATOM   4556  CG  ARG A 288       2.119  20.690  45.501  1.00  0.00           C  
ATOM   4557  CD  ARG A 288       2.158  21.388  46.849  1.00  0.00           C  
ATOM   4558  NE  ARG A 288       2.527  22.804  46.749  1.00  0.00           N  
ATOM   4559  CZ  ARG A 288       2.910  23.543  47.794  1.00  0.00           C  
ATOM   4560  NH1 ARG A 288       2.968  23.014  49.017  1.00  0.00           N  
ATOM   4561  NH2 ARG A 288       3.239  24.825  47.662  1.00  0.00           N  
ATOM   4562  H   ARG A 288       3.234  21.384  43.191  1.00  0.00           H  
ATOM   4563  HA  ARG A 288       0.982  19.751  43.129  1.00  0.00           H  
ATOM   4564  HB2 ARG A 288       0.150  20.998  44.913  1.00  0.00           H  
ATOM   4565  HB3 ARG A 288       1.131  22.255  44.558  1.00  0.00           H  
ATOM   4566  HG2 ARG A 288       3.012  20.792  45.063  1.00  0.00           H  
ATOM   4567  HG3 ARG A 288       1.929  19.720  45.649  1.00  0.00           H  
ATOM   4568  HD2 ARG A 288       2.828  20.924  47.429  1.00  0.00           H  
ATOM   4569  HD3 ARG A 288       1.252  21.323  47.268  1.00  0.00           H  
ATOM   4570  HE  ARG A 288       2.490  23.240  45.850  1.00  0.00           H  
ATOM   4571 HH11 ARG A 288       3.256  23.577  49.792  1.00  0.00           H  
ATOM   4572 HH12 ARG A 288       2.723  22.055  49.159  1.00  0.00           H  
ATOM   4573 HH21 ARG A 288       3.522  25.354  48.462  1.00  0.00           H  
ATOM   4574 HH22 ARG A 288       3.203  25.260  46.762  1.00  0.00           H  
ATOM   4575  N   VAL A 289       0.646  22.590  41.660  1.00  0.00           N  
ATOM   4576  CA  VAL A 289      -0.265  23.274  40.717  1.00  0.00           C  
ATOM   4577  C   VAL A 289      -0.360  22.468  39.431  1.00  0.00           C  
ATOM   4578  O   VAL A 289      -1.442  22.159  38.939  1.00  0.00           O  
ATOM   4579  CB  VAL A 289       0.265  24.700  40.511  1.00  0.00           C  
ATOM   4580  CG1 VAL A 289      -0.523  25.445  39.469  1.00  0.00           C  
ATOM   4581  CG2 VAL A 289       0.259  25.477  41.858  1.00  0.00           C  
ATOM   4582  H   VAL A 289       1.544  22.969  41.882  1.00  0.00           H  
ATOM   4583  HA  VAL A 289      -1.174  23.326  41.130  1.00  0.00           H  
ATOM   4584  HB  VAL A 289       1.212  24.636  40.195  1.00  0.00           H  
ATOM   4585 HG11 VAL A 289      -0.149  26.366  39.364  1.00  0.00           H  
ATOM   4586 HG12 VAL A 289      -0.464  24.960  38.597  1.00  0.00           H  
ATOM   4587 HG13 VAL A 289      -1.480  25.504  39.754  1.00  0.00           H  
ATOM   4588 HG21 VAL A 289       0.606  26.403  41.710  1.00  0.00           H  
ATOM   4589 HG22 VAL A 289      -0.675  25.524  42.212  1.00  0.00           H  
ATOM   4590 HG23 VAL A 289       0.842  25.004  42.518  1.00  0.00           H  
ATOM   4591  N   ARG A 290       0.774  22.023  38.868  1.00  0.00           N  
ATOM   4592  CA  ARG A 290       0.675  21.270  37.601  1.00  0.00           C  
ATOM   4593  C   ARG A 290      -0.091  19.973  37.802  1.00  0.00           C  
ATOM   4594  O   ARG A 290      -0.911  19.528  36.989  1.00  0.00           O  
ATOM   4595  CB  ARG A 290       2.081  21.037  37.046  1.00  0.00           C  
ATOM   4596  CG  ARG A 290       3.030  22.218  37.084  1.00  0.00           C  
ATOM   4597  CD  ARG A 290       4.238  21.995  36.171  1.00  0.00           C  
ATOM   4598  NE  ARG A 290       5.074  20.930  36.792  1.00  0.00           N  
ATOM   4599  CZ  ARG A 290       6.079  21.182  37.602  1.00  0.00           C  
ATOM   4600  NH1 ARG A 290       6.421  22.442  37.880  1.00  0.00           N  
ATOM   4601  NH2 ARG A 290       6.747  20.166  38.149  1.00  0.00           N  
ATOM   4602  H   ARG A 290       1.662  22.196  39.294  1.00  0.00           H  
ATOM   4603  HA  ARG A 290       0.170  21.831  36.945  1.00  0.00           H  
ATOM   4604  HB2 ARG A 290       1.987  20.754  36.092  1.00  0.00           H  
ATOM   4605  HB3 ARG A 290       2.497  20.297  37.574  1.00  0.00           H  
ATOM   4606  HG2 ARG A 290       3.351  22.347  38.022  1.00  0.00           H  
ATOM   4607  HG3 ARG A 290       2.542  23.037  36.783  1.00  0.00           H  
ATOM   4608  HD2 ARG A 290       4.766  22.840  36.090  1.00  0.00           H  
ATOM   4609  HD3 ARG A 290       3.932  21.705  35.264  1.00  0.00           H  
ATOM   4610  HE  ARG A 290       4.860  19.976  36.583  1.00  0.00           H  
ATOM   4611 HH11 ARG A 290       7.186  22.628  38.497  1.00  0.00           H  
ATOM   4612 HH12 ARG A 290       5.912  23.200  37.472  1.00  0.00           H  
ATOM   4613 HH21 ARG A 290       7.513  20.346  38.766  1.00  0.00           H  
ATOM   4614 HH22 ARG A 290       6.482  19.224  37.942  1.00  0.00           H  
ATOM   4615  N   THR A 291       0.153  19.269  38.906  1.00  0.00           N  
ATOM   4616  CA  THR A 291      -0.546  18.003  39.169  1.00  0.00           C  
ATOM   4617  C   THR A 291      -2.033  18.244  39.308  1.00  0.00           C  
ATOM   4618  O   THR A 291      -2.853  17.455  38.800  1.00  0.00           O  
ATOM   4619  CB  THR A 291       0.068  17.348  40.429  1.00  0.00           C  
ATOM   4620  OG1 THR A 291       1.467  17.131  40.128  1.00  0.00           O  
ATOM   4621  CG2 THR A 291      -0.660  16.082  40.825  1.00  0.00           C  
ATOM   4622  H   THR A 291       0.823  19.607  39.567  1.00  0.00           H  
ATOM   4623  HA  THR A 291      -0.397  17.392  38.391  1.00  0.00           H  
ATOM   4624  HB  THR A 291       0.005  17.999  41.186  1.00  0.00           H  
ATOM   4625  HG1 THR A 291       1.915  16.706  40.915  1.00  0.00           H  
ATOM   4626 HG21 THR A 291      -0.232  15.693  41.641  1.00  0.00           H  
ATOM   4627 HG22 THR A 291      -1.617  16.295  41.020  1.00  0.00           H  
ATOM   4628 HG23 THR A 291      -0.612  15.421  40.076  1.00  0.00           H  
ATOM   4629  N   ALA A 292      -2.413  19.348  39.977  1.00  0.00           N  
ATOM   4630  CA  ALA A 292      -3.852  19.644  40.112  1.00  0.00           C  
ATOM   4631  C   ALA A 292      -4.553  19.816  38.777  1.00  0.00           C  
ATOM   4632  O   ALA A 292      -5.567  19.242  38.405  1.00  0.00           O  
ATOM   4633  CB  ALA A 292      -3.970  20.963  40.903  1.00  0.00           C  
ATOM   4634  H   ALA A 292      -1.730  19.959  40.377  1.00  0.00           H  
ATOM   4635  HA  ALA A 292      -4.294  18.909  40.626  1.00  0.00           H  
ATOM   4636  HB1 ALA A 292      -4.935  21.199  41.016  1.00  0.00           H  
ATOM   4637  HB2 ALA A 292      -3.547  20.852  41.802  1.00  0.00           H  
ATOM   4638  HB3 ALA A 292      -3.505  21.694  40.404  1.00  0.00           H  
ATOM   4639  N   LEU A 293      -3.936  20.676  37.936  1.00  0.00           N  
ATOM   4640  CA  LEU A 293      -4.494  20.873  36.589  1.00  0.00           C  
ATOM   4641  C   LEU A 293      -4.602  19.572  35.805  1.00  0.00           C  
ATOM   4642  O   LEU A 293      -5.571  19.334  35.086  1.00  0.00           O  
ATOM   4643  CB  LEU A 293      -3.618  21.866  35.809  1.00  0.00           C  
ATOM   4644  CG  LEU A 293      -3.651  23.306  36.317  1.00  0.00           C  
ATOM   4645  CD1 LEU A 293      -2.667  24.145  35.520  1.00  0.00           C  
ATOM   4646  CD2 LEU A 293      -5.075  23.834  36.295  1.00  0.00           C  
ATOM   4647  H   LEU A 293      -3.115  21.169  38.224  1.00  0.00           H  
ATOM   4648  HA  LEU A 293      -5.410  21.264  36.680  1.00  0.00           H  
ATOM   4649  HB2 LEU A 293      -3.925  21.867  34.857  1.00  0.00           H  
ATOM   4650  HB3 LEU A 293      -2.672  21.544  35.854  1.00  0.00           H  
ATOM   4651  HG  LEU A 293      -3.344  23.300  37.269  1.00  0.00           H  
ATOM   4652 HD11 LEU A 293      -2.688  25.088  35.852  1.00  0.00           H  
ATOM   4653 HD12 LEU A 293      -1.745  23.773  35.631  1.00  0.00           H  
ATOM   4654 HD13 LEU A 293      -2.920  24.126  34.553  1.00  0.00           H  
ATOM   4655 HD21 LEU A 293      -5.086  24.776  36.629  1.00  0.00           H  
ATOM   4656 HD22 LEU A 293      -5.426  23.808  35.359  1.00  0.00           H  
ATOM   4657 HD23 LEU A 293      -5.651  23.265  36.883  1.00  0.00           H  
ATOM   4658  N   LYS A 294      -3.595  18.737  35.875  1.00  0.00           N  
ATOM   4659  CA  LYS A 294      -3.566  17.461  35.145  1.00  0.00           C  
ATOM   4660  C   LYS A 294      -4.660  16.539  35.625  1.00  0.00           C  
ATOM   4661  O   LYS A 294      -5.338  15.887  34.829  1.00  0.00           O  
ATOM   4662  CB  LYS A 294      -2.213  16.787  35.407  1.00  0.00           C  
ATOM   4663  CG  LYS A 294      -2.080  15.440  34.668  1.00  0.00           C  
ATOM   4664  CD  LYS A 294      -0.719  14.837  35.036  1.00  0.00           C  
ATOM   4665  CE  LYS A 294      -0.759  14.039  36.356  1.00  0.00           C  
ATOM   4666  NZ  LYS A 294       0.704  13.843  36.776  1.00  0.00           N  
ATOM   4667  H   LYS A 294      -2.813  18.978  36.449  1.00  0.00           H  
ATOM   4668  HA  LYS A 294      -3.674  17.631  34.165  1.00  0.00           H  
ATOM   4669  HB2 LYS A 294      -2.118  16.626  36.389  1.00  0.00           H  
ATOM   4670  HB3 LYS A 294      -1.484  17.397  35.097  1.00  0.00           H  
ATOM   4671  HG2 LYS A 294      -2.131  15.587  33.680  1.00  0.00           H  
ATOM   4672  HG3 LYS A 294      -2.814  14.822  34.951  1.00  0.00           H  
ATOM   4673  HD2 LYS A 294      -0.055  15.579  35.131  1.00  0.00           H  
ATOM   4674  HD3 LYS A 294      -0.431  14.224  34.300  1.00  0.00           H  
ATOM   4675  HE2 LYS A 294      -1.201  13.153  36.213  1.00  0.00           H  
ATOM   4676  HE3 LYS A 294      -1.256  14.551  37.057  1.00  0.00           H  
ATOM   4677  HZ1 LYS A 294       0.739  13.328  37.632  1.00  0.00           H  
ATOM   4678  HZ2 LYS A 294       1.191  13.338  36.063  1.00  0.00           H  
ATOM   4679  HZ3 LYS A 294       1.136  14.735  36.906  1.00  0.00           H  
ATOM   4680  N   LEU A 295      -4.760  16.397  36.963  1.00  0.00           N  
ATOM   4681  CA  LEU A 295      -5.786  15.505  37.506  1.00  0.00           C  
ATOM   4682  C   LEU A 295      -7.209  16.013  37.338  1.00  0.00           C  
ATOM   4683  O   LEU A 295      -8.095  15.196  37.062  1.00  0.00           O  
ATOM   4684  CB  LEU A 295      -5.555  15.213  38.991  1.00  0.00           C  
ATOM   4685  CG  LEU A 295      -4.262  14.511  39.425  1.00  0.00           C  
ATOM   4686  CD1 LEU A 295      -4.248  14.397  40.960  1.00  0.00           C  
ATOM   4687  CD2 LEU A 295      -4.098  13.149  38.773  1.00  0.00           C  
ATOM   4688  H   LEU A 295      -4.143  16.893  37.574  1.00  0.00           H  
ATOM   4689  HA  LEU A 295      -5.718  14.636  37.016  1.00  0.00           H  
ATOM   4690  HB2 LEU A 295      -6.315  14.640  39.297  1.00  0.00           H  
ATOM   4691  HB3 LEU A 295      -5.585  16.091  39.469  1.00  0.00           H  
ATOM   4692  HG  LEU A 295      -3.490  15.083  39.149  1.00  0.00           H  
ATOM   4693 HD11 LEU A 295      -3.408  13.940  41.253  1.00  0.00           H  
ATOM   4694 HD12 LEU A 295      -4.288  15.312  41.363  1.00  0.00           H  
ATOM   4695 HD13 LEU A 295      -5.039  13.865  41.262  1.00  0.00           H  
ATOM   4696 HD21 LEU A 295      -3.245  12.731  39.085  1.00  0.00           H  
ATOM   4697 HD22 LEU A 295      -4.868  12.563  39.026  1.00  0.00           H  
ATOM   4698 HD23 LEU A 295      -4.073  13.256  37.779  1.00  0.00           H  
ATOM   4699  N   ALA A 296      -7.508  17.292  37.499  1.00  0.00           N  
ATOM   4700  CA  ALA A 296      -8.884  17.783  37.410  1.00  0.00           C  
ATOM   4701  C   ALA A 296      -9.459  17.824  36.019  1.00  0.00           C  
ATOM   4702  O   ALA A 296     -10.693  17.848  35.853  1.00  0.00           O  
ATOM   4703  CB  ALA A 296      -8.993  19.147  38.082  1.00  0.00           C  
ATOM   4704  H   ALA A 296      -6.772  17.942  37.687  1.00  0.00           H  
ATOM   4705  HA  ALA A 296      -9.452  17.153  37.940  1.00  0.00           H  
ATOM   4706  HB1 ALA A 296      -9.935  19.476  38.017  1.00  0.00           H  
ATOM   4707  HB2 ALA A 296      -8.733  19.066  39.044  1.00  0.00           H  
ATOM   4708  HB3 ALA A 296      -8.382  19.793  37.625  1.00  0.00           H  
ATOM   4709  N   LEU A 297      -8.607  17.770  34.983  1.00  0.00           N  
ATOM   4710  CA  LEU A 297      -9.149  17.720  33.616  1.00  0.00           C  
ATOM   4711  C   LEU A 297      -9.826  16.358  33.453  1.00  0.00           C  
ATOM   4712  O   LEU A 297      -9.214  15.332  33.767  1.00  0.00           O  
ATOM   4713  CB  LEU A 297      -8.034  17.874  32.583  1.00  0.00           C  
ATOM   4714  CG  LEU A 297      -8.446  18.031  31.112  1.00  0.00           C  
ATOM   4715  CD1 LEU A 297      -7.444  18.888  30.343  1.00  0.00           C  
ATOM   4716  CD2 LEU A 297      -8.500  16.670  30.446  1.00  0.00           C  
ATOM   4717  H   LEU A 297      -7.619  17.764  35.138  1.00  0.00           H  
ATOM   4718  HA  LEU A 297      -9.824  18.448  33.494  1.00  0.00           H  
ATOM   4719  HB2 LEU A 297      -7.453  17.062  32.646  1.00  0.00           H  
ATOM   4720  HB3 LEU A 297      -7.504  18.684  32.833  1.00  0.00           H  
ATOM   4721  HG  LEU A 297      -9.349  18.457  31.066  1.00  0.00           H  
ATOM   4722 HD11 LEU A 297      -7.739  18.972  29.391  1.00  0.00           H  
ATOM   4723 HD12 LEU A 297      -7.395  19.797  30.758  1.00  0.00           H  
ATOM   4724 HD13 LEU A 297      -6.542  18.457  30.376  1.00  0.00           H  
ATOM   4725 HD21 LEU A 297      -8.769  16.778  29.489  1.00  0.00           H  
ATOM   4726 HD22 LEU A 297      -7.598  16.240  30.493  1.00  0.00           H  
ATOM   4727 HD23 LEU A 297      -9.169  16.095  30.917  1.00  0.00           H  
ATOM   4728  N   ASP A 298     -11.055  16.326  32.983  1.00  0.00           N  
ATOM   4729  CA  ASP A 298     -11.789  15.115  32.743  1.00  0.00           C  
ATOM   4730  C   ASP A 298     -11.714  14.698  31.265  1.00  0.00           C  
ATOM   4731  O   ASP A 298     -12.492  15.120  30.411  1.00  0.00           O  
ATOM   4732  CB  ASP A 298     -13.243  15.307  33.167  1.00  0.00           C  
ATOM   4733  CG  ASP A 298     -14.052  14.016  33.179  1.00  0.00           C  
ATOM   4734  OD1 ASP A 298     -13.688  13.061  32.468  1.00  0.00           O  
ATOM   4735  OD2 ASP A 298     -15.065  14.002  33.919  1.00  0.00           O  
ATOM   4736  H   ASP A 298     -11.504  17.196  32.781  1.00  0.00           H  
ATOM   4737  HA  ASP A 298     -11.390  14.386  33.299  1.00  0.00           H  
ATOM   4738  HB2 ASP A 298     -13.676  15.945  32.530  1.00  0.00           H  
ATOM   4739  HB3 ASP A 298     -13.255  15.696  34.088  1.00  0.00           H  
ATOM   4740  N   ARG A 299     -10.776  13.781  31.011  1.00  0.00           N  
ATOM   4741  CA  ARG A 299     -10.523  13.290  29.657  1.00  0.00           C  
ATOM   4742  C   ARG A 299     -11.720  12.590  29.044  1.00  0.00           C  
ATOM   4743  O   ARG A 299     -11.914  12.642  27.822  1.00  0.00           O  
ATOM   4744  CB  ARG A 299      -9.334  12.328  29.695  1.00  0.00           C  
ATOM   4745  CG  ARG A 299      -8.084  13.092  30.117  1.00  0.00           C  
ATOM   4746  CD  ARG A 299      -7.027  12.187  30.727  1.00  0.00           C  
ATOM   4747  NE  ARG A 299      -5.884  13.045  31.046  1.00  0.00           N  
ATOM   4748  CZ  ARG A 299      -5.713  13.761  32.149  1.00  0.00           C  
ATOM   4749  NH1 ARG A 299      -6.569  13.743  33.152  1.00  0.00           N  
ATOM   4750  NH2 ARG A 299      -4.651  14.530  32.309  1.00  0.00           N  
ATOM   4751  H   ARG A 299     -10.232  13.420  31.768  1.00  0.00           H  
ATOM   4752  HA  ARG A 299     -10.281  14.069  29.078  1.00  0.00           H  
ATOM   4753  HB2 ARG A 299      -9.194  11.933  28.787  1.00  0.00           H  
ATOM   4754  HB3 ARG A 299      -9.517  11.596  30.352  1.00  0.00           H  
ATOM   4755  HG2 ARG A 299      -8.343  13.783  30.792  1.00  0.00           H  
ATOM   4756  HG3 ARG A 299      -7.696  13.541  29.312  1.00  0.00           H  
ATOM   4757  HD2 ARG A 299      -6.757  11.480  30.073  1.00  0.00           H  
ATOM   4758  HD3 ARG A 299      -7.378  11.756  31.558  1.00  0.00           H  
ATOM   4759  HE  ARG A 299      -5.157  13.096  30.361  1.00  0.00           H  
ATOM   4760 HH11 ARG A 299      -6.399  14.300  33.965  1.00  0.00           H  
ATOM   4761 HH12 ARG A 299      -7.389  13.172  33.100  1.00  0.00           H  
ATOM   4762 HH21 ARG A 299      -4.541  15.062  33.148  1.00  0.00           H  
ATOM   4763 HH22 ARG A 299      -3.957  14.580  31.591  1.00  0.00           H  
ATOM   4764  N   ASP A 300     -12.460  11.867  29.897  1.00  0.00           N  
ATOM   4765  CA  ASP A 300     -13.671  11.197  29.405  1.00  0.00           C  
ATOM   4766  C   ASP A 300     -14.621  12.267  28.876  1.00  0.00           C  
ATOM   4767  O   ASP A 300     -15.125  12.085  27.778  1.00  0.00           O  
ATOM   4768  CB  ASP A 300     -14.391  10.356  30.463  1.00  0.00           C  
ATOM   4769  CG  ASP A 300     -15.731   9.818  30.019  1.00  0.00           C  
ATOM   4770  OD1 ASP A 300     -15.787   9.141  28.964  1.00  0.00           O  
ATOM   4771  OD2 ASP A 300     -16.767  10.079  30.688  1.00  0.00           O  
ATOM   4772  H   ASP A 300     -12.191  11.785  30.857  1.00  0.00           H  
ATOM   4773  HA  ASP A 300     -13.415  10.598  28.646  1.00  0.00           H  
ATOM   4774  HB2 ASP A 300     -14.534  10.926  31.272  1.00  0.00           H  
ATOM   4775  HB3 ASP A 300     -13.805   9.581  30.700  1.00  0.00           H  
ATOM   4776  N   ILE A 301     -14.868  13.335  29.613  1.00  0.00           N  
ATOM   4777  CA  ILE A 301     -15.794  14.344  29.098  1.00  0.00           C  
ATOM   4778  C   ILE A 301     -15.274  14.902  27.761  1.00  0.00           C  
ATOM   4779  O   ILE A 301     -15.963  14.946  26.741  1.00  0.00           O  
ATOM   4780  CB  ILE A 301     -16.063  15.488  30.076  1.00  0.00           C  
ATOM   4781  CG1 ILE A 301     -16.777  14.998  31.338  1.00  0.00           C  
ATOM   4782  CG2 ILE A 301     -16.902  16.597  29.420  1.00  0.00           C  
ATOM   4783  CD1 ILE A 301     -16.910  16.085  32.413  1.00  0.00           C  
ATOM   4784  H   ILE A 301     -14.431  13.452  30.505  1.00  0.00           H  
ATOM   4785  HA  ILE A 301     -16.666  13.890  28.917  1.00  0.00           H  
ATOM   4786  HB  ILE A 301     -15.184  15.880  30.347  1.00  0.00           H  
ATOM   4787 HG12 ILE A 301     -16.259  14.233  31.721  1.00  0.00           H  
ATOM   4788 HG13 ILE A 301     -17.693  14.686  31.085  1.00  0.00           H  
ATOM   4789 HG21 ILE A 301     -17.062  17.330  30.082  1.00  0.00           H  
ATOM   4790 HG22 ILE A 301     -16.411  16.963  28.629  1.00  0.00           H  
ATOM   4791 HG23 ILE A 301     -17.779  16.220  29.122  1.00  0.00           H  
ATOM   4792 HD11 ILE A 301     -17.382  15.709  33.210  1.00  0.00           H  
ATOM   4793 HD12 ILE A 301     -16.000  16.401  32.682  1.00  0.00           H  
ATOM   4794 HD13 ILE A 301     -17.434  16.854  32.047  1.00  0.00           H  
ATOM   4795  N   ILE A 302     -14.033  15.344  27.799  1.00  0.00           N  
ATOM   4796  CA  ILE A 302     -13.447  15.957  26.606  1.00  0.00           C  
ATOM   4797  C   ILE A 302     -13.367  15.023  25.430  1.00  0.00           C  
ATOM   4798  O   ILE A 302     -13.912  15.319  24.364  1.00  0.00           O  
ATOM   4799  CB  ILE A 302     -12.089  16.604  26.987  1.00  0.00           C  
ATOM   4800  CG1 ILE A 302     -12.477  17.963  27.565  1.00  0.00           C  
ATOM   4801  CG2 ILE A 302     -11.253  16.758  25.717  1.00  0.00           C  
ATOM   4802  CD1 ILE A 302     -11.685  18.531  28.694  1.00  0.00           C  
ATOM   4803  H   ILE A 302     -13.495  15.261  28.638  1.00  0.00           H  
ATOM   4804  HA  ILE A 302     -14.056  16.704  26.339  1.00  0.00           H  
ATOM   4805  HB  ILE A 302     -11.608  16.051  27.667  1.00  0.00           H  
ATOM   4806 HG12 ILE A 302     -13.422  17.886  27.882  1.00  0.00           H  
ATOM   4807 HG13 ILE A 302     -12.430  18.623  26.815  1.00  0.00           H  
ATOM   4808 HG21 ILE A 302     -10.373  17.174  25.946  1.00  0.00           H  
ATOM   4809 HG22 ILE A 302     -11.100  15.859  25.308  1.00  0.00           H  
ATOM   4810 HG23 ILE A 302     -11.739  17.342  25.067  1.00  0.00           H  
ATOM   4811 HD11 ILE A 302     -12.065  19.419  28.954  1.00  0.00           H  
ATOM   4812 HD12 ILE A 302     -11.726  17.909  29.476  1.00  0.00           H  
ATOM   4813 HD13 ILE A 302     -10.733  18.646  28.409  1.00  0.00           H  
ATOM   4814  N   VAL A 303     -12.771  13.849  25.615  1.00  0.00           N  
ATOM   4815  CA  VAL A 303     -12.615  12.935  24.481  1.00  0.00           C  
ATOM   4816  C   VAL A 303     -13.887  12.316  23.970  1.00  0.00           C  
ATOM   4817  O   VAL A 303     -14.140  12.225  22.763  1.00  0.00           O  
ATOM   4818  CB  VAL A 303     -11.597  11.832  24.895  1.00  0.00           C  
ATOM   4819  CG1 VAL A 303     -11.476  10.730  23.877  1.00  0.00           C  
ATOM   4820  CG2 VAL A 303     -10.246  12.486  25.146  1.00  0.00           C  
ATOM   4821  H   VAL A 303     -12.432  13.592  26.520  1.00  0.00           H  
ATOM   4822  HA  VAL A 303     -12.209  13.454  23.729  1.00  0.00           H  
ATOM   4823  HB  VAL A 303     -11.910  11.428  25.754  1.00  0.00           H  
ATOM   4824 HG11 VAL A 303     -10.812  10.054  24.195  1.00  0.00           H  
ATOM   4825 HG12 VAL A 303     -12.366  10.291  23.754  1.00  0.00           H  
ATOM   4826 HG13 VAL A 303     -11.170  11.113  23.006  1.00  0.00           H  
ATOM   4827 HG21 VAL A 303      -9.582  11.788  25.413  1.00  0.00           H  
ATOM   4828 HG22 VAL A 303      -9.935  12.940  24.311  1.00  0.00           H  
ATOM   4829 HG23 VAL A 303     -10.333  13.161  25.879  1.00  0.00           H  
ATOM   4830  N   ASN A 304     -14.708  11.827  24.901  1.00  0.00           N  
ATOM   4831  CA  ASN A 304     -15.918  11.100  24.584  1.00  0.00           C  
ATOM   4832  C   ASN A 304     -17.194  11.883  24.432  1.00  0.00           C  
ATOM   4833  O   ASN A 304     -18.095  11.490  23.708  1.00  0.00           O  
ATOM   4834  CB  ASN A 304     -16.220  10.145  25.765  1.00  0.00           C  
ATOM   4835  CG  ASN A 304     -15.391   8.899  25.618  1.00  0.00           C  
ATOM   4836  OD1 ASN A 304     -14.897   8.628  24.522  1.00  0.00           O  
ATOM   4837  ND2 ASN A 304     -15.286   8.186  26.728  1.00  0.00           N  
ATOM   4838  H   ASN A 304     -14.476  11.970  25.863  1.00  0.00           H  
ATOM   4839  HA  ASN A 304     -15.767  10.559  23.757  1.00  0.00           H  
ATOM   4840  HB2 ASN A 304     -17.190   9.904  25.760  1.00  0.00           H  
ATOM   4841  HB3 ASN A 304     -15.993  10.598  26.627  1.00  0.00           H  
ATOM   4842 HD21 ASN A 304     -15.729   8.500  27.568  1.00  0.00           H  
ATOM   4843 HD22 ASN A 304     -14.763   7.334  26.727  1.00  0.00           H  
ATOM   4844  N   LYS A 305     -17.308  12.930  25.222  1.00  0.00           N  
ATOM   4845  CA  LYS A 305     -18.508  13.761  25.204  1.00  0.00           C  
ATOM   4846  C   LYS A 305     -18.265  14.976  24.324  1.00  0.00           C  
ATOM   4847  O   LYS A 305     -18.981  15.089  23.319  1.00  0.00           O  
ATOM   4848  CB  LYS A 305     -18.896  14.087  26.648  1.00  0.00           C  
ATOM   4849  CG  LYS A 305     -19.516  12.951  27.440  1.00  0.00           C  
ATOM   4850  CD  LYS A 305     -18.636  11.836  27.965  1.00  0.00           C  
ATOM   4851  CE  LYS A 305     -19.476  10.685  28.523  1.00  0.00           C  
ATOM   4852  NZ  LYS A 305     -18.661   9.543  29.026  1.00  0.00           N  
ATOM   4853  H   LYS A 305     -16.560  13.160  25.845  1.00  0.00           H  
ATOM   4854  HA  LYS A 305     -19.249  13.227  24.797  1.00  0.00           H  
ATOM   4855  HB2 LYS A 305     -19.554  14.840  26.626  1.00  0.00           H  
ATOM   4856  HB3 LYS A 305     -18.070  14.380  27.129  1.00  0.00           H  
ATOM   4857  HG2 LYS A 305     -20.202  12.526  26.849  1.00  0.00           H  
ATOM   4858  HG3 LYS A 305     -19.967  13.362  28.232  1.00  0.00           H  
ATOM   4859  HD2 LYS A 305     -18.052  12.196  28.692  1.00  0.00           H  
ATOM   4860  HD3 LYS A 305     -18.066  11.492  27.219  1.00  0.00           H  
ATOM   4861  HE2 LYS A 305     -20.076  10.350  27.796  1.00  0.00           H  
ATOM   4862  HE3 LYS A 305     -20.030  11.035  29.278  1.00  0.00           H  
ATOM   4863  HZ1 LYS A 305     -19.268   8.829  29.375  1.00  0.00           H  
ATOM   4864  HZ2 LYS A 305     -18.107   9.175  28.279  1.00  0.00           H  
ATOM   4865  HZ3 LYS A 305     -18.062   9.860  29.761  1.00  0.00           H  
ATOM   4866  N   VAL A 306     -17.278  15.836  24.570  1.00  0.00           N  
ATOM   4867  CA  VAL A 306     -17.194  17.045  23.746  1.00  0.00           C  
ATOM   4868  C   VAL A 306     -16.589  16.832  22.366  1.00  0.00           C  
ATOM   4869  O   VAL A 306     -17.138  17.379  21.398  1.00  0.00           O  
ATOM   4870  CB  VAL A 306     -16.704  18.303  24.465  1.00  0.00           C  
ATOM   4871  CG1 VAL A 306     -16.579  18.130  25.981  1.00  0.00           C  
ATOM   4872  CG2 VAL A 306     -15.485  18.986  23.884  1.00  0.00           C  
ATOM   4873  H   VAL A 306     -16.613  15.662  25.296  1.00  0.00           H  
ATOM   4874  HA  VAL A 306     -18.152  17.253  23.547  1.00  0.00           H  
ATOM   4875  HB  VAL A 306     -17.444  18.965  24.347  1.00  0.00           H  
ATOM   4876 HG11 VAL A 306     -16.256  18.984  26.388  1.00  0.00           H  
ATOM   4877 HG12 VAL A 306     -17.472  17.895  26.364  1.00  0.00           H  
ATOM   4878 HG13 VAL A 306     -15.927  17.398  26.180  1.00  0.00           H  
ATOM   4879 HG21 VAL A 306     -15.260  19.790  24.434  1.00  0.00           H  
ATOM   4880 HG22 VAL A 306     -14.712  18.351  23.890  1.00  0.00           H  
ATOM   4881 HG23 VAL A 306     -15.677  19.268  22.944  1.00  0.00           H  
ATOM   4882  N   LYS A 307     -15.587  16.020  22.168  1.00  0.00           N  
ATOM   4883  CA  LYS A 307     -14.976  15.761  20.877  1.00  0.00           C  
ATOM   4884  C   LYS A 307     -15.659  14.646  20.100  1.00  0.00           C  
ATOM   4885  O   LYS A 307     -16.095  14.848  18.965  1.00  0.00           O  
ATOM   4886  CB  LYS A 307     -13.517  15.378  21.148  1.00  0.00           C  
ATOM   4887  CG  LYS A 307     -12.519  16.324  20.524  1.00  0.00           C  
ATOM   4888  CD  LYS A 307     -12.193  15.855  19.124  1.00  0.00           C  
ATOM   4889  CE  LYS A 307     -10.706  16.067  18.811  1.00  0.00           C  
ATOM   4890  NZ  LYS A 307     -10.317  15.124  17.710  1.00  0.00           N  
ATOM   4891  H   LYS A 307     -15.213  15.542  22.963  1.00  0.00           H  
ATOM   4892  HA  LYS A 307     -14.997  16.599  20.332  1.00  0.00           H  
ATOM   4893  HB2 LYS A 307     -13.357  14.462  20.781  1.00  0.00           H  
ATOM   4894  HB3 LYS A 307     -13.370  15.371  22.137  1.00  0.00           H  
ATOM   4895  HG2 LYS A 307     -11.684  16.339  21.074  1.00  0.00           H  
ATOM   4896  HG3 LYS A 307     -12.910  17.244  20.486  1.00  0.00           H  
ATOM   4897  HD2 LYS A 307     -12.743  16.372  18.468  1.00  0.00           H  
ATOM   4898  HD3 LYS A 307     -12.409  14.882  19.046  1.00  0.00           H  
ATOM   4899  HE2 LYS A 307     -10.159  15.879  19.626  1.00  0.00           H  
ATOM   4900  HE3 LYS A 307     -10.553  17.011  18.518  1.00  0.00           H  
ATOM   4901  HZ1 LYS A 307      -9.349  15.248  17.492  1.00  0.00           H  
ATOM   4902  HZ2 LYS A 307     -10.474  14.182  18.007  1.00  0.00           H  
ATOM   4903  HZ3 LYS A 307     -10.869  15.314  16.898  1.00  0.00           H  
ATOM   4904  N   ASN A 308     -15.642  13.443  20.657  1.00  0.00           N  
ATOM   4905  CA  ASN A 308     -16.268  12.263  20.106  1.00  0.00           C  
ATOM   4906  C   ASN A 308     -15.946  12.006  18.637  1.00  0.00           C  
ATOM   4907  O   ASN A 308     -16.825  11.933  17.757  1.00  0.00           O  
ATOM   4908  CB  ASN A 308     -17.787  12.353  20.346  1.00  0.00           C  
ATOM   4909  CG  ASN A 308     -18.604  11.161  19.922  1.00  0.00           C  
ATOM   4910  OD1 ASN A 308     -19.844  11.213  19.791  1.00  0.00           O  
ATOM   4911  ND2 ASN A 308     -17.920  10.045  19.688  1.00  0.00           N  
ATOM   4912  H   ASN A 308     -15.158  13.345  21.527  1.00  0.00           H  
ATOM   4913  HA  ASN A 308     -15.931  11.478  20.626  1.00  0.00           H  
ATOM   4914  HB2 ASN A 308     -18.127  13.149  19.845  1.00  0.00           H  
ATOM   4915  HB3 ASN A 308     -17.933  12.489  21.326  1.00  0.00           H  
ATOM   4916 HD21 ASN A 308     -16.927  10.034  19.802  1.00  0.00           H  
ATOM   4917 HD22 ASN A 308     -18.399   9.216  19.398  1.00  0.00           H  
ATOM   4918  N   GLN A 309     -14.666  11.861  18.323  1.00  0.00           N  
ATOM   4919  CA  GLN A 309     -14.195  11.622  16.970  1.00  0.00           C  
ATOM   4920  C   GLN A 309     -13.276  10.404  16.908  1.00  0.00           C  
ATOM   4921  O   GLN A 309     -12.719  10.133  15.836  1.00  0.00           O  
ATOM   4922  CB  GLN A 309     -13.499  12.856  16.394  1.00  0.00           C  
ATOM   4923  CG  GLN A 309     -14.362  14.100  16.259  1.00  0.00           C  
ATOM   4924  CD  GLN A 309     -13.575  15.267  15.701  1.00  0.00           C  
ATOM   4925  OE1 GLN A 309     -12.343  15.187  15.566  1.00  0.00           O  
ATOM   4926  NE2 GLN A 309     -14.256  16.371  15.393  1.00  0.00           N  
ATOM   4927  H   GLN A 309     -13.989  11.919  19.057  1.00  0.00           H  
ATOM   4928  HA  GLN A 309     -14.994  11.430  16.400  1.00  0.00           H  
ATOM   4929  HB2 GLN A 309     -13.158  12.619  15.484  1.00  0.00           H  
ATOM   4930  HB3 GLN A 309     -12.729  13.080  16.991  1.00  0.00           H  
ATOM   4931  HG2 GLN A 309     -14.716  14.349  17.161  1.00  0.00           H  
ATOM   4932  HG3 GLN A 309     -15.125  13.900  15.645  1.00  0.00           H  
ATOM   4933 HE21 GLN A 309     -15.248  16.397  15.516  1.00  0.00           H  
ATOM   4934 HE22 GLN A 309     -13.775  17.173  15.039  1.00  0.00           H  
ATOM   4935  N   GLY A 310     -13.184   9.638  17.980  1.00  0.00           N  
ATOM   4936  CA  GLY A 310     -12.370   8.427  18.018  1.00  0.00           C  
ATOM   4937  C   GLY A 310     -11.035   8.545  18.770  1.00  0.00           C
[truncated: 312,985 more chars]
