# Supplementary material for: FastGrow: on-the-fly growing and its application to DYRK1A
Source: J Comput Aided Mol Des. 2022 Aug 22;36(9):639–51. doi: 10.1007/s10822-022-00469-y (PMC9512872; doi:10.1007/s10822-022-00469-y)
Supplement: Supplementary file 3 — (zip 300339 KB) [file 10822_2022_469_MOESM3_ESM.zip › validation_sets/cross_growing/1b1h_1b05/1b05_core.mol2]

@<TRIPOS>MOLECULE
1b05
  56   55
SMALL
USER_CHARGES
@<TRIPOS>ATOM
   1 O1          -0.3892    21.4369    17.3232 O.co2        1    LIG  -1.0000
   2 O2          -1.6362    21.2947    15.6024 O.co2        1    LIG   0.0000
   3 O3           2.7282    20.9115    14.1891 O.2          1    LIG   0.0000
   4 O4           4.5910    17.9669    15.8558 O.2          1    LIG   0.0000
   5 N5          -3.5360    18.5818    12.3801 N.4          1    LIG   1.0000
   6 N6           6.8085    15.0289    11.0181 N.4          1    LIG   1.0000
   7 N7           5.2291    20.0559    15.4825 N.am         1    LIG   0.0000
   8 N8           1.7224    20.2236    16.1024 N.am         1    LIG   0.0000
   9 N9           7.0576    16.9389    15.3318 N.3          1    LIG   0.0000
  10 C10         -0.6210    20.9656    16.2324 C.2          1    LIG   0.0000
  11 C11          2.7886    20.5710    15.3752 C.2          1    LIG   0.0000
  12 C12          5.3745    18.7703    15.3498 C.2          1    LIG   0.0000
  13 C13          4.0988    20.7007    16.1334 C.3          1    LIG   0.0000
  14 C14          0.4215    20.1036    15.4792 C.3          1    LIG   0.0000
  15 C15          6.6450    18.2415    14.6901 C.3          1    LIG   0.0000
  16 C16          4.3491    22.1990    16.3801 C.3          1    LIG   0.0000
  17 C17         -2.5468    17.4725    12.4329 C.3          1    LIG   0.0000
  18 C18          6.6404    16.4808    10.6388 C.3          1    LIG   0.0000
  19 C19         -0.1901    18.7150    15.3100 C.3          1    LIG   0.0000
  20 C20          6.3851    18.0769    13.1835 C.3          1    LIG   0.0000
  21 C21         -1.8169    17.4889    13.7826 C.3          1    LIG   0.0000
  22 C22          5.2612    16.8884    11.2356 C.3          1    LIG   0.0000
  23 C23         -1.2058    18.8094    14.1462 C.3          1    LIG   0.0000
  24 C24          5.3763    16.9962    12.7787 C.3          1    LIG   0.0000
  25 H25         -4.0081    18.5658    11.4987 H            1    LIG   0.0000
  26 H26         -4.2024    18.4695    13.1172 H            1    LIG   0.0000
  27 H27         -3.0627    19.4559    12.4889 H            1    LIG   0.0000
  28 H28          7.6814    14.6914    10.6660 H            1    LIG   0.0000
  29 H29          6.7942    14.9408    12.0141 H            1    LIG   0.0000
  30 H30          6.0610    14.4932    10.6253 H            1    LIG   0.0000
  31 H31          5.9467    20.6444    15.1100 H            1    LIG   0.0000
  32 H32          1.8239    20.0458    17.0812 H            1    LIG   0.0000
  33 H33          7.2176    17.0843    16.3082 H            1    LIG   0.0000
  34 H34          6.3311    16.2626    15.2101 H            1    LIG   0.0000
  35 H35          3.9755    20.2649    17.0249 H            1    LIG   0.0000
  36 H36          0.5063    20.4929    14.5620 H            1    LIG   0.0000
  37 H37          7.3772    18.9103    14.8193 H            1    LIG   0.0000
  38 H38          3.5153    22.6207    16.7363 H            1    LIG   0.0000
  39 H39          4.6038    22.6392    15.5191 H            1    LIG   0.0000
  40 H40         -3.0215    16.5992    12.3230 H            1    LIG   0.0000
  41 H41         -1.8818    17.5856    11.6947 H            1    LIG   0.0000
  42 H42          7.3731    17.0354    11.0334 H            1    LIG   0.0000
  43 H43          6.6399    16.5877     9.6446 H            1    LIG   0.0000
  44 H44         -0.6556    18.4396    16.1511 H            1    LIG   0.0000
  45 H45          0.5233    18.0495    15.0905 H            1    LIG   0.0000
  46 H46          7.2574    17.8574    12.7467 H            1    LIG   0.0000
  47 H47          6.0490    18.9521    12.8356 H            1    LIG   0.0000
  48 H48         -2.4736    17.2424    14.4953 H            1    LIG   0.0000
  49 H49         -1.0873    16.8057    13.7510 H            1    LIG   0.0000
  50 H50          4.9835    17.7725    10.8596 H            1    LIG   0.0000
  51 H51          4.5785    16.1967    10.9999 H            1    LIG   0.0000
  52 H52         -0.7346    19.1729    13.3425 H            1    LIG   0.0000
  53 H53         -1.9384    19.4350    14.4144 H            1    LIG   0.0000
  54 H54          4.4803    17.2276    13.1576 H            1    LIG   0.0000
  55 H55          5.6762    16.1157    13.1459 H            1    LIG   0.0000
  56 R56          5.7311    22.4137    17.6193 Du           1    LIG   0.0000
@<TRIPOS>BOND
   1       16       56 1
   2        1       10 ar
   3        2       10 ar
   4        3       11 2
   5        4       12 2
   6        5       17 1
   7        5       25 1
   8        5       26 1
   9        5       27 1
  10        6       18 1
  11        6       28 1
  12        6       29 1
  13        6       30 1
  14        7       12 am
  15        7       13 1
  16        7       31 1
  17        8       11 am
  18        8       14 1
  19        8       32 1
  20        9       15 1
  21        9       33 1
  22        9       34 1
  23       10       14 1
  24       11       13 1
  25       12       15 1
  26       13       16 1
  27       13       35 1
  28       14       19 1
  29       14       36 1
  30       15       20 1
  31       15       37 1
  32       16       38 1
  33       16       39 1
  34       17       21 1
  35       17       40 1
  36       17       41 1
  37       18       22 1
  38       18       42 1
  39       18       43 1
  40       19       23 1
  41       19       44 1
  42       19       45 1
  43       20       24 1
  44       20       46 1
  45       20       47 1
  46       21       23 1
  47       21       48 1
  48       21       49 1
  49       22       24 1
  50       22       50 1
  51       22       51 1
  52       23       52 1
  53       23       53 1
  54       24       54 1
  55       24       55 1
