# Supplementary material for: FastGrow: on-the-fly growing and its application to DYRK1A
Source: J Comput Aided Mol Des. 2022 Aug 22;36(9):639–51. doi: 10.1007/s10822-022-00469-y (PMC9512872; doi:10.1007/s10822-022-00469-y)
Supplement: Supplementary file 3 — (zip 300339 KB) [file 10822_2022_469_MOESM3_ESM.zip › validation_sets/cross_growing/1b1h_1b05/1b1h_core.mol2]

@<TRIPOS>MOLECULE
1b1h
  57   56
SMALL
USER_CHARGES
@<TRIPOS>ATOM
   1 O1          -0.3170    21.5930    17.2940 O.co2        1    LIG  -1.0000
   2 O2          -1.5620    21.6990    15.4890 O.co2        1    LIG   0.0000
   3 O3           4.6680    17.9560    15.9050 O.2          1    LIG   0.0000
   4 O4           2.8060    21.0920    14.2150 O.2          1    LIG   0.0000
   5 N5           7.1430    17.0090    15.3230 N.4          1    LIG   1.0000
   6 N6           6.7700    14.9290    11.0090 N.4          1    LIG   1.0000
   7 N7          -3.5670    18.7110    12.5220 N.4          1    LIG   1.0000
   8 N8           1.6760    20.3060    16.0000 N.am         1    LIG   0.0000
   9 N9           5.2270    20.1070    15.5120 N.am         1    LIG   0.0000
  10 C10         -0.5820    21.2570    16.1210 C.2          1    LIG   0.0000
  11 C11          5.4310    18.7950    15.4310 C.2          1    LIG   0.0000
  12 C12          2.7840    20.7020    15.3730 C.2          1    LIG   0.0000
  13 C13          6.6920    18.3230    14.7300 C.3          1    LIG   0.0000
  14 C14          0.3820    20.3570    15.3410 C.3          1    LIG   0.0000
  15 C15          4.0650    20.6460    16.2050 C.3          1    LIG   0.0000
  16 C16          6.7940    16.3990    10.6400 C.3          1    LIG   0.0000
  17 C17         -2.8370    17.4390    12.8060 C.3          1    LIG   0.0000
  18 C18          4.3770    22.0850    16.6990 C.3          1    LIG   0.0000
  19 C19          6.4710    18.2370    13.2230 C.3          1    LIG   0.0000
  20 C20         -0.2230    18.9460    15.2170 C.3          1    LIG   0.0000
  21 C21          5.5240    17.0240    11.2350 C.3          1    LIG   0.0000
  22 C22         -2.0760    17.5960    14.1360 C.3          1    LIG   0.0000
  23 C23          5.5920    17.0480    12.7690 C.3          1    LIG   0.0000
  24 C24         -1.2690    18.8930    14.1060 C.3          1    LIG   0.0000
  25 H25          7.9803    16.6990    14.8551 H            1    LIG   0.0000
  26 H26          6.4170    16.3199    15.2042 H            1    LIG   0.0000
  27 H27          7.3328    17.1312    16.3054 H            1    LIG   0.0000
  28 H28          7.5899    14.4758    10.6369 H            1    LIG   0.0000
  29 H29          5.9441    14.4991    10.6229 H            1    LIG   0.0000
  30 H30          6.7602    14.8346    12.0125 H            1    LIG   0.0000
  31 H31         -4.0703    18.6227    11.6531 H            1    LIG   0.0000
  32 H32         -2.9064    19.4691    12.4520 H            1    LIG   0.0000
  33 H33         -4.2169    18.8995    13.2691 H            1    LIG   0.0000
  34 H34          1.7365    19.9683    16.9393 H            1    LIG   0.0000
  35 H35          5.8823    20.7335    15.0901 H            1    LIG   0.0000
  36 H36          7.4842    19.0646    14.9100 H            1    LIG   0.0000
  37 H37          0.5190    20.7735    14.3322 H            1    LIG   0.0000
  38 H38          3.8721    20.0034    17.0767 H            1    LIG   0.0000
  39 H39          7.6877    16.8814    11.0626 H            1    LIG   0.0000
  40 H40          6.7971    16.5152     9.5462 H            1    LIG   0.0000
  41 H41         -3.5550    16.6095    12.8855 H            1    LIG   0.0000
  42 H42         -2.1249    17.2311    11.9938 H            1    LIG   0.0000
  43 H43          3.4796    22.5068    17.1751 H            1    LIG   0.0000
  44 H44          4.6635    22.7087    15.8394 H            1    LIG   0.0000
  45 H45          7.4532    18.1431    12.7368 H            1    LIG   0.0000
  46 H46          5.9862    19.1678    12.8934 H            1    LIG   0.0000
  47 H47         -0.6979    18.6735    16.1710 H            1    LIG   0.0000
  48 H48          0.5799    18.2294    14.9892 H            1    LIG   0.0000
  49 H49          5.4212    18.0540    10.8629 H            1    LIG   0.0000
  50 H50          4.6510    16.4323    10.9224 H            1    LIG   0.0000
  51 H51         -2.7942    17.6293    14.9685 H            1    LIG   0.0000
  52 H52         -1.3953    16.7428    14.2728 H            1    LIG   0.0000
  53 H53          4.5781    17.1625    13.1800 H            1    LIG   0.0000
  54 H54          6.0307    16.1069    13.1321 H            1    LIG   0.0000
  55 H55         -0.7586    18.9705    13.1347 H            1    LIG   0.0000
  56 H56         -1.9579    19.7419    14.2270 H            1    LIG   0.0000
  57 R57          5.5320    22.0670    17.7200 Du           1    LIG   0.0000
@<TRIPOS>BOND
   1        1       10 ar
   2        2       10 ar
   3        3       11 2
   4        4       12 2
   5        5       13 1
   6        5       25 1
   7        5       26 1
   8        5       27 1
   9        6       16 1
  10        6       28 1
  11        6       29 1
  12        6       30 1
  13        7       17 1
  14        7       31 1
  15        7       32 1
  16        7       33 1
  17        8       12 am
  18        8       14 1
  19        8       34 1
  20        9       11 am
  21        9       15 1
  22        9       35 1
  23       10       14 1
  24       11       13 1
  25       12       15 1
  26       13       19 1
  27       13       36 1
  28       14       20 1
  29       14       37 1
  30       15       18 1
  31       15       38 1
  32       16       21 1
  33       16       39 1
  34       16       40 1
  35       17       22 1
  36       17       41 1
  37       17       42 1
  38       18       57 1
  39       18       43 1
  40       18       44 1
  41       19       23 1
  42       19       45 1
  43       19       46 1
  44       20       24 1
  45       20       47 1
  46       20       48 1
  47       21       23 1
  48       21       49 1
  49       21       50 1
  50       22       24 1
  51       22       51 1
  52       22       52 1
  53       23       53 1
  54       23       54 1
  55       24       55 1
  56       24       56 1
