# Supplementary material for: FastGrow: on-the-fly growing and its application to DYRK1A
Source: J Comput Aided Mol Des. 2022 Aug 22;36(9):639–51. doi: 10.1007/s10822-022-00469-y (PMC9512872; doi:10.1007/s10822-022-00469-y)
Supplement: Supplementary file 3 — (zip 300339 KB) [file 10822_2022_469_MOESM3_ESM.zip › validation_sets/cross_growing/1b1h_1b05/1b05_ligand.mol2]

@<TRIPOS>MOLECULE
LYS_B_1_CYS_B_2_LYS_B_3
  57   56
SMALL
USER_CHARGES
@<TRIPOS>ATOM
   1 N1           7.0576    16.9389    15.3318 N.3          1    LIG   0.0000
   2 C2           6.6450    18.2415    14.6901 C.3          1    LIG   0.0000
   3 C3           5.3745    18.7703    15.3498 C.2          1    LIG   0.0000
   4 O4           4.5910    17.9669    15.8558 O.2          1    LIG   0.0000
   5 C5           6.3851    18.0769    13.1835 C.3          1    LIG   0.0000
   6 C6           5.3763    16.9962    12.7787 C.3          1    LIG   0.0000
   7 C7           5.2612    16.8884    11.2356 C.3          1    LIG   0.0000
   8 C8           6.6404    16.4808    10.6388 C.3          1    LIG   0.0000
   9 N9           6.8085    15.0289    11.0181 N.4          1    LIG   1.0000
  10 H10          7.2176    17.0843    16.3082 H            1    LIG   0.0000
  11 H11          6.3311    16.2626    15.2101 H            1    LIG   0.0000
  12 H12          7.3772    18.9103    14.8193 H            1    LIG   0.0000
  13 H13          7.2574    17.8574    12.7467 H            1    LIG   0.0000
  14 H14          6.0490    18.9521    12.8356 H            1    LIG   0.0000
  15 H15          4.4803    17.2276    13.1576 H            1    LIG   0.0000
  16 H16          5.6762    16.1157    13.1459 H            1    LIG   0.0000
  17 H17          4.9835    17.7725    10.8596 H            1    LIG   0.0000
  18 H18          4.5785    16.1967    10.9999 H            1    LIG   0.0000
  19 H19          7.3731    17.0354    11.0334 H            1    LIG   0.0000
  20 H20          6.6399    16.5877     9.6446 H            1    LIG   0.0000
  21 H21          7.6814    14.6914    10.6660 H            1    LIG   0.0000
  22 H22          6.7942    14.9408    12.0141 H            1    LIG   0.0000
  23 H23          6.0610    14.4932    10.6253 H            1    LIG   0.0000
  24 N24          5.2291    20.0559    15.4825 N.am         1    LIG   0.0000
  25 C25          4.0988    20.7007    16.1334 C.3          1    LIG   0.0000
  26 C26          2.7886    20.5710    15.3752 C.2          1    LIG   0.0000
  27 O27          2.7282    20.9115    14.1891 O.2          1    LIG   0.0000
  28 C28          4.3491    22.1990    16.3801 C.3          1    LIG   0.0000
  29 S29          5.7311    22.4137    17.6193 S.3          1    LIG   0.0000
  30 H30          5.9467    20.6444    15.1100 H            1    LIG   0.0000
  31 H31          3.9755    20.2649    17.0249 H            1    LIG   0.0000
  32 H32          3.5153    22.6207    16.7363 H            1    LIG   0.0000
  33 H33          4.6038    22.6392    15.5191 H            1    LIG   0.0000
  34 H34          5.8898    23.3885    17.7760 H            1    LIG   0.0000
  35 N35          1.7224    20.2236    16.1024 N.am         1    LIG   0.0000
  36 C36          0.4215    20.1036    15.4792 C.3          1    LIG   0.0000
  37 C37         -0.6210    20.9656    16.2324 C.2          1    LIG   0.0000
  38 O38         -1.6362    21.2947    15.6024 O.co2        1    LIG   0.0000
  39 C39         -0.1901    18.7150    15.3100 C.3          1    LIG   0.0000
  40 C40         -1.2058    18.8094    14.1462 C.3          1    LIG   0.0000
  41 C41         -1.8169    17.4889    13.7826 C.3          1    LIG   0.0000
  42 C42         -2.5468    17.4725    12.4329 C.3          1    LIG   0.0000
  43 N43         -3.5360    18.5818    12.3801 N.4          1    LIG   1.0000
  44 O44         -0.3892    21.4369    17.3232 O.co2        1    LIG  -1.0000
  45 H45          1.8239    20.0458    17.0812 H            1    LIG   0.0000
  46 H46          0.5063    20.4929    14.5620 H            1    LIG   0.0000
  47 H47         -0.6556    18.4396    16.1511 H            1    LIG   0.0000
  48 H48          0.5233    18.0495    15.0905 H            1    LIG   0.0000
  49 H49         -0.7346    19.1729    13.3425 H            1    LIG   0.0000
  50 H50         -1.9384    19.4350    14.4144 H            1    LIG   0.0000
  51 H51         -2.4736    17.2424    14.4953 H            1    LIG   0.0000
  52 H52         -1.0873    16.8057    13.7510 H            1    LIG   0.0000
  53 H53         -3.0215    16.5992    12.3230 H            1    LIG   0.0000
  54 H54         -1.8818    17.5856    11.6947 H            1    LIG   0.0000
  55 H55         -4.0081    18.5658    11.4987 H            1    LIG   0.0000
  56 H56         -4.2024    18.4695    13.1172 H            1    LIG   0.0000
  57 H57         -3.0627    19.4559    12.4889 H            1    LIG   0.0000
@<TRIPOS>BOND
   1        1        2 1
   2        2        5 1
   3        2        3 1
   4        5        6 1
   5        6        7 1
   6        7        8 1
   7        8        9 1
   8        3        4 2
   9        1       10 1
  10        1       11 1
  11        2       12 1
  12        3       24 am
  13        5       13 1
  14        5       14 1
  15        6       15 1
  16        6       16 1
  17        7       17 1
  18        7       18 1
  19        8       19 1
  20        8       20 1
  21        9       21 1
  22        9       22 1
  23        9       23 1
  24       24       25 1
  25       25       28 1
  26       25       26 1
  27       28       29 1
  28       26       27 2
  29       29       34 1
  30       24       30 1
  31       25       31 1
  32       26       35 am
  33       28       32 1
  34       28       33 1
  35       35       36 1
  36       36       39 1
  37       36       37 1
  38       39       40 1
  39       40       41 1
  40       41       42 1
  41       42       43 1
  42       37       38 ar
  43       37       44 ar
  44       43       57 1
  45       35       45 1
  46       36       46 1
  47       39       47 1
  48       39       48 1
  49       40       49 1
  50       40       50 1
  51       41       51 1
  52       41       52 1
  53       42       53 1
  54       42       54 1
  55       43       55 1
  56       43       56 1
