# Supplementary material for: FastGrow: on-the-fly growing and its application to DYRK1A
Source: J Comput Aided Mol Des. 2022 Aug 22;36(9):639–51. doi: 10.1007/s10822-022-00469-y (PMC9512872; doi:10.1007/s10822-022-00469-y)
Supplement: Supplementary file 3 — (zip 300339 KB) [file 10822_2022_469_MOESM3_ESM.zip › validation_sets/cross_growing/1b1h_1b05/1b1h_ligand.mol2]

@<TRIPOS>MOLECULE
1b1h_ligand
  70   70
SMALL
USER_CHARGES
@<TRIPOS>ATOM
   1 N1           7.1430    17.0090    15.3230 N.4          1    LIG   1.0000
   2 C2           6.6920    18.3230    14.7300 C.3          1    LIG   0.0000
   3 C3           5.4310    18.7950    15.4310 C.2          1    LIG   0.0000
   4 O4           4.6680    17.9560    15.9050 O.2          1    LIG   0.0000
   5 C5           6.4710    18.2370    13.2230 C.3          1    LIG   0.0000
   6 C6           5.5920    17.0480    12.7690 C.3          1    LIG   0.0000
   7 C7           5.5240    17.0240    11.2350 C.3          1    LIG   0.0000
   8 C8           6.7940    16.3990    10.6400 C.3          1    LIG   0.0000
   9 N9           6.7700    14.9290    11.0090 N.4          1    LIG   1.0000
  10 N10          5.2270    20.1070    15.5120 N.am         1    LIG   0.0000
  11 C11          4.0650    20.6460    16.2050 C.3          1    LIG   0.0000
  12 C12          2.7840    20.7020    15.3730 C.2          1    LIG   0.0000
  13 O13          2.8060    21.0920    14.2150 O.2          1    LIG   0.0000
  14 C14          4.3770    22.0850    16.6990 C.3          1    LIG   0.0000
  15 C15          5.5320    22.0670    17.7200 C.3          1    LIG   0.0000
  16 C16          5.8860    23.4160    18.2790 C.ar         1    LIG   0.0000
  17 C17          6.7170    24.3090    17.6270 C.ar         1    LIG   0.0000
  18 C18          5.3850    23.7520    19.5200 C.ar         1    LIG   0.0000
  19 C19          7.0250    25.5460    18.1620 C.ar         1    LIG   0.0000
  20 C20          5.6980    24.9930    20.0610 C.ar         1    LIG   0.0000
  21 C21          6.5170    25.9060    19.4090 C.ar         1    LIG   0.0000
  22 N22          1.6760    20.3060    16.0000 N.am         1    LIG   0.0000
  23 C23          0.3820    20.3570    15.3410 C.3          1    LIG   0.0000
  24 C24         -0.5820    21.2570    16.1210 C.2          1    LIG   0.0000
  25 O25         -1.5620    21.6990    15.4890 O.co2        1    LIG   0.0000
  26 C26         -0.2230    18.9460    15.2170 C.3          1    LIG   0.0000
  27 C27         -1.2690    18.8930    14.1060 C.3          1    LIG   0.0000
  28 C28         -2.0760    17.5960    14.1360 C.3          1    LIG   0.0000
  29 C29         -2.8370    17.4390    12.8060 C.3          1    LIG   0.0000
  30 N30         -3.5670    18.7110    12.5220 N.4          1    LIG   1.0000
  31 O31         -0.3170    21.5930    17.2940 O.co2        1    LIG  -1.0000
  32 H32          7.9803    16.6990    14.8551 H            1    LIG   0.0000
  33 H33          6.4170    16.3199    15.2042 H            1    LIG   0.0000
  34 H34          7.3328    17.1312    16.3054 H            1    LIG   0.0000
  35 H35          7.4842    19.0646    14.9100 H            1    LIG   0.0000
  36 H36          7.4532    18.1431    12.7368 H            1    LIG   0.0000
  37 H37          5.9862    19.1678    12.8934 H            1    LIG   0.0000
  38 H38          4.5781    17.1625    13.1800 H            1    LIG   0.0000
  39 H39          6.0307    16.1069    13.1321 H            1    LIG   0.0000
  40 H40          5.4212    18.0540    10.8629 H            1    LIG   0.0000
  41 H41          4.6510    16.4323    10.9224 H            1    LIG   0.0000
  42 H42          7.6877    16.8814    11.0626 H            1    LIG   0.0000
  43 H43          6.7971    16.5152     9.5462 H            1    LIG   0.0000
  44 H44          7.5899    14.4758    10.6369 H            1    LIG   0.0000
  45 H45          5.9441    14.4991    10.6229 H            1    LIG   0.0000
  46 H46          6.7602    14.8346    12.0125 H            1    LIG   0.0000
  47 H47          5.8823    20.7335    15.0901 H            1    LIG   0.0000
  48 H48          3.8721    20.0034    17.0767 H            1    LIG   0.0000
  49 H49          3.4796    22.5068    17.1751 H            1    LIG   0.0000
  50 H50          4.6635    22.7087    15.8394 H            1    LIG   0.0000
  51 H51          6.4234    21.6552    17.2242 H            1    LIG   0.0000
  52 H52          5.2424    21.4133    18.5559 H            1    LIG   0.0000
  53 H53          7.1392    24.0307    16.6682 H            1    LIG   0.0000
  54 H54          4.7561    23.0576    20.0652 H            1    LIG   0.0000
  55 H55          7.6591    26.2333    17.6138 H            1    LIG   0.0000
  56 H56          5.2875    25.2587    21.0285 H            1    LIG   0.0000
  57 H57          6.7530    26.8655    19.8547 H            1    LIG   0.0000
  58 H58          1.7365    19.9683    16.9393 H            1    LIG   0.0000
  59 H59          0.5190    20.7735    14.3322 H            1    LIG   0.0000
  60 H60         -0.6979    18.6735    16.1710 H            1    LIG   0.0000
  61 H61          0.5799    18.2294    14.9892 H            1    LIG   0.0000
  62 H62         -0.7586    18.9705    13.1347 H            1    LIG   0.0000
  63 H63         -1.9579    19.7419    14.2270 H            1    LIG   0.0000
  64 H64         -2.7942    17.6293    14.9685 H            1    LIG   0.0000
  65 H65         -1.3953    16.7428    14.2728 H            1    LIG   0.0000
  66 H66         -3.5550    16.6095    12.8855 H            1    LIG   0.0000
  67 H67         -2.1249    17.2311    11.9938 H            1    LIG   0.0000
  68 H68         -4.0703    18.6227    11.6531 H            1    LIG   0.0000
  69 H69         -2.9064    19.4691    12.4520 H            1    LIG   0.0000
  70 H70         -4.2169    18.8995    13.2691 H            1    LIG   0.0000
@<TRIPOS>BOND
   1        3        2 1
   2        2        5 1
   3        2        1 1
   4        5        6 1
   5        6        7 1
   6        7        8 1
   7        8        9 1
   8        3        4 2
   9       10       11 1
  10       11       14 1
  11       11       12 1
  12       12       13 2
  13       14       15 1
  14       15       16 1
  15       16       18 ar
  16       16       17 ar
  17       17       19 ar
  18       19       21 ar
  19       20       21 ar
  20       18       20 ar
  21       23       24 1
  22       23       26 1
  23       22       23 1
  24       26       27 1
  25       27       28 1
  26       28       29 1
  27       29       30 1
  28       24       31 ar
  29       24       25 ar
  30       12       22 am
  31       10        3 am
  32        1       32 1
  33        1       33 1
  34        1       34 1
  35        2       35 1
  36        5       36 1
  37        5       37 1
  38        6       38 1
  39        6       39 1
  40        7       40 1
  41        7       41 1
  42        8       42 1
  43        8       43 1
  44        9       44 1
  45        9       45 1
  46        9       46 1
  47       10       47 1
  48       11       48 1
  49       14       49 1
  50       14       50 1
  51       15       51 1
  52       15       52 1
  53       17       53 1
  54       18       54 1
  55       19       55 1
  56       20       56 1
  57       21       57 1
  58       22       58 1
  59       23       59 1
  60       26       60 1
  61       26       61 1
  62       27       62 1
  63       27       63 1
  64       28       64 1
  65       28       65 1
  66       29       66 1
  67       29       67 1
  68       30       68 1
  69       30       69 1
  70       30       70 1
