# Supplementary material for: FastGrow: on-the-fly growing and its application to DYRK1A
Source: J Comput Aided Mol Des. 2022 Aug 22;36(9):639–51. doi: 10.1007/s10822-022-00469-y (PMC9512872; doi:10.1007/s10822-022-00469-y)
Supplement: Supplementary file 3 — (zip 300339 KB) [file 10822_2022_469_MOESM3_ESM.zip › validation_sets/cross_growing/1b1h_1b05/1b1h_frag.mol2]

@<TRIPOS>MOLECULE
1b1h
  15   15
SMALL
USER_CHARGES
@<TRIPOS>ATOM
   1 C1           5.8860    23.4160    18.2790 C.ar         1    LIG   0.0000
   2 C2           6.7170    24.3090    17.6270 C.ar         1    LIG   0.0000
   3 C3           5.3850    23.7520    19.5200 C.ar         1    LIG   0.0000
   4 C4           7.0250    25.5460    18.1620 C.ar         1    LIG   0.0000
   5 C5           5.6980    24.9930    20.0610 C.ar         1    LIG   0.0000
   6 C6           6.5170    25.9060    19.4090 C.ar         1    LIG   0.0000
   7 C7           5.5320    22.0670    17.7200 C.3          1    LIG   0.0000
   8 H8           7.1392    24.0307    16.6682 H            1    LIG   0.0000
   9 H9           4.7561    23.0576    20.0652 H            1    LIG   0.0000
  10 H10          7.6591    26.2333    17.6138 H            1    LIG   0.0000
  11 H11          5.2875    25.2587    21.0285 H            1    LIG   0.0000
  12 H12          6.7530    26.8655    19.8547 H            1    LIG   0.0000
  13 H13          6.4234    21.6552    17.2242 H            1    LIG   0.0000
  14 H14          5.2424    21.4133    18.5559 H            1    LIG   0.0000
  15 R15          4.3770    22.0850    16.6990 Du           1    LIG   0.0000
@<TRIPOS>BOND
   1        1        2 ar
   2        1        3 ar
   3        1        7 1
   4        2        4 ar
   5        2        8 1
   6        3        5 ar
   7        3        9 1
   8        4        6 ar
   9        4       10 1
  10        5        6 ar
  11        5       11 1
  12        6       12 1
  13        7       15 1
  14        7       13 1
  15        7       14 1
