# Supplementary material for: FastGrow: on-the-fly growing and its application to DYRK1A
Source: J Comput Aided Mol Des. 2022 Aug 22;36(9):639–51. doi: 10.1007/s10822-022-00469-y (PMC9512872; doi:10.1007/s10822-022-00469-y)
Supplement: Supplementary file 3 — (zip 300339 KB) [file 10822_2022_469_MOESM3_ESM.zip › validation_sets/cross_growing/1b2h_1b05/1b05.pdb]

HEADER    PEPTIDE BINDING PROTEIN                 17-NOV-98   1B05              
TITLE     STRUCTURE OF OLIGO-PEPTIDE BINDING PROTEIN COMPLEXED WITH             
TITLE    2 LYS-CYS-LYS                                                          
COMPND    MOL_ID: 1;                                                            
COMPND   2 MOLECULE: PERIPLASMIC OLIGOPEPTIDE-BINDING PROTEIN;                  
COMPND   3 CHAIN: A;                                                            
COMPND   4 SYNONYM: OPPA;                                                       
COMPND   5 ENGINEERED: YES;                                                     
COMPND   6 MOL_ID: 2;                                                           
COMPND   7 MOLECULE: PEPTIDE LYS-CYS-LYS;                                       
COMPND   8 CHAIN: B;                                                            
COMPND   9 ENGINEERED: YES                                                      
SOURCE    MOL_ID: 1;                                                            
SOURCE   2 ORGANISM_SCIENTIFIC: SALMONELLA TYPHIMURIUM;                         
SOURCE   3 ORGANISM_TAXID: 602;                                                 
SOURCE   4 GENE: OPPA;                                                          
SOURCE   5 EXPRESSION_SYSTEM: ESCHERICHIA COLI;                                 
SOURCE   6 EXPRESSION_SYSTEM_TAXID: 562;                                        
SOURCE   7 MOL_ID: 2;                                                           
SOURCE   8 SYNTHETIC: YES                                                       
KEYWDS    COMPLEX (PEPTIDE TRANSPORT/PEPTIDE), PEPTIDE TRANSPORT,               
KEYWDS   2 PEPTIDE BINDING PROTEIN                                              
EXPDTA    X-RAY DIFFRACTION                                                     
AUTHOR    J.R.H.TAME,A.J.WILKINSON                                              
REVDAT   6   24-FEB-09 1B05    1       VERSN                                    
REVDAT   5   01-APR-03 1B05    1       JRNL                                     
REVDAT   4   26-SEP-01 1B05    3       ATOM                                     
REVDAT   3   06-JAN-00 1B05    1       JRNL                                     
REVDAT   2   15-DEC-99 1B05    4       HEADER COMPND REMARK JRNL                
REVDAT   2 2                   4       ATOM   SOURCE SEQRES                     
REVDAT   1   25-NOV-98 1B05    0                                                
JRNL        AUTH   S.H.SLEIGH,P.R.SEAVERS,A.J.WILKINSON,J.E.LADBURY,            
JRNL        AUTH 2 J.R.TAME                                                     
JRNL        TITL   CRYSTALLOGRAPHIC AND CALORIMETRIC ANALYSIS OF                
JRNL        TITL 2 PEPTIDE BINDING TO OPPA PROTEIN.                             
JRNL        REF    J.MOL.BIOL.                   V. 291   393 1999              
JRNL        REFN                   ISSN 0022-2836                               
JRNL        PMID   10438628                                                     
JRNL        DOI    10.1006/JMBI.1999.2929                                       
REMARK   1                                                                      
REMARK   1 REFERENCE 1                                                          
REMARK   1  AUTH   J.R.H.TAME,S.H.SLEIGH,A.J.WILKINSON,J.E.LADBURY              
REMARK   1  TITL   THE ROLE OF WATER IN SEQUENCE-INDEPENDENT LIGAND             
REMARK   1  TITL 2 BINDING BY AN OLIGOPEPTIDE TRANSPORTER PROTEIN               
REMARK   1  REF    NAT.STRUCT.BIOL.              V.   3   998 1996              
REMARK   1  REFN                   ISSN 1072-8368                               
REMARK   1 REFERENCE 2                                                          
REMARK   1  AUTH   J.R.H.TAME,E.J.DODSON,G.MURSHUDOV,C.F.HIGGINS,               
REMARK   1  AUTH 2 A.J.WILKINSON                                                
REMARK   1  TITL   THE CRYSTAL STRUCTURES OF THE OLIGOPEPTIDE-BINDING           
REMARK   1  TITL 2 PROTEIN OPPA COMPLEXED WITH TRIPEPTIDE AND                   
REMARK   1  TITL 3 TETRAPEPTIDE LIGANDS                                         
REMARK   1  REF    STRUCTURE                     V.   3  1395 1995              
REMARK   1  REFN                   ISSN 0969-2126                               
REMARK   1 REFERENCE 3                                                          
REMARK   1  AUTH   I.D.GLOVER,R.DENNY,N.D.NGUTI,S.MCSWEENEY,                    
REMARK   1  AUTH 2 A.THOMPSON,E.DODSON,A.J.WILKINSON,J.R.H.TAME                 
REMARK   1  TITL   STRUCTURE DETERMINATION OF OPPA AT 2.3 ANGSTROMS             
REMARK   1  TITL 2 RESOLUTION USING MULTIPLE WAVELENGTH ANOMALOUS               
REMARK   1  TITL 3 METHODS                                                      
REMARK   1  REF    ACTA CRYSTALLOGR.,SECT.D      V.  51    39 1995              
REMARK   1  REFN                   ISSN 0907-4449                               
REMARK   1 REFERENCE 4                                                          
REMARK   1  AUTH   J.R.H.TAME,G.N.MURSHUDOV,E.J.DODSON,T.K.NEIL,                
REMARK   1  AUTH 2 G.G.DODSON,C.F.HIGGINS,A.J.WILKINSON                         
REMARK   1  TITL   THE STRUCTURAL BASIS OF SEQUENCE-INDEPENDENT                 
REMARK   1  TITL 2 PEPTIDE BINDING BY OPPA PROTEIN                              
REMARK   1  REF    SCIENCE                       V. 264  1578 1994              
REMARK   1  REFN                   ISSN 0036-8075                               
REMARK   2                                                                      
REMARK   2 RESOLUTION.    2.00 ANGSTROMS.                                       
REMARK   3                                                                      
REMARK   3 REFINEMENT.                                                          
REMARK   3   PROGRAM     : REFMAC                                               
REMARK   3   AUTHORS     : MURSHUDOV,VAGIN,DODSON                               
REMARK   3                                                                      
REMARK   3  DATA USED IN REFINEMENT.                                            
REMARK   3   RESOLUTION RANGE HIGH (ANGSTROMS) : 2.00                           
REMARK   3   RESOLUTION RANGE LOW  (ANGSTROMS) : 15.00                          
REMARK   3   DATA CUTOFF            (SIGMA(F)) : 0.000                          
REMARK   3   COMPLETENESS FOR RANGE        (%) : 96.2                           
REMARK   3   NUMBER OF REFLECTIONS             : 40411                          
REMARK   3                                                                      
REMARK   3  FIT TO DATA USED IN REFINEMENT.                                     
REMARK   3   CROSS-VALIDATION METHOD          : THROUGHOUT                      
REMARK   3   FREE R VALUE TEST SET SELECTION  : NULL                            
REMARK   3   R VALUE     (WORKING + TEST SET) : NULL                            
REMARK   3   R VALUE            (WORKING SET) : 0.198                           
REMARK   3   FREE R VALUE                     : 0.243                           
REMARK   3   FREE R VALUE TEST SET SIZE   (%) : 5.000                           
REMARK   3   FREE R VALUE TEST SET COUNT      : 1935                            
REMARK   3                                                                      
REMARK   3  NUMBER OF NON-HYDROGEN ATOMS USED IN REFINEMENT.                    
REMARK   3   PROTEIN ATOMS            : 4181                                    
REMARK   3   NUCLEIC ACID ATOMS       : 0                                       
REMARK   3   HETEROGEN ATOMS          : 8                                       
REMARK   3   SOLVENT ATOMS            : 188                                     
REMARK   3                                                                      
REMARK   3  B VALUES.                                                           
REMARK   3   FROM WILSON PLOT           (A**2) : 17.50                          
REMARK   3   MEAN B VALUE      (OVERALL, A**2) : 19.70                          
REMARK   3   OVERALL ANISOTROPIC B VALUE.                                       
REMARK   3    B11 (A**2) : NULL                                                 
REMARK   3    B22 (A**2) : NULL                                                 
REMARK   3    B33 (A**2) : NULL                                                 
REMARK   3    B12 (A**2) : NULL                                                 
REMARK   3    B13 (A**2) : NULL                                                 
REMARK   3    B23 (A**2) : NULL                                                 
REMARK   3                                                                      
REMARK   3  ESTIMATED OVERALL COORDINATE ERROR.                                 
REMARK   3   ESU BASED ON R VALUE                            (A): NULL          
REMARK   3   ESU BASED ON FREE R VALUE                       (A): NULL          
REMARK   3   ESU BASED ON MAXIMUM LIKELIHOOD                 (A): NULL          
REMARK   3   ESU FOR B VALUES BASED ON MAXIMUM LIKELIHOOD (A**2): NULL          
REMARK   3                                                                      
REMARK   3  RMS DEVIATIONS FROM IDEAL VALUES.                                   
REMARK   3   DISTANCE RESTRAINTS.                    RMS    SIGMA               
REMARK   3    BOND LENGTH                     (A) : 0.013 ; 0.020               
REMARK   3    ANGLE DISTANCE                  (A) : 0.033 ; 0.040               
REMARK   3    INTRAPLANAR 1-4 DISTANCE        (A) : 0.035 ; 0.050               
REMARK   3    H-BOND OR METAL COORDINATION    (A) : NULL  ; NULL                
REMARK   3                                                                      
REMARK   3   PLANE RESTRAINT                  (A) : NULL  ; NULL                
REMARK   3   CHIRAL-CENTER RESTRAINT       (A**3) : NULL  ; NULL                
REMARK   3                                                                      
REMARK   3   NON-BONDED CONTACT RESTRAINTS.                                     
REMARK   3    SINGLE TORSION                  (A) : 0.181 ; 0.300               
REMARK   3    MULTIPLE TORSION                (A) : 0.250 ; 0.300               
REMARK   3    H-BOND (X...Y)                  (A) : 0.152 ; 0.300               
REMARK   3    H-BOND (X-H...Y)                (A) : NULL  ; NULL                
REMARK   3                                                                      
REMARK   3   CONFORMATIONAL TORSION ANGLE RESTRAINTS.                           
REMARK   3    SPECIFIED                 (DEGREES) : NULL  ; NULL                
REMARK   3    PLANAR                    (DEGREES) : 3.900 ; 7.000               
REMARK   3    STAGGERED                 (DEGREES) : 16.500; 15.000              
REMARK   3    TRANSVERSE                (DEGREES) : 29.100; 20.000              
REMARK   3                                                                      
REMARK   3  ISOTROPIC THERMAL FACTOR RESTRAINTS.    RMS    SIGMA                
REMARK   3   MAIN-CHAIN BOND              (A**2) : 1.561 ; 2.000                
REMARK   3   MAIN-CHAIN ANGLE             (A**2) : 2.152 ; 3.000                
REMARK   3   SIDE-CHAIN BOND              (A**2) : 1.904 ; 2.000                
REMARK   3   SIDE-CHAIN ANGLE             (A**2) : 2.770 ; 3.000                
REMARK   3                                                                      
REMARK   3  OTHER REFINEMENT REMARKS: NULL                                      
REMARK   4                                                                      
REMARK   4 1B05 COMPLIES WITH FORMAT V. 3.15, 01-DEC-08                         
REMARK 100                                                                      
REMARK 100 THIS ENTRY HAS BEEN PROCESSED BY RCSB ON 11-NOV-98.                  
REMARK 100 THE RCSB ID CODE IS RCSB000101.                                      
REMARK 200                                                                      
REMARK 200 EXPERIMENTAL DETAILS                                                 
REMARK 200  EXPERIMENT TYPE                : X-RAY DIFFRACTION                  
REMARK 200  DATE OF DATA COLLECTION        : NULL                               
REMARK 200  TEMPERATURE           (KELVIN) : 120                                
REMARK 200  PH                             : 5.5                                
REMARK 200  NUMBER OF CRYSTALS USED        : 1                                  
REMARK 200                                                                      
REMARK 200  SYNCHROTRON              (Y/N) : N                                  
REMARK 200  RADIATION SOURCE               : ROTATING ANODE                     
REMARK 200  BEAMLINE                       : NULL                               
REMARK 200  X-RAY GENERATOR MODEL          : NULL                               
REMARK 200  MONOCHROMATIC OR LAUE    (M/L) : M                                  
REMARK 200  WAVELENGTH OR RANGE        (A) : 1.5418                             
REMARK 200  MONOCHROMATOR                  : NI FILTER                          
REMARK 200  OPTICS                         : MIRRORS                            
REMARK 200                                                                      
REMARK 200  DETECTOR TYPE                  : IMAGE PLATE                        
REMARK 200  DETECTOR MANUFACTURER          : MARRESEARCH                        
REMARK 200  INTENSITY-INTEGRATION SOFTWARE : DENZO                              
REMARK 200  DATA SCALING SOFTWARE          : CCP4 (SCALA)                       
REMARK 200                                                                      
REMARK 200  NUMBER OF UNIQUE REFLECTIONS   : 40411                              
REMARK 200  RESOLUTION RANGE HIGH      (A) : 2.000                              
REMARK 200  RESOLUTION RANGE LOW       (A) : 15.000                             
REMARK 200  REJECTION CRITERIA  (SIGMA(I)) : 0.000                              
REMARK 200                                                                      
REMARK 200 OVERALL.                                                             
REMARK 200  COMPLETENESS FOR RANGE     (%) : 96.2                               
REMARK 200  DATA REDUNDANCY                : 4.300                              
REMARK 200  R MERGE                    (I) : 0.08700                            
REMARK 200  R SYM                      (I) : NULL                               
REMARK 200  <I/SIGMA(I)> FOR THE DATA SET  : 6.6000                             
REMARK 200                                                                      
REMARK 200 IN THE HIGHEST RESOLUTION SHELL.                                     
REMARK 200  HIGHEST RESOLUTION SHELL, RANGE HIGH (A) : 2.00                     
REMARK 200  HIGHEST RESOLUTION SHELL, RANGE LOW  (A) : 2.12                     
REMARK 200  COMPLETENESS FOR SHELL     (%) : 80.3                               
REMARK 200  DATA REDUNDANCY IN SHELL       : 4.20                               
REMARK 200  R MERGE FOR SHELL          (I) : 0.18800                            
REMARK 200  R SYM FOR SHELL            (I) : NULL                               
REMARK 200  <I/SIGMA(I)> FOR SHELL         : 3.400                              
REMARK 200                                                                      
REMARK 200 DIFFRACTION PROTOCOL: SINGLE WAVELENGTH                              
REMARK 200 METHOD USED TO DETERMINE THE STRUCTURE: MOLECULAR REPLACEMENT        
REMARK 200 SOFTWARE USED: CCP4                                                  
REMARK 200 STARTING MODEL: PDB ENTRY 1OLB                                       
REMARK 200                                                                      
REMARK 200 REMARK: FLASH COOLED TO 120K                                         
REMARK 280                                                                      
REMARK 280 CRYSTAL                                                              
REMARK 280 SOLVENT CONTENT, VS   (%): 45.00                                     
REMARK 280 MATTHEWS COEFFICIENT, VM (ANGSTROMS**3/DA): 2.48                     
REMARK 280                                                                      
REMARK 280 CRYSTALLIZATION CONDITIONS: CO-CRYSTALLIZED WITH URANIUM             
REMARK 280  ACETATE, PH 5.5                                                     
REMARK 290                                                                      
REMARK 290 CRYSTALLOGRAPHIC SYMMETRY                                            
REMARK 290 SYMMETRY OPERATORS FOR SPACE GROUP: P 21 21 21                       
REMARK 290                                                                      
REMARK 290      SYMOP   SYMMETRY                                                
REMARK 290     NNNMMM   OPERATOR                                                
REMARK 290       1555   X,Y,Z                                                   
REMARK 290       2555   -X+1/2,-Y,Z+1/2                                         
REMARK 290       3555   -X,Y+1/2,-Z+1/2                                         
REMARK 290       4555   X+1/2,-Y+1/2,-Z                                         
REMARK 290                                                                      
REMARK 290     WHERE NNN -> OPERATOR NUMBER                                     
REMARK 290           MMM -> TRANSLATION VECTOR                                  
REMARK 290                                                                      
REMARK 290 CRYSTALLOGRAPHIC SYMMETRY TRANSFORMATIONS                            
REMARK 290 THE FOLLOWING TRANSFORMATIONS OPERATE ON THE ATOM/HETATM             
REMARK 290 RECORDS IN THIS ENTRY TO PRODUCE CRYSTALLOGRAPHICALLY                
REMARK 290 RELATED MOLECULES.                                                   
REMARK 290   SMTRY1   1  1.000000  0.000000  0.000000        0.00000            
REMARK 290   SMTRY2   1  0.000000  1.000000  0.000000        0.00000            
REMARK 290   SMTRY3   1  0.000000  0.000000  1.000000        0.00000            
REMARK 290   SMTRY1   2 -1.000000  0.000000  0.000000       54.77500            
REMARK 290   SMTRY2   2  0.000000 -1.000000  0.000000        0.00000            
REMARK 290   SMTRY3   2  0.000000  0.000000  1.000000       35.25000            
REMARK 290   SMTRY1   3 -1.000000  0.000000  0.000000        0.00000            
REMARK 290   SMTRY2   3  0.000000  1.000000  0.000000       38.06000            
REMARK 290   SMTRY3   3  0.000000  0.000000 -1.000000       35.25000            
REMARK 290   SMTRY1   4  1.000000  0.000000  0.000000       54.77500            
REMARK 290   SMTRY2   4  0.000000 -1.000000  0.000000       38.06000            
REMARK 290   SMTRY3   4  0.000000  0.000000 -1.000000        0.00000            
REMARK 290                                                                      
REMARK 290 REMARK: NULL                                                         
REMARK 300                                                                      
REMARK 300 BIOMOLECULE: 1                                                       
REMARK 300 SEE REMARK 350 FOR THE AUTHOR PROVIDED AND/OR PROGRAM                
REMARK 300 GENERATED ASSEMBLY INFORMATION FOR THE STRUCTURE IN                  
REMARK 300 THIS ENTRY. THE REMARK MAY ALSO PROVIDE INFORMATION ON               
REMARK 300 BURIED SURFACE AREA.                                                 
REMARK 350                                                                      
REMARK 350 COORDINATES FOR A COMPLETE MULTIMER REPRESENTING THE KNOWN           
REMARK 350 BIOLOGICALLY SIGNIFICANT OLIGOMERIZATION STATE OF THE                
REMARK 350 MOLECULE CAN BE GENERATED BY APPLYING BIOMT TRANSFORMATIONS          
REMARK 350 GIVEN BELOW.  BOTH NON-CRYSTALLOGRAPHIC AND                          
REMARK 350 CRYSTALLOGRAPHIC OPERATIONS ARE GIVEN.                               
REMARK 350                                                                      
REMARK 350 BIOMOLECULE: 1                                                       
REMARK 350 AUTHOR DETERMINED BIOLOGICAL UNIT: DIMERIC                           
REMARK 350 SOFTWARE DETERMINED QUATERNARY STRUCTURE: DIMERIC                    
REMARK 350 SOFTWARE USED: PISA                                                  
REMARK 350 TOTAL BURIED SURFACE AREA: 1690 ANGSTROM**2                          
REMARK 350 SURFACE AREA OF THE COMPLEX: 19690 ANGSTROM**2                       
REMARK 350 CHANGE IN SOLVENT FREE ENERGY: -23.0 KCAL/MOL                        
REMARK 350 APPLY THE FOLLOWING TO CHAINS: A, B                                  
REMARK 350   BIOMT1   1  1.000000  0.000000  0.000000        0.00000            
REMARK 350   BIOMT2   1  0.000000  1.000000  0.000000        0.00000            
REMARK 350   BIOMT3   1  0.000000  0.000000  1.000000        0.00000            
REMARK 470                                                                      
REMARK 470 MISSING ATOM                                                         
REMARK 470 THE FOLLOWING RESIDUES HAVE MISSING ATOMS(M=MODEL NUMBER;            
REMARK 470 RES=RESIDUE NAME; C=CHAIN IDENTIFIER; SSEQ=SEQUENCE NUMBER;          
REMARK 470 I=INSERTION CODE):                                                   
REMARK 470   M RES CSSEQI  ATOMS                                                
REMARK 470     ASP A 356    CB   CG   OD1  OD2                                  
REMARK 470     LYS A 357    CB   CG   CD   CE   NZ                              
REMARK 500                                                                      
REMARK 500 GEOMETRY AND STEREOCHEMISTRY                                         
REMARK 500 SUBTOPIC: COVALENT BOND ANGLES                                       
REMARK 500                                                                      
REMARK 500 THE STEREOCHEMICAL PARAMETERS OF THE FOLLOWING RESIDUES              
REMARK 500 HAVE VALUES WHICH DEVIATE FROM EXPECTED VALUES BY MORE               
REMARK 500 THAN 6*RMSD (M=MODEL NUMBER; RES=RESIDUE NAME; C=CHAIN               
REMARK 500 IDENTIFIER; SSEQ=SEQUENCE NUMBER; I=INSERTION CODE).                 
REMARK 500                                                                      
REMARK 500 STANDARD TABLE:                                                      
REMARK 500 FORMAT: (10X,I3,1X,A3,1X,A1,I4,A1,3(1X,A4,2X),12X,F5.1)              
REMARK 500                                                                      
REMARK 500 EXPECTED VALUES PROTEIN: ENGH AND HUBER, 1999                        
REMARK 500 EXPECTED VALUES NUCLEIC ACID: CLOWNEY ET AL 1996                     
REMARK 500                                                                      
REMARK 500  M RES CSSEQI ATM1   ATM2   ATM3                                     
REMARK 500    ARG A  17   NE  -  CZ  -  NH1 ANGL. DEV. =   4.3 DEGREES          
REMARK 500    ASP A  27   CB  -  CG  -  OD1 ANGL. DEV. =   5.9 DEGREES          
REMARK 500    ASP A  27   CB  -  CG  -  OD2 ANGL. DEV. =  -5.6 DEGREES          
REMARK 500    ARG A  77   NE  -  CZ  -  NH1 ANGL. DEV. =   3.9 DEGREES          
REMARK 500    ARG A  77   NE  -  CZ  -  NH2 ANGL. DEV. =  -3.3 DEGREES          
REMARK 500    ASP A  84   CB  -  CG  -  OD1 ANGL. DEV. =   8.8 DEGREES          
REMARK 500    ASP A 102   CB  -  CG  -  OD2 ANGL. DEV. =  -6.0 DEGREES          
REMARK 500    ASP A 133   CB  -  CG  -  OD2 ANGL. DEV. =  -8.1 DEGREES          
REMARK 500    ASP A 141   CB  -  CG  -  OD1 ANGL. DEV. =   6.0 DEGREES          
REMARK 500    GLU A 150   CA  -  CB  -  CG  ANGL. DEV. =  20.6 DEGREES          
REMARK 500    ARG A 201   NE  -  CZ  -  NH2 ANGL. DEV. =   3.0 DEGREES          
REMARK 500    ARG A 235   CG  -  CD  -  NE  ANGL. DEV. =  14.7 DEGREES          
REMARK 500    ARG A 235   CD  -  NE  -  CZ  ANGL. DEV. =  20.5 DEGREES          
REMARK 500    ARG A 235   NE  -  CZ  -  NH1 ANGL. DEV. =   8.2 DEGREES          
REMARK 500    ARG A 235   NE  -  CZ  -  NH2 ANGL. DEV. =  -5.1 DEGREES          
REMARK 500    TYR A 273   CB  -  CG  -  CD2 ANGL. DEV. =  -6.3 DEGREES          
REMARK 500    TYR A 273   CB  -  CG  -  CD1 ANGL. DEV. =   4.6 DEGREES          
REMARK 500    ASP A 323   CB  -  CG  -  OD2 ANGL. DEV. =  -5.9 DEGREES          
REMARK 500    GLU A 350   OE1 -  CD  -  OE2 ANGL. DEV. =   9.1 DEGREES          
REMARK 500    ASP A 410   CB  -  CG  -  OD1 ANGL. DEV. =   5.7 DEGREES          
REMARK 500    ARG A 413   NE  -  CZ  -  NH2 ANGL. DEV. =  -4.1 DEGREES          
REMARK 500    TYR A 485   CA  -  CB  -  CG  ANGL. DEV. =  11.7 DEGREES          
REMARK 500                                                                      
REMARK 500 REMARK: NULL                                                         
REMARK 500                                                                      
REMARK 500 GEOMETRY AND STEREOCHEMISTRY                                         
REMARK 500 SUBTOPIC: TORSION ANGLES                                             
REMARK 500                                                                      
REMARK 500 TORSION ANGLES OUTSIDE THE EXPECTED RAMACHANDRAN REGIONS:            
REMARK 500 (M=MODEL NUMBER; RES=RESIDUE NAME; C=CHAIN IDENTIFIER;               
REMARK 500 SSEQ=SEQUENCE NUMBER; I=INSERTION CODE).                             
REMARK 500                                                                      
REMARK 500 STANDARD TABLE:                                                      
REMARK 500 FORMAT:(10X,I3,1X,A3,1X,A1,I4,A1,4X,F7.2,3X,F7.2)                    
REMARK 500                                                                      
REMARK 500 EXPECTED VALUES: GJ KLEYWEGT AND TA JONES (1996). PHI/PSI-           
REMARK 500 CHOLOGY: RAMACHANDRAN REVISITED. STRUCTURE 4, 1395 - 1400            
REMARK 500                                                                      
REMARK 500  M RES CSSEQI        PSI       PHI                                   
REMARK 500    GLN A  13       78.40   -103.62                                   
REMARK 500    GLU A 200      -63.17   -129.84                                   
REMARK 500    ASN A 246       52.54    -99.34                                   
REMARK 500    THR A 354     -126.40   -113.62                                   
REMARK 500    THR A 367      120.26    -36.63                                   
REMARK 500    SER A 368      140.20    179.54                                   
REMARK 500    ASP A 410      -77.41   -106.06                                   
REMARK 500                                                                      
REMARK 500 REMARK: NULL                                                         
REMARK 800                                                                      
REMARK 800 SITE                                                                 
REMARK 800 SITE_IDENTIFIER: AC1                                                 
REMARK 800 EVIDENCE_CODE: SOFTWARE                                              
REMARK 800 SITE_DESCRIPTION: BINDING SITE FOR RESIDUE U1 A 518                  
REMARK 800 SITE_IDENTIFIER: AC2                                                 
REMARK 800 EVIDENCE_CODE: SOFTWARE                                              
REMARK 800 SITE_DESCRIPTION: BINDING SITE FOR RESIDUE U1 A 519                  
REMARK 800 SITE_IDENTIFIER: AC3                                                 
REMARK 800 EVIDENCE_CODE: SOFTWARE                                              
REMARK 800 SITE_DESCRIPTION: BINDING SITE FOR RESIDUE U1 A 520                  
REMARK 800 SITE_IDENTIFIER: AC4                                                 
REMARK 800 EVIDENCE_CODE: SOFTWARE                                              
REMARK 800 SITE_DESCRIPTION: BINDING SITE FOR RESIDUE U1 A 521                  
REMARK 800 SITE_IDENTIFIER: AC5                                                 
REMARK 800 EVIDENCE_CODE: SOFTWARE                                              
REMARK 800 SITE_DESCRIPTION: BINDING SITE FOR RESIDUE U1 A 522                  
REMARK 800 SITE_IDENTIFIER: AC6                                                 
REMARK 800 EVIDENCE_CODE: SOFTWARE                                              
REMARK 800 SITE_DESCRIPTION: BINDING SITE FOR RESIDUE U1 A 523                  
REMARK 800 SITE_IDENTIFIER: AC7                                                 
REMARK 800 EVIDENCE_CODE: SOFTWARE                                              
REMARK 800 SITE_DESCRIPTION: BINDING SITE FOR RESIDUE U1 A 525                  
DBREF  1B05 A    1   517  UNP    P06202   OPPA_SALTY      26    542             
DBREF  1B05 B    1     3  PDB    1B05     1B05             1      3             
SEQRES   1 A  517  ALA ASP VAL PRO ALA GLY VAL GLN LEU ALA ASP LYS GLN          
SEQRES   2 A  517  THR LEU VAL ARG ASN ASN GLY SER GLU VAL GLN SER LEU          
SEQRES   3 A  517  ASP PRO HIS LYS ILE GLU GLY VAL PRO GLU SER ASN VAL          
SEQRES   4 A  517  SER ARG ASP LEU PHE GLU GLY LEU LEU ILE SER ASP VAL          
SEQRES   5 A  517  GLU GLY HIS PRO SER PRO GLY VAL ALA GLU LYS TRP GLU          
SEQRES   6 A  517  ASN LYS ASP PHE LYS VAL TRP THR PHE HIS LEU ARG GLU          
SEQRES   7 A  517  ASN ALA LYS TRP SER ASP GLY THR PRO VAL THR ALA HIS          
SEQRES   8 A  517  ASP PHE VAL TYR SER TRP GLN ARG LEU ALA ASP PRO ASN          
SEQRES   9 A  517  THR ALA SER PRO TYR ALA SER TYR LEU GLN TYR GLY HIS          
SEQRES  10 A  517  ILE ALA ASN ILE ASP ASP ILE ILE ALA GLY LYS LYS PRO          
SEQRES  11 A  517  ALA THR ASP LEU GLY VAL LYS ALA LEU ASP ASP HIS THR          
SEQRES  12 A  517  PHE GLU VAL THR LEU SER GLU PRO VAL PRO TYR PHE TYR          
SEQRES  13 A  517  LYS LEU LEU VAL HIS PRO SER VAL SER PRO VAL PRO LYS          
SEQRES  14 A  517  SER ALA VAL GLU LYS PHE GLY ASP LYS TRP THR GLN PRO          
SEQRES  15 A  517  ALA ASN ILE VAL THR ASN GLY ALA TYR LYS LEU LYS ASN          
SEQRES  16 A  517  TRP VAL VAL ASN GLU ARG ILE VAL LEU GLU ARG ASN PRO          
SEQRES  17 A  517  GLN TYR TRP ASP ASN ALA LYS THR VAL ILE ASN GLN VAL          
SEQRES  18 A  517  THR TYR LEU PRO ILE SER SER GLU VAL THR ASP VAL ASN          
SEQRES  19 A  517  ARG TYR ARG SER GLY GLU ILE ASP MET THR TYR ASN ASN          
SEQRES  20 A  517  MET PRO ILE GLU LEU PHE GLN LYS LEU LYS LYS GLU ILE          
SEQRES  21 A  517  PRO ASN GLU VAL ARG VAL ASP PRO TYR LEU CYS THR TYR          
SEQRES  22 A  517  TYR TYR GLU ILE ASN ASN GLN LYS ALA PRO PHE ASN ASP          
SEQRES  23 A  517  VAL ARG VAL ARG THR ALA LEU LYS LEU ALA LEU ASP ARG          
SEQRES  24 A  517  ASP ILE ILE VAL ASN LYS VAL LYS ASN GLN GLY ASP LEU          
SEQRES  25 A  517  PRO ALA TYR SER TYR THR PRO PRO TYR THR ASP GLY ALA          
SEQRES  26 A  517  LYS LEU VAL GLU PRO GLU TRP PHE LYS TRP SER GLN GLN          
SEQRES  27 A  517  LYS ARG ASN GLU GLU ALA LYS LYS LEU LEU ALA GLU ALA          
SEQRES  28 A  517  GLY PHE THR ALA ASP LYS PRO LEU THR PHE ASP LEU LEU          
SEQRES  29 A  517  TYR ASN THR SER ASP LEU HIS LYS LYS LEU ALA ILE ALA          
SEQRES  30 A  517  VAL ALA SER ILE TRP LYS LYS ASN LEU GLY VAL ASN VAL          
SEQRES  31 A  517  ASN LEU GLU ASN GLN GLU TRP LYS THR PHE LEU ASP THR          
SEQRES  32 A  517  ARG HIS GLN GLY THR PHE ASP VAL ALA ARG ALA GLY TRP          
SEQRES  33 A  517  CYS ALA ASP TYR ASN GLU PRO THR SER PHE LEU ASN THR          
SEQRES  34 A  517  MET LEU SER ASP SER SER ASN ASN THR ALA HIS TYR LYS          
SEQRES  35 A  517  SER PRO ALA PHE ASP LYS LEU ILE ALA ASP THR LEU LYS          
SEQRES  36 A  517  VAL ALA ASP ASP THR GLN ARG SER GLU LEU TYR ALA LYS          
SEQRES  37 A  517  ALA GLU GLN GLN LEU ASP LYS ASP SER ALA ILE VAL PRO          
SEQRES  38 A  517  VAL TYR TYR TYR VAL ASN ALA ARG LEU VAL LYS PRO TRP          
SEQRES  39 A  517  VAL GLY GLY TYR THR GLY LYS ASP PRO LEU ASP ASN ILE          
SEQRES  40 A  517  TYR VAL LYS ASN LEU TYR ILE ILE LYS HIS                      
SEQRES   1 B    3  LYS CYS LYS                                                  
HET     U1  A 518       1                                                       
HET     U1  A 519       1                                                       
HET     U1  A 520       1                                                       
HET     U1  A 521       1                                                       
HET     U1  A 522       1                                                       
HET     U1  A 523       1                                                       
HET     U1  A 524       1                                                       
HET     U1  A 525       1                                                       
HETNAM      U1 URANIUM ATOM                                                     
FORMUL   3   U1    8(U)                                                         
FORMUL  11  HOH   *188(H2 O)                                                    
HELIX    1   1 VAL A   34  LEU A   43  1                                  10    
HELIX    2   2 ALA A   90  ALA A  101  1                                  12    
HELIX    3   3 PRO A  103  THR A  105  5                                   3    
HELIX    4   4 ALA A  110  GLY A  116  5                                   7    
HELIX    5   5 ILE A  121  ILE A  125  1                                   5    
HELIX    6   6 ALA A  131  ASP A  133  5                                   3    
HELIX    7   7 PHE A  155  VAL A  160  5                                   6    
HELIX    8   8 PRO A  162  VAL A  164  5                                   3    
HELIX    9   9 LYS A  169  LYS A  178  1                                  10    
HELIX   10  10 ASN A  213  LYS A  215  5                                   3    
HELIX   11  11 GLU A  229  ARG A  237  1                                   9    
HELIX   12  12 PHE A  253  GLU A  259  1                                   7    
HELIX   13  13 VAL A  287  ALA A  296  1                                  10    
HELIX   14  14 ARG A  299  ASN A  304  1                                   6    
HELIX   15  15 GLU A  331  LYS A  334  5                                   4    
HELIX   16  16 GLN A  337  GLU A  350  1                                  14    
HELIX   17  17 ASP A  369  LEU A  386  1                                  18    
HELIX   18  18 TRP A  397  GLN A  406  1                                  10    
HELIX   19  19 PRO A  423  MET A  430  5                                   8    
HELIX   20  20 PRO A  444  LEU A  454  1                                  11    
HELIX   21  21 ASP A  459  ASP A  476  1                                  18    
HELIX   22  22 VAL A  509  ASN A  511  5                                   3    
SHEET    1   A 4 THR A  14  ASN A  18  0                                        
SHEET    2   A 4 GLN A 220  LEU A 224  1                                        
SHEET    3   A 4 ARG A 201  ARG A 206 -1  N  LEU A 204   O  VAL A 221           
SHEET    4   A 4 TYR A 191  VAL A 197 -1  N  VAL A 197   O  ARG A 201           
SHEET    1   B 2 LEU A  48  SER A  50  0                                        
SHEET    2   B 2 PRO A  56  PRO A  58 -1                                        
SHEET    1   C 4 ALA A  61  LYS A  67  0                                        
SHEET    2   C 4 VAL A  71  LEU A  76 -1                                        
SHEET    3   C 4 THR A 143  THR A 147 -1  N  VAL A 146   O  TRP A  72           
SHEET    4   C 4 VAL A 136  ASP A 140 -1  N  ASP A 140   O  THR A 143           
SHEET    1   D 2 VAL A 264  PRO A 268  0                                        
SHEET    2   D 2 VAL A 486  LEU A 490 -1                                        
SHEET    1   E 3 VAL A 411  CYS A 417  0                                        
SHEET    2   E 3 CYS A 271  ILE A 277 -1                                        
SHEET    3   E 3 ILE A 479  TYR A 484 -1  N  TYR A 483   O  TYR A 273           
SHEET    1   F 2 THR A 360  ASN A 366  0                                        
SHEET    2   F 2 ASN A 389  GLN A 395  1                                        
SSBOND   1 CYS A  271    CYS A  417                          1555   1555  2.03  
CISPEP   1 ALA A  282    PRO A  283          0         1.83                     
SITE     1 AC1  2 ASP A 323  ASN A 394                                          
SITE     1 AC2  1 LYS A 372                                                     
SITE     1 AC3  1 ASP A 459                                                     
SITE     1 AC4  2 GLU A 251  ASP A 369                                          
SITE     1 AC5  3 GLU A  53  ASP A 362  ASP A 410                               
SITE     1 AC6  2 ASP A 133  HIS A 517                                          
SITE     1 AC7  2 ASP A  11  LYS A 345                                          
CRYST1  109.550   76.120   70.500  90.00  90.00  90.00 P 21 21 21    4          
ORIGX1      1.000000  0.000000  0.000000        0.00000                         
ORIGX2      0.000000  1.000000  0.000000        0.00000                         
ORIGX3      0.000000  0.000000  1.000000        0.00000                         
SCALE1      0.009128  0.000000  0.000000        0.00000                         
SCALE2      0.000000  0.013137  0.000000        0.00000                         
SCALE3      0.000000  0.000000  0.014184        0.00000                         
ATOM      1  N   ALA A   1       3.342   8.575  -8.249  1.00 19.06           N  
ATOM      2  CA  ALA A   1       2.082   7.874  -8.001  1.00 20.69           C  
ATOM      3  C   ALA A   1       2.034   6.549  -8.777  1.00 22.00           C  
ATOM      4  O   ALA A   1       2.534   6.543  -9.926  1.00 21.52           O  
ATOM      5  CB  ALA A   1       0.900   8.720  -8.516  1.00 18.39           C  
ATOM      6  N   ASP A   2       1.425   5.532  -8.181  1.00 21.90           N  
ATOM      7  CA  ASP A   2       1.259   4.262  -8.956  1.00 24.28           C  
ATOM      8  C   ASP A   2      -0.217   4.096  -9.240  1.00 24.19           C  
ATOM      9  O   ASP A   2      -0.977   3.753  -8.331  1.00 24.00           O  
ATOM     10  CB  ASP A   2       1.818   3.056  -8.212  1.00 26.96           C  
ATOM     11  CG  ASP A   2       3.342   3.267  -8.120  1.00 29.83           C  
ATOM     12  OD1 ASP A   2       3.955   3.635  -9.153  1.00 29.64           O  
ATOM     13  OD2 ASP A   2       3.832   3.082  -6.993  1.00 31.36           O  
ATOM     14  N   VAL A   3      -0.646   4.511 -10.422  1.00 22.79           N  
ATOM     15  CA  VAL A   3      -2.091   4.448 -10.721  1.00 23.66           C  
ATOM     16  C   VAL A   3      -2.552   3.040 -11.051  1.00 25.67           C  
ATOM     17  O   VAL A   3      -1.992   2.415 -11.941  1.00 24.94           O  
ATOM     18  CB  VAL A   3      -2.299   5.408 -11.907  1.00 22.49           C  
ATOM     19  CG1 VAL A   3      -3.741   5.350 -12.391  1.00 21.55           C  
ATOM     20  CG2 VAL A   3      -1.817   6.827 -11.537  1.00 20.91           C  
ATOM     21  N   PRO A   4      -3.520   2.480 -10.334  1.00 27.80           N  
ATOM     22  CA  PRO A   4      -4.016   1.129 -10.575  1.00 29.22           C  
ATOM     23  C   PRO A   4      -4.481   0.886 -11.994  1.00 30.61           C  
ATOM     24  O   PRO A   4      -5.095   1.736 -12.646  1.00 28.86           O  
ATOM     25  CB  PRO A   4      -5.152   0.943  -9.567  1.00 30.02           C  
ATOM     26  CG  PRO A   4      -4.806   1.922  -8.471  1.00 30.35           C  
ATOM     27  CD  PRO A   4      -4.235   3.129  -9.205  1.00 28.68           C  
ATOM     28  N   ALA A   5      -4.228  -0.329 -12.505  1.00 32.86           N  
ATOM     29  CA  ALA A   5      -4.637  -0.705 -13.858  1.00 33.48           C  
ATOM     30  C   ALA A   5      -6.149  -0.499 -13.955  1.00 33.21           C  
ATOM     31  O   ALA A   5      -6.832  -0.731 -12.946  1.00 33.60           O  
ATOM     32  CB  ALA A   5      -4.316  -2.157 -14.163  1.00 34.44           C  
ATOM     33  N   GLY A   6      -6.642  -0.004 -15.087  1.00 31.95           N  
ATOM     34  CA  GLY A   6      -8.079   0.229 -15.157  1.00 33.18           C  
ATOM     35  C   GLY A   6      -8.614   1.497 -14.518  1.00 33.08           C  
ATOM     36  O   GLY A   6      -9.808   1.799 -14.765  1.00 33.74           O  
ATOM     37  N   VAL A   7      -7.836   2.300 -13.767  1.00 30.69           N  
ATOM     38  CA  VAL A   7      -8.458   3.531 -13.273  1.00 28.91           C  
ATOM     39  C   VAL A   7      -8.350   4.568 -14.391  1.00 26.81           C  
ATOM     40  O   VAL A   7      -7.382   4.668 -15.126  1.00 26.74           O  
ATOM     41  CB  VAL A   7      -8.070   4.132 -11.915  1.00 29.05           C  
ATOM     42  CG1 VAL A   7      -7.289   3.148 -11.082  1.00 28.84           C  
ATOM     43  CG2 VAL A   7      -7.403   5.499 -11.992  1.00 27.21           C  
ATOM     44  N   GLN A   8      -9.379   5.382 -14.482  1.00 25.46           N  
ATOM     45  CA  GLN A   8      -9.391   6.450 -15.469  1.00 27.84           C  
ATOM     46  C   GLN A   8      -8.917   7.740 -14.814  1.00 24.55           C  
ATOM     47  O   GLN A   8      -9.483   8.081 -13.780  1.00 22.88           O  
ATOM     48  CB  GLN A   8     -10.836   6.659 -15.926  1.00 31.67           C  
ATOM     49  CG  GLN A   8     -10.878   6.968 -17.410  1.00 37.82           C  
ATOM     50  CD  GLN A   8     -11.267   5.683 -18.148  1.00 40.95           C  
ATOM     51  OE1 GLN A   8     -10.340   4.935 -18.460  1.00 41.17           O  
ATOM     52  NE2 GLN A   8     -12.581   5.556 -18.361  1.00 41.64           N  
ATOM     53  N   LEU A   9      -7.940   8.406 -15.389  1.00 21.41           N  
ATOM     54  CA  LEU A   9      -7.476   9.667 -14.826  1.00 20.22           C  
ATOM     55  C   LEU A   9      -8.213  10.866 -15.399  1.00 20.01           C  
ATOM     56  O   LEU A   9      -8.629  10.816 -16.565  1.00 21.35           O  
ATOM     57  CB  LEU A   9      -5.978   9.817 -15.066  1.00 17.99           C  
ATOM     58  CG  LEU A   9      -5.108   8.813 -14.319  1.00 19.33           C  
ATOM     59  CD1 LEU A   9      -3.654   8.947 -14.751  1.00 19.49           C  
ATOM     60  CD2 LEU A   9      -5.170   9.036 -12.812  1.00 17.64           C  
ATOM     61  N   ALA A  10      -8.449  11.875 -14.581  1.00 14.95           N  
ATOM     62  CA  ALA A  10      -9.081  13.100 -15.057  1.00 16.45           C  
ATOM     63  C   ALA A  10      -8.153  13.813 -16.008  1.00 16.18           C  
ATOM     64  O   ALA A  10      -6.901  13.647 -15.985  1.00 14.99           O  
ATOM     65  CB  ALA A  10      -9.429  14.043 -13.912  1.00 15.20           C  
ATOM     66  N   ASP A  11      -8.749  14.574 -16.915  1.00 18.04           N  
ATOM     67  CA  ASP A  11      -7.969  15.353 -17.870  1.00 20.93           C  
ATOM     68  C   ASP A  11      -7.066  16.307 -17.071  1.00 22.72           C  
ATOM     69  O   ASP A  11      -5.870  16.402 -17.342  1.00 22.84           O  
ATOM     70  CB  ASP A  11      -8.851  16.192 -18.811  1.00 22.15           C  
ATOM     71  CG  ASP A  11      -9.186  15.400 -20.072  1.00 25.16           C  
ATOM     72  OD1 ASP A  11      -8.890  14.173 -20.085  1.00 26.11           O  
ATOM     73  OD2 ASP A  11      -9.680  16.003 -21.046  1.00 23.54           O  
ATOM     74  N   LYS A  12      -7.672  16.975 -16.101  1.00 19.94           N  
ATOM     75  CA  LYS A  12      -6.951  17.958 -15.319  1.00 22.00           C  
ATOM     76  C   LYS A  12      -6.437  17.362 -13.994  1.00 20.11           C  
ATOM     77  O   LYS A  12      -7.243  16.920 -13.186  1.00 17.54           O  
ATOM     78  CB  LYS A  12      -7.904  19.122 -15.001  1.00 24.74           C  
ATOM     79  CG  LYS A  12      -7.031  20.283 -14.494  1.00 29.30           C  
ATOM     80  CD  LYS A  12      -7.600  21.614 -14.893  1.00 33.92           C  
ATOM     81  CE  LYS A  12      -8.636  22.157 -13.916  1.00 36.00           C  
ATOM     82  NZ  LYS A  12      -8.435  23.636 -13.799  1.00 37.17           N  
ATOM     83  N   GLN A  13      -5.149  17.340 -13.817  1.00 17.76           N  
ATOM     84  CA  GLN A  13      -4.565  16.776 -12.569  1.00 16.35           C  
ATOM     85  C   GLN A  13      -4.102  17.850 -11.630  1.00 15.42           C  
ATOM     86  O   GLN A  13      -2.917  18.151 -11.460  1.00 16.75           O  
ATOM     87  CB  GLN A  13      -3.435  15.835 -12.973  1.00 15.85           C  
ATOM     88  CG  GLN A  13      -3.878  14.562 -13.690  1.00 14.16           C  
ATOM     89  CD  GLN A  13      -4.656  13.682 -12.714  1.00 14.97           C  
ATOM     90  OE1 GLN A  13      -4.291  13.611 -11.515  1.00 13.77           O  
ATOM     91  NE2 GLN A  13      -5.689  13.070 -13.307  1.00 12.76           N  
ATOM     92  N   THR A  14      -5.023  18.477 -10.900  1.00 16.83           N  
ATOM     93  CA  THR A  14      -4.790  19.549  -9.940  1.00 14.84           C  
ATOM     94  C   THR A  14      -5.460  19.155  -8.623  1.00 16.30           C  
ATOM     95  O   THR A  14      -6.448  18.387  -8.603  1.00 13.21           O  
ATOM     96  CB  THR A  14      -5.417  20.880 -10.394  1.00 17.09           C  
ATOM     97  OG1 THR A  14      -6.813  20.659 -10.661  1.00 17.88           O  
ATOM     98  CG2 THR A  14      -4.754  21.346 -11.684  1.00 18.71           C  
ATOM     99  N   LEU A  15      -4.887  19.659  -7.524  1.00 14.59           N  
ATOM    100  CA  LEU A  15      -5.362  19.243  -6.208  1.00 12.90           C  
ATOM    101  C   LEU A  15      -5.400  20.447  -5.292  1.00 12.95           C  
ATOM    102  O   LEU A  15      -4.536  21.292  -5.478  1.00 14.11           O  
ATOM    103  CB  LEU A  15      -4.358  18.204  -5.655  1.00 11.26           C  
ATOM    104  CG  LEU A  15      -4.768  17.635  -4.271  1.00 10.08           C  
ATOM    105  CD1 LEU A  15      -5.900  16.620  -4.464  1.00  7.11           C  
ATOM    106  CD2 LEU A  15      -3.508  16.948  -3.696  1.00  9.76           C  
ATOM    107  N   VAL A  16      -6.402  20.568  -4.435  1.00 13.59           N  
ATOM    108  CA  VAL A  16      -6.459  21.711  -3.515  1.00 13.55           C  
ATOM    109  C   VAL A  16      -6.520  21.067  -2.131  1.00 13.65           C  
ATOM    110  O   VAL A  16      -7.379  20.230  -1.858  1.00 12.75           O  
ATOM    111  CB  VAL A  16      -7.646  22.653  -3.772  1.00 16.41           C  
ATOM    112  CG1 VAL A  16      -7.756  23.666  -2.626  1.00 15.40           C  
ATOM    113  CG2 VAL A  16      -7.558  23.398  -5.119  1.00 12.84           C  
ATOM    114  N   ARG A  17      -5.566  21.421  -1.251  1.00 14.64           N  
ATOM    115  CA  ARG A  17      -5.571  20.840   0.097  1.00 14.12           C  
ATOM    116  C   ARG A  17      -5.674  21.943   1.111  1.00 13.44           C  
ATOM    117  O   ARG A  17      -4.953  22.930   0.947  1.00 16.69           O  
ATOM    118  CB  ARG A  17      -4.234  20.109   0.379  1.00 12.24           C  
ATOM    119  CG  ARG A  17      -4.013  18.849  -0.446  1.00 12.32           C  
ATOM    120  CD  ARG A  17      -2.723  18.155   0.005  1.00 14.08           C  
ATOM    121  NE  ARG A  17      -2.755  17.712   1.394  1.00 15.26           N  
ATOM    122  CZ  ARG A  17      -1.656  17.196   1.996  1.00 17.57           C  
ATOM    123  NH1 ARG A  17      -0.464  17.071   1.414  1.00 15.59           N  
ATOM    124  NH2 ARG A  17      -1.743  16.767   3.254  1.00 17.28           N  
ATOM    125  N   ASN A  18      -6.479  21.794   2.163  1.00 14.09           N  
ATOM    126  CA  ASN A  18      -6.404  22.828   3.196  1.00 11.74           C  
ATOM    127  C   ASN A  18      -5.201  22.426   4.080  1.00 11.57           C  
ATOM    128  O   ASN A  18      -4.980  21.252   4.267  1.00 11.83           O  
ATOM    129  CB  ASN A  18      -7.652  22.967   4.052  1.00 11.42           C  
ATOM    130  CG  ASN A  18      -7.448  24.171   4.953  1.00  9.63           C  
ATOM    131  OD1 ASN A  18      -7.074  25.264   4.463  1.00 10.59           O  
ATOM    132  ND2 ASN A  18      -7.668  23.990   6.242  1.00  9.21           N  
ATOM    133  N   ASN A  19      -4.423  23.361   4.582  1.00 12.24           N  
ATOM    134  CA  ASN A  19      -3.231  23.119   5.363  1.00 14.34           C  
ATOM    135  C   ASN A  19      -3.263  23.719   6.770  1.00 16.38           C  
ATOM    136  O   ASN A  19      -2.223  23.905   7.428  1.00 17.38           O  
ATOM    137  CB  ASN A  19      -2.045  23.758   4.593  1.00 13.97           C  
ATOM    138  CG  ASN A  19      -0.695  23.177   4.975  1.00 12.10           C  
ATOM    139  OD1 ASN A  19      -0.603  21.982   5.270  1.00 13.11           O  
ATOM    140  ND2 ASN A  19       0.333  24.005   5.020  1.00 10.56           N  
ATOM    141  N   GLY A  20      -4.455  24.097   7.271  1.00 15.37           N  
ATOM    142  CA  GLY A  20      -4.577  24.511   8.669  1.00 15.60           C  
ATOM    143  C   GLY A  20      -4.214  25.911   9.034  1.00 15.86           C  
ATOM    144  O   GLY A  20      -4.956  26.553   9.784  1.00 17.72           O  
ATOM    145  N   SER A  21      -3.156  26.509   8.494  1.00 15.33           N  
ATOM    146  CA  SER A  21      -2.777  27.873   8.793  1.00 15.51           C  
ATOM    147  C   SER A  21      -1.659  28.308   7.859  1.00 14.40           C  
ATOM    148  O   SER A  21      -1.268  27.470   7.030  1.00 13.71           O  
ATOM    149  CB  SER A  21      -2.247  27.929  10.244  1.00 17.37           C  
ATOM    150  OG  SER A  21      -1.363  26.792  10.308  1.00 20.96           O  
ATOM    151  N   GLU A  22      -1.263  29.562   7.982  1.00 11.42           N  
ATOM    152  CA  GLU A  22      -0.171  30.136   7.227  1.00 12.63           C  
ATOM    153  C   GLU A  22       1.123  29.502   7.750  1.00 15.50           C  
ATOM    154  O   GLU A  22       1.213  29.307   8.972  1.00 16.30           O  
ATOM    155  CB  GLU A  22      -0.157  31.652   7.409  1.00 14.03           C  
ATOM    156  CG  GLU A  22       0.985  32.360   6.679  1.00 14.62           C  
ATOM    157  CD  GLU A  22       0.971  32.162   5.174  1.00 15.59           C  
ATOM    158  OE1 GLU A  22      -0.088  32.032   4.531  1.00 14.35           O  
ATOM    159  OE2 GLU A  22       2.046  32.146   4.559  1.00 14.04           O  
ATOM    160  N   VAL A  23       2.036  29.081   6.885  1.00 15.46           N  
ATOM    161  CA  VAL A  23       3.202  28.344   7.387  1.00 15.15           C  
ATOM    162  C   VAL A  23       4.143  29.332   8.056  1.00 15.70           C  
ATOM    163  O   VAL A  23       4.121  30.525   7.782  1.00 12.45           O  
ATOM    164  CB  VAL A  23       3.955  27.608   6.263  1.00 13.78           C  
ATOM    165  CG1 VAL A  23       3.117  26.428   5.777  1.00 13.48           C  
ATOM    166  CG2 VAL A  23       4.266  28.485   5.066  1.00 12.34           C  
ATOM    167  N   GLN A  24       4.963  28.800   8.936  1.00 14.91           N  
ATOM    168  CA  GLN A  24       5.976  29.637   9.571  1.00 14.00           C  
ATOM    169  C   GLN A  24       6.951  30.092   8.478  1.00 14.62           C  
ATOM    170  O   GLN A  24       7.476  31.178   8.568  1.00 14.27           O  
ATOM    171  CB  GLN A  24       6.801  28.764  10.523  1.00 12.55           C  
ATOM    172  CG  GLN A  24       6.178  28.403  11.854  1.00 12.53           C  
ATOM    173  CD  GLN A  24       7.028  27.385  12.611  1.00 12.57           C  
ATOM    174  OE1 GLN A  24       7.155  26.258  12.125  1.00 11.90           O  
ATOM    175  NE2 GLN A  24       7.581  27.717  13.764  1.00 13.06           N  
ATOM    176  N   SER A  25       7.302  29.172   7.564  1.00 12.96           N  
ATOM    177  CA  SER A  25       8.344  29.435   6.595  1.00 13.45           C  
ATOM    178  C   SER A  25       8.360  28.307   5.571  1.00 13.40           C  
ATOM    179  O   SER A  25       7.754  27.252   5.798  1.00 13.69           O  
ATOM    180  CB  SER A  25       9.675  29.353   7.419  1.00 12.66           C  
ATOM    181  OG  SER A  25      10.823  29.475   6.593  1.00 14.08           O  
ATOM    182  N   LEU A  26       9.071  28.485   4.453  1.00 14.22           N  
ATOM    183  CA  LEU A  26       9.309  27.359   3.537  1.00 13.65           C  
ATOM    184  C   LEU A  26      10.775  26.904   3.656  1.00 15.38           C  
ATOM    185  O   LEU A  26      11.234  26.033   2.905  1.00 12.60           O  
ATOM    186  CB  LEU A  26       8.969  27.713   2.113  1.00 14.32           C  
ATOM    187  CG  LEU A  26       7.536  28.157   1.842  1.00 13.02           C  
ATOM    188  CD1 LEU A  26       7.372  28.380   0.347  1.00 15.20           C  
ATOM    189  CD2 LEU A  26       6.566  27.113   2.348  1.00 12.32           C  
ATOM    190  N   ASP A  27      11.500  27.520   4.584  1.00 13.13           N  
ATOM    191  CA  ASP A  27      12.906  27.163   4.824  1.00 12.25           C  
ATOM    192  C   ASP A  27      12.893  25.971   5.759  1.00 12.38           C  
ATOM    193  O   ASP A  27      12.453  26.029   6.906  1.00 12.84           O  
ATOM    194  CB  ASP A  27      13.696  28.346   5.377  1.00 11.79           C  
ATOM    195  CG  ASP A  27      15.159  28.019   5.635  1.00 15.15           C  
ATOM    196  OD1 ASP A  27      15.618  26.837   5.769  1.00 13.87           O  
ATOM    197  OD2 ASP A  27      15.890  29.047   5.665  1.00 11.98           O  
ATOM    198  N   PRO A  28      13.346  24.807   5.293  1.00 11.95           N  
ATOM    199  CA  PRO A  28      13.387  23.592   6.077  1.00 13.01           C  
ATOM    200  C   PRO A  28      14.062  23.626   7.444  1.00 13.00           C  
ATOM    201  O   PRO A  28      13.829  22.754   8.290  1.00 12.90           O  
ATOM    202  CB  PRO A  28      14.159  22.624   5.170  1.00 13.92           C  
ATOM    203  CG  PRO A  28      14.064  23.155   3.788  1.00 13.06           C  
ATOM    204  CD  PRO A  28      13.894  24.660   3.922  1.00 12.13           C  
ATOM    205  N   HIS A  29      14.938  24.618   7.657  1.00 11.59           N  
ATOM    206  CA  HIS A  29      15.655  24.792   8.918  1.00 13.84           C  
ATOM    207  C   HIS A  29      14.947  25.808   9.817  1.00 12.82           C  
ATOM    208  O   HIS A  29      15.410  25.971  10.945  1.00 16.40           O  
ATOM    209  CB  HIS A  29      17.091  25.226   8.661  1.00 12.69           C  
ATOM    210  CG  HIS A  29      17.964  24.282   7.901  1.00 12.31           C  
ATOM    211  ND1 HIS A  29      19.064  24.697   7.178  1.00 14.34           N  
ATOM    212  CD2 HIS A  29      17.958  22.937   7.777  1.00 13.94           C  
ATOM    213  CE1 HIS A  29      19.672  23.659   6.641  1.00 13.61           C  
ATOM    214  NE2 HIS A  29      19.009  22.555   6.970  1.00 11.27           N  
ATOM    215  N   LYS A  30      13.866  26.445   9.376  1.00 11.75           N  
ATOM    216  CA  LYS A  30      13.168  27.383  10.269  1.00 15.03           C  
ATOM    217  C   LYS A  30      11.778  26.858  10.638  1.00 15.47           C  
ATOM    218  O   LYS A  30      10.936  27.694  11.007  1.00 17.14           O  
ATOM    219  CB  LYS A  30      12.952  28.737   9.578  1.00 16.02           C  
ATOM    220  CG  LYS A  30      14.264  29.226   8.887  1.00 19.16           C  
ATOM    221  CD  LYS A  30      15.166  29.760   9.998  1.00 17.27           C  
ATOM    222  CE  LYS A  30      16.366  30.501   9.371  1.00 21.18           C  
ATOM    223  NZ  LYS A  30      17.004  31.329  10.430  1.00 19.88           N  
ATOM    224  N   ILE A  31      11.487  25.595  10.430  1.00 14.16           N  
ATOM    225  CA  ILE A  31      10.117  25.093  10.638  1.00 12.94           C  
ATOM    226  C   ILE A  31      10.037  23.990  11.664  1.00 11.74           C  
ATOM    227  O   ILE A  31      11.037  23.286  11.889  1.00  9.12           O  
ATOM    228  CB  ILE A  31       9.545  24.542   9.313  1.00 11.51           C  
ATOM    229  CG1 ILE A  31      10.440  23.402   8.796  1.00 12.06           C  
ATOM    230  CG2 ILE A  31       9.414  25.633   8.239  1.00 14.01           C  
ATOM    231  CD1 ILE A  31       9.805  22.654   7.618  1.00 10.72           C  
ATOM    232  N   GLU A  32       8.821  23.806  12.233  1.00 11.75           N  
ATOM    233  CA  GLU A  32       8.689  22.701  13.208  1.00 11.31           C  
ATOM    234  C   GLU A  32       7.306  22.111  13.163  1.00 11.65           C  
ATOM    235  O   GLU A  32       6.999  21.232  13.998  1.00 13.32           O  
ATOM    236  CB  GLU A  32       8.989  23.236  14.626  1.00 12.28           C  
ATOM    237  CG  GLU A  32       7.932  24.234  15.149  1.00 11.90           C  
ATOM    238  CD  GLU A  32       8.585  25.104  16.220  1.00 14.07           C  
ATOM    239  OE1 GLU A  32       8.865  24.553  17.300  1.00 16.84           O  
ATOM    240  OE2 GLU A  32       8.838  26.290  15.954  1.00 12.64           O  
ATOM    241  N   GLY A  33       6.414  22.580  12.288  1.00 11.34           N  
ATOM    242  CA  GLY A  33       5.009  22.113  12.392  1.00 11.49           C  
ATOM    243  C   GLY A  33       4.491  21.226  11.252  1.00 12.44           C  
ATOM    244  O   GLY A  33       5.157  21.031  10.243  1.00 11.96           O  
ATOM    245  N   VAL A  34       3.283  20.693  11.450  1.00  9.83           N  
ATOM    246  CA  VAL A  34       2.610  19.865  10.457  1.00 11.24           C  
ATOM    247  C   VAL A  34       2.305  20.622   9.181  1.00  9.74           C  
ATOM    248  O   VAL A  34       2.656  20.151   8.100  1.00  8.90           O  
ATOM    249  CB  VAL A  34       1.387  19.145  11.067  1.00 11.06           C  
ATOM    250  CG1 VAL A  34       0.593  18.428   9.994  1.00  9.74           C  
ATOM    251  CG2 VAL A  34       1.967  18.104  12.063  1.00 11.29           C  
ATOM    252  N   PRO A  35       1.669  21.793   9.256  1.00  9.87           N  
ATOM    253  CA  PRO A  35       1.421  22.616   8.080  1.00 11.59           C  
ATOM    254  C   PRO A  35       2.726  22.925   7.329  1.00 12.18           C  
ATOM    255  O   PRO A  35       2.753  22.797   6.106  1.00 11.98           O  
ATOM    256  CB  PRO A  35       0.806  23.887   8.632  1.00 11.48           C  
ATOM    257  CG  PRO A  35       0.167  23.452   9.917  1.00 10.19           C  
ATOM    258  CD  PRO A  35       1.159  22.425  10.483  1.00  9.65           C  
ATOM    259  N   GLU A  36       3.798  23.253   8.065  1.00 12.07           N  
ATOM    260  CA  GLU A  36       5.099  23.510   7.441  1.00 10.25           C  
ATOM    261  C   GLU A  36       5.611  22.250   6.747  1.00  9.19           C  
ATOM    262  O   GLU A  36       6.025  22.296   5.586  1.00  9.31           O  
ATOM    263  CB  GLU A  36       6.139  24.055   8.451  1.00  9.38           C  
ATOM    264  CG  GLU A  36       5.893  25.463   9.011  1.00  7.62           C  
ATOM    265  CD  GLU A  36       4.639  25.458   9.903  1.00 10.18           C  
ATOM    266  OE1 GLU A  36       4.285  24.361  10.385  1.00 11.93           O  
ATOM    267  OE2 GLU A  36       4.016  26.514  10.137  1.00  8.11           O  
ATOM    268  N   SER A  37       5.530  21.081   7.450  1.00 11.87           N  
ATOM    269  CA  SER A  37       6.067  19.834   6.897  1.00 11.63           C  
ATOM    270  C   SER A  37       5.235  19.331   5.741  1.00 12.49           C  
ATOM    271  O   SER A  37       5.810  18.686   4.891  1.00 11.44           O  
ATOM    272  CB  SER A  37       6.184  18.710   7.970  1.00 10.57           C  
ATOM    273  OG  SER A  37       7.030  19.276   8.994  1.00 11.78           O  
ATOM    274  N   ASN A  38       3.940  19.644   5.676  1.00 12.00           N  
ATOM    275  CA  ASN A  38       3.101  19.252   4.561  1.00 10.32           C  
ATOM    276  C   ASN A  38       3.603  19.801   3.227  1.00 11.37           C  
ATOM    277  O   ASN A  38       3.684  19.125   2.188  1.00 11.09           O  
ATOM    278  CB  ASN A  38       1.645  19.787   4.760  1.00 11.35           C  
ATOM    279  CG  ASN A  38       0.868  18.892   5.730  1.00 11.49           C  
ATOM    280  OD1 ASN A  38       1.296  17.766   6.023  1.00 13.16           O  
ATOM    281  ND2 ASN A  38      -0.215  19.447   6.250  1.00 10.61           N  
ATOM    282  N   VAL A  39       3.883  21.096   3.204  1.00  8.47           N  
ATOM    283  CA  VAL A  39       4.425  21.751   2.034  1.00 11.40           C  
ATOM    284  C   VAL A  39       5.883  21.342   1.830  1.00 11.40           C  
ATOM    285  O   VAL A  39       6.295  21.067   0.689  1.00 12.54           O  
ATOM    286  CB  VAL A  39       4.280  23.271   2.159  1.00 10.86           C  
ATOM    287  CG1 VAL A  39       4.869  23.957   0.950  1.00 11.01           C  
ATOM    288  CG2 VAL A  39       2.798  23.644   2.361  1.00 10.03           C  
ATOM    289  N   SER A  40       6.676  21.193   2.892  1.00 12.87           N  
ATOM    290  CA  SER A  40       8.118  20.841   2.717  1.00 11.09           C  
ATOM    291  C   SER A  40       8.312  19.508   2.037  1.00 12.40           C  
ATOM    292  O   SER A  40       9.200  19.345   1.192  1.00 14.16           O  
ATOM    293  CB  SER A  40       8.763  20.736   4.122  1.00 10.27           C  
ATOM    294  OG  SER A  40      10.176  20.826   3.894  1.00 13.14           O  
ATOM    295  N   ARG A  41       7.455  18.505   2.310  1.00 10.13           N  
ATOM    296  CA  ARG A  41       7.668  17.222   1.647  1.00 12.63           C  
ATOM    297  C   ARG A  41       7.502  17.280   0.134  1.00 12.35           C  
ATOM    298  O   ARG A  41       8.115  16.461  -0.545  1.00  9.66           O  
ATOM    299  CB  ARG A  41       6.806  16.103   2.278  1.00 12.35           C  
ATOM    300  CG  ARG A  41       7.221  15.666   3.659  1.00 11.97           C  
ATOM    301  CD  ARG A  41       6.380  14.424   4.095  1.00 10.55           C  
ATOM    302  NE  ARG A  41       4.961  14.776   4.153  1.00 13.39           N  
ATOM    303  CZ  ARG A  41       4.354  15.449   5.137  1.00 13.74           C  
ATOM    304  NH1 ARG A  41       5.021  15.844   6.236  1.00 10.51           N  
ATOM    305  NH2 ARG A  41       3.053  15.694   5.077  1.00 13.83           N  
ATOM    306  N   ASP A  42       6.666  18.219  -0.376  1.00 12.37           N  
ATOM    307  CA  ASP A  42       6.524  18.366  -1.809  1.00 12.72           C  
ATOM    308  C   ASP A  42       7.685  19.131  -2.445  1.00 14.01           C  
ATOM    309  O   ASP A  42       7.853  18.927  -3.662  1.00 12.90           O  
ATOM    310  CB  ASP A  42       5.228  19.067  -2.220  1.00 11.11           C  
ATOM    311  CG  ASP A  42       3.988  18.191  -1.967  1.00 12.77           C  
ATOM    312  OD1 ASP A  42       4.077  16.932  -1.945  1.00 12.00           O  
ATOM    313  OD2 ASP A  42       2.901  18.823  -1.806  1.00 12.72           O  
ATOM    314  N   LEU A  43       8.321  20.033  -1.713  1.00 12.15           N  
ATOM    315  CA  LEU A  43       9.431  20.801  -2.254  1.00 12.98           C  
ATOM    316  C   LEU A  43      10.855  20.304  -2.041  1.00 13.39           C  
ATOM    317  O   LEU A  43      11.732  20.534  -2.874  1.00 14.69           O  
ATOM    318  CB  LEU A  43       9.438  22.221  -1.609  1.00 11.87           C  
ATOM    319  CG  LEU A  43       8.147  23.015  -1.874  1.00 11.79           C  
ATOM    320  CD1 LEU A  43       8.171  24.386  -1.273  1.00 10.29           C  
ATOM    321  CD2 LEU A  43       7.906  23.016  -3.397  1.00 11.96           C  
ATOM    322  N   PHE A  44      11.202  19.798  -0.874  1.00 12.22           N  
ATOM    323  CA  PHE A  44      12.529  19.373  -0.513  1.00 12.51           C  
ATOM    324  C   PHE A  44      12.569  17.906  -0.135  1.00 13.79           C  
ATOM    325  O   PHE A  44      11.827  17.414   0.714  1.00 14.42           O  
ATOM    326  CB  PHE A  44      13.096  20.241   0.630  1.00 11.49           C  
ATOM    327  CG  PHE A  44      13.112  21.710   0.283  1.00 13.19           C  
ATOM    328  CD1 PHE A  44      14.158  22.239  -0.472  1.00 12.61           C  
ATOM    329  CD2 PHE A  44      12.097  22.555   0.681  1.00 12.54           C  
ATOM    330  CE1 PHE A  44      14.196  23.570  -0.800  1.00 13.09           C  
ATOM    331  CE2 PHE A  44      12.133  23.900   0.353  1.00 14.37           C  
ATOM    332  CZ  PHE A  44      13.194  24.426  -0.380  1.00 15.71           C  
ATOM    333  N   GLU A  45      13.503  17.188  -0.799  1.00 13.12           N  
ATOM    334  CA  GLU A  45      13.649  15.776  -0.559  1.00 14.11           C  
ATOM    335  C   GLU A  45      14.981  15.391   0.081  1.00 14.51           C  
ATOM    336  O   GLU A  45      16.045  15.641  -0.455  1.00 14.10           O  
ATOM    337  CB  GLU A  45      13.442  15.013  -1.907  1.00 14.00           C  
ATOM    338  CG  GLU A  45      13.668  13.507  -1.729  1.00 13.85           C  
ATOM    339  CD  GLU A  45      13.368  12.774  -3.022  1.00 15.50           C  
ATOM    340  OE1 GLU A  45      14.282  12.649  -3.855  1.00 14.76           O  
ATOM    341  OE2 GLU A  45      12.211  12.343  -3.229  1.00 14.34           O  
ATOM    342  N   GLY A  46      14.931  14.711   1.237  1.00 14.20           N  
ATOM    343  CA  GLY A  46      16.089  14.247   1.950  1.00 13.61           C  
ATOM    344  C   GLY A  46      16.630  12.915   1.403  1.00 13.91           C  
ATOM    345  O   GLY A  46      16.311  12.468   0.291  1.00 11.97           O  
ATOM    346  N   LEU A  47      17.470  12.304   2.232  1.00 12.16           N  
ATOM    347  CA  LEU A  47      18.140  11.045   1.890  1.00 11.75           C  
ATOM    348  C   LEU A  47      17.102   9.937   1.685  1.00 11.75           C  
ATOM    349  O   LEU A  47      17.195   9.153   0.732  1.00 11.38           O  
ATOM    350  CB  LEU A  47      19.122  10.734   3.038  1.00 12.15           C  
ATOM    351  CG  LEU A  47      20.279  11.747   3.223  1.00 12.21           C  
ATOM    352  CD1 LEU A  47      21.035  11.507   4.538  1.00 12.30           C  
ATOM    353  CD2 LEU A  47      21.283  11.631   2.059  1.00 12.07           C  
ATOM    354  N   LEU A  48      16.170   9.812   2.607  1.00  9.28           N  
ATOM    355  CA  LEU A  48      15.075   8.839   2.538  1.00 12.25           C  
ATOM    356  C   LEU A  48      13.743   9.593   2.508  1.00 12.59           C  
ATOM    357  O   LEU A  48      13.739  10.801   2.841  1.00 13.25           O  
ATOM    358  CB  LEU A  48      15.035   7.876   3.713  1.00 12.16           C  
ATOM    359  CG  LEU A  48      16.040   6.719   3.711  1.00 13.61           C  
ATOM    360  CD1 LEU A  48      17.483   7.175   3.657  1.00 13.85           C  
ATOM    361  CD2 LEU A  48      15.813   5.876   4.975  1.00 13.13           C  
ATOM    362  N   ILE A  49      12.674   8.926   2.077  1.00 12.98           N  
ATOM    363  CA  ILE A  49      11.342   9.562   2.111  1.00 13.35           C  
ATOM    364  C   ILE A  49      10.395   8.484   2.636  1.00 13.97           C  
ATOM    365  O   ILE A  49      10.803   7.310   2.630  1.00 14.08           O  
ATOM    366  CB  ILE A  49      10.829  10.020   0.725  1.00 13.59           C  
ATOM    367  CG1 ILE A  49      10.873   8.872  -0.282  1.00 12.84           C  
ATOM    368  CG2 ILE A  49      11.626  11.189   0.140  1.00 13.15           C  
ATOM    369  CD1 ILE A  49      10.263   9.152  -1.645  1.00 13.50           C  
ATOM    370  N   SER A  50       9.178   8.786   3.068  1.00 13.07           N  
ATOM    371  CA  SER A  50       8.258   7.709   3.402  1.00 13.01           C  
ATOM    372  C   SER A  50       7.588   7.168   2.152  1.00 13.89           C  
ATOM    373  O   SER A  50       7.225   8.005   1.329  1.00 15.41           O  
ATOM    374  CB  SER A  50       7.174   8.239   4.362  1.00 11.31           C  
ATOM    375  OG  SER A  50       7.896   8.588   5.537  1.00 11.16           O  
ATOM    376  N   ASP A  51       7.347   5.865   2.033  1.00 13.92           N  
ATOM    377  CA  ASP A  51       6.575   5.394   0.865  1.00 15.57           C  
ATOM    378  C   ASP A  51       5.106   5.734   1.142  1.00 17.01           C  
ATOM    379  O   ASP A  51       4.786   6.297   2.216  1.00 13.03           O  
ATOM    380  CB  ASP A  51       6.842   3.911   0.610  1.00 15.65           C  
ATOM    381  CG  ASP A  51       6.308   2.920   1.602  1.00 16.44           C  
ATOM    382  OD1 ASP A  51       5.584   3.286   2.567  1.00 13.98           O  
ATOM    383  OD2 ASP A  51       6.640   1.693   1.523  1.00 16.59           O  
ATOM    384  N   VAL A  52       4.150   5.345   0.311  1.00 17.06           N  
ATOM    385  CA  VAL A  52       2.741   5.636   0.533  1.00 20.49           C  
ATOM    386  C   VAL A  52       2.181   5.018   1.794  1.00 20.43           C  
ATOM    387  O   VAL A  52       1.112   5.476   2.213  1.00 22.59           O  
ATOM    388  CB  VAL A  52       1.792   5.230  -0.630  1.00 22.43           C  
ATOM    389  CG1 VAL A  52       2.196   5.938  -1.899  1.00 23.34           C  
ATOM    390  CG2 VAL A  52       1.760   3.721  -0.884  1.00 22.22           C  
ATOM    391  N   GLU A  53       2.816   4.040   2.419  1.00 17.21           N  
ATOM    392  CA  GLU A  53       2.327   3.448   3.650  1.00 18.20           C  
ATOM    393  C   GLU A  53       3.177   3.889   4.820  1.00 17.86           C  
ATOM    394  O   GLU A  53       2.910   3.482   5.957  1.00 20.10           O  
ATOM    395  CB  GLU A  53       2.256   1.901   3.656  1.00 16.31           C  
ATOM    396  CG  GLU A  53       1.232   1.434   2.626  1.00 17.27           C  
ATOM    397  CD  GLU A  53       1.251  -0.114   2.536  1.00 15.92           C  
ATOM    398  OE1 GLU A  53       1.680  -0.695   3.556  1.00 10.67           O  
ATOM    399  OE2 GLU A  53       0.875  -0.584   1.436  1.00 14.11           O  
ATOM    400  N   GLY A  54       4.098   4.838   4.564  1.00 18.08           N  
ATOM    401  CA  GLY A  54       4.884   5.345   5.699  1.00 17.31           C  
ATOM    402  C   GLY A  54       6.214   4.704   5.946  1.00 17.16           C  
ATOM    403  O   GLY A  54       6.906   5.192   6.850  1.00 15.26           O  
ATOM    404  N   HIS A  55       6.629   3.645   5.227  1.00 15.46           N  
ATOM    405  CA  HIS A  55       7.930   3.035   5.527  1.00 15.43           C  
ATOM    406  C   HIS A  55       9.059   3.901   4.968  1.00 15.23           C  
ATOM    407  O   HIS A  55       8.967   4.462   3.860  1.00 11.66           O  
ATOM    408  CB  HIS A  55       8.074   1.665   4.845  1.00 19.07           C  
ATOM    409  CG  HIS A  55       6.895   0.749   4.915  1.00 20.37           C  
ATOM    410  ND1 HIS A  55       6.122   0.455   3.808  1.00 20.81           N  
ATOM    411  CD2 HIS A  55       6.337   0.067   5.949  1.00 21.61           C  
ATOM    412  CE1 HIS A  55       5.149  -0.366   4.159  1.00 19.90           C  
ATOM    413  NE2 HIS A  55       5.269  -0.636   5.436  1.00 21.79           N  
ATOM    414  N   PRO A  56      10.134   4.012   5.722  1.00 15.38           N  
ATOM    415  CA  PRO A  56      11.301   4.775   5.292  1.00 14.09           C  
ATOM    416  C   PRO A  56      11.798   4.146   4.012  1.00 13.89           C  
ATOM    417  O   PRO A  56      11.787   2.895   3.876  1.00 14.64           O  
ATOM    418  CB  PRO A  56      12.259   4.629   6.486  1.00 15.66           C  
ATOM    419  CG  PRO A  56      11.333   4.386   7.620  1.00 15.09           C  
ATOM    420  CD  PRO A  56      10.339   3.376   7.067  1.00 15.84           C  
ATOM    421  N   SER A  57      12.041   4.877   2.949  1.00 13.02           N  
ATOM    422  CA  SER A  57      12.348   4.312   1.644  1.00 16.59           C  
ATOM    423  C   SER A  57      13.336   5.262   0.972  1.00 17.66           C  
ATOM    424  O   SER A  57      13.578   6.333   1.489  1.00 16.18           O  
ATOM    425  CB  SER A  57      11.063   4.239   0.789  1.00 19.09           C  
ATOM    426  OG  SER A  57      10.099   3.455   1.488  1.00 24.49           O  
ATOM    427  N   PRO A  58      13.887   4.821  -0.150  1.00 19.78           N  
ATOM    428  CA  PRO A  58      14.896   5.611  -0.827  1.00 19.04           C  
ATOM    429  C   PRO A  58      14.444   7.013  -1.192  1.00 17.73           C  
ATOM    430  O   PRO A  58      13.403   7.147  -1.843  1.00 16.75           O  
ATOM    431  CB  PRO A  58      15.198   4.802  -2.080  1.00 20.11           C  
ATOM    432  CG  PRO A  58      14.708   3.423  -1.824  1.00 21.86           C  
ATOM    433  CD  PRO A  58      13.633   3.505  -0.779  1.00 17.55           C  
ATOM    434  N   GLY A  59      15.266   8.031  -0.879  1.00 13.26           N  
ATOM    435  CA  GLY A  59      14.855   9.375  -1.343  1.00 11.05           C  
ATOM    436  C   GLY A  59      15.990   9.784  -2.302  1.00 12.29           C  
ATOM    437  O   GLY A  59      16.114   9.143  -3.362  1.00 12.48           O  
ATOM    438  N   VAL A  60      16.782  10.781  -1.960  1.00 12.11           N  
ATOM    439  CA  VAL A  60      17.973  11.108  -2.747  1.00 12.67           C  
ATOM    440  C   VAL A  60      18.975   9.963  -2.638  1.00 13.74           C  
ATOM    441  O   VAL A  60      19.636   9.599  -3.610  1.00 12.93           O  
ATOM    442  CB  VAL A  60      18.686  12.423  -2.363  1.00 15.03           C  
ATOM    443  CG1 VAL A  60      19.940  12.581  -3.255  1.00 11.69           C  
ATOM    444  CG2 VAL A  60      17.758  13.612  -2.611  1.00 14.83           C  
ATOM    445  N   ALA A  61      19.028   9.280  -1.485  1.00 14.36           N  
ATOM    446  CA  ALA A  61      19.863   8.108  -1.314  1.00 13.81           C  
ATOM    447  C   ALA A  61      19.167   6.894  -1.906  1.00 16.28           C  
ATOM    448  O   ALA A  61      18.026   6.585  -1.556  1.00 14.45           O  
ATOM    449  CB  ALA A  61      20.253   7.952   0.155  1.00 13.02           C  
ATOM    450  N   GLU A  62      19.791   6.213  -2.895  1.00 16.04           N  
ATOM    451  CA  GLU A  62      19.121   5.023  -3.446  1.00 19.28           C  
ATOM    452  C   GLU A  62      19.490   3.779  -2.629  1.00 18.12           C  
ATOM    453  O   GLU A  62      18.755   2.809  -2.665  1.00 16.76           O  
ATOM    454  CB  GLU A  62      19.391   4.750  -4.920  1.00 20.76           C  
ATOM    455  CG  GLU A  62      20.804   4.639  -5.372  1.00 24.05           C  
ATOM    456  CD  GLU A  62      20.936   4.651  -6.889  1.00 25.57           C  
ATOM    457  OE1 GLU A  62      19.977   4.452  -7.658  1.00 29.53           O  
ATOM    458  OE2 GLU A  62      22.048   4.877  -7.342  1.00 27.63           O  
ATOM    459  N   LYS A  63      20.573   3.830  -1.874  1.00 17.18           N  
ATOM    460  CA  LYS A  63      20.928   2.693  -1.020  1.00 19.49           C  
ATOM    461  C   LYS A  63      21.898   3.143   0.064  1.00 17.30           C  
ATOM    462  O   LYS A  63      22.556   4.169  -0.073  1.00 16.94           O  
ATOM    463  CB  LYS A  63      21.486   1.549  -1.818  1.00 23.11           C  
ATOM    464  CG  LYS A  63      22.959   1.251  -1.889  1.00 28.24           C  
ATOM    465  CD  LYS A  63      23.203  -0.148  -2.455  1.00 32.92           C  
ATOM    466  CE  LYS A  63      23.684  -1.219  -1.494  1.00 36.77           C  
ATOM    467  NZ  LYS A  63      22.927  -1.450  -0.233  1.00 36.13           N  
ATOM    468  N   TRP A  64      21.936   2.434   1.185  1.00 17.40           N  
ATOM    469  CA  TRP A  64      22.794   2.883   2.277  1.00 19.22           C  
ATOM    470  C   TRP A  64      23.235   1.689   3.099  1.00 18.64           C  
ATOM    471  O   TRP A  64      22.565   0.655   3.064  1.00 17.69           O  
ATOM    472  CB  TRP A  64      22.039   3.909   3.137  1.00 18.90           C  
ATOM    473  CG  TRP A  64      20.681   3.449   3.579  1.00 18.14           C  
ATOM    474  CD1 TRP A  64      20.406   2.760   4.734  1.00 20.47           C  
ATOM    475  CD2 TRP A  64      19.438   3.597   2.889  1.00 20.09           C  
ATOM    476  NE1 TRP A  64      19.061   2.460   4.778  1.00 19.49           N  
ATOM    477  CE2 TRP A  64      18.443   2.982   3.679  1.00 20.28           C  
ATOM    478  CE3 TRP A  64      19.059   4.232   1.698  1.00 19.04           C  
ATOM    479  CZ2 TRP A  64      17.090   2.960   3.300  1.00 20.81           C  
ATOM    480  CZ3 TRP A  64      17.729   4.201   1.314  1.00 22.43           C  
ATOM    481  CH2 TRP A  64      16.760   3.561   2.126  1.00 21.30           C  
ATOM    482  N   GLU A  65      24.331   1.819   3.828  1.00 18.97           N  
ATOM    483  CA  GLU A  65      24.799   0.767   4.708  1.00 19.20           C  
ATOM    484  C   GLU A  65      25.263   1.464   5.991  1.00 18.35           C  
ATOM    485  O   GLU A  65      25.458   2.678   5.985  1.00 18.07           O  
ATOM    486  CB  GLU A  65      26.022  -0.018   4.252  1.00 21.64           C  
ATOM    487  CG  GLU A  65      26.118  -0.560   2.863  1.00 24.32           C  
ATOM    488  CD  GLU A  65      26.316   0.440   1.739  1.00 23.73           C  
ATOM    489  OE1 GLU A  65      27.247   1.263   1.707  1.00 24.45           O  
ATOM    490  OE2 GLU A  65      25.460   0.376   0.837  1.00 24.09           O  
ATOM    491  N   ASN A  66      25.408   0.683   7.033  1.00 17.11           N  
ATOM    492  CA  ASN A  66      25.882   1.185   8.307  1.00 19.51           C  
ATOM    493  C   ASN A  66      26.945   0.208   8.846  1.00 20.37           C  
ATOM    494  O   ASN A  66      26.907  -1.011   8.655  1.00 18.48           O  
ATOM    495  CB  ASN A  66      24.765   1.329   9.328  1.00 19.52           C  
ATOM    496  CG  ASN A  66      24.425   0.021  10.039  1.00 18.90           C  
ATOM    497  OD1 ASN A  66      25.134  -0.344  10.995  1.00 15.46           O  
ATOM    498  ND2 ASN A  66      23.386  -0.629   9.523  1.00 17.80           N  
ATOM    499  N   LYS A  67      27.855   0.802   9.584  1.00 19.82           N  
ATOM    500  CA  LYS A  67      28.888   0.070  10.283  1.00 21.59           C  
ATOM    501  C   LYS A  67      28.602   0.233  11.777  1.00 20.46           C  
ATOM    502  O   LYS A  67      28.675   1.377  12.273  1.00 19.72           O  
ATOM    503  CB  LYS A  67      30.279   0.609   9.950  1.00 25.41           C  
ATOM    504  CG  LYS A  67      31.353  -0.025  10.838  1.00 29.45           C  
ATOM    505  CD  LYS A  67      31.510  -1.508  10.582  1.00 32.28           C  
ATOM    506  CE  LYS A  67      32.705  -2.098  11.345  1.00 35.14           C  
ATOM    507  NZ  LYS A  67      33.904  -1.223  11.269  1.00 36.89           N  
ATOM    508  N   ASP A  68      28.248  -0.842  12.440  1.00 17.68           N  
ATOM    509  CA  ASP A  68      27.927  -0.853  13.858  1.00 21.93           C  
ATOM    510  C   ASP A  68      26.865   0.161  14.289  1.00 21.48           C  
ATOM    511  O   ASP A  68      26.948   0.636  15.437  1.00 17.05           O  
ATOM    512  CB  ASP A  68      29.146  -0.577  14.756  1.00 22.20           C  
ATOM    513  CG  ASP A  68      30.298  -1.535  14.457  1.00 26.21           C  
ATOM    514  OD1 ASP A  68      29.998  -2.645  13.975  1.00 25.23           O  
ATOM    515  OD2 ASP A  68      31.470  -1.153  14.696  1.00 27.96           O  
ATOM    516  N   PHE A  69      25.933   0.543  13.395  1.00 19.99           N  
ATOM    517  CA  PHE A  69      24.962   1.581  13.714  1.00 20.18           C  
ATOM    518  C   PHE A  69      25.594   2.913  14.047  1.00 20.78           C  
ATOM    519  O   PHE A  69      24.935   3.805  14.610  1.00 20.01           O  
ATOM    520  CB  PHE A  69      23.952   1.166  14.807  1.00 19.21           C  
ATOM    521  CG  PHE A  69      23.347  -0.176  14.487  1.00 20.13           C  
ATOM    522  CD1 PHE A  69      22.550  -0.328  13.367  1.00 21.35           C  
ATOM    523  CD2 PHE A  69      23.616  -1.286  15.269  1.00 20.92           C  
ATOM    524  CE1 PHE A  69      22.011  -1.553  13.023  1.00 21.57           C  
ATOM    525  CE2 PHE A  69      23.085  -2.529  14.950  1.00 20.85           C  
ATOM    526  CZ  PHE A  69      22.267  -2.628  13.825  1.00 21.12           C  
ATOM    527  N   LYS A  70      26.848   3.148  13.666  1.00 21.00           N  
ATOM    528  CA  LYS A  70      27.548   4.379  14.028  1.00 20.98           C  
ATOM    529  C   LYS A  70      28.027   5.154  12.818  1.00 19.51           C  
ATOM    530  O   LYS A  70      28.102   6.377  12.908  1.00 19.52           O  
ATOM    531  CB  LYS A  70      28.781   4.093  14.863  1.00 23.10           C  
ATOM    532  CG  LYS A  70      28.788   4.140  16.381  1.00 25.79           C  
ATOM    533  CD  LYS A  70      30.257   4.481  16.758  1.00 29.01           C  
ATOM    534  CE  LYS A  70      30.453   5.072  18.129  1.00 30.06           C  
ATOM    535  NZ  LYS A  70      31.822   4.825  18.669  1.00 30.23           N  
ATOM    536  N   VAL A  71      28.403   4.454  11.739  1.00 18.10           N  
ATOM    537  CA  VAL A  71      28.862   5.147  10.555  1.00 18.29           C  
ATOM    538  C   VAL A  71      27.898   4.759   9.438  1.00 19.73           C  
ATOM    539  O   VAL A  71      27.861   3.588   9.068  1.00 21.13           O  
ATOM    540  CB  VAL A  71      30.302   4.844  10.149  1.00 20.83           C  
ATOM    541  CG1 VAL A  71      30.632   5.528   8.818  1.00 19.53           C  
ATOM    542  CG2 VAL A  71      31.311   5.272  11.228  1.00 20.75           C  
ATOM    543  N   TRP A  72      27.159   5.719   8.931  1.00 19.11           N  
ATOM    544  CA  TRP A  72      26.131   5.484   7.924  1.00 19.45           C  
ATOM    545  C   TRP A  72      26.554   6.103   6.605  1.00 18.06           C  
ATOM    546  O   TRP A  72      26.865   7.288   6.544  1.00 19.70           O  
ATOM    547  CB  TRP A  72      24.797   6.101   8.433  1.00 18.68           C  
ATOM    548  CG  TRP A  72      24.280   5.414   9.669  1.00 16.72           C  
ATOM    549  CD1 TRP A  72      24.736   5.552  10.948  1.00 17.70           C  
ATOM    550  CD2 TRP A  72      23.228   4.445   9.718  1.00 16.35           C  
ATOM    551  NE1 TRP A  72      23.980   4.759  11.811  1.00 16.29           N  
ATOM    552  CE2 TRP A  72      23.069   4.062  11.074  1.00 15.95           C  
ATOM    553  CE3 TRP A  72      22.363   3.887   8.759  1.00 15.25           C  
ATOM    554  CZ2 TRP A  72      22.125   3.128  11.469  1.00 15.48           C  
ATOM    555  CZ3 TRP A  72      21.411   2.955   9.158  1.00 14.17           C  
ATOM    556  CH2 TRP A  72      21.312   2.586  10.525  1.00 14.48           C  
ATOM    557  N   THR A  73      26.581   5.307   5.551  1.00 17.80           N  
ATOM    558  CA  THR A  73      26.990   5.756   4.223  1.00 16.85           C  
ATOM    559  C   THR A  73      25.856   5.675   3.216  1.00 17.30           C  
ATOM    560  O   THR A  73      25.359   4.580   2.953  1.00 17.09           O  
ATOM    561  CB  THR A  73      28.131   4.798   3.740  1.00 17.39           C  
ATOM    562  OG1 THR A  73      29.157   4.796   4.732  1.00 16.53           O  
ATOM    563  CG2 THR A  73      28.754   5.253   2.445  1.00 17.23           C  
ATOM    564  N   PHE A  74      25.502   6.813   2.650  1.00 15.21           N  
ATOM    565  CA  PHE A  74      24.401   6.950   1.695  1.00 15.14           C  
ATOM    566  C   PHE A  74      24.904   7.190   0.269  1.00 15.39           C  
ATOM    567  O   PHE A  74      25.650   8.126  -0.022  1.00 16.00           O  
ATOM    568  CB  PHE A  74      23.514   8.135   2.160  1.00 13.76           C  
ATOM    569  CG  PHE A  74      22.998   7.941   3.571  1.00 14.07           C  
ATOM    570  CD1 PHE A  74      21.814   7.276   3.782  1.00 14.74           C  
ATOM    571  CD2 PHE A  74      23.666   8.401   4.688  1.00 15.70           C  
ATOM    572  CE1 PHE A  74      21.325   7.026   5.054  1.00 14.14           C  
ATOM    573  CE2 PHE A  74      23.193   8.216   5.975  1.00 15.40           C  
ATOM    574  CZ  PHE A  74      22.004   7.496   6.169  1.00 16.10           C  
ATOM    575  N   HIS A  75      24.495   6.348  -0.653  1.00 16.42           N  
ATOM    576  CA  HIS A  75      24.819   6.371  -2.069  1.00 17.22           C  
ATOM    577  C   HIS A  75      23.702   7.110  -2.786  1.00 17.64           C  
ATOM    578  O   HIS A  75      22.569   6.571  -2.784  1.00 19.22           O  
ATOM    579  CB  HIS A  75      25.020   4.937  -2.601  1.00 15.96           C  
ATOM    580  CG  HIS A  75      25.988   4.160  -1.725  1.00 17.48           C  
ATOM    581  ND1 HIS A  75      27.342   4.248  -1.856  1.00 17.92           N  
ATOM    582  CD2 HIS A  75      25.791   3.290  -0.706  1.00 17.86           C  
ATOM    583  CE1 HIS A  75      27.960   3.470  -0.970  1.00 15.56           C  
ATOM    584  NE2 HIS A  75      27.027   2.878  -0.263  1.00 18.60           N  
ATOM    585  N   LEU A  76      23.998   8.355  -3.186  1.00 14.10           N  
ATOM    586  CA  LEU A  76      23.017   9.218  -3.760  1.00 16.56           C  
ATOM    587  C   LEU A  76      22.841   8.927  -5.259  1.00 18.72           C  
ATOM    588  O   LEU A  76      23.859   8.702  -5.931  1.00 17.44           O  
ATOM    589  CB  LEU A  76      23.331  10.719  -3.590  1.00 16.22           C  
ATOM    590  CG  LEU A  76      23.842  11.100  -2.197  1.00 18.42           C  
ATOM    591  CD1 LEU A  76      24.063  12.592  -2.135  1.00 16.52           C  
ATOM    592  CD2 LEU A  76      22.813  10.628  -1.124  1.00 16.99           C  
ATOM    593  N   ARG A  77      21.557   8.955  -5.641  1.00 15.80           N  
ATOM    594  CA  ARG A  77      21.268   8.604  -7.034  1.00 17.47           C  
ATOM    595  C   ARG A  77      21.910   9.632  -7.952  1.00 18.40           C  
ATOM    596  O   ARG A  77      21.902  10.866  -7.754  1.00 16.52           O  
ATOM    597  CB  ARG A  77      19.774   8.415  -7.273  1.00 16.49           C  
ATOM    598  CG  ARG A  77      19.002   9.734  -7.178  1.00 16.47           C  
ATOM    599  CD  ARG A  77      17.527   9.440  -7.068  1.00 15.83           C  
ATOM    600  NE  ARG A  77      17.139   8.536  -6.010  1.00 15.24           N  
ATOM    601  CZ  ARG A  77      16.745   7.277  -6.031  1.00 14.41           C  
ATOM    602  NH1 ARG A  77      16.696   6.518  -7.141  1.00 15.38           N  
ATOM    603  NH2 ARG A  77      16.426   6.738  -4.892  1.00 12.16           N  
ATOM    604  N   GLU A  78      22.535   9.089  -8.997  1.00 18.71           N  
ATOM    605  CA  GLU A  78      23.196   9.958  -9.986  1.00 23.60           C  
ATOM    606  C   GLU A  78      22.307  10.992 -10.637  1.00 22.97           C  
ATOM    607  O   GLU A  78      22.738  12.141 -10.781  1.00 22.22           O  
ATOM    608  CB  GLU A  78      23.926   9.040 -10.998  1.00 27.69           C  
ATOM    609  CG  GLU A  78      25.019   8.309 -10.171  1.00 32.24           C  
ATOM    610  CD  GLU A  78      26.182   7.788 -10.996  1.00 34.38           C  
ATOM    611  OE1 GLU A  78      25.968   7.643 -12.223  1.00 34.95           O  
ATOM    612  OE2 GLU A  78      27.269   7.561 -10.409  1.00 34.85           O  
ATOM    613  N   ASN A  79      21.041  10.728 -10.930  1.00 22.15           N  
ATOM    614  CA  ASN A  79      20.155  11.720 -11.528  1.00 22.45           C  
ATOM    615  C   ASN A  79      19.360  12.595 -10.570  1.00 20.88           C  
ATOM    616  O   ASN A  79      18.447  13.293 -11.050  1.00 20.82           O  
ATOM    617  CB  ASN A  79      19.251  10.969 -12.515  1.00 23.67           C  
ATOM    618  CG  ASN A  79      18.370   9.934 -11.809  1.00 23.02           C  
ATOM    619  OD1 ASN A  79      18.470   9.536 -10.648  1.00 22.62           O  
ATOM    620  ND2 ASN A  79      17.395   9.486 -12.566  1.00 23.10           N  
ATOM    621  N   ALA A  80      19.657  12.679  -9.271  1.00 18.21           N  
ATOM    622  CA  ALA A  80      18.919  13.636  -8.415  1.00 17.95           C  
ATOM    623  C   ALA A  80      19.324  15.055  -8.830  1.00 18.68           C  
ATOM    624  O   ALA A  80      20.529  15.387  -8.971  1.00 17.45           O  
ATOM    625  CB  ALA A  80      19.221  13.472  -6.941  1.00 17.20           C  
ATOM    626  N   LYS A  81      18.343  15.894  -9.132  1.00 15.57           N  
ATOM    627  CA  LYS A  81      18.621  17.268  -9.529  1.00 17.75           C  
ATOM    628  C   LYS A  81      17.702  18.256  -8.788  1.00 18.26           C  
ATOM    629  O   LYS A  81      16.618  17.908  -8.331  1.00 17.40           O  
ATOM    630  CB  LYS A  81      18.333  17.478 -11.025  1.00 20.01           C  
ATOM    631  CG  LYS A  81      19.331  16.869 -12.010  1.00 20.71           C  
ATOM    632  CD  LYS A  81      18.835  16.856 -13.460  1.00 21.66           C  
ATOM    633  CE  LYS A  81      19.896  16.195 -14.339  1.00 25.76           C  
ATOM    634  NZ  LYS A  81      19.610  16.257 -15.799  1.00 27.37           N  
ATOM    635  N   TRP A  82      18.140  19.496  -8.686  1.00 16.26           N  
ATOM    636  CA  TRP A  82      17.393  20.614  -8.154  1.00 15.76           C  
ATOM    637  C   TRP A  82      16.504  21.144  -9.280  1.00 16.61           C  
ATOM    638  O   TRP A  82      16.761  20.783 -10.431  1.00 16.60           O  
ATOM    639  CB  TRP A  82      18.360  21.702  -7.749  1.00 14.18           C  
ATOM    640  CG  TRP A  82      19.174  21.421  -6.515  1.00 15.57           C  
ATOM    641  CD1 TRP A  82      20.446  20.954  -6.455  1.00 14.93           C  
ATOM    642  CD2 TRP A  82      18.747  21.576  -5.156  1.00 15.65           C  
ATOM    643  NE1 TRP A  82      20.836  20.840  -5.154  1.00 15.43           N  
ATOM    644  CE2 TRP A  82      19.826  21.231  -4.331  1.00 16.05           C  
ATOM    645  CE3 TRP A  82      17.564  22.034  -4.568  1.00 16.73           C  
ATOM    646  CZ2 TRP A  82      19.760  21.291  -2.937  1.00 16.72           C  
ATOM    647  CZ3 TRP A  82      17.468  22.062  -3.175  1.00 16.12           C  
ATOM    648  CH2 TRP A  82      18.573  21.707  -2.392  1.00 16.01           C  
ATOM    649  N   SER A  83      15.573  22.067  -9.007  1.00 16.93           N  
ATOM    650  CA  SER A  83      14.693  22.558 -10.045  1.00 17.67           C  
ATOM    651  C   SER A  83      15.382  23.432 -11.083  1.00 20.05           C  
ATOM    652  O   SER A  83      14.731  23.712 -12.083  1.00 18.23           O  
ATOM    653  CB  SER A  83      13.564  23.382  -9.395  1.00 18.21           C  
ATOM    654  OG  SER A  83      14.183  24.303  -8.521  1.00 18.51           O  
ATOM    655  N   ASP A  84      16.599  23.926 -10.882  1.00 17.63           N  
ATOM    656  CA  ASP A  84      17.283  24.674 -11.907  1.00 20.92           C  
ATOM    657  C   ASP A  84      18.109  23.722 -12.779  1.00 23.41           C  
ATOM    658  O   ASP A  84      18.938  24.160 -13.575  1.00 22.62           O  
ATOM    659  CB  ASP A  84      18.223  25.696 -11.267  1.00 20.70           C  
ATOM    660  CG  ASP A  84      19.256  25.099 -10.346  1.00 22.08           C  
ATOM    661  OD1 ASP A  84      19.481  23.883 -10.151  1.00 23.17           O  
ATOM    662  OD2 ASP A  84      19.947  25.917  -9.711  1.00 23.34           O  
ATOM    663  N   GLY A  85      17.965  22.412 -12.593  1.00 22.61           N  
ATOM    664  CA  GLY A  85      18.717  21.445 -13.353  1.00 22.28           C  
ATOM    665  C   GLY A  85      20.060  21.040 -12.820  1.00 22.79           C  
ATOM    666  O   GLY A  85      20.666  20.129 -13.420  1.00 21.66           O  
ATOM    667  N   THR A  86      20.580  21.681 -11.783  1.00 22.63           N  
ATOM    668  CA  THR A  86      21.913  21.304 -11.282  1.00 22.94           C  
ATOM    669  C   THR A  86      21.809  20.102 -10.374  1.00 22.31           C  
ATOM    670  O   THR A  86      20.766  19.807  -9.791  1.00 21.85           O  
ATOM    671  CB  THR A  86      22.548  22.491 -10.567  1.00 24.97           C  
ATOM    672  OG1 THR A  86      21.817  22.812  -9.395  1.00 25.12           O  
ATOM    673  CG2 THR A  86      22.558  23.707 -11.500  1.00 25.12           C  
ATOM    674  N   PRO A  87      22.868  19.317 -10.274  1.00 21.15           N  
ATOM    675  CA  PRO A  87      22.840  18.094  -9.501  1.00 21.35           C  
ATOM    676  C   PRO A  87      22.621  18.258  -8.011  1.00 18.61           C  
ATOM    677  O   PRO A  87      23.170  19.216  -7.462  1.00 16.30           O  
ATOM    678  CB  PRO A  87      24.279  17.510  -9.653  1.00 19.77           C  
ATOM    679  CG  PRO A  87      24.684  18.034 -10.985  1.00 22.23           C  
ATOM    680  CD  PRO A  87      24.161  19.478 -10.999  1.00 21.25           C  
ATOM    681  N   VAL A  88      21.930  17.275  -7.427  1.00 18.18           N  
ATOM    682  CA  VAL A  88      21.856  17.261  -5.969  1.00 16.73           C  
ATOM    683  C   VAL A  88      23.093  16.473  -5.515  1.00 16.40           C  
ATOM    684  O   VAL A  88      23.250  15.405  -6.130  1.00 15.77           O  
ATOM    685  CB  VAL A  88      20.638  16.573  -5.378  1.00 15.32           C  
ATOM    686  CG1 VAL A  88      20.738  16.623  -3.858  1.00 15.47           C  
ATOM    687  CG2 VAL A  88      19.393  17.312  -5.841  1.00 15.07           C  
ATOM    688  N   THR A  89      23.968  17.006  -4.688  1.00 16.49           N  
ATOM    689  CA  THR A  89      25.160  16.228  -4.354  1.00 14.89           C  
ATOM    690  C   THR A  89      25.252  15.956  -2.877  1.00 14.96           C  
ATOM    691  O   THR A  89      24.582  16.608  -2.068  1.00 15.94           O  
ATOM    692  CB  THR A  89      26.445  16.918  -4.839  1.00 15.52           C  
ATOM    693  OG1 THR A  89      26.669  18.114  -4.025  1.00 14.74           O  
ATOM    694  CG2 THR A  89      26.478  17.354  -6.281  1.00 14.80           C  
ATOM    695  N   ALA A  90      26.264  15.192  -2.437  1.00 15.58           N  
ATOM    696  CA  ALA A  90      26.521  14.979  -1.031  1.00 15.60           C  
ATOM    697  C   ALA A  90      27.031  16.277  -0.383  1.00 15.74           C  
ATOM    698  O   ALA A  90      26.804  16.500   0.794  1.00 15.16           O  
ATOM    699  CB  ALA A  90      27.485  13.854  -0.748  1.00 14.33           C  
ATOM    700  N   HIS A  91      27.636  17.184  -1.138  1.00 16.31           N  
ATOM    701  CA  HIS A  91      28.091  18.471  -0.614  1.00 17.12           C  
ATOM    702  C   HIS A  91      26.861  19.318  -0.199  1.00 16.23           C  
ATOM    703  O   HIS A  91      26.922  20.043   0.786  1.00 14.57           O  
ATOM    704  CB  HIS A  91      28.877  19.224  -1.691  1.00 15.78           C  
ATOM    705  CG  HIS A  91      30.041  18.363  -2.124  1.00 15.61           C  
ATOM    706  ND1 HIS A  91      31.054  18.017  -1.263  1.00 15.75           N  
ATOM    707  CD2 HIS A  91      30.327  17.787  -3.291  1.00 15.92           C  
ATOM    708  CE1 HIS A  91      31.917  17.268  -1.889  1.00 15.83           C  
ATOM    709  NE2 HIS A  91      31.517  17.098  -3.113  1.00 14.84           N  
ATOM    710  N   ASP A  92      25.742  19.174  -0.906  1.00 15.78           N  
ATOM    711  CA  ASP A  92      24.522  19.870  -0.495  1.00 17.33           C  
ATOM    712  C   ASP A  92      24.103  19.439   0.913  1.00 14.90           C  
ATOM    713  O   ASP A  92      23.652  20.302   1.693  1.00 15.59           O  
ATOM    714  CB  ASP A  92      23.317  19.615  -1.421  1.00 16.26           C  
ATOM    715  CG  ASP A  92      23.515  20.287  -2.778  1.00 18.74           C  
ATOM    716  OD1 ASP A  92      23.929  21.460  -2.737  1.00 20.61           O  
ATOM    717  OD2 ASP A  92      23.233  19.695  -3.846  1.00 17.17           O  
ATOM    718  N   PHE A  93      24.140  18.125   1.164  1.00 13.38           N  
ATOM    719  CA  PHE A  93      23.767  17.617   2.479  1.00 14.24           C  
ATOM    720  C   PHE A  93      24.760  18.068   3.536  1.00 13.19           C  
ATOM    721  O   PHE A  93      24.355  18.386   4.661  1.00 13.18           O  
ATOM    722  CB  PHE A  93      23.610  16.069   2.563  1.00 13.55           C  
ATOM    723  CG  PHE A  93      22.311  15.675   1.847  1.00 14.83           C  
ATOM    724  CD1 PHE A  93      22.304  15.476   0.494  1.00 14.66           C  
ATOM    725  CD2 PHE A  93      21.118  15.555   2.560  1.00 13.06           C  
ATOM    726  CE1 PHE A  93      21.124  15.120  -0.169  1.00 14.28           C  
ATOM    727  CE2 PHE A  93      19.944  15.218   1.903  1.00 15.87           C  
ATOM    728  CZ  PHE A  93      19.940  14.997   0.507  1.00 13.99           C  
ATOM    729  N   VAL A  94      26.057  18.084   3.191  1.00 13.78           N  
ATOM    730  CA  VAL A  94      27.061  18.546   4.147  1.00 12.28           C  
ATOM    731  C   VAL A  94      26.732  19.986   4.536  1.00 12.69           C  
ATOM    732  O   VAL A  94      26.648  20.307   5.722  1.00 14.35           O  
ATOM    733  CB  VAL A  94      28.509  18.524   3.576  1.00 11.43           C  
ATOM    734  CG1 VAL A  94      29.454  19.253   4.533  1.00 11.84           C  
ATOM    735  CG2 VAL A  94      28.903  17.050   3.426  1.00  9.76           C  
ATOM    736  N   TYR A  95      26.567  20.865   3.579  1.00 13.10           N  
ATOM    737  CA  TYR A  95      26.283  22.276   3.886  1.00 15.29           C  
ATOM    738  C   TYR A  95      24.971  22.389   4.657  1.00 15.59           C  
ATOM    739  O   TYR A  95      24.864  23.108   5.651  1.00 16.07           O  
ATOM    740  CB  TYR A  95      26.122  23.042   2.565  1.00 16.80           C  
ATOM    741  CG  TYR A  95      25.483  24.395   2.800  1.00 19.39           C  
ATOM    742  CD1 TYR A  95      26.201  25.452   3.355  1.00 18.26           C  
ATOM    743  CD2 TYR A  95      24.136  24.562   2.458  1.00 19.11           C  
ATOM    744  CE1 TYR A  95      25.580  26.674   3.560  1.00 20.94           C  
ATOM    745  CE2 TYR A  95      23.534  25.778   2.645  1.00 20.70           C  
ATOM    746  CZ  TYR A  95      24.247  26.825   3.203  1.00 21.83           C  
ATOM    747  OH  TYR A  95      23.580  28.011   3.398  1.00 19.28           O  
ATOM    748  N   SER A  96      23.956  21.668   4.193  1.00 13.06           N  
ATOM    749  CA  SER A  96      22.655  21.688   4.866  1.00 14.10           C  
ATOM    750  C   SER A  96      22.661  21.273   6.318  1.00 13.15           C  
ATOM    751  O   SER A  96      22.095  22.010   7.131  1.00 11.64           O  
ATOM    752  CB  SER A  96      21.591  20.844   4.136  1.00 10.73           C  
ATOM    753  OG  SER A  96      21.494  21.412   2.823  1.00 16.77           O  
ATOM    754  N   TRP A  97      23.191  20.096   6.663  1.00 13.36           N  
ATOM    755  CA  TRP A  97      23.194  19.684   8.063  1.00 14.13           C  
ATOM    756  C   TRP A  97      24.094  20.563   8.917  1.00 14.13           C  
ATOM    757  O   TRP A  97      23.790  20.775  10.114  1.00 12.76           O  
ATOM    758  CB  TRP A  97      23.553  18.189   8.183  1.00 14.32           C  
ATOM    759  CG  TRP A  97      22.525  17.256   7.612  1.00 12.07           C  
ATOM    760  CD1 TRP A  97      21.552  17.525   6.690  1.00 13.13           C  
ATOM    761  CD2 TRP A  97      22.421  15.850   7.903  1.00 12.59           C  
ATOM    762  NE1 TRP A  97      20.840  16.377   6.385  1.00 11.91           N  
ATOM    763  CE2 TRP A  97      21.365  15.340   7.107  1.00 11.90           C  
ATOM    764  CE3 TRP A  97      23.097  14.983   8.765  1.00  9.76           C  
ATOM    765  CZ2 TRP A  97      20.980  14.011   7.161  1.00 10.89           C  
ATOM    766  CZ3 TRP A  97      22.726  13.651   8.780  1.00 11.86           C  
ATOM    767  CH2 TRP A  97      21.641  13.168   8.027  1.00 12.00           C  
ATOM    768  N   GLN A  98      25.168  21.137   8.338  1.00 14.03           N  
ATOM    769  CA  GLN A  98      25.950  22.111   9.120  1.00 14.36           C  
ATOM    770  C   GLN A  98      25.121  23.364   9.435  1.00 15.35           C  
ATOM    771  O   GLN A  98      25.200  23.911  10.543  1.00 15.34           O  
ATOM    772  CB  GLN A  98      27.199  22.612   8.368  1.00 15.02           C  
ATOM    773  CG  GLN A  98      28.209  21.485   8.159  1.00 14.32           C  
ATOM    774  CD  GLN A  98      29.382  21.827   7.249  1.00 15.26           C  
ATOM    775  OE1 GLN A  98      29.411  22.720   6.448  1.00 16.21           O  
ATOM    776  NE2 GLN A  98      30.443  21.022   7.291  1.00 14.48           N  
ATOM    777  N   ARG A  99      24.373  23.878   8.472  1.00 13.93           N  
ATOM    778  CA  ARG A  99      23.522  25.045   8.650  1.00 16.30           C  
ATOM    779  C   ARG A  99      22.414  24.770   9.682  1.00 15.75           C  
ATOM    780  O   ARG A  99      22.129  25.602  10.529  1.00 12.92           O  
ATOM    781  CB  ARG A  99      22.855  25.489   7.334  1.00 16.00           C  
ATOM    782  CG  ARG A  99      21.870  26.643   7.491  1.00 16.56           C  
ATOM    783  CD  ARG A  99      21.509  27.271   6.159  1.00 14.69           C  
ATOM    784  NE  ARG A  99      20.649  28.466   6.218  1.00 13.91           N  
ATOM    785  CZ  ARG A  99      19.323  28.464   6.084  1.00 14.73           C  
ATOM    786  NH1 ARG A  99      18.650  27.316   5.984  1.00 13.17           N  
ATOM    787  NH2 ARG A  99      18.635  29.589   6.111  1.00 14.00           N  
ATOM    788  N   LEU A 100      21.892  23.554   9.667  1.00 14.70           N  
ATOM    789  CA  LEU A 100      20.957  23.143  10.704  1.00 15.15           C  
ATOM    790  C   LEU A 100      21.592  23.162  12.090  1.00 15.23           C  
ATOM    791  O   LEU A 100      20.964  23.675  13.043  1.00 15.69           O  
ATOM    792  CB  LEU A 100      20.432  21.735  10.406  1.00 13.28           C  
ATOM    793  CG  LEU A 100      19.537  21.149  11.525  1.00 13.22           C  
ATOM    794  CD1 LEU A 100      18.275  21.984  11.704  1.00 12.43           C  
ATOM    795  CD2 LEU A 100      19.206  19.719  11.137  1.00 13.15           C  
ATOM    796  N   ALA A 101      22.833  22.681  12.214  1.00 14.19           N  
ATOM    797  CA  ALA A 101      23.528  22.626  13.486  1.00 14.39           C  
ATOM    798  C   ALA A 101      23.948  23.998  14.029  1.00 16.73           C  
ATOM    799  O   ALA A 101      23.990  24.197  15.219  1.00 14.78           O  
ATOM    800  CB  ALA A 101      24.817  21.795  13.351  1.00 12.86           C  
ATOM    801  N   ASP A 102      24.257  24.930  13.162  1.00 17.37           N  
ATOM    802  CA  ASP A 102      24.740  26.256  13.530  1.00 18.48           C  
ATOM    803  C   ASP A 102      23.758  27.103  14.316  1.00 19.71           C  
ATOM    804  O   ASP A 102      22.710  27.466  13.779  1.00 18.36           O  
ATOM    805  CB  ASP A 102      25.072  26.968  12.220  1.00 18.84           C  
ATOM    806  CG  ASP A 102      25.805  28.297  12.366  1.00 20.17           C  
ATOM    807  OD1 ASP A 102      25.821  28.958  13.415  1.00 19.27           O  
ATOM    808  OD2 ASP A 102      26.307  28.688  11.280  1.00 21.46           O  
ATOM    809  N   PRO A 103      24.167  27.549  15.496  1.00 20.34           N  
ATOM    810  CA  PRO A 103      23.349  28.357  16.390  1.00 21.40           C  
ATOM    811  C   PRO A 103      22.938  29.652  15.759  1.00 20.93           C  
ATOM    812  O   PRO A 103      21.819  30.136  15.982  1.00 19.86           O  
ATOM    813  CB  PRO A 103      24.163  28.498  17.676  1.00 22.08           C  
ATOM    814  CG  PRO A 103      25.552  28.081  17.338  1.00 19.85           C  
ATOM    815  CD  PRO A 103      25.417  27.106  16.184  1.00 20.90           C  
ATOM    816  N   ASN A 104      23.712  30.181  14.801  1.00 19.18           N  
ATOM    817  CA  ASN A 104      23.260  31.352  14.072  1.00 20.58           C  
ATOM    818  C   ASN A 104      21.978  31.069  13.276  1.00 18.53           C  
ATOM    819  O   ASN A 104      21.171  31.998  13.082  1.00 14.62           O  
ATOM    820  CB  ASN A 104      24.349  31.943  13.176  1.00 23.08           C  
ATOM    821  CG  ASN A 104      25.522  32.405  14.073  1.00 27.88           C  
ATOM    822  OD1 ASN A 104      26.663  32.375  13.592  1.00 29.59           O  
ATOM    823  ND2 ASN A 104      25.276  32.776  15.323  1.00 26.70           N  
ATOM    824  N   THR A 105      21.743  29.854  12.791  1.00 15.24           N  
ATOM    825  CA  THR A 105      20.474  29.599  12.100  1.00 16.26           C  
ATOM    826  C   THR A 105      19.289  29.583  13.073  1.00 18.36           C  
ATOM    827  O   THR A 105      18.120  29.768  12.717  1.00 18.86           O  
ATOM    828  CB  THR A 105      20.528  28.216  11.421  1.00 15.59           C  
ATOM    829  OG1 THR A 105      21.770  28.155  10.712  1.00 14.45           O  
ATOM    830  CG2 THR A 105      19.363  28.051  10.454  1.00 15.07           C  
ATOM    831  N   ALA A 106      19.535  29.244  14.340  1.00 17.90           N  
ATOM    832  CA  ALA A 106      18.464  29.239  15.330  1.00 19.94           C  
ATOM    833  C   ALA A 106      17.319  28.308  14.948  1.00 18.12           C  
ATOM    834  O   ALA A 106      16.144  28.667  15.050  1.00 16.55           O  
ATOM    835  CB  ALA A 106      17.906  30.678  15.436  1.00 19.79           C  
ATOM    836  N   SER A 107      17.621  27.110  14.438  1.00 16.88           N  
ATOM    837  CA  SER A 107      16.512  26.263  14.000  1.00 14.23           C  
ATOM    838  C   SER A 107      15.820  25.779  15.250  1.00 13.49           C  
ATOM    839  O   SER A 107      16.471  25.237  16.159  1.00  9.41           O  
ATOM    840  CB  SER A 107      17.051  25.040  13.230  1.00 16.28           C  
ATOM    841  OG  SER A 107      16.020  24.125  12.859  1.00 14.79           O  
ATOM    842  N   PRO A 108      14.490  25.654  15.177  1.00 11.81           N  
ATOM    843  CA  PRO A 108      13.754  24.987  16.235  1.00 12.18           C  
ATOM    844  C   PRO A 108      14.102  23.502  16.234  1.00 12.97           C  
ATOM    845  O   PRO A 108      13.812  22.778  17.213  1.00 12.45           O  
ATOM    846  CB  PRO A 108      12.269  25.152  15.824  1.00 13.54           C  
ATOM    847  CG  PRO A 108      12.285  25.476  14.364  1.00 13.12           C  
ATOM    848  CD  PRO A 108      13.623  26.147  14.080  1.00 12.58           C  
ATOM    849  N   TYR A 109      14.646  23.002  15.123  1.00 13.46           N  
ATOM    850  CA  TYR A 109      15.043  21.596  15.027  1.00 14.11           C  
ATOM    851  C   TYR A 109      16.553  21.397  15.060  1.00 15.27           C  
ATOM    852  O   TYR A 109      16.984  20.317  14.688  1.00 15.94           O  
ATOM    853  CB  TYR A 109      14.434  20.921  13.806  1.00 12.89           C  
ATOM    854  CG  TYR A 109      13.116  20.189  14.071  1.00 13.10           C  
ATOM    855  CD1 TYR A 109      13.159  18.907  14.593  1.00 14.06           C  
ATOM    856  CD2 TYR A 109      11.871  20.725  13.826  1.00 13.70           C  
ATOM    857  CE1 TYR A 109      11.974  18.189  14.858  1.00 14.77           C  
ATOM    858  CE2 TYR A 109      10.685  20.032  14.060  1.00 12.38           C  
ATOM    859  CZ  TYR A 109      10.748  18.751  14.579  1.00 13.48           C  
ATOM    860  OH  TYR A 109       9.626  18.026  14.808  1.00 11.87           O  
ATOM    861  N   ALA A 110      17.329  22.343  15.609  1.00 12.76           N  
ATOM    862  CA  ALA A 110      18.755  22.134  15.786  1.00 13.76           C  
ATOM    863  C   ALA A 110      19.016  20.813  16.506  1.00 14.15           C  
ATOM    864  O   ALA A 110      19.927  20.055  16.096  1.00 14.33           O  
ATOM    865  CB  ALA A 110      19.439  23.233  16.599  1.00 12.13           C  
ATOM    866  N   SER A 111      18.212  20.515  17.539  1.00 13.65           N  
ATOM    867  CA  SER A 111      18.393  19.302  18.329  1.00 13.74           C  
ATOM    868  C   SER A 111      18.085  18.000  17.599  1.00 12.44           C  
ATOM    869  O   SER A 111      18.370  16.927  18.129  1.00 13.64           O  
ATOM    870  CB  SER A 111      17.486  19.291  19.593  1.00 11.65           C  
ATOM    871  OG  SER A 111      17.982  20.270  20.490  1.00 14.43           O  
ATOM    872  N   TYR A 112      17.531  18.007  16.416  1.00 12.73           N  
ATOM    873  CA  TYR A 112      17.292  16.778  15.655  1.00 12.78           C  
ATOM    874  C   TYR A 112      18.642  16.055  15.455  1.00 13.86           C  
ATOM    875  O   TYR A 112      18.687  14.838  15.408  1.00 13.33           O  
ATOM    876  CB  TYR A 112      16.643  17.101  14.323  1.00 10.98           C  
ATOM    877  CG  TYR A 112      15.794  15.920  13.805  1.00 12.98           C  
ATOM    878  CD1 TYR A 112      14.644  15.542  14.498  1.00 12.46           C  
ATOM    879  CD2 TYR A 112      16.091  15.293  12.628  1.00  7.96           C  
ATOM    880  CE1 TYR A 112      13.842  14.518  14.006  1.00 14.50           C  
ATOM    881  CE2 TYR A 112      15.339  14.229  12.156  1.00 10.22           C  
ATOM    882  CZ  TYR A 112      14.219  13.838  12.843  1.00  9.73           C  
ATOM    883  OH  TYR A 112      13.413  12.816  12.382  1.00  8.48           O  
ATOM    884  N   LEU A 113      19.756  16.815  15.356  1.00 11.94           N  
ATOM    885  CA  LEU A 113      21.082  16.251  15.142  1.00 11.27           C  
ATOM    886  C   LEU A 113      21.637  15.699  16.461  1.00 12.26           C  
ATOM    887  O   LEU A 113      22.379  14.693  16.445  1.00 10.50           O  
ATOM    888  CB  LEU A 113      21.991  17.272  14.451  1.00 13.30           C  
ATOM    889  CG  LEU A 113      21.633  17.766  13.051  1.00 12.80           C  
ATOM    890  CD1 LEU A 113      22.566  18.908  12.653  1.00 13.21           C  
ATOM    891  CD2 LEU A 113      21.721  16.665  11.956  1.00 15.29           C  
ATOM    892  N   GLN A 114      21.128  16.140  17.610  1.00 11.59           N  
ATOM    893  CA  GLN A 114      21.382  15.523  18.895  1.00 12.50           C  
ATOM    894  C   GLN A 114      20.600  14.229  19.006  1.00 13.16           C  
ATOM    895  O   GLN A 114      21.057  13.205  19.545  1.00 15.02           O  
ATOM    896  CB  GLN A 114      20.975  16.381  20.114  1.00 12.58           C  
ATOM    897  CG  GLN A 114      21.673  17.750  20.063  1.00 18.43           C  
ATOM    898  CD  GLN A 114      21.219  18.620  21.214  1.00 19.81           C  
ATOM    899  OE1 GLN A 114      20.055  19.010  21.357  1.00 16.85           O  
ATOM    900  NE2 GLN A 114      22.241  18.895  22.012  1.00 18.30           N  
ATOM    901  N   TYR A 115      19.359  14.237  18.520  1.00 13.42           N  
ATOM    902  CA  TYR A 115      18.541  13.027  18.607  1.00 15.74           C  
ATOM    903  C   TYR A 115      19.144  11.892  17.790  1.00 16.94           C  
ATOM    904  O   TYR A 115      18.887  10.749  18.111  1.00 15.92           O  
ATOM    905  CB  TYR A 115      17.102  13.185  18.154  1.00 14.21           C  
ATOM    906  CG  TYR A 115      16.361  14.405  18.677  1.00 15.58           C  
ATOM    907  CD1 TYR A 115      16.705  15.009  19.855  1.00 12.36           C  
ATOM    908  CD2 TYR A 115      15.214  14.828  18.016  1.00 16.10           C  
ATOM    909  CE1 TYR A 115      16.014  16.121  20.341  1.00 12.90           C  
ATOM    910  CE2 TYR A 115      14.498  15.935  18.484  1.00 15.53           C  
ATOM    911  CZ  TYR A 115      14.910  16.563  19.642  1.00 13.83           C  
ATOM    912  OH  TYR A 115      14.213  17.638  20.135  1.00 12.27           O  
ATOM    913  N   GLY A 116      19.773  12.263  16.656  1.00 17.94           N  
ATOM    914  CA  GLY A 116      20.472  11.254  15.865  1.00 15.33           C  
ATOM    915  C   GLY A 116      21.889  11.058  16.362  1.00 14.73           C  
ATOM    916  O   GLY A 116      22.540  10.099  15.927  1.00 15.68           O  
ATOM    917  N   HIS A 117      22.384  11.894  17.258  1.00 15.99           N  
ATOM    918  CA  HIS A 117      23.718  11.807  17.815  1.00 17.69           C  
ATOM    919  C   HIS A 117      24.863  11.943  16.807  1.00 18.14           C  
ATOM    920  O   HIS A 117      25.871  11.208  16.894  1.00 18.09           O  
ATOM    921  CB  HIS A 117      23.945  10.503  18.607  1.00 18.08           C  
ATOM    922  CG  HIS A 117      23.040  10.468  19.797  1.00 21.19           C  
ATOM    923  ND1 HIS A 117      21.770   9.915  19.714  1.00 22.62           N  
ATOM    924  CD2 HIS A 117      23.172  10.976  21.044  1.00 21.11           C  
ATOM    925  CE1 HIS A 117      21.173  10.066  20.888  1.00 22.88           C  
ATOM    926  NE2 HIS A 117      22.003  10.665  21.713  1.00 23.51           N  
ATOM    927  N   ILE A 118      24.713  12.805  15.836  1.00 15.69           N  
ATOM    928  CA  ILE A 118      25.808  13.057  14.867  1.00 14.21           C  
ATOM    929  C   ILE A 118      27.007  13.556  15.682  1.00 14.60           C  
ATOM    930  O   ILE A 118      26.812  14.376  16.617  1.00 15.28           O  
ATOM    931  CB  ILE A 118      25.394  14.032  13.794  1.00 12.67           C  
ATOM    932  CG1 ILE A 118      24.385  13.379  12.790  1.00 15.01           C  
ATOM    933  CG2 ILE A 118      26.582  14.501  12.937  1.00 11.00           C  
ATOM    934  CD1 ILE A 118      23.028  13.155  13.395  1.00 15.40           C  
ATOM    935  N   ALA A 119      28.214  13.163  15.396  1.00 15.09           N  
ATOM    936  CA  ALA A 119      29.382  13.566  16.180  1.00 17.81           C  
ATOM    937  C   ALA A 119      29.538  15.079  16.236  1.00 17.20           C  
ATOM    938  O   ALA A 119      29.283  15.809  15.267  1.00 16.78           O  
ATOM    939  CB  ALA A 119      30.696  12.975  15.557  1.00 19.19           C  
ATOM    940  N   ASN A 120      29.962  15.619  17.371  1.00 16.14           N  
ATOM    941  CA  ASN A 120      30.278  16.956  17.740  1.00 16.16           C  
ATOM    942  C   ASN A 120      29.077  17.920  17.835  1.00 17.36           C  
ATOM    943  O   ASN A 120      29.264  19.124  18.108  1.00 15.47           O  
ATOM    944  CB  ASN A 120      31.292  17.580  16.768  1.00 18.48           C  
ATOM    945  CG  ASN A 120      32.652  16.865  16.793  1.00 21.41           C  
ATOM    946  OD1 ASN A 120      33.073  16.390  17.835  1.00 23.47           O  
ATOM    947  ND2 ASN A 120      33.337  16.744  15.665  1.00 19.43           N  
ATOM    948  N   ILE A 121      27.856  17.420  17.679  1.00 17.23           N  
ATOM    949  CA  ILE A 121      26.688  18.306  17.720  1.00 17.57           C  
ATOM    950  C   ILE A 121      26.582  19.088  19.027  1.00 16.55           C  
ATOM    951  O   ILE A 121      26.271  20.253  18.877  1.00 17.93           O  
ATOM    952  CB  ILE A 121      25.364  17.574  17.448  1.00 15.17           C  
ATOM    953  CG1 ILE A 121      24.149  18.484  17.291  1.00 14.68           C  
ATOM    954  CG2 ILE A 121      25.123  16.540  18.526  1.00 13.83           C  
ATOM    955  CD1 ILE A 121      24.159  19.421  16.103  1.00 12.19           C  
ATOM    956  N   ASP A 122      26.797  18.539  20.196  1.00 16.86           N  
ATOM    957  CA  ASP A 122      26.647  19.258  21.458  1.00 19.49           C  
ATOM    958  C   ASP A 122      27.547  20.492  21.506  1.00 19.89           C  
ATOM    959  O   ASP A 122      27.114  21.626  21.693  1.00 18.72           O  
ATOM    960  CB  ASP A 122      26.908  18.354  22.664  1.00 20.91           C  
ATOM    961  CG  ASP A 122      25.808  17.342  22.906  1.00 23.36           C  
ATOM    962  OD1 ASP A 122      24.788  17.363  22.191  1.00 21.28           O  
ATOM    963  OD2 ASP A 122      25.912  16.468  23.800  1.00 25.44           O  
ATOM    964  N   ASP A 123      28.812  20.322  21.131  1.00 21.32           N  
ATOM    965  CA  ASP A 123      29.777  21.408  21.052  1.00 22.07           C  
ATOM    966  C   ASP A 123      29.379  22.460  20.019  1.00 22.95           C  
ATOM    967  O   ASP A 123      29.507  23.679  20.194  1.00 20.53           O  
ATOM    968  CB  ASP A 123      31.154  20.854  20.725  1.00 23.41           C  
ATOM    969  CG  ASP A 123      31.795  20.169  21.914  1.00 26.86           C  
ATOM    970  OD1 ASP A 123      31.326  20.260  23.059  1.00 27.88           O  
ATOM    971  OD2 ASP A 123      32.824  19.485  21.726  1.00 28.54           O  
ATOM    972  N   ILE A 124      28.884  21.953  18.880  1.00 21.48           N  
ATOM    973  CA  ILE A 124      28.485  22.912  17.845  1.00 21.02           C  
ATOM    974  C   ILE A 124      27.338  23.765  18.376  1.00 22.17           C  
ATOM    975  O   ILE A 124      27.347  24.997  18.229  1.00 23.10           O  
ATOM    976  CB  ILE A 124      28.141  22.199  16.532  1.00 20.24           C  
ATOM    977  CG1 ILE A 124      29.445  21.641  15.951  1.00 17.57           C  
ATOM    978  CG2 ILE A 124      27.418  23.163  15.569  1.00 16.40           C  
ATOM    979  CD1 ILE A 124      29.287  20.549  14.909  1.00 16.05           C  
ATOM    980  N   ILE A 125      26.319  23.144  18.958  1.00 23.62           N  
ATOM    981  CA  ILE A 125      25.179  23.911  19.478  1.00 22.55           C  
ATOM    982  C   ILE A 125      25.621  24.883  20.551  1.00 24.42           C  
ATOM    983  O   ILE A 125      25.084  25.997  20.672  1.00 24.77           O  
ATOM    984  CB  ILE A 125      24.088  22.961  20.008  1.00 20.79           C  
ATOM    985  CG1 ILE A 125      23.539  22.197  18.802  1.00 21.39           C  
ATOM    986  CG2 ILE A 125      22.943  23.656  20.746  1.00 19.42           C  
ATOM    987  CD1 ILE A 125      22.527  21.122  19.064  1.00 18.92           C  
ATOM    988  N   ALA A 126      26.567  24.461  21.386  1.00 25.26           N  
ATOM    989  CA  ALA A 126      27.068  25.313  22.466  1.00 26.93           C  
ATOM    990  C   ALA A 126      28.015  26.394  22.019  1.00 28.12           C  
ATOM    991  O   ALA A 126      28.503  27.201  22.816  1.00 29.02           O  
ATOM    992  CB  ALA A 126      27.586  24.392  23.561  1.00 27.45           C  
ATOM    993  N   GLY A 127      28.330  26.569  20.745  1.00 27.82           N  
ATOM    994  CA  GLY A 127      29.195  27.614  20.244  1.00 28.43           C  
ATOM    995  C   GLY A 127      30.670  27.304  20.443  1.00 28.89           C  
ATOM    996  O   GLY A 127      31.490  28.155  20.096  1.00 29.22           O  
ATOM    997  N   LYS A 128      30.995  26.113  20.935  1.00 29.13           N  
ATOM    998  CA  LYS A 128      32.363  25.712  21.203  1.00 31.00           C  
ATOM    999  C   LYS A 128      33.148  25.204  20.010  1.00 29.85           C  
ATOM   1000  O   LYS A 128      34.377  25.233  20.074  1.00 30.73           O  
ATOM   1001  CB  LYS A 128      32.416  24.650  22.313  1.00 33.45           C  
ATOM   1002  CG  LYS A 128      31.626  25.125  23.557  1.00 34.61           C  
ATOM   1003  CD  LYS A 128      31.589  23.975  24.547  1.00 35.81           C  
ATOM   1004  CE  LYS A 128      30.914  24.352  25.860  1.00 37.34           C  
ATOM   1005  NZ  LYS A 128      30.600  23.126  26.669  1.00 37.70           N  
ATOM   1006  N   LYS A 129      32.529  24.661  18.979  1.00 27.94           N  
ATOM   1007  CA  LYS A 129      33.183  24.222  17.761  1.00 26.54           C  
ATOM   1008  C   LYS A 129      32.342  24.810  16.615  1.00 24.78           C  
ATOM   1009  O   LYS A 129      31.146  24.967  16.804  1.00 23.95           O  
ATOM   1010  CB  LYS A 129      33.253  22.724  17.528  1.00 28.21           C  
ATOM   1011  CG  LYS A 129      34.055  21.915  18.546  1.00 30.55           C  
ATOM   1012  CD  LYS A 129      33.712  20.440  18.303  1.00 33.93           C  
ATOM   1013  CE  LYS A 129      34.792  19.497  18.824  1.00 35.97           C  
ATOM   1014  NZ  LYS A 129      34.322  18.918  20.119  1.00 36.31           N  
ATOM   1015  N   PRO A 130      32.967  25.143  15.509  1.00 24.18           N  
ATOM   1016  CA  PRO A 130      32.245  25.652  14.365  1.00 23.32           C  
ATOM   1017  C   PRO A 130      31.410  24.529  13.755  1.00 22.14           C  
ATOM   1018  O   PRO A 130      31.757  23.334  13.870  1.00 19.27           O  
ATOM   1019  CB  PRO A 130      33.359  26.101  13.434  1.00 24.80           C  
ATOM   1020  CG  PRO A 130      34.499  25.212  13.757  1.00 24.61           C  
ATOM   1021  CD  PRO A 130      34.409  24.949  15.229  1.00 23.36           C  
ATOM   1022  N   ALA A 131      30.386  24.909  12.991  1.00 21.96           N  
ATOM   1023  CA  ALA A 131      29.468  23.945  12.379  1.00 22.48           C  
ATOM   1024  C   ALA A 131      30.177  22.992  11.439  1.00 23.02           C  
ATOM   1025  O   ALA A 131      29.817  21.808  11.306  1.00 21.82           O  
ATOM   1026  CB  ALA A 131      28.293  24.685  11.770  1.00 20.93           C  
ATOM   1027  N   THR A 132      31.298  23.433  10.850  1.00 22.12           N  
ATOM   1028  CA  THR A 132      32.132  22.583  10.012  1.00 19.42           C  
ATOM   1029  C   THR A 132      32.712  21.399  10.727  1.00 17.97           C  
ATOM   1030  O   THR A 132      33.191  20.464  10.052  1.00 17.56           O  
ATOM   1031  CB  THR A 132      33.295  23.385   9.340  1.00 20.48           C  
ATOM   1032  OG1 THR A 132      33.840  24.251  10.325  1.00 18.48           O  
ATOM   1033  CG2 THR A 132      32.673  24.208   8.220  1.00 21.38           C  
ATOM   1034  N   ASP A 133      32.805  21.324  12.055  1.00 17.03           N  
ATOM   1035  CA  ASP A 133      33.252  20.113  12.730  1.00 16.01           C  
ATOM   1036  C   ASP A 133      32.173  19.014  12.744  1.00 17.10           C  
ATOM   1037  O   ASP A 133      32.448  17.942  13.266  1.00 18.30           O  
ATOM   1038  CB  ASP A 133      33.533  20.431  14.207  1.00 15.03           C  
ATOM   1039  CG  ASP A 133      35.007  20.981  14.266  1.00 13.35           C  
ATOM   1040  OD1 ASP A 133      35.465  21.604  13.316  1.00 11.71           O  
ATOM   1041  OD2 ASP A 133      35.540  20.647  15.307  1.00 15.61           O  
ATOM   1042  N   LEU A 134      30.971  19.257  12.275  1.00 18.26           N  
ATOM   1043  CA  LEU A 134      29.895  18.231  12.421  1.00 18.15           C  
ATOM   1044  C   LEU A 134      30.312  16.920  11.811  1.00 18.12           C  
ATOM   1045  O   LEU A 134      30.979  16.947  10.760  1.00 17.14           O  
ATOM   1046  CB  LEU A 134      28.634  18.769  11.775  1.00 18.26           C  
ATOM   1047  CG  LEU A 134      27.359  17.910  11.937  1.00 17.39           C  
ATOM   1048  CD1 LEU A 134      26.888  17.966  13.390  1.00 12.05           C  
ATOM   1049  CD2 LEU A 134      26.349  18.384  10.904  1.00 14.27           C  
ATOM   1050  N   GLY A 135      29.978  15.762  12.341  1.00 18.12           N  
ATOM   1051  CA  GLY A 135      30.365  14.474  11.802  1.00 17.65           C  
ATOM   1052  C   GLY A 135      29.691  14.053  10.511  1.00 18.62           C  
ATOM   1053  O   GLY A 135      29.030  13.004  10.423  1.00 19.10           O  
ATOM   1054  N   VAL A 136      29.799  14.871   9.462  1.00 16.61           N  
ATOM   1055  CA  VAL A 136      29.237  14.559   8.159  1.00 15.91           C  
ATOM   1056  C   VAL A 136      30.344  14.892   7.156  1.00 17.01           C  
ATOM   1057  O   VAL A 136      31.059  15.886   7.362  1.00 15.61           O  
ATOM   1058  CB  VAL A 136      27.968  15.338   7.740  1.00 17.47           C  
ATOM   1059  CG1 VAL A 136      26.769  15.126   8.692  1.00 17.90           C  
ATOM   1060  CG2 VAL A 136      28.217  16.842   7.648  1.00 17.91           C  
ATOM   1061  N   LYS A 137      30.404  14.121   6.091  1.00 16.91           N  
ATOM   1062  CA  LYS A 137      31.302  14.434   4.995  1.00 17.44           C  
ATOM   1063  C   LYS A 137      30.788  13.802   3.707  1.00 15.32           C  
ATOM   1064  O   LYS A 137      30.100  12.808   3.675  1.00 15.71           O  
ATOM   1065  CB  LYS A 137      32.773  14.031   5.145  1.00 20.19           C  
ATOM   1066  CG  LYS A 137      33.027  12.613   5.587  1.00 20.45           C  
ATOM   1067  CD  LYS A 137      34.493  12.298   5.853  1.00 19.71           C  
ATOM   1068  CE  LYS A 137      35.002  12.601   7.230  1.00 22.09           C  
ATOM   1069  NZ  LYS A 137      36.289  11.880   7.536  1.00 22.13           N  
ATOM   1070  N   ALA A 138      31.192  14.452   2.614  1.00 14.42           N  
ATOM   1071  CA  ALA A 138      30.905  13.948   1.292  1.00 14.30           C  
ATOM   1072  C   ALA A 138      32.197  13.202   0.872  1.00 15.90           C  
ATOM   1073  O   ALA A 138      33.242  13.888   0.728  1.00 16.21           O  
ATOM   1074  CB  ALA A 138      30.627  15.076   0.340  1.00 10.95           C  
ATOM   1075  N   LEU A 139      32.089  11.896   0.729  1.00 15.05           N  
ATOM   1076  CA  LEU A 139      33.290  11.142   0.295  1.00 16.09           C  
ATOM   1077  C   LEU A 139      33.490  11.376  -1.201  1.00 18.19           C  
ATOM   1078  O   LEU A 139      34.596  11.223  -1.739  1.00 17.79           O  
ATOM   1079  CB  LEU A 139      33.128   9.669   0.590  1.00 16.84           C  
ATOM   1080  CG  LEU A 139      32.792   9.285   2.055  1.00 14.41           C  
ATOM   1081  CD1 LEU A 139      32.645   7.749   2.082  1.00 13.00           C  
ATOM   1082  CD2 LEU A 139      33.899   9.701   2.991  1.00 15.44           C  
ATOM   1083  N   ASP A 140      32.427  11.778  -1.919  1.00 17.25           N  
ATOM   1084  CA  ASP A 140      32.442  12.208  -3.294  1.00 17.75           C  
ATOM   1085  C   ASP A 140      31.118  12.907  -3.618  1.00 18.12           C  
ATOM   1086  O   ASP A 140      30.269  12.951  -2.741  1.00 19.22           O  
ATOM   1087  CB  ASP A 140      32.761  11.148  -4.349  1.00 20.14           C  
ATOM   1088  CG  ASP A 140      31.746  10.027  -4.450  1.00 23.24           C  
ATOM   1089  OD1 ASP A 140      30.534  10.255  -4.374  1.00 20.40           O  
ATOM   1090  OD2 ASP A 140      32.159   8.849  -4.598  1.00 25.36           O  
ATOM   1091  N   ASP A 141      30.862  13.383  -4.824  1.00 16.31           N  
ATOM   1092  CA  ASP A 141      29.596  13.991  -5.192  1.00 18.08           C  
ATOM   1093  C   ASP A 141      28.383  13.118  -4.924  1.00 18.37           C  
ATOM   1094  O   ASP A 141      27.290  13.674  -4.746  1.00 16.07           O  
ATOM   1095  CB  ASP A 141      29.616  14.400  -6.684  1.00 19.36           C  
ATOM   1096  CG  ASP A 141      30.332  15.705  -6.992  1.00 20.33           C  
ATOM   1097  OD1 ASP A 141      30.868  16.438  -6.127  1.00 20.84           O  
ATOM   1098  OD2 ASP A 141      30.379  16.088  -8.200  1.00 22.36           O  
ATOM   1099  N   HIS A 142      28.474  11.771  -4.927  1.00 17.95           N  
ATOM   1100  CA  HIS A 142      27.256  10.987  -4.718  1.00 19.99           C  
ATOM   1101  C   HIS A 142      27.302  10.086  -3.500  1.00 16.63           C  
ATOM   1102  O   HIS A 142      26.591   9.095  -3.450  1.00 14.80           O  
ATOM   1103  CB  HIS A 142      26.935  10.090  -5.930  1.00 23.23           C  
ATOM   1104  CG  HIS A 142      26.924  10.979  -7.150  1.00 26.89           C  
ATOM   1105  ND1 HIS A 142      25.962  11.948  -7.314  1.00 27.83           N  
ATOM   1106  CD2 HIS A 142      27.778  11.075  -8.191  1.00 26.87           C  
ATOM   1107  CE1 HIS A 142      26.195  12.600  -8.444  1.00 28.54           C  
ATOM   1108  NE2 HIS A 142      27.277  12.076  -8.989  1.00 27.00           N  
ATOM   1109  N   THR A 143      28.176  10.397  -2.568  1.00 14.47           N  
ATOM   1110  CA  THR A 143      28.318   9.620  -1.363  1.00 16.74           C  
ATOM   1111  C   THR A 143      28.385  10.485  -0.105  1.00 15.65           C  
ATOM   1112  O   THR A 143      29.338  11.214   0.156  1.00 15.10           O  
ATOM   1113  CB  THR A 143      29.560   8.706  -1.455  1.00 17.88           C  
ATOM   1114  OG1 THR A 143      29.506   8.028  -2.741  1.00 19.49           O  
ATOM   1115  CG2 THR A 143      29.592   7.729  -0.307  1.00 17.54           C  
ATOM   1116  N   PHE A 144      27.381  10.334   0.756  1.00 15.03           N  
ATOM   1117  CA  PHE A 144      27.277  11.081   2.017  1.00 13.57           C  
ATOM   1118  C   PHE A 144      27.464  10.141   3.195  1.00 14.94           C  
ATOM   1119  O   PHE A 144      26.775   9.147   3.426  1.00 14.97           O  
ATOM   1120  CB  PHE A 144      25.957  11.853   2.019  1.00 12.74           C  
ATOM   1121  CG  PHE A 144      25.655  12.732   3.202  1.00 11.70           C  
ATOM   1122  CD1 PHE A 144      26.385  13.888   3.474  1.00 11.84           C  
ATOM   1123  CD2 PHE A 144      24.636  12.366   4.086  1.00 10.63           C  
ATOM   1124  CE1 PHE A 144      26.074  14.696   4.563  1.00 12.75           C  
ATOM   1125  CE2 PHE A 144      24.320  13.148   5.153  1.00 10.68           C  
ATOM   1126  CZ  PHE A 144      25.014  14.330   5.391  1.00 11.65           C  
ATOM   1127  N   GLU A 145      28.408  10.471   4.088  1.00 14.91           N  
ATOM   1128  CA  GLU A 145      28.776   9.627   5.214  1.00 14.16           C  
ATOM   1129  C   GLU A 145      28.554  10.287   6.563  1.00 13.54           C  
ATOM   1130  O   GLU A 145      29.113  11.356   6.783  1.00 13.07           O  
ATOM   1131  CB  GLU A 145      30.302   9.297   5.165  1.00 12.57           C  
ATOM   1132  CG  GLU A 145      30.666   8.172   6.171  1.00 12.78           C  
ATOM   1133  CD  GLU A 145      32.208   8.192   6.332  1.00 15.75           C  
ATOM   1134  OE1 GLU A 145      32.750   9.142   6.945  1.00 16.40           O  
ATOM   1135  OE2 GLU A 145      32.786   7.222   5.854  1.00 14.03           O  
ATOM   1136  N   VAL A 146      27.738   9.654   7.401  1.00 13.94           N  
ATOM   1137  CA  VAL A 146      27.432  10.279   8.686  1.00 13.68           C  
ATOM   1138  C   VAL A 146      28.102   9.452   9.778  1.00 14.90           C  
ATOM   1139  O   VAL A 146      27.978   8.234   9.732  1.00 15.41           O  
ATOM   1140  CB  VAL A 146      25.905  10.309   8.969  1.00 13.01           C  
ATOM   1141  CG1 VAL A 146      25.633  11.061  10.267  1.00 11.16           C  
ATOM   1142  CG2 VAL A 146      25.232  11.011   7.788  1.00  9.54           C  
ATOM   1143  N   THR A 147      28.741  10.155  10.696  1.00 14.46           N  
ATOM   1144  CA  THR A 147      29.379   9.475  11.825  1.00 15.60           C  
ATOM   1145  C   THR A 147      28.683   9.880  13.111  1.00 14.85           C  
ATOM   1146  O   THR A 147      28.622  11.062  13.440  1.00 14.59           O  
ATOM   1147  CB  THR A 147      30.891   9.825  11.923  1.00 14.98           C  
ATOM   1148  OG1 THR A 147      31.493   9.262  10.746  1.00 14.60           O  
ATOM   1149  CG2 THR A 147      31.564   9.204  13.152  1.00 15.54           C  
ATOM   1150  N   LEU A 148      28.153   8.920  13.828  1.00 17.42           N  
ATOM   1151  CA  LEU A 148      27.504   9.185  15.118  1.00 17.01           C  
ATOM   1152  C   LEU A 148      28.409   8.920  16.316  1.00 17.31           C  
ATOM   1153  O   LEU A 148      29.280   8.068  16.231  1.00 15.03           O  
ATOM   1154  CB  LEU A 148      26.312   8.235  15.232  1.00 15.59           C  
ATOM   1155  CG  LEU A 148      25.423   8.200  13.962  1.00 14.96           C  
ATOM   1156  CD1 LEU A 148      24.241   7.279  14.249  1.00 15.00           C  
ATOM   1157  CD2 LEU A 148      25.000   9.594  13.543  1.00 12.39           C  
ATOM   1158  N   SER A 149      28.122   9.523  17.457  1.00 17.71           N  
ATOM   1159  CA  SER A 149      28.993   9.241  18.632  1.00 19.99           C  
ATOM   1160  C   SER A 149      28.599   7.992  19.400  1.00 21.42           C  
ATOM   1161  O   SER A 149      29.294   7.668  20.361  1.00 20.69           O  
ATOM   1162  CB  SER A 149      28.992  10.504  19.518  1.00 18.58           C  
ATOM   1163  OG  SER A 149      27.601  10.829  19.683  1.00 20.35           O  
ATOM   1164  N   GLU A 150      27.536   7.261  19.058  1.00 21.65           N  
ATOM   1165  CA  GLU A 150      27.144   6.032  19.740  1.00 23.42           C  
ATOM   1166  C   GLU A 150      26.280   5.290  18.700  1.00 21.24           C  
ATOM   1167  O   GLU A 150      25.754   5.990  17.862  1.00 17.09           O  
ATOM   1168  CB  GLU A 150      26.219   6.164  20.919  1.00 29.40           C  
ATOM   1169  CG  GLU A 150      26.150   7.080  22.063  1.00 35.42           C  
ATOM   1170  CD  GLU A 150      27.135   7.054  23.198  1.00 38.98           C  
ATOM   1171  OE1 GLU A 150      27.413   5.989  23.820  1.00 41.96           O  
ATOM   1172  OE2 GLU A 150      27.684   8.136  23.567  1.00 39.56           O  
ATOM   1173  N   PRO A 151      26.091   4.000  18.827  1.00 20.63           N  
ATOM   1174  CA  PRO A 151      25.241   3.241  17.949  1.00 19.66           C  
ATOM   1175  C   PRO A 151      23.777   3.657  18.071  1.00 18.64           C  
ATOM   1176  O   PRO A 151      23.217   3.820  19.168  1.00 17.47           O  
ATOM   1177  CB  PRO A 151      25.397   1.786  18.415  1.00 21.54           C  
ATOM   1178  CG  PRO A 151      26.712   1.769  19.162  1.00 20.79           C  
ATOM   1179  CD  PRO A 151      26.689   3.117  19.869  1.00 22.10           C  
ATOM   1180  N   VAL A 152      23.157   3.890  16.925  1.00 14.24           N  
ATOM   1181  CA  VAL A 152      21.725   4.275  16.884  1.00 15.78           C  
ATOM   1182  C   VAL A 152      21.068   3.433  15.815  1.00 14.99           C  
ATOM   1183  O   VAL A 152      21.097   3.760  14.642  1.00 16.40           O  
ATOM   1184  CB  VAL A 152      21.503   5.770  16.550  1.00 13.48           C  
ATOM   1185  CG1 VAL A 152      20.023   6.162  16.698  1.00  9.55           C  
ATOM   1186  CG2 VAL A 152      22.344   6.686  17.441  1.00 11.67           C  
ATOM   1187  N   PRO A 153      20.480   2.285  16.152  1.00 17.81           N  
ATOM   1188  CA  PRO A 153      19.976   1.347  15.162  1.00 16.17           C  
ATOM   1189  C   PRO A 153      18.826   1.882  14.349  1.00 18.44           C  
ATOM   1190  O   PRO A 153      18.588   1.611  13.154  1.00 17.58           O  
ATOM   1191  CB  PRO A 153      19.547   0.150  16.034  1.00 19.31           C  
ATOM   1192  CG  PRO A 153      20.295   0.264  17.312  1.00 20.05           C  
ATOM   1193  CD  PRO A 153      20.508   1.756  17.547  1.00 17.72           C  
ATOM   1194  N   TYR A 154      17.998   2.739  14.995  1.00 15.76           N  
ATOM   1195  CA  TYR A 154      16.906   3.386  14.268  1.00 16.50           C  
ATOM   1196  C   TYR A 154      17.286   4.674  13.550  1.00 14.23           C  
ATOM   1197  O   TYR A 154      16.402   5.333  12.945  1.00 14.79           O  
ATOM   1198  CB  TYR A 154      15.754   3.659  15.249  1.00 14.24           C  
ATOM   1199  CG  TYR A 154      16.187   4.458  16.467  1.00 14.90           C  
ATOM   1200  CD1 TYR A 154      16.206   5.849  16.421  1.00 14.98           C  
ATOM   1201  CD2 TYR A 154      16.489   3.831  17.675  1.00 14.84           C  
ATOM   1202  CE1 TYR A 154      16.548   6.592  17.512  1.00 14.33           C  
ATOM   1203  CE2 TYR A 154      16.834   4.582  18.784  1.00 17.16           C  
ATOM   1204  CZ  TYR A 154      16.864   5.974  18.693  1.00 14.99           C  
ATOM   1205  OH  TYR A 154      17.220   6.735  19.792  1.00 15.29           O  
ATOM   1206  N   PHE A 155      18.556   5.042  13.439  1.00 15.81           N  
ATOM   1207  CA  PHE A 155      18.956   6.313  12.836  1.00 16.13           C  
ATOM   1208  C   PHE A 155      18.345   6.646  11.500  1.00 16.16           C  
ATOM   1209  O   PHE A 155      17.835   7.788  11.284  1.00 16.96           O  
ATOM   1210  CB  PHE A 155      20.499   6.424  12.742  1.00 17.16           C  
ATOM   1211  CG  PHE A 155      21.005   7.692  12.091  1.00 17.42           C  
ATOM   1212  CD1 PHE A 155      20.854   8.932  12.669  1.00 17.74           C  
ATOM   1213  CD2 PHE A 155      21.667   7.625  10.875  1.00 18.74           C  
ATOM   1214  CE1 PHE A 155      21.346  10.054  12.039  1.00 18.01           C  
ATOM   1215  CE2 PHE A 155      22.178   8.736  10.238  1.00 17.43           C  
ATOM   1216  CZ  PHE A 155      21.997   9.977  10.821  1.00 18.35           C  
ATOM   1217  N   TYR A 156      18.337   5.728  10.533  1.00 14.92           N  
ATOM   1218  CA  TYR A 156      17.767   6.071   9.220  1.00 15.15           C  
ATOM   1219  C   TYR A 156      16.305   6.490   9.246  1.00 13.32           C  
ATOM   1220  O   TYR A 156      15.871   7.222   8.371  1.00 10.84           O  
ATOM   1221  CB  TYR A 156      17.943   4.883   8.231  1.00 15.55           C  
ATOM   1222  CG  TYR A 156      17.059   3.717   8.625  1.00 14.72           C  
ATOM   1223  CD1 TYR A 156      17.452   2.791   9.595  1.00 14.89           C  
ATOM   1224  CD2 TYR A 156      15.844   3.557   7.987  1.00 15.62           C  
ATOM   1225  CE1 TYR A 156      16.585   1.762   9.957  1.00 16.75           C  
ATOM   1226  CE2 TYR A 156      14.993   2.509   8.308  1.00 15.97           C  
ATOM   1227  CZ  TYR A 156      15.372   1.638   9.308  1.00 14.36           C  
ATOM   1228  OH  TYR A 156      14.524   0.617   9.653  1.00 15.05           O  
ATOM   1229  N   LYS A 157      15.525   6.082  10.241  1.00 12.70           N  
ATOM   1230  CA  LYS A 157      14.107   6.409  10.348  1.00 11.58           C  
ATOM   1231  C   LYS A 157      13.959   7.912  10.520  1.00 13.01           C  
ATOM   1232  O   LYS A 157      12.951   8.481  10.096  1.00 11.56           O  
ATOM   1233  CB  LYS A 157      13.407   5.610  11.457  1.00 10.35           C  
ATOM   1234  CG  LYS A 157      13.325   4.119  11.216  1.00 10.52           C  
ATOM   1235  CD  LYS A 157      12.871   3.141  12.298  1.00 13.50           C  
ATOM   1236  CE  LYS A 157      11.617   3.642  12.973  1.00 12.99           C  
ATOM   1237  NZ  LYS A 157      10.808   2.731  13.783  1.00 11.01           N  
ATOM   1238  N   LEU A 158      14.950   8.562  11.149  1.00 13.48           N  
ATOM   1239  CA  LEU A 158      14.874  10.002  11.308  1.00 14.15           C  
ATOM   1240  C   LEU A 158      14.942  10.793  10.001  1.00 14.58           C  
ATOM   1241  O   LEU A 158      14.500  11.934  10.077  1.00 15.84           O  
ATOM   1242  CB  LEU A 158      16.104  10.472  12.110  1.00 12.91           C  
ATOM   1243  CG  LEU A 158      16.049  10.484  13.632  1.00 13.89           C  
ATOM   1244  CD1 LEU A 158      15.859   9.080  14.223  1.00 14.51           C  
ATOM   1245  CD2 LEU A 158      17.313  11.186  14.141  1.00 14.63           C  
ATOM   1246  N   LEU A 159      15.541  10.255   8.944  1.00 14.20           N  
ATOM   1247  CA  LEU A 159      15.920  11.009   7.762  1.00 13.08           C  
ATOM   1248  C   LEU A 159      14.839  11.455   6.810  1.00 13.31           C  
ATOM   1249  O   LEU A 159      15.137  12.254   5.932  1.00 13.99           O  
ATOM   1250  CB  LEU A 159      17.058  10.258   7.029  1.00 11.95           C  
ATOM   1251  CG  LEU A 159      18.194   9.908   8.031  1.00 12.63           C  
ATOM   1252  CD1 LEU A 159      19.289   9.128   7.347  1.00 12.74           C  
ATOM   1253  CD2 LEU A 159      18.733  11.197   8.684  1.00 15.39           C  
ATOM   1254  N   VAL A 160      13.585  11.077   7.010  1.00 16.03           N  
ATOM   1255  CA  VAL A 160      12.482  11.586   6.203  1.00 16.59           C  
ATOM   1256  C   VAL A 160      12.038  12.969   6.680  1.00 16.78           C  
ATOM   1257  O   VAL A 160      11.213  13.607   5.995  1.00 21.23           O  
ATOM   1258  CB  VAL A 160      11.299  10.596   6.283  1.00 18.53           C  
ATOM   1259  CG1 VAL A 160      11.755   9.181   5.852  1.00 16.45           C  
ATOM   1260  CG2 VAL A 160      10.741  10.507   7.705  1.00 19.36           C  
ATOM   1261  N   HIS A 161      12.536  13.542   7.737  1.00 15.21           N  
ATOM   1262  CA  HIS A 161      12.062  14.807   8.313  1.00 13.83           C  
ATOM   1263  C   HIS A 161      12.593  16.006   7.569  1.00 13.64           C  
ATOM   1264  O   HIS A 161      13.729  15.937   7.122  1.00 13.12           O  
ATOM   1265  CB  HIS A 161      12.444  14.793   9.789  1.00 12.75           C  
ATOM   1266  CG  HIS A 161      11.794  15.896  10.588  1.00 15.19           C  
ATOM   1267  ND1 HIS A 161      12.430  17.096  10.843  1.00 14.44           N  
ATOM   1268  CD2 HIS A 161      10.572  15.966  11.141  1.00 12.67           C  
ATOM   1269  CE1 HIS A 161      11.593  17.863  11.533  1.00 17.46           C  
ATOM   1270  NE2 HIS A 161      10.473  17.177  11.766  1.00 15.46           N  
ATOM   1271  N   PRO A 162      11.824  17.078   7.437  1.00 15.07           N  
ATOM   1272  CA  PRO A 162      12.220  18.262   6.678  1.00 13.83           C  
ATOM   1273  C   PRO A 162      13.501  18.905   7.204  1.00 13.06           C  
ATOM   1274  O   PRO A 162      14.278  19.380   6.371  1.00 11.98           O  
ATOM   1275  CB  PRO A 162      11.074  19.248   6.906  1.00 15.61           C  
ATOM   1276  CG  PRO A 162       9.876  18.396   7.170  1.00 15.31           C  
ATOM   1277  CD  PRO A 162      10.429  17.225   7.990  1.00 14.10           C  
ATOM   1278  N   SER A 163      13.799  18.806   8.494  1.00 10.02           N  
ATOM   1279  CA  SER A 163      15.011  19.490   8.986  1.00 13.55           C  
ATOM   1280  C   SER A 163      16.290  18.880   8.435  1.00 12.42           C  
ATOM   1281  O   SER A 163      17.271  19.628   8.390  1.00 13.60           O  
ATOM   1282  CB  SER A 163      15.036  19.557  10.522  1.00 15.21           C  
ATOM   1283  OG  SER A 163      15.167  18.232  11.035  1.00 18.31           O  
ATOM   1284  N   VAL A 164      16.307  17.658   7.943  1.00 12.09           N  
ATOM   1285  CA  VAL A 164      17.449  17.002   7.326  1.00 13.20           C  
ATOM   1286  C   VAL A 164      17.290  16.952   5.792  1.00 13.03           C  
ATOM   1287  O   VAL A 164      18.062  16.272   5.101  1.00 12.13           O  
ATOM   1288  CB  VAL A 164      17.843  15.670   7.935  1.00 12.30           C  
ATOM   1289  CG1 VAL A 164      18.503  15.898   9.324  1.00 10.17           C  
ATOM   1290  CG2 VAL A 164      16.626  14.749   8.156  1.00 12.75           C  
ATOM   1291  N   SER A 165      16.393  17.790   5.257  1.00 11.88           N  
ATOM   1292  CA  SER A 165      16.342  17.973   3.792  1.00 13.18           C  
ATOM   1293  C   SER A 165      17.420  18.962   3.358  1.00 13.45           C  
ATOM   1294  O   SER A 165      17.938  19.749   4.175  1.00 14.23           O  
ATOM   1295  CB  SER A 165      14.975  18.497   3.336  1.00 13.85           C  
ATOM   1296  OG  SER A 165      14.022  17.449   3.455  1.00 13.80           O  
ATOM   1297  N   PRO A 166      17.861  18.874   2.119  1.00 13.84           N  
ATOM   1298  CA  PRO A 166      18.913  19.785   1.668  1.00 14.22           C  
ATOM   1299  C   PRO A 166      18.363  21.137   1.366  1.00 12.87           C  
ATOM   1300  O   PRO A 166      17.185  21.264   0.970  1.00 14.68           O  
ATOM   1301  CB  PRO A 166      19.439  19.100   0.389  1.00 13.48           C  
ATOM   1302  CG  PRO A 166      18.174  18.479  -0.174  1.00 13.94           C  
ATOM   1303  CD  PRO A 166      17.426  17.981   1.044  1.00 12.75           C  
ATOM   1304  N   VAL A 167      19.176  22.176   1.463  1.00 13.36           N  
ATOM   1305  CA  VAL A 167      18.773  23.511   1.030  1.00 15.13           C  
ATOM   1306  C   VAL A 167      19.860  23.954   0.034  1.00 15.92           C  
ATOM   1307  O   VAL A 167      21.000  23.476   0.094  1.00 18.34           O  
ATOM   1308  CB  VAL A 167      18.622  24.527   2.163  1.00 14.59           C  
ATOM   1309  CG1 VAL A 167      17.621  24.026   3.236  1.00 15.44           C  
ATOM   1310  CG2 VAL A 167      19.946  24.726   2.874  1.00 12.11           C  
ATOM   1311  N   PRO A 168      19.512  24.798  -0.904  1.00 16.41           N  
ATOM   1312  CA  PRO A 168      20.445  25.221  -1.962  1.00 15.84           C  
ATOM   1313  C   PRO A 168      21.318  26.379  -1.516  1.00 17.53           C  
ATOM   1314  O   PRO A 168      20.895  27.515  -1.381  1.00 16.47           O  
ATOM   1315  CB  PRO A 168      19.478  25.596  -3.072  1.00 16.88           C  
ATOM   1316  CG  PRO A 168      18.294  26.178  -2.335  1.00 15.87           C  
ATOM   1317  CD  PRO A 168      18.130  25.306  -1.117  1.00 14.42           C  
ATOM   1318  N   LYS A 169      22.575  26.114  -1.180  1.00 17.77           N  
ATOM   1319  CA  LYS A 169      23.518  27.089  -0.657  1.00 20.36           C  
ATOM   1320  C   LYS A 169      23.596  28.384  -1.452  1.00 21.45           C  
ATOM   1321  O   LYS A 169      23.549  29.444  -0.823  1.00 21.16           O  
ATOM   1322  CB  LYS A 169      24.918  26.455  -0.646  1.00 22.31           C  
ATOM   1323  CG  LYS A 169      25.999  27.307   0.031  1.00 25.22           C  
ATOM   1324  CD  LYS A 169      27.344  26.596  -0.039  1.00 26.09           C  
ATOM   1325  CE  LYS A 169      28.420  27.386   0.731  1.00 28.91           C  
ATOM   1326  NZ  LYS A 169      28.765  28.630   0.004  1.00 29.64           N  
ATOM   1327  N   SER A 170      23.629  28.285  -2.776  1.00 21.17           N  
ATOM   1328  CA  SER A 170      23.743  29.554  -3.541  1.00 25.16           C  
ATOM   1329  C   SER A 170      22.569  30.497  -3.378  1.00 23.32           C  
ATOM   1330  O   SER A 170      22.809  31.697  -3.163  1.00 22.60           O  
ATOM   1331  CB  SER A 170      24.113  29.270  -4.993  1.00 24.14           C  
ATOM   1332  OG  SER A 170      23.028  28.693  -5.679  1.00 29.38           O  
ATOM   1333  N   ALA A 171      21.329  30.037  -3.357  1.00 21.83           N  
ATOM   1334  CA  ALA A 171      20.168  30.898  -3.157  1.00 21.04           C  
ATOM   1335  C   ALA A 171      20.134  31.458  -1.748  1.00 21.65           C  
ATOM   1336  O   ALA A 171      19.869  32.648  -1.523  1.00 20.66           O  
ATOM   1337  CB  ALA A 171      18.843  30.151  -3.442  1.00 22.45           C  
ATOM   1338  N   VAL A 172      20.439  30.586  -0.781  1.00 22.73           N  
ATOM   1339  CA  VAL A 172      20.539  30.947   0.612  1.00 22.78           C  
ATOM   1340  C   VAL A 172      21.582  32.073   0.746  1.00 26.28           C  
ATOM   1341  O   VAL A 172      21.263  33.148   1.238  1.00 26.69           O  
ATOM   1342  CB  VAL A 172      20.967  29.783   1.523  1.00 22.54           C  
ATOM   1343  CG1 VAL A 172      21.340  30.278   2.931  1.00 20.11           C  
ATOM   1344  CG2 VAL A 172      19.870  28.731   1.658  1.00 20.51           C  
ATOM   1345  N   GLU A 173      22.815  31.809   0.349  1.00 27.32           N  
ATOM   1346  CA  GLU A 173      23.839  32.848   0.451  1.00 31.88           C  
ATOM   1347  C   GLU A 173      23.513  34.162  -0.247  1.00 31.09           C  
ATOM   1348  O   GLU A 173      23.779  35.245   0.284  1.00 31.01           O  
ATOM   1349  CB  GLU A 173      25.153  32.330  -0.183  1.00 33.68           C  
ATOM   1350  CG  GLU A 173      25.601  31.189   0.725  1.00 38.39           C  
ATOM   1351  CD  GLU A 173      27.082  30.944   0.759  1.00 39.54           C  
ATOM   1352  OE1 GLU A 173      27.735  31.149  -0.279  1.00 41.69           O  
ATOM   1353  OE2 GLU A 173      27.533  30.520   1.846  1.00 40.59           O  
ATOM   1354  N   LYS A 174      22.974  34.049  -1.455  1.00 29.54           N  
ATOM   1355  CA  LYS A 174      22.693  35.232  -2.246  1.00 29.41           C  
ATOM   1356  C   LYS A 174      21.496  36.042  -1.798  1.00 28.09           C  
ATOM   1357  O   LYS A 174      21.559  37.271  -1.859  1.00 25.63           O  
ATOM   1358  CB  LYS A 174      22.551  34.790  -3.704  1.00 29.74           C  
ATOM   1359  CG  LYS A 174      22.268  35.925  -4.670  1.00 33.09           C  
ATOM   1360  CD  LYS A 174      22.822  35.552  -6.047  1.00 33.92           C  
ATOM   1361  CE  LYS A 174      22.038  36.257  -7.143  1.00 36.91           C  
ATOM   1362  NZ  LYS A 174      21.458  37.557  -6.716  1.00 36.21           N  
ATOM   1363  N   PHE A 175      20.391  35.397  -1.423  1.00 26.82           N  
ATOM   1364  CA  PHE A 175      19.178  36.134  -1.073  1.00 25.35           C  
ATOM   1365  C   PHE A 175      18.834  36.129   0.411  1.00 25.26           C  
ATOM   1366  O   PHE A 175      17.882  36.828   0.777  1.00 23.61           O  
ATOM   1367  CB  PHE A 175      18.005  35.594  -1.894  1.00 24.12           C  
ATOM   1368  CG  PHE A 175      18.206  35.646  -3.379  1.00 25.20           C  
ATOM   1369  CD1 PHE A 175      18.041  36.838  -4.090  1.00 25.98           C  
ATOM   1370  CD2 PHE A 175      18.511  34.509  -4.098  1.00 25.65           C  
ATOM   1371  CE1 PHE A 175      18.218  36.869  -5.460  1.00 26.12           C  
ATOM   1372  CE2 PHE A 175      18.673  34.516  -5.469  1.00 25.74           C  
ATOM   1373  CZ  PHE A 175      18.539  35.716  -6.155  1.00 26.73           C  
ATOM   1374  N   GLY A 176      19.598  35.432   1.251  1.00 24.40           N  
ATOM   1375  CA  GLY A 176      19.324  35.452   2.676  1.00 26.12           C  
ATOM   1376  C   GLY A 176      17.893  34.992   2.975  1.00 28.93           C  
ATOM   1377  O   GLY A 176      17.428  34.023   2.380  1.00 28.25           O  
ATOM   1378  N   ASP A 177      17.154  35.721   3.782  1.00 29.27           N  
ATOM   1379  CA  ASP A 177      15.777  35.492   4.138  1.00 32.44           C  
ATOM   1380  C   ASP A 177      14.775  35.443   2.992  1.00 30.32           C  
ATOM   1381  O   ASP A 177      13.635  35.013   3.189  1.00 29.05           O  
ATOM   1382  CB  ASP A 177      15.339  36.679   5.056  1.00 38.02           C  
ATOM   1383  CG  ASP A 177      15.306  37.988   4.294  1.00 41.32           C  
ATOM   1384  OD1 ASP A 177      16.180  38.260   3.430  1.00 44.75           O  
ATOM   1385  OD2 ASP A 177      14.402  38.826   4.480  1.00 45.68           O  
ATOM   1386  N   LYS A 178      15.086  35.993   1.827  1.00 26.30           N  
ATOM   1387  CA  LYS A 178      14.172  36.000   0.701  1.00 25.52           C  
ATOM   1388  C   LYS A 178      14.477  34.844  -0.249  1.00 21.55           C  
ATOM   1389  O   LYS A 178      13.924  34.823  -1.353  1.00 21.30           O  
ATOM   1390  CB  LYS A 178      14.256  37.320  -0.095  1.00 27.68           C  
ATOM   1391  CG  LYS A 178      14.001  38.577   0.725  1.00 30.50           C  
ATOM   1392  CD  LYS A 178      14.379  39.861   0.002  1.00 33.28           C  
ATOM   1393  CE  LYS A 178      15.512  39.921  -0.985  1.00 36.15           C  
ATOM   1394  NZ  LYS A 178      16.839  39.298  -0.684  1.00 36.03           N  
ATOM   1395  N   TRP A 179      15.398  33.946   0.102  1.00 18.33           N  
ATOM   1396  CA  TRP A 179      15.733  32.798  -0.722  1.00 17.82           C  
ATOM   1397  C   TRP A 179      14.506  31.946  -1.057  1.00 17.71           C  
ATOM   1398  O   TRP A 179      14.553  31.326  -2.110  1.00 17.90           O  
ATOM   1399  CB  TRP A 179      16.845  31.927  -0.156  1.00 17.03           C  
ATOM   1400  CG  TRP A 179      16.562  30.860   0.851  1.00 18.10           C  
ATOM   1401  CD1 TRP A 179      16.658  30.968   2.217  1.00 18.21           C  
ATOM   1402  CD2 TRP A 179      16.144  29.508   0.609  1.00 17.06           C  
ATOM   1403  NE1 TRP A 179      16.339  29.771   2.834  1.00 15.17           N  
ATOM   1404  CE2 TRP A 179      16.020  28.873   1.859  1.00 16.85           C  
ATOM   1405  CE3 TRP A 179      15.861  28.779  -0.560  1.00 16.52           C  
ATOM   1406  CZ2 TRP A 179      15.609  27.544   1.978  1.00 15.88           C  
ATOM   1407  CZ3 TRP A 179      15.494  27.469  -0.428  1.00 15.79           C  
ATOM   1408  CH2 TRP A 179      15.349  26.860   0.825  1.00 14.56           C  
ATOM   1409  N   THR A 180      13.478  31.895  -0.203  1.00 16.63           N  
ATOM   1410  CA  THR A 180      12.301  31.073  -0.442  1.00 16.68           C  
ATOM   1411  C   THR A 180      11.228  31.797  -1.274  1.00 18.91           C  
ATOM   1412  O   THR A 180      10.169  31.193  -1.522  1.00 18.27           O  
ATOM   1413  CB  THR A 180      11.669  30.579   0.865  1.00 15.06           C  
ATOM   1414  OG1 THR A 180      11.301  31.704   1.680  1.00 10.69           O  
ATOM   1415  CG2 THR A 180      12.625  29.738   1.700  1.00 15.26           C  
ATOM   1416  N   GLN A 181      11.464  33.038  -1.709  1.00 17.18           N  
ATOM   1417  CA  GLN A 181      10.415  33.653  -2.580  1.00 18.37           C  
ATOM   1418  C   GLN A 181      10.422  32.870  -3.880  1.00 15.84           C  
ATOM   1419  O   GLN A 181      11.482  32.347  -4.236  1.00 13.91           O  
ATOM   1420  CB  GLN A 181      10.712  35.109  -2.870  1.00 20.75           C  
ATOM   1421  CG  GLN A 181      10.293  36.101  -1.793  1.00 24.37           C  
ATOM   1422  CD  GLN A 181       8.908  35.906  -1.230  1.00 26.90           C  
ATOM   1423  OE1 GLN A 181       8.717  35.536  -0.041  1.00 29.74           O  
ATOM   1424  NE2 GLN A 181       7.906  36.138  -2.067  1.00 27.75           N  
ATOM   1425  N   PRO A 182       9.355  32.862  -4.620  1.00 17.50           N  
ATOM   1426  CA  PRO A 182       9.227  32.094  -5.842  1.00 20.20           C  
ATOM   1427  C   PRO A 182      10.255  32.452  -6.897  1.00 21.26           C  
ATOM   1428  O   PRO A 182      10.733  31.590  -7.624  1.00 21.09           O  
ATOM   1429  CB  PRO A 182       7.803  32.365  -6.359  1.00 18.98           C  
ATOM   1430  CG  PRO A 182       7.059  32.702  -5.100  1.00 19.80           C  
ATOM   1431  CD  PRO A 182       8.034  33.500  -4.264  1.00 18.89           C  
ATOM   1432  N   ALA A 183      10.618  33.731  -6.975  1.00 22.67           N  
ATOM   1433  CA  ALA A 183      11.607  34.096  -8.012  1.00 22.39           C  
ATOM   1434  C   ALA A 183      12.997  33.671  -7.621  1.00 21.57           C  
ATOM   1435  O   ALA A 183      13.888  33.560  -8.473  1.00 20.47           O  
ATOM   1436  CB  ALA A 183      11.385  35.584  -8.266  1.00 22.86           C  
ATOM   1437  N   ASN A 184      13.286  33.326  -6.358  1.00 20.16           N  
ATOM   1438  CA  ASN A 184      14.591  32.946  -5.897  1.00 20.39           C  
ATOM   1439  C   ASN A 184      14.805  31.479  -5.525  1.00 19.04           C  
ATOM   1440  O   ASN A 184      15.927  30.947  -5.550  1.00 17.10           O  
ATOM   1441  CB  ASN A 184      14.992  33.703  -4.615  1.00 19.96           C  
ATOM   1442  CG  ASN A 184      14.862  35.210  -4.770  1.00 21.18           C  
ATOM   1443  OD1 ASN A 184      14.626  35.951  -3.804  1.00 20.85           O  
ATOM   1444  ND2 ASN A 184      15.041  35.652  -5.990  1.00 17.35           N  
ATOM   1445  N   ILE A 185      13.735  30.872  -5.048  1.00 18.09           N  
ATOM   1446  CA  ILE A 185      13.813  29.527  -4.469  1.00 15.13           C  
ATOM   1447  C   ILE A 185      14.202  28.496  -5.475  1.00 12.46           C  
ATOM   1448  O   ILE A 185      13.896  28.540  -6.674  1.00 13.81           O  
ATOM   1449  CB  ILE A 185      12.431  29.179  -3.837  1.00 14.94           C  
ATOM   1450  CG1 ILE A 185      12.635  28.023  -2.815  1.00 13.83           C  
ATOM   1451  CG2 ILE A 185      11.426  28.826  -4.911  1.00 11.23           C  
ATOM   1452  CD1 ILE A 185      11.279  27.602  -2.238  1.00 14.84           C  
ATOM   1453  N   VAL A 186      14.918  27.486  -5.047  1.00 14.25           N  
ATOM   1454  CA  VAL A 186      15.303  26.321  -5.841  1.00 15.20           C  
ATOM   1455  C   VAL A 186      14.955  25.064  -5.057  1.00 15.00           C  
ATOM   1456  O   VAL A 186      15.272  24.991  -3.850  1.00 16.02           O  
ATOM   1457  CB  VAL A 186      16.792  26.383  -6.209  1.00 14.67           C  
ATOM   1458  CG1 VAL A 186      17.191  25.093  -6.868  1.00 18.46           C  
ATOM   1459  CG2 VAL A 186      17.066  27.506  -7.224  1.00 17.16           C  
ATOM   1460  N   THR A 187      14.329  24.041  -5.638  1.00 14.64           N  
ATOM   1461  CA  THR A 187      13.871  22.879  -4.869  1.00 15.66           C  
ATOM   1462  C   THR A 187      14.253  21.529  -5.485  1.00 15.58           C  
ATOM   1463  O   THR A 187      14.553  21.436  -6.689  1.00 15.36           O  
ATOM   1464  CB  THR A 187      12.337  23.013  -4.701  1.00 14.20           C  
ATOM   1465  OG1 THR A 187      11.729  23.134  -6.020  1.00 13.87           O  
ATOM   1466  CG2 THR A 187      11.898  24.249  -3.915  1.00 12.69           C  
ATOM   1467  N   ASN A 188      14.252  20.445  -4.716  1.00 12.85           N  
ATOM   1468  CA  ASN A 188      14.627  19.146  -5.299  1.00 13.65           C  
ATOM   1469  C   ASN A 188      13.539  18.096  -5.085  1.00 13.03           C  
ATOM   1470  O   ASN A 188      13.791  16.922  -5.364  1.00 13.26           O  
ATOM   1471  CB  ASN A 188      15.975  18.656  -4.776  1.00 13.69           C  
ATOM   1472  CG  ASN A 188      15.839  18.073  -3.355  1.00 12.93           C  
ATOM   1473  OD1 ASN A 188      15.253  18.672  -2.468  1.00 11.13           O  
ATOM   1474  ND2 ASN A 188      16.437  16.915  -3.163  1.00 11.89           N  
ATOM   1475  N   GLY A 189      12.385  18.541  -4.578  1.00 14.74           N  
ATOM   1476  CA  GLY A 189      11.297  17.531  -4.421  1.00 12.30           C  
ATOM   1477  C   GLY A 189      10.499  17.455  -5.722  1.00 14.99           C  
ATOM   1478  O   GLY A 189      10.896  18.006  -6.790  1.00 14.97           O  
ATOM   1479  N   ALA A 190       9.359  16.728  -5.705  1.00 13.08           N  
ATOM   1480  CA  ALA A 190       8.588  16.567  -6.943  1.00 13.28           C  
ATOM   1481  C   ALA A 190       7.931  17.831  -7.443  1.00 13.47           C  
ATOM   1482  O   ALA A 190       7.376  17.901  -8.560  1.00 16.32           O  
ATOM   1483  CB  ALA A 190       7.546  15.453  -6.806  1.00  9.60           C  
ATOM   1484  N   TYR A 191       7.822  18.897  -6.680  1.00 11.91           N  
ATOM   1485  CA  TYR A 191       7.213  20.156  -6.995  1.00 12.26           C  
ATOM   1486  C   TYR A 191       8.160  21.339  -6.793  1.00 13.80           C  
ATOM   1487  O   TYR A 191       9.175  21.268  -6.097  1.00 12.72           O  
ATOM   1488  CB  TYR A 191       5.942  20.368  -6.071  1.00 10.90           C  
ATOM   1489  CG  TYR A 191       4.940  19.284  -6.479  1.00 13.17           C  
ATOM   1490  CD1 TYR A 191       4.063  19.549  -7.533  1.00 12.36           C  
ATOM   1491  CD2 TYR A 191       4.934  18.032  -5.898  1.00 12.48           C  
ATOM   1492  CE1 TYR A 191       3.179  18.569  -7.936  1.00 12.70           C  
ATOM   1493  CE2 TYR A 191       4.049  17.033  -6.306  1.00 12.87           C  
ATOM   1494  CZ  TYR A 191       3.187  17.329  -7.342  1.00 13.25           C  
ATOM   1495  OH  TYR A 191       2.308  16.389  -7.802  1.00 13.64           O  
ATOM   1496  N   LYS A 192       7.805  22.476  -7.350  1.00 13.95           N  
ATOM   1497  CA  LYS A 192       8.495  23.725  -7.350  1.00 15.52           C  
ATOM   1498  C   LYS A 192       7.488  24.758  -6.840  1.00 15.06           C  
ATOM   1499  O   LYS A 192       6.278  24.580  -7.037  1.00 13.59           O  
ATOM   1500  CB  LYS A 192       8.815  24.232  -8.764  1.00 19.44           C  
ATOM   1501  CG  LYS A 192       9.786  23.540  -9.674  1.00 21.44           C  
ATOM   1502  CD  LYS A 192      10.166  24.453 -10.871  1.00 22.84           C  
ATOM   1503  CE  LYS A 192       9.323  24.128 -12.106  1.00 24.69           C  
ATOM   1504  NZ  LYS A 192       9.875  24.786 -13.345  1.00 22.55           N  
ATOM   1505  N   LEU A 193       7.951  25.817  -6.214  1.00 14.10           N  
ATOM   1506  CA  LEU A 193       6.999  26.839  -5.782  1.00 14.22           C  
ATOM   1507  C   LEU A 193       6.583  27.744  -6.935  1.00 17.19           C  
ATOM   1508  O   LEU A 193       7.485  28.344  -7.550  1.00 12.83           O  
ATOM   1509  CB  LEU A 193       7.757  27.709  -4.769  1.00 13.04           C  
ATOM   1510  CG  LEU A 193       6.877  28.824  -4.175  1.00 14.88           C  
ATOM   1511  CD1 LEU A 193       5.662  28.222  -3.475  1.00 11.37           C  
ATOM   1512  CD2 LEU A 193       7.743  29.687  -3.256  1.00 12.74           C  
ATOM   1513  N   LYS A 194       5.301  27.860  -7.247  1.00 15.64           N  
ATOM   1514  CA  LYS A 194       4.802  28.776  -8.235  1.00 19.19           C  
ATOM   1515  C   LYS A 194       4.330  30.107  -7.621  1.00 20.90           C  
ATOM   1516  O   LYS A 194       4.741  31.154  -8.112  1.00 18.42           O  
ATOM   1517  CB  LYS A 194       3.591  28.206  -8.989  1.00 19.92           C  
ATOM   1518  CG  LYS A 194       3.329  28.929 -10.322  1.00 22.33           C  
ATOM   1519  CD  LYS A 194       1.983  28.460 -10.864  1.00 24.88           C  
ATOM   1520  CE  LYS A 194       1.597  29.264 -12.114  1.00 29.54           C  
ATOM   1521  NZ  LYS A 194       0.529  28.540 -12.873  1.00 31.69           N  
ATOM   1522  N   ASN A 195       3.457  30.057  -6.614  1.00 21.93           N  
ATOM   1523  CA  ASN A 195       2.936  31.314  -6.043  1.00 25.33           C  
ATOM   1524  C   ASN A 195       2.827  31.154  -4.520  1.00 22.19           C  
ATOM   1525  O   ASN A 195       2.620  30.022  -4.084  1.00 18.28           O  
ATOM   1526  CB  ASN A 195       1.534  31.630  -6.549  1.00 29.95           C  
ATOM   1527  CG  ASN A 195       1.312  32.988  -7.166  1.00 35.50           C  
ATOM   1528  OD1 ASN A 195       0.862  34.022  -6.615  1.00 37.65           O  
ATOM   1529  ND2 ASN A 195       1.641  32.995  -8.469  1.00 35.66           N  
ATOM   1530  N   TRP A 196       3.002  32.247  -3.809  1.00 21.02           N  
ATOM   1531  CA  TRP A 196       2.895  32.277  -2.358  1.00 20.43           C  
ATOM   1532  C   TRP A 196       2.329  33.633  -1.929  1.00 21.71           C  
ATOM   1533  O   TRP A 196       3.048  34.627  -1.813  1.00 19.81           O  
ATOM   1534  CB  TRP A 196       4.189  32.093  -1.592  1.00 20.15           C  
ATOM   1535  CG  TRP A 196       4.096  32.040  -0.086  1.00 18.74           C  
ATOM   1536  CD1 TRP A 196       2.975  32.018   0.682  1.00 18.01           C  
ATOM   1537  CD2 TRP A 196       5.198  31.951   0.827  1.00 18.64           C  
ATOM   1538  NE1 TRP A 196       3.291  31.931   2.001  1.00 19.29           N  
ATOM   1539  CE2 TRP A 196       4.666  31.864   2.128  1.00 17.76           C  
ATOM   1540  CE3 TRP A 196       6.598  31.922   0.661  1.00 19.41           C  
ATOM   1541  CZ2 TRP A 196       5.478  31.810   3.250  1.00 20.00           C  
ATOM   1542  CZ3 TRP A 196       7.412  31.838   1.785  1.00 18.05           C  
ATOM   1543  CH2 TRP A 196       6.846  31.766   3.083  1.00 19.70           C  
ATOM   1544  N   VAL A 197       1.026  33.619  -1.640  1.00 20.44           N  
ATOM   1545  CA  VAL A 197       0.338  34.808  -1.180  1.00 19.79           C  
ATOM   1546  C   VAL A 197      -0.035  34.504   0.282  1.00 20.78           C  
ATOM   1547  O   VAL A 197      -0.835  33.614   0.600  1.00 16.43           O  
ATOM   1548  CB  VAL A 197      -0.864  35.054  -2.090  1.00 20.49           C  
ATOM   1549  CG1 VAL A 197      -1.721  36.251  -1.662  1.00 20.31           C  
ATOM   1550  CG2 VAL A 197      -0.396  35.276  -3.541  1.00 21.29           C  
ATOM   1551  N   VAL A 198       0.621  35.232   1.164  1.00 19.76           N  
ATOM   1552  CA  VAL A 198       0.441  35.050   2.604  1.00 19.82           C  
ATOM   1553  C   VAL A 198      -1.023  35.155   2.980  1.00 18.67           C  
ATOM   1554  O   VAL A 198      -1.727  36.081   2.596  1.00 15.72           O  
ATOM   1555  CB  VAL A 198       1.307  36.011   3.412  1.00 21.91           C  
ATOM   1556  CG1 VAL A 198       1.037  35.927   4.919  1.00 21.72           C  
ATOM   1557  CG2 VAL A 198       2.781  35.737   3.120  1.00 19.61           C  
ATOM   1558  N   ASN A 199      -1.521  34.196   3.764  1.00 15.28           N  
ATOM   1559  CA  ASN A 199      -2.898  34.196   4.210  1.00 15.78           C  
ATOM   1560  C   ASN A 199      -3.894  34.015   3.082  1.00 16.49           C  
ATOM   1561  O   ASN A 199      -5.089  34.249   3.251  1.00 13.82           O  
ATOM   1562  CB  ASN A 199      -3.238  35.424   5.076  1.00 17.42           C  
ATOM   1563  CG  ASN A 199      -2.606  35.314   6.475  1.00 17.28           C  
ATOM   1564  OD1 ASN A 199      -2.239  36.329   7.097  1.00 17.01           O  
ATOM   1565  ND2 ASN A 199      -2.519  34.107   6.970  1.00 15.58           N  
ATOM   1566  N   GLU A 200      -3.457  33.564   1.903  1.00 16.87           N  
ATOM   1567  CA  GLU A 200      -4.365  33.275   0.817  1.00 17.81           C  
ATOM   1568  C   GLU A 200      -4.038  31.889   0.305  1.00 16.36           C  
ATOM   1569  O   GLU A 200      -4.953  31.092   0.333  1.00 16.33           O  
ATOM   1570  CB  GLU A 200      -4.369  34.211  -0.404  1.00 21.79           C  
ATOM   1571  CG  GLU A 200      -5.357  33.693  -1.433  1.00 27.91           C  
ATOM   1572  CD  GLU A 200      -5.242  34.070  -2.886  1.00 31.56           C  
ATOM   1573  OE1 GLU A 200      -4.200  34.491  -3.397  1.00 32.42           O  
ATOM   1574  OE2 GLU A 200      -6.243  33.918  -3.650  1.00 35.70           O  
ATOM   1575  N   ARG A 201      -2.846  31.636  -0.235  1.00 15.82           N  
ATOM   1576  CA  ARG A 201      -2.588  30.315  -0.798  1.00 14.78           C  
ATOM   1577  C   ARG A 201      -1.113  30.124  -1.077  1.00 14.58           C  
ATOM   1578  O   ARG A 201      -0.349  31.080  -1.217  1.00 15.40           O  
ATOM   1579  CB  ARG A 201      -3.371  30.101  -2.131  1.00 14.50           C  
ATOM   1580  CG  ARG A 201      -2.956  30.948  -3.332  1.00 17.94           C  
ATOM   1581  CD  ARG A 201      -3.920  30.817  -4.550  1.00 18.33           C  
ATOM   1582  NE  ARG A 201      -5.233  31.360  -4.144  1.00 21.12           N  
ATOM   1583  CZ  ARG A 201      -6.347  30.627  -4.033  1.00 24.19           C  
ATOM   1584  NH1 ARG A 201      -6.379  29.334  -4.355  1.00 21.29           N  
ATOM   1585  NH2 ARG A 201      -7.515  31.120  -3.583  1.00 25.60           N  
ATOM   1586  N   ILE A 202      -0.716  28.861  -1.234  1.00 13.35           N  
ATOM   1587  CA  ILE A 202       0.593  28.473  -1.722  1.00 15.81           C  
ATOM   1588  C   ILE A 202       0.332  27.540  -2.920  1.00 15.64           C  
ATOM   1589  O   ILE A 202      -0.396  26.555  -2.768  1.00 15.12           O  
ATOM   1590  CB  ILE A 202       1.439  27.691  -0.715  1.00 15.56           C  
ATOM   1591  CG1 ILE A 202       1.910  28.609   0.419  1.00 15.41           C  
ATOM   1592  CG2 ILE A 202       2.608  26.969  -1.370  1.00 16.52           C  
ATOM   1593  CD1 ILE A 202       2.561  27.860   1.552  1.00 13.47           C  
ATOM   1594  N   VAL A 203       0.900  27.839  -4.070  1.00 14.70           N  
ATOM   1595  CA  VAL A 203       0.625  27.012  -5.245  1.00 14.53           C  
ATOM   1596  C   VAL A 203       1.944  26.383  -5.713  1.00 13.43           C  
ATOM   1597  O   VAL A 203       2.925  27.127  -5.897  1.00 12.98           O  
ATOM   1598  CB  VAL A 203       0.023  27.821  -6.411  1.00 17.47           C  
ATOM   1599  CG1 VAL A 203      -0.195  26.921  -7.635  1.00 16.37           C  
ATOM   1600  CG2 VAL A 203      -1.329  28.480  -6.107  1.00 17.77           C  
ATOM   1601  N   LEU A 204       1.958  25.082  -5.885  1.00 12.08           N  
ATOM   1602  CA  LEU A 204       3.145  24.323  -6.273  1.00 14.24           C  
ATOM   1603  C   LEU A 204       2.921  23.716  -7.672  1.00 14.83           C  
ATOM   1604  O   LEU A 204       1.760  23.439  -8.011  1.00 14.68           O  
ATOM   1605  CB  LEU A 204       3.394  23.159  -5.291  1.00 13.99           C  
ATOM   1606  CG  LEU A 204       3.464  23.528  -3.790  1.00 11.66           C  
ATOM   1607  CD1 LEU A 204       4.075  22.301  -3.069  1.00 14.07           C  
ATOM   1608  CD2 LEU A 204       4.425  24.710  -3.522  1.00 11.03           C  
ATOM   1609  N   GLU A 205       3.980  23.679  -8.488  1.00 11.53           N  
ATOM   1610  CA  GLU A 205       3.769  23.105  -9.807  1.00 17.02           C  
ATOM   1611  C   GLU A 205       4.804  22.008  -9.975  1.00 14.12           C  
ATOM   1612  O   GLU A 205       5.848  22.056  -9.312  1.00 15.26           O  
ATOM   1613  CB  GLU A 205       3.839  24.167 -10.931  1.00 16.92           C  
ATOM   1614  CG  GLU A 205       5.294  24.703 -10.986  1.00 21.46           C  
ATOM   1615  CD  GLU A 205       5.375  25.895 -11.933  1.00 23.16           C  
ATOM   1616  OE1 GLU A 205       4.668  25.906 -12.937  1.00 25.03           O  
ATOM   1617  OE2 GLU A 205       6.103  26.862 -11.702  1.00 25.78           O  
ATOM   1618  N   ARG A 206       4.474  20.997 -10.744  1.00 17.19           N  
ATOM   1619  CA  ARG A 206       5.401  19.893 -10.964  1.00 18.68           C  
ATOM   1620  C   ARG A 206       6.793  20.398 -11.323  1.00 18.34           C  
ATOM   1621  O   ARG A 206       7.036  21.406 -12.010  1.00 15.68           O  
ATOM   1622  CB  ARG A 206       4.837  19.014 -12.084  1.00 22.77           C  
ATOM   1623  CG  ARG A 206       5.848  17.958 -12.553  1.00 25.22           C  
ATOM   1624  CD  ARG A 206       5.502  17.614 -13.998  1.00 27.29           C  
ATOM   1625  NE  ARG A 206       4.247  16.910 -14.087  1.00 27.62           N  
ATOM   1626  CZ  ARG A 206       4.034  15.617 -14.064  1.00 28.98           C  
ATOM   1627  NH1 ARG A 206       5.048  14.781 -13.933  1.00 29.44           N  
ATOM   1628  NH2 ARG A 206       2.780  15.176 -14.218  1.00 28.50           N  
ATOM   1629  N   ASN A 207       7.761  19.699 -10.718  1.00 18.30           N  
ATOM   1630  CA  ASN A 207       9.179  20.021 -10.976  1.00 17.58           C  
ATOM   1631  C   ASN A 207       9.675  19.018 -12.010  1.00 17.03           C  
ATOM   1632  O   ASN A 207       9.919  17.877 -11.667  1.00 19.58           O  
ATOM   1633  CB  ASN A 207       9.956  19.859  -9.666  1.00 16.68           C  
ATOM   1634  CG  ASN A 207      11.464  19.936  -9.884  1.00 15.59           C  
ATOM   1635  OD1 ASN A 207      11.940  20.375 -10.929  1.00 17.64           O  
ATOM   1636  ND2 ASN A 207      12.241  19.552  -8.881  1.00 16.29           N  
ATOM   1637  N   PRO A 208       9.911  19.389 -13.255  1.00 18.80           N  
ATOM   1638  CA  PRO A 208      10.341  18.468 -14.290  1.00 18.86           C  
ATOM   1639  C   PRO A 208      11.745  17.914 -14.119  1.00 18.19           C  
ATOM   1640  O   PRO A 208      12.048  16.875 -14.683  1.00 16.53           O  
ATOM   1641  CB  PRO A 208      10.179  19.236 -15.596  1.00 21.16           C  
ATOM   1642  CG  PRO A 208      10.263  20.665 -15.189  1.00 23.42           C  
ATOM   1643  CD  PRO A 208       9.659  20.751 -13.800  1.00 20.67           C  
ATOM   1644  N   GLN A 209      12.600  18.519 -13.327  1.00 17.30           N  
ATOM   1645  CA  GLN A 209      13.947  17.993 -13.044  1.00 17.48           C  
ATOM   1646  C   GLN A 209      13.938  16.961 -11.936  1.00 18.45           C  
ATOM   1647  O   GLN A 209      14.977  16.367 -11.658  1.00 18.13           O  
ATOM   1648  CB  GLN A 209      14.798  19.203 -12.570  1.00 19.17           C  
ATOM   1649  CG  GLN A 209      14.864  20.323 -13.602  1.00 21.53           C  
ATOM   1650  CD  GLN A 209      15.539  19.874 -14.892  1.00 23.79           C  
ATOM   1651  OE1 GLN A 209      15.201  20.366 -15.980  1.00 28.25           O  
ATOM   1652  NE2 GLN A 209      16.473  18.958 -14.826  1.00 20.98           N  
ATOM   1653  N   TYR A 210      12.811  16.770 -11.231  1.00 15.28           N  
ATOM   1654  CA  TYR A 210      12.756  15.765 -10.172  1.00 14.13           C  
ATOM   1655  C   TYR A 210      13.163  14.422 -10.752  1.00 15.29           C  
ATOM   1656  O   TYR A 210      12.612  13.989 -11.790  1.00 18.17           O  
ATOM   1657  CB  TYR A 210      11.327  15.701  -9.555  1.00 12.73           C  
ATOM   1658  CG  TYR A 210      11.220  14.710  -8.416  1.00 11.58           C  
ATOM   1659  CD1 TYR A 210      12.123  14.717  -7.350  1.00 12.29           C  
ATOM   1660  CD2 TYR A 210      10.241  13.733  -8.404  1.00 12.83           C  
ATOM   1661  CE1 TYR A 210      12.048  13.778  -6.335  1.00 13.02           C  
ATOM   1662  CE2 TYR A 210      10.124  12.791  -7.402  1.00 12.36           C  
ATOM   1663  CZ  TYR A 210      11.024  12.829  -6.360  1.00 14.77           C  
ATOM   1664  OH  TYR A 210      10.946  11.866  -5.377  1.00 13.57           O  
ATOM   1665  N   TRP A 211      14.013  13.678 -10.049  1.00 15.31           N  
ATOM   1666  CA  TRP A 211      14.479  12.403 -10.601  1.00 18.04           C  
ATOM   1667  C   TRP A 211      13.346  11.435 -10.869  1.00 17.19           C  
ATOM   1668  O   TRP A 211      13.448  10.637 -11.819  1.00 15.65           O  
ATOM   1669  CB  TRP A 211      15.526  11.715  -9.703  1.00 15.82           C  
ATOM   1670  CG  TRP A 211      14.955  11.209  -8.405  1.00 15.50           C  
ATOM   1671  CD1 TRP A 211      14.897  11.926  -7.242  1.00 14.76           C  
ATOM   1672  CD2 TRP A 211      14.425   9.916  -8.109  1.00 15.40           C  
ATOM   1673  NE1 TRP A 211      14.356  11.165  -6.232  1.00 11.80           N  
ATOM   1674  CE2 TRP A 211      14.072   9.920  -6.750  1.00 14.52           C  
ATOM   1675  CE3 TRP A 211      14.236   8.744  -8.873  1.00 16.55           C  
ATOM   1676  CZ2 TRP A 211      13.497   8.804  -6.106  1.00 15.80           C  
ATOM   1677  CZ3 TRP A 211      13.659   7.636  -8.217  1.00 16.01           C  
ATOM   1678  CH2 TRP A 211      13.314   7.670  -6.860  1.00 14.08           C  
ATOM   1679  N   ASP A 212      12.302  11.425 -10.042  1.00 17.97           N  
ATOM   1680  CA  ASP A 212      11.206  10.481 -10.291  1.00 18.45           C  
ATOM   1681  C   ASP A 212      10.029  11.167 -10.986  1.00 19.56           C  
ATOM   1682  O   ASP A 212       8.902  10.696 -10.837  1.00 18.35           O  
ATOM   1683  CB  ASP A 212      10.750   9.952  -8.928  1.00 19.55           C  
ATOM   1684  CG  ASP A 212      10.169   8.561  -8.947  1.00 19.07           C  
ATOM   1685  OD1 ASP A 212      10.413   7.806  -9.908  1.00 18.01           O  
ATOM   1686  OD2 ASP A 212       9.499   8.160  -7.997  1.00 19.96           O  
ATOM   1687  N   ASN A 213      10.248  12.268 -11.704  1.00 17.59           N  
ATOM   1688  CA  ASN A 213       9.212  13.020 -12.364  1.00 18.92           C  
ATOM   1689  C   ASN A 213       8.261  12.212 -13.232  1.00 20.15           C  
ATOM   1690  O   ASN A 213       7.070  12.590 -13.248  1.00 16.61           O  
ATOM   1691  CB  ASN A 213       9.739  14.202 -13.202  1.00 19.38           C  
ATOM   1692  CG  ASN A 213       8.658  15.097 -13.787  1.00 21.50           C  
ATOM   1693  OD1 ASN A 213       7.811  15.657 -13.060  1.00 21.20           O  
ATOM   1694  ND2 ASN A 213       8.649  15.205 -15.129  1.00 17.98           N  
ATOM   1695  N   ALA A 214       8.732  11.167 -13.933  1.00 19.12           N  
ATOM   1696  CA  ALA A 214       7.863  10.382 -14.797  1.00 18.80           C  
ATOM   1697  C   ALA A 214       6.724   9.724 -14.040  1.00 19.01           C  
ATOM   1698  O   ALA A 214       5.676   9.464 -14.638  1.00 15.13           O  
ATOM   1699  CB  ALA A 214       8.672   9.345 -15.592  1.00 19.63           C  
ATOM   1700  N   LYS A 215       6.844   9.474 -12.726  1.00 19.85           N  
ATOM   1701  CA  LYS A 215       5.748   8.885 -11.969  1.00 19.42           C  
ATOM   1702  C   LYS A 215       4.845   9.916 -11.298  1.00 18.73           C  
ATOM   1703  O   LYS A 215       3.831   9.524 -10.721  1.00 18.05           O  
ATOM   1704  CB  LYS A 215       6.315   7.952 -10.889  1.00 22.68           C  
ATOM   1705  CG  LYS A 215       7.123   6.844 -11.577  1.00 24.82           C  
ATOM   1706  CD  LYS A 215       7.486   5.768 -10.593  1.00 25.91           C  
ATOM   1707  CE  LYS A 215       8.368   4.726 -11.298  1.00 28.68           C  
ATOM   1708  NZ  LYS A 215       8.668   3.631 -10.315  1.00 28.06           N  
ATOM   1709  N   THR A 216       5.245  11.179 -11.303  1.00 16.89           N  
ATOM   1710  CA  THR A 216       4.417  12.234 -10.730  1.00 17.21           C  
ATOM   1711  C   THR A 216       3.168  12.396 -11.601  1.00 15.94           C  
ATOM   1712  O   THR A 216       3.317  12.386 -12.810  1.00 16.61           O  
ATOM   1713  CB  THR A 216       5.201  13.558 -10.675  1.00 17.45           C  
ATOM   1714  OG1 THR A 216       6.282  13.367  -9.726  1.00 17.40           O  
ATOM   1715  CG2 THR A 216       4.312  14.712 -10.229  1.00 18.06           C  
ATOM   1716  N   VAL A 217       1.994  12.572 -11.044  1.00 15.15           N  
ATOM   1717  CA  VAL A 217       0.744  12.714 -11.782  1.00 17.26           C  
ATOM   1718  C   VAL A 217       0.109  14.082 -11.589  1.00 17.83           C  
ATOM   1719  O   VAL A 217      -0.253  14.733 -12.582  1.00 17.56           O  
ATOM   1720  CB  VAL A 217      -0.218  11.553 -11.460  1.00 17.94           C  
ATOM   1721  CG1 VAL A 217      -1.632  11.755 -11.970  1.00 18.07           C  
ATOM   1722  CG2 VAL A 217       0.352  10.242 -12.052  1.00 18.89           C  
ATOM   1723  N   ILE A 218      -0.001  14.612 -10.362  1.00 15.41           N  
ATOM   1724  CA  ILE A 218      -0.631  15.895 -10.135  1.00 15.45           C  
ATOM   1725  C   ILE A 218       0.305  16.977 -10.678  1.00 14.95           C  
ATOM   1726  O   ILE A 218       1.462  16.940 -10.275  1.00 12.09           O  
ATOM   1727  CB  ILE A 218      -0.833  16.207  -8.628  1.00 17.30           C  
ATOM   1728  CG1 ILE A 218      -1.695  15.155  -7.993  1.00 19.28           C  
ATOM   1729  CG2 ILE A 218      -1.356  17.625  -8.409  1.00 16.76           C  
ATOM   1730  CD1 ILE A 218      -3.131  14.945  -8.306  1.00 21.50           C  
ATOM   1731  N   ASN A 219      -0.203  17.867 -11.513  1.00 13.54           N  
ATOM   1732  CA  ASN A 219       0.635  18.897 -12.095  1.00 15.40           C  
ATOM   1733  C   ASN A 219       0.702  20.117 -11.215  1.00 15.42           C  
ATOM   1734  O   ASN A 219       1.625  20.906 -11.330  1.00 17.09           O  
ATOM   1735  CB  ASN A 219      -0.026  19.308 -13.469  1.00 14.75           C  
ATOM   1736  CG  ASN A 219       0.229  18.146 -14.435  1.00 16.66           C  
ATOM   1737  OD1 ASN A 219       1.329  17.583 -14.424  1.00 16.04           O  
ATOM   1738  ND2 ASN A 219      -0.779  17.744 -15.188  1.00 16.58           N  
ATOM   1739  N   GLN A 220      -0.310  20.303 -10.357  1.00 16.73           N  
ATOM   1740  CA  GLN A 220      -0.426  21.465  -9.503  1.00 15.86           C  
ATOM   1741  C   GLN A 220      -1.204  21.177  -8.233  1.00 15.74           C  
ATOM   1742  O   GLN A 220      -2.285  20.586  -8.235  1.00 14.80           O  
ATOM   1743  CB  GLN A 220      -1.148  22.620 -10.215  1.00 16.35           C  
ATOM   1744  CG  GLN A 220      -1.177  23.907  -9.389  1.00 19.86           C  
ATOM   1745  CD  GLN A 220      -1.942  24.997 -10.136  1.00 20.38           C  
ATOM   1746  OE1 GLN A 220      -1.411  25.485 -11.115  1.00 20.77           O  
ATOM   1747  NE2 GLN A 220      -3.142  25.332  -9.692  1.00 20.25           N  
ATOM   1748  N   VAL A 221      -0.638  21.673  -7.132  1.00 14.51           N  
ATOM   1749  CA  VAL A 221      -1.358  21.497  -5.853  1.00 12.44           C  
ATOM   1750  C   VAL A 221      -1.307  22.861  -5.159  1.00 14.81           C  
ATOM   1751  O   VAL A 221      -0.264  23.492  -5.158  1.00 14.42           O  
ATOM   1752  CB  VAL A 221      -0.749  20.412  -4.981  1.00 11.43           C  
ATOM   1753  CG1 VAL A 221       0.738  20.638  -4.708  1.00  9.00           C  
ATOM   1754  CG2 VAL A 221      -1.444  20.320  -3.602  1.00 12.03           C  
ATOM   1755  N   THR A 222      -2.416  23.298  -4.605  1.00 14.43           N  
ATOM   1756  CA  THR A 222      -2.529  24.511  -3.818  1.00 13.04           C  
ATOM   1757  C   THR A 222      -2.731  24.140  -2.341  1.00 14.04           C  
ATOM   1758  O   THR A 222      -3.572  23.274  -2.065  1.00 14.16           O  
ATOM   1759  CB  THR A 222      -3.817  25.267  -4.227  1.00 14.12           C  
ATOM   1760  OG1 THR A 222      -3.713  25.538  -5.611  1.00 12.75           O  
ATOM   1761  CG2 THR A 222      -4.024  26.599  -3.489  1.00 12.76           C  
ATOM   1762  N   TYR A 223      -1.970  24.796  -1.479  1.00 12.71           N  
ATOM   1763  CA  TYR A 223      -2.169  24.602  -0.038  1.00 13.29           C  
ATOM   1764  C   TYR A 223      -2.894  25.813   0.499  1.00 11.21           C  
ATOM   1765  O   TYR A 223      -2.326  26.847   0.180  1.00 12.64           O  
ATOM   1766  CB  TYR A 223      -0.820  24.463   0.708  1.00 10.36           C  
ATOM   1767  CG  TYR A 223      -0.319  23.044   0.503  1.00 13.56           C  
ATOM   1768  CD1 TYR A 223       0.470  22.716  -0.621  1.00 12.85           C  
ATOM   1769  CD2 TYR A 223      -0.680  22.054   1.396  1.00 11.58           C  
ATOM   1770  CE1 TYR A 223       0.916  21.418  -0.765  1.00 14.00           C  
ATOM   1771  CE2 TYR A 223      -0.224  20.742   1.255  1.00 12.54           C  
ATOM   1772  CZ  TYR A 223       0.568  20.438   0.168  1.00 13.14           C  
ATOM   1773  OH  TYR A 223       1.000  19.139  -0.002  1.00 11.35           O  
ATOM   1774  N   LEU A 224      -4.009  25.722   1.203  1.00  9.60           N  
ATOM   1775  CA  LEU A 224      -4.672  26.879   1.767  1.00 10.34           C  
ATOM   1776  C   LEU A 224      -4.406  26.984   3.268  1.00  9.72           C  
ATOM   1777  O   LEU A 224      -4.055  26.024   3.944  1.00 10.85           O  
ATOM   1778  CB  LEU A 224      -6.212  26.782   1.611  1.00 10.61           C  
ATOM   1779  CG  LEU A 224      -6.590  26.674   0.100  1.00 13.73           C  
ATOM   1780  CD1 LEU A 224      -8.087  26.367   0.051  1.00 13.67           C  
ATOM   1781  CD2 LEU A 224      -6.200  27.922  -0.681  1.00 11.07           C  
ATOM   1782  N   PRO A 225      -4.594  28.153   3.814  1.00 10.54           N  
ATOM   1783  CA  PRO A 225      -4.233  28.373   5.229  1.00 11.89           C  
ATOM   1784  C   PRO A 225      -5.436  28.548   6.104  1.00 10.89           C  
ATOM   1785  O   PRO A 225      -5.430  29.413   6.985  1.00  9.94           O  
ATOM   1786  CB  PRO A 225      -3.434  29.670   5.061  1.00 11.74           C  
ATOM   1787  CG  PRO A 225      -4.270  30.464   4.087  1.00 11.37           C  
ATOM   1788  CD  PRO A 225      -4.845  29.449   3.109  1.00 11.43           C  
ATOM   1789  N   ILE A 226      -6.488  27.757   5.924  1.00 13.81           N  
ATOM   1790  CA  ILE A 226      -7.725  28.039   6.688  1.00 13.35           C  
ATOM   1791  C   ILE A 226      -7.721  27.431   8.072  1.00 13.18           C  
ATOM   1792  O   ILE A 226      -7.732  26.197   8.142  1.00 14.27           O  
ATOM   1793  CB  ILE A 226      -8.921  27.563   5.857  1.00 14.99           C  
ATOM   1794  CG1 ILE A 226      -8.910  28.258   4.471  1.00 14.36           C  
ATOM   1795  CG2 ILE A 226     -10.210  27.834   6.617  1.00 13.68           C  
ATOM   1796  CD1 ILE A 226      -9.677  27.391   3.472  1.00 12.54           C  
ATOM   1797  N   SER A 227      -7.809  28.206   9.141  1.00 12.59           N  
ATOM   1798  CA  SER A 227      -7.703  27.610  10.484  1.00 14.77           C  
ATOM   1799  C   SER A 227      -9.050  27.211  11.062  1.00 16.61           C  
ATOM   1800  O   SER A 227      -9.088  26.432  12.010  1.00 17.23           O  
ATOM   1801  CB  SER A 227      -6.937  28.586  11.411  1.00 14.08           C  
ATOM   1802  OG  SER A 227      -7.621  29.801  11.312  1.00 13.13           O  
ATOM   1803  N   SER A 228     -10.116  27.742  10.457  1.00 15.35           N  
ATOM   1804  CA  SER A 228     -11.466  27.364  10.829  1.00 14.12           C  
ATOM   1805  C   SER A 228     -11.806  26.007  10.201  1.00 14.77           C  
ATOM   1806  O   SER A 228     -11.966  25.869   8.995  1.00 12.93           O  
ATOM   1807  CB  SER A 228     -12.468  28.391  10.345  1.00 15.76           C  
ATOM   1808  OG  SER A 228     -13.801  27.867  10.265  1.00 15.79           O  
ATOM   1809  N   GLU A 229     -11.918  24.967  11.010  1.00 12.88           N  
ATOM   1810  CA  GLU A 229     -12.294  23.637  10.534  1.00 14.14           C  
ATOM   1811  C   GLU A 229     -13.672  23.674   9.868  1.00 16.79           C  
ATOM   1812  O   GLU A 229     -13.908  22.902   8.902  1.00 15.93           O  
ATOM   1813  CB  GLU A 229     -12.205  22.676  11.732  1.00 14.97           C  
ATOM   1814  CG  GLU A 229     -10.816  22.492  12.387  1.00 13.95           C  
ATOM   1815  CD  GLU A 229     -10.411  23.512  13.406  1.00 17.28           C  
ATOM   1816  OE1 GLU A 229     -11.274  24.382  13.731  1.00 17.03           O  
ATOM   1817  OE2 GLU A 229      -9.246  23.537  13.928  1.00 15.45           O  
ATOM   1818  N   VAL A 230     -14.623  24.490  10.365  1.00 15.21           N  
ATOM   1819  CA  VAL A 230     -15.945  24.604   9.754  1.00 16.62           C  
ATOM   1820  C   VAL A 230     -15.836  25.110   8.330  1.00 15.47           C  
ATOM   1821  O   VAL A 230     -16.387  24.622   7.357  1.00 13.68           O  
ATOM   1822  CB  VAL A 230     -16.911  25.501  10.579  1.00 17.48           C  
ATOM   1823  CG1 VAL A 230     -18.222  25.787   9.887  1.00 19.72           C  
ATOM   1824  CG2 VAL A 230     -17.277  24.763  11.873  1.00 15.10           C  
ATOM   1825  N   THR A 231     -15.004  26.150   8.153  1.00 14.83           N  
ATOM   1826  CA  THR A 231     -14.823  26.745   6.834  1.00 13.74           C  
ATOM   1827  C   THR A 231     -14.170  25.748   5.896  1.00 13.84           C  
ATOM   1828  O   THR A 231     -14.531  25.666   4.715  1.00 12.68           O  
ATOM   1829  CB  THR A 231     -13.978  28.028   6.985  1.00 14.41           C  
ATOM   1830  OG1 THR A 231     -14.778  28.927   7.803  1.00 13.97           O  
ATOM   1831  CG2 THR A 231     -13.649  28.734   5.686  1.00 13.94           C  
ATOM   1832  N   ASP A 232     -13.183  25.034   6.425  1.00 13.23           N  
ATOM   1833  CA  ASP A 232     -12.487  24.021   5.626  1.00 14.18           C  
ATOM   1834  C   ASP A 232     -13.521  23.011   5.107  1.00 13.11           C  
ATOM   1835  O   ASP A 232     -13.627  22.793   3.917  1.00 13.61           O  
ATOM   1836  CB  ASP A 232     -11.431  23.369   6.507  1.00 11.71           C  
ATOM   1837  CG  ASP A 232     -10.500  22.389   5.840  1.00 11.83           C  
ATOM   1838  OD1 ASP A 232     -10.663  22.198   4.615  1.00  9.55           O  
ATOM   1839  OD2 ASP A 232      -9.630  21.802   6.569  1.00 11.96           O  
ATOM   1840  N   VAL A 233     -14.344  22.463   5.978  1.00 13.63           N  
ATOM   1841  CA  VAL A 233     -15.416  21.532   5.567  1.00 13.20           C  
ATOM   1842  C   VAL A 233     -16.382  22.205   4.588  1.00 11.97           C  
ATOM   1843  O   VAL A 233     -16.699  21.544   3.592  1.00 10.39           O  
ATOM   1844  CB  VAL A 233     -16.189  20.967   6.780  1.00 11.81           C  
ATOM   1845  CG1 VAL A 233     -17.419  20.168   6.320  1.00 10.20           C  
ATOM   1846  CG2 VAL A 233     -15.191  20.059   7.521  1.00 10.88           C  
ATOM   1847  N   ASN A 234     -16.786  23.443   4.864  1.00 13.30           N  
ATOM   1848  CA  ASN A 234     -17.692  24.081   3.894  1.00 15.61           C  
ATOM   1849  C   ASN A 234     -17.092  24.187   2.507  1.00 16.70           C  
ATOM   1850  O   ASN A 234     -17.800  23.956   1.528  1.00 18.83           O  
ATOM   1851  CB  ASN A 234     -18.125  25.497   4.309  1.00 15.32           C  
ATOM   1852  CG  ASN A 234     -18.958  25.423   5.601  1.00 17.57           C  
ATOM   1853  OD1 ASN A 234     -19.616  24.432   5.886  1.00 16.72           O  
ATOM   1854  ND2 ASN A 234     -18.887  26.509   6.351  1.00 16.74           N  
ATOM   1855  N   ARG A 235     -15.836  24.586   2.396  1.00 16.46           N  
ATOM   1856  CA  ARG A 235     -15.182  24.708   1.085  1.00 14.82           C  
ATOM   1857  C   ARG A 235     -14.815  23.402   0.443  1.00 12.98           C  
ATOM   1858  O   ARG A 235     -14.631  23.320  -0.780  1.00 13.08           O  
ATOM   1859  CB  ARG A 235     -13.964  25.648   1.333  1.00 15.92           C  
ATOM   1860  CG  ARG A 235     -14.637  27.018   1.206  1.00 18.89           C  
ATOM   1861  CD  ARG A 235     -14.418  28.060   2.197  1.00 21.30           C  
ATOM   1862  NE  ARG A 235     -13.445  29.052   2.154  1.00 23.86           N  
ATOM   1863  CZ  ARG A 235     -13.180  30.316   2.470  1.00 26.31           C  
ATOM   1864  NH1 ARG A 235     -14.007  31.242   2.932  1.00 25.11           N  
ATOM   1865  NH2 ARG A 235     -11.905  30.712   2.245  1.00 24.46           N  
ATOM   1866  N   TYR A 236     -14.694  22.358   1.237  1.00 11.88           N  
ATOM   1867  CA  TYR A 236     -14.577  20.992   0.750  1.00 11.72           C  
ATOM   1868  C   TYR A 236     -15.931  20.608   0.117  1.00 14.12           C  
ATOM   1869  O   TYR A 236     -15.985  20.237  -1.068  1.00 14.95           O  
ATOM   1870  CB  TYR A 236     -14.197  20.044   1.887  1.00 11.50           C  
ATOM   1871  CG  TYR A 236     -14.200  18.573   1.538  1.00 12.30           C  
ATOM   1872  CD1 TYR A 236     -15.414  17.880   1.629  1.00 14.44           C  
ATOM   1873  CD2 TYR A 236     -13.091  17.877   1.129  1.00 14.49           C  
ATOM   1874  CE1 TYR A 236     -15.495  16.544   1.312  1.00 14.99           C  
ATOM   1875  CE2 TYR A 236     -13.131  16.520   0.820  1.00 13.99           C  
ATOM   1876  CZ  TYR A 236     -14.353  15.876   0.926  1.00 14.50           C  
ATOM   1877  OH  TYR A 236     -14.489  14.558   0.607  1.00 13.73           O  
ATOM   1878  N   ARG A 237     -17.030  20.795   0.839  1.00 11.40           N  
ATOM   1879  CA  ARG A 237     -18.336  20.359   0.355  1.00 14.00           C  
ATOM   1880  C   ARG A 237     -18.863  21.279  -0.735  1.00 12.85           C  
ATOM   1881  O   ARG A 237     -19.646  20.761  -1.546  1.00 13.70           O  
ATOM   1882  CB  ARG A 237     -19.366  20.183   1.477  1.00 14.36           C  
ATOM   1883  CG  ARG A 237     -18.993  19.220   2.576  1.00 16.69           C  
ATOM   1884  CD  ARG A 237     -20.148  18.837   3.506  1.00 17.36           C  
ATOM   1885  NE  ARG A 237     -21.061  17.924   2.791  1.00 16.69           N  
ATOM   1886  CZ  ARG A 237     -22.226  17.575   3.332  1.00 19.85           C  
ATOM   1887  NH1 ARG A 237     -22.585  18.082   4.509  1.00 18.62           N  
ATOM   1888  NH2 ARG A 237     -23.049  16.737   2.705  1.00 19.88           N  
ATOM   1889  N   SER A 238     -18.369  22.503  -0.861  1.00 12.47           N  
ATOM   1890  CA  SER A 238     -18.775  23.353  -1.993  1.00 15.77           C  
ATOM   1891  C   SER A 238     -18.080  22.943  -3.291  1.00 17.22           C  
ATOM   1892  O   SER A 238     -18.470  23.371  -4.373  1.00 13.63           O  
ATOM   1893  CB  SER A 238     -18.486  24.819  -1.744  1.00 15.81           C  
ATOM   1894  OG  SER A 238     -17.104  25.077  -1.948  1.00 19.47           O  
ATOM   1895  N   GLY A 239     -16.963  22.170  -3.167  1.00 16.93           N  
ATOM   1896  CA  GLY A 239     -16.266  21.722  -4.365  1.00 16.68           C  
ATOM   1897  C   GLY A 239     -14.847  22.304  -4.497  1.00 16.65           C  
ATOM   1898  O   GLY A 239     -14.092  21.891  -5.379  1.00 16.27           O  
ATOM   1899  N   GLU A 240     -14.555  23.372  -3.787  1.00 14.14           N  
ATOM   1900  CA  GLU A 240     -13.233  24.032  -3.910  1.00 14.78           C  
ATOM   1901  C   GLU A 240     -12.088  23.189  -3.331  1.00 13.86           C  
ATOM   1902  O   GLU A 240     -10.995  23.145  -3.883  1.00 14.00           O  
ATOM   1903  CB  GLU A 240     -13.330  25.403  -3.206  1.00 16.66           C  
ATOM   1904  CG  GLU A 240     -12.003  26.152  -3.243  1.00 18.92           C  
ATOM   1905  CD  GLU A 240     -11.847  27.276  -2.260  1.00 20.63           C  
ATOM   1906  OE1 GLU A 240     -12.834  27.788  -1.676  1.00 23.26           O  
ATOM   1907  OE2 GLU A 240     -10.680  27.702  -2.079  1.00 23.10           O  
ATOM   1908  N   ILE A 241     -12.232  22.510  -2.217  1.00 10.27           N  
ATOM   1909  CA  ILE A 241     -11.219  21.729  -1.546  1.00 11.70           C  
ATOM   1910  C   ILE A 241     -11.379  20.246  -1.778  1.00 12.01           C  
ATOM   1911  O   ILE A 241     -12.465  19.691  -1.653  1.00 11.09           O  
ATOM   1912  CB  ILE A 241     -11.231  22.082  -0.028  1.00 13.05           C  
ATOM   1913  CG1 ILE A 241     -10.948  23.574   0.148  1.00 10.33           C  
ATOM   1914  CG2 ILE A 241     -10.170  21.270   0.723  1.00 13.07           C  
ATOM   1915  CD1 ILE A 241     -10.849  24.111   1.560  1.00  9.60           C  
ATOM   1916  N   ASP A 242     -10.296  19.571  -2.163  1.00 11.91           N  
ATOM   1917  CA  ASP A 242     -10.326  18.141  -2.409  1.00 10.61           C  
ATOM   1918  C   ASP A 242      -9.982  17.361  -1.144  1.00 12.07           C  
ATOM   1919  O   ASP A 242     -10.403  16.214  -1.002  1.00 12.97           O  
ATOM   1920  CB  ASP A 242      -9.268  17.804  -3.483  1.00 10.91           C  
ATOM   1921  CG  ASP A 242      -9.578  18.437  -4.819  1.00 14.30           C  
ATOM   1922  OD1 ASP A 242     -10.694  18.195  -5.337  1.00 14.54           O  
ATOM   1923  OD2 ASP A 242      -8.718  19.177  -5.320  1.00 12.16           O  
ATOM   1924  N   MET A 243      -9.114  17.905  -0.282  1.00 12.05           N  
ATOM   1925  CA  MET A 243      -8.722  17.208   0.955  1.00 12.14           C  
ATOM   1926  C   MET A 243      -8.735  18.217   2.090  1.00 12.98           C  
ATOM   1927  O   MET A 243      -8.037  19.235   1.974  1.00 14.04           O  
ATOM   1928  CB  MET A 243      -7.269  16.680   0.902  1.00 13.50           C  
ATOM   1929  CG  MET A 243      -7.080  15.641  -0.238  1.00 12.74           C  
ATOM   1930  SD  MET A 243      -5.371  15.193  -0.534  1.00 12.94           S  
ATOM   1931  CE  MET A 243      -5.002  14.031   0.761  1.00 15.94           C  
ATOM   1932  N   THR A 244      -9.516  18.042   3.156  1.00 10.50           N  
ATOM   1933  CA  THR A 244      -9.461  19.060   4.192  1.00 12.40           C  
ATOM   1934  C   THR A 244      -8.134  18.893   4.966  1.00 13.30           C  
ATOM   1935  O   THR A 244      -7.388  17.954   4.749  1.00  9.24           O  
ATOM   1936  CB  THR A 244     -10.644  18.881   5.210  1.00 11.86           C  
ATOM   1937  OG1 THR A 244     -10.495  17.578   5.725  1.00 12.98           O  
ATOM   1938  CG2 THR A 244     -11.971  18.967   4.470  1.00  8.94           C  
ATOM   1939  N   TYR A 245      -7.884  19.836   5.872  1.00 13.98           N  
ATOM   1940  CA  TYR A 245      -6.785  19.632   6.811  1.00 15.56           C  
ATOM   1941  C   TYR A 245      -7.296  18.598   7.834  1.00 15.36           C  
ATOM   1942  O   TYR A 245      -8.506  18.334   7.839  1.00 12.16           O  
ATOM   1943  CB  TYR A 245      -6.370  20.924   7.472  1.00 14.48           C  
ATOM   1944  CG  TYR A 245      -5.219  20.817   8.438  1.00 15.36           C  
ATOM   1945  CD1 TYR A 245      -3.959  20.467   7.997  1.00 14.43           C  
ATOM   1946  CD2 TYR A 245      -5.411  21.114   9.792  1.00 15.43           C  
ATOM   1947  CE1 TYR A 245      -2.903  20.401   8.881  1.00 17.66           C  
ATOM   1948  CE2 TYR A 245      -4.339  21.054  10.687  1.00 17.98           C  
ATOM   1949  CZ  TYR A 245      -3.091  20.697  10.219  1.00 18.56           C  
ATOM   1950  OH  TYR A 245      -2.032  20.601  11.100  1.00 18.43           O  
ATOM   1951  N   ASN A 246      -6.440  17.989   8.649  1.00 14.47           N  
ATOM   1952  CA  ASN A 246      -6.900  16.940   9.541  1.00 15.94           C  
ATOM   1953  C   ASN A 246      -7.128  17.448  10.954  1.00 18.64           C  
ATOM   1954  O   ASN A 246      -6.573  16.949  11.917  1.00 18.61           O  
ATOM   1955  CB  ASN A 246      -6.000  15.704   9.566  1.00 17.57           C  
ATOM   1956  CG  ASN A 246      -4.509  15.960   9.706  1.00 18.23           C  
ATOM   1957  OD1 ASN A 246      -4.021  17.089   9.671  1.00 18.94           O  
ATOM   1958  ND2 ASN A 246      -3.695  14.934   9.831  1.00 16.62           N  
ATOM   1959  N   ASN A 247      -7.893  18.498  11.115  1.00 20.04           N  
ATOM   1960  CA  ASN A 247      -8.468  19.060  12.330  1.00 20.15           C  
ATOM   1961  C   ASN A 247      -9.975  19.087  11.961  1.00 20.37           C  
ATOM   1962  O   ASN A 247     -10.287  19.738  10.951  1.00 19.57           O  
ATOM   1963  CB  ASN A 247      -8.013  20.471  12.624  1.00 19.78           C  
ATOM   1964  CG  ASN A 247      -6.758  20.619  13.458  1.00 21.70           C  
ATOM   1965  OD1 ASN A 247      -6.281  19.616  13.973  1.00 19.02           O  
ATOM   1966  ND2 ASN A 247      -6.251  21.868  13.568  1.00 21.19           N  
ATOM   1967  N   MET A 248     -10.849  18.365  12.617  1.00 19.70           N  
ATOM   1968  CA  MET A 248     -12.264  18.358  12.240  1.00 19.38           C  
ATOM   1969  C   MET A 248     -13.137  19.161  13.215  1.00 19.90           C  
ATOM   1970  O   MET A 248     -12.878  19.231  14.398  1.00 19.85           O  
ATOM   1971  CB  MET A 248     -12.728  16.914  12.185  1.00 19.31           C  
ATOM   1972  CG  MET A 248     -12.233  16.029  11.072  1.00 19.28           C  
ATOM   1973  SD  MET A 248     -13.098  16.333   9.509  1.00 18.49           S  
ATOM   1974  CE  MET A 248     -12.192  17.669   8.796  1.00 18.76           C  
ATOM   1975  N   PRO A 249     -14.190  19.801  12.717  1.00 19.28           N  
ATOM   1976  CA  PRO A 249     -15.023  20.663  13.541  1.00 21.39           C  
ATOM   1977  C   PRO A 249     -15.999  19.905  14.429  1.00 21.84           C  
ATOM   1978  O   PRO A 249     -16.639  18.945  13.954  1.00 21.46           O  
ATOM   1979  CB  PRO A 249     -15.715  21.572  12.550  1.00 19.73           C  
ATOM   1980  CG  PRO A 249     -15.725  20.825  11.258  1.00 18.59           C  
ATOM   1981  CD  PRO A 249     -14.544  19.888  11.281  1.00 19.00           C  
ATOM   1982  N   ILE A 250     -16.105  20.362  15.682  1.00 22.20           N  
ATOM   1983  CA  ILE A 250     -17.052  19.717  16.610  1.00 23.20           C  
ATOM   1984  C   ILE A 250     -18.456  19.950  16.080  1.00 25.23           C  
ATOM   1985  O   ILE A 250     -19.353  19.107  16.154  1.00 24.80           O  
ATOM   1986  CB  ILE A 250     -16.795  20.195  18.046  1.00 24.65           C  
ATOM   1987  CG1 ILE A 250     -15.700  19.318  18.701  1.00 24.75           C  
ATOM   1988  CG2 ILE A 250     -18.063  20.188  18.899  1.00 25.89           C  
ATOM   1989  CD1 ILE A 250     -14.820  19.984  19.725  1.00 23.99           C  
ATOM   1990  N   GLU A 251     -18.701  21.123  15.463  1.00 25.53           N  
ATOM   1991  CA  GLU A 251     -19.988  21.425  14.932  1.00 28.37           C  
ATOM   1992  C   GLU A 251     -20.559  20.396  13.954  1.00 29.36           C  
ATOM   1993  O   GLU A 251     -21.749  20.068  14.024  1.00 29.07           O  
ATOM   1994  CB  GLU A 251     -20.001  22.761  14.159  1.00 29.05           C  
ATOM   1995  CG  GLU A 251     -19.969  23.964  15.068  1.00 28.58           C  
ATOM   1996  CD  GLU A 251     -18.548  24.360  15.426  1.00 29.41           C  
ATOM   1997  OE1 GLU A 251     -17.600  23.525  15.409  1.00 29.98           O  
ATOM   1998  OE2 GLU A 251     -18.451  25.540  15.793  1.00 25.47           O  
ATOM   1999  N   LEU A 252     -19.721  20.036  12.990  1.00 28.87           N  
ATOM   2000  CA  LEU A 252     -20.185  19.216  11.882  1.00 26.32           C  
ATOM   2001  C   LEU A 252     -19.809  17.742  11.845  1.00 25.79           C  
ATOM   2002  O   LEU A 252     -20.460  17.032  11.092  1.00 24.52           O  
ATOM   2003  CB  LEU A 252     -19.570  19.907  10.652  1.00 25.04           C  
ATOM   2004  CG  LEU A 252     -19.819  21.397  10.383  1.00 25.14           C  
ATOM   2005  CD1 LEU A 252     -19.143  21.883   9.113  1.00 23.85           C  
ATOM   2006  CD2 LEU A 252     -21.319  21.689  10.255  1.00 27.23           C  
ATOM   2007  N   PHE A 253     -18.817  17.245  12.563  1.00 22.50           N  
ATOM   2008  CA  PHE A 253     -18.310  15.891  12.404  1.00 23.51           C  
ATOM   2009  C   PHE A 253     -19.325  14.774  12.485  1.00 25.84           C  
ATOM   2010  O   PHE A 253     -19.325  13.885  11.605  1.00 26.00           O  
ATOM   2011  CB  PHE A 253     -17.143  15.656  13.403  1.00 22.32           C  
ATOM   2012  CG  PHE A 253     -16.408  14.381  13.137  1.00 23.78           C  
ATOM   2013  CD1 PHE A 253     -15.533  14.260  12.055  1.00 24.09           C  
ATOM   2014  CD2 PHE A 253     -16.627  13.288  13.947  1.00 23.71           C  
ATOM   2015  CE1 PHE A 253     -14.878  13.062  11.844  1.00 24.59           C  
ATOM   2016  CE2 PHE A 253     -15.956  12.100  13.736  1.00 25.28           C  
ATOM   2017  CZ  PHE A 253     -15.087  11.989  12.679  1.00 22.53           C  
ATOM   2018  N   GLN A 254     -20.183  14.800  13.520  1.00 27.06           N  
ATOM   2019  CA  GLN A 254     -21.140  13.685  13.667  1.00 28.08           C  
ATOM   2020  C   GLN A 254     -22.040  13.590  12.439  1.00 26.22           C  
ATOM   2021  O   GLN A 254     -22.307  12.541  11.886  1.00 24.94           O  
ATOM   2022  CB  GLN A 254     -21.950  13.830  14.956  1.00 29.17           C  
ATOM   2023  CG  GLN A 254     -21.230  13.729  16.292  1.00 31.41           C  
ATOM   2024  CD  GLN A 254     -20.100  12.717  16.332  1.00 32.76           C  
ATOM   2025  OE1 GLN A 254     -20.273  11.538  16.012  1.00 33.51           O  
ATOM   2026  NE2 GLN A 254     -18.899  13.195  16.675  1.00 32.46           N  
ATOM   2027  N   LYS A 255     -22.507  14.724  11.933  1.00 26.68           N  
ATOM   2028  CA  LYS A 255     -23.340  14.819  10.742  1.00 27.63           C  
ATOM   2029  C   LYS A 255     -22.561  14.362   9.519  1.00 26.62           C  
ATOM   2030  O   LYS A 255     -23.090  13.586   8.706  1.00 23.92           O  
ATOM   2031  CB  LYS A 255     -23.872  16.247  10.567  1.00 31.31           C  
ATOM   2032  CG  LYS A 255     -24.991  16.355   9.535  1.00 35.30           C  
ATOM   2033  CD  LYS A 255     -26.236  15.560   9.907  1.00 36.98           C  
ATOM   2034  CE  LYS A 255     -27.451  15.917   9.056  1.00 36.38           C  
ATOM   2035  NZ  LYS A 255     -28.520  14.882   9.191  1.00 35.86           N  
ATOM   2036  N   LEU A 256     -21.276  14.722   9.427  1.00 26.09           N  
ATOM   2037  CA  LEU A 256     -20.473  14.319   8.260  1.00 23.57           C  
ATOM   2038  C   LEU A 256     -20.320  12.821   8.143  1.00 24.05           C  
ATOM   2039  O   LEU A 256     -20.458  12.194   7.079  1.00 22.38           O  
ATOM   2040  CB  LEU A 256     -19.088  14.959   8.298  1.00 22.97           C  
ATOM   2041  CG  LEU A 256     -19.031  16.467   8.179  1.00 24.64           C  
ATOM   2042  CD1 LEU A 256     -17.600  16.973   8.381  1.00 23.61           C  
ATOM   2043  CD2 LEU A 256     -19.595  16.908   6.842  1.00 22.61           C  
ATOM   2044  N   LYS A 257     -20.101  12.155   9.277  1.00 26.58           N  
ATOM   2045  CA  LYS A 257     -19.977  10.696   9.254  1.00 31.06           C  
ATOM   2046  C   LYS A 257     -21.266  10.041   8.795  1.00 31.35           C  
ATOM   2047  O   LYS A 257     -21.286   8.951   8.245  1.00 28.87           O  
ATOM   2048  CB  LYS A 257     -19.538  10.120  10.605  1.00 34.34           C  
ATOM   2049  CG  LYS A 257     -19.425   8.595  10.586  1.00 39.24           C  
ATOM   2050  CD  LYS A 257     -18.775   7.994   9.365  1.00 40.18           C  
ATOM   2051  CE  LYS A 257     -17.405   7.388   9.445  1.00 41.64           C  
ATOM   2052  NZ  LYS A 257     -16.405   8.101  10.279  1.00 41.85           N  
ATOM   2053  N   LYS A 258     -22.404  10.695   9.054  1.00 32.98           N  
ATOM   2054  CA  LYS A 258     -23.664  10.116   8.605  1.00 34.33           C  
ATOM   2055  C   LYS A 258     -23.936  10.544   7.178  1.00 33.02           C  
ATOM   2056  O   LYS A 258     -24.437   9.746   6.389  1.00 32.07           O  
ATOM   2057  CB  LYS A 258     -24.768  10.470   9.595  1.00 37.85           C  
ATOM   2058  CG  LYS A 258     -24.544   9.917  11.003  1.00 40.37           C  
ATOM   2059  CD  LYS A 258     -23.902   8.541  11.073  1.00 41.34           C  
ATOM   2060  CE  LYS A 258     -24.671   7.611  12.000  1.00 44.03           C  
ATOM   2061  NZ  LYS A 258     -24.533   7.961  13.447  1.00 43.31           N  
ATOM   2062  N   GLU A 259     -23.502  11.729   6.763  1.00 32.75           N  
ATOM   2063  CA  GLU A 259     -23.779  12.170   5.399  1.00 31.96           C  
ATOM   2064  C   GLU A 259     -22.835  11.708   4.324  1.00 29.91           C  
ATOM   2065  O   GLU A 259     -23.234  11.457   3.192  1.00 27.18           O  
ATOM   2066  CB  GLU A 259     -23.758  13.701   5.353  1.00 35.14           C  
ATOM   2067  CG  GLU A 259     -25.167  14.277   5.203  1.00 39.44           C  
ATOM   2068  CD  GLU A 259     -25.062  15.769   5.499  1.00 40.02           C  
ATOM   2069  OE1 GLU A 259     -24.722  16.052   6.666  1.00 41.28           O  
ATOM   2070  OE2 GLU A 259     -25.258  16.559   4.570  1.00 40.78           O  
ATOM   2071  N   ILE A 260     -21.528  11.651   4.580  1.00 26.72           N  
ATOM   2072  CA  ILE A 260     -20.551  11.245   3.563  1.00 26.31           C  
ATOM   2073  C   ILE A 260     -19.521  10.315   4.177  1.00 26.74           C  
ATOM   2074  O   ILE A 260     -18.306  10.523   4.172  1.00 23.31           O  
ATOM   2075  CB  ILE A 260     -19.911  12.501   2.945  1.00 24.67           C  
ATOM   2076  CG1 ILE A 260     -19.381  13.415   4.061  1.00 26.19           C  
ATOM   2077  CG2 ILE A 260     -20.864  13.307   2.061  1.00 24.09           C  
ATOM   2078  CD1 ILE A 260     -18.426  14.479   3.571  1.00 26.38           C  
ATOM   2079  N   PRO A 261     -19.984   9.155   4.656  1.00 27.57           N  
ATOM   2080  CA  PRO A 261     -19.191   8.153   5.325  1.00 27.42           C  
ATOM   2081  C   PRO A 261     -17.926   7.705   4.619  1.00 25.52           C  
ATOM   2082  O   PRO A 261     -16.865   7.586   5.239  1.00 25.41           O  
ATOM   2083  CB  PRO A 261     -20.131   6.922   5.457  1.00 29.18           C  
ATOM   2084  CG  PRO A 261     -21.172   7.188   4.426  1.00 28.31           C  
ATOM   2085  CD  PRO A 261     -21.391   8.681   4.608  1.00 29.31           C  
ATOM   2086  N   ASN A 262     -18.039   7.527   3.326  1.00 25.09           N  
ATOM   2087  CA  ASN A 262     -16.984   7.118   2.432  1.00 27.82           C  
ATOM   2088  C   ASN A 262     -15.881   8.176   2.320  1.00 27.84           C  
ATOM   2089  O   ASN A 262     -14.762   7.847   1.912  1.00 29.66           O  
ATOM   2090  CB  ASN A 262     -17.582   6.925   1.036  1.00 29.34           C  
ATOM   2091  CG  ASN A 262     -18.607   5.805   0.908  1.00 32.20           C  
ATOM   2092  OD1 ASN A 262     -18.599   4.832   1.647  1.00 30.44           O  
ATOM   2093  ND2 ASN A 262     -19.529   5.947  -0.064  1.00 33.15           N  
ATOM   2094  N   GLU A 263     -16.203   9.421   2.608  1.00 23.31           N  
ATOM   2095  CA  GLU A 263     -15.275  10.539   2.511  1.00 22.66           C  
ATOM   2096  C   GLU A 263     -14.529  10.865   3.788  1.00 20.91           C  
ATOM   2097  O   GLU A 263     -13.537  11.578   3.789  1.00 19.19           O  
ATOM   2098  CB  GLU A 263     -16.137  11.768   2.119  1.00 18.90           C  
ATOM   2099  CG  GLU A 263     -16.469  11.647   0.657  1.00 21.77           C  
ATOM   2100  CD  GLU A 263     -17.154  12.781  -0.049  1.00 20.59           C  
ATOM   2101  OE1 GLU A 263     -16.696  13.925  -0.049  1.00 20.65           O  
ATOM   2102  OE2 GLU A 263     -18.174  12.539  -0.698  1.00 19.49           O  
ATOM   2103  N   VAL A 264     -15.130  10.514   4.925  1.00 21.04           N  
ATOM   2104  CA  VAL A 264     -14.540  10.724   6.234  1.00 22.81           C  
ATOM   2105  C   VAL A 264     -13.525   9.619   6.489  1.00 23.64           C  
ATOM   2106  O   VAL A 264     -13.835   8.422   6.639  1.00 25.35           O  
ATOM   2107  CB  VAL A 264     -15.626  10.716   7.338  1.00 22.61           C  
ATOM   2108  CG1 VAL A 264     -15.019  10.929   8.716  1.00 22.96           C  
ATOM   2109  CG2 VAL A 264     -16.657  11.795   7.006  1.00 20.52           C  
ATOM   2110  N   ARG A 265     -12.260   9.983   6.460  1.00 22.36           N  
ATOM   2111  CA  ARG A 265     -11.171   9.028   6.664  1.00 19.92           C  
ATOM   2112  C   ARG A 265     -10.732   9.131   8.113  1.00 19.90           C  
ATOM   2113  O   ARG A 265     -10.422  10.242   8.558  1.00 18.15           O  
ATOM   2114  CB  ARG A 265      -9.993   9.318   5.744  1.00 20.78           C  
ATOM   2115  CG  ARG A 265     -10.310   9.480   4.272  1.00 23.04           C  
ATOM   2116  CD  ARG A 265     -10.916   8.219   3.639  1.00 25.08           C  
ATOM   2117  NE  ARG A 265     -10.568   8.206   2.226  1.00 28.66           N  
ATOM   2118  CZ  ARG A 265      -9.479   7.741   1.646  1.00 29.66           C  
ATOM   2119  NH1 ARG A 265      -8.540   7.158   2.390  1.00 31.01           N  
ATOM   2120  NH2 ARG A 265      -9.350   7.873   0.336  1.00 27.50           N  
ATOM   2121  N   VAL A 266     -10.643   8.024   8.833  1.00 19.74           N  
ATOM   2122  CA  VAL A 266     -10.273   8.058  10.252  1.00 20.11           C  
ATOM   2123  C   VAL A 266      -9.248   6.966  10.469  1.00 19.29           C  
ATOM   2124  O   VAL A 266      -9.550   5.822  10.136  1.00 19.28           O  
ATOM   2125  CB  VAL A 266     -11.482   7.783  11.183  1.00 22.71           C  
ATOM   2126  CG1 VAL A 266     -11.002   7.621  12.634  1.00 22.15           C  
ATOM   2127  CG2 VAL A 266     -12.516   8.890  11.059  1.00 22.65           C  
ATOM   2128  N   ASP A 267      -8.004   7.311  10.814  1.00 18.30           N  
ATOM   2129  CA  ASP A 267      -6.961   6.296  10.910  1.00 18.75           C  
ATOM   2130  C   ASP A 267      -6.060   6.599  12.112  1.00 18.88           C  
ATOM   2131  O   ASP A 267      -6.040   7.737  12.621  1.00 17.32           O  
ATOM   2132  CB  ASP A 267      -6.103   6.284   9.629  1.00 17.41           C  
ATOM   2133  CG  ASP A 267      -6.846   5.910   8.354  1.00 19.74           C  
ATOM   2134  OD1 ASP A 267      -7.072   4.697   8.128  1.00 18.85           O  
ATOM   2135  OD2 ASP A 267      -7.249   6.768   7.551  1.00 17.00           O  
ATOM   2136  N   PRO A 268      -5.249   5.612  12.451  1.00 18.54           N  
ATOM   2137  CA  PRO A 268      -4.303   5.769  13.545  1.00 18.26           C  
ATOM   2138  C   PRO A 268      -3.347   6.902  13.198  1.00 15.96           C  
ATOM   2139  O   PRO A 268      -2.986   7.098  12.021  1.00 14.71           O  
ATOM   2140  CB  PRO A 268      -3.630   4.414  13.693  1.00 19.64           C  
ATOM   2141  CG  PRO A 268      -4.587   3.449  13.027  1.00 22.06           C  
ATOM   2142  CD  PRO A 268      -5.175   4.248  11.867  1.00 19.99           C  
ATOM   2143  N   TYR A 269      -2.935   7.583  14.241  1.00 17.03           N  
ATOM   2144  CA  TYR A 269      -2.054   8.760  14.113  1.00 16.51           C  
ATOM   2145  C   TYR A 269      -1.198   8.820  15.380  1.00 16.08           C  
ATOM   2146  O   TYR A 269      -1.763   8.689  16.499  1.00 13.05           O  
ATOM   2147  CB  TYR A 269      -3.012   9.966  13.983  1.00 15.10           C  
ATOM   2148  CG  TYR A 269      -2.472  11.253  13.411  1.00 15.93           C  
ATOM   2149  CD1 TYR A 269      -1.247  11.288  12.705  1.00 13.61           C  
ATOM   2150  CD2 TYR A 269      -3.204  12.437  13.519  1.00 15.48           C  
ATOM   2151  CE1 TYR A 269      -0.816  12.491  12.181  1.00 15.99           C  
ATOM   2152  CE2 TYR A 269      -2.741  13.645  13.013  1.00 15.73           C  
ATOM   2153  CZ  TYR A 269      -1.551  13.651  12.298  1.00 15.81           C  
ATOM   2154  OH  TYR A 269      -1.062  14.852  11.779  1.00 15.89           O  
ATOM   2155  N   LEU A 270       0.099   9.039  15.219  1.00 12.82           N  
ATOM   2156  CA  LEU A 270       0.998   9.038  16.390  1.00 15.03           C  
ATOM   2157  C   LEU A 270       1.205  10.432  16.964  1.00 14.98           C  
ATOM   2158  O   LEU A 270       2.267  11.050  16.752  1.00 12.32           O  
ATOM   2159  CB  LEU A 270       2.344   8.388  16.019  1.00 14.97           C  
ATOM   2160  CG  LEU A 270       2.242   6.852  16.039  1.00 19.19           C  
ATOM   2161  CD1 LEU A 270       3.469   6.209  15.369  1.00 19.34           C  
ATOM   2162  CD2 LEU A 270       2.038   6.339  17.458  1.00 16.98           C  
ATOM   2163  N   CYS A 271       0.112  11.026  17.499  1.00 13.26           N  
ATOM   2164  CA  CYS A 271       0.208  12.399  17.999  1.00 12.24           C  
ATOM   2165  C   CYS A 271      -0.529  12.424  19.348  1.00 11.44           C  
ATOM   2166  O   CYS A 271      -1.507  11.647  19.488  1.00 10.01           O  
ATOM   2167  CB  CYS A 271      -0.528  13.419  17.106  1.00 13.64           C  
ATOM   2168  SG  CYS A 271      -0.048  13.326  15.367  1.00 11.75           S  
ATOM   2169  N   THR A 272      -0.105  13.356  20.189  1.00 10.16           N  
ATOM   2170  CA  THR A 272      -0.758  13.479  21.485  1.00 13.64           C  
ATOM   2171  C   THR A 272      -1.175  14.927  21.677  1.00 14.16           C  
ATOM   2172  O   THR A 272      -0.359  15.827  21.403  1.00 12.77           O  
ATOM   2173  CB  THR A 272       0.166  13.064  22.648  1.00 13.86           C  
ATOM   2174  OG1 THR A 272       0.497  11.696  22.505  1.00 13.67           O  
ATOM   2175  CG2 THR A 272      -0.569  13.292  23.987  1.00 12.84           C  
ATOM   2176  N   TYR A 273      -2.413  15.081  22.107  1.00 13.27           N  
ATOM   2177  CA  TYR A 273      -2.952  16.413  22.405  1.00 11.79           C  
ATOM   2178  C   TYR A 273      -2.822  16.608  23.912  1.00 11.96           C  
ATOM   2179  O   TYR A 273      -3.189  15.716  24.674  1.00 10.64           O  
ATOM   2180  CB  TYR A 273      -4.433  16.464  22.029  1.00 11.91           C  
ATOM   2181  CG  TYR A 273      -5.061  17.860  22.015  1.00 13.53           C  
ATOM   2182  CD1 TYR A 273      -5.309  18.651  23.138  1.00 12.34           C  
ATOM   2183  CD2 TYR A 273      -5.487  18.293  20.765  1.00 11.73           C  
ATOM   2184  CE1 TYR A 273      -5.962  19.887  23.001  1.00 13.63           C  
ATOM   2185  CE2 TYR A 273      -6.125  19.521  20.624  1.00 13.60           C  
ATOM   2186  CZ  TYR A 273      -6.357  20.301  21.737  1.00 12.77           C  
ATOM   2187  OH  TYR A 273      -7.012  21.483  21.482  1.00 12.94           O  
ATOM   2188  N   TYR A 274      -2.241  17.708  24.316  1.00 12.41           N  
ATOM   2189  CA  TYR A 274      -2.036  17.973  25.734  1.00 13.18           C  
ATOM   2190  C   TYR A 274      -2.042  19.473  25.961  1.00 13.72           C  
ATOM   2191  O   TYR A 274      -1.992  20.263  25.003  1.00 12.62           O  
ATOM   2192  CB  TYR A 274      -0.650  17.417  26.139  1.00 14.06           C  
ATOM   2193  CG  TYR A 274       0.586  17.903  25.398  1.00 13.59           C  
ATOM   2194  CD1 TYR A 274       0.902  17.471  24.098  1.00 13.36           C  
ATOM   2195  CD2 TYR A 274       1.480  18.774  26.010  1.00 11.41           C  
ATOM   2196  CE1 TYR A 274       2.036  17.873  23.442  1.00  9.72           C  
ATOM   2197  CE2 TYR A 274       2.630  19.219  25.361  1.00 13.10           C  
ATOM   2198  CZ  TYR A 274       2.893  18.763  24.079  1.00 13.33           C  
ATOM   2199  OH  TYR A 274       4.033  19.203  23.430  1.00 14.03           O  
ATOM   2200  N   TYR A 275      -2.108  19.862  27.239  1.00 14.59           N  
ATOM   2201  CA  TYR A 275      -1.909  21.232  27.640  1.00 14.13           C  
ATOM   2202  C   TYR A 275      -0.474  21.269  28.191  1.00 15.31           C  
ATOM   2203  O   TYR A 275      -0.017  20.571  29.104  1.00 14.88           O  
ATOM   2204  CB  TYR A 275      -2.881  21.865  28.661  1.00 14.74           C  
ATOM   2205  CG  TYR A 275      -4.222  21.957  27.938  1.00 13.61           C  
ATOM   2206  CD1 TYR A 275      -4.493  23.083  27.157  1.00 13.32           C  
ATOM   2207  CD2 TYR A 275      -5.114  20.889  27.978  1.00 10.69           C  
ATOM   2208  CE1 TYR A 275      -5.667  23.160  26.432  1.00 11.48           C  
ATOM   2209  CE2 TYR A 275      -6.266  20.977  27.233  1.00 13.09           C  
ATOM   2210  CZ  TYR A 275      -6.542  22.107  26.465  1.00 12.00           C  
ATOM   2211  OH  TYR A 275      -7.715  22.160  25.787  1.00 12.02           O  
ATOM   2212  N   GLU A 276       0.309  22.078  27.520  1.00 16.79           N  
ATOM   2213  CA  GLU A 276       1.709  22.341  27.814  1.00 15.10           C  
ATOM   2214  C   GLU A 276       1.759  23.397  28.910  1.00 15.33           C  
ATOM   2215  O   GLU A 276       1.124  24.459  28.813  1.00 13.71           O  
ATOM   2216  CB  GLU A 276       2.387  22.794  26.527  1.00 17.26           C  
ATOM   2217  CG  GLU A 276       3.848  23.253  26.770  1.00 14.27           C  
ATOM   2218  CD  GLU A 276       4.365  23.715  25.416  1.00 15.37           C  
ATOM   2219  OE1 GLU A 276       4.115  24.866  25.068  1.00 14.51           O  
ATOM   2220  OE2 GLU A 276       5.019  22.919  24.719  1.00 15.10           O  
ATOM   2221  N   ILE A 277       2.407  23.017  30.003  1.00 15.54           N  
ATOM   2222  CA  ILE A 277       2.532  23.918  31.165  1.00 15.97           C  
ATOM   2223  C   ILE A 277       3.908  24.560  31.051  1.00 15.74           C  
ATOM   2224  O   ILE A 277       4.886  23.898  30.723  1.00 15.09           O  
ATOM   2225  CB  ILE A 277       2.376  23.231  32.528  1.00 18.01           C  
ATOM   2226  CG1 ILE A 277       0.979  22.618  32.677  1.00 16.21           C  
ATOM   2227  CG2 ILE A 277       2.723  24.197  33.668  1.00 15.20           C  
ATOM   2228  CD1 ILE A 277       0.880  21.605  33.819  1.00 18.18           C  
ATOM   2229  N   ASN A 278       4.005  25.836  31.340  1.00 13.61           N  
ATOM   2230  CA  ASN A 278       5.291  26.527  31.283  1.00 15.74           C  
ATOM   2231  C   ASN A 278       5.949  26.247  32.639  1.00 15.03           C  
ATOM   2232  O   ASN A 278       5.568  26.800  33.671  1.00 15.18           O  
ATOM   2233  CB  ASN A 278       5.097  28.022  31.018  1.00 15.90           C  
ATOM   2234  CG  ASN A 278       6.434  28.742  31.017  1.00 17.72           C  
ATOM   2235  OD1 ASN A 278       7.491  28.140  31.242  1.00 19.04           O  
ATOM   2236  ND2 ASN A 278       6.461  30.052  30.743  1.00 16.27           N  
ATOM   2237  N   ASN A 279       6.779  25.209  32.654  1.00 16.81           N  
ATOM   2238  CA  ASN A 279       7.418  24.706  33.836  1.00 17.66           C  
ATOM   2239  C   ASN A 279       8.363  25.713  34.482  1.00 19.26           C  
ATOM   2240  O   ASN A 279       8.569  25.538  35.672  1.00 18.65           O  
ATOM   2241  CB  ASN A 279       8.162  23.365  33.581  1.00 16.56           C  
ATOM   2242  CG  ASN A 279       7.221  22.189  33.485  1.00 16.73           C  
ATOM   2243  OD1 ASN A 279       6.357  22.078  32.581  1.00 18.36           O  
ATOM   2244  ND2 ASN A 279       7.241  21.211  34.369  1.00 14.77           N  
ATOM   2245  N   GLN A 280       8.888  26.748  33.846  1.00 20.44           N  
ATOM   2246  CA  GLN A 280       9.781  27.660  34.561  1.00 25.21           C  
ATOM   2247  C   GLN A 280       9.116  28.883  35.157  1.00 26.29           C  
ATOM   2248  O   GLN A 280       9.775  29.818  35.641  1.00 30.62           O  
ATOM   2249  CB  GLN A 280      10.874  28.136  33.584  1.00 26.33           C  
ATOM   2250  CG  GLN A 280      11.601  26.945  32.979  1.00 31.67           C  
ATOM   2251  CD  GLN A 280      12.775  27.391  32.107  1.00 34.23           C  
ATOM   2252  OE1 GLN A 280      12.592  28.333  31.322  1.00 34.45           O  
ATOM   2253  NE2 GLN A 280      13.904  26.716  32.351  1.00 34.01           N  
ATOM   2254  N   LYS A 281       7.802  28.956  35.101  1.00 28.00           N  
ATOM   2255  CA  LYS A 281       7.170  30.179  35.607  1.00 28.49           C  
ATOM   2256  C   LYS A 281       6.159  29.906  36.708  1.00 26.36           C  
ATOM   2257  O   LYS A 281       5.248  29.101  36.599  1.00 23.23           O  
ATOM   2258  CB  LYS A 281       6.600  30.963  34.421  1.00 28.32           C  
ATOM   2259  CG  LYS A 281       6.014  32.299  34.924  1.00 31.52           C  
ATOM   2260  CD  LYS A 281       4.513  32.280  34.682  1.00 32.60           C  
ATOM   2261  CE  LYS A 281       4.214  32.889  33.324  1.00 34.81           C  
ATOM   2262  NZ  LYS A 281       3.624  34.262  33.371  1.00 33.35           N  
ATOM   2263  N   ALA A 282       6.398  30.633  37.818  1.00 24.99           N  
ATOM   2264  CA  ALA A 282       5.505  30.567  38.971  1.00 23.73           C  
ATOM   2265  C   ALA A 282       4.097  30.984  38.565  1.00 20.81           C  
ATOM   2266  O   ALA A 282       3.875  31.826  37.704  1.00 21.39           O  
ATOM   2267  CB  ALA A 282       6.064  31.562  40.006  1.00 23.96           C  
ATOM   2268  N   PRO A 283       3.083  30.334  39.111  1.00 22.13           N  
ATOM   2269  CA  PRO A 283       3.226  29.282  40.093  1.00 22.07           C  
ATOM   2270  C   PRO A 283       3.350  27.893  39.472  1.00 22.86           C  
ATOM   2271  O   PRO A 283       3.149  26.917  40.194  1.00 21.53           O  
ATOM   2272  CB  PRO A 283       1.869  29.326  40.812  1.00 21.78           C  
ATOM   2273  CG  PRO A 283       0.922  29.630  39.689  1.00 21.13           C  
ATOM   2274  CD  PRO A 283       1.635  30.625  38.827  1.00 20.60           C  
ATOM   2275  N   PHE A 284       3.649  27.849  38.155  1.00 22.10           N  
ATOM   2276  CA  PHE A 284       3.667  26.558  37.483  1.00 21.52           C  
ATOM   2277  C   PHE A 284       4.955  25.770  37.662  1.00 20.67           C  
ATOM   2278  O   PHE A 284       4.981  24.653  37.183  1.00 18.72           O  
ATOM   2279  CB  PHE A 284       3.375  26.666  35.962  1.00 20.52           C  
ATOM   2280  CG  PHE A 284       2.049  27.368  35.792  1.00 20.70           C  
ATOM   2281  CD1 PHE A 284       0.866  26.702  35.974  1.00 18.62           C  
ATOM   2282  CD2 PHE A 284       2.062  28.736  35.479  1.00 20.24           C  
ATOM   2283  CE1 PHE A 284      -0.328  27.394  35.849  1.00 21.38           C  
ATOM   2284  CE2 PHE A 284       0.861  29.392  35.350  1.00 20.40           C  
ATOM   2285  CZ  PHE A 284      -0.326  28.750  35.538  1.00 18.99           C  
ATOM   2286  N   ASN A 285       5.901  26.282  38.421  1.00 21.34           N  
ATOM   2287  CA  ASN A 285       7.135  25.620  38.747  1.00 22.30           C  
ATOM   2288  C   ASN A 285       6.908  24.809  40.015  1.00 23.16           C  
ATOM   2289  O   ASN A 285       7.796  24.151  40.547  1.00 24.84           O  
ATOM   2290  CB  ASN A 285       8.331  26.573  38.871  1.00 22.48           C  
ATOM   2291  CG  ASN A 285       8.133  27.728  39.850  1.00 23.22           C  
ATOM   2292  OD1 ASN A 285       7.025  28.044  40.305  1.00 22.44           O  
ATOM   2293  ND2 ASN A 285       9.223  28.356  40.238  1.00 21.80           N  
ATOM   2294  N   ASP A 286       5.682  24.791  40.514  1.00 22.78           N  
ATOM   2295  CA  ASP A 286       5.285  24.046  41.694  1.00 23.00           C  
ATOM   2296  C   ASP A 286       4.652  22.739  41.226  1.00 21.73           C  
ATOM   2297  O   ASP A 286       3.604  22.859  40.616  1.00 20.83           O  
ATOM   2298  CB  ASP A 286       4.216  24.815  42.473  1.00 23.69           C  
ATOM   2299  CG  ASP A 286       3.960  24.267  43.877  1.00 26.01           C  
ATOM   2300  OD1 ASP A 286       3.992  23.052  44.132  1.00 24.80           O  
ATOM   2301  OD2 ASP A 286       3.688  25.127  44.748  1.00 26.17           O  
ATOM   2302  N   VAL A 287       5.115  21.560  41.582  1.00 22.08           N  
ATOM   2303  CA  VAL A 287       4.503  20.307  41.139  1.00 21.92           C  
ATOM   2304  C   VAL A 287       3.068  20.135  41.549  1.00 23.14           C  
ATOM   2305  O   VAL A 287       2.213  19.576  40.816  1.00 22.74           O  
ATOM   2306  CB  VAL A 287       5.416  19.105  41.471  1.00 23.06           C  
ATOM   2307  CG1 VAL A 287       5.601  18.842  42.962  1.00 21.03           C  
ATOM   2308  CG2 VAL A 287       4.897  17.844  40.777  1.00 22.87           C  
ATOM   2309  N   ARG A 288       2.661  20.692  42.706  1.00 22.65           N  
ATOM   2310  CA  ARG A 288       1.296  20.570  43.194  1.00 23.56           C  
ATOM   2311  C   ARG A 288       0.305  21.306  42.276  1.00 21.29           C  
ATOM   2312  O   ARG A 288      -0.775  20.767  42.056  1.00 21.03           O  
ATOM   2313  CB  ARG A 288       1.147  21.102  44.640  1.00 24.02           C  
ATOM   2314  CG  ARG A 288       2.212  20.521  45.564  1.00 24.16           C  
ATOM   2315  CD  ARG A 288       2.265  21.215  46.912  1.00 27.31           C  
ATOM   2316  NE  ARG A 288       2.649  22.627  46.814  1.00 27.55           N  
ATOM   2317  CZ  ARG A 288       3.045  23.360  47.858  1.00 28.67           C  
ATOM   2318  NH1 ARG A 288       3.103  22.827  49.080  1.00 28.08           N  
ATOM   2319  NH2 ARG A 288       3.387  24.638  47.728  1.00 27.02           N  
ATOM   2320  N   VAL A 289       0.740  22.444  41.735  1.00 19.57           N  
ATOM   2321  CA  VAL A 289      -0.168  23.141  40.797  1.00 18.18           C  
ATOM   2322  C   VAL A 289      -0.278  22.338  39.510  1.00 16.65           C  
ATOM   2323  O   VAL A 289      -1.366  22.042  39.022  1.00 15.50           O  
ATOM   2324  CB  VAL A 289       0.376  24.561  40.591  1.00 19.90           C  
ATOM   2325  CG1 VAL A 289      -0.409  25.317  39.555  1.00 18.57           C  
ATOM   2326  CG2 VAL A 289       0.386  25.335  41.940  1.00 19.27           C  
ATOM   2327  N   ARG A 290       0.848  21.883  38.940  1.00 16.89           N  
ATOM   2328  CA  ARG A 290       0.734  21.133  37.672  1.00 17.29           C  
ATOM   2329  C   ARG A 290      -0.045  19.844  37.874  1.00 17.57           C  
ATOM   2330  O   ARG A 290      -0.873  19.410  37.064  1.00 19.18           O  
ATOM   2331  CB  ARG A 290       2.135  20.886  37.109  1.00 15.38           C  
ATOM   2332  CG  ARG A 290       3.097  22.057  37.145  1.00 13.90           C  
ATOM   2333  CD  ARG A 290       4.298  21.822  36.226  1.00 15.11           C  
ATOM   2334  NE  ARG A 290       5.125  20.747  36.840  1.00 16.08           N  
ATOM   2335  CZ  ARG A 290       6.137  20.986  37.646  1.00 17.09           C  
ATOM   2336  NH1 ARG A 290       6.494  22.242  37.925  1.00 17.06           N  
ATOM   2337  NH2 ARG A 290       6.797  19.962  38.188  1.00 15.93           N  
ATOM   2338  N   THR A 291       0.198  19.135  38.975  1.00 18.60           N  
ATOM   2339  CA  THR A 291      -0.515  17.876  39.240  1.00 19.21           C  
ATOM   2340  C   THR A 291      -1.998  18.133  39.387  1.00 18.64           C  
ATOM   2341  O   THR A 291      -2.829  17.355  38.881  1.00 17.62           O  
ATOM   2342  CB  THR A 291       0.099  17.212  40.495  1.00 20.30           C  
ATOM   2343  OG1 THR A 291       1.494  16.980  40.187  1.00 21.36           O  
ATOM   2344  CG2 THR A 291      -0.641  15.953  40.892  1.00 20.99           C  
ATOM   2345  N   ALA A 292      -2.362  19.240  40.060  1.00 18.37           N  
ATOM   2346  CA  ALA A 292      -3.797  19.551  40.202  1.00 19.17           C  
ATOM   2347  C   ALA A 292      -4.503  19.733  38.872  1.00 17.96           C  
ATOM   2348  O   ALA A 292      -5.525  19.171  38.503  1.00 17.49           O  
ATOM   2349  CB  ALA A 292      -3.897  20.869  40.997  1.00 19.48           C  
ATOM   2350  N   LEU A 293      -3.881  20.589  38.029  1.00 19.96           N  
ATOM   2351  CA  LEU A 293      -4.444  20.794  36.686  1.00 19.43           C  
ATOM   2352  C   LEU A 293      -4.570  19.496  35.899  1.00 17.79           C  
ATOM   2353  O   LEU A 293      -5.544  19.271  35.185  1.00 18.93           O  
ATOM   2354  CB  LEU A 293      -3.561  21.779  35.903  1.00 17.39           C  
ATOM   2355  CG  LEU A 293      -3.576  23.219  36.415  1.00 16.89           C  
ATOM   2356  CD1 LEU A 293      -2.587  24.049  35.614  1.00 16.84           C  
ATOM   2357  CD2 LEU A 293      -4.994  23.762  36.401  1.00 15.98           C  
ATOM   2358  N   LYS A 294      -3.571  18.650  35.962  1.00 19.17           N  
ATOM   2359  CA  LYS A 294      -3.560  17.376  35.230  1.00 20.36           C  
ATOM   2360  C   LYS A 294      -4.662  16.464  35.713  1.00 20.58           C  
ATOM   2361  O   LYS A 294      -5.351  15.822  34.919  1.00 21.86           O  
ATOM   2362  CB  LYS A 294      -2.213  16.686  35.483  1.00 19.44           C  
ATOM   2363  CG  LYS A 294      -2.098  15.340  34.741  1.00 19.54           C  
ATOM   2364  CD  LYS A 294      -0.742  14.721  35.101  1.00 19.02           C  
ATOM   2365  CE  LYS A 294      -0.784  13.920  36.420  1.00 17.82           C  
ATOM   2366  NZ  LYS A 294       0.678  13.708  36.831  1.00 17.66           N  
ATOM   2367  N   LEU A 295      -4.756  16.320  37.052  1.00 21.36           N  
ATOM   2368  CA  LEU A 295      -5.789  15.438  37.597  1.00 21.45           C  
ATOM   2369  C   LEU A 295      -7.208  15.963  37.438  1.00 20.34           C  
ATOM   2370  O   LEU A 295      -8.103  15.156  37.165  1.00 20.95           O  
ATOM   2371  CB  LEU A 295      -5.554  15.141  39.081  1.00 22.34           C  
ATOM   2372  CG  LEU A 295      -4.267  14.424  39.507  1.00 24.52           C  
ATOM   2373  CD1 LEU A 295      -4.246  14.307  41.042  1.00 23.61           C  
ATOM   2374  CD2 LEU A 295      -4.120  13.062  38.852  1.00 23.73           C  
ATOM   2375  N   ALA A 296      -7.491  17.244  37.603  1.00 22.47           N  
ATOM   2376  CA  ALA A 296      -8.863  17.750  37.522  1.00 18.81           C  
ATOM   2377  C   ALA A 296      -9.444  17.801  36.134  1.00 20.44           C  
ATOM   2378  O   ALA A 296     -10.678  17.839  35.974  1.00 18.30           O  
ATOM   2379  CB  ALA A 296      -8.953  19.115  38.198  1.00 20.84           C  
ATOM   2380  N   LEU A 297      -8.598  17.739  35.094  1.00 21.49           N  
ATOM   2381  CA  LEU A 297      -9.147  17.699  33.729  1.00 20.69           C  
ATOM   2382  C   LEU A 297      -9.840  16.345  33.567  1.00 22.35           C  
ATOM   2383  O   LEU A 297      -9.237  15.311  33.876  1.00 22.45           O  
ATOM   2384  CB  LEU A 297      -8.036  17.842  32.691  1.00 23.61           C  
ATOM   2385  CG  LEU A 297      -8.454  18.007  31.222  1.00 25.67           C  
ATOM   2386  CD1 LEU A 297      -7.446  18.855  30.450  1.00 24.92           C  
ATOM   2387  CD2 LEU A 297      -8.526  16.649  30.554  1.00 27.58           C  
ATOM   2388  N   ASP A 298     -11.072  16.327  33.103  1.00 20.74           N  
ATOM   2389  CA  ASP A 298     -11.820  15.124  32.864  1.00 23.42           C  
ATOM   2390  C   ASP A 298     -11.757  14.710  31.386  1.00 23.70           C  
ATOM   2391  O   ASP A 298     -12.534  15.142  30.536  1.00 20.65           O  
ATOM   2392  CB  ASP A 298     -13.270  15.331  33.296  1.00 25.25           C  
ATOM   2393  CG  ASP A 298     -14.092  14.049  33.309  1.00 27.08           C  
ATOM   2394  OD1 ASP A 298     -13.742  13.092  32.595  1.00 26.25           O  
ATOM   2395  OD2 ASP A 298     -15.102  14.045  34.054  1.00 26.96           O  
ATOM   2396  N   ARG A 299     -10.830  13.783  31.124  1.00 23.74           N  
ATOM   2397  CA  ARG A 299     -10.589  13.292  29.768  1.00 24.85           C  
ATOM   2398  C   ARG A 299     -11.797  12.606  29.160  1.00 26.80           C  
ATOM   2399  O   ARG A 299     -11.997  12.663  27.939  1.00 27.45           O  
ATOM   2400  CB  ARG A 299      -9.410  12.317  29.798  1.00 21.90           C  
ATOM   2401  CG  ARG A 299      -8.150  13.066  30.215  1.00 20.37           C  
ATOM   2402  CD  ARG A 299      -7.100  12.149  30.818  1.00 18.46           C  
ATOM   2403  NE  ARG A 299      -5.946  12.994  31.134  1.00 17.64           N  
ATOM   2404  CZ  ARG A 299      -5.762  13.705  32.236  1.00 16.87           C  
ATOM   2405  NH1 ARG A 299      -6.613  13.695  33.244  1.00 17.73           N  
ATOM   2406  NH2 ARG A 299      -4.691  14.462  32.393  1.00 16.21           N  
ATOM   2407  N   ASP A 300     -12.541  11.890  30.015  1.00 26.85           N  
ATOM   2408  CA  ASP A 300     -13.761  11.234  29.528  1.00 29.13           C  
ATOM   2409  C   ASP A 300     -14.702  12.315  29.005  1.00 26.60           C  
ATOM   2410  O   ASP A 300     -15.214  12.142  27.910  1.00 25.94           O  
ATOM   2411  CB  ASP A 300     -14.485  10.399  30.588  1.00 32.14           C  
ATOM   2412  CG  ASP A 300     -15.833   9.876  30.149  1.00 36.22           C  
ATOM   2413  OD1 ASP A 300     -15.902   9.203  29.093  1.00 37.87           O  
ATOM   2414  OD2 ASP A 300     -16.863  10.147  30.824  1.00 39.20           O  
ATOM   2415  N   ILE A 301     -14.934  13.384  29.746  1.00 24.68           N  
ATOM   2416  CA  ILE A 301     -15.851  14.405  29.238  1.00 26.00           C  
ATOM   2417  C   ILE A 301     -15.332  14.960  27.899  1.00 25.11           C  
ATOM   2418  O   ILE A 301     -16.026  15.013  26.883  1.00 20.64           O  
ATOM   2419  CB  ILE A 301     -16.103  15.550  30.219  1.00 25.81           C  
ATOM   2420  CG1 ILE A 301     -16.816  15.065  31.484  1.00 27.23           C  
ATOM   2421  CG2 ILE A 301     -16.933  16.669  29.570  1.00 26.69           C  
ATOM   2422  CD1 ILE A 301     -16.931  16.150  32.562  1.00 27.71           C  
ATOM   2423  N   ILE A 302     -14.086  15.388  27.932  1.00 25.44           N  
ATOM   2424  CA  ILE A 302     -13.500  15.998  26.737  1.00 28.23           C  
ATOM   2425  C   ILE A 302     -13.436  15.065  25.559  1.00 28.81           C  
ATOM   2426  O   ILE A 302     -13.982  15.370  24.496  1.00 27.02           O  
ATOM   2427  CB  ILE A 302     -12.133  16.629  27.113  1.00 28.34           C  
ATOM   2428  CG1 ILE A 302     -12.503  17.991  27.696  1.00 29.12           C  
ATOM   2429  CG2 ILE A 302     -11.301  16.777  25.839  1.00 28.83           C  
ATOM   2430  CD1 ILE A 302     -11.699  18.548  28.822  1.00 29.90           C  
ATOM   2431  N   VAL A 303     -12.852  13.885  25.739  1.00 31.13           N  
ATOM   2432  CA  VAL A 303     -12.711  12.971  24.601  1.00 34.43           C  
ATOM   2433  C   VAL A 303     -13.992  12.367  24.096  1.00 36.12           C  
ATOM   2434  O   VAL A 303     -14.252  12.282  22.890  1.00 35.53           O  
ATOM   2435  CB  VAL A 303     -11.703  11.857  25.009  1.00 35.99           C  
ATOM   2436  CG1 VAL A 303     -11.600  10.755  23.987  1.00 36.00           C  
ATOM   2437  CG2 VAL A 303     -10.344  12.495  25.254  1.00 35.29           C  
ATOM   2438  N   ASN A 304     -14.814  11.885  25.030  1.00 37.87           N  
ATOM   2439  CA  ASN A 304     -16.033  11.172  24.717  1.00 39.65           C  
ATOM   2440  C   ASN A 304     -17.302  11.969  24.574  1.00 39.31           C  
ATOM   2441  O   ASN A 304     -18.210  11.588  23.854  1.00 40.42           O  
ATOM   2442  CB  ASN A 304     -16.340  10.218  25.898  1.00 41.89           C  
ATOM   2443  CG  ASN A 304     -15.525   8.963  25.745  1.00 43.13           C  
ATOM   2444  OD1 ASN A 304     -15.039   8.690  24.646  1.00 44.72           O  
ATOM   2445  ND2 ASN A 304     -15.422   8.246  26.852  1.00 45.17           N  
ATOM   2446  N   LYS A 305     -17.400  13.015  25.367  1.00 39.98           N  
ATOM   2447  CA  LYS A 305     -18.591  13.859  25.356  1.00 39.78           C  
ATOM   2448  C   LYS A 305     -18.339  15.074  24.477  1.00 38.31           C  
ATOM   2449  O   LYS A 305     -19.059  15.196  23.477  1.00 39.99           O  
ATOM   2450  CB  LYS A 305     -18.968  14.187  26.803  1.00 41.42           C  
ATOM   2451  CG  LYS A 305     -19.597  13.056  27.596  1.00 44.19           C  
ATOM   2452  CD  LYS A 305     -18.726  11.930  28.114  1.00 45.78           C  
ATOM   2453  CE  LYS A 305     -19.576  10.787  28.674  1.00 46.33           C  
ATOM   2454  NZ  LYS A 305     -18.771   9.635  29.170  1.00 46.58           N  
ATOM   2455  N   VAL A 306     -17.342  15.922  24.721  1.00 36.50           N  
ATOM   2456  CA  VAL A 306     -17.249  17.133  23.898  1.00 34.61           C  
ATOM   2457  C   VAL A 306     -16.653  16.916  22.515  1.00 33.40           C  
ATOM   2458  O   VAL A 306     -17.201  17.471  21.551  1.00 31.86           O  
ATOM   2459  CB  VAL A 306     -16.742  18.383  24.618  1.00 34.89           C  
ATOM   2460  CG1 VAL A 306     -16.610  18.206  26.132  1.00 34.03           C  
ATOM   2461  CG2 VAL A 306     -15.518  19.054  24.032  1.00 33.83           C  
ATOM   2462  N   LYS A 307     -15.661  16.094  22.311  1.00 32.21           N  
ATOM   2463  CA  LYS A 307     -15.059  15.831  21.016  1.00 31.13           C  
ATOM   2464  C   LYS A 307     -15.758  14.725  20.240  1.00 32.64           C  
ATOM   2465  O   LYS A 307     -16.198  14.934  19.107  1.00 31.87           O  
ATOM   2466  CB  LYS A 307     -13.603  15.431  21.279  1.00 29.79           C  
ATOM   2467  CG  LYS A 307     -12.599  16.368  20.651  1.00 29.39           C  
ATOM   2468  CD  LYS A 307     -12.284  15.898  19.249  1.00 26.50           C  
ATOM   2469  CE  LYS A 307     -10.796  16.095  18.929  1.00 23.88           C  
ATOM   2470  NZ  LYS A 307     -10.423  15.150  17.824  1.00 17.72           N  
ATOM   2471  N   ASN A 308     -15.752  13.521  20.794  1.00 32.51           N  
ATOM   2472  CA  ASN A 308     -16.393  12.348  20.244  1.00 34.83           C  
ATOM   2473  C   ASN A 308     -16.081  12.092  18.773  1.00 34.67           C  
ATOM   2474  O   ASN A 308     -16.965  12.030  17.898  1.00 35.57           O  
ATOM   2475  CB  ASN A 308     -17.909  12.455  20.492  1.00 37.60           C  
ATOM   2476  CG  ASN A 308     -18.742  11.272  20.070  1.00 39.75           C  
ATOM   2477  OD1 ASN A 308     -19.982  11.338  19.945  1.00 41.40           O  
ATOM   2478  ND2 ASN A 308     -18.071  10.149  19.830  1.00 39.47           N  
ATOM   2479  N   GLN A 309     -14.805  11.932  18.452  1.00 32.66           N  
ATOM   2480  CA  GLN A 309     -14.343  11.692  17.096  1.00 32.50           C  
ATOM   2481  C   GLN A 309     -13.437  10.464  17.027  1.00 31.30           C  
ATOM   2482  O   GLN A 309     -12.889  10.189  15.952  1.00 32.17           O  
ATOM   2483  CB  GLN A 309     -13.636  12.919  16.519  1.00 32.78           C  
ATOM   2484  CG  GLN A 309     -14.486  14.173  16.392  1.00 31.78           C  
ATOM   2485  CD  GLN A 309     -13.690  15.332  15.832  1.00 31.59           C  
ATOM   2486  OE1 GLN A 309     -12.459  15.240  15.691  1.00 31.91           O  
ATOM   2487  NE2 GLN A 309     -14.360  16.444  15.530  1.00 30.74           N  
ATOM   2488  N   GLY A 310     -13.348   9.695  18.097  1.00 29.08           N  
ATOM   2489  CA  GLY A 310     -12.547   8.475  18.129  1.00 28.66           C  
ATOM   2490  C   GLY A 310     -11.208   8.577  18.874  1.00 25.55           C  
ATOM   2491  O   GLY A 310     -10.444   7.608  18.861  1.00 24.49           O  
ATOM   2492  N   ASP A 311     -10.850   9.708  19.444  1.00 23.59           N  
ATOM   2493  CA  ASP A 311      -9.629   9.888  20.193  1.00 24.19           C  
ATOM   2494  C   ASP A 311      -9.624   9.038  21.474  1.00 23.14           C  
ATOM   2495  O   ASP A 311     -10.675   8.660  21.957  1.00 22.28           O  
ATOM   2496  CB  ASP A 311      -9.422  11.358  20.592  1.00 24.00           C  
ATOM   2497  CG  ASP A 311      -9.570  12.224  19.348  1.00 25.12           C  
ATOM   2498  OD1 ASP A 311      -8.700  12.088  18.460  1.00 21.92           O  
ATOM   2499  OD2 ASP A 311     -10.571  12.991  19.357  1.00 24.47           O  
ATOM   2500  N   LEU A 312      -8.433   8.763  22.016  1.00 21.03           N  
ATOM   2501  CA  LEU A 312      -8.353   7.969  23.233  1.00 23.03           C  
ATOM   2502  C   LEU A 312      -7.788   8.756  24.393  1.00 21.53           C  
ATOM   2503  O   LEU A 312      -6.760   9.427  24.242  1.00 18.12           O  
ATOM   2504  CB  LEU A 312      -7.479   6.725  22.956  1.00 25.99           C  
ATOM   2505  CG  LEU A 312      -8.333   5.542  22.456  1.00 28.65           C  
ATOM   2506  CD1 LEU A 312      -8.478   5.522  20.955  1.00 29.09           C  
ATOM   2507  CD2 LEU A 312      -7.854   4.200  22.998  1.00 31.15           C  
ATOM   2508  N   PRO A 313      -8.461   8.722  25.544  1.00 20.44           N  
ATOM   2509  CA  PRO A 313      -7.994   9.437  26.708  1.00 18.82           C  
ATOM   2510  C   PRO A 313      -6.504   9.167  26.891  1.00 17.00           C  
ATOM   2511  O   PRO A 313      -6.100   8.030  26.825  1.00 15.40           O  
ATOM   2512  CB  PRO A 313      -8.829   8.907  27.853  1.00 20.88           C  
ATOM   2513  CG  PRO A 313     -10.036   8.312  27.234  1.00 23.48           C  
ATOM   2514  CD  PRO A 313      -9.712   7.957  25.797  1.00 22.19           C  
ATOM   2515  N   ALA A 314      -5.711  10.197  27.203  1.00 17.28           N  
ATOM   2516  CA  ALA A 314      -4.265  10.033  27.349  1.00 15.26           C  
ATOM   2517  C   ALA A 314      -3.717  10.158  28.753  1.00 16.06           C  
ATOM   2518  O   ALA A 314      -4.121  10.950  29.604  1.00 14.93           O  
ATOM   2519  CB  ALA A 314      -3.568  11.084  26.455  1.00 15.19           C  
ATOM   2520  N   TYR A 315      -2.738   9.309  29.079  1.00 15.23           N  
ATOM   2521  CA  TYR A 315      -2.100   9.379  30.400  1.00 15.95           C  
ATOM   2522  C   TYR A 315      -0.595   9.519  30.277  1.00 14.57           C  
ATOM   2523  O   TYR A 315       0.142   9.435  31.304  1.00 12.44           O  
ATOM   2524  CB  TYR A 315      -2.478   8.078  31.179  1.00 17.79           C  
ATOM   2525  CG  TYR A 315      -2.076   6.854  30.350  1.00 18.33           C  
ATOM   2526  CD1 TYR A 315      -0.761   6.404  30.348  1.00 18.70           C  
ATOM   2527  CD2 TYR A 315      -3.006   6.184  29.598  1.00 19.96           C  
ATOM   2528  CE1 TYR A 315      -0.394   5.308  29.591  1.00 21.05           C  
ATOM   2529  CE2 TYR A 315      -2.667   5.073  28.827  1.00 21.39           C  
ATOM   2530  CZ  TYR A 315      -1.357   4.643  28.843  1.00 21.94           C  
ATOM   2531  OH  TYR A 315      -0.982   3.553  28.111  1.00 21.74           O  
ATOM   2532  N   SER A 316      -0.109   9.737  29.029  1.00 12.42           N  
ATOM   2533  CA  SER A 316       1.321   9.868  28.809  1.00 14.07           C  
ATOM   2534  C   SER A 316       1.586  10.811  27.620  1.00 14.45           C  
ATOM   2535  O   SER A 316       0.649  11.266  26.970  1.00 15.27           O  
ATOM   2536  CB  SER A 316       1.987   8.533  28.387  1.00 15.53           C  
ATOM   2537  OG  SER A 316       1.407   8.170  27.106  1.00 14.77           O  
ATOM   2538  N   TYR A 317       2.855  11.135  27.440  1.00 14.63           N  
ATOM   2539  CA  TYR A 317       3.237  11.958  26.279  1.00 14.97           C  
ATOM   2540  C   TYR A 317       3.416  11.086  25.060  1.00 15.49           C  
ATOM   2541  O   TYR A 317       2.673  11.220  24.076  1.00 15.66           O  
ATOM   2542  CB  TYR A 317       4.452  12.774  26.620  1.00 14.19           C  
ATOM   2543  CG  TYR A 317       4.947  13.785  25.602  1.00 13.47           C  
ATOM   2544  CD1 TYR A 317       4.097  14.636  24.906  1.00 12.64           C  
ATOM   2545  CD2 TYR A 317       6.317  13.878  25.409  1.00 12.35           C  
ATOM   2546  CE1 TYR A 317       4.647  15.567  24.029  1.00 13.33           C  
ATOM   2547  CE2 TYR A 317       6.863  14.811  24.561  1.00 12.30           C  
ATOM   2548  CZ  TYR A 317       6.005  15.658  23.864  1.00 12.01           C  
ATOM   2549  OH  TYR A 317       6.558  16.612  23.035  1.00 14.06           O  
ATOM   2550  N   THR A 318       4.296  10.097  25.105  1.00 14.34           N  
ATOM   2551  CA  THR A 318       4.418   9.158  23.994  1.00 14.86           C  
ATOM   2552  C   THR A 318       3.134   8.329  23.839  1.00 14.70           C  
ATOM   2553  O   THR A 318       2.603   7.792  24.811  1.00 13.06           O  
ATOM   2554  CB  THR A 318       5.619   8.213  24.214  1.00 15.64           C  
ATOM   2555  OG1 THR A 318       6.807   8.984  24.480  1.00 14.19           O  
ATOM   2556  CG2 THR A 318       5.817   7.319  23.006  1.00 16.50           C  
ATOM   2557  N   PRO A 319       2.560   8.282  22.640  1.00 12.97           N  
ATOM   2558  CA  PRO A 319       1.355   7.499  22.399  1.00 13.14           C  
ATOM   2559  C   PRO A 319       1.698   6.043  22.695  1.00 15.55           C  
ATOM   2560  O   PRO A 319       2.743   5.610  22.197  1.00 14.08           O  
ATOM   2561  CB  PRO A 319       1.063   7.767  20.927  1.00 13.93           C  
ATOM   2562  CG  PRO A 319       1.755   9.049  20.579  1.00 12.99           C  
ATOM   2563  CD  PRO A 319       3.055   8.982  21.422  1.00 13.41           C  
ATOM   2564  N   PRO A 320       0.881   5.254  23.391  1.00 14.79           N  
ATOM   2565  CA  PRO A 320       1.181   3.876  23.716  1.00 16.79           C  
ATOM   2566  C   PRO A 320       1.386   2.912  22.567  1.00 16.74           C  
ATOM   2567  O   PRO A 320       1.943   1.814  22.783  1.00 17.05           O  
ATOM   2568  CB  PRO A 320       0.005   3.372  24.584  1.00 17.89           C  
ATOM   2569  CG  PRO A 320      -1.086   4.391  24.395  1.00 17.58           C  
ATOM   2570  CD  PRO A 320      -0.377   5.692  24.004  1.00 17.42           C  
ATOM   2571  N   TYR A 321       0.900   3.266  21.406  1.00 16.87           N  
ATOM   2572  CA  TYR A 321       1.013   2.451  20.206  1.00 18.94           C  
ATOM   2573  C   TYR A 321       2.212   2.845  19.359  1.00 16.36           C  
ATOM   2574  O   TYR A 321       2.412   2.324  18.275  1.00 13.22           O  
ATOM   2575  CB  TYR A 321      -0.289   2.527  19.426  1.00 23.19           C  
ATOM   2576  CG  TYR A 321      -0.914   3.891  19.253  1.00 25.39           C  
ATOM   2577  CD1 TYR A 321      -1.618   4.505  20.299  1.00 26.89           C  
ATOM   2578  CD2 TYR A 321      -0.839   4.560  18.045  1.00 26.87           C  
ATOM   2579  CE1 TYR A 321      -2.189   5.754  20.138  1.00 25.66           C  
ATOM   2580  CE2 TYR A 321      -1.407   5.812  17.867  1.00 26.55           C  
ATOM   2581  CZ  TYR A 321      -2.092   6.394  18.915  1.00 26.39           C  
ATOM   2582  OH  TYR A 321      -2.679   7.622  18.735  1.00 25.49           O  
ATOM   2583  N   THR A 322       3.071   3.729  19.840  1.00 16.93           N  
ATOM   2584  CA  THR A 322       4.324   4.021  19.072  1.00 13.87           C  
ATOM   2585  C   THR A 322       5.115   2.716  19.059  1.00 13.85           C  
ATOM   2586  O   THR A 322       5.047   1.996  20.060  1.00  8.60           O  
ATOM   2587  CB  THR A 322       5.120   5.070  19.884  1.00 13.53           C  
ATOM   2588  OG1 THR A 322       4.282   6.239  20.048  1.00 13.22           O  
ATOM   2589  CG2 THR A 322       6.444   5.412  19.232  1.00 12.78           C  
ATOM   2590  N   ASP A 323       5.857   2.452  17.978  1.00 13.60           N  
ATOM   2591  CA  ASP A 323       6.688   1.266  17.905  1.00 16.37           C  
ATOM   2592  C   ASP A 323       7.751   1.251  18.993  1.00 15.09           C  
ATOM   2593  O   ASP A 323       8.595   2.133  18.922  1.00 15.11           O  
ATOM   2594  CB  ASP A 323       7.400   1.307  16.525  1.00 14.94           C  
ATOM   2595  CG  ASP A 323       8.085  -0.005  16.213  1.00 14.66           C  
ATOM   2596  OD1 ASP A 323       8.387  -0.779  17.149  1.00 11.72           O  
ATOM   2597  OD2 ASP A 323       8.211  -0.195  14.991  1.00 11.73           O  
ATOM   2598  N   GLY A 324       7.762   0.293  19.901  1.00 15.44           N  
ATOM   2599  CA  GLY A 324       8.741   0.249  20.977  1.00 15.27           C  
ATOM   2600  C   GLY A 324       8.196   0.782  22.306  1.00 17.22           C  
ATOM   2601  O   GLY A 324       8.909   0.797  23.324  1.00 16.41           O  
ATOM   2602  N   ALA A 325       6.966   1.311  22.302  1.00 16.05           N  
ATOM   2603  CA  ALA A 325       6.339   1.822  23.503  1.00 16.50           C  
ATOM   2604  C   ALA A 325       5.651   0.721  24.303  1.00 15.46           C  
ATOM   2605  O   ALA A 325       4.766  -0.017  23.835  1.00 14.08           O  
ATOM   2606  CB  ALA A 325       5.325   2.935  23.194  1.00 15.42           C  
ATOM   2607  N   LYS A 326       6.073   0.574  25.570  1.00 17.19           N  
ATOM   2608  CA  LYS A 326       5.495  -0.439  26.450  1.00 19.64           C  
ATOM   2609  C   LYS A 326       5.241   0.250  27.791  1.00 17.88           C  
ATOM   2610  O   LYS A 326       5.958   0.133  28.766  1.00 13.16           O  
ATOM   2611  CB  LYS A 326       6.362  -1.690  26.599  1.00 24.88           C  
ATOM   2612  CG  LYS A 326       6.527  -2.513  25.339  1.00 31.22           C  
ATOM   2613  CD  LYS A 326       7.147  -3.878  25.571  1.00 35.79           C  
ATOM   2614  CE  LYS A 326       8.650  -3.911  25.470  1.00 38.57           C  
ATOM   2615  NZ  LYS A 326       9.161  -3.531  24.117  1.00 41.31           N  
ATOM   2616  N   LEU A 327       4.258   1.152  27.750  1.00 16.67           N  
ATOM   2617  CA  LEU A 327       4.041   2.079  28.845  1.00 17.10           C  
ATOM   2618  C   LEU A 327       3.228   1.553  30.012  1.00 17.78           C  
ATOM   2619  O   LEU A 327       2.314   0.765  29.824  1.00 16.32           O  
ATOM   2620  CB  LEU A 327       3.410   3.347  28.236  1.00 15.87           C  
ATOM   2621  CG  LEU A 327       4.073   4.004  27.026  1.00 15.99           C  
ATOM   2622  CD1 LEU A 327       3.473   5.391  26.749  1.00 14.94           C  
ATOM   2623  CD2 LEU A 327       5.587   4.123  27.133  1.00 16.25           C  
ATOM   2624  N   VAL A 328       3.509   2.056  31.195  1.00 19.94           N  
ATOM   2625  CA  VAL A 328       2.770   1.691  32.405  1.00 22.50           C  
ATOM   2626  C   VAL A 328       1.762   2.803  32.711  1.00 24.04           C  
ATOM   2627  O   VAL A 328       2.134   3.970  32.831  1.00 23.33           O  
ATOM   2628  CB  VAL A 328       3.751   1.557  33.597  1.00 22.01           C  
ATOM   2629  CG1 VAL A 328       2.973   1.372  34.882  1.00 20.96           C  
ATOM   2630  CG2 VAL A 328       4.732   0.380  33.434  1.00 20.92           C  
ATOM   2631  N   GLU A 329       0.494   2.504  32.787  1.00 26.77           N  
ATOM   2632  CA  GLU A 329      -0.573   3.433  33.127  1.00 30.47           C  
ATOM   2633  C   GLU A 329      -0.496   3.850  34.592  1.00 31.28           C  
ATOM   2634  O   GLU A 329      -0.528   2.961  35.434  1.00 31.54           O  
ATOM   2635  CB  GLU A 329      -1.900   2.665  33.089  1.00 32.78           C  
ATOM   2636  CG  GLU A 329      -2.569   2.558  31.750  1.00 34.24           C  
ATOM   2637  CD  GLU A 329      -4.087   2.499  31.965  1.00 36.58           C  
ATOM   2638  OE1 GLU A 329      -4.549   3.004  33.006  1.00 36.47           O  
ATOM   2639  OE2 GLU A 329      -4.754   1.939  31.078  1.00 34.81           O  
ATOM   2640  N   PRO A 330      -0.395   5.129  34.874  1.00 31.71           N  
ATOM   2641  CA  PRO A 330      -0.324   5.566  36.264  1.00 32.78           C  
ATOM   2642  C   PRO A 330      -1.625   5.211  36.962  1.00 31.51           C  
ATOM   2643  O   PRO A 330      -2.651   5.038  36.287  1.00 31.23           O  
ATOM   2644  CB  PRO A 330       0.022   7.039  36.156  1.00 32.42           C  
ATOM   2645  CG  PRO A 330      -0.506   7.469  34.822  1.00 31.58           C  
ATOM   2646  CD  PRO A 330      -0.416   6.260  33.926  1.00 31.19           C  
ATOM   2647  N   GLU A 331      -1.573   5.028  38.282  1.00 31.23           N  
ATOM   2648  CA  GLU A 331      -2.758   4.653  39.055  1.00 32.84           C  
ATOM   2649  C   GLU A 331      -3.838   5.715  39.020  1.00 28.95           C  
ATOM   2650  O   GLU A 331      -4.991   5.376  38.791  1.00 30.22           O  
ATOM   2651  CB  GLU A 331      -2.405   4.306  40.522  1.00 35.27           C  
ATOM   2652  CG  GLU A 331      -1.772   2.920  40.657  1.00 37.39           C  
ATOM   2653  CD  GLU A 331      -2.679   1.824  40.114  1.00 39.07           C  
ATOM   2654  OE1 GLU A 331      -3.754   1.569  40.694  1.00 38.70           O  
ATOM   2655  OE2 GLU A 331      -2.324   1.163  39.106  1.00 40.13           O  
ATOM   2656  N   TRP A 332      -3.476   6.992  39.008  1.00 28.18           N  
ATOM   2657  CA  TRP A 332      -4.435   8.085  38.857  1.00 28.35           C  
ATOM   2658  C   TRP A 332      -5.343   7.956  37.640  1.00 28.17           C  
ATOM   2659  O   TRP A 332      -6.504   8.395  37.687  1.00 27.57           O  
ATOM   2660  CB  TRP A 332      -3.729   9.427  38.853  1.00 27.91           C  
ATOM   2661  CG  TRP A 332      -2.905   9.809  37.669  1.00 29.77           C  
ATOM   2662  CD1 TRP A 332      -1.531   9.796  37.595  1.00 28.98           C  
ATOM   2663  CD2 TRP A 332      -3.374  10.306  36.408  1.00 27.43           C  
ATOM   2664  NE1 TRP A 332      -1.132  10.239  36.351  1.00 28.80           N  
ATOM   2665  CE2 TRP A 332      -2.248  10.554  35.612  1.00 28.53           C  
ATOM   2666  CE3 TRP A 332      -4.633  10.574  35.890  1.00 28.08           C  
ATOM   2667  CZ2 TRP A 332      -2.338  11.046  34.303  1.00 28.47           C  
ATOM   2668  CZ3 TRP A 332      -4.750  11.055  34.595  1.00 28.17           C  
ATOM   2669  CH2 TRP A 332      -3.598  11.283  33.818  1.00 28.38           C  
ATOM   2670  N   PHE A 333      -4.928   7.290  36.558  1.00 25.87           N  
ATOM   2671  CA  PHE A 333      -5.769   7.186  35.373  1.00 26.30           C  
ATOM   2672  C   PHE A 333      -6.928   6.203  35.589  1.00 27.78           C  
ATOM   2673  O   PHE A 333      -7.930   6.282  34.898  1.00 24.41           O  
ATOM   2674  CB  PHE A 333      -4.942   6.767  34.170  1.00 24.55           C  
ATOM   2675  CG  PHE A 333      -5.612   6.804  32.831  1.00 23.58           C  
ATOM   2676  CD1 PHE A 333      -5.964   7.991  32.227  1.00 24.11           C  
ATOM   2677  CD2 PHE A 333      -5.834   5.626  32.137  1.00 24.31           C  
ATOM   2678  CE1 PHE A 333      -6.547   7.991  30.972  1.00 24.36           C  
ATOM   2679  CE2 PHE A 333      -6.434   5.605  30.898  1.00 24.97           C  
ATOM   2680  CZ  PHE A 333      -6.808   6.796  30.315  1.00 24.10           C  
ATOM   2681  N   LYS A 334      -6.782   5.270  36.527  1.00 30.61           N  
ATOM   2682  CA  LYS A 334      -7.826   4.302  36.815  1.00 34.49           C  
ATOM   2683  C   LYS A 334      -8.680   4.809  37.988  1.00 34.11           C  
ATOM   2684  O   LYS A 334      -9.672   4.164  38.311  1.00 35.16           O  
ATOM   2685  CB  LYS A 334      -7.261   2.936  37.208  1.00 37.71           C  
ATOM   2686  CG  LYS A 334      -6.007   2.453  36.499  1.00 41.09           C  
ATOM   2687  CD  LYS A 334      -5.463   1.197  37.193  1.00 42.81           C  
ATOM   2688  CE  LYS A 334      -4.081   0.846  36.657  1.00 44.21           C  
ATOM   2689  NZ  LYS A 334      -3.480  -0.336  37.331  1.00 43.58           N  
ATOM   2690  N   TRP A 335      -8.270   5.886  38.656  1.00 33.97           N  
ATOM   2691  CA  TRP A 335      -9.061   6.415  39.732  1.00 33.75           C  
ATOM   2692  C   TRP A 335     -10.350   6.996  39.110  1.00 34.34           C  
ATOM   2693  O   TRP A 335     -10.528   7.241  37.924  1.00 35.08           O  
ATOM   2694  CB  TRP A 335      -8.463   7.518  40.574  1.00 34.90           C  
ATOM   2695  CG  TRP A 335      -7.226   7.313  41.365  1.00 35.18           C  
ATOM   2696  CD1 TRP A 335      -6.711   6.105  41.744  1.00 35.37           C  
ATOM   2697  CD2 TRP A 335      -6.371   8.313  41.928  1.00 36.13           C  
ATOM   2698  NE1 TRP A 335      -5.580   6.302  42.491  1.00 36.40           N  
ATOM   2699  CE2 TRP A 335      -5.338   7.644  42.613  1.00 36.32           C  
ATOM   2700  CE3 TRP A 335      -6.349   9.714  41.919  1.00 36.53           C  
ATOM   2701  CZ2 TRP A 335      -4.300   8.311  43.267  1.00 37.11           C  
ATOM   2702  CZ3 TRP A 335      -5.329  10.374  42.568  1.00 37.17           C  
ATOM   2703  CH2 TRP A 335      -4.307   9.671  43.236  1.00 37.15           C  
ATOM   2704  N   SER A 336     -11.236   7.317  40.038  1.00 30.86           N  
ATOM   2705  CA  SER A 336     -12.483   7.986  39.747  1.00 30.25           C  
ATOM   2706  C   SER A 336     -12.253   9.430  39.331  1.00 26.77           C  
ATOM   2707  O   SER A 336     -11.303   9.966  39.903  1.00 27.51           O  
ATOM   2708  CB  SER A 336     -13.148   8.121  41.165  1.00 28.61           C  
ATOM   2709  OG  SER A 336     -14.484   8.331  40.764  1.00 32.92           O  
ATOM   2710  N   GLN A 337     -13.103  10.142  38.614  1.00 26.83           N  
ATOM   2711  CA  GLN A 337     -12.805  11.572  38.377  1.00 25.17           C  
ATOM   2712  C   GLN A 337     -12.954  12.336  39.688  1.00 25.31           C  
ATOM   2713  O   GLN A 337     -12.193  13.233  40.066  1.00 22.09           O  
ATOM   2714  CB  GLN A 337     -13.695  12.108  37.257  1.00 25.87           C  
ATOM   2715  CG  GLN A 337     -13.354  13.555  36.844  1.00 24.71           C  
ATOM   2716  CD  GLN A 337     -11.880  13.752  36.554  1.00 24.57           C  
ATOM   2717  OE1 GLN A 337     -11.333  12.916  35.831  1.00 25.07           O  
ATOM   2718  NE2 GLN A 337     -11.243  14.789  37.095  1.00 23.08           N  
ATOM   2719  N   GLN A 338     -13.936  11.897  40.504  1.00 25.85           N  
ATOM   2720  CA  GLN A 338     -14.170  12.445  41.828  1.00 27.17           C  
ATOM   2721  C   GLN A 338     -12.913  12.359  42.678  1.00 25.48           C  
ATOM   2722  O   GLN A 338     -12.495  13.312  43.335  1.00 24.10           O  
ATOM   2723  CB  GLN A 338     -15.327  11.723  42.519  1.00 31.90           C  
ATOM   2724  CG  GLN A 338     -15.041  10.964  43.799  1.00 37.54           C  
ATOM   2725  CD  GLN A 338     -14.898  11.804  45.055  1.00 40.77           C  
ATOM   2726  OE1 GLN A 338     -14.204  11.465  46.027  1.00 41.20           O  
ATOM   2727  NE2 GLN A 338     -15.586  12.952  45.006  1.00 42.35           N  
ATOM   2728  N   LYS A 339     -12.306  11.164  42.683  1.00 26.22           N  
ATOM   2729  CA  LYS A 339     -11.051  10.986  43.427  1.00 26.87           C  
ATOM   2730  C   LYS A 339      -9.953  11.837  42.813  1.00 25.08           C  
ATOM   2731  O   LYS A 339      -9.108  12.400  43.522  1.00 24.34           O  
ATOM   2732  CB  LYS A 339     -10.676   9.507  43.506  1.00 28.27           C  
ATOM   2733  CG  LYS A 339      -9.360   9.271  44.222  1.00 29.29           C  
ATOM   2734  CD  LYS A 339      -9.082   7.766  44.249  1.00 31.12           C  
ATOM   2735  CE  LYS A 339      -7.808   7.506  45.053  1.00 30.24           C  
ATOM   2736  NZ  LYS A 339      -7.653   6.025  45.249  1.00 30.26           N  
ATOM   2737  N   ARG A 340      -9.946  11.996  41.486  1.00 23.18           N  
ATOM   2738  CA  ARG A 340      -8.942  12.922  40.917  1.00 23.69           C  
ATOM   2739  C   ARG A 340      -9.183  14.347  41.419  1.00 20.59           C  
ATOM   2740  O   ARG A 340      -8.265  15.055  41.830  1.00 20.41           O  
ATOM   2741  CB  ARG A 340      -8.961  12.860  39.388  1.00 22.70           C  
ATOM   2742  CG  ARG A 340      -8.095  11.717  38.861  1.00 25.67           C  
ATOM   2743  CD  ARG A 340      -7.982  11.808  37.338  1.00 23.65           C  
ATOM   2744  NE  ARG A 340      -9.295  11.548  36.732  1.00 24.35           N  
ATOM   2745  CZ  ARG A 340      -9.715  10.339  36.405  1.00 26.19           C  
ATOM   2746  NH1 ARG A 340      -8.918   9.269  36.614  1.00 28.18           N  
ATOM   2747  NH2 ARG A 340     -10.890  10.191  35.835  1.00 25.77           N  
ATOM   2748  N   ASN A 341     -10.424  14.792  41.376  1.00 20.93           N  
ATOM   2749  CA  ASN A 341     -10.778  16.139  41.806  1.00 23.10           C  
ATOM   2750  C   ASN A 341     -10.400  16.431  43.251  1.00 23.98           C  
ATOM   2751  O   ASN A 341      -9.823  17.489  43.496  1.00 25.09           O  
ATOM   2752  CB  ASN A 341     -12.281  16.345  41.604  1.00 23.76           C  
ATOM   2753  CG  ASN A 341     -12.687  16.397  40.139  1.00 25.41           C  
ATOM   2754  OD1 ASN A 341     -11.820  16.508  39.259  1.00 23.47           O  
ATOM   2755  ND2 ASN A 341     -14.005  16.314  39.982  1.00 23.75           N  
ATOM   2756  N   GLU A 342     -10.708  15.547  44.203  1.00 24.38           N  
ATOM   2757  CA  GLU A 342     -10.338  15.785  45.606  1.00 24.39           C  
ATOM   2758  C   GLU A 342      -8.820  15.926  45.679  1.00 22.12           C  
ATOM   2759  O   GLU A 342      -8.298  16.875  46.259  1.00 19.69           O  
ATOM   2760  CB  GLU A 342     -10.698  14.663  46.571  1.00 26.67           C  
ATOM   2761  CG  GLU A 342     -12.074  14.305  47.049  1.00 31.46           C  
ATOM   2762  CD  GLU A 342     -12.086  13.853  48.511  1.00 36.58           C  
ATOM   2763  OE1 GLU A 342     -11.157  13.188  49.061  1.00 39.08           O  
ATOM   2764  OE2 GLU A 342     -13.076  14.151  49.239  1.00 39.53           O  
ATOM   2765  N   GLU A 343      -8.057  14.958  45.123  1.00 23.41           N  
ATOM   2766  CA  GLU A 343      -6.603  15.099  45.207  1.00 24.12           C  
ATOM   2767  C   GLU A 343      -6.137  16.477  44.693  1.00 23.25           C  
ATOM   2768  O   GLU A 343      -5.251  17.054  45.327  1.00 21.24           O  
ATOM   2769  CB  GLU A 343      -5.822  14.077  44.377  1.00 28.08           C  
ATOM   2770  CG  GLU A 343      -5.501  12.824  45.150  1.00 34.07           C  
ATOM   2771  CD  GLU A 343      -4.329  13.046  46.099  1.00 36.22           C  
ATOM   2772  OE1 GLU A 343      -3.341  13.751  45.797  1.00 35.59           O  
ATOM   2773  OE2 GLU A 343      -4.489  12.440  47.180  1.00 40.50           O  
ATOM   2774  N   ALA A 344      -6.704  16.873  43.551  1.00 21.19           N  
ATOM   2775  CA  ALA A 344      -6.363  18.135  42.928  1.00 22.63           C  
ATOM   2776  C   ALA A 344      -6.655  19.339  43.806  1.00 23.34           C  
ATOM   2777  O   ALA A 344      -5.783  20.192  44.047  1.00 22.94           O  
ATOM   2778  CB  ALA A 344      -7.162  18.260  41.617  1.00 23.03           C  
ATOM   2779  N   LYS A 345      -7.886  19.367  44.325  1.00 25.54           N  
ATOM   2780  CA  LYS A 345      -8.289  20.469  45.201  1.00 27.84           C  
ATOM   2781  C   LYS A 345      -7.398  20.534  46.439  1.00 27.65           C  
ATOM   2782  O   LYS A 345      -6.951  21.586  46.867  1.00 28.47           O  
ATOM   2783  CB  LYS A 345      -9.752  20.326  45.582  1.00 28.68           C  
ATOM   2784  CG  LYS A 345     -10.729  20.471  44.435  1.00 31.76           C  
ATOM   2785  CD  LYS A 345     -12.171  20.566  44.830  1.00 32.22           C  
ATOM   2786  CE  LYS A 345     -12.823  19.346  45.441  1.00 33.98           C  
ATOM   2787  NZ  LYS A 345     -12.278  19.008  46.800  1.00 35.50           N  
ATOM   2788  N   LYS A 346      -7.081  19.359  46.948  1.00 28.76           N  
ATOM   2789  CA  LYS A 346      -6.221  19.188  48.104  1.00 30.13           C  
ATOM   2790  C   LYS A 346      -4.847  19.777  47.837  1.00 29.01           C  
ATOM   2791  O   LYS A 346      -4.292  20.567  48.614  1.00 28.21           O  
ATOM   2792  CB  LYS A 346      -6.186  17.678  48.399  1.00 31.11           C  
ATOM   2793  CG  LYS A 346      -5.513  17.378  49.734  1.00 33.76           C  
ATOM   2794  CD  LYS A 346      -4.971  15.955  49.752  1.00 35.13           C  
ATOM   2795  CE  LYS A 346      -3.535  15.993  49.240  1.00 37.72           C  
ATOM   2796  NZ  LYS A 346      -2.731  16.952  50.100  1.00 40.40           N  
ATOM   2797  N   LEU A 347      -4.261  19.433  46.679  1.00 28.20           N  
ATOM   2798  CA  LEU A 347      -2.951  19.950  46.300  1.00 26.39           C  
ATOM   2799  C   LEU A 347      -2.938  21.458  46.126  1.00 24.89           C  
ATOM   2800  O   LEU A 347      -2.011  22.165  46.547  1.00 26.01           O  
ATOM   2801  CB  LEU A 347      -2.457  19.252  45.011  1.00 26.94           C  
ATOM   2802  CG  LEU A 347      -2.147  17.760  45.102  1.00 27.17           C  
ATOM   2803  CD1 LEU A 347      -2.167  17.083  43.737  1.00 26.40           C  
ATOM   2804  CD2 LEU A 347      -0.793  17.525  45.780  1.00 28.92           C  
ATOM   2805  N   LEU A 348      -3.963  22.016  45.494  1.00 25.72           N  
ATOM   2806  CA  LEU A 348      -4.029  23.453  45.298  1.00 27.43           C  
ATOM   2807  C   LEU A 348      -4.248  24.160  46.642  1.00 28.85           C  
ATOM   2808  O   LEU A 348      -3.701  25.236  46.883  1.00 29.34           O  
ATOM   2809  CB  LEU A 348      -5.076  23.877  44.295  1.00 26.19           C  
ATOM   2810  CG  LEU A 348      -4.711  23.904  42.811  1.00 25.63           C  
ATOM   2811  CD1 LEU A 348      -5.693  24.835  42.089  1.00 23.93           C  
ATOM   2812  CD2 LEU A 348      -3.294  24.394  42.568  1.00 25.18           C  
ATOM   2813  N   ALA A 349      -5.034  23.532  47.524  1.00 29.39           N  
ATOM   2814  CA  ALA A 349      -5.223  24.165  48.848  1.00 29.79           C  
ATOM   2815  C   ALA A 349      -3.879  24.114  49.556  1.00 30.13           C  
ATOM   2816  O   ALA A 349      -3.428  25.066  50.160  1.00 28.02           O  
ATOM   2817  CB  ALA A 349      -6.344  23.453  49.596  1.00 31.96           C  
ATOM   2818  N   GLU A 350      -3.122  23.016  49.392  1.00 32.12           N  
ATOM   2819  CA  GLU A 350      -1.781  22.897  49.932  1.00 33.40           C  
ATOM   2820  C   GLU A 350      -0.834  23.906  49.309  1.00 34.10           C  
ATOM   2821  O   GLU A 350       0.026  24.455  50.017  1.00 32.40           O  
ATOM   2822  CB  GLU A 350      -1.258  21.462  49.806  1.00 34.66           C  
ATOM   2823  CG  GLU A 350       0.213  21.325  49.474  1.00 34.24           C  
ATOM   2824  CD  GLU A 350       0.767  19.935  49.815  1.00 34.10           C  
ATOM   2825  OE1 GLU A 350      -0.106  19.020  49.721  1.00 30.40           O  
ATOM   2826  OE2 GLU A 350       1.992  19.920  50.156  1.00 32.08           O  
ATOM   2827  N   ALA A 351      -0.973  24.201  48.003  1.00 33.19           N  
ATOM   2828  CA  ALA A 351      -0.106  25.213  47.394  1.00 32.40           C  
ATOM   2829  C   ALA A 351      -0.437  26.636  47.837  1.00 32.52           C  
ATOM   2830  O   ALA A 351       0.197  27.589  47.388  1.00 32.75           O  
ATOM   2831  CB  ALA A 351      -0.217  25.150  45.867  1.00 32.69           C  
ATOM   2832  N   GLY A 352      -1.473  26.868  48.624  1.00 33.21           N  
ATOM   2833  CA  GLY A 352      -1.809  28.163  49.161  1.00 35.47           C  
ATOM   2834  C   GLY A 352      -2.957  28.880  48.453  1.00 35.97           C  
ATOM   2835  O   GLY A 352      -3.145  30.076  48.728  1.00 35.19           O  
ATOM   2836  N   PHE A 353      -3.709  28.157  47.630  1.00 34.92           N  
ATOM   2837  CA  PHE A 353      -4.817  28.772  46.915  1.00 36.38           C  
ATOM   2838  C   PHE A 353      -6.123  28.606  47.666  1.00 36.56           C  
ATOM   2839  O   PHE A 353      -6.360  27.559  48.256  1.00 36.69           O  
ATOM   2840  CB  PHE A 353      -4.967  28.236  45.482  1.00 35.41           C  
ATOM   2841  CG  PHE A 353      -3.752  28.658  44.688  1.00 34.63           C  
ATOM   2842  CD1 PHE A 353      -3.695  29.908  44.111  1.00 35.31           C  
ATOM   2843  CD2 PHE A 353      -2.678  27.802  44.555  1.00 34.23           C  
ATOM   2844  CE1 PHE A 353      -2.582  30.307  43.388  1.00 35.22           C  
ATOM   2845  CE2 PHE A 353      -1.552  28.183  43.840  1.00 33.87           C  
ATOM   2846  CZ  PHE A 353      -1.510  29.433  43.264  1.00 35.43           C  
ATOM   2847  N   THR A 354      -6.950  29.640  47.678  1.00 37.36           N  
ATOM   2848  CA  THR A 354      -8.199  29.528  48.447  1.00 40.92           C  
ATOM   2849  C   THR A 354      -9.451  29.535  47.602  1.00 43.04           C  
ATOM   2850  O   THR A 354      -9.716  28.646  46.771  1.00 47.39           O  
ATOM   2851  CB  THR A 354      -8.208  30.598  49.562  1.00 39.74           C  
ATOM   2852  OG1 THR A 354      -8.005  31.906  49.040  1.00 39.07           O  
ATOM   2853  CG2 THR A 354      -7.100  30.285  50.579  1.00 39.53           C  
ATOM   2854  N   ALA A 355     -10.352  30.423  47.933  1.00 42.92           N  
ATOM   2855  CA  ALA A 355     -11.591  30.756  47.283  1.00 41.31           C  
ATOM   2856  C   ALA A 355     -11.456  32.285  47.102  1.00 39.61           C  
ATOM   2857  O   ALA A 355     -11.817  32.855  46.099  1.00 39.25           O  
ATOM   2858  CB  ALA A 355     -12.849  30.485  48.075  1.00 41.99           C  
ATOM   2859  N   ASP A 356     -10.819  32.883  48.091  1.00 39.08           N  
ATOM   2860  CA  ASP A 356     -10.540  34.302  48.189  1.00 38.92           C  
ATOM   2861  C   ASP A 356      -9.369  34.709  47.304  1.00 39.33           C  
ATOM   2862  O   ASP A 356      -9.352  35.817  46.758  1.00 38.61           O  
ATOM   2863  N   LYS A 357      -8.391  33.814  47.139  1.00 37.18           N  
ATOM   2864  CA  LYS A 357      -7.214  34.044  46.299  1.00 36.02           C  
ATOM   2865  C   LYS A 357      -7.020  32.774  45.439  1.00 34.58           C  
ATOM   2866  O   LYS A 357      -6.233  31.866  45.727  1.00 33.25           O  
ATOM   2867  N   PRO A 358      -7.858  32.668  44.403  1.00 31.13           N  
ATOM   2868  CA  PRO A 358      -7.900  31.499  43.555  1.00 28.36           C  
ATOM   2869  C   PRO A 358      -6.755  31.477  42.560  1.00 26.51           C  
ATOM   2870  O   PRO A 358      -5.908  32.378  42.537  1.00 26.13           O  
ATOM   2871  CB  PRO A 358      -9.276  31.613  42.907  1.00 30.03           C  
ATOM   2872  CG  PRO A 358      -9.409  33.102  42.710  1.00 31.59           C  
ATOM   2873  CD  PRO A 358      -8.859  33.675  43.994  1.00 31.18           C  
ATOM   2874  N   LEU A 359      -6.601  30.375  41.856  1.00 23.96           N  
ATOM   2875  CA  LEU A 359      -5.511  30.332  40.859  1.00 22.83           C  
ATOM   2876  C   LEU A 359      -6.125  30.800  39.543  1.00 22.46           C  
ATOM   2877  O   LEU A 359      -7.151  30.259  39.102  1.00 21.63           O  
ATOM   2878  CB  LEU A 359      -4.942  28.916  40.796  1.00 23.33           C  
ATOM   2879  CG  LEU A 359      -4.218  28.543  39.498  1.00 24.14           C  
ATOM   2880  CD1 LEU A 359      -3.057  29.495  39.312  1.00 22.94           C  
ATOM   2881  CD2 LEU A 359      -3.769  27.090  39.514  1.00 23.83           C  
ATOM   2882  N   THR A 360      -5.525  31.839  38.962  1.00 22.75           N  
ATOM   2883  CA  THR A 360      -6.005  32.422  37.712  1.00 21.69           C  
ATOM   2884  C   THR A 360      -4.822  32.560  36.763  1.00 19.91           C  
ATOM   2885  O   THR A 360      -3.794  33.042  37.216  1.00 18.91           O  
ATOM   2886  CB  THR A 360      -6.678  33.791  37.940  1.00 23.42           C  
ATOM   2887  OG1 THR A 360      -7.776  33.596  38.841  1.00 23.77           O  
ATOM   2888  CG2 THR A 360      -7.206  34.379  36.636  1.00 24.37           C  
ATOM   2889  N   PHE A 361      -5.002  32.149  35.491  1.00 19.23           N  
ATOM   2890  CA  PHE A 361      -3.902  32.210  34.534  1.00 19.74           C  
ATOM   2891  C   PHE A 361      -4.403  32.134  33.091  1.00 18.17           C  
ATOM   2892  O   PHE A 361      -5.585  31.846  32.846  1.00 17.10           O  
ATOM   2893  CB  PHE A 361      -2.919  31.042  34.848  1.00 18.06           C  
ATOM   2894  CG  PHE A 361      -3.541  29.687  34.719  1.00 20.10           C  
ATOM   2895  CD1 PHE A 361      -3.630  29.034  33.479  1.00 19.99           C  
ATOM   2896  CD2 PHE A 361      -4.062  29.046  35.845  1.00 18.33           C  
ATOM   2897  CE1 PHE A 361      -4.223  27.791  33.414  1.00 20.49           C  
ATOM   2898  CE2 PHE A 361      -4.665  27.808  35.752  1.00 20.15           C  
ATOM   2899  CZ  PHE A 361      -4.746  27.146  34.537  1.00 21.39           C  
ATOM   2900  N   ASP A 362      -3.534  32.306  32.095  1.00 14.69           N  
ATOM   2901  CA  ASP A 362      -3.946  32.215  30.691  1.00 14.19           C  
ATOM   2902  C   ASP A 362      -3.915  30.833  30.043  1.00 15.70           C  
ATOM   2903  O   ASP A 362      -3.039  29.987  30.170  1.00 16.44           O  
ATOM   2904  CB  ASP A 362      -2.981  33.083  29.851  1.00 13.02           C  
ATOM   2905  CG  ASP A 362      -2.820  34.417  30.587  1.00 13.34           C  
ATOM   2906  OD1 ASP A 362      -3.871  34.984  30.875  1.00 12.12           O  
ATOM   2907  OD2 ASP A 362      -1.700  34.875  30.768  1.00 13.04           O  
ATOM   2908  N   LEU A 363      -4.849  30.595  29.126  1.00 15.14           N  
ATOM   2909  CA  LEU A 363      -4.898  29.361  28.341  1.00 13.98           C  
ATOM   2910  C   LEU A 363      -4.743  29.808  26.886  1.00 15.37           C  
ATOM   2911  O   LEU A 363      -5.705  30.339  26.336  1.00 15.18           O  
ATOM   2912  CB  LEU A 363      -6.198  28.604  28.559  1.00 16.52           C  
ATOM   2913  CG  LEU A 363      -6.323  27.229  27.887  1.00 19.49           C  
ATOM   2914  CD1 LEU A 363      -5.010  26.520  27.915  1.00 20.58           C  
ATOM   2915  CD2 LEU A 363      -7.455  26.422  28.535  1.00 17.48           C  
ATOM   2916  N   LEU A 364      -3.558  29.627  26.349  1.00 13.38           N  
ATOM   2917  CA  LEU A 364      -3.157  30.096  25.038  1.00 15.43           C  
ATOM   2918  C   LEU A 364      -3.369  29.008  23.982  1.00 14.30           C  
ATOM   2919  O   LEU A 364      -3.023  27.863  24.284  1.00 14.16           O  
ATOM   2920  CB  LEU A 364      -1.656  30.464  25.062  1.00 15.17           C  
ATOM   2921  CG  LEU A 364      -1.093  30.708  23.641  1.00 15.20           C  
ATOM   2922  CD1 LEU A 364      -1.632  32.013  23.046  1.00 15.58           C  
ATOM   2923  CD2 LEU A 364       0.424  30.727  23.628  1.00 14.10           C  
ATOM   2924  N   TYR A 365      -4.048  29.313  22.891  1.00 11.66           N  
ATOM   2925  CA  TYR A 365      -4.303  28.290  21.888  1.00 13.92           C  
ATOM   2926  C   TYR A 365      -4.140  28.904  20.502  1.00 14.84           C  
ATOM   2927  O   TYR A 365      -4.237  30.131  20.388  1.00 15.54           O  
ATOM   2928  CB  TYR A 365      -5.666  27.635  22.097  1.00 13.25           C  
ATOM   2929  CG  TYR A 365      -6.860  28.526  21.742  1.00 13.76           C  
ATOM   2930  CD1 TYR A 365      -7.366  28.555  20.470  1.00 12.85           C  
ATOM   2931  CD2 TYR A 365      -7.449  29.325  22.707  1.00 13.21           C  
ATOM   2932  CE1 TYR A 365      -8.458  29.365  20.142  1.00 12.99           C  
ATOM   2933  CE2 TYR A 365      -8.524  30.156  22.432  1.00 12.57           C  
ATOM   2934  CZ  TYR A 365      -9.016  30.146  21.131  1.00 13.31           C  
ATOM   2935  OH  TYR A 365     -10.075  30.935  20.796  1.00 11.02           O  
ATOM   2936  N   ASN A 366      -3.858  28.102  19.480  1.00 14.49           N  
ATOM   2937  CA  ASN A 366      -3.774  28.622  18.129  1.00 12.47           C  
ATOM   2938  C   ASN A 366      -5.163  28.695  17.515  1.00 12.17           C  
ATOM   2939  O   ASN A 366      -5.969  27.786  17.688  1.00 11.68           O  
ATOM   2940  CB  ASN A 366      -2.860  27.828  17.198  1.00 13.95           C  
ATOM   2941  CG  ASN A 366      -3.179  26.344  17.143  1.00 12.20           C  
ATOM   2942  OD1 ASN A 366      -3.174  25.717  18.206  1.00 12.25           O  
ATOM   2943  ND2 ASN A 366      -3.462  25.802  15.960  1.00  9.68           N  
ATOM   2944  N   THR A 367      -5.470  29.871  16.936  1.00 12.46           N  
ATOM   2945  CA  THR A 367      -6.754  30.156  16.307  1.00 11.67           C  
ATOM   2946  C   THR A 367      -7.297  28.936  15.595  1.00 12.69           C  
ATOM   2947  O   THR A 367      -6.751  28.369  14.640  1.00 10.98           O  
ATOM   2948  CB  THR A 367      -6.572  31.371  15.348  1.00 13.34           C  
ATOM   2949  OG1 THR A 367      -6.030  32.496  16.097  1.00 15.27           O  
ATOM   2950  CG2 THR A 367      -7.913  31.778  14.739  1.00 14.38           C  
ATOM   2951  N   SER A 368      -8.476  28.472  15.995  1.00 13.19           N  
ATOM   2952  CA  SER A 368      -9.076  27.241  15.495  1.00 14.42           C  
ATOM   2953  C   SER A 368     -10.420  27.045  16.203  1.00 17.52           C  
ATOM   2954  O   SER A 368     -10.399  27.342  17.421  1.00 17.41           O  
ATOM   2955  CB  SER A 368      -8.208  26.050  15.981  1.00 13.45           C  
ATOM   2956  OG  SER A 368      -8.996  24.856  16.062  1.00 12.33           O  
ATOM   2957  N   ASP A 369     -11.426  26.601  15.508  1.00 16.82           N  
ATOM   2958  CA  ASP A 369     -12.720  26.315  16.098  1.00 20.13           C  
ATOM   2959  C   ASP A 369     -12.592  25.124  17.068  1.00 17.61           C  
ATOM   2960  O   ASP A 369     -13.041  25.246  18.171  1.00 15.42           O  
ATOM   2961  CB  ASP A 369     -13.722  25.770  15.101  1.00 25.37           C  
ATOM   2962  CG  ASP A 369     -14.557  26.727  14.301  1.00 30.93           C  
ATOM   2963  OD1 ASP A 369     -15.600  27.175  14.861  1.00 29.34           O  
ATOM   2964  OD2 ASP A 369     -14.150  26.866  13.101  1.00 33.36           O  
ATOM   2965  N   LEU A 370     -11.993  24.041  16.576  1.00 15.10           N  
ATOM   2966  CA  LEU A 370     -11.691  22.930  17.463  1.00 15.89           C  
ATOM   2967  C   LEU A 370     -10.913  23.306  18.716  1.00 14.67           C  
ATOM   2968  O   LEU A 370     -11.347  22.945  19.833  1.00 15.34           O  
ATOM   2969  CB  LEU A 370     -10.946  21.824  16.685  1.00 16.70           C  
ATOM   2970  CG  LEU A 370     -10.382  20.672  17.498  1.00 16.66           C  
ATOM   2971  CD1 LEU A 370     -11.462  19.815  18.169  1.00 17.06           C  
ATOM   2972  CD2 LEU A 370      -9.529  19.747  16.643  1.00 18.38           C  
ATOM   2973  N   HIS A 371      -9.769  23.989  18.677  1.00 12.13           N  
ATOM   2974  CA  HIS A 371      -9.048  24.265  19.920  1.00 12.26           C  
ATOM   2975  C   HIS A 371      -9.882  25.209  20.790  1.00 13.88           C  
ATOM   2976  O   HIS A 371      -9.793  25.113  22.000  1.00 13.42           O  
ATOM   2977  CB  HIS A 371      -7.636  24.865  19.669  1.00 12.14           C  
ATOM   2978  CG  HIS A 371      -6.867  23.912  18.784  1.00 11.34           C  
ATOM   2979  ND1 HIS A 371      -6.851  22.546  18.997  1.00 11.09           N  
ATOM   2980  CD2 HIS A 371      -6.147  24.132  17.660  1.00 10.89           C  
ATOM   2981  CE1 HIS A 371      -6.128  21.967  18.070  1.00 12.55           C  
ATOM   2982  NE2 HIS A 371      -5.701  22.915  17.221  1.00 13.12           N  
ATOM   2983  N   LYS A 372     -10.544  26.222  20.217  1.00 13.61           N  
ATOM   2984  CA  LYS A 372     -11.384  27.117  21.025  1.00 16.19           C  
ATOM   2985  C   LYS A 372     -12.476  26.301  21.761  1.00 16.58           C  
ATOM   2986  O   LYS A 372     -12.615  26.420  22.981  1.00 15.26           O  
ATOM   2987  CB  LYS A 372     -12.034  28.121  20.103  1.00 17.23           C  
ATOM   2988  CG  LYS A 372     -13.179  29.040  20.593  1.00 23.68           C  
ATOM   2989  CD  LYS A 372     -13.393  29.957  19.363  1.00 26.30           C  
ATOM   2990  CE  LYS A 372     -14.119  31.239  19.577  1.00 30.60           C  
ATOM   2991  NZ  LYS A 372     -13.750  31.851  20.899  1.00 34.79           N  
ATOM   2992  N   LYS A 373     -13.195  25.440  21.036  1.00 13.72           N  
ATOM   2993  CA  LYS A 373     -14.213  24.631  21.716  1.00 18.20           C  
ATOM   2994  C   LYS A 373     -13.636  23.766  22.827  1.00 18.29           C  
ATOM   2995  O   LYS A 373     -14.184  23.694  23.931  1.00 19.68           O  
ATOM   2996  CB  LYS A 373     -14.961  23.754  20.715  1.00 20.09           C  
ATOM   2997  CG  LYS A 373     -16.012  24.626  20.024  1.00 24.80           C  
ATOM   2998  CD  LYS A 373     -17.148  23.726  19.526  1.00 28.92           C  
ATOM   2999  CE  LYS A 373     -18.433  24.568  19.507  1.00 30.74           C  
ATOM   3000  NZ  LYS A 373     -18.138  25.835  18.765  1.00 32.17           N  
ATOM   3001  N   LEU A 374     -12.498  23.118  22.546  1.00 16.28           N  
ATOM   3002  CA  LEU A 374     -11.803  22.353  23.579  1.00 15.64           C  
ATOM   3003  C   LEU A 374     -11.308  23.232  24.715  1.00 14.69           C  
ATOM   3004  O   LEU A 374     -11.512  22.814  25.862  1.00 16.45           O  
ATOM   3005  CB  LEU A 374     -10.684  21.518  23.002  1.00 14.42           C  
ATOM   3006  CG  LEU A 374     -10.972  20.448  21.988  1.00 16.94           C  
ATOM   3007  CD1 LEU A 374      -9.667  19.939  21.351  1.00 17.65           C  
ATOM   3008  CD2 LEU A 374     -11.697  19.282  22.619  1.00 18.41           C  
ATOM   3009  N   ALA A 375     -10.777  24.429  24.503  1.00 15.62           N  
ATOM   3010  CA  ALA A 375     -10.304  25.246  25.647  1.00 15.47           C  
ATOM   3011  C   ALA A 375     -11.462  25.756  26.514  1.00 14.98           C  
ATOM   3012  O   ALA A 375     -11.404  25.896  27.749  1.00 15.89           O  
ATOM   3013  CB  ALA A 375      -9.463  26.388  25.129  1.00 13.31           C  
ATOM   3014  N   ILE A 376     -12.569  26.041  25.867  1.00 14.10           N  
ATOM   3015  CA  ILE A 376     -13.765  26.483  26.606  1.00 15.96           C  
ATOM   3016  C   ILE A 376     -14.244  25.358  27.527  1.00 16.98           C  
ATOM   3017  O   ILE A 376     -14.468  25.627  28.723  1.00 18.08           O  
ATOM   3018  CB  ILE A 376     -14.826  27.051  25.692  1.00 12.59           C  
ATOM   3019  CG1 ILE A 376     -14.400  28.431  25.095  1.00 12.94           C  
ATOM   3020  CG2 ILE A 376     -16.141  27.248  26.475  1.00 13.78           C  
ATOM   3021  CD1 ILE A 376     -15.295  28.686  23.869  1.00 13.01           C  
ATOM   3022  N   ALA A 377     -14.283  24.128  27.039  1.00 17.02           N  
ATOM   3023  CA  ALA A 377     -14.701  22.996  27.864  1.00 18.16           C  
ATOM   3024  C   ALA A 377     -13.732  22.733  29.000  1.00 17.20           C  
ATOM   3025  O   ALA A 377     -14.127  22.382  30.124  1.00 16.83           O  
ATOM   3026  CB  ALA A 377     -14.824  21.711  27.047  1.00 17.89           C  
ATOM   3027  N   VAL A 378     -12.449  22.914  28.706  1.00 17.64           N  
ATOM   3028  CA  VAL A 378     -11.414  22.655  29.706  1.00 18.62           C  
ATOM   3029  C   VAL A 378     -11.495  23.753  30.763  1.00 18.73           C  
ATOM   3030  O   VAL A 378     -11.402  23.425  31.948  1.00 18.65           O  
ATOM   3031  CB  VAL A 378     -10.040  22.542  29.051  1.00 19.03           C  
ATOM   3032  CG1 VAL A 378      -8.898  22.761  30.028  1.00 17.16           C  
ATOM   3033  CG2 VAL A 378      -9.914  21.190  28.334  1.00 19.74           C  
ATOM   3034  N   ALA A 379     -11.736  24.989  30.361  1.00 18.24           N  
ATOM   3035  CA  ALA A 379     -11.886  26.104  31.283  1.00 19.94           C  
ATOM   3036  C   ALA A 379     -13.060  25.889  32.240  1.00 21.20           C  
ATOM   3037  O   ALA A 379     -12.924  26.086  33.456  1.00 22.21           O  
ATOM   3038  CB  ALA A 379     -12.057  27.422  30.514  1.00 21.11           C  
ATOM   3039  N   SER A 380     -14.204  25.460  31.738  1.00 22.26           N  
ATOM   3040  CA  SER A 380     -15.378  25.141  32.567  1.00 22.97           C  
ATOM   3041  C   SER A 380     -15.175  23.926  33.451  1.00 22.93           C  
ATOM   3042  O   SER A 380     -15.604  23.880  34.630  1.00 21.01           O  
ATOM   3043  CB  SER A 380     -16.566  24.978  31.621  1.00 23.99           C  
ATOM   3044  OG  SER A 380     -17.561  24.175  32.206  1.00 26.50           O  
ATOM   3045  N   ILE A 381     -14.482  22.903  32.931  1.00 20.72           N  
ATOM   3046  CA  ILE A 381     -14.173  21.720  33.740  1.00 21.06           C  
ATOM   3047  C   ILE A 381     -13.245  22.090  34.888  1.00 20.23           C  
ATOM   3048  O   ILE A 381     -13.447  21.720  36.058  1.00 20.05           O  
ATOM   3049  CB  ILE A 381     -13.532  20.624  32.864  1.00 22.23           C  
ATOM   3050  CG1 ILE A 381     -14.697  20.064  32.037  1.00 23.51           C  
ATOM   3051  CG2 ILE A 381     -12.761  19.584  33.658  1.00 23.07           C  
ATOM   3052  CD1 ILE A 381     -14.319  19.196  30.870  1.00 25.59           C  
ATOM   3053  N   TRP A 382     -12.202  22.831  34.602  1.00 19.13           N  
ATOM   3054  CA  TRP A 382     -11.236  23.254  35.596  1.00 20.61           C  
ATOM   3055  C   TRP A 382     -11.928  24.151  36.641  1.00 21.70           C  
ATOM   3056  O   TRP A 382     -11.633  24.045  37.833  1.00 20.45           O  
ATOM   3057  CB  TRP A 382     -10.015  23.913  34.981  1.00 21.89           C  
ATOM   3058  CG  TRP A 382      -8.900  22.971  34.611  1.00 22.60           C  
ATOM   3059  CD1 TRP A 382      -8.670  21.697  35.040  1.00 23.06           C  
ATOM   3060  CD2 TRP A 382      -7.804  23.290  33.727  1.00 22.97           C  
ATOM   3061  NE1 TRP A 382      -7.515  21.205  34.469  1.00 22.91           N  
ATOM   3062  CE2 TRP A 382      -6.971  22.165  33.657  1.00 22.18           C  
ATOM   3063  CE3 TRP A 382      -7.460  24.425  32.990  1.00 22.36           C  
ATOM   3064  CZ2 TRP A 382      -5.824  22.142  32.871  1.00 22.65           C  
ATOM   3065  CZ3 TRP A 382      -6.313  24.411  32.227  1.00 22.07           C  
ATOM   3066  CH2 TRP A 382      -5.502  23.280  32.167  1.00 22.37           C  
ATOM   3067  N   LYS A 383     -12.779  25.048  36.187  1.00 21.58           N  
ATOM   3068  CA  LYS A 383     -13.548  25.927  37.056  1.00 24.05           C  
ATOM   3069  C   LYS A 383     -14.457  25.108  37.990  1.00 24.18           C  
ATOM   3070  O   LYS A 383     -14.281  25.227  39.196  1.00 23.67           O  
ATOM   3071  CB  LYS A 383     -14.386  26.954  36.305  1.00 22.97           C  
ATOM   3072  CG  LYS A 383     -15.373  27.804  37.105  1.00 25.24           C  
ATOM   3073  CD  LYS A 383     -14.684  28.517  38.243  1.00 25.93           C  
ATOM   3074  CE  LYS A 383     -15.460  29.670  38.852  1.00 27.52           C  
ATOM   3075  NZ  LYS A 383     -14.510  30.608  39.548  1.00 25.78           N  
ATOM   3076  N   LYS A 384     -15.248  24.208  37.471  1.00 25.76           N  
ATOM   3077  CA  LYS A 384     -16.151  23.423  38.303  1.00 30.40           C  
ATOM   3078  C   LYS A 384     -15.469  22.360  39.144  1.00 29.89           C  
ATOM   3079  O   LYS A 384     -15.841  22.205  40.314  1.00 29.83           O  
ATOM   3080  CB  LYS A 384     -17.315  22.862  37.496  1.00 33.25           C  
ATOM   3081  CG  LYS A 384     -17.224  21.531  36.838  1.00 38.00           C  
ATOM   3082  CD  LYS A 384     -18.222  21.253  35.723  1.00 40.32           C  
ATOM   3083  CE  LYS A 384     -17.621  20.300  34.669  1.00 42.30           C  
ATOM   3084  NZ  LYS A 384     -16.810  19.209  35.312  1.00 42.28           N  
ATOM   3085  N   ASN A 385     -14.444  21.676  38.667  1.00 27.29           N  
ATOM   3086  CA  ASN A 385     -13.766  20.619  39.368  1.00 26.28           C  
ATOM   3087  C   ASN A 385     -12.700  21.105  40.345  1.00 26.87           C  
ATOM   3088  O   ASN A 385     -12.379  20.400  41.308  1.00 25.28           O  
ATOM   3089  CB  ASN A 385     -13.060  19.688  38.379  1.00 25.10           C  
ATOM   3090  CG  ASN A 385     -14.009  18.785  37.630  1.00 27.55           C  
ATOM   3091  OD1 ASN A 385     -15.237  18.933  37.745  1.00 26.52           O  
ATOM   3092  ND2 ASN A 385     -13.433  17.847  36.866  1.00 24.82           N  
ATOM   3093  N   LEU A 386     -12.100  22.257  40.019  1.00 25.15           N  
ATOM   3094  CA  LEU A 386     -10.999  22.730  40.854  1.00 24.96           C  
ATOM   3095  C   LEU A 386     -11.076  24.172  41.291  1.00 24.07           C  
ATOM   3096  O   LEU A 386     -10.190  24.643  42.001  1.00 22.92           O  
ATOM   3097  CB  LEU A 386      -9.747  22.501  39.978  1.00 25.12           C  
ATOM   3098  CG  LEU A 386      -8.349  22.653  40.542  1.00 23.93           C  
ATOM   3099  CD1 LEU A 386      -8.191  21.779  41.792  1.00 21.23           C  
ATOM   3100  CD2 LEU A 386      -7.331  22.239  39.495  1.00 22.55           C  
ATOM   3101  N   GLY A 387     -12.083  24.949  40.884  1.00 25.29           N  
ATOM   3102  CA  GLY A 387     -12.111  26.358  41.301  1.00 25.92           C  
ATOM   3103  C   GLY A 387     -11.053  27.233  40.655  1.00 26.22           C  
ATOM   3104  O   GLY A 387     -10.703  28.277  41.220  1.00 26.59           O  
ATOM   3105  N   VAL A 388     -10.475  26.839  39.502  1.00 25.18           N  
ATOM   3106  CA  VAL A 388      -9.472  27.704  38.865  1.00 24.90           C  
ATOM   3107  C   VAL A 388     -10.157  28.502  37.749  1.00 22.43           C  
ATOM   3108  O   VAL A 388     -11.128  28.030  37.182  1.00 23.48           O  
ATOM   3109  CB  VAL A 388      -8.258  26.979  38.279  1.00 25.89           C  
ATOM   3110  CG1 VAL A 388      -7.499  26.275  39.415  1.00 26.95           C  
ATOM   3111  CG2 VAL A 388      -8.696  25.967  37.264  1.00 25.41           C  
ATOM   3112  N   ASN A 389      -9.707  29.705  37.525  1.00 21.86           N  
ATOM   3113  CA  ASN A 389     -10.175  30.608  36.498  1.00 23.49           C  
ATOM   3114  C   ASN A 389      -9.148  30.720  35.366  1.00 23.10           C  
ATOM   3115  O   ASN A 389      -7.947  30.958  35.643  1.00 22.31           O  
ATOM   3116  CB  ASN A 389     -10.334  32.031  37.073  1.00 23.94           C  
ATOM   3117  CG  ASN A 389     -11.265  31.951  38.283  1.00 26.22           C  
ATOM   3118  OD1 ASN A 389     -12.368  31.414  38.159  1.00 25.86           O  
ATOM   3119  ND2 ASN A 389     -10.739  32.437  39.399  1.00 28.01           N  
ATOM   3120  N   VAL A 390      -9.623  30.529  34.126  1.00 21.51           N  
ATOM   3121  CA  VAL A 390      -8.630  30.699  33.047  1.00 24.25           C  
ATOM   3122  C   VAL A 390      -9.072  31.792  32.070  1.00 23.39           C  
ATOM   3123  O   VAL A 390     -10.247  31.999  31.835  1.00 19.69           O  
ATOM   3124  CB  VAL A 390      -8.308  29.395  32.324  1.00 26.82           C  
ATOM   3125  CG1 VAL A 390      -7.147  29.706  31.374  1.00 30.85           C  
ATOM   3126  CG2 VAL A 390      -7.816  28.269  33.219  1.00 26.08           C  
ATOM   3127  N   ASN A 391      -8.130  32.499  31.481  1.00 21.47           N  
ATOM   3128  CA  ASN A 391      -8.346  33.509  30.469  1.00 22.51           C  
ATOM   3129  C   ASN A 391      -7.834  32.959  29.112  1.00 20.88           C  
ATOM   3130  O   ASN A 391      -6.652  32.804  28.872  1.00 15.86           O  
ATOM   3131  CB  ASN A 391      -7.659  34.827  30.799  1.00 22.52           C  
ATOM   3132  CG  ASN A 391      -8.263  35.485  32.042  1.00 24.46           C  
ATOM   3133  OD1 ASN A 391      -7.564  35.861  32.987  1.00 25.85           O  
ATOM   3134  ND2 ASN A 391      -9.570  35.639  32.070  1.00 23.56           N  
ATOM   3135  N   LEU A 392      -8.812  32.668  28.259  1.00 18.99           N  
ATOM   3136  CA  LEU A 392      -8.512  32.145  26.954  1.00 20.01           C  
ATOM   3137  C   LEU A 392      -7.845  33.197  26.077  1.00 18.61           C  
ATOM   3138  O   LEU A 392      -8.270  34.338  25.995  1.00 14.52           O  
ATOM   3139  CB  LEU A 392      -9.769  31.613  26.246  1.00 21.25           C  
ATOM   3140  CG  LEU A 392     -10.013  30.098  26.341  1.00 22.59           C  
ATOM   3141  CD1 LEU A 392     -10.105  29.630  27.780  1.00 23.99           C  
ATOM   3142  CD2 LEU A 392     -11.261  29.729  25.528  1.00 21.45           C  
ATOM   3143  N   GLU A 393      -6.848  32.773  25.316  1.00 16.75           N  
ATOM   3144  CA  GLU A 393      -6.218  33.692  24.364  1.00 16.69           C  
ATOM   3145  C   GLU A 393      -5.816  32.897  23.105  1.00 16.16           C  
ATOM   3146  O   GLU A 393      -5.251  31.787  23.197  1.00 12.75           O  
ATOM   3147  CB  GLU A 393      -4.983  34.383  24.899  1.00 20.84           C  
ATOM   3148  CG  GLU A 393      -4.894  34.944  26.298  1.00 24.10           C  
ATOM   3149  CD  GLU A 393      -3.467  35.215  26.740  1.00 25.36           C  
ATOM   3150  OE1 GLU A 393      -2.491  34.910  26.030  1.00 29.65           O  
ATOM   3151  OE2 GLU A 393      -3.278  35.770  27.809  1.00 27.78           O  
ATOM   3152  N   ASN A 394      -6.225  33.423  21.938  1.00 15.58           N  
ATOM   3153  CA  ASN A 394      -5.893  32.779  20.681  1.00 14.49           C  
ATOM   3154  C   ASN A 394      -4.778  33.596  20.009  1.00 15.00           C  
ATOM   3155  O   ASN A 394      -4.750  34.829  20.073  1.00 11.65           O  
ATOM   3156  CB  ASN A 394      -7.105  32.683  19.741  1.00 15.91           C  
ATOM   3157  CG  ASN A 394      -7.632  34.014  19.243  1.00 14.18           C  
ATOM   3158  OD1 ASN A 394      -8.182  34.837  19.967  1.00 10.56           O  
ATOM   3159  ND2 ASN A 394      -7.485  34.338  17.970  1.00 16.61           N  
ATOM   3160  N   GLN A 395      -3.906  32.947  19.255  1.00 13.63           N  
ATOM   3161  CA  GLN A 395      -2.859  33.577  18.494  1.00 15.40           C  
ATOM   3162  C   GLN A 395      -2.722  32.797  17.169  1.00 16.45           C  
ATOM   3163  O   GLN A 395      -3.028  31.596  17.154  1.00 12.41           O  
ATOM   3164  CB  GLN A 395      -1.498  33.501  19.219  1.00 17.67           C  
ATOM   3165  CG  GLN A 395      -1.331  34.654  20.237  1.00 20.06           C  
ATOM   3166  CD  GLN A 395      -0.060  34.524  21.043  1.00 19.42           C  
ATOM   3167  OE1 GLN A 395       0.060  35.104  22.147  1.00 23.58           O  
ATOM   3168  NE2 GLN A 395       0.876  33.757  20.604  1.00 15.94           N  
ATOM   3169  N   GLU A 396      -2.462  33.496  16.083  1.00 14.95           N  
ATOM   3170  CA  GLU A 396      -2.240  32.797  14.803  1.00 16.59           C  
ATOM   3171  C   GLU A 396      -1.109  31.778  14.988  1.00 15.24           C  
ATOM   3172  O   GLU A 396      -0.144  32.051  15.697  1.00 12.63           O  
ATOM   3173  CB  GLU A 396      -1.880  33.864  13.772  1.00 20.46           C  
ATOM   3174  CG  GLU A 396      -2.915  34.043  12.653  1.00 27.95           C  
ATOM   3175  CD  GLU A 396      -2.271  33.577  11.333  1.00 31.65           C  
ATOM   3176  OE1 GLU A 396      -1.021  33.388  11.457  1.00 34.77           O  
ATOM   3177  OE2 GLU A 396      -2.915  33.459  10.259  1.00 30.28           O  
ATOM   3178  N   TRP A 397      -1.119  30.670  14.269  1.00 14.84           N  
ATOM   3179  CA  TRP A 397      -0.139  29.608  14.335  1.00 14.90           C  
ATOM   3180  C   TRP A 397       1.300  30.028  14.504  1.00 14.05           C  
ATOM   3181  O   TRP A 397       1.941  29.602  15.443  1.00 12.98           O  
ATOM   3182  CB  TRP A 397      -0.220  28.717  13.074  1.00 12.61           C  
ATOM   3183  CG  TRP A 397       0.633  27.497  13.030  1.00 13.41           C  
ATOM   3184  CD1 TRP A 397       1.566  27.223  12.052  1.00 12.83           C  
ATOM   3185  CD2 TRP A 397       0.625  26.343  13.890  1.00 12.45           C  
ATOM   3186  NE1 TRP A 397       2.129  26.002  12.273  1.00 12.42           N  
ATOM   3187  CE2 TRP A 397       1.571  25.433  13.388  1.00 12.25           C  
ATOM   3188  CE3 TRP A 397      -0.099  25.999  15.037  1.00 10.29           C  
ATOM   3189  CZ2 TRP A 397       1.836  24.190  13.975  1.00 11.68           C  
ATOM   3190  CZ3 TRP A 397       0.160  24.759  15.614  1.00 11.20           C  
ATOM   3191  CH2 TRP A 397       1.124  23.851  15.099  1.00  9.74           C  
ATOM   3192  N   LYS A 398       1.906  30.713  13.547  1.00 15.54           N  
ATOM   3193  CA  LYS A 398       3.312  31.119  13.639  1.00 16.62           C  
ATOM   3194  C   LYS A 398       3.630  31.903  14.911  1.00 14.31           C  
ATOM   3195  O   LYS A 398       4.661  31.671  15.565  1.00 10.75           O  
ATOM   3196  CB  LYS A 398       3.596  31.901  12.377  1.00 19.00           C  
ATOM   3197  CG  LYS A 398       4.851  32.682  12.173  1.00 25.04           C  
ATOM   3198  CD  LYS A 398       4.784  33.448  10.828  1.00 27.46           C  
ATOM   3199  CE  LYS A 398       4.348  34.890  11.028  1.00 31.17           C  
ATOM   3200  NZ  LYS A 398       4.998  35.912  10.129  1.00 32.05           N  
ATOM   3201  N   THR A 399       2.753  32.847  15.262  1.00 13.84           N  
ATOM   3202  CA  THR A 399       2.948  33.639  16.490  1.00 15.63           C  
ATOM   3203  C   THR A 399       2.861  32.769  17.744  1.00 13.54           C  
ATOM   3204  O   THR A 399       3.661  32.926  18.680  1.00 13.47           O  
ATOM   3205  CB  THR A 399       1.856  34.733  16.582  1.00 15.20           C  
ATOM   3206  OG1 THR A 399       2.095  35.529  15.410  1.00 20.78           O  
ATOM   3207  CG2 THR A 399       2.057  35.617  17.810  1.00 15.98           C  
ATOM   3208  N   PHE A 400       1.890  31.867  17.756  1.00 13.03           N  
ATOM   3209  CA  PHE A 400       1.682  30.889  18.832  1.00 13.01           C  
ATOM   3210  C   PHE A 400       2.914  30.041  19.142  1.00 13.73           C  
ATOM   3211  O   PHE A 400       3.276  29.814  20.319  1.00  9.94           O  
ATOM   3212  CB  PHE A 400       0.526  29.963  18.445  1.00 12.48           C  
ATOM   3213  CG  PHE A 400       0.198  28.737  19.224  1.00 11.44           C  
ATOM   3214  CD1 PHE A 400      -0.352  28.789  20.475  1.00 12.28           C  
ATOM   3215  CD2 PHE A 400       0.342  27.471  18.660  1.00 13.87           C  
ATOM   3216  CE1 PHE A 400      -0.679  27.643  21.174  1.00 10.64           C  
ATOM   3217  CE2 PHE A 400       0.027  26.300  19.336  1.00 11.54           C  
ATOM   3218  CZ  PHE A 400      -0.514  26.399  20.616  1.00  9.81           C  
ATOM   3219  N   LEU A 401       3.551  29.539  18.075  1.00 12.10           N  
ATOM   3220  CA  LEU A 401       4.755  28.723  18.289  1.00 13.28           C  
ATOM   3221  C   LEU A 401       5.885  29.581  18.872  1.00 14.38           C  
ATOM   3222  O   LEU A 401       6.594  29.149  19.774  1.00 13.60           O  
ATOM   3223  CB  LEU A 401       5.246  28.055  17.014  1.00  9.86           C  
ATOM   3224  CG  LEU A 401       4.146  27.143  16.408  1.00 13.11           C  
ATOM   3225  CD1 LEU A 401       4.568  26.676  15.034  1.00 13.61           C  
ATOM   3226  CD2 LEU A 401       3.783  25.983  17.369  1.00 13.75           C  
ATOM   3227  N   ASP A 402       6.051  30.783  18.335  1.00 15.72           N  
ATOM   3228  CA  ASP A 402       7.042  31.707  18.864  1.00 17.71           C  
ATOM   3229  C   ASP A 402       6.788  32.052  20.347  1.00 15.60           C  
ATOM   3230  O   ASP A 402       7.709  32.044  21.155  1.00 12.52           O  
ATOM   3231  CB  ASP A 402       6.992  32.979  17.996  1.00 23.03           C  
ATOM   3232  CG  ASP A 402       8.185  33.818  18.435  1.00 27.93           C  
ATOM   3233  OD1 ASP A 402       9.326  33.509  18.062  1.00 32.72           O  
ATOM   3234  OD2 ASP A 402       7.915  34.736  19.214  1.00 31.36           O  
ATOM   3235  N   THR A 403       5.543  32.321  20.710  1.00 12.79           N  
ATOM   3236  CA  THR A 403       5.210  32.570  22.123  1.00 13.42           C  
ATOM   3237  C   THR A 403       5.654  31.410  23.021  1.00 13.52           C  
ATOM   3238  O   THR A 403       6.233  31.514  24.110  1.00 12.15           O  
ATOM   3239  CB  THR A 403       3.703  32.832  22.215  1.00 11.90           C  
ATOM   3240  OG1 THR A 403       3.412  34.021  21.473  1.00 13.95           O  
ATOM   3241  CG2 THR A 403       3.218  33.099  23.651  1.00 14.20           C  
ATOM   3242  N   ARG A 404       5.390  30.168  22.606  1.00 14.15           N  
ATOM   3243  CA  ARG A 404       5.784  29.000  23.398  1.00 14.11           C  
ATOM   3244  C   ARG A 404       7.304  28.915  23.453  1.00 15.16           C  
ATOM   3245  O   ARG A 404       7.793  28.661  24.550  1.00 14.80           O  
ATOM   3246  CB  ARG A 404       5.153  27.716  22.879  1.00 13.98           C  
ATOM   3247  CG  ARG A 404       3.632  27.735  23.188  1.00 12.87           C  
ATOM   3248  CD  ARG A 404       2.932  26.741  22.296  1.00 13.68           C  
ATOM   3249  NE  ARG A 404       3.422  25.392  22.445  1.00 14.11           N  
ATOM   3250  CZ  ARG A 404       3.273  24.339  21.671  1.00 14.11           C  
ATOM   3251  NH1 ARG A 404       2.611  24.416  20.517  1.00 13.68           N  
ATOM   3252  NH2 ARG A 404       3.823  23.164  22.009  1.00 11.92           N  
ATOM   3253  N   HIS A 405       8.019  29.114  22.356  1.00 16.15           N  
ATOM   3254  CA  HIS A 405       9.490  29.122  22.452  1.00 17.82           C  
ATOM   3255  C   HIS A 405       9.975  30.204  23.393  1.00 19.86           C  
ATOM   3256  O   HIS A 405      10.892  29.904  24.177  1.00 20.41           O  
ATOM   3257  CB  HIS A 405      10.241  29.313  21.111  1.00 15.41           C  
ATOM   3258  CG  HIS A 405      10.174  27.997  20.363  1.00 15.62           C  
ATOM   3259  ND1 HIS A 405      10.909  26.903  20.779  1.00 15.49           N  
ATOM   3260  CD2 HIS A 405       9.469  27.579  19.304  1.00 14.10           C  
ATOM   3261  CE1 HIS A 405      10.668  25.851  20.003  1.00 15.01           C  
ATOM   3262  NE2 HIS A 405       9.789  26.243  19.102  1.00 12.85           N  
ATOM   3263  N   GLN A 406       9.390  31.406  23.317  1.00 19.00           N  
ATOM   3264  CA  GLN A 406       9.833  32.477  24.216  1.00 20.50           C  
ATOM   3265  C   GLN A 406       9.522  32.240  25.680  1.00 18.48           C  
ATOM   3266  O   GLN A 406      10.181  32.819  26.576  1.00 16.31           O  
ATOM   3267  CB  GLN A 406       9.084  33.806  23.894  1.00 23.20           C  
ATOM   3268  CG  GLN A 406       9.525  34.361  22.535  1.00 26.76           C  
ATOM   3269  CD  GLN A 406       9.001  35.761  22.302  1.00 31.38           C  
ATOM   3270  OE1 GLN A 406       8.908  36.532  23.279  1.00 35.21           O  
ATOM   3271  NE2 GLN A 406       8.640  36.135  21.080  1.00 32.18           N  
ATOM   3272  N   GLY A 407       8.524  31.413  25.963  1.00 16.65           N  
ATOM   3273  CA  GLY A 407       8.157  31.210  27.356  1.00 19.95           C  
ATOM   3274  C   GLY A 407       7.309  32.417  27.764  1.00 20.74           C  
ATOM   3275  O   GLY A 407       7.102  32.594  28.959  1.00 19.92           O  
ATOM   3276  N   THR A 408       6.605  33.134  26.845  1.00 25.44           N  
ATOM   3277  CA  THR A 408       5.804  34.261  27.390  1.00 29.44           C  
ATOM   3278  C   THR A 408       4.370  33.779  27.586  1.00 29.60           C  
ATOM   3279  O   THR A 408       3.431  34.319  26.979  1.00 26.22           O  
ATOM   3280  CB  THR A 408       5.979  35.504  26.521  1.00 33.62           C  
ATOM   3281  OG1 THR A 408       5.866  35.218  25.122  1.00 33.31           O  
ATOM   3282  CG2 THR A 408       7.394  36.065  26.742  1.00 34.67           C  
ATOM   3283  N   PHE A 409       4.293  32.731  28.472  1.00 25.87           N  
ATOM   3284  CA  PHE A 409       3.005  32.088  28.674  1.00 20.67           C  
ATOM   3285  C   PHE A 409       2.836  31.326  29.975  1.00 17.52           C  
ATOM   3286  O   PHE A 409       3.788  31.092  30.759  1.00 17.81           O  
ATOM   3287  CB  PHE A 409       2.796  31.142  27.485  1.00 19.04           C  
ATOM   3288  CG  PHE A 409       3.457  29.791  27.456  1.00 16.62           C  
ATOM   3289  CD1 PHE A 409       4.755  29.598  27.022  1.00 15.76           C  
ATOM   3290  CD2 PHE A 409       2.709  28.669  27.807  1.00 14.91           C  
ATOM   3291  CE1 PHE A 409       5.321  28.330  26.977  1.00 15.73           C  
ATOM   3292  CE2 PHE A 409       3.273  27.397  27.758  1.00 14.74           C  
ATOM   3293  CZ  PHE A 409       4.565  27.220  27.345  1.00 14.51           C  
ATOM   3294  N   ASP A 410       1.599  30.929  30.220  1.00 15.48           N  
ATOM   3295  CA  ASP A 410       1.248  30.139  31.415  1.00 15.64           C  
ATOM   3296  C   ASP A 410       0.983  28.692  30.990  1.00 15.48           C  
ATOM   3297  O   ASP A 410       1.806  27.823  31.224  1.00 15.50           O  
ATOM   3298  CB  ASP A 410      -0.003  30.660  32.107  1.00 14.78           C  
ATOM   3299  CG  ASP A 410       0.224  32.060  32.722  1.00 15.29           C  
ATOM   3300  OD1 ASP A 410       1.280  32.441  33.153  1.00 16.45           O  
ATOM   3301  OD2 ASP A 410      -0.787  32.745  32.775  1.00 17.10           O  
ATOM   3302  N   VAL A 411      -0.203  28.439  30.410  1.00 14.71           N  
ATOM   3303  CA  VAL A 411      -0.554  27.136  29.870  1.00 13.60           C  
ATOM   3304  C   VAL A 411      -0.867  27.296  28.382  1.00 14.71           C  
ATOM   3305  O   VAL A 411      -1.429  28.357  27.992  1.00 16.30           O  
ATOM   3306  CB  VAL A 411      -1.754  26.498  30.597  1.00 13.57           C  
ATOM   3307  CG1 VAL A 411      -2.123  25.136  30.051  1.00 12.25           C  
ATOM   3308  CG2 VAL A 411      -1.444  26.314  32.107  1.00 14.77           C  
ATOM   3309  N   ALA A 412      -0.543  26.325  27.535  1.00 13.82           N  
ATOM   3310  CA  ALA A 412      -0.890  26.414  26.140  1.00 11.89           C  
ATOM   3311  C   ALA A 412      -1.411  25.052  25.661  1.00 13.06           C  
ATOM   3312  O   ALA A 412      -0.928  23.992  26.048  1.00 12.35           O  
ATOM   3313  CB  ALA A 412       0.248  26.807  25.222  1.00 13.80           C  
ATOM   3314  N   ARG A 413      -2.342  25.175  24.728  1.00 10.45           N  
ATOM   3315  CA  ARG A 413      -2.884  24.019  24.029  1.00 13.53           C  
ATOM   3316  C   ARG A 413      -1.686  23.476  23.239  1.00 12.76           C  
ATOM   3317  O   ARG A 413      -0.819  24.267  22.869  1.00 15.23           O  
ATOM   3318  CB  ARG A 413      -4.024  24.523  23.173  1.00 15.09           C  
ATOM   3319  CG  ARG A 413      -4.677  23.600  22.155  1.00 18.36           C  
ATOM   3320  CD  ARG A 413      -3.986  23.874  20.784  1.00 16.85           C  
ATOM   3321  NE  ARG A 413      -3.753  22.513  20.319  1.00 14.71           N  
ATOM   3322  CZ  ARG A 413      -2.920  22.053  19.382  1.00 14.10           C  
ATOM   3323  NH1 ARG A 413      -2.222  22.924  18.683  1.00 12.55           N  
ATOM   3324  NH2 ARG A 413      -2.907  20.731  19.202  1.00 11.86           N  
ATOM   3325  N   ALA A 414      -1.576  22.169  23.049  1.00 12.56           N  
ATOM   3326  CA  ALA A 414      -0.410  21.651  22.356  1.00 11.20           C  
ATOM   3327  C   ALA A 414      -0.690  20.298  21.746  1.00 12.14           C  
ATOM   3328  O   ALA A 414      -1.634  19.624  22.142  1.00  9.76           O  
ATOM   3329  CB  ALA A 414       0.830  21.607  23.238  1.00 12.36           C  
ATOM   3330  N   GLY A 415       0.174  19.947  20.786  1.00 11.92           N  
ATOM   3331  CA  GLY A 415       0.049  18.650  20.135  1.00 11.04           C  
ATOM   3332  C   GLY A 415       1.397  18.299  19.496  1.00 10.91           C  
ATOM   3333  O   GLY A 415       2.005  19.192  18.874  1.00 10.83           O  
ATOM   3334  N   TRP A 416       1.917  17.138  19.809  1.00  9.05           N  
ATOM   3335  CA  TRP A 416       3.191  16.729  19.156  1.00 10.18           C  
ATOM   3336  C   TRP A 416       2.898  15.477  18.307  1.00 12.33           C  
ATOM   3337  O   TRP A 416       2.215  14.566  18.829  1.00 12.50           O  
ATOM   3338  CB  TRP A 416       4.236  16.385  20.216  1.00 12.52           C  
ATOM   3339  CG  TRP A 416       5.577  16.009  19.598  1.00 13.59           C  
ATOM   3340  CD1 TRP A 416       6.151  14.758  19.498  1.00 13.00           C  
ATOM   3341  CD2 TRP A 416       6.481  16.938  19.023  1.00 11.71           C  
ATOM   3342  NE1 TRP A 416       7.409  14.885  18.876  1.00 11.39           N  
ATOM   3343  CE2 TRP A 416       7.604  16.215  18.583  1.00 12.48           C  
ATOM   3344  CE3 TRP A 416       6.429  18.345  18.852  1.00 13.01           C  
ATOM   3345  CZ2 TRP A 416       8.679  16.838  17.954  1.00 11.47           C  
ATOM   3346  CZ3 TRP A 416       7.489  18.951  18.211  1.00 13.29           C  
ATOM   3347  CH2 TRP A 416       8.611  18.196  17.766  1.00 13.01           C  
ATOM   3348  N   CYS A 417       3.307  15.396  17.066  1.00  9.84           N  
ATOM   3349  CA  CYS A 417       3.212  14.284  16.158  1.00 11.44           C  
ATOM   3350  C   CYS A 417       4.626  13.746  15.896  1.00 12.22           C  
ATOM   3351  O   CYS A 417       5.612  14.515  15.798  1.00 10.76           O  
ATOM   3352  CB  CYS A 417       2.607  14.725  14.786  1.00 11.61           C  
ATOM   3353  SG  CYS A 417       0.846  15.109  14.970  1.00  9.22           S  
ATOM   3354  N   ALA A 418       4.779  12.449  15.942  1.00 10.72           N  
ATOM   3355  CA  ALA A 418       6.071  11.816  15.742  1.00 11.68           C  
ATOM   3356  C   ALA A 418       6.687  12.201  14.380  1.00 13.23           C  
ATOM   3357  O   ALA A 418       5.990  12.384  13.388  1.00 10.98           O  
ATOM   3358  CB  ALA A 418       5.999  10.298  15.746  1.00 10.99           C  
ATOM   3359  N   ASP A 419       8.016  12.282  14.411  1.00 12.77           N  
ATOM   3360  CA  ASP A 419       8.815  12.525  13.226  1.00 11.92           C  
ATOM   3361  C   ASP A 419       9.395  11.199  12.728  1.00 12.66           C  
ATOM   3362  O   ASP A 419       9.727  11.129  11.538  1.00 15.57           O  
ATOM   3363  CB  ASP A 419       9.955  13.499  13.570  1.00 13.68           C  
ATOM   3364  CG  ASP A 419       9.408  14.855  14.017  1.00 13.05           C  
ATOM   3365  OD1 ASP A 419       8.365  15.327  13.488  1.00 10.08           O  
ATOM   3366  OD2 ASP A 419      10.066  15.395  14.925  1.00 11.74           O  
ATOM   3367  N   TYR A 420       9.512  10.226  13.601  1.00  9.01           N  
ATOM   3368  CA  TYR A 420       9.953   8.865  13.273  1.00 12.14           C  
ATOM   3369  C   TYR A 420       9.245   7.952  14.285  1.00 11.80           C  
ATOM   3370  O   TYR A 420       8.972   8.421  15.404  1.00 13.08           O  
ATOM   3371  CB  TYR A 420      11.474   8.697  13.251  1.00  9.46           C  
ATOM   3372  CG  TYR A 420      12.198   9.092  14.513  1.00 10.18           C  
ATOM   3373  CD1 TYR A 420      12.509  10.422  14.770  1.00 11.65           C  
ATOM   3374  CD2 TYR A 420      12.586   8.167  15.464  1.00 10.86           C  
ATOM   3375  CE1 TYR A 420      13.203  10.811  15.910  1.00 10.90           C  
ATOM   3376  CE2 TYR A 420      13.245   8.526  16.641  1.00 11.81           C  
ATOM   3377  CZ  TYR A 420      13.554   9.849  16.842  1.00 13.75           C  
ATOM   3378  OH  TYR A 420      14.231  10.244  17.984  1.00 16.13           O  
ATOM   3379  N   ASN A 421       8.861   6.749  13.942  1.00 10.83           N  
ATOM   3380  CA  ASN A 421       8.067   5.904  14.847  1.00 13.64           C  
ATOM   3381  C   ASN A 421       8.940   5.124  15.820  1.00 12.81           C  
ATOM   3382  O   ASN A 421       9.252   3.960  15.670  1.00 12.93           O  
ATOM   3383  CB  ASN A 421       7.184   4.974  13.989  1.00 11.85           C  
ATOM   3384  CG  ASN A 421       6.138   4.256  14.773  1.00 13.17           C  
ATOM   3385  OD1 ASN A 421       6.114   4.407  15.989  1.00 11.74           O  
ATOM   3386  ND2 ASN A 421       5.255   3.488  14.116  1.00 11.77           N  
ATOM   3387  N   GLU A 422       9.251   5.765  16.930  1.00 15.07           N  
ATOM   3388  CA  GLU A 422      10.121   5.273  18.006  1.00 13.60           C  
ATOM   3389  C   GLU A 422       9.937   6.256  19.145  1.00 13.23           C  
ATOM   3390  O   GLU A 422       9.809   7.466  18.889  1.00 13.40           O  
ATOM   3391  CB  GLU A 422      11.542   5.265  17.453  1.00 14.10           C  
ATOM   3392  CG  GLU A 422      12.519   4.286  18.091  1.00 15.08           C  
ATOM   3393  CD  GLU A 422      13.013   4.682  19.451  1.00 13.71           C  
ATOM   3394  OE1 GLU A 422      12.999   5.891  19.784  1.00 13.12           O  
ATOM   3395  OE2 GLU A 422      13.472   3.770  20.175  1.00 15.71           O  
ATOM   3396  N   PRO A 423       9.824   5.778  20.396  1.00 11.29           N  
ATOM   3397  CA  PRO A 423       9.523   6.599  21.535  1.00 12.20           C  
ATOM   3398  C   PRO A 423      10.362   7.852  21.746  1.00 11.63           C  
ATOM   3399  O   PRO A 423       9.855   8.897  22.192  1.00 11.23           O  
ATOM   3400  CB  PRO A 423       9.741   5.605  22.718  1.00 14.20           C  
ATOM   3401  CG  PRO A 423       9.323   4.265  22.140  1.00 12.23           C  
ATOM   3402  CD  PRO A 423       9.936   4.329  20.735  1.00 10.73           C  
ATOM   3403  N   THR A 424      11.625   7.843  21.341  1.00 11.39           N  
ATOM   3404  CA  THR A 424      12.460   9.046  21.496  1.00 13.62           C  
ATOM   3405  C   THR A 424      12.032  10.194  20.602  1.00 10.89           C  
ATOM   3406  O   THR A 424      12.348  11.361  20.918  1.00 11.96           O  
ATOM   3407  CB  THR A 424      13.993   8.830  21.288  1.00 11.33           C  
ATOM   3408  OG1 THR A 424      14.227   8.368  19.947  1.00 12.06           O  
ATOM   3409  CG2 THR A 424      14.531   7.896  22.362  1.00  9.17           C  
ATOM   3410  N   SER A 425      11.288   9.980  19.535  1.00 12.34           N  
ATOM   3411  CA  SER A 425      10.782  11.101  18.720  1.00 11.98           C  
ATOM   3412  C   SER A 425       9.894  12.005  19.566  1.00 12.96           C  
ATOM   3413  O   SER A 425       9.810  13.243  19.324  1.00 12.29           O  
ATOM   3414  CB  SER A 425       9.956  10.573  17.520  1.00 12.44           C  
ATOM   3415  OG  SER A 425       9.678  11.692  16.700  1.00 13.10           O  
ATOM   3416  N   PHE A 426       9.229  11.382  20.556  1.00 10.73           N  
ATOM   3417  CA  PHE A 426       8.566  12.204  21.577  1.00 12.64           C  
ATOM   3418  C   PHE A 426       9.517  12.582  22.715  1.00 12.41           C  
ATOM   3419  O   PHE A 426       9.658  13.752  23.086  1.00 12.27           O  
ATOM   3420  CB  PHE A 426       7.397  11.441  22.247  1.00 14.45           C  
ATOM   3421  CG  PHE A 426       6.117  11.586  21.430  1.00 13.46           C  
ATOM   3422  CD1 PHE A 426       6.017  10.971  20.215  1.00 12.55           C  
ATOM   3423  CD2 PHE A 426       5.074  12.366  21.916  1.00 15.60           C  
ATOM   3424  CE1 PHE A 426       4.874  11.100  19.431  1.00 13.55           C  
ATOM   3425  CE2 PHE A 426       3.907  12.495  21.146  1.00 15.64           C  
ATOM   3426  CZ  PHE A 426       3.841  11.872  19.904  1.00 13.41           C  
ATOM   3427  N   LEU A 427      10.075  11.574  23.396  1.00 12.38           N  
ATOM   3428  CA  LEU A 427      10.853  11.820  24.628  1.00 12.49           C  
ATOM   3429  C   LEU A 427      12.031  12.771  24.540  1.00 12.91           C  
ATOM   3430  O   LEU A 427      12.268  13.532  25.483  1.00 11.75           O  
ATOM   3431  CB  LEU A 427      11.214  10.477  25.246  1.00 11.47           C  
ATOM   3432  CG  LEU A 427      10.029   9.684  25.795  1.00 12.84           C  
ATOM   3433  CD1 LEU A 427      10.418   8.214  25.965  1.00 13.90           C  
ATOM   3434  CD2 LEU A 427       9.497  10.230  27.107  1.00 10.85           C  
ATOM   3435  N   ASN A 428      12.768  12.790  23.432  1.00 12.14           N  
ATOM   3436  CA  ASN A 428      13.888  13.692  23.240  1.00 11.82           C  
ATOM   3437  C   ASN A 428      13.471  15.164  23.292  1.00 12.96           C  
ATOM   3438  O   ASN A 428      14.316  15.987  23.583  1.00 10.99           O  
ATOM   3439  CB  ASN A 428      14.486  13.498  21.837  1.00 11.45           C  
ATOM   3440  CG  ASN A 428      15.320  12.233  21.778  1.00 12.19           C  
ATOM   3441  OD1 ASN A 428      15.673  11.681  22.830  1.00 13.55           O  
ATOM   3442  ND2 ASN A 428      15.525  11.780  20.553  1.00 12.02           N  
ATOM   3443  N   THR A 429      12.188  15.460  23.022  1.00 11.40           N  
ATOM   3444  CA  THR A 429      11.695  16.819  23.107  1.00 10.88           C  
ATOM   3445  C   THR A 429      11.586  17.281  24.556  1.00 11.02           C  
ATOM   3446  O   THR A 429      11.469  18.471  24.738  1.00 12.58           O  
ATOM   3447  CB  THR A 429      10.347  17.075  22.413  1.00 11.89           C  
ATOM   3448  OG1 THR A 429       9.284  16.410  23.098  1.00 13.96           O  
ATOM   3449  CG2 THR A 429      10.424  16.583  20.966  1.00 13.34           C  
ATOM   3450  N   MET A 430      11.574  16.413  25.565  1.00 12.01           N  
ATOM   3451  CA  MET A 430      11.550  16.923  26.934  1.00 14.36           C  
ATOM   3452  C   MET A 430      12.928  16.966  27.595  1.00 13.83           C  
ATOM   3453  O   MET A 430      12.998  17.271  28.797  1.00 13.61           O  
ATOM   3454  CB  MET A 430      10.597  16.067  27.773  1.00 13.54           C  
ATOM   3455  CG  MET A 430       9.167  16.246  27.228  1.00 13.47           C  
ATOM   3456  SD  MET A 430       8.512  17.862  27.611  1.00 14.42           S  
ATOM   3457  CE  MET A 430       6.787  17.663  27.076  1.00 13.74           C  
ATOM   3458  N   LEU A 431      13.991  16.713  26.860  1.00 14.76           N  
ATOM   3459  CA  LEU A 431      15.358  16.823  27.339  1.00 15.40           C  
ATOM   3460  C   LEU A 431      15.593  18.276  27.731  1.00 15.88           C  
ATOM   3461  O   LEU A 431      15.192  19.183  26.992  1.00 16.11           O  
ATOM   3462  CB  LEU A 431      16.343  16.334  26.254  1.00 15.94           C  
ATOM   3463  CG  LEU A 431      16.241  14.832  25.895  1.00 15.28           C  
ATOM   3464  CD1 LEU A 431      17.079  14.447  24.677  1.00 16.57           C  
ATOM   3465  CD2 LEU A 431      16.719  13.962  27.045  1.00 15.93           C  
ATOM   3466  N   SER A 432      16.307  18.578  28.803  1.00 16.84           N  
ATOM   3467  CA  SER A 432      16.573  19.943  29.245  1.00 16.62           C  
ATOM   3468  C   SER A 432      17.029  20.874  28.152  1.00 16.34           C  
ATOM   3469  O   SER A 432      16.498  21.983  28.079  1.00 17.76           O  
ATOM   3470  CB  SER A 432      17.683  20.012  30.328  1.00 15.99           C  
ATOM   3471  OG  SER A 432      17.371  19.085  31.357  1.00 17.77           O  
ATOM   3472  N   ASP A 433      17.998  20.496  27.333  1.00 18.70           N  
ATOM   3473  CA  ASP A 433      18.525  21.324  26.285  1.00 20.37           C  
ATOM   3474  C   ASP A 433      17.862  21.116  24.930  1.00 18.71           C  
ATOM   3475  O   ASP A 433      18.415  21.656  23.979  1.00 18.45           O  
ATOM   3476  CB  ASP A 433      20.063  21.101  26.100  1.00 24.92           C  
ATOM   3477  CG  ASP A 433      20.386  19.680  25.685  1.00 28.20           C  
ATOM   3478  OD1 ASP A 433      19.562  18.745  25.864  1.00 29.54           O  
ATOM   3479  OD2 ASP A 433      21.489  19.437  25.159  1.00 31.78           O  
ATOM   3480  N   SER A 434      16.767  20.392  24.795  1.00 17.67           N  
ATOM   3481  CA  SER A 434      16.165  20.214  23.467  1.00 15.47           C  
ATOM   3482  C   SER A 434      15.694  21.507  22.871  1.00 14.55           C  
ATOM   3483  O   SER A 434      14.916  22.225  23.514  1.00 12.68           O  
ATOM   3484  CB  SER A 434      14.893  19.327  23.565  1.00 15.59           C  
ATOM   3485  OG  SER A 434      14.297  19.183  22.286  1.00 15.32           O  
ATOM   3486  N   SER A 435      15.965  21.765  21.594  1.00 13.69           N  
ATOM   3487  CA  SER A 435      15.395  22.958  20.967  1.00 13.58           C  
ATOM   3488  C   SER A 435      13.892  22.791  20.799  1.00 13.80           C  
ATOM   3489  O   SER A 435      13.199  23.799  20.567  1.00 14.09           O  
ATOM   3490  CB  SER A 435      16.096  23.247  19.630  1.00 15.01           C  
ATOM   3491  OG  SER A 435      15.877  22.182  18.693  1.00 16.63           O  
ATOM   3492  N   ASN A 436      13.308  21.586  20.925  1.00 13.53           N  
ATOM   3493  CA  ASN A 436      11.847  21.451  20.825  1.00 14.07           C  
ATOM   3494  C   ASN A 436      11.170  21.512  22.196  1.00 13.81           C  
ATOM   3495  O   ASN A 436       9.957  21.251  22.337  1.00 11.43           O  
ATOM   3496  CB  ASN A 436      11.507  20.102  20.179  1.00 13.17           C  
ATOM   3497  CG  ASN A 436      12.018  19.955  18.751  1.00 11.83           C  
ATOM   3498  OD1 ASN A 436      12.946  19.152  18.533  1.00 10.90           O  
ATOM   3499  ND2 ASN A 436      11.445  20.708  17.809  1.00 13.17           N  
ATOM   3500  N   ASN A 437      11.934  21.817  23.247  1.00 11.89           N  
ATOM   3501  CA  ASN A 437      11.389  21.863  24.606  1.00 12.31           C  
ATOM   3502  C   ASN A 437      10.706  23.205  24.919  1.00 14.76           C  
ATOM   3503  O   ASN A 437      11.262  24.136  25.496  1.00 13.18           O  
ATOM   3504  CB  ASN A 437      12.434  21.482  25.655  1.00 12.17           C  
ATOM   3505  CG  ASN A 437      11.941  21.109  27.025  1.00 14.22           C  
ATOM   3506  OD1 ASN A 437      10.885  21.486  27.538  1.00 13.50           O  
ATOM   3507  ND2 ASN A 437      12.642  20.246  27.768  1.00 12.61           N  
ATOM   3508  N   THR A 438       9.422  23.288  24.555  1.00 16.14           N  
ATOM   3509  CA  THR A 438       8.558  24.432  24.815  1.00 14.98           C  
ATOM   3510  C   THR A 438       7.826  24.258  26.125  1.00 15.26           C  
ATOM   3511  O   THR A 438       7.106  25.151  26.599  1.00 15.13           O  
ATOM   3512  CB  THR A 438       7.546  24.630  23.656  1.00 14.27           C  
ATOM   3513  OG1 THR A 438       7.015  23.363  23.204  1.00 13.61           O  
ATOM   3514  CG2 THR A 438       8.288  25.241  22.454  1.00 15.53           C  
ATOM   3515  N   ALA A 439       7.958  23.086  26.818  1.00 14.18           N  
ATOM   3516  CA  ALA A 439       7.348  22.972  28.140  1.00 16.29           C  
ATOM   3517  C   ALA A 439       8.322  23.636  29.122  1.00 14.30           C  
ATOM   3518  O   ALA A 439       8.039  23.979  30.290  1.00 16.08           O  
ATOM   3519  CB  ALA A 439       7.067  21.550  28.626  1.00 16.50           C  
ATOM   3520  N   HIS A 440       9.530  23.860  28.672  1.00 16.77           N  
ATOM   3521  CA  HIS A 440      10.649  24.443  29.385  1.00 17.61           C  
ATOM   3522  C   HIS A 440      10.923  23.632  30.661  1.00 18.89           C  
ATOM   3523  O   HIS A 440      11.079  24.143  31.760  1.00 17.90           O  
ATOM   3524  CB  HIS A 440      10.383  25.906  29.773  1.00 20.49           C  
ATOM   3525  CG  HIS A 440      10.415  26.792  28.556  1.00 22.11           C  
ATOM   3526  ND1 HIS A 440       9.279  27.060  27.812  1.00 21.62           N  
ATOM   3527  CD2 HIS A 440      11.425  27.426  27.944  1.00 20.66           C  
ATOM   3528  CE1 HIS A 440       9.579  27.804  26.784  1.00 19.98           C  
ATOM   3529  NE2 HIS A 440      10.875  28.039  26.855  1.00 22.08           N  
ATOM   3530  N   TYR A 441      10.850  22.325  30.461  1.00 18.59           N  
ATOM   3531  CA  TYR A 441      11.023  21.301  31.466  1.00 18.22           C  
ATOM   3532  C   TYR A 441      12.488  20.880  31.513  1.00 16.91           C  
ATOM   3533  O   TYR A 441      13.149  20.632  30.500  1.00 13.51           O  
ATOM   3534  CB  TYR A 441      10.180  20.086  31.131  1.00 18.15           C  
ATOM   3535  CG  TYR A 441      10.347  18.832  31.967  1.00 20.85           C  
ATOM   3536  CD1 TYR A 441       9.852  18.780  33.270  1.00 20.73           C  
ATOM   3537  CD2 TYR A 441      10.904  17.671  31.429  1.00 19.59           C  
ATOM   3538  CE1 TYR A 441       9.949  17.612  34.017  1.00 21.11           C  
ATOM   3539  CE2 TYR A 441      11.004  16.518  32.166  1.00 19.97           C  
ATOM   3540  CZ  TYR A 441      10.526  16.489  33.474  1.00 20.39           C  
ATOM   3541  OH  TYR A 441      10.572  15.317  34.213  1.00 17.57           O  
ATOM   3542  N   LYS A 442      13.009  20.815  32.725  1.00 17.06           N  
ATOM   3543  CA  LYS A 442      14.426  20.475  32.910  1.00 22.03           C  
ATOM   3544  C   LYS A 442      14.569  19.472  34.050  1.00 21.33           C  
ATOM   3545  O   LYS A 442      14.460  19.836  35.225  1.00 21.46           O  
ATOM   3546  CB  LYS A 442      15.257  21.723  33.232  1.00 24.63           C  
ATOM   3547  CG  LYS A 442      15.227  22.788  32.126  1.00 27.41           C  
ATOM   3548  CD  LYS A 442      16.422  23.722  32.213  1.00 30.89           C  
ATOM   3549  CE  LYS A 442      16.267  24.937  31.312  1.00 33.11           C  
ATOM   3550  NZ  LYS A 442      16.014  24.640  29.886  1.00 33.14           N  
ATOM   3551  N   SER A 443      14.783  18.215  33.701  1.00 20.37           N  
ATOM   3552  CA  SER A 443      14.952  17.199  34.742  1.00 19.55           C  
ATOM   3553  C   SER A 443      16.186  16.378  34.507  1.00 19.84           C  
ATOM   3554  O   SER A 443      16.255  15.554  33.583  1.00 20.58           O  
ATOM   3555  CB  SER A 443      13.663  16.383  34.881  1.00 18.34           C  
ATOM   3556  OG  SER A 443      13.950  15.143  35.474  1.00 20.85           O  
ATOM   3557  N   PRO A 444      17.163  16.456  35.432  1.00 19.95           N  
ATOM   3558  CA  PRO A 444      18.372  15.652  35.332  1.00 19.91           C  
ATOM   3559  C   PRO A 444      18.027  14.175  35.315  1.00 18.89           C  
ATOM   3560  O   PRO A 444      18.538  13.422  34.484  1.00 16.80           O  
ATOM   3561  CB  PRO A 444      19.207  16.061  36.554  1.00 21.61           C  
ATOM   3562  CG  PRO A 444      18.782  17.499  36.728  1.00 22.05           C  
ATOM   3563  CD  PRO A 444      17.249  17.389  36.572  1.00 18.60           C  
ATOM   3564  N   ALA A 445      17.036  13.782  36.110  1.00 18.33           N  
ATOM   3565  CA  ALA A 445      16.639  12.369  36.160  1.00 20.82           C  
ATOM   3566  C   ALA A 445      16.038  11.912  34.828  1.00 19.48           C  
ATOM   3567  O   ALA A 445      16.322  10.816  34.297  1.00 18.13           O  
ATOM   3568  CB  ALA A 445      15.708  12.181  37.376  1.00 18.55           C  
ATOM   3569  N   PHE A 446      15.182  12.769  34.270  1.00 19.15           N  
ATOM   3570  CA  PHE A 446      14.595  12.470  32.952  1.00 19.39           C  
ATOM   3571  C   PHE A 446      15.699  12.437  31.938  1.00 18.83           C  
ATOM   3572  O   PHE A 446      15.751  11.463  31.177  1.00 20.26           O  
ATOM   3573  CB  PHE A 446      13.471  13.472  32.583  1.00 18.49           C  
ATOM   3574  CG  PHE A 446      12.881  13.224  31.220  1.00 16.88           C  
ATOM   3575  CD1 PHE A 446      13.425  13.825  30.090  1.00 16.18           C  
ATOM   3576  CD2 PHE A 446      11.793  12.393  31.078  1.00 16.91           C  
ATOM   3577  CE1 PHE A 446      12.857  13.556  28.856  1.00 14.86           C  
ATOM   3578  CE2 PHE A 446      11.206  12.131  29.849  1.00 17.04           C  
ATOM   3579  CZ  PHE A 446      11.766  12.724  28.731  1.00 15.13           C  
ATOM   3580  N   ASP A 447      16.635  13.397  31.892  1.00 18.16           N  
ATOM   3581  CA  ASP A 447      17.700  13.334  30.904  1.00 18.39           C  
ATOM   3582  C   ASP A 447      18.535  12.055  31.003  1.00 19.47           C  
ATOM   3583  O   ASP A 447      18.969  11.491  29.981  1.00 18.15           O  
ATOM   3584  CB  ASP A 447      18.633  14.552  31.019  1.00 19.34           C  
ATOM   3585  CG  ASP A 447      17.948  15.897  30.733  1.00 19.91           C  
ATOM   3586  OD1 ASP A 447      16.807  15.891  30.239  1.00 17.79           O  
ATOM   3587  OD2 ASP A 447      18.515  16.982  31.032  1.00 18.35           O  
ATOM   3588  N   LYS A 448      18.857  11.637  32.238  1.00 19.73           N  
ATOM   3589  CA  LYS A 448      19.675  10.455  32.445  1.00 21.92           C  
ATOM   3590  C   LYS A 448      18.998   9.184  31.949  1.00 21.22           C  
ATOM   3591  O   LYS A 448      19.624   8.308  31.314  1.00 21.86           O  
ATOM   3592  CB  LYS A 448      20.066  10.271  33.925  1.00 22.58           C  
ATOM   3593  CG  LYS A 448      20.871   8.986  34.146  1.00 25.15           C  
ATOM   3594  CD  LYS A 448      22.019   8.739  33.159  1.00 25.89           C  
ATOM   3595  CE  LYS A 448      22.767   7.481  33.687  1.00 29.35           C  
ATOM   3596  NZ  LYS A 448      23.134   7.721  35.122  1.00 30.25           N  
ATOM   3597  N   LEU A 449      17.696   9.065  32.181  1.00 21.83           N  
ATOM   3598  CA  LEU A 449      16.987   7.887  31.651  1.00 21.08           C  
ATOM   3599  C   LEU A 449      17.102   7.813  30.145  1.00 20.83           C  
ATOM   3600  O   LEU A 449      17.393   6.744  29.595  1.00 23.49           O  
ATOM   3601  CB  LEU A 449      15.514   7.947  32.069  1.00 19.90           C  
ATOM   3602  CG  LEU A 449      15.341   7.702  33.573  1.00 21.55           C  
ATOM   3603  CD1 LEU A 449      13.958   8.086  34.064  1.00 21.49           C  
ATOM   3604  CD2 LEU A 449      15.636   6.237  33.881  1.00 20.98           C  
ATOM   3605  N   ILE A 450      16.886   8.920  29.424  1.00 16.82           N  
ATOM   3606  CA  ILE A 450      17.006   8.826  27.956  1.00 17.27           C  
ATOM   3607  C   ILE A 450      18.431   8.591  27.461  1.00 18.21           C  
ATOM   3608  O   ILE A 450      18.719   7.737  26.611  1.00 17.38           O  
ATOM   3609  CB  ILE A 450      16.358  10.098  27.347  1.00 17.58           C  
ATOM   3610  CG1 ILE A 450      14.887  10.188  27.740  1.00 13.93           C  
ATOM   3611  CG2 ILE A 450      16.487  10.207  25.840  1.00 14.07           C  
ATOM   3612  CD1 ILE A 450      14.010   9.004  27.483  1.00 15.85           C  
ATOM   3613  N   ALA A 451      19.450   9.174  28.068  1.00 19.41           N  
ATOM   3614  CA  ALA A 451      20.861   9.009  27.715  1.00 22.31           C  
ATOM   3615  C   ALA A 451      21.247   7.539  27.849  1.00 23.87           C  
ATOM   3616  O   ALA A 451      21.942   6.902  27.040  1.00 23.73           O  
ATOM   3617  CB  ALA A 451      21.735   9.924  28.571  1.00 21.51           C  
ATOM   3618  N   ASP A 452      20.691   6.886  28.855  1.00 25.75           N  
ATOM   3619  CA  ASP A 452      20.853   5.463  29.099  1.00 26.52           C  
ATOM   3620  C   ASP A 452      20.331   4.581  27.990  1.00 27.07           C  
ATOM   3621  O   ASP A 452      20.882   3.503  27.732  1.00 28.56           O  
ATOM   3622  CB  ASP A 452      20.140   5.158  30.423  1.00 28.64           C  
ATOM   3623  CG  ASP A 452      21.084   5.468  31.573  1.00 28.41           C  
ATOM   3624  OD1 ASP A 452      22.221   5.814  31.281  1.00 29.28           O  
ATOM   3625  OD2 ASP A 452      20.662   5.391  32.728  1.00 29.96           O  
ATOM   3626  N   THR A 453      19.297   4.971  27.251  1.00 26.28           N  
ATOM   3627  CA  THR A 453      18.737   4.157  26.202  1.00 26.49           C  
ATOM   3628  C   THR A 453      19.712   3.761  25.114  1.00 27.22           C  
ATOM   3629  O   THR A 453      19.451   2.726  24.502  1.00 28.47           O  
ATOM   3630  CB  THR A 453      17.469   4.788  25.564  1.00 24.96           C  
ATOM   3631  OG1 THR A 453      17.870   5.921  24.781  1.00 23.92           O  
ATOM   3632  CG2 THR A 453      16.517   5.120  26.701  1.00 24.70           C  
ATOM   3633  N   LEU A 454      20.769   4.510  24.819  1.00 29.46           N  
ATOM   3634  CA  LEU A 454      21.684   4.095  23.760  1.00 31.80           C  
ATOM   3635  C   LEU A 454      22.961   3.488  24.347  1.00 35.08           C  
ATOM   3636  O   LEU A 454      23.845   3.101  23.583  1.00 35.18           O  
ATOM   3637  CB  LEU A 454      21.971   5.213  22.790  1.00 31.33           C  
ATOM   3638  CG  LEU A 454      20.759   5.636  21.918  1.00 29.87           C  
ATOM   3639  CD1 LEU A 454      21.100   6.924  21.207  1.00 30.34           C  
ATOM   3640  CD2 LEU A 454      20.389   4.601  20.864  1.00 29.95           C  
ATOM   3641  N   LYS A 455      23.017   3.403  25.674  1.00 36.28           N  
ATOM   3642  CA  LYS A 455      24.165   2.796  26.343  1.00 38.83           C  
ATOM   3643  C   LYS A 455      23.979   1.283  26.408  1.00 40.48           C  
ATOM   3644  O   LYS A 455      24.952   0.544  26.321  1.00 41.08           O  
ATOM   3645  CB  LYS A 455      24.387   3.420  27.713  1.00 39.15           C  
ATOM   3646  CG  LYS A 455      25.174   4.726  27.660  1.00 39.95           C  
ATOM   3647  CD  LYS A 455      24.621   5.697  26.649  1.00 42.53           C  
ATOM   3648  CE  LYS A 455      25.201   7.101  26.682  1.00 42.84           C  
ATOM   3649  NZ  LYS A 455      25.674   7.393  28.070  1.00 44.26           N  
ATOM   3650  N   VAL A 456      22.734   0.834  26.470  1.00 39.92           N  
ATOM   3651  CA  VAL A 456      22.374  -0.577  26.425  1.00 40.08           C  
ATOM   3652  C   VAL A 456      22.244  -0.904  24.930  1.00 40.68           C  
ATOM   3653  O   VAL A 456      22.041  -0.004  24.109  1.00 40.94           O  
ATOM   3654  CB  VAL A 456      21.063  -0.868  27.166  1.00 39.64           C  
ATOM   3655  CG1 VAL A 456      21.112  -0.468  28.641  1.00 39.29           C  
ATOM   3656  CG2 VAL A 456      19.849  -0.194  26.549  1.00 39.82           C  
ATOM   3657  N   ALA A 457      22.370  -2.152  24.534  1.00 39.33           N  
ATOM   3658  CA  ALA A 457      22.252  -2.579  23.143  1.00 38.55           C  
ATOM   3659  C   ALA A 457      21.140  -3.642  23.112  1.00 37.95           C  
ATOM   3660  O   ALA A 457      21.202  -4.711  22.510  1.00 35.75           O  
ATOM   3661  CB  ALA A 457      23.547  -3.173  22.615  1.00 38.36           C  
ATOM   3662  N   ASP A 458      20.104  -3.308  23.857  1.00 38.43           N  
ATOM   3663  CA  ASP A 458      18.967  -4.221  24.035  1.00 40.62           C  
ATOM   3664  C   ASP A 458      17.667  -3.457  23.901  1.00 41.67           C  
ATOM   3665  O   ASP A 458      17.513  -2.412  24.537  1.00 38.52           O  
ATOM   3666  CB  ASP A 458      19.197  -4.806  25.426  1.00 41.91           C  
ATOM   3667  CG  ASP A 458      18.146  -5.704  26.013  1.00 42.96           C  
ATOM   3668  OD1 ASP A 458      16.982  -5.730  25.593  1.00 42.91           O  
ATOM   3669  OD2 ASP A 458      18.518  -6.420  26.970  1.00 43.59           O  
ATOM   3670  N   ASP A 459      16.710  -4.001  23.138  1.00 42.74           N  
ATOM   3671  CA  ASP A 459      15.439  -3.304  22.965  1.00 42.53           C  
ATOM   3672  C   ASP A 459      14.514  -3.435  24.148  1.00 40.60           C  
ATOM   3673  O   ASP A 459      13.749  -2.506  24.426  1.00 38.34           O  
ATOM   3674  CB  ASP A 459      14.766  -3.677  21.632  1.00 46.51           C  
ATOM   3675  CG  ASP A 459      15.114  -2.574  20.634  1.00 48.60           C  
ATOM   3676  OD1 ASP A 459      14.785  -1.399  20.955  1.00 50.43           O  
ATOM   3677  OD2 ASP A 459      15.713  -2.862  19.586  1.00 50.00           O  
ATOM   3678  N   THR A 460      14.600  -4.527  24.904  1.00 37.24           N  
ATOM   3679  CA  THR A 460      13.747  -4.646  26.089  1.00 34.99           C  
ATOM   3680  C   THR A 460      14.179  -3.659  27.157  1.00 33.14           C  
ATOM   3681  O   THR A 460      13.388  -2.928  27.769  1.00 31.51           O  
ATOM   3682  CB  THR A 460      13.754  -6.075  26.636  1.00 35.75           C  
ATOM   3683  OG1 THR A 460      13.091  -6.888  25.648  1.00 35.54           O  
ATOM   3684  CG2 THR A 460      13.024  -6.205  27.956  1.00 36.55           C  
ATOM   3685  N   GLN A 461      15.494  -3.572  27.376  1.00 31.78           N  
ATOM   3686  CA  GLN A 461      15.960  -2.613  28.382  1.00 31.35           C  
ATOM   3687  C   GLN A 461      15.540  -1.213  27.929  1.00 28.16           C  
ATOM   3688  O   GLN A 461      15.246  -0.377  28.757  1.00 24.05           O  
ATOM   3689  CB  GLN A 461      17.474  -2.671  28.592  1.00 33.36           C  
ATOM   3690  CG  GLN A 461      17.925  -4.033  29.127  1.00 37.10           C  
ATOM   3691  CD  GLN A 461      19.439  -4.075  29.252  1.00 38.58           C  
ATOM   3692  OE1 GLN A 461      20.004  -3.183  29.885  1.00 39.09           O  
ATOM   3693  NE2 GLN A 461      20.104  -5.060  28.666  1.00 39.51           N  
ATOM   3694  N   ARG A 462      15.647  -0.969  26.611  1.00 24.89           N  
ATOM   3695  CA  ARG A 462      15.319   0.321  26.055  1.00 24.39           C  
ATOM   3696  C   ARG A 462      13.857   0.690  26.292  1.00 20.79           C  
ATOM   3697  O   ARG A 462      13.635   1.777  26.834  1.00 18.08           O  
ATOM   3698  CB  ARG A 462      15.739   0.347  24.603  1.00 25.80           C  
ATOM   3699  CG  ARG A 462      15.866   1.714  23.962  1.00 29.57           C  
ATOM   3700  CD  ARG A 462      16.212   1.427  22.484  1.00 33.31           C  
ATOM   3701  NE  ARG A 462      17.607   1.055  22.362  1.00 32.48           N  
ATOM   3702  CZ  ARG A 462      18.119   0.193  21.500  1.00 34.42           C  
ATOM   3703  NH1 ARG A 462      17.319  -0.472  20.674  1.00 35.56           N  
ATOM   3704  NH2 ARG A 462      19.418  -0.056  21.445  1.00 31.08           N  
ATOM   3705  N   SER A 463      12.906  -0.165  25.995  1.00 20.06           N  
ATOM   3706  CA  SER A 463      11.488   0.079  26.263  1.00 21.28           C  
ATOM   3707  C   SER A 463      11.224   0.271  27.752  1.00 21.83           C  
ATOM   3708  O   SER A 463      10.426   1.142  28.111  1.00 21.40           O  
ATOM   3709  CB  SER A 463      10.632  -1.120  25.786  1.00 22.61           C  
ATOM   3710  OG  SER A 463      10.617  -1.058  24.358  1.00 24.73           O  
ATOM   3711  N   GLU A 464      11.912  -0.494  28.608  1.00 21.04           N  
ATOM   3712  CA  GLU A 464      11.711  -0.299  30.054  1.00 23.10           C  
ATOM   3713  C   GLU A 464      12.156   1.102  30.464  1.00 20.75           C  
ATOM   3714  O   GLU A 464      11.506   1.762  31.271  1.00 19.35           O  
ATOM   3715  CB  GLU A 464      12.424  -1.388  30.877  1.00 25.41           C  
ATOM   3716  CG  GLU A 464      11.583  -2.665  30.871  1.00 30.45           C  
ATOM   3717  CD  GLU A 464      12.252  -3.872  31.516  1.00 32.59           C  
ATOM   3718  OE1 GLU A 464      13.498  -3.951  31.565  1.00 33.33           O  
ATOM   3719  OE2 GLU A 464      11.464  -4.744  31.961  1.00 34.07           O  
ATOM   3720  N   LEU A 465      13.243   1.602  29.881  1.00 18.41           N  
ATOM   3721  CA  LEU A 465      13.725   2.949  30.115  1.00 17.82           C  
ATOM   3722  C   LEU A 465      12.775   4.022  29.573  1.00 17.12           C  
ATOM   3723  O   LEU A 465      12.606   5.057  30.217  1.00 15.13           O  
ATOM   3724  CB  LEU A 465      15.132   3.156  29.535  1.00 18.04           C  
ATOM   3725  CG  LEU A 465      16.252   2.413  30.312  1.00 20.73           C  
ATOM   3726  CD1 LEU A 465      17.534   2.390  29.478  1.00 19.50           C  
ATOM   3727  CD2 LEU A 465      16.534   3.051  31.668  1.00 19.37           C  
ATOM   3728  N   TYR A 466      12.176   3.812  28.398  1.00 16.53           N  
ATOM   3729  CA  TYR A 466      11.224   4.804  27.894  1.00 15.26           C  
ATOM   3730  C   TYR A 466      10.035   4.832  28.878  1.00 16.53           C  
ATOM   3731  O   TYR A 466       9.494   5.893  29.145  1.00 13.50           O  
ATOM   3732  CB  TYR A 466      10.768   4.399  26.510  1.00 14.52           C  
ATOM   3733  CG  TYR A 466      11.853   4.361  25.443  1.00 14.38           C  
ATOM   3734  CD1 TYR A 466      12.949   5.197  25.475  1.00 14.47           C  
ATOM   3735  CD2 TYR A 466      11.722   3.500  24.380  1.00 13.77           C  
ATOM   3736  CE1 TYR A 466      13.917   5.153  24.481  1.00 15.28           C  
ATOM   3737  CE2 TYR A 466      12.630   3.459  23.350  1.00 14.86           C  
ATOM   3738  CZ  TYR A 466      13.738   4.299  23.426  1.00 14.49           C  
ATOM   3739  OH  TYR A 466      14.654   4.230  22.423  1.00 14.17           O  
ATOM   3740  N   ALA A 467       9.587   3.652  29.342  1.00 14.38           N  
ATOM   3741  CA  ALA A 467       8.527   3.553  30.330  1.00 15.39           C  
ATOM   3742  C   ALA A 467       8.835   4.365  31.575  1.00 16.37           C  
ATOM   3743  O   ALA A 467       7.989   5.111  32.081  1.00 16.85           O  
ATOM   3744  CB  ALA A 467       8.260   2.101  30.726  1.00 16.53           C  
ATOM   3745  N   LYS A 468      10.032   4.213  32.135  1.00 18.53           N  
ATOM   3746  CA  LYS A 468      10.403   4.959  33.343  1.00 20.32           C  
ATOM   3747  C   LYS A 468      10.557   6.443  33.050  1.00 20.37           C  
ATOM   3748  O   LYS A 468      10.207   7.277  33.883  1.00 19.57           O  
ATOM   3749  CB  LYS A 468      11.706   4.349  33.899  1.00 23.57           C  
ATOM   3750  CG  LYS A 468      11.414   2.911  34.324  1.00 28.82           C  
ATOM   3751  CD  LYS A 468      12.501   2.278  35.157  1.00 34.02           C  
ATOM   3752  CE  LYS A 468      13.595   1.616  34.347  1.00 35.86           C  
ATOM   3753  NZ  LYS A 468      14.345   0.644  35.215  1.00 38.76           N  
ATOM   3754  N   ALA A 469      11.059   6.794  31.855  1.00 17.24           N  
ATOM   3755  CA  ALA A 469      11.139   8.215  31.477  1.00 16.47           C  
ATOM   3756  C   ALA A 469       9.731   8.777  31.476  1.00 15.60           C  
ATOM   3757  O   ALA A 469       9.508   9.890  31.981  1.00 15.86           O  
ATOM   3758  CB  ALA A 469      11.813   8.410  30.116  1.00 13.49           C  
ATOM   3759  N   GLU A 470       8.742   8.024  30.931  1.00 15.80           N  
ATOM   3760  CA  GLU A 470       7.365   8.513  30.982  1.00 16.57           C  
ATOM   3761  C   GLU A 470       6.884   8.619  32.424  1.00 17.55           C  
ATOM   3762  O   GLU A 470       6.180   9.575  32.757  1.00 17.53           O  
ATOM   3763  CB  GLU A 470       6.366   7.652  30.186  1.00 15.84           C  
ATOM   3764  CG  GLU A 470       6.477   7.826  28.697  1.00 15.23           C  
ATOM   3765  CD  GLU A 470       5.812   9.101  28.194  1.00 16.63           C  
ATOM   3766  OE1 GLU A 470       4.880   9.647  28.839  1.00 17.10           O  
ATOM   3767  OE2 GLU A 470       6.236   9.509  27.106  1.00 15.25           O  
ATOM   3768  N   GLN A 471       7.257   7.685  33.300  1.00 18.58           N  
ATOM   3769  CA  GLN A 471       6.897   7.810  34.721  1.00 18.48           C  
ATOM   3770  C   GLN A 471       7.554   9.032  35.338  1.00 18.78           C  
ATOM   3771  O   GLN A 471       6.928   9.772  36.124  1.00 19.03           O  
ATOM   3772  CB  GLN A 471       7.295   6.494  35.436  1.00 21.32           C  
ATOM   3773  CG  GLN A 471       6.312   5.371  35.134  1.00 21.33           C  
ATOM   3774  CD  GLN A 471       6.784   4.033  35.691  1.00 23.34           C  
ATOM   3775  OE1 GLN A 471       7.977   3.735  35.670  1.00 23.82           O  
ATOM   3776  NE2 GLN A 471       5.815   3.239  36.146  1.00 22.63           N  
ATOM   3777  N   GLN A 472       8.798   9.394  34.990  1.00 18.16           N  
ATOM   3778  CA  GLN A 472       9.406  10.617  35.539  1.00 18.32           C  
ATOM   3779  C   GLN A 472       8.646  11.856  35.085  1.00 16.81           C  
ATOM   3780  O   GLN A 472       8.284  12.721  35.879  1.00 17.04           O  
ATOM   3781  CB  GLN A 472      10.858  10.786  35.146  1.00 18.12           C  
ATOM   3782  CG  GLN A 472      11.587  11.982  35.687  1.00 18.40           C  
ATOM   3783  CD  GLN A 472      11.719  11.903  37.217  1.00 19.72           C  
ATOM   3784  OE1 GLN A 472      12.212  10.885  37.678  1.00 17.94           O  
ATOM   3785  NE2 GLN A 472      11.298  12.957  37.906  1.00 16.35           N  
ATOM   3786  N   LEU A 473       8.283  11.887  33.806  1.00 17.47           N  
ATOM   3787  CA  LEU A 473       7.470  13.004  33.294  1.00 18.65           C  
ATOM   3788  C   LEU A 473       6.163  13.167  34.051  1.00 19.20           C  
ATOM   3789  O   LEU A 473       5.738  14.249  34.457  1.00 18.90           O  
ATOM   3790  CB  LEU A 473       7.257  12.739  31.798  1.00 19.01           C  
ATOM   3791  CG  LEU A 473       7.069  13.929  30.860  1.00 21.42           C  
ATOM   3792  CD1 LEU A 473       8.284  14.852  30.880  1.00 16.58           C  
ATOM   3793  CD2 LEU A 473       6.899  13.376  29.426  1.00 21.67           C  
ATOM   3794  N   ASP A 474       5.390  12.085  34.186  1.00 19.32           N  
ATOM   3795  CA  ASP A 474       4.140  12.073  34.900  1.00 19.45           C  
ATOM   3796  C   ASP A 474       4.296  12.458  36.365  1.00 19.65           C  
ATOM   3797  O   ASP A 474       3.557  13.295  36.919  1.00 19.12           O  
ATOM   3798  CB  ASP A 474       3.472  10.706  34.768  1.00 20.18           C  
ATOM   3799  CG  ASP A 474       2.149  10.650  35.477  1.00 21.11           C  
ATOM   3800  OD1 ASP A 474       1.214  11.418  35.223  1.00 18.43           O  
ATOM   3801  OD2 ASP A 474       2.083   9.760  36.362  1.00 25.00           O  
ATOM   3802  N   LYS A 475       5.311  11.891  37.002  1.00 18.33           N  
ATOM   3803  CA  LYS A 475       5.603  12.188  38.403  1.00 21.24           C  
ATOM   3804  C   LYS A 475       5.744  13.703  38.551  1.00 19.76           C  
ATOM   3805  O   LYS A 475       5.181  14.264  39.487  1.00 17.71           O  
ATOM   3806  CB  LYS A 475       6.916  11.575  38.814  1.00 23.52           C  
ATOM   3807  CG  LYS A 475       7.422  11.471  40.229  1.00 28.67           C  
ATOM   3808  CD  LYS A 475       8.693  10.569  40.189  1.00 31.73           C  
ATOM   3809  CE  LYS A 475       8.371   9.157  39.695  1.00 33.55           C  
ATOM   3810  NZ  LYS A 475       9.368   8.520  38.772  1.00 33.26           N  
ATOM   3811  N   ASP A 476       6.516  14.307  37.649  1.00 18.32           N  
ATOM   3812  CA  ASP A 476       6.689  15.766  37.695  1.00 19.47           C  
ATOM   3813  C   ASP A 476       5.520  16.563  37.138  1.00 19.88           C  
ATOM   3814  O   ASP A 476       5.526  17.808  37.213  1.00 20.30           O  
ATOM   3815  CB  ASP A 476       7.932  16.179  36.879  1.00 17.74           C  
ATOM   3816  CG  ASP A 476       9.196  15.596  37.449  1.00 19.98           C  
ATOM   3817  OD1 ASP A 476       9.268  15.423  38.698  1.00 21.26           O  
ATOM   3818  OD2 ASP A 476      10.142  15.278  36.714  1.00 19.30           O  
ATOM   3819  N   SER A 477       4.607  15.902  36.447  1.00 20.21           N  
ATOM   3820  CA  SER A 477       3.455  16.552  35.851  1.00 19.03           C  
ATOM   3821  C   SER A 477       3.931  17.702  34.998  1.00 19.63           C  
ATOM   3822  O   SER A 477       3.557  18.867  35.118  1.00 20.91           O  
ATOM   3823  CB  SER A 477       2.530  16.996  37.002  1.00 21.14           C  
ATOM   3824  OG  SER A 477       1.671  15.925  37.360  1.00 21.45           O  
ATOM   3825  N   ALA A 478       4.839  17.384  34.076  1.00 18.46           N  
ATOM   3826  CA  ALA A 478       5.425  18.326  33.157  1.00 16.39           C  
ATOM   3827  C   ALA A 478       4.277  18.809  32.251  1.00 17.33           C  
ATOM   3828  O   ALA A 478       4.302  19.958  31.881  1.00 18.21           O  
ATOM   3829  CB  ALA A 478       6.462  17.660  32.273  1.00 18.02           C  
ATOM   3830  N   ILE A 479       3.346  17.940  31.859  1.00 16.46           N  
ATOM   3831  CA  ILE A 479       2.276  18.371  30.973  1.00 16.21           C  
ATOM   3832  C   ILE A 479       0.965  17.833  31.499  1.00 17.88           C  
ATOM   3833  O   ILE A 479       0.936  17.061  32.462  1.00 17.34           O  
ATOM   3834  CB  ILE A 479       2.488  17.817  29.540  1.00 17.30           C  
ATOM   3835  CG1 ILE A 479       2.603  16.277  29.593  1.00 17.17           C  
ATOM   3836  CG2 ILE A 479       3.730  18.360  28.832  1.00 15.43           C  
ATOM   3837  CD1 ILE A 479       2.448  15.723  28.188  1.00 17.29           C  
ATOM   3838  N   VAL A 480      -0.101  18.134  30.782  1.00 16.66           N  
ATOM   3839  CA  VAL A 480      -1.411  17.590  31.023  1.00 16.79           C  
ATOM   3840  C   VAL A 480      -1.806  16.842  29.750  1.00 16.05           C  
ATOM   3841  O   VAL A 480      -2.339  17.497  28.855  1.00 15.96           O  
ATOM   3842  CB  VAL A 480      -2.510  18.626  31.317  1.00 16.32           C  
ATOM   3843  CG1 VAL A 480      -3.813  17.890  31.603  1.00 17.23           C  
ATOM   3844  CG2 VAL A 480      -2.155  19.543  32.480  1.00 15.65           C  
ATOM   3845  N   PRO A 481      -1.602  15.537  29.724  1.00 15.82           N  
ATOM   3846  CA  PRO A 481      -2.032  14.719  28.611  1.00 15.63           C  
ATOM   3847  C   PRO A 481      -3.558  14.737  28.558  1.00 16.02           C  
ATOM   3848  O   PRO A 481      -4.292  14.705  29.566  1.00 14.99           O  
ATOM   3849  CB  PRO A 481      -1.500  13.327  28.892  1.00 16.53           C  
ATOM   3850  CG  PRO A 481      -0.515  13.464  30.007  1.00 17.13           C  
ATOM   3851  CD  PRO A 481      -0.970  14.693  30.758  1.00 16.91           C  
ATOM   3852  N   VAL A 482      -4.079  14.880  27.340  1.00 15.06           N  
ATOM   3853  CA  VAL A 482      -5.514  14.952  27.130  1.00 16.15           C  
ATOM   3854  C   VAL A 482      -5.982  13.771  26.278  1.00 17.54           C  
ATOM   3855  O   VAL A 482      -6.687  12.951  26.860  1.00 16.95           O  
ATOM   3856  CB  VAL A 482      -5.933  16.277  26.475  1.00 15.40           C  
ATOM   3857  CG1 VAL A 482      -7.449  16.303  26.254  1.00 16.38           C  
ATOM   3858  CG2 VAL A 482      -5.545  17.466  27.323  1.00 15.42           C  
ATOM   3859  N   TYR A 483      -5.543  13.613  25.013  1.00 15.66           N  
ATOM   3860  CA  TYR A 483      -5.968  12.457  24.250  1.00 16.85           C  
ATOM   3861  C   TYR A 483      -4.954  12.097  23.157  1.00 15.23           C  
ATOM   3862  O   TYR A 483      -4.108  12.939  22.831  1.00 15.48           O  
ATOM   3863  CB  TYR A 483      -7.354  12.571  23.600  1.00 18.70           C  
ATOM   3864  CG  TYR A 483      -7.517  13.676  22.575  1.00 20.87           C  
ATOM   3865  CD1 TYR A 483      -6.981  13.588  21.298  1.00 19.67           C  
ATOM   3866  CD2 TYR A 483      -8.235  14.817  22.902  1.00 20.21           C  
ATOM   3867  CE1 TYR A 483      -7.162  14.610  20.377  1.00 20.02           C  
ATOM   3868  CE2 TYR A 483      -8.413  15.864  21.988  1.00 21.46           C  
ATOM   3869  CZ  TYR A 483      -7.854  15.736  20.738  1.00 20.10           C  
ATOM   3870  OH  TYR A 483      -8.019  16.737  19.808  1.00 24.47           O  
ATOM   3871  N   TYR A 484      -5.042  10.881  22.691  1.00 12.50           N  
ATOM   3872  CA  TYR A 484      -4.140  10.433  21.610  1.00 14.64           C  
ATOM   3873  C   TYR A 484      -4.950  10.689  20.358  1.00 15.43           C  
ATOM   3874  O   TYR A 484      -6.144  10.292  20.402  1.00 16.76           O  
ATOM   3875  CB  TYR A 484      -3.754   8.951  21.658  1.00 12.82           C  
ATOM   3876  CG  TYR A 484      -3.128   8.663  23.025  1.00 14.59           C  
ATOM   3877  CD1 TYR A 484      -1.984   9.361  23.425  1.00 12.62           C  
ATOM   3878  CD2 TYR A 484      -3.714   7.750  23.900  1.00 12.22           C  
ATOM   3879  CE1 TYR A 484      -1.446   9.159  24.658  1.00 14.06           C  
ATOM   3880  CE2 TYR A 484      -3.123   7.509  25.134  1.00 14.40           C  
ATOM   3881  CZ  TYR A 484      -1.995   8.208  25.512  1.00 14.85           C  
ATOM   3882  OH  TYR A 484      -1.439   8.005  26.753  1.00 14.01           O  
ATOM   3883  N   TYR A 485      -4.421  11.370  19.368  1.00 14.66           N  
ATOM   3884  CA  TYR A 485      -5.258  11.656  18.210  1.00 15.13           C  
ATOM   3885  C   TYR A 485      -5.541  10.419  17.343  1.00 16.21           C  
ATOM   3886  O   TYR A 485      -4.777   9.467  17.265  1.00 15.80           O  
ATOM   3887  CB  TYR A 485      -4.557  12.605  17.246  1.00 13.83           C  
ATOM   3888  CG  TYR A 485      -4.276  14.056  17.514  1.00 14.13           C  
ATOM   3889  CD1 TYR A 485      -3.463  14.469  18.545  1.00 13.10           C  
ATOM   3890  CD2 TYR A 485      -4.781  15.035  16.657  1.00 14.50           C  
ATOM   3891  CE1 TYR A 485      -3.173  15.813  18.742  1.00 13.69           C  
ATOM   3892  CE2 TYR A 485      -4.527  16.391  16.844  1.00 13.59           C  
ATOM   3893  CZ  TYR A 485      -3.690  16.754  17.871  1.00 14.16           C  
ATOM   3894  OH  TYR A 485      -3.402  18.080  18.143  1.00 13.16           O  
ATOM   3895  N   VAL A 486      -6.594  10.569  16.561  1.00 19.09           N  
ATOM   3896  CA  VAL A 486      -6.897   9.768  15.416  1.00 19.42           C  
ATOM   3897  C   VAL A 486      -6.661  10.783  14.267  1.00 19.09           C  
ATOM   3898  O   VAL A 486      -6.820  11.983  14.523  1.00 17.03           O  
ATOM   3899  CB  VAL A 486      -8.292   9.177  15.208  1.00 21.76           C  
ATOM   3900  CG1 VAL A 486      -8.434   8.012  16.210  1.00 24.36           C  
ATOM   3901  CG2 VAL A 486      -9.405  10.190  15.346  1.00 22.96           C  
ATOM   3902  N   ASN A 487      -6.355  10.315  13.099  1.00 17.81           N  
ATOM   3903  CA  ASN A 487      -6.196  11.182  11.939  1.00 17.54           C  
ATOM   3904  C   ASN A 487      -7.518  11.242  11.164  1.00 18.45           C  
ATOM   3905  O   ASN A 487      -7.696  10.418  10.291  1.00 18.28           O  
ATOM   3906  CB  ASN A 487      -5.086  10.609  11.064  1.00 18.61           C  
ATOM   3907  CG  ASN A 487      -4.774  11.498   9.850  1.00 20.95           C  
ATOM   3908  OD1 ASN A 487      -5.374  12.550   9.673  1.00 20.11           O  
ATOM   3909  ND2 ASN A 487      -3.814  11.121   9.032  1.00 19.16           N  
ATOM   3910  N   ALA A 488      -8.367  12.233  11.417  1.00 18.64           N  
ATOM   3911  CA  ALA A 488      -9.662  12.398  10.797  1.00 20.50           C  
ATOM   3912  C   ALA A 488      -9.662  13.569   9.803  1.00 19.50           C  
ATOM   3913  O   ALA A 488      -9.263  14.672  10.178  1.00 19.88           O  
ATOM   3914  CB  ALA A 488     -10.732  12.710  11.858  1.00 18.08           C  
ATOM   3915  N   ARG A 489      -9.978  13.325   8.550  1.00 19.75           N  
ATOM   3916  CA  ARG A 489     -10.038  14.387   7.552  1.00 18.93           C  
ATOM   3917  C   ARG A 489     -11.043  13.965   6.482  1.00 18.89           C  
ATOM   3918  O   ARG A 489     -11.340  12.744   6.443  1.00 19.28           O  
ATOM   3919  CB  ARG A 489      -8.687  14.600   6.836  1.00 20.15           C  
ATOM   3920  CG  ARG A 489      -8.070  13.264   6.395  1.00 23.17           C  
ATOM   3921  CD  ARG A 489      -7.135  13.354   5.210  1.00 27.02           C  
ATOM   3922  NE  ARG A 489      -6.123  14.395   5.210  1.00 29.69           N  
ATOM   3923  CZ  ARG A 489      -4.907  14.366   5.743  1.00 29.28           C  
ATOM   3924  NH1 ARG A 489      -4.455  13.299   6.359  1.00 29.07           N  
ATOM   3925  NH2 ARG A 489      -4.107  15.413   5.644  1.00 30.32           N  
ATOM   3926  N   LEU A 490     -11.438  14.895   5.613  1.00 14.60           N  
ATOM   3927  CA  LEU A 490     -12.297  14.531   4.500  1.00 15.85           C  
ATOM   3928  C   LEU A 490     -11.452  14.486   3.222  1.00 15.35           C  
ATOM   3929  O   LEU A 490     -10.606  15.379   3.022  1.00 13.15           O  
ATOM   3930  CB  LEU A 490     -13.432  15.542   4.270  1.00 14.89           C  
ATOM   3931  CG  LEU A 490     -14.218  16.076   5.467  1.00 18.38           C  
ATOM   3932  CD1 LEU A 490     -15.438  16.858   4.991  1.00 15.02           C  
ATOM   3933  CD2 LEU A 490     -14.618  14.945   6.418  1.00 19.06           C  
ATOM   3934  N   VAL A 491     -11.667  13.513   2.344  1.00 13.60           N  
ATOM   3935  CA  VAL A 491     -10.914  13.345   1.100  1.00 13.08           C  
ATOM   3936  C   VAL A 491     -11.873  13.015  -0.030  1.00 13.49           C  
ATOM   3937  O   VAL A 491     -12.747  12.145   0.189  1.00 11.18           O  
ATOM   3938  CB  VAL A 491      -9.911  12.179   1.302  1.00 12.54           C  
ATOM   3939  CG1 VAL A 491      -9.230  11.974  -0.028  1.00 12.96           C  
ATOM   3940  CG2 VAL A 491      -8.856  12.544   2.379  1.00 13.33           C  
ATOM   3941  N   LYS A 492     -11.852  13.696  -1.174  1.00 15.40           N  
ATOM   3942  CA  LYS A 492     -12.925  13.449  -2.165  1.00 14.92           C  
ATOM   3943  C   LYS A 492     -12.726  12.064  -2.737  1.00 16.95           C  
ATOM   3944  O   LYS A 492     -11.629  11.484  -2.762  1.00 15.71           O  
ATOM   3945  CB  LYS A 492     -12.949  14.546  -3.225  1.00 16.17           C  
ATOM   3946  CG  LYS A 492     -13.256  15.958  -2.742  1.00 16.13           C  
ATOM   3947  CD  LYS A 492     -14.728  16.005  -2.308  1.00 17.51           C  
ATOM   3948  CE  LYS A 492     -15.102  17.389  -1.803  1.00 17.42           C  
ATOM   3949  NZ  LYS A 492     -14.912  18.490  -2.754  1.00 16.33           N  
ATOM   3950  N   PRO A 493     -13.819  11.507  -3.282  1.00 18.99           N  
ATOM   3951  CA  PRO A 493     -13.790  10.179  -3.850  1.00 21.24           C  
ATOM   3952  C   PRO A 493     -12.860  10.100  -5.043  1.00 20.31           C  
ATOM   3953  O   PRO A 493     -12.324   9.025  -5.211  1.00 19.57           O  
ATOM   3954  CB  PRO A 493     -15.221   9.831  -4.232  1.00 21.46           C  
ATOM   3955  CG  PRO A 493     -16.048  10.846  -3.517  1.00 22.82           C  
ATOM   3956  CD  PRO A 493     -15.181  12.065  -3.317  1.00 19.03           C  
ATOM   3957  N   TRP A 494     -12.639  11.194  -5.767  1.00 20.62           N  
ATOM   3958  CA  TRP A 494     -11.731  11.139  -6.913  1.00 19.59           C  
ATOM   3959  C   TRP A 494     -10.273  11.336  -6.545  1.00 18.53           C  
ATOM   3960  O   TRP A 494      -9.447  11.325  -7.469  1.00 19.34           O  
ATOM   3961  CB  TRP A 494     -12.167  12.227  -7.911  1.00 19.90           C  
ATOM   3962  CG  TRP A 494     -12.381  13.594  -7.286  1.00 20.40           C  
ATOM   3963  CD1 TRP A 494     -11.425  14.532  -7.023  1.00 20.42           C  
ATOM   3964  CD2 TRP A 494     -13.626  14.202  -6.968  1.00 19.37           C  
ATOM   3965  NE1 TRP A 494     -12.000  15.689  -6.538  1.00 20.64           N  
ATOM   3966  CE2 TRP A 494     -13.363  15.503  -6.509  1.00 20.87           C  
ATOM   3967  CE3 TRP A 494     -14.959  13.767  -7.031  1.00 19.49           C  
ATOM   3968  CZ2 TRP A 494     -14.365  16.368  -6.088  1.00 18.65           C  
ATOM   3969  CZ3 TRP A 494     -15.956  14.620  -6.644  1.00 19.92           C  
ATOM   3970  CH2 TRP A 494     -15.659  15.919  -6.155  1.00 21.49           C  
ATOM   3971  N   VAL A 495      -9.915  11.497  -5.276  1.00 18.37           N  
ATOM   3972  CA  VAL A 495      -8.500  11.618  -4.910  1.00 16.96           C  
ATOM   3973  C   VAL A 495      -7.916  10.219  -4.669  1.00 17.79           C  
ATOM   3974  O   VAL A 495      -8.281   9.561  -3.715  1.00 18.87           O  
ATOM   3975  CB  VAL A 495      -8.274  12.462  -3.654  1.00 17.48           C  
ATOM   3976  CG1 VAL A 495      -6.806  12.418  -3.198  1.00 18.64           C  
ATOM   3977  CG2 VAL A 495      -8.728  13.905  -3.871  1.00 13.45           C  
ATOM   3978  N   GLY A 496      -7.062   9.704  -5.546  1.00 15.01           N  
ATOM   3979  CA  GLY A 496      -6.523   8.367  -5.345  1.00 15.62           C  
ATOM   3980  C   GLY A 496      -5.113   8.454  -4.748  1.00 17.03           C  
ATOM   3981  O   GLY A 496      -4.424   9.482  -4.852  1.00 12.58           O  
ATOM   3982  N   GLY A 497      -4.719   7.335  -4.142  1.00 17.86           N  
ATOM   3983  CA  GLY A 497      -3.343   7.257  -3.614  1.00 19.76           C  
ATOM   3984  C   GLY A 497      -3.203   7.499  -2.113  1.00 20.36           C  
ATOM   3985  O   GLY A 497      -2.072   7.356  -1.608  1.00 17.07           O  
ATOM   3986  N   TYR A 498      -4.251   7.942  -1.433  1.00 19.65           N  
ATOM   3987  CA  TYR A 498      -4.108   8.172   0.016  1.00 21.46           C  
ATOM   3988  C   TYR A 498      -4.655   6.962   0.777  1.00 21.00           C  
ATOM   3989  O   TYR A 498      -5.864   6.799   0.876  1.00 16.96           O  
ATOM   3990  CB  TYR A 498      -4.808   9.468   0.390  1.00 22.39           C  
ATOM   3991  CG  TYR A 498      -4.778   9.846   1.856  1.00 26.10           C  
ATOM   3992  CD1 TYR A 498      -3.578  10.240   2.457  1.00 27.14           C  
ATOM   3993  CD2 TYR A 498      -5.911   9.822   2.637  1.00 27.26           C  
ATOM   3994  CE1 TYR A 498      -3.534  10.614   3.778  1.00 27.38           C  
ATOM   3995  CE2 TYR A 498      -5.889  10.192   3.978  1.00 28.73           C  
ATOM   3996  CZ  TYR A 498      -4.671  10.595   4.531  1.00 29.55           C  
ATOM   3997  OH  TYR A 498      -4.620  10.940   5.857  1.00 29.05           O  
ATOM   3998  N   THR A 499      -3.778   6.134   1.352  1.00 23.87           N  
ATOM   3999  CA  THR A 499      -4.170   4.924   2.059  1.00 27.43           C  
ATOM   4000  C   THR A 499      -4.664   5.190   3.472  1.00 28.49           C  
ATOM   4001  O   THR A 499      -5.490   4.448   3.994  1.00 30.33           O  
ATOM   4002  CB  THR A 499      -3.013   3.901   2.165  1.00 29.67           C  
ATOM   4003  OG1 THR A 499      -2.083   4.239   3.215  1.00 30.31           O  
ATOM   4004  CG2 THR A 499      -2.187   3.908   0.860  1.00 30.07           C  
ATOM   4005  N   GLY A 500      -4.121   6.179   4.173  1.00 28.65           N  
ATOM   4006  CA  GLY A 500      -4.398   6.413   5.583  1.00 27.00           C  
ATOM   4007  C   GLY A 500      -3.581   5.408   6.423  1.00 27.83           C  
ATOM   4008  O   GLY A 500      -3.698   5.356   7.656  1.00 27.05           O  
ATOM   4009  N   LYS A 501      -2.712   4.602   5.802  1.00 27.25           N  
ATOM   4010  CA  LYS A 501      -1.921   3.617   6.501  1.00 28.77           C  
ATOM   4011  C   LYS A 501      -0.705   4.172   7.229  1.00 25.42           C  
ATOM   4012  O   LYS A 501      -0.105   3.466   8.050  1.00 23.47           O  
ATOM   4013  CB  LYS A 501      -1.452   2.463   5.576  1.00 31.54           C  
ATOM   4014  CG  LYS A 501      -2.509   1.354   5.555  1.00 35.81           C  
ATOM   4015  CD  LYS A 501      -1.914   0.015   5.146  1.00 38.89           C  
ATOM   4016  CE  LYS A 501      -2.391  -1.137   6.035  1.00 40.19           C  
ATOM   4017  NZ  LYS A 501      -1.442  -1.418   7.142  1.00 40.77           N  
ATOM   4018  N   ASP A 502      -0.273   5.385   6.883  1.00 20.49           N  
ATOM   4019  CA  ASP A 502       0.901   5.913   7.568  1.00 17.51           C  
ATOM   4020  C   ASP A 502       0.475   6.597   8.843  1.00 18.42           C  
ATOM   4021  O   ASP A 502      -0.143   7.640   8.824  1.00 16.40           O  
ATOM   4022  CB  ASP A 502       1.707   6.718   6.576  1.00 18.68           C  
ATOM   4023  CG  ASP A 502       2.846   7.510   7.218  1.00 17.70           C  
ATOM   4024  OD1 ASP A 502       3.156   7.171   8.351  1.00 17.91           O  
ATOM   4025  OD2 ASP A 502       3.380   8.408   6.555  1.00 17.68           O  
ATOM   4026  N   PRO A 503       0.914   6.091  10.010  1.00 18.31           N  
ATOM   4027  CA  PRO A 503       0.594   6.671  11.289  1.00 17.26           C  
ATOM   4028  C   PRO A 503       1.298   8.007  11.514  1.00 17.30           C  
ATOM   4029  O   PRO A 503       0.939   8.723  12.455  1.00 16.79           O  
ATOM   4030  CB  PRO A 503       0.977   5.586  12.289  1.00 18.05           C  
ATOM   4031  CG  PRO A 503       2.113   4.870  11.628  1.00 19.29           C  
ATOM   4032  CD  PRO A 503       1.757   4.860  10.147  1.00 19.01           C  
ATOM   4033  N   LEU A 504       2.249   8.371  10.667  1.00 14.02           N  
ATOM   4034  CA  LEU A 504       2.918   9.656  10.718  1.00 15.75           C  
ATOM   4035  C   LEU A 504       2.239  10.629   9.750  1.00 15.23           C  
ATOM   4036  O   LEU A 504       2.495  11.832   9.828  1.00 13.41           O  
ATOM   4037  CB  LEU A 504       4.426   9.619  10.379  1.00 15.95           C  
ATOM   4038  CG  LEU A 504       5.286   8.777  11.337  1.00 20.04           C  
ATOM   4039  CD1 LEU A 504       6.793   8.872  11.056  1.00 21.94           C  
ATOM   4040  CD2 LEU A 504       4.989   9.101  12.758  1.00 21.98           C  
ATOM   4041  N   ASP A 505       1.413  10.106   8.839  1.00 15.79           N  
ATOM   4042  CA  ASP A 505       0.752  10.900   7.811  1.00 15.81           C  
ATOM   4043  C   ASP A 505       1.768  11.735   7.023  1.00 16.56           C  
ATOM   4044  O   ASP A 505       1.586  12.938   6.782  1.00 16.54           O  
ATOM   4045  CB  ASP A 505      -0.281  11.867   8.412  1.00 18.30           C  
ATOM   4046  CG  ASP A 505      -1.344  12.279   7.424  1.00 19.87           C  
ATOM   4047  OD1 ASP A 505      -1.695  11.500   6.534  1.00 21.87           O  
ATOM   4048  OD2 ASP A 505      -1.817  13.416   7.475  1.00 20.70           O  
ATOM   4049  N   ASN A 506       2.818  11.115   6.533  1.00 14.88           N  
ATOM   4050  CA  ASN A 506       3.811  11.836   5.727  1.00 15.55           C  
ATOM   4051  C   ASN A 506       3.354  11.769   4.268  1.00 11.54           C  
ATOM   4052  O   ASN A 506       3.923  11.017   3.495  1.00 13.00           O  
ATOM   4053  CB  ASN A 506       5.189  11.239   5.906  1.00 14.44           C  
ATOM   4054  CG  ASN A 506       5.854  11.675   7.200  1.00 16.97           C  
ATOM   4055  OD1 ASN A 506       5.782  12.829   7.605  1.00 17.40           O  
ATOM   4056  ND2 ASN A 506       6.524  10.752   7.845  1.00 18.59           N  
ATOM   4057  N   ILE A 507       2.374  12.519   3.862  1.00 11.31           N  
ATOM   4058  CA  ILE A 507       1.851  12.459   2.494  1.00 12.37           C  
ATOM   4059  C   ILE A 507       2.734  13.230   1.546  1.00 13.43           C  
ATOM   4060  O   ILE A 507       3.273  14.293   1.891  1.00 11.07           O  
ATOM   4061  CB  ILE A 507       0.424  13.048   2.542  1.00 17.63           C  
ATOM   4062  CG1 ILE A 507      -0.557  12.186   3.352  1.00 16.70           C  
ATOM   4063  CG2 ILE A 507      -0.144  13.352   1.157  1.00 16.50           C  
ATOM   4064  CD1 ILE A 507      -0.292  10.684   3.412  1.00 22.53           C  
ATOM   4065  N   TYR A 508       2.863  12.712   0.334  1.00 11.13           N  
ATOM   4066  CA  TYR A 508       3.599  13.366  -0.735  1.00 12.13           C  
ATOM   4067  C   TYR A 508       2.562  13.549  -1.856  1.00 11.02           C  
ATOM   4068  O   TYR A 508       2.033  12.520  -2.285  1.00 12.17           O  
ATOM   4069  CB  TYR A 508       4.801  12.554  -1.267  1.00 10.96           C  
ATOM   4070  CG  TYR A 508       5.902  12.358  -0.220  1.00 12.33           C  
ATOM   4071  CD1 TYR A 508       5.748  11.396   0.759  1.00 13.77           C  
ATOM   4072  CD2 TYR A 508       7.047  13.135  -0.212  1.00 11.26           C  
ATOM   4073  CE1 TYR A 508       6.718  11.203   1.752  1.00 14.27           C  
ATOM   4074  CE2 TYR A 508       8.040  12.936   0.729  1.00 12.26           C  
ATOM   4075  CZ  TYR A 508       7.849  12.004   1.729  1.00 13.49           C  
ATOM   4076  OH  TYR A 508       8.797  11.793   2.682  1.00 12.07           O  
ATOM   4077  N   VAL A 509       2.385  14.751  -2.393  1.00  9.93           N  
ATOM   4078  CA  VAL A 509       1.412  14.894  -3.501  1.00 10.98           C  
ATOM   4079  C   VAL A 509       1.883  14.170  -4.755  1.00 12.68           C  
ATOM   4080  O   VAL A 509       1.005  13.702  -5.521  1.00 11.98           O  
ATOM   4081  CB  VAL A 509       1.116  16.381  -3.786  1.00 10.64           C  
ATOM   4082  CG1 VAL A 509       0.314  16.610  -5.054  1.00  9.50           C  
ATOM   4083  CG2 VAL A 509       0.403  16.947  -2.553  1.00 10.52           C  
ATOM   4084  N   LYS A 510       3.192  13.896  -4.910  1.00 11.98           N  
ATOM   4085  CA  LYS A 510       3.661  13.080  -6.037  1.00 13.71           C  
ATOM   4086  C   LYS A 510       3.047  11.675  -5.998  1.00 14.24           C  
ATOM   4087  O   LYS A 510       3.171  10.948  -6.990  1.00 15.01           O  
ATOM   4088  CB  LYS A 510       5.182  12.896  -6.064  1.00 13.84           C  
ATOM   4089  CG  LYS A 510       5.635  11.899  -4.971  1.00 12.95           C  
ATOM   4090  CD  LYS A 510       7.178  11.943  -4.798  1.00 13.34           C  
ATOM   4091  CE  LYS A 510       7.587  10.980  -3.701  1.00 12.92           C  
ATOM   4092  NZ  LYS A 510       7.361   9.538  -4.072  1.00 12.60           N  
ATOM   4093  N   ASN A 511       2.499  11.191  -4.894  1.00 15.12           N  
ATOM   4094  CA  ASN A 511       1.883   9.895  -4.839  1.00 15.17           C  
ATOM   4095  C   ASN A 511       0.377   9.959  -5.125  1.00 15.63           C  
ATOM   4096  O   ASN A 511      -0.204   8.869  -5.189  1.00 15.82           O  
ATOM   4097  CB  ASN A 511       2.092   9.148  -3.521  1.00 14.52           C  
ATOM   4098  CG  ASN A 511       3.586   8.977  -3.233  1.00 14.57           C  
ATOM   4099  OD1 ASN A 511       4.305   8.747  -4.195  1.00 14.67           O  
ATOM   4100  ND2 ASN A 511       4.033   9.103  -1.973  1.00 12.13           N  
ATOM   4101  N   LEU A 512      -0.243  11.106  -5.296  1.00 14.95           N  
ATOM   4102  CA  LEU A 512      -1.706  11.139  -5.468  1.00 14.88           C  
ATOM   4103  C   LEU A 512      -2.122  11.213  -6.929  1.00 15.00           C  
ATOM   4104  O   LEU A 512      -1.286  11.402  -7.801  1.00 15.68           O  
ATOM   4105  CB  LEU A 512      -2.270  12.332  -4.664  1.00 14.77           C  
ATOM   4106  CG  LEU A 512      -1.795  12.295  -3.176  1.00 16.03           C  
ATOM   4107  CD1 LEU A 512      -2.405  13.409  -2.356  1.00 14.43           C  
ATOM   4108  CD2 LEU A 512      -2.136  10.932  -2.583  1.00 16.24           C  
ATOM   4109  N   TYR A 513      -3.404  11.050  -7.225  1.00 15.80           N  
ATOM   4110  CA  TYR A 513      -3.844  11.185  -8.629  1.00 17.46           C  
ATOM   4111  C   TYR A 513      -5.337  11.503  -8.632  1.00 16.23           C  
ATOM   4112  O   TYR A 513      -6.023  11.122  -7.684  1.00 13.83           O  
ATOM   4113  CB  TYR A 513      -3.544   9.934  -9.443  1.00 16.94           C  
ATOM   4114  CG  TYR A 513      -4.087   8.656  -8.870  1.00 18.51           C  
ATOM   4115  CD1 TYR A 513      -5.375   8.221  -9.181  1.00 18.32           C  
ATOM   4116  CD2 TYR A 513      -3.272   7.863  -8.069  1.00 18.26           C  
ATOM   4117  CE1 TYR A 513      -5.866   7.025  -8.658  1.00 18.90           C  
ATOM   4118  CE2 TYR A 513      -3.763   6.674  -7.534  1.00 18.76           C  
ATOM   4119  CZ  TYR A 513      -5.039   6.269  -7.847  1.00 19.99           C  
ATOM   4120  OH  TYR A 513      -5.518   5.113  -7.297  1.00 20.70           O  
ATOM   4121  N   ILE A 514      -5.801  12.220  -9.650  1.00 15.52           N  
ATOM   4122  CA  ILE A 514      -7.230  12.528  -9.717  1.00 14.66           C  
ATOM   4123  C   ILE A 514      -7.923  11.562 -10.687  1.00 15.74           C  
ATOM   4124  O   ILE A 514      -7.584  11.543 -11.886  1.00 13.75           O  
ATOM   4125  CB  ILE A 514      -7.503  13.947 -10.242  1.00 15.65           C  
ATOM   4126  CG1 ILE A 514      -6.685  14.972  -9.466  1.00 15.46           C  
ATOM   4127  CG2 ILE A 514      -8.989  14.326 -10.106  1.00 15.71           C  
ATOM   4128  CD1 ILE A 514      -6.857  14.956  -7.972  1.00 15.32           C  
ATOM   4129  N   ILE A 515      -8.909  10.872 -10.133  1.00 14.65           N  
ATOM   4130  CA  ILE A 515      -9.705   9.919 -10.895  1.00 17.18           C  
ATOM   4131  C   ILE A 515     -10.729  10.711 -11.708  1.00 17.61           C  
ATOM   4132  O   ILE A 515     -11.332  11.684 -11.213  1.00 16.91           O  
ATOM   4133  CB  ILE A 515     -10.417   8.915  -9.954  1.00 17.25           C  
ATOM   4134  CG1 ILE A 515      -9.349   8.196  -9.144  1.00 20.10           C  
ATOM   4135  CG2 ILE A 515     -11.252   7.903 -10.742  1.00 18.40           C  
ATOM   4136  CD1 ILE A 515      -9.758   7.460  -7.891  1.00 21.99           C  
ATOM   4137  N   LYS A 516     -10.991  10.276 -12.935  1.00 16.96           N  
ATOM   4138  CA  LYS A 516     -11.943  11.024 -13.738  1.00 20.51           C  
ATOM   4139  C   LYS A 516     -13.320  11.117 -13.058  1.00 19.81           C  
ATOM   4140  O   LYS A 516     -13.817  10.123 -12.599  1.00 19.11           O  
ATOM   4141  CB  LYS A 516     -12.094  10.386 -15.097  1.00 26.04           C  
ATOM   4142  CG  LYS A 516     -12.508  11.381 -16.173  1.00 31.04           C  
ATOM   4143  CD  LYS A 516     -11.934  10.828 -17.505  1.00 35.38           C  
ATOM   4144  CE  LYS A 516     -13.100  10.145 -18.222  1.00 36.48           C  
ATOM   4145  NZ  LYS A 516     -14.052  11.232 -18.643  1.00 39.23           N  
ATOM   4146  N   HIS A 517     -13.927  12.280 -13.026  1.00 19.90           N  
ATOM   4147  CA  HIS A 517     -15.260  12.434 -12.454  1.00 21.37           C  
ATOM   4148  C   HIS A 517     -15.930  13.653 -13.085  1.00 21.73           C  
ATOM   4149  O   HIS A 517     -17.039  14.023 -12.645  1.00 24.47           O  
ATOM   4150  CB  HIS A 517     -15.103  12.565 -10.926  1.00 20.50           C  
ATOM   4151  CG  HIS A 517     -14.448  13.863 -10.553  1.00 19.17           C  
ATOM   4152  ND1 HIS A 517     -13.093  14.080 -10.545  1.00 19.34           N  
ATOM   4153  CD2 HIS A 517     -15.043  15.025 -10.146  1.00 18.93           C  
ATOM   4154  CE1 HIS A 517     -12.834  15.318 -10.178  1.00 18.39           C  
ATOM   4155  NE2 HIS A 517     -13.986  15.900  -9.925  1.00 20.14           N  
ATOM   4156  OXT HIS A 517     -15.227  14.354 -13.868  1.00 20.80           O  
TER    4157      HIS A 517                                                      
ATOM   4158  N   LYS B   1       6.958  16.781  15.362  1.00  8.28           N  
ATOM   4159  CA  LYS B   1       6.556  18.089  14.725  1.00 10.58           C  
ATOM   4160  C   LYS B   1       5.295  18.630  15.392  1.00  9.81           C  
ATOM   4161  O   LYS B   1       4.505  17.834  15.901  1.00 12.59           O  
ATOM   4162  CB  LYS B   1       6.287  17.931  13.220  1.00 12.65           C  
ATOM   4163  CG  LYS B   1       5.264  16.862  12.818  1.00 13.69           C  
ATOM   4164  CD  LYS B   1       5.140  16.759  11.275  1.00 12.46           C  
ATOM   4165  CE  LYS B   1       6.512  16.337  10.670  1.00 14.43           C  
ATOM   4166  NZ  LYS B   1       6.666  14.883  11.046  1.00 15.78           N  
ATOM   4167  N   CYS B   2       5.164  19.917  15.529  1.00 10.67           N  
ATOM   4168  CA  CYS B   2       4.044  20.573  16.187  1.00 13.05           C  
ATOM   4169  C   CYS B   2       2.729  20.459  15.435  1.00 11.99           C  
ATOM   4170  O   CYS B   2       2.666  20.803  14.250  1.00 13.18           O  
ATOM   4171  CB  CYS B   2       4.312  22.068  16.435  1.00 11.90           C  
ATOM   4172  SG  CYS B   2       5.702  22.265  17.668  1.00 13.34           S  
ATOM   4173  N   LYS B   3       1.663  20.122  16.167  1.00 12.79           N  
ATOM   4174  CA  LYS B   3       0.357  20.017  15.550  1.00 17.07           C  
ATOM   4175  C   LYS B   3      -0.672  20.889  16.310  1.00 17.69           C  
ATOM   4176  O   LYS B   3      -1.687  21.230  15.686  1.00 19.25           O  
ATOM   4177  CB  LYS B   3      -0.270  18.636  15.381  1.00 17.68           C  
ATOM   4178  CG  LYS B   3      -1.291  18.744  14.222  1.00 18.86           C  
ATOM   4179  CD  LYS B   3      -1.918  17.430  13.859  1.00 20.79           C  
ATOM   4180  CE  LYS B   3      -2.655  17.425  12.513  1.00 22.05           C  
ATOM   4181  NZ  LYS B   3      -3.632  18.545  12.467  1.00 26.11           N  
ATOM   4182  OXT LYS B   3      -0.430  21.355  17.401  1.00 15.19           O  
TER    4183      LYS B   3                                                      
HETATM 4184  U    U1 A 518       9.637  -1.915  14.041  1.00 16.93           U  
HETATM 4185  U    U1 A 519      15.896  -3.856  13.753  1.00 20.99           U  
HETATM 4186  U    U1 A 520      18.017  -4.274  17.337  1.00 22.13           U  
HETATM 4187  U    U1 A 521     -17.963  27.860  15.376  1.00 27.24           U  
HETATM 4188  U    U1 A 522      -0.737  35.254  32.901  1.00 22.35           U  
HETATM 4189  U    U1 A 523     -17.094  16.113 -14.536  1.00 33.09           U  
HETATM 4190  U    U1 A 524     -14.754  18.811 -16.589  1.00 35.45           U  
HETATM 4191  U    U1 A 525     -11.286  17.784 -20.986  1.00 36.37           U  
HETATM 4192  O   HOH A 526       7.831  24.506   4.811  1.00  8.61           O  
HETATM 4193  O   HOH A 527       2.102  16.710   2.433  1.00  8.73           O  
HETATM 4194  O   HOH A 528      11.388  18.268   3.347  1.00  8.97           O  
HETATM 4195  O   HOH A 529       0.515  31.312  11.013  1.00  9.78           O  
HETATM 4196  O   HOH A 530       5.449  15.153  -3.406  1.00 10.15           O  
HETATM 4197  O   HOH A 531      -9.627  21.807   9.091  1.00 10.30           O  
HETATM 4198  O   HOH A 532       9.293   5.946  11.184  1.00 10.49           O  
HETATM 4199  O   HOH A 533      20.440  26.018  14.313  1.00 10.63           O  
HETATM 4200  O   HOH A 534      -0.329  15.603   5.206  1.00 11.15           O  
HETATM 4201  O   HOH A 535      14.504  15.164   4.663  1.00 11.28           O  
HETATM 4202  O   HOH A 536      -1.377  28.417   2.327  1.00 11.38           O  
HETATM 4203  O   HOH A 537      14.477  17.104  31.258  1.00 11.43           O  
HETATM 4204  O   HOH A 538      13.072  13.467   2.919  1.00 11.76           O  
HETATM 4205  O   HOH A 539      17.554  13.297   4.978  1.00 11.79           O  
HETATM 4206  O   HOH A 540      -4.240  27.830  13.823  1.00 12.12           O  
HETATM 4207  O   HOH A 541       7.679  15.552 -10.111  1.00 12.28           O  
HETATM 4208  O   HOH A 542      17.265   5.404  22.086  1.00 12.54           O  
HETATM 4209  O   HOH A 543       2.144   9.910   0.023  1.00 12.56           O  
HETATM 4210  O   HOH A 544       1.802  14.910   8.554  1.00 12.56           O  
HETATM 4211  O   HOH A 545      17.462   9.417  20.174  1.00 12.62           O  
HETATM 4212  O   HOH A 546       3.448  17.117   8.175  1.00 12.78           O  
HETATM 4213  O   HOH A 547       6.971  30.567  14.724  1.00 12.85           O  
HETATM 4214  O   HOH A 548      -7.680  23.603  23.317  1.00 12.88           O  
HETATM 4215  O   HOH A 549      32.620  16.907   2.978  1.00 13.01           O  
HETATM 4216  O   HOH A 550      10.199  15.166   0.184  1.00 13.37           O  
HETATM 4217  O   HOH A 551       9.961  13.521  -2.146  1.00 13.48           O  
HETATM 4218  O   HOH A 552      10.019  23.690   3.668  1.00 13.65           O  
HETATM 4219  O   HOH A 553      -3.413  30.126  12.506  1.00 13.82           O  
HETATM 4220  O   HOH A 554      23.526  23.301  -0.890  1.00 13.92           O  
HETATM 4221  O   HOH A 555      -0.453  27.012   4.521  1.00 14.10           O  
HETATM 4222  O   HOH A 556       4.084  10.486  31.064  1.00 14.19           O  
HETATM 4223  O   HOH A 557      -0.632  30.948  28.461  1.00 14.21           O  
HETATM 4224  O   HOH A 558       7.198  11.161  -8.553  1.00 14.28           O  
HETATM 4225  O   HOH A 559      11.342  13.803  16.766  1.00 14.90           O  
HETATM 4226  O   HOH A 560       8.503   1.728  26.097  1.00 15.09           O  
HETATM 4227  O   HOH A 561      19.267  19.800   6.391  1.00 15.21           O  
HETATM 4228  O   HOH A 562      15.188   3.964  -5.433  1.00 15.31           O  
HETATM 4229  O   HOH A 563      -7.797  23.844   9.825  1.00 15.35           O  
HETATM 4230  O   HOH A 564      21.993  25.125  16.702  1.00 15.44           O  
HETATM 4231  O   HOH A 565      -0.239  13.777 -15.036  1.00 15.64           O  
HETATM 4232  O   HOH A 566      13.675  23.136  11.061  1.00 15.90           O  
HETATM 4233  O   HOH A 567       5.283   4.247  31.252  1.00 15.91           O  
HETATM 4234  O   HOH A 568      10.200  31.012   4.014  1.00 16.00           O  
HETATM 4235  O   HOH A 569      17.490   9.039  36.098  1.00 16.05           O  
HETATM 4236  O   HOH A 570       8.320  15.603  -3.290  1.00 16.08           O  
HETATM 4237  O   HOH A 571       8.365  20.060  25.026  1.00 16.15           O  
HETATM 4238  O   HOH A 572      -2.120  17.502   7.850  1.00 16.23           O  
HETATM 4239  O   HOH A 573       7.412  21.859  21.051  1.00 16.32           O  
HETATM 4240  O   HOH A 574      -0.468   9.099   0.044  1.00 16.35           O  
HETATM 4241  O   HOH A 575     -12.978  19.405  -5.022  1.00 16.37           O  
HETATM 4242  O   HOH A 576      -4.201  23.749  -7.375  1.00 16.39           O  
HETATM 4243  O   HOH A 577      18.447  17.666  23.028  1.00 16.41           O  
HETATM 4244  O   HOH A 578       6.465   8.889  -6.895  1.00 16.46           O  
HETATM 4245  O   HOH A 579      10.004  29.262  -8.464  1.00 16.54           O  
HETATM 4246  O   HOH A 580       2.895  15.179  32.979  1.00 16.64           O  
HETATM 4247  O   HOH A 581     -16.946  23.810  24.062  1.00 16.64           O  
HETATM 4248  O   HOH A 582      10.796  25.821  -6.451  1.00 16.69           O  
HETATM 4249  O   HOH A 583       9.356  22.383  18.582  1.00 16.73           O  
HETATM 4250  O   HOH A 584       9.221   6.851   6.986  1.00 16.74           O  
HETATM 4251  O   HOH A 585      -0.329  31.032   2.105  1.00 16.84           O  
HETATM 4252  O   HOH A 586       5.734  20.286  25.042  1.00 16.94           O  
HETATM 4253  O   HOH A 587      10.478  13.854   2.965  1.00 16.95           O  
HETATM 4254  O   HOH A 588      -7.142  24.090  12.284  1.00 17.08           O  
HETATM 4255  O   HOH A 589      12.165   0.886   8.547  1.00 17.31           O  
HETATM 4256  O   HOH A 590      31.258  10.939   8.414  1.00 17.37           O  
HETATM 4257  O   HOH A 591      31.449  18.926   1.210  1.00 17.39           O  
HETATM 4258  O   HOH A 592     -20.482  23.482   1.711  1.00 17.43           O  
HETATM 4259  O   HOH A 593      15.692  15.384  -7.972  1.00 17.47           O  
HETATM 4260  O   HOH A 594       0.773  12.092  32.598  1.00 17.48           O  
HETATM 4261  O   HOH A 595      -3.273  19.000 -15.192  1.00 17.51           O  
HETATM 4262  O   HOH A 596       8.805  13.364   7.280  1.00 17.52           O  
HETATM 4263  O   HOH A 597       1.007  12.929  -8.210  1.00 17.66           O  
HETATM 4264  O   HOH A 598      10.218  15.943   4.863  1.00 17.69           O  
HETATM 4265  O   HOH A 599      15.626  14.835  -5.227  1.00 18.04           O  
HETATM 4266  O   HOH A 600      27.913   6.251  -3.782  1.00 18.04           O  
HETATM 4267  O   HOH A 601       2.385   8.412  31.934  1.00 18.10           O  
HETATM 4268  O   HOH A 602      -4.983  18.265   3.312  1.00 18.16           O  
HETATM 4269  O   HOH A 603      11.219   1.001  17.794  1.00 18.34           O  
HETATM 4270  O   HOH A 604       1.909  -0.847   6.594  1.00 18.67           O  
HETATM 4271  O   HOH A 605       9.426  21.191  35.992  1.00 18.75           O  
HETATM 4272  O   HOH A 606      19.233  -0.414  11.291  1.00 18.84           O  
HETATM 4273  O   HOH A 607      17.513   7.268 -10.005  1.00 18.86           O  
HETATM 4274  O   HOH A 608      -9.382  12.513  33.397  1.00 19.03           O  
HETATM 4275  O   HOH A 609      32.634  12.660  10.110  1.00 19.08           O  
HETATM 4276  O   HOH A 610      13.291  24.810  27.032  1.00 19.12           O  
HETATM 4277  O   HOH A 611       2.861  12.868  31.244  1.00 19.19           O  
HETATM 4278  O   HOH A 612       2.375   1.084  25.601  1.00 19.24           O  
HETATM 4279  O   HOH A 613       3.694  -0.247  21.035  1.00 19.50           O  
HETATM 4280  O   HOH A 614      31.875   5.095   4.783  1.00 19.51           O  
HETATM 4281  O   HOH A 615      -4.626   6.968  16.670  1.00 19.55           O  
HETATM 4282  O   HOH A 616      14.006  23.103  29.024  1.00 19.90           O  
HETATM 4283  O   HOH A 617      20.065  12.759  27.807  1.00 19.90           O  
HETATM 4284  O   HOH A 618      -2.218   8.812  10.092  1.00 20.04           O  
HETATM 4285  O   HOH A 619       6.805   8.337  -1.465  1.00 20.10           O  
HETATM 4286  O   HOH A 620      27.889  15.551  20.751  1.00 20.11           O  
HETATM 4287  O   HOH A 621      12.930  28.394  17.978  1.00 20.42           O  
HETATM 4288  O   HOH A 622       3.515   8.874   2.055  1.00 20.60           O  
HETATM 4289  O   HOH A 623      35.188   9.139   7.870  1.00 20.67           O  
HETATM 4290  O   HOH A 624     -15.599  27.919  29.423  1.00 20.68           O  
HETATM 4291  O   HOH A 625      11.834  27.431  -8.482  1.00 20.79           O  
HETATM 4292  O   HOH A 626     -10.005  16.699  14.696  1.00 20.87           O  
HETATM 4293  O   HOH A 627      31.234  18.569   8.634  1.00 20.87           O  
HETATM 4294  O   HOH A 628      22.516   6.386  -9.506  1.00 21.10           O  
HETATM 4295  O   HOH A 629       0.732  12.643  39.483  1.00 21.39           O  
HETATM 4296  O   HOH A 630       1.603  14.741  11.317  1.00 21.39           O  
HETATM 4297  O   HOH A 631     -20.969  22.318   4.523  1.00 21.68           O  
HETATM 4298  O   HOH A 632      26.977  13.390  19.193  1.00 22.04           O  
HETATM 4299  O   HOH A 633     -21.430  20.397   6.377  1.00 22.05           O  
HETATM 4300  O   HOH A 634     -21.910  24.794   7.267  1.00 22.44           O  
HETATM 4301  O   HOH A 635     -12.467  14.752 -14.159  1.00 22.56           O  
HETATM 4302  O   HOH A 636     -12.799  12.084  20.433  1.00 22.57           O  
HETATM 4303  O   HOH A 637       9.690   9.145  -5.598  1.00 22.70           O  
HETATM 4304  O   HOH A 638      25.735   6.615  -5.650  1.00 22.74           O  
HETATM 4305  O   HOH A 639      12.695   1.803  15.695  1.00 22.92           O  
HETATM 4306  O   HOH A 640       3.647  13.170  12.073  1.00 22.93           O  
HETATM 4307  O   HOH A 641       3.825  34.464  -5.235  1.00 22.93           O  
HETATM 4308  O   HOH A 642       5.634   3.796  11.049  1.00 23.08           O  
HETATM 4309  O   HOH A 643      10.479   7.496   9.560  1.00 23.11           O  
HETATM 4310  O   HOH A 644      -2.286   5.333  10.069  1.00 23.39           O  
HETATM 4311  O   HOH A 645     -11.357  27.664  34.387  1.00 23.53           O  
HETATM 4312  O   HOH A 646      -8.152  28.415  42.689  1.00 23.55           O  
HETATM 4313  O   HOH A 647       2.570   7.445 -12.349  1.00 23.57           O  
HETATM 4314  O   HOH A 648     -13.116  10.748  34.014  1.00 23.86           O  
HETATM 4315  O   HOH A 649      10.664   6.854  36.476  1.00 23.95           O  
HETATM 4316  O   HOH A 650      35.354   7.290   4.844  1.00 24.00           O  
HETATM 4317  O   HOH A 651      28.876   2.925   6.673  1.00 24.01           O  
HETATM 4318  O   HOH A 652     -10.411  29.398   0.255  1.00 24.03           O  
HETATM 4319  O   HOH A 653      20.043   0.114   1.282  1.00 24.13           O  
HETATM 4320  O   HOH A 654      -7.966  13.981  16.650  1.00 24.14           O  
HETATM 4321  O   HOH A 655       0.837   5.996  -5.567  1.00 24.21           O  
HETATM 4322  O   HOH A 656      19.161  -0.104   8.508  1.00 24.50           O  
HETATM 4323  O   HOH A 657       1.370   4.770 -12.426  1.00 24.65           O  
HETATM 4324  O   HOH A 658     -17.695  29.114   5.136  1.00 25.48           O  
HETATM 4325  O   HOH A 659      19.973  11.362  25.684  1.00 25.94           O  
HETATM 4326  O   HOH A 660       9.077  35.948  -5.920  1.00 26.17           O  
HETATM 4327  O   HOH A 661       5.595  -1.609  19.726  1.00 26.67           O  
HETATM 4328  O   HOH A 662     -14.410   8.618  14.280  1.00 26.78           O  
HETATM 4329  O   HOH A 663      11.790  29.259  13.746  1.00 27.02           O  
HETATM 4330  O   HOH A 664      -1.581  -0.238  35.393  1.00 27.43           O  
HETATM 4331  O   HOH A 665      -8.405  23.901  46.591  1.00 27.64           O  
HETATM 4332  O   HOH A 666       5.624  22.636 -13.943  1.00 27.66           O  
HETATM 4333  O   HOH A 667     -18.290  15.865  -0.752  1.00 27.72           O  
HETATM 4334  O   HOH A 668     -20.084   8.701   1.545  1.00 27.75           O  
HETATM 4335  O   HOH A 669       7.863  21.509  42.611  1.00 27.77           O  
HETATM 4336  O   HOH A 670      -7.147   9.605   7.704  1.00 27.78           O  
HETATM 4337  O   HOH A 671      28.917  26.487  16.516  1.00 27.85           O  
HETATM 4338  O   HOH A 672      -4.938  25.592  12.646  1.00 27.92           O  
HETATM 4339  O   HOH A 673      12.479  24.452  34.404  1.00 28.09           O  
HETATM 4340  O   HOH A 674      -8.178  14.914  12.957  1.00 28.12           O  
HETATM 4341  O   HOH A 675     -16.812  12.015  34.077  1.00 28.12           O  
HETATM 4342  O   HOH A 676     -15.053  22.808  16.183  1.00 28.79           O  
HETATM 4343  O   HOH A 677      27.464  31.080  11.362  1.00 29.45           O  
HETATM 4344  O   HOH A 678      -0.941   7.617  39.934  1.00 29.90           O  
HETATM 4345  O   HOH A 679      18.650   6.572  35.768  1.00 29.96           O  
HETATM 4346  O   HOH A 680       2.019   8.728   4.163  1.00 30.84           O  
HETATM 4347  O   HOH A 681       4.198  20.366  20.835  1.00 31.58           O  
HETATM 4348  O   HOH A 682      -2.357  36.182  23.636  1.00 31.64           O  
HETATM 4349  O   HOH A 683      16.455  14.292 -12.572  1.00 32.55           O  
HETATM 4350  O   HOH A 684     -11.349  14.433 -17.281  1.00 32.69           O  
HETATM 4351  O   HOH A 685      21.289  14.203  33.414  1.00 32.76           O  
HETATM 4352  O   HOH A 686      19.066  19.703  33.460  1.00 33.17           O  
HETATM 4353  O   HOH A 687      10.351  13.326 -16.507  1.00 34.02           O  
HETATM 4354  O   HOH A 688      19.511  13.359  21.974  1.00 34.51           O  
HETATM 4355  O   HOH A 689      -9.374  20.800  -7.390  1.00 35.21           O  
HETATM 4356  O   HOH A 690       5.684  28.578  42.935  1.00 36.64           O  
HETATM 4357  O   HOH A 691      25.318  -2.998  11.713  1.00 36.70           O  
HETATM 4358  O   HOH A 692      21.829  30.918   6.588  1.00 37.34           O  
HETATM 4359  O   HOH A 693      24.160   7.584  30.246  1.00 37.37           O  
HETATM 4360  O   HOH A 694       6.972  19.363  21.926  1.00 37.53           O  
HETATM 4361  O   HOH A 695      27.980  30.047  14.172  1.00 37.54           O  
HETATM 4362  O   HOH A 696     -11.293  29.549  13.588  1.00 38.39           O  
HETATM 4363  O   HOH A 697      23.390  -6.697  21.701  1.00 39.38           O  
HETATM 4364  O   HOH A 698     -15.375  28.955  12.342  1.00 40.45           O  
HETATM 4365  O   HOH A 699      16.433   2.384  35.546  1.00 40.48           O  
HETATM 4366  O   HOH A 700      29.986  21.379   1.338  1.00 40.93           O  
HETATM 4367  O   HOH A 701     -14.849   8.765  36.709  1.00 41.51           O  
HETATM 4368  O   HOH A 702       2.441  12.167 -16.239  1.00 42.88           O  
HETATM 4369  O   HOH A 703      -9.080   7.647  32.997  1.00 43.95           O  
HETATM 4370  O   HOH A 704      -5.996   5.102  26.380  1.00 44.08           O  
HETATM 4371  O   HOH A 705     -17.895  23.757  26.542  1.00 45.32           O  
HETATM 4372  O   HOH A 706     -18.433  21.640  31.814  1.00 46.28           O  
HETATM 4373  O   HOH A 707      27.772  26.847  25.635  1.00 50.91           O  
HETATM 4374  O   HOH A 708      -4.863  27.388 -11.098  1.00 53.64           O  
HETATM 4375  O   HOH A 709      18.496  19.416 -17.098  1.00 56.38           O  
HETATM 4376  O   HOH B  53       1.775  22.136  19.013  1.00 16.45           O  
HETATM 4377  O   HOH B  69      -3.771  22.957  15.028  1.00 17.45           O  
HETATM 4378  O   HOH B  80      -4.059  20.050  16.215  1.00 18.28           O  
HETATM 4379  O   HOH B 136       8.645  13.221   9.918  1.00 24.82           O  
CONECT 2168 3353                                                                
CONECT 3353 2168                                                                
MASTER      317    0    8   22   17    0    7    6 4377    2    2   41          
