# Supplementary material for: FastGrow: on-the-fly growing and its application to DYRK1A
Source: J Comput Aided Mol Des. 2022 Aug 22;36(9):639–51. doi: 10.1007/s10822-022-00469-y (PMC9512872; doi:10.1007/s10822-022-00469-y)
Supplement: Supplementary file 3 — (zip 300339 KB) [file 10822_2022_469_MOESM3_ESM.zip › validation_sets/cross_growing/1b2h_1b05/1b2h_ligand.sdf]

1b2h_ligand
peunicon  08242115433D 1   1.00000     0.00000     0
unicon 1.4.1 penner
 66 65  0  0  0  0            999 V2000
    7.0350   16.7300   15.3030 N   0  3  0  0  0  0  0  0  0  0  0  0
    6.5930   18.0400   14.7270 C   0  0  2  0  0  0  0  0  0  0  0  0
    5.3860   18.5660   15.5180 C   0  0  0  0  0  0  0  0  0  0  0  0
    4.6400   17.7880   16.1040 O   0  0  0  0  0  0  0  0  0  0  0  0
    6.2050   17.9940   13.2500 C   0  0  0  0  0  0  0  0  0  0  0  0
    5.3550   16.7740   12.8610 C   0  0  0  0  0  0  0  0  0  0  0  0
    5.1560   16.7600   11.3380 C   0  0  0  0  0  0  0  0  0  0  0  0
    6.3760   16.1890   10.6240 C   0  0  0  0  0  0  0  0  0  0  0  0
    6.5550   14.7410   10.9400 N   0  3  0  0  0  0  0  0  0  0  0  0
    5.2970   19.8800   15.6070 N   0  0  0  0  0  0  0  0  0  0  0  0
    4.2090   20.4900   16.3680 C   0  0  1  0  0  0  0  0  0  0  0  0
    4.5770   21.9150   16.8250 C   0  0  0  0  0  0  0  0  0  0  0  0
    5.5710   21.9000   18.0100 C   0  0  0  0  0  0  0  0  0  0  0  0
    5.8240   23.2770   18.5850 C   0  0  0  0  0  0  0  0  0  0  0  0
    6.7200   23.2890   19.5940 N   0  3  0  0  0  0  0  0  0  0  0  0
    2.9030   20.5330   15.5910 C   0  0  0  0  0  0  0  0  0  0  0  0
    2.7960   20.8830   14.4250 O   0  0  0  0  0  0  0  0  0  0  0  0
    1.8260   20.2050   16.3180 N   0  0  0  0  0  0  0  0  0  0  0  0
    0.4910   20.2680   15.7410 C   0  0  2  0  0  0  0  0  0  0  0  0
   -0.4770   20.8350   16.7860 C   0  0  0  0  0  0  0  0  0  0  0  0
   -1.6470   20.4320   16.8290 O   0  0  0  0  0  0  0  0  0  0  0  0
    0.0100   18.8770   15.3080 C   0  0  0  0  0  0  0  0  0  0  0  0
   -1.0150   19.0060   14.1650 C   0  0  0  0  0  0  0  0  0  0  0  0
   -1.7120   17.6980   13.9050 C   0  0  0  0  0  0  0  0  0  0  0  0
   -2.6110   17.7110   12.6760 C   0  0  0  0  0  0  0  0  0  0  0  0
   -3.6990   18.7330   12.8060 N   0  3  0  0  0  0  0  0  0  0  0  0
   -0.1140   21.6420   17.6580 O   0  5  0  0  0  0  0  0  0  0  0  0
    7.8271   16.3849   14.7838 H   0  0  0  0  0  0  0  0  0  0  0  0
    6.2795   16.0652   15.2446 H   0  0  0  0  0  0  0  0  0  0  0  0
    7.2959   16.8582   16.2682 H   0  0  0  0  0  0  0  0  0  0  0  0
    7.4273   18.7487   14.8349 H   0  0  0  0  0  0  0  0  0  0  0  0
    7.1275   17.9771   12.6511 H   0  0  0  0  0  0  0  0  0  0  0  0
    5.6319   18.9030   13.0151 H   0  0  0  0  0  0  0  0  0  0  0  0
    4.3761   16.8341   13.3591 H   0  0  0  0  0  0  0  0  0  0  0  0
    5.8693   15.8530   13.1730 H   0  0  0  0  0  0  0  0  0  0  0  0
    4.9864   17.7895   10.9895 H   0  0  0  0  0  0  0  0  0  0  0  0
    4.2784   16.1421   11.0972 H   0  0  0  0  0  0  0  0  0  0  0  0
    7.2716   16.7404   10.9463 H   0  0  0  0  0  0  0  0  0  0  0  0
    6.2443   16.3061    9.5382 H   0  0  0  0  0  0  0  0  0  0  0  0
    7.3665   14.3894   10.4564 H   0  0  0  0  0  0  0  0  0  0  0  0
    5.7390   14.2289   10.6433 H   0  0  0  0  0  0  0  0  0  0  0  0
    6.6804   14.6269   11.9336 H   0  0  0  0  0  0  0  0  0  0  0  0
    5.9748   20.4585   15.1532 H   0  0  0  0  0  0  0  0  0  0  0  0
    4.0476   19.8740   17.2649 H   0  0  0  0  0  0  0  0  0  0  0  0
    3.6601   22.4370   17.1361 H   0  0  0  0  0  0  0  0  0  0  0  0
    5.0364   22.4517   15.9819 H   0  0  0  0  0  0  0  0  0  0  0  0
    6.5277   21.4847   17.6603 H   0  0  0  0  0  0  0  0  0  0  0  0
    5.1610   21.2583   18.8038 H   0  0  0  0  0  0  0  0  0  0  0  0
    4.8709   23.6758   18.9627 H   0  0  0  0  0  0  0  0  0  0  0  0
    6.1996   23.9256   17.7798 H   0  0  0  0  0  0  0  0  0  0  0  0
    6.8387   24.2331   19.9267 H   0  0  0  0  0  0  0  0  0  0  0  0
    7.6041   22.9359   19.2626 H   0  0  0  0  0  0  0  0  0  0  0  0
    6.3865   22.7070   20.3464 H   0  0  0  0  0  0  0  0  0  0  0  0
    1.9408   19.9136   17.2677 H   0  0  0  0  0  0  0  0  0  0  0  0
    0.5102   20.9299   14.8626 H   0  0  0  0  0  0  0  0  0  0  0  0
   -0.4608   18.3715   16.1641 H   0  0  0  0  0  0  0  0  0  0  0  0
    0.8702   18.2858   14.9608 H   0  0  0  0  0  0  0  0  0  0  0  0
   -0.4931   19.3219   13.2497 H   0  0  0  0  0  0  0  0  0  0  0  0
   -1.7645   19.7629   14.4396 H   0  0  0  0  0  0  0  0  0  0  0  0
   -2.3287   17.4538   14.7825 H   0  0  0  0  0  0  0  0  0  0  0  0
   -0.9472   16.9197   13.7663 H   0  0  0  0  0  0  0  0  0  0  0  0
   -3.0662   16.7170   12.5549 H   0  0  0  0  0  0  0  0  0  0  0  0
   -2.0029   17.9463   11.7901 H   0  0  0  0  0  0  0  0  0  0  0  0
   -4.2754   18.7172   11.9792 H   0  0  0  0  0  0  0  0  0  0  0  0
   -3.2896   19.6479   12.9127 H   0  0  0  0  0  0  0  0  0  0  0  0
   -4.2640   18.5215   13.6135 H   0  0  0  0  0  0  0  0  0  0  0  0
  3  2  1  0  0  0  0
  2  5  1  0  0  0  0
  2  1  1  0  0  0  0
  5  6  1  0  0  0  0
  6  7  1  0  0  0  0
  7  8  1  0  0  0  0
  8  9  1  0  0  0  0
  3  4  2  0  0  0  0
 10 11  1  0  0  0  0
 11 16  1  0  0  0  0
 11 12  1  0  0  0  0
 12 13  1  0  0  0  0
 13 14  1  0  0  0  0
 14 15  1  0  0  0  0
 16 17  2  0  0  0  0
 19 20  1  0  0  0  0
 19 22  1  0  0  0  0
 18 19  1  0  0  0  0
 22 23  1  0  0  0  0
 23 24  1  0  0  0  0
 24 25  1  0  0  0  0
 25 26  1  0  0  0  0
 20 27  1  0  0  0  0
 20 21  2  0  0  0  0
 16 18  1  0  0  0  0
 10  3  1  0  0  0  0
  1 28  1  0  0  0  0
  1 29  1  0  0  0  0
  1 30  1  0  0  0  0
  2 31  1  0  0  0  0
  5 32  1  0  0  0  0
  5 33  1  0  0  0  0
  6 34  1  0  0  0  0
  6 35  1  0  0  0  0
  7 36  1  0  0  0  0
  7 37  1  0  0  0  0
  8 38  1  0  0  0  0
  8 39  1  0  0  0  0
  9 40  1  0  0  0  0
  9 41  1  0  0  0  0
  9 42  1  0  0  0  0
 10 43  1  0  0  0  0
 11 44  1  0  0  0  0
 12 45  1  0  0  0  0
 12 46  1  0  0  0  0
 13 47  1  0  0  0  0
 13 48  1  0  0  0  0
 14 49  1  0  0  0  0
 14 50  1  0  0  0  0
 15 51  1  0  0  0  0
 15 52  1  0  0  0  0
 15 53  1  0  0  0  0
 18 54  1  0  0  0  0
 19 55  1  0  0  0  0
 22 56  1  0  0  0  0
 22 57  1  0  0  0  0
 23 58  1  0  0  0  0
 23 59  1  0  0  0  0
 24 60  1  0  0  0  0
 24 61  1  0  0  0  0
 25 62  1  0  0  0  0
 25 63  1  0  0  0  0
 26 64  1  0  0  0  0
 26 65  1  0  0  0  0
 26 66  1  0  0  0  0
M  CHG  5   1   1   9   1  15   1  26   1  27  -1
M  END
$$$$
