# Supplementary material for: FastGrow: on-the-fly growing and its application to DYRK1A
Source: J Comput Aided Mol Des. 2022 Aug 22;36(9):639–51. doi: 10.1007/s10822-022-00469-y (PMC9512872; doi:10.1007/s10822-022-00469-y)
Supplement: Supplementary file 3 — (zip 300339 KB) [file 10822_2022_469_MOESM3_ESM.zip › validation_sets/cross_growing/1b2h_1b05/1b2h_frag.sdf]

1b2h
          08242119173D 1   1.00000     0.00000     0
            
 11 10  0  0  0  0            999 V2000
    6.7200   23.2890   19.5940 N   0  3  0  0  0  0  0  0  0  0  0  0
    5.8240   23.2770   18.5850 C   0  0  0  0  0  0  0  0  0  0  0  0
    5.5710   21.9000   18.0100 C   0  0  0  0  0  0  0  0  0  0  0  0
    6.8387   24.2331   19.9267 H   0  0  0  0  0  0  0  0  0  0  0  0
    7.6041   22.9359   19.2626 H   0  0  0  0  0  0  0  0  0  0  0  0
    6.3865   22.7070   20.3464 H   0  0  0  0  0  0  0  0  0  0  0  0
    4.8709   23.6758   18.9627 H   0  0  0  0  0  0  0  0  0  0  0  0
    6.1996   23.9256   17.7798 H   0  0  0  0  0  0  0  0  0  0  0  0
    6.5277   21.4847   17.6603 H   0  0  0  0  0  0  0  0  0  0  0  0
    5.1610   21.2583   18.8038 H   0  0  0  0  0  0  0  0  0  0  0  0
    4.5770   21.9150   16.8250 R#  0  0  0  0  0  0  0  0  0  0  0  0
  1  2  1  0  0  0  0
  1  4  1  0  0  0  0
  1  5  1  0  0  0  0
  1  6  1  0  0  0  0
  2  3  1  0  0  0  0
  2  7  1  0  0  0  0
  2  8  1  0  0  0  0
  3 11  1  0  0  0  0
  3  9  1  0  0  0  0
  3 10  1  0  0  0  0
M  CHG  1   1   1
M  RGP  1  11  11
M  END
> <distance>
0.495435

> <angle>
10.719

$$$$
