# Supplementary material for: FastGrow: on-the-fly growing and its application to DYRK1A
Source: J Comput Aided Mol Des. 2022 Aug 22;36(9):639–51. doi: 10.1007/s10822-022-00469-y (PMC9512872; doi:10.1007/s10822-022-00469-y)
Supplement: Supplementary file 3 — (zip 300339 KB) [file 10822_2022_469_MOESM3_ESM.zip › validation_sets/cross_growing/1b2h_1b05/1b05_core.sdf]

1b05
          08242119173D 1   1.00000     0.00000     0
            
 56 55  0  0  0  0            999 V2000
   -0.4295   21.3551   17.4005 O   0  5  0  0  0  0  0  0  0  0  0  0
   -1.6867   21.2302   15.6857 O   0  0  0  0  0  0  0  0  0  0  0  0
    2.6662   20.8026   14.2496 O   0  0  0  0  0  0  0  0  0  0  0  0
    4.5052   17.8344   15.9007 O   0  0  0  0  0  0  0  0  0  0  0  0
   -3.6320   18.5450   12.4673 N   0  3  0  0  0  0  0  0  0  0  0  0
    6.6662   14.8829   11.0458 N   0  3  0  0  0  0  0  0  0  0  0  0
    5.1641   19.9171   15.5286 N   0  0  0  0  0  0  0  0  0  0  0  0
    1.6626   20.1215   16.1665 N   0  0  0  0  0  0  0  0  0  0  0  0
    6.9578   16.7807   15.3622 N   0  0  0  0  0  0  0  0  0  0  0  0
   -0.6719   20.8887   16.3099 C   0  0  0  0  0  0  0  0  0  0  0  0
    2.7289   20.4589   15.4347 C   0  0  0  0  0  0  0  0  0  0  0  0
    5.2949   18.6303   15.3925 C   0  0  0  0  0  0  0  0  0  0  0  0
    4.0441   20.5728   16.1865 C   0  0  2  0  0  0  0  0  0  0  0  0
    0.3574   20.0170   15.5496 C   0  0  2  0  0  0  0  0  0  0  0  0
    6.5562   18.0892   14.7253 C   0  0  2  0  0  0  0  0  0  0  0  0
    4.3120   22.0676   16.4352 C   0  0  0  0  0  0  0  0  0  0  0  0
   -2.6547   17.4249   12.5128 C   0  0  0  0  0  0  0  0  0  0  0  0
    6.5121   16.3373   10.6704 C   0  0  0  0  0  0  0  0  0  0  0  0
   -0.2702   18.6356   15.3806 C   0  0  0  0  0  0  0  0  0  0  0  0
    6.2869   17.9306   13.2197 C   0  0  0  0  0  0  0  0  0  0  0  0
   -1.9179   17.4305   13.8589 C   0  0  0  0  0  0  0  0  0  0  0  0
    5.1404   16.7586   11.2750 C   0  0  0  0  0  0  0  0  0  0  0  0
   -1.2906   18.7435   14.2221 C   0  0  0  0  0  0  0  0  0  0  0  0
    5.2645   16.8617   12.8177 C   0  0  0  0  0  0  0  0  0  0  0  0
   -4.1086   18.5360   11.5883 H   0  0  0  0  0  0  0  0  0  0  0  0
   -4.2958   18.4384   13.2076 H   0  0  0  0  0  0  0  0  0  0  0  0
   -3.1486   19.4137   12.5756 H   0  0  0  0  0  0  0  0  0  0  0  0
    7.5337   14.5366   10.6886 H   0  0  0  0  0  0  0  0  0  0  0  0
    6.6560   14.7927   12.0416 H   0  0  0  0  0  0  0  0  0  0  0  0
    5.9111   14.3561   10.6556 H   0  0  0  0  0  0  0  0  0  0  0  0
    5.8862   20.4985   15.1537 H   0  0  0  0  0  0  0  0  0  0  0  0
    1.7670   19.9406   17.1444 H   0  0  0  0  0  0  0  0  0  0  0  0
    7.1242   16.9222   16.3381 H   0  0  0  0  0  0  0  0  0  0  0  0
    6.2234   16.1126   15.2428 H   0  0  0  0  0  0  0  0  0  0  0  0
    3.9206   20.1364   17.0778 H   0  0  0  0  0  0  0  0  0  0  0  0
    0.4417   20.4074   14.6328 H   0  0  0  0  0  0  0  0  0  0  0  0
    7.2963   18.7496   14.8522 H   0  0  0  0  0  0  0  0  0  0  0  0
    3.4846   22.4976   16.7964 H   0  0  0  0  0  0  0  0  0  0  0  0
    4.5671   22.5070   15.5738 H   0  0  0  0  0  0  0  0  0  0  0  0
   -3.1394   16.5571   12.4035 H   0  0  0  0  0  0  0  0  0  0  0  0
   -1.9922   17.5324   11.7715 H   0  0  0  0  0  0  0  0  0  0  0  0
    7.2527   16.8830   11.0624 H   0  0  0  0  0  0  0  0  0  0  0  0
    6.5078   16.4464    9.6764 H   0  0  0  0  0  0  0  0  0  0  0  0
   -0.7344   18.3634   16.2235 H   0  0  0  0  0  0  0  0  0  0  0  0
    0.4349   17.9628   15.1562 H   0  0  0  0  0  0  0  0  0  0  0  0
    7.1546   17.7026   12.7780 H   0  0  0  0  0  0  0  0  0  0  0  0
    5.9586   18.8101   12.8753 H   0  0  0  0  0  0  0  0  0  0  0  0
   -2.5737   17.1896   14.5744 H   0  0  0  0  0  0  0  0  0  0  0  0
   -1.1959   16.7395   13.8221 H   0  0  0  0  0  0  0  0  0  0  0  0
    4.8705   17.6464   10.9022 H   0  0  0  0  0  0  0  0  0  0  0  0
    4.4491   16.0749   11.0412 H   0  0  0  0  0  0  0  0  0  0  0  0
   -0.8196   19.1036   13.4169 H   0  0  0  0  0  0  0  0  0  0  0  0
   -2.0150   19.3764   14.4953 H   0  0  0  0  0  0  0  0  0  0  0  0
    4.3729   17.1021   13.2016 H   0  0  0  0  0  0  0  0  0  0  0  0
    5.5566   15.9773   13.1816 H   0  0  0  0  0  0  0  0  0  0  0  0
    5.7024   22.2647   17.6678 R#  0  0  0  0  0  0  0  0  0  0  0  0
 16 56  1  0  0  0  0
  1 10  1  0  0  0  0
  2 10  2  0  0  0  0
  3 11  2  0  0  0  0
  4 12  2  0  0  0  0
  5 17  1  0  0  0  0
  5 25  1  0  0  0  0
  5 26  1  0  0  0  0
  5 27  1  0  0  0  0
  6 18  1  0  0  0  0
  6 28  1  0  0  0  0
  6 29  1  0  0  0  0
  6 30  1  0  0  0  0
  7 12  1  0  0  0  0
  7 13  1  0  0  0  0
  7 31  1  0  0  0  0
  8 11  1  0  0  0  0
  8 14  1  0  0  0  0
  8 32  1  0  0  0  0
  9 15  1  0  0  0  0
  9 33  1  0  0  0  0
  9 34  1  0  0  0  0
 10 14  1  0  0  0  0
 11 13  1  0  0  0  0
 12 15  1  0  0  0  0
 13 16  1  0  0  0  0
 13 35  1  0  0  0  0
 14 19  1  0  0  0  0
 14 36  1  0  0  0  0
 15 20  1  0  0  0  0
 15 37  1  0  0  0  0
 16 38  1  0  0  0  0
 16 39  1  0  0  0  0
 17 21  1  0  0  0  0
 17 40  1  0  0  0  0
 17 41  1  0  0  0  0
 18 22  1  0  0  0  0
 18 42  1  0  0  0  0
 18 43  1  0  0  0  0
 19 23  1  0  0  0  0
 19 44  1  0  0  0  0
 19 45  1  0  0  0  0
 20 24  1  0  0  0  0
 20 46  1  0  0  0  0
 20 47  1  0  0  0  0
 21 23  1  0  0  0  0
 21 48  1  0  0  0  0
 21 49  1  0  0  0  0
 22 24  1  0  0  0  0
 22 50  1  0  0  0  0
 22 51  1  0  0  0  0
 23 52  1  0  0  0  0
 23 53  1  0  0  0  0
 24 54  1  0  0  0  0
 24 55  1  0  0  0  0
M  CHG  3   1  -1   5   1   6   1
M  RGP  1  56  56
M  END
> <distance>
0.495435

> <angle>
10.719

$$$$
