# Supplementary material for: FastGrow: on-the-fly growing and its application to DYRK1A
Source: J Comput Aided Mol Des. 2022 Aug 22;36(9):639–51. doi: 10.1007/s10822-022-00469-y (PMC9512872; doi:10.1007/s10822-022-00469-y)
Supplement: Supplementary file 3 — (zip 300339 KB) [file 10822_2022_469_MOESM3_ESM.zip › validation_sets/cross_growing/1b2h_1b05/1b05_clean.pdb]

HEADER                                                        1B05
ATOM      1  N   ALA A   1       3.342   8.575  -8.249  1.00  0.00           N  
ATOM      2  CA  ALA A   1       2.082   7.874  -8.001  1.00  0.00           C  
ATOM      3  C   ALA A   1       2.034   6.549  -8.777  1.00  0.00           C  
ATOM      4  O   ALA A   1       2.534   6.543  -9.926  1.00  0.00           O  
ATOM      5  CB  ALA A   1       0.900   8.720  -8.516  1.00  0.00           C  
ATOM      6  H   ALA A   1       3.337   9.470  -8.695  1.00  0.00           H  
ATOM      7  HA  ALA A   1       1.976   7.700  -7.022  1.00  0.00           H  
ATOM      8  HB1 ALA A   1       0.043   8.235  -8.343  1.00  0.00           H  
ATOM      9  HB2 ALA A   1       0.887   9.599  -8.040  1.00  0.00           H  
ATOM     10  HB3 ALA A   1       1.004   8.874  -9.499  1.00  0.00           H  
ATOM     11  N   ASP A   2       1.425   5.532  -8.181  1.00  0.00           N  
ATOM     12  CA  ASP A   2       1.259   4.262  -8.956  1.00  0.00           C  
ATOM     13  C   ASP A   2      -0.217   4.096  -9.240  1.00  0.00           C  
ATOM     14  O   ASP A   2      -0.977   3.753  -8.331  1.00  0.00           O  
ATOM     15  CB  ASP A   2       1.818   3.056  -8.212  1.00  0.00           C  
ATOM     16  CG  ASP A   2       3.342   3.267  -8.120  1.00  0.00           C  
ATOM     17  OD1 ASP A   2       3.955   3.635  -9.153  1.00  0.00           O  
ATOM     18  OD2 ASP A   2       3.832   3.082  -6.993  1.00  0.00           O  
ATOM     19  H   ASP A   2       1.087   5.611  -7.243  1.00  0.00           H  
ATOM     20  HA  ASP A   2       1.743   4.353  -9.826  1.00  0.00           H  
ATOM     21  HB2 ASP A   2       1.615   2.216  -8.715  1.00  0.00           H  
ATOM     22  HB3 ASP A   2       1.421   3.001  -7.296  1.00  0.00           H  
ATOM     23  N   VAL A   3      -0.646   4.511 -10.422  1.00  0.00           N  
ATOM     24  CA  VAL A   3      -2.091   4.448 -10.721  1.00  0.00           C  
ATOM     25  C   VAL A   3      -2.552   3.040 -11.051  1.00  0.00           C  
ATOM     26  O   VAL A   3      -1.992   2.415 -11.941  1.00  0.00           O  
ATOM     27  CB  VAL A   3      -2.299   5.408 -11.907  1.00  0.00           C  
ATOM     28  CG1 VAL A   3      -3.741   5.350 -12.391  1.00  0.00           C  
ATOM     29  CG2 VAL A   3      -1.817   6.827 -11.537  1.00  0.00           C  
ATOM     30  H   VAL A   3      -0.002   4.862 -11.102  1.00  0.00           H  
ATOM     31  HA  VAL A   3      -2.605   4.785  -9.932  1.00  0.00           H  
ATOM     32  HB  VAL A   3      -1.721   5.084 -12.656  1.00  0.00           H  
ATOM     33 HG11 VAL A   3      -3.860   5.978 -13.160  1.00  0.00           H  
ATOM     34 HG12 VAL A   3      -3.957   4.419 -12.684  1.00  0.00           H  
ATOM     35 HG13 VAL A   3      -4.353   5.615 -11.646  1.00  0.00           H  
ATOM     36 HG21 VAL A   3      -1.957   7.440 -12.315  1.00  0.00           H  
ATOM     37 HG22 VAL A   3      -2.337   7.161 -10.751  1.00  0.00           H  
ATOM     38 HG23 VAL A   3      -0.844   6.799 -11.306  1.00  0.00           H  
ATOM     39  N   PRO A   4      -3.520   2.480 -10.334  1.00  0.00           N  
ATOM     40  CA  PRO A   4      -4.016   1.129 -10.575  1.00  0.00           C  
ATOM     41  C   PRO A   4      -4.481   0.886 -11.994  1.00  0.00           C  
ATOM     42  O   PRO A   4      -5.095   1.736 -12.646  1.00  0.00           O  
ATOM     43  CB  PRO A   4      -5.152   0.943  -9.567  1.00  0.00           C  
ATOM     44  CG  PRO A   4      -4.806   1.922  -8.471  1.00  0.00           C  
ATOM     45  CD  PRO A   4      -4.235   3.129  -9.205  1.00  0.00           C  
ATOM     46  HA  PRO A   4      -3.288   0.478 -10.361  1.00  0.00           H  
ATOM     47  HB2 PRO A   4      -6.036   1.164  -9.979  1.00  0.00           H  
ATOM     48  HB3 PRO A   4      -5.171   0.006  -9.218  1.00  0.00           H  
ATOM     49  HG2 PRO A   4      -5.623   2.177  -7.954  1.00  0.00           H  
ATOM     50  HG3 PRO A   4      -4.126   1.532  -7.850  1.00  0.00           H  
ATOM     51  HD2 PRO A   4      -4.961   3.734  -9.532  1.00  0.00           H  
ATOM     52  HD3 PRO A   4      -3.607   3.646  -8.624  1.00  0.00           H  
ATOM     53  N   ALA A   5      -4.228  -0.329 -12.505  1.00  0.00           N  
ATOM     54  CA  ALA A   5      -4.637  -0.705 -13.858  1.00  0.00           C  
ATOM     55  C   ALA A   5      -6.149  -0.499 -13.955  1.00  0.00           C  
ATOM     56  O   ALA A   5      -6.832  -0.731 -12.946  1.00  0.00           O  
ATOM     57  CB  ALA A   5      -4.316  -2.157 -14.163  1.00  0.00           C  
ATOM     58  H   ALA A   5      -3.744  -0.999 -11.942  1.00  0.00           H  
ATOM     59  HA  ALA A   5      -4.177  -0.115 -14.522  1.00  0.00           H  
ATOM     60  HB1 ALA A   5      -4.610  -2.375 -15.094  1.00  0.00           H  
ATOM     61  HB2 ALA A   5      -3.330  -2.305 -14.081  1.00  0.00           H  
ATOM     62  HB3 ALA A   5      -4.797  -2.748 -13.515  1.00  0.00           H  
ATOM     63  N   GLY A   6      -6.642  -0.004 -15.087  1.00  0.00           N  
ATOM     64  CA  GLY A   6      -8.079   0.229 -15.157  1.00  0.00           C  
ATOM     65  C   GLY A   6      -8.614   1.497 -14.518  1.00  0.00           C  
ATOM     66  O   GLY A   6      -9.808   1.799 -14.765  1.00  0.00           O  
ATOM     67  H   GLY A   6      -6.047   0.201 -15.864  1.00  0.00           H  
ATOM     68  HA2 GLY A   6      -8.530  -0.544 -14.712  1.00  0.00           H  
ATOM     69  HA3 GLY A   6      -8.332   0.251 -16.124  1.00  0.00           H  
ATOM     70  N   VAL A   7      -7.836   2.300 -13.767  1.00  0.00           N  
ATOM     71  CA  VAL A   7      -8.458   3.531 -13.273  1.00  0.00           C  
ATOM     72  C   VAL A   7      -8.350   4.568 -14.391  1.00  0.00           C  
ATOM     73  O   VAL A   7      -7.382   4.668 -15.126  1.00  0.00           O  
ATOM     74  CB  VAL A   7      -8.070   4.132 -11.915  1.00  0.00           C  
ATOM     75  CG1 VAL A   7      -7.289   3.148 -11.082  1.00  0.00           C  
ATOM     76  CG2 VAL A   7      -7.403   5.499 -11.992  1.00  0.00           C  
ATOM     77  H   VAL A   7      -6.886   2.069 -13.558  1.00  0.00           H  
ATOM     78  HA  VAL A   7      -9.433   3.323 -13.200  1.00  0.00           H  
ATOM     79  HB  VAL A   7      -8.931   4.277 -11.427  1.00  0.00           H  
ATOM     80 HG11 VAL A   7      -7.051   3.568 -10.206  1.00  0.00           H  
ATOM     81 HG12 VAL A   7      -7.845   2.332 -10.921  1.00  0.00           H  
ATOM     82 HG13 VAL A   7      -6.453   2.891 -11.566  1.00  0.00           H  
ATOM     83 HG21 VAL A   7      -7.184   5.816 -11.069  1.00  0.00           H  
ATOM     84 HG22 VAL A   7      -6.562   5.430 -12.529  1.00  0.00           H  
ATOM     85 HG23 VAL A   7      -8.025   6.149 -12.429  1.00  0.00           H  
ATOM     86  N   GLN A   8      -9.379   5.382 -14.482  1.00  0.00           N  
ATOM     87  CA  GLN A   8      -9.391   6.450 -15.469  1.00  0.00           C  
ATOM     88  C   GLN A   8      -8.917   7.740 -14.814  1.00  0.00           C  
ATOM     89  O   GLN A   8      -9.483   8.081 -13.780  1.00  0.00           O  
ATOM     90  CB  GLN A   8     -10.836   6.659 -15.926  1.00  0.00           C  
ATOM     91  CG  GLN A   8     -10.878   6.968 -17.410  1.00  0.00           C  
ATOM     92  CD  GLN A   8     -11.267   5.683 -18.148  1.00  0.00           C  
ATOM     93  OE1 GLN A   8     -10.340   4.935 -18.460  1.00  0.00           O  
ATOM     94  NE2 GLN A   8     -12.581   5.556 -18.361  1.00  0.00           N  
ATOM     95  H   GLN A   8     -10.159   5.266 -13.868  1.00  0.00           H  
ATOM     96  HA  GLN A   8      -8.807   6.216 -16.247  1.00  0.00           H  
ATOM     97  HB2 GLN A   8     -11.236   7.422 -15.418  1.00  0.00           H  
ATOM     98  HB3 GLN A   8     -11.362   5.828 -15.747  1.00  0.00           H  
ATOM     99  HG2 GLN A   8      -9.978   7.278 -17.718  1.00  0.00           H  
ATOM    100  HG3 GLN A   8     -11.556   7.681 -17.589  1.00  0.00           H  
ATOM    101 HE21 GLN A   8     -13.210   6.263 -18.039  1.00  0.00           H  
ATOM    102 HE22 GLN A   8     -12.934   4.754 -18.842  1.00  0.00           H  
ATOM    103  N   LEU A   9      -7.940   8.406 -15.389  1.00  0.00           N  
ATOM    104  CA  LEU A   9      -7.476   9.667 -14.826  1.00  0.00           C  
ATOM    105  C   LEU A   9      -8.213  10.866 -15.399  1.00  0.00           C  
ATOM    106  O   LEU A   9      -8.629  10.816 -16.565  1.00  0.00           O  
ATOM    107  CB  LEU A   9      -5.978   9.817 -15.066  1.00  0.00           C  
ATOM    108  CG  LEU A   9      -5.108   8.813 -14.319  1.00  0.00           C  
ATOM    109  CD1 LEU A   9      -3.654   8.947 -14.751  1.00  0.00           C  
ATOM    110  CD2 LEU A   9      -5.170   9.036 -12.812  1.00  0.00           C  
ATOM    111  H   LEU A   9      -7.513   8.045 -16.218  1.00  0.00           H  
ATOM    112  HA  LEU A   9      -7.634   9.646 -13.839  1.00  0.00           H  
ATOM    113  HB2 LEU A   9      -5.708  10.736 -14.780  1.00  0.00           H  
ATOM    114  HB3 LEU A   9      -5.807   9.709 -16.045  1.00  0.00           H  
ATOM    115  HG  LEU A   9      -5.426   7.888 -14.526  1.00  0.00           H  
ATOM    116 HD11 LEU A   9      -3.096   8.283 -14.253  1.00  0.00           H  
ATOM    117 HD12 LEU A   9      -3.581   8.774 -15.733  1.00  0.00           H  
ATOM    118 HD13 LEU A   9      -3.330   9.872 -14.550  1.00  0.00           H  
ATOM    119 HD21 LEU A   9      -4.591   8.364 -12.351  1.00  0.00           H  
ATOM    120 HD22 LEU A   9      -4.846   9.958 -12.598  1.00  0.00           H  
ATOM    121 HD23 LEU A   9      -6.114   8.933 -12.498  1.00  0.00           H  
ATOM    122  N   ALA A  10      -8.449  11.875 -14.581  1.00  0.00           N  
ATOM    123  CA  ALA A  10      -9.081  13.100 -15.057  1.00  0.00           C  
ATOM    124  C   ALA A  10      -8.153  13.813 -16.008  1.00  0.00           C  
ATOM    125  O   ALA A  10      -6.901  13.647 -15.985  1.00  0.00           O  
ATOM    126  CB  ALA A  10      -9.429  14.043 -13.912  1.00  0.00           C  
ATOM    127  H   ALA A  10      -8.190  11.798 -13.618  1.00  0.00           H  
ATOM    128  HA  ALA A  10      -9.921  12.861 -15.544  1.00  0.00           H  
ATOM    129  HB1 ALA A  10      -9.859  14.868 -14.279  1.00  0.00           H  
ATOM    130  HB2 ALA A  10     -10.062  13.588 -13.286  1.00  0.00           H  
ATOM    131  HB3 ALA A  10      -8.595  14.292 -13.420  1.00  0.00           H  
ATOM    132  N   ASP A  11      -8.749  14.574 -16.915  1.00  0.00           N  
ATOM    133  CA  ASP A  11      -7.969  15.353 -17.870  1.00  0.00           C  
ATOM    134  C   ASP A  11      -7.066  16.307 -17.071  1.00  0.00           C  
ATOM    135  O   ASP A  11      -5.870  16.402 -17.342  1.00  0.00           O  
ATOM    136  CB  ASP A  11      -8.851  16.192 -18.811  1.00  0.00           C  
ATOM    137  CG  ASP A  11      -9.186  15.400 -20.072  1.00  0.00           C  
ATOM    138  OD1 ASP A  11      -8.890  14.173 -20.085  1.00  0.00           O  
ATOM    139  OD2 ASP A  11      -9.680  16.003 -21.046  1.00  0.00           O  
ATOM    140  H   ASP A  11      -9.748  14.615 -16.945  1.00  0.00           H  
ATOM    141  HA  ASP A  11      -7.400  14.736 -18.413  1.00  0.00           H  
ATOM    142  HB2 ASP A  11      -8.361  17.026 -19.066  1.00  0.00           H  
ATOM    143  HB3 ASP A  11      -9.699  16.435 -18.339  1.00  0.00           H  
ATOM    144  N   LYS A  12      -7.672  16.975 -16.101  1.00  0.00           N  
ATOM    145  CA  LYS A  12      -6.951  17.958 -15.319  1.00  0.00           C  
ATOM    146  C   LYS A  12      -6.437  17.362 -13.994  1.00  0.00           C  
ATOM    147  O   LYS A  12      -7.243  16.920 -13.186  1.00  0.00           O  
ATOM    148  CB  LYS A  12      -7.904  19.122 -15.001  1.00  0.00           C  
ATOM    149  CG  LYS A  12      -7.031  20.283 -14.494  1.00  0.00           C  
ATOM    150  CD  LYS A  12      -7.600  21.614 -14.893  1.00  0.00           C  
ATOM    151  CE  LYS A  12      -8.636  22.157 -13.916  1.00  0.00           C  
ATOM    152  NZ  LYS A  12      -8.435  23.636 -13.799  1.00  0.00           N  
ATOM    153  H   LYS A  12      -8.637  16.799 -15.907  1.00  0.00           H  
ATOM    154  HA  LYS A  12      -6.176  18.300 -15.851  1.00  0.00           H  
ATOM    155  HB2 LYS A  12      -8.558  18.849 -14.295  1.00  0.00           H  
ATOM    156  HB3 LYS A  12      -8.399  19.397 -15.825  1.00  0.00           H  
ATOM    157  HG2 LYS A  12      -6.113  20.193 -14.881  1.00  0.00           H  
ATOM    158  HG3 LYS A  12      -6.978  20.238 -13.496  1.00  0.00           H  
ATOM    159  HD2 LYS A  12      -8.033  21.516 -15.789  1.00  0.00           H  
ATOM    160  HD3 LYS A  12      -6.850  22.272 -14.955  1.00  0.00           H  
ATOM    161  HE2 LYS A  12      -8.516  21.727 -13.021  1.00  0.00           H  
ATOM    162  HE3 LYS A  12      -9.556  21.966 -14.257  1.00  0.00           H  
ATOM    163  HZ1 LYS A  12      -9.106  24.014 -13.161  1.00  0.00           H  
ATOM    164  HZ2 LYS A  12      -7.512  23.821 -13.461  1.00  0.00           H  
ATOM    165  HZ3 LYS A  12      -8.553  24.060 -14.697  1.00  0.00           H  
ATOM    166  N   GLN A  13      -5.149  17.340 -13.817  1.00  0.00           N  
ATOM    167  CA  GLN A  13      -4.565  16.776 -12.569  1.00  0.00           C  
ATOM    168  C   GLN A  13      -4.102  17.850 -11.630  1.00  0.00           C  
ATOM    169  O   GLN A  13      -2.917  18.151 -11.460  1.00  0.00           O  
ATOM    170  CB  GLN A  13      -3.435  15.835 -12.973  1.00  0.00           C  
ATOM    171  CG  GLN A  13      -3.878  14.562 -13.690  1.00  0.00           C  
ATOM    172  CD  GLN A  13      -4.656  13.682 -12.714  1.00  0.00           C  
ATOM    173  OE1 GLN A  13      -4.291  13.611 -11.515  1.00  0.00           O  
ATOM    174  NE2 GLN A  13      -5.689  13.070 -13.307  1.00  0.00           N  
ATOM    175  H   GLN A  13      -4.545  17.705 -14.526  1.00  0.00           H  
ATOM    176  HA  GLN A  13      -5.271  16.239 -12.107  1.00  0.00           H  
ATOM    177  HB2 GLN A  13      -2.942  15.569 -12.144  1.00  0.00           H  
ATOM    178  HB3 GLN A  13      -2.818  16.335 -13.581  1.00  0.00           H  
ATOM    179  HG2 GLN A  13      -3.074  14.067 -14.020  1.00  0.00           H  
ATOM    180  HG3 GLN A  13      -4.463  14.801 -14.465  1.00  0.00           H  
ATOM    181 HE21 GLN A  13      -5.866  13.218 -14.280  1.00  0.00           H  
ATOM    182 HE22 GLN A  13      -6.283  12.465 -12.777  1.00  0.00           H  
ATOM    183  N   THR A  14      -5.023  18.477 -10.900  1.00  0.00           N  
ATOM    184  CA  THR A  14      -4.790  19.549  -9.940  1.00  0.00           C  
ATOM    185  C   THR A  14      -5.460  19.155  -8.623  1.00  0.00           C  
ATOM    186  O   THR A  14      -6.448  18.387  -8.603  1.00  0.00           O  
ATOM    187  CB  THR A  14      -5.417  20.880 -10.394  1.00  0.00           C  
ATOM    188  OG1 THR A  14      -6.813  20.659 -10.661  1.00  0.00           O  
ATOM    189  CG2 THR A  14      -4.754  21.346 -11.684  1.00  0.00           C  
ATOM    190  H   THR A  14      -5.971  18.182 -11.023  1.00  0.00           H  
ATOM    191  HA  THR A  14      -3.807  19.669  -9.798  1.00  0.00           H  
ATOM    192  HB  THR A  14      -5.308  21.573  -9.681  1.00  0.00           H  
ATOM    193  HG1 THR A  14      -7.235  21.516 -10.957  1.00  0.00           H  
ATOM    194 HG21 THR A  14      -5.163  22.210 -11.976  1.00  0.00           H  
ATOM    195 HG22 THR A  14      -3.775  21.477 -11.527  1.00  0.00           H  
ATOM    196 HG23 THR A  14      -4.888  20.656 -12.396  1.00  0.00           H  
ATOM    197  N   LEU A  15      -4.887  19.659  -7.524  1.00  0.00           N  
ATOM    198  CA  LEU A  15      -5.362  19.243  -6.208  1.00  0.00           C  
ATOM    199  C   LEU A  15      -5.400  20.447  -5.292  1.00  0.00           C  
ATOM    200  O   LEU A  15      -4.536  21.292  -5.478  1.00  0.00           O  
ATOM    201  CB  LEU A  15      -4.358  18.204  -5.655  1.00  0.00           C  
ATOM    202  CG  LEU A  15      -4.768  17.635  -4.271  1.00  0.00           C  
ATOM    203  CD1 LEU A  15      -5.900  16.620  -4.464  1.00  0.00           C  
ATOM    204  CD2 LEU A  15      -3.508  16.948  -3.696  1.00  0.00           C  
ATOM    205  H   LEU A  15      -4.138  20.317  -7.604  1.00  0.00           H  
ATOM    206  HA  LEU A  15      -6.273  18.837  -6.282  1.00  0.00           H  
ATOM    207  HB2 LEU A  15      -3.464  18.642  -5.566  1.00  0.00           H  
ATOM    208  HB3 LEU A  15      -4.295  17.446  -6.304  1.00  0.00           H  
ATOM    209  HG  LEU A  15      -5.065  18.374  -3.667  1.00  0.00           H  
ATOM    210 HD11 LEU A  15      -6.170  16.249  -3.576  1.00  0.00           H  
ATOM    211 HD12 LEU A  15      -6.684  17.072  -4.888  1.00  0.00           H  
ATOM    212 HD13 LEU A  15      -5.584  15.877  -5.054  1.00  0.00           H  
ATOM    213 HD21 LEU A  15      -3.719  16.562  -2.798  1.00  0.00           H  
ATOM    214 HD22 LEU A  15      -3.216  16.217  -4.313  1.00  0.00           H  
ATOM    215 HD23 LEU A  15      -2.774  17.621  -3.605  1.00  0.00           H  
ATOM    216  N   VAL A  16      -6.402  20.568  -4.435  1.00  0.00           N  
ATOM    217  CA  VAL A  16      -6.459  21.711  -3.515  1.00  0.00           C  
ATOM    218  C   VAL A  16      -6.520  21.067  -2.131  1.00  0.00           C  
ATOM    219  O   VAL A  16      -7.379  20.230  -1.858  1.00  0.00           O  
ATOM    220  CB  VAL A  16      -7.646  22.653  -3.772  1.00  0.00           C  
ATOM    221  CG1 VAL A  16      -7.756  23.666  -2.626  1.00  0.00           C  
ATOM    222  CG2 VAL A  16      -7.558  23.398  -5.119  1.00  0.00           C  
ATOM    223  H   VAL A  16      -7.124  19.877  -4.414  1.00  0.00           H  
ATOM    224  HA  VAL A  16      -5.609  22.232  -3.593  1.00  0.00           H  
ATOM    225  HB  VAL A  16      -8.481  22.102  -3.778  1.00  0.00           H  
ATOM    226 HG11 VAL A  16      -8.529  24.278  -2.795  1.00  0.00           H  
ATOM    227 HG12 VAL A  16      -7.898  23.180  -1.764  1.00  0.00           H  
ATOM    228 HG13 VAL A  16      -6.913  24.201  -2.572  1.00  0.00           H  
ATOM    229 HG21 VAL A  16      -8.356  23.991  -5.225  1.00  0.00           H  
ATOM    230 HG22 VAL A  16      -6.726  23.952  -5.140  1.00  0.00           H  
ATOM    231 HG23 VAL A  16      -7.535  22.734  -5.866  1.00  0.00           H  
ATOM    232  N   ARG A  17      -5.566  21.421  -1.251  1.00  0.00           N  
ATOM    233  CA  ARG A  17      -5.571  20.840   0.097  1.00  0.00           C  
ATOM    234  C   ARG A  17      -5.674  21.943   1.111  1.00  0.00           C  
ATOM    235  O   ARG A  17      -4.953  22.930   0.947  1.00  0.00           O  
ATOM    236  CB  ARG A  17      -4.234  20.109   0.379  1.00  0.00           C  
ATOM    237  CG  ARG A  17      -4.013  18.849  -0.446  1.00  0.00           C  
ATOM    238  CD  ARG A  17      -2.723  18.155   0.005  1.00  0.00           C  
ATOM    239  NE  ARG A  17      -2.755  17.712   1.394  1.00  0.00           N  
ATOM    240  CZ  ARG A  17      -1.656  17.196   1.996  1.00  0.00           C  
ATOM    241  NH1 ARG A  17      -0.464  17.071   1.414  1.00  0.00           N  
ATOM    242  NH2 ARG A  17      -1.743  16.767   3.254  1.00  0.00           N  
ATOM    243  H   ARG A  17      -4.858  22.076  -1.514  1.00  0.00           H  
ATOM    244  HA  ARG A  17      -6.338  20.207   0.197  1.00  0.00           H  
ATOM    245  HB2 ARG A  17      -4.215  19.856   1.346  1.00  0.00           H  
ATOM    246  HB3 ARG A  17      -3.485  20.743   0.186  1.00  0.00           H  
ATOM    247  HG2 ARG A  17      -3.938  19.094  -1.413  1.00  0.00           H  
ATOM    248  HG3 ARG A  17      -4.786  18.228  -0.318  1.00  0.00           H  
ATOM    249  HD2 ARG A  17      -1.964  18.796  -0.105  1.00  0.00           H  
ATOM    250  HD3 ARG A  17      -2.573  17.357  -0.578  1.00  0.00           H  
ATOM    251  HE  ARG A  17      -3.606  17.791   1.913  1.00  0.00           H  
ATOM    252 HH11 ARG A  17       0.302  16.680   1.923  1.00  0.00           H  
ATOM    253 HH12 ARG A  17      -0.336  17.369   0.468  1.00  0.00           H  
ATOM    254 HH21 ARG A  17      -0.939  16.384   3.709  1.00  0.00           H  
ATOM    255 HH22 ARG A  17      -2.613  16.828   3.744  1.00  0.00           H  
ATOM    256  N   ASN A  18      -6.479  21.794   2.163  1.00  0.00           N  
ATOM    257  CA  ASN A  18      -6.404  22.828   3.196  1.00  0.00           C  
ATOM    258  C   ASN A  18      -5.201  22.426   4.080  1.00  0.00           C  
ATOM    259  O   ASN A  18      -4.980  21.252   4.267  1.00  0.00           O  
ATOM    260  CB  ASN A  18      -7.652  22.967   4.052  1.00  0.00           C  
ATOM    261  CG  ASN A  18      -7.448  24.171   4.953  1.00  0.00           C  
ATOM    262  OD1 ASN A  18      -7.074  25.264   4.463  1.00  0.00           O  
ATOM    263  ND2 ASN A  18      -7.668  23.990   6.242  1.00  0.00           N  
ATOM    264  H   ASN A  18      -7.102  21.016   2.242  1.00  0.00           H  
ATOM    265  HA  ASN A  18      -6.208  23.707   2.762  1.00  0.00           H  
ATOM    266  HB2 ASN A  18      -7.782  22.144   4.605  1.00  0.00           H  
ATOM    267  HB3 ASN A  18      -8.453  23.107   3.470  1.00  0.00           H  
ATOM    268 HD21 ASN A  18      -7.965  23.096   6.578  1.00  0.00           H  
ATOM    269 HD22 ASN A  18      -7.537  24.747   6.883  1.00  0.00           H  
ATOM    270  N   ASN A  19      -4.423  23.361   4.582  1.00  0.00           N  
ATOM    271  CA  ASN A  19      -3.231  23.119   5.363  1.00  0.00           C  
ATOM    272  C   ASN A  19      -3.263  23.719   6.770  1.00  0.00           C  
ATOM    273  O   ASN A  19      -2.223  23.905   7.428  1.00  0.00           O  
ATOM    274  CB  ASN A  19      -2.045  23.758   4.593  1.00  0.00           C  
ATOM    275  CG  ASN A  19      -0.695  23.177   4.975  1.00  0.00           C  
ATOM    276  OD1 ASN A  19      -0.603  21.982   5.270  1.00  0.00           O  
ATOM    277  ND2 ASN A  19       0.333  24.005   5.020  1.00  0.00           N  
ATOM    278  H   ASN A  19      -4.676  24.313   4.410  1.00  0.00           H  
ATOM    279  HA  ASN A  19      -3.081  22.133   5.432  1.00  0.00           H  
ATOM    280  HB2 ASN A  19      -2.034  24.739   4.786  1.00  0.00           H  
ATOM    281  HB3 ASN A  19      -2.187  23.612   3.614  1.00  0.00           H  
ATOM    282 HD21 ASN A  19       0.212  24.966   4.772  1.00  0.00           H  
ATOM    283 HD22 ASN A  19       1.232  23.671   5.302  1.00  0.00           H  
ATOM    284  N   GLY A  20      -4.455  24.097   7.271  1.00  0.00           N  
ATOM    285  CA  GLY A  20      -4.577  24.511   8.669  1.00  0.00           C  
ATOM    286  C   GLY A  20      -4.214  25.911   9.034  1.00  0.00           C  
ATOM    287  O   GLY A  20      -4.956  26.553   9.784  1.00  0.00           O  
ATOM    288  H   GLY A  20      -5.263  24.095   6.682  1.00  0.00           H  
ATOM    289  HA2 GLY A  20      -3.992  23.905   9.208  1.00  0.00           H  
ATOM    290  HA3 GLY A  20      -5.532  24.375   8.934  1.00  0.00           H  
ATOM    291  N   SER A  21      -3.156  26.509   8.494  1.00  0.00           N  
ATOM    292  CA  SER A  21      -2.777  27.873   8.793  1.00  0.00           C  
ATOM    293  C   SER A  21      -1.659  28.308   7.859  1.00  0.00           C  
ATOM    294  O   SER A  21      -1.268  27.470   7.030  1.00  0.00           O  
ATOM    295  CB  SER A  21      -2.247  27.929  10.244  1.00  0.00           C  
ATOM    296  OG  SER A  21      -1.363  26.792  10.308  1.00  0.00           O  
ATOM    297  H   SER A  21      -2.595  25.990   7.849  1.00  0.00           H  
ATOM    298  HA  SER A  21      -3.566  28.479   8.691  1.00  0.00           H  
ATOM    299  HB2 SER A  21      -2.994  27.842  10.903  1.00  0.00           H  
ATOM    300  HB3 SER A  21      -1.751  28.781  10.413  1.00  0.00           H  
ATOM    301  HG  SER A  21      -0.959  26.735  11.221  1.00  0.00           H  
ATOM    302  N   GLU A  22      -1.263  29.562   7.982  1.00  0.00           N  
ATOM    303  CA  GLU A  22      -0.171  30.136   7.227  1.00  0.00           C  
ATOM    304  C   GLU A  22       1.123  29.502   7.750  1.00  0.00           C  
ATOM    305  O   GLU A  22       1.213  29.307   8.972  1.00  0.00           O  
ATOM    306  CB  GLU A  22      -0.157  31.652   7.409  1.00  0.00           C  
ATOM    307  CG  GLU A  22       0.985  32.360   6.679  1.00  0.00           C  
ATOM    308  CD  GLU A  22       0.971  32.162   5.174  1.00  0.00           C  
ATOM    309  OE1 GLU A  22      -0.088  32.032   4.531  1.00  0.00           O  
ATOM    310  OE2 GLU A  22       2.046  32.146   4.559  1.00  0.00           O  
ATOM    311  H   GLU A  22      -1.745  30.147   8.634  1.00  0.00           H  
ATOM    312  HA  GLU A  22      -0.283  29.917   6.258  1.00  0.00           H  
ATOM    313  HB2 GLU A  22      -0.075  31.850   8.386  1.00  0.00           H  
ATOM    314  HB3 GLU A  22      -1.023  32.017   7.066  1.00  0.00           H  
ATOM    315  HG2 GLU A  22       1.851  32.009   7.034  1.00  0.00           H  
ATOM    316  HG3 GLU A  22       0.920  33.340   6.868  1.00  0.00           H  
ATOM    317  N   VAL A  23       2.036  29.081   6.885  1.00  0.00           N  
ATOM    318  CA  VAL A  23       3.202  28.344   7.387  1.00  0.00           C  
ATOM    319  C   VAL A  23       4.143  29.332   8.056  1.00  0.00           C  
ATOM    320  O   VAL A  23       4.121  30.525   7.782  1.00  0.00           O  
ATOM    321  CB  VAL A  23       3.955  27.608   6.263  1.00  0.00           C  
ATOM    322  CG1 VAL A  23       3.117  26.428   5.777  1.00  0.00           C  
ATOM    323  CG2 VAL A  23       4.266  28.485   5.066  1.00  0.00           C  
ATOM    324  H   VAL A  23       1.932  29.263   5.907  1.00  0.00           H  
ATOM    325  HA  VAL A  23       2.897  27.676   8.065  1.00  0.00           H  
ATOM    326  HB  VAL A  23       4.815  27.257   6.633  1.00  0.00           H  
ATOM    327 HG11 VAL A  23       3.606  25.950   5.047  1.00  0.00           H  
ATOM    328 HG12 VAL A  23       2.955  25.799   6.537  1.00  0.00           H  
ATOM    329 HG13 VAL A  23       2.241  26.762   5.428  1.00  0.00           H  
ATOM    330 HG21 VAL A  23       4.753  27.948   4.377  1.00  0.00           H  
ATOM    331 HG22 VAL A  23       3.413  28.832   4.676  1.00  0.00           H  
ATOM    332 HG23 VAL A  23       4.837  29.253   5.355  1.00  0.00           H  
ATOM    333  N   GLN A  24       4.963  28.800   8.936  1.00  0.00           N  
ATOM    334  CA  GLN A  24       5.976  29.637   9.571  1.00  0.00           C  
ATOM    335  C   GLN A  24       6.951  30.092   8.478  1.00  0.00           C  
ATOM    336  O   GLN A  24       7.476  31.178   8.568  1.00  0.00           O  
ATOM    337  CB  GLN A  24       6.801  28.764  10.523  1.00  0.00           C  
ATOM    338  CG  GLN A  24       6.178  28.403  11.854  1.00  0.00           C  
ATOM    339  CD  GLN A  24       7.028  27.385  12.611  1.00  0.00           C  
ATOM    340  OE1 GLN A  24       7.155  26.258  12.125  1.00  0.00           O  
ATOM    341  NE2 GLN A  24       7.581  27.717  13.764  1.00  0.00           N  
ATOM    342  H   GLN A  24       4.893  27.830   9.168  1.00  0.00           H  
ATOM    343  HA  GLN A  24       5.566  30.415  10.047  1.00  0.00           H  
ATOM    344  HB2 GLN A  24       7.654  29.251  10.713  1.00  0.00           H  
ATOM    345  HB3 GLN A  24       7.005  27.909  10.046  1.00  0.00           H  
ATOM    346  HG2 GLN A  24       5.271  28.014  11.693  1.00  0.00           H  
ATOM    347  HG3 GLN A  24       6.092  29.231  12.408  1.00  0.00           H  
ATOM    348 HE21 GLN A  24       7.458  28.639  14.130  1.00  0.00           H  
ATOM    349 HE22 GLN A  24       8.122  27.046  14.271  1.00  0.00           H  
ATOM    350  N   SER A  25       7.302  29.172   7.564  1.00  0.00           N  
ATOM    351  CA  SER A  25       8.344  29.435   6.595  1.00  0.00           C  
ATOM    352  C   SER A  25       8.360  28.307   5.571  1.00  0.00           C  
ATOM    353  O   SER A  25       7.754  27.252   5.798  1.00  0.00           O  
ATOM    354  CB  SER A  25       9.675  29.353   7.419  1.00  0.00           C  
ATOM    355  OG  SER A  25      10.823  29.475   6.593  1.00  0.00           O  
ATOM    356  H   SER A  25       6.834  28.288   7.553  1.00  0.00           H  
ATOM    357  HA  SER A  25       8.230  30.329   6.161  1.00  0.00           H  
ATOM    358  HB2 SER A  25       9.709  28.471   7.890  1.00  0.00           H  
ATOM    359  HB3 SER A  25       9.683  30.092   8.093  1.00  0.00           H  
ATOM    360  HG  SER A  25      11.647  29.418   7.157  1.00  0.00           H  
ATOM    361  N   LEU A  26       9.071  28.485   4.453  1.00  0.00           N  
ATOM    362  CA  LEU A  26       9.309  27.359   3.537  1.00  0.00           C  
ATOM    363  C   LEU A  26      10.775  26.904   3.656  1.00  0.00           C  
ATOM    364  O   LEU A  26      11.234  26.033   2.905  1.00  0.00           O  
ATOM    365  CB  LEU A  26       8.969  27.713   2.113  1.00  0.00           C  
ATOM    366  CG  LEU A  26       7.536  28.157   1.842  1.00  0.00           C  
ATOM    367  CD1 LEU A  26       7.372  28.380   0.347  1.00  0.00           C  
ATOM    368  CD2 LEU A  26       6.566  27.113   2.348  1.00  0.00           C  
ATOM    369  H   LEU A  26       9.443  29.388   4.238  1.00  0.00           H  
ATOM    370  HA  LEU A  26       8.723  26.599   3.818  1.00  0.00           H  
ATOM    371  HB2 LEU A  26       9.148  26.907   1.549  1.00  0.00           H  
ATOM    372  HB3 LEU A  26       9.575  28.457   1.833  1.00  0.00           H  
ATOM    373  HG  LEU A  26       7.366  29.019   2.320  1.00  0.00           H  
ATOM    374 HD11 LEU A  26       6.435  28.672   0.154  1.00  0.00           H  
ATOM    375 HD12 LEU A  26       8.011  29.087   0.043  1.00  0.00           H  
ATOM    376 HD13 LEU A  26       7.562  27.528  -0.140  1.00  0.00           H  
ATOM    377 HD21 LEU A  26       5.629  27.412   2.166  1.00  0.00           H  
ATOM    378 HD22 LEU A  26       6.736  26.246   1.880  1.00  0.00           H  
ATOM    379 HD23 LEU A  26       6.692  26.991   3.332  1.00  0.00           H  
ATOM    380  N   ASP A  27      11.500  27.520   4.584  1.00  0.00           N  
ATOM    381  CA  ASP A  27      12.906  27.163   4.824  1.00  0.00           C  
ATOM    382  C   ASP A  27      12.893  25.971   5.759  1.00  0.00           C  
ATOM    383  O   ASP A  27      12.453  26.029   6.906  1.00  0.00           O  
ATOM    384  CB  ASP A  27      13.696  28.346   5.377  1.00  0.00           C  
ATOM    385  CG  ASP A  27      15.159  28.019   5.635  1.00  0.00           C  
ATOM    386  OD1 ASP A  27      15.618  26.837   5.769  1.00  0.00           O  
ATOM    387  OD2 ASP A  27      15.890  29.047   5.665  1.00  0.00           O  
ATOM    388  H   ASP A  27      11.079  28.243   5.132  1.00  0.00           H  
ATOM    389  HA  ASP A  27      13.317  26.883   3.956  1.00  0.00           H  
ATOM    390  HB2 ASP A  27      13.277  28.633   6.239  1.00  0.00           H  
ATOM    391  HB3 ASP A  27      13.649  29.096   4.717  1.00  0.00           H  
ATOM    392  N   PRO A  28      13.346  24.807   5.293  1.00  0.00           N  
ATOM    393  CA  PRO A  28      13.387  23.592   6.077  1.00  0.00           C  
ATOM    394  C   PRO A  28      14.062  23.626   7.444  1.00  0.00           C  
ATOM    395  O   PRO A  28      13.829  22.754   8.290  1.00  0.00           O  
ATOM    396  CB  PRO A  28      14.159  22.624   5.170  1.00  0.00           C  
ATOM    397  CG  PRO A  28      14.064  23.155   3.788  1.00  0.00           C  
ATOM    398  CD  PRO A  28      13.894  24.660   3.922  1.00  0.00           C  
ATOM    399  HA  PRO A  28      12.454  23.251   6.189  1.00  0.00           H  
ATOM    400  HB2 PRO A  28      15.116  22.577   5.455  1.00  0.00           H  
ATOM    401  HB3 PRO A  28      13.752  21.712   5.216  1.00  0.00           H  
ATOM    402  HG2 PRO A  28      14.898  22.944   3.278  1.00  0.00           H  
ATOM    403  HG3 PRO A  28      13.276  22.758   3.317  1.00  0.00           H  
ATOM    404  HD2 PRO A  28      14.771  25.131   3.832  1.00  0.00           H  
ATOM    405  HD3 PRO A  28      13.255  25.013   3.239  1.00  0.00           H  
ATOM    406  N   HIS A  29      14.938  24.618   7.657  1.00  0.00           N  
ATOM    407  CA  HIS A  29      15.655  24.792   8.918  1.00  0.00           C  
ATOM    408  C   HIS A  29      14.947  25.808   9.817  1.00  0.00           C  
ATOM    409  O   HIS A  29      15.410  25.971  10.945  1.00  0.00           O  
ATOM    410  CB  HIS A  29      17.091  25.226   8.661  1.00  0.00           C  
ATOM    411  CG  HIS A  29      17.964  24.282   7.901  1.00  0.00           C  
ATOM    412  ND1 HIS A  29      19.064  24.697   7.178  1.00  0.00           N  
ATOM    413  CD2 HIS A  29      17.958  22.937   7.777  1.00  0.00           C  
ATOM    414  CE1 HIS A  29      19.672  23.659   6.641  1.00  0.00           C  
ATOM    415  NE2 HIS A  29      19.009  22.555   6.970  1.00  0.00           N  
ATOM    416  H   HIS A  29      15.109  25.270   6.918  1.00  0.00           H  
ATOM    417  HA  HIS A  29      15.673  23.912   9.393  1.00  0.00           H  
ATOM    418  HB2 HIS A  29      17.521  25.384   9.550  1.00  0.00           H  
ATOM    419  HB3 HIS A  29      17.059  26.084   8.149  1.00  0.00           H  
ATOM    420  HD1 HIS A  29      19.357  25.648   7.077  1.00  0.00           H  
ATOM    421  HD2 HIS A  29      17.298  22.318   8.202  1.00  0.00           H  
ATOM    422  HE1 HIS A  29      20.498  23.696   6.078  1.00  0.00           H  
ATOM    423  HE2 HIS A  29      19.231  21.622   6.686  1.00  0.00           H  
ATOM    424  N   LYS A  30      13.866  26.445   9.376  1.00  0.00           N  
ATOM    425  CA  LYS A  30      13.168  27.383  10.269  1.00  0.00           C  
ATOM    426  C   LYS A  30      11.778  26.858  10.638  1.00  0.00           C  
ATOM    427  O   LYS A  30      10.936  27.694  11.007  1.00  0.00           O  
ATOM    428  CB  LYS A  30      12.952  28.737   9.578  1.00  0.00           C  
ATOM    429  CG  LYS A  30      14.264  29.226   8.887  1.00  0.00           C  
ATOM    430  CD  LYS A  30      15.166  29.760   9.998  1.00  0.00           C  
ATOM    431  CE  LYS A  30      16.366  30.501   9.371  1.00  0.00           C  
ATOM    432  NZ  LYS A  30      17.004  31.329  10.430  1.00  0.00           N  
ATOM    433  H   LYS A  30      13.531  26.288   8.447  1.00  0.00           H  
ATOM    434  HA  LYS A  30      13.707  27.515  11.101  1.00  0.00           H  
ATOM    435  HB2 LYS A  30      12.670  29.412  10.260  1.00  0.00           H  
ATOM    436  HB3 LYS A  30      12.235  28.642   8.888  1.00  0.00           H  
ATOM    437  HG2 LYS A  30      14.059  29.951   8.230  1.00  0.00           H  
ATOM    438  HG3 LYS A  30      14.710  28.465   8.415  1.00  0.00           H  
ATOM    439  HD2 LYS A  30      15.498  28.998  10.554  1.00  0.00           H  
ATOM    440  HD3 LYS A  30      14.648  30.392  10.574  1.00  0.00           H  
ATOM    441  HE2 LYS A  30      16.050  31.089   8.626  1.00  0.00           H  
ATOM    442  HE3 LYS A  30      17.025  29.838   9.016  1.00  0.00           H  
ATOM    443  HZ1 LYS A  30      17.786  31.819  10.044  1.00  0.00           H  
ATOM    444  HZ2 LYS A  30      16.340  31.987  10.784  1.00  0.00           H  
ATOM    445  HZ3 LYS A  30      17.315  30.737  11.174  1.00  0.00           H  
ATOM    446  N   ILE A  31      11.487  25.595  10.430  1.00  0.00           N  
ATOM    447  CA  ILE A  31      10.117  25.093  10.638  1.00  0.00           C  
ATOM    448  C   ILE A  31      10.037  23.990  11.664  1.00  0.00           C  
ATOM    449  O   ILE A  31      11.037  23.286  11.889  1.00  0.00           O  
ATOM    450  CB  ILE A  31       9.545  24.542   9.313  1.00  0.00           C  
ATOM    451  CG1 ILE A  31      10.440  23.402   8.796  1.00  0.00           C  
ATOM    452  CG2 ILE A  31       9.414  25.633   8.239  1.00  0.00           C  
ATOM    453  CD1 ILE A  31       9.805  22.654   7.618  1.00  0.00           C  
ATOM    454  H   ILE A  31      12.203  24.966  10.127  1.00  0.00           H  
ATOM    455  HA  ILE A  31       9.542  25.853  10.942  1.00  0.00           H  
ATOM    456  HB  ILE A  31       8.635  24.169   9.495  1.00  0.00           H  
ATOM    457 HG12 ILE A  31      10.598  22.754   9.541  1.00  0.00           H  
ATOM    458 HG13 ILE A  31      11.313  23.788   8.499  1.00  0.00           H  
ATOM    459 HG21 ILE A  31       9.041  25.233   7.402  1.00  0.00           H  
ATOM    460 HG22 ILE A  31       8.801  26.352   8.567  1.00  0.00           H  
ATOM    461 HG23 ILE A  31      10.315  26.024   8.050  1.00  0.00           H  
ATOM    462 HD11 ILE A  31      10.419  21.925   7.316  1.00  0.00           H  
ATOM    463 HD12 ILE A  31       8.933  22.258   7.906  1.00  0.00           H  
ATOM    464 HD13 ILE A  31       9.648  23.292   6.864  1.00  0.00           H  
ATOM    465  N   GLU A  32       8.821  23.806  12.233  1.00  0.00           N  
ATOM    466  CA  GLU A  32       8.689  22.701  13.208  1.00  0.00           C  
ATOM    467  C   GLU A  32       7.306  22.111  13.163  1.00  0.00           C  
ATOM    468  O   GLU A  32       6.999  21.232  13.998  1.00  0.00           O  
ATOM    469  CB  GLU A  32       8.989  23.236  14.626  1.00  0.00           C  
ATOM    470  CG  GLU A  32       7.932  24.234  15.149  1.00  0.00           C  
ATOM    471  CD  GLU A  32       8.585  25.104  16.220  1.00  0.00           C  
ATOM    472  OE1 GLU A  32       8.865  24.553  17.300  1.00  0.00           O  
ATOM    473  OE2 GLU A  32       8.838  26.290  15.954  1.00  0.00           O  
ATOM    474  H   GLU A  32       8.045  24.393  12.003  1.00  0.00           H  
ATOM    475  HA  GLU A  32       9.353  21.988  12.983  1.00  0.00           H  
ATOM    476  HB2 GLU A  32       9.877  23.696  14.609  1.00  0.00           H  
ATOM    477  HB3 GLU A  32       9.028  22.459  15.255  1.00  0.00           H  
ATOM    478  HG2 GLU A  32       7.161  23.734  15.543  1.00  0.00           H  
ATOM    479  HG3 GLU A  32       7.608  24.809  14.397  1.00  0.00           H  
ATOM    480  N   GLY A  33       6.414  22.580  12.288  1.00  0.00           N  
ATOM    481  CA  GLY A  33       5.009  22.113  12.392  1.00  0.00           C  
ATOM    482  C   GLY A  33       4.491  21.226  11.252  1.00  0.00           C  
ATOM    483  O   GLY A  33       5.157  21.031  10.243  1.00  0.00           O  
ATOM    484  H   GLY A  33       6.686  23.231  11.579  1.00  0.00           H  
ATOM    485  HA2 GLY A  33       4.423  22.922  12.436  1.00  0.00           H  
ATOM    486  HA3 GLY A  33       4.925  21.594  13.242  1.00  0.00           H  
ATOM    487  N   VAL A  34       3.283  20.693  11.450  1.00  0.00           N  
ATOM    488  CA  VAL A  34       2.610  19.865  10.457  1.00  0.00           C  
ATOM    489  C   VAL A  34       2.305  20.622   9.181  1.00  0.00           C  
ATOM    490  O   VAL A  34       2.656  20.151   8.100  1.00  0.00           O  
ATOM    491  CB  VAL A  34       1.387  19.145  11.067  1.00  0.00           C  
ATOM    492  CG1 VAL A  34       0.593  18.428   9.994  1.00  0.00           C  
ATOM    493  CG2 VAL A  34       1.967  18.104  12.063  1.00  0.00           C  
ATOM    494  H   VAL A  34       2.819  20.870  12.318  1.00  0.00           H  
ATOM    495  HA  VAL A  34       3.260  19.147  10.207  1.00  0.00           H  
ATOM    496  HB  VAL A  34       0.805  19.799  11.550  1.00  0.00           H  
ATOM    497 HG11 VAL A  34      -0.192  17.970  10.410  1.00  0.00           H  
ATOM    498 HG12 VAL A  34       0.272  19.091   9.318  1.00  0.00           H  
ATOM    499 HG13 VAL A  34       1.175  17.750   9.546  1.00  0.00           H  
ATOM    500 HG21 VAL A  34       1.218  17.601  12.494  1.00  0.00           H  
ATOM    501 HG22 VAL A  34       2.557  17.465  11.571  1.00  0.00           H  
ATOM    502 HG23 VAL A  34       2.499  18.576  12.766  1.00  0.00           H  
ATOM    503  N   PRO A  35       1.669  21.793   9.256  1.00  0.00           N  
ATOM    504  CA  PRO A  35       1.421  22.616   8.080  1.00  0.00           C  
ATOM    505  C   PRO A  35       2.726  22.925   7.329  1.00  0.00           C  
ATOM    506  O   PRO A  35       2.753  22.797   6.106  1.00  0.00           O  
ATOM    507  CB  PRO A  35       0.806  23.887   8.632  1.00  0.00           C  
ATOM    508  CG  PRO A  35       0.167  23.452   9.917  1.00  0.00           C  
ATOM    509  CD  PRO A  35       1.159  22.425  10.483  1.00  0.00           C  
ATOM    510  HA  PRO A  35       0.774  22.158   7.470  1.00  0.00           H  
ATOM    511  HB2 PRO A  35       1.509  24.578   8.801  1.00  0.00           H  
ATOM    512  HB3 PRO A  35       0.122  24.254   8.001  1.00  0.00           H  
ATOM    513  HG2 PRO A  35       0.058  24.225  10.542  1.00  0.00           H  
ATOM    514  HG3 PRO A  35      -0.725  23.032   9.748  1.00  0.00           H  
ATOM    515  HD2 PRO A  35       1.893  22.871  10.995  1.00  0.00           H  
ATOM    516  HD3 PRO A  35       0.699  21.760  11.071  1.00  0.00           H  
ATOM    517  N   GLU A  36       3.798  23.253   8.065  1.00  0.00           N  
ATOM    518  CA  GLU A  36       5.099  23.510   7.441  1.00  0.00           C  
ATOM    519  C   GLU A  36       5.611  22.250   6.747  1.00  0.00           C  
ATOM    520  O   GLU A  36       6.025  22.296   5.586  1.00  0.00           O  
ATOM    521  CB  GLU A  36       6.139  24.055   8.451  1.00  0.00           C  
ATOM    522  CG  GLU A  36       5.893  25.463   9.011  1.00  0.00           C  
ATOM    523  CD  GLU A  36       4.639  25.458   9.903  1.00  0.00           C  
ATOM    524  OE1 GLU A  36       4.285  24.361  10.385  1.00  0.00           O  
ATOM    525  OE2 GLU A  36       4.016  26.514  10.137  1.00  0.00           O  
ATOM    526  H   GLU A  36       3.708  23.324   9.058  1.00  0.00           H  
ATOM    527  HA  GLU A  36       4.965  24.209   6.738  1.00  0.00           H  
ATOM    528  HB2 GLU A  36       7.028  24.063   7.994  1.00  0.00           H  
ATOM    529  HB3 GLU A  36       6.168  23.423   9.225  1.00  0.00           H  
ATOM    530  HG2 GLU A  36       5.759  26.103   8.254  1.00  0.00           H  
ATOM    531  HG3 GLU A  36       6.684  25.748   9.552  1.00  0.00           H  
ATOM    532  N   SER A  37       5.530  21.081   7.450  1.00  0.00           N  
ATOM    533  CA  SER A  37       6.067  19.834   6.897  1.00  0.00           C  
ATOM    534  C   SER A  37       5.235  19.331   5.741  1.00  0.00           C  
ATOM    535  O   SER A  37       5.810  18.686   4.891  1.00  0.00           O  
ATOM    536  CB  SER A  37       6.184  18.710   7.970  1.00  0.00           C  
ATOM    537  OG  SER A  37       7.030  19.276   8.994  1.00  0.00           O  
ATOM    538  H   SER A  37       5.099  21.076   8.352  1.00  0.00           H  
ATOM    539  HA  SER A  37       6.986  20.024   6.552  1.00  0.00           H  
ATOM    540  HB2 SER A  37       6.602  17.890   7.579  1.00  0.00           H  
ATOM    541  HB3 SER A  37       5.284  18.481   8.341  1.00  0.00           H  
ATOM    542  HG  SER A  37       7.156  18.609   9.728  1.00  0.00           H  
ATOM    543  N   ASN A  38       3.940  19.644   5.676  1.00  0.00           N  
ATOM    544  CA  ASN A  38       3.101  19.252   4.561  1.00  0.00           C  
ATOM    545  C   ASN A  38       3.603  19.801   3.227  1.00  0.00           C  
ATOM    546  O   ASN A  38       3.684  19.125   2.188  1.00  0.00           O  
ATOM    547  CB  ASN A  38       1.645  19.787   4.760  1.00  0.00           C  
ATOM    548  CG  ASN A  38       0.868  18.892   5.730  1.00  0.00           C  
ATOM    549  OD1 ASN A  38       1.296  17.766   6.023  1.00  0.00           O  
ATOM    550  ND2 ASN A  38      -0.215  19.447   6.250  1.00  0.00           N  
ATOM    551  H   ASN A  38       3.533  20.168   6.424  1.00  0.00           H  
ATOM    552  HA  ASN A  38       3.075  18.254   4.511  1.00  0.00           H  
ATOM    553  HB2 ASN A  38       1.176  19.799   3.877  1.00  0.00           H  
ATOM    554  HB3 ASN A  38       1.684  20.715   5.129  1.00  0.00           H  
ATOM    555 HD21 ASN A  38      -0.496  20.362   5.961  1.00  0.00           H  
ATOM    556 HD22 ASN A  38      -0.753  18.951   6.932  1.00  0.00           H  
ATOM    557  N   VAL A  39       3.883  21.096   3.204  1.00  0.00           N  
ATOM    558  CA  VAL A  39       4.425  21.751   2.034  1.00  0.00           C  
ATOM    559  C   VAL A  39       5.883  21.342   1.830  1.00  0.00           C  
ATOM    560  O   VAL A  39       6.295  21.067   0.689  1.00  0.00           O  
ATOM    561  CB  VAL A  39       4.280  23.271   2.159  1.00  0.00           C  
ATOM    562  CG1 VAL A  39       4.869  23.957   0.950  1.00  0.00           C  
ATOM    563  CG2 VAL A  39       2.798  23.644   2.361  1.00  0.00           C  
ATOM    564  H   VAL A  39       3.713  21.640   4.026  1.00  0.00           H  
ATOM    565  HA  VAL A  39       3.901  21.451   1.237  1.00  0.00           H  
ATOM    566  HB  VAL A  39       4.790  23.568   2.966  1.00  0.00           H  
ATOM    567 HG11 VAL A  39       4.767  24.947   1.046  1.00  0.00           H  
ATOM    568 HG12 VAL A  39       5.839  23.727   0.876  1.00  0.00           H  
ATOM    569 HG13 VAL A  39       4.391  23.651   0.127  1.00  0.00           H  
ATOM    570 HG21 VAL A  39       2.712  24.637   2.442  1.00  0.00           H  
ATOM    571 HG22 VAL A  39       2.264  23.326   1.577  1.00  0.00           H  
ATOM    572 HG23 VAL A  39       2.456  23.211   3.195  1.00  0.00           H  
ATOM    573  N   SER A  40       6.676  21.193   2.892  1.00  0.00           N  
ATOM    574  CA  SER A  40       8.118  20.841   2.717  1.00  0.00           C  
ATOM    575  C   SER A  40       8.312  19.508   2.037  1.00  0.00           C  
ATOM    576  O   SER A  40       9.200  19.345   1.192  1.00  0.00           O  
ATOM    577  CB  SER A  40       8.763  20.736   4.122  1.00  0.00           C  
ATOM    578  OG  SER A  40      10.176  20.826   3.894  1.00  0.00           O  
ATOM    579  H   SER A  40       6.303  21.318   3.812  1.00  0.00           H  
ATOM    580  HA  SER A  40       8.577  21.556   2.190  1.00  0.00           H  
ATOM    581  HB2 SER A  40       8.532  19.862   4.550  1.00  0.00           H  
ATOM    582  HB3 SER A  40       8.454  21.486   4.707  1.00  0.00           H  
ATOM    583  HG  SER A  40      10.659  20.765   4.767  1.00  0.00           H  
ATOM    584  N   ARG A  41       7.455  18.505   2.310  1.00  0.00           N  
ATOM    585  CA  ARG A  41       7.668  17.222   1.647  1.00  0.00           C  
ATOM    586  C   ARG A  41       7.502  17.280   0.134  1.00  0.00           C  
ATOM    587  O   ARG A  41       8.115  16.461  -0.545  1.00  0.00           O  
ATOM    588  CB  ARG A  41       6.806  16.103   2.278  1.00  0.00           C  
ATOM    589  CG  ARG A  41       7.221  15.666   3.659  1.00  0.00           C  
ATOM    590  CD  ARG A  41       6.380  14.424   4.095  1.00  0.00           C  
ATOM    591  NE  ARG A  41       4.961  14.776   4.153  1.00  0.00           N  
ATOM    592  CZ  ARG A  41       4.354  15.449   5.137  1.00  0.00           C  
ATOM    593  NH1 ARG A  41       5.021  15.844   6.236  1.00  0.00           N  
ATOM    594  NH2 ARG A  41       3.053  15.694   5.077  1.00  0.00           N  
ATOM    595  H   ARG A  41       6.696  18.635   2.948  1.00  0.00           H  
ATOM    596  HA  ARG A  41       8.621  16.972   1.816  1.00  0.00           H  
ATOM    597  HB2 ARG A  41       6.848  15.305   1.677  1.00  0.00           H  
ATOM    598  HB3 ARG A  41       5.863  16.432   2.329  1.00  0.00           H  
ATOM    599  HG2 ARG A  41       7.067  16.414   4.304  1.00  0.00           H  
ATOM    600  HG3 ARG A  41       8.191  15.425   3.653  1.00  0.00           H  
ATOM    601  HD2 ARG A  41       6.683  14.119   4.998  1.00  0.00           H  
ATOM    602  HD3 ARG A  41       6.511  13.686   3.433  1.00  0.00           H  
ATOM    603  HE  ARG A  41       4.391  14.486   3.384  1.00  0.00           H  
ATOM    604 HH11 ARG A  41       4.544  16.346   6.957  1.00  0.00           H  
ATOM    605 HH12 ARG A  41       5.994  15.636   6.332  1.00  0.00           H  
ATOM    606 HH21 ARG A  41       2.604  16.198   5.815  1.00  0.00           H  
ATOM    607 HH22 ARG A  41       2.520  15.375   4.293  1.00  0.00           H  
ATOM    608  N   ASP A  42       6.666  18.219  -0.376  1.00  0.00           N  
ATOM    609  CA  ASP A  42       6.524  18.366  -1.809  1.00  0.00           C  
ATOM    610  C   ASP A  42       7.685  19.131  -2.445  1.00  0.00           C  
ATOM    611  O   ASP A  42       7.853  18.927  -3.662  1.00  0.00           O  
ATOM    612  CB  ASP A  42       5.228  19.067  -2.220  1.00  0.00           C  
ATOM    613  CG  ASP A  42       3.988  18.191  -1.967  1.00  0.00           C  
ATOM    614  OD1 ASP A  42       4.077  16.932  -1.945  1.00  0.00           O  
ATOM    615  OD2 ASP A  42       2.901  18.823  -1.806  1.00  0.00           O  
ATOM    616  H   ASP A  42       6.146  18.811   0.240  1.00  0.00           H  
ATOM    617  HA  ASP A  42       6.511  17.449  -2.207  1.00  0.00           H  
ATOM    618  HB2 ASP A  42       5.275  19.285  -3.195  1.00  0.00           H  
ATOM    619  HB3 ASP A  42       5.138  19.912  -1.693  1.00  0.00           H  
ATOM    620  N   LEU A  43       8.321  20.033  -1.713  1.00  0.00           N  
ATOM    621  CA  LEU A  43       9.431  20.801  -2.254  1.00  0.00           C  
ATOM    622  C   LEU A  43      10.855  20.304  -2.041  1.00  0.00           C  
ATOM    623  O   LEU A  43      11.732  20.534  -2.874  1.00  0.00           O  
ATOM    624  CB  LEU A  43       9.438  22.221  -1.609  1.00  0.00           C  
ATOM    625  CG  LEU A  43       8.147  23.015  -1.874  1.00  0.00           C  
ATOM    626  CD1 LEU A  43       8.171  24.386  -1.273  1.00  0.00           C  
ATOM    627  CD2 LEU A  43       7.906  23.016  -3.397  1.00  0.00           C  
ATOM    628  H   LEU A  43       8.032  20.189  -0.769  1.00  0.00           H  
ATOM    629  HA  LEU A  43       9.284  20.908  -3.237  1.00  0.00           H  
ATOM    630  HB2 LEU A  43      10.210  22.736  -1.983  1.00  0.00           H  
ATOM    631  HB3 LEU A  43       9.552  22.120  -0.621  1.00  0.00           H  
ATOM    632  HG  LEU A  43       7.393  22.514  -1.450  1.00  0.00           H  
ATOM    633 HD11 LEU A  43       7.311  24.854  -1.476  1.00  0.00           H  
ATOM    634 HD12 LEU A  43       8.286  24.314  -0.282  1.00  0.00           H  
ATOM    635 HD13 LEU A  43       8.933  24.906  -1.660  1.00  0.00           H  
ATOM    636 HD21 LEU A  43       7.071  23.526  -3.602  1.00  0.00           H  
ATOM    637 HD22 LEU A  43       8.682  23.448  -3.857  1.00  0.00           H  
ATOM    638 HD23 LEU A  43       7.809  22.074  -3.720  1.00  0.00           H  
ATOM    639  N   PHE A  44      11.202  19.798  -0.874  1.00  0.00           N  
ATOM    640  CA  PHE A  44      12.529  19.373  -0.513  1.00  0.00           C  
ATOM    641  C   PHE A  44      12.569  17.906  -0.135  1.00  0.00           C  
ATOM    642  O   PHE A  44      11.827  17.414   0.714  1.00  0.00           O  
ATOM    643  CB  PHE A  44      13.096  20.241   0.630  1.00  0.00           C  
ATOM    644  CG  PHE A  44      13.112  21.710   0.283  1.00  0.00           C  
ATOM    645  CD1 PHE A  44      14.158  22.239  -0.472  1.00  0.00           C  
ATOM    646  CD2 PHE A  44      12.097  22.555   0.681  1.00  0.00           C  
ATOM    647  CE1 PHE A  44      14.196  23.570  -0.800  1.00  0.00           C  
ATOM    648  CE2 PHE A  44      12.133  23.900   0.353  1.00  0.00           C  
ATOM    649  CZ  PHE A  44      13.194  24.426  -0.380  1.00  0.00           C  
ATOM    650  H   PHE A  44      10.485  19.702  -0.184  1.00  0.00           H  
ATOM    651  HA  PHE A  44      13.117  19.498  -1.312  1.00  0.00           H  
ATOM    652  HB2 PHE A  44      14.032  19.946   0.823  1.00  0.00           H  
ATOM    653  HB3 PHE A  44      12.530  20.109   1.444  1.00  0.00           H  
ATOM    654  HD1 PHE A  44      14.894  21.637  -0.780  1.00  0.00           H  
ATOM    655  HD2 PHE A  44      11.329  22.194   1.210  1.00  0.00           H  
ATOM    656  HE1 PHE A  44      14.954  23.925  -1.347  1.00  0.00           H  
ATOM    657  HE2 PHE A  44      11.389  24.500   0.646  1.00  0.00           H  
ATOM    658  HZ  PHE A  44      13.231  25.401  -0.598  1.00  0.00           H  
ATOM    659  N   GLU A  45      13.503  17.188  -0.799  1.00  0.00           N  
ATOM    660  CA  GLU A  45      13.649  15.776  -0.559  1.00  0.00           C  
ATOM    661  C   GLU A  45      14.981  15.391   0.081  1.00  0.00           C  
ATOM    662  O   GLU A  45      16.045  15.641  -0.455  1.00  0.00           O  
ATOM    663  CB  GLU A  45      13.442  15.013  -1.907  1.00  0.00           C  
ATOM    664  CG  GLU A  45      13.668  13.507  -1.729  1.00  0.00           C  
ATOM    665  CD  GLU A  45      13.368  12.774  -3.022  1.00  0.00           C  
ATOM    666  OE1 GLU A  45      14.282  12.649  -3.855  1.00  0.00           O  
ATOM    667  OE2 GLU A  45      12.211  12.343  -3.229  1.00  0.00           O  
ATOM    668  H   GLU A  45      14.098  17.642  -1.463  1.00  0.00           H  
ATOM    669  HA  GLU A  45      12.919  15.496   0.065  1.00  0.00           H  
ATOM    670  HB2 GLU A  45      14.090  15.363  -2.583  1.00  0.00           H  
ATOM    671  HB3 GLU A  45      12.508  15.167  -2.230  1.00  0.00           H  
ATOM    672  HG2 GLU A  45      13.064  13.166  -1.008  1.00  0.00           H  
ATOM    673  HG3 GLU A  45      14.620  13.344  -1.471  1.00  0.00           H  
ATOM    674  N   GLY A  46      14.931  14.711   1.237  1.00  0.00           N  
ATOM    675  CA  GLY A  46      16.089  14.247   1.950  1.00  0.00           C  
ATOM    676  C   GLY A  46      16.630  12.915   1.403  1.00  0.00           C  
ATOM    677  O   GLY A  46      16.311  12.468   0.291  1.00  0.00           O  
ATOM    678  H   GLY A  46      14.031  14.515   1.627  1.00  0.00           H  
ATOM    679  HA2 GLY A  46      15.844  14.122   2.911  1.00  0.00           H  
ATOM    680  HA3 GLY A  46      16.808  14.938   1.877  1.00  0.00           H  
ATOM    681  N   LEU A  47      17.470  12.304   2.232  1.00  0.00           N  
ATOM    682  CA  LEU A  47      18.140  11.045   1.890  1.00  0.00           C  
ATOM    683  C   LEU A  47      17.102   9.937   1.685  1.00  0.00           C  
ATOM    684  O   LEU A  47      17.195   9.153   0.732  1.00  0.00           O  
ATOM    685  CB  LEU A  47      19.122  10.734   3.038  1.00  0.00           C  
ATOM    686  CG  LEU A  47      20.279  11.747   3.223  1.00  0.00           C  
ATOM    687  CD1 LEU A  47      21.035  11.507   4.538  1.00  0.00           C  
ATOM    688  CD2 LEU A  47      21.283  11.631   2.059  1.00  0.00           C  
ATOM    689  H   LEU A  47      17.652  12.719   3.123  1.00  0.00           H  
ATOM    690  HA  LEU A  47      18.657  11.169   1.043  1.00  0.00           H  
ATOM    691  HB2 LEU A  47      19.525   9.836   2.863  1.00  0.00           H  
ATOM    692  HB3 LEU A  47      18.600  10.705   3.890  1.00  0.00           H  
ATOM    693  HG  LEU A  47      19.900  12.672   3.232  1.00  0.00           H  
ATOM    694 HD11 LEU A  47      21.773  12.176   4.625  1.00  0.00           H  
ATOM    695 HD12 LEU A  47      20.404  11.604   5.308  1.00  0.00           H  
ATOM    696 HD13 LEU A  47      21.420  10.584   4.537  1.00  0.00           H  
ATOM    697 HD21 LEU A  47      22.024  12.290   2.191  1.00  0.00           H  
ATOM    698 HD22 LEU A  47      21.660  10.705   2.035  1.00  0.00           H  
ATOM    699 HD23 LEU A  47      20.816  11.823   1.196  1.00  0.00           H  
ATOM    700  N   LEU A  48      16.170   9.812   2.607  1.00  0.00           N  
ATOM    701  CA  LEU A  48      15.075   8.839   2.538  1.00  0.00           C  
ATOM    702  C   LEU A  48      13.743   9.593   2.508  1.00  0.00           C  
ATOM    703  O   LEU A  48      13.739  10.801   2.841  1.00  0.00           O  
ATOM    704  CB  LEU A  48      15.035   7.876   3.713  1.00  0.00           C  
ATOM    705  CG  LEU A  48      16.040   6.719   3.711  1.00  0.00           C  
ATOM    706  CD1 LEU A  48      17.483   7.175   3.657  1.00  0.00           C  
ATOM    707  CD2 LEU A  48      15.813   5.876   4.975  1.00  0.00           C  
ATOM    708  H   LEU A  48      16.211  10.417   3.402  1.00  0.00           H  
ATOM    709  HA  LEU A  48      15.166   8.312   1.693  1.00  0.00           H  
ATOM    710  HB2 LEU A  48      14.118   7.477   3.743  1.00  0.00           H  
ATOM    711  HB3 LEU A  48      15.194   8.410   4.544  1.00  0.00           H  
ATOM    712  HG  LEU A  48      15.860   6.145   2.912  1.00  0.00           H  
ATOM    713 HD11 LEU A  48      18.085   6.377   3.658  1.00  0.00           H  
ATOM    714 HD12 LEU A  48      17.634   7.705   2.823  1.00  0.00           H  
ATOM    715 HD13 LEU A  48      17.683   7.744   4.454  1.00  0.00           H  
ATOM    716 HD21 LEU A  48      16.462   5.115   4.989  1.00  0.00           H  
ATOM    717 HD22 LEU A  48      15.950   6.446   5.785  1.00  0.00           H  
ATOM    718 HD23 LEU A  48      14.879   5.518   4.974  1.00  0.00           H  
ATOM    719  N   ILE A  49      12.674   8.926   2.077  1.00  0.00           N  
ATOM    720  CA  ILE A  49      11.342   9.562   2.111  1.00  0.00           C  
ATOM    721  C   ILE A  49      10.395   8.484   2.636  1.00  0.00           C  
ATOM    722  O   ILE A  49      10.803   7.310   2.630  1.00  0.00           O  
ATOM    723  CB  ILE A  49      10.829  10.020   0.725  1.00  0.00           C  
ATOM    724  CG1 ILE A  49      10.873   8.872  -0.282  1.00  0.00           C  
ATOM    725  CG2 ILE A  49      11.626  11.189   0.140  1.00  0.00           C  
ATOM    726  CD1 ILE A  49      10.263   9.152  -1.645  1.00  0.00           C  
ATOM    727  H   ILE A  49      12.774   7.993   1.730  1.00  0.00           H  
ATOM    728  HA  ILE A  49      11.354  10.338   2.741  1.00  0.00           H  
ATOM    729  HB  ILE A  49       9.877  10.311   0.825  1.00  0.00           H  
ATOM    730 HG12 ILE A  49      10.384   8.097   0.118  1.00  0.00           H  
ATOM    731 HG13 ILE A  49      11.832   8.625  -0.422  1.00  0.00           H  
ATOM    732 HG21 ILE A  49      11.248  11.437  -0.752  1.00  0.00           H  
ATOM    733 HG22 ILE A  49      11.568  11.974   0.757  1.00  0.00           H  
ATOM    734 HG23 ILE A  49      12.583  10.919   0.033  1.00  0.00           H  
ATOM    735 HD11 ILE A  49      10.346   8.338  -2.221  1.00  0.00           H  
ATOM    736 HD12 ILE A  49       9.297   9.387  -1.536  1.00  0.00           H  
ATOM    737 HD13 ILE A  49      10.745   9.915  -2.075  1.00  0.00           H  
ATOM    738  N   SER A  50       9.178   8.786   3.068  1.00  0.00           N  
ATOM    739  CA  SER A  50       8.258   7.709   3.402  1.00  0.00           C  
ATOM    740  C   SER A  50       7.588   7.168   2.152  1.00  0.00           C  
ATOM    741  O   SER A  50       7.225   8.005   1.329  1.00  0.00           O  
ATOM    742  CB  SER A  50       7.174   8.239   4.362  1.00  0.00           C  
ATOM    743  OG  SER A  50       7.896   8.588   5.537  1.00  0.00           O  
ATOM    744  H   SER A  50       8.896   9.741   3.163  1.00  0.00           H  
ATOM    745  HA  SER A  50       8.763   6.972   3.850  1.00  0.00           H  
ATOM    746  HB2 SER A  50       6.496   7.531   4.559  1.00  0.00           H  
ATOM    747  HB3 SER A  50       6.717   9.040   3.975  1.00  0.00           H  
ATOM    748  HG  SER A  50       7.263   8.946   6.223  1.00  0.00           H  
ATOM    749  N   ASP A  51       7.347   5.865   2.033  1.00  0.00           N  
ATOM    750  CA  ASP A  51       6.575   5.394   0.865  1.00  0.00           C  
ATOM    751  C   ASP A  51       5.106   5.734   1.142  1.00  0.00           C  
ATOM    752  O   ASP A  51       4.786   6.297   2.216  1.00  0.00           O  
ATOM    753  CB  ASP A  51       6.842   3.911   0.610  1.00  0.00           C  
ATOM    754  CG  ASP A  51       6.308   2.920   1.602  1.00  0.00           C  
ATOM    755  OD1 ASP A  51       5.584   3.286   2.567  1.00  0.00           O  
ATOM    756  OD2 ASP A  51       6.640   1.693   1.523  1.00  0.00           O  
ATOM    757  H   ASP A  51       7.681   5.219   2.719  1.00  0.00           H  
ATOM    758  HA  ASP A  51       6.872   5.910   0.062  1.00  0.00           H  
ATOM    759  HB2 ASP A  51       7.834   3.789   0.572  1.00  0.00           H  
ATOM    760  HB3 ASP A  51       6.444   3.686  -0.279  1.00  0.00           H  
ATOM    761  N   VAL A  52       4.150   5.345   0.311  1.00  0.00           N  
ATOM    762  CA  VAL A  52       2.741   5.636   0.533  1.00  0.00           C  
ATOM    763  C   VAL A  52       2.181   5.018   1.794  1.00  0.00           C  
ATOM    764  O   VAL A  52       1.112   5.476   2.213  1.00  0.00           O  
ATOM    765  CB  VAL A  52       1.792   5.230  -0.630  1.00  0.00           C  
ATOM    766  CG1 VAL A  52       2.196   5.938  -1.899  1.00  0.00           C  
ATOM    767  CG2 VAL A  52       1.760   3.721  -0.884  1.00  0.00           C  
ATOM    768  H   VAL A  52       4.408   4.828  -0.505  1.00  0.00           H  
ATOM    769  HA  VAL A  52       2.663   6.627   0.637  1.00  0.00           H  
ATOM    770  HB  VAL A  52       0.866   5.524  -0.392  1.00  0.00           H  
ATOM    771 HG11 VAL A  52       1.580   5.671  -2.640  1.00  0.00           H  
ATOM    772 HG12 VAL A  52       2.142   6.927  -1.761  1.00  0.00           H  
ATOM    773 HG13 VAL A  52       3.134   5.686  -2.137  1.00  0.00           H  
ATOM    774 HG21 VAL A  52       1.135   3.523  -1.639  1.00  0.00           H  
ATOM    775 HG22 VAL A  52       2.679   3.403  -1.119  1.00  0.00           H  
ATOM    776 HG23 VAL A  52       1.445   3.251  -0.059  1.00  0.00           H  
ATOM    777  N   GLU A  53       2.816   4.040   2.419  1.00  0.00           N  
ATOM    778  CA  GLU A  53       2.327   3.448   3.650  1.00  0.00           C  
ATOM    779  C   GLU A  53       3.177   3.889   4.820  1.00  0.00           C  
ATOM    780  O   GLU A  53       2.910   3.482   5.957  1.00  0.00           O  
ATOM    781  CB  GLU A  53       2.256   1.901   3.656  1.00  0.00           C  
ATOM    782  CG  GLU A  53       1.232   1.434   2.626  1.00  0.00           C  
ATOM    783  CD  GLU A  53       1.251  -0.114   2.536  1.00  0.00           C  
ATOM    784  OE1 GLU A  53       1.680  -0.695   3.556  1.00  0.00           O  
ATOM    785  OE2 GLU A  53       0.875  -0.584   1.436  1.00  0.00           O  
ATOM    786  H   GLU A  53       3.668   3.694   2.027  1.00  0.00           H  
ATOM    787  HA  GLU A  53       1.401   3.793   3.803  1.00  0.00           H  
ATOM    788  HB2 GLU A  53       1.984   1.583   4.564  1.00  0.00           H  
ATOM    789  HB3 GLU A  53       3.154   1.525   3.427  1.00  0.00           H  
ATOM    790  HG2 GLU A  53       1.458   1.822   1.733  1.00  0.00           H  
ATOM    791  HG3 GLU A  53       0.321   1.740   2.901  1.00  0.00           H  
ATOM    792  N   GLY A  54       4.098   4.838   4.564  1.00  0.00           N  
ATOM    793  CA  GLY A  54       4.884   5.345   5.699  1.00  0.00           C  
ATOM    794  C   GLY A  54       6.214   4.704   5.946  1.00  0.00           C  
ATOM    795  O   GLY A  54       6.906   5.192   6.850  1.00  0.00           O  
ATOM    796  H   GLY A  54       4.242   5.185   3.637  1.00  0.00           H  
ATOM    797  HA2 GLY A  54       4.333   5.225   6.525  1.00  0.00           H  
ATOM    798  HA3 GLY A  54       5.043   6.320   5.544  1.00  0.00           H  
ATOM    799  N   HIS A  55       6.629   3.645   5.227  1.00  0.00           N  
ATOM    800  CA  HIS A  55       7.930   3.035   5.527  1.00  0.00           C  
ATOM    801  C   HIS A  55       9.059   3.901   4.968  1.00  0.00           C  
ATOM    802  O   HIS A  55       8.967   4.462   3.860  1.00  0.00           O  
ATOM    803  CB  HIS A  55       8.074   1.665   4.845  1.00  0.00           C  
ATOM    804  CG  HIS A  55       6.895   0.749   4.915  1.00  0.00           C  
ATOM    805  ND1 HIS A  55       6.122   0.455   3.808  1.00  0.00           N  
ATOM    806  CD2 HIS A  55       6.337   0.067   5.949  1.00  0.00           C  
ATOM    807  CE1 HIS A  55       5.149  -0.366   4.159  1.00  0.00           C  
ATOM    808  NE2 HIS A  55       5.269  -0.636   5.436  1.00  0.00           N  
ATOM    809  H   HIS A  55       6.056   3.277   4.495  1.00  0.00           H  
ATOM    810  HA  HIS A  55       8.038   2.934   6.516  1.00  0.00           H  
ATOM    811  HB2 HIS A  55       8.848   1.195   5.270  1.00  0.00           H  
ATOM    812  HB3 HIS A  55       8.273   1.828   3.879  1.00  0.00           H  
ATOM    813  HD1 HIS A  55       6.275   0.809   2.885  1.00  0.00           H  
ATOM    814  HD2 HIS A  55       6.643   0.074   6.901  1.00  0.00           H  
ATOM    815  HE1 HIS A  55       4.439  -0.722   3.552  1.00  0.00           H  
ATOM    816  HE2 HIS A  55       4.679  -1.254   5.955  1.00  0.00           H  
ATOM    817  N   PRO A  56      10.134   4.012   5.722  1.00  0.00           N  
ATOM    818  CA  PRO A  56      11.301   4.775   5.292  1.00  0.00           C  
ATOM    819  C   PRO A  56      11.798   4.146   4.012  1.00  0.00           C  
ATOM    820  O   PRO A  56      11.787   2.895   3.876  1.00  0.00           O  
ATOM    821  CB  PRO A  56      12.259   4.629   6.486  1.00  0.00           C  
ATOM    822  CG  PRO A  56      11.333   4.386   7.620  1.00  0.00           C  
ATOM    823  CD  PRO A  56      10.339   3.376   7.067  1.00  0.00           C  
ATOM    824  HA  PRO A  56      11.062   5.735   5.145  1.00  0.00           H  
ATOM    825  HB2 PRO A  56      12.881   3.857   6.357  1.00  0.00           H  
ATOM    826  HB3 PRO A  56      12.790   5.465   6.627  1.00  0.00           H  
ATOM    827  HG2 PRO A  56      11.823   4.010   8.406  1.00  0.00           H  
ATOM    828  HG3 PRO A  56      10.870   5.231   7.889  1.00  0.00           H  
ATOM    829  HD2 PRO A  56      10.729   2.458   6.998  1.00  0.00           H  
ATOM    830  HD3 PRO A  56       9.496   3.340   7.603  1.00  0.00           H  
ATOM    831  N   SER A  57      12.041   4.877   2.949  1.00  0.00           N  
ATOM    832  CA  SER A  57      12.348   4.312   1.644  1.00  0.00           C  
ATOM    833  C   SER A  57      13.336   5.262   0.972  1.00  0.00           C  
ATOM    834  O   SER A  57      13.578   6.333   1.489  1.00  0.00           O  
ATOM    835  CB  SER A  57      11.063   4.239   0.789  1.00  0.00           C  
ATOM    836  OG  SER A  57      10.099   3.455   1.488  1.00  0.00           O  
ATOM    837  H   SER A  57      12.014   5.872   3.041  1.00  0.00           H  
ATOM    838  HA  SER A  57      12.752   3.403   1.744  1.00  0.00           H  
ATOM    839  HB2 SER A  57      11.268   3.814  -0.093  1.00  0.00           H  
ATOM    840  HB3 SER A  57      10.704   5.160   0.640  1.00  0.00           H  
ATOM    841  HG  SER A  57       9.260   3.398   0.947  1.00  0.00           H  
ATOM    842  N   PRO A  58      13.887   4.821  -0.150  1.00  0.00           N  
ATOM    843  CA  PRO A  58      14.896   5.611  -0.827  1.00  0.00           C  
ATOM    844  C   PRO A  58      14.444   7.013  -1.192  1.00  0.00           C  
ATOM    845  O   PRO A  58      13.403   7.147  -1.843  1.00  0.00           O  
ATOM    846  CB  PRO A  58      15.198   4.802  -2.080  1.00  0.00           C  
ATOM    847  CG  PRO A  58      14.708   3.423  -1.824  1.00  0.00           C  
ATOM    848  CD  PRO A  58      13.633   3.505  -0.779  1.00  0.00           C  
ATOM    849  HA  PRO A  58      15.716   5.663  -0.258  1.00  0.00           H  
ATOM    850  HB2 PRO A  58      14.724   5.196  -2.867  1.00  0.00           H  
ATOM    851  HB3 PRO A  58      16.183   4.791  -2.255  1.00  0.00           H  
ATOM    852  HG2 PRO A  58      14.335   3.033  -2.666  1.00  0.00           H  
ATOM    853  HG3 PRO A  58      15.459   2.851  -1.495  1.00  0.00           H  
ATOM    854  HD2 PRO A  58      12.724   3.474  -1.194  1.00  0.00           H  
ATOM    855  HD3 PRO A  58      13.721   2.764  -0.113  1.00  0.00           H  
ATOM    856  N   GLY A  59      15.266   8.031  -0.879  1.00  0.00           N  
ATOM    857  CA  GLY A  59      14.855   9.375  -1.343  1.00  0.00           C  
ATOM    858  C   GLY A  59      15.990   9.784  -2.302  1.00  0.00           C  
ATOM    859  O   GLY A  59      16.114   9.143  -3.362  1.00  0.00           O  
ATOM    860  H   GLY A  59      16.109   7.887  -0.361  1.00  0.00           H  
ATOM    861  HA2 GLY A  59      14.787  10.013  -0.576  1.00  0.00           H  
ATOM    862  HA3 GLY A  59      13.978   9.336  -1.822  1.00  0.00           H  
ATOM    863  N   VAL A  60      16.782  10.781  -1.960  1.00  0.00           N  
ATOM    864  CA  VAL A  60      17.973  11.108  -2.747  1.00  0.00           C  
ATOM    865  C   VAL A  60      18.975   9.963  -2.638  1.00  0.00           C  
ATOM    866  O   VAL A  60      19.636   9.599  -3.610  1.00  0.00           O  
ATOM    867  CB  VAL A  60      18.686  12.423  -2.363  1.00  0.00           C  
ATOM    868  CG1 VAL A  60      19.940  12.581  -3.255  1.00  0.00           C  
ATOM    869  CG2 VAL A  60      17.758  13.612  -2.611  1.00  0.00           C  
ATOM    870  H   VAL A  60      16.566  11.324  -1.148  1.00  0.00           H  
ATOM    871  HA  VAL A  60      17.695  11.180  -3.705  1.00  0.00           H  
ATOM    872  HB  VAL A  60      18.955  12.396  -1.400  1.00  0.00           H  
ATOM    873 HG11 VAL A  60      20.413  13.429  -3.018  1.00  0.00           H  
ATOM    874 HG12 VAL A  60      20.553  11.805  -3.108  1.00  0.00           H  
ATOM    875 HG13 VAL A  60      19.664  12.611  -4.216  1.00  0.00           H  
ATOM    876 HG21 VAL A  60      18.227  14.459  -2.360  1.00  0.00           H  
ATOM    877 HG22 VAL A  60      17.508  13.644  -3.579  1.00  0.00           H  
ATOM    878 HG23 VAL A  60      16.932  13.511  -2.056  1.00  0.00           H  
ATOM    879  N   ALA A  61      19.028   9.280  -1.485  1.00  0.00           N  
ATOM    880  CA  ALA A  61      19.863   8.108  -1.314  1.00  0.00           C  
ATOM    881  C   ALA A  61      19.167   6.894  -1.906  1.00  0.00           C  
ATOM    882  O   ALA A  61      18.026   6.585  -1.556  1.00  0.00           O  
ATOM    883  CB  ALA A  61      20.253   7.952   0.155  1.00  0.00           C  
ATOM    884  H   ALA A  61      18.471   9.591  -0.715  1.00  0.00           H  
ATOM    885  HA  ALA A  61      20.703   8.258  -1.835  1.00  0.00           H  
ATOM    886  HB1 ALA A  61      20.829   7.141   0.263  1.00  0.00           H  
ATOM    887  HB2 ALA A  61      20.758   8.762   0.454  1.00  0.00           H  
ATOM    888  HB3 ALA A  61      19.427   7.851   0.710  1.00  0.00           H  
ATOM    889  N   GLU A  62      19.791   6.213  -2.895  1.00  0.00           N  
ATOM    890  CA  GLU A  62      19.121   5.023  -3.446  1.00  0.00           C  
ATOM    891  C   GLU A  62      19.490   3.779  -2.629  1.00  0.00           C  
ATOM    892  O   GLU A  62      18.755   2.809  -2.665  1.00  0.00           O  
ATOM    893  CB  GLU A  62      19.391   4.750  -4.920  1.00  0.00           C  
ATOM    894  CG  GLU A  62      20.804   4.639  -5.372  1.00  0.00           C  
ATOM    895  CD  GLU A  62      20.936   4.651  -6.889  1.00  0.00           C  
ATOM    896  OE1 GLU A  62      19.977   4.452  -7.658  1.00  0.00           O  
ATOM    897  OE2 GLU A  62      22.048   4.877  -7.342  1.00  0.00           O  
ATOM    898  H   GLU A  62      20.681   6.509  -3.242  1.00  0.00           H  
ATOM    899  HA  GLU A  62      18.136   5.163  -3.345  1.00  0.00           H  
ATOM    900  HB2 GLU A  62      18.972   5.494  -5.440  1.00  0.00           H  
ATOM    901  HB3 GLU A  62      18.939   3.888  -5.149  1.00  0.00           H  
ATOM    902  HG2 GLU A  62      21.185   3.782  -5.024  1.00  0.00           H  
ATOM    903  HG3 GLU A  62      21.321   5.410  -4.999  1.00  0.00           H  
ATOM    904  N   LYS A  63      20.573   3.830  -1.874  1.00  0.00           N  
ATOM    905  CA  LYS A  63      20.928   2.693  -1.020  1.00  0.00           C  
ATOM    906  C   LYS A  63      21.898   3.143   0.064  1.00  0.00           C  
ATOM    907  O   LYS A  63      22.556   4.169  -0.073  1.00  0.00           O  
ATOM    908  CB  LYS A  63      21.486   1.549  -1.818  1.00  0.00           C  
ATOM    909  CG  LYS A  63      22.959   1.251  -1.889  1.00  0.00           C  
ATOM    910  CD  LYS A  63      23.203  -0.148  -2.455  1.00  0.00           C  
ATOM    911  CE  LYS A  63      23.684  -1.219  -1.494  1.00  0.00           C  
ATOM    912  NZ  LYS A  63      22.927  -1.450  -0.233  1.00  0.00           N  
ATOM    913  H   LYS A  63      21.151   4.646  -1.885  1.00  0.00           H  
ATOM    914  HA  LYS A  63      20.093   2.375  -0.571  1.00  0.00           H  
ATOM    915  HB2 LYS A  63      21.188   1.697  -2.761  1.00  0.00           H  
ATOM    916  HB3 LYS A  63      21.053   0.723  -1.458  1.00  0.00           H  
ATOM    917  HG2 LYS A  63      23.349   1.305  -0.970  1.00  0.00           H  
ATOM    918  HG3 LYS A  63      23.402   1.926  -2.480  1.00  0.00           H  
ATOM    919  HD2 LYS A  63      23.890  -0.063  -3.177  1.00  0.00           H  
ATOM    920  HD3 LYS A  63      22.341  -0.466  -2.850  1.00  0.00           H  
ATOM    921  HE2 LYS A  63      24.620  -0.981  -1.234  1.00  0.00           H  
ATOM    922  HE3 LYS A  63      23.687  -2.084  -1.996  1.00  0.00           H  
ATOM    923  HZ1 LYS A  63      23.365  -2.182   0.289  1.00  0.00           H  
ATOM    924  HZ2 LYS A  63      22.920  -0.610   0.310  1.00  0.00           H  
ATOM    925  HZ3 LYS A  63      21.987  -1.713  -0.452  1.00  0.00           H  
ATOM    926  N   TRP A  64      21.936   2.434   1.185  1.00  0.00           N  
ATOM    927  CA  TRP A  64      22.794   2.883   2.277  1.00  0.00           C  
ATOM    928  C   TRP A  64      23.235   1.689   3.099  1.00  0.00           C  
ATOM    929  O   TRP A  64      22.565   0.655   3.064  1.00  0.00           O  
ATOM    930  CB  TRP A  64      22.039   3.909   3.137  1.00  0.00           C  
ATOM    931  CG  TRP A  64      20.681   3.449   3.579  1.00  0.00           C  
ATOM    932  CD1 TRP A  64      20.406   2.760   4.734  1.00  0.00           C  
ATOM    933  CD2 TRP A  64      19.438   3.597   2.889  1.00  0.00           C  
ATOM    934  NE1 TRP A  64      19.061   2.460   4.778  1.00  0.00           N  
ATOM    935  CE2 TRP A  64      18.443   2.982   3.679  1.00  0.00           C  
ATOM    936  CE3 TRP A  64      19.059   4.232   1.698  1.00  0.00           C  
ATOM    937  CZ2 TRP A  64      17.090   2.960   3.300  1.00  0.00           C  
ATOM    938  CZ3 TRP A  64      17.729   4.201   1.314  1.00  0.00           C  
ATOM    939  CH2 TRP A  64      16.760   3.561   2.126  1.00  0.00           C  
ATOM    940  H   TRP A  64      21.385   1.605   1.280  1.00  0.00           H  
ATOM    941  HA  TRP A  64      23.604   3.323   1.889  1.00  0.00           H  
ATOM    942  HB2 TRP A  64      21.929   4.747   2.603  1.00  0.00           H  
ATOM    943  HB3 TRP A  64      22.587   4.101   3.951  1.00  0.00           H  
ATOM    944  HD1 TRP A  64      21.076   2.514   5.434  1.00  0.00           H  
ATOM    945  HE1 TRP A  64      18.609   1.940   5.503  1.00  0.00           H  
ATOM    946  HE3 TRP A  64      19.739   4.700   1.134  1.00  0.00           H  
ATOM    947  HZ2 TRP A  64      16.397   2.520   3.871  1.00  0.00           H  
ATOM    948  HZ3 TRP A  64      17.450   4.634   0.457  1.00  0.00           H  
ATOM    949  HH2 TRP A  64      15.806   3.551   1.827  1.00  0.00           H  
ATOM    950  N   GLU A  65      24.331   1.819   3.828  1.00  0.00           N  
ATOM    951  CA  GLU A  65      24.799   0.767   4.708  1.00  0.00           C  
ATOM    952  C   GLU A  65      25.263   1.464   5.991  1.00  0.00           C  
ATOM    953  O   GLU A  65      25.458   2.678   5.985  1.00  0.00           O  
ATOM    954  CB  GLU A  65      26.022  -0.018   4.252  1.00  0.00           C  
ATOM    955  CG  GLU A  65      26.118  -0.560   2.863  1.00  0.00           C  
ATOM    956  CD  GLU A  65      26.316   0.440   1.739  1.00  0.00           C  
ATOM    957  OE1 GLU A  65      27.247   1.263   1.707  1.00  0.00           O  
ATOM    958  OE2 GLU A  65      25.460   0.376   0.837  1.00  0.00           O  
ATOM    959  H   GLU A  65      24.853   2.670   3.770  1.00  0.00           H  
ATOM    960  HA  GLU A  65      24.049   0.138   4.915  1.00  0.00           H  
ATOM    961  HB2 GLU A  65      26.102  -0.801   4.868  1.00  0.00           H  
ATOM    962  HB3 GLU A  65      26.809   0.586   4.376  1.00  0.00           H  
ATOM    963  HG2 GLU A  65      25.272  -1.059   2.676  1.00  0.00           H  
ATOM    964  HG3 GLU A  65      26.891  -1.194   2.841  1.00  0.00           H  
ATOM    965  N   ASN A  66      25.408   0.683   7.033  1.00  0.00           N  
ATOM    966  CA  ASN A  66      25.882   1.185   8.307  1.00  0.00           C  
ATOM    967  C   ASN A  66      26.945   0.208   8.846  1.00  0.00           C  
ATOM    968  O   ASN A  66      26.907  -1.011   8.655  1.00  0.00           O  
ATOM    969  CB  ASN A  66      24.765   1.329   9.328  1.00  0.00           C  
ATOM    970  CG  ASN A  66      24.425   0.021  10.039  1.00  0.00           C  
ATOM    971  OD1 ASN A  66      25.134  -0.344  10.995  1.00  0.00           O  
ATOM    972  ND2 ASN A  66      23.386  -0.629   9.523  1.00  0.00           N  
ATOM    973  H   ASN A  66      25.185  -0.288   6.947  1.00  0.00           H  
ATOM    974  HA  ASN A  66      26.307   2.079   8.164  1.00  0.00           H  
ATOM    975  HB2 ASN A  66      23.946   1.657   8.858  1.00  0.00           H  
ATOM    976  HB3 ASN A  66      25.047   2.000  10.014  1.00  0.00           H  
ATOM    977 HD21 ASN A  66      22.886  -0.239   8.750  1.00  0.00           H  
ATOM    978 HD22 ASN A  66      23.105  -1.508   9.908  1.00  0.00           H  
ATOM    979  N   LYS A  67      27.855   0.802   9.584  1.00  0.00           N  
ATOM    980  CA  LYS A  67      28.888   0.070  10.283  1.00  0.00           C  
ATOM    981  C   LYS A  67      28.602   0.233  11.777  1.00  0.00           C  
ATOM    982  O   LYS A  67      28.675   1.377  12.273  1.00  0.00           O  
ATOM    983  CB  LYS A  67      30.279   0.609   9.950  1.00  0.00           C  
ATOM    984  CG  LYS A  67      31.353  -0.025  10.838  1.00  0.00           C  
ATOM    985  CD  LYS A  67      31.510  -1.508  10.582  1.00  0.00           C  
ATOM    986  CE  LYS A  67      32.705  -2.098  11.345  1.00  0.00           C  
ATOM    987  NZ  LYS A  67      33.904  -1.223  11.269  1.00  0.00           N  
ATOM    988  H   LYS A  67      27.833   1.798   9.666  1.00  0.00           H  
ATOM    989  HA  LYS A  67      28.837  -0.898  10.037  1.00  0.00           H  
ATOM    990  HB2 LYS A  67      30.286   1.599  10.089  1.00  0.00           H  
ATOM    991  HB3 LYS A  67      30.486   0.405   8.993  1.00  0.00           H  
ATOM    992  HG2 LYS A  67      31.099   0.111  11.796  1.00  0.00           H  
ATOM    993  HG3 LYS A  67      32.227   0.427  10.657  1.00  0.00           H  
ATOM    994  HD2 LYS A  67      31.648  -1.654   9.602  1.00  0.00           H  
ATOM    995  HD3 LYS A  67      30.676  -1.977  10.875  1.00  0.00           H  
ATOM    996  HE2 LYS A  67      32.931  -2.989  10.951  1.00  0.00           H  
ATOM    997  HE3 LYS A  67      32.450  -2.213  12.305  1.00  0.00           H  
ATOM    998  HZ1 LYS A  67      34.656  -1.643  11.777  1.00  0.00           H  
ATOM    999  HZ2 LYS A  67      34.172  -1.107  10.313  1.00  0.00           H  
ATOM   1000  HZ3 LYS A  67      33.691  -0.330  11.666  1.00  0.00           H  
ATOM   1001  N   ASP A  68      28.248  -0.842  12.440  1.00  0.00           N  
ATOM   1002  CA  ASP A  68      27.927  -0.853  13.858  1.00  0.00           C  
ATOM   1003  C   ASP A  68      26.865   0.161  14.289  1.00  0.00           C  
ATOM   1004  O   ASP A  68      26.948   0.636  15.437  1.00  0.00           O  
ATOM   1005  CB  ASP A  68      29.146  -0.577  14.756  1.00  0.00           C  
ATOM   1006  CG  ASP A  68      30.298  -1.535  14.457  1.00  0.00           C  
ATOM   1007  OD1 ASP A  68      29.998  -2.645  13.975  1.00  0.00           O  
ATOM   1008  OD2 ASP A  68      31.470  -1.153  14.696  1.00  0.00           O  
ATOM   1009  H   ASP A  68      28.196  -1.706  11.940  1.00  0.00           H  
ATOM   1010  HA  ASP A  68      27.585  -1.765  14.084  1.00  0.00           H  
ATOM   1011  HB2 ASP A  68      28.875  -0.685  15.712  1.00  0.00           H  
ATOM   1012  HB3 ASP A  68      29.456   0.361  14.601  1.00  0.00           H  
ATOM   1013  N   PHE A  69      25.933   0.543  13.395  1.00  0.00           N  
ATOM   1014  CA  PHE A  69      24.962   1.581  13.714  1.00  0.00           C  
ATOM   1015  C   PHE A  69      25.594   2.913  14.047  1.00  0.00           C  
ATOM   1016  O   PHE A  69      24.935   3.805  14.610  1.00  0.00           O  
ATOM   1017  CB  PHE A  69      23.952   1.166  14.807  1.00  0.00           C  
ATOM   1018  CG  PHE A  69      23.347  -0.176  14.487  1.00  0.00           C  
ATOM   1019  CD1 PHE A  69      22.550  -0.328  13.367  1.00  0.00           C  
ATOM   1020  CD2 PHE A  69      23.616  -1.286  15.269  1.00  0.00           C  
ATOM   1021  CE1 PHE A  69      22.011  -1.553  13.023  1.00  0.00           C  
ATOM   1022  CE2 PHE A  69      23.085  -2.529  14.950  1.00  0.00           C  
ATOM   1023  CZ  PHE A  69      22.267  -2.628  13.825  1.00  0.00           C  
ATOM   1024  H   PHE A  69      25.907   0.106  12.496  1.00  0.00           H  
ATOM   1025  HA  PHE A  69      24.427   1.727  12.882  1.00  0.00           H  
ATOM   1026  HB2 PHE A  69      23.225   1.850  14.860  1.00  0.00           H  
ATOM   1027  HB3 PHE A  69      24.424   1.113  15.687  1.00  0.00           H  
ATOM   1028  HD1 PHE A  69      22.359   0.468  12.792  1.00  0.00           H  
ATOM   1029  HD2 PHE A  69      24.201  -1.192  16.075  1.00  0.00           H  
ATOM   1030  HE1 PHE A  69      21.445  -1.650  12.204  1.00  0.00           H  
ATOM   1031  HE2 PHE A  69      23.284  -3.332  15.512  1.00  0.00           H  
ATOM   1032  HZ  PHE A  69      21.856  -3.511  13.599  1.00  0.00           H  
ATOM   1033  N   LYS A  70      26.848   3.148  13.666  1.00  0.00           N  
ATOM   1034  CA  LYS A  70      27.548   4.379  14.028  1.00  0.00           C  
ATOM   1035  C   LYS A  70      28.027   5.154  12.818  1.00  0.00           C  
ATOM   1036  O   LYS A  70      28.102   6.377  12.908  1.00  0.00           O  
ATOM   1037  CB  LYS A  70      28.781   4.093  14.863  1.00  0.00           C  
ATOM   1038  CG  LYS A  70      28.788   4.140  16.381  1.00  0.00           C  
ATOM   1039  CD  LYS A  70      30.257   4.481  16.758  1.00  0.00           C  
ATOM   1040  CE  LYS A  70      30.453   5.072  18.129  1.00  0.00           C  
ATOM   1041  NZ  LYS A  70      31.822   4.825  18.669  1.00  0.00           N  
ATOM   1042  H   LYS A  70      27.325   2.462  13.116  1.00  0.00           H  
ATOM   1043  HA  LYS A  70      26.928   4.958  14.557  1.00  0.00           H  
ATOM   1044  HB2 LYS A  70      29.473   4.751  14.565  1.00  0.00           H  
ATOM   1045  HB3 LYS A  70      29.071   3.169  14.616  1.00  0.00           H  
ATOM   1046  HG2 LYS A  70      28.522   3.255  16.763  1.00  0.00           H  
ATOM   1047  HG3 LYS A  70      28.165   4.847  16.715  1.00  0.00           H  
ATOM   1048  HD2 LYS A  70      30.603   5.137  16.087  1.00  0.00           H  
ATOM   1049  HD3 LYS A  70      30.792   3.638  16.706  1.00  0.00           H  
ATOM   1050  HE2 LYS A  70      29.785   4.665  18.752  1.00  0.00           H  
ATOM   1051  HE3 LYS A  70      30.302   6.059  18.077  1.00  0.00           H  
ATOM   1052  HZ1 LYS A  70      31.901   5.235  19.577  1.00  0.00           H  
ATOM   1053  HZ2 LYS A  70      31.982   3.840  18.733  1.00  0.00           H  
ATOM   1054  HZ3 LYS A  70      32.500   5.234  18.058  1.00  0.00           H  
ATOM   1055  N   VAL A  71      28.403   4.454  11.739  1.00  0.00           N  
ATOM   1056  CA  VAL A  71      28.862   5.147  10.555  1.00  0.00           C  
ATOM   1057  C   VAL A  71      27.898   4.759   9.438  1.00  0.00           C  
ATOM   1058  O   VAL A  71      27.861   3.588   9.068  1.00  0.00           O  
ATOM   1059  CB  VAL A  71      30.302   4.844  10.149  1.00  0.00           C  
ATOM   1060  CG1 VAL A  71      30.632   5.528   8.818  1.00  0.00           C  
ATOM   1061  CG2 VAL A  71      31.311   5.272  11.228  1.00  0.00           C  
ATOM   1062  H   VAL A  71      28.366   3.455  11.752  1.00  0.00           H  
ATOM   1063  HA  VAL A  71      28.780   6.131  10.714  1.00  0.00           H  
ATOM   1064  HB  VAL A  71      30.387   3.856  10.020  1.00  0.00           H  
ATOM   1065 HG11 VAL A  71      31.577   5.322   8.563  1.00  0.00           H  
ATOM   1066 HG12 VAL A  71      30.014   5.191   8.108  1.00  0.00           H  
ATOM   1067 HG13 VAL A  71      30.521   6.517   8.915  1.00  0.00           H  
ATOM   1068 HG21 VAL A  71      32.238   5.056  10.922  1.00  0.00           H  
ATOM   1069 HG22 VAL A  71      31.233   6.256  11.386  1.00  0.00           H  
ATOM   1070 HG23 VAL A  71      31.118   4.782  12.078  1.00  0.00           H  
ATOM   1071  N   TRP A  72      27.159   5.719   8.931  1.00  0.00           N  
ATOM   1072  CA  TRP A  72      26.131   5.484   7.924  1.00  0.00           C  
ATOM   1073  C   TRP A  72      26.554   6.103   6.605  1.00  0.00           C  
ATOM   1074  O   TRP A  72      26.865   7.288   6.544  1.00  0.00           O  
ATOM   1075  CB  TRP A  72      24.797   6.101   8.433  1.00  0.00           C  
ATOM   1076  CG  TRP A  72      24.280   5.414   9.669  1.00  0.00           C  
ATOM   1077  CD1 TRP A  72      24.736   5.552  10.948  1.00  0.00           C  
ATOM   1078  CD2 TRP A  72      23.228   4.445   9.718  1.00  0.00           C  
ATOM   1079  NE1 TRP A  72      23.980   4.759  11.811  1.00  0.00           N  
ATOM   1080  CE2 TRP A  72      23.069   4.062  11.074  1.00  0.00           C  
ATOM   1081  CE3 TRP A  72      22.363   3.887   8.759  1.00  0.00           C  
ATOM   1082  CZ2 TRP A  72      22.125   3.128  11.469  1.00  0.00           C  
ATOM   1083  CZ3 TRP A  72      21.411   2.955   9.158  1.00  0.00           C  
ATOM   1084  CH2 TRP A  72      21.312   2.586  10.525  1.00  0.00           C  
ATOM   1085  H   TRP A  72      27.308   6.655   9.250  1.00  0.00           H  
ATOM   1086  HA  TRP A  72      26.011   4.499   7.801  1.00  0.00           H  
ATOM   1087  HB2 TRP A  72      24.110   6.021   7.710  1.00  0.00           H  
ATOM   1088  HB3 TRP A  72      24.950   7.067   8.643  1.00  0.00           H  
ATOM   1089  HD1 TRP A  72      25.499   6.135  11.225  1.00  0.00           H  
ATOM   1090  HE1 TRP A  72      24.088   4.710  12.804  1.00  0.00           H  
ATOM   1091  HE3 TRP A  72      22.432   4.158   7.799  1.00  0.00           H  
ATOM   1092  HZ2 TRP A  72      22.044   2.859  12.429  1.00  0.00           H  
ATOM   1093  HZ3 TRP A  72      20.797   2.546   8.483  1.00  0.00           H  
ATOM   1094  HH2 TRP A  72      20.627   1.911  10.800  1.00  0.00           H  
ATOM   1095  N   THR A  73      26.581   5.307   5.551  1.00  0.00           N  
ATOM   1096  CA  THR A  73      26.990   5.756   4.223  1.00  0.00           C  
ATOM   1097  C   THR A  73      25.856   5.675   3.216  1.00  0.00           C  
ATOM   1098  O   THR A  73      25.359   4.580   2.953  1.00  0.00           O  
ATOM   1099  CB  THR A  73      28.131   4.798   3.740  1.00  0.00           C  
ATOM   1100  OG1 THR A  73      29.157   4.796   4.732  1.00  0.00           O  
ATOM   1101  CG2 THR A  73      28.754   5.253   2.445  1.00  0.00           C  
ATOM   1102  H   THR A  73      26.309   4.352   5.668  1.00  0.00           H  
ATOM   1103  HA  THR A  73      27.333   6.694   4.273  1.00  0.00           H  
ATOM   1104  HB  THR A  73      27.768   3.873   3.631  1.00  0.00           H  
ATOM   1105  HG1 THR A  73      29.898   4.189   4.444  1.00  0.00           H  
ATOM   1106 HG21 THR A  73      29.474   4.612   2.178  1.00  0.00           H  
ATOM   1107 HG22 THR A  73      28.054   5.284   1.731  1.00  0.00           H  
ATOM   1108 HG23 THR A  73      29.147   6.164   2.566  1.00  0.00           H  
ATOM   1109  N   PHE A  74      25.502   6.813   2.650  1.00  0.00           N  
ATOM   1110  CA  PHE A  74      24.401   6.950   1.695  1.00  0.00           C  
ATOM   1111  C   PHE A  74      24.904   7.190   0.269  1.00  0.00           C  
ATOM   1112  O   PHE A  74      25.650   8.126  -0.022  1.00  0.00           O  
ATOM   1113  CB  PHE A  74      23.514   8.135   2.160  1.00  0.00           C  
ATOM   1114  CG  PHE A  74      22.998   7.941   3.571  1.00  0.00           C  
ATOM   1115  CD1 PHE A  74      21.814   7.276   3.782  1.00  0.00           C  
ATOM   1116  CD2 PHE A  74      23.666   8.401   4.688  1.00  0.00           C  
ATOM   1117  CE1 PHE A  74      21.325   7.026   5.054  1.00  0.00           C  
ATOM   1118  CE2 PHE A  74      23.193   8.216   5.975  1.00  0.00           C  
ATOM   1119  CZ  PHE A  74      22.004   7.496   6.169  1.00  0.00           C  
ATOM   1120  H   PHE A  74      26.019   7.635   2.889  1.00  0.00           H  
ATOM   1121  HA  PHE A  74      23.855   6.112   1.709  1.00  0.00           H  
ATOM   1122  HB2 PHE A  74      22.734   8.217   1.540  1.00  0.00           H  
ATOM   1123  HB3 PHE A  74      24.055   8.975   2.127  1.00  0.00           H  
ATOM   1124  HD1 PHE A  74      21.288   6.962   2.991  1.00  0.00           H  
ATOM   1125  HD2 PHE A  74      24.529   8.889   4.561  1.00  0.00           H  
ATOM   1126  HE1 PHE A  74      20.479   6.505   5.169  1.00  0.00           H  
ATOM   1127  HE2 PHE A  74      23.692   8.590   6.757  1.00  0.00           H  
ATOM   1128  HZ  PHE A  74      21.654   7.326   7.090  1.00  0.00           H  
ATOM   1129  N   HIS A  75      24.495   6.348  -0.653  1.00  0.00           N  
ATOM   1130  CA  HIS A  75      24.819   6.371  -2.069  1.00  0.00           C  
ATOM   1131  C   HIS A  75      23.702   7.110  -2.786  1.00  0.00           C  
ATOM   1132  O   HIS A  75      22.569   6.571  -2.784  1.00  0.00           O  
ATOM   1133  CB  HIS A  75      25.020   4.937  -2.601  1.00  0.00           C  
ATOM   1134  CG  HIS A  75      25.988   4.160  -1.725  1.00  0.00           C  
ATOM   1135  ND1 HIS A  75      27.342   4.248  -1.856  1.00  0.00           N  
ATOM   1136  CD2 HIS A  75      25.791   3.290  -0.706  1.00  0.00           C  
ATOM   1137  CE1 HIS A  75      27.960   3.470  -0.970  1.00  0.00           C  
ATOM   1138  NE2 HIS A  75      27.027   2.878  -0.263  1.00  0.00           N  
ATOM   1139  H   HIS A  75      23.894   5.610  -0.346  1.00  0.00           H  
ATOM   1140  HA  HIS A  75      25.671   6.880  -2.194  1.00  0.00           H  
ATOM   1141  HB2 HIS A  75      25.385   4.982  -3.531  1.00  0.00           H  
ATOM   1142  HB3 HIS A  75      24.138   4.466  -2.611  1.00  0.00           H  
ATOM   1143  HD1 HIS A  75      27.809   4.821  -2.529  1.00  0.00           H  
ATOM   1144  HD2 HIS A  75      24.906   2.999  -0.341  1.00  0.00           H  
ATOM   1145  HE1 HIS A  75      28.948   3.358  -0.864  1.00  0.00           H  
ATOM   1146  HE2 HIS A  75      27.189   2.229   0.481  1.00  0.00           H  
ATOM   1147  N   LEU A  76      23.998   8.355  -3.186  1.00  0.00           N  
ATOM   1148  CA  LEU A  76      23.017   9.218  -3.760  1.00  0.00           C  
ATOM   1149  C   LEU A  76      22.841   8.927  -5.259  1.00  0.00           C  
ATOM   1150  O   LEU A  76      23.859   8.702  -5.931  1.00  0.00           O  
ATOM   1151  CB  LEU A  76      23.331  10.719  -3.590  1.00  0.00           C  
ATOM   1152  CG  LEU A  76      23.842  11.100  -2.197  1.00  0.00           C  
ATOM   1153  CD1 LEU A  76      24.063  12.592  -2.135  1.00  0.00           C  
ATOM   1154  CD2 LEU A  76      22.813  10.628  -1.124  1.00  0.00           C  
ATOM   1155  H   LEU A  76      24.934   8.689  -3.079  1.00  0.00           H  
ATOM   1156  HA  LEU A  76      22.144   9.034  -3.307  1.00  0.00           H  
ATOM   1157  HB2 LEU A  76      22.494  11.237  -3.770  1.00  0.00           H  
ATOM   1158  HB3 LEU A  76      24.029  10.971  -4.260  1.00  0.00           H  
ATOM   1159  HG  LEU A  76      24.713  10.637  -2.035  1.00  0.00           H  
ATOM   1160 HD11 LEU A  76      24.397  12.842  -1.226  1.00  0.00           H  
ATOM   1161 HD12 LEU A  76      24.739  12.858  -2.823  1.00  0.00           H  
ATOM   1162 HD13 LEU A  76      23.200  13.065  -2.315  1.00  0.00           H  
ATOM   1163 HD21 LEU A  76      23.144  10.875  -0.213  1.00  0.00           H  
ATOM   1164 HD22 LEU A  76      21.932  11.070  -1.290  1.00  0.00           H  
ATOM   1165 HD23 LEU A  76      22.704   9.636  -1.181  1.00  0.00           H  
ATOM   1166  N   ARG A  77      21.557   8.955  -5.641  1.00  0.00           N  
ATOM   1167  CA  ARG A  77      21.268   8.604  -7.034  1.00  0.00           C  
ATOM   1168  C   ARG A  77      21.910   9.632  -7.952  1.00  0.00           C  
ATOM   1169  O   ARG A  77      21.902  10.866  -7.754  1.00  0.00           O  
ATOM   1170  CB  ARG A  77      19.774   8.415  -7.273  1.00  0.00           C  
ATOM   1171  CG  ARG A  77      19.002   9.734  -7.178  1.00  0.00           C  
ATOM   1172  CD  ARG A  77      17.527   9.440  -7.068  1.00  0.00           C  
ATOM   1173  NE  ARG A  77      17.139   8.536  -6.010  1.00  0.00           N  
ATOM   1174  CZ  ARG A  77      16.745   7.277  -6.031  1.00  0.00           C  
ATOM   1175  NH1 ARG A  77      16.696   6.518  -7.141  1.00  0.00           N  
ATOM   1176  NH2 ARG A  77      16.426   6.738  -4.892  1.00  0.00           N  
ATOM   1177  H   ARG A  77      20.828   9.204  -5.004  1.00  0.00           H  
ATOM   1178  HA  ARG A  77      21.711   7.726  -7.216  1.00  0.00           H  
ATOM   1179  HB2 ARG A  77      19.416   7.782  -6.587  1.00  0.00           H  
ATOM   1180  HB3 ARG A  77      19.640   8.028  -8.185  1.00  0.00           H  
ATOM   1181  HG2 ARG A  77      19.174  10.281  -7.997  1.00  0.00           H  
ATOM   1182  HG3 ARG A  77      19.303  10.240  -6.370  1.00  0.00           H  
ATOM   1183  HD2 ARG A  77      17.229   9.042  -7.935  1.00  0.00           H  
ATOM   1184  HD3 ARG A  77      17.052  10.307  -6.919  1.00  0.00           H  
ATOM   1185  HE  ARG A  77      17.176   8.938  -5.095  1.00  0.00           H  
ATOM   1186 HH11 ARG A  77      16.387   5.569  -7.084  1.00  0.00           H  
ATOM   1187 HH12 ARG A  77      16.969   6.903  -8.023  1.00  0.00           H  
ATOM   1188 HH21 ARG A  77      16.121   5.786  -4.857  1.00  0.00           H  
ATOM   1189 HH22 ARG A  77      16.485   7.275  -4.051  1.00  0.00           H  
ATOM   1190  N   GLU A  78      22.535   9.089  -8.997  1.00  0.00           N  
ATOM   1191  CA  GLU A  78      23.196   9.958  -9.986  1.00  0.00           C  
ATOM   1192  C   GLU A  78      22.307  10.992 -10.637  1.00  0.00           C  
ATOM   1193  O   GLU A  78      22.738  12.141 -10.781  1.00  0.00           O  
ATOM   1194  CB  GLU A  78      23.926   9.040 -10.998  1.00  0.00           C  
ATOM   1195  CG  GLU A  78      25.019   8.309 -10.171  1.00  0.00           C  
ATOM   1196  CD  GLU A  78      26.182   7.788 -10.996  1.00  0.00           C  
ATOM   1197  OE1 GLU A  78      25.968   7.643 -12.223  1.00  0.00           O  
ATOM   1198  OE2 GLU A  78      27.269   7.561 -10.409  1.00  0.00           O  
ATOM   1199  H   GLU A  78      22.555   8.095  -9.109  1.00  0.00           H  
ATOM   1200  HA  GLU A  78      23.906  10.462  -9.494  1.00  0.00           H  
ATOM   1201  HB2 GLU A  78      24.343   9.583 -11.727  1.00  0.00           H  
ATOM   1202  HB3 GLU A  78      23.288   8.381 -11.397  1.00  0.00           H  
ATOM   1203  HG2 GLU A  78      24.593   7.533  -9.705  1.00  0.00           H  
ATOM   1204  HG3 GLU A  78      25.379   8.949  -9.492  1.00  0.00           H  
ATOM   1205  N   ASN A  79      21.041  10.728 -10.930  1.00  0.00           N  
ATOM   1206  CA  ASN A  79      20.155  11.720 -11.528  1.00  0.00           C  
ATOM   1207  C   ASN A  79      19.360  12.595 -10.570  1.00  0.00           C  
ATOM   1208  O   ASN A  79      18.447  13.293 -11.050  1.00  0.00           O  
ATOM   1209  CB  ASN A  79      19.251  10.969 -12.515  1.00  0.00           C  
ATOM   1210  CG  ASN A  79      18.370   9.934 -11.809  1.00  0.00           C  
ATOM   1211  OD1 ASN A  79      18.470   9.536 -10.648  1.00  0.00           O  
ATOM   1212  ND2 ASN A  79      17.395   9.486 -12.566  1.00  0.00           N  
ATOM   1213  H   ASN A  79      20.681   9.816 -10.734  1.00  0.00           H  
ATOM   1214  HA  ASN A  79      20.730  12.333 -12.070  1.00  0.00           H  
ATOM   1215  HB2 ASN A  79      19.825  10.501 -13.187  1.00  0.00           H  
ATOM   1216  HB3 ASN A  79      18.663  11.630 -12.982  1.00  0.00           H  
ATOM   1217 HD21 ASN A  79      17.308   9.805 -13.510  1.00  0.00           H  
ATOM   1218 HD22 ASN A  79      16.740   8.826 -12.199  1.00  0.00           H  
ATOM   1219  N   ALA A  80      19.657  12.679  -9.271  1.00  0.00           N  
ATOM   1220  CA  ALA A  80      18.919  13.636  -8.415  1.00  0.00           C  
ATOM   1221  C   ALA A  80      19.324  15.055  -8.830  1.00  0.00           C  
ATOM   1222  O   ALA A  80      20.529  15.387  -8.971  1.00  0.00           O  
ATOM   1223  CB  ALA A  80      19.221  13.472  -6.941  1.00  0.00           C  
ATOM   1224  H   ALA A  80      20.372  12.100  -8.879  1.00  0.00           H  
ATOM   1225  HA  ALA A  80      17.937  13.519  -8.563  1.00  0.00           H  
ATOM   1226  HB1 ALA A  80      18.696  14.142  -6.417  1.00  0.00           H  
ATOM   1227  HB2 ALA A  80      18.969  12.549  -6.650  1.00  0.00           H  
ATOM   1228  HB3 ALA A  80      20.198  13.616  -6.783  1.00  0.00           H  
ATOM   1229  N   LYS A  81      18.343  15.894  -9.132  1.00  0.00           N  
ATOM   1230  CA  LYS A  81      18.621  17.268  -9.529  1.00  0.00           C  
ATOM   1231  C   LYS A  81      17.702  18.256  -8.788  1.00  0.00           C  
ATOM   1232  O   LYS A  81      16.618  17.908  -8.331  1.00  0.00           O  
ATOM   1233  CB  LYS A  81      18.333  17.478 -11.025  1.00  0.00           C  
ATOM   1234  CG  LYS A  81      19.331  16.869 -12.010  1.00  0.00           C  
ATOM   1235  CD  LYS A  81      18.835  16.856 -13.460  1.00  0.00           C  
ATOM   1236  CE  LYS A  81      19.896  16.195 -14.339  1.00  0.00           C  
ATOM   1237  NZ  LYS A  81      19.610  16.257 -15.799  1.00  0.00           N  
ATOM   1238  H   LYS A  81      17.395  15.578  -9.087  1.00  0.00           H  
ATOM   1239  HA  LYS A  81      19.577  17.488  -9.336  1.00  0.00           H  
ATOM   1240  HB2 LYS A  81      18.305  18.463 -11.193  1.00  0.00           H  
ATOM   1241  HB3 LYS A  81      17.436  17.082 -11.219  1.00  0.00           H  
ATOM   1242  HG2 LYS A  81      19.515  15.927 -11.731  1.00  0.00           H  
ATOM   1243  HG3 LYS A  81      20.178  17.400 -11.971  1.00  0.00           H  
ATOM   1244  HD2 LYS A  81      18.679  17.794 -13.770  1.00  0.00           H  
ATOM   1245  HD3 LYS A  81      17.981  16.339 -13.518  1.00  0.00           H  
ATOM   1246  HE2 LYS A  81      19.967  15.233 -14.075  1.00  0.00           H  
ATOM   1247  HE3 LYS A  81      20.770  16.652 -14.172  1.00  0.00           H  
ATOM   1248  HZ1 LYS A  81      20.347  15.805 -16.302  1.00  0.00           H  
ATOM   1249  HZ2 LYS A  81      18.744  15.794 -15.989  1.00  0.00           H  
ATOM   1250  HZ3 LYS A  81      19.547  17.213 -16.086  1.00  0.00           H  
ATOM   1251  N   TRP A  82      18.140  19.496  -8.686  1.00  0.00           N  
ATOM   1252  CA  TRP A  82      17.393  20.614  -8.154  1.00  0.00           C  
ATOM   1253  C   TRP A  82      16.504  21.144  -9.280  1.00  0.00           C  
ATOM   1254  O   TRP A  82      16.761  20.783 -10.431  1.00  0.00           O  
ATOM   1255  CB  TRP A  82      18.360  21.702  -7.749  1.00  0.00           C  
ATOM   1256  CG  TRP A  82      19.174  21.421  -6.515  1.00  0.00           C  
ATOM   1257  CD1 TRP A  82      20.446  20.954  -6.455  1.00  0.00           C  
ATOM   1258  CD2 TRP A  82      18.747  21.576  -5.156  1.00  0.00           C  
ATOM   1259  NE1 TRP A  82      20.836  20.840  -5.154  1.00  0.00           N  
ATOM   1260  CE2 TRP A  82      19.826  21.231  -4.331  1.00  0.00           C  
ATOM   1261  CE3 TRP A  82      17.564  22.034  -4.568  1.00  0.00           C  
ATOM   1262  CZ2 TRP A  82      19.760  21.291  -2.937  1.00  0.00           C  
ATOM   1263  CZ3 TRP A  82      17.468  22.062  -3.175  1.00  0.00           C  
ATOM   1264  CH2 TRP A  82      18.573  21.707  -2.392  1.00  0.00           C  
ATOM   1265  H   TRP A  82      19.070  19.679  -9.004  1.00  0.00           H  
ATOM   1266  HA  TRP A  82      16.838  20.327  -7.373  1.00  0.00           H  
ATOM   1267  HB2 TRP A  82      17.834  22.537  -7.587  1.00  0.00           H  
ATOM   1268  HB3 TRP A  82      18.993  21.849  -8.509  1.00  0.00           H  
ATOM   1269  HD1 TRP A  82      21.013  20.727  -7.247  1.00  0.00           H  
ATOM   1270  HE1 TRP A  82      21.732  20.517  -4.850  1.00  0.00           H  
ATOM   1271  HE3 TRP A  82      16.799  22.337  -5.136  1.00  0.00           H  
ATOM   1272  HZ2 TRP A  82      20.541  21.042  -2.364  1.00  0.00           H  
ATOM   1273  HZ3 TRP A  82      16.611  22.335  -2.737  1.00  0.00           H  
ATOM   1274  HH2 TRP A  82      18.493  21.759  -1.397  1.00  0.00           H  
ATOM   1275  N   SER A  83      15.573  22.067  -9.007  1.00  0.00           N  
ATOM   1276  CA  SER A  83      14.693  22.558 -10.045  1.00  0.00           C  
ATOM   1277  C   SER A  83      15.382  23.432 -11.083  1.00  0.00           C  
ATOM   1278  O   SER A  83      14.731  23.712 -12.083  1.00  0.00           O  
ATOM   1279  CB  SER A  83      13.564  23.382  -9.395  1.00  0.00           C  
ATOM   1280  OG  SER A  83      14.183  24.303  -8.521  1.00  0.00           O  
ATOM   1281  H   SER A  83      15.485  22.421  -8.076  1.00  0.00           H  
ATOM   1282  HA  SER A  83      14.285  21.774 -10.512  1.00  0.00           H  
ATOM   1283  HB2 SER A  83      12.950  22.781  -8.883  1.00  0.00           H  
ATOM   1284  HB3 SER A  83      13.045  23.869 -10.097  1.00  0.00           H  
ATOM   1285  HG  SER A  83      13.483  24.861  -8.075  1.00  0.00           H  
ATOM   1286  N   ASP A  84      16.599  23.926 -10.882  1.00  0.00           N  
ATOM   1287  CA  ASP A  84      17.283  24.674 -11.907  1.00  0.00           C  
ATOM   1288  C   ASP A  84      18.109  23.722 -12.779  1.00  0.00           C  
ATOM   1289  O   ASP A  84      18.938  24.160 -13.575  1.00  0.00           O  
ATOM   1290  CB  ASP A  84      18.223  25.696 -11.267  1.00  0.00           C  
ATOM   1291  CG  ASP A  84      19.256  25.099 -10.346  1.00  0.00           C  
ATOM   1292  OD1 ASP A  84      19.481  23.883 -10.151  1.00  0.00           O  
ATOM   1293  OD2 ASP A  84      19.947  25.917  -9.711  1.00  0.00           O  
ATOM   1294  H   ASP A  84      17.049  23.776 -10.002  1.00  0.00           H  
ATOM   1295  HA  ASP A  84      16.612  25.149 -12.476  1.00  0.00           H  
ATOM   1296  HB2 ASP A  84      17.671  26.343 -10.741  1.00  0.00           H  
ATOM   1297  HB3 ASP A  84      18.700  26.183 -11.998  1.00  0.00           H  
ATOM   1298  N   GLY A  85      17.965  22.412 -12.593  1.00  0.00           N  
ATOM   1299  CA  GLY A  85      18.717  21.445 -13.353  1.00  0.00           C  
ATOM   1300  C   GLY A  85      20.060  21.040 -12.820  1.00  0.00           C  
ATOM   1301  O   GLY A  85      20.666  20.129 -13.420  1.00  0.00           O  
ATOM   1302  H   GLY A  85      17.315  22.089 -11.905  1.00  0.00           H  
ATOM   1303  HA2 GLY A  85      18.860  21.827 -14.266  1.00  0.00           H  
ATOM   1304  HA3 GLY A  85      18.159  20.618 -13.421  1.00  0.00           H  
ATOM   1305  N   THR A  86      20.580  21.681 -11.783  1.00  0.00           N  
ATOM   1306  CA  THR A  86      21.913  21.304 -11.282  1.00  0.00           C  
ATOM   1307  C   THR A  86      21.809  20.102 -10.374  1.00  0.00           C  
ATOM   1308  O   THR A  86      20.766  19.807  -9.791  1.00  0.00           O  
ATOM   1309  CB  THR A  86      22.548  22.491 -10.567  1.00  0.00           C  
ATOM   1310  OG1 THR A  86      21.817  22.812  -9.395  1.00  0.00           O  
ATOM   1311  CG2 THR A  86      22.558  23.707 -11.500  1.00  0.00           C  
ATOM   1312  H   THR A  86      20.069  22.419 -11.342  1.00  0.00           H  
ATOM   1313  HA  THR A  86      22.488  21.061 -12.064  1.00  0.00           H  
ATOM   1314  HB  THR A  86      23.488  22.260 -10.316  1.00  0.00           H  
ATOM   1315  HG1 THR A  86      22.245  23.591  -8.938  1.00  0.00           H  
ATOM   1316 HG21 THR A  86      22.975  24.485 -11.029  1.00  0.00           H  
ATOM   1317 HG22 THR A  86      23.086  23.492 -12.322  1.00  0.00           H  
ATOM   1318 HG23 THR A  86      21.620  23.937 -11.758  1.00  0.00           H  
ATOM   1319  N   PRO A  87      22.868  19.317 -10.274  1.00  0.00           N  
ATOM   1320  CA  PRO A  87      22.840  18.094  -9.501  1.00  0.00           C  
ATOM   1321  C   PRO A  87      22.621  18.258  -8.011  1.00  0.00           C  
ATOM   1322  O   PRO A  87      23.170  19.216  -7.462  1.00  0.00           O  
ATOM   1323  CB  PRO A  87      24.279  17.510  -9.653  1.00  0.00           C  
ATOM   1324  CG  PRO A  87      24.684  18.034 -10.985  1.00  0.00           C  
ATOM   1325  CD  PRO A  87      24.161  19.478 -10.999  1.00  0.00           C  
ATOM   1326  HA  PRO A  87      22.167  17.460  -9.882  1.00  0.00           H  
ATOM   1327  HB2 PRO A  87      24.885  17.844  -8.931  1.00  0.00           H  
ATOM   1328  HB3 PRO A  87      24.269  16.510  -9.643  1.00  0.00           H  
ATOM   1329  HG2 PRO A  87      25.679  18.016 -11.085  1.00  0.00           H  
ATOM   1330  HG3 PRO A  87      24.266  17.498 -11.719  1.00  0.00           H  
ATOM   1331  HD2 PRO A  87      24.779  20.098 -10.515  1.00  0.00           H  
ATOM   1332  HD3 PRO A  87      24.020  19.809 -11.932  1.00  0.00           H  
ATOM   1333  N   VAL A  88      21.930  17.275  -7.427  1.00  0.00           N  
ATOM   1334  CA  VAL A  88      21.856  17.261  -5.969  1.00  0.00           C  
ATOM   1335  C   VAL A  88      23.093  16.473  -5.515  1.00  0.00           C  
ATOM   1336  O   VAL A  88      23.250  15.405  -6.130  1.00  0.00           O  
ATOM   1337  CB  VAL A  88      20.638  16.573  -5.378  1.00  0.00           C  
ATOM   1338  CG1 VAL A  88      20.738  16.623  -3.858  1.00  0.00           C  
ATOM   1339  CG2 VAL A  88      19.393  17.312  -5.841  1.00  0.00           C  
ATOM   1340  H   VAL A  88      21.477  16.570  -7.972  1.00  0.00           H  
ATOM   1341  HA  VAL A  88      21.911  18.198  -5.623  1.00  0.00           H  
ATOM   1342  HB  VAL A  88      20.603  15.622  -5.685  1.00  0.00           H  
ATOM   1343 HG11 VAL A  88      19.941  16.173  -3.456  1.00  0.00           H  
ATOM   1344 HG12 VAL A  88      21.570  16.153  -3.563  1.00  0.00           H  
ATOM   1345 HG13 VAL A  88      20.769  17.576  -3.557  1.00  0.00           H  
ATOM   1346 HG21 VAL A  88      18.581  16.870  -5.459  1.00  0.00           H  
ATOM   1347 HG22 VAL A  88      19.433  18.261  -5.529  1.00  0.00           H  
ATOM   1348 HG23 VAL A  88      19.345  17.291  -6.840  1.00  0.00           H  
ATOM   1349  N   THR A  89      23.968  17.006  -4.688  1.00  0.00           N  
ATOM   1350  CA  THR A  89      25.160  16.228  -4.354  1.00  0.00           C  
ATOM   1351  C   THR A  89      25.252  15.956  -2.877  1.00  0.00           C  
ATOM   1352  O   THR A  89      24.582  16.608  -2.068  1.00  0.00           O  
ATOM   1353  CB  THR A  89      26.445  16.918  -4.839  1.00  0.00           C  
ATOM   1354  OG1 THR A  89      26.669  18.114  -4.025  1.00  0.00           O  
ATOM   1355  CG2 THR A  89      26.478  17.354  -6.281  1.00  0.00           C  
ATOM   1356  H   THR A  89      23.822  17.916  -4.300  1.00  0.00           H  
ATOM   1357  HA  THR A  89      25.091  15.347  -4.823  1.00  0.00           H  
ATOM   1358  HB  THR A  89      27.210  16.292  -4.687  1.00  0.00           H  
ATOM   1359  HG1 THR A  89      27.503  18.573  -4.330  1.00  0.00           H  
ATOM   1360 HG21 THR A  89      27.358  17.787  -6.478  1.00  0.00           H  
ATOM   1361 HG22 THR A  89      26.358  16.557  -6.873  1.00  0.00           H  
ATOM   1362 HG23 THR A  89      25.740  18.007  -6.449  1.00  0.00           H  
ATOM   1363  N   ALA A  90      26.264  15.192  -2.437  1.00  0.00           N  
ATOM   1364  CA  ALA A  90      26.521  14.979  -1.031  1.00  0.00           C  
ATOM   1365  C   ALA A  90      27.031  16.277  -0.383  1.00  0.00           C  
ATOM   1366  O   ALA A  90      26.804  16.500   0.794  1.00  0.00           O  
ATOM   1367  CB  ALA A  90      27.485  13.854  -0.748  1.00  0.00           C  
ATOM   1368  H   ALA A  90      26.863  14.754  -3.107  1.00  0.00           H  
ATOM   1369  HA  ALA A  90      25.651  14.747  -0.597  1.00  0.00           H  
ATOM   1370  HB1 ALA A  90      27.614  13.766   0.240  1.00  0.00           H  
ATOM   1371  HB2 ALA A  90      27.116  12.999  -1.114  1.00  0.00           H  
ATOM   1372  HB3 ALA A  90      28.364  14.051  -1.182  1.00  0.00           H  
ATOM   1373  N   HIS A  91      27.636  17.184  -1.138  1.00  0.00           N  
ATOM   1374  CA  HIS A  91      28.091  18.471  -0.614  1.00  0.00           C  
ATOM   1375  C   HIS A  91      26.861  19.318  -0.199  1.00  0.00           C  
ATOM   1376  O   HIS A  91      26.922  20.043   0.786  1.00  0.00           O  
ATOM   1377  CB  HIS A  91      28.877  19.224  -1.691  1.00  0.00           C  
ATOM   1378  CG  HIS A  91      30.041  18.363  -2.124  1.00  0.00           C  
ATOM   1379  ND1 HIS A  91      31.054  18.017  -1.263  1.00  0.00           N  
ATOM   1380  CD2 HIS A  91      30.327  17.787  -3.291  1.00  0.00           C  
ATOM   1381  CE1 HIS A  91      31.917  17.268  -1.889  1.00  0.00           C  
ATOM   1382  NE2 HIS A  91      31.517  17.098  -3.113  1.00  0.00           N  
ATOM   1383  H   HIS A  91      27.787  16.979  -2.105  1.00  0.00           H  
ATOM   1384  HA  HIS A  91      28.676  18.319   0.182  1.00  0.00           H  
ATOM   1385  HB2 HIS A  91      29.216  20.088  -1.319  1.00  0.00           H  
ATOM   1386  HB3 HIS A  91      28.284  19.409  -2.475  1.00  0.00           H  
ATOM   1387  HD1 HIS A  91      31.119  18.296  -0.305  1.00  0.00           H  
ATOM   1388  HD2 HIS A  91      29.788  17.841  -4.132  1.00  0.00           H  
ATOM   1389  HE1 HIS A  91      32.752  16.886  -1.492  1.00  0.00           H  
ATOM   1390  HE2 HIS A  91      31.989  16.560  -3.811  1.00  0.00           H  
ATOM   1391  N   ASP A  92      25.742  19.174  -0.906  1.00  0.00           N  
ATOM   1392  CA  ASP A  92      24.522  19.870  -0.495  1.00  0.00           C  
ATOM   1393  C   ASP A  92      24.103  19.439   0.913  1.00  0.00           C  
ATOM   1394  O   ASP A  92      23.652  20.302   1.693  1.00  0.00           O  
ATOM   1395  CB  ASP A  92      23.317  19.615  -1.421  1.00  0.00           C  
ATOM   1396  CG  ASP A  92      23.515  20.287  -2.778  1.00  0.00           C  
ATOM   1397  OD1 ASP A  92      23.929  21.460  -2.737  1.00  0.00           O  
ATOM   1398  OD2 ASP A  92      23.233  19.695  -3.846  1.00  0.00           O  
ATOM   1399  H   ASP A  92      25.735  18.590  -1.718  1.00  0.00           H  
ATOM   1400  HA  ASP A  92      24.708  20.852  -0.482  1.00  0.00           H  
ATOM   1401  HB2 ASP A  92      22.492  19.982  -0.992  1.00  0.00           H  
ATOM   1402  HB3 ASP A  92      23.212  18.630  -1.557  1.00  0.00           H  
ATOM   1403  N   PHE A  93      24.140  18.125   1.164  1.00  0.00           N  
ATOM   1404  CA  PHE A  93      23.767  17.617   2.479  1.00  0.00           C  
ATOM   1405  C   PHE A  93      24.760  18.068   3.536  1.00  0.00           C  
ATOM   1406  O   PHE A  93      24.355  18.386   4.661  1.00  0.00           O  
ATOM   1407  CB  PHE A  93      23.610  16.069   2.563  1.00  0.00           C  
ATOM   1408  CG  PHE A  93      22.311  15.675   1.847  1.00  0.00           C  
ATOM   1409  CD1 PHE A  93      22.304  15.476   0.494  1.00  0.00           C  
ATOM   1410  CD2 PHE A  93      21.118  15.555   2.560  1.00  0.00           C  
ATOM   1411  CE1 PHE A  93      21.124  15.120  -0.169  1.00  0.00           C  
ATOM   1412  CE2 PHE A  93      19.944  15.218   1.903  1.00  0.00           C  
ATOM   1413  CZ  PHE A  93      19.940  14.997   0.507  1.00  0.00           C  
ATOM   1414  H   PHE A  93      24.425  17.489   0.447  1.00  0.00           H  
ATOM   1415  HA  PHE A  93      22.881  18.019   2.713  1.00  0.00           H  
ATOM   1416  HB2 PHE A  93      23.567  15.785   3.521  1.00  0.00           H  
ATOM   1417  HB3 PHE A  93      24.389  15.626   2.119  1.00  0.00           H  
ATOM   1418  HD1 PHE A  93      23.151  15.586  -0.027  1.00  0.00           H  
ATOM   1419  HD2 PHE A  93      21.109  15.712   3.547  1.00  0.00           H  
ATOM   1420  HE1 PHE A  93      21.146  14.952  -1.155  1.00  0.00           H  
ATOM   1421  HE2 PHE A  93      19.093  15.131   2.421  1.00  0.00           H  
ATOM   1422  HZ  PHE A  93      19.096  14.758   0.027  1.00  0.00           H  
ATOM   1423  N   VAL A  94      26.057  18.084   3.191  1.00  0.00           N  
ATOM   1424  CA  VAL A  94      27.061  18.546   4.147  1.00  0.00           C  
ATOM   1425  C   VAL A  94      26.732  19.986   4.536  1.00  0.00           C  
ATOM   1426  O   VAL A  94      26.648  20.307   5.722  1.00  0.00           O  
ATOM   1427  CB  VAL A  94      28.509  18.524   3.576  1.00  0.00           C  
ATOM   1428  CG1 VAL A  94      29.454  19.253   4.533  1.00  0.00           C  
ATOM   1429  CG2 VAL A  94      28.903  17.050   3.426  1.00  0.00           C  
ATOM   1430  H   VAL A  94      26.336  17.780   2.280  1.00  0.00           H  
ATOM   1431  HA  VAL A  94      27.023  17.970   4.964  1.00  0.00           H  
ATOM   1432  HB  VAL A  94      28.525  18.970   2.681  1.00  0.00           H  
ATOM   1433 HG11 VAL A  94      30.382  19.236   4.162  1.00  0.00           H  
ATOM   1434 HG12 VAL A  94      29.155  20.201   4.639  1.00  0.00           H  
ATOM   1435 HG13 VAL A  94      29.443  18.798   5.424  1.00  0.00           H  
ATOM   1436 HG21 VAL A  94      29.832  16.989   3.060  1.00  0.00           H  
ATOM   1437 HG22 VAL A  94      28.867  16.603   4.320  1.00  0.00           H  
ATOM   1438 HG23 VAL A  94      28.268  16.597   2.801  1.00  0.00           H  
ATOM   1439  N   TYR A  95      26.567  20.865   3.579  1.00  0.00           N  
ATOM   1440  CA  TYR A  95      26.283  22.276   3.886  1.00  0.00           C  
ATOM   1441  C   TYR A  95      24.971  22.389   4.657  1.00  0.00           C  
ATOM   1442  O   TYR A  95      24.864  23.108   5.651  1.00  0.00           O  
ATOM   1443  CB  TYR A  95      26.122  23.042   2.565  1.00  0.00           C  
ATOM   1444  CG  TYR A  95      25.483  24.395   2.800  1.00  0.00           C  
ATOM   1445  CD1 TYR A  95      26.201  25.452   3.355  1.00  0.00           C  
ATOM   1446  CD2 TYR A  95      24.136  24.562   2.458  1.00  0.00           C  
ATOM   1447  CE1 TYR A  95      25.580  26.674   3.560  1.00  0.00           C  
ATOM   1448  CE2 TYR A  95      23.534  25.778   2.645  1.00  0.00           C  
ATOM   1449  CZ  TYR A  95      24.247  26.825   3.203  1.00  0.00           C  
ATOM   1450  OH  TYR A  95      23.580  28.011   3.398  1.00  0.00           O  
ATOM   1451  H   TYR A  95      26.635  20.573   2.625  1.00  0.00           H  
ATOM   1452  HA  TYR A  95      27.031  22.668   4.421  1.00  0.00           H  
ATOM   1453  HB2 TYR A  95      25.544  22.510   1.946  1.00  0.00           H  
ATOM   1454  HB3 TYR A  95      27.023  23.173   2.150  1.00  0.00           H  
ATOM   1455  HD1 TYR A  95      27.162  25.329   3.605  1.00  0.00           H  
ATOM   1456  HD2 TYR A  95      23.616  23.797   2.079  1.00  0.00           H  
ATOM   1457  HE1 TYR A  95      26.086  27.438   3.960  1.00  0.00           H  
ATOM   1458  HE2 TYR A  95      22.579  25.909   2.378  1.00  0.00           H  
ATOM   1459  HH  TYR A  95      22.620  28.094   3.132  1.00  0.00           H  
ATOM   1460  N   SER A  96      23.956  21.668   4.193  1.00  0.00           N  
ATOM   1461  CA  SER A  96      22.655  21.688   4.866  1.00  0.00           C  
ATOM   1462  C   SER A  96      22.661  21.273   6.318  1.00  0.00           C  
ATOM   1463  O   SER A  96      22.095  22.010   7.131  1.00  0.00           O  
ATOM   1464  CB  SER A  96      21.591  20.844   4.136  1.00  0.00           C  
ATOM   1465  OG  SER A  96      21.494  21.412   2.823  1.00  0.00           O  
ATOM   1466  H   SER A  96      24.082  21.106   3.376  1.00  0.00           H  
ATOM   1467  HA  SER A  96      22.335  22.635   4.841  1.00  0.00           H  
ATOM   1468  HB2 SER A  96      20.712  20.903   4.609  1.00  0.00           H  
ATOM   1469  HB3 SER A  96      21.878  19.887   4.084  1.00  0.00           H  
ATOM   1470  HG  SER A  96      20.814  20.907   2.291  1.00  0.00           H  
ATOM   1471  N   TRP A  97      23.191  20.096   6.663  1.00  0.00           N  
ATOM   1472  CA  TRP A  97      23.194  19.684   8.063  1.00  0.00           C  
ATOM   1473  C   TRP A  97      24.094  20.563   8.917  1.00  0.00           C  
ATOM   1474  O   TRP A  97      23.790  20.775  10.114  1.00  0.00           O  
ATOM   1475  CB  TRP A  97      23.553  18.189   8.183  1.00  0.00           C  
ATOM   1476  CG  TRP A  97      22.525  17.256   7.612  1.00  0.00           C  
ATOM   1477  CD1 TRP A  97      21.552  17.525   6.690  1.00  0.00           C  
ATOM   1478  CD2 TRP A  97      22.421  15.850   7.903  1.00  0.00           C  
ATOM   1479  NE1 TRP A  97      20.840  16.377   6.385  1.00  0.00           N  
ATOM   1480  CE2 TRP A  97      21.365  15.340   7.107  1.00  0.00           C  
ATOM   1481  CE3 TRP A  97      23.097  14.983   8.765  1.00  0.00           C  
ATOM   1482  CZ2 TRP A  97      20.980  14.011   7.161  1.00  0.00           C  
ATOM   1483  CZ3 TRP A  97      22.726  13.651   8.780  1.00  0.00           C  
ATOM   1484  CH2 TRP A  97      21.641  13.168   8.027  1.00  0.00           C  
ATOM   1485  H   TRP A  97      23.585  19.499   5.964  1.00  0.00           H  
ATOM   1486  HA  TRP A  97      22.261  19.793   8.406  1.00  0.00           H  
ATOM   1487  HB2 TRP A  97      23.668  17.972   9.152  1.00  0.00           H  
ATOM   1488  HB3 TRP A  97      24.416  18.035   7.702  1.00  0.00           H  
ATOM   1489  HD1 TRP A  97      21.379  18.426   6.291  1.00  0.00           H  
ATOM   1490  HE1 TRP A  97      20.073  16.316   5.746  1.00  0.00           H  
ATOM   1491  HE3 TRP A  97      23.831  15.317   9.356  1.00  0.00           H  
ATOM   1492  HZ2 TRP A  97      20.238  13.670   6.584  1.00  0.00           H  
ATOM   1493  HZ3 TRP A  97      23.246  13.010   9.345  1.00  0.00           H  
ATOM   1494  HH2 TRP A  97      21.350  12.216   8.120  1.00  0.00           H  
ATOM   1495  N   GLN A  98      25.168  21.137   8.338  1.00  0.00           N  
ATOM   1496  CA  GLN A  98      25.950  22.111   9.120  1.00  0.00           C  
ATOM   1497  C   GLN A  98      25.121  23.364   9.435  1.00  0.00           C  
ATOM   1498  O   GLN A  98      25.200  23.911  10.543  1.00  0.00           O  
ATOM   1499  CB  GLN A  98      27.199  22.612   8.368  1.00  0.00           C  
ATOM   1500  CG  GLN A  98      28.209  21.485   8.159  1.00  0.00           C  
ATOM   1501  CD  GLN A  98      29.382  21.827   7.249  1.00  0.00           C  
ATOM   1502  OE1 GLN A  98      29.411  22.720   6.448  1.00  0.00           O  
ATOM   1503  NE2 GLN A  98      30.443  21.022   7.291  1.00  0.00           N  
ATOM   1504  H   GLN A  98      25.428  20.907   7.400  1.00  0.00           H  
ATOM   1505  HA  GLN A  98      26.236  21.685   9.979  1.00  0.00           H  
ATOM   1506  HB2 GLN A  98      27.629  23.341   8.900  1.00  0.00           H  
ATOM   1507  HB3 GLN A  98      26.921  22.970   7.477  1.00  0.00           H  
ATOM   1508  HG2 GLN A  98      27.725  20.706   7.761  1.00  0.00           H  
ATOM   1509  HG3 GLN A  98      28.576  21.228   9.053  1.00  0.00           H  
ATOM   1510 HE21 GLN A  98      30.469  20.262   7.941  1.00  0.00           H  
ATOM   1511 HE22 GLN A  98      31.213  21.178   6.673  1.00  0.00           H  
ATOM   1512  N   ARG A  99      24.373  23.878   8.472  1.00  0.00           N  
ATOM   1513  CA  ARG A  99      23.522  25.045   8.650  1.00  0.00           C  
ATOM   1514  C   ARG A  99      22.414  24.770   9.682  1.00  0.00           C  
ATOM   1515  O   ARG A  99      22.129  25.602  10.529  1.00  0.00           O  
ATOM   1516  CB  ARG A  99      22.855  25.489   7.334  1.00  0.00           C  
ATOM   1517  CG  ARG A  99      21.870  26.643   7.491  1.00  0.00           C  
ATOM   1518  CD  ARG A  99      21.509  27.271   6.159  1.00  0.00           C  
ATOM   1519  NE  ARG A  99      20.649  28.466   6.218  1.00  0.00           N  
ATOM   1520  CZ  ARG A  99      19.323  28.464   6.084  1.00  0.00           C  
ATOM   1521  NH1 ARG A  99      18.650  27.316   5.984  1.00  0.00           N  
ATOM   1522  NH2 ARG A  99      18.635  29.589   6.111  1.00  0.00           N  
ATOM   1523  H   ARG A  99      24.394  23.441   7.573  1.00  0.00           H  
ATOM   1524  HA  ARG A  99      24.087  25.798   8.987  1.00  0.00           H  
ATOM   1525  HB2 ARG A  99      22.363  24.707   6.952  1.00  0.00           H  
ATOM   1526  HB3 ARG A  99      23.573  25.774   6.699  1.00  0.00           H  
ATOM   1527  HG2 ARG A  99      22.283  27.342   8.075  1.00  0.00           H  
ATOM   1528  HG3 ARG A  99      21.036  26.298   7.922  1.00  0.00           H  
ATOM   1529  HD2 ARG A  99      21.035  26.580   5.614  1.00  0.00           H  
ATOM   1530  HD3 ARG A  99      22.360  27.529   5.702  1.00  0.00           H  
ATOM   1531  HE  ARG A  99      21.095  29.348   6.371  1.00  0.00           H  
ATOM   1532 HH11 ARG A  99      17.655  27.327   5.884  1.00  0.00           H  
ATOM   1533 HH12 ARG A  99      19.141  26.445   6.009  1.00  0.00           H  
ATOM   1534 HH21 ARG A  99      17.640  29.569   6.009  1.00  0.00           H  
ATOM   1535 HH22 ARG A  99      19.108  30.462   6.234  1.00  0.00           H  
ATOM   1536  N   LEU A 100      21.892  23.554   9.667  1.00  0.00           N  
ATOM   1537  CA  LEU A 100      20.957  23.143  10.704  1.00  0.00           C  
ATOM   1538  C   LEU A 100      21.592  23.162  12.090  1.00  0.00           C  
ATOM   1539  O   LEU A 100      20.964  23.675  13.043  1.00  0.00           O  
ATOM   1540  CB  LEU A 100      20.432  21.735  10.406  1.00  0.00           C  
ATOM   1541  CG  LEU A 100      19.537  21.149  11.525  1.00  0.00           C  
ATOM   1542  CD1 LEU A 100      18.275  21.984  11.704  1.00  0.00           C  
ATOM   1543  CD2 LEU A 100      19.206  19.719  11.137  1.00  0.00           C  
ATOM   1544  H   LEU A 100      22.141  22.914   8.940  1.00  0.00           H  
ATOM   1545  HA  LEU A 100      20.183  23.776  10.702  1.00  0.00           H  
ATOM   1546  HB2 LEU A 100      21.216  21.127  10.279  1.00  0.00           H  
ATOM   1547  HB3 LEU A 100      19.897  21.771   9.562  1.00  0.00           H  
ATOM   1548  HG  LEU A 100      20.049  21.144  12.384  1.00  0.00           H  
ATOM   1549 HD11 LEU A 100      17.713  21.588  12.430  1.00  0.00           H  
ATOM   1550 HD12 LEU A 100      18.527  22.920  11.950  1.00  0.00           H  
ATOM   1551 HD13 LEU A 100      17.757  21.992  10.849  1.00  0.00           H  
ATOM   1552 HD21 LEU A 100      18.626  19.308  11.841  1.00  0.00           H  
ATOM   1553 HD22 LEU A 100      18.722  19.715  10.262  1.00  0.00           H  
ATOM   1554 HD23 LEU A 100      20.052  19.192  11.052  1.00  0.00           H  
ATOM   1555  N   ALA A 101      22.833  22.681  12.214  1.00  0.00           N  
ATOM   1556  CA  ALA A 101      23.528  22.626  13.486  1.00  0.00           C  
ATOM   1557  C   ALA A 101      23.948  23.998  14.029  1.00  0.00           C  
ATOM   1558  O   ALA A 101      23.990  24.197  15.219  1.00  0.00           O  
ATOM   1559  CB  ALA A 101      24.817  21.795  13.351  1.00  0.00           C  
ATOM   1560  H   ALA A 101      23.301  22.345  11.397  1.00  0.00           H  
ATOM   1561  HA  ALA A 101      22.932  22.185  14.157  1.00  0.00           H  
ATOM   1562  HB1 ALA A 101      25.287  21.764  14.233  1.00  0.00           H  
ATOM   1563  HB2 ALA A 101      24.586  20.866  13.064  1.00  0.00           H  
ATOM   1564  HB3 ALA A 101      25.415  22.216  12.669  1.00  0.00           H  
ATOM   1565  N   ASP A 102      24.257  24.930  13.162  1.00  0.00           N  
ATOM   1566  CA  ASP A 102      24.740  26.256  13.530  1.00  0.00           C  
ATOM   1567  C   ASP A 102      23.758  27.103  14.316  1.00  0.00           C  
ATOM   1568  O   ASP A 102      22.710  27.466  13.779  1.00  0.00           O  
ATOM   1569  CB  ASP A 102      25.072  26.968  12.220  1.00  0.00           C  
ATOM   1570  CG  ASP A 102      25.805  28.297  12.366  1.00  0.00           C  
ATOM   1571  OD1 ASP A 102      25.821  28.958  13.415  1.00  0.00           O  
ATOM   1572  OD2 ASP A 102      26.307  28.688  11.280  1.00  0.00           O  
ATOM   1573  H   ASP A 102      24.156  24.720  12.190  1.00  0.00           H  
ATOM   1574  HA  ASP A 102      25.579  26.156  14.064  1.00  0.00           H  
ATOM   1575  HB2 ASP A 102      24.214  27.140  11.736  1.00  0.00           H  
ATOM   1576  HB3 ASP A 102      25.646  26.358  11.674  1.00  0.00           H  
ATOM   1577  N   PRO A 103      24.167  27.549  15.496  1.00  0.00           N  
ATOM   1578  CA  PRO A 103      23.349  28.357  16.390  1.00  0.00           C  
ATOM   1579  C   PRO A 103      22.938  29.652  15.759  1.00  0.00           C  
ATOM   1580  O   PRO A 103      21.819  30.136  15.982  1.00  0.00           O  
ATOM   1581  CB  PRO A 103      24.163  28.498  17.676  1.00  0.00           C  
ATOM   1582  CG  PRO A 103      25.552  28.081  17.338  1.00  0.00           C  
ATOM   1583  CD  PRO A 103      25.417  27.106  16.184  1.00  0.00           C  
ATOM   1584  HA  PRO A 103      22.520  27.840  16.603  1.00  0.00           H  
ATOM   1585  HB2 PRO A 103      24.153  29.447  17.990  1.00  0.00           H  
ATOM   1586  HB3 PRO A 103      23.788  27.907  18.390  1.00  0.00           H  
ATOM   1587  HG2 PRO A 103      26.097  28.873  17.063  1.00  0.00           H  
ATOM   1588  HG3 PRO A 103      25.983  27.635  18.123  1.00  0.00           H  
ATOM   1589  HD2 PRO A 103      26.204  27.168  15.570  1.00  0.00           H  
ATOM   1590  HD3 PRO A 103      25.328  26.168  16.518  1.00  0.00           H  
ATOM   1591  N   ASN A 104      23.712  30.181  14.801  1.00  0.00           N  
ATOM   1592  CA  ASN A 104      23.260  31.352  14.072  1.00  0.00           C  
ATOM   1593  C   ASN A 104      21.978  31.069  13.276  1.00  0.00           C  
ATOM   1594  O   ASN A 104      21.171  31.998  13.082  1.00  0.00           O  
ATOM   1595  CB  ASN A 104      24.349  31.943  13.176  1.00  0.00           C  
ATOM   1596  CG  ASN A 104      25.522  32.405  14.073  1.00  0.00           C  
ATOM   1597  OD1 ASN A 104      26.663  32.375  13.592  1.00  0.00           O  
ATOM   1598  ND2 ASN A 104      25.276  32.776  15.323  1.00  0.00           N  
ATOM   1599  H   ASN A 104      24.599  29.770  14.589  1.00  0.00           H  
ATOM   1600  HA  ASN A 104      23.033  32.049  14.752  1.00  0.00           H  
ATOM   1601  HB2 ASN A 104      23.983  32.724  12.670  1.00  0.00           H  
ATOM   1602  HB3 ASN A 104      24.670  31.249  12.532  1.00  0.00           H  
ATOM   1603 HD21 ASN A 104      24.337  32.784  15.667  1.00  0.00           H  
ATOM   1604 HD22 ASN A 104      26.030  33.048  15.921  1.00  0.00           H  
ATOM   1605  N   THR A 105      21.743  29.854  12.791  1.00  0.00           N  
ATOM   1606  CA  THR A 105      20.474  29.599  12.100  1.00  0.00           C  
ATOM   1607  C   THR A 105      19.289  29.583  13.073  1.00  0.00           C  
ATOM   1608  O   THR A 105      18.120  29.768  12.717  1.00  0.00           O  
ATOM   1609  CB  THR A 105      20.528  28.216  11.421  1.00  0.00           C  
ATOM   1610  OG1 THR A 105      21.770  28.155  10.712  1.00  0.00           O  
ATOM   1611  CG2 THR A 105      19.363  28.051  10.454  1.00  0.00           C  
ATOM   1612  H   THR A 105      22.420  29.126  12.895  1.00  0.00           H  
ATOM   1613  HA  THR A 105      20.325  30.304  11.407  1.00  0.00           H  
ATOM   1614  HB  THR A 105      20.498  27.496  12.115  1.00  0.00           H  
ATOM   1615  HG1 THR A 105      21.849  27.270  10.253  1.00  0.00           H  
ATOM   1616 HG21 THR A 105      19.413  27.150  10.023  1.00  0.00           H  
ATOM   1617 HG22 THR A 105      18.501  28.134  10.954  1.00  0.00           H  
ATOM   1618 HG23 THR A 105      19.411  28.760   9.751  1.00  0.00           H  
ATOM   1619  N   ALA A 106      19.535  29.244  14.340  1.00  0.00           N  
ATOM   1620  CA  ALA A 106      18.464  29.239  15.330  1.00  0.00           C  
ATOM   1621  C   ALA A 106      17.319  28.308  14.948  1.00  0.00           C  
ATOM   1622  O   ALA A 106      16.144  28.667  15.050  1.00  0.00           O  
ATOM   1623  CB  ALA A 106      17.906  30.678  15.436  1.00  0.00           C  
ATOM   1624  H   ALA A 106      20.463  28.991  14.613  1.00  0.00           H  
ATOM   1625  HA  ALA A 106      18.834  28.962  16.217  1.00  0.00           H  
ATOM   1626  HB1 ALA A 106      17.168  30.701  16.111  1.00  0.00           H  
ATOM   1627  HB2 ALA A 106      18.637  31.299  15.720  1.00  0.00           H  
ATOM   1628  HB3 ALA A 106      17.552  30.965  14.546  1.00  0.00           H  
ATOM   1629  N   SER A 107      17.621  27.110  14.438  1.00  0.00           N  
ATOM   1630  CA  SER A 107      16.512  26.263  14.000  1.00  0.00           C  
ATOM   1631  C   SER A 107      15.820  25.779  15.250  1.00  0.00           C  
ATOM   1632  O   SER A 107      16.471  25.237  16.159  1.00  0.00           O  
ATOM   1633  CB  SER A 107      17.051  25.040  13.230  1.00  0.00           C  
ATOM   1634  OG  SER A 107      16.020  24.125  12.859  1.00  0.00           O  
ATOM   1635  H   SER A 107      18.570  26.804  14.359  1.00  0.00           H  
ATOM   1636  HA  SER A 107      15.878  26.784  13.429  1.00  0.00           H  
ATOM   1637  HB2 SER A 107      17.710  24.561  13.810  1.00  0.00           H  
ATOM   1638  HB3 SER A 107      17.508  25.360  12.400  1.00  0.00           H  
ATOM   1639  HG  SER A 107      16.421  23.354  12.365  1.00  0.00           H  
ATOM   1640  N   PRO A 108      14.490  25.654  15.177  1.00  0.00           N  
ATOM   1641  CA  PRO A 108      13.754  24.987  16.235  1.00  0.00           C  
ATOM   1642  C   PRO A 108      14.102  23.502  16.234  1.00  0.00           C  
ATOM   1643  O   PRO A 108      13.812  22.778  17.213  1.00  0.00           O  
ATOM   1644  CB  PRO A 108      12.269  25.152  15.824  1.00  0.00           C  
ATOM   1645  CG  PRO A 108      12.285  25.476  14.364  1.00  0.00           C  
ATOM   1646  CD  PRO A 108      13.623  26.147  14.080  1.00  0.00           C  
ATOM   1647  HA  PRO A 108      13.935  25.404  17.126  1.00  0.00           H  
ATOM   1648  HB2 PRO A 108      11.766  24.303  15.987  1.00  0.00           H  
ATOM   1649  HB3 PRO A 108      11.845  25.895  16.341  1.00  0.00           H  
ATOM   1650  HG2 PRO A 108      12.198  24.639  13.824  1.00  0.00           H  
ATOM   1651  HG3 PRO A 108      11.534  26.097  14.140  1.00  0.00           H  
ATOM   1652  HD2 PRO A 108      13.981  25.870  13.188  1.00  0.00           H  
ATOM   1653  HD3 PRO A 108      13.538  27.143  14.110  1.00  0.00           H  
ATOM   1654  N   TYR A 109      14.646  23.002  15.123  1.00  0.00           N  
ATOM   1655  CA  TYR A 109      15.043  21.596  15.027  1.00  0.00           C  
ATOM   1656  C   TYR A 109      16.553  21.397  15.060  1.00  0.00           C  
ATOM   1657  O   TYR A 109      16.984  20.317  14.688  1.00  0.00           O  
ATOM   1658  CB  TYR A 109      14.434  20.921  13.806  1.00  0.00           C  
ATOM   1659  CG  TYR A 109      13.116  20.189  14.071  1.00  0.00           C  
ATOM   1660  CD1 TYR A 109      13.159  18.907  14.593  1.00  0.00           C  
ATOM   1661  CD2 TYR A 109      11.871  20.725  13.826  1.00  0.00           C  
ATOM   1662  CE1 TYR A 109      11.974  18.189  14.858  1.00  0.00           C  
ATOM   1663  CE2 TYR A 109      10.685  20.032  14.060  1.00  0.00           C  
ATOM   1664  CZ  TYR A 109      10.748  18.751  14.579  1.00  0.00           C  
ATOM   1665  OH  TYR A 109       9.626  18.026  14.808  1.00  0.00           O  
ATOM   1666  H   TYR A 109      14.786  23.603  14.336  1.00  0.00           H  
ATOM   1667  HA  TYR A 109      14.671  21.133  15.831  1.00  0.00           H  
ATOM   1668  HB2 TYR A 109      15.094  20.257  13.455  1.00  0.00           H  
ATOM   1669  HB3 TYR A 109      14.267  21.622  13.113  1.00  0.00           H  
ATOM   1670  HD1 TYR A 109      14.044  18.483  14.785  1.00  0.00           H  
ATOM   1671  HD2 TYR A 109      11.816  21.655  13.463  1.00  0.00           H  
ATOM   1672  HE1 TYR A 109      12.024  17.270  15.249  1.00  0.00           H  
ATOM   1673  HE2 TYR A 109       9.802  20.454  13.856  1.00  0.00           H  
ATOM   1674  HH  TYR A 109       8.728  18.419  14.611  1.00  0.00           H  
ATOM   1675  N   ALA A 110      17.329  22.343  15.609  1.00  0.00           N  
ATOM   1676  CA  ALA A 110      18.755  22.134  15.786  1.00  0.00           C  
ATOM   1677  C   ALA A 110      19.016  20.813  16.506  1.00  0.00           C  
ATOM   1678  O   ALA A 110      19.927  20.055  16.096  1.00  0.00           O  
ATOM   1679  CB  ALA A 110      19.439  23.233  16.599  1.00  0.00           C  
ATOM   1680  H   ALA A 110      16.919  23.207  15.901  1.00  0.00           H  
ATOM   1681  HA  ALA A 110      19.184  22.093  14.884  1.00  0.00           H  
ATOM   1682  HB1 ALA A 110      20.414  23.028  16.682  1.00  0.00           H  
ATOM   1683  HB2 ALA A 110      19.321  24.112  16.137  1.00  0.00           H  
ATOM   1684  HB3 ALA A 110      19.029  23.278  17.510  1.00  0.00           H  
ATOM   1685  N   SER A 111      18.212  20.515  17.539  1.00  0.00           N  
ATOM   1686  CA  SER A 111      18.393  19.302  18.329  1.00  0.00           C  
ATOM   1687  C   SER A 111      18.085  18.000  17.599  1.00  0.00           C  
ATOM   1688  O   SER A 111      18.370  16.927  18.129  1.00  0.00           O  
ATOM   1689  CB  SER A 111      17.486  19.291  19.593  1.00  0.00           C  
ATOM   1690  OG  SER A 111      17.982  20.270  20.490  1.00  0.00           O  
ATOM   1691  H   SER A 111      17.469  21.142  17.773  1.00  0.00           H  
ATOM   1692  HA  SER A 111      19.346  19.269  18.632  1.00  0.00           H  
ATOM   1693  HB2 SER A 111      17.514  18.389  20.024  1.00  0.00           H  
ATOM   1694  HB3 SER A 111      16.544  19.509  19.338  1.00  0.00           H  
ATOM   1695  HG  SER A 111      17.416  20.284  21.314  1.00  0.00           H  
ATOM   1696  N   TYR A 112      17.531  18.007  16.416  1.00  0.00           N  
ATOM   1697  CA  TYR A 112      17.292  16.778  15.655  1.00  0.00           C  
ATOM   1698  C   TYR A 112      18.642  16.055  15.455  1.00  0.00           C  
ATOM   1699  O   TYR A 112      18.687  14.838  15.408  1.00  0.00           O  
ATOM   1700  CB  TYR A 112      16.643  17.101  14.323  1.00  0.00           C  
ATOM   1701  CG  TYR A 112      15.794  15.920  13.805  1.00  0.00           C  
ATOM   1702  CD1 TYR A 112      14.644  15.542  14.498  1.00  0.00           C  
ATOM   1703  CD2 TYR A 112      16.091  15.293  12.628  1.00  0.00           C  
ATOM   1704  CE1 TYR A 112      13.842  14.518  14.006  1.00  0.00           C  
ATOM   1705  CE2 TYR A 112      15.339  14.229  12.156  1.00  0.00           C  
ATOM   1706  CZ  TYR A 112      14.219  13.838  12.843  1.00  0.00           C  
ATOM   1707  OH  TYR A 112      13.413  12.816  12.382  1.00  0.00           O  
ATOM   1708  H   TYR A 112      17.260  18.882  16.016  1.00  0.00           H  
ATOM   1709  HA  TYR A 112      16.681  16.185  16.179  1.00  0.00           H  
ATOM   1710  HB2 TYR A 112      17.358  17.305  13.654  1.00  0.00           H  
ATOM   1711  HB3 TYR A 112      16.053  17.901  14.435  1.00  0.00           H  
ATOM   1712  HD1 TYR A 112      14.396  16.007  15.348  1.00  0.00           H  
ATOM   1713  HD2 TYR A 112      16.873  15.611  12.092  1.00  0.00           H  
ATOM   1714  HE1 TYR A 112      12.999  14.269  14.482  1.00  0.00           H  
ATOM   1715  HE2 TYR A 112      15.611  13.750  11.321  1.00  0.00           H  
ATOM   1716  HH  TYR A 112      13.664  12.317  11.553  1.00  0.00           H  
ATOM   1717  N   LEU A 113      19.756  16.815  15.356  1.00  0.00           N  
ATOM   1718  CA  LEU A 113      21.082  16.251  15.142  1.00  0.00           C  
ATOM   1719  C   LEU A 113      21.637  15.699  16.461  1.00  0.00           C  
ATOM   1720  O   LEU A 113      22.379  14.693  16.445  1.00  0.00           O  
ATOM   1721  CB  LEU A 113      21.991  17.272  14.451  1.00  0.00           C  
ATOM   1722  CG  LEU A 113      21.633  17.766  13.051  1.00  0.00           C  
ATOM   1723  CD1 LEU A 113      22.566  18.908  12.653  1.00  0.00           C  
ATOM   1724  CD2 LEU A 113      21.721  16.665  11.956  1.00  0.00           C  
ATOM   1725  H   LEU A 113      19.666  17.808  15.433  1.00  0.00           H  
ATOM   1726  HA  LEU A 113      20.977  15.477  14.518  1.00  0.00           H  
ATOM   1727  HB2 LEU A 113      22.900  16.859  14.391  1.00  0.00           H  
ATOM   1728  HB3 LEU A 113      22.029  18.077  15.043  1.00  0.00           H  
ATOM   1729  HG  LEU A 113      20.697  18.117  13.071  1.00  0.00           H  
ATOM   1730 HD11 LEU A 113      22.328  19.228  11.736  1.00  0.00           H  
ATOM   1731 HD12 LEU A 113      22.469  19.660  13.305  1.00  0.00           H  
ATOM   1732 HD13 LEU A 113      23.512  18.583  12.658  1.00  0.00           H  
ATOM   1733 HD21 LEU A 113      21.475  17.056  11.069  1.00  0.00           H  
ATOM   1734 HD22 LEU A 113      22.655  16.309  11.916  1.00  0.00           H  
ATOM   1735 HD23 LEU A 113      21.090  15.922  12.179  1.00  0.00           H  
ATOM   1736  N   GLN A 114      21.128  16.140  17.610  1.00  0.00           N  
ATOM   1737  CA  GLN A 114      21.382  15.523  18.895  1.00  0.00           C  
ATOM   1738  C   GLN A 114      20.600  14.229  19.006  1.00  0.00           C  
ATOM   1739  O   GLN A 114      21.057  13.205  19.545  1.00  0.00           O  
ATOM   1740  CB  GLN A 114      20.975  16.381  20.114  1.00  0.00           C  
ATOM   1741  CG  GLN A 114      21.673  17.750  20.063  1.00  0.00           C  
ATOM   1742  CD  GLN A 114      21.219  18.620  21.214  1.00  0.00           C  
ATOM   1743  OE1 GLN A 114      20.055  19.010  21.357  1.00  0.00           O  
ATOM   1744  NE2 GLN A 114      22.241  18.895  22.012  1.00  0.00           N  
ATOM   1745  H   GLN A 114      20.535  16.945  17.584  1.00  0.00           H  
ATOM   1746  HA  GLN A 114      22.358  15.314  18.962  1.00  0.00           H  
ATOM   1747  HB2 GLN A 114      21.240  15.907  20.954  1.00  0.00           H  
ATOM   1748  HB3 GLN A 114      19.984  16.516  20.106  1.00  0.00           H  
ATOM   1749  HG2 GLN A 114      21.448  18.202  19.200  1.00  0.00           H  
ATOM   1750  HG3 GLN A 114      22.662  17.617  20.121  1.00  0.00           H  
ATOM   1751 HE21 GLN A 114      23.148  18.528  21.807  1.00  0.00           H  
ATOM   1752 HE22 GLN A 114      22.105  19.469  22.819  1.00  0.00           H  
ATOM   1753  N   TYR A 115      19.359  14.237  18.520  1.00  0.00           N  
ATOM   1754  CA  TYR A 115      18.541  13.027  18.607  1.00  0.00           C  
ATOM   1755  C   TYR A 115      19.144  11.892  17.790  1.00  0.00           C  
ATOM   1756  O   TYR A 115      18.887  10.749  18.111  1.00  0.00           O  
ATOM   1757  CB  TYR A 115      17.102  13.185  18.154  1.00  0.00           C  
ATOM   1758  CG  TYR A 115      16.361  14.405  18.677  1.00  0.00           C  
ATOM   1759  CD1 TYR A 115      16.705  15.009  19.855  1.00  0.00           C  
ATOM   1760  CD2 TYR A 115      15.214  14.828  18.016  1.00  0.00           C  
ATOM   1761  CE1 TYR A 115      16.014  16.121  20.341  1.00  0.00           C  
ATOM   1762  CE2 TYR A 115      14.498  15.935  18.484  1.00  0.00           C  
ATOM   1763  CZ  TYR A 115      14.910  16.563  19.642  1.00  0.00           C  
ATOM   1764  OH  TYR A 115      14.213  17.638  20.135  1.00  0.00           O  
ATOM   1765  H   TYR A 115      18.989  15.065  18.098  1.00  0.00           H  
ATOM   1766  HA  TYR A 115      18.528  12.738  19.564  1.00  0.00           H  
ATOM   1767  HB2 TYR A 115      16.599  12.373  18.450  1.00  0.00           H  
ATOM   1768  HB3 TYR A 115      17.101  13.233  17.155  1.00  0.00           H  
ATOM   1769  HD1 TYR A 115      17.472  14.644  20.383  1.00  0.00           H  
ATOM   1770  HD2 TYR A 115      14.899  14.339  17.202  1.00  0.00           H  
ATOM   1771  HE1 TYR A 115      16.312  16.585  21.175  1.00  0.00           H  
ATOM   1772  HE2 TYR A 115      13.697  16.267  17.986  1.00  0.00           H  
ATOM   1773  HH  TYR A 115      13.409  17.979  19.648  1.00  0.00           H  
ATOM   1774  N   GLY A 116      19.773  12.263  16.656  1.00  0.00           N  
ATOM   1775  CA  GLY A 116      20.472  11.254  15.865  1.00  0.00           C  
ATOM   1776  C   GLY A 116      21.889  11.058  16.362  1.00  0.00           C  
ATOM   1777  O   GLY A 116      22.540  10.099  15.927  1.00  0.00           O  
ATOM   1778  H   GLY A 116      19.761  13.218  16.360  1.00  0.00           H  
ATOM   1779  HA2 GLY A 116      20.499  11.549  14.910  1.00  0.00           H  
ATOM   1780  HA3 GLY A 116      19.979  10.387  15.933  1.00  0.00           H  
ATOM   1781  N   HIS A 117      22.384  11.894  17.258  1.00  0.00           N  
ATOM   1782  CA  HIS A 117      23.718  11.807  17.815  1.00  0.00           C  
ATOM   1783  C   HIS A 117      24.863  11.943  16.807  1.00  0.00           C  
ATOM   1784  O   HIS A 117      25.871  11.208  16.894  1.00  0.00           O  
ATOM   1785  CB  HIS A 117      23.945  10.503  18.607  1.00  0.00           C  
ATOM   1786  CG  HIS A 117      23.040  10.468  19.797  1.00  0.00           C  
ATOM   1787  ND1 HIS A 117      21.770   9.915  19.714  1.00  0.00           N  
ATOM   1788  CD2 HIS A 117      23.172  10.976  21.044  1.00  0.00           C  
ATOM   1789  CE1 HIS A 117      21.173  10.066  20.888  1.00  0.00           C  
ATOM   1790  NE2 HIS A 117      22.003  10.665  21.713  1.00  0.00           N  
ATOM   1791  H   HIS A 117      21.796  12.639  17.573  1.00  0.00           H  
ATOM   1792  HA  HIS A 117      23.811  12.562  18.465  1.00  0.00           H  
ATOM   1793  HB2 HIS A 117      24.896  10.462  18.912  1.00  0.00           H  
ATOM   1794  HB3 HIS A 117      23.749   9.719  18.018  1.00  0.00           H  
ATOM   1795  HD1 HIS A 117      21.373   9.478  18.907  1.00  0.00           H  
ATOM   1796  HD2 HIS A 117      23.958  11.476  21.409  1.00  0.00           H  
ATOM   1797  HE1 HIS A 117      20.243   9.772  21.110  1.00  0.00           H  
ATOM   1798  HE2 HIS A 117      21.817  10.865  22.675  1.00  0.00           H  
ATOM   1799  N   ILE A 118      24.713  12.805  15.836  1.00  0.00           N  
ATOM   1800  CA  ILE A 118      25.808  13.057  14.867  1.00  0.00           C  
ATOM   1801  C   ILE A 118      27.007  13.556  15.682  1.00  0.00           C  
ATOM   1802  O   ILE A 118      26.812  14.376  16.617  1.00  0.00           O  
ATOM   1803  CB  ILE A 118      25.394  14.032  13.794  1.00  0.00           C  
ATOM   1804  CG1 ILE A 118      24.385  13.379  12.790  1.00  0.00           C  
ATOM   1805  CG2 ILE A 118      26.582  14.501  12.937  1.00  0.00           C  
ATOM   1806  CD1 ILE A 118      23.028  13.155  13.395  1.00  0.00           C  
ATOM   1807  H   ILE A 118      23.849  13.301  15.745  1.00  0.00           H  
ATOM   1808  HA  ILE A 118      26.056  12.191  14.433  1.00  0.00           H  
ATOM   1809  HB  ILE A 118      24.964  14.827  14.221  1.00  0.00           H  
ATOM   1810 HG12 ILE A 118      24.753  12.497  12.495  1.00  0.00           H  
ATOM   1811 HG13 ILE A 118      24.287  13.981  11.998  1.00  0.00           H  
ATOM   1812 HG21 ILE A 118      26.259  15.144  12.242  1.00  0.00           H  
ATOM   1813 HG22 ILE A 118      27.256  14.953  13.521  1.00  0.00           H  
ATOM   1814 HG23 ILE A 118      27.003  13.712  12.491  1.00  0.00           H  
ATOM   1815 HD11 ILE A 118      22.425  12.738  12.715  1.00  0.00           H  
ATOM   1816 HD12 ILE A 118      23.111  12.547  14.184  1.00  0.00           H  
ATOM   1817 HD13 ILE A 118      22.645  14.031  13.688  1.00  0.00           H  
ATOM   1818  N   ALA A 119      28.214  13.163  15.396  1.00  0.00           N  
ATOM   1819  CA  ALA A 119      29.382  13.566  16.180  1.00  0.00           C  
ATOM   1820  C   ALA A 119      29.538  15.079  16.236  1.00  0.00           C  
ATOM   1821  O   ALA A 119      29.283  15.809  15.267  1.00  0.00           O  
ATOM   1822  CB  ALA A 119      30.696  12.975  15.557  1.00  0.00           C  
ATOM   1823  H   ALA A 119      28.349  12.561  14.609  1.00  0.00           H  
ATOM   1824  HA  ALA A 119      29.281  13.217  17.112  1.00  0.00           H  
ATOM   1825  HB1 ALA A 119      31.482  13.260  16.105  1.00  0.00           H  
ATOM   1826  HB2 ALA A 119      30.641  11.977  15.548  1.00  0.00           H  
ATOM   1827  HB3 ALA A 119      30.802  13.312  14.621  1.00  0.00           H  
ATOM   1828  N   ASN A 120      29.962  15.619  17.371  1.00  0.00           N  
ATOM   1829  CA  ASN A 120      30.278  16.956  17.740  1.00  0.00           C  
ATOM   1830  C   ASN A 120      29.077  17.920  17.835  1.00  0.00           C  
ATOM   1831  O   ASN A 120      29.264  19.124  18.108  1.00  0.00           O  
ATOM   1832  CB  ASN A 120      31.292  17.580  16.768  1.00  0.00           C  
ATOM   1833  CG  ASN A 120      32.652  16.865  16.793  1.00  0.00           C  
ATOM   1834  OD1 ASN A 120      33.073  16.390  17.835  1.00  0.00           O  
ATOM   1835  ND2 ASN A 120      33.337  16.744  15.665  1.00  0.00           N  
ATOM   1836  H   ASN A 120      30.083  14.958  18.111  1.00  0.00           H  
ATOM   1837  HA  ASN A 120      30.708  16.924  18.642  1.00  0.00           H  
ATOM   1838  HB2 ASN A 120      31.429  18.538  17.020  1.00  0.00           H  
ATOM   1839  HB3 ASN A 120      30.920  17.529  15.841  1.00  0.00           H  
ATOM   1840 HD21 ASN A 120      32.980  17.138  14.818  1.00  0.00           H  
ATOM   1841 HD22 ASN A 120      34.211  16.258  15.660  1.00  0.00           H  
ATOM   1842  N   ILE A 121      27.856  17.420  17.679  1.00  0.00           N  
ATOM   1843  CA  ILE A 121      26.688  18.306  17.720  1.00  0.00           C  
ATOM   1844  C   ILE A 121      26.582  19.088  19.027  1.00  0.00           C  
ATOM   1845  O   ILE A 121      26.271  20.253  18.877  1.00  0.00           O  
ATOM   1846  CB  ILE A 121      25.364  17.574  17.448  1.00  0.00           C  
ATOM   1847  CG1 ILE A 121      24.149  18.484  17.291  1.00  0.00           C  
ATOM   1848  CG2 ILE A 121      25.123  16.540  18.526  1.00  0.00           C  
ATOM   1849  CD1 ILE A 121      24.159  19.421  16.103  1.00  0.00           C  
ATOM   1850  H   ILE A 121      27.733  16.438  17.533  1.00  0.00           H  
ATOM   1851  HA  ILE A 121      26.806  18.977  16.988  1.00  0.00           H  
ATOM   1852  HB  ILE A 121      25.474  17.079  16.586  1.00  0.00           H  
ATOM   1853 HG12 ILE A 121      24.078  19.042  18.118  1.00  0.00           H  
ATOM   1854 HG13 ILE A 121      23.340  17.901  17.212  1.00  0.00           H  
ATOM   1855 HG21 ILE A 121      24.261  16.066  18.346  1.00  0.00           H  
ATOM   1856 HG22 ILE A 121      25.873  15.879  18.527  1.00  0.00           H  
ATOM   1857 HG23 ILE A 121      25.075  16.992  19.417  1.00  0.00           H  
ATOM   1858 HD11 ILE A 121      23.320  19.965  16.101  1.00  0.00           H  
ATOM   1859 HD12 ILE A 121      24.951  20.029  16.165  1.00  0.00           H  
ATOM   1860 HD13 ILE A 121      24.213  18.888  15.259  1.00  0.00           H  
ATOM   1861  N   ASP A 122      26.797  18.539  20.196  1.00  0.00           N  
ATOM   1862  CA  ASP A 122      26.647  19.258  21.458  1.00  0.00           C  
ATOM   1863  C   ASP A 122      27.547  20.492  21.506  1.00  0.00           C  
ATOM   1864  O   ASP A 122      27.114  21.626  21.693  1.00  0.00           O  
ATOM   1865  CB  ASP A 122      26.908  18.354  22.664  1.00  0.00           C  
ATOM   1866  CG  ASP A 122      25.808  17.342  22.906  1.00  0.00           C  
ATOM   1867  OD1 ASP A 122      24.788  17.363  22.191  1.00  0.00           O  
ATOM   1868  OD2 ASP A 122      25.912  16.468  23.800  1.00  0.00           O  
ATOM   1869  H   ASP A 122      27.078  17.580  20.226  1.00  0.00           H  
ATOM   1870  HA  ASP A 122      25.700  19.573  21.516  1.00  0.00           H  
ATOM   1871  HB2 ASP A 122      26.995  18.928  23.478  1.00  0.00           H  
ATOM   1872  HB3 ASP A 122      27.764  17.861  22.511  1.00  0.00           H  
ATOM   1873  N   ASP A 123      28.812  20.322  21.131  1.00  0.00           N  
ATOM   1874  CA  ASP A 123      29.777  21.408  21.052  1.00  0.00           C  
ATOM   1875  C   ASP A 123      29.379  22.460  20.019  1.00  0.00           C  
ATOM   1876  O   ASP A 123      29.507  23.679  20.194  1.00  0.00           O  
ATOM   1877  CB  ASP A 123      31.154  20.854  20.725  1.00  0.00           C  
ATOM   1878  CG  ASP A 123      31.795  20.169  21.914  1.00  0.00           C  
ATOM   1879  OD1 ASP A 123      31.326  20.260  23.059  1.00  0.00           O  
ATOM   1880  OD2 ASP A 123      32.824  19.485  21.726  1.00  0.00           O  
ATOM   1881  H   ASP A 123      29.115  19.400  20.891  1.00  0.00           H  
ATOM   1882  HA  ASP A 123      29.823  21.851  21.947  1.00  0.00           H  
ATOM   1883  HB2 ASP A 123      31.743  21.608  20.432  1.00  0.00           H  
ATOM   1884  HB3 ASP A 123      31.066  20.191  19.981  1.00  0.00           H  
ATOM   1885  N   ILE A 124      28.884  21.953  18.880  1.00  0.00           N  
ATOM   1886  CA  ILE A 124      28.485  22.912  17.845  1.00  0.00           C  
ATOM   1887  C   ILE A 124      27.338  23.765  18.376  1.00  0.00           C  
ATOM   1888  O   ILE A 124      27.347  24.997  18.229  1.00  0.00           O  
ATOM   1889  CB  ILE A 124      28.141  22.199  16.532  1.00  0.00           C  
ATOM   1890  CG1 ILE A 124      29.445  21.641  15.951  1.00  0.00           C  
ATOM   1891  CG2 ILE A 124      27.418  23.163  15.569  1.00  0.00           C  
ATOM   1892  CD1 ILE A 124      29.287  20.549  14.909  1.00  0.00           C  
ATOM   1893  H   ILE A 124      28.791  20.967  18.743  1.00  0.00           H  
ATOM   1894  HA  ILE A 124      29.262  23.517  17.671  1.00  0.00           H  
ATOM   1895  HB  ILE A 124      27.530  21.434  16.735  1.00  0.00           H  
ATOM   1896 HG12 ILE A 124      29.984  21.269  16.707  1.00  0.00           H  
ATOM   1897 HG13 ILE A 124      29.942  22.399  15.529  1.00  0.00           H  
ATOM   1898 HG21 ILE A 124      27.201  22.684  14.719  1.00  0.00           H  
ATOM   1899 HG22 ILE A 124      26.573  23.487  15.994  1.00  0.00           H  
ATOM   1900 HG23 ILE A 124      28.012  23.943  15.370  1.00  0.00           H  
ATOM   1901 HD11 ILE A 124      30.190  20.255  14.595  1.00  0.00           H  
ATOM   1902 HD12 ILE A 124      28.804  19.771  15.312  1.00  0.00           H  
ATOM   1903 HD13 ILE A 124      28.763  20.901  14.134  1.00  0.00           H  
ATOM   1904  N   ILE A 125      26.319  23.144  18.958  1.00  0.00           N  
ATOM   1905  CA  ILE A 125      25.179  23.911  19.478  1.00  0.00           C  
ATOM   1906  C   ILE A 125      25.621  24.883  20.551  1.00  0.00           C  
ATOM   1907  O   ILE A 125      25.084  25.997  20.672  1.00  0.00           O  
ATOM   1908  CB  ILE A 125      24.088  22.961  20.008  1.00  0.00           C  
ATOM   1909  CG1 ILE A 125      23.539  22.197  18.802  1.00  0.00           C  
ATOM   1910  CG2 ILE A 125      22.943  23.656  20.746  1.00  0.00           C  
ATOM   1911  CD1 ILE A 125      22.527  21.122  19.064  1.00  0.00           C  
ATOM   1912  H   ILE A 125      26.328  22.148  19.043  1.00  0.00           H  
ATOM   1913  HA  ILE A 125      24.790  24.439  18.723  1.00  0.00           H  
ATOM   1914  HB  ILE A 125      24.514  22.305  20.631  1.00  0.00           H  
ATOM   1915 HG12 ILE A 125      24.316  21.770  18.339  1.00  0.00           H  
ATOM   1916 HG13 ILE A 125      23.114  22.866  18.192  1.00  0.00           H  
ATOM   1917 HG21 ILE A 125      22.282  22.972  21.055  1.00  0.00           H  
ATOM   1918 HG22 ILE A 125      23.307  24.150  21.536  1.00  0.00           H  
ATOM   1919 HG23 ILE A 125      22.492  24.301  20.129  1.00  0.00           H  
ATOM   1920 HD11 ILE A 125      22.252  20.705  18.198  1.00  0.00           H  
ATOM   1921 HD12 ILE A 125      22.928  20.424  19.658  1.00  0.00           H  
ATOM   1922 HD13 ILE A 125      21.726  21.520  19.511  1.00  0.00           H  
ATOM   1923  N   ALA A 126      26.567  24.461  21.386  1.00  0.00           N  
ATOM   1924  CA  ALA A 126      27.068  25.313  22.466  1.00  0.00           C  
ATOM   1925  C   ALA A 126      28.015  26.394  22.019  1.00  0.00           C  
ATOM   1926  O   ALA A 126      28.503  27.201  22.816  1.00  0.00           O  
ATOM   1927  CB  ALA A 126      27.586  24.392  23.561  1.00  0.00           C  
ATOM   1928  H   ALA A 126      26.944  23.542  21.273  1.00  0.00           H  
ATOM   1929  HA  ALA A 126      26.270  25.780  22.847  1.00  0.00           H  
ATOM   1930  HB1 ALA A 126      27.938  24.941  24.319  1.00  0.00           H  
ATOM   1931  HB2 ALA A 126      26.841  23.811  23.888  1.00  0.00           H  
ATOM   1932  HB3 ALA A 126      28.320  23.819  23.195  1.00  0.00           H  
ATOM   1933  N   GLY A 127      28.330  26.569  20.745  1.00  0.00           N  
ATOM   1934  CA  GLY A 127      29.195  27.614  20.244  1.00  0.00           C  
ATOM   1935  C   GLY A 127      30.670  27.304  20.443  1.00  0.00           C  
ATOM   1936  O   GLY A 127      31.490  28.155  20.096  1.00  0.00           O  
ATOM   1937  H   GLY A 127      27.941  25.931  20.080  1.00  0.00           H  
ATOM   1938  HA2 GLY A 127      28.980  28.464  20.724  1.00  0.00           H  
ATOM   1939  HA3 GLY A 127      29.022  27.730  19.266  1.00  0.00           H  
ATOM   1940  N   LYS A 128      30.995  26.113  20.935  1.00  0.00           N  
ATOM   1941  CA  LYS A 128      32.363  25.712  21.203  1.00  0.00           C  
ATOM   1942  C   LYS A 128      33.148  25.204  20.010  1.00  0.00           C  
ATOM   1943  O   LYS A 128      34.377  25.233  20.074  1.00  0.00           O  
ATOM   1944  CB  LYS A 128      32.416  24.650  22.313  1.00  0.00           C  
ATOM   1945  CG  LYS A 128      31.626  25.125  23.557  1.00  0.00           C  
ATOM   1946  CD  LYS A 128      31.589  23.975  24.547  1.00  0.00           C  
ATOM   1947  CE  LYS A 128      30.914  24.352  25.860  1.00  0.00           C  
ATOM   1948  NZ  LYS A 128      30.600  23.126  26.669  1.00  0.00           N  
ATOM   1949  H   LYS A 128      30.261  25.462  21.130  1.00  0.00           H  
ATOM   1950  HA  LYS A 128      32.843  26.519  21.547  1.00  0.00           H  
ATOM   1951  HB2 LYS A 128      33.369  24.490  22.570  1.00  0.00           H  
ATOM   1952  HB3 LYS A 128      32.015  23.799  21.974  1.00  0.00           H  
ATOM   1953  HG2 LYS A 128      30.695  25.377  23.293  1.00  0.00           H  
ATOM   1954  HG3 LYS A 128      32.081  25.914  23.969  1.00  0.00           H  
ATOM   1955  HD2 LYS A 128      32.527  23.689  24.740  1.00  0.00           H  
ATOM   1956  HD3 LYS A 128      31.087  23.215  24.136  1.00  0.00           H  
ATOM   1957  HE2 LYS A 128      30.064  24.842  25.663  1.00  0.00           H  
ATOM   1958  HE3 LYS A 128      31.526  24.944  26.385  1.00  0.00           H  
ATOM   1959  HZ1 LYS A 128      30.158  23.395  27.525  1.00  0.00           H  
ATOM   1960  HZ2 LYS A 128      29.986  22.532  26.149  1.00  0.00           H  
ATOM   1961  HZ3 LYS A 128      31.447  22.634  26.871  1.00  0.00           H  
ATOM   1962  N   LYS A 129      32.529  24.661  18.979  1.00  0.00           N  
ATOM   1963  CA  LYS A 129      33.183  24.222  17.761  1.00  0.00           C  
ATOM   1964  C   LYS A 129      32.342  24.810  16.615  1.00  0.00           C  
ATOM   1965  O   LYS A 129      31.146  24.967  16.804  1.00  0.00           O  
ATOM   1966  CB  LYS A 129      33.253  22.724  17.528  1.00  0.00           C  
ATOM   1967  CG  LYS A 129      34.055  21.915  18.546  1.00  0.00           C  
ATOM   1968  CD  LYS A 129      33.712  20.440  18.303  1.00  0.00           C  
ATOM   1969  CE  LYS A 129      34.792  19.497  18.824  1.00  0.00           C  
ATOM   1970  NZ  LYS A 129      34.322  18.918  20.119  1.00  0.00           N  
ATOM   1971  H   LYS A 129      31.538  24.544  19.042  1.00  0.00           H  
ATOM   1972  HA  LYS A 129      34.106  24.606  17.724  1.00  0.00           H  
ATOM   1973  HB2 LYS A 129      33.664  22.575  16.629  1.00  0.00           H  
ATOM   1974  HB3 LYS A 129      32.317  22.372  17.529  1.00  0.00           H  
ATOM   1975  HG2 LYS A 129      33.799  22.180  19.476  1.00  0.00           H  
ATOM   1976  HG3 LYS A 129      35.034  22.068  18.413  1.00  0.00           H  
ATOM   1977  HD2 LYS A 129      33.605  20.293  17.320  1.00  0.00           H  
ATOM   1978  HD3 LYS A 129      32.851  20.230  18.767  1.00  0.00           H  
ATOM   1979  HE2 LYS A 129      35.642  20.003  18.968  1.00  0.00           H  
ATOM   1980  HE3 LYS A 129      34.949  18.764  18.162  1.00  0.00           H  
ATOM   1981  HZ1 LYS A 129      35.018  18.296  20.478  1.00  0.00           H  
ATOM   1982  HZ2 LYS A 129      34.164  19.655  20.776  1.00  0.00           H  
ATOM   1983  HZ3 LYS A 129      33.470  18.416  19.970  1.00  0.00           H  
ATOM   1984  N   PRO A 130      32.967  25.143  15.509  1.00  0.00           N  
ATOM   1985  CA  PRO A 130      32.245  25.652  14.365  1.00  0.00           C  
ATOM   1986  C   PRO A 130      31.410  24.529  13.755  1.00  0.00           C  
ATOM   1987  O   PRO A 130      31.757  23.334  13.870  1.00  0.00           O  
ATOM   1988  CB  PRO A 130      33.359  26.101  13.434  1.00  0.00           C  
ATOM   1989  CG  PRO A 130      34.499  25.212  13.757  1.00  0.00           C  
ATOM   1990  CD  PRO A 130      34.409  24.949  15.229  1.00  0.00           C  
ATOM   1991  HA  PRO A 130      31.666  26.425  14.625  1.00  0.00           H  
ATOM   1992  HB2 PRO A 130      33.086  25.991  12.478  1.00  0.00           H  
ATOM   1993  HB3 PRO A 130      33.598  27.057  13.605  1.00  0.00           H  
ATOM   1994  HG2 PRO A 130      34.428  24.356  13.246  1.00  0.00           H  
ATOM   1995  HG3 PRO A 130      35.364  25.662  13.536  1.00  0.00           H  
ATOM   1996  HD2 PRO A 130      34.696  24.016  15.447  1.00  0.00           H  
ATOM   1997  HD3 PRO A 130      34.967  25.598  15.746  1.00  0.00           H  
ATOM   1998  N   ALA A 131      30.386  24.909  12.991  1.00  0.00           N  
ATOM   1999  CA  ALA A 131      29.468  23.945  12.379  1.00  0.00           C  
ATOM   2000  C   ALA A 131      30.177  22.992  11.439  1.00  0.00           C  
ATOM   2001  O   ALA A 131      29.817  21.808  11.306  1.00  0.00           O  
ATOM   2002  CB  ALA A 131      28.293  24.685  11.770  1.00  0.00           C  
ATOM   2003  H   ALA A 131      30.239  25.885  12.830  1.00  0.00           H  
ATOM   2004  HA  ALA A 131      29.100  23.389  13.124  1.00  0.00           H  
ATOM   2005  HB1 ALA A 131      27.666  24.028  11.352  1.00  0.00           H  
ATOM   2006  HB2 ALA A 131      27.814  25.195  12.484  1.00  0.00           H  
ATOM   2007  HB3 ALA A 131      28.624  25.320  11.072  1.00  0.00           H  
ATOM   2008  N   THR A 132      31.298  23.433  10.850  1.00  0.00           N  
ATOM   2009  CA  THR A 132      32.132  22.583  10.012  1.00  0.00           C  
ATOM   2010  C   THR A 132      32.712  21.399  10.727  1.00  0.00           C  
ATOM   2011  O   THR A 132      33.191  20.464  10.052  1.00  0.00           O  
ATOM   2012  CB  THR A 132      33.295  23.385   9.340  1.00  0.00           C  
ATOM   2013  OG1 THR A 132      33.840  24.251  10.325  1.00  0.00           O  
ATOM   2014  CG2 THR A 132      32.673  24.208   8.220  1.00  0.00           C  
ATOM   2015  H   THR A 132      31.572  24.384  10.992  1.00  0.00           H  
ATOM   2016  HA  THR A 132      31.552  22.231   9.277  1.00  0.00           H  
ATOM   2017  HB  THR A 132      33.995  22.767   8.982  1.00  0.00           H  
ATOM   2018  HG1 THR A 132      34.589  24.780   9.926  1.00  0.00           H  
ATOM   2019 HG21 THR A 132      33.385  24.739   7.761  1.00  0.00           H  
ATOM   2020 HG22 THR A 132      32.236  23.597   7.560  1.00  0.00           H  
ATOM   2021 HG23 THR A 132      31.989  24.829   8.603  1.00  0.00           H  
ATOM   2022  N   ASP A 133      32.805  21.324  12.055  1.00  0.00           N  
ATOM   2023  CA  ASP A 133      33.252  20.113  12.730  1.00  0.00           C  
ATOM   2024  C   ASP A 133      32.173  19.014  12.744  1.00  0.00           C  
ATOM   2025  O   ASP A 133      32.448  17.942  13.266  1.00  0.00           O  
ATOM   2026  CB  ASP A 133      33.533  20.431  14.207  1.00  0.00           C  
ATOM   2027  CG  ASP A 133      35.007  20.981  14.266  1.00  0.00           C  
ATOM   2028  OD1 ASP A 133      35.465  21.604  13.316  1.00  0.00           O  
ATOM   2029  OD2 ASP A 133      35.540  20.647  15.307  1.00  0.00           O  
ATOM   2030  H   ASP A 133      32.561  22.123  12.604  1.00  0.00           H  
ATOM   2031  HA  ASP A 133      34.083  19.768  12.293  1.00  0.00           H  
ATOM   2032  HB2 ASP A 133      33.450  19.603  14.762  1.00  0.00           H  
ATOM   2033  HB3 ASP A 133      32.892  21.122  14.541  1.00  0.00           H  
ATOM   2034  N   LEU A 134      30.971  19.257  12.275  1.00  0.00           N  
ATOM   2035  CA  LEU A 134      29.895  18.231  12.421  1.00  0.00           C  
ATOM   2036  C   LEU A 134      30.312  16.920  11.811  1.00  0.00           C  
ATOM   2037  O   LEU A 134      30.979  16.947  10.760  1.00  0.00           O  
ATOM   2038  CB  LEU A 134      28.634  18.769  11.775  1.00  0.00           C  
ATOM   2039  CG  LEU A 134      27.359  17.910  11.937  1.00  0.00           C  
ATOM   2040  CD1 LEU A 134      26.888  17.966  13.390  1.00  0.00           C  
ATOM   2041  CD2 LEU A 134      26.349  18.384  10.904  1.00  0.00           C  
ATOM   2042  H   LEU A 134      30.776  20.127  11.821  1.00  0.00           H  
ATOM   2043  HA  LEU A 134      29.719  18.089  13.395  1.00  0.00           H  
ATOM   2044  HB2 LEU A 134      28.812  18.868  10.796  1.00  0.00           H  
ATOM   2045  HB3 LEU A 134      28.448  19.668  12.172  1.00  0.00           H  
ATOM   2046  HG  LEU A 134      27.596  16.962  11.725  1.00  0.00           H  
ATOM   2047 HD11 LEU A 134      26.063  17.410  13.495  1.00  0.00           H  
ATOM   2048 HD12 LEU A 134      27.607  17.611  13.987  1.00  0.00           H  
ATOM   2049 HD13 LEU A 134      26.686  18.913  13.638  1.00  0.00           H  
ATOM   2050 HD21 LEU A 134      25.511  17.845  10.985  1.00  0.00           H  
ATOM   2051 HD22 LEU A 134      26.140  19.349  11.060  1.00  0.00           H  
ATOM   2052 HD23 LEU A 134      26.731  18.270   9.987  1.00  0.00           H  
ATOM   2053  N   GLY A 135      29.978  15.762  12.341  1.00  0.00           N  
ATOM   2054  CA  GLY A 135      30.365  14.474  11.802  1.00  0.00           C  
ATOM   2055  C   GLY A 135      29.691  14.053  10.511  1.00  0.00           C  
ATOM   2056  O   GLY A 135      29.030  13.004  10.423  1.00  0.00           O  
ATOM   2057  H   GLY A 135      29.420  15.772  13.171  1.00  0.00           H  
ATOM   2058  HA2 GLY A 135      30.159  13.781  12.493  1.00  0.00           H  
ATOM   2059  HA3 GLY A 135      31.351  14.497  11.637  1.00  0.00           H  
ATOM   2060  N   VAL A 136      29.799  14.871   9.462  1.00  0.00           N  
ATOM   2061  CA  VAL A 136      29.237  14.559   8.159  1.00  0.00           C  
ATOM   2062  C   VAL A 136      30.344  14.892   7.156  1.00  0.00           C  
ATOM   2063  O   VAL A 136      31.059  15.886   7.362  1.00  0.00           O  
ATOM   2064  CB  VAL A 136      27.968  15.338   7.740  1.00  0.00           C  
ATOM   2065  CG1 VAL A 136      26.769  15.126   8.692  1.00  0.00           C  
ATOM   2066  CG2 VAL A 136      28.217  16.842   7.648  1.00  0.00           C  
ATOM   2067  H   VAL A 136      30.288  15.736   9.578  1.00  0.00           H  
ATOM   2068  HA  VAL A 136      29.045  13.579   8.115  1.00  0.00           H  
ATOM   2069  HB  VAL A 136      27.698  15.017   6.832  1.00  0.00           H  
ATOM   2070 HG11 VAL A 136      25.986  15.655   8.365  1.00  0.00           H  
ATOM   2071 HG12 VAL A 136      26.529  14.155   8.715  1.00  0.00           H  
ATOM   2072 HG13 VAL A 136      27.016  15.430   9.612  1.00  0.00           H  
ATOM   2073 HG21 VAL A 136      27.373  17.304   7.375  1.00  0.00           H  
ATOM   2074 HG22 VAL A 136      28.512  17.186   8.539  1.00  0.00           H  
ATOM   2075 HG23 VAL A 136      28.929  17.021   6.969  1.00  0.00           H  
ATOM   2076  N   LYS A 137      30.404  14.121   6.091  1.00  0.00           N  
ATOM   2077  CA  LYS A 137      31.302  14.434   4.995  1.00  0.00           C  
ATOM   2078  C   LYS A 137      30.788  13.802   3.707  1.00  0.00           C  
ATOM   2079  O   LYS A 137      30.100  12.808   3.675  1.00  0.00           O  
ATOM   2080  CB  LYS A 137      32.773  14.031   5.145  1.00  0.00           C  
ATOM   2081  CG  LYS A 137      33.027  12.613   5.587  1.00  0.00           C  
ATOM   2082  CD  LYS A 137      34.493  12.298   5.853  1.00  0.00           C  
ATOM   2083  CE  LYS A 137      35.002  12.601   7.230  1.00  0.00           C  
ATOM   2084  NZ  LYS A 137      36.289  11.880   7.536  1.00  0.00           N  
ATOM   2085  H   LYS A 137      29.823  13.309   6.036  1.00  0.00           H  
ATOM   2086  HA  LYS A 137      31.279  15.426   4.868  1.00  0.00           H  
ATOM   2087  HB2 LYS A 137      33.190  14.641   5.819  1.00  0.00           H  
ATOM   2088  HB3 LYS A 137      33.217  14.160   4.258  1.00  0.00           H  
ATOM   2089  HG2 LYS A 137      32.698  11.997   4.871  1.00  0.00           H  
ATOM   2090  HG3 LYS A 137      32.513  12.450   6.429  1.00  0.00           H  
ATOM   2091  HD2 LYS A 137      35.040  12.826   5.204  1.00  0.00           H  
ATOM   2092  HD3 LYS A 137      34.629  11.321   5.687  1.00  0.00           H  
ATOM   2093  HE2 LYS A 137      34.311  12.322   7.897  1.00  0.00           H  
ATOM   2094  HE3 LYS A 137      35.159  13.586   7.305  1.00  0.00           H  
ATOM   2095  HZ1 LYS A 137      36.589  12.112   8.461  1.00  0.00           H  
ATOM   2096  HZ2 LYS A 137      36.142  10.893   7.471  1.00  0.00           H  
ATOM   2097  HZ3 LYS A 137      36.990  12.157   6.879  1.00  0.00           H  
ATOM   2098  N   ALA A 138      31.192  14.452   2.614  1.00  0.00           N  
ATOM   2099  CA  ALA A 138      30.905  13.948   1.292  1.00  0.00           C  
ATOM   2100  C   ALA A 138      32.197  13.202   0.872  1.00  0.00           C  
ATOM   2101  O   ALA A 138      33.242  13.888   0.728  1.00  0.00           O  
ATOM   2102  CB  ALA A 138      30.627  15.076   0.340  1.00  0.00           C  
ATOM   2103  H   ALA A 138      31.704  15.305   2.713  1.00  0.00           H  
ATOM   2104  HA  ALA A 138      30.131  13.316   1.320  1.00  0.00           H  
ATOM   2105  HB1 ALA A 138      30.431  14.705  -0.568  1.00  0.00           H  
ATOM   2106  HB2 ALA A 138      29.838  15.599   0.664  1.00  0.00           H  
ATOM   2107  HB3 ALA A 138      31.426  15.675   0.290  1.00  0.00           H  
ATOM   2108  N   LEU A 139      32.089  11.896   0.729  1.00  0.00           N  
ATOM   2109  CA  LEU A 139      33.290  11.142   0.295  1.00  0.00           C  
ATOM   2110  C   LEU A 139      33.490  11.376  -1.201  1.00  0.00           C  
ATOM   2111  O   LEU A 139      34.596  11.223  -1.739  1.00  0.00           O  
ATOM   2112  CB  LEU A 139      33.128   9.669   0.590  1.00  0.00           C  
ATOM   2113  CG  LEU A 139      32.792   9.285   2.055  1.00  0.00           C  
ATOM   2114  CD1 LEU A 139      32.645   7.749   2.082  1.00  0.00           C  
ATOM   2115  CD2 LEU A 139      33.899   9.701   2.991  1.00  0.00           C  
ATOM   2116  H   LEU A 139      31.224  11.428   0.908  1.00  0.00           H  
ATOM   2117  HA  LEU A 139      34.088  11.488   0.789  1.00  0.00           H  
ATOM   2118  HB2 LEU A 139      33.985   9.215   0.347  1.00  0.00           H  
ATOM   2119  HB3 LEU A 139      32.391   9.323   0.009  1.00  0.00           H  
ATOM   2120  HG  LEU A 139      31.932   9.715   2.331  1.00  0.00           H  
ATOM   2121 HD11 LEU A 139      32.427   7.451   3.011  1.00  0.00           H  
ATOM   2122 HD12 LEU A 139      31.910   7.474   1.463  1.00  0.00           H  
ATOM   2123 HD13 LEU A 139      33.503   7.327   1.790  1.00  0.00           H  
ATOM   2124 HD21 LEU A 139      33.659   9.443   3.927  1.00  0.00           H  
ATOM   2125 HD22 LEU A 139      34.748   9.244   2.727  1.00  0.00           H  
ATOM   2126 HD23 LEU A 139      34.024  10.692   2.940  1.00  0.00           H  
ATOM   2127  N   ASP A 140      32.427  11.778  -1.919  1.00  0.00           N  
ATOM   2128  CA  ASP A 140      32.442  12.208  -3.294  1.00  0.00           C  
ATOM   2129  C   ASP A 140      31.118  12.907  -3.618  1.00  0.00           C  
ATOM   2130  O   ASP A 140      30.269  12.951  -2.741  1.00  0.00           O  
ATOM   2131  CB  ASP A 140      32.761  11.148  -4.349  1.00  0.00           C  
ATOM   2132  CG  ASP A 140      31.746  10.027  -4.450  1.00  0.00           C  
ATOM   2133  OD1 ASP A 140      30.534  10.255  -4.374  1.00  0.00           O  
ATOM   2134  OD2 ASP A 140      32.159   8.849  -4.598  1.00  0.00           O  
ATOM   2135  H   ASP A 140      31.541  11.779  -1.454  1.00  0.00           H  
ATOM   2136  HA  ASP A 140      33.156  12.904  -3.366  1.00  0.00           H  
ATOM   2137  HB2 ASP A 140      33.649  10.745  -4.127  1.00  0.00           H  
ATOM   2138  HB3 ASP A 140      32.814  11.601  -5.239  1.00  0.00           H  
ATOM   2139  N   ASP A 141      30.862  13.383  -4.824  1.00  0.00           N  
ATOM   2140  CA  ASP A 141      29.596  13.991  -5.192  1.00  0.00           C  
ATOM   2141  C   ASP A 141      28.383  13.118  -4.924  1.00  0.00           C  
ATOM   2142  O   ASP A 141      27.290  13.674  -4.746  1.00  0.00           O  
ATOM   2143  CB  ASP A 141      29.616  14.400  -6.684  1.00  0.00           C  
ATOM   2144  CG  ASP A 141      30.332  15.705  -6.992  1.00  0.00           C  
ATOM   2145  OD1 ASP A 141      30.868  16.438  -6.127  1.00  0.00           O  
ATOM   2146  OD2 ASP A 141      30.379  16.088  -8.200  1.00  0.00           O  
ATOM   2147  H   ASP A 141      31.578  13.321  -5.520  1.00  0.00           H  
ATOM   2148  HA  ASP A 141      29.493  14.826  -4.651  1.00  0.00           H  
ATOM   2149  HB2 ASP A 141      28.669  14.487  -6.993  1.00  0.00           H  
ATOM   2150  HB3 ASP A 141      30.068  13.671  -7.198  1.00  0.00           H  
ATOM   2151  N   HIS A 142      28.474  11.771  -4.927  1.00  0.00           N  
ATOM   2152  CA  HIS A 142      27.256  10.987  -4.718  1.00  0.00           C  
ATOM   2153  C   HIS A 142      27.302  10.086  -3.500  1.00  0.00           C  
ATOM   2154  O   HIS A 142      26.591   9.095  -3.450  1.00  0.00           O  
ATOM   2155  CB  HIS A 142      26.935  10.090  -5.930  1.00  0.00           C  
ATOM   2156  CG  HIS A 142      26.924  10.979  -7.150  1.00  0.00           C  
ATOM   2157  ND1 HIS A 142      25.962  11.948  -7.314  1.00  0.00           N  
ATOM   2158  CD2 HIS A 142      27.778  11.075  -8.191  1.00  0.00           C  
ATOM   2159  CE1 HIS A 142      26.195  12.600  -8.444  1.00  0.00           C  
ATOM   2160  NE2 HIS A 142      27.277  12.076  -8.989  1.00  0.00           N  
ATOM   2161  H   HIS A 142      29.355  11.319  -5.069  1.00  0.00           H  
ATOM   2162  HA  HIS A 142      26.496  11.626  -4.599  1.00  0.00           H  
ATOM   2163  HB2 HIS A 142      26.040   9.660  -5.811  1.00  0.00           H  
ATOM   2164  HB3 HIS A 142      27.635   9.382  -6.028  1.00  0.00           H  
ATOM   2165  HD1 HIS A 142      25.208  12.131  -6.683  1.00  0.00           H  
ATOM   2166  HD2 HIS A 142      28.603  10.532  -8.349  1.00  0.00           H  
ATOM   2167  HE1 HIS A 142      25.650  13.352  -8.816  1.00  0.00           H  
ATOM   2168  HE2 HIS A 142      27.676  12.366  -9.859  1.00  0.00           H  
ATOM   2169  N   THR A 143      28.176  10.397  -2.568  1.00  0.00           N  
ATOM   2170  CA  THR A 143      28.318   9.620  -1.363  1.00  0.00           C  
ATOM   2171  C   THR A 143      28.385  10.485  -0.105  1.00  0.00           C  
ATOM   2172  O   THR A 143      29.338  11.214   0.156  1.00  0.00           O  
ATOM   2173  CB  THR A 143      29.560   8.706  -1.455  1.00  0.00           C  
ATOM   2174  OG1 THR A 143      29.506   8.028  -2.741  1.00  0.00           O  
ATOM   2175  CG2 THR A 143      29.592   7.729  -0.307  1.00  0.00           C  
ATOM   2176  H   THR A 143      28.760  11.198  -2.700  1.00  0.00           H  
ATOM   2177  HA  THR A 143      27.513   9.032  -1.284  1.00  0.00           H  
ATOM   2178  HB  THR A 143      30.383   9.273  -1.422  1.00  0.00           H  
ATOM   2179  HG1 THR A 143      30.299   7.426  -2.834  1.00  0.00           H  
ATOM   2180 HG21 THR A 143      30.402   7.148  -0.386  1.00  0.00           H  
ATOM   2181 HG22 THR A 143      29.625   8.231   0.557  1.00  0.00           H  
ATOM   2182 HG23 THR A 143      28.770   7.160  -0.331  1.00  0.00           H  
ATOM   2183  N   PHE A 144      27.381  10.334   0.756  1.00  0.00           N  
ATOM   2184  CA  PHE A 144      27.277  11.081   2.017  1.00  0.00           C  
ATOM   2185  C   PHE A 144      27.464  10.141   3.195  1.00  0.00           C  
ATOM   2186  O   PHE A 144      26.775   9.147   3.426  1.00  0.00           O  
ATOM   2187  CB  PHE A 144      25.957  11.853   2.019  1.00  0.00           C  
ATOM   2188  CG  PHE A 144      25.655  12.732   3.202  1.00  0.00           C  
ATOM   2189  CD1 PHE A 144      26.385  13.888   3.474  1.00  0.00           C  
ATOM   2190  CD2 PHE A 144      24.636  12.366   4.086  1.00  0.00           C  
ATOM   2191  CE1 PHE A 144      26.074  14.696   4.563  1.00  0.00           C  
ATOM   2192  CE2 PHE A 144      24.320  13.148   5.153  1.00  0.00           C  
ATOM   2193  CZ  PHE A 144      25.014  14.330   5.391  1.00  0.00           C  
ATOM   2194  H   PHE A 144      26.660   9.678   0.533  1.00  0.00           H  
ATOM   2195  HA  PHE A 144      28.021  11.749   2.038  1.00  0.00           H  
ATOM   2196  HB2 PHE A 144      25.219  11.181   1.952  1.00  0.00           H  
ATOM   2197  HB3 PHE A 144      25.952  12.436   1.206  1.00  0.00           H  
ATOM   2198  HD1 PHE A 144      27.145  14.141   2.876  1.00  0.00           H  
ATOM   2199  HD2 PHE A 144      24.132  11.516   3.932  1.00  0.00           H  
ATOM   2200  HE1 PHE A 144      26.602  15.525   4.749  1.00  0.00           H  
ATOM   2201  HE2 PHE A 144      23.584  12.871   5.771  1.00  0.00           H  
ATOM   2202  HZ  PHE A 144      24.752  14.918   6.157  1.00  0.00           H  
ATOM   2203  N   GLU A 145      28.408  10.471   4.088  1.00  0.00           N  
ATOM   2204  CA  GLU A 145      28.776   9.627   5.214  1.00  0.00           C  
ATOM   2205  C   GLU A 145      28.554  10.287   6.563  1.00  0.00           C  
ATOM   2206  O   GLU A 145      29.113  11.356   6.783  1.00  0.00           O  
ATOM   2207  CB  GLU A 145      30.302   9.297   5.165  1.00  0.00           C  
ATOM   2208  CG  GLU A 145      30.666   8.172   6.171  1.00  0.00           C  
ATOM   2209  CD  GLU A 145      32.208   8.192   6.332  1.00  0.00           C  
ATOM   2210  OE1 GLU A 145      32.750   9.142   6.945  1.00  0.00           O  
ATOM   2211  OE2 GLU A 145      32.786   7.222   5.854  1.00  0.00           O  
ATOM   2212  H   GLU A 145      28.884  11.343   3.974  1.00  0.00           H  
ATOM   2213  HA  GLU A 145      28.253   8.776   5.173  1.00  0.00           H  
ATOM   2214  HB2 GLU A 145      30.821  10.120   5.394  1.00  0.00           H  
ATOM   2215  HB3 GLU A 145      30.542   8.998   4.241  1.00  0.00           H  
ATOM   2216  HG2 GLU A 145      30.369   7.285   5.817  1.00  0.00           H  
ATOM   2217  HG3 GLU A 145      30.226   8.344   7.053  1.00  0.00           H  
ATOM   2218  N   VAL A 146      27.738   9.654   7.401  1.00  0.00           N  
ATOM   2219  CA  VAL A 146      27.432  10.279   8.686  1.00  0.00           C  
ATOM   2220  C   VAL A 146      28.102   9.452   9.778  1.00  0.00           C  
ATOM   2221  O   VAL A 146      27.978   8.234   9.732  1.00  0.00           O  
ATOM   2222  CB  VAL A 146      25.905  10.309   8.969  1.00  0.00           C  
ATOM   2223  CG1 VAL A 146      25.633  11.061  10.267  1.00  0.00           C  
ATOM   2224  CG2 VAL A 146      25.232  11.011   7.788  1.00  0.00           C  
ATOM   2225  H   VAL A 146      27.342   8.769   7.157  1.00  0.00           H  
ATOM   2226  HA  VAL A 146      27.794  11.211   8.701  1.00  0.00           H  
ATOM   2227  HB  VAL A 146      25.559   9.374   9.044  1.00  0.00           H  
ATOM   2228 HG11 VAL A 146      24.649  11.077  10.443  1.00  0.00           H  
ATOM   2229 HG12 VAL A 146      26.100  10.601  11.023  1.00  0.00           H  
ATOM   2230 HG13 VAL A 146      25.972  11.998  10.187  1.00  0.00           H  
ATOM   2231 HG21 VAL A 146      24.244  11.047   7.940  1.00  0.00           H  
ATOM   2232 HG22 VAL A 146      25.590  11.941   7.705  1.00  0.00           H  
ATOM   2233 HG23 VAL A 146      25.422  10.504   6.947  1.00  0.00           H  
ATOM   2234  N   THR A 147      28.741  10.155  10.696  1.00  0.00           N  
ATOM   2235  CA  THR A 147      29.379   9.475  11.825  1.00  0.00           C  
ATOM   2236  C   THR A 147      28.683   9.880  13.111  1.00  0.00           C  
ATOM   2237  O   THR A 147      28.622  11.062  13.440  1.00  0.00           O  
ATOM   2238  CB  THR A 147      30.891   9.825  11.923  1.00  0.00           C  
ATOM   2239  OG1 THR A 147      31.493   9.262  10.746  1.00  0.00           O  
ATOM   2240  CG2 THR A 147      31.564   9.204  13.152  1.00  0.00           C  
ATOM   2241  H   THR A 147      28.789  11.151  10.620  1.00  0.00           H  
ATOM   2242  HA  THR A 147      29.283   8.487  11.703  1.00  0.00           H  
ATOM   2243  HB  THR A 147      31.014  10.817  11.930  1.00  0.00           H  
ATOM   2244  HG1 THR A 147      32.474   9.454  10.749  1.00  0.00           H  
ATOM   2245 HG21 THR A 147      32.531   9.459  13.167  1.00  0.00           H  
ATOM   2246 HG22 THR A 147      31.118   9.540  13.982  1.00  0.00           H  
ATOM   2247 HG23 THR A 147      31.483   8.208  13.109  1.00  0.00           H  
ATOM   2248  N   LEU A 148      28.153   8.920  13.828  1.00  0.00           N  
ATOM   2249  CA  LEU A 148      27.504   9.185  15.118  1.00  0.00           C  
ATOM   2250  C   LEU A 148      28.409   8.920  16.316  1.00  0.00           C  
ATOM   2251  O   LEU A 148      29.280   8.068  16.231  1.00  0.00           O  
ATOM   2252  CB  LEU A 148      26.312   8.235  15.232  1.00  0.00           C  
ATOM   2253  CG  LEU A 148      25.423   8.200  13.962  1.00  0.00           C  
ATOM   2254  CD1 LEU A 148      24.241   7.279  14.249  1.00  0.00           C  
ATOM   2255  CD2 LEU A 148      25.000   9.594  13.543  1.00  0.00           C  
ATOM   2256  H   LEU A 148      28.192   7.981  13.487  1.00  0.00           H  
ATOM   2257  HA  LEU A 148      27.182  10.131  15.143  1.00  0.00           H  
ATOM   2258  HB2 LEU A 148      25.748   8.526  16.005  1.00  0.00           H  
ATOM   2259  HB3 LEU A 148      26.658   7.312  15.401  1.00  0.00           H  
ATOM   2260  HG  LEU A 148      25.957   7.799  13.218  1.00  0.00           H  
ATOM   2261 HD11 LEU A 148      23.648   7.237  13.445  1.00  0.00           H  
ATOM   2262 HD12 LEU A 148      24.577   6.362  14.464  1.00  0.00           H  
ATOM   2263 HD13 LEU A 148      23.723   7.634  15.027  1.00  0.00           H  
ATOM   2264 HD21 LEU A 148      24.430   9.537  12.724  1.00  0.00           H  
ATOM   2265 HD22 LEU A 148      24.479  10.021  14.283  1.00  0.00           H  
ATOM   2266 HD23 LEU A 148      25.812  10.144  13.346  1.00  0.00           H  
ATOM   2267  N   SER A 149      28.122   9.523  17.457  1.00  0.00           N  
ATOM   2268  CA  SER A 149      28.993   9.241  18.632  1.00  0.00           C  
ATOM   2269  C   SER A 149      28.599   7.992  19.400  1.00  0.00           C  
ATOM   2270  O   SER A 149      29.294   7.668  20.361  1.00  0.00           O  
ATOM   2271  CB  SER A 149      28.992  10.504  19.518  1.00  0.00           C  
ATOM   2272  OG  SER A 149      27.601  10.829  19.683  1.00  0.00           O  
ATOM   2273  H   SER A 149      27.345  10.148  17.529  1.00  0.00           H  
ATOM   2274  HA  SER A 149      29.925   9.108  18.294  1.00  0.00           H  
ATOM   2275  HB2 SER A 149      29.478  11.252  19.067  1.00  0.00           H  
ATOM   2276  HB3 SER A 149      29.418  10.315  20.403  1.00  0.00           H  
ATOM   2277  HG  SER A 149      27.515  11.646  20.253  1.00  0.00           H  
ATOM   2278  N   GLU A 150      27.536   7.261  19.058  1.00  0.00           N  
ATOM   2279  CA  GLU A 150      27.144   6.032  19.740  1.00  0.00           C  
ATOM   2280  C   GLU A 150      26.280   5.290  18.700  1.00  0.00           C  
ATOM   2281  O   GLU A 150      25.754   5.990  17.862  1.00  0.00           O  
ATOM   2282  CB  GLU A 150      26.219   6.164  20.919  1.00  0.00           C  
ATOM   2283  CG  GLU A 150      26.150   7.080  22.063  1.00  0.00           C  
ATOM   2284  CD  GLU A 150      27.135   7.054  23.198  1.00  0.00           C  
ATOM   2285  OE1 GLU A 150      27.413   5.989  23.820  1.00  0.00           O  
ATOM   2286  OE2 GLU A 150      27.684   8.136  23.567  1.00  0.00           O  
ATOM   2287  H   GLU A 150      26.976   7.573  18.291  1.00  0.00           H  
ATOM   2288  HA  GLU A 150      27.949   5.490  19.982  1.00  0.00           H  
ATOM   2289  HB2 GLU A 150      26.277   5.265  21.353  1.00  0.00           H  
ATOM   2290  HB3 GLU A 150      25.322   6.270  20.491  1.00  0.00           H  
ATOM   2291  HG2 GLU A 150      25.251   6.936  22.476  1.00  0.00           H  
ATOM   2292  HG3 GLU A 150      26.197   8.002  21.680  1.00  0.00           H  
ATOM   2293  N   PRO A 151      26.091   4.000  18.827  1.00  0.00           N  
ATOM   2294  CA  PRO A 151      25.241   3.241  17.949  1.00  0.00           C  
ATOM   2295  C   PRO A 151      23.777   3.657  18.071  1.00  0.00           C  
ATOM   2296  O   PRO A 151      23.217   3.820  19.168  1.00  0.00           O  
ATOM   2297  CB  PRO A 151      25.397   1.786  18.415  1.00  0.00           C  
ATOM   2298  CG  PRO A 151      26.712   1.769  19.162  1.00  0.00           C  
ATOM   2299  CD  PRO A 151      26.689   3.117  19.869  1.00  0.00           C  
ATOM   2300  HA  PRO A 151      25.549   3.336  17.002  1.00  0.00           H  
ATOM   2301  HB2 PRO A 151      24.644   1.525  19.019  1.00  0.00           H  
ATOM   2302  HB3 PRO A 151      25.427   1.165  17.632  1.00  0.00           H  
ATOM   2303  HG2 PRO A 151      26.748   1.015  19.818  1.00  0.00           H  
ATOM   2304  HG3 PRO A 151      27.487   1.701  18.533  1.00  0.00           H  
ATOM   2305  HD2 PRO A 151      26.120   3.087  20.691  1.00  0.00           H  
ATOM   2306  HD3 PRO A 151      27.612   3.416  20.113  1.00  0.00           H  
ATOM   2307  N   VAL A 152      23.157   3.890  16.925  1.00  0.00           N  
ATOM   2308  CA  VAL A 152      21.725   4.275  16.884  1.00  0.00           C  
ATOM   2309  C   VAL A 152      21.068   3.433  15.815  1.00  0.00           C  
ATOM   2310  O   VAL A 152      21.097   3.760  14.642  1.00  0.00           O  
ATOM   2311  CB  VAL A 152      21.503   5.770  16.550  1.00  0.00           C  
ATOM   2312  CG1 VAL A 152      20.023   6.162  16.698  1.00  0.00           C  
ATOM   2313  CG2 VAL A 152      22.344   6.686  17.441  1.00  0.00           C  
ATOM   2314  H   VAL A 152      23.665   3.805  16.068  1.00  0.00           H  
ATOM   2315  HA  VAL A 152      21.305   4.070  17.768  1.00  0.00           H  
ATOM   2316  HB  VAL A 152      21.774   5.922  15.600  1.00  0.00           H  
ATOM   2317 HG11 VAL A 152      19.911   7.131  16.476  1.00  0.00           H  
ATOM   2318 HG12 VAL A 152      19.468   5.611  16.075  1.00  0.00           H  
ATOM   2319 HG13 VAL A 152      19.728   5.999  17.639  1.00  0.00           H  
ATOM   2320 HG21 VAL A 152      22.173   7.640  17.194  1.00  0.00           H  
ATOM   2321 HG22 VAL A 152      22.096   6.539  18.399  1.00  0.00           H  
ATOM   2322 HG23 VAL A 152      23.314   6.478  17.312  1.00  0.00           H  
ATOM   2323  N   PRO A 153      20.480   2.285  16.152  1.00  0.00           N  
ATOM   2324  CA  PRO A 153      19.976   1.347  15.162  1.00  0.00           C  
ATOM   2325  C   PRO A 153      18.826   1.882  14.349  1.00  0.00           C  
ATOM   2326  O   PRO A 153      18.588   1.611  13.154  1.00  0.00           O  
ATOM   2327  CB  PRO A 153      19.547   0.150  16.034  1.00  0.00           C  
ATOM   2328  CG  PRO A 153      20.295   0.264  17.312  1.00  0.00           C  
ATOM   2329  CD  PRO A 153      20.508   1.756  17.547  1.00  0.00           C  
ATOM   2330  HA  PRO A 153      20.719   1.070  14.552  1.00  0.00           H  
ATOM   2331  HB2 PRO A 153      18.563   0.184  16.206  1.00  0.00           H  
ATOM   2332  HB3 PRO A 153      19.775  -0.709  15.576  1.00  0.00           H  
ATOM   2333  HG2 PRO A 153      19.765  -0.133  18.061  1.00  0.00           H  
ATOM   2334  HG3 PRO A 153      21.175  -0.205  17.242  1.00  0.00           H  
ATOM   2335  HD2 PRO A 153      19.773   2.147  18.101  1.00  0.00           H  
ATOM   2336  HD3 PRO A 153      21.388   1.934  17.988  1.00  0.00           H  
ATOM   2337  N   TYR A 154      17.998   2.739  14.995  1.00  0.00           N  
ATOM   2338  CA  TYR A 154      16.906   3.386  14.268  1.00  0.00           C  
ATOM   2339  C   TYR A 154      17.286   4.674  13.550  1.00  0.00           C  
ATOM   2340  O   TYR A 154      16.402   5.333  12.945  1.00  0.00           O  
ATOM   2341  CB  TYR A 154      15.754   3.659  15.249  1.00  0.00           C  
ATOM   2342  CG  TYR A 154      16.187   4.458  16.467  1.00  0.00           C  
ATOM   2343  CD1 TYR A 154      16.206   5.849  16.421  1.00  0.00           C  
ATOM   2344  CD2 TYR A 154      16.489   3.831  17.675  1.00  0.00           C  
ATOM   2345  CE1 TYR A 154      16.548   6.592  17.512  1.00  0.00           C  
ATOM   2346  CE2 TYR A 154      16.834   4.582  18.784  1.00  0.00           C  
ATOM   2347  CZ  TYR A 154      16.864   5.974  18.693  1.00  0.00           C  
ATOM   2348  OH  TYR A 154      17.220   6.735  19.792  1.00  0.00           O  
ATOM   2349  H   TYR A 154      18.134   2.929  15.967  1.00  0.00           H  
ATOM   2350  HA  TYR A 154      16.574   2.741  13.580  1.00  0.00           H  
ATOM   2351  HB2 TYR A 154      15.384   2.783  15.558  1.00  0.00           H  
ATOM   2352  HB3 TYR A 154      15.042   4.171  14.769  1.00  0.00           H  
ATOM   2353  HD1 TYR A 154      15.964   6.314  15.569  1.00  0.00           H  
ATOM   2354  HD2 TYR A 154      16.456   2.834  17.740  1.00  0.00           H  
ATOM   2355  HE1 TYR A 154      16.568   7.590  17.450  1.00  0.00           H  
ATOM   2356  HE2 TYR A 154      17.061   4.130  19.647  1.00  0.00           H  
ATOM   2357  HH  TYR A 154      17.451   6.288  20.656  1.00  0.00           H  
ATOM   2358  N   PHE A 155      18.556   5.042  13.439  1.00  0.00           N  
ATOM   2359  CA  PHE A 155      18.956   6.313  12.836  1.00  0.00           C  
ATOM   2360  C   PHE A 155      18.345   6.646  11.500  1.00  0.00           C  
ATOM   2361  O   PHE A 155      17.835   7.788  11.284  1.00  0.00           O  
ATOM   2362  CB  PHE A 155      20.499   6.424  12.742  1.00  0.00           C  
ATOM   2363  CG  PHE A 155      21.005   7.692  12.091  1.00  0.00           C  
ATOM   2364  CD1 PHE A 155      20.854   8.932  12.669  1.00  0.00           C  
ATOM   2365  CD2 PHE A 155      21.667   7.625  10.875  1.00  0.00           C  
ATOM   2366  CE1 PHE A 155      21.346  10.054  12.039  1.00  0.00           C  
ATOM   2367  CE2 PHE A 155      22.178   8.736  10.238  1.00  0.00           C  
ATOM   2368  CZ  PHE A 155      21.997   9.977  10.821  1.00  0.00           C  
ATOM   2369  H   PHE A 155      19.267   4.427  13.781  1.00  0.00           H  
ATOM   2370  HA  PHE A 155      18.660   7.030  13.467  1.00  0.00           H  
ATOM   2371  HB2 PHE A 155      20.835   5.646  12.211  1.00  0.00           H  
ATOM   2372  HB3 PHE A 155      20.871   6.380  13.669  1.00  0.00           H  
ATOM   2373  HD1 PHE A 155      20.386   9.019  13.548  1.00  0.00           H  
ATOM   2374  HD2 PHE A 155      21.779   6.731  10.440  1.00  0.00           H  
ATOM   2375  HE1 PHE A 155      21.229  10.947  12.473  1.00  0.00           H  
ATOM   2376  HE2 PHE A 155      22.670   8.646   9.372  1.00  0.00           H  
ATOM   2377  HZ  PHE A 155      22.331  10.804  10.370  1.00  0.00           H  
ATOM   2378  N   TYR A 156      18.337   5.728  10.533  1.00  0.00           N  
ATOM   2379  CA  TYR A 156      17.767   6.071   9.220  1.00  0.00           C  
ATOM   2380  C   TYR A 156      16.305   6.490   9.246  1.00  0.00           C  
ATOM   2381  O   TYR A 156      15.871   7.222   8.371  1.00  0.00           O  
ATOM   2382  CB  TYR A 156      17.943   4.883   8.231  1.00  0.00           C  
ATOM   2383  CG  TYR A 156      17.059   3.717   8.625  1.00  0.00           C  
ATOM   2384  CD1 TYR A 156      17.452   2.791   9.595  1.00  0.00           C  
ATOM   2385  CD2 TYR A 156      15.844   3.557   7.987  1.00  0.00           C  
ATOM   2386  CE1 TYR A 156      16.585   1.762   9.957  1.00  0.00           C  
ATOM   2387  CE2 TYR A 156      14.993   2.509   8.308  1.00  0.00           C  
ATOM   2388  CZ  TYR A 156      15.372   1.638   9.308  1.00  0.00           C  
ATOM   2389  OH  TYR A 156      14.524   0.617   9.653  1.00  0.00           O  
ATOM   2390  H   TYR A 156      18.714   4.817  10.698  1.00  0.00           H  
ATOM   2391  HA  TYR A 156      18.292   6.841   8.858  1.00  0.00           H  
ATOM   2392  HB2 TYR A 156      18.898   4.588   8.241  1.00  0.00           H  
ATOM   2393  HB3 TYR A 156      17.696   5.184   7.310  1.00  0.00           H  
ATOM   2394  HD1 TYR A 156      18.351   2.866  10.027  1.00  0.00           H  
ATOM   2395  HD2 TYR A 156      15.572   4.210   7.280  1.00  0.00           H  
ATOM   2396  HE1 TYR A 156      16.839   1.119  10.680  1.00  0.00           H  
ATOM   2397  HE2 TYR A 156      14.125   2.388   7.826  1.00  0.00           H  
ATOM   2398  HH  TYR A 156      13.644   0.520   9.188  1.00  0.00           H  
ATOM   2399  N   LYS A 157      15.525   6.082  10.241  1.00  0.00           N  
ATOM   2400  CA  LYS A 157      14.107   6.409  10.348  1.00  0.00           C  
ATOM   2401  C   LYS A 157      13.959   7.912  10.520  1.00  0.00           C  
ATOM   2402  O   LYS A 157      12.951   8.481  10.096  1.00  0.00           O  
ATOM   2403  CB  LYS A 157      13.407   5.610  11.457  1.00  0.00           C  
ATOM   2404  CG  LYS A 157      13.325   4.119  11.216  1.00  0.00           C  
ATOM   2405  CD  LYS A 157      12.871   3.141  12.298  1.00  0.00           C  
ATOM   2406  CE  LYS A 157      11.617   3.642  12.973  1.00  0.00           C  
ATOM   2407  NZ  LYS A 157      10.808   2.731  13.783  1.00  0.00           N  
ATOM   2408  H   LYS A 157      15.934   5.518  10.959  1.00  0.00           H  
ATOM   2409  HA  LYS A 157      13.675   6.162   9.481  1.00  0.00           H  
ATOM   2410  HB2 LYS A 157      12.475   5.961  11.551  1.00  0.00           H  
ATOM   2411  HB3 LYS A 157      13.907   5.759  12.310  1.00  0.00           H  
ATOM   2412  HG2 LYS A 157      14.243   3.829  10.946  1.00  0.00           H  
ATOM   2413  HG3 LYS A 157      12.697   3.995  10.447  1.00  0.00           H  
ATOM   2414  HD2 LYS A 157      13.596   3.046  12.980  1.00  0.00           H  
ATOM   2415  HD3 LYS A 157      12.687   2.251  11.881  1.00  0.00           H  
ATOM   2416  HE2 LYS A 157      11.021   3.993  12.251  1.00  0.00           H  
ATOM   2417  HE3 LYS A 157      11.892   4.394  13.572  1.00  0.00           H  
ATOM   2418  HZ1 LYS A 157      10.020   3.224  14.153  1.00  0.00           H  
ATOM   2419  HZ2 LYS A 157      10.490   1.973  13.214  1.00  0.00           H  
ATOM   2420  HZ3 LYS A 157      11.361   2.374  14.536  1.00  0.00           H  
ATOM   2421  N   LEU A 158      14.950   8.562  11.149  1.00  0.00           N  
ATOM   2422  CA  LEU A 158      14.874  10.002  11.308  1.00  0.00           C  
ATOM   2423  C   LEU A 158      14.942  10.793  10.001  1.00  0.00           C  
ATOM   2424  O   LEU A 158      14.500  11.934  10.077  1.00  0.00           O  
ATOM   2425  CB  LEU A 158      16.104  10.472  12.110  1.00  0.00           C  
ATOM   2426  CG  LEU A 158      16.049  10.484  13.632  1.00  0.00           C  
ATOM   2427  CD1 LEU A 158      15.859   9.080  14.223  1.00  0.00           C  
ATOM   2428  CD2 LEU A 158      17.313  11.186  14.141  1.00  0.00           C  
ATOM   2429  H   LEU A 158      15.736   8.057  11.506  1.00  0.00           H  
ATOM   2430  HA  LEU A 158      14.039  10.242  11.803  1.00  0.00           H  
ATOM   2431  HB2 LEU A 158      16.300  11.408  11.819  1.00  0.00           H  
ATOM   2432  HB3 LEU A 158      16.864   9.876  11.851  1.00  0.00           H  
ATOM   2433  HG  LEU A 158      15.262  11.038  13.904  1.00  0.00           H  
ATOM   2434 HD11 LEU A 158      15.829   9.140  15.221  1.00  0.00           H  
ATOM   2435 HD12 LEU A 158      15.002   8.690  13.887  1.00  0.00           H  
ATOM   2436 HD13 LEU A 158      16.622   8.496  13.947  1.00  0.00           H  
ATOM   2437 HD21 LEU A 158      17.303  11.208  15.141  1.00  0.00           H  
ATOM   2438 HD22 LEU A 158      18.121  10.687  13.827  1.00  0.00           H  
ATOM   2439 HD23 LEU A 158      17.340  12.121  13.787  1.00  0.00           H  
ATOM   2440  N   LEU A 159      15.541  10.255   8.944  1.00  0.00           N  
ATOM   2441  CA  LEU A 159      15.920  11.009   7.762  1.00  0.00           C  
ATOM   2442  C   LEU A 159      14.839  11.455   6.810  1.00  0.00           C  
ATOM   2443  O   LEU A 159      15.137  12.254   5.932  1.00  0.00           O  
ATOM   2444  CB  LEU A 159      17.058  10.258   7.029  1.00  0.00           C  
ATOM   2445  CG  LEU A 159      18.194   9.908   8.031  1.00  0.00           C  
ATOM   2446  CD1 LEU A 159      19.289   9.128   7.347  1.00  0.00           C  
ATOM   2447  CD2 LEU A 159      18.733  11.197   8.684  1.00  0.00           C  
ATOM   2448  H   LEU A 159      15.742   9.276   8.963  1.00  0.00           H  
ATOM   2449  HA  LEU A 159      16.336  11.851   8.106  1.00  0.00           H  
ATOM   2450  HB2 LEU A 159      17.424  10.839   6.302  1.00  0.00           H  
ATOM   2451  HB3 LEU A 159      16.696   9.415   6.631  1.00  0.00           H  
ATOM   2452  HG  LEU A 159      17.807   9.333   8.752  1.00  0.00           H  
ATOM   2453 HD11 LEU A 159      20.008   8.914   8.008  1.00  0.00           H  
ATOM   2454 HD12 LEU A 159      18.912   8.279   6.977  1.00  0.00           H  
ATOM   2455 HD13 LEU A 159      19.673   9.675   6.603  1.00  0.00           H  
ATOM   2456 HD21 LEU A 159      19.463  10.965   9.327  1.00  0.00           H  
ATOM   2457 HD22 LEU A 159      19.093  11.804   7.976  1.00  0.00           H  
ATOM   2458 HD23 LEU A 159      17.992  11.658   9.173  1.00  0.00           H  
ATOM   2459  N   VAL A 160      13.585  11.077   7.010  1.00  0.00           N  
ATOM   2460  CA  VAL A 160      12.482  11.586   6.203  1.00  0.00           C  
ATOM   2461  C   VAL A 160      12.038  12.969   6.680  1.00  0.00           C  
ATOM   2462  O   VAL A 160      11.213  13.607   5.995  1.00  0.00           O  
ATOM   2463  CB  VAL A 160      11.299  10.596   6.283  1.00  0.00           C  
ATOM   2464  CG1 VAL A 160      11.755   9.181   5.852  1.00  0.00           C  
ATOM   2465  CG2 VAL A 160      10.741  10.507   7.705  1.00  0.00           C  
ATOM   2466  H   VAL A 160      13.388  10.421   7.739  1.00  0.00           H  
ATOM   2467  HA  VAL A 160      12.782  11.654   5.252  1.00  0.00           H  
ATOM   2468  HB  VAL A 160      10.574  10.905   5.668  1.00  0.00           H  
ATOM   2469 HG11 VAL A 160      10.981   8.550   5.908  1.00  0.00           H  
ATOM   2470 HG12 VAL A 160      12.093   9.212   4.911  1.00  0.00           H  
ATOM   2471 HG13 VAL A 160      12.486   8.867   6.458  1.00  0.00           H  
ATOM   2472 HG21 VAL A 160       9.979   9.860   7.724  1.00  0.00           H  
ATOM   2473 HG22 VAL A 160      11.459  10.194   8.326  1.00  0.00           H  
ATOM   2474 HG23 VAL A 160      10.420  11.409   7.994  1.00  0.00           H  
ATOM   2475  N   HIS A 161      12.536  13.542   7.737  1.00  0.00           N  
ATOM   2476  CA  HIS A 161      12.062  14.807   8.313  1.00  0.00           C  
ATOM   2477  C   HIS A 161      12.593  16.006   7.569  1.00  0.00           C  
ATOM   2478  O   HIS A 161      13.729  15.937   7.122  1.00  0.00           O  
ATOM   2479  CB  HIS A 161      12.444  14.793   9.789  1.00  0.00           C  
ATOM   2480  CG  HIS A 161      11.794  15.896  10.588  1.00  0.00           C  
ATOM   2481  ND1 HIS A 161      12.430  17.096  10.843  1.00  0.00           N  
ATOM   2482  CD2 HIS A 161      10.572  15.966  11.141  1.00  0.00           C  
ATOM   2483  CE1 HIS A 161      11.593  17.863  11.533  1.00  0.00           C  
ATOM   2484  NE2 HIS A 161      10.473  17.177  11.766  1.00  0.00           N  
ATOM   2485  H   HIS A 161      13.301  13.086   8.192  1.00  0.00           H  
ATOM   2486  HA  HIS A 161      11.064  14.821   8.251  1.00  0.00           H  
ATOM   2487  HB2 HIS A 161      13.436  14.893   9.860  1.00  0.00           H  
ATOM   2488  HB3 HIS A 161      12.168  13.914  10.179  1.00  0.00           H  
ATOM   2489  HD1 HIS A 161      13.356  17.343  10.559  1.00  0.00           H  
ATOM   2490  HD2 HIS A 161       9.864  15.261  11.102  1.00  0.00           H  
ATOM   2491  HE1 HIS A 161      11.773  18.801  11.829  1.00  0.00           H  
ATOM   2492  HE2 HIS A 161       9.694  17.495  12.306  1.00  0.00           H  
ATOM   2493  N   PRO A 162      11.824  17.078   7.437  1.00  0.00           N  
ATOM   2494  CA  PRO A 162      12.220  18.262   6.678  1.00  0.00           C  
ATOM   2495  C   PRO A 162      13.501  18.905   7.204  1.00  0.00           C  
ATOM   2496  O   PRO A 162      14.278  19.380   6.371  1.00  0.00           O  
ATOM   2497  CB  PRO A 162      11.074  19.248   6.906  1.00  0.00           C  
ATOM   2498  CG  PRO A 162       9.876  18.396   7.170  1.00  0.00           C  
ATOM   2499  CD  PRO A 162      10.429  17.225   7.990  1.00  0.00           C  
ATOM   2500  HA  PRO A 162      12.309  18.044   5.706  1.00  0.00           H  
ATOM   2501  HB2 PRO A 162      11.267  19.836   7.692  1.00  0.00           H  
ATOM   2502  HB3 PRO A 162      10.931  19.814   6.094  1.00  0.00           H  
ATOM   2503  HG2 PRO A 162       9.188  18.901   7.691  1.00  0.00           H  
ATOM   2504  HG3 PRO A 162       9.474  18.072   6.313  1.00  0.00           H  
ATOM   2505  HD2 PRO A 162      10.447  17.443   8.966  1.00  0.00           H  
ATOM   2506  HD3 PRO A 162       9.892  16.394   7.844  1.00  0.00           H  
ATOM   2507  N   SER A 163      13.799  18.806   8.494  1.00  0.00           N  
ATOM   2508  CA  SER A 163      15.011  19.490   8.986  1.00  0.00           C  
ATOM   2509  C   SER A 163      16.290  18.880   8.435  1.00  0.00           C  
ATOM   2510  O   SER A 163      17.271  19.628   8.390  1.00  0.00           O  
ATOM   2511  CB  SER A 163      15.036  19.557  10.522  1.00  0.00           C  
ATOM   2512  OG  SER A 163      15.167  18.232  11.035  1.00  0.00           O  
ATOM   2513  H   SER A 163      13.218  18.282   9.116  1.00  0.00           H  
ATOM   2514  HA  SER A 163      14.970  20.432   8.653  1.00  0.00           H  
ATOM   2515  HB2 SER A 163      14.186  19.964  10.855  1.00  0.00           H  
ATOM   2516  HB3 SER A 163      15.812  20.112  10.822  1.00  0.00           H  
ATOM   2517  HG  SER A 163      15.185  18.262  12.034  1.00  0.00           H  
ATOM   2518  N   VAL A 164      16.307  17.658   7.943  1.00  0.00           N  
ATOM   2519  CA  VAL A 164      17.449  17.002   7.326  1.00  0.00           C  
ATOM   2520  C   VAL A 164      17.290  16.952   5.792  1.00  0.00           C  
ATOM   2521  O   VAL A 164      18.062  16.272   5.101  1.00  0.00           O  
ATOM   2522  CB  VAL A 164      17.843  15.670   7.935  1.00  0.00           C  
ATOM   2523  CG1 VAL A 164      18.503  15.898   9.324  1.00  0.00           C  
ATOM   2524  CG2 VAL A 164      16.626  14.749   8.156  1.00  0.00           C  
ATOM   2525  H   VAL A 164      15.457  17.134   7.999  1.00  0.00           H  
ATOM   2526  HA  VAL A 164      18.226  17.610   7.492  1.00  0.00           H  
ATOM   2527  HB  VAL A 164      18.496  15.213   7.332  1.00  0.00           H  
ATOM   2528 HG11 VAL A 164      18.760  15.016   9.720  1.00  0.00           H  
ATOM   2529 HG12 VAL A 164      19.319  16.466   9.216  1.00  0.00           H  
ATOM   2530 HG13 VAL A 164      17.854  16.359   9.930  1.00  0.00           H  
ATOM   2531 HG21 VAL A 164      16.930  13.885   8.558  1.00  0.00           H  
ATOM   2532 HG22 VAL A 164      15.979  15.194   8.775  1.00  0.00           H  
ATOM   2533 HG23 VAL A 164      16.180  14.570   7.279  1.00  0.00           H  
ATOM   2534  N   SER A 165      16.393  17.790   5.257  1.00  0.00           N  
ATOM   2535  CA  SER A 165      16.342  17.973   3.792  1.00  0.00           C  
ATOM   2536  C   SER A 165      17.420  18.962   3.358  1.00  0.00           C  
ATOM   2537  O   SER A 165      17.938  19.749   4.175  1.00  0.00           O  
ATOM   2538  CB  SER A 165      14.975  18.497   3.336  1.00  0.00           C  
ATOM   2539  OG  SER A 165      14.022  17.449   3.455  1.00  0.00           O  
ATOM   2540  H   SER A 165      15.760  18.290   5.847  1.00  0.00           H  
ATOM   2541  HA  SER A 165      16.514  17.093   3.350  1.00  0.00           H  
ATOM   2542  HB2 SER A 165      15.030  18.795   2.383  1.00  0.00           H  
ATOM   2543  HB3 SER A 165      14.701  19.268   3.911  1.00  0.00           H  
ATOM   2544  HG  SER A 165      13.125  17.779   3.160  1.00  0.00           H  
ATOM   2545  N   PRO A 166      17.861  18.874   2.119  1.00  0.00           N  
ATOM   2546  CA  PRO A 166      18.913  19.785   1.668  1.00  0.00           C  
ATOM   2547  C   PRO A 166      18.363  21.137   1.366  1.00  0.00           C  
ATOM   2548  O   PRO A 166      17.185  21.264   0.970  1.00  0.00           O  
ATOM   2549  CB  PRO A 166      19.439  19.100   0.389  1.00  0.00           C  
ATOM   2550  CG  PRO A 166      18.174  18.479  -0.174  1.00  0.00           C  
ATOM   2551  CD  PRO A 166      17.426  17.981   1.044  1.00  0.00           C  
ATOM   2552  HA  PRO A 166      19.638  19.848   2.354  1.00  0.00           H  
ATOM   2553  HB2 PRO A 166      19.831  19.766  -0.246  1.00  0.00           H  
ATOM   2554  HB3 PRO A 166      20.122  18.402   0.604  1.00  0.00           H  
ATOM   2555  HG2 PRO A 166      17.634  19.161  -0.667  1.00  0.00           H  
ATOM   2556  HG3 PRO A 166      18.395  17.721  -0.788  1.00  0.00           H  
ATOM   2557  HD2 PRO A 166      16.438  18.047   0.905  1.00  0.00           H  
ATOM   2558  HD3 PRO A 166      17.671  17.033   1.248  1.00  0.00           H  
ATOM   2559  N   VAL A 167      19.176  22.176   1.463  1.00  0.00           N  
ATOM   2560  CA  VAL A 167      18.773  23.511   1.030  1.00  0.00           C  
ATOM   2561  C   VAL A 167      19.860  23.954   0.034  1.00  0.00           C  
ATOM   2562  O   VAL A 167      21.000  23.476   0.094  1.00  0.00           O  
ATOM   2563  CB  VAL A 167      18.622  24.527   2.163  1.00  0.00           C  
ATOM   2564  CG1 VAL A 167      17.621  24.026   3.236  1.00  0.00           C  
ATOM   2565  CG2 VAL A 167      19.946  24.726   2.874  1.00  0.00           C  
ATOM   2566  H   VAL A 167      20.091  22.044   1.843  1.00  0.00           H  
ATOM   2567  HA  VAL A 167      17.902  23.441   0.544  1.00  0.00           H  
ATOM   2568  HB  VAL A 167      18.306  25.400   1.791  1.00  0.00           H  
ATOM   2569 HG11 VAL A 167      17.542  24.708   3.963  1.00  0.00           H  
ATOM   2570 HG12 VAL A 167      16.725  23.882   2.815  1.00  0.00           H  
ATOM   2571 HG13 VAL A 167      17.950  23.164   3.622  1.00  0.00           H  
ATOM   2572 HG21 VAL A 167      19.832  25.392   3.611  1.00  0.00           H  
ATOM   2573 HG22 VAL A 167      20.253  23.855   3.257  1.00  0.00           H  
ATOM   2574 HG23 VAL A 167      20.627  25.063   2.223  1.00  0.00           H  
ATOM   2575  N   PRO A 168      19.512  24.798  -0.904  1.00  0.00           N  
ATOM   2576  CA  PRO A 168      20.445  25.221  -1.962  1.00  0.00           C  
ATOM   2577  C   PRO A 168      21.318  26.379  -1.516  1.00  0.00           C  
ATOM   2578  O   PRO A 168      20.895  27.515  -1.381  1.00  0.00           O  
ATOM   2579  CB  PRO A 168      19.478  25.596  -3.072  1.00  0.00           C  
ATOM   2580  CG  PRO A 168      18.294  26.178  -2.335  1.00  0.00           C  
ATOM   2581  CD  PRO A 168      18.130  25.306  -1.117  1.00  0.00           C  
ATOM   2582  HA  PRO A 168      21.015  24.450  -2.247  1.00  0.00           H  
ATOM   2583  HB2 PRO A 168      19.884  26.273  -3.685  1.00  0.00           H  
ATOM   2584  HB3 PRO A 168      19.209  24.789  -3.598  1.00  0.00           H  
ATOM   2585  HG2 PRO A 168      18.476  27.124  -2.068  1.00  0.00           H  
ATOM   2586  HG3 PRO A 168      17.473  26.144  -2.905  1.00  0.00           H  
ATOM   2587  HD2 PRO A 168      17.814  25.837  -0.331  1.00  0.00           H  
ATOM   2588  HD3 PRO A 168      17.491  24.557  -1.291  1.00  0.00           H  
ATOM   2589  N   LYS A 169      22.575  26.114  -1.180  1.00  0.00           N  
ATOM   2590  CA  LYS A 169      23.518  27.089  -0.657  1.00  0.00           C  
ATOM   2591  C   LYS A 169      23.596  28.384  -1.452  1.00  0.00           C  
ATOM   2592  O   LYS A 169      23.549  29.444  -0.823  1.00  0.00           O  
ATOM   2593  CB  LYS A 169      24.918  26.455  -0.646  1.00  0.00           C  
ATOM   2594  CG  LYS A 169      25.999  27.307   0.031  1.00  0.00           C  
ATOM   2595  CD  LYS A 169      27.344  26.596  -0.039  1.00  0.00           C  
ATOM   2596  CE  LYS A 169      28.420  27.386   0.731  1.00  0.00           C  
ATOM   2597  NZ  LYS A 169      28.765  28.630   0.004  1.00  0.00           N  
ATOM   2598  H   LYS A 169      22.897  25.174  -1.295  1.00  0.00           H  
ATOM   2599  HA  LYS A 169      23.260  27.308   0.284  1.00  0.00           H  
ATOM   2600  HB2 LYS A 169      25.195  26.294  -1.593  1.00  0.00           H  
ATOM   2601  HB3 LYS A 169      24.861  25.581  -0.163  1.00  0.00           H  
ATOM   2602  HG2 LYS A 169      25.752  27.455   0.989  1.00  0.00           H  
ATOM   2603  HG3 LYS A 169      26.066  28.189  -0.436  1.00  0.00           H  
ATOM   2604  HD2 LYS A 169      27.621  26.512  -0.996  1.00  0.00           H  
ATOM   2605  HD3 LYS A 169      27.255  25.685   0.364  1.00  0.00           H  
ATOM   2606  HE2 LYS A 169      29.240  26.821   0.825  1.00  0.00           H  
ATOM   2607  HE3 LYS A 169      28.071  27.620   1.638  1.00  0.00           H  
ATOM   2608  HZ1 LYS A 169      29.463  29.132   0.515  1.00  0.00           H  
ATOM   2609  HZ2 LYS A 169      29.117  28.399  -0.903  1.00  0.00           H  
ATOM   2610  HZ3 LYS A 169      27.948  29.199  -0.090  1.00  0.00           H  
ATOM   2611  N   SER A 170      23.629  28.285  -2.776  1.00  0.00           N  
ATOM   2612  CA  SER A 170      23.743  29.554  -3.541  1.00  0.00           C  
ATOM   2613  C   SER A 170      22.569  30.497  -3.378  1.00  0.00           C  
ATOM   2614  O   SER A 170      22.809  31.697  -3.163  1.00  0.00           O  
ATOM   2615  CB  SER A 170      24.113  29.270  -4.993  1.00  0.00           C  
ATOM   2616  OG  SER A 170      23.028  28.693  -5.679  1.00  0.00           O  
ATOM   2617  H   SER A 170      23.579  27.399  -3.236  1.00  0.00           H  
ATOM   2618  HA  SER A 170      24.529  30.033  -3.152  1.00  0.00           H  
ATOM   2619  HB2 SER A 170      24.889  28.640  -5.017  1.00  0.00           H  
ATOM   2620  HB3 SER A 170      24.366  30.127  -5.441  1.00  0.00           H  
ATOM   2621  HG  SER A 170      23.290  28.515  -6.627  1.00  0.00           H  
ATOM   2622  N   ALA A 171      21.329  30.037  -3.357  1.00  0.00           N  
ATOM   2623  CA  ALA A 171      20.168  30.898  -3.157  1.00  0.00           C  
ATOM   2624  C   ALA A 171      20.134  31.458  -1.748  1.00  0.00           C  
ATOM   2625  O   ALA A 171      19.869  32.648  -1.523  1.00  0.00           O  
ATOM   2626  CB  ALA A 171      18.843  30.151  -3.442  1.00  0.00           C  
ATOM   2627  H   ALA A 171      21.181  29.056  -3.484  1.00  0.00           H  
ATOM   2628  HA  ALA A 171      20.236  31.665  -3.795  1.00  0.00           H  
ATOM   2629  HB1 ALA A 171      18.072  30.771  -3.295  1.00  0.00           H  
ATOM   2630  HB2 ALA A 171      18.838  29.832  -4.390  1.00  0.00           H  
ATOM   2631  HB3 ALA A 171      18.763  29.368  -2.826  1.00  0.00           H  
ATOM   2632  N   VAL A 172      20.439  30.586  -0.781  1.00  0.00           N  
ATOM   2633  CA  VAL A 172      20.539  30.947   0.612  1.00  0.00           C  
ATOM   2634  C   VAL A 172      21.582  32.073   0.746  1.00  0.00           C  
ATOM   2635  O   VAL A 172      21.263  33.148   1.238  1.00  0.00           O  
ATOM   2636  CB  VAL A 172      20.967  29.783   1.523  1.00  0.00           C  
ATOM   2637  CG1 VAL A 172      21.340  30.278   2.931  1.00  0.00           C  
ATOM   2638  CG2 VAL A 172      19.870  28.731   1.658  1.00  0.00           C  
ATOM   2639  H   VAL A 172      20.606  29.634  -1.037  1.00  0.00           H  
ATOM   2640  HA  VAL A 172      19.652  31.290   0.921  1.00  0.00           H  
ATOM   2641  HB  VAL A 172      21.772  29.348   1.120  1.00  0.00           H  
ATOM   2642 HG11 VAL A 172      21.613  29.500   3.497  1.00  0.00           H  
ATOM   2643 HG12 VAL A 172      22.099  30.925   2.866  1.00  0.00           H  
ATOM   2644 HG13 VAL A 172      20.550  30.731   3.345  1.00  0.00           H  
ATOM   2645 HG21 VAL A 172      20.186  27.994   2.256  1.00  0.00           H  
ATOM   2646 HG22 VAL A 172      19.052  29.151   2.051  1.00  0.00           H  
ATOM   2647 HG23 VAL A 172      19.653  28.358   0.756  1.00  0.00           H  
ATOM   2648  N   GLU A 173      22.815  31.809   0.349  1.00  0.00           N  
ATOM   2649  CA  GLU A 173      23.839  32.848   0.451  1.00  0.00           C  
ATOM   2650  C   GLU A 173      23.513  34.162  -0.247  1.00  0.00           C  
ATOM   2651  O   GLU A 173      23.779  35.245   0.284  1.00  0.00           O  
ATOM   2652  CB  GLU A 173      25.153  32.330  -0.183  1.00  0.00           C  
ATOM   2653  CG  GLU A 173      25.601  31.189   0.725  1.00  0.00           C  
ATOM   2654  CD  GLU A 173      27.082  30.944   0.759  1.00  0.00           C  
ATOM   2655  OE1 GLU A 173      27.735  31.149  -0.279  1.00  0.00           O  
ATOM   2656  OE2 GLU A 173      27.533  30.520   1.846  1.00  0.00           O  
ATOM   2657  H   GLU A 173      23.045  30.908  -0.018  1.00  0.00           H  
ATOM   2658  HA  GLU A 173      24.006  33.035   1.419  1.00  0.00           H  
ATOM   2659  HB2 GLU A 173      25.843  33.054  -0.205  1.00  0.00           H  
ATOM   2660  HB3 GLU A 173      24.989  31.997  -1.112  1.00  0.00           H  
ATOM   2661  HG2 GLU A 173      25.156  30.350   0.411  1.00  0.00           H  
ATOM   2662  HG3 GLU A 173      25.300  31.398   1.656  1.00  0.00           H  
ATOM   2663  N   LYS A 174      22.974  34.049  -1.455  1.00  0.00           N  
ATOM   2664  CA  LYS A 174      22.693  35.232  -2.246  1.00  0.00           C  
ATOM   2665  C   LYS A 174      21.496  36.042  -1.798  1.00  0.00           C  
ATOM   2666  O   LYS A 174      21.559  37.271  -1.859  1.00  0.00           O  
ATOM   2667  CB  LYS A 174      22.551  34.790  -3.704  1.00  0.00           C  
ATOM   2668  CG  LYS A 174      22.268  35.925  -4.670  1.00  0.00           C  
ATOM   2669  CD  LYS A 174      22.822  35.552  -6.047  1.00  0.00           C  
ATOM   2670  CE  LYS A 174      22.038  36.257  -7.143  1.00  0.00           C  
ATOM   2671  NZ  LYS A 174      21.458  37.557  -6.716  1.00  0.00           N  
ATOM   2672  H   LYS A 174      22.761  33.143  -1.822  1.00  0.00           H  
ATOM   2673  HA  LYS A 174      23.495  35.827  -2.190  1.00  0.00           H  
ATOM   2674  HB2 LYS A 174      21.799  34.134  -3.761  1.00  0.00           H  
ATOM   2675  HB3 LYS A 174      23.403  34.346  -3.982  1.00  0.00           H  
ATOM   2676  HG2 LYS A 174      22.710  36.761  -4.345  1.00  0.00           H  
ATOM   2677  HG3 LYS A 174      21.281  36.073  -4.734  1.00  0.00           H  
ATOM   2678  HD2 LYS A 174      22.750  34.563  -6.174  1.00  0.00           H  
ATOM   2679  HD3 LYS A 174      23.782  35.826  -6.101  1.00  0.00           H  
ATOM   2680  HE2 LYS A 174      21.292  35.658  -7.434  1.00  0.00           H  
ATOM   2681  HE3 LYS A 174      22.652  36.423  -7.915  1.00  0.00           H  
ATOM   2682  HZ1 LYS A 174      20.958  37.966  -7.480  1.00  0.00           H  
ATOM   2683  HZ2 LYS A 174      20.833  37.408  -5.950  1.00  0.00           H  
ATOM   2684  HZ3 LYS A 174      22.193  38.172  -6.431  1.00  0.00           H  
ATOM   2685  N   PHE A 175      20.391  35.397  -1.423  1.00  0.00           N  
ATOM   2686  CA  PHE A 175      19.178  36.134  -1.073  1.00  0.00           C  
ATOM   2687  C   PHE A 175      18.834  36.129   0.411  1.00  0.00           C  
ATOM   2688  O   PHE A 175      17.882  36.828   0.777  1.00  0.00           O  
ATOM   2689  CB  PHE A 175      18.005  35.594  -1.894  1.00  0.00           C  
ATOM   2690  CG  PHE A 175      18.206  35.646  -3.379  1.00  0.00           C  
ATOM   2691  CD1 PHE A 175      18.041  36.838  -4.090  1.00  0.00           C  
ATOM   2692  CD2 PHE A 175      18.511  34.509  -4.098  1.00  0.00           C  
ATOM   2693  CE1 PHE A 175      18.218  36.869  -5.460  1.00  0.00           C  
ATOM   2694  CE2 PHE A 175      18.673  34.516  -5.469  1.00  0.00           C  
ATOM   2695  CZ  PHE A 175      18.539  35.716  -6.155  1.00  0.00           C  
ATOM   2696  H   PHE A 175      20.392  34.398  -1.381  1.00  0.00           H  
ATOM   2697  HA  PHE A 175      19.319  37.086  -1.344  1.00  0.00           H  
ATOM   2698  HB2 PHE A 175      17.193  36.133  -1.670  1.00  0.00           H  
ATOM   2699  HB3 PHE A 175      17.854  34.641  -1.633  1.00  0.00           H  
ATOM   2700  HD1 PHE A 175      17.793  37.675  -3.603  1.00  0.00           H  
ATOM   2701  HD2 PHE A 175      18.619  33.645  -3.606  1.00  0.00           H  
ATOM   2702  HE1 PHE A 175      18.113  37.732  -5.954  1.00  0.00           H  
ATOM   2703  HE2 PHE A 175      18.883  33.671  -5.960  1.00  0.00           H  
ATOM   2704  HZ  PHE A 175      18.674  35.747  -7.145  1.00  0.00           H  
ATOM   2705  N   GLY A 176      19.598  35.432   1.251  1.00  0.00           N  
ATOM   2706  CA  GLY A 176      19.324  35.452   2.676  1.00  0.00           C  
ATOM   2707  C   GLY A 176      17.893  34.992   2.975  1.00  0.00           C  
ATOM   2708  O   GLY A 176      17.428  34.023   2.380  1.00  0.00           O  
ATOM   2709  H   GLY A 176      20.363  34.893   0.898  1.00  0.00           H  
ATOM   2710  HA2 GLY A 176      19.445  36.384   3.018  1.00  0.00           H  
ATOM   2711  HA3 GLY A 176      19.966  34.841   3.140  1.00  0.00           H  
ATOM   2712  N   ASP A 177      17.154  35.721   3.782  1.00  0.00           N  
ATOM   2713  CA  ASP A 177      15.777  35.492   4.138  1.00  0.00           C  
ATOM   2714  C   ASP A 177      14.775  35.443   2.992  1.00  0.00           C  
ATOM   2715  O   ASP A 177      13.635  35.013   3.189  1.00  0.00           O  
ATOM   2716  CB  ASP A 177      15.339  36.679   5.056  1.00  0.00           C  
ATOM   2717  CG  ASP A 177      15.306  37.988   4.294  1.00  0.00           C  
ATOM   2718  OD1 ASP A 177      16.180  38.260   3.430  1.00  0.00           O  
ATOM   2719  OD2 ASP A 177      14.402  38.826   4.480  1.00  0.00           O  
ATOM   2720  H   ASP A 177      17.595  36.519   4.192  1.00  0.00           H  
ATOM   2721  HA  ASP A 177      15.715  34.640   4.659  1.00  0.00           H  
ATOM   2722  HB2 ASP A 177      15.987  36.760   5.813  1.00  0.00           H  
ATOM   2723  HB3 ASP A 177      14.426  36.490   5.417  1.00  0.00           H  
ATOM   2724  N   LYS A 178      15.086  35.993   1.827  1.00  0.00           N  
ATOM   2725  CA  LYS A 178      14.172  36.000   0.701  1.00  0.00           C  
ATOM   2726  C   LYS A 178      14.477  34.844  -0.249  1.00  0.00           C  
ATOM   2727  O   LYS A 178      13.924  34.823  -1.353  1.00  0.00           O  
ATOM   2728  CB  LYS A 178      14.256  37.320  -0.095  1.00  0.00           C  
ATOM   2729  CG  LYS A 178      14.001  38.577   0.725  1.00  0.00           C  
ATOM   2730  CD  LYS A 178      14.379  39.861   0.002  1.00  0.00           C  
ATOM   2731  CE  LYS A 178      15.512  39.921  -0.985  1.00  0.00           C  
ATOM   2732  NZ  LYS A 178      16.839  39.298  -0.684  1.00  0.00           N  
ATOM   2733  H   LYS A 178      15.984  36.419   1.720  1.00  0.00           H  
ATOM   2734  HA  LYS A 178      13.239  35.893   1.046  1.00  0.00           H  
ATOM   2735  HB2 LYS A 178      13.578  37.284  -0.829  1.00  0.00           H  
ATOM   2736  HB3 LYS A 178      15.172  37.387  -0.491  1.00  0.00           H  
ATOM   2737  HG2 LYS A 178      14.536  38.519   1.568  1.00  0.00           H  
ATOM   2738  HG3 LYS A 178      13.028  38.616   0.950  1.00  0.00           H  
ATOM   2739  HD2 LYS A 178      14.594  40.529   0.714  1.00  0.00           H  
ATOM   2740  HD3 LYS A 178      13.561  40.153  -0.494  1.00  0.00           H  
ATOM   2741  HE2 LYS A 178      15.687  40.891  -1.156  1.00  0.00           H  
ATOM   2742  HE3 LYS A 178      15.180  39.489  -1.823  1.00  0.00           H  
ATOM   2743  HZ1 LYS A 178      17.458  39.442  -1.456  1.00  0.00           H  
ATOM   2744  HZ2 LYS A 178      17.226  39.719   0.136  1.00  0.00           H  
ATOM   2745  HZ3 LYS A 178      16.720  38.317  -0.531  1.00  0.00           H  
ATOM   2746  N   TRP A 179      15.398  33.946   0.102  1.00  0.00           N  
ATOM   2747  CA  TRP A 179      15.733  32.798  -0.722  1.00  0.00           C  
ATOM   2748  C   TRP A 179      14.506  31.946  -1.057  1.00  0.00           C  
ATOM   2749  O   TRP A 179      14.553  31.326  -2.110  1.00  0.00           O  
ATOM   2750  CB  TRP A 179      16.845  31.927  -0.156  1.00  0.00           C  
ATOM   2751  CG  TRP A 179      16.562  30.860   0.851  1.00  0.00           C  
ATOM   2752  CD1 TRP A 179      16.658  30.968   2.217  1.00  0.00           C  
ATOM   2753  CD2 TRP A 179      16.144  29.508   0.609  1.00  0.00           C  
ATOM   2754  NE1 TRP A 179      16.339  29.771   2.834  1.00  0.00           N  
ATOM   2755  CE2 TRP A 179      16.020  28.873   1.859  1.00  0.00           C  
ATOM   2756  CE3 TRP A 179      15.861  28.779  -0.560  1.00  0.00           C  
ATOM   2757  CZ2 TRP A 179      15.609  27.544   1.978  1.00  0.00           C  
ATOM   2758  CZ3 TRP A 179      15.494  27.469  -0.428  1.00  0.00           C  
ATOM   2759  CH2 TRP A 179      15.349  26.860   0.825  1.00  0.00           C  
ATOM   2760  H   TRP A 179      15.879  34.068   0.970  1.00  0.00           H  
ATOM   2761  HA  TRP A 179      16.071  33.161  -1.590  1.00  0.00           H  
ATOM   2762  HB2 TRP A 179      17.503  32.549   0.269  1.00  0.00           H  
ATOM   2763  HB3 TRP A 179      17.273  31.472  -0.937  1.00  0.00           H  
ATOM   2764  HD1 TRP A 179      16.923  31.801   2.702  1.00  0.00           H  
ATOM   2765  HE1 TRP A 179      16.342  29.596   3.819  1.00  0.00           H  
ATOM   2766  HE3 TRP A 179      15.926  29.207  -1.462  1.00  0.00           H  
ATOM   2767  HZ2 TRP A 179      15.509  27.110   2.873  1.00  0.00           H  
ATOM   2768  HZ3 TRP A 179      15.324  26.928  -1.252  1.00  0.00           H  
ATOM   2769  HH2 TRP A 179      15.050  25.907   0.876  1.00  0.00           H  
ATOM   2770  N   THR A 180      13.478  31.895  -0.203  1.00  0.00           N  
ATOM   2771  CA  THR A 180      12.301  31.073  -0.442  1.00  0.00           C  
ATOM   2772  C   THR A 180      11.228  31.797  -1.274  1.00  0.00           C  
ATOM   2773  O   THR A 180      10.169  31.193  -1.522  1.00  0.00           O  
ATOM   2774  CB  THR A 180      11.669  30.579   0.865  1.00  0.00           C  
ATOM   2775  OG1 THR A 180      11.301  31.704   1.680  1.00  0.00           O  
ATOM   2776  CG2 THR A 180      12.625  29.738   1.700  1.00  0.00           C  
ATOM   2777  H   THR A 180      13.520  32.443   0.632  1.00  0.00           H  
ATOM   2778  HA  THR A 180      12.594  30.269  -0.959  1.00  0.00           H  
ATOM   2779  HB  THR A 180      10.852  30.041   0.655  1.00  0.00           H  
ATOM   2780  HG1 THR A 180      10.889  31.378   2.531  1.00  0.00           H  
ATOM   2781 HG21 THR A 180      12.165  29.443   2.537  1.00  0.00           H  
ATOM   2782 HG22 THR A 180      12.909  28.936   1.175  1.00  0.00           H  
ATOM   2783 HG23 THR A 180      13.429  30.283   1.936  1.00  0.00           H  
ATOM   2784  N   GLN A 181      11.464  33.038  -1.709  1.00  0.00           N  
ATOM   2785  CA  GLN A 181      10.415  33.653  -2.580  1.00  0.00           C  
ATOM   2786  C   GLN A 181      10.422  32.870  -3.880  1.00  0.00           C  
ATOM   2787  O   GLN A 181      11.482  32.347  -4.236  1.00  0.00           O  
ATOM   2788  CB  GLN A 181      10.712  35.109  -2.870  1.00  0.00           C  
ATOM   2789  CG  GLN A 181      10.293  36.101  -1.793  1.00  0.00           C  
ATOM   2790  CD  GLN A 181       8.908  35.906  -1.230  1.00  0.00           C  
ATOM   2791  OE1 GLN A 181       8.717  35.536  -0.041  1.00  0.00           O  
ATOM   2792  NE2 GLN A 181       7.906  36.138  -2.067  1.00  0.00           N  
ATOM   2793  H   GLN A 181      12.299  33.531  -1.465  1.00  0.00           H  
ATOM   2794  HA  GLN A 181       9.520  33.571  -2.141  1.00  0.00           H  
ATOM   2795  HB2 GLN A 181      10.238  35.356  -3.715  1.00  0.00           H  
ATOM   2796  HB3 GLN A 181      11.699  35.200  -3.003  1.00  0.00           H  
ATOM   2797  HG2 GLN A 181      10.339  37.019  -2.186  1.00  0.00           H  
ATOM   2798  HG3 GLN A 181      10.945  36.029  -1.038  1.00  0.00           H  
ATOM   2799 HE21 GLN A 181       8.095  36.431  -3.004  1.00  0.00           H  
ATOM   2800 HE22 GLN A 181       6.961  36.020  -1.761  1.00  0.00           H  
ATOM   2801  N   PRO A 182       9.355  32.862  -4.620  1.00  0.00           N  
ATOM   2802  CA  PRO A 182       9.227  32.094  -5.842  1.00  0.00           C  
ATOM   2803  C   PRO A 182      10.255  32.452  -6.897  1.00  0.00           C  
ATOM   2804  O   PRO A 182      10.733  31.590  -7.624  1.00  0.00           O  
ATOM   2805  CB  PRO A 182       7.803  32.365  -6.359  1.00  0.00           C  
ATOM   2806  CG  PRO A 182       7.059  32.702  -5.100  1.00  0.00           C  
ATOM   2807  CD  PRO A 182       8.034  33.500  -4.264  1.00  0.00           C  
ATOM   2808  HA  PRO A 182       9.312  31.122  -5.624  1.00  0.00           H  
ATOM   2809  HB2 PRO A 182       7.792  33.131  -7.002  1.00  0.00           H  
ATOM   2810  HB3 PRO A 182       7.418  31.554  -6.800  1.00  0.00           H  
ATOM   2811  HG2 PRO A 182       6.247  33.248  -5.308  1.00  0.00           H  
ATOM   2812  HG3 PRO A 182       6.786  31.868  -4.620  1.00  0.00           H  
ATOM   2813  HD2 PRO A 182       8.019  34.468  -4.515  1.00  0.00           H  
ATOM   2814  HD3 PRO A 182       7.837  33.406  -3.288  1.00  0.00           H  
ATOM   2815  N   ALA A 183      10.618  33.731  -6.975  1.00  0.00           N  
ATOM   2816  CA  ALA A 183      11.607  34.096  -8.012  1.00  0.00           C  
ATOM   2817  C   ALA A 183      12.997  33.671  -7.621  1.00  0.00           C  
ATOM   2818  O   ALA A 183      13.888  33.560  -8.473  1.00  0.00           O  
ATOM   2819  CB  ALA A 183      11.385  35.584  -8.266  1.00  0.00           C  
ATOM   2820  H   ALA A 183      10.237  34.418  -6.356  1.00  0.00           H  
ATOM   2821  HA  ALA A 183      11.364  33.606  -8.849  1.00  0.00           H  
ATOM   2822  HB1 ALA A 183      12.027  35.902  -8.964  1.00  0.00           H  
ATOM   2823  HB2 ALA A 183      10.448  35.732  -8.582  1.00  0.00           H  
ATOM   2824  HB3 ALA A 183      11.535  36.093  -7.418  1.00  0.00           H  
ATOM   2825  N   ASN A 184      13.286  33.326  -6.358  1.00  0.00           N  
ATOM   2826  CA  ASN A 184      14.591  32.946  -5.897  1.00  0.00           C  
ATOM   2827  C   ASN A 184      14.805  31.479  -5.525  1.00  0.00           C  
ATOM   2828  O   ASN A 184      15.927  30.947  -5.550  1.00  0.00           O  
ATOM   2829  CB  ASN A 184      14.992  33.703  -4.615  1.00  0.00           C  
ATOM   2830  CG  ASN A 184      14.862  35.210  -4.770  1.00  0.00           C  
ATOM   2831  OD1 ASN A 184      14.626  35.951  -3.804  1.00  0.00           O  
ATOM   2832  ND2 ASN A 184      15.041  35.652  -5.990  1.00  0.00           N  
ATOM   2833  H   ASN A 184      12.541  33.334  -5.691  1.00  0.00           H  
ATOM   2834  HA  ASN A 184      15.250  33.181  -6.612  1.00  0.00           H  
ATOM   2835  HB2 ASN A 184      15.943  33.483  -4.396  1.00  0.00           H  
ATOM   2836  HB3 ASN A 184      14.400  33.404  -3.867  1.00  0.00           H  
ATOM   2837 HD21 ASN A 184      15.229  35.009  -6.732  1.00  0.00           H  
ATOM   2838 HD22 ASN A 184      14.990  36.633  -6.179  1.00  0.00           H  
ATOM   2839  N   ILE A 185      13.735  30.872  -5.048  1.00  0.00           N  
ATOM   2840  CA  ILE A 185      13.813  29.527  -4.469  1.00  0.00           C  
ATOM   2841  C   ILE A 185      14.202  28.496  -5.475  1.00  0.00           C  
ATOM   2842  O   ILE A 185      13.896  28.540  -6.674  1.00  0.00           O  
ATOM   2843  CB  ILE A 185      12.431  29.179  -3.837  1.00  0.00           C  
ATOM   2844  CG1 ILE A 185      12.635  28.023  -2.815  1.00  0.00           C  
ATOM   2845  CG2 ILE A 185      11.426  28.826  -4.911  1.00  0.00           C  
ATOM   2846  CD1 ILE A 185      11.279  27.602  -2.238  1.00  0.00           C  
ATOM   2847  H   ILE A 185      12.852  31.339  -5.082  1.00  0.00           H  
ATOM   2848  HA  ILE A 185      14.500  29.535  -3.742  1.00  0.00           H  
ATOM   2849  HB  ILE A 185      12.098  29.982  -3.344  1.00  0.00           H  
ATOM   2850 HG12 ILE A 185      13.230  28.335  -2.074  1.00  0.00           H  
ATOM   2851 HG13 ILE A 185      13.058  27.242  -3.275  1.00  0.00           H  
ATOM   2852 HG21 ILE A 185      10.548  28.606  -4.486  1.00  0.00           H  
ATOM   2853 HG22 ILE A 185      11.312  29.604  -5.529  1.00  0.00           H  
ATOM   2854 HG23 ILE A 185      11.754  28.035  -5.427  1.00  0.00           H  
ATOM   2855 HD11 ILE A 185      11.412  26.859  -1.582  1.00  0.00           H  
ATOM   2856 HD12 ILE A 185      10.856  28.382  -1.777  1.00  0.00           H  
ATOM   2857 HD13 ILE A 185      10.684  27.290  -2.979  1.00  0.00           H  
ATOM   2858  N   VAL A 186      14.918  27.486  -5.047  1.00  0.00           N  
ATOM   2859  CA  VAL A 186      15.303  26.321  -5.841  1.00  0.00           C  
ATOM   2860  C   VAL A 186      14.955  25.064  -5.057  1.00  0.00           C  
ATOM   2861  O   VAL A 186      15.272  24.991  -3.850  1.00  0.00           O  
ATOM   2862  CB  VAL A 186      16.792  26.383  -6.209  1.00  0.00           C  
ATOM   2863  CG1 VAL A 186      17.191  25.093  -6.868  1.00  0.00           C  
ATOM   2864  CG2 VAL A 186      17.066  27.506  -7.224  1.00  0.00           C  
ATOM   2865  H   VAL A 186      15.227  27.515  -4.096  1.00  0.00           H  
ATOM   2866  HA  VAL A 186      14.768  26.324  -6.686  1.00  0.00           H  
ATOM   2867  HB  VAL A 186      17.340  26.528  -5.385  1.00  0.00           H  
ATOM   2868 HG11 VAL A 186      18.161  25.128  -7.110  1.00  0.00           H  
ATOM   2869 HG12 VAL A 186      17.032  24.333  -6.237  1.00  0.00           H  
ATOM   2870 HG13 VAL A 186      16.646  24.959  -7.695  1.00  0.00           H  
ATOM   2871 HG21 VAL A 186      18.041  27.524  -7.446  1.00  0.00           H  
ATOM   2872 HG22 VAL A 186      16.538  27.339  -8.057  1.00  0.00           H  
ATOM   2873 HG23 VAL A 186      16.797  28.385  -6.829  1.00  0.00           H  
ATOM   2874  N   THR A 187      14.329  24.041  -5.638  1.00  0.00           N  
ATOM   2875  CA  THR A 187      13.871  22.879  -4.869  1.00  0.00           C  
ATOM   2876  C   THR A 187      14.253  21.529  -5.485  1.00  0.00           C  
ATOM   2877  O   THR A 187      14.553  21.436  -6.689  1.00  0.00           O  
ATOM   2878  CB  THR A 187      12.337  23.013  -4.701  1.00  0.00           C  
ATOM   2879  OG1 THR A 187      11.729  23.134  -6.020  1.00  0.00           O  
ATOM   2880  CG2 THR A 187      11.898  24.249  -3.915  1.00  0.00           C  
ATOM   2881  H   THR A 187      14.167  24.066  -6.625  1.00  0.00           H  
ATOM   2882  HA  THR A 187      14.285  22.930  -3.960  1.00  0.00           H  
ATOM   2883  HB  THR A 187      11.983  22.194  -4.250  1.00  0.00           H  
ATOM   2884  HG1 THR A 187      10.738  23.221  -5.923  1.00  0.00           H  
ATOM   2885 HG21 THR A 187      10.900  24.265  -3.849  1.00  0.00           H  
ATOM   2886 HG22 THR A 187      12.292  24.217  -2.996  1.00  0.00           H  
ATOM   2887 HG23 THR A 187      12.215  25.073  -4.385  1.00  0.00           H  
ATOM   2888  N   ASN A 188      14.252  20.445  -4.716  1.00  0.00           N  
ATOM   2889  CA  ASN A 188      14.627  19.146  -5.299  1.00  0.00           C  
ATOM   2890  C   ASN A 188      13.539  18.096  -5.085  1.00  0.00           C  
ATOM   2891  O   ASN A 188      13.791  16.922  -5.364  1.00  0.00           O  
ATOM   2892  CB  ASN A 188      15.975  18.656  -4.776  1.00  0.00           C  
ATOM   2893  CG  ASN A 188      15.839  18.073  -3.355  1.00  0.00           C  
ATOM   2894  OD1 ASN A 188      15.253  18.672  -2.468  1.00  0.00           O  
ATOM   2895  ND2 ASN A 188      16.437  16.915  -3.163  1.00  0.00           N  
ATOM   2896  H   ASN A 188      13.999  20.511  -3.751  1.00  0.00           H  
ATOM   2897  HA  ASN A 188      14.722  19.279  -6.286  1.00  0.00           H  
ATOM   2898  HB2 ASN A 188      16.616  19.423  -4.754  1.00  0.00           H  
ATOM   2899  HB3 ASN A 188      16.325  17.947  -5.388  1.00  0.00           H  
ATOM   2900 HD21 ASN A 188      16.905  16.462  -3.922  1.00  0.00           H  
ATOM   2901 HD22 ASN A 188      16.423  16.489  -2.258  1.00  0.00           H  
ATOM   2902  N   GLY A 189      12.385  18.541  -4.578  1.00  0.00           N  
ATOM   2903  CA  GLY A 189      11.297  17.531  -4.421  1.00  0.00           C  
ATOM   2904  C   GLY A 189      10.499  17.455  -5.722  1.00  0.00           C  
ATOM   2905  O   GLY A 189      10.896  18.006  -6.790  1.00  0.00           O  
ATOM   2906  H   GLY A 189      12.257  19.498  -4.318  1.00  0.00           H  
ATOM   2907  HA2 GLY A 189      10.693  17.803  -3.672  1.00  0.00           H  
ATOM   2908  HA3 GLY A 189      11.696  16.637  -4.220  1.00  0.00           H  
ATOM   2909  N   ALA A 190       9.359  16.728  -5.705  1.00  0.00           N  
ATOM   2910  CA  ALA A 190       8.588  16.567  -6.943  1.00  0.00           C  
ATOM   2911  C   ALA A 190       7.931  17.831  -7.443  1.00  0.00           C  
ATOM   2912  O   ALA A 190       7.376  17.901  -8.560  1.00  0.00           O  
ATOM   2913  CB  ALA A 190       7.546  15.453  -6.806  1.00  0.00           C  
ATOM   2914  H   ALA A 190       9.044  16.304  -4.856  1.00  0.00           H  
ATOM   2915  HA  ALA A 190       9.232  16.276  -7.650  1.00  0.00           H  
ATOM   2916  HB1 ALA A 190       7.037  15.366  -7.662  1.00  0.00           H  
ATOM   2917  HB2 ALA A 190       8.007  14.589  -6.603  1.00  0.00           H  
ATOM   2918  HB3 ALA A 190       6.914  15.677  -6.064  1.00  0.00           H  
ATOM   2919  N   TYR A 191       7.822  18.897  -6.680  1.00  0.00           N  
ATOM   2920  CA  TYR A 191       7.213  20.156  -6.995  1.00  0.00           C  
ATOM   2921  C   TYR A 191       8.160  21.339  -6.793  1.00  0.00           C  
ATOM   2922  O   TYR A 191       9.175  21.268  -6.097  1.00  0.00           O  
ATOM   2923  CB  TYR A 191       5.942  20.368  -6.071  1.00  0.00           C  
ATOM   2924  CG  TYR A 191       4.940  19.284  -6.479  1.00  0.00           C  
ATOM   2925  CD1 TYR A 191       4.063  19.549  -7.533  1.00  0.00           C  
ATOM   2926  CD2 TYR A 191       4.934  18.032  -5.898  1.00  0.00           C  
ATOM   2927  CE1 TYR A 191       3.179  18.569  -7.936  1.00  0.00           C  
ATOM   2928  CE2 TYR A 191       4.049  17.033  -6.306  1.00  0.00           C  
ATOM   2929  CZ  TYR A 191       3.187  17.329  -7.342  1.00  0.00           C  
ATOM   2930  OH  TYR A 191       2.308  16.389  -7.802  1.00  0.00           O  
ATOM   2931  H   TYR A 191       8.214  18.819  -5.763  1.00  0.00           H  
ATOM   2932  HA  TYR A 191       6.917  20.140  -7.950  1.00  0.00           H  
ATOM   2933  HB2 TYR A 191       5.551  21.276  -6.220  1.00  0.00           H  
ATOM   2934  HB3 TYR A 191       6.191  20.266  -5.108  1.00  0.00           H  
ATOM   2935  HD1 TYR A 191       4.075  20.438  -7.990  1.00  0.00           H  
ATOM   2936  HD2 TYR A 191       5.583  17.835  -5.163  1.00  0.00           H  
ATOM   2937  HE1 TYR A 191       2.526  18.763  -8.668  1.00  0.00           H  
ATOM   2938  HE2 TYR A 191       4.040  16.136  -5.864  1.00  0.00           H  
ATOM   2939  HH  TYR A 191       2.290  15.478  -7.390  1.00  0.00           H  
ATOM   2940  N   LYS A 192       7.805  22.476  -7.350  1.00  0.00           N  
ATOM   2941  CA  LYS A 192       8.495  23.725  -7.350  1.00  0.00           C  
ATOM   2942  C   LYS A 192       7.488  24.758  -6.840  1.00  0.00           C  
ATOM   2943  O   LYS A 192       6.278  24.580  -7.037  1.00  0.00           O  
ATOM   2944  CB  LYS A 192       8.815  24.232  -8.764  1.00  0.00           C  
ATOM   2945  CG  LYS A 192       9.786  23.540  -9.674  1.00  0.00           C  
ATOM   2946  CD  LYS A 192      10.166  24.453 -10.871  1.00  0.00           C  
ATOM   2947  CE  LYS A 192       9.323  24.128 -12.106  1.00  0.00           C  
ATOM   2948  NZ  LYS A 192       9.875  24.786 -13.345  1.00  0.00           N  
ATOM   2949  H   LYS A 192       6.933  22.464  -7.840  1.00  0.00           H  
ATOM   2950  HA  LYS A 192       9.313  23.694  -6.776  1.00  0.00           H  
ATOM   2951  HB2 LYS A 192       9.157  25.165  -8.652  1.00  0.00           H  
ATOM   2952  HB3 LYS A 192       7.944  24.253  -9.254  1.00  0.00           H  
ATOM   2953  HG2 LYS A 192       9.368  22.700 -10.022  1.00  0.00           H  
ATOM   2954  HG3 LYS A 192      10.613  23.313  -9.159  1.00  0.00           H  
ATOM   2955  HD2 LYS A 192      11.132  24.317 -11.091  1.00  0.00           H  
ATOM   2956  HD3 LYS A 192      10.014  25.407 -10.614  1.00  0.00           H  
ATOM   2957  HE2 LYS A 192       8.389  24.452 -11.956  1.00  0.00           H  
ATOM   2958  HE3 LYS A 192       9.315  23.137 -12.241  1.00  0.00           H  
ATOM   2959  HZ1 LYS A 192       9.301  24.553 -14.130  1.00  0.00           H  
ATOM   2960  HZ2 LYS A 192       9.882  25.778 -13.220  1.00  0.00           H  
ATOM   2961  HZ3 LYS A 192      10.808  24.464 -13.506  1.00  0.00           H  
ATOM   2962  N   LEU A 193       7.951  25.817  -6.214  1.00  0.00           N  
ATOM   2963  CA  LEU A 193       6.999  26.839  -5.782  1.00  0.00           C  
ATOM   2964  C   LEU A 193       6.583  27.744  -6.935  1.00  0.00           C  
ATOM   2965  O   LEU A 193       7.485  28.344  -7.550  1.00  0.00           O  
ATOM   2966  CB  LEU A 193       7.757  27.709  -4.769  1.00  0.00           C  
ATOM   2967  CG  LEU A 193       6.877  28.824  -4.175  1.00  0.00           C  
ATOM   2968  CD1 LEU A 193       5.662  28.222  -3.475  1.00  0.00           C  
ATOM   2969  CD2 LEU A 193       7.743  29.687  -3.256  1.00  0.00           C  
ATOM   2970  H   LEU A 193       8.930  25.921  -6.038  1.00  0.00           H  
ATOM   2971  HA  LEU A 193       6.198  26.418  -5.356  1.00  0.00           H  
ATOM   2972  HB2 LEU A 193       8.540  28.129  -5.229  1.00  0.00           H  
ATOM   2973  HB3 LEU A 193       8.081  27.126  -4.024  1.00  0.00           H  
ATOM   2974  HG  LEU A 193       6.551  29.398  -4.926  1.00  0.00           H  
ATOM   2975 HD11 LEU A 193       5.099  28.956  -3.094  1.00  0.00           H  
ATOM   2976 HD12 LEU A 193       5.124  27.697  -4.134  1.00  0.00           H  
ATOM   2977 HD13 LEU A 193       5.967  27.619  -2.738  1.00  0.00           H  
ATOM   2978 HD21 LEU A 193       7.185  30.417  -2.861  1.00  0.00           H  
ATOM   2979 HD22 LEU A 193       8.118  29.120  -2.522  1.00  0.00           H  
ATOM   2980 HD23 LEU A 193       8.492  30.088  -3.783  1.00  0.00           H  
ATOM   2981  N   LYS A 194       5.301  27.860  -7.247  1.00  0.00           N  
ATOM   2982  CA  LYS A 194       4.802  28.776  -8.235  1.00  0.00           C  
ATOM   2983  C   LYS A 194       4.330  30.107  -7.621  1.00  0.00           C  
ATOM   2984  O   LYS A 194       4.741  31.154  -8.112  1.00  0.00           O  
ATOM   2985  CB  LYS A 194       3.591  28.206  -8.989  1.00  0.00           C  
ATOM   2986  CG  LYS A 194       3.329  28.929 -10.322  1.00  0.00           C  
ATOM   2987  CD  LYS A 194       1.983  28.460 -10.864  1.00  0.00           C  
ATOM   2988  CE  LYS A 194       1.597  29.264 -12.114  1.00  0.00           C  
ATOM   2989  NZ  LYS A 194       0.529  28.540 -12.873  1.00  0.00           N  
ATOM   2990  H   LYS A 194       4.644  27.278  -6.768  1.00  0.00           H  
ATOM   2991  HA  LYS A 194       5.530  28.966  -8.894  1.00  0.00           H  
ATOM   2992  HB2 LYS A 194       2.781  28.298  -8.410  1.00  0.00           H  
ATOM   2993  HB3 LYS A 194       3.758  27.238  -9.177  1.00  0.00           H  
ATOM   2994  HG2 LYS A 194       4.053  28.707 -10.975  1.00  0.00           H  
ATOM   2995  HG3 LYS A 194       3.307  29.917 -10.172  1.00  0.00           H  
ATOM   2996  HD2 LYS A 194       1.283  28.588 -10.161  1.00  0.00           H  
ATOM   2997  HD3 LYS A 194       2.044  27.491 -11.102  1.00  0.00           H  
ATOM   2998  HE2 LYS A 194       2.401  29.376 -12.698  1.00  0.00           H  
ATOM   2999  HE3 LYS A 194       1.257  30.163 -11.838  1.00  0.00           H  
ATOM   3000  HZ1 LYS A 194       0.282  29.068 -13.686  1.00  0.00           H  
ATOM   3001  HZ2 LYS A 194       0.868  27.641 -13.150  1.00  0.00           H  
ATOM   3002  HZ3 LYS A 194      -0.276  28.428 -12.291  1.00  0.00           H  
ATOM   3003  N   ASN A 195       3.457  30.057  -6.614  1.00  0.00           N  
ATOM   3004  CA  ASN A 195       2.936  31.314  -6.043  1.00  0.00           C  
ATOM   3005  C   ASN A 195       2.827  31.154  -4.520  1.00  0.00           C  
ATOM   3006  O   ASN A 195       2.620  30.022  -4.084  1.00  0.00           O  
ATOM   3007  CB  ASN A 195       1.534  31.630  -6.549  1.00  0.00           C  
ATOM   3008  CG  ASN A 195       1.312  32.988  -7.166  1.00  0.00           C  
ATOM   3009  OD1 ASN A 195       0.862  34.022  -6.615  1.00  0.00           O  
ATOM   3010  ND2 ASN A 195       1.641  32.995  -8.469  1.00  0.00           N  
ATOM   3011  H   ASN A 195       3.158  29.175  -6.249  1.00  0.00           H  
ATOM   3012  HA  ASN A 195       3.554  32.069  -6.262  1.00  0.00           H  
ATOM   3013  HB2 ASN A 195       0.909  31.547  -5.773  1.00  0.00           H  
ATOM   3014  HB3 ASN A 195       1.302  30.945  -7.239  1.00  0.00           H  
ATOM   3015 HD21 ASN A 195       1.999  32.166  -8.899  1.00  0.00           H  
ATOM   3016 HD22 ASN A 195       1.528  33.829  -9.009  1.00  0.00           H  
ATOM   3017  N   TRP A 196       3.002  32.247  -3.809  1.00  0.00           N  
ATOM   3018  CA  TRP A 196       2.895  32.277  -2.358  1.00  0.00           C  
ATOM   3019  C   TRP A 196       2.329  33.633  -1.929  1.00  0.00           C  
ATOM   3020  O   TRP A 196       3.048  34.627  -1.813  1.00  0.00           O  
ATOM   3021  CB  TRP A 196       4.189  32.093  -1.592  1.00  0.00           C  
ATOM   3022  CG  TRP A 196       4.096  32.040  -0.086  1.00  0.00           C  
ATOM   3023  CD1 TRP A 196       2.975  32.018   0.682  1.00  0.00           C  
ATOM   3024  CD2 TRP A 196       5.198  31.951   0.827  1.00  0.00           C  
ATOM   3025  NE1 TRP A 196       3.291  31.931   2.001  1.00  0.00           N  
ATOM   3026  CE2 TRP A 196       4.666  31.864   2.128  1.00  0.00           C  
ATOM   3027  CE3 TRP A 196       6.598  31.922   0.661  1.00  0.00           C  
ATOM   3028  CZ2 TRP A 196       5.478  31.810   3.250  1.00  0.00           C  
ATOM   3029  CZ3 TRP A 196       7.412  31.838   1.785  1.00  0.00           C  
ATOM   3030  CH2 TRP A 196       6.846  31.766   3.083  1.00  0.00           C  
ATOM   3031  H   TRP A 196       3.219  33.097  -4.288  1.00  0.00           H  
ATOM   3032  HA  TRP A 196       2.255  31.563  -2.073  1.00  0.00           H  
ATOM   3033  HB2 TRP A 196       4.791  32.855  -1.830  1.00  0.00           H  
ATOM   3034  HB3 TRP A 196       4.601  31.235  -1.899  1.00  0.00           H  
ATOM   3035  HD1 TRP A 196       2.042  32.060   0.324  1.00  0.00           H  
ATOM   3036  HE1 TRP A 196       2.636  31.918   2.756  1.00  0.00           H  
ATOM   3037  HE3 TRP A 196       7.000  31.961  -0.254  1.00  0.00           H  
ATOM   3038  HZ2 TRP A 196       5.078  31.803   4.166  1.00  0.00           H  
ATOM   3039  HZ3 TRP A 196       8.406  31.828   1.677  1.00  0.00           H  
ATOM   3040  HH2 TRP A 196       7.442  31.683   3.882  1.00  0.00           H  
ATOM   3041  N   VAL A 197       1.026  33.619  -1.640  1.00  0.00           N  
ATOM   3042  CA  VAL A 197       0.338  34.808  -1.180  1.00  0.00           C  
ATOM   3043  C   VAL A 197      -0.035  34.504   0.282  1.00  0.00           C  
ATOM   3044  O   VAL A 197      -0.835  33.614   0.600  1.00  0.00           O  
ATOM   3045  CB  VAL A 197      -0.864  35.054  -2.090  1.00  0.00           C  
ATOM   3046  CG1 VAL A 197      -1.721  36.251  -1.662  1.00  0.00           C  
ATOM   3047  CG2 VAL A 197      -0.396  35.276  -3.541  1.00  0.00           C  
ATOM   3048  H   VAL A 197       0.512  32.767  -1.743  1.00  0.00           H  
ATOM   3049  HA  VAL A 197       0.957  35.593  -1.216  1.00  0.00           H  
ATOM   3050  HB  VAL A 197      -1.440  34.237  -2.071  1.00  0.00           H  
ATOM   3051 HG11 VAL A 197      -2.487  36.356  -2.296  1.00  0.00           H  
ATOM   3052 HG12 VAL A 197      -2.072  36.097  -0.738  1.00  0.00           H  
ATOM   3053 HG13 VAL A 197      -1.163  37.081  -1.672  1.00  0.00           H  
ATOM   3054 HG21 VAL A 197      -1.191  35.436  -4.127  1.00  0.00           H  
ATOM   3055 HG22 VAL A 197       0.210  36.070  -3.578  1.00  0.00           H  
ATOM   3056 HG23 VAL A 197       0.096  34.466  -3.860  1.00  0.00           H  
ATOM   3057  N   VAL A 198       0.621  35.232   1.164  1.00  0.00           N  
ATOM   3058  CA  VAL A 198       0.441  35.050   2.604  1.00  0.00           C  
ATOM   3059  C   VAL A 198      -1.023  35.155   2.980  1.00  0.00           C  
ATOM   3060  O   VAL A 198      -1.727  36.081   2.596  1.00  0.00           O  
ATOM   3061  CB  VAL A 198       1.307  36.011   3.412  1.00  0.00           C  
ATOM   3062  CG1 VAL A 198       1.037  35.927   4.919  1.00  0.00           C  
ATOM   3063  CG2 VAL A 198       2.781  35.737   3.120  1.00  0.00           C  
ATOM   3064  H   VAL A 198       1.260  35.929   0.839  1.00  0.00           H  
ATOM   3065  HA  VAL A 198       0.739  34.122   2.826  1.00  0.00           H  
ATOM   3066  HB  VAL A 198       1.100  36.942   3.112  1.00  0.00           H  
ATOM   3067 HG11 VAL A 198       1.628  36.574   5.400  1.00  0.00           H  
ATOM   3068 HG12 VAL A 198       0.080  36.152   5.099  1.00  0.00           H  
ATOM   3069 HG13 VAL A 198       1.227  34.999   5.241  1.00  0.00           H  
ATOM   3070 HG21 VAL A 198       3.349  36.367   3.650  1.00  0.00           H  
ATOM   3071 HG22 VAL A 198       3.002  34.795   3.374  1.00  0.00           H  
ATOM   3072 HG23 VAL A 198       2.958  35.869   2.145  1.00  0.00           H  
ATOM   3073  N   ASN A 199      -1.521  34.196   3.764  1.00  0.00           N  
ATOM   3074  CA  ASN A 199      -2.898  34.196   4.210  1.00  0.00           C  
ATOM   3075  C   ASN A 199      -3.894  34.015   3.082  1.00  0.00           C  
ATOM   3076  O   ASN A 199      -5.089  34.249   3.251  1.00  0.00           O  
ATOM   3077  CB  ASN A 199      -3.238  35.424   5.076  1.00  0.00           C  
ATOM   3078  CG  ASN A 199      -2.606  35.314   6.475  1.00  0.00           C  
ATOM   3079  OD1 ASN A 199      -2.239  36.329   7.097  1.00  0.00           O  
ATOM   3080  ND2 ASN A 199      -2.519  34.107   6.970  1.00  0.00           N  
ATOM   3081  H   ASN A 199      -0.921  33.450   4.054  1.00  0.00           H  
ATOM   3082  HA  ASN A 199      -3.000  33.398   4.804  1.00  0.00           H  
ATOM   3083  HB2 ASN A 199      -4.231  35.490   5.172  1.00  0.00           H  
ATOM   3084  HB3 ASN A 199      -2.891  36.247   4.625  1.00  0.00           H  
ATOM   3085 HD21 ASN A 199      -2.827  33.322   6.432  1.00  0.00           H  
ATOM   3086 HD22 ASN A 199      -2.144  33.968   7.887  1.00  0.00           H  
ATOM   3087  N   GLU A 200      -3.457  33.564   1.903  1.00  0.00           N  
ATOM   3088  CA  GLU A 200      -4.365  33.275   0.817  1.00  0.00           C  
ATOM   3089  C   GLU A 200      -4.038  31.889   0.305  1.00  0.00           C  
ATOM   3090  O   GLU A 200      -4.953  31.092   0.333  1.00  0.00           O  
ATOM   3091  CB  GLU A 200      -4.369  34.211  -0.404  1.00  0.00           C  
ATOM   3092  CG  GLU A 200      -5.357  33.693  -1.433  1.00  0.00           C  
ATOM   3093  CD  GLU A 200      -5.242  34.070  -2.886  1.00  0.00           C  
ATOM   3094  OE1 GLU A 200      -4.200  34.491  -3.397  1.00  0.00           O  
ATOM   3095  OE2 GLU A 200      -6.243  33.918  -3.650  1.00  0.00           O  
ATOM   3096  H   GLU A 200      -2.476  33.423   1.769  1.00  0.00           H  
ATOM   3097  HA  GLU A 200      -5.293  33.253   1.190  1.00  0.00           H  
ATOM   3098  HB2 GLU A 200      -3.454  34.240  -0.805  1.00  0.00           H  
ATOM   3099  HB3 GLU A 200      -4.637  35.131  -0.118  1.00  0.00           H  
ATOM   3100  HG2 GLU A 200      -6.262  33.994  -1.133  1.00  0.00           H  
ATOM   3101  HG3 GLU A 200      -5.308  32.695  -1.395  1.00  0.00           H  
ATOM   3102  N   ARG A 201      -2.846  31.636  -0.235  1.00  0.00           N  
ATOM   3103  CA  ARG A 201      -2.588  30.315  -0.798  1.00  0.00           C  
ATOM   3104  C   ARG A 201      -1.113  30.124  -1.077  1.00  0.00           C  
ATOM   3105  O   ARG A 201      -0.349  31.080  -1.217  1.00  0.00           O  
ATOM   3106  CB  ARG A 201      -3.371  30.101  -2.131  1.00  0.00           C  
ATOM   3107  CG  ARG A 201      -2.956  30.948  -3.332  1.00  0.00           C  
ATOM   3108  CD  ARG A 201      -3.920  30.817  -4.550  1.00  0.00           C  
ATOM   3109  NE  ARG A 201      -5.233  31.360  -4.144  1.00  0.00           N  
ATOM   3110  CZ  ARG A 201      -6.347  30.627  -4.033  1.00  0.00           C  
ATOM   3111  NH1 ARG A 201      -6.379  29.334  -4.355  1.00  0.00           N  
ATOM   3112  NH2 ARG A 201      -7.515  31.120  -3.583  1.00  0.00           N  
ATOM   3113  H   ARG A 201      -2.138  32.342  -0.254  1.00  0.00           H  
ATOM   3114  HA  ARG A 201      -2.882  29.623  -0.139  1.00  0.00           H  
ATOM   3115  HB2 ARG A 201      -4.335  30.293  -1.947  1.00  0.00           H  
ATOM   3116  HB3 ARG A 201      -3.266  29.141  -2.390  1.00  0.00           H  
ATOM   3117  HG2 ARG A 201      -2.042  30.662  -3.620  1.00  0.00           H  
ATOM   3118  HG3 ARG A 201      -2.932  31.907  -3.049  1.00  0.00           H  
ATOM   3119  HD2 ARG A 201      -4.014  29.855  -4.808  1.00  0.00           H  
ATOM   3120  HD3 ARG A 201      -3.562  31.337  -5.326  1.00  0.00           H  
ATOM   3121  HE  ARG A 201      -5.293  32.337  -3.939  1.00  0.00           H  
ATOM   3122 HH11 ARG A 201      -7.229  28.816  -4.260  1.00  0.00           H  
ATOM   3123 HH12 ARG A 201      -5.553  28.882  -4.692  1.00  0.00           H  
ATOM   3124 HH21 ARG A 201      -8.317  30.526  -3.520  1.00  0.00           H  
ATOM   3125 HH22 ARG A 201      -7.581  32.080  -3.311  1.00  0.00           H  
ATOM   3126  N   ILE A 202      -0.716  28.861  -1.234  1.00  0.00           N  
ATOM   3127  CA  ILE A 202       0.593  28.473  -1.722  1.00  0.00           C  
ATOM   3128  C   ILE A 202       0.332  27.540  -2.920  1.00  0.00           C  
ATOM   3129  O   ILE A 202      -0.396  26.555  -2.768  1.00  0.00           O  
ATOM   3130  CB  ILE A 202       1.439  27.691  -0.715  1.00  0.00           C  
ATOM   3131  CG1 ILE A 202       1.910  28.609   0.419  1.00  0.00           C  
ATOM   3132  CG2 ILE A 202       2.608  26.969  -1.370  1.00  0.00           C  
ATOM   3133  CD1 ILE A 202       2.561  27.860   1.552  1.00  0.00           C  
ATOM   3134  H   ILE A 202      -1.362  28.135  -1.000  1.00  0.00           H  
ATOM   3135  HA  ILE A 202       1.094  29.283  -2.027  1.00  0.00           H  
ATOM   3136  HB  ILE A 202       0.849  26.994  -0.308  1.00  0.00           H  
ATOM   3137 HG12 ILE A 202       1.119  29.104   0.778  1.00  0.00           H  
ATOM   3138 HG13 ILE A 202       2.571  29.261   0.047  1.00  0.00           H  
ATOM   3139 HG21 ILE A 202       3.128  26.475  -0.673  1.00  0.00           H  
ATOM   3140 HG22 ILE A 202       2.262  26.322  -2.049  1.00  0.00           H  
ATOM   3141 HG23 ILE A 202       3.203  27.636  -1.819  1.00  0.00           H  
ATOM   3142 HD11 ILE A 202       2.846  28.507   2.259  1.00  0.00           H  
ATOM   3143 HD12 ILE A 202       1.908  27.209   1.940  1.00  0.00           H  
ATOM   3144 HD13 ILE A 202       3.360  27.366   1.209  1.00  0.00           H  
ATOM   3145  N   VAL A 203       0.900  27.839  -4.070  1.00  0.00           N  
ATOM   3146  CA  VAL A 203       0.625  27.012  -5.245  1.00  0.00           C  
ATOM   3147  C   VAL A 203       1.944  26.383  -5.713  1.00  0.00           C  
ATOM   3148  O   VAL A 203       2.925  27.127  -5.897  1.00  0.00           O  
ATOM   3149  CB  VAL A 203       0.023  27.821  -6.411  1.00  0.00           C  
ATOM   3150  CG1 VAL A 203      -0.195  26.921  -7.635  1.00  0.00           C  
ATOM   3151  CG2 VAL A 203      -1.329  28.480  -6.107  1.00  0.00           C  
ATOM   3152  H   VAL A 203       1.514  28.625  -4.139  1.00  0.00           H  
ATOM   3153  HA  VAL A 203      -0.011  26.284  -4.990  1.00  0.00           H  
ATOM   3154  HB  VAL A 203       0.672  28.539  -6.662  1.00  0.00           H  
ATOM   3155 HG11 VAL A 203      -0.585  27.461  -8.381  1.00  0.00           H  
ATOM   3156 HG12 VAL A 203       0.681  26.536  -7.926  1.00  0.00           H  
ATOM   3157 HG13 VAL A 203      -0.822  26.180  -7.396  1.00  0.00           H  
ATOM   3158 HG21 VAL A 203      -1.644  28.981  -6.913  1.00  0.00           H  
ATOM   3159 HG22 VAL A 203      -1.998  27.775  -5.870  1.00  0.00           H  
ATOM   3160 HG23 VAL A 203      -1.226  29.113  -5.340  1.00  0.00           H  
ATOM   3161  N   LEU A 204       1.958  25.082  -5.885  1.00  0.00           N  
ATOM   3162  CA  LEU A 204       3.145  24.323  -6.273  1.00  0.00           C  
ATOM   3163  C   LEU A 204       2.921  23.716  -7.672  1.00  0.00           C  
ATOM   3164  O   LEU A 204       1.760  23.439  -8.011  1.00  0.00           O  
ATOM   3165  CB  LEU A 204       3.394  23.159  -5.291  1.00  0.00           C  
ATOM   3166  CG  LEU A 204       3.464  23.528  -3.790  1.00  0.00           C  
ATOM   3167  CD1 LEU A 204       4.075  22.301  -3.069  1.00  0.00           C  
ATOM   3168  CD2 LEU A 204       4.425  24.710  -3.522  1.00  0.00           C  
ATOM   3169  H   LEU A 204       1.105  24.580  -5.742  1.00  0.00           H  
ATOM   3170  HA  LEU A 204       3.942  24.927  -6.290  1.00  0.00           H  
ATOM   3171  HB2 LEU A 204       4.263  22.732  -5.540  1.00  0.00           H  
ATOM   3172  HB3 LEU A 204       2.652  22.499  -5.408  1.00  0.00           H  
ATOM   3173  HG  LEU A 204       2.551  23.728  -3.433  1.00  0.00           H  
ATOM   3174 HD11 LEU A 204       4.142  22.489  -2.089  1.00  0.00           H  
ATOM   3175 HD12 LEU A 204       3.490  21.503  -3.216  1.00  0.00           H  
ATOM   3176 HD13 LEU A 204       4.987  22.118  -3.437  1.00  0.00           H  
ATOM   3177 HD21 LEU A 204       4.439  24.913  -2.543  1.00  0.00           H  
ATOM   3178 HD22 LEU A 204       5.346  24.466  -3.825  1.00  0.00           H  
ATOM   3179 HD23 LEU A 204       4.111  25.515  -4.025  1.00  0.00           H  
ATOM   3180  N   GLU A 205       3.980  23.679  -8.488  1.00  0.00           N  
ATOM   3181  CA  GLU A 205       3.769  23.105  -9.807  1.00  0.00           C  
ATOM   3182  C   GLU A 205       4.804  22.008  -9.975  1.00  0.00           C  
ATOM   3183  O   GLU A 205       5.848  22.056  -9.312  1.00  0.00           O  
ATOM   3184  CB  GLU A 205       3.839  24.167 -10.931  1.00  0.00           C  
ATOM   3185  CG  GLU A 205       5.294  24.703 -10.986  1.00  0.00           C  
ATOM   3186  CD  GLU A 205       5.375  25.895 -11.933  1.00  0.00           C  
ATOM   3187  OE1 GLU A 205       4.668  25.906 -12.937  1.00  0.00           O  
ATOM   3188  OE2 GLU A 205       6.103  26.862 -11.702  1.00  0.00           O  
ATOM   3189  H   GLU A 205       4.873  24.029  -8.205  1.00  0.00           H  
ATOM   3190  HA  GLU A 205       2.861  22.686  -9.826  1.00  0.00           H  
ATOM   3191  HB2 GLU A 205       3.208  24.916 -10.731  1.00  0.00           H  
ATOM   3192  HB3 GLU A 205       3.596  23.751 -11.807  1.00  0.00           H  
ATOM   3193  HG2 GLU A 205       5.902  23.979 -11.312  1.00  0.00           H  
ATOM   3194  HG3 GLU A 205       5.577  24.988 -10.070  1.00  0.00           H  
ATOM   3195  N   ARG A 206       4.474  20.997 -10.744  1.00  0.00           N  
ATOM   3196  CA  ARG A 206       5.401  19.893 -10.964  1.00  0.00           C  
ATOM   3197  C   ARG A 206       6.793  20.398 -11.323  1.00  0.00           C  
ATOM   3198  O   ARG A 206       7.036  21.406 -12.010  1.00  0.00           O  
ATOM   3199  CB  ARG A 206       4.837  19.014 -12.084  1.00  0.00           C  
ATOM   3200  CG  ARG A 206       5.848  17.958 -12.553  1.00  0.00           C  
ATOM   3201  CD  ARG A 206       5.502  17.614 -13.998  1.00  0.00           C  
ATOM   3202  NE  ARG A 206       4.247  16.910 -14.087  1.00  0.00           N  
ATOM   3203  CZ  ARG A 206       4.034  15.617 -14.064  1.00  0.00           C  
ATOM   3204  NH1 ARG A 206       5.048  14.781 -13.933  1.00  0.00           N  
ATOM   3205  NH2 ARG A 206       2.780  15.176 -14.218  1.00  0.00           N  
ATOM   3206  H   ARG A 206       3.576  20.984 -11.184  1.00  0.00           H  
ATOM   3207  HA  ARG A 206       5.461  19.350 -10.126  1.00  0.00           H  
ATOM   3208  HB2 ARG A 206       4.595  19.596 -12.860  1.00  0.00           H  
ATOM   3209  HB3 ARG A 206       4.018  18.549 -11.748  1.00  0.00           H  
ATOM   3210  HG2 ARG A 206       5.781  17.141 -11.981  1.00  0.00           H  
ATOM   3211  HG3 ARG A 206       6.777  18.326 -12.501  1.00  0.00           H  
ATOM   3212  HD2 ARG A 206       6.226  17.037 -14.377  1.00  0.00           H  
ATOM   3213  HD3 ARG A 206       5.438  18.460 -14.527  1.00  0.00           H  
ATOM   3214  HE  ARG A 206       3.433  17.483 -14.178  1.00  0.00           H  
ATOM   3215 HH11 ARG A 206       4.884  13.795 -13.916  1.00  0.00           H  
ATOM   3216 HH12 ARG A 206       5.980  15.134 -13.851  1.00  0.00           H  
ATOM   3217 HH21 ARG A 206       2.590  14.194 -14.204  1.00  0.00           H  
ATOM   3218 HH22 ARG A 206       2.033  15.828 -14.347  1.00  0.00           H  
ATOM   3219  N   ASN A 207       7.761  19.699 -10.718  1.00  0.00           N  
ATOM   3220  CA  ASN A 207       9.179  20.021 -10.976  1.00  0.00           C  
ATOM   3221  C   ASN A 207       9.675  19.018 -12.010  1.00  0.00           C  
ATOM   3222  O   ASN A 207       9.919  17.877 -11.667  1.00  0.00           O  
ATOM   3223  CB  ASN A 207       9.956  19.859  -9.666  1.00  0.00           C  
ATOM   3224  CG  ASN A 207      11.464  19.936  -9.884  1.00  0.00           C  
ATOM   3225  OD1 ASN A 207      11.940  20.375 -10.929  1.00  0.00           O  
ATOM   3226  ND2 ASN A 207      12.241  19.552  -8.881  1.00  0.00           N  
ATOM   3227  H   ASN A 207       7.524  18.958 -10.090  1.00  0.00           H  
ATOM   3228  HA  ASN A 207       9.268  20.955 -11.323  1.00  0.00           H  
ATOM   3229  HB2 ASN A 207       9.732  18.970  -9.266  1.00  0.00           H  
ATOM   3230  HB3 ASN A 207       9.683  20.586  -9.036  1.00  0.00           H  
ATOM   3231 HD21 ASN A 207      11.833  19.198  -8.040  1.00  0.00           H  
ATOM   3232 HD22 ASN A 207      13.235  19.617  -8.966  1.00  0.00           H  
ATOM   3233  N   PRO A 208       9.911  19.389 -13.255  1.00  0.00           N  
ATOM   3234  CA  PRO A 208      10.341  18.468 -14.290  1.00  0.00           C  
ATOM   3235  C   PRO A 208      11.745  17.914 -14.119  1.00  0.00           C  
ATOM   3236  O   PRO A 208      12.048  16.875 -14.683  1.00  0.00           O  
ATOM   3237  CB  PRO A 208      10.179  19.236 -15.596  1.00  0.00           C  
ATOM   3238  CG  PRO A 208      10.263  20.665 -15.189  1.00  0.00           C  
ATOM   3239  CD  PRO A 208       9.659  20.751 -13.800  1.00  0.00           C  
ATOM   3240  HA  PRO A 208       9.704  17.698 -14.303  1.00  0.00           H  
ATOM   3241  HB2 PRO A 208      10.912  19.006 -16.237  1.00  0.00           H  
ATOM   3242  HB3 PRO A 208       9.294  19.038 -16.017  1.00  0.00           H  
ATOM   3243  HG2 PRO A 208      11.217  20.964 -15.170  1.00  0.00           H  
ATOM   3244  HG3 PRO A 208       9.747  21.237 -15.827  1.00  0.00           H  
ATOM   3245  HD2 PRO A 208      10.115  21.451 -13.250  1.00  0.00           H  
ATOM   3246  HD3 PRO A 208       8.679  20.947 -13.843  1.00  0.00           H  
ATOM   3247  N   GLN A 209      12.600  18.519 -13.327  1.00  0.00           N  
ATOM   3248  CA  GLN A 209      13.947  17.993 -13.044  1.00  0.00           C  
ATOM   3249  C   GLN A 209      13.938  16.961 -11.936  1.00  0.00           C  
ATOM   3250  O   GLN A 209      14.977  16.367 -11.658  1.00  0.00           O  
ATOM   3251  CB  GLN A 209      14.798  19.203 -12.570  1.00  0.00           C  
ATOM   3252  CG  GLN A 209      14.864  20.323 -13.602  1.00  0.00           C  
ATOM   3253  CD  GLN A 209      15.539  19.874 -14.892  1.00  0.00           C  
ATOM   3254  OE1 GLN A 209      15.201  20.366 -15.980  1.00  0.00           O  
ATOM   3255  NE2 GLN A 209      16.473  18.958 -14.826  1.00  0.00           N  
ATOM   3256  H   GLN A 209      12.324  19.378 -12.895  1.00  0.00           H  
ATOM   3257  HA  GLN A 209      14.343  17.600 -13.874  1.00  0.00           H  
ATOM   3258  HB2 GLN A 209      15.728  18.886 -12.384  1.00  0.00           H  
ATOM   3259  HB3 GLN A 209      14.395  19.567 -11.730  1.00  0.00           H  
ATOM   3260  HG2 GLN A 209      15.381  21.087 -13.216  1.00  0.00           H  
ATOM   3261  HG3 GLN A 209      13.934  20.623 -13.812  1.00  0.00           H  
ATOM   3262 HE21 GLN A 209      16.733  18.572 -13.941  1.00  0.00           H  
ATOM   3263 HE22 GLN A 209      16.926  18.645 -15.661  1.00  0.00           H  
ATOM   3264  N   TYR A 210      12.811  16.770 -11.231  1.00  0.00           N  
ATOM   3265  CA  TYR A 210      12.756  15.765 -10.172  1.00  0.00           C  
ATOM   3266  C   TYR A 210      13.163  14.422 -10.752  1.00  0.00           C  
ATOM   3267  O   TYR A 210      12.612  13.989 -11.790  1.00  0.00           O  
ATOM   3268  CB  TYR A 210      11.327  15.701  -9.555  1.00  0.00           C  
ATOM   3269  CG  TYR A 210      11.220  14.710  -8.416  1.00  0.00           C  
ATOM   3270  CD1 TYR A 210      12.123  14.717  -7.350  1.00  0.00           C  
ATOM   3271  CD2 TYR A 210      10.241  13.733  -8.404  1.00  0.00           C  
ATOM   3272  CE1 TYR A 210      12.048  13.778  -6.335  1.00  0.00           C  
ATOM   3273  CE2 TYR A 210      10.124  12.791  -7.402  1.00  0.00           C  
ATOM   3274  CZ  TYR A 210      11.024  12.829  -6.360  1.00  0.00           C  
ATOM   3275  OH  TYR A 210      10.946  11.866  -5.377  1.00  0.00           O  
ATOM   3276  H   TYR A 210      12.001  17.321 -11.433  1.00  0.00           H  
ATOM   3277  HA  TYR A 210      13.406  16.017  -9.455  1.00  0.00           H  
ATOM   3278  HB2 TYR A 210      10.682  15.435 -10.271  1.00  0.00           H  
ATOM   3279  HB3 TYR A 210      11.087  16.609  -9.211  1.00  0.00           H  
ATOM   3280  HD1 TYR A 210      12.839  15.415  -7.319  1.00  0.00           H  
ATOM   3281  HD2 TYR A 210       9.585  13.708  -9.159  1.00  0.00           H  
ATOM   3282  HE1 TYR A 210      12.719  13.780  -5.593  1.00  0.00           H  
ATOM   3283  HE2 TYR A 210       9.404  12.098  -7.432  1.00  0.00           H  
ATOM   3284  HH  TYR A 210      10.211  11.188  -5.398  1.00  0.00           H  
ATOM   3285  N   TRP A 211      14.013  13.678 -10.049  1.00  0.00           N  
ATOM   3286  CA  TRP A 211      14.479  12.403 -10.601  1.00  0.00           C  
ATOM   3287  C   TRP A 211      13.346  11.435 -10.869  1.00  0.00           C  
ATOM   3288  O   TRP A 211      13.448  10.637 -11.819  1.00  0.00           O  
ATOM   3289  CB  TRP A 211      15.526  11.715  -9.703  1.00  0.00           C  
ATOM   3290  CG  TRP A 211      14.955  11.209  -8.405  1.00  0.00           C  
ATOM   3291  CD1 TRP A 211      14.897  11.926  -7.242  1.00  0.00           C  
ATOM   3292  CD2 TRP A 211      14.425   9.916  -8.109  1.00  0.00           C  
ATOM   3293  NE1 TRP A 211      14.356  11.165  -6.232  1.00  0.00           N  
ATOM   3294  CE2 TRP A 211      14.072   9.920  -6.750  1.00  0.00           C  
ATOM   3295  CE3 TRP A 211      14.236   8.744  -8.873  1.00  0.00           C  
ATOM   3296  CZ2 TRP A 211      13.497   8.804  -6.106  1.00  0.00           C  
ATOM   3297  CZ3 TRP A 211      13.659   7.636  -8.217  1.00  0.00           C  
ATOM   3298  CH2 TRP A 211      13.314   7.670  -6.860  1.00  0.00           C  
ATOM   3299  H   TRP A 211      14.331  13.986  -9.152  1.00  0.00           H  
ATOM   3300  HA  TRP A 211      14.919  12.599 -11.477  1.00  0.00           H  
ATOM   3301  HB2 TRP A 211      16.249  12.374  -9.496  1.00  0.00           H  
ATOM   3302  HB3 TRP A 211      15.913  10.940 -10.203  1.00  0.00           H  
ATOM   3303  HD1 TRP A 211      15.205  12.872  -7.140  1.00  0.00           H  
ATOM   3304  HE1 TRP A 211      14.197  11.462  -5.290  1.00  0.00           H  
ATOM   3305  HE3 TRP A 211      14.499   8.701  -9.837  1.00  0.00           H  
ATOM   3306  HZ2 TRP A 211      13.234   8.837  -5.142  1.00  0.00           H  
ATOM   3307  HZ3 TRP A 211      13.491   6.799  -8.738  1.00  0.00           H  
ATOM   3308  HH2 TRP A 211      12.927   6.853  -6.432  1.00  0.00           H  
ATOM   3309  N   ASP A 212      12.302  11.425 -10.042  1.00  0.00           N  
ATOM   3310  CA  ASP A 212      11.206  10.481 -10.291  1.00  0.00           C  
ATOM   3311  C   ASP A 212      10.029  11.167 -10.986  1.00  0.00           C  
ATOM   3312  O   ASP A 212       8.902  10.696 -10.837  1.00  0.00           O  
ATOM   3313  CB  ASP A 212      10.750   9.952  -8.928  1.00  0.00           C  
ATOM   3314  CG  ASP A 212      10.169   8.561  -8.947  1.00  0.00           C  
ATOM   3315  OD1 ASP A 212      10.413   7.806  -9.908  1.00  0.00           O  
ATOM   3316  OD2 ASP A 212       9.499   8.160  -7.997  1.00  0.00           O  
ATOM   3317  H   ASP A 212      12.265  12.051  -9.263  1.00  0.00           H  
ATOM   3318  HA  ASP A 212      11.535   9.723 -10.854  1.00  0.00           H  
ATOM   3319  HB2 ASP A 212      10.054  10.574  -8.571  1.00  0.00           H  
ATOM   3320  HB3 ASP A 212      11.541   9.950  -8.316  1.00  0.00           H  
ATOM   3321  N   ASN A 213      10.248  12.268 -11.704  1.00  0.00           N  
ATOM   3322  CA  ASN A 213       9.212  13.020 -12.364  1.00  0.00           C  
ATOM   3323  C   ASN A 213       8.261  12.212 -13.232  1.00  0.00           C  
ATOM   3324  O   ASN A 213       7.070  12.590 -13.248  1.00  0.00           O  
ATOM   3325  CB  ASN A 213       9.739  14.202 -13.202  1.00  0.00           C  
ATOM   3326  CG  ASN A 213       8.658  15.097 -13.787  1.00  0.00           C  
ATOM   3327  OD1 ASN A 213       7.811  15.657 -13.060  1.00  0.00           O  
ATOM   3328  ND2 ASN A 213       8.649  15.205 -15.129  1.00  0.00           N  
ATOM   3329  H   ASN A 213      11.190  12.592 -11.790  1.00  0.00           H  
ATOM   3330  HA  ASN A 213       8.653  13.421 -11.638  1.00  0.00           H  
ATOM   3331  HB2 ASN A 213      10.280  13.832 -13.957  1.00  0.00           H  
ATOM   3332  HB3 ASN A 213      10.325  14.763 -12.616  1.00  0.00           H  
ATOM   3333 HD21 ASN A 213       9.347  14.739 -15.673  1.00  0.00           H  
ATOM   3334 HD22 ASN A 213       7.944  15.751 -15.582  1.00  0.00           H  
ATOM   3335  N   ALA A 214       8.732  11.167 -13.933  1.00  0.00           N  
ATOM   3336  CA  ALA A 214       7.863  10.382 -14.797  1.00  0.00           C  
ATOM   3337  C   ALA A 214       6.724   9.724 -14.040  1.00  0.00           C  
ATOM   3338  O   ALA A 214       5.676   9.464 -14.638  1.00  0.00           O  
ATOM   3339  CB  ALA A 214       8.672   9.345 -15.592  1.00  0.00           C  
ATOM   3340  H   ALA A 214       9.699  10.924 -13.860  1.00  0.00           H  
ATOM   3341  HA  ALA A 214       7.455  11.011 -15.459  1.00  0.00           H  
ATOM   3342  HB1 ALA A 214       8.055   8.819 -16.177  1.00  0.00           H  
ATOM   3343  HB2 ALA A 214       9.350   9.814 -16.158  1.00  0.00           H  
ATOM   3344  HB3 ALA A 214       9.137   8.728 -14.958  1.00  0.00           H  
ATOM   3345  N   LYS A 215       6.844   9.474 -12.726  1.00  0.00           N  
ATOM   3346  CA  LYS A 215       5.748   8.885 -11.969  1.00  0.00           C  
ATOM   3347  C   LYS A 215       4.845   9.916 -11.298  1.00  0.00           C  
ATOM   3348  O   LYS A 215       3.831   9.524 -10.721  1.00  0.00           O  
ATOM   3349  CB  LYS A 215       6.315   7.952 -10.889  1.00  0.00           C  
ATOM   3350  CG  LYS A 215       7.123   6.844 -11.577  1.00  0.00           C  
ATOM   3351  CD  LYS A 215       7.486   5.768 -10.593  1.00  0.00           C  
ATOM   3352  CE  LYS A 215       8.368   4.726 -11.298  1.00  0.00           C  
ATOM   3353  NZ  LYS A 215       8.668   3.631 -10.315  1.00  0.00           N  
ATOM   3354  H   LYS A 215       7.700   9.696 -12.260  1.00  0.00           H  
ATOM   3355  HA  LYS A 215       5.191   8.339 -12.595  1.00  0.00           H  
ATOM   3356  HB2 LYS A 215       5.565   7.547 -10.366  1.00  0.00           H  
ATOM   3357  HB3 LYS A 215       6.909   8.470 -10.274  1.00  0.00           H  
ATOM   3358  HG2 LYS A 215       7.960   7.236 -11.959  1.00  0.00           H  
ATOM   3359  HG3 LYS A 215       6.575   6.446 -12.313  1.00  0.00           H  
ATOM   3360  HD2 LYS A 215       6.654   5.329 -10.253  1.00  0.00           H  
ATOM   3361  HD3 LYS A 215       7.988   6.169  -9.827  1.00  0.00           H  
ATOM   3362  HE2 LYS A 215       9.220   5.152 -11.602  1.00  0.00           H  
ATOM   3363  HE3 LYS A 215       7.884   4.350 -12.088  1.00  0.00           H  
ATOM   3364  HZ1 LYS A 215       9.242   2.939 -10.752  1.00  0.00           H  
ATOM   3365  HZ2 LYS A 215       9.149   4.014  -9.526  1.00  0.00           H  
ATOM   3366  HZ3 LYS A 215       7.812   3.211 -10.012  1.00  0.00           H  
ATOM   3367  N   THR A 216       5.245  11.179 -11.303  1.00  0.00           N  
ATOM   3368  CA  THR A 216       4.417  12.234 -10.730  1.00  0.00           C  
ATOM   3369  C   THR A 216       3.168  12.396 -11.601  1.00  0.00           C  
ATOM   3370  O   THR A 216       3.317  12.386 -12.810  1.00  0.00           O  
ATOM   3371  CB  THR A 216       5.201  13.558 -10.675  1.00  0.00           C  
ATOM   3372  OG1 THR A 216       6.282  13.367  -9.726  1.00  0.00           O  
ATOM   3373  CG2 THR A 216       4.312  14.712 -10.229  1.00  0.00           C  
ATOM   3374  H   THR A 216       6.130  11.413 -11.706  1.00  0.00           H  
ATOM   3375  HA  THR A 216       4.143  11.973  -9.804  1.00  0.00           H  
ATOM   3376  HB  THR A 216       5.581  13.759 -11.578  1.00  0.00           H  
ATOM   3377  HG1 THR A 216       6.819  14.208  -9.659  1.00  0.00           H  
ATOM   3378 HG21 THR A 216       4.849  15.555 -10.203  1.00  0.00           H  
ATOM   3379 HG22 THR A 216       3.555  14.818 -10.874  1.00  0.00           H  
ATOM   3380 HG23 THR A 216       3.949  14.520  -9.317  1.00  0.00           H  
ATOM   3381  N   VAL A 217       1.994  12.572 -11.044  1.00  0.00           N  
ATOM   3382  CA  VAL A 217       0.744  12.714 -11.782  1.00  0.00           C  
ATOM   3383  C   VAL A 217       0.109  14.082 -11.589  1.00  0.00           C  
ATOM   3384  O   VAL A 217      -0.253  14.733 -12.582  1.00  0.00           O  
ATOM   3385  CB  VAL A 217      -0.218  11.553 -11.460  1.00  0.00           C  
ATOM   3386  CG1 VAL A 217      -1.632  11.755 -11.970  1.00  0.00           C  
ATOM   3387  CG2 VAL A 217       0.352  10.242 -12.052  1.00  0.00           C  
ATOM   3388  H   VAL A 217       1.953  12.612 -10.046  1.00  0.00           H  
ATOM   3389  HA  VAL A 217       0.973  12.637 -12.752  1.00  0.00           H  
ATOM   3390  HB  VAL A 217      -0.259  11.452 -10.466  1.00  0.00           H  
ATOM   3391 HG11 VAL A 217      -2.192  10.964 -11.723  1.00  0.00           H  
ATOM   3392 HG12 VAL A 217      -2.020  12.579 -11.558  1.00  0.00           H  
ATOM   3393 HG13 VAL A 217      -1.616  11.855 -12.965  1.00  0.00           H  
ATOM   3394 HG21 VAL A 217      -0.269   9.486 -11.846  1.00  0.00           H  
ATOM   3395 HG22 VAL A 217       0.445  10.336 -13.043  1.00  0.00           H  
ATOM   3396 HG23 VAL A 217       1.249  10.057 -11.650  1.00  0.00           H  
ATOM   3397  N   ILE A 218      -0.001  14.612 -10.362  1.00  0.00           N  
ATOM   3398  CA  ILE A 218      -0.631  15.895 -10.135  1.00  0.00           C  
ATOM   3399  C   ILE A 218       0.305  16.977 -10.678  1.00  0.00           C  
ATOM   3400  O   ILE A 218       1.462  16.940 -10.275  1.00  0.00           O  
ATOM   3401  CB  ILE A 218      -0.833  16.207  -8.628  1.00  0.00           C  
ATOM   3402  CG1 ILE A 218      -1.695  15.155  -7.993  1.00  0.00           C  
ATOM   3403  CG2 ILE A 218      -1.356  17.625  -8.409  1.00  0.00           C  
ATOM   3404  CD1 ILE A 218      -3.131  14.945  -8.306  1.00  0.00           C  
ATOM   3405  H   ILE A 218       0.363  14.105  -9.580  1.00  0.00           H  
ATOM   3406  HA  ILE A 218      -1.509  15.933 -10.612  1.00  0.00           H  
ATOM   3407  HB  ILE A 218       0.066  16.154  -8.193  1.00  0.00           H  
ATOM   3408 HG12 ILE A 218      -1.657  15.333  -7.010  1.00  0.00           H  
ATOM   3409 HG13 ILE A 218      -1.246  14.284  -8.191  1.00  0.00           H  
ATOM   3410 HG21 ILE A 218      -1.473  17.789  -7.430  1.00  0.00           H  
ATOM   3411 HG22 ILE A 218      -0.701  18.283  -8.781  1.00  0.00           H  
ATOM   3412 HG23 ILE A 218      -2.236  17.731  -8.873  1.00  0.00           H  
ATOM   3413 HD11 ILE A 218      -3.485  14.188  -7.756  1.00  0.00           H  
ATOM   3414 HD12 ILE A 218      -3.643  15.778  -8.096  1.00  0.00           H  
ATOM   3415 HD13 ILE A 218      -3.232  14.728  -9.277  1.00  0.00           H  
ATOM   3416  N   ASN A 219      -0.203  17.867 -11.513  1.00  0.00           N  
ATOM   3417  CA  ASN A 219       0.635  18.897 -12.095  1.00  0.00           C  
ATOM   3418  C   ASN A 219       0.702  20.117 -11.215  1.00  0.00           C  
ATOM   3419  O   ASN A 219       1.625  20.906 -11.330  1.00  0.00           O  
ATOM   3420  CB  ASN A 219      -0.026  19.308 -13.469  1.00  0.00           C  
ATOM   3421  CG  ASN A 219       0.229  18.146 -14.435  1.00  0.00           C  
ATOM   3422  OD1 ASN A 219       1.329  17.583 -14.424  1.00  0.00           O  
ATOM   3423  ND2 ASN A 219      -0.779  17.744 -15.188  1.00  0.00           N  
ATOM   3424  H   ASN A 219      -1.175  17.829 -11.746  1.00  0.00           H  
ATOM   3425  HA  ASN A 219       1.555  18.539 -12.253  1.00  0.00           H  
ATOM   3426  HB2 ASN A 219       0.393  20.146 -13.818  1.00  0.00           H  
ATOM   3427  HB3 ASN A 219      -1.009  19.451 -13.351  1.00  0.00           H  
ATOM   3428 HD21 ASN A 219      -1.650  18.234 -15.161  1.00  0.00           H  
ATOM   3429 HD22 ASN A 219      -0.671  16.949 -15.785  1.00  0.00           H  
ATOM   3430  N   GLN A 220      -0.310  20.303 -10.357  1.00  0.00           N  
ATOM   3431  CA  GLN A 220      -0.426  21.465  -9.503  1.00  0.00           C  
ATOM   3432  C   GLN A 220      -1.204  21.177  -8.233  1.00  0.00           C  
ATOM   3433  O   GLN A 220      -2.285  20.586  -8.235  1.00  0.00           O  
ATOM   3434  CB  GLN A 220      -1.148  22.620 -10.215  1.00  0.00           C  
ATOM   3435  CG  GLN A 220      -1.177  23.907  -9.389  1.00  0.00           C  
ATOM   3436  CD  GLN A 220      -1.942  24.997 -10.136  1.00  0.00           C  
ATOM   3437  OE1 GLN A 220      -1.411  25.485 -11.115  1.00  0.00           O  
ATOM   3438  NE2 GLN A 220      -3.142  25.332  -9.692  1.00  0.00           N  
ATOM   3439  H   GLN A 220      -1.022  19.603 -10.304  1.00  0.00           H  
ATOM   3440  HA  GLN A 220       0.493  21.770  -9.252  1.00  0.00           H  
ATOM   3441  HB2 GLN A 220      -2.090  22.340 -10.402  1.00  0.00           H  
ATOM   3442  HB3 GLN A 220      -0.678  22.806 -11.078  1.00  0.00           H  
ATOM   3443  HG2 GLN A 220      -0.240  24.215  -9.225  1.00  0.00           H  
ATOM   3444  HG3 GLN A 220      -1.627  23.728  -8.514  1.00  0.00           H  
ATOM   3445 HE21 GLN A 220      -3.516  24.887  -8.878  1.00  0.00           H  
ATOM   3446 HE22 GLN A 220      -3.675  26.030 -10.170  1.00  0.00           H  
ATOM   3447  N   VAL A 221      -0.638  21.673  -7.132  1.00  0.00           N  
ATOM   3448  CA  VAL A 221      -1.358  21.497  -5.853  1.00  0.00           C  
ATOM   3449  C   VAL A 221      -1.307  22.861  -5.159  1.00  0.00           C  
ATOM   3450  O   VAL A 221      -0.264  23.492  -5.158  1.00  0.00           O  
ATOM   3451  CB  VAL A 221      -0.749  20.412  -4.981  1.00  0.00           C  
ATOM   3452  CG1 VAL A 221       0.738  20.638  -4.708  1.00  0.00           C  
ATOM   3453  CG2 VAL A 221      -1.444  20.320  -3.602  1.00  0.00           C  
ATOM   3454  H   VAL A 221       0.242  22.147  -7.170  1.00  0.00           H  
ATOM   3455  HA  VAL A 221      -2.311  21.264  -6.045  1.00  0.00           H  
ATOM   3456  HB  VAL A 221      -0.855  19.534  -5.448  1.00  0.00           H  
ATOM   3457 HG11 VAL A 221       1.087  19.899  -4.132  1.00  0.00           H  
ATOM   3458 HG12 VAL A 221       1.238  20.651  -5.574  1.00  0.00           H  
ATOM   3459 HG13 VAL A 221       0.862  21.513  -4.239  1.00  0.00           H  
ATOM   3460 HG21 VAL A 221      -1.015  19.597  -3.060  1.00  0.00           H  
ATOM   3461 HG22 VAL A 221      -1.353  21.193  -3.124  1.00  0.00           H  
ATOM   3462 HG23 VAL A 221      -2.413  20.110  -3.731  1.00  0.00           H  
ATOM   3463  N   THR A 222      -2.416  23.298  -4.605  1.00  0.00           N  
ATOM   3464  CA  THR A 222      -2.529  24.511  -3.818  1.00  0.00           C  
ATOM   3465  C   THR A 222      -2.731  24.140  -2.341  1.00  0.00           C  
ATOM   3466  O   THR A 222      -3.572  23.274  -2.065  1.00  0.00           O  
ATOM   3467  CB  THR A 222      -3.817  25.267  -4.227  1.00  0.00           C  
ATOM   3468  OG1 THR A 222      -3.713  25.538  -5.611  1.00  0.00           O  
ATOM   3469  CG2 THR A 222      -4.024  26.599  -3.489  1.00  0.00           C  
ATOM   3470  H   THR A 222      -3.244  22.753  -4.736  1.00  0.00           H  
ATOM   3471  HA  THR A 222      -1.722  25.090  -3.935  1.00  0.00           H  
ATOM   3472  HB  THR A 222      -4.608  24.677  -4.067  1.00  0.00           H  
ATOM   3473  HG1 THR A 222      -4.529  26.028  -5.917  1.00  0.00           H  
ATOM   3474 HG21 THR A 222      -4.871  27.027  -3.804  1.00  0.00           H  
ATOM   3475 HG22 THR A 222      -4.082  26.429  -2.505  1.00  0.00           H  
ATOM   3476 HG23 THR A 222      -3.253  27.208  -3.677  1.00  0.00           H  
ATOM   3477  N   TYR A 223      -1.970  24.796  -1.479  1.00  0.00           N  
ATOM   3478  CA  TYR A 223      -2.169  24.602  -0.038  1.00  0.00           C  
ATOM   3479  C   TYR A 223      -2.894  25.813   0.499  1.00  0.00           C  
ATOM   3480  O   TYR A 223      -2.326  26.847   0.180  1.00  0.00           O  
ATOM   3481  CB  TYR A 223      -0.820  24.463   0.708  1.00  0.00           C  
ATOM   3482  CG  TYR A 223      -0.319  23.044   0.503  1.00  0.00           C  
ATOM   3483  CD1 TYR A 223       0.470  22.716  -0.621  1.00  0.00           C  
ATOM   3484  CD2 TYR A 223      -0.680  22.054   1.396  1.00  0.00           C  
ATOM   3485  CE1 TYR A 223       0.916  21.418  -0.765  1.00  0.00           C  
ATOM   3486  CE2 TYR A 223      -0.224  20.742   1.255  1.00  0.00           C  
ATOM   3487  CZ  TYR A 223       0.568  20.438   0.168  1.00  0.00           C  
ATOM   3488  OH  TYR A 223       1.000  19.139  -0.002  1.00  0.00           O  
ATOM   3489  H   TYR A 223      -1.262  25.421  -1.808  1.00  0.00           H  
ATOM   3490  HA  TYR A 223      -2.723  23.784   0.117  1.00  0.00           H  
ATOM   3491  HB2 TYR A 223      -0.951  24.640   1.683  1.00  0.00           H  
ATOM   3492  HB3 TYR A 223      -0.158  25.114   0.337  1.00  0.00           H  
ATOM   3493  HD1 TYR A 223       0.702  23.412  -1.301  1.00  0.00           H  
ATOM   3494  HD2 TYR A 223      -1.282  22.282   2.161  1.00  0.00           H  
ATOM   3495  HE1 TYR A 223       1.494  21.177  -1.545  1.00  0.00           H  
ATOM   3496  HE2 TYR A 223      -0.466  20.040   1.925  1.00  0.00           H  
ATOM   3497  HH  TYR A 223       0.751  18.438   0.666  1.00  0.00           H  
ATOM   3498  N   LEU A 224      -4.009  25.722   1.203  1.00  0.00           N  
ATOM   3499  CA  LEU A 224      -4.672  26.879   1.767  1.00  0.00           C  
ATOM   3500  C   LEU A 224      -4.406  26.984   3.268  1.00  0.00           C  
ATOM   3501  O   LEU A 224      -4.055  26.024   3.944  1.00  0.00           O  
ATOM   3502  CB  LEU A 224      -6.212  26.782   1.611  1.00  0.00           C  
ATOM   3503  CG  LEU A 224      -6.590  26.674   0.100  1.00  0.00           C  
ATOM   3504  CD1 LEU A 224      -8.087  26.367   0.051  1.00  0.00           C  
ATOM   3505  CD2 LEU A 224      -6.200  27.922  -0.681  1.00  0.00           C  
ATOM   3506  H   LEU A 224      -4.411  24.818   1.352  1.00  0.00           H  
ATOM   3507  HA  LEU A 224      -4.343  27.706   1.312  1.00  0.00           H  
ATOM   3508  HB2 LEU A 224      -6.636  27.599   2.001  1.00  0.00           H  
ATOM   3509  HB3 LEU A 224      -6.543  25.971   2.094  1.00  0.00           H  
ATOM   3510  HG  LEU A 224      -6.099  25.895  -0.290  1.00  0.00           H  
ATOM   3511 HD11 LEU A 224      -8.380  26.288  -0.902  1.00  0.00           H  
ATOM   3512 HD12 LEU A 224      -8.267  25.506   0.528  1.00  0.00           H  
ATOM   3513 HD13 LEU A 224      -8.594  27.106   0.495  1.00  0.00           H  
ATOM   3514 HD21 LEU A 224      -6.460  27.810  -1.640  1.00  0.00           H  
ATOM   3515 HD22 LEU A 224      -6.673  28.716  -0.299  1.00  0.00           H  
ATOM   3516 HD23 LEU A 224      -5.212  28.060  -0.617  1.00  0.00           H  
ATOM   3517  N   PRO A 225      -4.594  28.153   3.814  1.00  0.00           N  
ATOM   3518  CA  PRO A 225      -4.233  28.373   5.229  1.00  0.00           C  
ATOM   3519  C   PRO A 225      -5.436  28.548   6.104  1.00  0.00           C  
ATOM   3520  O   PRO A 225      -5.430  29.413   6.985  1.00  0.00           O  
ATOM   3521  CB  PRO A 225      -3.434  29.670   5.061  1.00  0.00           C  
ATOM   3522  CG  PRO A 225      -4.270  30.464   4.087  1.00  0.00           C  
ATOM   3523  CD  PRO A 225      -4.845  29.449   3.109  1.00  0.00           C  
ATOM   3524  HA  PRO A 225      -3.649  27.635   5.568  1.00  0.00           H  
ATOM   3525  HB2 PRO A 225      -3.344  30.152   5.933  1.00  0.00           H  
ATOM   3526  HB3 PRO A 225      -2.525  29.486   4.687  1.00  0.00           H  
ATOM   3527  HG2 PRO A 225      -5.006  30.940   4.568  1.00  0.00           H  
ATOM   3528  HG3 PRO A 225      -3.702  31.130   3.604  1.00  0.00           H  
ATOM   3529  HD2 PRO A 225      -5.823  29.599   2.964  1.00  0.00           H  
ATOM   3530  HD3 PRO A 225      -4.369  29.482   2.230  1.00  0.00           H  
ATOM   3531  N   ILE A 226      -6.488  27.757   5.924  1.00  0.00           N  
ATOM   3532  CA  ILE A 226      -7.725  28.039   6.688  1.00  0.00           C  
ATOM   3533  C   ILE A 226      -7.721  27.431   8.072  1.00  0.00           C  
ATOM   3534  O   ILE A 226      -7.732  26.197   8.142  1.00  0.00           O  
ATOM   3535  CB  ILE A 226      -8.921  27.563   5.857  1.00  0.00           C  
ATOM   3536  CG1 ILE A 226      -8.910  28.258   4.471  1.00  0.00           C  
ATOM   3537  CG2 ILE A 226     -10.210  27.834   6.617  1.00  0.00           C  
ATOM   3538  CD1 ILE A 226      -9.677  27.391   3.472  1.00  0.00           C  
ATOM   3539  H   ILE A 226      -6.446  26.988   5.286  1.00  0.00           H  
ATOM   3540  HA  ILE A 226      -7.801  29.031   6.791  1.00  0.00           H  
ATOM   3541  HB  ILE A 226      -8.837  26.576   5.717  1.00  0.00           H  
ATOM   3542 HG12 ILE A 226      -7.966  28.372   4.161  1.00  0.00           H  
ATOM   3543 HG13 ILE A 226      -9.348  29.154   4.542  1.00  0.00           H  
ATOM   3544 HG21 ILE A 226     -10.989  27.523   6.073  1.00  0.00           H  
ATOM   3545 HG22 ILE A 226     -10.193  27.342   7.488  1.00  0.00           H  
ATOM   3546 HG23 ILE A 226     -10.295  28.815   6.790  1.00  0.00           H  
ATOM   3547 HD11 ILE A 226      -9.674  27.834   2.575  1.00  0.00           H  
ATOM   3548 HD12 ILE A 226      -9.239  26.495   3.403  1.00  0.00           H  
ATOM   3549 HD13 ILE A 226     -10.620  27.278   3.784  1.00  0.00           H  
ATOM   3550  N   SER A 227      -7.809  28.206   9.141  1.00  0.00           N  
ATOM   3551  CA  SER A 227      -7.703  27.610  10.484  1.00  0.00           C  
ATOM   3552  C   SER A 227      -9.050  27.211  11.062  1.00  0.00           C  
ATOM   3553  O   SER A 227      -9.088  26.432  12.010  1.00  0.00           O  
ATOM   3554  CB  SER A 227      -6.937  28.586  11.411  1.00  0.00           C  
ATOM   3555  OG  SER A 227      -7.621  29.801  11.312  1.00  0.00           O  
ATOM   3556  H   SER A 227      -7.947  29.191   9.038  1.00  0.00           H  
ATOM   3557  HA  SER A 227      -7.153  26.779  10.402  1.00  0.00           H  
ATOM   3558  HB2 SER A 227      -5.991  28.691  11.105  1.00  0.00           H  
ATOM   3559  HB3 SER A 227      -6.947  28.254  12.354  1.00  0.00           H  
ATOM   3560  HG  SER A 227      -7.175  30.483  11.892  1.00  0.00           H  
ATOM   3561  N   SER A 228     -10.116  27.742  10.457  1.00  0.00           N  
ATOM   3562  CA  SER A 228     -11.466  27.364  10.829  1.00  0.00           C  
ATOM   3563  C   SER A 228     -11.806  26.007  10.201  1.00  0.00           C  
ATOM   3564  O   SER A 228     -11.966  25.869   8.995  1.00  0.00           O  
ATOM   3565  CB  SER A 228     -12.468  28.391  10.345  1.00  0.00           C  
ATOM   3566  OG  SER A 228     -13.801  27.867  10.265  1.00  0.00           O  
ATOM   3567  H   SER A 228      -9.980  28.416   9.731  1.00  0.00           H  
ATOM   3568  HA  SER A 228     -11.525  27.290  11.825  1.00  0.00           H  
ATOM   3569  HB2 SER A 228     -12.192  28.704   9.436  1.00  0.00           H  
ATOM   3570  HB3 SER A 228     -12.465  29.164  10.979  1.00  0.00           H  
ATOM   3571  HG  SER A 228     -14.421  28.582   9.942  1.00  0.00           H  
ATOM   3572  N   GLU A 229     -11.918  24.967  11.010  1.00  0.00           N  
ATOM   3573  CA  GLU A 229     -12.294  23.637  10.534  1.00  0.00           C  
ATOM   3574  C   GLU A 229     -13.672  23.674   9.868  1.00  0.00           C  
ATOM   3575  O   GLU A 229     -13.908  22.902   8.902  1.00  0.00           O  
ATOM   3576  CB  GLU A 229     -12.205  22.676  11.732  1.00  0.00           C  
ATOM   3577  CG  GLU A 229     -10.816  22.492  12.387  1.00  0.00           C  
ATOM   3578  CD  GLU A 229     -10.411  23.512  13.406  1.00  0.00           C  
ATOM   3579  OE1 GLU A 229     -11.274  24.382  13.731  1.00  0.00           O  
ATOM   3580  OE2 GLU A 229      -9.246  23.537  13.928  1.00  0.00           O  
ATOM   3581  H   GLU A 229     -11.738  25.095  11.985  1.00  0.00           H  
ATOM   3582  HA  GLU A 229     -11.624  23.348   9.850  1.00  0.00           H  
ATOM   3583  HB2 GLU A 229     -12.512  21.777  11.420  1.00  0.00           H  
ATOM   3584  HB3 GLU A 229     -12.828  23.015  12.437  1.00  0.00           H  
ATOM   3585  HG2 GLU A 229     -10.133  22.506  11.657  1.00  0.00           H  
ATOM   3586  HG3 GLU A 229     -10.808  21.598  12.834  1.00  0.00           H  
ATOM   3587  N   VAL A 230     -14.623  24.490  10.365  1.00  0.00           N  
ATOM   3588  CA  VAL A 230     -15.945  24.604   9.754  1.00  0.00           C  
ATOM   3589  C   VAL A 230     -15.836  25.110   8.330  1.00  0.00           C  
ATOM   3590  O   VAL A 230     -16.387  24.622   7.357  1.00  0.00           O  
ATOM   3591  CB  VAL A 230     -16.911  25.501  10.579  1.00  0.00           C  
ATOM   3592  CG1 VAL A 230     -18.222  25.787   9.887  1.00  0.00           C  
ATOM   3593  CG2 VAL A 230     -17.277  24.763  11.873  1.00  0.00           C  
ATOM   3594  H   VAL A 230     -14.417  25.035  11.178  1.00  0.00           H  
ATOM   3595  HA  VAL A 230     -16.341  23.687   9.719  1.00  0.00           H  
ATOM   3596  HB  VAL A 230     -16.457  26.363  10.803  1.00  0.00           H  
ATOM   3597 HG11 VAL A 230     -18.789  26.366  10.473  1.00  0.00           H  
ATOM   3598 HG12 VAL A 230     -18.047  26.258   9.022  1.00  0.00           H  
ATOM   3599 HG13 VAL A 230     -18.699  24.926   9.707  1.00  0.00           H  
ATOM   3600 HG21 VAL A 230     -17.899  25.329  12.415  1.00  0.00           H  
ATOM   3601 HG22 VAL A 230     -17.724  23.897  11.648  1.00  0.00           H  
ATOM   3602 HG23 VAL A 230     -16.447  24.582  12.400  1.00  0.00           H  
ATOM   3603  N   THR A 231     -15.004  26.150   8.153  1.00  0.00           N  
ATOM   3604  CA  THR A 231     -14.823  26.745   6.834  1.00  0.00           C  
ATOM   3605  C   THR A 231     -14.170  25.748   5.896  1.00  0.00           C  
ATOM   3606  O   THR A 231     -14.531  25.666   4.715  1.00  0.00           O  
ATOM   3607  CB  THR A 231     -13.978  28.028   6.985  1.00  0.00           C  
ATOM   3608  OG1 THR A 231     -14.778  28.927   7.803  1.00  0.00           O  
ATOM   3609  CG2 THR A 231     -13.649  28.734   5.686  1.00  0.00           C  
ATOM   3610  H   THR A 231     -14.503  26.520   8.935  1.00  0.00           H  
ATOM   3611  HA  THR A 231     -15.720  26.992   6.467  1.00  0.00           H  
ATOM   3612  HB  THR A 231     -13.129  27.810   7.467  1.00  0.00           H  
ATOM   3613  HG1 THR A 231     -14.282  29.784   7.939  1.00  0.00           H  
ATOM   3614 HG21 THR A 231     -13.103  29.549   5.879  1.00  0.00           H  
ATOM   3615 HG22 THR A 231     -13.130  28.117   5.094  1.00  0.00           H  
ATOM   3616 HG23 THR A 231     -14.497  29.002   5.228  1.00  0.00           H  
ATOM   3617  N   ASP A 232     -13.183  25.034   6.425  1.00  0.00           N  
ATOM   3618  CA  ASP A 232     -12.487  24.021   5.626  1.00  0.00           C  
ATOM   3619  C   ASP A 232     -13.521  23.011   5.107  1.00  0.00           C  
ATOM   3620  O   ASP A 232     -13.627  22.793   3.917  1.00  0.00           O  
ATOM   3621  CB  ASP A 232     -11.431  23.369   6.507  1.00  0.00           C  
ATOM   3622  CG  ASP A 232     -10.500  22.389   5.840  1.00  0.00           C  
ATOM   3623  OD1 ASP A 232     -10.663  22.198   4.615  1.00  0.00           O  
ATOM   3624  OD2 ASP A 232      -9.630  21.802   6.569  1.00  0.00           O  
ATOM   3625  H   ASP A 232     -12.913  25.189   7.375  1.00  0.00           H  
ATOM   3626  HA  ASP A 232     -12.040  24.464   4.849  1.00  0.00           H  
ATOM   3627  HB2 ASP A 232     -11.907  22.883   7.240  1.00  0.00           H  
ATOM   3628  HB3 ASP A 232     -10.871  24.099   6.899  1.00  0.00           H  
ATOM   3629  N   VAL A 233     -14.344  22.463   5.978  1.00  0.00           N  
ATOM   3630  CA  VAL A 233     -15.416  21.532   5.567  1.00  0.00           C  
ATOM   3631  C   VAL A 233     -16.382  22.205   4.588  1.00  0.00           C  
ATOM   3632  O   VAL A 233     -16.699  21.544   3.592  1.00  0.00           O  
ATOM   3633  CB  VAL A 233     -16.189  20.967   6.780  1.00  0.00           C  
ATOM   3634  CG1 VAL A 233     -17.419  20.168   6.320  1.00  0.00           C  
ATOM   3635  CG2 VAL A 233     -15.191  20.059   7.521  1.00  0.00           C  
ATOM   3636  H   VAL A 233     -14.240  22.684   6.948  1.00  0.00           H  
ATOM   3637  HA  VAL A 233     -14.987  20.763   5.093  1.00  0.00           H  
ATOM   3638  HB  VAL A 233     -16.475  21.715   7.378  1.00  0.00           H  
ATOM   3639 HG11 VAL A 233     -17.903  19.812   7.119  1.00  0.00           H  
ATOM   3640 HG12 VAL A 233     -18.029  20.765   5.799  1.00  0.00           H  
ATOM   3641 HG13 VAL A 233     -17.125  19.407   5.742  1.00  0.00           H  
ATOM   3642 HG21 VAL A 233     -15.635  19.660   8.323  1.00  0.00           H  
ATOM   3643 HG22 VAL A 233     -14.888  19.328   6.910  1.00  0.00           H  
ATOM   3644 HG23 VAL A 233     -14.401  20.599   7.812  1.00  0.00           H  
ATOM   3645  N   ASN A 234     -16.786  23.443   4.864  1.00  0.00           N  
ATOM   3646  CA  ASN A 234     -17.692  24.081   3.894  1.00  0.00           C  
ATOM   3647  C   ASN A 234     -17.092  24.187   2.507  1.00  0.00           C  
ATOM   3648  O   ASN A 234     -17.800  23.956   1.528  1.00  0.00           O  
ATOM   3649  CB  ASN A 234     -18.125  25.497   4.309  1.00  0.00           C  
ATOM   3650  CG  ASN A 234     -18.958  25.423   5.601  1.00  0.00           C  
ATOM   3651  OD1 ASN A 234     -19.616  24.432   5.886  1.00  0.00           O  
ATOM   3652  ND2 ASN A 234     -18.887  26.509   6.351  1.00  0.00           N  
ATOM   3653  H   ASN A 234     -16.488  23.918   5.692  1.00  0.00           H  
ATOM   3654  HA  ASN A 234     -18.515  23.517   3.828  1.00  0.00           H  
ATOM   3655  HB2 ASN A 234     -18.676  25.904   3.580  1.00  0.00           H  
ATOM   3656  HB3 ASN A 234     -17.314  26.060   4.467  1.00  0.00           H  
ATOM   3657 HD21 ASN A 234     -18.328  27.284   6.056  1.00  0.00           H  
ATOM   3658 HD22 ASN A 234     -19.392  26.555   7.213  1.00  0.00           H  
ATOM   3659  N   ARG A 235     -15.836  24.586   2.396  1.00  0.00           N  
ATOM   3660  CA  ARG A 235     -15.182  24.708   1.085  1.00  0.00           C  
ATOM   3661  C   ARG A 235     -14.815  23.402   0.443  1.00  0.00           C  
ATOM   3662  O   ARG A 235     -14.631  23.320  -0.780  1.00  0.00           O  
ATOM   3663  CB  ARG A 235     -13.964  25.648   1.333  1.00  0.00           C  
ATOM   3664  CG  ARG A 235     -14.637  27.018   1.206  1.00  0.00           C  
ATOM   3665  CD  ARG A 235     -14.418  28.060   2.197  1.00  0.00           C  
ATOM   3666  NE  ARG A 235     -13.445  29.052   2.154  1.00  0.00           N  
ATOM   3667  CZ  ARG A 235     -13.180  30.316   2.470  1.00  0.00           C  
ATOM   3668  NH1 ARG A 235     -14.007  31.242   2.932  1.00  0.00           N  
ATOM   3669  NH2 ARG A 235     -11.905  30.712   2.245  1.00  0.00           N  
ATOM   3670  H   ARG A 235     -15.319  24.810   3.223  1.00  0.00           H  
ATOM   3671  HA  ARG A 235     -15.814  25.182   0.472  1.00  0.00           H  
ATOM   3672  HB2 ARG A 235     -13.253  25.521   0.642  1.00  0.00           H  
ATOM   3673  HB3 ARG A 235     -13.572  25.512   2.243  1.00  0.00           H  
ATOM   3674  HG2 ARG A 235     -15.622  26.849   1.186  1.00  0.00           H  
ATOM   3675  HG3 ARG A 235     -14.346  27.397   0.328  1.00  0.00           H  
ATOM   3676  HD2 ARG A 235     -14.254  27.572   3.055  1.00  0.00           H  
ATOM   3677  HD3 ARG A 235     -15.287  28.551   2.254  1.00  0.00           H  
ATOM   3678  HE  ARG A 235     -12.632  28.667   1.718  1.00  0.00           H  
ATOM   3679 HH11 ARG A 235     -13.668  32.162   3.129  1.00  0.00           H  
ATOM   3680 HH12 ARG A 235     -14.970  31.021   3.084  1.00  0.00           H  
ATOM   3681 HH21 ARG A 235     -11.628  31.649   2.457  1.00  0.00           H  
ATOM   3682 HH22 ARG A 235     -11.241  30.067   1.867  1.00  0.00           H  
ATOM   3683  N   TYR A 236     -14.694  22.358   1.237  1.00  0.00           N  
ATOM   3684  CA  TYR A 236     -14.577  20.992   0.750  1.00  0.00           C  
ATOM   3685  C   TYR A 236     -15.931  20.608   0.117  1.00  0.00           C  
ATOM   3686  O   TYR A 236     -15.985  20.237  -1.068  1.00  0.00           O  
ATOM   3687  CB  TYR A 236     -14.197  20.044   1.887  1.00  0.00           C  
ATOM   3688  CG  TYR A 236     -14.200  18.573   1.538  1.00  0.00           C  
ATOM   3689  CD1 TYR A 236     -15.414  17.880   1.629  1.00  0.00           C  
ATOM   3690  CD2 TYR A 236     -13.091  17.877   1.129  1.00  0.00           C  
ATOM   3691  CE1 TYR A 236     -15.495  16.544   1.312  1.00  0.00           C  
ATOM   3692  CE2 TYR A 236     -13.131  16.520   0.820  1.00  0.00           C  
ATOM   3693  CZ  TYR A 236     -14.353  15.876   0.926  1.00  0.00           C  
ATOM   3694  OH  TYR A 236     -14.489  14.558   0.607  1.00  0.00           O  
ATOM   3695  H   TYR A 236     -14.682  22.512   2.225  1.00  0.00           H  
ATOM   3696  HA  TYR A 236     -13.867  20.957   0.046  1.00  0.00           H  
ATOM   3697  HB2 TYR A 236     -14.846  20.184   2.635  1.00  0.00           H  
ATOM   3698  HB3 TYR A 236     -13.277  20.286   2.195  1.00  0.00           H  
ATOM   3699  HD1 TYR A 236     -16.235  18.365   1.929  1.00  0.00           H  
ATOM   3700  HD2 TYR A 236     -12.221  18.363   1.050  1.00  0.00           H  
ATOM   3701  HE1 TYR A 236     -16.371  16.064   1.361  1.00  0.00           H  
ATOM   3702  HE2 TYR A 236     -12.309  16.029   0.532  1.00  0.00           H  
ATOM   3703  HH  TYR A 236     -13.691  14.028   0.321  1.00  0.00           H  
ATOM   3704  N   ARG A 237     -17.030  20.795   0.839  1.00  0.00           N  
ATOM   3705  CA  ARG A 237     -18.336  20.359   0.355  1.00  0.00           C  
ATOM   3706  C   ARG A 237     -18.863  21.279  -0.735  1.00  0.00           C  
ATOM   3707  O   ARG A 237     -19.646  20.761  -1.546  1.00  0.00           O  
ATOM   3708  CB  ARG A 237     -19.366  20.183   1.477  1.00  0.00           C  
ATOM   3709  CG  ARG A 237     -18.993  19.220   2.576  1.00  0.00           C  
ATOM   3710  CD  ARG A 237     -20.148  18.837   3.506  1.00  0.00           C  
ATOM   3711  NE  ARG A 237     -21.061  17.924   2.791  1.00  0.00           N  
ATOM   3712  CZ  ARG A 237     -22.226  17.575   3.332  1.00  0.00           C  
ATOM   3713  NH1 ARG A 237     -22.585  18.082   4.509  1.00  0.00           N  
ATOM   3714  NH2 ARG A 237     -23.049  16.737   2.705  1.00  0.00           N  
ATOM   3715  H   ARG A 237     -16.961  21.243   1.731  1.00  0.00           H  
ATOM   3716  HA  ARG A 237     -18.205  19.460  -0.062  1.00  0.00           H  
ATOM   3717  HB2 ARG A 237     -20.217  19.859   1.063  1.00  0.00           H  
ATOM   3718  HB3 ARG A 237     -19.519  21.079   1.895  1.00  0.00           H  
ATOM   3719  HG2 ARG A 237     -18.274  19.641   3.129  1.00  0.00           H  
ATOM   3720  HG3 ARG A 237     -18.643  18.384   2.153  1.00  0.00           H  
ATOM   3721  HD2 ARG A 237     -20.645  19.661   3.780  1.00  0.00           H  
ATOM   3722  HD3 ARG A 237     -19.786  18.380   4.319  1.00  0.00           H  
ATOM   3723  HE  ARG A 237     -20.803  17.565   1.894  1.00  0.00           H  
ATOM   3724 HH11 ARG A 237     -23.459  17.823   4.919  1.00  0.00           H  
ATOM   3725 HH12 ARG A 237     -21.980  18.722   4.983  1.00  0.00           H  
ATOM   3726 HH21 ARG A 237     -23.921  16.485   3.125  1.00  0.00           H  
ATOM   3727 HH22 ARG A 237     -22.795  16.360   1.814  1.00  0.00           H  
ATOM   3728  N   SER A 238     -18.369  22.503  -0.861  1.00  0.00           N  
ATOM   3729  CA  SER A 238     -18.775  23.353  -1.993  1.00  0.00           C  
ATOM   3730  C   SER A 238     -18.080  22.943  -3.291  1.00  0.00           C  
ATOM   3731  O   SER A 238     -18.470  23.371  -4.373  1.00  0.00           O  
ATOM   3732  CB  SER A 238     -18.486  24.819  -1.744  1.00  0.00           C  
ATOM   3733  OG  SER A 238     -17.104  25.077  -1.948  1.00  0.00           O  
ATOM   3734  H   SER A 238     -17.719  22.850  -0.185  1.00  0.00           H  
ATOM   3735  HA  SER A 238     -19.761  23.248  -2.122  1.00  0.00           H  
ATOM   3736  HB2 SER A 238     -18.732  25.051  -0.803  1.00  0.00           H  
ATOM   3737  HB3 SER A 238     -19.025  25.376  -2.376  1.00  0.00           H  
ATOM   3738  HG  SER A 238     -16.918  26.045  -1.783  1.00  0.00           H  
ATOM   3739  N   GLY A 239     -16.963  22.170  -3.167  1.00  0.00           N  
ATOM   3740  CA  GLY A 239     -16.266  21.722  -4.365  1.00  0.00           C  
ATOM   3741  C   GLY A 239     -14.847  22.304  -4.497  1.00  0.00           C  
ATOM   3742  O   GLY A 239     -14.092  21.891  -5.379  1.00  0.00           O  
ATOM   3743  H   GLY A 239     -16.626  21.913  -2.261  1.00  0.00           H  
ATOM   3744  HA2 GLY A 239     -16.799  21.999  -5.165  1.00  0.00           H  
ATOM   3745  HA3 GLY A 239     -16.199  20.725  -4.339  1.00  0.00           H  
ATOM   3746  N   GLU A 240     -14.555  23.372  -3.787  1.00  0.00           N  
ATOM   3747  CA  GLU A 240     -13.233  24.032  -3.910  1.00  0.00           C  
ATOM   3748  C   GLU A 240     -12.088  23.189  -3.331  1.00  0.00           C  
ATOM   3749  O   GLU A 240     -10.995  23.145  -3.883  1.00  0.00           O  
ATOM   3750  CB  GLU A 240     -13.330  25.403  -3.206  1.00  0.00           C  
ATOM   3751  CG  GLU A 240     -12.003  26.152  -3.243  1.00  0.00           C  
ATOM   3752  CD  GLU A 240     -11.847  27.276  -2.260  1.00  0.00           C  
ATOM   3753  OE1 GLU A 240     -12.834  27.788  -1.676  1.00  0.00           O  
ATOM   3754  OE2 GLU A 240     -10.680  27.702  -2.079  1.00  0.00           O  
ATOM   3755  H   GLU A 240     -15.235  23.744  -3.155  1.00  0.00           H  
ATOM   3756  HA  GLU A 240     -13.049  24.189  -4.880  1.00  0.00           H  
ATOM   3757  HB2 GLU A 240     -13.594  25.259  -2.252  1.00  0.00           H  
ATOM   3758  HB3 GLU A 240     -14.026  25.955  -3.666  1.00  0.00           H  
ATOM   3759  HG2 GLU A 240     -11.893  26.533  -4.161  1.00  0.00           H  
ATOM   3760  HG3 GLU A 240     -11.274  25.490  -3.067  1.00  0.00           H  
ATOM   3761  N   ILE A 241     -12.232  22.510  -2.217  1.00  0.00           N  
ATOM   3762  CA  ILE A 241     -11.219  21.729  -1.546  1.00  0.00           C  
ATOM   3763  C   ILE A 241     -11.379  20.246  -1.778  1.00  0.00           C  
ATOM   3764  O   ILE A 241     -12.465  19.691  -1.653  1.00  0.00           O  
ATOM   3765  CB  ILE A 241     -11.231  22.082  -0.028  1.00  0.00           C  
ATOM   3766  CG1 ILE A 241     -10.948  23.574   0.148  1.00  0.00           C  
ATOM   3767  CG2 ILE A 241     -10.170  21.270   0.723  1.00  0.00           C  
ATOM   3768  CD1 ILE A 241     -10.849  24.111   1.560  1.00  0.00           C  
ATOM   3769  H   ILE A 241     -13.135  22.536  -1.789  1.00  0.00           H  
ATOM   3770  HA  ILE A 241     -10.330  22.001  -1.915  1.00  0.00           H  
ATOM   3771  HB  ILE A 241     -12.133  21.872   0.350  1.00  0.00           H  
ATOM   3772 HG12 ILE A 241     -11.683  24.073  -0.310  1.00  0.00           H  
ATOM   3773 HG13 ILE A 241     -10.079  23.769  -0.307  1.00  0.00           H  
ATOM   3774 HG21 ILE A 241     -10.192  21.509   1.694  1.00  0.00           H  
ATOM   3775 HG22 ILE A 241     -10.360  20.294   0.616  1.00  0.00           H  
ATOM   3776 HG23 ILE A 241      -9.266  21.477   0.349  1.00  0.00           H  
ATOM   3777 HD11 ILE A 241     -10.662  25.093   1.531  1.00  0.00           H  
ATOM   3778 HD12 ILE A 241     -11.712  23.950   2.039  1.00  0.00           H  
ATOM   3779 HD13 ILE A 241     -10.107  23.645   2.043  1.00  0.00           H  
ATOM   3780  N   ASP A 242     -10.296  19.571  -2.163  1.00  0.00           N  
ATOM   3781  CA  ASP A 242     -10.326  18.141  -2.409  1.00  0.00           C  
ATOM   3782  C   ASP A 242      -9.982  17.361  -1.144  1.00  0.00           C  
ATOM   3783  O   ASP A 242     -10.403  16.214  -1.002  1.00  0.00           O  
ATOM   3784  CB  ASP A 242      -9.268  17.804  -3.483  1.00  0.00           C  
ATOM   3785  CG  ASP A 242      -9.578  18.437  -4.819  1.00  0.00           C  
ATOM   3786  OD1 ASP A 242     -10.694  18.195  -5.337  1.00  0.00           O  
ATOM   3787  OD2 ASP A 242      -8.718  19.177  -5.320  1.00  0.00           O  
ATOM   3788  H   ASP A 242      -9.436  20.066  -2.286  1.00  0.00           H  
ATOM   3789  HA  ASP A 242     -11.233  17.874  -2.734  1.00  0.00           H  
ATOM   3790  HB2 ASP A 242      -9.233  16.811  -3.599  1.00  0.00           H  
ATOM   3791  HB3 ASP A 242      -8.377  18.134  -3.171  1.00  0.00           H  
ATOM   3792  N   MET A 243      -9.114  17.905  -0.282  1.00  0.00           N  
ATOM   3793  CA  MET A 243      -8.722  17.208   0.955  1.00  0.00           C  
ATOM   3794  C   MET A 243      -8.735  18.217   2.090  1.00  0.00           C  
ATOM   3795  O   MET A 243      -8.037  19.235   1.974  1.00  0.00           O  
ATOM   3796  CB  MET A 243      -7.269  16.680   0.902  1.00  0.00           C  
ATOM   3797  CG  MET A 243      -7.080  15.641  -0.238  1.00  0.00           C  
ATOM   3798  SD  MET A 243      -5.371  15.193  -0.534  1.00  0.00           S  
ATOM   3799  CE  MET A 243      -5.002  14.031   0.761  1.00  0.00           C  
ATOM   3800  H   MET A 243      -8.724  18.804  -0.482  1.00  0.00           H  
ATOM   3801  HA  MET A 243      -9.357  16.460   1.148  1.00  0.00           H  
ATOM   3802  HB2 MET A 243      -7.049  16.247   1.776  1.00  0.00           H  
ATOM   3803  HB3 MET A 243      -6.649  17.449   0.746  1.00  0.00           H  
ATOM   3804  HG2 MET A 243      -7.455  16.026  -1.081  1.00  0.00           H  
ATOM   3805  HG3 MET A 243      -7.586  14.813   0.004  1.00  0.00           H  
ATOM   3806  HE1 MET A 243      -4.055  13.723   0.673  1.00  0.00           H  
ATOM   3807  HE2 MET A 243      -5.128  14.471   1.650  1.00  0.00           H  
ATOM   3808  HE3 MET A 243      -5.616  13.245   0.688  1.00  0.00           H  
ATOM   3809  N   THR A 244      -9.516  18.042   3.156  1.00  0.00           N  
ATOM   3810  CA  THR A 244      -9.461  19.060   4.192  1.00  0.00           C  
ATOM   3811  C   THR A 244      -8.134  18.893   4.966  1.00  0.00           C  
ATOM   3812  O   THR A 244      -7.388  17.954   4.749  1.00  0.00           O  
ATOM   3813  CB  THR A 244     -10.644  18.881   5.210  1.00  0.00           C  
ATOM   3814  OG1 THR A 244     -10.495  17.578   5.725  1.00  0.00           O  
ATOM   3815  CG2 THR A 244     -11.971  18.967   4.470  1.00  0.00           C  
ATOM   3816  H   THR A 244     -10.114  17.245   3.239  1.00  0.00           H  
ATOM   3817  HA  THR A 244      -9.502  19.970   3.778  1.00  0.00           H  
ATOM   3818  HB  THR A 244     -10.595  19.563   5.940  1.00  0.00           H  
ATOM   3819  HG1 THR A 244     -11.223  17.396   6.386  1.00  0.00           H  
ATOM   3820 HG21 THR A 244     -12.723  18.853   5.119  1.00  0.00           H  
ATOM   3821 HG22 THR A 244     -12.047  19.859   4.025  1.00  0.00           H  
ATOM   3822 HG23 THR A 244     -12.015  18.245   3.779  1.00  0.00           H  
ATOM   3823  N   TYR A 245      -7.884  19.836   5.872  1.00  0.00           N  
ATOM   3824  CA  TYR A 245      -6.785  19.632   6.811  1.00  0.00           C  
ATOM   3825  C   TYR A 245      -7.296  18.598   7.834  1.00  0.00           C  
ATOM   3826  O   TYR A 245      -8.506  18.334   7.839  1.00  0.00           O  
ATOM   3827  CB  TYR A 245      -6.370  20.924   7.472  1.00  0.00           C  
ATOM   3828  CG  TYR A 245      -5.219  20.817   8.438  1.00  0.00           C  
ATOM   3829  CD1 TYR A 245      -3.959  20.467   7.997  1.00  0.00           C  
ATOM   3830  CD2 TYR A 245      -5.411  21.114   9.792  1.00  0.00           C  
ATOM   3831  CE1 TYR A 245      -2.903  20.401   8.881  1.00  0.00           C  
ATOM   3832  CE2 TYR A 245      -4.339  21.054  10.687  1.00  0.00           C  
ATOM   3833  CZ  TYR A 245      -3.091  20.697  10.219  1.00  0.00           C  
ATOM   3834  OH  TYR A 245      -2.032  20.601  11.100  1.00  0.00           O  
ATOM   3835  H   TYR A 245      -8.438  20.668   5.909  1.00  0.00           H  
ATOM   3836  HA  TYR A 245      -6.002  19.249   6.321  1.00  0.00           H  
ATOM   3837  HB2 TYR A 245      -7.159  21.282   7.971  1.00  0.00           H  
ATOM   3838  HB3 TYR A 245      -6.110  21.568   6.753  1.00  0.00           H  
ATOM   3839  HD1 TYR A 245      -3.811  20.260   7.030  1.00  0.00           H  
ATOM   3840  HD2 TYR A 245      -6.320  21.370  10.121  1.00  0.00           H  
ATOM   3841  HE1 TYR A 245      -1.996  20.138   8.553  1.00  0.00           H  
ATOM   3842  HE2 TYR A 245      -4.475  21.267  11.655  1.00  0.00           H  
ATOM   3843  HH  TYR A 245      -2.166  20.815  12.068  1.00  0.00           H  
ATOM   3844  N   ASN A 246      -6.440  17.989   8.649  1.00  0.00           N  
ATOM   3845  CA  ASN A 246      -6.900  16.940   9.541  1.00  0.00           C  
ATOM   3846  C   ASN A 246      -7.128  17.448  10.954  1.00  0.00           C  
ATOM   3847  O   ASN A 246      -6.573  16.949  11.917  1.00  0.00           O  
ATOM   3848  CB  ASN A 246      -6.000  15.704   9.566  1.00  0.00           C  
ATOM   3849  CG  ASN A 246      -4.509  15.960   9.706  1.00  0.00           C  
ATOM   3850  OD1 ASN A 246      -4.021  17.089   9.671  1.00  0.00           O  
ATOM   3851  ND2 ASN A 246      -3.695  14.934   9.831  1.00  0.00           N  
ATOM   3852  H   ASN A 246      -5.476  18.254   8.648  1.00  0.00           H  
ATOM   3853  HA  ASN A 246      -7.790  16.640   9.197  1.00  0.00           H  
ATOM   3854  HB2 ASN A 246      -6.145  15.205   8.712  1.00  0.00           H  
ATOM   3855  HB3 ASN A 246      -6.285  15.135  10.337  1.00  0.00           H  
ATOM   3856 HD21 ASN A 246      -4.063  14.005   9.862  1.00  0.00           H  
ATOM   3857 HD22 ASN A 246      -2.708  15.083   9.895  1.00  0.00           H  
ATOM   3858  N   ASN A 247      -7.893  18.498  11.115  1.00  0.00           N  
ATOM   3859  CA  ASN A 247      -8.468  19.060  12.330  1.00  0.00           C  
ATOM   3860  C   ASN A 247      -9.975  19.087  11.961  1.00  0.00           C  
ATOM   3861  O   ASN A 247     -10.287  19.738  10.951  1.00  0.00           O  
ATOM   3862  CB  ASN A 247      -8.013  20.471  12.624  1.00  0.00           C  
ATOM   3863  CG  ASN A 247      -6.758  20.619  13.458  1.00  0.00           C  
ATOM   3864  OD1 ASN A 247      -6.281  19.616  13.973  1.00  0.00           O  
ATOM   3865  ND2 ASN A 247      -6.251  21.868  13.568  1.00  0.00           N  
ATOM   3866  H   ASN A 247      -8.117  18.990  10.274  1.00  0.00           H  
ATOM   3867  HA  ASN A 247      -8.303  18.461  13.113  1.00  0.00           H  
ATOM   3868  HB2 ASN A 247      -8.755  20.934  13.108  1.00  0.00           H  
ATOM   3869  HB3 ASN A 247      -7.851  20.926  11.748  1.00  0.00           H  
ATOM   3870 HD21 ASN A 247      -6.705  22.634  13.113  1.00  0.00           H  
ATOM   3871 HD22 ASN A 247      -5.422  22.026  14.104  1.00  0.00           H  
ATOM   3872  N   MET A 248     -10.849  18.365  12.617  1.00  0.00           N  
ATOM   3873  CA  MET A 248     -12.264  18.358  12.240  1.00  0.00           C  
ATOM   3874  C   MET A 248     -13.137  19.161  13.215  1.00  0.00           C  
ATOM   3875  O   MET A 248     -12.878  19.231  14.398  1.00  0.00           O  
ATOM   3876  CB  MET A 248     -12.728  16.914  12.185  1.00  0.00           C  
ATOM   3877  CG  MET A 248     -12.233  16.029  11.072  1.00  0.00           C  
ATOM   3878  SD  MET A 248     -13.098  16.333   9.509  1.00  0.00           S  
ATOM   3879  CE  MET A 248     -12.192  17.669   8.796  1.00  0.00           C  
ATOM   3880  H   MET A 248     -10.544  17.808  13.390  1.00  0.00           H  
ATOM   3881  HA  MET A 248     -12.354  18.757  11.328  1.00  0.00           H  
ATOM   3882  HB2 MET A 248     -13.726  16.929  12.125  1.00  0.00           H  
ATOM   3883  HB3 MET A 248     -12.452  16.485  13.045  1.00  0.00           H  
ATOM   3884  HG2 MET A 248     -12.372  15.074  11.335  1.00  0.00           H  
ATOM   3885  HG3 MET A 248     -11.257  16.199  10.937  1.00  0.00           H  
ATOM   3886  HE1 MET A 248     -12.598  17.915   7.916  1.00  0.00           H  
ATOM   3887  HE2 MET A 248     -12.223  18.458   9.410  1.00  0.00           H  
ATOM   3888  HE3 MET A 248     -11.241  17.391   8.659  1.00  0.00           H  
ATOM   3889  N   PRO A 249     -14.190  19.801  12.717  1.00  0.00           N  
ATOM   3890  CA  PRO A 249     -15.023  20.663  13.541  1.00  0.00           C  
ATOM   3891  C   PRO A 249     -15.999  19.905  14.429  1.00  0.00           C  
ATOM   3892  O   PRO A 249     -16.639  18.945  13.954  1.00  0.00           O  
ATOM   3893  CB  PRO A 249     -15.715  21.572  12.550  1.00  0.00           C  
ATOM   3894  CG  PRO A 249     -15.725  20.825  11.258  1.00  0.00           C  
ATOM   3895  CD  PRO A 249     -14.544  19.888  11.281  1.00  0.00           C  
ATOM   3896  HA  PRO A 249     -14.429  21.219  14.122  1.00  0.00           H  
ATOM   3897  HB2 PRO A 249     -16.650  21.766  12.848  1.00  0.00           H  
ATOM   3898  HB3 PRO A 249     -15.211  22.430  12.453  1.00  0.00           H  
ATOM   3899  HG2 PRO A 249     -16.574  20.305  11.169  1.00  0.00           H  
ATOM   3900  HG3 PRO A 249     -15.643  21.463  10.492  1.00  0.00           H  
ATOM   3901  HD2 PRO A 249     -14.795  18.990  10.921  1.00  0.00           H  
ATOM   3902  HD3 PRO A 249     -13.784  20.260  10.749  1.00  0.00           H  
ATOM   3903  N   ILE A 250     -16.105  20.362  15.682  1.00  0.00           N  
ATOM   3904  CA  ILE A 250     -17.052  19.717  16.610  1.00  0.00           C  
ATOM   3905  C   ILE A 250     -18.456  19.950  16.080  1.00  0.00           C  
ATOM   3906  O   ILE A 250     -19.353  19.107  16.154  1.00  0.00           O  
ATOM   3907  CB  ILE A 250     -16.795  20.195  18.046  1.00  0.00           C  
ATOM   3908  CG1 ILE A 250     -15.700  19.318  18.701  1.00  0.00           C  
ATOM   3909  CG2 ILE A 250     -18.063  20.188  18.899  1.00  0.00           C  
ATOM   3910  CD1 ILE A 250     -14.820  19.984  19.725  1.00  0.00           C  
ATOM   3911  H   ILE A 250     -15.547  21.134  15.986  1.00  0.00           H  
ATOM   3912  HA  ILE A 250     -16.878  18.733  16.583  1.00  0.00           H  
ATOM   3913  HB  ILE A 250     -16.455  21.135  18.004  1.00  0.00           H  
ATOM   3914 HG12 ILE A 250     -15.109  18.976  17.970  1.00  0.00           H  
ATOM   3915 HG13 ILE A 250     -16.156  18.549  19.148  1.00  0.00           H  
ATOM   3916 HG21 ILE A 250     -17.846  20.506  19.822  1.00  0.00           H  
ATOM   3917 HG22 ILE A 250     -18.744  20.795  18.489  1.00  0.00           H  
ATOM   3918 HG23 ILE A 250     -18.429  19.259  18.944  1.00  0.00           H  
ATOM   3919 HD11 ILE A 250     -14.156  19.323  20.075  1.00  0.00           H  
ATOM   3920 HD12 ILE A 250     -14.336  20.750  19.301  1.00  0.00           H  
ATOM   3921 HD13 ILE A 250     -15.383  20.322  20.479  1.00  0.00           H  
ATOM   3922  N   GLU A 251     -18.701  21.123  15.463  1.00  0.00           N  
ATOM   3923  CA  GLU A 251     -19.988  21.425  14.932  1.00  0.00           C  
ATOM   3924  C   GLU A 251     -20.559  20.396  13.954  1.00  0.00           C  
ATOM   3925  O   GLU A 251     -21.749  20.068  14.024  1.00  0.00           O  
ATOM   3926  CB  GLU A 251     -20.001  22.761  14.159  1.00  0.00           C  
ATOM   3927  CG  GLU A 251     -19.969  23.964  15.068  1.00  0.00           C  
ATOM   3928  CD  GLU A 251     -18.548  24.360  15.426  1.00  0.00           C  
ATOM   3929  OE1 GLU A 251     -17.600  23.525  15.409  1.00  0.00           O  
ATOM   3930  OE2 GLU A 251     -18.451  25.540  15.793  1.00  0.00           O  
ATOM   3931  H   GLU A 251     -17.965  21.794  15.376  1.00  0.00           H  
ATOM   3932  HA  GLU A 251     -20.625  21.507  15.698  1.00  0.00           H  
ATOM   3933  HB2 GLU A 251     -20.833  22.801  13.605  1.00  0.00           H  
ATOM   3934  HB3 GLU A 251     -19.200  22.792  13.561  1.00  0.00           H  
ATOM   3935  HG2 GLU A 251     -20.467  23.749  15.908  1.00  0.00           H  
ATOM   3936  HG3 GLU A 251     -20.412  24.732  14.605  1.00  0.00           H  
ATOM   3937  N   LEU A 252     -19.721  20.036  12.990  1.00  0.00           N  
ATOM   3938  CA  LEU A 252     -20.185  19.216  11.882  1.00  0.00           C  
ATOM   3939  C   LEU A 252     -19.809  17.742  11.845  1.00  0.00           C  
ATOM   3940  O   LEU A 252     -20.460  17.032  11.092  1.00  0.00           O  
ATOM   3941  CB  LEU A 252     -19.570  19.907  10.652  1.00  0.00           C  
ATOM   3942  CG  LEU A 252     -19.819  21.397  10.383  1.00  0.00           C  
ATOM   3943  CD1 LEU A 252     -19.143  21.883   9.113  1.00  0.00           C  
ATOM   3944  CD2 LEU A 252     -21.319  21.689  10.255  1.00  0.00           C  
ATOM   3945  H   LEU A 252     -18.766  20.330  13.026  1.00  0.00           H  
ATOM   3946  HA  LEU A 252     -21.180  19.292  11.825  1.00  0.00           H  
ATOM   3947  HB2 LEU A 252     -19.904  19.412   9.850  1.00  0.00           H  
ATOM   3948  HB3 LEU A 252     -18.579  19.792  10.726  1.00  0.00           H  
ATOM   3949  HG  LEU A 252     -19.459  21.922  11.154  1.00  0.00           H  
ATOM   3950 HD11 LEU A 252     -19.336  22.856   8.984  1.00  0.00           H  
ATOM   3951 HD12 LEU A 252     -18.155  21.746   9.188  1.00  0.00           H  
ATOM   3952 HD13 LEU A 252     -19.493  21.368   8.331  1.00  0.00           H  
ATOM   3953 HD21 LEU A 252     -21.455  22.664  10.080  1.00  0.00           H  
ATOM   3954 HD22 LEU A 252     -21.698  21.158   9.497  1.00  0.00           H  
ATOM   3955 HD23 LEU A 252     -21.782  21.435  11.104  1.00  0.00           H  
ATOM   3956  N   PHE A 253     -18.817  17.245  12.563  1.00  0.00           N  
ATOM   3957  CA  PHE A 253     -18.310  15.891  12.404  1.00  0.00           C  
ATOM   3958  C   PHE A 253     -19.325  14.774  12.485  1.00  0.00           C  
ATOM   3959  O   PHE A 253     -19.325  13.885  11.605  1.00  0.00           O  
ATOM   3960  CB  PHE A 253     -17.143  15.656  13.403  1.00  0.00           C  
ATOM   3961  CG  PHE A 253     -16.408  14.381  13.137  1.00  0.00           C  
ATOM   3962  CD1 PHE A 253     -15.533  14.260  12.055  1.00  0.00           C  
ATOM   3963  CD2 PHE A 253     -16.627  13.288  13.947  1.00  0.00           C  
ATOM   3964  CE1 PHE A 253     -14.878  13.062  11.844  1.00  0.00           C  
ATOM   3965  CE2 PHE A 253     -15.956  12.100  13.736  1.00  0.00           C  
ATOM   3966  CZ  PHE A 253     -15.087  11.989  12.679  1.00  0.00           C  
ATOM   3967  H   PHE A 253     -18.392  17.831  13.253  1.00  0.00           H  
ATOM   3968  HA  PHE A 253     -17.911  15.844  11.488  1.00  0.00           H  
ATOM   3969  HB2 PHE A 253     -17.516  15.623  14.330  1.00  0.00           H  
ATOM   3970  HB3 PHE A 253     -16.500  16.418  13.329  1.00  0.00           H  
ATOM   3971  HD1 PHE A 253     -15.382  15.033  11.439  1.00  0.00           H  
ATOM   3972  HD2 PHE A 253     -17.282  13.356  14.699  1.00  0.00           H  
ATOM   3973  HE1 PHE A 253     -14.245  12.974  11.075  1.00  0.00           H  
ATOM   3974  HE2 PHE A 253     -16.102  11.324  14.350  1.00  0.00           H  
ATOM   3975  HZ  PHE A 253     -14.606  11.128  12.516  1.00  0.00           H  
ATOM   3976  N   GLN A 254     -20.183  14.800  13.520  1.00  0.00           N  
ATOM   3977  CA  GLN A 254     -21.140  13.685  13.667  1.00  0.00           C  
ATOM   3978  C   GLN A 254     -22.040  13.590  12.439  1.00  0.00           C  
ATOM   3979  O   GLN A 254     -22.307  12.541  11.886  1.00  0.00           O  
ATOM   3980  CB  GLN A 254     -21.950  13.830  14.956  1.00  0.00           C  
ATOM   3981  CG  GLN A 254     -21.230  13.729  16.292  1.00  0.00           C  
ATOM   3982  CD  GLN A 254     -20.100  12.717  16.332  1.00  0.00           C  
ATOM   3983  OE1 GLN A 254     -20.273  11.538  16.012  1.00  0.00           O  
ATOM   3984  NE2 GLN A 254     -18.899  13.195  16.675  1.00  0.00           N  
ATOM   3985  H   GLN A 254     -20.173  15.556  14.174  1.00  0.00           H  
ATOM   3986  HA  GLN A 254     -20.615  12.836  13.729  1.00  0.00           H  
ATOM   3987  HB2 GLN A 254     -22.650  13.116  14.945  1.00  0.00           H  
ATOM   3988  HB3 GLN A 254     -22.390  14.728  14.927  1.00  0.00           H  
ATOM   3989  HG2 GLN A 254     -21.901  13.474  16.988  1.00  0.00           H  
ATOM   3990  HG3 GLN A 254     -20.850  14.628  16.509  1.00  0.00           H  
ATOM   3991 HE21 GLN A 254     -18.798  14.157  16.929  1.00  0.00           H  
ATOM   3992 HE22 GLN A 254     -18.102  12.590  16.678  1.00  0.00           H  
ATOM   3993  N   LYS A 255     -22.507  14.724  11.933  1.00  0.00           N  
ATOM   3994  CA  LYS A 255     -23.340  14.819  10.742  1.00  0.00           C  
ATOM   3995  C   LYS A 255     -22.561  14.362   9.519  1.00  0.00           C  
ATOM   3996  O   LYS A 255     -23.090  13.586   8.706  1.00  0.00           O  
ATOM   3997  CB  LYS A 255     -23.872  16.247  10.567  1.00  0.00           C  
ATOM   3998  CG  LYS A 255     -24.991  16.355   9.535  1.00  0.00           C  
ATOM   3999  CD  LYS A 255     -26.236  15.560   9.907  1.00  0.00           C  
ATOM   4000  CE  LYS A 255     -27.451  15.917   9.056  1.00  0.00           C  
ATOM   4001  NZ  LYS A 255     -28.520  14.882   9.191  1.00  0.00           N  
ATOM   4002  H   LYS A 255     -22.270  15.574  12.403  1.00  0.00           H  
ATOM   4003  HA  LYS A 255     -24.122  14.207  10.859  1.00  0.00           H  
ATOM   4004  HB2 LYS A 255     -23.116  16.834  10.277  1.00  0.00           H  
ATOM   4005  HB3 LYS A 255     -24.222  16.565  11.448  1.00  0.00           H  
ATOM   4006  HG2 LYS A 255     -24.648  16.016   8.659  1.00  0.00           H  
ATOM   4007  HG3 LYS A 255     -25.245  17.318   9.443  1.00  0.00           H  
ATOM   4008  HD2 LYS A 255     -26.455  15.741  10.866  1.00  0.00           H  
ATOM   4009  HD3 LYS A 255     -26.039  14.587   9.788  1.00  0.00           H  
ATOM   4010  HE2 LYS A 255     -27.173  15.977   8.097  1.00  0.00           H  
ATOM   4011  HE3 LYS A 255     -27.811  16.801   9.355  1.00  0.00           H  
ATOM   4012  HZ1 LYS A 255     -29.304  15.137   8.626  1.00  0.00           H  
ATOM   4013  HZ2 LYS A 255     -28.166  13.996   8.890  1.00  0.00           H  
ATOM   4014  HZ3 LYS A 255     -28.805  14.820  10.148  1.00  0.00           H  
ATOM   4015  N   LEU A 256     -21.276  14.722   9.427  1.00  0.00           N  
ATOM   4016  CA  LEU A 256     -20.473  14.319   8.260  1.00  0.00           C  
ATOM   4017  C   LEU A 256     -20.320  12.821   8.143  1.00  0.00           C  
ATOM   4018  O   LEU A 256     -20.458  12.194   7.079  1.00  0.00           O  
ATOM   4019  CB  LEU A 256     -19.088  14.959   8.298  1.00  0.00           C  
ATOM   4020  CG  LEU A 256     -19.031  16.467   8.179  1.00  0.00           C  
ATOM   4021  CD1 LEU A 256     -17.600  16.973   8.381  1.00  0.00           C  
ATOM   4022  CD2 LEU A 256     -19.595  16.908   6.842  1.00  0.00           C  
ATOM   4023  H   LEU A 256     -20.859  15.267  10.154  1.00  0.00           H  
ATOM   4024  HA  LEU A 256     -20.940  14.645   7.438  1.00  0.00           H  
ATOM   4025  HB2 LEU A 256     -18.556  14.575   7.543  1.00  0.00           H  
ATOM   4026  HB3 LEU A 256     -18.662  14.708   9.167  1.00  0.00           H  
ATOM   4027  HG  LEU A 256     -19.603  16.857   8.901  1.00  0.00           H  
ATOM   4028 HD11 LEU A 256     -17.584  17.969   8.299  1.00  0.00           H  
ATOM   4029 HD12 LEU A 256     -17.278  16.708   9.290  1.00  0.00           H  
ATOM   4030 HD13 LEU A 256     -17.003  16.572   7.686  1.00  0.00           H  
ATOM   4031 HD21 LEU A 256     -19.552  17.905   6.775  1.00  0.00           H  
ATOM   4032 HD22 LEU A 256     -19.058  16.501   6.103  1.00  0.00           H  
ATOM   4033 HD23 LEU A 256     -20.546  16.609   6.767  1.00  0.00           H  
ATOM   4034  N   LYS A 257     -20.101  12.155   9.277  1.00  0.00           N  
ATOM   4035  CA  LYS A 257     -19.977  10.696   9.254  1.00  0.00           C  
ATOM   4036  C   LYS A 257     -21.266  10.041   8.795  1.00  0.00           C  
ATOM   4037  O   LYS A 257     -21.286   8.951   8.245  1.00  0.00           O  
ATOM   4038  CB  LYS A 257     -19.538  10.120  10.605  1.00  0.00           C  
ATOM   4039  CG  LYS A 257     -19.425   8.595  10.586  1.00  0.00           C  
ATOM   4040  CD  LYS A 257     -18.775   7.994   9.365  1.00  0.00           C  
ATOM   4041  CE  LYS A 257     -17.405   7.388   9.445  1.00  0.00           C  
ATOM   4042  NZ  LYS A 257     -16.405   8.101  10.279  1.00  0.00           N  
ATOM   4043  H   LYS A 257     -20.022  12.651  10.142  1.00  0.00           H  
ATOM   4044  HA  LYS A 257     -19.269  10.466   8.586  1.00  0.00           H  
ATOM   4045  HB2 LYS A 257     -20.209  10.383  11.298  1.00  0.00           H  
ATOM   4046  HB3 LYS A 257     -18.646  10.504  10.842  1.00  0.00           H  
ATOM   4047  HG2 LYS A 257     -20.349   8.219  10.657  1.00  0.00           H  
ATOM   4048  HG3 LYS A 257     -18.890   8.318  11.384  1.00  0.00           H  
ATOM   4049  HD2 LYS A 257     -18.726   8.721   8.681  1.00  0.00           H  
ATOM   4050  HD3 LYS A 257     -19.388   7.273   9.041  1.00  0.00           H  
ATOM   4051  HE2 LYS A 257     -17.042   7.337   8.515  1.00  0.00           H  
ATOM   4052  HE3 LYS A 257     -17.504   6.464   9.815  1.00  0.00           H  
ATOM   4053  HZ1 LYS A 257     -15.537   7.605  10.255  1.00  0.00           H  
ATOM   4054  HZ2 LYS A 257     -16.271   9.025   9.922  1.00  0.00           H  
ATOM   4055  HZ3 LYS A 257     -16.733   8.152  11.222  1.00  0.00           H  
ATOM   4056  N   LYS A 258     -22.404  10.695   9.054  1.00  0.00           N  
ATOM   4057  CA  LYS A 258     -23.664  10.116   8.605  1.00  0.00           C  
ATOM   4058  C   LYS A 258     -23.936  10.544   7.178  1.00  0.00           C  
ATOM   4059  O   LYS A 258     -24.437   9.746   6.389  1.00  0.00           O  
ATOM   4060  CB  LYS A 258     -24.768  10.470   9.595  1.00  0.00           C  
ATOM   4061  CG  LYS A 258     -24.544   9.917  11.003  1.00  0.00           C  
ATOM   4062  CD  LYS A 258     -23.902   8.541  11.073  1.00  0.00           C  
ATOM   4063  CE  LYS A 258     -24.671   7.611  12.000  1.00  0.00           C  
ATOM   4064  NZ  LYS A 258     -24.533   7.961  13.447  1.00  0.00           N  
ATOM   4065  H   LYS A 258     -22.390  11.565   9.547  1.00  0.00           H  
ATOM   4066  HA  LYS A 258     -23.560   9.121   8.609  1.00  0.00           H  
ATOM   4067  HB2 LYS A 258     -25.631  10.104   9.247  1.00  0.00           H  
ATOM   4068  HB3 LYS A 258     -24.829  11.466   9.655  1.00  0.00           H  
ATOM   4069  HG2 LYS A 258     -25.433   9.865  11.458  1.00  0.00           H  
ATOM   4070  HG3 LYS A 258     -23.954  10.557  11.495  1.00  0.00           H  
ATOM   4071  HD2 LYS A 258     -22.966   8.636  11.412  1.00  0.00           H  
ATOM   4072  HD3 LYS A 258     -23.885   8.144  10.155  1.00  0.00           H  
ATOM   4073  HE2 LYS A 258     -24.332   6.680  11.866  1.00  0.00           H  
ATOM   4074  HE3 LYS A 258     -25.640   7.651  11.756  1.00  0.00           H  
ATOM   4075  HZ1 LYS A 258     -25.060   7.314  13.998  1.00  0.00           H  
ATOM   4076  HZ2 LYS A 258     -23.569   7.916  13.710  1.00  0.00           H  
ATOM   4077  HZ3 LYS A 258     -24.877   8.887  13.600  1.00  0.00           H  
ATOM   4078  N   GLU A 259     -23.502  11.729   6.763  1.00  0.00           N  
ATOM   4079  CA  GLU A 259     -23.779  12.170   5.399  1.00  0.00           C  
ATOM   4080  C   GLU A 259     -22.835  11.708   4.324  1.00  0.00           C  
ATOM   4081  O   GLU A 259     -23.234  11.457   3.192  1.00  0.00           O  
ATOM   4082  CB  GLU A 259     -23.758  13.701   5.353  1.00  0.00           C  
ATOM   4083  CG  GLU A 259     -25.167  14.277   5.203  1.00  0.00           C  
ATOM   4084  CD  GLU A 259     -25.062  15.769   5.499  1.00  0.00           C  
ATOM   4085  OE1 GLU A 259     -24.722  16.052   6.666  1.00  0.00           O  
ATOM   4086  OE2 GLU A 259     -25.258  16.559   4.570  1.00  0.00           O  
ATOM   4087  H   GLU A 259     -22.986  12.319   7.384  1.00  0.00           H  
ATOM   4088  HA  GLU A 259     -24.700  11.865   5.155  1.00  0.00           H  
ATOM   4089  HB2 GLU A 259     -23.202  13.995   4.575  1.00  0.00           H  
ATOM   4090  HB3 GLU A 259     -23.354  14.046   6.200  1.00  0.00           H  
ATOM   4091  HG2 GLU A 259     -25.789  13.840   5.852  1.00  0.00           H  
ATOM   4092  HG3 GLU A 259     -25.501  14.133   4.272  1.00  0.00           H  
ATOM   4093  N   ILE A 260     -21.528  11.651   4.580  1.00  0.00           N  
ATOM   4094  CA  ILE A 260     -20.551  11.245   3.563  1.00  0.00           C  
ATOM   4095  C   ILE A 260     -19.521  10.315   4.177  1.00  0.00           C  
ATOM   4096  O   ILE A 260     -18.306  10.523   4.172  1.00  0.00           O  
ATOM   4097  CB  ILE A 260     -19.911  12.501   2.945  1.00  0.00           C  
ATOM   4098  CG1 ILE A 260     -19.381  13.415   4.061  1.00  0.00           C  
ATOM   4099  CG2 ILE A 260     -20.864  13.307   2.061  1.00  0.00           C  
ATOM   4100  CD1 ILE A 260     -18.426  14.479   3.571  1.00  0.00           C  
ATOM   4101  H   ILE A 260     -21.203  11.893   5.494  1.00  0.00           H  
ATOM   4102  HA  ILE A 260     -21.034  10.749   2.841  1.00  0.00           H  
ATOM   4103  HB  ILE A 260     -19.135  12.212   2.384  1.00  0.00           H  
ATOM   4104 HG12 ILE A 260     -18.905  12.849   4.734  1.00  0.00           H  
ATOM   4105 HG13 ILE A 260     -20.160  13.866   4.497  1.00  0.00           H  
ATOM   4106 HG21 ILE A 260     -20.385  14.105   1.695  1.00  0.00           H  
ATOM   4107 HG22 ILE A 260     -21.183  12.734   1.306  1.00  0.00           H  
ATOM   4108 HG23 ILE A 260     -21.647  13.609   2.604  1.00  0.00           H  
ATOM   4109 HD11 ILE A 260     -18.121  15.035   4.344  1.00  0.00           H  
ATOM   4110 HD12 ILE A 260     -17.635  14.044   3.141  1.00  0.00           H  
ATOM   4111 HD13 ILE A 260     -18.890  15.062   2.904  1.00  0.00           H  
ATOM   4112  N   PRO A 261     -19.984   9.155   4.656  1.00  0.00           N  
ATOM   4113  CA  PRO A 261     -19.191   8.153   5.325  1.00  0.00           C  
ATOM   4114  C   PRO A 261     -17.926   7.705   4.619  1.00  0.00           C  
ATOM   4115  O   PRO A 261     -16.865   7.586   5.239  1.00  0.00           O  
ATOM   4116  CB  PRO A 261     -20.131   6.922   5.457  1.00  0.00           C  
ATOM   4117  CG  PRO A 261     -21.172   7.188   4.426  1.00  0.00           C  
ATOM   4118  CD  PRO A 261     -21.391   8.681   4.608  1.00  0.00           C  
ATOM   4119  HA  PRO A 261     -18.955   8.482   6.239  1.00  0.00           H  
ATOM   4120  HB2 PRO A 261     -19.641   6.072   5.263  1.00  0.00           H  
ATOM   4121  HB3 PRO A 261     -20.534   6.873   6.371  1.00  0.00           H  
ATOM   4122  HG2 PRO A 261     -20.840   6.975   3.507  1.00  0.00           H  
ATOM   4123  HG3 PRO A 261     -22.008   6.670   4.607  1.00  0.00           H  
ATOM   4124  HD2 PRO A 261     -21.889   9.078   3.837  1.00  0.00           H  
ATOM   4125  HD3 PRO A 261     -21.878   8.882   5.458  1.00  0.00           H  
ATOM   4126  N   ASN A 262     -18.039   7.527   3.326  1.00  0.00           N  
ATOM   4127  CA  ASN A 262     -16.984   7.118   2.432  1.00  0.00           C  
ATOM   4128  C   ASN A 262     -15.881   8.176   2.320  1.00  0.00           C  
ATOM   4129  O   ASN A 262     -14.762   7.847   1.912  1.00  0.00           O  
ATOM   4130  CB  ASN A 262     -17.582   6.925   1.036  1.00  0.00           C  
ATOM   4131  CG  ASN A 262     -18.607   5.805   0.908  1.00  0.00           C  
ATOM   4132  OD1 ASN A 262     -18.599   4.832   1.647  1.00  0.00           O  
ATOM   4133  ND2 ASN A 262     -19.529   5.947  -0.064  1.00  0.00           N  
ATOM   4134  H   ASN A 262     -18.939   7.690   2.922  1.00  0.00           H  
ATOM   4135  HA  ASN A 262     -16.590   6.256   2.750  1.00  0.00           H  
ATOM   4136  HB2 ASN A 262     -16.832   6.729   0.404  1.00  0.00           H  
ATOM   4137  HB3 ASN A 262     -18.026   7.781   0.771  1.00  0.00           H  
ATOM   4138 HD21 ASN A 262     -19.512   6.754  -0.655  1.00  0.00           H  
ATOM   4139 HD22 ASN A 262     -20.230   5.246  -0.195  1.00  0.00           H  
ATOM   4140  N   GLU A 263     -16.203   9.421   2.608  1.00  0.00           N  
ATOM   4141  CA  GLU A 263     -15.275  10.539   2.511  1.00  0.00           C  
ATOM   4142  C   GLU A 263     -14.529  10.865   3.788  1.00  0.00           C  
ATOM   4143  O   GLU A 263     -13.537  11.578   3.789  1.00  0.00           O  
ATOM   4144  CB  GLU A 263     -16.137  11.768   2.119  1.00  0.00           C  
ATOM   4145  CG  GLU A 263     -16.469  11.647   0.657  1.00  0.00           C  
ATOM   4146  CD  GLU A 263     -17.154  12.781  -0.049  1.00  0.00           C  
ATOM   4147  OE1 GLU A 263     -16.696  13.925  -0.049  1.00  0.00           O  
ATOM   4148  OE2 GLU A 263     -18.174  12.539  -0.698  1.00  0.00           O  
ATOM   4149  H   GLU A 263     -17.138   9.609   2.910  1.00  0.00           H  
ATOM   4150  HA  GLU A 263     -14.615  10.355   1.783  1.00  0.00           H  
ATOM   4151  HB2 GLU A 263     -15.623  12.610   2.283  1.00  0.00           H  
ATOM   4152  HB3 GLU A 263     -16.978  11.780   2.659  1.00  0.00           H  
ATOM   4153  HG2 GLU A 263     -17.060  10.846   0.560  1.00  0.00           H  
ATOM   4154  HG3 GLU A 263     -15.607  11.486   0.177  1.00  0.00           H  
ATOM   4155  N   VAL A 264     -15.130  10.514   4.925  1.00  0.00           N  
ATOM   4156  CA  VAL A 264     -14.540  10.724   6.234  1.00  0.00           C  
ATOM   4157  C   VAL A 264     -13.525   9.619   6.489  1.00  0.00           C  
ATOM   4158  O   VAL A 264     -13.835   8.422   6.639  1.00  0.00           O  
ATOM   4159  CB  VAL A 264     -15.626  10.716   7.338  1.00  0.00           C  
ATOM   4160  CG1 VAL A 264     -15.019  10.929   8.716  1.00  0.00           C  
ATOM   4161  CG2 VAL A 264     -16.657  11.795   7.006  1.00  0.00           C  
ATOM   4162  H   VAL A 264     -16.032  10.085   4.873  1.00  0.00           H  
ATOM   4163  HA  VAL A 264     -14.071  11.607   6.243  1.00  0.00           H  
ATOM   4164  HB  VAL A 264     -16.083   9.827   7.327  1.00  0.00           H  
ATOM   4165 HG11 VAL A 264     -15.744  10.919   9.405  1.00  0.00           H  
ATOM   4166 HG12 VAL A 264     -14.365  10.197   8.909  1.00  0.00           H  
ATOM   4167 HG13 VAL A 264     -14.549  11.811   8.740  1.00  0.00           H  
ATOM   4168 HG21 VAL A 264     -17.368  11.805   7.709  1.00  0.00           H  
ATOM   4169 HG22 VAL A 264     -16.207  12.688   6.974  1.00  0.00           H  
ATOM   4170 HG23 VAL A 264     -17.071  11.599   6.117  1.00  0.00           H  
ATOM   4171  N   ARG A 265     -12.260   9.983   6.460  1.00  0.00           N  
ATOM   4172  CA  ARG A 265     -11.171   9.028   6.664  1.00  0.00           C  
ATOM   4173  C   ARG A 265     -10.732   9.131   8.113  1.00  0.00           C  
ATOM   4174  O   ARG A 265     -10.422  10.242   8.558  1.00  0.00           O  
ATOM   4175  CB  ARG A 265      -9.993   9.318   5.744  1.00  0.00           C  
ATOM   4176  CG  ARG A 265     -10.310   9.480   4.272  1.00  0.00           C  
ATOM   4177  CD  ARG A 265     -10.916   8.219   3.639  1.00  0.00           C  
ATOM   4178  NE  ARG A 265     -10.568   8.206   2.226  1.00  0.00           N  
ATOM   4179  CZ  ARG A 265      -9.479   7.741   1.646  1.00  0.00           C  
ATOM   4180  NH1 ARG A 265      -8.540   7.158   2.390  1.00  0.00           N  
ATOM   4181  NH2 ARG A 265      -9.350   7.873   0.336  1.00  0.00           N  
ATOM   4182  H   ARG A 265     -12.037  10.943   6.293  1.00  0.00           H  
ATOM   4183  HA  ARG A 265     -11.507   8.103   6.487  1.00  0.00           H  
ATOM   4184  HB2 ARG A 265      -9.344   8.562   5.834  1.00  0.00           H  
ATOM   4185  HB3 ARG A 265      -9.564  10.165   6.058  1.00  0.00           H  
ATOM   4186  HG2 ARG A 265      -9.464   9.703   3.788  1.00  0.00           H  
ATOM   4187  HG3 ARG A 265     -10.961  10.232   4.168  1.00  0.00           H  
ATOM   4188  HD2 ARG A 265     -11.911   8.233   3.742  1.00  0.00           H  
ATOM   4189  HD3 ARG A 265     -10.546   7.405   4.086  1.00  0.00           H  
ATOM   4190  HE  ARG A 265     -11.248   8.604   1.611  1.00  0.00           H  
ATOM   4191 HH11 ARG A 265      -7.710   6.802   1.960  1.00  0.00           H  
ATOM   4192 HH12 ARG A 265      -8.665   7.076   3.379  1.00  0.00           H  
ATOM   4193 HH21 ARG A 265      -8.532   7.527  -0.123  1.00  0.00           H  
ATOM   4194 HH22 ARG A 265     -10.071   8.319  -0.195  1.00  0.00           H  
ATOM   4195  N   VAL A 266     -10.643   8.024   8.833  1.00  0.00           N  
ATOM   4196  CA  VAL A 266     -10.273   8.058  10.252  1.00  0.00           C  
ATOM   4197  C   VAL A 266      -9.248   6.966  10.469  1.00  0.00           C  
ATOM   4198  O   VAL A 266      -9.550   5.822  10.136  1.00  0.00           O  
ATOM   4199  CB  VAL A 266     -11.482   7.783  11.183  1.00  0.00           C  
ATOM   4200  CG1 VAL A 266     -11.002   7.621  12.634  1.00  0.00           C  
ATOM   4201  CG2 VAL A 266     -12.516   8.890  11.059  1.00  0.00           C  
ATOM   4202  H   VAL A 266     -10.833   7.143   8.399  1.00  0.00           H  
ATOM   4203  HA  VAL A 266      -9.871   8.946  10.474  1.00  0.00           H  
ATOM   4204  HB  VAL A 266     -11.908   6.924  10.897  1.00  0.00           H  
ATOM   4205 HG11 VAL A 266     -11.787   7.444  13.227  1.00  0.00           H  
ATOM   4206 HG12 VAL A 266     -10.363   6.854  12.690  1.00  0.00           H  
ATOM   4207 HG13 VAL A 266     -10.544   8.459  12.929  1.00  0.00           H  
ATOM   4208 HG21 VAL A 266     -13.287   8.696  11.666  1.00  0.00           H  
ATOM   4209 HG22 VAL A 266     -12.102   9.763  11.316  1.00  0.00           H  
ATOM   4210 HG23 VAL A 266     -12.840   8.939  10.114  1.00  0.00           H  
ATOM   4211  N   ASP A 267      -8.004   7.311  10.814  1.00  0.00           N  
ATOM   4212  CA  ASP A 267      -6.961   6.296  10.910  1.00  0.00           C  
ATOM   4213  C   ASP A 267      -6.060   6.599  12.112  1.00  0.00           C  
ATOM   4214  O   ASP A 267      -6.040   7.737  12.621  1.00  0.00           O  
ATOM   4215  CB  ASP A 267      -6.103   6.284   9.629  1.00  0.00           C  
ATOM   4216  CG  ASP A 267      -6.846   5.910   8.354  1.00  0.00           C  
ATOM   4217  OD1 ASP A 267      -7.072   4.697   8.128  1.00  0.00           O  
ATOM   4218  OD2 ASP A 267      -7.249   6.768   7.551  1.00  0.00           O  
ATOM   4219  H   ASP A 267      -7.787   8.268  11.007  1.00  0.00           H  
ATOM   4220  HA  ASP A 267      -7.384   5.398  11.032  1.00  0.00           H  
ATOM   4221  HB2 ASP A 267      -5.362   5.626   9.759  1.00  0.00           H  
ATOM   4222  HB3 ASP A 267      -5.718   7.199   9.506  1.00  0.00           H  
ATOM   4223  N   PRO A 268      -5.249   5.612  12.451  1.00  0.00           N  
ATOM   4224  CA  PRO A 268      -4.303   5.769  13.545  1.00  0.00           C  
ATOM   4225  C   PRO A 268      -3.347   6.902  13.198  1.00  0.00           C  
ATOM   4226  O   PRO A 268      -2.986   7.098  12.021  1.00  0.00           O  
ATOM   4227  CB  PRO A 268      -3.630   4.414  13.693  1.00  0.00           C  
ATOM   4228  CG  PRO A 268      -4.587   3.449  13.027  1.00  0.00           C  
ATOM   4229  CD  PRO A 268      -5.175   4.248  11.867  1.00  0.00           C  
ATOM   4230  HA  PRO A 268      -4.796   5.992  14.386  1.00  0.00           H  
ATOM   4231  HB2 PRO A 268      -2.742   4.407  13.233  1.00  0.00           H  
ATOM   4232  HB3 PRO A 268      -3.507   4.182  14.658  1.00  0.00           H  
ATOM   4233  HG2 PRO A 268      -4.101   2.642  12.692  1.00  0.00           H  
ATOM   4234  HG3 PRO A 268      -5.305   3.166  13.663  1.00  0.00           H  
ATOM   4235  HD2 PRO A 268      -4.575   4.226  11.067  1.00  0.00           H  
ATOM   4236  HD3 PRO A 268      -6.081   3.910  11.613  1.00  0.00           H  
ATOM   4237  N   TYR A 269      -2.935   7.583  14.241  1.00  0.00           N  
ATOM   4238  CA  TYR A 269      -2.054   8.760  14.113  1.00  0.00           C  
ATOM   4239  C   TYR A 269      -1.198   8.820  15.380  1.00  0.00           C  
ATOM   4240  O   TYR A 269      -1.763   8.689  16.499  1.00  0.00           O  
ATOM   4241  CB  TYR A 269      -3.012   9.966  13.983  1.00  0.00           C  
ATOM   4242  CG  TYR A 269      -2.472  11.253  13.411  1.00  0.00           C  
ATOM   4243  CD1 TYR A 269      -1.247  11.288  12.705  1.00  0.00           C  
ATOM   4244  CD2 TYR A 269      -3.204  12.437  13.519  1.00  0.00           C  
ATOM   4245  CE1 TYR A 269      -0.816  12.491  12.181  1.00  0.00           C  
ATOM   4246  CE2 TYR A 269      -2.741  13.645  13.013  1.00  0.00           C  
ATOM   4247  CZ  TYR A 269      -1.551  13.651  12.298  1.00  0.00           C  
ATOM   4248  OH  TYR A 269      -1.062  14.852  11.779  1.00  0.00           O  
ATOM   4249  H   TYR A 269      -3.228   7.295  15.153  1.00  0.00           H  
ATOM   4250  HA  TYR A 269      -1.476   8.680  13.301  1.00  0.00           H  
ATOM   4251  HB2 TYR A 269      -3.355  10.171  14.900  1.00  0.00           H  
ATOM   4252  HB3 TYR A 269      -3.771   9.679  13.399  1.00  0.00           H  
ATOM   4253  HD1 TYR A 269      -0.703  10.457  12.587  1.00  0.00           H  
ATOM   4254  HD2 TYR A 269      -4.093  12.415  13.977  1.00  0.00           H  
ATOM   4255  HE1 TYR A 269       0.060  12.521  11.700  1.00  0.00           H  
ATOM   4256  HE2 TYR A 269      -3.253  14.491  13.160  1.00  0.00           H  
ATOM   4257  HH  TYR A 269      -1.600  15.690  11.867  1.00  0.00           H  
ATOM   4258  N   LEU A 270       0.099   9.039  15.219  1.00  0.00           N  
ATOM   4259  CA  LEU A 270       0.998   9.038  16.390  1.00  0.00           C  
ATOM   4260  C   LEU A 270       1.205  10.432  16.964  1.00  0.00           C  
ATOM   4261  O   LEU A 270       2.267  11.050  16.752  1.00  0.00           O  
ATOM   4262  CB  LEU A 270       2.344   8.388  16.019  1.00  0.00           C  
ATOM   4263  CG  LEU A 270       2.242   6.852  16.039  1.00  0.00           C  
ATOM   4264  CD1 LEU A 270       3.469   6.209  15.369  1.00  0.00           C  
ATOM   4265  CD2 LEU A 270       2.038   6.339  17.458  1.00  0.00           C  
ATOM   4266  H   LEU A 270       0.469   9.205  14.305  1.00  0.00           H  
ATOM   4267  HA  LEU A 270       0.573   8.476  17.100  1.00  0.00           H  
ATOM   4268  HB2 LEU A 270       3.039   8.678  16.677  1.00  0.00           H  
ATOM   4269  HB3 LEU A 270       2.609   8.686  15.102  1.00  0.00           H  
ATOM   4270  HG  LEU A 270       1.436   6.595  15.505  1.00  0.00           H  
ATOM   4271 HD11 LEU A 270       3.379   5.213  15.395  1.00  0.00           H  
ATOM   4272 HD12 LEU A 270       3.528   6.514  14.418  1.00  0.00           H  
ATOM   4273 HD13 LEU A 270       4.297   6.482  15.859  1.00  0.00           H  
ATOM   4274 HD21 LEU A 270       1.975   5.341  17.446  1.00  0.00           H  
ATOM   4275 HD22 LEU A 270       2.812   6.617  18.027  1.00  0.00           H  
ATOM   4276 HD23 LEU A 270       1.194   6.722  17.833  1.00  0.00           H  
ATOM   4277  N   CYS A 271       0.112  11.026  17.499  1.00  0.00           N  
ATOM   4278  CA  CYS A 271       0.208  12.399  17.999  1.00  0.00           C  
ATOM   4279  C   CYS A 271      -0.529  12.424  19.348  1.00  0.00           C  
ATOM   4280  O   CYS A 271      -1.507  11.647  19.488  1.00  0.00           O  
ATOM   4281  CB  CYS A 271      -0.528  13.419  17.106  1.00  0.00           C  
ATOM   4282  SG  CYS A 271      -0.048  13.326  15.367  1.00  0.00           S  
ATOM   4283  H   CYS A 271      -0.755  10.530  17.552  1.00  0.00           H  
ATOM   4284  HA  CYS A 271       1.165  12.663  18.117  1.00  0.00           H  
ATOM   4285  HB2 CYS A 271      -0.326  14.339  17.442  1.00  0.00           H  
ATOM   4286  HB3 CYS A 271      -1.511  13.248  17.173  1.00  0.00           H  
ATOM   4287  N   THR A 272      -0.105  13.356  20.189  1.00  0.00           N  
ATOM   4288  CA  THR A 272      -0.758  13.479  21.485  1.00  0.00           C  
ATOM   4289  C   THR A 272      -1.175  14.927  21.677  1.00  0.00           C  
ATOM   4290  O   THR A 272      -0.359  15.827  21.403  1.00  0.00           O  
ATOM   4291  CB  THR A 272       0.166  13.064  22.648  1.00  0.00           C  
ATOM   4292  OG1 THR A 272       0.497  11.696  22.505  1.00  0.00           O  
ATOM   4293  CG2 THR A 272      -0.569  13.292  23.987  1.00  0.00           C  
ATOM   4294  H   THR A 272       0.649  13.963  19.939  1.00  0.00           H  
ATOM   4295  HA  THR A 272      -1.574  12.901  21.495  1.00  0.00           H  
ATOM   4296  HB  THR A 272       1.000  13.615  22.626  1.00  0.00           H  
ATOM   4297  HG1 THR A 272       1.097  11.418  23.256  1.00  0.00           H  
ATOM   4298 HG21 THR A 272       0.027  13.024  24.744  1.00  0.00           H  
ATOM   4299 HG22 THR A 272      -0.807  14.259  24.076  1.00  0.00           H  
ATOM   4300 HG23 THR A 272      -1.403  12.740  24.008  1.00  0.00           H  
ATOM   4301  N   TYR A 273      -2.413  15.081  22.107  1.00  0.00           N  
ATOM   4302  CA  TYR A 273      -2.952  16.413  22.405  1.00  0.00           C  
ATOM   4303  C   TYR A 273      -2.822  16.608  23.912  1.00  0.00           C  
ATOM   4304  O   TYR A 273      -3.189  15.716  24.674  1.00  0.00           O  
ATOM   4305  CB  TYR A 273      -4.433  16.464  22.029  1.00  0.00           C  
ATOM   4306  CG  TYR A 273      -5.061  17.860  22.015  1.00  0.00           C  
ATOM   4307  CD1 TYR A 273      -5.309  18.651  23.138  1.00  0.00           C  
ATOM   4308  CD2 TYR A 273      -5.487  18.293  20.765  1.00  0.00           C  
ATOM   4309  CE1 TYR A 273      -5.962  19.887  23.001  1.00  0.00           C  
ATOM   4310  CE2 TYR A 273      -6.125  19.521  20.624  1.00  0.00           C  
ATOM   4311  CZ  TYR A 273      -6.357  20.301  21.737  1.00  0.00           C  
ATOM   4312  OH  TYR A 273      -7.012  21.483  21.482  1.00  0.00           O  
ATOM   4313  H   TYR A 273      -2.994  14.276  22.232  1.00  0.00           H  
ATOM   4314  HA  TYR A 273      -2.440  17.118  21.914  1.00  0.00           H  
ATOM   4315  HB2 TYR A 273      -4.938  15.906  22.688  1.00  0.00           H  
ATOM   4316  HB3 TYR A 273      -4.532  16.072  21.114  1.00  0.00           H  
ATOM   4317  HD1 TYR A 273      -5.021  18.337  24.043  1.00  0.00           H  
ATOM   4318  HD2 TYR A 273      -5.334  17.718  19.961  1.00  0.00           H  
ATOM   4319  HE1 TYR A 273      -6.139  20.459  23.802  1.00  0.00           H  
ATOM   4320  HE2 TYR A 273      -6.414  19.836  19.720  1.00  0.00           H  
ATOM   4321  HH  TYR A 273      -7.268  21.720  20.545  1.00  0.00           H  
ATOM   4322  N   TYR A 274      -2.241  17.708  24.316  1.00  0.00           N  
ATOM   4323  CA  TYR A 274      -2.036  17.973  25.734  1.00  0.00           C  
ATOM   4324  C   TYR A 274      -2.042  19.473  25.961  1.00  0.00           C  
ATOM   4325  O   TYR A 274      -1.992  20.263  25.003  1.00  0.00           O  
ATOM   4326  CB  TYR A 274      -0.650  17.417  26.139  1.00  0.00           C  
ATOM   4327  CG  TYR A 274       0.586  17.903  25.398  1.00  0.00           C  
ATOM   4328  CD1 TYR A 274       0.902  17.471  24.098  1.00  0.00           C  
ATOM   4329  CD2 TYR A 274       1.480  18.774  26.010  1.00  0.00           C  
ATOM   4330  CE1 TYR A 274       2.036  17.873  23.442  1.00  0.00           C  
ATOM   4331  CE2 TYR A 274       2.630  19.219  25.361  1.00  0.00           C  
ATOM   4332  CZ  TYR A 274       2.893  18.763  24.079  1.00  0.00           C  
ATOM   4333  OH  TYR A 274       4.033  19.203  23.430  1.00  0.00           O  
ATOM   4334  H   TYR A 274      -1.933  18.378  23.641  1.00  0.00           H  
ATOM   4335  HA  TYR A 274      -2.755  17.538  26.275  1.00  0.00           H  
ATOM   4336  HB2 TYR A 274      -0.688  16.424  26.025  1.00  0.00           H  
ATOM   4337  HB3 TYR A 274      -0.517  17.637  27.105  1.00  0.00           H  
ATOM   4338  HD1 TYR A 274       0.275  16.846  23.634  1.00  0.00           H  
ATOM   4339  HD2 TYR A 274       1.293  19.089  26.940  1.00  0.00           H  
ATOM   4340  HE1 TYR A 274       2.243  17.533  22.524  1.00  0.00           H  
ATOM   4341  HE2 TYR A 274       3.255  19.856  25.812  1.00  0.00           H  
ATOM   4342  HH  TYR A 274       4.652  19.843  23.885  1.00  0.00           H  
ATOM   4343  N   TYR A 275      -2.108  19.862  27.239  1.00  0.00           N  
ATOM   4344  CA  TYR A 275      -1.909  21.232  27.640  1.00  0.00           C  
ATOM   4345  C   TYR A 275      -0.474  21.269  28.191  1.00  0.00           C  
ATOM   4346  O   TYR A 275      -0.017  20.571  29.104  1.00  0.00           O  
ATOM   4347  CB  TYR A 275      -2.881  21.865  28.661  1.00  0.00           C  
ATOM   4348  CG  TYR A 275      -4.222  21.957  27.938  1.00  0.00           C  
ATOM   4349  CD1 TYR A 275      -4.493  23.083  27.157  1.00  0.00           C  
ATOM   4350  CD2 TYR A 275      -5.114  20.889  27.978  1.00  0.00           C  
ATOM   4351  CE1 TYR A 275      -5.667  23.160  26.432  1.00  0.00           C  
ATOM   4352  CE2 TYR A 275      -6.266  20.977  27.233  1.00  0.00           C  
ATOM   4353  CZ  TYR A 275      -6.542  22.107  26.465  1.00  0.00           C  
ATOM   4354  OH  TYR A 275      -7.715  22.160  25.787  1.00  0.00           O  
ATOM   4355  H   TYR A 275      -2.302  19.178  27.942  1.00  0.00           H  
ATOM   4356  HA  TYR A 275      -1.930  21.795  26.814  1.00  0.00           H  
ATOM   4357  HB2 TYR A 275      -2.564  22.775  28.928  1.00  0.00           H  
ATOM   4358  HB3 TYR A 275      -2.960  21.288  29.474  1.00  0.00           H  
ATOM   4359  HD1 TYR A 275      -3.835  23.836  27.122  1.00  0.00           H  
ATOM   4360  HD2 TYR A 275      -4.922  20.080  28.533  1.00  0.00           H  
ATOM   4361  HE1 TYR A 275      -5.875  23.974  25.890  1.00  0.00           H  
ATOM   4362  HE2 TYR A 275      -6.917  20.218  27.242  1.00  0.00           H  
ATOM   4363  HH  TYR A 275      -8.346  21.385  25.818  1.00  0.00           H  
ATOM   4364  N   GLU A 276       0.309  22.078  27.520  1.00  0.00           N  
ATOM   4365  CA  GLU A 276       1.709  22.341  27.814  1.00  0.00           C  
ATOM   4366  C   GLU A 276       1.759  23.397  28.910  1.00  0.00           C  
ATOM   4367  O   GLU A 276       1.124  24.459  28.813  1.00  0.00           O  
ATOM   4368  CB  GLU A 276       2.387  22.794  26.527  1.00  0.00           C  
ATOM   4369  CG  GLU A 276       3.848  23.253  26.770  1.00  0.00           C  
ATOM   4370  CD  GLU A 276       4.365  23.715  25.416  1.00  0.00           C  
ATOM   4371  OE1 GLU A 276       4.115  24.866  25.068  1.00  0.00           O  
ATOM   4372  OE2 GLU A 276       5.019  22.919  24.719  1.00  0.00           O  
ATOM   4373  H   GLU A 276      -0.091  22.556  26.738  1.00  0.00           H  
ATOM   4374  HA  GLU A 276       2.143  21.502  28.141  1.00  0.00           H  
ATOM   4375  HB2 GLU A 276       1.869  23.557  26.141  1.00  0.00           H  
ATOM   4376  HB3 GLU A 276       2.392  22.032  25.879  1.00  0.00           H  
ATOM   4377  HG2 GLU A 276       4.400  22.493  27.113  1.00  0.00           H  
ATOM   4378  HG3 GLU A 276       3.872  24.006  27.428  1.00  0.00           H  
ATOM   4379  N   ILE A 277       2.407  23.017  30.003  1.00  0.00           N  
ATOM   4380  CA  ILE A 277       2.532  23.918  31.165  1.00  0.00           C  
ATOM   4381  C   ILE A 277       3.908  24.560  31.051  1.00  0.00           C  
ATOM   4382  O   ILE A 277       4.886  23.898  30.723  1.00  0.00           O  
ATOM   4383  CB  ILE A 277       2.376  23.231  32.528  1.00  0.00           C  
ATOM   4384  CG1 ILE A 277       0.979  22.618  32.677  1.00  0.00           C  
ATOM   4385  CG2 ILE A 277       2.723  24.197  33.668  1.00  0.00           C  
ATOM   4386  CD1 ILE A 277       0.880  21.605  33.819  1.00  0.00           C  
ATOM   4387  H   ILE A 277       2.817  22.106  30.040  1.00  0.00           H  
ATOM   4388  HA  ILE A 277       1.839  24.635  31.088  1.00  0.00           H  
ATOM   4389  HB  ILE A 277       3.036  22.481  32.561  1.00  0.00           H  
ATOM   4390 HG12 ILE A 277       0.742  22.156  31.822  1.00  0.00           H  
ATOM   4391 HG13 ILE A 277       0.326  23.355  32.850  1.00  0.00           H  
ATOM   4392 HG21 ILE A 277       2.615  23.730  34.545  1.00  0.00           H  
ATOM   4393 HG22 ILE A 277       3.669  24.504  33.568  1.00  0.00           H  
ATOM   4394 HG23 ILE A 277       2.111  24.987  33.633  1.00  0.00           H  
ATOM   4395 HD11 ILE A 277      -0.051  21.243  33.864  1.00  0.00           H  
ATOM   4396 HD12 ILE A 277       1.521  20.855  33.656  1.00  0.00           H  
ATOM   4397 HD13 ILE A 277       1.105  22.054  34.684  1.00  0.00           H  
ATOM   4398  N   ASN A 278       4.005  25.836  31.340  1.00  0.00           N  
ATOM   4399  CA  ASN A 278       5.291  26.527  31.283  1.00  0.00           C  
ATOM   4400  C   ASN A 278       5.949  26.247  32.639  1.00  0.00           C  
ATOM   4401  O   ASN A 278       5.568  26.800  33.671  1.00  0.00           O  
ATOM   4402  CB  ASN A 278       5.097  28.022  31.018  1.00  0.00           C  
ATOM   4403  CG  ASN A 278       6.434  28.742  31.017  1.00  0.00           C  
ATOM   4404  OD1 ASN A 278       7.491  28.140  31.242  1.00  0.00           O  
ATOM   4405  ND2 ASN A 278       6.461  30.052  30.743  1.00  0.00           N  
ATOM   4406  H   ASN A 278       3.185  26.344  31.604  1.00  0.00           H  
ATOM   4407  HA  ASN A 278       5.849  26.130  30.554  1.00  0.00           H  
ATOM   4408  HB2 ASN A 278       4.515  28.410  31.733  1.00  0.00           H  
ATOM   4409  HB3 ASN A 278       4.657  28.144  30.128  1.00  0.00           H  
ATOM   4410 HD21 ASN A 278       5.609  30.542  30.561  1.00  0.00           H  
ATOM   4411 HD22 ASN A 278       7.333  30.540  30.721  1.00  0.00           H  
ATOM   4412  N   ASN A 279       6.779  25.209  32.654  1.00  0.00           N  
ATOM   4413  CA  ASN A 279       7.418  24.706  33.836  1.00  0.00           C  
ATOM   4414  C   ASN A 279       8.363  25.713  34.482  1.00  0.00           C  
ATOM   4415  O   ASN A 279       8.569  25.538  35.672  1.00  0.00           O  
ATOM   4416  CB  ASN A 279       8.162  23.365  33.581  1.00  0.00           C  
ATOM   4417  CG  ASN A 279       7.221  22.189  33.485  1.00  0.00           C  
ATOM   4418  OD1 ASN A 279       6.357  22.078  32.581  1.00  0.00           O  
ATOM   4419  ND2 ASN A 279       7.241  21.211  34.369  1.00  0.00           N  
ATOM   4420  H   ASN A 279       6.970  24.750  31.787  1.00  0.00           H  
ATOM   4421  HA  ASN A 279       6.695  24.517  34.500  1.00  0.00           H  
ATOM   4422  HB2 ASN A 279       8.800  23.204  34.334  1.00  0.00           H  
ATOM   4423  HB3 ASN A 279       8.671  23.439  32.723  1.00  0.00           H  
ATOM   4424 HD21 ASN A 279       7.902  21.229  35.119  1.00  0.00           H  
ATOM   4425 HD22 ASN A 279       6.595  20.451  34.289  1.00  0.00           H  
ATOM   4426  N   GLN A 280       8.888  26.748  33.846  1.00  0.00           N  
ATOM   4427  CA  GLN A 280       9.781  27.660  34.561  1.00  0.00           C  
ATOM   4428  C   GLN A 280       9.116  28.883  35.157  1.00  0.00           C  
ATOM   4429  O   GLN A 280       9.775  29.818  35.641  1.00  0.00           O  
ATOM   4430  CB  GLN A 280      10.874  28.136  33.584  1.00  0.00           C  
ATOM   4431  CG  GLN A 280      11.601  26.945  32.979  1.00  0.00           C  
ATOM   4432  CD  GLN A 280      12.775  27.391  32.107  1.00  0.00           C  
ATOM   4433  OE1 GLN A 280      12.592  28.333  31.322  1.00  0.00           O  
ATOM   4434  NE2 GLN A 280      13.904  26.716  32.351  1.00  0.00           N  
ATOM   4435  H   GLN A 280       8.675  26.906  32.882  1.00  0.00           H  
ATOM   4436  HA  GLN A 280      10.222  27.151  35.301  1.00  0.00           H  
ATOM   4437  HB2 GLN A 280      11.531  28.707  34.077  1.00  0.00           H  
ATOM   4438  HB3 GLN A 280      10.451  28.670  32.852  1.00  0.00           H  
ATOM   4439  HG2 GLN A 280      10.959  26.423  32.418  1.00  0.00           H  
ATOM   4440  HG3 GLN A 280      11.946  26.365  33.717  1.00  0.00           H  
ATOM   4441 HE21 GLN A 280      13.907  25.971  33.018  1.00  0.00           H  
ATOM   4442 HE22 GLN A 280      14.745  26.957  31.867  1.00  0.00           H  
ATOM   4443  N   LYS A 281       7.802  28.956  35.101  1.00  0.00           N  
ATOM   4444  CA  LYS A 281       7.170  30.179  35.607  1.00  0.00           C  
ATOM   4445  C   LYS A 281       6.159  29.906  36.708  1.00  0.00           C  
ATOM   4446  O   LYS A 281       5.248  29.101  36.599  1.00  0.00           O  
ATOM   4447  CB  LYS A 281       6.600  30.963  34.421  1.00  0.00           C  
ATOM   4448  CG  LYS A 281       6.014  32.299  34.924  1.00  0.00           C  
ATOM   4449  CD  LYS A 281       4.513  32.280  34.682  1.00  0.00           C  
ATOM   4450  CE  LYS A 281       4.214  32.889  33.324  1.00  0.00           C  
ATOM   4451  NZ  LYS A 281       3.624  34.262  33.371  1.00  0.00           N  
ATOM   4452  H   LYS A 281       7.256  28.206  34.728  1.00  0.00           H  
ATOM   4453  HA  LYS A 281       7.895  30.739  36.007  1.00  0.00           H  
ATOM   4454  HB2 LYS A 281       5.879  30.427  33.982  1.00  0.00           H  
ATOM   4455  HB3 LYS A 281       7.328  31.146  33.761  1.00  0.00           H  
ATOM   4456  HG2 LYS A 281       6.428  33.060  34.424  1.00  0.00           H  
ATOM   4457  HG3 LYS A 281       6.198  32.403  35.901  1.00  0.00           H  
ATOM   4458  HD2 LYS A 281       4.053  32.811  35.394  1.00  0.00           H  
ATOM   4459  HD3 LYS A 281       4.183  31.336  34.704  1.00  0.00           H  
ATOM   4460  HE2 LYS A 281       3.570  32.289  32.849  1.00  0.00           H  
ATOM   4461  HE3 LYS A 281       5.069  32.935  32.808  1.00  0.00           H  
ATOM   4462  HZ1 LYS A 281       3.459  34.586  32.439  1.00  0.00           H  
ATOM   4463  HZ2 LYS A 281       2.759  34.236  33.873  1.00  0.00           H  
ATOM   4464  HZ3 LYS A 281       4.259  34.882  33.832  1.00  0.00           H  
ATOM   4465  N   ALA A 282       6.398  30.633  37.818  1.00  0.00           N  
ATOM   4466  CA  ALA A 282       5.505  30.567  38.971  1.00  0.00           C  
ATOM   4467  C   ALA A 282       4.097  30.984  38.565  1.00  0.00           C  
ATOM   4468  O   ALA A 282       3.875  31.826  37.704  1.00  0.00           O  
ATOM   4469  CB  ALA A 282       6.064  31.562  40.006  1.00  0.00           C  
ATOM   4470  H   ALA A 282       7.201  31.228  37.852  1.00  0.00           H  
ATOM   4471  HA  ALA A 282       5.496  29.642  39.350  1.00  0.00           H  
ATOM   4472  HB1 ALA A 282       5.485  31.556  40.821  1.00  0.00           H  
ATOM   4473  HB2 ALA A 282       6.995  31.295  40.256  1.00  0.00           H  
ATOM   4474  HB3 ALA A 282       6.075  32.481  39.612  1.00  0.00           H  
ATOM   4475  N   PRO A 283       3.083  30.334  39.111  1.00  0.00           N  
ATOM   4476  CA  PRO A 283       3.226  29.282  40.093  1.00  0.00           C  
ATOM   4477  C   PRO A 283       3.350  27.893  39.472  1.00  0.00           C  
ATOM   4478  O   PRO A 283       3.149  26.917  40.194  1.00  0.00           O  
ATOM   4479  CB  PRO A 283       1.869  29.326  40.812  1.00  0.00           C  
ATOM   4480  CG  PRO A 283       0.922  29.630  39.689  1.00  0.00           C  
ATOM   4481  CD  PRO A 283       1.635  30.625  38.827  1.00  0.00           C  
ATOM   4482  HA  PRO A 283       3.980  29.470  40.723  1.00  0.00           H  
ATOM   4483  HB2 PRO A 283       1.656  28.446  41.237  1.00  0.00           H  
ATOM   4484  HB3 PRO A 283       1.850  30.045  41.506  1.00  0.00           H  
ATOM   4485  HG2 PRO A 283       0.717  28.800  39.170  1.00  0.00           H  
ATOM   4486  HG3 PRO A 283       0.072  30.020  40.044  1.00  0.00           H  
ATOM   4487  HD2 PRO A 283       1.422  30.483  37.860  1.00  0.00           H  
ATOM   4488  HD3 PRO A 283       1.398  31.561  39.086  1.00  0.00           H  
ATOM   4489  N   PHE A 284       3.649  27.849  38.155  1.00  0.00           N  
ATOM   4490  CA  PHE A 284       3.667  26.558  37.483  1.00  0.00           C  
ATOM   4491  C   PHE A 284       4.955  25.770  37.662  1.00  0.00           C  
ATOM   4492  O   PHE A 284       4.981  24.653  37.183  1.00  0.00           O  
ATOM   4493  CB  PHE A 284       3.375  26.666  35.962  1.00  0.00           C  
ATOM   4494  CG  PHE A 284       2.049  27.368  35.792  1.00  0.00           C  
ATOM   4495  CD1 PHE A 284       0.866  26.702  35.974  1.00  0.00           C  
ATOM   4496  CD2 PHE A 284       2.062  28.736  35.479  1.00  0.00           C  
ATOM   4497  CE1 PHE A 284      -0.328  27.394  35.849  1.00  0.00           C  
ATOM   4498  CE2 PHE A 284       0.861  29.392  35.350  1.00  0.00           C  
ATOM   4499  CZ  PHE A 284      -0.326  28.750  35.538  1.00  0.00           C  
ATOM   4500  H   PHE A 284       3.854  28.688  37.651  1.00  0.00           H  
ATOM   4501  HA  PHE A 284       2.932  26.011  37.883  1.00  0.00           H  
ATOM   4502  HB2 PHE A 284       3.329  25.752  35.559  1.00  0.00           H  
ATOM   4503  HB3 PHE A 284       4.098  27.192  35.514  1.00  0.00           H  
ATOM   4504  HD1 PHE A 284       0.864  25.727  36.195  1.00  0.00           H  
ATOM   4505  HD2 PHE A 284       2.926  29.223  35.353  1.00  0.00           H  
ATOM   4506  HE1 PHE A 284      -1.196  26.916  35.983  1.00  0.00           H  
ATOM   4507  HE2 PHE A 284       0.858  30.363  35.113  1.00  0.00           H  
ATOM   4508  HZ  PHE A 284      -1.188  29.249  35.453  1.00  0.00           H  
ATOM   4509  N   ASN A 285       5.901  26.282  38.421  1.00  0.00           N  
ATOM   4510  CA  ASN A 285       7.135  25.620  38.747  1.00  0.00           C  
ATOM   4511  C   ASN A 285       6.908  24.809  40.015  1.00  0.00           C  
ATOM   4512  O   ASN A 285       7.796  24.151  40.547  1.00  0.00           O  
ATOM   4513  CB  ASN A 285       8.331  26.573  38.871  1.00  0.00           C  
ATOM   4514  CG  ASN A 285       8.133  27.728  39.850  1.00  0.00           C  
ATOM   4515  OD1 ASN A 285       7.025  28.044  40.305  1.00  0.00           O  
ATOM   4516  ND2 ASN A 285       9.223  28.356  40.238  1.00  0.00           N  
ATOM   4517  H   ASN A 285       5.751  27.196  38.797  1.00  0.00           H  
ATOM   4518  HA  ASN A 285       7.337  24.976  38.009  1.00  0.00           H  
ATOM   4519  HB2 ASN A 285       8.515  26.960  37.967  1.00  0.00           H  
ATOM   4520  HB3 ASN A 285       9.122  26.041  39.174  1.00  0.00           H  
ATOM   4521 HD21 ASN A 285      10.112  28.092  39.864  1.00  0.00           H  
ATOM   4522 HD22 ASN A 285       9.162  29.097  40.907  1.00  0.00           H  
ATOM   4523  N   ASP A 286       5.682  24.791  40.514  1.00  0.00           N  
ATOM   4524  CA  ASP A 286       5.285  24.046  41.694  1.00  0.00           C  
ATOM   4525  C   ASP A 286       4.652  22.739  41.226  1.00  0.00           C  
ATOM   4526  O   ASP A 286       3.604  22.859  40.616  1.00  0.00           O  
ATOM   4527  CB  ASP A 286       4.216  24.815  42.473  1.00  0.00           C  
ATOM   4528  CG  ASP A 286       3.960  24.267  43.877  1.00  0.00           C  
ATOM   4529  OD1 ASP A 286       3.992  23.052  44.132  1.00  0.00           O  
ATOM   4530  OD2 ASP A 286       3.688  25.127  44.748  1.00  0.00           O  
ATOM   4531  H   ASP A 286       4.981  25.328  40.045  1.00  0.00           H  
ATOM   4532  HA  ASP A 286       6.078  23.863  42.275  1.00  0.00           H  
ATOM   4533  HB2 ASP A 286       3.360  24.774  41.958  1.00  0.00           H  
ATOM   4534  HB3 ASP A 286       4.510  25.767  42.555  1.00  0.00           H  
ATOM   4535  N   VAL A 287       5.115  21.560  41.582  1.00  0.00           N  
ATOM   4536  CA  VAL A 287       4.503  20.307  41.139  1.00  0.00           C  
ATOM   4537  C   VAL A 287       3.068  20.135  41.549  1.00  0.00           C  
ATOM   4538  O   VAL A 287       2.213  19.576  40.816  1.00  0.00           O  
ATOM   4539  CB  VAL A 287       5.416  19.105  41.471  1.00  0.00           C  
ATOM   4540  CG1 VAL A 287       5.601  18.842  42.962  1.00  0.00           C  
ATOM   4541  CG2 VAL A 287       4.897  17.844  40.777  1.00  0.00           C  
ATOM   4542  H   VAL A 287       5.916  21.519  42.179  1.00  0.00           H  
ATOM   4543  HA  VAL A 287       4.488  20.359  40.140  1.00  0.00           H  
ATOM   4544  HB  VAL A 287       6.319  19.304  41.090  1.00  0.00           H  
ATOM   4545 HG11 VAL A 287       6.202  18.053  43.089  1.00  0.00           H  
ATOM   4546 HG12 VAL A 287       6.011  19.646  43.394  1.00  0.00           H  
ATOM   4547 HG13 VAL A 287       4.712  18.655  43.380  1.00  0.00           H  
ATOM   4548 HG21 VAL A 287       5.494  17.072  40.998  1.00  0.00           H  
ATOM   4549 HG22 VAL A 287       3.968  17.648  41.092  1.00  0.00           H  
ATOM   4550 HG23 VAL A 287       4.890  17.987  39.787  1.00  0.00           H  
ATOM   4551  N   ARG A 288       2.661  20.692  42.706  1.00  0.00           N  
ATOM   4552  CA  ARG A 288       1.296  20.570  43.194  1.00  0.00           C  
ATOM   4553  C   ARG A 288       0.305  21.306  42.276  1.00  0.00           C  
ATOM   4554  O   ARG A 288      -0.775  20.767  42.056  1.00  0.00           O  
ATOM   4555  CB  ARG A 288       1.147  21.102  44.640  1.00  0.00           C  
ATOM   4556  CG  ARG A 288       2.212  20.521  45.564  1.00  0.00           C  
ATOM   4557  CD  ARG A 288       2.265  21.215  46.912  1.00  0.00           C  
ATOM   4558  NE  ARG A 288       2.649  22.627  46.814  1.00  0.00           N  
ATOM   4559  CZ  ARG A 288       3.045  23.360  47.858  1.00  0.00           C  
ATOM   4560  NH1 ARG A 288       3.103  22.827  49.080  1.00  0.00           N  
ATOM   4561  NH2 ARG A 288       3.387  24.638  47.728  1.00  0.00           N  
ATOM   4562  H   ARG A 288       3.322  21.209  43.250  1.00  0.00           H  
ATOM   4563  HA  ARG A 288       1.054  19.600  43.195  1.00  0.00           H  
ATOM   4564  HB2 ARG A 288       0.244  20.850  44.987  1.00  0.00           H  
ATOM   4565  HB3 ARG A 288       1.234  22.098  44.630  1.00  0.00           H  
ATOM   4566  HG2 ARG A 288       3.104  20.614  45.122  1.00  0.00           H  
ATOM   4567  HG3 ARG A 288       2.013  19.552  45.711  1.00  0.00           H  
ATOM   4568  HD2 ARG A 288       2.932  20.742  47.488  1.00  0.00           H  
ATOM   4569  HD3 ARG A 288       1.361  21.159  47.335  1.00  0.00           H  
ATOM   4570  HE  ARG A 288       2.612  23.065  45.916  1.00  0.00           H  
ATOM   4571 HH11 ARG A 288       3.401  23.384  49.855  1.00  0.00           H  
ATOM   4572 HH12 ARG A 288       2.849  21.870  49.221  1.00  0.00           H  
ATOM   4573 HH21 ARG A 288       3.680  25.161  48.528  1.00  0.00           H  
ATOM   4574 HH22 ARG A 288       3.352  25.076  46.830  1.00  0.00           H  
ATOM   4575  N   VAL A 289       0.740  22.444  41.735  1.00  0.00           N  
ATOM   4576  CA  VAL A 289      -0.168  23.141  40.797  1.00  0.00           C  
ATOM   4577  C   VAL A 289      -0.278  22.338  39.510  1.00  0.00           C  
ATOM   4578  O   VAL A 289      -1.366  22.042  39.022  1.00  0.00           O  
ATOM   4579  CB  VAL A 289       0.376  24.561  40.591  1.00  0.00           C  
ATOM   4580  CG1 VAL A 289      -0.409  25.317  39.555  1.00  0.00           C  
ATOM   4581  CG2 VAL A 289       0.386  25.335  41.940  1.00  0.00           C  
ATOM   4582  H   VAL A 289       1.644  22.812  41.954  1.00  0.00           H  
ATOM   4583  HA  VAL A 289      -1.074  23.203  41.215  1.00  0.00           H  
ATOM   4584  HB  VAL A 289       1.320  24.487  40.270  1.00  0.00           H  
ATOM   4585 HG11 VAL A 289      -0.025  26.234  39.450  1.00  0.00           H  
ATOM   4586 HG12 VAL A 289      -0.360  24.833  38.681  1.00  0.00           H  
ATOM   4587 HG13 VAL A 289      -1.364  25.386  39.845  1.00  0.00           H  
ATOM   4588 HG21 VAL A 289       0.742  26.258  41.792  1.00  0.00           H  
ATOM   4589 HG22 VAL A 289      -0.546  25.391  42.299  1.00  0.00           H  
ATOM   4590 HG23 VAL A 289       0.968  24.854  42.596  1.00  0.00           H  
ATOM   4591  N   ARG A 290       0.848  21.883  38.940  1.00  0.00           N  
ATOM   4592  CA  ARG A 290       0.734  21.133  37.672  1.00  0.00           C  
ATOM   4593  C   ARG A 290      -0.045  19.844  37.874  1.00  0.00           C  
ATOM   4594  O   ARG A 290      -0.873  19.410  37.064  1.00  0.00           O  
ATOM   4595  CB  ARG A 290       2.135  20.886  37.109  1.00  0.00           C  
ATOM   4596  CG  ARG A 290       3.097  22.057  37.145  1.00  0.00           C  
ATOM   4597  CD  ARG A 290       4.298  21.822  36.226  1.00  0.00           C  
ATOM   4598  NE  ARG A 290       5.125  20.747  36.840  1.00  0.00           N  
ATOM   4599  CZ  ARG A 290       6.137  20.986  37.646  1.00  0.00           C  
ATOM   4600  NH1 ARG A 290       6.494  22.242  37.925  1.00  0.00           N  
ATOM   4601  NH2 ARG A 290       6.797  19.962  38.188  1.00  0.00           N  
ATOM   4602  H   ARG A 290       1.740  22.047  39.362  1.00  0.00           H  
ATOM   4603  HA  ARG A 290       0.232  21.700  37.019  1.00  0.00           H  
ATOM   4604  HB2 ARG A 290       2.033  20.606  36.154  1.00  0.00           H  
ATOM   4605  HB3 ARG A 290       2.545  20.140  37.633  1.00  0.00           H  
ATOM   4606  HG2 ARG A 290       3.424  22.181  38.082  1.00  0.00           H  
ATOM   4607  HG3 ARG A 290       2.616  22.882  36.848  1.00  0.00           H  
ATOM   4608  HD2 ARG A 290       4.835  22.662  36.144  1.00  0.00           H  
ATOM   4609  HD3 ARG A 290       3.985  21.537  35.320  1.00  0.00           H  
ATOM   4610  HE  ARG A 290       4.900  19.796  36.629  1.00  0.00           H  
ATOM   4611 HH11 ARG A 290       7.264  22.418  38.538  1.00  0.00           H  
ATOM   4612 HH12 ARG A 290       5.991  23.006  37.521  1.00  0.00           H  
ATOM   4613 HH21 ARG A 290       7.568  20.133  38.802  1.00  0.00           H  
ATOM   4614 HH22 ARG A 290       6.521  19.023  37.981  1.00  0.00           H  
ATOM   4615  N   THR A 291       0.198  19.135  38.975  1.00  0.00           N  
ATOM   4616  CA  THR A 291      -0.515  17.876  39.240  1.00  0.00           C  
ATOM   4617  C   THR A 291      -1.998  18.133  39.387  1.00  0.00           C  
ATOM   4618  O   THR A 291      -2.829  17.355  38.881  1.00  0.00           O  
ATOM   4619  CB  THR A 291       0.099  17.212  40.495  1.00  0.00           C  
ATOM   4620  OG1 THR A 291       1.494  16.980  40.187  1.00  0.00           O  
ATOM   4621  CG2 THR A 291      -0.641  15.953  40.892  1.00  0.00           C  
ATOM   4622  H   THR A 291       0.876  19.464  39.632  1.00  0.00           H  
ATOM   4623  HA  THR A 291      -0.377  17.265  38.460  1.00  0.00           H  
ATOM   4624  HB  THR A 291       0.047  17.862  41.254  1.00  0.00           H  
ATOM   4625  HG1 THR A 291       1.941  16.549  40.971  1.00  0.00           H  
ATOM   4626 HG21 THR A 291      -0.213  15.557  41.705  1.00  0.00           H  
ATOM   4627 HG22 THR A 291      -1.595  16.176  41.093  1.00  0.00           H  
ATOM   4628 HG23 THR A 291      -0.604  15.294  40.141  1.00  0.00           H  
ATOM   4629  N   ALA A 292      -2.362  19.240  40.060  1.00  0.00           N  
ATOM   4630  CA  ALA A 292      -3.797  19.551  40.202  1.00  0.00           C  
ATOM   4631  C   ALA A 292      -4.503  19.733  38.872  1.00  0.00           C  
ATOM   4632  O   ALA A 292      -5.525  19.171  38.503  1.00  0.00           O  
ATOM   4633  CB  ALA A 292      -3.897  20.869  40.997  1.00  0.00           C  
ATOM   4634  H   ALA A 292      -1.670  19.843  40.458  1.00  0.00           H  
ATOM   4635  HA  ALA A 292      -4.245  18.820  40.717  1.00  0.00           H  
ATOM   4636  HB1 ALA A 292      -4.859  21.115  41.115  1.00  0.00           H  
ATOM   4637  HB2 ALA A 292      -3.471  20.750  41.894  1.00  0.00           H  
ATOM   4638  HB3 ALA A 292      -3.426  21.596  40.498  1.00  0.00           H  
ATOM   4639  N   LEU A 293      -3.881  20.589  38.029  1.00  0.00           N  
ATOM   4640  CA  LEU A 293      -4.444  20.794  36.686  1.00  0.00           C  
ATOM   4641  C   LEU A 293      -4.570  19.496  35.899  1.00  0.00           C  
ATOM   4642  O   LEU A 293      -5.544  19.271  35.185  1.00  0.00           O  
ATOM   4643  CB  LEU A 293      -3.561  21.779  35.903  1.00  0.00           C  
ATOM   4644  CG  LEU A 293      -3.576  23.219  36.415  1.00  0.00           C  
ATOM   4645  CD1 LEU A 293      -2.587  24.049  35.614  1.00  0.00           C  
ATOM   4646  CD2 LEU A 293      -4.994  23.762  36.401  1.00  0.00           C  
ATOM   4647  H   LEU A 293      -3.054  21.073  38.314  1.00  0.00           H  
ATOM   4648  HA  LEU A 293      -5.355  21.195  36.783  1.00  0.00           H  
ATOM   4649  HB2 LEU A 293      -3.873  21.786  34.953  1.00  0.00           H  
ATOM   4650  HB3 LEU A 293      -2.618  21.447  35.942  1.00  0.00           H  
ATOM   4651  HG  LEU A 293      -3.264  23.207  37.365  1.00  0.00           H  
ATOM   4652 HD11 LEU A 293      -2.596  24.992  35.948  1.00  0.00           H  
ATOM   4653 HD12 LEU A 293      -1.669  23.667  35.719  1.00  0.00           H  
ATOM   4654 HD13 LEU A 293      -2.846  24.035  34.648  1.00  0.00           H  
ATOM   4655 HD21 LEU A 293      -4.994  24.704  36.737  1.00  0.00           H  
ATOM   4656 HD22 LEU A 293      -5.349  23.742  35.467  1.00  0.00           H  
ATOM   4657 HD23 LEU A 293      -5.573  23.198  36.990  1.00  0.00           H  
ATOM   4658  N   LYS A 294      -3.571  18.650  35.962  1.00  0.00           N  
ATOM   4659  CA  LYS A 294      -3.560  17.376  35.230  1.00  0.00           C  
ATOM   4660  C   LYS A 294      -4.662  16.464  35.713  1.00  0.00           C  
ATOM   4661  O   LYS A 294      -5.351  15.822  34.919  1.00  0.00           O  
ATOM   4662  CB  LYS A 294      -2.213  16.686  35.483  1.00  0.00           C  
ATOM   4663  CG  LYS A 294      -2.098  15.340  34.741  1.00  0.00           C  
ATOM   4664  CD  LYS A 294      -0.742  14.721  35.101  1.00  0.00           C  
ATOM   4665  CE  LYS A 294      -0.784  13.920  36.420  1.00  0.00           C  
ATOM   4666  NZ  LYS A 294       0.678  13.708  36.831  1.00  0.00           N  
ATOM   4667  H   LYS A 294      -2.783  18.881  36.532  1.00  0.00           H  
ATOM   4668  HA  LYS A 294      -3.671  17.549  34.251  1.00  0.00           H  
ATOM   4669  HB2 LYS A 294      -2.115  16.522  36.465  1.00  0.00           H  
ATOM   4670  HB3 LYS A 294      -1.479  17.289  35.171  1.00  0.00           H  
ATOM   4671  HG2 LYS A 294      -2.152  15.490  33.754  1.00  0.00           H  
ATOM   4672  HG3 LYS A 294      -2.837  14.730  35.027  1.00  0.00           H  
ATOM   4673  HD2 LYS A 294      -0.070  15.455  35.194  1.00  0.00           H  
ATOM   4674  HD3 LYS A 294      -0.465  14.107  34.362  1.00  0.00           H  
ATOM   4675  HE2 LYS A 294      -1.236  13.040  36.278  1.00  0.00           H  
ATOM   4676  HE3 LYS A 294      -1.272  14.436  37.124  1.00  0.00           H  
ATOM   4677  HZ1 LYS A 294       0.712  13.190  37.686  1.00  0.00           H  
ATOM   4678  HZ2 LYS A 294       1.155  13.200  36.114  1.00  0.00           H  
ATOM   4679  HZ3 LYS A 294       1.120  14.596  36.961  1.00  0.00           H  
ATOM   4680  N   LEU A 295      -4.756  16.320  37.052  1.00  0.00           N  
ATOM   4681  CA  LEU A 295      -5.789  15.438  37.597  1.00  0.00           C  
ATOM   4682  C   LEU A 295      -7.208  15.963  37.438  1.00  0.00           C  
ATOM   4683  O   LEU A 295      -8.103  15.156  37.165  1.00  0.00           O  
ATOM   4684  CB  LEU A 295      -5.554  15.141  39.081  1.00  0.00           C  
ATOM   4685  CG  LEU A 295      -4.267  14.424  39.507  1.00  0.00           C  
ATOM   4686  CD1 LEU A 295      -4.246  14.307  41.042  1.00  0.00           C  
ATOM   4687  CD2 LEU A 295      -4.120  13.062  38.852  1.00  0.00           C  
ATOM   4688  H   LEU A 295      -4.131  16.808  37.661  1.00  0.00           H  
ATOM   4689  HA  LEU A 295      -5.733  14.570  37.104  1.00  0.00           H  
ATOM   4690  HB2 LEU A 295      -6.319  14.576  39.390  1.00  0.00           H  
ATOM   4691  HB3 LEU A 295      -5.572  16.018  39.561  1.00  0.00           H  
ATOM   4692  HG  LEU A 295      -3.490  14.988  39.228  1.00  0.00           H  
ATOM   4693 HD11 LEU A 295      -3.410  13.840  41.329  1.00  0.00           H  
ATOM   4694 HD12 LEU A 295      -4.273  15.221  41.446  1.00  0.00           H  
ATOM   4695 HD13 LEU A 295      -5.041  13.784  41.347  1.00  0.00           H  
ATOM   4696 HD21 LEU A 295      -3.270  12.635  39.159  1.00  0.00           H  
ATOM   4697 HD22 LEU A 295      -4.895  12.484  39.108  1.00  0.00           H  
ATOM   4698 HD23 LEU A 295      -4.099  13.171  37.858  1.00  0.00           H  
ATOM   4699  N   ALA A 296      -7.491  17.244  37.603  1.00  0.00           N  
ATOM   4700  CA  ALA A 296      -8.863  17.750  37.522  1.00  0.00           C  
ATOM   4701  C   ALA A 296      -9.444  17.801  36.134  1.00  0.00           C  
ATOM   4702  O   ALA A 296     -10.678  17.839  35.974  1.00  0.00           O  
ATOM   4703  CB  ALA A 296      -8.953  19.115  38.198  1.00  0.00           C  
ATOM   4704  H   ALA A 296      -6.747  17.886  37.788  1.00  0.00           H  
ATOM   4705  HA  ALA A 296      -9.435  17.125  38.053  1.00  0.00           H  
ATOM   4706  HB1 ALA A 296      -9.892  19.455  38.139  1.00  0.00           H  
ATOM   4707  HB2 ALA A 296      -8.689  19.029  39.159  1.00  0.00           H  
ATOM   4708  HB3 ALA A 296      -8.337  19.756  37.739  1.00  0.00           H  
ATOM   4709  N   LEU A 297      -8.598  17.739  35.094  1.00  0.00           N  
ATOM   4710  CA  LEU A 297      -9.147  17.699  33.729  1.00  0.00           C  
ATOM   4711  C   LEU A 297      -9.840  16.345  33.567  1.00  0.00           C  
ATOM   4712  O   LEU A 297      -9.237  15.311  33.876  1.00  0.00           O  
ATOM   4713  CB  LEU A 297      -8.036  17.842  32.691  1.00  0.00           C  
ATOM   4714  CG  LEU A 297      -8.454  18.007  31.222  1.00  0.00           C  
ATOM   4715  CD1 LEU A 297      -7.446  18.855  30.450  1.00  0.00           C  
ATOM   4716  CD2 LEU A 297      -8.526  16.649  30.554  1.00  0.00           C  
ATOM   4717  H   LEU A 297      -7.610  17.720  35.244  1.00  0.00           H  
ATOM   4718  HA  LEU A 297      -9.814  18.435  33.612  1.00  0.00           H  
ATOM   4719  HB2 LEU A 297      -7.464  17.024  32.750  1.00  0.00           H  
ATOM   4720  HB3 LEU A 297      -7.495  18.645  32.940  1.00  0.00           H  
ATOM   4721  HG  LEU A 297      -9.353  18.443  31.181  1.00  0.00           H  
ATOM   4722 HD11 LEU A 297      -7.744  18.945  29.500  1.00  0.00           H  
ATOM   4723 HD12 LEU A 297      -7.385  19.762  30.867  1.00  0.00           H  
ATOM   4724 HD13 LEU A 297      -6.549  18.414  30.478  1.00  0.00           H  
ATOM   4725 HD21 LEU A 297      -8.798  16.762  29.598  1.00  0.00           H  
ATOM   4726 HD22 LEU A 297      -7.629  16.209  30.595  1.00  0.00           H  
ATOM   4727 HD23 LEU A 297      -9.198  16.080  31.027  1.00  0.00           H  
ATOM   4728  N   ASP A 298     -11.072  16.327  33.103  1.00  0.00           N  
ATOM   4729  CA  ASP A 298     -11.820  15.124  32.864  1.00  0.00           C  
ATOM   4730  C   ASP A 298     -11.757  14.710  31.386  1.00  0.00           C  
ATOM   4731  O   ASP A 298     -12.534  15.142  30.536  1.00  0.00           O  
ATOM   4732  CB  ASP A 298     -13.270  15.331  33.296  1.00  0.00           C  
ATOM   4733  CG  ASP A 298     -14.092  14.049  33.309  1.00  0.00           C  
ATOM   4734  OD1 ASP A 298     -13.742  13.092  32.595  1.00  0.00           O  
ATOM   4735  OD2 ASP A 298     -15.102  14.045  34.054  1.00  0.00           O  
ATOM   4736  H   ASP A 298     -11.513  17.202  32.905  1.00  0.00           H  
ATOM   4737  HA  ASP A 298     -11.426  14.390  33.417  1.00  0.00           H  
ATOM   4738  HB2 ASP A 298     -13.699  15.975  32.663  1.00  0.00           H  
ATOM   4739  HB3 ASP A 298     -13.273  15.718  34.218  1.00  0.00           H  
ATOM   4740  N   ARG A 299     -10.830  13.783  31.124  1.00  0.00           N  
ATOM   4741  CA  ARG A 299     -10.589  13.292  29.768  1.00  0.00           C  
ATOM   4742  C   ARG A 299     -11.797  12.606  29.160  1.00  0.00           C  
ATOM   4743  O   ARG A 299     -11.997  12.663  27.939  1.00  0.00           O  
ATOM   4744  CB  ARG A 299      -9.410  12.317  29.798  1.00  0.00           C  
ATOM   4745  CG  ARG A 299      -8.150  13.066  30.215  1.00  0.00           C  
ATOM   4746  CD  ARG A 299      -7.100  12.149  30.818  1.00  0.00           C  
ATOM   4747  NE  ARG A 299      -5.946  12.994  31.134  1.00  0.00           N  
ATOM   4748  CZ  ARG A 299      -5.762  13.705  32.236  1.00  0.00           C  
ATOM   4749  NH1 ARG A 299      -6.613  13.695  33.244  1.00  0.00           N  
ATOM   4750  NH2 ARG A 299      -4.691  14.462  32.393  1.00  0.00           N  
ATOM   4751  H   ARG A 299     -10.285  13.415  31.878  1.00  0.00           H  
ATOM   4752  HA  ARG A 299     -10.342  14.069  29.189  1.00  0.00           H  
ATOM   4753  HB2 ARG A 299      -9.279  11.923  28.888  1.00  0.00           H  
ATOM   4754  HB3 ARG A 299      -9.597  11.586  30.454  1.00  0.00           H  
ATOM   4755  HG2 ARG A 299      -8.398  13.758  30.893  1.00  0.00           H  
ATOM   4756  HG3 ARG A 299      -7.761  13.512  29.409  1.00  0.00           H  
ATOM   4757  HD2 ARG A 299      -6.841  11.441  30.161  1.00  0.00           H  
ATOM   4758  HD3 ARG A 299      -7.452  11.719  31.650  1.00  0.00           H  
ATOM   4759  HE  ARG A 299      -5.222  13.039  30.446  1.00  0.00           H  
ATOM   4760 HH11 ARG A 299      -6.432  14.249  34.057  1.00  0.00           H  
ATOM   4761 HH12 ARG A 299      -7.439  13.134  33.195  1.00  0.00           H  
ATOM   4762 HH21 ARG A 299      -4.571  14.991  33.233  1.00  0.00           H  
ATOM   4763 HH22 ARG A 299      -4.000  14.506  31.672  1.00  0.00           H  
ATOM   4764  N   ASP A 300     -12.541  11.890  30.015  1.00  0.00           N  
ATOM   4765  CA  ASP A 300     -13.761  11.234  29.528  1.00  0.00           C  
ATOM   4766  C   ASP A 300     -14.702  12.315  29.005  1.00  0.00           C  
ATOM   4767  O   ASP A 300     -15.214  12.142  27.910  1.00  0.00           O  
ATOM   4768  CB  ASP A 300     -14.485  10.399  30.588  1.00  0.00           C  
ATOM   4769  CG  ASP A 300     -15.833   9.876  30.149  1.00  0.00           C  
ATOM   4770  OD1 ASP A 300     -15.902   9.203  29.093  1.00  0.00           O  
ATOM   4771  OD2 ASP A 300     -16.863  10.147  30.824  1.00  0.00           O  
ATOM   4772  H   ASP A 300     -12.268  11.804  30.973  1.00  0.00           H  
ATOM   4773  HA  ASP A 300     -13.515  10.634  28.767  1.00  0.00           H  
ATOM   4774  HB2 ASP A 300     -14.618  10.969  31.399  1.00  0.00           H  
ATOM   4775  HB3 ASP A 300     -13.906   9.618  30.821  1.00  0.00           H  
ATOM   4776  N   ILE A 301     -14.934  13.384  29.746  1.00  0.00           N  
ATOM   4777  CA  ILE A 301     -15.851  14.405  29.238  1.00  0.00           C  
ATOM   4778  C   ILE A 301     -15.332  14.960  27.899  1.00  0.00           C  
ATOM   4779  O   ILE A 301     -16.026  15.013  26.883  1.00  0.00           O  
ATOM   4780  CB  ILE A 301     -16.103  15.550  30.219  1.00  0.00           C  
ATOM   4781  CG1 ILE A 301     -16.816  15.065  31.484  1.00  0.00           C  
ATOM   4782  CG2 ILE A 301     -16.933  16.669  29.570  1.00  0.00           C  
ATOM   4783  CD1 ILE A 301     -16.931  16.150  32.562  1.00  0.00           C  
ATOM   4784  H   ILE A 301     -14.492  13.493  30.636  1.00  0.00           H  
ATOM   4785  HA  ILE A 301     -16.729  13.961  29.061  1.00  0.00           H  
ATOM   4786  HB  ILE A 301     -15.219  15.932  30.486  1.00  0.00           H  
ATOM   4787 HG12 ILE A 301     -16.304  14.293  31.862  1.00  0.00           H  
ATOM   4788 HG13 ILE A 301     -17.737  14.764  31.235  1.00  0.00           H  
ATOM   4789 HG21 ILE A 301     -17.081  17.402  30.234  1.00  0.00           H  
ATOM   4790 HG22 ILE A 301     -16.442  17.031  28.778  1.00  0.00           H  
ATOM   4791 HG23 ILE A 301     -17.816  16.302  29.276  1.00  0.00           H  
ATOM   4792 HD11 ILE A 301     -17.403  15.777  33.361  1.00  0.00           H  
ATOM   4793 HD12 ILE A 301     -16.016  16.455  32.827  1.00  0.00           H  
ATOM   4794 HD13 ILE A 301     -17.449  16.925  32.201  1.00  0.00           H  
ATOM   4795  N   ILE A 302     -14.086  15.388  27.932  1.00  0.00           N  
ATOM   4796  CA  ILE A 302     -13.500  15.998  26.737  1.00  0.00           C  
ATOM   4797  C   ILE A 302     -13.436  15.065  25.559  1.00  0.00           C  
ATOM   4798  O   ILE A 302     -13.982  15.370  24.496  1.00  0.00           O  
ATOM   4799  CB  ILE A 302     -12.133  16.629  27.113  1.00  0.00           C  
ATOM   4800  CG1 ILE A 302     -12.503  17.991  27.696  1.00  0.00           C  
ATOM   4801  CG2 ILE A 302     -11.301  16.777  25.839  1.00  0.00           C  
ATOM   4802  CD1 ILE A 302     -11.699  18.548  28.822  1.00  0.00           C  
ATOM   4803  H   ILE A 302     -13.544  15.297  28.768  1.00  0.00           H  
ATOM   4804  HA  ILE A 302     -14.102  16.752  26.474  1.00  0.00           H  
ATOM   4805  HB  ILE A 302     -11.655  16.069  27.789  1.00  0.00           H  
ATOM   4806 HG12 ILE A 302     -13.447  17.923  28.018  1.00  0.00           H  
ATOM   4807 HG13 ILE A 302     -12.453  18.652  26.947  1.00  0.00           H  
ATOM   4808 HG21 ILE A 302     -10.415  17.183  26.065  1.00  0.00           H  
ATOM   4809 HG22 ILE A 302     -11.160  15.877  25.427  1.00  0.00           H  
ATOM   4810 HG23 ILE A 302     -11.784  17.368  25.192  1.00  0.00           H  
ATOM   4811 HD11 ILE A 302     -12.068  19.439  29.086  1.00  0.00           H  
ATOM   4812 HD12 ILE A 302     -11.742  17.925  29.603  1.00  0.00           H  
ATOM   4813 HD13 ILE A 302     -10.748  18.653  28.532  1.00  0.00           H  
ATOM   4814  N   VAL A 303     -12.852  13.885  25.739  1.00  0.00           N  
ATOM   4815  CA  VAL A 303     -12.711  12.971  24.601  1.00  0.00           C  
ATOM   4816  C   VAL A 303     -13.992  12.367  24.096  1.00  0.00           C  
ATOM   4817  O   VAL A 303     -14.252  12.282  22.890  1.00  0.00           O  
ATOM   4818  CB  VAL A 303     -11.703  11.857  25.009  1.00  0.00           C  
ATOM   4819  CG1 VAL A 303     -11.600  10.755  23.987  1.00  0.00           C  
ATOM   4820  CG2 VAL A 303     -10.344  12.495  25.254  1.00  0.00           C  
ATOM   4821  H   VAL A 303     -12.512  13.623  26.642  1.00  0.00           H  
ATOM   4822  HA  VAL A 303     -12.303  13.487  23.848  1.00  0.00           H  
ATOM   4823  HB  VAL A 303     -12.017  11.454  25.869  1.00  0.00           H  
ATOM   4824 HG11 VAL A 303     -10.942  10.071  24.300  1.00  0.00           H  
ATOM   4825 HG12 VAL A 303     -12.495  10.326  23.868  1.00  0.00           H  
ATOM   4826 HG13 VAL A 303     -11.295  11.137  23.115  1.00  0.00           H  
ATOM   4827 HG21 VAL A 303      -9.687  11.789  25.517  1.00  0.00           H  
ATOM   4828 HG22 VAL A 303     -10.032  12.946  24.418  1.00  0.00           H  
ATOM   4829 HG23 VAL A 303     -10.420  13.170  25.988  1.00  0.00           H  
ATOM   4830  N   ASN A 304     -14.814  11.885  25.030  1.00  0.00           N  
ATOM   4831  CA  ASN A 304     -16.033  11.172  24.717  1.00  0.00           C  
ATOM   4832  C   ASN A 304     -17.302  11.969  24.574  1.00  0.00           C  
ATOM   4833  O   ASN A 304     -18.210  11.588  23.854  1.00  0.00           O  
ATOM   4834  CB  ASN A 304     -16.340  10.218  25.898  1.00  0.00           C  
ATOM   4835  CG  ASN A 304     -15.525   8.963  25.745  1.00  0.00           C  
ATOM   4836  OD1 ASN A 304     -15.039   8.690  24.646  1.00  0.00           O  
ATOM   4837  ND2 ASN A 304     -15.422   8.246  26.852  1.00  0.00           N  
ATOM   4838  H   ASN A 304     -14.576  12.023  25.991  1.00  0.00           H  
ATOM   4839  HA  ASN A 304     -15.892  10.631  23.888  1.00  0.00           H  
ATOM   4840  HB2 ASN A 304     -17.313   9.987  25.897  1.00  0.00           H  
ATOM   4841  HB3 ASN A 304     -16.105  10.667  26.760  1.00  0.00           H  
ATOM   4842 HD21 ASN A 304     -15.858   8.562  27.695  1.00  0.00           H  
ATOM   4843 HD22 ASN A 304     -14.908   7.388  26.846  1.00  0.00           H  
ATOM   4844  N   LYS A 305     -17.400  13.015  25.367  1.00  0.00           N  
ATOM   4845  CA  LYS A 305     -18.591  13.859  25.356  1.00  0.00           C  
ATOM   4846  C   LYS A 305     -18.339  15.074  24.477  1.00  0.00           C  
ATOM   4847  O   LYS A 305     -19.059  15.196  23.477  1.00  0.00           O  
ATOM   4848  CB  LYS A 305     -18.968  14.187  26.803  1.00  0.00           C  
ATOM   4849  CG  LYS A 305     -19.597  13.056  27.596  1.00  0.00           C  
ATOM   4850  CD  LYS A 305     -18.726  11.930  28.114  1.00  0.00           C  
ATOM   4851  CE  LYS A 305     -19.576  10.787  28.674  1.00  0.00           C  
ATOM   4852  NZ  LYS A 305     -18.771   9.635  29.170  1.00  0.00           N  
ATOM   4853  H   LYS A 305     -16.647  13.235  25.987  1.00  0.00           H  
ATOM   4854  HA  LYS A 305     -19.340  13.334  24.952  1.00  0.00           H  
ATOM   4855  HB2 LYS A 305     -19.617  14.947  26.786  1.00  0.00           H  
ATOM   4856  HB3 LYS A 305     -18.136  14.470  27.280  1.00  0.00           H  
ATOM   4857  HG2 LYS A 305     -20.290  12.640  27.008  1.00  0.00           H  
ATOM   4858  HG3 LYS A 305     -20.040  13.470  28.391  1.00  0.00           H  
ATOM   4859  HD2 LYS A 305     -18.134  12.282  28.839  1.00  0.00           H  
ATOM   4860  HD3 LYS A 305     -18.163  11.581  27.364  1.00  0.00           H  
ATOM   4861  HE2 LYS A 305     -20.183  10.460  27.950  1.00  0.00           H  
ATOM   4862  HE3 LYS A 305     -20.122  11.141  29.433  1.00  0.00           H  
ATOM   4863  HZ1 LYS A 305     -19.384   8.927  29.521  1.00  0.00           H  
ATOM   4864  HZ2 LYS A 305     -18.225   9.262  28.420  1.00  0.00           H  
ATOM   4865  HZ3 LYS A 305     -18.164   9.943  29.903  1.00  0.00           H  
ATOM   4866  N   VAL A 306     -17.342  15.922  24.721  1.00  0.00           N  
ATOM   4867  CA  VAL A 306     -17.249  17.133  23.898  1.00  0.00           C  
ATOM   4868  C   VAL A 306     -16.653  16.916  22.515  1.00  0.00           C  
ATOM   4869  O   VAL A 306     -17.201  17.471  21.551  1.00  0.00           O  
ATOM   4870  CB  VAL A 306     -16.742  18.383  24.618  1.00  0.00           C  
ATOM   4871  CG1 VAL A 306     -16.610  18.206  26.132  1.00  0.00           C  
ATOM   4872  CG2 VAL A 306     -15.518  19.054  24.032  1.00  0.00           C  
ATOM   4873  H   VAL A 306     -16.676  15.739  25.444  1.00  0.00           H  
ATOM   4874  HA  VAL A 306     -18.205  17.352  23.704  1.00  0.00           H  
ATOM   4875  HB  VAL A 306     -17.475  19.054  24.506  1.00  0.00           H  
ATOM   4876 HG11 VAL A 306     -16.276  19.056  26.539  1.00  0.00           H  
ATOM   4877 HG12 VAL A 306     -17.503  17.979  26.520  1.00  0.00           H  
ATOM   4878 HG13 VAL A 306     -15.965  17.467  26.326  1.00  0.00           H  
ATOM   4879 HG21 VAL A 306     -15.281  19.854  24.583  1.00  0.00           H  
ATOM   4880 HG22 VAL A 306     -14.753  18.410  24.033  1.00  0.00           H  
ATOM   4881 HG23 VAL A 306     -15.712  19.340  23.094  1.00  0.00           H  
ATOM   4882  N   LYS A 307     -15.661  16.094  22.311  1.00  0.00           N  
ATOM   4883  CA  LYS A 307     -15.059  15.831  21.016  1.00  0.00           C  
ATOM   4884  C   LYS A 307     -15.758  14.725  20.240  1.00  0.00           C  
ATOM   4885  O   LYS A 307     -16.198  14.934  19.107  1.00  0.00           O  
ATOM   4886  CB  LYS A 307     -13.603  15.431  21.279  1.00  0.00           C  
ATOM   4887  CG  LYS A 307     -12.599  16.368  20.651  1.00  0.00           C  
ATOM   4888  CD  LYS A 307     -12.284  15.898  19.249  1.00  0.00           C  
ATOM   4889  CE  LYS A 307     -10.796  16.095  18.929  1.00  0.00           C  
ATOM   4890  NZ  LYS A 307     -10.423  15.150  17.824  1.00  0.00           N  
ATOM   4891  H   LYS A 307     -15.288  15.610  23.103  1.00  0.00           H  
ATOM   4892  HA  LYS A 307     -15.074  16.670  20.473  1.00  0.00           H  
ATOM   4893  HB2 LYS A 307     -13.455  14.514  20.909  1.00  0.00           H  
ATOM   4894  HB3 LYS A 307     -13.451  15.420  22.267  1.00  0.00           H  
ATOM   4895  HG2 LYS A 307     -11.761  16.374  21.197  1.00  0.00           H  
ATOM   4896  HG3 LYS A 307     -12.981  17.292  20.616  1.00  0.00           H  
ATOM   4897  HD2 LYS A 307     -12.832  16.422  18.597  1.00  0.00           H  
ATOM   4898  HD3 LYS A 307     -12.510  14.927  19.170  1.00  0.00           H  
ATOM   4899  HE2 LYS A 307     -10.247  15.899  19.741  1.00  0.00           H  
ATOM   4900  HE3 LYS A 307     -10.635  17.038  18.637  1.00  0.00           H  
ATOM   4901  HZ1 LYS A 307      -9.455  15.264  17.601  1.00  0.00           H  
ATOM   4902  HZ2 LYS A 307     -10.589  14.209  18.120  1.00  0.00           H  
ATOM   4903  HZ3 LYS A 307     -10.977  15.348  17.015  1.00  0.00           H  
ATOM   4904  N   ASN A 308     -15.752  13.521  20.794  1.00  0.00           N  
ATOM   4905  CA  ASN A 308     -16.393  12.348  20.244  1.00  0.00           C  
ATOM   4906  C   ASN A 308     -16.081  12.092  18.773  1.00  0.00           C  
ATOM   4907  O   ASN A 308     -16.965  12.030  17.898  1.00  0.00           O  
ATOM   4908  CB  ASN A 308     -17.909  12.455  20.492  1.00  0.00           C  
ATOM   4909  CG  ASN A 308     -18.742  11.272  20.070  1.00  0.00           C  
ATOM   4910  OD1 ASN A 308     -19.982  11.338  19.945  1.00  0.00           O  
ATOM   4911  ND2 ASN A 308     -18.071  10.149  19.830  1.00  0.00           N  
ATOM   4912  H   ASN A 308     -15.265  13.416  21.661  1.00  0.00           H  
ATOM   4913  HA  ASN A 308     -16.062  11.558  20.760  1.00  0.00           H  
ATOM   4914  HB2 ASN A 308     -18.243  13.255  19.994  1.00  0.00           H  
ATOM   4915  HB3 ASN A 308     -18.048  12.591  21.473  1.00  0.00           H  
ATOM   4916 HD21 ASN A 308     -17.077  10.127  19.939  1.00  0.00           H  
ATOM   4917 HD22 ASN A 308     -18.560   9.326  19.541  1.00  0.00           H  
ATOM   4918  N   GLN A 309     -14.805  11.932  18.452  1.00  0.00           N  
ATOM   4919  CA  GLN A 309     -14.343  11.692  17.096  1.00  0.00           C  
ATOM   4920  C   GLN A 309     -13.437  10.464  17.027  1.00  0.00           C  
ATOM   4921  O   GLN A 309     -12.889  10.189  15.952  1.00  0.00           O  
ATOM   4922  CB  GLN A 309     -13.636  12.919  16.519  1.00  0.00           C  
ATOM   4923  CG  GLN A 309     -14.486  14.173  16.392  1.00  0.00           C  
ATOM   4924  CD  GLN A 309     -13.690  15.332  15.832  1.00  0.00           C  
ATOM   4925  OE1 GLN A 309     -12.459  15.240  15.691  1.00  0.00           O  
ATOM   4926  NE2 GLN A 309     -14.360  16.444  15.530  1.00  0.00           N  
ATOM   4927  H   GLN A 309     -14.124  11.979  19.183  1.00  0.00           H  
ATOM   4928  HA  GLN A 309     -15.146  11.509  16.529  1.00  0.00           H  
ATOM   4929  HB2 GLN A 309     -13.303  12.680  15.607  1.00  0.00           H  
ATOM   4930  HB3 GLN A 309     -12.860  13.133  17.112  1.00  0.00           H  
ATOM   4931  HG2 GLN A 309     -14.832  14.424  17.296  1.00  0.00           H  
ATOM   4932  HG3 GLN A 309     -15.255  13.983  15.782  1.00  0.00           H  
ATOM   4933 HE21 GLN A 309     -15.351  16.481  15.657  1.00  0.00           H  
ATOM   4934 HE22 GLN A 309     -13.871  17.242  15.177  1.00  0.00           H  
ATOM   4935  N   GLY A 310     -13.348   9.695  18.097  1.00  0.00           N  
ATOM   4936  CA  GLY A 310     -12.547   8.475  18.129  1.00  0.00           C  
ATOM   4937  C   GLY A 310     -11.208   8.577  18.874  1.00  0.00           C
[truncated: 312,985 more chars]
