# Supplementary material for: FastGrow: on-the-fly growing and its application to DYRK1A
Source: J Comput Aided Mol Des. 2022 Aug 22;36(9):639–51. doi: 10.1007/s10822-022-00469-y (PMC9512872; doi:10.1007/s10822-022-00469-y)
Supplement: Supplementary file 3 — (zip 300339 KB) [file 10822_2022_469_MOESM3_ESM.zip › validation_sets/cross_growing/1b2h_1b05/1b05_core.mol2]

@<TRIPOS>MOLECULE
1b05
  56   55
SMALL
USER_CHARGES
@<TRIPOS>ATOM
   1 O1          -0.4295    21.3551    17.4005 O.co2        1    LIG  -1.0000
   2 O2          -1.6867    21.2302    15.6857 O.co2        1    LIG   0.0000
   3 O3           2.6662    20.8026    14.2496 O.2          1    LIG   0.0000
   4 O4           4.5052    17.8344    15.9007 O.2          1    LIG   0.0000
   5 N5          -3.6320    18.5450    12.4673 N.4          1    LIG   1.0000
   6 N6           6.6662    14.8829    11.0458 N.4          1    LIG   1.0000
   7 N7           5.1641    19.9171    15.5286 N.am         1    LIG   0.0000
   8 N8           1.6626    20.1215    16.1665 N.am         1    LIG   0.0000
   9 N9           6.9578    16.7807    15.3622 N.3          1    LIG   0.0000
  10 C10         -0.6719    20.8887    16.3099 C.2          1    LIG   0.0000
  11 C11          2.7289    20.4589    15.4347 C.2          1    LIG   0.0000
  12 C12          5.2949    18.6303    15.3925 C.2          1    LIG   0.0000
  13 C13          4.0441    20.5728    16.1865 C.3          1    LIG   0.0000
  14 C14          0.3574    20.0170    15.5496 C.3          1    LIG   0.0000
  15 C15          6.5562    18.0892    14.7253 C.3          1    LIG   0.0000
  16 C16          4.3120    22.0676    16.4352 C.3          1    LIG   0.0000
  17 C17         -2.6547    17.4249    12.5128 C.3          1    LIG   0.0000
  18 C18          6.5121    16.3373    10.6704 C.3          1    LIG   0.0000
  19 C19         -0.2702    18.6356    15.3806 C.3          1    LIG   0.0000
  20 C20          6.2869    17.9306    13.2197 C.3          1    LIG   0.0000
  21 C21         -1.9179    17.4305    13.8589 C.3          1    LIG   0.0000
  22 C22          5.1404    16.7586    11.2750 C.3          1    LIG   0.0000
  23 C23         -1.2906    18.7435    14.2221 C.3          1    LIG   0.0000
  24 C24          5.2645    16.8617    12.8177 C.3          1    LIG   0.0000
  25 H25         -4.1086    18.5360    11.5883 H            1    LIG   0.0000
  26 H26         -4.2958    18.4384    13.2076 H            1    LIG   0.0000
  27 H27         -3.1486    19.4137    12.5756 H            1    LIG   0.0000
  28 H28          7.5337    14.5366    10.6886 H            1    LIG   0.0000
  29 H29          6.6560    14.7927    12.0416 H            1    LIG   0.0000
  30 H30          5.9111    14.3561    10.6556 H            1    LIG   0.0000
  31 H31          5.8862    20.4985    15.1537 H            1    LIG   0.0000
  32 H32          1.7670    19.9406    17.1444 H            1    LIG   0.0000
  33 H33          7.1242    16.9222    16.3381 H            1    LIG   0.0000
  34 H34          6.2234    16.1126    15.2428 H            1    LIG   0.0000
  35 H35          3.9206    20.1364    17.0778 H            1    LIG   0.0000
  36 H36          0.4417    20.4074    14.6328 H            1    LIG   0.0000
  37 H37          7.2963    18.7496    14.8522 H            1    LIG   0.0000
  38 H38          3.4846    22.4976    16.7964 H            1    LIG   0.0000
  39 H39          4.5671    22.5070    15.5738 H            1    LIG   0.0000
  40 H40         -3.1394    16.5571    12.4035 H            1    LIG   0.0000
  41 H41         -1.9922    17.5324    11.7715 H            1    LIG   0.0000
  42 H42          7.2527    16.8830    11.0624 H            1    LIG   0.0000
  43 H43          6.5078    16.4464     9.6764 H            1    LIG   0.0000
  44 H44         -0.7344    18.3634    16.2235 H            1    LIG   0.0000
  45 H45          0.4349    17.9628    15.1562 H            1    LIG   0.0000
  46 H46          7.1546    17.7026    12.7780 H            1    LIG   0.0000
  47 H47          5.9586    18.8101    12.8753 H            1    LIG   0.0000
  48 H48         -2.5737    17.1896    14.5744 H            1    LIG   0.0000
  49 H49         -1.1959    16.7395    13.8221 H            1    LIG   0.0000
  50 H50          4.8705    17.6464    10.9022 H            1    LIG   0.0000
  51 H51          4.4491    16.0749    11.0412 H            1    LIG   0.0000
  52 H52         -0.8196    19.1036    13.4169 H            1    LIG   0.0000
  53 H53         -2.0150    19.3764    14.4953 H            1    LIG   0.0000
  54 H54          4.3729    17.1021    13.2016 H            1    LIG   0.0000
  55 H55          5.5566    15.9773    13.1816 H            1    LIG   0.0000
  56 R56          5.7024    22.2647    17.6678 Du           1    LIG   0.0000
@<TRIPOS>BOND
   1       16       56 1
   2        1       10 ar
   3        2       10 ar
   4        3       11 2
   5        4       12 2
   6        5       17 1
   7        5       25 1
   8        5       26 1
   9        5       27 1
  10        6       18 1
  11        6       28 1
  12        6       29 1
  13        6       30 1
  14        7       12 am
  15        7       13 1
  16        7       31 1
  17        8       11 am
  18        8       14 1
  19        8       32 1
  20        9       15 1
  21        9       33 1
  22        9       34 1
  23       10       14 1
  24       11       13 1
  25       12       15 1
  26       13       16 1
  27       13       35 1
  28       14       19 1
  29       14       36 1
  30       15       20 1
  31       15       37 1
  32       16       38 1
  33       16       39 1
  34       17       21 1
  35       17       40 1
  36       17       41 1
  37       18       22 1
  38       18       42 1
  39       18       43 1
  40       19       23 1
  41       19       44 1
  42       19       45 1
  43       20       24 1
  44       20       46 1
  45       20       47 1
  46       21       23 1
  47       21       48 1
  48       21       49 1
  49       22       24 1
  50       22       50 1
  51       22       51 1
  52       23       52 1
  53       23       53 1
  54       24       54 1
  55       24       55 1
