# Supplementary material for: FastGrow: on-the-fly growing and its application to DYRK1A
Source: J Comput Aided Mol Des. 2022 Aug 22;36(9):639–51. doi: 10.1007/s10822-022-00469-y (PMC9512872; doi:10.1007/s10822-022-00469-y)
Supplement: Supplementary file 3 — (zip 300339 KB) [file 10822_2022_469_MOESM3_ESM.zip › validation_sets/cross_growing/1b2h_1b05/1b2h_core.mol2]

@<TRIPOS>MOLECULE
1b2h
  57   56
SMALL
USER_CHARGES
@<TRIPOS>ATOM
   1 O1          -0.1140    21.6420    17.6580 O.co2        1    LIG  -1.0000
   2 O2          -1.6470    20.4320    16.8290 O.co2        1    LIG   0.0000
   3 O3           4.6400    17.7880    16.1040 O.2          1    LIG   0.0000
   4 O4           2.7960    20.8830    14.4250 O.2          1    LIG   0.0000
   5 N5           7.0350    16.7300    15.3030 N.4          1    LIG   1.0000
   6 N6           6.5550    14.7410    10.9400 N.4          1    LIG   1.0000
   7 N7          -3.6990    18.7330    12.8060 N.4          1    LIG   1.0000
   8 N8           5.2970    19.8800    15.6070 N.am         1    LIG   0.0000
   9 N9           1.8260    20.2050    16.3180 N.am         1    LIG   0.0000
  10 C10         -0.4770    20.8350    16.7860 C.2          1    LIG   0.0000
  11 C11          5.3860    18.5660    15.5180 C.2          1    LIG   0.0000
  12 C12          2.9030    20.5330    15.5910 C.2          1    LIG   0.0000
  13 C13          6.5930    18.0400    14.7270 C.3          1    LIG   0.0000
  14 C14          0.4910    20.2680    15.7410 C.3          1    LIG   0.0000
  15 C15          4.2090    20.4900    16.3680 C.3          1    LIG   0.0000
  16 C16          6.3760    16.1890    10.6240 C.3          1    LIG   0.0000
  17 C17         -2.6110    17.7110    12.6760 C.3          1    LIG   0.0000
  18 C18          6.2050    17.9940    13.2500 C.3          1    LIG   0.0000
  19 C19          0.0100    18.8770    15.3080 C.3          1    LIG   0.0000
  20 C20          4.5770    21.9150    16.8250 C.3          1    LIG   0.0000
  21 C21          5.1560    16.7600    11.3380 C.3          1    LIG   0.0000
  22 C22         -1.7120    17.6980    13.9050 C.3          1    LIG   0.0000
  23 C23          5.3550    16.7740    12.8610 C.3          1    LIG   0.0000
  24 C24         -1.0150    19.0060    14.1650 C.3          1    LIG   0.0000
  25 H25          7.8271    16.3849    14.7838 H            1    LIG   0.0000
  26 H26          6.2795    16.0652    15.2446 H            1    LIG   0.0000
  27 H27          7.2959    16.8582    16.2682 H            1    LIG   0.0000
  28 H28          7.3665    14.3894    10.4564 H            1    LIG   0.0000
  29 H29          5.7390    14.2289    10.6433 H            1    LIG   0.0000
  30 H30          6.6804    14.6269    11.9336 H            1    LIG   0.0000
  31 H31         -4.2754    18.7172    11.9792 H            1    LIG   0.0000
  32 H32         -3.2896    19.6479    12.9127 H            1    LIG   0.0000
  33 H33         -4.2640    18.5215    13.6135 H            1    LIG   0.0000
  34 H34          5.9748    20.4585    15.1532 H            1    LIG   0.0000
  35 H35          1.9408    19.9136    17.2677 H            1    LIG   0.0000
  36 H36          7.4273    18.7487    14.8349 H            1    LIG   0.0000
  37 H37          0.5102    20.9299    14.8626 H            1    LIG   0.0000
  38 H38          4.0476    19.8740    17.2649 H            1    LIG   0.0000
  39 H39          7.2716    16.7404    10.9463 H            1    LIG   0.0000
  40 H40          6.2443    16.3061     9.5382 H            1    LIG   0.0000
  41 H41         -3.0662    16.7170    12.5549 H            1    LIG   0.0000
  42 H42         -2.0029    17.9463    11.7901 H            1    LIG   0.0000
  43 H43          7.1275    17.9771    12.6511 H            1    LIG   0.0000
  44 H44          5.6319    18.9030    13.0151 H            1    LIG   0.0000
  45 H45         -0.4608    18.3715    16.1641 H            1    LIG   0.0000
  46 H46          0.8702    18.2858    14.9608 H            1    LIG   0.0000
  47 H47          3.6601    22.4370    17.1361 H            1    LIG   0.0000
  48 H48          5.0364    22.4517    15.9819 H            1    LIG   0.0000
  49 H49          4.9864    17.7895    10.9895 H            1    LIG   0.0000
  50 H50          4.2784    16.1421    11.0972 H            1    LIG   0.0000
  51 H51         -2.3287    17.4538    14.7825 H            1    LIG   0.0000
  52 H52         -0.9472    16.9197    13.7663 H            1    LIG   0.0000
  53 H53          4.3761    16.8341    13.3591 H            1    LIG   0.0000
  54 H54          5.8693    15.8530    13.1730 H            1    LIG   0.0000
  55 H55         -0.4931    19.3219    13.2497 H            1    LIG   0.0000
  56 H56         -1.7645    19.7629    14.4396 H            1    LIG   0.0000
  57 R57          5.5710    21.9000    18.0100 Du           1    LIG   0.0000
@<TRIPOS>BOND
   1        1       10 ar
   2        2       10 ar
   3        3       11 2
   4        4       12 2
   5        5       13 1
   6        5       25 1
   7        5       26 1
   8        5       27 1
   9        6       16 1
  10        6       28 1
  11        6       29 1
  12        6       30 1
  13        7       17 1
  14        7       31 1
  15        7       32 1
  16        7       33 1
  17        8       11 am
  18        8       15 1
  19        8       34 1
  20        9       12 am
  21        9       14 1
  22        9       35 1
  23       10       14 1
  24       11       13 1
  25       12       15 1
  26       13       18 1
  27       13       36 1
  28       14       19 1
  29       14       37 1
  30       15       20 1
  31       15       38 1
  32       16       21 1
  33       16       39 1
  34       16       40 1
  35       17       22 1
  36       17       41 1
  37       17       42 1
  38       18       23 1
  39       18       43 1
  40       18       44 1
  41       19       24 1
  42       19       45 1
  43       19       46 1
  44       20       57 1
  45       20       47 1
  46       20       48 1
  47       21       23 1
  48       21       49 1
  49       21       50 1
  50       22       24 1
  51       22       51 1
  52       22       52 1
  53       23       53 1
  54       23       54 1
  55       24       55 1
  56       24       56 1
