# Supplementary material for: FastGrow: on-the-fly growing and its application to DYRK1A
Source: J Comput Aided Mol Des. 2022 Aug 22;36(9):639–51. doi: 10.1007/s10822-022-00469-y (PMC9512872; doi:10.1007/s10822-022-00469-y)
Supplement: Supplementary file 3 — (zip 300339 KB) [file 10822_2022_469_MOESM3_ESM.zip › validation_sets/cross_growing/1b2h_1b05/1b05_ligand.mol2]

@<TRIPOS>MOLECULE
LYS_B_1_CYS_B_2_LYS_B_3
  57   56
SMALL
USER_CHARGES
@<TRIPOS>ATOM
   1 N1           6.9578    16.7807    15.3622 N.3          1    LIG   0.0000
   2 C2           6.5562    18.0892    14.7253 C.3          1    LIG   0.0000
   3 C3           5.2949    18.6303    15.3925 C.2          1    LIG   0.0000
   4 O4           4.5052    17.8344    15.9007 O.2          1    LIG   0.0000
   5 C5           6.2869    17.9306    13.2197 C.3          1    LIG   0.0000
   6 C6           5.2645    16.8617    12.8177 C.3          1    LIG   0.0000
   7 C7           5.1404    16.7586    11.2750 C.3          1    LIG   0.0000
   8 C8           6.5121    16.3373    10.6704 C.3          1    LIG   0.0000
   9 N9           6.6662    14.8829    11.0458 N.4          1    LIG   1.0000
  10 H10          7.1242    16.9222    16.3381 H            1    LIG   0.0000
  11 H11          6.2234    16.1126    15.2428 H            1    LIG   0.0000
  12 H12          7.2963    18.7496    14.8522 H            1    LIG   0.0000
  13 H13          7.1546    17.7026    12.7780 H            1    LIG   0.0000
  14 H14          5.9586    18.8101    12.8753 H            1    LIG   0.0000
  15 H15          4.3729    17.1021    13.2016 H            1    LIG   0.0000
  16 H16          5.5566    15.9773    13.1816 H            1    LIG   0.0000
  17 H17          4.8705    17.6464    10.9022 H            1    LIG   0.0000
  18 H18          4.4491    16.0749    11.0412 H            1    LIG   0.0000
  19 H19          7.2527    16.8830    11.0624 H            1    LIG   0.0000
  20 H20          6.5078    16.4464     9.6764 H            1    LIG   0.0000
  21 H21          7.5337    14.5366    10.6886 H            1    LIG   0.0000
  22 H22          6.6560    14.7927    12.0416 H            1    LIG   0.0000
  23 H23          5.9111    14.3561    10.6556 H            1    LIG   0.0000
  24 N24          5.1641    19.9171    15.5286 N.am         1    LIG   0.0000
  25 C25          4.0441    20.5728    16.1865 C.3          1    LIG   0.0000
  26 C26          2.7289    20.4589    15.4347 C.2          1    LIG   0.0000
  27 O27          2.6662    20.8026    14.2496 O.2          1    LIG   0.0000
  28 C28          4.3120    22.0676    16.4352 C.3          1    LIG   0.0000
  29 S29          5.7024    22.2647    17.6678 S.3          1    LIG   0.0000
  30 H30          5.8862    20.4985    15.1537 H            1    LIG   0.0000
  31 H31          3.9206    20.1364    17.0778 H            1    LIG   0.0000
  32 H32          3.4846    22.4976    16.7964 H            1    LIG   0.0000
  33 H33          4.5671    22.5070    15.5738 H            1    LIG   0.0000
  34 H34          5.8725    23.2374    17.8258 H            1    LIG   0.0000
  35 N35          1.6626    20.1215    16.1665 N.am         1    LIG   0.0000
  36 C36          0.3574    20.0170    15.5496 C.3          1    LIG   0.0000
  37 C37         -0.6719    20.8887    16.3099 C.2          1    LIG   0.0000
  38 O38         -1.6867    21.2302    15.6857 O.co2        1    LIG   0.0000
  39 C39         -0.2702    18.6356    15.3806 C.3          1    LIG   0.0000
  40 C40         -1.2906    18.7435    14.2221 C.3          1    LIG   0.0000
  41 C41         -1.9179    17.4305    13.8589 C.3          1    LIG   0.0000
  42 C42         -2.6547    17.4249    12.5128 C.3          1    LIG   0.0000
  43 N43         -3.6320    18.5450    12.4673 N.4          1    LIG   1.0000
  44 O44         -0.4295    21.3551    17.4005 O.co2        1    LIG  -1.0000
  45 H45          1.7670    19.9406    17.1444 H            1    LIG   0.0000
  46 H46          0.4417    20.4074    14.6328 H            1    LIG   0.0000
  47 H47         -0.7344    18.3634    16.2235 H            1    LIG   0.0000
  48 H48          0.4349    17.9628    15.1562 H            1    LIG   0.0000
  49 H49         -0.8196    19.1036    13.4169 H            1    LIG   0.0000
  50 H50         -2.0150    19.3764    14.4953 H            1    LIG   0.0000
  51 H51         -2.5737    17.1896    14.5744 H            1    LIG   0.0000
  52 H52         -1.1959    16.7395    13.8221 H            1    LIG   0.0000
  53 H53         -3.1394    16.5571    12.4035 H            1    LIG   0.0000
  54 H54         -1.9922    17.5324    11.7715 H            1    LIG   0.0000
  55 H55         -4.1086    18.5360    11.5883 H            1    LIG   0.0000
  56 H56         -4.2958    18.4384    13.2076 H            1    LIG   0.0000
  57 H57         -3.1486    19.4137    12.5756 H            1    LIG   0.0000
@<TRIPOS>BOND
   1        1        2 1
   2        2        5 1
   3        2        3 1
   4        5        6 1
   5        6        7 1
   6        7        8 1
   7        8        9 1
   8        3        4 2
   9        1       10 1
  10        1       11 1
  11        2       12 1
  12        3       24 am
  13        5       13 1
  14        5       14 1
  15        6       15 1
  16        6       16 1
  17        7       17 1
  18        7       18 1
  19        8       19 1
  20        8       20 1
  21        9       21 1
  22        9       22 1
  23        9       23 1
  24       24       25 1
  25       25       28 1
  26       25       26 1
  27       28       29 1
  28       26       27 2
  29       29       34 1
  30       24       30 1
  31       25       31 1
  32       26       35 am
  33       28       32 1
  34       28       33 1
  35       35       36 1
  36       36       39 1
  37       36       37 1
  38       39       40 1
  39       40       41 1
  40       41       42 1
  41       42       43 1
  42       37       38 ar
  43       37       44 ar
  44       43       57 1
  45       35       45 1
  46       36       46 1
  47       39       47 1
  48       39       48 1
  49       40       49 1
  50       40       50 1
  51       41       51 1
  52       41       52 1
  53       42       53 1
  54       42       54 1
  55       43       55 1
  56       43       56 1
