# Supplementary material for: FastGrow: on-the-fly growing and its application to DYRK1A
Source: J Comput Aided Mol Des. 2022 Aug 22;36(9):639–51. doi: 10.1007/s10822-022-00469-y (PMC9512872; doi:10.1007/s10822-022-00469-y)
Supplement: Supplementary file 3 — (zip 300339 KB) [file 10822_2022_469_MOESM3_ESM.zip › validation_sets/cross_growing/1b2h_1b05/1b2h_ligand.mol2]

@<TRIPOS>MOLECULE
1b2h_ligand
  66   65
SMALL
USER_CHARGES
@<TRIPOS>ATOM
   1 N1           7.0350    16.7300    15.3030 N.4          1    LIG   1.0000
   2 C2           6.5930    18.0400    14.7270 C.3          1    LIG   0.0000
   3 C3           5.3860    18.5660    15.5180 C.2          1    LIG   0.0000
   4 O4           4.6400    17.7880    16.1040 O.2          1    LIG   0.0000
   5 C5           6.2050    17.9940    13.2500 C.3          1    LIG   0.0000
   6 C6           5.3550    16.7740    12.8610 C.3          1    LIG   0.0000
   7 C7           5.1560    16.7600    11.3380 C.3          1    LIG   0.0000
   8 C8           6.3760    16.1890    10.6240 C.3          1    LIG   0.0000
   9 N9           6.5550    14.7410    10.9400 N.4          1    LIG   1.0000
  10 N10          5.2970    19.8800    15.6070 N.am         1    LIG   0.0000
  11 C11          4.2090    20.4900    16.3680 C.3          1    LIG   0.0000
  12 C12          4.5770    21.9150    16.8250 C.3          1    LIG   0.0000
  13 C13          5.5710    21.9000    18.0100 C.3          1    LIG   0.0000
  14 C14          5.8240    23.2770    18.5850 C.3          1    LIG   0.0000
  15 N15          6.7200    23.2890    19.5940 N.4          1    LIG   1.0000
  16 C16          2.9030    20.5330    15.5910 C.2          1    LIG   0.0000
  17 O17          2.7960    20.8830    14.4250 O.2          1    LIG   0.0000
  18 N18          1.8260    20.2050    16.3180 N.am         1    LIG   0.0000
  19 C19          0.4910    20.2680    15.7410 C.3          1    LIG   0.0000
  20 C20         -0.4770    20.8350    16.7860 C.2          1    LIG   0.0000
  21 O21         -1.6470    20.4320    16.8290 O.co2        1    LIG   0.0000
  22 C22          0.0100    18.8770    15.3080 C.3          1    LIG   0.0000
  23 C23         -1.0150    19.0060    14.1650 C.3          1    LIG   0.0000
  24 C24         -1.7120    17.6980    13.9050 C.3          1    LIG   0.0000
  25 C25         -2.6110    17.7110    12.6760 C.3          1    LIG   0.0000
  26 N26         -3.6990    18.7330    12.8060 N.4          1    LIG   1.0000
  27 O27         -0.1140    21.6420    17.6580 O.co2        1    LIG  -1.0000
  28 H28          7.8271    16.3849    14.7838 H            1    LIG   0.0000
  29 H29          6.2795    16.0652    15.2446 H            1    LIG   0.0000
  30 H30          7.2959    16.8582    16.2682 H            1    LIG   0.0000
  31 H31          7.4273    18.7487    14.8349 H            1    LIG   0.0000
  32 H32          7.1275    17.9771    12.6511 H            1    LIG   0.0000
  33 H33          5.6319    18.9030    13.0151 H            1    LIG   0.0000
  34 H34          4.3761    16.8341    13.3591 H            1    LIG   0.0000
  35 H35          5.8693    15.8530    13.1730 H            1    LIG   0.0000
  36 H36          4.9864    17.7895    10.9895 H            1    LIG   0.0000
  37 H37          4.2784    16.1421    11.0972 H            1    LIG   0.0000
  38 H38          7.2716    16.7404    10.9463 H            1    LIG   0.0000
  39 H39          6.2443    16.3061     9.5382 H            1    LIG   0.0000
  40 H40          7.3665    14.3894    10.4564 H            1    LIG   0.0000
  41 H41          5.7390    14.2289    10.6433 H            1    LIG   0.0000
  42 H42          6.6804    14.6269    11.9336 H            1    LIG   0.0000
  43 H43          5.9748    20.4585    15.1532 H            1    LIG   0.0000
  44 H44          4.0476    19.8740    17.2649 H            1    LIG   0.0000
  45 H45          3.6601    22.4370    17.1361 H            1    LIG   0.0000
  46 H46          5.0364    22.4517    15.9819 H            1    LIG   0.0000
  47 H47          6.5277    21.4847    17.6603 H            1    LIG   0.0000
  48 H48          5.1610    21.2583    18.8038 H            1    LIG   0.0000
  49 H49          4.8709    23.6758    18.9627 H            1    LIG   0.0000
  50 H50          6.1996    23.9256    17.7798 H            1    LIG   0.0000
  51 H51          6.8387    24.2331    19.9267 H            1    LIG   0.0000
  52 H52          7.6041    22.9359    19.2626 H            1    LIG   0.0000
  53 H53          6.3865    22.7070    20.3464 H            1    LIG   0.0000
  54 H54          1.9408    19.9136    17.2677 H            1    LIG   0.0000
  55 H55          0.5102    20.9299    14.8626 H            1    LIG   0.0000
  56 H56         -0.4608    18.3715    16.1641 H            1    LIG   0.0000
  57 H57          0.8702    18.2858    14.9608 H            1    LIG   0.0000
  58 H58         -0.4931    19.3219    13.2497 H            1    LIG   0.0000
  59 H59         -1.7645    19.7629    14.4396 H            1    LIG   0.0000
  60 H60         -2.3287    17.4538    14.7825 H            1    LIG   0.0000
  61 H61         -0.9472    16.9197    13.7663 H            1    LIG   0.0000
  62 H62         -3.0662    16.7170    12.5549 H            1    LIG   0.0000
  63 H63         -2.0029    17.9463    11.7901 H            1    LIG   0.0000
  64 H64         -4.2754    18.7172    11.9792 H            1    LIG   0.0000
  65 H65         -3.2896    19.6479    12.9127 H            1    LIG   0.0000
  66 H66         -4.2640    18.5215    13.6135 H            1    LIG   0.0000
@<TRIPOS>BOND
   1        3        2 1
   2        2        5 1
   3        2        1 1
   4        5        6 1
   5        6        7 1
   6        7        8 1
   7        8        9 1
   8        3        4 2
   9       10       11 1
  10       11       16 1
  11       11       12 1
  12       12       13 1
  13       13       14 1
  14       14       15 1
  15       16       17 2
  16       19       20 1
  17       19       22 1
  18       18       19 1
  19       22       23 1
  20       23       24 1
  21       24       25 1
  22       25       26 1
  23       20       27 ar
  24       20       21 ar
  25       16       18 am
  26       10        3 am
  27        1       28 1
  28        1       29 1
  29        1       30 1
  30        2       31 1
  31        5       32 1
  32        5       33 1
  33        6       34 1
  34        6       35 1
  35        7       36 1
  36        7       37 1
  37        8       38 1
  38        8       39 1
  39        9       40 1
  40        9       41 1
  41        9       42 1
  42       10       43 1
  43       11       44 1
  44       12       45 1
  45       12       46 1
  46       13       47 1
  47       13       48 1
  48       14       49 1
  49       14       50 1
  50       15       51 1
  51       15       52 1
  52       15       53 1
  53       18       54 1
  54       19       55 1
  55       22       56 1
  56       22       57 1
  57       23       58 1
  58       23       59 1
  59       24       60 1
  60       24       61 1
  61       25       62 1
  62       25       63 1
  63       26       64 1
  64       26       65 1
  65       26       66 1
