# Supplementary material for: FastGrow: on-the-fly growing and its application to DYRK1A
Source: J Comput Aided Mol Des. 2022 Aug 22;36(9):639–51. doi: 10.1007/s10822-022-00469-y (PMC9512872; doi:10.1007/s10822-022-00469-y)
Supplement: Supplementary file 3 — (zip 300339 KB) [file 10822_2022_469_MOESM3_ESM.zip › validation_sets/cross_growing/1b2h_1b05/1b2h_frag.mol2]

@<TRIPOS>MOLECULE
1b2h
  11   10
SMALL
USER_CHARGES
@<TRIPOS>ATOM
   1 N1           6.7200    23.2890    19.5940 N.4          1    LIG   1.0000
   2 C2           5.8240    23.2770    18.5850 C.3          1    LIG   0.0000
   3 C3           5.5710    21.9000    18.0100 C.3          1    LIG   0.0000
   4 H4           6.8387    24.2331    19.9267 H            1    LIG   0.0000
   5 H5           7.6041    22.9359    19.2626 H            1    LIG   0.0000
   6 H6           6.3865    22.7070    20.3464 H            1    LIG   0.0000
   7 H7           4.8709    23.6758    18.9627 H            1    LIG   0.0000
   8 H8           6.1996    23.9256    17.7798 H            1    LIG   0.0000
   9 H9           6.5277    21.4847    17.6603 H            1    LIG   0.0000
  10 H10          5.1610    21.2583    18.8038 H            1    LIG   0.0000
  11 R11          4.5770    21.9150    16.8250 Du           1    LIG   0.0000
@<TRIPOS>BOND
   1        1        2 1
   2        1        4 1
   3        1        5 1
   4        1        6 1
   5        2        3 1
   6        2        7 1
   7        2        8 1
   8        3       11 1
   9        3        9 1
  10        3       10 1
