# Supplementary material for: FastGrow: on-the-fly growing and its application to DYRK1A
Source: J Comput Aided Mol Des. 2022 Aug 22;36(9):639–51. doi: 10.1007/s10822-022-00469-y (PMC9512872; doi:10.1007/s10822-022-00469-y)
Supplement: Supplementary file 3 — (zip 300339 KB) [file 10822_2022_469_MOESM3_ESM.zip › validation_sets/cross_growing/1b32_1b3l/1b3l.pdb]

HEADER    PEPTIDE BINDING PROTEIN                 11-DEC-98   1B3L              
TITLE     OLIGO-PEPTIDE BINDING PROTEIN (OPPA) COMPLEXED WITH KGK               
COMPND    MOL_ID: 1;                                                            
COMPND   2 MOLECULE: PROTEIN (OLIGO-PEPTIDE BINDING PROTEIN);                   
COMPND   3 CHAIN: A, C;                                                         
COMPND   4 SYNONYM: OPPA;                                                       
COMPND   5 ENGINEERED: YES;                                                     
COMPND   6 MOL_ID: 2;                                                           
COMPND   7 MOLECULE: PROTEIN (LYS-GLY-LYS);                                     
COMPND   8 CHAIN: B, D;                                                         
COMPND   9 ENGINEERED: YES                                                      
SOURCE    MOL_ID: 1;                                                            
SOURCE   2 ORGANISM_SCIENTIFIC: SALMONELLA TYPHIMURIUM;                         
SOURCE   3 ORGANISM_TAXID: 602;                                                 
SOURCE   4 GENE: OPPA;                                                          
SOURCE   5 EXPRESSION_SYSTEM: ESCHERICHIA COLI;                                 
SOURCE   6 EXPRESSION_SYSTEM_TAXID: 562;                                        
SOURCE   7 MOL_ID: 2;                                                           
SOURCE   8 SYNTHETIC: YES                                                       
KEYWDS    COMPLEX (PEPTIDE TRANSPORT/PEPTIDE), PEPTIDE TRANSPORT,               
KEYWDS   2 PEPTIDE BINDING PROTEIN                                              
EXPDTA    X-RAY DIFFRACTION                                                     
AUTHOR    J.R.H.TAME,A.J.WILKINSON                                              
REVDAT   5   24-FEB-09 1B3L    1       VERSN                                    
REVDAT   4   01-APR-03 1B3L    1       JRNL                                     
REVDAT   3   06-JAN-00 1B3L    1       JRNL                                     
REVDAT   2   29-DEC-99 1B3L    4       HEADER COMPND REMARK JRNL                
REVDAT   2 2                   4       ATOM   SOURCE SEQRES                     
REVDAT   1   16-DEC-98 1B3L    0                                                
JRNL        AUTH   S.H.SLEIGH,P.R.SEAVERS,A.J.WILKINSON,J.E.LADBURY,            
JRNL        AUTH 2 J.R.TAME                                                     
JRNL        TITL   CRYSTALLOGRAPHIC AND CALORIMETRIC ANALYSIS OF                
JRNL        TITL 2 PEPTIDE BINDING TO OPPA PROTEIN.                             
JRNL        REF    J.MOL.BIOL.                   V. 291   393 1999              
JRNL        REFN                   ISSN 0022-2836                               
JRNL        PMID   10438628                                                     
JRNL        DOI    10.1006/JMBI.1999.2929                                       
REMARK   1                                                                      
REMARK   1 REFERENCE 1                                                          
REMARK   1  AUTH   J.R.H.TAME,S.H.SLEIGH,A.J.WILKINSON,J.E.LADBURY              
REMARK   1  TITL   THE ROLE OF WATER IN SEQUENCE-INDEPENDENT LIGAND             
REMARK   1  TITL 2 BINDING BY AN OLIGOPEPTIDE TRANSPORTER PROTEIN               
REMARK   1  REF    NAT.STRUCT.BIOL.              V.   3   998 1996              
REMARK   1  REFN                   ISSN 1072-8368                               
REMARK   1 REFERENCE 2                                                          
REMARK   1  AUTH   J.R.H.TAME,E.J.DODSON,G.MURSHUDOV,C.F.HIGGINS,               
REMARK   1  AUTH 2 A.J.WILKINSON                                                
REMARK   1  TITL   THE CRYSTAL STRUCTURES OF THE OLIGOPEPTIDE-BINDING           
REMARK   1  TITL 2 PROTEIN OPPA COMPLEXED WITH TRIPEPTIDE AND                   
REMARK   1  TITL 3 TETRAPEPTIDE LIGANDS                                         
REMARK   1  REF    STRUCTURE                     V.   3  1395 1995              
REMARK   1  REFN                   ISSN 0969-2126                               
REMARK   1 REFERENCE 3                                                          
REMARK   1  AUTH   I.D.GLOVER,R.DENNY,N.D.NGUTI,S.MCSWEENEY,                    
REMARK   1  AUTH 2 A.THOMPSON,E.DODSON,A.J.WILKINSON,J.R.H.TAME                 
REMARK   1  TITL   STRUCTURE DETERMINATION OF OPPA AT 2.3 ANGSTROMS             
REMARK   1  TITL 2 RESOLUTION USING MULTIPLE WAVELENGTH ANOMALOUS               
REMARK   1  TITL 3 METHODS                                                      
REMARK   1  REF    ACTA CRYSTALLOGR.,SECT.D      V.  51    39 1995              
REMARK   1  REFN                   ISSN 0907-4449                               
REMARK   1 REFERENCE 4                                                          
REMARK   1  AUTH   J.R.H.TAME,G.N.MURSHUDOV,E.J.DODSON,T.K.NEIL,                
REMARK   1  AUTH 2 G.G.DODSON,C.F.HIGGINS,A.J.WILKINSON                         
REMARK   1  TITL   THE STRUCTURAL BASIS OF SEQUENCE-INDEPENDENT                 
REMARK   1  TITL 2 PEPTIDE BINDING BY OPPA PROTEIN                              
REMARK   1  REF    SCIENCE                       V. 264  1578 1994              
REMARK   1  REFN                   ISSN 0036-8075                               
REMARK   2                                                                      
REMARK   2 RESOLUTION.    2.00 ANGSTROMS.                                       
REMARK   3                                                                      
REMARK   3 REFINEMENT.                                                          
REMARK   3   PROGRAM     : REFMAC                                               
REMARK   3   AUTHORS     : MURSHUDOV,VAGIN,DODSON                               
REMARK   3                                                                      
REMARK   3  DATA USED IN REFINEMENT.                                            
REMARK   3   RESOLUTION RANGE HIGH (ANGSTROMS) : 2.00                           
REMARK   3   RESOLUTION RANGE LOW  (ANGSTROMS) : 15.00                          
REMARK   3   DATA CUTOFF            (SIGMA(F)) : 0.000                          
REMARK   3   COMPLETENESS FOR RANGE        (%) : 94.8                           
REMARK   3   NUMBER OF REFLECTIONS             : 72216                          
REMARK   3                                                                      
REMARK   3  FIT TO DATA USED IN REFINEMENT.                                     
REMARK   3   CROSS-VALIDATION METHOD          : THROUGHOUT                      
REMARK   3   FREE R VALUE TEST SET SELECTION  : NULL                            
REMARK   3   R VALUE     (WORKING + TEST SET) : NULL                            
REMARK   3   R VALUE            (WORKING SET) : 0.178                           
REMARK   3   FREE R VALUE                     : 0.241                           
REMARK   3   FREE R VALUE TEST SET SIZE   (%) : 3.000                           
REMARK   3   FREE R VALUE TEST SET COUNT      : 2154                            
REMARK   3                                                                      
REMARK   3  NUMBER OF NON-HYDROGEN ATOMS USED IN REFINEMENT.                    
REMARK   3   PROTEIN ATOMS            : 8390                                    
REMARK   3   NUCLEIC ACID ATOMS       : 0                                       
REMARK   3   HETEROGEN ATOMS          : 1                                       
REMARK   3   SOLVENT ATOMS            : 339                                     
REMARK   3                                                                      
REMARK   3  B VALUES.                                                           
REMARK   3   FROM WILSON PLOT           (A**2) : 20.10                          
REMARK   3   MEAN B VALUE      (OVERALL, A**2) : 29.10                          
REMARK   3   OVERALL ANISOTROPIC B VALUE.                                       
REMARK   3    B11 (A**2) : NULL                                                 
REMARK   3    B22 (A**2) : NULL                                                 
REMARK   3    B33 (A**2) : NULL                                                 
REMARK   3    B12 (A**2) : NULL                                                 
REMARK   3    B13 (A**2) : NULL                                                 
REMARK   3    B23 (A**2) : NULL                                                 
REMARK   3                                                                      
REMARK   3  ESTIMATED OVERALL COORDINATE ERROR.                                 
REMARK   3   ESU BASED ON R VALUE                            (A): NULL          
REMARK   3   ESU BASED ON FREE R VALUE                       (A): NULL          
REMARK   3   ESU BASED ON MAXIMUM LIKELIHOOD                 (A): NULL          
REMARK   3   ESU FOR B VALUES BASED ON MAXIMUM LIKELIHOOD (A**2): NULL          
REMARK   3                                                                      
REMARK   3  RMS DEVIATIONS FROM IDEAL VALUES.                                   
REMARK   3   DISTANCE RESTRAINTS.                    RMS    SIGMA               
REMARK   3    BOND LENGTH                     (A) : 0.016 ; 0.020               
REMARK   3    ANGLE DISTANCE                  (A) : 0.035 ; 0.040               
REMARK   3    INTRAPLANAR 1-4 DISTANCE        (A) : 0.039 ; 0.050               
REMARK   3    H-BOND OR METAL COORDINATION    (A) : NULL  ; NULL                
REMARK   3                                                                      
REMARK   3   PLANE RESTRAINT                  (A) : NULL  ; NULL                
REMARK   3   CHIRAL-CENTER RESTRAINT       (A**3) : NULL  ; NULL                
REMARK   3                                                                      
REMARK   3   NON-BONDED CONTACT RESTRAINTS.                                     
REMARK   3    SINGLE TORSION                  (A) : 0.177 ; 0.300               
REMARK   3    MULTIPLE TORSION                (A) : 0.255 ; 0.300               
REMARK   3    H-BOND (X...Y)                  (A) : 0.154 ; 0.300               
REMARK   3    H-BOND (X-H...Y)                (A) : NULL  ; NULL                
REMARK   3                                                                      
REMARK   3   CONFORMATIONAL TORSION ANGLE RESTRAINTS.                           
REMARK   3    SPECIFIED                 (DEGREES) : NULL  ; NULL                
REMARK   3    PLANAR                    (DEGREES) : 4.000 ; 7.000               
REMARK   3    STAGGERED                 (DEGREES) : 17.800; 15.000              
REMARK   3    TRANSVERSE                (DEGREES) : 29.400; 20.000              
REMARK   3                                                                      
REMARK   3  ISOTROPIC THERMAL FACTOR RESTRAINTS.    RMS    SIGMA                
REMARK   3   MAIN-CHAIN BOND              (A**2) : 1.886 ; 2.000                
REMARK   3   MAIN-CHAIN ANGLE             (A**2) : 2.649 ; 3.000                
REMARK   3   SIDE-CHAIN BOND              (A**2) : 2.348 ; 2.000                
REMARK   3   SIDE-CHAIN ANGLE             (A**2) : 3.526 ; 3.000                
REMARK   3                                                                      
REMARK   3  OTHER REFINEMENT REMARKS: NULL                                      
REMARK   4                                                                      
REMARK   4 1B3L COMPLIES WITH FORMAT V. 3.15, 01-DEC-08                         
REMARK 100                                                                      
REMARK 100 THIS ENTRY HAS BEEN PROCESSED BY RCSB ON 14-DEC-98.                  
REMARK 100 THE RCSB ID CODE IS RCSB000255.                                      
REMARK 200                                                                      
REMARK 200 EXPERIMENTAL DETAILS                                                 
REMARK 200  EXPERIMENT TYPE                : X-RAY DIFFRACTION                  
REMARK 200  DATE OF DATA COLLECTION        : NULL                               
REMARK 200  TEMPERATURE           (KELVIN) : 120                                
REMARK 200  PH                             : 5.5                                
REMARK 200  NUMBER OF CRYSTALS USED        : 1                                  
REMARK 200                                                                      
REMARK 200  SYNCHROTRON              (Y/N) : N                                  
REMARK 200  RADIATION SOURCE               : NULL                               
REMARK 200  BEAMLINE                       : NULL                               
REMARK 200  X-RAY GENERATOR MODEL          : NULL                               
REMARK 200  MONOCHROMATIC OR LAUE    (M/L) : M                                  
REMARK 200  WAVELENGTH OR RANGE        (A) : 1.54                               
REMARK 200  MONOCHROMATOR                  : NI FILTER                          
REMARK 200  OPTICS                         : MIRRORS                            
REMARK 200                                                                      
REMARK 200  DETECTOR TYPE                  : IMAGE PLATE                        
REMARK 200  DETECTOR MANUFACTURER          : MARRESEARCH                        
REMARK 200  INTENSITY-INTEGRATION SOFTWARE : DENZO                              
REMARK 200  DATA SCALING SOFTWARE          : CCP4 (SCALA)                       
REMARK 200                                                                      
REMARK 200  NUMBER OF UNIQUE REFLECTIONS   : 40411                              
REMARK 200  RESOLUTION RANGE HIGH      (A) : 2.000                              
REMARK 200  RESOLUTION RANGE LOW       (A) : 15.000                             
REMARK 200  REJECTION CRITERIA  (SIGMA(I)) : 0.000                              
REMARK 200                                                                      
REMARK 200 OVERALL.                                                             
REMARK 200  COMPLETENESS FOR RANGE     (%) : 96.2                               
REMARK 200  DATA REDUNDANCY                : 4.300                              
REMARK 200  R MERGE                    (I) : 0.08700                            
REMARK 200  R SYM                      (I) : NULL                               
REMARK 200  <I/SIGMA(I)> FOR THE DATA SET  : 6.6000                             
REMARK 200                                                                      
REMARK 200 IN THE HIGHEST RESOLUTION SHELL.                                     
REMARK 200  HIGHEST RESOLUTION SHELL, RANGE HIGH (A) : 2.00                     
REMARK 200  HIGHEST RESOLUTION SHELL, RANGE LOW  (A) : 2.12                     
REMARK 200  COMPLETENESS FOR SHELL     (%) : 80.3                               
REMARK 200  DATA REDUNDANCY IN SHELL       : 4.20                               
REMARK 200  R MERGE FOR SHELL          (I) : 0.18800                            
REMARK 200  R SYM FOR SHELL            (I) : NULL                               
REMARK 200  <I/SIGMA(I)> FOR SHELL         : 3.400                              
REMARK 200                                                                      
REMARK 200 DIFFRACTION PROTOCOL: SINGLE WAVELENGTH                              
REMARK 200 METHOD USED TO DETERMINE THE STRUCTURE: OTHER                        
REMARK 200 SOFTWARE USED: CCP4                                                  
REMARK 200 STARTING MODEL: PDB ENTRY 1OLB                                       
REMARK 200                                                                      
REMARK 200 REMARK: FLASH COOLED TO 120K                                         
REMARK 280                                                                      
REMARK 280 CRYSTAL                                                              
REMARK 280 SOLVENT CONTENT, VS   (%): 40.00                                     
REMARK 280 MATTHEWS COEFFICIENT, VM (ANGSTROMS**3/DA): 2.29                     
REMARK 280                                                                      
REMARK 280 CRYSTALLIZATION CONDITIONS: CO-CRYSTALLIZED WITH URANIUM             
REMARK 280  ACETATE, PH 5.5                                                     
REMARK 290                                                                      
REMARK 290 CRYSTALLOGRAPHIC SYMMETRY                                            
REMARK 290 SYMMETRY OPERATORS FOR SPACE GROUP: P 1 21 1                         
REMARK 290                                                                      
REMARK 290      SYMOP   SYMMETRY                                                
REMARK 290     NNNMMM   OPERATOR                                                
REMARK 290       1555   X,Y,Z                                                   
REMARK 290       2555   -X,Y+1/2,-Z                                             
REMARK 290                                                                      
REMARK 290     WHERE NNN -> OPERATOR NUMBER                                     
REMARK 290           MMM -> TRANSLATION VECTOR                                  
REMARK 290                                                                      
REMARK 290 CRYSTALLOGRAPHIC SYMMETRY TRANSFORMATIONS                            
REMARK 290 THE FOLLOWING TRANSFORMATIONS OPERATE ON THE ATOM/HETATM             
REMARK 290 RECORDS IN THIS ENTRY TO PRODUCE CRYSTALLOGRAPHICALLY                
REMARK 290 RELATED MOLECULES.                                                   
REMARK 290   SMTRY1   1  1.000000  0.000000  0.000000        0.00000            
REMARK 290   SMTRY2   1  0.000000  1.000000  0.000000        0.00000            
REMARK 290   SMTRY3   1  0.000000  0.000000  1.000000        0.00000            
REMARK 290   SMTRY1   2 -1.000000  0.000000  0.000000        0.00000            
REMARK 290   SMTRY2   2  0.000000  1.000000  0.000000       37.40000            
REMARK 290   SMTRY3   2  0.000000  0.000000 -1.000000        0.00000            
REMARK 290                                                                      
REMARK 290 REMARK: NULL                                                         
REMARK 300                                                                      
REMARK 300 BIOMOLECULE: 1, 2                                                    
REMARK 300 SEE REMARK 350 FOR THE AUTHOR PROVIDED AND/OR PROGRAM                
REMARK 300 GENERATED ASSEMBLY INFORMATION FOR THE STRUCTURE IN                  
REMARK 300 THIS ENTRY. THE REMARK MAY ALSO PROVIDE INFORMATION ON               
REMARK 300 BURIED SURFACE AREA.                                                 
REMARK 350                                                                      
REMARK 350 COORDINATES FOR A COMPLETE MULTIMER REPRESENTING THE KNOWN           
REMARK 350 BIOLOGICALLY SIGNIFICANT OLIGOMERIZATION STATE OF THE                
REMARK 350 MOLECULE CAN BE GENERATED BY APPLYING BIOMT TRANSFORMATIONS          
REMARK 350 GIVEN BELOW.  BOTH NON-CRYSTALLOGRAPHIC AND                          
REMARK 350 CRYSTALLOGRAPHIC OPERATIONS ARE GIVEN.                               
REMARK 350                                                                      
REMARK 350 BIOMOLECULE: 1                                                       
REMARK 350 AUTHOR DETERMINED BIOLOGICAL UNIT: DIMERIC                           
REMARK 350 SOFTWARE DETERMINED QUATERNARY STRUCTURE: DIMERIC                    
REMARK 350 SOFTWARE USED: PISA                                                  
REMARK 350 TOTAL BURIED SURFACE AREA: 870 ANGSTROM**2                           
REMARK 350 SURFACE AREA OF THE COMPLEX: 20260 ANGSTROM**2                       
REMARK 350 CHANGE IN SOLVENT FREE ENERGY: -0.0 KCAL/MOL                         
REMARK 350 APPLY THE FOLLOWING TO CHAINS: A, B                                  
REMARK 350   BIOMT1   1  1.000000  0.000000  0.000000        0.00000            
REMARK 350   BIOMT2   1  0.000000  1.000000  0.000000        0.00000            
REMARK 350   BIOMT3   1  0.000000  0.000000  1.000000        0.00000            
REMARK 350                                                                      
REMARK 350 BIOMOLECULE: 2                                                       
REMARK 350 AUTHOR DETERMINED BIOLOGICAL UNIT: DIMERIC                           
REMARK 350 SOFTWARE DETERMINED QUATERNARY STRUCTURE: DIMERIC                    
REMARK 350 SOFTWARE USED: PISA                                                  
REMARK 350 TOTAL BURIED SURFACE AREA: 990 ANGSTROM**2                           
REMARK 350 SURFACE AREA OF THE COMPLEX: 20130 ANGSTROM**2                       
REMARK 350 CHANGE IN SOLVENT FREE ENERGY: -4.0 KCAL/MOL                         
REMARK 350 APPLY THE FOLLOWING TO CHAINS: C, D                                  
REMARK 350   BIOMT1   1  1.000000  0.000000  0.000000        0.00000            
REMARK 350   BIOMT2   1  0.000000  1.000000  0.000000        0.00000            
REMARK 350   BIOMT3   1  0.000000  0.000000  1.000000        0.00000            
REMARK 480                                                                      
REMARK 480 ZERO OCCUPANCY ATOM                                                  
REMARK 480 THE FOLLOWING RESIDUES HAVE ATOMS MODELED WITH ZERO                  
REMARK 480 OCCUPANCY. THE LOCATION AND PROPERTIES OF THESE ATOMS                
REMARK 480 MAY NOT BE RELIABLE. (M=MODEL NUMBER; RES=RESIDUE NAME;              
REMARK 480 C=CHAIN IDENTIFIER; SSEQ=SEQUENCE NUMBER; I=INSERTION CODE):         
REMARK 480   M RES C SSEQI ATOMS                                                
REMARK 480     LYS A   70   NZ                                                  
REMARK 480     LYS A  192   CD    CE    NZ                                      
REMARK 480     LYS A  194   CE    NZ                                            
REMARK 480     LYS A  339   CE    NZ                                            
REMARK 480     GLU A  396   CD    OE1   OE2                                     
REMARK 480     LYS C  192   CE    NZ                                            
REMARK 480     LYS C  326   CG    CD    CE    NZ                                
REMARK 480     LYS C  345   CE    NZ                                            
REMARK 500                                                                      
REMARK 500 GEOMETRY AND STEREOCHEMISTRY                                         
REMARK 500 SUBTOPIC: COVALENT BOND LENGTHS                                      
REMARK 500                                                                      
REMARK 500 THE STEREOCHEMICAL PARAMETERS OF THE FOLLOWING RESIDUES              
REMARK 500 HAVE VALUES WHICH DEVIATE FROM EXPECTED VALUES BY MORE               
REMARK 500 THAN 6*RMSD (M=MODEL NUMBER; RES=RESIDUE NAME; C=CHAIN               
REMARK 500 IDENTIFIER; SSEQ=SEQUENCE NUMBER; I=INSERTION CODE).                 
REMARK 500                                                                      
REMARK 500 STANDARD TABLE:                                                      
REMARK 500 FORMAT: (10X,I3,1X,2(A3,1X,A1,I4,A1,1X,A4,3X),1X,F6.3)               
REMARK 500                                                                      
REMARK 500 EXPECTED VALUES PROTEIN: ENGH AND HUBER, 1999                        
REMARK 500 EXPECTED VALUES NUCLEIC ACID: CLOWNEY ET AL 1996                     
REMARK 500                                                                      
REMARK 500  M RES CSSEQI ATM1   RES CSSEQI ATM2   DEVIATION                     
REMARK 500    LYS A 194   CD    LYS A 194   CE     -0.250                       
REMARK 500    LYS A 339   CD    LYS A 339   CE      0.381                       
REMARK 500    GLU A 396   CG    GLU A 396   CD      0.889                       
REMARK 500    LYS C 192   CD    LYS C 192   CE      0.486                       
REMARK 500                                                                      
REMARK 500 REMARK: NULL                                                         
REMARK 500                                                                      
REMARK 500 GEOMETRY AND STEREOCHEMISTRY                                         
REMARK 500 SUBTOPIC: COVALENT BOND ANGLES                                       
REMARK 500                                                                      
REMARK 500 THE STEREOCHEMICAL PARAMETERS OF THE FOLLOWING RESIDUES              
REMARK 500 HAVE VALUES WHICH DEVIATE FROM EXPECTED VALUES BY MORE               
REMARK 500 THAN 6*RMSD (M=MODEL NUMBER; RES=RESIDUE NAME; C=CHAIN               
REMARK 500 IDENTIFIER; SSEQ=SEQUENCE NUMBER; I=INSERTION CODE).                 
REMARK 500                                                                      
REMARK 500 STANDARD TABLE:                                                      
REMARK 500 FORMAT: (10X,I3,1X,A3,1X,A1,I4,A1,3(1X,A4,2X),12X,F5.1)              
REMARK 500                                                                      
REMARK 500 EXPECTED VALUES PROTEIN: ENGH AND HUBER, 1999                        
REMARK 500 EXPECTED VALUES NUCLEIC ACID: CLOWNEY ET AL 1996                     
REMARK 500                                                                      
REMARK 500  M RES CSSEQI ATM1   ATM2   ATM3                                     
REMARK 500    ARG A  41   CD  -  NE  -  CZ  ANGL. DEV. =  10.8 DEGREES          
REMARK 500    ARG A  77   NE  -  CZ  -  NH2 ANGL. DEV. =   3.5 DEGREES          
REMARK 500    ASP A 102   CB  -  CG  -  OD1 ANGL. DEV. =   5.6 DEGREES          
REMARK 500    TYR A 109   CB  -  CG  -  CD2 ANGL. DEV. =   4.2 DEGREES          
REMARK 500    TYR A 115   CB  -  CG  -  CD2 ANGL. DEV. =  -5.5 DEGREES          
REMARK 500    TYR A 115   CB  -  CG  -  CD1 ANGL. DEV. =   4.3 DEGREES          
REMARK 500    GLU A 145   OE1 -  CD  -  OE2 ANGL. DEV. =   7.4 DEGREES          
REMARK 500    LYS A 192   CB  -  CG  -  CD  ANGL. DEV. = -15.8 DEGREES          
REMARK 500    LYS A 194   CG  -  CD  -  CE  ANGL. DEV. =  32.1 DEGREES          
REMARK 500    ARG A 201   NE  -  CZ  -  NH1 ANGL. DEV. =   4.2 DEGREES          
REMARK 500    ARG A 235   NE  -  CZ  -  NH2 ANGL. DEV. =  -3.6 DEGREES          
REMARK 500    ARG A 237   NE  -  CZ  -  NH1 ANGL. DEV. =   3.8 DEGREES          
REMARK 500    LYS A 255   CA  -  CB  -  CG  ANGL. DEV. =  15.3 DEGREES          
REMARK 500    ASP A 286   CB  -  CG  -  OD1 ANGL. DEV. =   6.8 DEGREES          
REMARK 500    ARG A 288   NE  -  CZ  -  NH2 ANGL. DEV. =   5.2 DEGREES          
REMARK 500    ARG A 290   NE  -  CZ  -  NH1 ANGL. DEV. =  -4.5 DEGREES          
REMARK 500    ARG A 290   NE  -  CZ  -  NH2 ANGL. DEV. =   5.1 DEGREES          
REMARK 500    LYS A 339   CD  -  CE  -  NZ  ANGL. DEV. = -31.4 DEGREES          
REMARK 500    ASP A 362   CB  -  CG  -  OD2 ANGL. DEV. =   8.8 DEGREES          
REMARK 500    GLU A 396   CB  -  CG  -  CD  ANGL. DEV. = -47.0 DEGREES          
REMARK 500    ARG A 413   NH1 -  CZ  -  NH2 ANGL. DEV. =   7.6 DEGREES          
REMARK 500    ARG A 413   NE  -  CZ  -  NH2 ANGL. DEV. =  -7.8 DEGREES          
REMARK 500    GLU A 422   OE1 -  CD  -  OE2 ANGL. DEV. =  -7.6 DEGREES          
REMARK 500    ARG C  77   NE  -  CZ  -  NH1 ANGL. DEV. =   4.1 DEGREES          
REMARK 500    ASP C  84   CB  -  CG  -  OD2 ANGL. DEV. =  -6.8 DEGREES          
REMARK 500    ASP C 102   CB  -  CG  -  OD1 ANGL. DEV. =   5.5 DEGREES          
REMARK 500    TYR C 115   CB  -  CG  -  CD2 ANGL. DEV. =  -6.7 DEGREES          
REMARK 500    TYR C 115   CB  -  CG  -  CD1 ANGL. DEV. =   3.7 DEGREES          
REMARK 500    ASP C 140   CB  -  CG  -  OD1 ANGL. DEV. =   8.3 DEGREES          
REMARK 500    LYS C 192   CG  -  CD  -  CE  ANGL. DEV. = -19.0 DEGREES          
REMARK 500    ARG C 201   CD  -  NE  -  CZ  ANGL. DEV. =  13.1 DEGREES          
REMARK 500    ARG C 201   NE  -  CZ  -  NH1 ANGL. DEV. =   4.0 DEGREES          
REMARK 500    ASP C 212   CB  -  CG  -  OD2 ANGL. DEV. =   7.1 DEGREES          
REMARK 500    ARG C 235   NE  -  CZ  -  NH1 ANGL. DEV. =   3.9 DEGREES          
REMARK 500    ARG C 265   NE  -  CZ  -  NH1 ANGL. DEV. =   4.4 DEGREES          
REMARK 500    ARG C 265   NE  -  CZ  -  NH2 ANGL. DEV. =  -3.2 DEGREES          
REMARK 500    TYR C 273   CB  -  CG  -  CD2 ANGL. DEV. =  -5.0 DEGREES          
REMARK 500    TYR C 273   CB  -  CG  -  CD1 ANGL. DEV. =   6.2 DEGREES          
REMARK 500    ARG C 290   NE  -  CZ  -  NH2 ANGL. DEV. =   4.6 DEGREES          
REMARK 500    ASP C 298   CB  -  CG  -  OD1 ANGL. DEV. =   8.9 DEGREES          
REMARK 500    ARG C 299   NE  -  CZ  -  NH1 ANGL. DEV. =  -3.7 DEGREES          
REMARK 500    ASP C 311   CB  -  CG  -  OD1 ANGL. DEV. =   6.7 DEGREES          
REMARK 500    ARG C 413   CG  -  CD  -  NE  ANGL. DEV. = -12.9 DEGREES          
REMARK 500    ARG C 413   NH1 -  CZ  -  NH2 ANGL. DEV. =   7.4 DEGREES          
REMARK 500    ARG C 413   NE  -  CZ  -  NH2 ANGL. DEV. =  -7.2 DEGREES          
REMARK 500    ASP C 433   CB  -  CG  -  OD1 ANGL. DEV. =   6.7 DEGREES          
REMARK 500    GLN C 461   CA  -  CB  -  CG  ANGL. DEV. =  15.8 DEGREES          
REMARK 500    ARG C 489   CD  -  NE  -  CZ  ANGL. DEV. =   9.5 DEGREES          
REMARK 500    ARG C 489   NE  -  CZ  -  NH1 ANGL. DEV. =   3.2 DEGREES          
REMARK 500                                                                      
REMARK 500 REMARK: NULL                                                         
REMARK 500                                                                      
REMARK 500 GEOMETRY AND STEREOCHEMISTRY                                         
REMARK 500 SUBTOPIC: TORSION ANGLES                                             
REMARK 500                                                                      
REMARK 500 TORSION ANGLES OUTSIDE THE EXPECTED RAMACHANDRAN REGIONS:            
REMARK 500 (M=MODEL NUMBER; RES=RESIDUE NAME; C=CHAIN IDENTIFIER;               
REMARK 500 SSEQ=SEQUENCE NUMBER; I=INSERTION CODE).                             
REMARK 500                                                                      
REMARK 500 STANDARD TABLE:                                                      
REMARK 500 FORMAT:(10X,I3,1X,A3,1X,A1,I4,A1,4X,F7.2,3X,F7.2)                    
REMARK 500                                                                      
REMARK 500 EXPECTED VALUES: GJ KLEYWEGT AND TA JONES (1996). PHI/PSI-           
REMARK 500 CHOLOGY: RAMACHANDRAN REVISITED. STRUCTURE 4, 1395 - 1400            
REMARK 500                                                                      
REMARK 500  M RES CSSEQI        PSI       PHI                                   
REMARK 500    ALA A  10      172.21    -59.78                                   
REMARK 500    GLU A  32       -6.69   -144.53                                   
REMARK 500    ASP A  51     -154.47    -70.96                                   
REMARK 500    PRO A  58      127.40    -36.53                                   
REMARK 500    PHE A  69       19.99     58.03                                   
REMARK 500    GLU A 200      -59.40   -122.17                                   
REMARK 500    ARG A 206      137.49    -38.45                                   
REMARK 500    PRO A 225       52.85   -111.04                                   
REMARK 500    TYR A 236      -61.35    -90.70                                   
REMARK 500    SER A 238       29.80    -78.98                                   
REMARK 500    LYS A 258       -7.28   -159.41                                   
REMARK 500    ASN A 308       73.16     49.12                                   
REMARK 500    ASP A 356      -14.92     74.89                                   
REMARK 500    LYS A 357       62.01   -167.52                                   
REMARK 500    THR A 367      129.36    -39.74                                   
REMARK 500    THR A 408       50.07    -96.14                                   
REMARK 500    ASP A 410      -67.13   -102.83                                   
REMARK 500    TYR A 513      142.81   -170.65                                   
REMARK 500    GLN C  13       74.84   -102.56                                   
REMARK 500    GLU C  32       -0.84   -140.08                                   
REMARK 500    GLU C 200      -56.04   -130.10                                   
REMARK 500    ASN C 246       54.32    -98.13                                   
REMARK 500    SER C 368      146.15    178.32                                   
REMARK 500    THR C 408       57.85    -97.20                                   
REMARK 500    ASP C 410      -66.17   -104.01                                   
REMARK 500                                                                      
REMARK 500 REMARK: NULL                                                         
REMARK 610                                                                      
REMARK 610 MISSING HETEROATOM                                                   
REMARK 610 THE FOLLOWING RESIDUES HAVE MISSING ATOMS (M=MODEL NUMBER;           
REMARK 610 RES=RESIDUE NAME; C=CHAIN IDENTIFIER; SSEQ=SEQUENCE NUMBER;          
REMARK 610 I=INSERTION CODE):                                                   
REMARK 610   M RES C SSEQI                                                      
REMARK 610     IUM C  518                                                       
REMARK 800                                                                      
REMARK 800 SITE                                                                 
REMARK 800 SITE_IDENTIFIER: AC1                                                 
REMARK 800 EVIDENCE_CODE: SOFTWARE                                              
REMARK 800 SITE_DESCRIPTION: BINDING SITE FOR RESIDUE IUM C 518                 
DBREF  1B3L A    1   517  UNP    P06202   OPPA_SALTY      26    542             
DBREF  1B3L C    1   517  UNP    P06202   OPPA_SALTY      26    542             
DBREF  1B3L B    1     3  PDB    1B3L     1B3L             1      3             
DBREF  1B3L D    1     3  PDB    1B3L     1B3L             1      3             
SEQRES   1 A  517  ALA ASP VAL PRO ALA GLY VAL GLN LEU ALA ASP LYS GLN          
SEQRES   2 A  517  THR LEU VAL ARG ASN ASN GLY SER GLU VAL GLN SER LEU          
SEQRES   3 A  517  ASP PRO HIS LYS ILE GLU GLY VAL PRO GLU SER ASN VAL          
SEQRES   4 A  517  SER ARG ASP LEU PHE GLU GLY LEU LEU ILE SER ASP VAL          
SEQRES   5 A  517  GLU GLY HIS PRO SER PRO GLY VAL ALA GLU LYS TRP GLU          
SEQRES   6 A  517  ASN LYS ASP PHE LYS VAL TRP THR PHE HIS LEU ARG GLU          
SEQRES   7 A  517  ASN ALA LYS TRP SER ASP GLY THR PRO VAL THR ALA HIS          
SEQRES   8 A  517  ASP PHE VAL TYR SER TRP GLN ARG LEU ALA ASP PRO ASN          
SEQRES   9 A  517  THR ALA SER PRO TYR ALA SER TYR LEU GLN TYR GLY HIS          
SEQRES  10 A  517  ILE ALA ASN ILE ASP ASP ILE ILE ALA GLY LYS LYS PRO          
SEQRES  11 A  517  ALA THR ASP LEU GLY VAL LYS ALA LEU ASP ASP HIS THR          
SEQRES  12 A  517  PHE GLU VAL THR LEU SER GLU PRO VAL PRO TYR PHE TYR          
SEQRES  13 A  517  LYS LEU LEU VAL HIS PRO SER VAL SER PRO VAL PRO LYS          
SEQRES  14 A  517  SER ALA VAL GLU LYS PHE GLY ASP LYS TRP THR GLN PRO          
SEQRES  15 A  517  ALA ASN ILE VAL THR ASN GLY ALA TYR LYS LEU LYS ASN          
SEQRES  16 A  517  TRP VAL VAL ASN GLU ARG ILE VAL LEU GLU ARG ASN PRO          
SEQRES  17 A  517  GLN TYR TRP ASP ASN ALA LYS THR VAL ILE ASN GLN VAL          
SEQRES  18 A  517  THR TYR LEU PRO ILE SER SER GLU VAL THR ASP VAL ASN          
SEQRES  19 A  517  ARG TYR ARG SER GLY GLU ILE ASP MET THR TYR ASN ASN          
SEQRES  20 A  517  MET PRO ILE GLU LEU PHE GLN LYS LEU LYS LYS GLU ILE          
SEQRES  21 A  517  PRO ASN GLU VAL ARG VAL ASP PRO TYR LEU CYS THR TYR          
SEQRES  22 A  517  TYR TYR GLU ILE ASN ASN GLN LYS ALA PRO PHE ASN ASP          
SEQRES  23 A  517  VAL ARG VAL ARG THR ALA LEU LYS LEU ALA LEU ASP ARG          
SEQRES  24 A  517  ASP ILE ILE VAL ASN LYS VAL LYS ASN GLN GLY ASP LEU          
SEQRES  25 A  517  PRO ALA TYR SER TYR THR PRO PRO TYR THR ASP GLY ALA          
SEQRES  26 A  517  LYS LEU VAL GLU PRO GLU TRP PHE LYS TRP SER GLN GLN          
SEQRES  27 A  517  LYS ARG ASN GLU GLU ALA LYS LYS LEU LEU ALA GLU ALA          
SEQRES  28 A  517  GLY PHE THR ALA ASP LYS PRO LEU THR PHE ASP LEU LEU          
SEQRES  29 A  517  TYR ASN THR SER ASP LEU HIS LYS LYS LEU ALA ILE ALA          
SEQRES  30 A  517  VAL ALA SER ILE TRP LYS LYS ASN LEU GLY VAL ASN VAL          
SEQRES  31 A  517  ASN LEU GLU ASN GLN GLU TRP LYS THR PHE LEU ASP THR          
SEQRES  32 A  517  ARG HIS GLN GLY THR PHE ASP VAL ALA ARG ALA GLY TRP          
SEQRES  33 A  517  CYS ALA ASP TYR ASN GLU PRO THR SER PHE LEU ASN THR          
SEQRES  34 A  517  MET LEU SER ASP SER SER ASN ASN THR ALA HIS TYR LYS          
SEQRES  35 A  517  SER PRO ALA PHE ASP LYS LEU ILE ALA ASP THR LEU LYS          
SEQRES  36 A  517  VAL ALA ASP ASP THR GLN ARG SER GLU LEU TYR ALA LYS          
SEQRES  37 A  517  ALA GLU GLN GLN LEU ASP LYS ASP SER ALA ILE VAL PRO          
SEQRES  38 A  517  VAL TYR TYR TYR VAL ASN ALA ARG LEU VAL LYS PRO TRP          
SEQRES  39 A  517  VAL GLY GLY TYR THR GLY LYS ASP PRO LEU ASP ASN ILE          
SEQRES  40 A  517  TYR VAL LYS ASN LEU TYR ILE ILE LYS HIS                      
SEQRES   1 B    3  LYS GLY LYS                                                  
SEQRES   1 C  517  ALA ASP VAL PRO ALA GLY VAL GLN LEU ALA ASP LYS GLN          
SEQRES   2 C  517  THR LEU VAL ARG ASN ASN GLY SER GLU VAL GLN SER LEU          
SEQRES   3 C  517  ASP PRO HIS LYS ILE GLU GLY VAL PRO GLU SER ASN VAL          
SEQRES   4 C  517  SER ARG ASP LEU PHE GLU GLY LEU LEU ILE SER ASP VAL          
SEQRES   5 C  517  GLU GLY HIS PRO SER PRO GLY VAL ALA GLU LYS TRP GLU          
SEQRES   6 C  517  ASN LYS ASP PHE LYS VAL TRP THR PHE HIS LEU ARG GLU          
SEQRES   7 C  517  ASN ALA LYS TRP SER ASP GLY THR PRO VAL THR ALA HIS          
SEQRES   8 C  517  ASP PHE VAL TYR SER TRP GLN ARG LEU ALA ASP PRO ASN          
SEQRES   9 C  517  THR ALA SER PRO TYR ALA SER TYR LEU GLN TYR GLY HIS          
SEQRES  10 C  517  ILE ALA ASN ILE ASP ASP ILE ILE ALA GLY LYS LYS PRO          
SEQRES  11 C  517  ALA THR ASP LEU GLY VAL LYS ALA LEU ASP ASP HIS THR          
SEQRES  12 C  517  PHE GLU VAL THR LEU SER GLU PRO VAL PRO TYR PHE TYR          
SEQRES  13 C  517  LYS LEU LEU VAL HIS PRO SER VAL SER PRO VAL PRO LYS          
SEQRES  14 C  517  SER ALA VAL GLU LYS PHE GLY ASP LYS TRP THR GLN PRO          
SEQRES  15 C  517  ALA ASN ILE VAL THR ASN GLY ALA TYR LYS LEU LYS ASN          
SEQRES  16 C  517  TRP VAL VAL ASN GLU ARG ILE VAL LEU GLU ARG ASN PRO          
SEQRES  17 C  517  GLN TYR TRP ASP ASN ALA LYS THR VAL ILE ASN GLN VAL          
SEQRES  18 C  517  THR TYR LEU PRO ILE SER SER GLU VAL THR ASP VAL ASN          
SEQRES  19 C  517  ARG TYR ARG SER GLY GLU ILE ASP MET THR TYR ASN ASN          
SEQRES  20 C  517  MET PRO ILE GLU LEU PHE GLN LYS LEU LYS LYS GLU ILE          
SEQRES  21 C  517  PRO ASN GLU VAL ARG VAL ASP PRO TYR LEU CYS THR TYR          
SEQRES  22 C  517  TYR TYR GLU ILE ASN ASN GLN LYS ALA PRO PHE ASN ASP          
SEQRES  23 C  517  VAL ARG VAL ARG THR ALA LEU LYS LEU ALA LEU ASP ARG          
SEQRES  24 C  517  ASP ILE ILE VAL ASN LYS VAL LYS ASN GLN GLY ASP LEU          
SEQRES  25 C  517  PRO ALA TYR SER TYR THR PRO PRO TYR THR ASP GLY ALA          
SEQRES  26 C  517  LYS LEU VAL GLU PRO GLU TRP PHE LYS TRP SER GLN GLN          
SEQRES  27 C  517  LYS ARG ASN GLU GLU ALA LYS LYS LEU LEU ALA GLU ALA          
SEQRES  28 C  517  GLY PHE THR ALA ASP LYS PRO LEU THR PHE ASP LEU LEU          
SEQRES  29 C  517  TYR ASN THR SER ASP LEU HIS LYS LYS LEU ALA ILE ALA          
SEQRES  30 C  517  VAL ALA SER ILE TRP LYS LYS ASN LEU GLY VAL ASN VAL          
SEQRES  31 C  517  ASN LEU GLU ASN GLN GLU TRP LYS THR PHE LEU ASP THR          
SEQRES  32 C  517  ARG HIS GLN GLY THR PHE ASP VAL ALA ARG ALA GLY TRP          
SEQRES  33 C  517  CYS ALA ASP TYR ASN GLU PRO THR SER PHE LEU ASN THR          
SEQRES  34 C  517  MET LEU SER ASP SER SER ASN ASN THR ALA HIS TYR LYS          
SEQRES  35 C  517  SER PRO ALA PHE ASP LYS LEU ILE ALA ASP THR LEU LYS          
SEQRES  36 C  517  VAL ALA ASP ASP THR GLN ARG SER GLU LEU TYR ALA LYS          
SEQRES  37 C  517  ALA GLU GLN GLN LEU ASP LYS ASP SER ALA ILE VAL PRO          
SEQRES  38 C  517  VAL TYR TYR TYR VAL ASN ALA ARG LEU VAL LYS PRO TRP          
SEQRES  39 C  517  VAL GLY GLY TYR THR GLY LYS ASP PRO LEU ASP ASN ILE          
SEQRES  40 C  517  TYR VAL LYS ASN LEU TYR ILE ILE LYS HIS                      
SEQRES   1 D    3  LYS GLY LYS                                                  
HET    IUM  C 518       1                                                       
HETNAM     IUM URANYL (VI) ION                                                  
FORMUL   5  IUM    O2 U 2+                                                      
FORMUL   6  HOH   *339(H2 O)                                                    
HELIX    1   1 PRO A   28  LYS A   30  5                                   3    
HELIX    2   2 VAL A   34  LEU A   43  1                                  10    
HELIX    3   3 ALA A   90  ALA A  101  1                                  12    
HELIX    4   4 PRO A  103  THR A  105  5                                   3    
HELIX    5   5 ALA A  110  TYR A  115  5                                   6    
HELIX    6   6 ILE A  121  ILE A  125  1                                   5    
HELIX    7   7 ALA A  131  ASP A  133  5                                   3    
HELIX    8   8 PHE A  155  VAL A  160  1                                   6    
HELIX    9   9 PRO A  162  VAL A  164  5                                   3    
HELIX   10  10 LYS A  169  THR A  180  1                                  12    
HELIX   11  11 ASN A  213  LYS A  215  5                                   3    
HELIX   12  12 GLU A  229  TYR A  236  1                                   8    
HELIX   13  13 ILE A  250  GLU A  259  1                                  10    
HELIX   14  14 VAL A  287  ALA A  296  1                                  10    
HELIX   15  15 ARG A  299  ASN A  304  1                                   6    
HELIX   16  16 GLU A  331  LYS A  334  1                                   4    
HELIX   17  17 GLN A  337  GLU A  350  1                                  14    
HELIX   18  18 ASP A  369  LEU A  386  1                                  18    
HELIX   19  19 TRP A  397  GLN A  406  1                                  10    
HELIX   20  20 PRO A  423  MET A  430  5                                   8    
HELIX   21  21 PRO A  444  LEU A  454  1                                  11    
HELIX   22  22 ASP A  459  ASP A  476  1                                  18    
HELIX   23  23 VAL A  509  ASN A  511  5                                   3    
HELIX   24  24 PRO C   28  LYS C   30  5                                   3    
HELIX   25  25 VAL C   34  LEU C   43  1                                  10    
HELIX   26  26 ALA C   90  ALA C  101  1                                  12    
HELIX   27  27 PRO C  103  THR C  105  5                                   3    
HELIX   28  28 ALA C  110  TYR C  115  5                                   6    
HELIX   29  29 ILE C  121  ILE C  125  1                                   5    
HELIX   30  30 ALA C  131  ASP C  133  5                                   3    
HELIX   31  31 PHE C  155  VAL C  160  1                                   6    
HELIX   32  32 PRO C  162  VAL C  164  5                                   3    
HELIX   33  33 LYS C  169  THR C  180  1                                  12    
HELIX   34  34 ASN C  213  LYS C  215  5                                   3    
HELIX   35  35 GLU C  229  ARG C  237  1                                   9    
HELIX   36  36 ILE C  250  GLU C  259  1                                  10    
HELIX   37  37 VAL C  287  ALA C  296  1                                  10    
HELIX   38  38 ARG C  299  ASN C  304  1                                   6    
HELIX   39  39 GLU C  331  LYS C  334  1                                   4    
HELIX   40  40 GLN C  337  GLU C  350  1                                  14    
HELIX   41  41 ASP C  369  LEU C  386  1                                  18    
HELIX   42  42 TRP C  397  GLN C  406  1                                  10    
HELIX   43  43 PRO C  423  MET C  430  5                                   8    
HELIX   44  44 PRO C  444  LEU C  454  1                                  11    
HELIX   45  45 ASP C  459  LYS C  475  1                                  17    
HELIX   46  46 VAL C  509  ASN C  511  5                                   3    
SHEET    1   A 4 THR A  14  ASN A  18  0                                        
SHEET    2   A 4 GLN A 220  LEU A 224  1  N  GLN A 220   O  LEU A  15           
SHEET    3   A 4 ARG A 201  ARG A 206 -1  N  LEU A 204   O  VAL A 221           
SHEET    4   A 4 TYR A 191  VAL A 197 -1  N  VAL A 197   O  ARG A 201           
SHEET    1   B 2 LEU A  48  SER A  50  0                                        
SHEET    2   B 2 PRO A  56  PRO A  58 -1  N  SER A  57   O  ILE A  49           
SHEET    1   C 4 ALA A  61  LYS A  67  0                                        
SHEET    2   C 4 VAL A  71  LEU A  76 -1  N  HIS A  75   O  GLU A  62           
SHEET    3   C 4 THR A 143  THR A 147 -1  N  VAL A 146   O  TRP A  72           
SHEET    4   C 4 VAL A 136  ASP A 140 -1  N  ASP A 140   O  THR A 143           
SHEET    1   D 2 VAL A 264  PRO A 268  0                                        
SHEET    2   D 2 VAL A 486  LEU A 490 -1  N  ARG A 489   O  ARG A 265           
SHEET    1   E 3 VAL A 411  CYS A 417  0                                        
SHEET    2   E 3 CYS A 271  ILE A 277 -1  N  GLU A 276   O  ALA A 412           
SHEET    3   E 3 ILE A 479  TYR A 484 -1  N  TYR A 483   O  TYR A 273           
SHEET    1   F 2 THR A 360  ASN A 366  0                                        
SHEET    2   F 2 ASN A 389  GLN A 395  1  N  ASN A 389   O  PHE A 361           
SHEET    1   G 4 THR C  14  ASN C  18  0                                        
SHEET    2   G 4 GLN C 220  LEU C 224  1  N  GLN C 220   O  LEU C  15           
SHEET    3   G 4 ARG C 201  ARG C 206 -1  N  LEU C 204   O  VAL C 221           
SHEET    4   G 4 TYR C 191  VAL C 197 -1  N  VAL C 197   O  ARG C 201           
SHEET    1   H 2 LEU C  48  SER C  50  0                                        
SHEET    2   H 2 PRO C  56  PRO C  58 -1  N  SER C  57   O  ILE C  49           
SHEET    1   I 4 ALA C  61  LYS C  67  0                                        
SHEET    2   I 4 VAL C  71  LEU C  76 -1  N  HIS C  75   O  GLU C  62           
SHEET    3   I 4 THR C 143  THR C 147 -1  N  VAL C 146   O  TRP C  72           
SHEET    4   I 4 VAL C 136  ASP C 140 -1  N  ASP C 140   O  THR C 143           
SHEET    1   J 2 VAL C 264  PRO C 268  0                                        
SHEET    2   J 2 VAL C 486  LEU C 490 -1  N  ARG C 489   O  ARG C 265           
SHEET    1   K 3 VAL C 411  CYS C 417  0                                        
SHEET    2   K 3 CYS C 271  ILE C 277 -1  N  GLU C 276   O  ALA C 412           
SHEET    3   K 3 ILE C 479  TYR C 484 -1  N  TYR C 483   O  TYR C 273           
SHEET    1   L 2 THR C 360  ASN C 366  0                                        
SHEET    2   L 2 ASN C 389  GLN C 395  1  N  ASN C 389   O  PHE C 361           
SSBOND   1 CYS A  271    CYS A  417                          1555   1555  2.02  
SSBOND   2 CYS C  271    CYS C  417                          1555   1555  2.04  
CISPEP   1 ALA A  282    PRO A  283          0        -0.60                     
CISPEP   2 ALA C  282    PRO C  283          0         5.62                     
SITE     1 AC1  2 ASP C 362  ASP C 410                                          
CRYST1   69.910   74.800  103.770  90.00  91.10  90.00 P 1 21 1      4          
ORIGX1      1.000000  0.000000  0.000000        0.00000                         
ORIGX2      0.000000  1.000000  0.000000        0.00000                         
ORIGX3      0.000000  0.000000  1.000000        0.00000                         
SCALE1      0.014304  0.000000  0.000275        0.00000                         
SCALE2      0.000000  0.013369  0.000000        0.00000                         
SCALE3      0.000000  0.000000  0.009638        0.00000                         
MTRIX1   1 -0.995000  0.071000  0.072000       58.79204    1                    
MTRIX2   1 -0.079000 -0.989000 -0.128000       21.41094    1                    
MTRIX3   1  0.062000 -0.133000  0.989000      -53.27153    1                    
ATOM      1  N   ALA A   1       3.224   8.441  -8.519  1.00 61.83           N  
ATOM      2  CA  ALA A   1       2.182   7.425  -8.233  1.00 63.32           C  
ATOM      3  C   ALA A   1       2.493   6.069  -8.846  1.00 64.92           C  
ATOM      4  O   ALA A   1       3.431   5.871  -9.626  1.00 65.46           O  
ATOM      5  CB  ALA A   1       0.812   7.886  -8.714  1.00 62.32           C  
ATOM      6  N   ASP A   2       1.692   5.086  -8.450  1.00 65.92           N  
ATOM      7  CA  ASP A   2       1.796   3.734  -8.993  1.00 67.64           C  
ATOM      8  C   ASP A   2       0.350   3.387  -9.377  1.00 68.69           C  
ATOM      9  O   ASP A   2      -0.376   2.767  -8.606  1.00 67.82           O  
ATOM     10  CB  ASP A   2       2.416   2.720  -8.071  1.00 68.74           C  
ATOM     11  CG  ASP A   2       3.924   2.705  -7.958  1.00 70.37           C  
ATOM     12  OD1 ASP A   2       4.639   3.405  -8.713  1.00 70.42           O  
ATOM     13  OD2 ASP A   2       4.417   1.946  -7.083  1.00 70.48           O  
ATOM     14  N   VAL A   3      -0.060   3.922 -10.529  1.00 68.90           N  
ATOM     15  CA  VAL A   3      -1.441   3.744 -10.978  1.00 69.14           C  
ATOM     16  C   VAL A   3      -1.720   2.297 -11.333  1.00 70.37           C  
ATOM     17  O   VAL A   3      -0.939   1.580 -11.957  1.00 70.48           O  
ATOM     18  CB  VAL A   3      -1.809   4.736 -12.084  1.00 69.11           C  
ATOM     19  CG1 VAL A   3      -3.316   4.860 -12.260  1.00 67.06           C  
ATOM     20  CG2 VAL A   3      -1.198   6.103 -11.765  1.00 68.11           C  
ATOM     21  N   PRO A   4      -2.831   1.795 -10.797  1.00 71.37           N  
ATOM     22  CA  PRO A   4      -3.239   0.409 -10.976  1.00 72.25           C  
ATOM     23  C   PRO A   4      -3.728   0.151 -12.389  1.00 73.03           C  
ATOM     24  O   PRO A   4      -4.739   0.713 -12.820  1.00 72.60           O  
ATOM     25  CB  PRO A   4      -4.316   0.186  -9.924  1.00 72.10           C  
ATOM     26  CG  PRO A   4      -4.401   1.434  -9.112  1.00 72.31           C  
ATOM     27  CD  PRO A   4      -3.818   2.533  -9.964  1.00 71.35           C  
ATOM     28  N   ALA A   5      -2.977  -0.649 -13.146  1.00 73.99           N  
ATOM     29  CA  ALA A   5      -3.374  -0.954 -14.531  1.00 74.65           C  
ATOM     30  C   ALA A   5      -4.864  -1.304 -14.517  1.00 75.17           C  
ATOM     31  O   ALA A   5      -5.247  -2.280 -13.863  1.00 75.66           O  
ATOM     32  CB  ALA A   5      -2.544  -2.078 -15.113  1.00 74.21           C  
ATOM     33  N   GLY A   6      -5.675  -0.452 -15.134  1.00 75.05           N  
ATOM     34  CA  GLY A   6      -7.123  -0.659 -15.122  1.00 75.22           C  
ATOM     35  C   GLY A   6      -7.829   0.468 -14.383  1.00 75.61           C  
ATOM     36  O   GLY A   6      -8.815   0.243 -13.683  1.00 75.85           O  
ATOM     37  N   VAL A   7      -7.303   1.685 -14.479  1.00 75.08           N  
ATOM     38  CA  VAL A   7      -7.826   2.880 -13.853  1.00 74.51           C  
ATOM     39  C   VAL A   7      -7.893   4.049 -14.848  1.00 75.00           C  
ATOM     40  O   VAL A   7      -6.895   4.375 -15.494  1.00 74.13           O  
ATOM     41  CB  VAL A   7      -6.945   3.359 -12.675  1.00 74.10           C  
ATOM     42  CG1 VAL A   7      -7.460   4.679 -12.108  1.00 73.21           C  
ATOM     43  CG2 VAL A   7      -6.835   2.355 -11.543  1.00 73.34           C  
ATOM     44  N   GLN A   8      -9.011   4.769 -14.916  1.00 75.73           N  
ATOM     45  CA  GLN A   8      -9.117   5.909 -15.808  1.00 76.44           C  
ATOM     46  C   GLN A   8      -8.693   7.213 -15.123  1.00 75.62           C  
ATOM     47  O   GLN A   8      -9.320   7.672 -14.174  1.00 75.42           O  
ATOM     48  CB  GLN A   8     -10.526   6.118 -16.374  1.00 77.45           C  
ATOM     49  CG  GLN A   8     -11.176   4.948 -17.066  1.00 78.91           C  
ATOM     50  CD  GLN A   8     -12.417   5.262 -17.866  1.00 80.01           C  
ATOM     51  OE1 GLN A   8     -13.446   4.580 -17.746  1.00 80.51           O  
ATOM     52  NE2 GLN A   8     -12.369   6.280 -18.725  1.00 79.63           N  
ATOM     53  N   LEU A   9      -7.653   7.836 -15.674  1.00 74.37           N  
ATOM     54  CA  LEU A   9      -7.141   9.097 -15.160  1.00 74.36           C  
ATOM     55  C   LEU A   9      -7.931  10.270 -15.738  1.00 72.82           C  
ATOM     56  O   LEU A   9      -8.096  10.343 -16.956  1.00 74.04           O  
ATOM     57  CB  LEU A   9      -5.678   9.307 -15.579  1.00 73.38           C  
ATOM     58  CG  LEU A   9      -4.681   8.179 -15.566  1.00 72.01           C  
ATOM     59  CD1 LEU A   9      -3.282   8.653 -15.916  1.00 73.75           C  
ATOM     60  CD2 LEU A   9      -4.743   7.226 -14.394  1.00 73.70           C  
ATOM     61  N   ALA A  10      -8.373  11.204 -14.913  1.00 71.94           N  
ATOM     62  CA  ALA A  10      -9.088  12.372 -15.417  1.00 71.27           C  
ATOM     63  C   ALA A  10      -8.178  13.134 -16.384  1.00 70.73           C  
ATOM     64  O   ALA A  10      -6.980  12.819 -16.472  1.00 70.21           O  
ATOM     65  CB  ALA A  10      -9.514  13.261 -14.268  1.00 70.59           C  
ATOM     66  N   ASP A  11      -8.710  14.146 -17.072  1.00 70.07           N  
ATOM     67  CA  ASP A  11      -7.847  14.879 -17.996  1.00 70.11           C  
ATOM     68  C   ASP A  11      -7.131  16.031 -17.301  1.00 68.98           C  
ATOM     69  O   ASP A  11      -6.023  16.373 -17.729  1.00 69.06           O  
ATOM     70  CB  ASP A  11      -8.568  15.417 -19.231  1.00 70.67           C  
ATOM     71  CG  ASP A  11      -7.890  14.928 -20.507  1.00 70.24           C  
ATOM     72  OD1 ASP A  11      -6.924  15.559 -20.987  1.00 70.77           O  
ATOM     73  OD2 ASP A  11      -8.352  13.879 -21.002  1.00 69.73           O  
ATOM     74  N   LYS A  12      -7.761  16.619 -16.295  1.00 67.74           N  
ATOM     75  CA  LYS A  12      -7.113  17.720 -15.575  1.00 66.95           C  
ATOM     76  C   LYS A  12      -6.519  17.155 -14.286  1.00 64.58           C  
ATOM     77  O   LYS A  12      -7.270  16.670 -13.446  1.00 63.86           O  
ATOM     78  CB  LYS A  12      -8.101  18.841 -15.288  1.00 67.33           C  
ATOM     79  CG  LYS A  12      -7.517  20.241 -15.295  1.00 68.48           C  
ATOM     80  CD  LYS A  12      -8.554  21.347 -15.264  1.00 69.25           C  
ATOM     81  CE  LYS A  12      -9.650  21.174 -16.303  1.00 68.06           C  
ATOM     82  NZ  LYS A  12      -9.120  20.772 -17.635  1.00 69.71           N  
ATOM     83  N   GLN A  13      -5.195  17.121 -14.193  1.00 62.91           N  
ATOM     84  CA  GLN A  13      -4.515  16.592 -13.010  1.00 61.10           C  
ATOM     85  C   GLN A  13      -4.110  17.728 -12.067  1.00 60.80           C  
ATOM     86  O   GLN A  13      -2.978  18.209 -12.006  1.00 59.91           O  
ATOM     87  CB  GLN A  13      -3.336  15.709 -13.384  1.00 59.70           C  
ATOM     88  CG  GLN A  13      -3.752  14.422 -14.096  1.00 59.59           C  
ATOM     89  CD  GLN A  13      -4.476  13.447 -13.193  1.00 59.20           C  
ATOM     90  OE1 GLN A  13      -4.333  13.537 -11.973  1.00 57.37           O  
ATOM     91  NE2 GLN A  13      -5.240  12.519 -13.765  1.00 58.13           N  
ATOM     92  N   THR A  14      -5.132  18.255 -11.392  1.00 59.19           N  
ATOM     93  CA  THR A  14      -5.004  19.316 -10.421  1.00 59.41           C  
ATOM     94  C   THR A  14      -5.607  18.807  -9.106  1.00 59.23           C  
ATOM     95  O   THR A  14      -6.436  17.891  -9.105  1.00 60.34           O  
ATOM     96  CB  THR A  14      -5.566  20.686 -10.820  1.00 58.91           C  
ATOM     97  OG1 THR A  14      -6.998  20.704 -10.954  1.00 59.89           O  
ATOM     98  CG2 THR A  14      -4.999  21.169 -12.146  1.00 59.14           C  
ATOM     99  N   LEU A  15      -5.170  19.370  -7.997  1.00 57.97           N  
ATOM    100  CA  LEU A  15      -5.637  18.946  -6.672  1.00 56.63           C  
ATOM    101  C   LEU A  15      -5.598  20.101  -5.682  1.00 55.94           C  
ATOM    102  O   LEU A  15      -4.635  20.878  -5.611  1.00 56.71           O  
ATOM    103  CB  LEU A  15      -4.766  17.807  -6.191  1.00 56.75           C  
ATOM    104  CG  LEU A  15      -4.857  17.181  -4.816  1.00 57.26           C  
ATOM    105  CD1 LEU A  15      -5.782  15.963  -4.811  1.00 56.77           C  
ATOM    106  CD2 LEU A  15      -3.470  16.803  -4.310  1.00 56.22           C  
ATOM    107  N   VAL A  16      -6.709  20.272  -4.959  1.00 54.02           N  
ATOM    108  CA  VAL A  16      -6.785  21.316  -3.942  1.00 51.16           C  
ATOM    109  C   VAL A  16      -6.828  20.635  -2.561  1.00 50.14           C  
ATOM    110  O   VAL A  16      -7.543  19.655  -2.355  1.00 48.70           O  
ATOM    111  CB  VAL A  16      -7.932  22.296  -4.115  1.00 51.05           C  
ATOM    112  CG1 VAL A  16      -7.640  23.536  -3.276  1.00 50.39           C  
ATOM    113  CG2 VAL A  16      -8.108  22.727  -5.565  1.00 50.36           C  
ATOM    114  N   ARG A  17      -5.908  21.071  -1.707  1.00 48.44           N  
ATOM    115  CA  ARG A  17      -5.754  20.483  -0.363  1.00 45.61           C  
ATOM    116  C   ARG A  17      -5.839  21.549   0.711  1.00 41.18           C  
ATOM    117  O   ARG A  17      -5.102  22.536   0.542  1.00 41.32           O  
ATOM    118  CB  ARG A  17      -4.344  19.880  -0.246  1.00 45.57           C  
ATOM    119  CG  ARG A  17      -4.226  18.455  -0.762  1.00 46.73           C  
ATOM    120  CD  ARG A  17      -2.904  17.837  -0.329  1.00 47.19           C  
ATOM    121  NE  ARG A  17      -2.878  17.425   1.070  1.00 46.65           N  
ATOM    122  CZ  ARG A  17      -1.775  17.137   1.752  1.00 48.15           C  
ATOM    123  NH1 ARG A  17      -0.563  17.228   1.230  1.00 47.75           N  
ATOM    124  NH2 ARG A  17      -1.831  16.720   3.012  1.00 48.85           N  
ATOM    125  N   ASN A  18      -6.588  21.364   1.786  1.00 39.21           N  
ATOM    126  CA  ASN A  18      -6.547  22.376   2.860  1.00 35.10           C  
ATOM    127  C   ASN A  18      -5.337  22.064   3.777  1.00 31.52           C  
ATOM    128  O   ASN A  18      -5.101  20.905   4.085  1.00 31.73           O  
ATOM    129  CB  ASN A  18      -7.827  22.401   3.683  1.00 36.29           C  
ATOM    130  CG  ASN A  18      -7.827  23.462   4.771  1.00 36.59           C  
ATOM    131  OD1 ASN A  18      -7.505  24.656   4.613  1.00 37.82           O  
ATOM    132  ND2 ASN A  18      -8.241  22.956   5.945  1.00 38.42           N  
ATOM    133  N   ASN A  19      -4.640  23.075   4.230  1.00 29.49           N  
ATOM    134  CA  ASN A  19      -3.410  22.840   5.020  1.00 30.54           C  
ATOM    135  C   ASN A  19      -3.499  23.312   6.466  1.00 29.99           C  
ATOM    136  O   ASN A  19      -2.472  23.324   7.146  1.00 28.98           O  
ATOM    137  CB  ASN A  19      -2.159  23.510   4.456  1.00 25.52           C  
ATOM    138  CG  ASN A  19      -0.889  22.724   4.773  1.00 23.05           C  
ATOM    139  OD1 ASN A  19      -0.906  21.513   4.936  1.00 27.02           O  
ATOM    140  ND2 ASN A  19       0.198  23.483   4.844  1.00 22.60           N  
ATOM    141  N   GLY A  20      -4.694  23.723   6.885  1.00 30.08           N  
ATOM    142  CA  GLY A  20      -4.924  24.069   8.268  1.00 31.22           C  
ATOM    143  C   GLY A  20      -4.506  25.393   8.760  1.00 29.96           C  
ATOM    144  O   GLY A  20      -5.101  25.848   9.744  1.00 31.89           O  
ATOM    145  N   SER A  21      -3.488  26.026   8.200  1.00 30.57           N  
ATOM    146  CA  SER A  21      -2.958  27.298   8.596  1.00 30.45           C  
ATOM    147  C   SER A  21      -1.982  27.820   7.543  1.00 31.81           C  
ATOM    148  O   SER A  21      -1.524  27.047   6.697  1.00 29.68           O  
ATOM    149  CB  SER A  21      -2.080  27.081   9.875  1.00 34.40           C  
ATOM    150  OG  SER A  21      -2.504  28.054  10.846  1.00 40.39           O  
ATOM    151  N   GLU A  22      -1.581  29.060   7.698  1.00 33.20           N  
ATOM    152  CA  GLU A  22      -0.534  29.695   6.911  1.00 35.17           C  
ATOM    153  C   GLU A  22       0.816  29.237   7.499  1.00 36.35           C  
ATOM    154  O   GLU A  22       1.022  29.453   8.702  1.00 36.06           O  
ATOM    155  CB  GLU A  22      -0.658  31.195   7.079  1.00 34.36           C  
ATOM    156  CG  GLU A  22       0.369  32.143   6.507  1.00 37.70           C  
ATOM    157  CD  GLU A  22       0.512  32.121   4.993  1.00 40.34           C  
ATOM    158  OE1 GLU A  22      -0.462  31.733   4.316  1.00 41.56           O  
ATOM    159  OE2 GLU A  22       1.609  32.476   4.488  1.00 41.79           O  
ATOM    160  N   VAL A  23       1.681  28.621   6.722  1.00 34.97           N  
ATOM    161  CA  VAL A  23       2.943  28.094   7.226  1.00 33.15           C  
ATOM    162  C   VAL A  23       3.855  29.102   7.885  1.00 31.27           C  
ATOM    163  O   VAL A  23       3.863  30.295   7.567  1.00 31.22           O  
ATOM    164  CB  VAL A  23       3.723  27.444   6.055  1.00 33.20           C  
ATOM    165  CG1 VAL A  23       2.857  26.399   5.368  1.00 33.02           C  
ATOM    166  CG2 VAL A  23       4.202  28.484   5.052  1.00 33.35           C  
ATOM    167  N   GLN A  24       4.763  28.625   8.789  1.00 28.33           N  
ATOM    168  CA  GLN A  24       5.754  29.514   9.351  1.00 25.81           C  
ATOM    169  C   GLN A  24       6.767  29.992   8.290  1.00 25.89           C  
ATOM    170  O   GLN A  24       7.354  31.079   8.332  1.00 25.45           O  
ATOM    171  CB  GLN A  24       6.629  28.680  10.327  1.00 27.57           C  
ATOM    172  CG  GLN A  24       5.823  28.054  11.476  1.00 24.52           C  
ATOM    173  CD  GLN A  24       6.771  27.192  12.318  1.00 24.96           C  
ATOM    174  OE1 GLN A  24       6.866  26.037  11.950  1.00 21.70           O  
ATOM    175  NE2 GLN A  24       7.400  27.743  13.354  1.00 20.92           N  
ATOM    176  N   SER A  25       7.019  29.120   7.315  1.00 25.54           N  
ATOM    177  CA  SER A  25       8.124  29.386   6.377  1.00 27.24           C  
ATOM    178  C   SER A  25       8.147  28.266   5.372  1.00 26.97           C  
ATOM    179  O   SER A  25       7.529  27.237   5.688  1.00 27.06           O  
ATOM    180  CB  SER A  25       9.440  29.304   7.177  1.00 24.56           C  
ATOM    181  OG  SER A  25      10.613  29.609   6.427  1.00 25.07           O  
ATOM    182  N   LEU A  26       8.899  28.504   4.310  1.00 24.53           N  
ATOM    183  CA  LEU A  26       9.139  27.431   3.337  1.00 27.18           C  
ATOM    184  C   LEU A  26      10.589  26.962   3.488  1.00 24.71           C  
ATOM    185  O   LEU A  26      11.013  25.972   2.914  1.00 26.22           O  
ATOM    186  CB  LEU A  26       8.843  27.886   1.883  1.00 29.46           C  
ATOM    187  CG  LEU A  26       7.345  27.983   1.548  1.00 32.32           C  
ATOM    188  CD1 LEU A  26       7.105  28.347   0.076  1.00 34.93           C  
ATOM    189  CD2 LEU A  26       6.580  26.698   1.817  1.00 31.79           C  
ATOM    190  N   ASP A  27      11.383  27.618   4.316  1.00 23.72           N  
ATOM    191  CA  ASP A  27      12.779  27.193   4.537  1.00 23.89           C  
ATOM    192  C   ASP A  27      12.770  26.002   5.485  1.00 24.81           C  
ATOM    193  O   ASP A  27      12.340  26.076   6.621  1.00 23.76           O  
ATOM    194  CB  ASP A  27      13.541  28.402   5.100  1.00 24.88           C  
ATOM    195  CG  ASP A  27      15.014  28.115   5.421  1.00 27.86           C  
ATOM    196  OD1 ASP A  27      15.429  26.919   5.552  1.00 24.20           O  
ATOM    197  OD2 ASP A  27      15.767  29.111   5.602  1.00 28.74           O  
ATOM    198  N   PRO A  28      13.238  24.822   5.076  1.00 26.28           N  
ATOM    199  CA  PRO A  28      13.227  23.620   5.864  1.00 24.05           C  
ATOM    200  C   PRO A  28      13.993  23.723   7.169  1.00 22.27           C  
ATOM    201  O   PRO A  28      13.625  22.939   8.051  1.00 20.71           O  
ATOM    202  CB  PRO A  28      13.694  22.497   4.965  1.00 26.41           C  
ATOM    203  CG  PRO A  28      13.971  23.116   3.646  1.00 27.28           C  
ATOM    204  CD  PRO A  28      13.854  24.615   3.714  1.00 25.41           C  
ATOM    205  N   HIS A  29      14.894  24.651   7.408  1.00 18.70           N  
ATOM    206  CA  HIS A  29      15.550  24.791   8.699  1.00 22.59           C  
ATOM    207  C   HIS A  29      14.797  25.696   9.681  1.00 23.43           C  
ATOM    208  O   HIS A  29      15.280  25.973  10.798  1.00 22.15           O  
ATOM    209  CB  HIS A  29      16.977  25.314   8.495  1.00 22.30           C  
ATOM    210  CG  HIS A  29      17.797  24.309   7.680  1.00 21.65           C  
ATOM    211  ND1 HIS A  29      18.937  24.752   6.995  1.00 22.41           N  
ATOM    212  CD2 HIS A  29      17.727  22.976   7.517  1.00 20.25           C  
ATOM    213  CE1 HIS A  29      19.490  23.729   6.375  1.00 22.92           C  
ATOM    214  NE2 HIS A  29      18.781  22.656   6.677  1.00 24.25           N  
ATOM    215  N   LYS A  30      13.646  26.259   9.197  1.00 22.23           N  
ATOM    216  CA  LYS A  30      12.958  27.203  10.088  1.00 24.01           C  
ATOM    217  C   LYS A  30      11.585  26.670  10.452  1.00 23.90           C  
ATOM    218  O   LYS A  30      10.767  27.461  10.941  1.00 28.15           O  
ATOM    219  CB  LYS A  30      12.778  28.578   9.390  1.00 25.69           C  
ATOM    220  CG  LYS A  30      14.101  29.167   8.922  1.00 27.27           C  
ATOM    221  CD  LYS A  30      14.709  30.173   9.854  1.00 31.18           C  
ATOM    222  CE  LYS A  30      16.110  30.644   9.441  1.00 34.85           C  
ATOM    223  NZ  LYS A  30      16.673  31.452  10.591  1.00 37.28           N  
ATOM    224  N   ILE A  31      11.228  25.451  10.087  1.00 20.59           N  
ATOM    225  CA  ILE A  31       9.882  24.946  10.326  1.00 20.23           C  
ATOM    226  C   ILE A  31       9.778  23.860  11.419  1.00 20.15           C  
ATOM    227  O   ILE A  31      10.736  23.110  11.633  1.00 16.05           O  
ATOM    228  CB  ILE A  31       9.251  24.383   9.048  1.00 22.05           C  
ATOM    229  CG1 ILE A  31      10.027  23.165   8.503  1.00 22.68           C  
ATOM    230  CG2 ILE A  31       9.205  25.471   7.930  1.00 23.05           C  
ATOM    231  CD1 ILE A  31       9.399  22.505   7.275  1.00 24.11           C  
ATOM    232  N   GLU A  32       8.576  23.726  12.010  1.00 17.36           N  
ATOM    233  CA  GLU A  32       8.400  22.646  13.017  1.00 18.35           C  
ATOM    234  C   GLU A  32       7.042  21.992  13.029  1.00 18.95           C  
ATOM    235  O   GLU A  32       6.840  21.022  13.778  1.00 19.83           O  
ATOM    236  CB  GLU A  32       8.732  23.253  14.394  1.00 19.87           C  
ATOM    237  CG  GLU A  32       7.600  24.099  14.996  1.00 22.39           C  
ATOM    238  CD  GLU A  32       8.130  24.934  16.135  1.00 22.93           C  
ATOM    239  OE1 GLU A  32       8.253  24.445  17.297  1.00 24.19           O  
ATOM    240  OE2 GLU A  32       8.492  26.094  15.800  1.00 22.19           O  
ATOM    241  N   GLY A  33       6.035  22.479  12.260  1.00 18.58           N  
ATOM    242  CA  GLY A  33       4.734  21.850  12.296  1.00 17.98           C  
ATOM    243  C   GLY A  33       4.343  20.914  11.166  1.00 21.98           C  
ATOM    244  O   GLY A  33       4.934  20.657  10.118  1.00 20.33           O  
ATOM    245  N   VAL A  34       3.113  20.429  11.354  1.00 20.14           N  
ATOM    246  CA  VAL A  34       2.473  19.578  10.359  1.00 22.59           C  
ATOM    247  C   VAL A  34       2.138  20.368   9.093  1.00 24.83           C  
ATOM    248  O   VAL A  34       2.437  19.913   7.968  1.00 25.64           O  
ATOM    249  CB  VAL A  34       1.311  18.798  10.921  1.00 21.79           C  
ATOM    250  CG1 VAL A  34       0.459  18.163   9.794  1.00 24.95           C  
ATOM    251  CG2 VAL A  34       1.716  17.633  11.830  1.00 21.17           C  
ATOM    252  N   PRO A  35       1.627  21.579   9.166  1.00 26.88           N  
ATOM    253  CA  PRO A  35       1.320  22.334   7.942  1.00 27.84           C  
ATOM    254  C   PRO A  35       2.615  22.547   7.136  1.00 27.18           C  
ATOM    255  O   PRO A  35       2.647  22.291   5.923  1.00 27.20           O  
ATOM    256  CB  PRO A  35       0.739  23.663   8.385  1.00 28.15           C  
ATOM    257  CG  PRO A  35       0.549  23.535   9.857  1.00 30.67           C  
ATOM    258  CD  PRO A  35       1.161  22.266  10.391  1.00 27.09           C  
ATOM    259  N   GLU A  36       3.652  23.070   7.768  1.00 23.16           N  
ATOM    260  CA  GLU A  36       4.962  23.317   7.229  1.00 22.63           C  
ATOM    261  C   GLU A  36       5.544  22.060   6.562  1.00 23.86           C  
ATOM    262  O   GLU A  36       5.990  22.145   5.405  1.00 22.92           O  
ATOM    263  CB  GLU A  36       6.017  23.816   8.203  1.00 22.49           C  
ATOM    264  CG  GLU A  36       5.654  25.149   8.844  1.00 24.36           C  
ATOM    265  CD  GLU A  36       4.428  25.198   9.718  1.00 25.07           C  
ATOM    266  OE1 GLU A  36       3.905  24.197  10.246  1.00 23.72           O  
ATOM    267  OE2 GLU A  36       3.951  26.350   9.873  1.00 27.36           O  
ATOM    268  N   SER A  37       5.470  20.924   7.232  1.00 23.17           N  
ATOM    269  CA  SER A  37       5.966  19.672   6.692  1.00 22.66           C  
ATOM    270  C   SER A  37       5.193  19.151   5.486  1.00 23.89           C  
ATOM    271  O   SER A  37       5.780  18.516   4.588  1.00 20.59           O  
ATOM    272  CB  SER A  37       5.999  18.646   7.855  1.00 26.04           C  
ATOM    273  OG  SER A  37       6.902  19.163   8.889  1.00 26.31           O  
ATOM    274  N   ASN A  38       3.894  19.279   5.435  1.00 23.77           N  
ATOM    275  CA  ASN A  38       3.060  18.867   4.305  1.00 28.67           C  
ATOM    276  C   ASN A  38       3.581  19.474   2.988  1.00 29.23           C  
ATOM    277  O   ASN A  38       3.829  18.665   2.101  1.00 30.25           O  
ATOM    278  CB  ASN A  38       1.617  19.364   4.485  1.00 29.21           C  
ATOM    279  CG  ASN A  38       0.835  18.497   5.448  1.00 28.26           C  
ATOM    280  OD1 ASN A  38       1.181  17.351   5.724  1.00 31.54           O  
ATOM    281  ND2 ASN A  38      -0.261  19.037   5.947  1.00 31.01           N  
ATOM    282  N   VAL A  39       3.732  20.780   2.905  1.00 27.15           N  
ATOM    283  CA  VAL A  39       4.289  21.442   1.761  1.00 29.91           C  
ATOM    284  C   VAL A  39       5.781  21.121   1.532  1.00 30.02           C  
ATOM    285  O   VAL A  39       6.155  20.721   0.425  1.00 28.27           O  
ATOM    286  CB  VAL A  39       4.098  22.954   1.868  1.00 31.21           C  
ATOM    287  CG1 VAL A  39       4.688  23.667   0.647  1.00 32.11           C  
ATOM    288  CG2 VAL A  39       2.611  23.272   1.979  1.00 32.34           C  
ATOM    289  N   SER A  40       6.640  21.124   2.559  1.00 28.09           N  
ATOM    290  CA  SER A  40       8.048  20.778   2.455  1.00 26.23           C  
ATOM    291  C   SER A  40       8.326  19.478   1.701  1.00 27.08           C  
ATOM    292  O   SER A  40       9.277  19.382   0.919  1.00 26.10           O  
ATOM    293  CB  SER A  40       8.653  20.637   3.873  1.00 24.82           C  
ATOM    294  OG  SER A  40      10.029  20.962   3.819  1.00 24.75           O  
ATOM    295  N   ARG A  41       7.628  18.411   1.954  1.00 24.31           N  
ATOM    296  CA  ARG A  41       7.787  17.102   1.370  1.00 27.52           C  
ATOM    297  C   ARG A  41       7.575  17.110  -0.172  1.00 28.24           C  
ATOM    298  O   ARG A  41       8.109  16.256  -0.869  1.00 27.57           O  
ATOM    299  CB  ARG A  41       6.799  16.096   1.980  1.00 27.14           C  
ATOM    300  CG  ARG A  41       7.252  15.359   3.222  1.00 30.75           C  
ATOM    301  CD  ARG A  41       6.372  14.215   3.673  1.00 28.84           C  
ATOM    302  NE  ARG A  41       4.987  14.626   3.822  1.00 29.62           N  
ATOM    303  CZ  ARG A  41       4.294  15.189   4.786  1.00 30.88           C  
ATOM    304  NH1 ARG A  41       4.822  15.466   5.989  1.00 27.93           N  
ATOM    305  NH2 ARG A  41       3.008  15.433   4.589  1.00 31.54           N  
ATOM    306  N   ASP A  42       6.764  18.030  -0.664  1.00 29.07           N  
ATOM    307  CA  ASP A  42       6.509  18.163  -2.093  1.00 28.85           C  
ATOM    308  C   ASP A  42       7.621  18.971  -2.771  1.00 33.15           C  
ATOM    309  O   ASP A  42       7.837  18.805  -3.993  1.00 30.98           O  
ATOM    310  CB  ASP A  42       5.192  18.909  -2.332  1.00 26.85           C  
ATOM    311  CG  ASP A  42       4.001  18.012  -2.084  1.00 26.67           C  
ATOM    312  OD1 ASP A  42       4.073  16.778  -2.229  1.00 28.74           O  
ATOM    313  OD2 ASP A  42       2.931  18.537  -1.760  1.00 28.66           O  
ATOM    314  N   LEU A  43       8.236  19.885  -2.035  1.00 32.49           N  
ATOM    315  CA  LEU A  43       9.302  20.717  -2.521  1.00 33.27           C  
ATOM    316  C   LEU A  43      10.715  20.193  -2.292  1.00 34.44           C  
ATOM    317  O   LEU A  43      11.576  20.349  -3.201  1.00 35.81           O  
ATOM    318  CB  LEU A  43       9.244  22.132  -1.924  1.00 32.87           C  
ATOM    319  CG  LEU A  43       7.945  22.942  -2.108  1.00 33.91           C  
ATOM    320  CD1 LEU A  43       7.981  24.196  -1.235  1.00 33.43           C  
ATOM    321  CD2 LEU A  43       7.721  23.355  -3.562  1.00 32.96           C  
ATOM    322  N   PHE A  44      11.074  19.668  -1.131  1.00 33.40           N  
ATOM    323  CA  PHE A  44      12.482  19.270  -0.864  1.00 31.71           C  
ATOM    324  C   PHE A  44      12.581  17.797  -0.540  1.00 32.60           C  
ATOM    325  O   PHE A  44      11.722  17.216   0.128  1.00 31.56           O  
ATOM    326  CB  PHE A  44      13.090  20.155   0.225  1.00 30.16           C  
ATOM    327  CG  PHE A  44      13.073  21.612  -0.095  1.00 31.73           C  
ATOM    328  CD1 PHE A  44      13.969  22.144  -1.048  1.00 31.27           C  
ATOM    329  CD2 PHE A  44      12.154  22.466   0.496  1.00 31.60           C  
ATOM    330  CE1 PHE A  44      13.931  23.490  -1.344  1.00 32.14           C  
ATOM    331  CE2 PHE A  44      12.096  23.807   0.172  1.00 30.19           C  
ATOM    332  CZ  PHE A  44      12.963  24.310  -0.758  1.00 31.64           C  
ATOM    333  N   GLU A  45      13.625  17.108  -1.075  1.00 31.33           N  
ATOM    334  CA  GLU A  45      13.744  15.684  -0.870  1.00 29.62           C  
ATOM    335  C   GLU A  45      15.086  15.388  -0.208  1.00 31.85           C  
ATOM    336  O   GLU A  45      16.077  15.877  -0.762  1.00 31.32           O  
ATOM    337  CB  GLU A  45      13.646  14.872  -2.153  1.00 30.16           C  
ATOM    338  CG  GLU A  45      13.668  13.351  -2.014  1.00 29.63           C  
ATOM    339  CD  GLU A  45      13.486  12.675  -3.378  1.00 31.08           C  
ATOM    340  OE1 GLU A  45      14.387  12.871  -4.233  1.00 29.51           O  
ATOM    341  OE2 GLU A  45      12.449  12.009  -3.593  1.00 29.62           O  
ATOM    342  N   GLY A  46      15.079  14.648   0.908  1.00 29.66           N  
ATOM    343  CA  GLY A  46      16.343  14.338   1.555  1.00 30.19           C  
ATOM    344  C   GLY A  46      16.853  12.955   1.125  1.00 31.19           C  
ATOM    345  O   GLY A  46      16.336  12.326   0.188  1.00 30.77           O  
ATOM    346  N   LEU A  47      17.745  12.401   1.917  1.00 30.02           N  
ATOM    347  CA  LEU A  47      18.306  11.069   1.688  1.00 30.87           C  
ATOM    348  C   LEU A  47      17.245  10.007   1.509  1.00 32.81           C  
ATOM    349  O   LEU A  47      17.263   9.240   0.511  1.00 32.55           O  
ATOM    350  CB  LEU A  47      19.298  10.753   2.830  1.00 29.23           C  
ATOM    351  CG  LEU A  47      20.465  11.749   2.938  1.00 28.81           C  
ATOM    352  CD1 LEU A  47      21.281  11.547   4.219  1.00 26.70           C  
ATOM    353  CD2 LEU A  47      21.351  11.618   1.676  1.00 28.87           C  
ATOM    354  N   LEU A  48      16.384   9.806   2.527  1.00 32.70           N  
ATOM    355  CA  LEU A  48      15.343   8.784   2.422  1.00 32.72           C  
ATOM    356  C   LEU A  48      13.971   9.442   2.408  1.00 33.57           C  
ATOM    357  O   LEU A  48      13.837  10.615   2.785  1.00 33.99           O  
ATOM    358  CB  LEU A  48      15.479   7.736   3.511  1.00 33.96           C  
ATOM    359  CG  LEU A  48      16.645   6.760   3.635  1.00 34.49           C  
ATOM    360  CD1 LEU A  48      17.983   7.437   3.817  1.00 36.26           C  
ATOM    361  CD2 LEU A  48      16.446   5.816   4.833  1.00 34.09           C  
ATOM    362  N   ILE A  49      12.936   8.773   1.920  1.00 32.54           N  
ATOM    363  CA  ILE A  49      11.568   9.294   1.863  1.00 32.14           C  
ATOM    364  C   ILE A  49      10.679   8.153   2.365  1.00 34.48           C  
ATOM    365  O   ILE A  49      11.241   7.060   2.553  1.00 34.57           O  
ATOM    366  CB  ILE A  49      11.088   9.742   0.485  1.00 32.73           C  
ATOM    367  CG1 ILE A  49      11.468   8.649  -0.571  1.00 33.49           C  
ATOM    368  CG2 ILE A  49      11.681  11.071   0.009  1.00 31.52           C  
ATOM    369  CD1 ILE A  49      10.581   8.782  -1.786  1.00 34.64           C  
ATOM    370  N   SER A  50       9.409   8.406   2.673  1.00 36.07           N  
ATOM    371  CA  SER A  50       8.550   7.322   3.132  1.00 39.11           C  
ATOM    372  C   SER A  50       7.776   6.716   1.954  1.00 40.30           C  
ATOM    373  O   SER A  50       7.258   7.519   1.172  1.00 38.84           O  
ATOM    374  CB  SER A  50       7.514   7.845   4.142  1.00 38.86           C  
ATOM    375  OG  SER A  50       8.131   8.310   5.354  1.00 41.02           O  
ATOM    376  N   ASP A  51       7.617   5.407   1.871  1.00 44.45           N  
ATOM    377  CA  ASP A  51       6.781   4.892   0.760  1.00 50.56           C  
ATOM    378  C   ASP A  51       5.319   5.247   1.035  1.00 52.84           C  
ATOM    379  O   ASP A  51       4.995   6.156   1.808  1.00 54.58           O  
ATOM    380  CB  ASP A  51       6.988   3.416   0.486  1.00 51.34           C  
ATOM    381  CG  ASP A  51       6.829   2.536   1.703  1.00 54.27           C  
ATOM    382  OD1 ASP A  51       5.836   2.730   2.439  1.00 54.20           O  
ATOM    383  OD2 ASP A  51       7.720   1.673   1.896  1.00 55.12           O  
ATOM    384  N   VAL A  52       4.386   4.489   0.495  1.00 53.24           N  
ATOM    385  CA  VAL A  52       2.951   4.716   0.622  1.00 52.92           C  
ATOM    386  C   VAL A  52       2.407   4.046   1.872  1.00 52.18           C  
ATOM    387  O   VAL A  52       1.321   4.365   2.343  1.00 51.09           O  
ATOM    388  CB  VAL A  52       2.261   4.267  -0.687  1.00 53.69           C  
ATOM    389  CG1 VAL A  52       1.125   3.279  -0.488  1.00 53.47           C  
ATOM    390  CG2 VAL A  52       1.740   5.494  -1.430  1.00 53.56           C  
ATOM    391  N   GLU A  53       3.223   3.171   2.437  1.00 52.31           N  
ATOM    392  CA  GLU A  53       2.936   2.451   3.665  1.00 52.76           C  
ATOM    393  C   GLU A  53       3.710   2.972   4.875  1.00 51.63           C  
ATOM    394  O   GLU A  53       3.823   2.323   5.905  1.00 50.08           O  
ATOM    395  CB  GLU A  53       3.297   0.980   3.395  1.00 54.75           C  
ATOM    396  CG  GLU A  53       2.249   0.029   3.960  1.00 58.12           C  
ATOM    397  CD  GLU A  53       2.066  -1.218   3.120  1.00 59.95           C  
ATOM    398  OE1 GLU A  53       2.971  -2.085   3.073  1.00 61.20           O  
ATOM    399  OE2 GLU A  53       0.990  -1.309   2.497  1.00 60.42           O  
ATOM    400  N   GLY A  54       4.330   4.148   4.746  1.00 50.51           N  
ATOM    401  CA  GLY A  54       5.106   4.786   5.775  1.00 49.78           C  
ATOM    402  C   GLY A  54       6.475   4.210   6.035  1.00 49.82           C  
ATOM    403  O   GLY A  54       7.162   4.771   6.893  1.00 47.70           O  
ATOM    404  N   HIS A  55       6.952   3.177   5.309  1.00 50.15           N  
ATOM    405  CA  HIS A  55       8.294   2.683   5.611  1.00 50.57           C  
ATOM    406  C   HIS A  55       9.377   3.468   4.869  1.00 47.24           C  
ATOM    407  O   HIS A  55       9.218   3.966   3.765  1.00 47.69           O  
ATOM    408  CB  HIS A  55       8.533   1.207   5.345  1.00 54.63           C  
ATOM    409  CG  HIS A  55       7.400   0.279   5.623  1.00 57.61           C  
ATOM    410  ND1 HIS A  55       6.833  -0.491   4.625  1.00 58.62           N  
ATOM    411  CD2 HIS A  55       6.739  -0.025   6.764  1.00 58.86           C  
ATOM    412  CE1 HIS A  55       5.856  -1.218   5.142  1.00 59.77           C  
ATOM    413  NE2 HIS A  55       5.773  -0.953   6.434  1.00 59.78           N  
ATOM    414  N   PRO A  56      10.523   3.598   5.518  1.00 45.89           N  
ATOM    415  CA  PRO A  56      11.660   4.325   4.970  1.00 44.74           C  
ATOM    416  C   PRO A  56      12.139   3.736   3.637  1.00 44.88           C  
ATOM    417  O   PRO A  56      12.267   2.528   3.463  1.00 43.48           O  
ATOM    418  CB  PRO A  56      12.719   4.258   6.045  1.00 43.52           C  
ATOM    419  CG  PRO A  56      12.018   3.867   7.287  1.00 44.70           C  
ATOM    420  CD  PRO A  56      10.792   3.094   6.890  1.00 44.43           C  
ATOM    421  N   SER A  57      12.394   4.628   2.678  1.00 43.79           N  
ATOM    422  CA  SER A  57      12.841   4.135   1.383  1.00 43.97           C  
ATOM    423  C   SER A  57      13.697   5.149   0.651  1.00 42.77           C  
ATOM    424  O   SER A  57      13.608   6.347   0.834  1.00 42.47           O  
ATOM    425  CB  SER A  57      11.587   3.713   0.607  1.00 42.75           C  
ATOM    426  OG  SER A  57      10.918   4.877   0.220  1.00 43.06           O  
ATOM    427  N   PRO A  58      14.569   4.628  -0.216  1.00 42.19           N  
ATOM    428  CA  PRO A  58      15.475   5.400  -1.009  1.00 39.52           C  
ATOM    429  C   PRO A  58      14.882   6.701  -1.479  1.00 38.16           C  
ATOM    430  O   PRO A  58      13.862   6.660  -2.149  1.00 39.01           O  
ATOM    431  CB  PRO A  58      15.822   4.484  -2.197  1.00 40.31           C  
ATOM    432  CG  PRO A  58      15.129   3.205  -1.984  1.00 40.33           C  
ATOM    433  CD  PRO A  58      14.707   3.165  -0.527  1.00 41.33           C  
ATOM    434  N   GLY A  59      15.559   7.815  -1.239  1.00 37.66           N  
ATOM    435  CA  GLY A  59      15.080   9.112  -1.739  1.00 37.26           C  
ATOM    436  C   GLY A  59      16.193   9.616  -2.651  1.00 40.84           C  
ATOM    437  O   GLY A  59      16.406   9.047  -3.723  1.00 39.92           O  
ATOM    438  N   VAL A  60      17.002  10.573  -2.218  1.00 41.30           N  
ATOM    439  CA  VAL A  60      18.132  11.002  -3.062  1.00 40.77           C  
ATOM    440  C   VAL A  60      19.212   9.914  -2.989  1.00 42.19           C  
ATOM    441  O   VAL A  60      19.948   9.691  -3.964  1.00 41.57           O  
ATOM    442  CB  VAL A  60      18.636  12.389  -2.695  1.00 39.05           C  
ATOM    443  CG1 VAL A  60      19.894  12.813  -3.448  1.00 39.33           C  
ATOM    444  CG2 VAL A  60      17.577  13.460  -2.934  1.00 37.88           C  
ATOM    445  N   ALA A  61      19.279   9.185  -1.871  1.00 40.44           N  
ATOM    446  CA  ALA A  61      20.210   8.070  -1.698  1.00 41.01           C  
ATOM    447  C   ALA A  61      19.549   6.779  -2.189  1.00 41.84           C  
ATOM    448  O   ALA A  61      18.443   6.419  -1.759  1.00 38.57           O  
ATOM    449  CB  ALA A  61      20.640   7.863  -0.257  1.00 38.92           C  
ATOM    450  N   GLU A  62      20.262   6.071  -3.084  1.00 44.36           N  
ATOM    451  CA  GLU A  62      19.664   4.866  -3.678  1.00 45.55           C  
ATOM    452  C   GLU A  62      19.873   3.658  -2.793  1.00 45.26           C  
ATOM    453  O   GLU A  62      19.103   2.699  -2.820  1.00 45.87           O  
ATOM    454  CB  GLU A  62      20.192   4.641  -5.088  1.00 48.20           C  
ATOM    455  CG  GLU A  62      21.710   4.705  -5.213  1.00 50.18           C  
ATOM    456  CD  GLU A  62      22.183   4.382  -6.628  1.00 51.19           C  
ATOM    457  OE1 GLU A  62      21.325   3.944  -7.427  1.00 49.65           O  
ATOM    458  OE2 GLU A  62      23.385   4.583  -6.904  1.00 52.31           O  
ATOM    459  N   LYS A  63      20.937   3.706  -2.012  1.00 46.08           N  
ATOM    460  CA  LYS A  63      21.196   2.628  -1.057  1.00 47.16           C  
ATOM    461  C   LYS A  63      22.128   3.185   0.015  1.00 45.45           C  
ATOM    462  O   LYS A  63      22.662   4.282  -0.186  1.00 44.20           O  
ATOM    463  CB  LYS A  63      21.650   1.398  -1.829  1.00 50.05           C  
ATOM    464  CG  LYS A  63      23.132   1.329  -2.090  1.00 51.99           C  
ATOM    465  CD  LYS A  63      23.883   0.738  -0.913  1.00 53.16           C  
ATOM    466  CE  LYS A  63      23.516  -0.695  -0.602  1.00 53.98           C  
ATOM    467  NZ  LYS A  63      24.773  -1.500  -0.489  1.00 55.21           N  
ATOM    468  N   TRP A  64      22.241   2.507   1.154  1.00 42.98           N  
ATOM    469  CA  TRP A  64      23.059   3.063   2.229  1.00 44.18           C  
ATOM    470  C   TRP A  64      23.629   1.945   3.074  1.00 43.98           C  
ATOM    471  O   TRP A  64      23.035   0.883   2.993  1.00 45.40           O  
ATOM    472  CB  TRP A  64      22.171   4.010   3.089  1.00 40.89           C  
ATOM    473  CG  TRP A  64      20.934   3.343   3.627  1.00 37.15           C  
ATOM    474  CD1 TRP A  64      20.847   2.616   4.781  1.00 37.07           C  
ATOM    475  CD2 TRP A  64      19.618   3.363   3.068  1.00 36.38           C  
ATOM    476  NE1 TRP A  64      19.547   2.152   4.928  1.00 37.52           N  
ATOM    477  CE2 TRP A  64      18.781   2.606   3.896  1.00 35.71           C  
ATOM    478  CE3 TRP A  64      19.061   3.936   1.924  1.00 36.65           C  
ATOM    479  CZ2 TRP A  64      17.429   2.408   3.645  1.00 37.56           C  
ATOM    480  CZ3 TRP A  64      17.721   3.761   1.649  1.00 37.27           C  
ATOM    481  CH2 TRP A  64      16.900   2.991   2.508  1.00 38.45           C  
ATOM    482  N   GLU A  65      24.613   2.166   3.930  1.00 45.88           N  
ATOM    483  CA  GLU A  65      25.113   1.070   4.759  1.00 47.51           C  
ATOM    484  C   GLU A  65      25.756   1.673   5.998  1.00 46.63           C  
ATOM    485  O   GLU A  65      25.976   2.883   6.035  1.00 45.57           O  
ATOM    486  CB  GLU A  65      26.116   0.205   3.985  1.00 51.03           C  
ATOM    487  CG  GLU A  65      27.393   0.856   3.532  1.00 54.04           C  
ATOM    488  CD  GLU A  65      27.673   0.980   2.055  1.00 56.43           C  
ATOM    489  OE1 GLU A  65      26.833   0.621   1.198  1.00 57.81           O  
ATOM    490  OE2 GLU A  65      28.775   1.477   1.689  1.00 55.84           O  
ATOM    491  N   ASN A  66      26.060   0.836   6.974  1.00 46.37           N  
ATOM    492  CA  ASN A  66      26.682   1.275   8.205  1.00 45.59           C  
ATOM    493  C   ASN A  66      27.730   0.282   8.681  1.00 47.37           C  
ATOM    494  O   ASN A  66      27.635  -0.911   8.394  1.00 48.70           O  
ATOM    495  CB  ASN A  66      25.650   1.464   9.332  1.00 43.23           C  
ATOM    496  CG  ASN A  66      25.150   0.203   9.972  1.00 41.65           C  
ATOM    497  OD1 ASN A  66      25.744  -0.177  10.995  1.00 41.70           O  
ATOM    498  ND2 ASN A  66      24.136  -0.476   9.476  1.00 39.92           N  
ATOM    499  N   LYS A  67      28.619   0.769   9.520  1.00 47.92           N  
ATOM    500  CA  LYS A  67      29.606  -0.037  10.205  1.00 48.32           C  
ATOM    501  C   LYS A  67      29.398   0.244  11.698  1.00 47.46           C  
ATOM    502  O   LYS A  67      29.604   1.374  12.145  1.00 46.63           O  
ATOM    503  CB  LYS A  67      31.043   0.336   9.829  1.00 49.08           C  
ATOM    504  CG  LYS A  67      32.089  -0.753   9.901  1.00 51.10           C  
ATOM    505  CD  LYS A  67      31.899  -1.813  10.958  1.00 52.38           C  
ATOM    506  CE  LYS A  67      33.121  -2.684  11.232  1.00 52.48           C  
ATOM    507  NZ  LYS A  67      34.412  -1.956  11.366  1.00 50.99           N  
ATOM    508  N   ASP A  68      28.944  -0.730  12.453  1.00 45.38           N  
ATOM    509  CA  ASP A  68      28.748  -0.681  13.887  1.00 45.32           C  
ATOM    510  C   ASP A  68      27.580   0.231  14.281  1.00 44.58           C  
ATOM    511  O   ASP A  68      27.492   0.747  15.402  1.00 42.90           O  
ATOM    512  CB  ASP A  68      30.065  -0.259  14.538  1.00 46.81           C  
ATOM    513  CG  ASP A  68      31.290  -1.160  14.390  1.00 50.33           C  
ATOM    514  OD1 ASP A  68      31.427  -2.221  15.074  1.00 50.66           O  
ATOM    515  OD2 ASP A  68      32.203  -0.814  13.583  1.00 48.54           O  
ATOM    516  N   PHE A  69      26.676   0.523  13.354  1.00 43.18           N  
ATOM    517  CA  PHE A  69      25.612   1.505  13.547  1.00 43.95           C  
ATOM    518  C   PHE A  69      26.185   2.878  13.885  1.00 41.66           C  
ATOM    519  O   PHE A  69      25.458   3.723  14.434  1.00 43.44           O  
ATOM    520  CB  PHE A  69      24.616   1.013  14.599  1.00 44.17           C  
ATOM    521  CG  PHE A  69      23.829  -0.215  14.205  1.00 44.80           C  
ATOM    522  CD1 PHE A  69      23.019  -0.215  13.088  1.00 44.41           C  
ATOM    523  CD2 PHE A  69      23.914  -1.367  14.961  1.00 44.85           C  
ATOM    524  CE1 PHE A  69      22.278  -1.327  12.739  1.00 46.33           C  
ATOM    525  CE2 PHE A  69      23.180  -2.496  14.598  1.00 46.68           C  
ATOM    526  CZ  PHE A  69      22.351  -2.494  13.491  1.00 45.51           C  
ATOM    527  N   LYS A  70      27.434   3.198  13.608  1.00 39.60           N  
ATOM    528  CA  LYS A  70      28.098   4.429  13.942  1.00 39.72           C  
ATOM    529  C   LYS A  70      28.607   5.224  12.747  1.00 39.16           C  
ATOM    530  O   LYS A  70      28.842   6.428  12.921  1.00 38.55           O  
ATOM    531  CB  LYS A  70      29.307   4.250  14.851  1.00 41.53           C  
ATOM    532  CG  LYS A  70      29.156   4.207  16.357  1.00 41.60           C  
ATOM    533  CD  LYS A  70      30.548   4.032  16.952  1.00 43.01           C  
ATOM    534  CE  LYS A  70      30.673   4.544  18.374  1.00 43.28           C  
ATOM    535  NZ  LYS A  70      32.048   4.456  18.771  0.00 20.00           N  
ATOM    536  N   VAL A  71      28.901   4.584  11.623  1.00 37.95           N  
ATOM    537  CA  VAL A  71      29.370   5.302  10.425  1.00 36.60           C  
ATOM    538  C   VAL A  71      28.352   4.973   9.350  1.00 37.60           C  
ATOM    539  O   VAL A  71      28.141   3.803   9.042  1.00 40.47           O  
ATOM    540  CB  VAL A  71      30.816   4.965  10.031  1.00 36.96           C  
ATOM    541  CG1 VAL A  71      31.315   5.773   8.834  1.00 33.62           C  
ATOM    542  CG2 VAL A  71      31.823   5.251  11.152  1.00 36.22           C  
ATOM    543  N   TRP A  72      27.617   5.912   8.781  1.00 35.58           N  
ATOM    544  CA  TRP A  72      26.535   5.637   7.852  1.00 34.70           C  
ATOM    545  C   TRP A  72      26.959   6.200   6.502  1.00 35.60           C  
ATOM    546  O   TRP A  72      27.493   7.291   6.470  1.00 34.98           O  
ATOM    547  CB  TRP A  72      25.186   6.202   8.345  1.00 32.37           C  
ATOM    548  CG  TRP A  72      24.588   5.472   9.511  1.00 31.44           C  
ATOM    549  CD1 TRP A  72      24.988   5.559  10.818  1.00 31.49           C  
ATOM    550  CD2 TRP A  72      23.493   4.541   9.517  1.00 30.71           C  
ATOM    551  NE1 TRP A  72      24.215   4.757  11.613  1.00 30.16           N  
ATOM    552  CE2 TRP A  72      23.299   4.118  10.839  1.00 28.69           C  
ATOM    553  CE3 TRP A  72      22.688   4.002   8.510  1.00 30.11           C  
ATOM    554  CZ2 TRP A  72      22.336   3.185  11.204  1.00 30.91           C  
ATOM    555  CZ3 TRP A  72      21.709   3.090   8.882  1.00 30.35           C  
ATOM    556  CH2 TRP A  72      21.534   2.688  10.200  1.00 30.35           C  
ATOM    557  N   THR A  73      26.877   5.382   5.454  1.00 36.35           N  
ATOM    558  CA  THR A  73      27.333   5.797   4.144  1.00 35.79           C  
ATOM    559  C   THR A  73      26.189   5.793   3.157  1.00 35.48           C  
ATOM    560  O   THR A  73      25.540   4.756   2.948  1.00 38.20           O  
ATOM    561  CB  THR A  73      28.502   4.903   3.650  1.00 37.15           C  
ATOM    562  OG1 THR A  73      29.614   5.117   4.533  1.00 38.18           O  
ATOM    563  CG2 THR A  73      28.931   5.354   2.259  1.00 36.45           C  
ATOM    564  N   PHE A  74      25.907   6.946   2.562  1.00 34.17           N  
ATOM    565  CA  PHE A  74      24.801   7.058   1.636  1.00 35.16           C  
ATOM    566  C   PHE A  74      25.298   7.115   0.196  1.00 38.42           C  
ATOM    567  O   PHE A  74      26.142   7.924  -0.167  1.00 37.93           O  
ATOM    568  CB  PHE A  74      23.900   8.281   1.998  1.00 34.98           C  
ATOM    569  CG  PHE A  74      23.362   8.092   3.402  1.00 33.03           C  
ATOM    570  CD1 PHE A  74      24.095   8.449   4.522  1.00 33.55           C  
ATOM    571  CD2 PHE A  74      22.136   7.471   3.592  1.00 32.10           C  
ATOM    572  CE1 PHE A  74      23.614   8.249   5.816  1.00 31.07           C  
ATOM    573  CE2 PHE A  74      21.642   7.244   4.862  1.00 29.74           C  
ATOM    574  CZ  PHE A  74      22.390   7.630   5.965  1.00 30.08           C  
ATOM    575  N   HIS A  75      24.753   6.206  -0.640  1.00 40.82           N  
ATOM    576  CA  HIS A  75      25.124   6.263  -2.061  1.00 42.04           C  
ATOM    577  C   HIS A  75      24.021   7.057  -2.756  1.00 41.41           C  
ATOM    578  O   HIS A  75      22.902   6.542  -2.787  1.00 39.50           O  
ATOM    579  CB  HIS A  75      25.306   4.855  -2.660  1.00 42.21           C  
ATOM    580  CG  HIS A  75      26.266   4.087  -1.779  1.00 43.13           C  
ATOM    581  ND1 HIS A  75      27.592   4.461  -1.692  1.00 44.75           N  
ATOM    582  CD2 HIS A  75      26.114   3.076  -0.927  1.00 42.62           C  
ATOM    583  CE1 HIS A  75      28.212   3.681  -0.817  1.00 45.34           C  
ATOM    584  NE2 HIS A  75      27.324   2.820  -0.333  1.00 44.99           N  
ATOM    585  N   LEU A  76      24.361   8.257  -3.211  1.00 40.87           N  
ATOM    586  CA  LEU A  76      23.382   9.087  -3.873  1.00 43.46           C  
ATOM    587  C   LEU A  76      23.226   8.657  -5.330  1.00 46.27           C  
ATOM    588  O   LEU A  76      24.230   8.241  -5.905  1.00 47.57           O  
ATOM    589  CB  LEU A  76      23.769  10.577  -3.853  1.00 42.07           C  
ATOM    590  CG  LEU A  76      24.409  11.135  -2.581  1.00 43.69           C  
ATOM    591  CD1 LEU A  76      24.418  12.662  -2.593  1.00 42.17           C  
ATOM    592  CD2 LEU A  76      23.711  10.634  -1.312  1.00 41.49           C  
ATOM    593  N   ARG A  77      22.083   8.907  -5.936  1.00 46.89           N  
ATOM    594  CA  ARG A  77      21.852   8.611  -7.335  1.00 47.84           C  
ATOM    595  C   ARG A  77      22.336   9.734  -8.251  1.00 48.60           C  
ATOM    596  O   ARG A  77      22.077  10.914  -8.111  1.00 45.62           O  
ATOM    597  CB  ARG A  77      20.368   8.344  -7.616  1.00 46.52           C  
ATOM    598  CG  ARG A  77      19.418   9.487  -7.357  1.00 45.86           C  
ATOM    599  CD  ARG A  77      17.963   9.054  -7.327  1.00 44.67           C  
ATOM    600  NE  ARG A  77      17.706   8.222  -6.159  1.00 45.29           N  
ATOM    601  CZ  ARG A  77      17.038   7.084  -6.144  1.00 46.26           C  
ATOM    602  NH1 ARG A  77      16.586   6.618  -7.319  1.00 47.01           N  
ATOM    603  NH2 ARG A  77      16.837   6.355  -5.042  1.00 46.57           N  
ATOM    604  N   GLU A  78      22.987   9.331  -9.348  1.00 50.85           N  
ATOM    605  CA  GLU A  78      23.558  10.199 -10.355  1.00 51.74           C  
ATOM    606  C   GLU A  78      22.587  11.126 -11.049  1.00 49.97           C  
ATOM    607  O   GLU A  78      22.961  12.269 -11.365  1.00 49.89           O  
ATOM    608  CB  GLU A  78      24.346   9.365 -11.385  1.00 53.65           C  
ATOM    609  CG  GLU A  78      25.075   8.192 -10.769  1.00 56.97           C  
ATOM    610  CD  GLU A  78      26.497   7.988 -11.277  1.00 60.05           C  
ATOM    611  OE1 GLU A  78      26.673   7.529 -12.430  1.00 59.90           O  
ATOM    612  OE2 GLU A  78      27.423   8.322 -10.487  1.00 59.96           O  
ATOM    613  N   ASN A  79      21.331  10.749 -11.250  1.00 49.14           N  
ATOM    614  CA  ASN A  79      20.356  11.646 -11.860  1.00 49.84           C  
ATOM    615  C   ASN A  79      19.654  12.614 -10.904  1.00 48.40           C  
ATOM    616  O   ASN A  79      18.719  13.303 -11.345  1.00 47.49           O  
ATOM    617  CB  ASN A  79      19.298  10.827 -12.599  1.00 52.12           C  
ATOM    618  CG  ASN A  79      18.688   9.718 -11.778  1.00 53.81           C  
ATOM    619  OD1 ASN A  79      19.163   9.308 -10.714  1.00 54.15           O  
ATOM    620  ND2 ASN A  79      17.576   9.188 -12.299  1.00 55.17           N  
ATOM    621  N   ALA A  80      20.079  12.765  -9.656  1.00 46.71           N  
ATOM    622  CA  ALA A  80      19.395  13.694  -8.747  1.00 46.34           C  
ATOM    623  C   ALA A  80      19.693  15.137  -9.116  1.00 44.63           C  
ATOM    624  O   ALA A  80      20.850  15.468  -9.203  1.00 42.75           O  
ATOM    625  CB  ALA A  80      19.822  13.432  -7.308  1.00 46.61           C  
ATOM    626  N   LYS A  81      18.697  15.981  -9.356  1.00 45.77           N  
ATOM    627  CA  LYS A  81      18.939  17.374  -9.678  1.00 45.45           C  
ATOM    628  C   LYS A  81      17.934  18.293  -8.969  1.00 45.44           C  
ATOM    629  O   LYS A  81      16.845  17.961  -8.488  1.00 45.58           O  
ATOM    630  CB  LYS A  81      18.803  17.699 -11.171  1.00 48.08           C  
ATOM    631  CG  LYS A  81      19.190  16.681 -12.237  1.00 49.91           C  
ATOM    632  CD  LYS A  81      18.947  17.258 -13.621  1.00 51.51           C  
ATOM    633  CE  LYS A  81      18.857  16.223 -14.717  1.00 52.79           C  
ATOM    634  NZ  LYS A  81      20.137  15.476 -14.909  1.00 52.93           N  
ATOM    635  N   TRP A  82      18.293  19.558  -9.012  1.00 43.30           N  
ATOM    636  CA  TRP A  82      17.548  20.697  -8.580  1.00 42.01           C  
ATOM    637  C   TRP A  82      16.639  21.171  -9.711  1.00 42.62           C  
ATOM    638  O   TRP A  82      16.754  20.872 -10.919  1.00 42.06           O  
ATOM    639  CB  TRP A  82      18.516  21.787  -8.149  1.00 42.76           C  
ATOM    640  CG  TRP A  82      19.304  21.473  -6.905  1.00 44.45           C  
ATOM    641  CD1 TRP A  82      20.590  21.044  -6.816  1.00 43.59           C  
ATOM    642  CD2 TRP A  82      18.846  21.610  -5.544  1.00 44.53           C  
ATOM    643  NE1 TRP A  82      20.969  20.897  -5.500  1.00 43.68           N  
ATOM    644  CE2 TRP A  82      19.904  21.224  -4.703  1.00 44.51           C  
ATOM    645  CE3 TRP A  82      17.644  22.017  -4.969  1.00 44.90           C  
ATOM    646  CZ2 TRP A  82      19.792  21.229  -3.311  1.00 44.65           C  
ATOM    647  CZ3 TRP A  82      17.517  22.008  -3.587  1.00 44.31           C  
ATOM    648  CH2 TRP A  82      18.589  21.617  -2.782  1.00 43.04           C  
ATOM    649  N   SER A  83      15.694  22.042  -9.357  1.00 40.22           N  
ATOM    650  CA  SER A  83      14.718  22.593 -10.261  1.00 40.45           C  
ATOM    651  C   SER A  83      15.347  23.521 -11.298  1.00 41.79           C  
ATOM    652  O   SER A  83      14.658  23.879 -12.242  1.00 42.72           O  
ATOM    653  CB  SER A  83      13.563  23.285  -9.532  1.00 37.38           C  
ATOM    654  OG  SER A  83      13.970  24.495  -8.937  1.00 34.14           O  
ATOM    655  N   ASP A  84      16.592  23.943 -11.163  1.00 43.49           N  
ATOM    656  CA  ASP A  84      17.211  24.789 -12.186  1.00 43.40           C  
ATOM    657  C   ASP A  84      18.116  23.987 -13.107  1.00 44.59           C  
ATOM    658  O   ASP A  84      18.818  24.625 -13.890  1.00 44.64           O  
ATOM    659  CB  ASP A  84      18.060  25.911 -11.586  1.00 41.70           C  
ATOM    660  CG  ASP A  84      19.195  25.421 -10.717  1.00 40.68           C  
ATOM    661  OD1 ASP A  84      19.457  24.203 -10.564  1.00 40.38           O  
ATOM    662  OD2 ASP A  84      19.903  26.308 -10.188  1.00 40.76           O  
ATOM    663  N   GLY A  85      18.177  22.672 -12.972  1.00 46.08           N  
ATOM    664  CA  GLY A  85      19.014  21.844 -13.801  1.00 47.87           C  
ATOM    665  C   GLY A  85      20.323  21.429 -13.151  1.00 50.31           C  
ATOM    666  O   GLY A  85      20.881  20.391 -13.549  1.00 50.65           O  
ATOM    667  N   THR A  86      20.762  22.173 -12.130  1.00 50.41           N  
ATOM    668  CA  THR A  86      22.018  21.754 -11.490  1.00 49.76           C  
ATOM    669  C   THR A  86      21.786  20.429 -10.771  1.00 48.23           C  
ATOM    670  O   THR A  86      20.656  20.086 -10.442  1.00 47.95           O  
ATOM    671  CB  THR A  86      22.539  22.798 -10.498  1.00 49.68           C  
ATOM    672  OG1 THR A  86      21.703  22.676  -9.343  1.00 49.55           O  
ATOM    673  CG2 THR A  86      22.439  24.208 -11.070  1.00 48.96           C  
ATOM    674  N   PRO A  87      22.862  19.703 -10.491  1.00 46.53           N  
ATOM    675  CA  PRO A  87      22.806  18.433  -9.825  1.00 44.12           C  
ATOM    676  C   PRO A  87      22.760  18.512  -8.293  1.00 43.24           C  
ATOM    677  O   PRO A  87      23.261  19.448  -7.680  1.00 40.04           O  
ATOM    678  CB  PRO A  87      24.118  17.736 -10.173  1.00 44.00           C  
ATOM    679  CG  PRO A  87      25.031  18.802 -10.658  1.00 47.29           C  
ATOM    680  CD  PRO A  87      24.251  20.064 -10.932  1.00 47.28           C  
ATOM    681  N   VAL A  88      22.182  17.444  -7.743  1.00 40.58           N  
ATOM    682  CA  VAL A  88      22.195  17.261  -6.300  1.00 41.60           C  
ATOM    683  C   VAL A  88      23.376  16.362  -5.962  1.00 39.88           C  
ATOM    684  O   VAL A  88      23.450  15.214  -6.382  1.00 42.92           O  
ATOM    685  CB  VAL A  88      20.887  16.639  -5.758  1.00 39.46           C  
ATOM    686  CG1 VAL A  88      21.010  16.301  -4.289  1.00 40.08           C  
ATOM    687  CG2 VAL A  88      19.800  17.681  -5.968  1.00 39.15           C  
ATOM    688  N   THR A  89      24.272  16.831  -5.129  1.00 38.78           N  
ATOM    689  CA  THR A  89      25.475  16.134  -4.707  1.00 36.54           C  
ATOM    690  C   THR A  89      25.603  16.085  -3.195  1.00 37.09           C  
ATOM    691  O   THR A  89      24.999  16.912  -2.499  1.00 35.23           O  
ATOM    692  CB  THR A  89      26.711  16.973  -5.141  1.00 36.25           C  
ATOM    693  OG1 THR A  89      26.613  18.245  -4.498  1.00 36.33           O  
ATOM    694  CG2 THR A  89      26.770  17.188  -6.642  1.00 34.17           C  
ATOM    695  N   ALA A  90      26.489  15.227  -2.705  1.00 36.19           N  
ATOM    696  CA  ALA A  90      26.797  15.115  -1.301  1.00 36.54           C  
ATOM    697  C   ALA A  90      27.295  16.417  -0.679  1.00 35.83           C  
ATOM    698  O   ALA A  90      27.105  16.549   0.546  1.00 35.47           O  
ATOM    699  CB  ALA A  90      27.822  14.008  -1.023  1.00 36.54           C  
ATOM    700  N   HIS A  91      27.804  17.383  -1.432  1.00 33.17           N  
ATOM    701  CA  HIS A  91      28.222  18.670  -0.925  1.00 34.22           C  
ATOM    702  C   HIS A  91      27.026  19.529  -0.471  1.00 33.38           C  
ATOM    703  O   HIS A  91      27.138  20.358   0.446  1.00 33.50           O  
ATOM    704  CB  HIS A  91      28.982  19.460  -2.020  1.00 36.36           C  
ATOM    705  CG  HIS A  91      30.223  18.701  -2.450  1.00 37.85           C  
ATOM    706  ND1 HIS A  91      31.384  18.766  -1.705  1.00 38.74           N  
ATOM    707  CD2 HIS A  91      30.482  17.891  -3.491  1.00 38.29           C  
ATOM    708  CE1 HIS A  91      32.320  18.028  -2.270  1.00 39.10           C  
ATOM    709  NE2 HIS A  91      31.782  17.485  -3.334  1.00 39.20           N  
ATOM    710  N   ASP A  92      25.893  19.349  -1.131  1.00 30.90           N  
ATOM    711  CA  ASP A  92      24.658  20.018  -0.715  1.00 32.47           C  
ATOM    712  C   ASP A  92      24.250  19.534   0.695  1.00 30.75           C  
ATOM    713  O   ASP A  92      23.789  20.367   1.441  1.00 27.72           O  
ATOM    714  CB  ASP A  92      23.514  19.674  -1.680  1.00 31.78           C  
ATOM    715  CG  ASP A  92      23.815  20.380  -3.008  1.00 34.95           C  
ATOM    716  OD1 ASP A  92      24.313  21.518  -2.964  1.00 35.90           O  
ATOM    717  OD2 ASP A  92      23.544  19.791  -4.056  1.00 37.14           O  
ATOM    718  N   PHE A  93      24.372  18.225   0.968  1.00 30.49           N  
ATOM    719  CA  PHE A  93      24.018  17.723   2.290  1.00 31.62           C  
ATOM    720  C   PHE A  93      25.005  18.160   3.349  1.00 32.22           C  
ATOM    721  O   PHE A  93      24.557  18.452   4.452  1.00 29.82           O  
ATOM    722  CB  PHE A  93      23.895  16.172   2.373  1.00 32.84           C  
ATOM    723  CG  PHE A  93      22.587  15.780   1.733  1.00 34.59           C  
ATOM    724  CD1 PHE A  93      22.529  15.546   0.365  1.00 34.30           C  
ATOM    725  CD2 PHE A  93      21.433  15.698   2.484  1.00 33.92           C  
ATOM    726  CE1 PHE A  93      21.316  15.217  -0.214  1.00 35.63           C  
ATOM    727  CE2 PHE A  93      20.221  15.391   1.891  1.00 35.89           C  
ATOM    728  CZ  PHE A  93      20.152  15.140   0.523  1.00 36.34           C  
ATOM    729  N   VAL A  94      26.313  18.159   3.075  1.00 31.52           N  
ATOM    730  CA  VAL A  94      27.297  18.645   4.048  1.00 30.46           C  
ATOM    731  C   VAL A  94      26.945  20.057   4.432  1.00 29.06           C  
ATOM    732  O   VAL A  94      26.817  20.391   5.603  1.00 30.99           O  
ATOM    733  CB  VAL A  94      28.740  18.578   3.439  1.00 32.35           C  
ATOM    734  CG1 VAL A  94      29.708  19.383   4.271  1.00 29.43           C  
ATOM    735  CG2 VAL A  94      29.260  17.143   3.279  1.00 31.31           C  
ATOM    736  N   TYR A  95      26.770  20.991   3.493  1.00 30.86           N  
ATOM    737  CA  TYR A  95      26.355  22.380   3.708  1.00 27.75           C  
ATOM    738  C   TYR A  95      24.966  22.470   4.388  1.00 27.61           C  
ATOM    739  O   TYR A  95      24.798  23.350   5.228  1.00 21.81           O  
ATOM    740  CB  TYR A  95      26.231  23.131   2.370  1.00 31.28           C  
ATOM    741  CG  TYR A  95      25.561  24.477   2.487  1.00 32.26           C  
ATOM    742  CD1 TYR A  95      26.284  25.594   2.897  1.00 33.39           C  
ATOM    743  CD2 TYR A  95      24.205  24.642   2.193  1.00 32.92           C  
ATOM    744  CE1 TYR A  95      25.654  26.815   3.041  1.00 32.49           C  
ATOM    745  CE2 TYR A  95      23.572  25.869   2.332  1.00 33.08           C  
ATOM    746  CZ  TYR A  95      24.315  26.940   2.773  1.00 34.06           C  
ATOM    747  OH  TYR A  95      23.726  28.194   2.900  1.00 37.38           O  
ATOM    748  N   SER A  96      23.990  21.644   3.981  1.00 25.10           N  
ATOM    749  CA  SER A  96      22.677  21.873   4.684  1.00 25.76           C  
ATOM    750  C   SER A  96      22.700  21.469   6.157  1.00 24.36           C  
ATOM    751  O   SER A  96      22.213  22.238   7.011  1.00 22.25           O  
ATOM    752  CB  SER A  96      21.599  21.112   3.932  1.00 26.87           C  
ATOM    753  OG  SER A  96      21.609  21.500   2.564  1.00 27.57           O  
ATOM    754  N   TRP A  97      23.329  20.329   6.488  1.00 22.21           N  
ATOM    755  CA  TRP A  97      23.340  19.902   7.897  1.00 23.96           C  
ATOM    756  C   TRP A  97      24.146  20.845   8.739  1.00 23.96           C  
ATOM    757  O   TRP A  97      23.803  21.062   9.924  1.00 22.88           O  
ATOM    758  CB  TRP A  97      23.711  18.448   8.095  1.00 23.42           C  
ATOM    759  CG  TRP A  97      22.715  17.476   7.479  1.00 22.19           C  
ATOM    760  CD1 TRP A  97      21.702  17.732   6.633  1.00 21.96           C  
ATOM    761  CD2 TRP A  97      22.659  16.061   7.756  1.00 22.41           C  
ATOM    762  NE1 TRP A  97      21.031  16.569   6.315  1.00 22.01           N  
ATOM    763  CE2 TRP A  97      21.615  15.527   6.986  1.00 20.32           C  
ATOM    764  CE3 TRP A  97      23.424  15.198   8.552  1.00 21.14           C  
ATOM    765  CZ2 TRP A  97      21.299  14.176   6.986  1.00 22.06           C  
ATOM    766  CZ3 TRP A  97      23.078  13.860   8.558  1.00 22.03           C  
ATOM    767  CH2 TRP A  97      22.032  13.325   7.760  1.00 20.75           C  
ATOM    768  N   GLN A  98      25.214  21.441   8.160  1.00 24.81           N  
ATOM    769  CA  GLN A  98      26.009  22.438   8.864  1.00 23.81           C  
ATOM    770  C   GLN A  98      25.171  23.681   9.144  1.00 22.50           C  
ATOM    771  O   GLN A  98      25.273  24.267  10.223  1.00 24.56           O  
ATOM    772  CB  GLN A  98      27.255  22.866   8.041  1.00 27.29           C  
ATOM    773  CG  GLN A  98      28.291  21.695   7.984  1.00 30.35           C  
ATOM    774  CD  GLN A  98      29.525  22.049   7.155  1.00 34.07           C  
ATOM    775  OE1 GLN A  98      29.562  23.079   6.452  1.00 35.47           O  
ATOM    776  NE2 GLN A  98      30.569  21.235   7.255  1.00 32.04           N  
ATOM    777  N   ARG A  99      24.433  24.158   8.170  1.00 21.71           N  
ATOM    778  CA  ARG A  99      23.574  25.340   8.428  1.00 22.90           C  
ATOM    779  C   ARG A  99      22.497  24.995   9.470  1.00 21.83           C  
ATOM    780  O   ARG A  99      22.191  25.803  10.360  1.00 22.31           O  
ATOM    781  CB  ARG A  99      22.923  25.758   7.101  1.00 20.95           C  
ATOM    782  CG  ARG A  99      22.121  27.055   7.226  1.00 21.38           C  
ATOM    783  CD  ARG A  99      21.475  27.523   5.936  1.00 22.94           C  
ATOM    784  NE  ARG A  99      20.595  28.684   6.047  1.00 22.24           N  
ATOM    785  CZ  ARG A  99      19.266  28.732   6.004  1.00 23.90           C  
ATOM    786  NH1 ARG A  99      18.524  27.625   5.832  1.00 22.94           N  
ATOM    787  NH2 ARG A  99      18.615  29.903   6.118  1.00 23.14           N  
ATOM    788  N   LEU A 100      21.916  23.776   9.422  1.00 20.77           N  
ATOM    789  CA  LEU A 100      20.930  23.415  10.493  1.00 19.23           C  
ATOM    790  C   LEU A 100      21.538  23.499  11.872  1.00 21.14           C  
ATOM    791  O   LEU A 100      20.983  23.936  12.930  1.00 19.96           O  
ATOM    792  CB  LEU A 100      20.334  22.028  10.155  1.00 17.12           C  
ATOM    793  CG  LEU A 100      19.479  21.384  11.281  1.00 18.79           C  
ATOM    794  CD1 LEU A 100      18.126  22.127  11.370  1.00 19.72           C  
ATOM    795  CD2 LEU A 100      19.237  19.911  10.961  1.00 19.34           C  
ATOM    796  N   ALA A 101      22.771  22.987  12.064  1.00 23.87           N  
ATOM    797  CA  ALA A 101      23.440  22.965  13.357  1.00 24.69           C  
ATOM    798  C   ALA A 101      23.932  24.307  13.874  1.00 25.78           C  
ATOM    799  O   ALA A 101      24.101  24.548  15.091  1.00 24.99           O  
ATOM    800  CB  ALA A 101      24.680  22.057  13.301  1.00 24.42           C  
ATOM    801  N   ASP A 102      24.177  25.209  12.923  1.00 26.65           N  
ATOM    802  CA  ASP A 102      24.725  26.535  13.301  1.00 27.69           C  
ATOM    803  C   ASP A 102      23.748  27.317  14.134  1.00 28.59           C  
ATOM    804  O   ASP A 102      22.617  27.641  13.707  1.00 29.76           O  
ATOM    805  CB  ASP A 102      25.098  27.258  11.984  1.00 29.33           C  
ATOM    806  CG  ASP A 102      25.736  28.608  12.185  1.00 30.26           C  
ATOM    807  OD1 ASP A 102      25.775  29.193  13.263  1.00 31.78           O  
ATOM    808  OD2 ASP A 102      26.256  29.111  11.177  1.00 35.90           O  
ATOM    809  N   PRO A 103      24.161  27.779  15.296  1.00 29.07           N  
ATOM    810  CA  PRO A 103      23.339  28.575  16.182  1.00 30.64           C  
ATOM    811  C   PRO A 103      22.827  29.855  15.537  1.00 33.42           C  
ATOM    812  O   PRO A 103      21.710  30.313  15.874  1.00 33.20           O  
ATOM    813  CB  PRO A 103      24.177  28.850  17.425  1.00 29.25           C  
ATOM    814  CG  PRO A 103      25.549  28.319  17.142  1.00 30.46           C  
ATOM    815  CD  PRO A 103      25.485  27.472  15.909  1.00 30.48           C  
ATOM    816  N   ASN A 104      23.515  30.403  14.519  1.00 34.39           N  
ATOM    817  CA  ASN A 104      22.968  31.623  13.883  1.00 34.42           C  
ATOM    818  C   ASN A 104      21.739  31.348  13.049  1.00 32.66           C  
ATOM    819  O   ASN A 104      20.936  32.268  12.815  1.00 32.62           O  
ATOM    820  CB  ASN A 104      24.091  32.348  13.147  1.00 39.58           C  
ATOM    821  CG  ASN A 104      25.143  32.655  14.218  1.00 43.27           C  
ATOM    822  OD1 ASN A 104      26.153  31.952  14.261  1.00 45.86           O  
ATOM    823  ND2 ASN A 104      24.858  33.598  15.100  1.00 44.90           N  
ATOM    824  N   THR A 105      21.509  30.110  12.621  1.00 27.50           N  
ATOM    825  CA  THR A 105      20.264  29.779  11.928  1.00 27.08           C  
ATOM    826  C   THR A 105      19.090  29.768  12.913  1.00 24.45           C  
ATOM    827  O   THR A 105      17.968  29.951  12.475  1.00 24.76           O  
ATOM    828  CB  THR A 105      20.376  28.386  11.270  1.00 26.72           C  
ATOM    829  OG1 THR A 105      21.587  28.306  10.498  1.00 26.83           O  
ATOM    830  CG2 THR A 105      19.265  28.042  10.299  1.00 25.94           C  
ATOM    831  N   ALA A 106      19.297  29.519  14.177  1.00 24.32           N  
ATOM    832  CA  ALA A 106      18.306  29.395  15.231  1.00 25.93           C  
ATOM    833  C   ALA A 106      17.129  28.503  14.833  1.00 23.20           C  
ATOM    834  O   ALA A 106      15.972  28.895  14.916  1.00 23.75           O  
ATOM    835  CB  ALA A 106      17.827  30.746  15.805  1.00 23.36           C  
ATOM    836  N   SER A 107      17.369  27.323  14.295  1.00 20.30           N  
ATOM    837  CA  SER A 107      16.292  26.383  13.922  1.00 20.11           C  
ATOM    838  C   SER A 107      15.566  25.833  15.130  1.00 19.48           C  
ATOM    839  O   SER A 107      16.199  25.377  16.102  1.00 17.99           O  
ATOM    840  CB  SER A 107      16.991  25.202  13.198  1.00 18.24           C  
ATOM    841  OG  SER A 107      15.958  24.280  12.763  1.00 17.97           O  
ATOM    842  N   PRO A 108      14.241  25.684  15.171  1.00 19.54           N  
ATOM    843  CA  PRO A 108      13.577  25.028  16.290  1.00 17.87           C  
ATOM    844  C   PRO A 108      13.928  23.560  16.256  1.00 17.69           C  
ATOM    845  O   PRO A 108      13.624  22.811  17.190  1.00 16.72           O  
ATOM    846  CB  PRO A 108      12.073  25.251  16.058  1.00 21.90           C  
ATOM    847  CG  PRO A 108      11.993  25.443  14.544  1.00 22.55           C  
ATOM    848  CD  PRO A 108      13.282  26.132  14.141  1.00 20.08           C  
ATOM    849  N   TYR A 109      14.493  23.023  15.169  1.00 17.20           N  
ATOM    850  CA  TYR A 109      14.889  21.617  15.082  1.00 16.21           C  
ATOM    851  C   TYR A 109      16.401  21.472  15.037  1.00 16.67           C  
ATOM    852  O   TYR A 109      16.913  20.471  14.522  1.00 14.43           O  
ATOM    853  CB  TYR A 109      14.288  20.952  13.839  1.00 17.48           C  
ATOM    854  CG  TYR A 109      12.984  20.195  14.048  1.00 16.39           C  
ATOM    855  CD1 TYR A 109      13.048  18.920  14.619  1.00 17.35           C  
ATOM    856  CD2 TYR A 109      11.739  20.674  13.753  1.00 17.20           C  
ATOM    857  CE1 TYR A 109      11.964  18.086  14.839  1.00 17.18           C  
ATOM    858  CE2 TYR A 109      10.585  19.899  14.029  1.00 14.44           C  
ATOM    859  CZ  TYR A 109      10.695  18.619  14.500  1.00 16.88           C  
ATOM    860  OH  TYR A 109       9.604  17.791  14.711  1.00 14.92           O  
ATOM    861  N   ALA A 110      17.146  22.471  15.565  1.00 18.31           N  
ATOM    862  CA  ALA A 110      18.630  22.252  15.613  1.00 18.78           C  
ATOM    863  C   ALA A 110      18.963  20.991  16.413  1.00 18.24           C  
ATOM    864  O   ALA A 110      19.941  20.287  16.156  1.00 20.25           O  
ATOM    865  CB  ALA A 110      19.289  23.414  16.346  1.00 18.32           C  
ATOM    866  N   SER A 111      18.260  20.661  17.468  1.00 16.95           N  
ATOM    867  CA  SER A 111      18.470  19.411  18.260  1.00 16.14           C  
ATOM    868  C   SER A 111      18.167  18.158  17.491  1.00 16.08           C  
ATOM    869  O   SER A 111      18.560  17.088  17.981  1.00 18.04           O  
ATOM    870  CB  SER A 111      17.583  19.486  19.510  1.00 17.89           C  
ATOM    871  OG  SER A 111      18.031  20.579  20.333  1.00 15.25           O  
ATOM    872  N   TYR A 112      17.563  18.164  16.293  1.00 16.35           N  
ATOM    873  CA  TYR A 112      17.336  16.939  15.521  1.00 17.51           C  
ATOM    874  C   TYR A 112      18.708  16.242  15.293  1.00 18.67           C  
ATOM    875  O   TYR A 112      18.780  15.023  15.239  1.00 15.64           O  
ATOM    876  CB  TYR A 112      16.694  17.224  14.170  1.00 15.15           C  
ATOM    877  CG  TYR A 112      15.887  16.071  13.625  1.00 17.64           C  
ATOM    878  CD1 TYR A 112      14.758  15.590  14.314  1.00 21.11           C  
ATOM    879  CD2 TYR A 112      16.243  15.421  12.458  1.00 18.26           C  
ATOM    880  CE1 TYR A 112      14.005  14.502  13.846  1.00 17.95           C  
ATOM    881  CE2 TYR A 112      15.495  14.370  11.941  1.00 17.75           C  
ATOM    882  CZ  TYR A 112      14.402  13.920  12.649  1.00 20.47           C  
ATOM    883  OH  TYR A 112      13.663  12.859  12.152  1.00 17.41           O  
ATOM    884  N   LEU A 113      19.771  16.995  15.072  1.00 18.11           N  
ATOM    885  CA  LEU A 113      21.123  16.444  14.894  1.00 19.27           C  
ATOM    886  C   LEU A 113      21.674  15.907  16.211  1.00 17.98           C  
ATOM    887  O   LEU A 113      22.469  14.950  16.122  1.00 18.30           O  
ATOM    888  CB  LEU A 113      22.070  17.531  14.334  1.00 18.87           C  
ATOM    889  CG  LEU A 113      21.684  18.007  12.909  1.00 20.34           C  
ATOM    890  CD1 LEU A 113      22.658  19.087  12.442  1.00 21.79           C  
ATOM    891  CD2 LEU A 113      21.610  16.801  12.011  1.00 21.43           C  
ATOM    892  N   GLN A 114      21.220  16.412  17.358  1.00 17.26           N  
ATOM    893  CA  GLN A 114      21.589  15.760  18.646  1.00 18.54           C  
ATOM    894  C   GLN A 114      20.844  14.424  18.782  1.00 20.04           C  
ATOM    895  O   GLN A 114      21.329  13.395  19.313  1.00 18.19           O  
ATOM    896  CB  GLN A 114      21.241  16.581  19.891  1.00 22.04           C  
ATOM    897  CG  GLN A 114      21.899  17.974  19.968  1.00 26.36           C  
ATOM    898  CD  GLN A 114      21.528  18.751  21.200  1.00 30.49           C  
ATOM    899  OE1 GLN A 114      20.371  19.222  21.389  1.00 29.91           O  
ATOM    900  NE2 GLN A 114      22.502  18.922  22.125  1.00 30.16           N  
ATOM    901  N   TYR A 115      19.576  14.348  18.330  1.00 18.51           N  
ATOM    902  CA  TYR A 115      18.802  13.095  18.364  1.00 20.13           C  
ATOM    903  C   TYR A 115      19.425  12.019  17.454  1.00 23.97           C  
ATOM    904  O   TYR A 115      19.275  10.828  17.790  1.00 24.78           O  
ATOM    905  CB  TYR A 115      17.333  13.233  17.931  1.00 19.02           C  
ATOM    906  CG  TYR A 115      16.570  14.392  18.609  1.00 16.69           C  
ATOM    907  CD1 TYR A 115      16.942  15.009  19.760  1.00 13.28           C  
ATOM    908  CD2 TYR A 115      15.377  14.786  17.972  1.00 16.96           C  
ATOM    909  CE1 TYR A 115      16.176  16.069  20.259  1.00 16.83           C  
ATOM    910  CE2 TYR A 115      14.593  15.813  18.463  1.00 16.54           C  
ATOM    911  CZ  TYR A 115      15.010  16.434  19.608  1.00 17.46           C  
ATOM    912  OH  TYR A 115      14.247  17.485  20.112  1.00 16.92           O  
ATOM    913  N   GLY A 116      20.058  12.423  16.336  1.00 22.60           N  
ATOM    914  CA  GLY A 116      20.796  11.363  15.541  1.00 21.34           C  
ATOM    915  C   GLY A 116      22.215  11.199  16.150  1.00 21.58           C  
ATOM    916  O   GLY A 116      22.906  10.282  15.739  1.00 20.48           O  
ATOM    917  N   HIS A 117      22.662  11.975  17.149  1.00 20.34           N  
ATOM    918  CA  HIS A 117      23.976  11.908  17.762  1.00 24.38           C  
ATOM    919  C   HIS A 117      25.174  12.072  16.820  1.00 23.48           C  
ATOM    920  O   HIS A 117      26.252  11.426  16.973  1.00 21.75           O  
ATOM    921  CB  HIS A 117      24.230  10.641  18.671  1.00 24.51           C  
ATOM    922  CG  HIS A 117      23.192  10.642  19.775  1.00 26.26           C  
ATOM    923  ND1 HIS A 117      23.402  11.179  21.012  1.00 28.85           N  
ATOM    924  CD2 HIS A 117      21.898  10.267  19.752  1.00 25.78           C  
ATOM    925  CE1 HIS A 117      22.309  11.135  21.729  1.00 28.18           C  
ATOM    926  NE2 HIS A 117      21.373  10.558  20.987  1.00 27.39           N  
ATOM    927  N   ILE A 118      25.117  13.042  15.928  1.00 20.46           N  
ATOM    928  CA  ILE A 118      26.226  13.307  15.015  1.00 23.95           C  
ATOM    929  C   ILE A 118      27.421  13.883  15.762  1.00 25.41           C  
ATOM    930  O   ILE A 118      27.274  14.694  16.665  1.00 23.66           O  
ATOM    931  CB  ILE A 118      25.744  14.213  13.866  1.00 27.08           C  
ATOM    932  CG1 ILE A 118      24.656  13.406  13.144  1.00 29.61           C  
ATOM    933  CG2 ILE A 118      26.897  14.676  12.996  1.00 26.86           C  
ATOM    934  CD1 ILE A 118      23.780  14.164  12.215  1.00 30.91           C  
ATOM    935  N   ALA A 119      28.650  13.378  15.446  1.00 25.05           N  
ATOM    936  CA  ALA A 119      29.839  13.834  16.130  1.00 25.13           C  
ATOM    937  C   ALA A 119      29.972  15.343  16.208  1.00 23.18           C  
ATOM    938  O   ALA A 119      29.833  16.033  15.200  1.00 23.48           O  
ATOM    939  CB  ALA A 119      31.096  13.299  15.347  1.00 25.79           C  
ATOM    940  N   ASN A 120      30.304  15.846  17.380  1.00 23.86           N  
ATOM    941  CA  ASN A 120      30.551  17.216  17.723  1.00 26.14           C  
ATOM    942  C   ASN A 120      29.323  18.126  17.762  1.00 26.08           C  
ATOM    943  O   ASN A 120      29.514  19.350  17.936  1.00 24.49           O  
ATOM    944  CB  ASN A 120      31.527  17.864  16.684  1.00 29.24           C  
ATOM    945  CG  ASN A 120      32.934  17.219  16.850  1.00 32.74           C  
ATOM    946  OD1 ASN A 120      33.347  16.921  17.986  1.00 34.70           O  
ATOM    947  ND2 ASN A 120      33.629  17.019  15.750  1.00 31.10           N  
ATOM    948  N   ILE A 121      28.112  17.558  17.673  1.00 22.66           N  
ATOM    949  CA  ILE A 121      26.937  18.446  17.639  1.00 22.56           C  
ATOM    950  C   ILE A 121      26.749  19.215  18.926  1.00 22.12           C  
ATOM    951  O   ILE A 121      26.406  20.412  18.911  1.00 21.60           O  
ATOM    952  CB  ILE A 121      25.649  17.664  17.207  1.00 20.05           C  
ATOM    953  CG1 ILE A 121      24.460  18.616  17.056  1.00 18.66           C  
ATOM    954  CG2 ILE A 121      25.298  16.651  18.325  1.00 16.73           C  
ATOM    955  CD1 ILE A 121      24.575  19.685  15.963  1.00 17.25           C  
ATOM    956  N   ASP A 122      27.053  18.634  20.090  1.00 22.84           N  
ATOM    957  CA  ASP A 122      26.812  19.337  21.338  1.00 26.11           C  
ATOM    958  C   ASP A 122      27.690  20.587  21.445  1.00 27.38           C  
ATOM    959  O   ASP A 122      27.244  21.605  21.956  1.00 25.23           O  
ATOM    960  CB  ASP A 122      27.038  18.496  22.585  1.00 29.11           C  
ATOM    961  CG  ASP A 122      26.004  17.370  22.658  1.00 30.57           C  
ATOM    962  OD1 ASP A 122      24.886  17.533  22.202  1.00 29.51           O  
ATOM    963  OD2 ASP A 122      26.371  16.285  23.094  1.00 32.73           O  
ATOM    964  N   ASP A 123      28.947  20.470  21.006  1.00 28.72           N  
ATOM    965  CA  ASP A 123      29.862  21.611  21.088  1.00 29.75           C  
ATOM    966  C   ASP A 123      29.488  22.661  20.065  1.00 27.83           C  
ATOM    967  O   ASP A 123      29.691  23.842  20.353  1.00 29.22           O  
ATOM    968  CB  ASP A 123      31.329  21.202  20.869  1.00 32.02           C  
ATOM    969  CG  ASP A 123      31.881  20.555  22.132  1.00 35.77           C  
ATOM    970  OD1 ASP A 123      31.420  20.970  23.233  1.00 37.23           O  
ATOM    971  OD2 ASP A 123      32.700  19.623  21.975  1.00 36.84           O  
ATOM    972  N   ILE A 124      28.957  22.239  18.937  1.00 26.27           N  
ATOM    973  CA  ILE A 124      28.575  23.232  17.908  1.00 28.10           C  
ATOM    974  C   ILE A 124      27.370  24.035  18.391  1.00 29.97           C  
ATOM    975  O   ILE A 124      27.352  25.273  18.388  1.00 27.17           O  
ATOM    976  CB  ILE A 124      28.365  22.533  16.568  1.00 27.31           C  
ATOM    977  CG1 ILE A 124      29.711  21.974  16.072  1.00 28.83           C  
ATOM    978  CG2 ILE A 124      27.732  23.432  15.531  1.00 26.96           C  
ATOM    979  CD1 ILE A 124      29.628  20.915  14.985  1.00 25.49           C  
ATOM    980  N   ILE A 125      26.347  23.335  18.902  1.00 29.23           N  
ATOM    981  CA  ILE A 125      25.174  24.043  19.449  1.00 31.12           C  
ATOM    982  C   ILE A 125      25.598  24.978  20.580  1.00 31.08           C  
ATOM    983  O   ILE A 125      25.118  26.114  20.629  1.00 30.42           O  
ATOM    984  CB  ILE A 125      24.029  23.102  19.876  1.00 30.34           C  
ATOM    985  CG1 ILE A 125      23.488  22.348  18.646  1.00 30.73           C  
ATOM    986  CG2 ILE A 125      22.930  23.906  20.581  1.00 29.84           C  
ATOM    987  CD1 ILE A 125      22.420  21.313  18.935  1.00 32.11           C  
ATOM    988  N   ALA A 126      26.492  24.572  21.496  1.00 32.67           N  
ATOM    989  CA  ALA A 126      26.946  25.513  22.509  1.00 34.16           C  
ATOM    990  C   ALA A 126      27.938  26.575  22.037  1.00 36.12           C  
ATOM    991  O   ALA A 126      28.423  27.360  22.857  1.00 38.72           O  
ATOM    992  CB  ALA A 126      27.498  24.783  23.726  1.00 33.37           C  
ATOM    993  N   GLY A 127      28.322  26.693  20.787  1.00 39.02           N  
ATOM    994  CA  GLY A 127      29.224  27.708  20.267  1.00 39.88           C  
ATOM    995  C   GLY A 127      30.691  27.488  20.620  1.00 41.09           C  
ATOM    996  O   GLY A 127      31.465  28.449  20.545  1.00 42.53           O  
ATOM    997  N   LYS A 128      31.106  26.291  20.997  1.00 40.30           N  
ATOM    998  CA  LYS A 128      32.477  25.977  21.354  1.00 41.01           C  
ATOM    999  C   LYS A 128      33.316  25.545  20.162  1.00 42.09           C  
ATOM   1000  O   LYS A 128      34.556  25.545  20.179  1.00 43.70           O  
ATOM   1001  CB  LYS A 128      32.596  24.855  22.381  1.00 40.34           C  
ATOM   1002  CG  LYS A 128      32.179  25.210  23.783  1.00 40.16           C  
ATOM   1003  CD  LYS A 128      32.390  24.048  24.725  1.00 40.35           C  
ATOM   1004  CE  LYS A 128      31.486  24.195  25.947  1.00 40.88           C  
ATOM   1005  NZ  LYS A 128      31.290  22.894  26.646  1.00 43.05           N  
ATOM   1006  N   LYS A 129      32.637  25.085  19.138  1.00 40.38           N  
ATOM   1007  CA  LYS A 129      33.244  24.618  17.908  1.00 39.64           C  
ATOM   1008  C   LYS A 129      32.309  25.105  16.797  1.00 38.81           C  
ATOM   1009  O   LYS A 129      31.115  25.294  17.021  1.00 38.37           O  
ATOM   1010  CB  LYS A 129      33.431  23.128  17.797  1.00 41.35           C  
ATOM   1011  CG  LYS A 129      34.449  22.421  18.652  1.00 43.26           C  
ATOM   1012  CD  LYS A 129      34.398  20.900  18.358  1.00 45.23           C  
ATOM   1013  CE  LYS A 129      35.478  20.214  19.204  1.00 45.18           C  
ATOM   1014  NZ  LYS A 129      34.856  19.233  20.121  1.00 47.20           N  
ATOM   1015  N   PRO A 130      32.884  25.331  15.636  1.00 37.94           N  
ATOM   1016  CA  PRO A 130      32.157  25.827  14.482  1.00 35.63           C  
ATOM   1017  C   PRO A 130      31.445  24.707  13.767  1.00 34.87           C  
ATOM   1018  O   PRO A 130      31.938  23.567  13.767  1.00 35.53           O  
ATOM   1019  CB  PRO A 130      33.300  26.408  13.648  1.00 36.41           C  
ATOM   1020  CG  PRO A 130      34.463  25.471  13.900  1.00 35.74           C  
ATOM   1021  CD  PRO A 130      34.341  25.153  15.363  1.00 37.09           C  
ATOM   1022  N   ALA A 131      30.434  25.003  12.969  1.00 33.22           N  
ATOM   1023  CA  ALA A 131      29.615  24.002  12.285  1.00 32.39           C  
ATOM   1024  C   ALA A 131      30.329  23.186  11.246  1.00 32.61           C  
ATOM   1025  O   ALA A 131      30.046  21.984  11.061  1.00 29.95           O  
ATOM   1026  CB  ALA A 131      28.359  24.693  11.760  1.00 34.00           C  
ATOM   1027  N   THR A 132      31.453  23.702  10.707  1.00 33.65           N  
ATOM   1028  CA  THR A 132      32.312  22.938   9.816  1.00 33.68           C  
ATOM   1029  C   THR A 132      32.971  21.763  10.513  1.00 32.42           C  
ATOM   1030  O   THR A 132      33.351  20.840   9.765  1.00 33.47           O  
ATOM   1031  CB  THR A 132      33.372  23.847   9.132  1.00 35.75           C  
ATOM   1032  OG1 THR A 132      34.234  24.364  10.143  1.00 36.57           O  
ATOM   1033  CG2 THR A 132      32.645  25.029   8.508  1.00 36.72           C  
ATOM   1034  N   ASP A 133      33.035  21.659  11.833  1.00 32.56           N  
ATOM   1035  CA  ASP A 133      33.490  20.443  12.491  1.00 32.99           C  
ATOM   1036  C   ASP A 133      32.419  19.348  12.639  1.00 32.86           C  
ATOM   1037  O   ASP A 133      32.674  18.269  13.217  1.00 31.05           O  
ATOM   1038  CB  ASP A 133      33.989  20.683  13.926  1.00 35.00           C  
ATOM   1039  CG  ASP A 133      35.398  21.259  13.927  1.00 36.51           C  
ATOM   1040  OD1 ASP A 133      36.140  21.006  12.950  1.00 38.86           O  
ATOM   1041  OD2 ASP A 133      35.768  22.006  14.823  1.00 37.68           O  
ATOM   1042  N   LEU A 134      31.205  19.567  12.179  1.00 30.55           N  
ATOM   1043  CA  LEU A 134      30.179  18.518  12.294  1.00 30.17           C  
ATOM   1044  C   LEU A 134      30.672  17.226  11.671  1.00 31.47           C  
ATOM   1045  O   LEU A 134      31.247  17.246  10.563  1.00 30.77           O  
ATOM   1046  CB  LEU A 134      28.911  19.005  11.563  1.00 31.27           C  
ATOM   1047  CG  LEU A 134      27.651  18.154  11.768  1.00 29.92           C  
ATOM   1048  CD1 LEU A 134      27.247  18.207  13.226  1.00 29.47           C  
ATOM   1049  CD2 LEU A 134      26.508  18.638  10.875  1.00 28.96           C  
ATOM   1050  N   GLY A 135      30.354  16.053  12.211  1.00 31.58           N  
ATOM   1051  CA  GLY A 135      30.754  14.754  11.695  1.00 31.50           C  
ATOM   1052  C   GLY A 135      30.162  14.305  10.397  1.00 32.68           C  
ATOM   1053  O   GLY A 135      29.666  13.177  10.268  1.00 36.06           O  
ATOM   1054  N   VAL A 136      30.078  15.119   9.346  1.00 32.55           N  
ATOM   1055  CA  VAL A 136      29.528  14.757   8.063  1.00 32.03           C  
ATOM   1056  C   VAL A 136      30.614  15.017   6.979  1.00 34.89           C  
ATOM   1057  O   VAL A 136      31.392  15.967   7.130  1.00 31.55           O  
ATOM   1058  CB  VAL A 136      28.262  15.501   7.612  1.00 31.87           C  
ATOM   1059  CG1 VAL A 136      27.058  15.133   8.499  1.00 28.64           C  
ATOM   1060  CG2 VAL A 136      28.453  17.032   7.626  1.00 30.68           C  
ATOM   1061  N   LYS A 137      30.549  14.171   5.944  1.00 35.77           N  
ATOM   1062  CA  LYS A 137      31.506  14.458   4.866  1.00 40.06           C  
ATOM   1063  C   LYS A 137      31.103  13.914   3.514  1.00 39.45           C  
ATOM   1064  O   LYS A 137      30.451  12.886   3.375  1.00 38.66           O  
ATOM   1065  CB  LYS A 137      32.929  14.063   5.214  1.00 43.11           C  
ATOM   1066  CG  LYS A 137      33.447  12.719   4.761  1.00 46.63           C  
ATOM   1067  CD  LYS A 137      34.980  12.698   4.811  1.00 48.97           C  
ATOM   1068  CE  LYS A 137      35.547  13.014   6.194  1.00 50.26           C  
ATOM   1069  NZ  LYS A 137      36.006  11.812   6.952  1.00 50.49           N  
ATOM   1070  N   ALA A 138      31.526  14.680   2.493  1.00 39.54           N  
ATOM   1071  CA  ALA A 138      31.322  14.264   1.115  1.00 41.40           C  
ATOM   1072  C   ALA A 138      32.590  13.491   0.702  1.00 43.63           C  
ATOM   1073  O   ALA A 138      33.662  14.120   0.669  1.00 43.40           O  
ATOM   1074  CB  ALA A 138      31.139  15.474   0.236  1.00 42.11           C  
ATOM   1075  N   LEU A 139      32.489  12.179   0.560  1.00 45.04           N  
ATOM   1076  CA  LEU A 139      33.671  11.395   0.185  1.00 47.62           C  
ATOM   1077  C   LEU A 139      33.901  11.668  -1.303  1.00 49.37           C  
ATOM   1078  O   LEU A 139      35.015  11.911  -1.730  1.00 49.93           O  
ATOM   1079  CB  LEU A 139      33.581   9.918   0.532  1.00 47.45           C  
ATOM   1080  CG  LEU A 139      33.646   9.547   2.012  1.00 46.89           C  
ATOM   1081  CD1 LEU A 139      33.462   8.047   2.220  1.00 47.86           C  
ATOM   1082  CD2 LEU A 139      34.946   9.962   2.659  1.00 46.83           C  
ATOM   1083  N   ASP A 140      32.812  11.727  -2.055  1.00 50.12           N  
ATOM   1084  CA  ASP A 140      32.812  12.149  -3.451  1.00 50.27           C  
ATOM   1085  C   ASP A 140      31.469  12.835  -3.727  1.00 50.50           C  
ATOM   1086  O   ASP A 140      30.669  13.092  -2.821  1.00 48.27           O  
ATOM   1087  CB  ASP A 140      33.162  11.073  -4.441  1.00 50.36           C  
ATOM   1088  CG  ASP A 140      32.185   9.927  -4.462  1.00 52.29           C  
ATOM   1089  OD1 ASP A 140      30.964  10.143  -4.647  1.00 50.96           O  
ATOM   1090  OD2 ASP A 140      32.663   8.778  -4.280  1.00 53.56           O  
ATOM   1091  N   ASP A 141      31.195  13.150  -4.990  1.00 50.47           N  
ATOM   1092  CA  ASP A 141      30.009  13.874  -5.377  1.00 49.88           C  
ATOM   1093  C   ASP A 141      28.722  13.156  -4.980  1.00 48.14           C  
ATOM   1094  O   ASP A 141      27.681  13.798  -4.847  1.00 46.37           O  
ATOM   1095  CB  ASP A 141      29.984  14.122  -6.906  1.00 51.57           C  
ATOM   1096  CG  ASP A 141      30.408  15.528  -7.267  1.00 53.90           C  
ATOM   1097  OD1 ASP A 141      31.196  16.190  -6.544  1.00 54.55           O  
ATOM   1098  OD2 ASP A 141      29.981  16.095  -8.299  1.00 56.08           O  
ATOM   1099  N   HIS A 142      28.774  11.834  -5.057  1.00 46.00           N  
ATOM   1100  CA  HIS A 142      27.644  10.983  -4.796  1.00 46.02           C  
ATOM   1101  C   HIS A 142      27.809  10.156  -3.540  1.00 42.52           C  
ATOM   1102  O   HIS A 142      27.143   9.142  -3.426  1.00 41.33           O  
ATOM   1103  CB  HIS A 142      27.438  10.043  -6.006  1.00 48.35           C  
ATOM   1104  CG  HIS A 142      27.467  10.816  -7.288  1.00 50.90           C  
ATOM   1105  ND1 HIS A 142      26.477  11.709  -7.618  1.00 51.17           N  
ATOM   1106  CD2 HIS A 142      28.369  10.842  -8.298  1.00 51.97           C  
ATOM   1107  CE1 HIS A 142      26.750  12.252  -8.794  1.00 52.53           C  
ATOM   1108  NE2 HIS A 142      27.893  11.744  -9.223  1.00 52.13           N  
ATOM   1109  N   THR A 143      28.742  10.492  -2.662  1.00 42.51           N  
ATOM   1110  CA  THR A 143      28.913   9.679  -1.455  1.00 43.38           C  
ATOM   1111  C   THR A 143      28.957  10.611  -0.253  1.00 42.55           C  
ATOM   1112  O   THR A 143      29.793  11.518  -0.145  1.00 43.02           O  
ATOM   1113  CB  THR A 143      30.121   8.736  -1.560  1.00 45.04           C  
ATOM   1114  OG1 THR A 143      30.172   8.127  -2.871  1.00 43.54           O  
ATOM   1115  CG2 THR A 143      29.993   7.589  -0.563  1.00 44.36           C  
ATOM   1116  N   PHE A 144      27.954  10.405   0.606  1.00 39.18           N  
ATOM   1117  CA  PHE A 144      27.786  11.214   1.811  1.00 37.40           C  
ATOM   1118  C   PHE A 144      27.993  10.334   3.036  1.00 34.69           C  
ATOM   1119  O   PHE A 144      27.339   9.300   3.216  1.00 37.22           O  
ATOM   1120  CB  PHE A 144      26.413  11.926   1.766  1.00 35.32           C  
ATOM   1121  CG  PHE A 144      26.165  12.864   2.921  1.00 35.20           C  
ATOM   1122  CD1 PHE A 144      27.031  13.915   3.189  1.00 33.53           C  
ATOM   1123  CD2 PHE A 144      25.037  12.680   3.733  1.00 34.52           C  
ATOM   1124  CE1 PHE A 144      26.799  14.766   4.247  1.00 34.71           C  
ATOM   1125  CE2 PHE A 144      24.812  13.540   4.796  1.00 34.84           C  
ATOM   1126  CZ  PHE A 144      25.698  14.571   5.084  1.00 34.13           C  
ATOM   1127  N   GLU A 145      28.957  10.635   3.868  1.00 33.52           N  
ATOM   1128  CA  GLU A 145      29.291   9.818   5.016  1.00 33.82           C  
ATOM   1129  C   GLU A 145      28.950  10.493   6.335  1.00 31.43           C  
ATOM   1130  O   GLU A 145      29.338  11.650   6.442  1.00 29.84           O  
ATOM   1131  CB  GLU A 145      30.812   9.530   5.008  1.00 37.64           C  
ATOM   1132  CG  GLU A 145      31.243   8.847   6.321  1.00 39.05           C  
ATOM   1133  CD  GLU A 145      32.754   8.600   6.282  1.00 42.18           C  
ATOM   1134  OE1 GLU A 145      33.054   7.493   5.741  1.00 42.88           O  
ATOM   1135  OE2 GLU A 145      33.478   9.495   6.755  1.00 40.73           O  
ATOM   1136  N   VAL A 146      28.292   9.777   7.246  1.00 28.06           N  
ATOM   1137  CA  VAL A 146      27.984  10.356   8.558  1.00 27.90           C  
ATOM   1138  C   VAL A 146      28.562   9.652   9.761  1.00 25.15           C  
ATOM   1139  O   VAL A 146      28.368   8.447   9.915  1.00 27.03           O  
ATOM   1140  CB  VAL A 146      26.444  10.476   8.804  1.00 27.74           C  
ATOM   1141  CG1 VAL A 146      26.163  11.203  10.124  1.00 25.97           C  
ATOM   1142  CG2 VAL A 146      25.824  11.259   7.680  1.00 25.51           C  
ATOM   1143  N   THR A 147      29.318  10.358  10.615  1.00 25.05           N  
ATOM   1144  CA  THR A 147      29.888   9.783  11.819  1.00 26.65           C  
ATOM   1145  C   THR A 147      29.116  10.142  13.092  1.00 27.48           C  
ATOM   1146  O   THR A 147      29.067  11.298  13.481  1.00 27.09           O  
ATOM   1147  CB  THR A 147      31.366  10.250  12.024  1.00 28.96           C  
ATOM   1148  OG1 THR A 147      32.095   9.932  10.834  1.00 30.57           O  
ATOM   1149  CG2 THR A 147      32.081   9.515  13.136  1.00 29.00           C  
ATOM   1150  N   LEU A 148      28.564   9.162  13.811  1.00 27.54           N  
ATOM   1151  CA  LEU A 148      27.860   9.358  15.063  1.00 27.38           C  
ATOM   1152  C   LEU A 148      28.786   9.137  16.239  1.00 31.23           C  
ATOM   1153  O   LEU A 148      29.714   8.303  16.105  1.00 32.40           O  
ATOM   1154  CB  LEU A 148      26.700   8.326  15.113  1.00 26.76           C  
ATOM   1155  CG  LEU A 148      25.788   8.225  13.877  1.00 26.98           C  
ATOM   1156  CD1 LEU A 148      24.599   7.312  14.133  1.00 23.01           C  
ATOM   1157  CD2 LEU A 148      25.304   9.574  13.335  1.00 24.55           C  
ATOM   1158  N   SER A 149      28.650   9.781  17.383  1.00 30.61           N  
ATOM   1159  CA  SER A 149      29.450   9.537  18.557  1.00 34.13           C  
ATOM   1160  C   SER A 149      28.963   8.326  19.351  1.00 34.96           C  
ATOM   1161  O   SER A 149      29.514   7.933  20.378  1.00 36.25           O  
ATOM   1162  CB  SER A 149      29.355  10.769  19.467  1.00 33.19           C  
ATOM   1163  OG  SER A 149      27.958  10.945  19.698  1.00 36.05           O  
ATOM   1164  N   GLU A 150      27.818   7.737  19.020  1.00 35.68           N  
ATOM   1165  CA  GLU A 150      27.284   6.598  19.742  1.00 38.07           C  
ATOM   1166  C   GLU A 150      26.537   5.768  18.701  1.00 36.53           C  
ATOM   1167  O   GLU A 150      26.125   6.357  17.706  1.00 36.55           O  
ATOM   1168  CB  GLU A 150      26.338   7.011  20.859  1.00 41.20           C  
ATOM   1169  CG  GLU A 150      26.754   7.899  22.002  1.00 45.87           C  
ATOM   1170  CD  GLU A 150      26.904   7.188  23.328  1.00 48.12           C  
ATOM   1171  OE1 GLU A 150      27.151   5.957  23.320  1.00 49.15           O  
ATOM   1172  OE2 GLU A 150      26.758   7.861  24.362  1.00 49.37           O  
ATOM   1173  N   PRO A 151      26.379   4.476  18.923  1.00 34.05           N  
ATOM   1174  CA  PRO A 151      25.668   3.611  18.011  1.00 34.50           C  
ATOM   1175  C   PRO A 151      24.174   3.938  17.998  1.00 32.21           C  
ATOM   1176  O   PRO A 151      23.569   4.019  19.059  1.00 32.90           O  
ATOM   1177  CB  PRO A 151      25.893   2.182  18.538  1.00 34.57           C  
ATOM   1178  CG  PRO A 151      26.705   2.314  19.756  1.00 34.89           C  
ATOM   1179  CD  PRO A 151      26.944   3.749  20.083  1.00 34.67           C  
ATOM   1180  N   VAL A 152      23.577   4.205  16.860  1.00 29.99           N  
ATOM   1181  CA  VAL A 152      22.163   4.554  16.727  1.00 27.69           C  
ATOM   1182  C   VAL A 152      21.553   3.679  15.647  1.00 27.58           C  
ATOM   1183  O   VAL A 152      21.456   4.070  14.478  1.00 26.50           O  
ATOM   1184  CB  VAL A 152      21.971   6.075  16.368  1.00 25.73           C  
ATOM   1185  CG1 VAL A 152      20.488   6.404  16.340  1.00 24.73           C  
ATOM   1186  CG2 VAL A 152      22.675   6.963  17.391  1.00 22.24           C  
ATOM   1187  N   PRO A 153      20.968   2.521  16.014  1.00 28.60           N  
ATOM   1188  CA  PRO A 153      20.453   1.548  15.086  1.00 28.70           C  
ATOM   1189  C   PRO A 153      19.324   2.057  14.223  1.00 29.99           C  
ATOM   1190  O   PRO A 153      19.156   1.623  13.072  1.00 27.12           O  
ATOM   1191  CB  PRO A 153      19.993   0.349  15.924  1.00 29.63           C  
ATOM   1192  CG  PRO A 153      20.154   0.775  17.340  1.00 30.29           C  
ATOM   1193  CD  PRO A 153      21.051   1.977  17.398  1.00 29.32           C  
ATOM   1194  N   TYR A 154      18.518   2.984  14.772  1.00 27.71           N  
ATOM   1195  CA  TYR A 154      17.423   3.577  14.052  1.00 25.32           C  
ATOM   1196  C   TYR A 154      17.801   4.879  13.388  1.00 25.27           C  
ATOM   1197  O   TYR A 154      16.910   5.449  12.754  1.00 26.79           O  
ATOM   1198  CB  TYR A 154      16.283   3.807  15.060  1.00 26.29           C  
ATOM   1199  CG  TYR A 154      16.660   4.582  16.312  1.00 25.88           C  
ATOM   1200  CD1 TYR A 154      16.617   5.993  16.312  1.00 24.48           C  
ATOM   1201  CD2 TYR A 154      16.961   3.926  17.481  1.00 23.53           C  
ATOM   1202  CE1 TYR A 154      16.915   6.694  17.472  1.00 23.74           C  
ATOM   1203  CE2 TYR A 154      17.280   4.611  18.648  1.00 23.62           C  
ATOM   1204  CZ  TYR A 154      17.265   6.013  18.627  1.00 20.94           C  
ATOM   1205  OH  TYR A 154      17.531   6.677  19.788  1.00 20.73           O  
ATOM   1206  N   PHE A 155      19.042   5.300  13.309  1.00 26.03           N  
ATOM   1207  CA  PHE A 155      19.505   6.489  12.604  1.00 24.39           C  
ATOM   1208  C   PHE A 155      18.825   6.684  11.266  1.00 25.25           C  
ATOM   1209  O   PHE A 155      18.313   7.780  10.923  1.00 21.59           O  
ATOM   1210  CB  PHE A 155      21.069   6.518  12.535  1.00 24.97           C  
ATOM   1211  CG  PHE A 155      21.536   7.823  11.918  1.00 26.07           C  
ATOM   1212  CD1 PHE A 155      21.467   9.007  12.624  1.00 22.95           C  
ATOM   1213  CD2 PHE A 155      21.925   7.875  10.576  1.00 25.42           C  
ATOM   1214  CE1 PHE A 155      21.854  10.204  12.037  1.00 23.38           C  
ATOM   1215  CE2 PHE A 155      22.305   9.080  10.010  1.00 25.16           C  
ATOM   1216  CZ  PHE A 155      22.274  10.269  10.723  1.00 23.08           C  
ATOM   1217  N   TYR A 156      18.762   5.662  10.378  1.00 25.29           N  
ATOM   1218  CA  TYR A 156      18.138   5.865   9.085  1.00 26.68           C  
ATOM   1219  C   TYR A 156      16.660   6.239   9.144  1.00 24.93           C  
ATOM   1220  O   TYR A 156      16.202   6.925   8.204  1.00 24.73           O  
ATOM   1221  CB  TYR A 156      18.312   4.656   8.147  1.00 29.88           C  
ATOM   1222  CG  TYR A 156      17.453   3.463   8.513  1.00 31.85           C  
ATOM   1223  CD1 TYR A 156      17.897   2.583   9.494  1.00 32.85           C  
ATOM   1224  CD2 TYR A 156      16.229   3.246   7.904  1.00 32.37           C  
ATOM   1225  CE1 TYR A 156      17.136   1.483   9.852  1.00 34.71           C  
ATOM   1226  CE2 TYR A 156      15.459   2.143   8.244  1.00 34.03           C  
ATOM   1227  CZ  TYR A 156      15.937   1.277   9.191  1.00 36.10           C  
ATOM   1228  OH  TYR A 156      15.183   0.185   9.539  1.00 40.73           O  
ATOM   1229  N   LYS A 157      15.911   5.844  10.152  1.00 25.67           N  
ATOM   1230  CA  LYS A 157      14.494   6.303  10.216  1.00 25.50           C  
ATOM   1231  C   LYS A 157      14.344   7.807  10.436  1.00 24.72           C  
ATOM   1232  O   LYS A 157      13.364   8.382   9.972  1.00 22.03           O  
ATOM   1233  CB  LYS A 157      13.752   5.534  11.297  1.00 26.37           C  
ATOM   1234  CG  LYS A 157      13.788   4.004  11.087  1.00 31.60           C  
ATOM   1235  CD  LYS A 157      13.013   3.283  12.187  1.00 32.57           C  
ATOM   1236  CE  LYS A 157      12.728   1.834  11.745  1.00 35.75           C  
ATOM   1237  NZ  LYS A 157      12.884   0.873  12.889  1.00 36.36           N  
ATOM   1238  N   LEU A 158      15.291   8.546  11.003  1.00 25.38           N  
ATOM   1239  CA  LEU A 158      15.184  10.011  11.171  1.00 25.57           C  
ATOM   1240  C   LEU A 158      15.251  10.828   9.890  1.00 28.75           C  
ATOM   1241  O   LEU A 158      14.760  11.973   9.807  1.00 24.94           O  
ATOM   1242  CB  LEU A 158      16.413  10.507  11.973  1.00 26.77           C  
ATOM   1243  CG  LEU A 158      16.240  10.434  13.510  1.00 27.72           C  
ATOM   1244  CD1 LEU A 158      16.191   8.987  13.976  1.00 27.88           C  
ATOM   1245  CD2 LEU A 158      17.394  11.152  14.201  1.00 27.21           C  
ATOM   1246  N   LEU A 159      15.871  10.221   8.843  1.00 26.84           N  
ATOM   1247  CA  LEU A 159      16.136  10.917   7.604  1.00 27.71           C  
ATOM   1248  C   LEU A 159      15.012  11.300   6.679  1.00 28.41           C  
ATOM   1249  O   LEU A 159      15.222  12.102   5.765  1.00 30.02           O  
ATOM   1250  CB  LEU A 159      17.194  10.071   6.860  1.00 28.29           C  
ATOM   1251  CG  LEU A 159      18.465   9.846   7.690  1.00 29.47           C  
ATOM   1252  CD1 LEU A 159      19.488   9.128   6.814  1.00 31.61           C  
ATOM   1253  CD2 LEU A 159      19.007  11.163   8.269  1.00 30.41           C  
ATOM   1254  N   VAL A 160      13.788  10.838   6.897  1.00 27.64           N  
ATOM   1255  CA  VAL A 160      12.665  11.327   6.105  1.00 29.53           C  
ATOM   1256  C   VAL A 160      12.165  12.674   6.629  1.00 30.85           C  
ATOM   1257  O   VAL A 160      11.267  13.285   6.038  1.00 31.92           O  
ATOM   1258  CB  VAL A 160      11.505  10.301   6.176  1.00 30.51           C  
ATOM   1259  CG1 VAL A 160      12.000   8.938   5.741  1.00 31.12           C  
ATOM   1260  CG2 VAL A 160      10.909  10.285   7.592  1.00 30.75           C  
ATOM   1261  N   HIS A 161      12.693  13.198   7.736  1.00 29.37           N  
ATOM   1262  CA  HIS A 161      12.171  14.484   8.250  1.00 26.02           C  
ATOM   1263  C   HIS A 161      12.668  15.638   7.426  1.00 24.55           C  
ATOM   1264  O   HIS A 161      13.837  15.796   7.059  1.00 22.84           O  
ATOM   1265  CB  HIS A 161      12.624  14.627   9.719  1.00 23.34           C  
ATOM   1266  CG  HIS A 161      11.932  15.722  10.476  1.00 25.38           C  
ATOM   1267  ND1 HIS A 161      12.554  16.906  10.828  1.00 25.42           N  
ATOM   1268  CD2 HIS A 161      10.653  15.780  10.928  1.00 23.05           C  
ATOM   1269  CE1 HIS A 161      11.670  17.659  11.494  1.00 24.45           C  
ATOM   1270  NE2 HIS A 161      10.524  17.004  11.543  1.00 24.43           N  
ATOM   1271  N   PRO A 162      11.814  16.645   7.207  1.00 24.11           N  
ATOM   1272  CA  PRO A 162      12.142  17.811   6.416  1.00 23.55           C  
ATOM   1273  C   PRO A 162      13.302  18.653   6.922  1.00 24.23           C  
ATOM   1274  O   PRO A 162      14.005  19.167   6.042  1.00 19.96           O  
ATOM   1275  CB  PRO A 162      10.824  18.557   6.262  1.00 24.87           C  
ATOM   1276  CG  PRO A 162       9.877  17.944   7.216  1.00 25.69           C  
ATOM   1277  CD  PRO A 162      10.368  16.588   7.593  1.00 24.95           C  
ATOM   1278  N   SER A 163      13.700  18.711   8.197  1.00 21.47           N  
ATOM   1279  CA  SER A 163      14.818  19.476   8.670  1.00 22.58           C  
ATOM   1280  C   SER A 163      16.159  18.957   8.157  1.00 23.02           C  
ATOM   1281  O   SER A 163      17.128  19.728   8.155  1.00 20.05           O  
ATOM   1282  CB  SER A 163      14.858  19.544  10.224  1.00 24.78           C  
ATOM   1283  OG  SER A 163      15.304  18.289  10.769  1.00 27.35           O  
ATOM   1284  N   VAL A 164      16.201  17.678   7.721  1.00 22.83           N  
ATOM   1285  CA  VAL A 164      17.463  17.181   7.140  1.00 21.88           C  
ATOM   1286  C   VAL A 164      17.383  17.117   5.612  1.00 23.93           C  
ATOM   1287  O   VAL A 164      18.174  16.371   4.966  1.00 24.34           O  
ATOM   1288  CB  VAL A 164      17.869  15.803   7.706  1.00 21.87           C  
ATOM   1289  CG1 VAL A 164      18.427  16.007   9.112  1.00 23.64           C  
ATOM   1290  CG2 VAL A 164      16.693  14.826   7.768  1.00 20.96           C  
ATOM   1291  N   SER A 165      16.438  17.852   5.041  1.00 22.43           N  
ATOM   1292  CA  SER A 165      16.344  18.009   3.569  1.00 22.65           C  
ATOM   1293  C   SER A 165      17.430  19.002   3.156  1.00 24.05           C  
ATOM   1294  O   SER A 165      17.857  19.909   3.897  1.00 22.24           O  
ATOM   1295  CB  SER A 165      14.948  18.564   3.178  1.00 21.02           C  
ATOM   1296  OG  SER A 165      14.025  17.453   3.225  1.00 21.84           O  
ATOM   1297  N   PRO A 166      17.891  18.934   1.918  1.00 24.14           N  
ATOM   1298  CA  PRO A 166      18.929  19.827   1.468  1.00 26.46           C  
ATOM   1299  C   PRO A 166      18.355  21.177   1.150  1.00 27.84           C  
ATOM   1300  O   PRO A 166      17.187  21.207   0.742  1.00 30.81           O  
ATOM   1301  CB  PRO A 166      19.497  19.148   0.207  1.00 25.67           C  
ATOM   1302  CG  PRO A 166      18.322  18.369  -0.347  1.00 26.45           C  
ATOM   1303  CD  PRO A 166      17.474  17.998   0.858  1.00 27.57           C  
ATOM   1304  N   VAL A 167      19.123  22.253   1.251  1.00 28.35           N  
ATOM   1305  CA  VAL A 167      18.691  23.526   0.707  1.00 29.61           C  
ATOM   1306  C   VAL A 167      19.793  23.930  -0.323  1.00 33.17           C  
ATOM   1307  O   VAL A 167      20.962  23.538  -0.208  1.00 32.44           O  
ATOM   1308  CB  VAL A 167      18.496  24.629   1.734  1.00 30.31           C  
ATOM   1309  CG1 VAL A 167      17.423  24.259   2.775  1.00 28.51           C  
ATOM   1310  CG2 VAL A 167      19.842  24.909   2.395  1.00 27.42           C  
ATOM   1311  N   PRO A 168      19.475  24.791  -1.268  1.00 34.34           N  
ATOM   1312  CA  PRO A 168      20.407  25.201  -2.325  1.00 36.06           C  
ATOM   1313  C   PRO A 168      21.371  26.283  -1.925  1.00 34.57           C  
ATOM   1314  O   PRO A 168      20.941  27.441  -1.818  1.00 33.08           O  
ATOM   1315  CB  PRO A 168      19.418  25.647  -3.426  1.00 37.21           C  
ATOM   1316  CG  PRO A 168      18.292  26.307  -2.634  1.00 37.50           C  
ATOM   1317  CD  PRO A 168      18.101  25.334  -1.474  1.00 36.27           C  
ATOM   1318  N   LYS A 169      22.650  26.025  -1.675  1.00 36.51           N  
ATOM   1319  CA  LYS A 169      23.584  27.059  -1.205  1.00 40.78           C  
ATOM   1320  C   LYS A 169      23.649  28.306  -2.080  1.00 41.07           C  
ATOM   1321  O   LYS A 169      23.764  29.399  -1.503  1.00 41.53           O  
ATOM   1322  CB  LYS A 169      25.027  26.563  -0.947  1.00 43.87           C  
ATOM   1323  CG  LYS A 169      26.025  27.658  -0.600  1.00 45.67           C  
ATOM   1324  CD  LYS A 169      27.390  27.210  -0.123  1.00 47.33           C  
ATOM   1325  CE  LYS A 169      28.372  26.880  -1.224  1.00 49.84           C  
ATOM   1326  NZ  LYS A 169      29.211  28.054  -1.646  1.00 51.20           N  
ATOM   1327  N   SER A 170      23.488  28.248  -3.386  1.00 42.46           N  
ATOM   1328  CA  SER A 170      23.531  29.496  -4.176  1.00 45.17           C  
ATOM   1329  C   SER A 170      22.397  30.448  -3.853  1.00 45.15           C  
ATOM   1330  O   SER A 170      22.610  31.677  -3.760  1.00 46.60           O  
ATOM   1331  CB  SER A 170      23.518  29.205  -5.678  1.00 45.50           C  
ATOM   1332  OG  SER A 170      22.255  28.717  -6.085  1.00 48.56           O  
ATOM   1333  N   ALA A 171      21.170  29.920  -3.712  1.00 44.12           N  
ATOM   1334  CA  ALA A 171      20.066  30.842  -3.418  1.00 45.07           C  
ATOM   1335  C   ALA A 171      20.145  31.378  -1.996  1.00 46.19           C  
ATOM   1336  O   ALA A 171      20.077  32.604  -1.778  1.00 45.10           O  
ATOM   1337  CB  ALA A 171      18.723  30.243  -3.746  1.00 43.34           C  
ATOM   1338  N   VAL A 172      20.316  30.500  -0.997  1.00 45.01           N  
ATOM   1339  CA  VAL A 172      20.380  31.007   0.372  1.00 46.32           C  
ATOM   1340  C   VAL A 172      21.429  32.121   0.466  1.00 47.77           C  
ATOM   1341  O   VAL A 172      21.179  33.151   1.093  1.00 46.17           O  
ATOM   1342  CB  VAL A 172      20.704  29.914   1.419  1.00 45.10           C  
ATOM   1343  CG1 VAL A 172      21.062  30.525   2.769  1.00 42.75           C  
ATOM   1344  CG2 VAL A 172      19.546  28.940   1.550  1.00 45.11           C  
ATOM   1345  N   GLU A 173      22.640  31.890  -0.043  1.00 49.63           N  
ATOM   1346  CA  GLU A 173      23.673  32.926   0.103  1.00 53.50           C  
ATOM   1347  C   GLU A 173      23.386  34.200  -0.675  1.00 54.21           C  
ATOM   1348  O   GLU A 173      23.709  35.308  -0.242  1.00 55.20           O  
ATOM   1349  CB  GLU A 173      25.053  32.346  -0.216  1.00 55.06           C  
ATOM   1350  CG  GLU A 173      25.321  31.152   0.706  1.00 58.69           C  
ATOM   1351  CD  GLU A 173      26.692  31.188   1.353  1.00 60.67           C  
ATOM   1352  OE1 GLU A 173      27.689  31.387   0.624  1.00 61.77           O  
ATOM   1353  OE2 GLU A 173      26.773  31.018   2.591  1.00 61.53           O  
ATOM   1354  N   LYS A 174      22.699  34.122  -1.793  1.00 55.12           N  
ATOM   1355  CA  LYS A 174      22.411  35.284  -2.609  1.00 56.95           C  
ATOM   1356  C   LYS A 174      21.202  36.074  -2.150  1.00 56.12           C  
ATOM   1357  O   LYS A 174      21.163  37.287  -2.356  1.00 56.75           O  
ATOM   1358  CB  LYS A 174      22.199  34.826  -4.064  1.00 58.46           C  
ATOM   1359  CG  LYS A 174      22.178  35.959  -5.066  1.00 59.38           C  
ATOM   1360  CD  LYS A 174      22.539  35.455  -6.459  1.00 60.16           C  
ATOM   1361  CE  LYS A 174      22.385  36.581  -7.480  1.00 61.11           C  
ATOM   1362  NZ  LYS A 174      23.425  36.462  -8.544  1.00 61.18           N  
ATOM   1363  N   PHE A 175      20.142  35.433  -1.693  1.00 54.35           N  
ATOM   1364  CA  PHE A 175      18.901  36.111  -1.357  1.00 53.56           C  
ATOM   1365  C   PHE A 175      18.585  36.063   0.123  1.00 53.19           C  
ATOM   1366  O   PHE A 175      17.689  36.780   0.588  1.00 51.03           O  
ATOM   1367  CB  PHE A 175      17.766  35.571  -2.243  1.00 55.06           C  
ATOM   1368  CG  PHE A 175      18.197  35.513  -3.690  1.00 56.68           C  
ATOM   1369  CD1 PHE A 175      18.287  36.699  -4.410  1.00 56.93           C  
ATOM   1370  CD2 PHE A 175      18.569  34.333  -4.296  1.00 56.50           C  
ATOM   1371  CE1 PHE A 175      18.696  36.708  -5.724  1.00 56.65           C  
ATOM   1372  CE2 PHE A 175      18.983  34.334  -5.619  1.00 57.96           C  
ATOM   1373  CZ  PHE A 175      19.052  35.521  -6.336  1.00 57.81           C  
ATOM   1374  N   GLY A 176      19.398  35.360   0.903  1.00 52.26           N  
ATOM   1375  CA  GLY A 176      19.196  35.283   2.351  1.00 52.45           C  
ATOM   1376  C   GLY A 176      17.748  34.916   2.659  1.00 51.59           C  
ATOM   1377  O   GLY A 176      17.195  34.018   2.006  1.00 50.94           O  
ATOM   1378  N   ASP A 177      17.085  35.691   3.502  1.00 51.70           N  
ATOM   1379  CA  ASP A 177      15.694  35.440   3.845  1.00 53.68           C  
ATOM   1380  C   ASP A 177      14.716  35.450   2.686  1.00 53.46           C  
ATOM   1381  O   ASP A 177      13.601  34.920   2.812  1.00 53.16           O  
ATOM   1382  CB  ASP A 177      15.162  36.481   4.836  1.00 56.95           C  
ATOM   1383  CG  ASP A 177      15.995  36.634   6.083  1.00 59.03           C  
ATOM   1384  OD1 ASP A 177      16.181  35.615   6.781  1.00 60.08           O  
ATOM   1385  OD2 ASP A 177      16.450  37.767   6.364  1.00 60.99           O  
ATOM   1386  N   LYS A 178      15.049  36.043   1.545  1.00 51.92           N  
ATOM   1387  CA  LYS A 178      14.187  36.111   0.383  1.00 49.16           C  
ATOM   1388  C   LYS A 178      14.427  34.930  -0.536  1.00 47.37           C  
ATOM   1389  O   LYS A 178      13.710  34.781  -1.538  1.00 46.56           O  
ATOM   1390  CB  LYS A 178      14.429  37.441  -0.348  1.00 51.65           C  
ATOM   1391  CG  LYS A 178      13.820  38.646   0.373  1.00 52.66           C  
ATOM   1392  CD  LYS A 178      12.381  38.842  -0.118  1.00 53.56           C  
ATOM   1393  CE  LYS A 178      11.676  39.952   0.645  1.00 54.32           C  
ATOM   1394  NZ  LYS A 178      12.393  41.261   0.528  1.00 53.66           N  
ATOM   1395  N   TRP A 179      15.276  33.968  -0.124  1.00 42.71           N  
ATOM   1396  CA  TRP A 179      15.497  32.789  -0.964  1.00 38.09           C  
ATOM   1397  C   TRP A 179      14.232  31.996  -1.223  1.00 36.86           C  
ATOM   1398  O   TRP A 179      14.163  31.381  -2.298  1.00 36.29           O  
ATOM   1399  CB  TRP A 179      16.575  31.891  -0.404  1.00 36.77           C  
ATOM   1400  CG  TRP A 179      16.318  30.852   0.631  1.00 34.53           C  
ATOM   1401  CD1 TRP A 179      16.427  30.953   1.995  1.00 35.35           C  
ATOM   1402  CD2 TRP A 179      15.994  29.477   0.369  1.00 34.90           C  
ATOM   1403  NE1 TRP A 179      16.142  29.750   2.612  1.00 34.14           N  
ATOM   1404  CE2 TRP A 179      15.880  28.820   1.632  1.00 34.87           C  
ATOM   1405  CE3 TRP A 179      15.760  28.748  -0.792  1.00 33.14           C  
ATOM   1406  CZ2 TRP A 179      15.560  27.470   1.731  1.00 33.65           C  
ATOM   1407  CZ3 TRP A 179      15.425  27.400  -0.685  1.00 33.75           C  
ATOM   1408  CH2 TRP A 179      15.333  26.776   0.573  1.00 34.03           C  
ATOM   1409  N   THR A 180      13.259  31.985  -0.305  1.00 34.48           N  
ATOM   1410  CA  THR A 180      12.065  31.200  -0.545  1.00 37.19           C  
ATOM   1411  C   THR A 180      10.988  31.853  -1.395  1.00 37.35           C  
ATOM   1412  O   THR A 180       9.992  31.163  -1.690  1.00 36.87           O  
ATOM   1413  CB  THR A 180      11.453  30.690   0.789  1.00 37.67           C  
ATOM   1414  OG1 THR A 180      11.133  31.797   1.609  1.00 36.85           O  
ATOM   1415  CG2 THR A 180      12.495  29.830   1.516  1.00 37.58           C  
ATOM   1416  N   GLN A 181      11.119  33.130  -1.711  1.00 40.40           N  
ATOM   1417  CA  GLN A 181      10.109  33.743  -2.631  1.00 44.09           C  
ATOM   1418  C   GLN A 181      10.136  32.977  -3.931  1.00 43.81           C  
ATOM   1419  O   GLN A 181      11.149  32.384  -4.323  1.00 44.33           O  
ATOM   1420  CB  GLN A 181      10.384  35.228  -2.746  1.00 45.75           C  
ATOM   1421  CG  GLN A 181      10.392  36.063  -1.502  1.00 47.61           C  
ATOM   1422  CD  GLN A 181       9.090  36.359  -0.794  1.00 51.57           C  
ATOM   1423  OE1 GLN A 181       8.941  37.445  -0.179  1.00 53.46           O  
ATOM   1424  NE2 GLN A 181       8.074  35.499  -0.777  1.00 51.20           N  
ATOM   1425  N   PRO A 182       9.017  32.842  -4.640  1.00 45.43           N  
ATOM   1426  CA  PRO A 182       8.898  32.088  -5.868  1.00 46.33           C  
ATOM   1427  C   PRO A 182       9.831  32.550  -6.992  1.00 47.76           C  
ATOM   1428  O   PRO A 182      10.176  31.783  -7.892  1.00 48.40           O  
ATOM   1429  CB  PRO A 182       7.438  32.184  -6.266  1.00 45.83           C  
ATOM   1430  CG  PRO A 182       6.718  32.778  -5.114  1.00 45.78           C  
ATOM   1431  CD  PRO A 182       7.732  33.521  -4.287  1.00 45.73           C  
ATOM   1432  N   ALA A 183      10.304  33.783  -6.942  1.00 48.69           N  
ATOM   1433  CA  ALA A 183      11.259  34.317  -7.883  1.00 51.14           C  
ATOM   1434  C   ALA A 183      12.658  33.703  -7.694  1.00 52.35           C  
ATOM   1435  O   ALA A 183      13.367  33.486  -8.692  1.00 53.09           O  
ATOM   1436  CB  ALA A 183      11.386  35.828  -7.747  1.00 49.64           C  
ATOM   1437  N   ASN A 184      13.035  33.438  -6.434  1.00 50.57           N  
ATOM   1438  CA  ASN A 184      14.369  32.924  -6.152  1.00 48.30           C  
ATOM   1439  C   ASN A 184      14.537  31.472  -5.747  1.00 45.53           C  
ATOM   1440  O   ASN A 184      15.713  31.092  -5.606  1.00 42.58           O  
ATOM   1441  CB  ASN A 184      14.975  33.710  -4.946  1.00 48.38           C  
ATOM   1442  CG  ASN A 184      14.676  35.189  -5.100  1.00 49.12           C  
ATOM   1443  OD1 ASN A 184      14.995  35.696  -6.165  1.00 50.72           O  
ATOM   1444  ND2 ASN A 184      14.073  35.870  -4.152  1.00 48.44           N  
ATOM   1445  N   ILE A 185      13.464  30.723  -5.547  1.00 43.50           N  
ATOM   1446  CA  ILE A 185      13.554  29.394  -4.961  1.00 42.45           C  
ATOM   1447  C   ILE A 185      13.949  28.296  -5.912  1.00 42.20           C  
ATOM   1448  O   ILE A 185      13.514  28.247  -7.055  1.00 42.37           O  
ATOM   1449  CB  ILE A 185      12.254  29.001  -4.232  1.00 42.67           C  
ATOM   1450  CG1 ILE A 185      12.469  27.928  -3.150  1.00 42.92           C  
ATOM   1451  CG2 ILE A 185      11.160  28.508  -5.187  1.00 42.51           C  
ATOM   1452  CD1 ILE A 185      11.316  27.995  -2.129  1.00 43.12           C  
ATOM   1453  N   VAL A 186      14.802  27.410  -5.407  1.00 39.93           N  
ATOM   1454  CA  VAL A 186      15.288  26.250  -6.125  1.00 38.93           C  
ATOM   1455  C   VAL A 186      14.945  25.019  -5.299  1.00 37.17           C  
ATOM   1456  O   VAL A 186      15.278  25.041  -4.098  1.00 35.11           O  
ATOM   1457  CB  VAL A 186      16.821  26.395  -6.325  1.00 38.44           C  
ATOM   1458  CG1 VAL A 186      17.414  25.174  -7.019  1.00 35.58           C  
ATOM   1459  CG2 VAL A 186      17.147  27.675  -7.088  1.00 38.11           C  
ATOM   1460  N   THR A 187      14.262  24.019  -5.849  1.00 38.14           N  
ATOM   1461  CA  THR A 187      13.812  22.854  -5.092  1.00 37.73           C  
ATOM   1462  C   THR A 187      14.259  21.542  -5.708  1.00 38.16           C  
ATOM   1463  O   THR A 187      14.722  21.584  -6.861  1.00 37.34           O  
ATOM   1464  CB  THR A 187      12.260  22.850  -4.988  1.00 39.49           C  
ATOM   1465  OG1 THR A 187      11.683  22.525  -6.267  1.00 40.65           O  
ATOM   1466  CG2 THR A 187      11.675  24.152  -4.494  1.00 36.34           C  
ATOM   1467  N   ASN A 188      14.213  20.381  -5.058  1.00 36.38           N  
ATOM   1468  CA  ASN A 188      14.707  19.118  -5.620  1.00 34.57           C  
ATOM   1469  C   ASN A 188      13.673  18.035  -5.497  1.00 35.28           C  
ATOM   1470  O   ASN A 188      13.881  16.857  -5.775  1.00 35.94           O  
ATOM   1471  CB  ASN A 188      16.031  18.616  -4.995  1.00 33.35           C  
ATOM   1472  CG  ASN A 188      15.886  18.149  -3.554  1.00 34.00           C  
ATOM   1473  OD1 ASN A 188      15.276  18.863  -2.743  1.00 30.75           O  
ATOM   1474  ND2 ASN A 188      16.403  16.978  -3.207  1.00 30.25           N  
ATOM   1475  N   GLY A 189      12.473  18.427  -5.025  1.00 36.57           N  
ATOM   1476  CA  GLY A 189      11.376  17.470  -4.878  1.00 34.83           C  
ATOM   1477  C   GLY A 189      10.552  17.436  -6.166  1.00 36.43           C  
ATOM   1478  O   GLY A 189      10.837  18.165  -7.145  1.00 34.23           O  
ATOM   1479  N   ALA A 190       9.500  16.637  -6.146  1.00 36.72           N  
ATOM   1480  CA  ALA A 190       8.627  16.516  -7.316  1.00 38.86           C  
ATOM   1481  C   ALA A 190       7.942  17.793  -7.740  1.00 38.76           C  
ATOM   1482  O   ALA A 190       7.199  17.750  -8.748  1.00 39.80           O  
ATOM   1483  CB  ALA A 190       7.538  15.464  -7.120  1.00 38.96           C  
ATOM   1484  N   TYR A 191       7.910  18.875  -6.965  1.00 35.13           N  
ATOM   1485  CA  TYR A 191       7.203  20.078  -7.276  1.00 34.28           C  
ATOM   1486  C   TYR A 191       8.114  21.274  -7.055  1.00 35.75           C  
ATOM   1487  O   TYR A 191       9.151  21.164  -6.384  1.00 34.99           O  
ATOM   1488  CB  TYR A 191       5.860  20.258  -6.480  1.00 33.52           C  
ATOM   1489  CG  TYR A 191       4.885  19.176  -6.908  1.00 32.98           C  
ATOM   1490  CD1 TYR A 191       4.912  17.929  -6.329  1.00 32.94           C  
ATOM   1491  CD2 TYR A 191       3.972  19.378  -7.944  1.00 33.21           C  
ATOM   1492  CE1 TYR A 191       4.111  16.887  -6.740  1.00 32.44           C  
ATOM   1493  CE2 TYR A 191       3.148  18.342  -8.359  1.00 31.04           C  
ATOM   1494  CZ  TYR A 191       3.233  17.111  -7.787  1.00 32.07           C  
ATOM   1495  OH  TYR A 191       2.459  16.051  -8.190  1.00 31.84           O  
ATOM   1496  N   LYS A 192       7.704  22.412  -7.619  1.00 33.94           N  
ATOM   1497  CA  LYS A 192       8.465  23.636  -7.419  1.00 34.76           C  
ATOM   1498  C   LYS A 192       7.406  24.665  -7.071  1.00 34.87           C  
ATOM   1499  O   LYS A 192       6.242  24.352  -7.297  1.00 36.44           O  
ATOM   1500  CB  LYS A 192       9.234  24.065  -8.658  1.00 37.39           C  
ATOM   1501  CG  LYS A 192       8.324  24.219  -9.883  1.00 35.75           C  
ATOM   1502  CD  LYS A 192       9.526  24.822 -10.914  0.00 20.00           C  
ATOM   1503  CE  LYS A 192       9.179  24.350 -12.335  0.00 20.00           C  
ATOM   1504  NZ  LYS A 192      10.216  24.790 -13.272  0.00 20.00           N  
ATOM   1505  N   LEU A 193       7.763  25.825  -6.586  1.00 36.47           N  
ATOM   1506  CA  LEU A 193       6.839  26.835  -6.137  1.00 37.23           C  
ATOM   1507  C   LEU A 193       6.362  27.748  -7.278  1.00 38.96           C  
ATOM   1508  O   LEU A 193       7.157  28.461  -7.868  1.00 35.65           O  
ATOM   1509  CB  LEU A 193       7.566  27.684  -5.078  1.00 36.98           C  
ATOM   1510  CG  LEU A 193       6.795  28.871  -4.491  1.00 36.42           C  
ATOM   1511  CD1 LEU A 193       5.429  28.472  -3.922  1.00 36.59           C  
ATOM   1512  CD2 LEU A 193       7.611  29.570  -3.432  1.00 35.59           C  
ATOM   1513  N   LYS A 194       5.074  27.766  -7.571  1.00 39.84           N  
ATOM   1514  CA  LYS A 194       4.509  28.640  -8.588  1.00 41.30           C  
ATOM   1515  C   LYS A 194       4.045  29.954  -8.017  1.00 42.57           C  
ATOM   1516  O   LYS A 194       4.458  31.002  -8.501  1.00 44.13           O  
ATOM   1517  CB  LYS A 194       3.366  27.945  -9.333  1.00 42.56           C  
ATOM   1518  CG  LYS A 194       2.949  28.821 -10.536  1.00 41.88           C  
ATOM   1519  CD  LYS A 194       1.662  28.240 -11.110  1.00 42.87           C  
ATOM   1520  CE  LYS A 194       0.931  28.201 -12.133  0.00 20.00           C  
ATOM   1521  NZ  LYS A 194       1.376  29.371 -12.886  0.00 20.00           N  
ATOM   1522  N   ASN A 195       3.174  30.003  -7.007  1.00 43.84           N  
ATOM   1523  CA  ASN A 195       2.739  31.189  -6.337  1.00 44.61           C  
ATOM   1524  C   ASN A 195       2.575  30.961  -4.815  1.00 44.11           C  
ATOM   1525  O   ASN A 195       2.139  29.910  -4.372  1.00 44.11           O  
ATOM   1526  CB  ASN A 195       1.358  31.735  -6.733  1.00 47.26           C  
ATOM   1527  CG  ASN A 195       1.171  31.984  -8.208  1.00 51.88           C  
ATOM   1528  OD1 ASN A 195       1.349  33.126  -8.657  1.00 53.54           O  
ATOM   1529  ND2 ASN A 195       0.847  30.920  -8.952  1.00 50.77           N  
ATOM   1530  N   TRP A 196       2.774  32.038  -4.080  1.00 44.62           N  
ATOM   1531  CA  TRP A 196       2.484  32.033  -2.646  1.00 45.38           C  
ATOM   1532  C   TRP A 196       1.808  33.343  -2.269  1.00 44.17           C  
ATOM   1533  O   TRP A 196       2.456  34.384  -2.199  1.00 43.77           O  
ATOM   1534  CB  TRP A 196       3.737  31.725  -1.864  1.00 46.90           C  
ATOM   1535  CG  TRP A 196       3.689  31.755  -0.379  1.00 46.99           C  
ATOM   1536  CD1 TRP A 196       2.591  31.731   0.436  1.00 47.53           C  
ATOM   1537  CD2 TRP A 196       4.834  31.820   0.488  1.00 46.95           C  
ATOM   1538  NE1 TRP A 196       2.981  31.780   1.749  1.00 47.16           N  
ATOM   1539  CE2 TRP A 196       4.348  31.837   1.817  1.00 46.95           C  
ATOM   1540  CE3 TRP A 196       6.212  31.887   0.268  1.00 47.35           C  
ATOM   1541  CZ2 TRP A 196       5.190  31.908   2.924  1.00 46.43           C  
ATOM   1542  CZ3 TRP A 196       7.049  31.955   1.380  1.00 47.82           C  
ATOM   1543  CH2 TRP A 196       6.533  31.961   2.688  1.00 47.67           C  
ATOM   1544  N   VAL A 197       0.501  33.285  -2.017  1.00 43.04           N  
ATOM   1545  CA  VAL A 197      -0.250  34.459  -1.584  1.00 43.38           C  
ATOM   1546  C   VAL A 197      -0.505  34.315  -0.064  1.00 43.98           C  
ATOM   1547  O   VAL A 197      -1.263  33.417   0.293  1.00 42.20           O  
ATOM   1548  CB  VAL A 197      -1.644  34.529  -2.257  1.00 43.78           C  
ATOM   1549  CG1 VAL A 197      -2.346  35.835  -1.936  1.00 43.10           C  
ATOM   1550  CG2 VAL A 197      -1.553  34.280  -3.755  1.00 45.35           C  
ATOM   1551  N   VAL A 198       0.097  35.147   0.744  1.00 44.49           N  
ATOM   1552  CA  VAL A 198      -0.018  35.086   2.182  1.00 47.39           C  
ATOM   1553  C   VAL A 198      -1.481  35.066   2.606  1.00 47.90           C  
ATOM   1554  O   VAL A 198      -2.281  35.926   2.224  1.00 48.43           O  
ATOM   1555  CB  VAL A 198       0.740  36.243   2.872  1.00 46.93           C  
ATOM   1556  CG1 VAL A 198       0.524  36.216   4.386  1.00 47.87           C  
ATOM   1557  CG2 VAL A 198       2.225  36.150   2.558  1.00 46.54           C  
ATOM   1558  N   ASN A 199      -1.884  34.026   3.328  1.00 48.19           N  
ATOM   1559  CA  ASN A 199      -3.238  33.881   3.831  1.00 48.30           C  
ATOM   1560  C   ASN A 199      -4.254  33.492   2.776  1.00 47.24           C  
ATOM   1561  O   ASN A 199      -5.460  33.461   3.087  1.00 47.12           O  
ATOM   1562  CB  ASN A 199      -3.782  35.159   4.493  1.00 48.66           C  
ATOM   1563  CG  ASN A 199      -3.007  35.529   5.746  1.00 50.14           C  
ATOM   1564  OD1 ASN A 199      -2.811  36.726   5.961  1.00 52.09           O  
ATOM   1565  ND2 ASN A 199      -2.623  34.517   6.500  1.00 48.90           N  
ATOM   1566  N   GLU A 200      -3.797  33.207   1.560  1.00 45.32           N  
ATOM   1567  CA  GLU A 200      -4.765  32.841   0.519  1.00 41.93           C  
ATOM   1568  C   GLU A 200      -4.479  31.479  -0.066  1.00 40.60           C  
ATOM   1569  O   GLU A 200      -5.319  30.578  -0.003  1.00 38.30           O  
ATOM   1570  CB  GLU A 200      -4.815  33.921  -0.559  1.00 41.93           C  
ATOM   1571  CG  GLU A 200      -5.536  35.226  -0.224  1.00 41.44           C  
ATOM   1572  CD  GLU A 200      -5.652  36.104  -1.464  1.00 42.07           C  
ATOM   1573  OE1 GLU A 200      -6.139  35.641  -2.526  1.00 42.55           O  
ATOM   1574  OE2 GLU A 200      -5.187  37.260  -1.460  1.00 42.86           O  
ATOM   1575  N   ARG A 201      -3.262  31.343  -0.639  1.00 39.77           N  
ATOM   1576  CA  ARG A 201      -2.919  30.089  -1.279  1.00 39.72           C  
ATOM   1577  C   ARG A 201      -1.416  29.948  -1.510  1.00 37.38           C  
ATOM   1578  O   ARG A 201      -0.670  30.894  -1.498  1.00 38.49           O  
ATOM   1579  CB  ARG A 201      -3.617  30.036  -2.669  1.00 43.51           C  
ATOM   1580  CG  ARG A 201      -3.338  31.275  -3.521  1.00 45.61           C  
ATOM   1581  CD  ARG A 201      -4.090  31.272  -4.856  1.00 49.66           C  
ATOM   1582  NE  ARG A 201      -5.501  31.639  -4.679  1.00 50.83           N  
ATOM   1583  CZ  ARG A 201      -6.528  30.803  -4.564  1.00 51.77           C  
ATOM   1584  NH1 ARG A 201      -6.431  29.487  -4.635  1.00 51.38           N  
ATOM   1585  NH2 ARG A 201      -7.752  31.302  -4.371  1.00 52.57           N  
ATOM   1586  N   ILE A 202      -0.974  28.739  -1.709  1.00 38.44           N  
ATOM   1587  CA  ILE A 202       0.369  28.354  -2.075  1.00 40.02           C  
ATOM   1588  C   ILE A 202       0.109  27.415  -3.265  1.00 40.42           C  
ATOM   1589  O   ILE A 202      -0.618  26.464  -3.020  1.00 39.99           O  
ATOM   1590  CB  ILE A 202       1.160  27.633  -0.967  1.00 38.22           C  
ATOM   1591  CG1 ILE A 202       1.692  28.682   0.015  1.00 38.22           C  
ATOM   1592  CG2 ILE A 202       2.290  26.788  -1.543  1.00 39.37           C  
ATOM   1593  CD1 ILE A 202       2.324  28.145   1.271  1.00 38.63           C  
ATOM   1594  N   VAL A 203       0.632  27.767  -4.440  1.00 40.07           N  
ATOM   1595  CA  VAL A 203       0.361  26.890  -5.594  1.00 40.73           C  
ATOM   1596  C   VAL A 203       1.663  26.215  -6.037  1.00 38.04           C  
ATOM   1597  O   VAL A 203       2.642  26.945  -6.185  1.00 38.22           O  
ATOM   1598  CB  VAL A 203      -0.206  27.678  -6.795  1.00 41.09           C  
ATOM   1599  CG1 VAL A 203      -0.551  26.739  -7.952  1.00 40.62           C  
ATOM   1600  CG2 VAL A 203      -1.384  28.561  -6.420  1.00 41.60           C  
ATOM   1601  N   LEU A 204       1.662  24.936  -6.314  1.00 37.77           N  
ATOM   1602  CA  LEU A 204       2.866  24.255  -6.754  1.00 39.96           C  
ATOM   1603  C   LEU A 204       2.716  23.572  -8.128  1.00 42.20           C  
ATOM   1604  O   LEU A 204       1.677  22.945  -8.401  1.00 41.32           O  
ATOM   1605  CB  LEU A 204       3.255  23.175  -5.750  1.00 38.24           C  
ATOM   1606  CG  LEU A 204       3.275  23.457  -4.245  1.00 38.14           C  
ATOM   1607  CD1 LEU A 204       3.569  22.127  -3.518  1.00 36.92           C  
ATOM   1608  CD2 LEU A 204       4.317  24.495  -3.897  1.00 35.48           C  
ATOM   1609  N   GLU A 205       3.791  23.573  -8.950  1.00 43.47           N  
ATOM   1610  CA  GLU A 205       3.682  22.873 -10.236  1.00 45.64           C  
ATOM   1611  C   GLU A 205       4.756  21.814 -10.415  1.00 44.93           C  
ATOM   1612  O   GLU A 205       5.862  21.982  -9.904  1.00 45.44           O  
ATOM   1613  CB  GLU A 205       3.688  23.866 -11.396  1.00 48.55           C  
ATOM   1614  CG  GLU A 205       4.678  25.006 -11.233  1.00 52.66           C  
ATOM   1615  CD  GLU A 205       4.499  26.133 -12.238  1.00 56.16           C  
ATOM   1616  OE1 GLU A 205       3.549  26.072 -13.061  1.00 57.07           O  
ATOM   1617  OE2 GLU A 205       5.318  27.093 -12.183  1.00 56.59           O  
ATOM   1618  N   ARG A 206       4.442  20.736 -11.118  1.00 43.42           N  
ATOM   1619  CA  ARG A 206       5.334  19.640 -11.442  1.00 42.84           C  
ATOM   1620  C   ARG A 206       6.753  20.110 -11.766  1.00 43.05           C  
ATOM   1621  O   ARG A 206       6.938  21.116 -12.428  1.00 38.45           O  
ATOM   1622  CB  ARG A 206       4.828  18.853 -12.655  1.00 43.31           C  
ATOM   1623  CG  ARG A 206       5.283  17.419 -12.793  1.00 42.76           C  
ATOM   1624  CD  ARG A 206       4.440  16.670 -13.830  1.00 43.76           C  
ATOM   1625  NE  ARG A 206       5.127  15.490 -14.345  1.00 43.55           N  
ATOM   1626  CZ  ARG A 206       4.602  14.485 -15.030  1.00 42.47           C  
ATOM   1627  NH1 ARG A 206       3.305  14.497 -15.330  1.00 43.27           N  
ATOM   1628  NH2 ARG A 206       5.332  13.455 -15.421  1.00 39.55           N  
ATOM   1629  N   ASN A 207       7.743  19.376 -11.239  1.00 43.90           N  
ATOM   1630  CA  ASN A 207       9.141  19.703 -11.439  1.00 43.97           C  
ATOM   1631  C   ASN A 207       9.706  18.732 -12.475  1.00 44.28           C  
ATOM   1632  O   ASN A 207       9.944  17.558 -12.208  1.00 43.64           O  
ATOM   1633  CB  ASN A 207       9.961  19.617 -10.167  1.00 44.73           C  
ATOM   1634  CG  ASN A 207      11.449  19.870 -10.313  1.00 45.67           C  
ATOM   1635  OD1 ASN A 207      11.922  20.542 -11.229  1.00 44.78           O  
ATOM   1636  ND2 ASN A 207      12.239  19.316  -9.393  1.00 45.57           N  
ATOM   1637  N   PRO A 208       9.951  19.259 -13.682  1.00 44.24           N  
ATOM   1638  CA  PRO A 208      10.509  18.503 -14.788  1.00 43.95           C  
ATOM   1639  C   PRO A 208      11.833  17.830 -14.491  1.00 43.71           C  
ATOM   1640  O   PRO A 208      12.189  16.791 -15.060  1.00 43.90           O  
ATOM   1641  CB  PRO A 208      10.798  19.545 -15.879  1.00 44.00           C  
ATOM   1642  CG  PRO A 208      10.131  20.810 -15.473  1.00 44.71           C  
ATOM   1643  CD  PRO A 208       9.720  20.690 -14.026  1.00 43.38           C  
ATOM   1644  N   GLN A 209      12.652  18.459 -13.656  1.00 43.06           N  
ATOM   1645  CA  GLN A 209      13.958  17.946 -13.286  1.00 43.51           C  
ATOM   1646  C   GLN A 209      13.940  16.912 -12.169  1.00 43.04           C  
ATOM   1647  O   GLN A 209      15.027  16.433 -11.818  1.00 42.85           O  
ATOM   1648  CB  GLN A 209      14.832  19.123 -12.840  1.00 44.35           C  
ATOM   1649  CG  GLN A 209      14.763  20.336 -13.722  1.00 48.09           C  
ATOM   1650  CD  GLN A 209      15.788  20.247 -14.837  1.00 51.14           C  
ATOM   1651  OE1 GLN A 209      16.358  21.288 -15.206  1.00 53.28           O  
ATOM   1652  NE2 GLN A 209      16.046  19.042 -15.349  1.00 51.48           N  
ATOM   1653  N   TYR A 210      12.799  16.627 -11.548  1.00 42.70           N  
ATOM   1654  CA  TYR A 210      12.801  15.638 -10.466  1.00 41.31           C  
ATOM   1655  C   TYR A 210      13.178  14.327 -11.114  1.00 42.07           C  
ATOM   1656  O   TYR A 210      12.584  13.932 -12.109  1.00 41.72           O  
ATOM   1657  CB  TYR A 210      11.460  15.591  -9.712  1.00 39.90           C  
ATOM   1658  CG  TYR A 210      11.375  14.532  -8.632  1.00 37.83           C  
ATOM   1659  CD1 TYR A 210      12.326  14.450  -7.616  1.00 38.56           C  
ATOM   1660  CD2 TYR A 210      10.337  13.629  -8.634  1.00 37.22           C  
ATOM   1661  CE1 TYR A 210      12.230  13.475  -6.627  1.00 39.18           C  
ATOM   1662  CE2 TYR A 210      10.253  12.631  -7.680  1.00 39.77           C  
ATOM   1663  CZ  TYR A 210      11.194  12.576  -6.668  1.00 39.47           C  
ATOM   1664  OH  TYR A 210      11.125  11.584  -5.741  1.00 41.14           O  
ATOM   1665  N   TRP A 211      14.034  13.542 -10.494  1.00 43.04           N  
ATOM   1666  CA  TRP A 211      14.547  12.296 -10.977  1.00 45.64           C  
ATOM   1667  C   TRP A 211      13.482  11.232 -11.238  1.00 46.94           C  
ATOM   1668  O   TRP A 211      13.764  10.256 -11.934  1.00 46.86           O  
ATOM   1669  CB  TRP A 211      15.606  11.715 -10.046  1.00 45.55           C  
ATOM   1670  CG  TRP A 211      15.169  11.199  -8.719  1.00 48.05           C  
ATOM   1671  CD1 TRP A 211      15.220  11.904  -7.532  1.00 47.15           C  
ATOM   1672  CD2 TRP A 211      14.652   9.898  -8.390  1.00 48.45           C  
ATOM   1673  NE1 TRP A 211      14.757  11.111  -6.512  1.00 47.44           N  
ATOM   1674  CE2 TRP A 211      14.399   9.885  -7.003  1.00 48.26           C  
ATOM   1675  CE3 TRP A 211      14.366   8.749  -9.132  1.00 48.53           C  
ATOM   1676  CZ2 TRP A 211      13.891   8.766  -6.350  1.00 48.88           C  
ATOM   1677  CZ3 TRP A 211      13.847   7.639  -8.482  1.00 48.85           C  
ATOM   1678  CH2 TRP A 211      13.606   7.648  -7.095  1.00 48.58           C  
ATOM   1679  N   ASP A 212      12.334  11.374 -10.583  1.00 45.95           N  
ATOM   1680  CA  ASP A 212      11.270  10.380 -10.709  1.00 44.25           C  
ATOM   1681  C   ASP A 212      10.080  11.073 -11.332  1.00 42.02           C  
ATOM   1682  O   ASP A 212       8.969  10.559 -11.270  1.00 42.40           O  
ATOM   1683  CB  ASP A 212      11.061   9.786  -9.335  1.00 45.46           C  
ATOM   1684  CG  ASP A 212      10.569   8.364  -9.247  1.00 47.55           C  
ATOM   1685  OD1 ASP A 212      10.826   7.532 -10.162  1.00 48.34           O  
ATOM   1686  OD2 ASP A 212       9.903   8.049  -8.234  1.00 45.67           O  
ATOM   1687  N   ASN A 213      10.274  12.167 -12.057  1.00 40.31           N  
ATOM   1688  CA  ASN A 213       9.186  12.831 -12.764  1.00 43.29           C  
ATOM   1689  C   ASN A 213       8.363  11.876 -13.615  1.00 44.59           C  
ATOM   1690  O   ASN A 213       7.163  12.118 -13.729  1.00 43.73           O  
ATOM   1691  CB  ASN A 213       9.702  13.951 -13.669  1.00 43.45           C  
ATOM   1692  CG  ASN A 213       8.660  14.882 -14.208  1.00 45.85           C  
ATOM   1693  OD1 ASN A 213       7.629  15.158 -13.586  1.00 48.23           O  
ATOM   1694  ND2 ASN A 213       8.834  15.478 -15.395  1.00 46.78           N  
ATOM   1695  N   ALA A 214       8.909  10.809 -14.210  1.00 46.34           N  
ATOM   1696  CA  ALA A 214       8.065   9.967 -15.064  1.00 49.80           C  
ATOM   1697  C   ALA A 214       6.810   9.497 -14.329  1.00 50.98           C  
ATOM   1698  O   ALA A 214       5.732   9.585 -14.921  1.00 51.40           O  
ATOM   1699  CB  ALA A 214       8.838   8.825 -15.685  1.00 48.48           C  
ATOM   1700  N   LYS A 215       6.918   9.108 -13.064  1.00 52.10           N  
ATOM   1701  CA  LYS A 215       5.788   8.592 -12.306  1.00 51.92           C  
ATOM   1702  C   LYS A 215       4.902   9.604 -11.626  1.00 51.14           C  
ATOM   1703  O   LYS A 215       3.884   9.145 -11.094  1.00 52.10           O  
ATOM   1704  CB  LYS A 215       6.270   7.584 -11.251  1.00 52.38           C  
ATOM   1705  CG  LYS A 215       7.452   6.783 -11.808  1.00 51.63           C  
ATOM   1706  CD  LYS A 215       7.261   5.335 -11.424  1.00 52.73           C  
ATOM   1707  CE  LYS A 215       8.594   4.626 -11.188  1.00 52.19           C  
ATOM   1708  NZ  LYS A 215       8.397   3.559 -10.169  1.00 52.19           N  
ATOM   1709  N   THR A 216       5.240  10.874 -11.650  1.00 50.60           N  
ATOM   1710  CA  THR A 216       4.380  11.890 -11.058  1.00 51.55           C  
ATOM   1711  C   THR A 216       3.137  12.036 -11.941  1.00 53.37           C  
ATOM   1712  O   THR A 216       3.279  12.142 -13.167  1.00 53.73           O  
ATOM   1713  CB  THR A 216       5.073  13.264 -11.040  1.00 50.48           C  
ATOM   1714  OG1 THR A 216       6.327  13.203 -10.358  1.00 51.30           O  
ATOM   1715  CG2 THR A 216       4.179  14.305 -10.399  1.00 49.84           C  
ATOM   1716  N   VAL A 217       1.957  12.096 -11.360  1.00 53.20           N  
ATOM   1717  CA  VAL A 217       0.720  12.307 -12.098  1.00 52.38           C  
ATOM   1718  C   VAL A 217       0.175  13.718 -11.956  1.00 53.37           C  
ATOM   1719  O   VAL A 217      -0.156  14.343 -12.991  1.00 53.84           O  
ATOM   1720  CB  VAL A 217      -0.342  11.281 -11.678  1.00 51.63           C  
ATOM   1721  CG1 VAL A 217      -1.700  11.660 -12.237  1.00 51.04           C  
ATOM   1722  CG2 VAL A 217       0.056   9.869 -12.097  1.00 50.75           C  
ATOM   1723  N   ILE A 218      -0.010  14.272 -10.764  1.00 51.38           N  
ATOM   1724  CA  ILE A 218      -0.554  15.607 -10.579  1.00 50.45           C  
ATOM   1725  C   ILE A 218       0.422  16.664 -11.096  1.00 50.95           C  
ATOM   1726  O   ILE A 218       1.620  16.596 -10.825  1.00 49.76           O  
ATOM   1727  CB  ILE A 218      -0.932  15.948  -9.118  1.00 50.33           C  
ATOM   1728  CG1 ILE A 218      -2.275  15.323  -8.708  1.00 51.63           C  
ATOM   1729  CG2 ILE A 218      -1.114  17.438  -8.871  1.00 50.15           C  
ATOM   1730  CD1 ILE A 218      -2.201  13.862  -8.394  1.00 51.55           C  
ATOM   1731  N   ASN A 219      -0.135  17.679 -11.763  1.00 51.12           N  
ATOM   1732  CA  ASN A 219       0.653  18.723 -12.376  1.00 52.31           C  
ATOM   1733  C   ASN A 219       0.564  20.014 -11.580  1.00 51.43           C  
ATOM   1734  O   ASN A 219       1.454  20.849 -11.699  1.00 49.45           O  
ATOM   1735  CB  ASN A 219       0.220  19.039 -13.817  1.00 53.88           C  
ATOM   1736  CG  ASN A 219       0.405  17.962 -14.845  1.00 56.05           C  
ATOM   1737  OD1 ASN A 219       1.282  17.093 -14.815  1.00 57.78           O  
ATOM   1738  ND2 ASN A 219      -0.467  17.968 -15.861  1.00 56.98           N  
ATOM   1739  N   GLN A 220      -0.535  20.202 -10.860  1.00 51.23           N  
ATOM   1740  CA  GLN A 220      -0.692  21.397 -10.043  1.00 52.38           C  
ATOM   1741  C   GLN A 220      -1.357  21.045  -8.710  1.00 52.14           C  
ATOM   1742  O   GLN A 220      -2.357  20.319  -8.720  1.00 52.38           O  
ATOM   1743  CB  GLN A 220      -1.551  22.459 -10.735  1.00 53.32           C  
ATOM   1744  CG  GLN A 220      -1.207  23.857 -10.269  1.00 55.06           C  
ATOM   1745  CD  GLN A 220      -2.163  24.939 -10.709  1.00 55.99           C  
ATOM   1746  OE1 GLN A 220      -1.745  26.049 -11.063  1.00 55.74           O  
ATOM   1747  NE2 GLN A 220      -3.465  24.648 -10.683  1.00 56.85           N  
ATOM   1748  N   VAL A 221      -0.771  21.475  -7.603  1.00 50.88           N  
ATOM   1749  CA  VAL A 221      -1.387  21.233  -6.294  1.00 49.23           C  
ATOM   1750  C   VAL A 221      -1.474  22.585  -5.597  1.00 47.69           C  
ATOM   1751  O   VAL A 221      -0.549  23.378  -5.685  1.00 46.70           O  
ATOM   1752  CB  VAL A 221      -0.716  20.165  -5.437  1.00 50.73           C  
ATOM   1753  CG1 VAL A 221       0.796  20.265  -5.376  1.00 49.30           C  
ATOM   1754  CG2 VAL A 221      -1.290  20.212  -4.009  1.00 50.07           C  
ATOM   1755  N   THR A 222      -2.629  22.891  -5.024  1.00 47.53           N  
ATOM   1756  CA  THR A 222      -2.900  24.133  -4.309  1.00 45.96           C  
ATOM   1757  C   THR A 222      -3.051  23.838  -2.808  1.00 44.56           C  
ATOM   1758  O   THR A 222      -3.744  22.901  -2.404  1.00 41.92           O  
ATOM   1759  CB  THR A 222      -4.154  24.790  -4.899  1.00 47.50           C  
ATOM   1760  OG1 THR A 222      -3.840  25.193  -6.268  1.00 50.82           O  
ATOM   1761  CG2 THR A 222      -4.617  26.053  -4.211  1.00 47.50           C  
ATOM   1762  N   TYR A 223      -2.340  24.601  -1.983  1.00 41.84           N  
ATOM   1763  CA  TYR A 223      -2.392  24.394  -0.533  1.00 39.77           C  
ATOM   1764  C   TYR A 223      -3.132  25.584   0.053  1.00 37.48           C  
ATOM   1765  O   TYR A 223      -2.766  26.742  -0.138  1.00 36.99           O  
ATOM   1766  CB  TYR A 223      -0.994  24.138   0.070  1.00 38.19           C  
ATOM   1767  CG  TYR A 223      -0.533  22.692   0.016  1.00 36.14           C  
ATOM   1768  CD1 TYR A 223      -0.993  21.698   0.890  1.00 35.41           C  
ATOM   1769  CD2 TYR A 223       0.417  22.288  -0.908  1.00 36.62           C  
ATOM   1770  CE1 TYR A 223      -0.544  20.392   0.824  1.00 34.94           C  
ATOM   1771  CE2 TYR A 223       0.868  20.979  -0.972  1.00 34.45           C  
ATOM   1772  CZ  TYR A 223       0.414  20.027  -0.126  1.00 33.88           C  
ATOM   1773  OH  TYR A 223       0.870  18.730  -0.249  1.00 32.01           O  
ATOM   1774  N   LEU A 224      -4.263  25.295   0.704  1.00 37.26           N  
ATOM   1775  CA  LEU A 224      -5.022  26.369   1.372  1.00 38.12           C  
ATOM   1776  C   LEU A 224      -4.688  26.401   2.867  1.00 37.56           C  
ATOM   1777  O   LEU A 224      -4.445  25.347   3.480  1.00 37.74           O  
ATOM   1778  CB  LEU A 224      -6.526  26.074   1.139  1.00 40.02           C  
ATOM   1779  CG  LEU A 224      -6.898  25.970  -0.368  1.00 41.46           C  
ATOM   1780  CD1 LEU A 224      -8.169  25.142  -0.524  1.00 44.39           C  
ATOM   1781  CD2 LEU A 224      -7.055  27.363  -0.933  1.00 39.92           C  
ATOM   1782  N   PRO A 225      -4.788  27.559   3.492  1.00 34.34           N  
ATOM   1783  CA  PRO A 225      -4.507  27.795   4.896  1.00 34.22           C  
ATOM   1784  C   PRO A 225      -5.753  28.117   5.736  1.00 32.98           C  
ATOM   1785  O   PRO A 225      -5.818  29.136   6.404  1.00 34.06           O  
ATOM   1786  CB  PRO A 225      -3.689  29.085   4.761  1.00 32.09           C  
ATOM   1787  CG  PRO A 225      -4.449  29.869   3.704  1.00 32.18           C  
ATOM   1788  CD  PRO A 225      -5.119  28.856   2.839  1.00 32.74           C  
ATOM   1789  N   ILE A 226      -6.782  27.323   5.708  1.00 33.27           N  
ATOM   1790  CA  ILE A 226      -8.028  27.641   6.435  1.00 36.33           C  
ATOM   1791  C   ILE A 226      -8.025  26.949   7.810  1.00 35.81           C  
ATOM   1792  O   ILE A 226      -7.957  25.716   7.808  1.00 37.04           O  
ATOM   1793  CB  ILE A 226      -9.237  27.158   5.612  1.00 36.28           C  
ATOM   1794  CG1 ILE A 226      -9.237  27.758   4.184  1.00 37.59           C  
ATOM   1795  CG2 ILE A 226     -10.557  27.515   6.273  1.00 38.65           C  
ATOM   1796  CD1 ILE A 226     -10.065  26.890   3.245  1.00 37.58           C  
ATOM   1797  N   SER A 227      -7.982  27.702   8.882  1.00 38.00           N  
ATOM   1798  CA  SER A 227      -7.899  27.175  10.248  1.00 41.52           C  
ATOM   1799  C   SER A 227      -9.260  26.788  10.830  1.00 44.00           C  
ATOM   1800  O   SER A 227      -9.408  25.860  11.658  1.00 43.72           O  
ATOM   1801  CB  SER A 227      -7.155  28.113  11.176  1.00 41.11           C  
ATOM   1802  OG  SER A 227      -7.625  29.435  11.284  1.00 43.01           O  
ATOM   1803  N   SER A 228     -10.314  27.407  10.297  1.00 43.73           N  
ATOM   1804  CA  SER A 228     -11.673  26.988  10.646  1.00 43.16           C  
ATOM   1805  C   SER A 228     -12.006  25.649  10.042  1.00 43.19           C  
ATOM   1806  O   SER A 228     -12.216  25.459   8.823  1.00 45.61           O  
ATOM   1807  CB  SER A 228     -12.681  28.041  10.120  1.00 44.23           C  
ATOM   1808  OG  SER A 228     -13.933  27.368  10.010  1.00 44.80           O  
ATOM   1809  N   GLU A 229     -12.227  24.620  10.849  1.00 43.43           N  
ATOM   1810  CA  GLU A 229     -12.595  23.298  10.413  1.00 43.95           C  
ATOM   1811  C   GLU A 229     -14.021  23.265   9.814  1.00 46.58           C  
ATOM   1812  O   GLU A 229     -14.345  22.319   9.088  1.00 45.46           O  
ATOM   1813  CB  GLU A 229     -12.482  22.243  11.478  1.00 43.15           C  
ATOM   1814  CG  GLU A 229     -11.152  22.036  12.180  1.00 43.00           C  
ATOM   1815  CD  GLU A 229     -10.707  23.105  13.132  1.00 41.55           C  
ATOM   1816  OE1 GLU A 229     -11.427  24.098  13.376  1.00 41.15           O  
ATOM   1817  OE2 GLU A 229      -9.581  23.002  13.682  1.00 41.21           O  
ATOM   1818  N   VAL A 230     -14.877  24.207  10.178  1.00 48.14           N  
ATOM   1819  CA  VAL A 230     -16.239  24.224   9.608  1.00 49.28           C  
ATOM   1820  C   VAL A 230     -16.133  24.795   8.209  1.00 49.10           C  
ATOM   1821  O   VAL A 230     -16.396  24.040   7.279  1.00 48.50           O  
ATOM   1822  CB  VAL A 230     -17.179  24.931  10.595  1.00 48.87           C  
ATOM   1823  CG1 VAL A 230     -18.217  25.834   9.952  1.00 48.90           C  
ATOM   1824  CG2 VAL A 230     -17.813  23.805  11.416  1.00 46.69           C  
ATOM   1825  N   THR A 231     -15.554  25.977   8.018  1.00 50.94           N  
ATOM   1826  CA  THR A 231     -15.307  26.510   6.691  1.00 53.95           C  
ATOM   1827  C   THR A 231     -14.626  25.531   5.735  1.00 56.76           C  
ATOM   1828  O   THR A 231     -14.902  25.594   4.530  1.00 57.71           O  
ATOM   1829  CB  THR A 231     -14.382  27.728   6.772  1.00 53.85           C  
ATOM   1830  OG1 THR A 231     -15.076  28.747   7.485  1.00 53.25           O  
ATOM   1831  CG2 THR A 231     -13.955  28.223   5.393  1.00 54.42           C  
ATOM   1832  N   ASP A 232     -13.702  24.694   6.204  1.00 56.59           N  
ATOM   1833  CA  ASP A 232     -12.979  23.766   5.377  1.00 56.57           C  
ATOM   1834  C   ASP A 232     -13.908  22.679   4.870  1.00 58.15           C  
ATOM   1835  O   ASP A 232     -13.916  22.338   3.673  1.00 57.71           O  
ATOM   1836  CB  ASP A 232     -11.820  23.126   6.166  1.00 56.32           C  
ATOM   1837  CG  ASP A 232     -11.110  22.089   5.330  1.00 55.71           C  
ATOM   1838  OD1 ASP A 232     -10.733  22.456   4.211  1.00 53.27           O  
ATOM   1839  OD2 ASP A 232     -10.943  20.936   5.761  1.00 56.90           O  
ATOM   1840  N   VAL A 233     -14.651  22.088   5.816  1.00 57.92           N  
ATOM   1841  CA  VAL A 233     -15.607  21.034   5.482  1.00 58.96           C  
ATOM   1842  C   VAL A 233     -16.736  21.510   4.559  1.00 58.77           C  
ATOM   1843  O   VAL A 233     -17.275  20.707   3.795  1.00 59.29           O  
ATOM   1844  CB  VAL A 233     -16.265  20.456   6.750  1.00 59.07           C  
ATOM   1845  CG1 VAL A 233     -17.194  19.301   6.428  1.00 58.88           C  
ATOM   1846  CG2 VAL A 233     -15.204  19.954   7.726  1.00 60.02           C  
ATOM   1847  N   ASN A 234     -17.101  22.779   4.608  1.00 58.10           N  
ATOM   1848  CA  ASN A 234     -18.143  23.392   3.823  1.00 59.60           C  
ATOM   1849  C   ASN A 234     -17.650  23.922   2.480  1.00 59.88           C  
ATOM   1850  O   ASN A 234     -18.386  24.498   1.676  1.00 59.27           O  
ATOM   1851  CB  ASN A 234     -18.772  24.568   4.582  1.00 59.25           C  
ATOM   1852  CG  ASN A 234     -19.794  24.096   5.600  1.00 59.12           C  
ATOM   1853  OD1 ASN A 234     -20.218  22.941   5.572  1.00 58.45           O  
ATOM   1854  ND2 ASN A 234     -20.200  24.993   6.488  1.00 59.83           N  
ATOM   1855  N   ARG A 235     -16.334  23.798   2.279  1.00 59.16           N  
ATOM   1856  CA  ARG A 235     -15.732  24.241   1.023  1.00 57.51           C  
ATOM   1857  C   ARG A 235     -15.383  22.951   0.309  1.00 58.14           C  
ATOM   1858  O   ARG A 235     -15.223  22.912  -0.908  1.00 59.62           O  
ATOM   1859  CB  ARG A 235     -14.658  25.292   1.204  1.00 56.54           C  
ATOM   1860  CG  ARG A 235     -15.280  26.665   1.375  1.00 56.33           C  
ATOM   1861  CD  ARG A 235     -14.298  27.763   1.722  1.00 57.35           C  
ATOM   1862  NE  ARG A 235     -13.429  28.021   0.597  1.00 60.68           N  
ATOM   1863  CZ  ARG A 235     -12.442  28.889   0.474  1.00 61.89           C  
ATOM   1864  NH1 ARG A 235     -12.076  29.719   1.445  1.00 62.65           N  
ATOM   1865  NH2 ARG A 235     -11.789  28.893  -0.686  1.00 62.56           N  
ATOM   1866  N   TYR A 236     -15.425  21.858   1.067  1.00 56.86           N  
ATOM   1867  CA  TYR A 236     -15.219  20.526   0.517  1.00 56.61           C  
ATOM   1868  C   TYR A 236     -16.604  20.014   0.124  1.00 60.49           C  
ATOM   1869  O   TYR A 236     -16.824  19.744  -1.045  1.00 60.72           O  
ATOM   1870  CB  TYR A 236     -14.609  19.524   1.462  1.00 51.01           C  
ATOM   1871  CG  TYR A 236     -14.637  18.050   1.176  1.00 48.58           C  
ATOM   1872  CD1 TYR A 236     -15.724  17.228   1.508  1.00 47.34           C  
ATOM   1873  CD2 TYR A 236     -13.539  17.424   0.611  1.00 46.44           C  
ATOM   1874  CE1 TYR A 236     -15.721  15.868   1.268  1.00 46.24           C  
ATOM   1875  CE2 TYR A 236     -13.543  16.066   0.371  1.00 46.03           C  
ATOM   1876  CZ  TYR A 236     -14.624  15.283   0.689  1.00 45.20           C  
ATOM   1877  OH  TYR A 236     -14.545  13.928   0.403  1.00 45.52           O  
ATOM   1878  N   ARG A 237     -17.523  19.881   1.092  1.00 63.45           N  
ATOM   1879  CA  ARG A 237     -18.864  19.396   0.744  1.00 65.73           C  
ATOM   1880  C   ARG A 237     -19.362  20.093  -0.519  1.00 66.68           C  
ATOM   1881  O   ARG A 237     -19.804  19.465  -1.487  1.00 66.80           O  
ATOM   1882  CB  ARG A 237     -19.867  19.554   1.886  1.00 65.46           C  
ATOM   1883  CG  ARG A 237     -20.263  18.253   2.568  1.00 67.06           C  
ATOM   1884  CD  ARG A 237     -21.537  18.409   3.400  1.00 67.48           C  
ATOM   1885  NE  ARG A 237     -22.580  19.085   2.654  1.00 68.27           N  
ATOM   1886  CZ  ARG A 237     -23.032  20.327   2.730  1.00 69.33           C  
ATOM   1887  NH1 ARG A 237     -22.591  21.228   3.602  1.00 69.20           N  
ATOM   1888  NH2 ARG A 237     -24.007  20.696   1.893  1.00 68.65           N  
ATOM   1889  N   SER A 238     -19.263  21.415  -0.601  1.00 67.19           N  
ATOM   1890  CA  SER A 238     -19.698  22.195  -1.735  1.00 67.65           C  
ATOM   1891  C   SER A 238     -18.756  22.207  -2.927  1.00 67.82           C  
ATOM   1892  O   SER A 238     -18.658  23.186  -3.683  1.00 67.87           O  
ATOM   1893  CB  SER A 238     -19.943  23.647  -1.269  1.00 68.01           C  
ATOM   1894  OG  SER A 238     -18.747  24.400  -1.394  1.00 67.71           O  
ATOM   1895  N   GLY A 239     -17.975  21.169  -3.180  1.00 67.27           N  
ATOM   1896  CA  GLY A 239     -17.056  21.006  -4.245  1.00 66.01           C  
ATOM   1897  C   GLY A 239     -15.688  21.625  -4.362  1.00 65.83           C  
ATOM   1898  O   GLY A 239     -14.804  20.981  -4.969  1.00 65.36           O  
ATOM   1899  N   GLU A 240     -15.403  22.822  -3.864  1.00 64.26           N  
ATOM   1900  CA  GLU A 240     -14.130  23.488  -3.987  1.00 63.17           C  
ATOM   1901  C   GLU A 240     -12.866  22.948  -3.346  1.00 61.72           C  
ATOM   1902  O   GLU A 240     -11.823  23.578  -3.614  1.00 60.94           O  
ATOM   1903  CB  GLU A 240     -14.252  24.941  -3.488  1.00 64.90           C  
ATOM   1904  CG  GLU A 240     -15.482  25.655  -4.023  1.00 67.08           C  
ATOM   1905  CD  GLU A 240     -15.443  27.133  -3.718  1.00 68.49           C  
ATOM   1906  OE1 GLU A 240     -14.328  27.681  -3.593  1.00 69.88           O  
ATOM   1907  OE2 GLU A 240     -16.512  27.752  -3.603  1.00 70.07           O  
ATOM   1908  N   ILE A 241     -12.840  21.887  -2.550  1.00 59.32           N  
ATOM   1909  CA  ILE A 241     -11.615  21.357  -1.942  1.00 56.50           C  
ATOM   1910  C   ILE A 241     -11.627  19.852  -2.138  1.00 54.90           C  
ATOM   1911  O   ILE A 241     -12.736  19.315  -2.057  1.00 55.82           O  
ATOM   1912  CB  ILE A 241     -11.549  21.659  -0.431  1.00 56.51           C  
ATOM   1913  CG1 ILE A 241     -11.241  23.139  -0.171  1.00 55.85           C  
ATOM   1914  CG2 ILE A 241     -10.553  20.765   0.303  1.00 55.91           C  
ATOM   1915  CD1 ILE A 241     -11.100  23.489   1.298  1.00 55.83           C  
ATOM   1916  N   ASP A 242     -10.537  19.157  -2.362  1.00 52.58           N  
ATOM   1917  CA  ASP A 242     -10.516  17.721  -2.553  1.00 51.97           C  
ATOM   1918  C   ASP A 242     -10.082  16.895  -1.345  1.00 52.27           C  
ATOM   1919  O   ASP A 242     -10.443  15.710  -1.194  1.00 52.18           O  
ATOM   1920  CB  ASP A 242      -9.496  17.385  -3.658  1.00 52.58           C  
ATOM   1921  CG  ASP A 242      -9.855  17.920  -5.039  1.00 53.52           C  
ATOM   1922  OD1 ASP A 242     -10.599  17.164  -5.717  1.00 52.84           O  
ATOM   1923  OD2 ASP A 242      -9.406  19.034  -5.400  1.00 51.59           O  
ATOM   1924  N   MET A 243      -9.148  17.432  -0.548  1.00 50.85           N  
ATOM   1925  CA  MET A 243      -8.683  16.700   0.642  1.00 48.78           C  
ATOM   1926  C   MET A 243      -8.740  17.678   1.802  1.00 45.73           C  
ATOM   1927  O   MET A 243      -8.090  18.728   1.673  1.00 43.98           O  
ATOM   1928  CB  MET A 243      -7.281  16.123   0.513  1.00 52.24           C  
ATOM   1929  CG  MET A 243      -7.105  14.996  -0.488  1.00 53.92           C  
ATOM   1930  SD  MET A 243      -5.433  14.329  -0.607  1.00 57.50           S  
ATOM   1931  CE  MET A 243      -5.014  14.154   1.134  1.00 54.89           C  
ATOM   1932  N   THR A 244      -9.570  17.395   2.829  1.00 42.55           N  
ATOM   1933  CA  THR A 244      -9.543  18.414   3.900  1.00 41.16           C  
ATOM   1934  C   THR A 244      -8.207  18.290   4.657  1.00 37.00           C  
ATOM   1935  O   THR A 244      -7.530  17.276   4.523  1.00 33.82           O  
ATOM   1936  CB  THR A 244     -10.618  18.217   5.012  1.00 40.69           C  
ATOM   1937  OG1 THR A 244     -10.643  16.850   5.436  1.00 37.76           O  
ATOM   1938  CG2 THR A 244     -11.949  18.619   4.372  1.00 44.17           C  
ATOM   1939  N   TYR A 245      -7.992  19.288   5.484  1.00 38.42           N  
ATOM   1940  CA  TYR A 245      -6.929  19.184   6.509  1.00 37.87           C  
ATOM   1941  C   TYR A 245      -7.437  18.136   7.490  1.00 37.46           C  
ATOM   1942  O   TYR A 245      -8.633  17.800   7.519  1.00 37.77           O  
ATOM   1943  CB  TYR A 245      -6.625  20.496   7.191  1.00 36.93           C  
ATOM   1944  CG  TYR A 245      -5.451  20.405   8.179  1.00 37.66           C  
ATOM   1945  CD1 TYR A 245      -4.189  20.072   7.718  1.00 36.56           C  
ATOM   1946  CD2 TYR A 245      -5.586  20.733   9.521  1.00 36.61           C  
ATOM   1947  CE1 TYR A 245      -3.092  20.048   8.558  1.00 36.31           C  
ATOM   1948  CE2 TYR A 245      -4.512  20.684  10.384  1.00 37.03           C  
ATOM   1949  CZ  TYR A 245      -3.259  20.323   9.897  1.00 37.50           C  
ATOM   1950  OH  TYR A 245      -2.197  20.261  10.760  1.00 36.09           O  
ATOM   1951  N   ASN A 246      -6.598  17.521   8.300  1.00 37.51           N  
ATOM   1952  CA  ASN A 246      -6.965  16.486   9.215  1.00 37.10           C  
ATOM   1953  C   ASN A 246      -7.186  16.946  10.654  1.00 38.86           C  
ATOM   1954  O   ASN A 246      -6.532  16.448  11.578  1.00 38.45           O  
ATOM   1955  CB  ASN A 246      -6.018  15.290   9.125  1.00 36.88           C  
ATOM   1956  CG  ASN A 246      -4.558  15.612   9.457  1.00 36.12           C  
ATOM   1957  OD1 ASN A 246      -4.227  16.759   9.666  1.00 34.37           O  
ATOM   1958  ND2 ASN A 246      -3.728  14.572   9.532  1.00 36.65           N  
ATOM   1959  N   ASN A 247      -8.149  17.801  10.868  1.00 39.15           N  
ATOM   1960  CA  ASN A 247      -8.752  18.281  12.094  1.00 42.07           C  
ATOM   1961  C   ASN A 247     -10.276  18.421  11.820  1.00 44.97           C  
ATOM   1962  O   ASN A 247     -10.638  19.344  11.063  1.00 46.41           O  
ATOM   1963  CB  ASN A 247      -8.281  19.654  12.520  1.00 40.10           C  
ATOM   1964  CG  ASN A 247      -7.004  19.781  13.312  1.00 39.25           C  
ATOM   1965  OD1 ASN A 247      -6.461  18.807  13.833  1.00 39.40           O  
ATOM   1966  ND2 ASN A 247      -6.534  21.010  13.398  1.00 39.36           N  
ATOM   1967  N   MET A 248     -11.133  17.541  12.279  1.00 46.62           N  
ATOM   1968  CA  MET A 248     -12.573  17.592  12.005  1.00 48.48           C  
ATOM   1969  C   MET A 248     -13.348  18.330  13.095  1.00 50.42           C  
ATOM   1970  O   MET A 248     -13.147  18.092  14.291  1.00 49.62           O  
ATOM   1971  CB  MET A 248     -13.107  16.161  11.925  1.00 48.14           C  
ATOM   1972  CG  MET A 248     -12.651  15.279  10.789  1.00 48.42           C  
ATOM   1973  SD  MET A 248     -13.387  15.695   9.196  1.00 48.40           S  
ATOM   1974  CE  MET A 248     -12.384  17.035   8.591  1.00 46.12           C  
ATOM   1975  N   PRO A 249     -14.253  19.216  12.698  1.00 51.72           N  
ATOM   1976  CA  PRO A 249     -15.066  20.014  13.602  1.00 52.57           C  
ATOM   1977  C   PRO A 249     -15.995  19.109  14.390  1.00 52.86           C  
ATOM   1978  O   PRO A 249     -16.267  17.993  13.933  1.00 51.93           O  
ATOM   1979  CB  PRO A 249     -15.827  20.974  12.701  1.00 52.57           C  
ATOM   1980  CG  PRO A 249     -15.940  20.207  11.416  1.00 51.94           C  
ATOM   1981  CD  PRO A 249     -14.597  19.510  11.286  1.00 52.59           C  
ATOM   1982  N   ILE A 250     -16.370  19.530  15.595  1.00 54.27           N  
ATOM   1983  CA  ILE A 250     -17.226  18.626  16.393  1.00 56.49           C  
ATOM   1984  C   ILE A 250     -18.665  18.727  15.883  1.00 56.97           C  
ATOM   1985  O   ILE A 250     -19.356  17.727  15.781  1.00 54.95           O  
ATOM   1986  CB  ILE A 250     -17.077  18.923  17.890  1.00 56.30           C  
ATOM   1987  CG1 ILE A 250     -15.619  18.644  18.289  1.00 56.03           C  
ATOM   1988  CG2 ILE A 250     -18.070  18.111  18.708  1.00 55.30           C  
ATOM   1989  CD1 ILE A 250     -15.103  19.410  19.479  1.00 54.28           C  
ATOM   1990  N   GLU A 251     -19.058  19.922  15.484  1.00 59.40           N  
ATOM   1991  CA  GLU A 251     -20.332  20.324  14.950  1.00 62.32           C  
ATOM   1992  C   GLU A 251     -20.908  19.429  13.851  1.00 63.48           C  
ATOM   1993  O   GLU A 251     -22.089  19.065  13.960  1.00 64.51           O  
ATOM   1994  CB  GLU A 251     -20.285  21.705  14.288  1.00 62.26           C  
ATOM   1995  CG  GLU A 251     -20.061  22.972  15.051  1.00 61.85           C  
ATOM   1996  CD  GLU A 251     -18.648  23.165  15.566  1.00 62.03           C  
ATOM   1997  OE1 GLU A 251     -17.932  22.143  15.622  1.00 61.77           O  
ATOM   1998  OE2 GLU A 251     -18.266  24.302  15.924  1.00 60.62           O  
ATOM   1999  N   LEU A 252     -20.130  19.102  12.814  1.00 64.34           N  
ATOM   2000  CA  LEU A 252     -20.682  18.257  11.756  1.00 65.20           C  
ATOM   2001  C   LEU A 252     -20.039  16.899  11.548  1.00 64.96           C  
ATOM   2002  O   LEU A 252     -20.428  16.223  10.572  1.00 64.98           O  
ATOM   2003  CB  LEU A 252     -20.733  18.966  10.404  1.00 65.60           C  
ATOM   2004  CG  LEU A 252     -19.925  20.238  10.169  1.00 65.51           C  
ATOM   2005  CD1 LEU A 252     -19.486  20.325   8.720  1.00 65.48           C  
ATOM   2006  CD2 LEU A 252     -20.765  21.474  10.487  1.00 66.11           C  
ATOM   2007  N   PHE A 253     -19.166  16.433  12.442  1.00 64.14           N  
ATOM   2008  CA  PHE A 253     -18.590  15.102  12.218  1.00 63.45           C  
ATOM   2009  C   PHE A 253     -19.743  14.109  12.170  1.00 64.75           C  
ATOM   2010  O   PHE A 253     -19.963  13.518  11.112  1.00 64.37           O  
ATOM   2011  CB  PHE A 253     -17.496  14.749  13.205  1.00 62.08           C  
ATOM   2012  CG  PHE A 253     -16.895  13.381  13.058  1.00 59.50           C  
ATOM   2013  CD1 PHE A 253     -15.920  13.129  12.111  1.00 59.40           C  
ATOM   2014  CD2 PHE A 253     -17.298  12.344  13.881  1.00 58.92           C  
ATOM   2015  CE1 PHE A 253     -15.365  11.871  11.981  1.00 58.37           C  
ATOM   2016  CE2 PHE A 253     -16.752  11.083  13.757  1.00 58.52           C  
ATOM   2017  CZ  PHE A 253     -15.780  10.847  12.805  1.00 58.70           C  
ATOM   2018  N   GLN A 254     -20.534  13.994  13.223  1.00 66.39           N  
ATOM   2019  CA  GLN A 254     -21.719  13.153  13.278  1.00 67.67           C  
ATOM   2020  C   GLN A 254     -22.450  12.973  11.941  1.00 67.29           C  
ATOM   2021  O   GLN A 254     -22.522  11.860  11.414  1.00 66.30           O  
ATOM   2022  CB  GLN A 254     -22.766  13.748  14.244  1.00 68.60           C  
ATOM   2023  CG  GLN A 254     -22.317  13.972  15.668  1.00 70.59           C  
ATOM   2024  CD  GLN A 254     -23.289  14.750  16.536  1.00 71.79           C  
ATOM   2025  OE1 GLN A 254     -23.002  15.012  17.713  1.00 72.63           O  
ATOM   2026  NE2 GLN A 254     -24.446  15.150  16.025  1.00 72.33           N  
ATOM   2027  N   LYS A 255     -23.014  14.066  11.430  1.00 67.01           N  
ATOM   2028  CA  LYS A 255     -23.824  13.985  10.214  1.00 68.69           C  
ATOM   2029  C   LYS A 255     -23.080  13.434   9.003  1.00 69.22           C  
ATOM   2030  O   LYS A 255     -23.568  12.457   8.397  1.00 69.09           O  
ATOM   2031  CB  LYS A 255     -24.606  15.244   9.933  1.00 68.86           C  
ATOM   2032  CG  LYS A 255     -24.172  16.468   9.203  1.00 69.56           C  
ATOM   2033  CD  LYS A 255     -25.384  17.292   8.730  1.00 69.55           C  
ATOM   2034  CE  LYS A 255     -25.056  18.775   8.825  1.00 70.92           C  
ATOM   2035  NZ  LYS A 255     -24.522  19.070  10.193  1.00 70.13           N  
ATOM   2036  N   LEU A 256     -21.886  13.906   8.660  1.00 69.08           N  
ATOM   2037  CA  LEU A 256     -21.133  13.429   7.519  1.00 69.22           C  
ATOM   2038  C   LEU A 256     -20.685  11.983   7.512  1.00 69.98           C  
ATOM   2039  O   LEU A 256     -20.306  11.501   6.434  1.00 70.05           O  
ATOM   2040  CB  LEU A 256     -19.855  14.266   7.308  1.00 69.10           C  
ATOM   2041  CG  LEU A 256     -19.957  15.784   7.423  1.00 69.25           C  
ATOM   2042  CD1 LEU A 256     -18.661  16.333   8.019  1.00 69.27           C  
ATOM   2043  CD2 LEU A 256     -20.239  16.420   6.069  1.00 68.63           C  
ATOM   2044  N   LYS A 257     -20.701  11.203   8.576  1.00 71.18           N  
ATOM   2045  CA  LYS A 257     -20.231   9.815   8.549  1.00 72.66           C  
ATOM   2046  C   LYS A 257     -21.285   8.804   8.132  1.00 74.08           C  
ATOM   2047  O   LYS A 257     -21.187   7.575   8.231  1.00 73.67           O  
ATOM   2048  CB  LYS A 257     -19.527   9.538   9.873  1.00 72.39           C  
ATOM   2049  CG  LYS A 257     -19.952   8.375  10.714  1.00 74.15           C  
ATOM   2050  CD  LYS A 257     -18.810   7.454  11.129  1.00 73.80           C  
ATOM   2051  CE  LYS A 257     -19.373   6.472  12.152  1.00 73.77           C  
ATOM   2052  NZ  LYS A 257     -18.803   5.102  11.978  1.00 75.49           N  
ATOM   2053  N   LYS A 258     -22.365   9.291   7.544  1.00 75.50           N  
ATOM   2054  CA  LYS A 258     -23.474   8.483   7.047  1.00 77.14           C  
ATOM   2055  C   LYS A 258     -24.241   9.310   6.018  1.00 77.03           C  
ATOM   2056  O   LYS A 258     -25.094   8.838   5.282  1.00 77.88           O  
ATOM   2057  CB  LYS A 258     -24.340   8.004   8.206  1.00 77.60           C  
ATOM   2058  CG  LYS A 258     -25.500   7.129   7.765  1.00 79.65           C  
ATOM   2059  CD  LYS A 258     -25.191   5.642   7.724  1.00 80.02           C  
ATOM   2060  CE  LYS A 258     -25.491   4.948   9.045  1.00 79.56           C  
ATOM   2061  NZ  LYS A 258     -26.954   4.864   9.336  1.00 81.23           N  
ATOM   2062  N   GLU A 259     -23.843  10.577   5.925  1.00 76.68           N  
ATOM   2063  CA  GLU A 259     -24.347  11.483   4.892  1.00 76.58           C  
ATOM   2064  C   GLU A 259     -23.385  11.109   3.750  1.00 76.68           C  
ATOM   2065  O   GLU A 259     -23.828  10.730   2.666  1.00 76.23           O  
ATOM   2066  CB  GLU A 259     -24.354  12.949   5.265  1.00 76.77           C  
ATOM   2067  CG  GLU A 259     -25.604  13.759   4.968  1.00 77.76           C  
ATOM   2068  CD  GLU A 259     -25.549  15.222   5.346  1.00 78.87           C  
ATOM   2069  OE1 GLU A 259     -25.081  15.539   6.461  1.00 79.43           O  
ATOM   2070  OE2 GLU A 259     -25.959  16.128   4.586  1.00 79.14           O  
ATOM   2071  N   ILE A 260     -22.078  11.023   4.047  1.00 75.31           N  
ATOM   2072  CA  ILE A 260     -21.049  10.594   3.116  1.00 74.58           C  
ATOM   2073  C   ILE A 260     -19.979   9.680   3.713  1.00 74.07           C  
ATOM   2074  O   ILE A 260     -18.776   9.992   3.772  1.00 75.26           O  
ATOM   2075  CB  ILE A 260     -20.263  11.754   2.450  1.00 74.37           C  
ATOM   2076  CG1 ILE A 260     -19.774  12.779   3.473  1.00 74.00           C  
ATOM   2077  CG2 ILE A 260     -21.063  12.438   1.359  1.00 74.19           C  
ATOM   2078  CD1 ILE A 260     -18.594  13.600   3.000  1.00 74.18           C  
ATOM   2079  N   PRO A 261     -20.331   8.470   4.132  1.00 72.77           N  
ATOM   2080  CA  PRO A 261     -19.449   7.507   4.748  1.00 71.44           C  
ATOM   2081  C   PRO A 261     -18.182   7.103   4.029  1.00 70.90           C  
ATOM   2082  O   PRO A 261     -17.219   6.620   4.649  1.00 70.73           O  
ATOM   2083  CB  PRO A 261     -20.307   6.250   4.928  1.00 71.56           C  
ATOM   2084  CG  PRO A 261     -21.540   6.464   4.132  1.00 71.82           C  
ATOM   2085  CD  PRO A 261     -21.726   7.955   4.089  1.00 72.49           C  
ATOM   2086  N   ASN A 262     -18.152   7.183   2.705  1.00 69.54           N  
ATOM   2087  CA  ASN A 262     -16.995   6.770   1.922  1.00 67.30           C  
ATOM   2088  C   ASN A 262     -15.979   7.888   1.744  1.00 64.48           C  
ATOM   2089  O   ASN A 262     -14.843   7.624   1.331  1.00 63.75           O  
ATOM   2090  CB  ASN A 262     -17.458   6.187   0.582  1.00 69.15           C  
ATOM   2091  CG  ASN A 262     -18.133   4.847   0.823  1.00 70.78           C  
ATOM   2092  OD1 ASN A 262     -17.811   4.188   1.821  1.00 71.37           O  
ATOM   2093  ND2 ASN A 262     -19.050   4.449  -0.055  1.00 71.67           N  
ATOM   2094  N   GLU A 263     -16.359   9.108   2.096  1.00 61.41           N  
ATOM   2095  CA  GLU A 263     -15.418  10.223   2.032  1.00 59.41           C  
ATOM   2096  C   GLU A 263     -14.765  10.471   3.388  1.00 58.58           C  
ATOM   2097  O   GLU A 263     -13.858  11.293   3.445  1.00 57.32           O  
ATOM   2098  CB  GLU A 263     -16.104  11.471   1.466  1.00 58.52           C  
ATOM   2099  CG  GLU A 263     -16.426  11.276  -0.015  1.00 59.01           C  
ATOM   2100  CD  GLU A 263     -17.376  12.276  -0.614  1.00 59.03           C  
ATOM   2101  OE1 GLU A 263     -17.319  13.488  -0.348  1.00 58.19           O  
ATOM   2102  OE2 GLU A 263     -18.243  11.848  -1.410  1.00 60.07           O  
ATOM   2103  N   VAL A 264     -15.192   9.772   4.438  1.00 58.04           N  
ATOM   2104  CA  VAL A 264     -14.653  10.004   5.773  1.00 57.56           C  
ATOM   2105  C   VAL A 264     -13.604   8.974   6.169  1.00 55.88           C  
ATOM   2106  O   VAL A 264     -13.905   7.877   6.626  1.00 55.65           O  
ATOM   2107  CB  VAL A 264     -15.738  10.056   6.867  1.00 57.49           C  
ATOM   2108  CG1 VAL A 264     -15.074  10.348   8.215  1.00 58.09           C  
ATOM   2109  CG2 VAL A 264     -16.779  11.117   6.537  1.00 57.89           C  
ATOM   2110  N   ARG A 265     -12.343   9.385   6.039  1.00 54.46           N  
ATOM   2111  CA  ARG A 265     -11.211   8.512   6.384  1.00 53.50           C  
ATOM   2112  C   ARG A 265     -10.759   8.716   7.834  1.00 50.84           C  
ATOM   2113  O   ARG A 265     -10.502   9.805   8.343  1.00 48.97           O  
ATOM   2114  CB  ARG A 265     -10.083   8.796   5.388  1.00 55.85           C  
ATOM   2115  CG  ARG A 265     -10.539   8.884   3.928  1.00 58.70           C  
ATOM   2116  CD  ARG A 265     -11.024   7.539   3.379  1.00 59.99           C  
ATOM   2117  NE  ARG A 265      -9.891   6.788   2.843  1.00 62.17           N  
ATOM   2118  CZ  ARG A 265      -9.386   7.029   1.636  1.00 63.92           C  
ATOM   2119  NH1 ARG A 265      -9.911   7.960   0.836  1.00 64.41           N  
ATOM   2120  NH2 ARG A 265      -8.342   6.300   1.252  1.00 63.84           N  
ATOM   2121  N   VAL A 266     -10.758   7.619   8.589  1.00 48.06           N  
ATOM   2122  CA  VAL A 266     -10.410   7.607   9.986  1.00 45.52           C  
ATOM   2123  C   VAL A 266      -9.367   6.536  10.243  1.00 44.65           C  
ATOM   2124  O   VAL A 266      -9.695   5.351  10.256  1.00 45.19           O  
ATOM   2125  CB  VAL A 266     -11.613   7.397  10.929  1.00 45.28           C  
ATOM   2126  CG1 VAL A 266     -11.128   7.233  12.367  1.00 44.18           C  
ATOM   2127  CG2 VAL A 266     -12.604   8.558  10.877  1.00 43.92           C  
ATOM   2128  N   ASP A 267      -8.097   6.934  10.421  1.00 42.69           N  
ATOM   2129  CA  ASP A 267      -7.036   5.948  10.645  1.00 42.66           C  
ATOM   2130  C   ASP A 267      -6.149   6.269  11.852  1.00 42.68           C  
ATOM   2131  O   ASP A 267      -6.162   7.359  12.399  1.00 42.06           O  
ATOM   2132  CB  ASP A 267      -6.138   5.905   9.406  1.00 43.01           C  
ATOM   2133  CG  ASP A 267      -6.901   5.377   8.165  1.00 42.73           C  
ATOM   2134  OD1 ASP A 267      -7.082   4.138   8.179  1.00 42.91           O  
ATOM   2135  OD2 ASP A 267      -7.294   6.266   7.386  1.00 39.91           O  
ATOM   2136  N   PRO A 268      -5.370   5.299  12.287  1.00 42.36           N  
ATOM   2137  CA  PRO A 268      -4.450   5.457  13.411  1.00 41.04           C  
ATOM   2138  C   PRO A 268      -3.380   6.505  13.089  1.00 40.07           C  
ATOM   2139  O   PRO A 268      -3.031   6.670  11.921  1.00 37.02           O  
ATOM   2140  CB  PRO A 268      -3.908   4.081  13.672  1.00 42.37           C  
ATOM   2141  CG  PRO A 268      -4.659   3.129  12.781  1.00 42.57           C  
ATOM   2142  CD  PRO A 268      -5.235   3.949  11.660  1.00 42.36           C  
ATOM   2143  N   TYR A 269      -2.951   7.271  14.112  1.00 34.77           N  
ATOM   2144  CA  TYR A 269      -2.026   8.382  13.950  1.00 31.91           C  
ATOM   2145  C   TYR A 269      -1.118   8.525  15.173  1.00 30.50           C  
ATOM   2146  O   TYR A 269      -1.574   8.557  16.322  1.00 27.77           O  
ATOM   2147  CB  TYR A 269      -2.912   9.613  13.743  1.00 29.95           C  
ATOM   2148  CG  TYR A 269      -2.401  10.881  13.136  1.00 27.96           C  
ATOM   2149  CD1 TYR A 269      -1.222  10.960  12.377  1.00 27.44           C  
ATOM   2150  CD2 TYR A 269      -3.148  12.028  13.255  1.00 27.29           C  
ATOM   2151  CE1 TYR A 269      -0.830  12.158  11.792  1.00 24.33           C  
ATOM   2152  CE2 TYR A 269      -2.764  13.249  12.727  1.00 26.88           C  
ATOM   2153  CZ  TYR A 269      -1.565  13.276  11.989  1.00 26.05           C  
ATOM   2154  OH  TYR A 269      -1.202  14.481  11.474  1.00 26.09           O  
ATOM   2155  N   LEU A 270       0.190   8.652  14.987  1.00 28.19           N  
ATOM   2156  CA  LEU A 270       1.105   8.726  16.130  1.00 27.81           C  
ATOM   2157  C   LEU A 270       1.222  10.141  16.691  1.00 24.74           C  
ATOM   2158  O   LEU A 270       2.207  10.835  16.423  1.00 19.52           O  
ATOM   2159  CB  LEU A 270       2.461   8.188  15.681  1.00 28.64           C  
ATOM   2160  CG  LEU A 270       2.464   6.662  15.552  1.00 33.28           C  
ATOM   2161  CD1 LEU A 270       3.606   6.189  14.680  1.00 34.70           C  
ATOM   2162  CD2 LEU A 270       2.469   6.038  16.941  1.00 33.84           C  
ATOM   2163  N   CYS A 271       0.141  10.700  17.214  1.00 23.08           N  
ATOM   2164  CA  CYS A 271       0.162  12.055  17.757  1.00 21.20           C  
ATOM   2165  C   CYS A 271      -0.548  12.033  19.106  1.00 20.97           C  
ATOM   2166  O   CYS A 271      -1.469  11.251  19.297  1.00 20.90           O  
ATOM   2167  CB  CYS A 271      -0.423  13.129  16.855  1.00 23.06           C  
ATOM   2168  SG  CYS A 271      -0.048  13.133  15.069  1.00 21.96           S  
ATOM   2169  N   THR A 272      -0.198  12.940  20.005  1.00 20.84           N  
ATOM   2170  CA  THR A 272      -0.840  13.025  21.325  1.00 18.30           C  
ATOM   2171  C   THR A 272      -1.328  14.448  21.503  1.00 19.19           C  
ATOM   2172  O   THR A 272      -0.552  15.375  21.181  1.00 18.51           O  
ATOM   2173  CB  THR A 272       0.201  12.671  22.415  1.00 19.79           C  
ATOM   2174  OG1 THR A 272       0.659  11.326  22.286  1.00 17.18           O  
ATOM   2175  CG2 THR A 272      -0.319  12.767  23.865  1.00 18.12           C  
ATOM   2176  N   TYR A 273      -2.555  14.674  21.970  1.00 16.00           N  
ATOM   2177  CA  TYR A 273      -3.094  16.011  22.250  1.00 16.18           C  
ATOM   2178  C   TYR A 273      -2.923  16.225  23.763  1.00 16.70           C  
ATOM   2179  O   TYR A 273      -3.149  15.255  24.501  1.00 15.98           O  
ATOM   2180  CB  TYR A 273      -4.620  16.026  21.916  1.00 19.18           C  
ATOM   2181  CG  TYR A 273      -5.334  17.359  21.880  1.00 20.42           C  
ATOM   2182  CD1 TYR A 273      -5.625  18.126  23.006  1.00 20.65           C  
ATOM   2183  CD2 TYR A 273      -5.695  17.895  20.659  1.00 22.84           C  
ATOM   2184  CE1 TYR A 273      -6.305  19.331  22.913  1.00 23.36           C  
ATOM   2185  CE2 TYR A 273      -6.328  19.124  20.541  1.00 21.61           C  
ATOM   2186  CZ  TYR A 273      -6.647  19.823  21.667  1.00 22.62           C  
ATOM   2187  OH  TYR A 273      -7.254  21.058  21.530  1.00 24.45           O  
ATOM   2188  N   TYR A 274      -2.374  17.361  24.205  1.00 14.39           N  
ATOM   2189  CA  TYR A 274      -2.095  17.518  25.596  1.00 15.64           C  
ATOM   2190  C   TYR A 274      -2.161  18.996  25.949  1.00 16.52           C  
ATOM   2191  O   TYR A 274      -2.123  19.795  25.010  1.00 19.25           O  
ATOM   2192  CB  TYR A 274      -0.713  16.959  25.972  1.00 16.38           C  
ATOM   2193  CG  TYR A 274       0.511  17.452  25.227  1.00 17.64           C  
ATOM   2194  CD1 TYR A 274       0.783  17.147  23.904  1.00 16.43           C  
ATOM   2195  CD2 TYR A 274       1.403  18.312  25.906  1.00 16.78           C  
ATOM   2196  CE1 TYR A 274       1.948  17.597  23.289  1.00 17.02           C  
ATOM   2197  CE2 TYR A 274       2.534  18.792  25.315  1.00 14.41           C  
ATOM   2198  CZ  TYR A 274       2.821  18.415  24.024  1.00 15.68           C  
ATOM   2199  OH  TYR A 274       3.968  18.871  23.422  1.00 15.54           O  
ATOM   2200  N   TYR A 275      -2.209  19.294  27.243  1.00 13.38           N  
ATOM   2201  CA  TYR A 275      -2.132  20.689  27.665  1.00 14.43           C  
ATOM   2202  C   TYR A 275      -0.686  20.834  28.194  1.00 16.16           C  
ATOM   2203  O   TYR A 275      -0.290  20.056  29.085  1.00 14.61           O  
ATOM   2204  CB  TYR A 275      -3.154  21.178  28.721  1.00 13.75           C  
ATOM   2205  CG  TYR A 275      -4.487  21.310  27.976  1.00 19.45           C  
ATOM   2206  CD1 TYR A 275      -4.800  22.435  27.213  1.00 17.78           C  
ATOM   2207  CD2 TYR A 275      -5.396  20.264  28.023  1.00 17.56           C  
ATOM   2208  CE1 TYR A 275      -5.991  22.460  26.489  1.00 21.06           C  
ATOM   2209  CE2 TYR A 275      -6.593  20.274  27.327  1.00 19.64           C  
ATOM   2210  CZ  TYR A 275      -6.843  21.378  26.518  1.00 21.37           C  
ATOM   2211  OH  TYR A 275      -8.017  21.401  25.818  1.00 25.07           O  
ATOM   2212  N   GLU A 276       0.090  21.657  27.511  1.00 14.44           N  
ATOM   2213  CA  GLU A 276       1.505  21.881  27.943  1.00 15.79           C  
ATOM   2214  C   GLU A 276       1.541  22.873  29.063  1.00 15.22           C  
ATOM   2215  O   GLU A 276       0.954  23.961  28.982  1.00 17.86           O  
ATOM   2216  CB  GLU A 276       2.304  22.380  26.718  1.00 15.07           C  
ATOM   2217  CG  GLU A 276       3.781  22.778  26.939  1.00 16.42           C  
ATOM   2218  CD  GLU A 276       4.258  23.206  25.519  1.00 18.01           C  
ATOM   2219  OE1 GLU A 276       3.911  24.314  25.070  1.00 16.31           O  
ATOM   2220  OE2 GLU A 276       4.908  22.426  24.795  1.00 18.47           O  
ATOM   2221  N   ILE A 277       2.248  22.648  30.132  1.00 15.88           N  
ATOM   2222  CA  ILE A 277       2.418  23.503  31.276  1.00 16.05           C  
ATOM   2223  C   ILE A 277       3.813  24.112  31.159  1.00 16.71           C  
ATOM   2224  O   ILE A 277       4.801  23.412  30.886  1.00 16.27           O  
ATOM   2225  CB  ILE A 277       2.291  22.690  32.612  1.00 17.47           C  
ATOM   2226  CG1 ILE A 277       0.856  22.108  32.764  1.00 16.99           C  
ATOM   2227  CG2 ILE A 277       2.642  23.589  33.804  1.00 17.14           C  
ATOM   2228  CD1 ILE A 277       0.799  21.146  33.944  1.00 17.48           C  
ATOM   2229  N   ASN A 278       3.900  25.427  31.330  1.00 16.48           N  
ATOM   2230  CA  ASN A 278       5.211  26.088  31.341  1.00 15.77           C  
ATOM   2231  C   ASN A 278       5.826  25.732  32.673  1.00 18.61           C  
ATOM   2232  O   ASN A 278       5.396  26.333  33.690  1.00 19.12           O  
ATOM   2233  CB  ASN A 278       5.010  27.629  31.222  1.00 17.17           C  
ATOM   2234  CG  ASN A 278       6.334  28.365  31.138  1.00 17.87           C  
ATOM   2235  OD1 ASN A 278       7.399  27.809  31.431  1.00 17.29           O  
ATOM   2236  ND2 ASN A 278       6.295  29.607  30.651  1.00 19.17           N  
ATOM   2237  N   ASN A 279       6.746  24.757  32.746  1.00 16.03           N  
ATOM   2238  CA  ASN A 279       7.219  24.273  34.032  1.00 16.97           C  
ATOM   2239  C   ASN A 279       8.085  25.255  34.802  1.00 19.21           C  
ATOM   2240  O   ASN A 279       8.426  24.944  35.952  1.00 19.62           O  
ATOM   2241  CB  ASN A 279       8.097  22.995  33.738  1.00 15.02           C  
ATOM   2242  CG  ASN A 279       7.152  21.768  33.642  1.00 17.44           C  
ATOM   2243  OD1 ASN A 279       7.259  20.834  34.448  1.00 16.94           O  
ATOM   2244  ND2 ASN A 279       6.237  21.731  32.690  1.00 14.20           N  
ATOM   2245  N   GLN A 280       8.540  26.348  34.229  1.00 19.11           N  
ATOM   2246  CA  GLN A 280       9.461  27.255  34.963  1.00 24.18           C  
ATOM   2247  C   GLN A 280       8.740  28.463  35.556  1.00 25.55           C  
ATOM   2248  O   GLN A 280       9.342  29.243  36.307  1.00 25.36           O  
ATOM   2249  CB  GLN A 280      10.566  27.748  33.959  1.00 25.84           C  
ATOM   2250  CG  GLN A 280      11.555  26.692  33.483  1.00 28.31           C  
ATOM   2251  CD  GLN A 280      12.083  25.690  34.493  1.00 35.01           C  
ATOM   2252  OE1 GLN A 280      11.965  24.433  34.452  1.00 33.95           O  
ATOM   2253  NE2 GLN A 280      12.731  26.233  35.539  1.00 35.87           N  
ATOM   2254  N   LYS A 281       7.518  28.714  35.167  1.00 25.30           N  
ATOM   2255  CA  LYS A 281       6.742  29.870  35.638  1.00 27.69           C  
ATOM   2256  C   LYS A 281       5.911  29.574  36.870  1.00 27.21           C  
ATOM   2257  O   LYS A 281       5.018  28.703  36.817  1.00 26.52           O  
ATOM   2258  CB  LYS A 281       5.845  30.366  34.496  1.00 27.90           C  
ATOM   2259  CG  LYS A 281       4.961  31.616  34.816  1.00 31.27           C  
ATOM   2260  CD  LYS A 281       4.876  32.524  33.587  1.00 31.94           C  
ATOM   2261  CE  LYS A 281       3.709  33.506  33.665  1.00 34.86           C  
ATOM   2262  NZ  LYS A 281       3.108  33.754  32.314  1.00 36.69           N  
ATOM   2263  N   ALA A 282       6.096  30.320  37.957  1.00 27.86           N  
ATOM   2264  CA  ALA A 282       5.322  30.129  39.190  1.00 27.20           C  
ATOM   2265  C   ALA A 282       3.871  30.360  38.909  1.00 23.46           C  
ATOM   2266  O   ALA A 282       3.586  31.206  38.080  1.00 27.06           O  
ATOM   2267  CB  ALA A 282       5.783  31.216  40.183  1.00 28.26           C  
ATOM   2268  N   PRO A 283       2.898  29.688  39.484  1.00 24.00           N  
ATOM   2269  CA  PRO A 283       3.047  28.639  40.445  1.00 23.31           C  
ATOM   2270  C   PRO A 283       3.110  27.229  39.837  1.00 23.72           C  
ATOM   2271  O   PRO A 283       3.171  26.267  40.590  1.00 22.29           O  
ATOM   2272  CB  PRO A 283       1.736  28.774  41.232  1.00 23.48           C  
ATOM   2273  CG  PRO A 283       0.743  29.097  40.195  1.00 25.14           C  
ATOM   2274  CD  PRO A 283       1.450  29.911  39.140  1.00 22.94           C  
ATOM   2275  N   PHE A 284       3.191  27.141  38.518  1.00 21.21           N  
ATOM   2276  CA  PHE A 284       3.343  25.892  37.764  1.00 23.32           C  
ATOM   2277  C   PHE A 284       4.702  25.217  37.883  1.00 24.59           C  
ATOM   2278  O   PHE A 284       4.876  24.058  37.469  1.00 23.51           O  
ATOM   2279  CB  PHE A 284       3.041  26.125  36.255  1.00 21.49           C  
ATOM   2280  CG  PHE A 284       1.666  26.713  36.102  1.00 25.90           C  
ATOM   2281  CD1 PHE A 284       0.529  25.950  36.279  1.00 27.10           C  
ATOM   2282  CD2 PHE A 284       1.507  28.072  35.867  1.00 27.52           C  
ATOM   2283  CE1 PHE A 284      -0.745  26.512  36.180  1.00 27.40           C  
ATOM   2284  CE2 PHE A 284       0.255  28.656  35.788  1.00 28.39           C  
ATOM   2285  CZ  PHE A 284      -0.860  27.860  35.937  1.00 27.55           C  
ATOM   2286  N   ASN A 285       5.677  25.799  38.594  1.00 22.03           N  
ATOM   2287  CA  ASN A 285       6.944  25.149  38.896  1.00 22.46           C  
ATOM   2288  C   ASN A 285       6.776  24.324  40.170  1.00 23.63           C  
ATOM   2289  O   ASN A 285       7.705  23.696  40.702  1.00 25.70           O  
ATOM   2290  CB  ASN A 285       8.081  26.164  39.055  1.00 22.75           C  
ATOM   2291  CG  ASN A 285       7.788  27.183  40.171  1.00 25.24           C  
ATOM   2292  OD1 ASN A 285       6.675  27.479  40.582  1.00 24.57           O  
ATOM   2293  ND2 ASN A 285       8.783  27.854  40.688  1.00 26.52           N  
ATOM   2294  N   ASP A 286       5.561  24.252  40.718  1.00 21.82           N  
ATOM   2295  CA  ASP A 286       5.321  23.399  41.904  1.00 19.40           C  
ATOM   2296  C   ASP A 286       4.662  22.100  41.408  1.00 18.54           C  
ATOM   2297  O   ASP A 286       3.543  22.148  40.828  1.00 17.22           O  
ATOM   2298  CB  ASP A 286       4.390  24.129  42.855  1.00 20.53           C  
ATOM   2299  CG  ASP A 286       3.967  23.429  44.103  1.00 24.46           C  
ATOM   2300  OD1 ASP A 286       3.977  22.191  44.271  1.00 23.06           O  
ATOM   2301  OD2 ASP A 286       3.587  24.167  45.073  1.00 29.19           O  
ATOM   2302  N   VAL A 287       5.229  20.960  41.711  1.00 16.68           N  
ATOM   2303  CA  VAL A 287       4.648  19.718  41.215  1.00 21.05           C  
ATOM   2304  C   VAL A 287       3.213  19.476  41.655  1.00 20.20           C  
ATOM   2305  O   VAL A 287       2.403  18.873  40.943  1.00 17.76           O  
ATOM   2306  CB  VAL A 287       5.595  18.550  41.526  1.00 21.52           C  
ATOM   2307  CG1 VAL A 287       5.709  18.319  43.082  1.00 23.36           C  
ATOM   2308  CG2 VAL A 287       5.073  17.258  40.883  1.00 22.03           C  
ATOM   2309  N   ARG A 288       2.776  19.991  42.814  1.00 19.66           N  
ATOM   2310  CA  ARG A 288       1.447  19.738  43.339  1.00 21.82           C  
ATOM   2311  C   ARG A 288       0.364  20.373  42.494  1.00 19.38           C  
ATOM   2312  O   ARG A 288      -0.765  19.878  42.293  1.00 18.98           O  
ATOM   2313  CB  ARG A 288       1.413  20.180  44.805  1.00 24.87           C  
ATOM   2314  CG  ARG A 288       2.446  19.497  45.696  1.00 28.22           C  
ATOM   2315  CD  ARG A 288       2.526  20.163  47.082  1.00 30.28           C  
ATOM   2316  NE  ARG A 288       2.921  21.561  46.973  1.00 31.53           N  
ATOM   2317  CZ  ARG A 288       3.347  22.333  47.975  1.00 36.11           C  
ATOM   2318  NH1 ARG A 288       3.471  21.801  49.195  1.00 35.90           N  
ATOM   2319  NH2 ARG A 288       3.699  23.602  47.869  1.00 34.57           N  
ATOM   2320  N   VAL A 289       0.656  21.600  42.039  1.00 18.28           N  
ATOM   2321  CA  VAL A 289      -0.280  22.338  41.188  1.00 18.68           C  
ATOM   2322  C   VAL A 289      -0.393  21.600  39.830  1.00 18.13           C  
ATOM   2323  O   VAL A 289      -1.515  21.419  39.339  1.00 19.27           O  
ATOM   2324  CB  VAL A 289       0.198  23.776  41.014  1.00 18.17           C  
ATOM   2325  CG1 VAL A 289      -0.531  24.474  39.915  1.00 21.45           C  
ATOM   2326  CG2 VAL A 289       0.113  24.560  42.345  1.00 21.56           C  
ATOM   2327  N   ARG A 290       0.736  21.204  39.234  1.00 15.85           N  
ATOM   2328  CA  ARG A 290       0.689  20.489  37.948  1.00 16.60           C  
ATOM   2329  C   ARG A 290      -0.092  19.157  38.060  1.00 16.19           C  
ATOM   2330  O   ARG A 290      -0.938  18.816  37.248  1.00 15.04           O  
ATOM   2331  CB  ARG A 290       2.103  20.185  37.458  1.00 14.69           C  
ATOM   2332  CG  ARG A 290       2.889  21.490  37.093  1.00 12.89           C  
ATOM   2333  CD  ARG A 290       4.218  21.180  36.395  1.00 14.57           C  
ATOM   2334  NE  ARG A 290       5.080  20.140  36.978  1.00 14.31           N  
ATOM   2335  CZ  ARG A 290       6.139  20.362  37.730  1.00 18.69           C  
ATOM   2336  NH1 ARG A 290       6.431  21.657  37.964  1.00 21.71           N  
ATOM   2337  NH2 ARG A 290       6.915  19.408  38.286  1.00 19.24           N  
ATOM   2338  N   THR A 291       0.181  18.456  39.166  1.00 16.80           N  
ATOM   2339  CA  THR A 291      -0.470  17.156  39.413  1.00 18.23           C  
ATOM   2340  C   THR A 291      -1.985  17.317  39.535  1.00 18.20           C  
ATOM   2341  O   THR A 291      -2.737  16.471  39.032  1.00 18.98           O  
ATOM   2342  CB  THR A 291       0.112  16.426  40.630  1.00 14.60           C  
ATOM   2343  OG1 THR A 291       1.534  16.279  40.360  1.00 15.89           O  
ATOM   2344  CG2 THR A 291      -0.469  15.006  40.751  1.00 17.34           C  
ATOM   2345  N   ALA A 292      -2.408  18.356  40.241  1.00 17.31           N  
ATOM   2346  CA  ALA A 292      -3.846  18.584  40.384  1.00 19.37           C  
ATOM   2347  C   ALA A 292      -4.571  18.814  39.065  1.00 19.66           C  
ATOM   2348  O   ALA A 292      -5.718  18.286  38.901  1.00 18.28           O  
ATOM   2349  CB  ALA A 292      -4.103  19.802  41.271  1.00 19.62           C  
ATOM   2350  N   LEU A 293      -3.988  19.655  38.190  1.00 16.67           N  
ATOM   2351  CA  LEU A 293      -4.574  19.897  36.887  1.00 17.62           C  
ATOM   2352  C   LEU A 293      -4.699  18.596  36.087  1.00 19.15           C  
ATOM   2353  O   LEU A 293      -5.687  18.305  35.366  1.00 18.26           O  
ATOM   2354  CB  LEU A 293      -3.686  20.918  36.113  1.00 18.68           C  
ATOM   2355  CG  LEU A 293      -3.670  22.372  36.673  1.00 21.56           C  
ATOM   2356  CD1 LEU A 293      -2.801  23.304  35.850  1.00 22.12           C  
ATOM   2357  CD2 LEU A 293      -5.092  22.974  36.644  1.00 22.00           C  
ATOM   2358  N   LYS A 294      -3.671  17.735  36.186  1.00 14.93           N  
ATOM   2359  CA  LYS A 294      -3.630  16.506  35.376  1.00 16.52           C  
ATOM   2360  C   LYS A 294      -4.758  15.565  35.855  1.00 16.94           C  
ATOM   2361  O   LYS A 294      -5.426  14.908  35.063  1.00 16.57           O  
ATOM   2362  CB  LYS A 294      -2.250  15.832  35.610  1.00 15.60           C  
ATOM   2363  CG  LYS A 294      -2.032  14.521  34.809  1.00 17.11           C  
ATOM   2364  CD  LYS A 294      -0.690  13.871  35.198  1.00 19.37           C  
ATOM   2365  CE  LYS A 294      -0.644  13.265  36.605  1.00 19.50           C  
ATOM   2366  NZ  LYS A 294       0.711  12.624  36.821  1.00 19.63           N  
ATOM   2367  N   LEU A 295      -4.864  15.448  37.171  1.00 15.77           N  
ATOM   2368  CA  LEU A 295      -5.864  14.518  37.765  1.00 19.63           C  
ATOM   2369  C   LEU A 295      -7.311  14.973  37.594  1.00 20.37           C  
ATOM   2370  O   LEU A 295      -8.203  14.161  37.386  1.00 21.19           O  
ATOM   2371  CB  LEU A 295      -5.610  14.402  39.290  1.00 18.61           C  
ATOM   2372  CG  LEU A 295      -4.321  13.733  39.749  1.00 24.05           C  
ATOM   2373  CD1 LEU A 295      -4.161  13.729  41.271  1.00 25.81           C  
ATOM   2374  CD2 LEU A 295      -4.201  12.300  39.251  1.00 26.37           C  
ATOM   2375  N   ALA A 296      -7.565  16.283  37.645  1.00 19.04           N  
ATOM   2376  CA  ALA A 296      -8.919  16.804  37.605  1.00 20.50           C  
ATOM   2377  C   ALA A 296      -9.526  16.869  36.214  1.00 21.61           C  
ATOM   2378  O   ALA A 296     -10.731  17.151  36.048  1.00 22.83           O  
ATOM   2379  CB  ALA A 296      -8.936  18.187  38.314  1.00 17.63           C  
ATOM   2380  N   LEU A 297      -8.726  16.745  35.166  1.00 24.55           N  
ATOM   2381  CA  LEU A 297      -9.263  16.774  33.803  1.00 23.49           C  
ATOM   2382  C   LEU A 297     -10.035  15.462  33.593  1.00 25.35           C  
ATOM   2383  O   LEU A 297      -9.459  14.391  33.908  1.00 25.07           O  
ATOM   2384  CB  LEU A 297      -8.153  16.961  32.780  1.00 25.39           C  
ATOM   2385  CG  LEU A 297      -8.602  17.327  31.347  1.00 26.97           C  
ATOM   2386  CD1 LEU A 297      -7.475  18.000  30.551  1.00 27.36           C  
ATOM   2387  CD2 LEU A 297      -8.959  16.067  30.568  1.00 30.21           C  
ATOM   2388  N   ASP A 298     -11.273  15.503  33.119  1.00 23.97           N  
ATOM   2389  CA  ASP A 298     -12.034  14.260  32.928  1.00 26.42           C  
ATOM   2390  C   ASP A 298     -11.953  13.846  31.440  1.00 26.01           C  
ATOM   2391  O   ASP A 298     -12.659  14.449  30.599  1.00 21.68           O  
ATOM   2392  CB  ASP A 298     -13.530  14.479  33.259  1.00 28.45           C  
ATOM   2393  CG  ASP A 298     -14.233  13.120  33.282  1.00 30.46           C  
ATOM   2394  OD1 ASP A 298     -13.920  12.204  32.486  1.00 27.60           O  
ATOM   2395  OD2 ASP A 298     -15.087  12.947  34.172  1.00 30.67           O  
ATOM   2396  N   ARG A 299     -11.046  12.921  31.179  1.00 27.24           N  
ATOM   2397  CA  ARG A 299     -10.712  12.491  29.795  1.00 29.31           C  
ATOM   2398  C   ARG A 299     -11.917  11.771  29.199  1.00 32.18           C  
ATOM   2399  O   ARG A 299     -12.160  11.882  28.001  1.00 31.06           O  
ATOM   2400  CB  ARG A 299      -9.467  11.581  29.756  1.00 28.49           C  
ATOM   2401  CG  ARG A 299      -8.102  12.270  29.987  1.00 26.00           C  
ATOM   2402  CD  ARG A 299      -7.049  11.369  30.656  1.00 25.59           C  
ATOM   2403  NE  ARG A 299      -5.939  12.217  31.116  1.00 23.79           N  
ATOM   2404  CZ  ARG A 299      -5.873  12.986  32.192  1.00 22.95           C  
ATOM   2405  NH1 ARG A 299      -6.838  12.905  33.143  1.00 18.36           N  
ATOM   2406  NH2 ARG A 299      -4.792  13.774  32.390  1.00 20.62           N  
ATOM   2407  N   ASP A 300     -12.667  11.042  30.050  1.00 32.71           N  
ATOM   2408  CA  ASP A 300     -13.861  10.379  29.513  1.00 36.52           C  
ATOM   2409  C   ASP A 300     -14.867  11.348  28.946  1.00 36.21           C  
ATOM   2410  O   ASP A 300     -15.368  11.127  27.832  1.00 36.64           O  
ATOM   2411  CB  ASP A 300     -14.450   9.421  30.545  1.00 41.14           C  
ATOM   2412  CG  ASP A 300     -14.616   8.109  29.768  1.00 47.64           C  
ATOM   2413  OD1 ASP A 300     -13.602   7.361  29.678  1.00 49.93           O  
ATOM   2414  OD2 ASP A 300     -15.740   7.981  29.236  1.00 47.47           O  
ATOM   2415  N   ILE A 301     -15.142  12.473  29.577  1.00 35.10           N  
ATOM   2416  CA  ILE A 301     -16.039  13.471  29.023  1.00 38.05           C  
ATOM   2417  C   ILE A 301     -15.493  14.142  27.767  1.00 39.43           C  
ATOM   2418  O   ILE A 301     -16.255  14.361  26.797  1.00 39.79           O  
ATOM   2419  CB  ILE A 301     -16.361  14.571  30.070  1.00 38.02           C  
ATOM   2420  CG1 ILE A 301     -17.090  13.890  31.235  1.00 39.54           C  
ATOM   2421  CG2 ILE A 301     -17.180  15.666  29.420  1.00 39.63           C  
ATOM   2422  CD1 ILE A 301     -17.962  14.773  32.085  1.00 40.89           C  
ATOM   2423  N   ILE A 302     -14.213  14.548  27.800  1.00 38.15           N  
ATOM   2424  CA  ILE A 302     -13.651  15.259  26.656  1.00 39.26           C  
ATOM   2425  C   ILE A 302     -13.695  14.383  25.404  1.00 39.66           C  
ATOM   2426  O   ILE A 302     -14.175  14.811  24.355  1.00 38.44           O  
ATOM   2427  CB  ILE A 302     -12.165  15.682  26.850  1.00 40.02           C  
ATOM   2428  CG1 ILE A 302     -11.996  16.619  28.031  1.00 39.14           C  
ATOM   2429  CG2 ILE A 302     -11.590  16.298  25.572  1.00 39.11           C  
ATOM   2430  CD1 ILE A 302     -12.807  17.885  27.986  1.00 40.48           C  
ATOM   2431  N   VAL A 303     -13.124  13.201  25.544  1.00 41.03           N  
ATOM   2432  CA  VAL A 303     -12.944  12.252  24.473  1.00 44.85           C  
ATOM   2433  C   VAL A 303     -14.180  11.474  24.037  1.00 48.40           C  
ATOM   2434  O   VAL A 303     -14.415  11.391  22.826  1.00 47.62           O  
ATOM   2435  CB  VAL A 303     -11.857  11.203  24.837  1.00 44.32           C  
ATOM   2436  CG1 VAL A 303     -11.609  10.238  23.695  1.00 43.96           C  
ATOM   2437  CG2 VAL A 303     -10.561  11.911  25.237  1.00 43.86           C  
ATOM   2438  N   ASN A 304     -14.879  10.822  24.960  1.00 50.21           N  
ATOM   2439  CA  ASN A 304     -16.040  10.029  24.620  1.00 52.54           C  
ATOM   2440  C   ASN A 304     -17.356  10.780  24.549  1.00 53.88           C  
ATOM   2441  O   ASN A 304     -18.302  10.128  24.095  1.00 55.96           O  
ATOM   2442  CB  ASN A 304     -16.259   8.913  25.659  1.00 53.80           C  
ATOM   2443  CG  ASN A 304     -15.164   7.870  25.620  1.00 54.39           C  
ATOM   2444  OD1 ASN A 304     -14.769   7.447  24.528  1.00 55.51           O  
ATOM   2445  ND2 ASN A 304     -14.725   7.486  26.805  1.00 54.75           N  
ATOM   2446  N   LYS A 305     -17.492  12.013  25.001  1.00 54.09           N  
ATOM   2447  CA  LYS A 305     -18.729  12.755  25.066  1.00 52.76           C  
ATOM   2448  C   LYS A 305     -18.683  14.118  24.390  1.00 51.86           C  
ATOM   2449  O   LYS A 305     -19.729  14.581  23.894  1.00 52.35           O  
ATOM   2450  CB  LYS A 305     -19.145  13.034  26.531  1.00 54.35           C  
ATOM   2451  CG  LYS A 305     -19.564  11.845  27.382  1.00 56.73           C  
ATOM   2452  CD  LYS A 305     -19.161  11.988  28.843  1.00 57.55           C  
ATOM   2453  CE  LYS A 305     -20.045  11.243  29.823  1.00 58.56           C  
ATOM   2454  NZ  LYS A 305     -19.665   9.823  30.082  1.00 60.77           N  
ATOM   2455  N   VAL A 306     -17.566  14.847  24.445  1.00 49.37           N  
ATOM   2456  CA  VAL A 306     -17.536  16.156  23.786  1.00 47.05           C  
ATOM   2457  C   VAL A 306     -16.963  16.019  22.368  1.00 47.96           C  
ATOM   2458  O   VAL A 306     -17.493  16.641  21.437  1.00 48.06           O  
ATOM   2459  CB  VAL A 306     -16.793  17.225  24.579  1.00 45.51           C  
ATOM   2460  CG1 VAL A 306     -16.594  18.527  23.822  1.00 42.80           C  
ATOM   2461  CG2 VAL A 306     -17.462  17.554  25.922  1.00 45.17           C  
ATOM   2462  N   LYS A 307     -15.891  15.255  22.178  1.00 46.49           N  
ATOM   2463  CA  LYS A 307     -15.277  15.095  20.862  1.00 44.61           C  
ATOM   2464  C   LYS A 307     -16.002  13.983  20.098  1.00 45.23           C  
ATOM   2465  O   LYS A 307     -16.533  14.198  19.013  1.00 45.42           O  
ATOM   2466  CB  LYS A 307     -13.791  14.727  20.899  1.00 43.81           C  
ATOM   2467  CG  LYS A 307     -13.081  14.686  19.544  1.00 43.77           C  
ATOM   2468  CD  LYS A 307     -11.648  15.222  19.653  1.00 43.37           C  
ATOM   2469  CE  LYS A 307     -11.145  15.895  18.380  1.00 40.55           C  
ATOM   2470  NZ  LYS A 307     -10.654  14.887  17.407  1.00 39.81           N  
ATOM   2471  N   ASN A 308     -15.937  12.787  20.660  1.00 44.88           N  
ATOM   2472  CA  ASN A 308     -16.536  11.620  20.068  1.00 48.60           C  
ATOM   2473  C   ASN A 308     -16.181  11.448  18.598  1.00 49.71           C  
ATOM   2474  O   ASN A 308     -17.025  11.627  17.723  1.00 50.36           O  
ATOM   2475  CB  ASN A 308     -18.069  11.649  20.219  1.00 49.66           C  
ATOM   2476  CG  ASN A 308     -18.607  10.227  20.139  1.00 49.78           C  
ATOM   2477  OD1 ASN A 308     -17.966   9.311  20.628  1.00 50.26           O  
ATOM   2478  ND2 ASN A 308     -19.773  10.049  19.534  1.00 51.05           N  
ATOM   2479  N   GLN A 309     -14.932  11.047  18.311  1.00 48.58           N  
ATOM   2480  CA  GLN A 309     -14.408  10.816  16.983  1.00 45.68           C  
ATOM   2481  C   GLN A 309     -13.570   9.542  16.928  1.00 44.86           C  
ATOM   2482  O   GLN A 309     -13.141   9.047  15.874  1.00 43.69           O  
ATOM   2483  CB  GLN A 309     -13.648  12.067  16.529  1.00 46.01           C  
ATOM   2484  CG  GLN A 309     -14.576  13.188  16.100  1.00 46.48           C  
ATOM   2485  CD  GLN A 309     -13.957  14.529  15.859  1.00 48.74           C  
ATOM   2486  OE1 GLN A 309     -12.752  14.793  15.908  1.00 50.36           O  
ATOM   2487  NE2 GLN A 309     -14.789  15.514  15.544  1.00 48.30           N  
ATOM   2488  N   GLY A 310     -13.380   8.896  18.070  1.00 42.32           N  
ATOM   2489  CA  GLY A 310     -12.610   7.669  18.156  1.00 40.20           C  
ATOM   2490  C   GLY A 310     -11.193   7.806  18.677  1.00 39.53           C  
ATOM   2491  O   GLY A 310     -10.418   6.847  18.606  1.00 37.75           O  
ATOM   2492  N   ASP A 311     -10.886   8.951  19.305  1.00 39.75           N  
ATOM   2493  CA  ASP A 311      -9.565   9.170  19.928  1.00 37.75           C  
ATOM   2494  C   ASP A 311      -9.500   8.344  21.193  1.00 37.34           C  
ATOM   2495  O   ASP A 311     -10.607   8.092  21.707  1.00 37.19           O  
ATOM   2496  CB  ASP A 311      -9.407  10.646  20.273  1.00 35.92           C  
ATOM   2497  CG  ASP A 311      -9.642  11.652  19.212  1.00 36.93           C  
ATOM   2498  OD1 ASP A 311      -8.859  11.744  18.206  1.00 37.40           O  
ATOM   2499  OD2 ASP A 311     -10.580  12.490  19.301  1.00 37.38           O  
ATOM   2500  N   LEU A 312      -8.356   7.940  21.732  1.00 36.25           N  
ATOM   2501  CA  LEU A 312      -8.250   7.183  22.963  1.00 33.58           C  
ATOM   2502  C   LEU A 312      -7.715   8.063  24.124  1.00 34.92           C  
ATOM   2503  O   LEU A 312      -6.801   8.879  23.924  1.00 34.06           O  
ATOM   2504  CB  LEU A 312      -7.278   6.031  22.830  1.00 35.43           C  
ATOM   2505  CG  LEU A 312      -7.294   5.007  21.695  1.00 37.32           C  
ATOM   2506  CD1 LEU A 312      -8.563   4.155  21.676  1.00 36.02           C  
ATOM   2507  CD2 LEU A 312      -7.116   5.644  20.325  1.00 37.60           C  
ATOM   2508  N   PRO A 313      -8.308   7.948  25.307  1.00 32.59           N  
ATOM   2509  CA  PRO A 313      -7.919   8.676  26.503  1.00 31.15           C  
ATOM   2510  C   PRO A 313      -6.445   8.428  26.770  1.00 28.62           C  
ATOM   2511  O   PRO A 313      -5.997   7.256  26.725  1.00 25.79           O  
ATOM   2512  CB  PRO A 313      -8.789   8.073  27.617  1.00 33.06           C  
ATOM   2513  CG  PRO A 313     -10.039   7.662  26.838  1.00 34.53           C  
ATOM   2514  CD  PRO A 313      -9.420   7.003  25.627  1.00 33.49           C  
ATOM   2515  N   ALA A 314      -5.720   9.517  27.064  1.00 23.22           N  
ATOM   2516  CA  ALA A 314      -4.259   9.344  27.186  1.00 20.18           C  
ATOM   2517  C   ALA A 314      -3.736   9.478  28.609  1.00 20.47           C  
ATOM   2518  O   ALA A 314      -4.299  10.267  29.392  1.00 19.33           O  
ATOM   2519  CB  ALA A 314      -3.587  10.435  26.327  1.00 17.93           C  
ATOM   2520  N   TYR A 315      -2.720   8.737  28.951  1.00 20.05           N  
ATOM   2521  CA  TYR A 315      -2.066   8.730  30.242  1.00 22.50           C  
ATOM   2522  C   TYR A 315      -0.533   8.884  30.113  1.00 21.76           C  
ATOM   2523  O   TYR A 315       0.192   8.625  31.108  1.00 19.81           O  
ATOM   2524  CB  TYR A 315      -2.322   7.414  30.991  1.00 23.35           C  
ATOM   2525  CG  TYR A 315      -1.984   6.194  30.145  1.00 27.00           C  
ATOM   2526  CD1 TYR A 315      -0.716   5.632  30.152  1.00 27.47           C  
ATOM   2527  CD2 TYR A 315      -2.946   5.607  29.338  1.00 28.74           C  
ATOM   2528  CE1 TYR A 315      -0.432   4.513  29.384  1.00 29.98           C  
ATOM   2529  CE2 TYR A 315      -2.671   4.512  28.512  1.00 29.57           C  
ATOM   2530  CZ  TYR A 315      -1.405   3.987  28.569  1.00 29.69           C  
ATOM   2531  OH  TYR A 315      -1.093   2.924  27.783  1.00 33.13           O  
ATOM   2532  N   SER A 316      -0.115   9.178  28.887  1.00 20.87           N  
ATOM   2533  CA  SER A 316       1.333   9.355  28.669  1.00 21.31           C  
ATOM   2534  C   SER A 316       1.641  10.328  27.538  1.00 19.30           C  
ATOM   2535  O   SER A 316       0.689  10.724  26.886  1.00 18.86           O  
ATOM   2536  CB  SER A 316       1.968   7.995  28.307  1.00 19.62           C  
ATOM   2537  OG  SER A 316       1.379   7.622  27.082  1.00 16.32           O  
ATOM   2538  N   TYR A 317       2.950  10.560  27.259  1.00 17.80           N  
ATOM   2539  CA  TYR A 317       3.254  11.437  26.095  1.00 17.75           C  
ATOM   2540  C   TYR A 317       3.370  10.567  24.850  1.00 18.45           C  
ATOM   2541  O   TYR A 317       2.704  10.739  23.779  1.00 18.56           O  
ATOM   2542  CB  TYR A 317       4.550  12.216  26.443  1.00 14.89           C  
ATOM   2543  CG  TYR A 317       5.091  13.248  25.496  1.00 16.35           C  
ATOM   2544  CD1 TYR A 317       4.254  14.146  24.846  1.00 16.25           C  
ATOM   2545  CD2 TYR A 317       6.473  13.444  25.334  1.00 15.96           C  
ATOM   2546  CE1 TYR A 317       4.769  15.149  24.013  1.00 18.40           C  
ATOM   2547  CE2 TYR A 317       6.992  14.449  24.529  1.00 15.93           C  
ATOM   2548  CZ  TYR A 317       6.123  15.280  23.852  1.00 16.51           C  
ATOM   2549  OH  TYR A 317       6.604  16.281  23.045  1.00 18.73           O  
ATOM   2550  N   THR A 318       4.312   9.611  24.916  1.00 16.61           N  
ATOM   2551  CA  THR A 318       4.458   8.687  23.802  1.00 20.28           C  
ATOM   2552  C   THR A 318       3.166   7.807  23.674  1.00 19.48           C  
ATOM   2553  O   THR A 318       2.760   7.156  24.640  1.00 19.42           O  
ATOM   2554  CB  THR A 318       5.644   7.711  24.037  1.00 20.23           C  
ATOM   2555  OG1 THR A 318       6.833   8.445  24.350  1.00 20.76           O  
ATOM   2556  CG2 THR A 318       5.769   6.744  22.879  1.00 21.11           C  
ATOM   2557  N   PRO A 319       2.619   7.772  22.501  1.00 19.51           N  
ATOM   2558  CA  PRO A 319       1.456   6.885  22.208  1.00 22.90           C  
ATOM   2559  C   PRO A 319       1.882   5.441  22.445  1.00 23.51           C  
ATOM   2560  O   PRO A 319       3.017   5.046  22.048  1.00 23.02           O  
ATOM   2561  CB  PRO A 319       1.200   7.130  20.724  1.00 21.90           C  
ATOM   2562  CG  PRO A 319       1.684   8.564  20.533  1.00 19.98           C  
ATOM   2563  CD  PRO A 319       2.998   8.491  21.285  1.00 19.03           C  
ATOM   2564  N   PRO A 320       1.044   4.655  23.099  1.00 23.93           N  
ATOM   2565  CA  PRO A 320       1.339   3.278  23.450  1.00 25.25           C  
ATOM   2566  C   PRO A 320       1.497   2.339  22.270  1.00 24.69           C  
ATOM   2567  O   PRO A 320       2.207   1.354  22.452  1.00 26.45           O  
ATOM   2568  CB  PRO A 320       0.209   2.824  24.395  1.00 25.64           C  
ATOM   2569  CG  PRO A 320      -0.896   3.800  24.159  1.00 26.22           C  
ATOM   2570  CD  PRO A 320      -0.278   5.055  23.606  1.00 24.23           C  
ATOM   2571  N   TYR A 321       1.000   2.638  21.103  1.00 26.99           N  
ATOM   2572  CA  TYR A 321       1.128   1.820  19.904  1.00 28.40           C  
ATOM   2573  C   TYR A 321       2.320   2.287  19.061  1.00 31.20           C  
ATOM   2574  O   TYR A 321       2.424   1.894  17.895  1.00 28.69           O  
ATOM   2575  CB  TYR A 321      -0.172   1.884  19.081  1.00 30.15           C  
ATOM   2576  CG  TYR A 321      -0.773   3.248  18.937  1.00 31.27           C  
ATOM   2577  CD1 TYR A 321      -1.551   3.806  19.943  1.00 31.95           C  
ATOM   2578  CD2 TYR A 321      -0.568   4.019  17.792  1.00 32.04           C  
ATOM   2579  CE1 TYR A 321      -2.091   5.076  19.847  1.00 30.48           C  
ATOM   2580  CE2 TYR A 321      -1.104   5.308  17.667  1.00 31.78           C  
ATOM   2581  CZ  TYR A 321      -1.854   5.812  18.710  1.00 31.96           C  
ATOM   2582  OH  TYR A 321      -2.396   7.068  18.611  1.00 32.15           O  
ATOM   2583  N   THR A 322       3.201   3.167  19.649  1.00 29.35           N  
ATOM   2584  CA  THR A 322       4.415   3.509  18.884  1.00 28.11           C  
ATOM   2585  C   THR A 322       5.302   2.268  18.817  1.00 29.26           C  
ATOM   2586  O   THR A 322       5.409   1.523  19.815  1.00 27.23           O  
ATOM   2587  CB  THR A 322       5.212   4.625  19.614  1.00 29.01           C  
ATOM   2588  OG1 THR A 322       4.356   5.787  19.751  1.00 26.42           O  
ATOM   2589  CG2 THR A 322       6.445   5.009  18.783  1.00 27.12           C  
ATOM   2590  N   ASP A 323       6.016   2.060  17.721  1.00 30.45           N  
ATOM   2591  CA  ASP A 323       6.972   0.942  17.645  1.00 34.08           C  
ATOM   2592  C   ASP A 323       7.994   0.846  18.742  1.00 33.89           C  
ATOM   2593  O   ASP A 323       8.811   1.787  18.908  1.00 34.13           O  
ATOM   2594  CB  ASP A 323       7.860   1.233  16.395  1.00 38.94           C  
ATOM   2595  CG  ASP A 323       7.791   0.028  15.468  1.00 43.43           C  
ATOM   2596  OD1 ASP A 323       6.856   0.070  14.640  1.00 44.36           O  
ATOM   2597  OD2 ASP A 323       8.656  -0.846  15.704  1.00 45.01           O  
ATOM   2598  N   GLY A 324       8.065  -0.219  19.523  1.00 33.86           N  
ATOM   2599  CA  GLY A 324       9.057  -0.311  20.594  1.00 34.22           C  
ATOM   2600  C   GLY A 324       8.551   0.232  21.930  1.00 34.42           C  
ATOM   2601  O   GLY A 324       9.341   0.242  22.897  1.00 35.69           O  
ATOM   2602  N   ALA A 325       7.338   0.745  22.035  1.00 32.71           N  
ATOM   2603  CA  ALA A 325       6.861   1.234  23.326  1.00 32.71           C  
ATOM   2604  C   ALA A 325       6.194   0.122  24.150  1.00 33.14           C  
ATOM   2605  O   ALA A 325       5.239  -0.485  23.641  1.00 33.91           O  
ATOM   2606  CB  ALA A 325       5.793   2.314  23.103  1.00 30.52           C  
ATOM   2607  N   LYS A 326       6.534  -0.070  25.398  1.00 31.63           N  
ATOM   2608  CA  LYS A 326       5.851  -0.984  26.301  1.00 33.95           C  
ATOM   2609  C   LYS A 326       5.533  -0.155  27.543  1.00 30.88           C  
ATOM   2610  O   LYS A 326       6.297  -0.204  28.485  1.00 30.77           O  
ATOM   2611  CB  LYS A 326       6.666  -2.252  26.656  1.00 36.33           C  
ATOM   2612  CG  LYS A 326       5.825  -3.250  27.443  1.00 40.59           C  
ATOM   2613  CD  LYS A 326       6.148  -4.719  27.238  1.00 43.78           C  
ATOM   2614  CE  LYS A 326       7.594  -5.113  27.479  1.00 45.48           C  
ATOM   2615  NZ  LYS A 326       8.395  -4.879  26.219  1.00 49.15           N  
ATOM   2616  N   LEU A 327       4.445   0.600  27.569  1.00 28.64           N  
ATOM   2617  CA  LEU A 327       4.240   1.502  28.702  1.00 30.94           C  
ATOM   2618  C   LEU A 327       3.390   0.930  29.820  1.00 33.88           C  
ATOM   2619  O   LEU A 327       2.494   0.165  29.514  1.00 34.95           O  
ATOM   2620  CB  LEU A 327       3.575   2.786  28.151  1.00 29.83           C  
ATOM   2621  CG  LEU A 327       4.369   3.400  26.964  1.00 29.98           C  
ATOM   2622  CD1 LEU A 327       3.657   4.656  26.492  1.00 31.10           C  
ATOM   2623  CD2 LEU A 327       5.809   3.661  27.394  1.00 27.54           C  
ATOM   2624  N   VAL A 328       3.632   1.357  31.033  1.00 36.20           N  
ATOM   2625  CA  VAL A 328       2.833   0.950  32.197  1.00 40.28           C  
ATOM   2626  C   VAL A 328       1.748   1.996  32.477  1.00 39.53           C  
ATOM   2627  O   VAL A 328       2.042   3.192  32.559  1.00 38.72           O  
ATOM   2628  CB  VAL A 328       3.788   0.857  33.400  1.00 40.77           C  
ATOM   2629  CG1 VAL A 328       3.076   0.962  34.730  1.00 43.55           C  
ATOM   2630  CG2 VAL A 328       4.605  -0.429  33.382  1.00 42.62           C  
ATOM   2631  N   GLU A 329       0.488   1.593  32.617  1.00 38.48           N  
ATOM   2632  CA  GLU A 329      -0.604   2.523  32.907  1.00 36.84           C  
ATOM   2633  C   GLU A 329      -0.385   2.968  34.334  1.00 33.66           C  
ATOM   2634  O   GLU A 329      -0.144   2.110  35.151  1.00 35.65           O  
ATOM   2635  CB  GLU A 329      -1.942   1.832  32.720  1.00 40.24           C  
ATOM   2636  CG  GLU A 329      -2.901   2.482  31.759  1.00 44.47           C  
ATOM   2637  CD  GLU A 329      -4.222   1.759  31.557  1.00 48.11           C  
ATOM   2638  OE1 GLU A 329      -4.871   1.304  32.523  1.00 47.83           O  
ATOM   2639  OE2 GLU A 329      -4.642   1.629  30.377  1.00 48.90           O  
ATOM   2640  N   PRO A 330      -0.375   4.263  34.663  1.00 31.91           N  
ATOM   2641  CA  PRO A 330      -0.134   4.715  36.009  1.00 28.06           C  
ATOM   2642  C   PRO A 330      -1.306   4.467  36.949  1.00 27.48           C  
ATOM   2643  O   PRO A 330      -2.437   4.430  36.498  1.00 24.51           O  
ATOM   2644  CB  PRO A 330       0.126   6.205  35.838  1.00 28.91           C  
ATOM   2645  CG  PRO A 330      -0.432   6.580  34.528  1.00 30.26           C  
ATOM   2646  CD  PRO A 330      -0.606   5.364  33.668  1.00 30.21           C  
ATOM   2647  N   GLU A 331      -1.061   4.364  38.246  1.00 29.15           N  
ATOM   2648  CA  GLU A 331      -2.077   4.161  39.275  1.00 32.29           C  
ATOM   2649  C   GLU A 331      -3.257   5.128  39.226  1.00 30.85           C  
ATOM   2650  O   GLU A 331      -4.445   4.782  39.304  1.00 30.81           O  
ATOM   2651  CB  GLU A 331      -1.387   4.312  40.627  1.00 37.00           C  
ATOM   2652  CG  GLU A 331      -0.845   3.063  41.289  1.00 44.13           C  
ATOM   2653  CD  GLU A 331      -1.899   2.431  42.198  1.00 47.52           C  
ATOM   2654  OE1 GLU A 331      -2.708   3.207  42.754  1.00 49.59           O  
ATOM   2655  OE2 GLU A 331      -1.923   1.180  42.335  1.00 48.82           O  
ATOM   2656  N   TRP A 332      -2.986   6.413  38.953  1.00 24.20           N  
ATOM   2657  CA  TRP A 332      -4.011   7.417  38.974  1.00 23.27           C  
ATOM   2658  C   TRP A 332      -5.010   7.276  37.866  1.00 21.58           C  
ATOM   2659  O   TRP A 332      -6.179   7.664  37.995  1.00 22.38           O  
ATOM   2660  CB  TRP A 332      -3.345   8.817  39.028  1.00 24.17           C  
ATOM   2661  CG  TRP A 332      -2.609   9.202  37.775  1.00 22.76           C  
ATOM   2662  CD1 TRP A 332      -1.239   9.157  37.624  1.00 20.93           C  
ATOM   2663  CD2 TRP A 332      -3.135   9.686  36.538  1.00 23.47           C  
ATOM   2664  NE1 TRP A 332      -0.899   9.576  36.368  1.00 19.31           N  
ATOM   2665  CE2 TRP A 332      -2.027   9.955  35.694  1.00 21.59           C  
ATOM   2666  CE3 TRP A 332      -4.404  10.010  36.069  1.00 23.93           C  
ATOM   2667  CZ2 TRP A 332      -2.164  10.448  34.404  1.00 21.79           C  
ATOM   2668  CZ3 TRP A 332      -4.545  10.518  34.787  1.00 25.99           C  
ATOM   2669  CH2 TRP A 332      -3.425  10.711  33.946  1.00 24.86           C  
ATOM   2670  N   PHE A 333      -4.631   6.682  36.741  1.00 22.63           N  
ATOM   2671  CA  PHE A 333      -5.464   6.478  35.592  1.00 24.83           C  
ATOM   2672  C   PHE A 333      -6.481   5.338  35.856  1.00 25.04           C  
ATOM   2673  O   PHE A 333      -7.511   5.409  35.210  1.00 26.52           O  
ATOM   2674  CB  PHE A 333      -4.635   6.091  34.357  1.00 26.96           C  
ATOM   2675  CG  PHE A 333      -5.365   6.126  33.049  1.00 29.12           C  
ATOM   2676  CD1 PHE A 333      -5.830   7.291  32.503  1.00 28.49           C  
ATOM   2677  CD2 PHE A 333      -5.577   4.949  32.335  1.00 32.44           C  
ATOM   2678  CE1 PHE A 333      -6.487   7.309  31.290  1.00 30.27           C  
ATOM   2679  CE2 PHE A 333      -6.246   4.952  31.111  1.00 33.50           C  
ATOM   2680  CZ  PHE A 333      -6.703   6.153  30.573  1.00 32.65           C  
ATOM   2681  N   LYS A 334      -6.210   4.491  36.800  1.00 27.80           N  
ATOM   2682  CA  LYS A 334      -7.081   3.353  37.121  1.00 33.70           C  
ATOM   2683  C   LYS A 334      -8.143   3.719  38.129  1.00 34.80           C  
ATOM   2684  O   LYS A 334      -9.202   3.088  38.217  1.00 34.57           O  
ATOM   2685  CB  LYS A 334      -6.118   2.254  37.661  1.00 35.79           C  
ATOM   2686  CG  LYS A 334      -5.430   1.545  36.500  1.00 36.56           C  
ATOM   2687  CD  LYS A 334      -4.302   0.621  36.930  1.00 40.41           C  
ATOM   2688  CE  LYS A 334      -4.107  -0.499  35.902  1.00 43.42           C  
ATOM   2689  NZ  LYS A 334      -4.693  -0.176  34.567  1.00 44.20           N  
ATOM   2690  N   TRP A 335      -7.923   4.826  38.867  1.00 34.12           N  
ATOM   2691  CA  TRP A 335      -8.925   5.258  39.843  1.00 31.31           C  
ATOM   2692  C   TRP A 335     -10.201   5.757  39.186  1.00 28.67           C  
ATOM   2693  O   TRP A 335     -10.258   6.046  38.015  1.00 28.24           O  
ATOM   2694  CB  TRP A 335      -8.403   6.398  40.715  1.00 30.53           C  
ATOM   2695  CG  TRP A 335      -7.203   6.212  41.552  1.00 30.44           C  
ATOM   2696  CD1 TRP A 335      -6.688   5.042  42.032  1.00 30.55           C  
ATOM   2697  CD2 TRP A 335      -6.298   7.260  41.993  1.00 30.12           C  
ATOM   2698  NE1 TRP A 335      -5.514   5.305  42.719  1.00 30.56           N  
ATOM   2699  CE2 TRP A 335      -5.291   6.645  42.748  1.00 30.90           C  
ATOM   2700  CE3 TRP A 335      -6.273   8.643  41.845  1.00 29.56           C  
ATOM   2701  CZ2 TRP A 335      -4.227   7.367  43.310  1.00 32.16           C  
ATOM   2702  CZ3 TRP A 335      -5.259   9.374  42.436  1.00 29.66           C  
ATOM   2703  CH2 TRP A 335      -4.232   8.726  43.140  1.00 30.85           C  
ATOM   2704  N   SER A 336     -11.224   6.046  39.956  1.00 29.16           N  
ATOM   2705  CA  SER A 336     -12.470   6.645  39.510  1.00 29.34           C  
ATOM   2706  C   SER A 336     -12.212   8.148  39.361  1.00 27.98           C  
ATOM   2707  O   SER A 336     -11.316   8.683  40.036  1.00 27.29           O  
ATOM   2708  CB  SER A 336     -13.552   6.404  40.587  1.00 29.40           C  
ATOM   2709  OG  SER A 336     -13.328   7.279  41.695  1.00 33.74           O  
ATOM   2710  N   GLN A 337     -13.008   8.869  38.596  1.00 27.24           N  
ATOM   2711  CA  GLN A 337     -12.806  10.291  38.446  1.00 27.83           C  
ATOM   2712  C   GLN A 337     -13.004  11.003  39.782  1.00 29.81           C  
ATOM   2713  O   GLN A 337     -12.331  11.998  40.077  1.00 24.51           O  
ATOM   2714  CB  GLN A 337     -13.669  10.939  37.358  1.00 27.21           C  
ATOM   2715  CG  GLN A 337     -13.263  12.398  37.067  1.00 25.22           C  
ATOM   2716  CD  GLN A 337     -11.848  12.558  36.519  1.00 24.81           C  
ATOM   2717  OE1 GLN A 337     -11.380  11.751  35.689  1.00 22.57           O  
ATOM   2718  NE2 GLN A 337     -11.169  13.608  37.039  1.00 23.26           N  
ATOM   2719  N   GLN A 338     -13.988  10.532  40.578  1.00 31.15           N  
ATOM   2720  CA  GLN A 338     -14.251  11.168  41.862  1.00 33.31           C  
ATOM   2721  C   GLN A 338     -13.036  11.127  42.786  1.00 30.11           C  
ATOM   2722  O   GLN A 338     -12.763  12.103  43.476  1.00 27.33           O  
ATOM   2723  CB  GLN A 338     -15.469  10.511  42.550  1.00 39.52           C  
ATOM   2724  CG  GLN A 338     -15.896  11.343  43.751  1.00 46.53           C  
ATOM   2725  CD  GLN A 338     -15.123  11.246  45.023  1.00 49.90           C  
ATOM   2726  OE1 GLN A 338     -14.309  10.333  45.235  1.00 53.40           O  
ATOM   2727  NE2 GLN A 338     -15.317  12.194  45.956  1.00 52.74           N  
ATOM   2728  N   LYS A 339     -12.298  10.037  42.852  1.00 27.09           N  
ATOM   2729  CA  LYS A 339     -11.087   9.912  43.672  1.00 26.94           C  
ATOM   2730  C   LYS A 339      -9.975  10.821  43.115  1.00 26.29           C  
ATOM   2731  O   LYS A 339      -9.291  11.542  43.866  1.00 26.53           O  
ATOM   2732  CB  LYS A 339     -10.696   8.446  43.645  1.00 30.10           C  
ATOM   2733  CG  LYS A 339      -9.261   8.088  43.957  1.00 32.78           C  
ATOM   2734  CD  LYS A 339      -9.084   8.087  45.469  1.00 37.09           C  
ATOM   2735  CE  LYS A 339      -7.244   8.510  45.408  0.00 20.00           C  
ATOM   2736  NZ  LYS A 339      -7.159   7.049  45.422  0.00 20.00           N  
ATOM   2737  N   ARG A 340      -9.830  10.876  41.792  1.00 25.02           N  
ATOM   2738  CA  ARG A 340      -8.853  11.842  41.226  1.00 24.67           C  
ATOM   2739  C   ARG A 340      -9.187  13.285  41.650  1.00 24.58           C  
ATOM   2740  O   ARG A 340      -8.298  14.016  42.139  1.00 24.60           O  
ATOM   2741  CB  ARG A 340      -8.847  11.767  39.722  1.00 23.16           C  
ATOM   2742  CG  ARG A 340      -8.168  10.540  39.110  1.00 24.41           C  
ATOM   2743  CD  ARG A 340      -7.938  10.811  37.612  1.00 25.22           C  
ATOM   2744  NE  ARG A 340      -9.144  10.489  36.828  1.00 27.63           N  
ATOM   2745  CZ  ARG A 340      -9.523   9.261  36.439  1.00 27.20           C  
ATOM   2746  NH1 ARG A 340      -8.819   8.183  36.727  1.00 24.81           N  
ATOM   2747  NH2 ARG A 340     -10.645   9.089  35.755  1.00 24.57           N  
ATOM   2748  N   ASN A 341     -10.470  13.669  41.565  1.00 24.00           N  
ATOM   2749  CA  ASN A 341     -10.854  15.032  41.984  1.00 25.96           C  
ATOM   2750  C   ASN A 341     -10.546  15.271  43.455  1.00 26.07           C  
ATOM   2751  O   ASN A 341     -10.134  16.395  43.777  1.00 26.75           O  
ATOM   2752  CB  ASN A 341     -12.315  15.352  41.709  1.00 25.33           C  
ATOM   2753  CG  ASN A 341     -12.733  15.332  40.253  1.00 28.58           C  
ATOM   2754  OD1 ASN A 341     -11.872  15.386  39.346  1.00 28.85           O  
ATOM   2755  ND2 ASN A 341     -14.040  15.350  40.014  1.00 23.10           N  
ATOM   2756  N   GLU A 342     -10.818  14.360  44.392  1.00 28.72           N  
ATOM   2757  CA  GLU A 342     -10.555  14.652  45.803  1.00 31.47           C  
ATOM   2758  C   GLU A 342      -9.050  14.725  46.036  1.00 29.72           C  
ATOM   2759  O   GLU A 342      -8.613  15.598  46.755  1.00 27.36           O  
ATOM   2760  CB  GLU A 342     -11.236  13.751  46.824  1.00 37.16           C  
ATOM   2761  CG  GLU A 342     -11.841  12.441  46.417  1.00 42.25           C  
ATOM   2762  CD  GLU A 342     -12.346  11.646  47.610  1.00 47.57           C  
ATOM   2763  OE1 GLU A 342     -13.357  12.093  48.199  1.00 49.92           O  
ATOM   2764  OE2 GLU A 342     -11.734  10.596  47.967  1.00 50.03           O  
ATOM   2765  N   GLU A 343      -8.265  13.856  45.413  1.00 29.93           N  
ATOM   2766  CA  GLU A 343      -6.811  13.934  45.472  1.00 29.04           C  
ATOM   2767  C   GLU A 343      -6.367  15.257  44.845  1.00 27.31           C  
ATOM   2768  O   GLU A 343      -5.552  15.932  45.456  1.00 26.46           O  
ATOM   2769  CB  GLU A 343      -6.176  12.760  44.753  1.00 33.11           C  
ATOM   2770  CG  GLU A 343      -4.672  12.632  44.889  1.00 37.14           C  
ATOM   2771  CD  GLU A 343      -4.226  12.114  46.261  1.00 40.73           C  
ATOM   2772  OE1 GLU A 343      -5.046  11.613  47.072  1.00 40.78           O  
ATOM   2773  OE2 GLU A 343      -2.985  12.248  46.425  1.00 42.30           O  
ATOM   2774  N   ALA A 344      -6.921  15.683  43.718  1.00 22.89           N  
ATOM   2775  CA  ALA A 344      -6.473  16.966  43.133  1.00 22.33           C  
ATOM   2776  C   ALA A 344      -6.784  18.149  44.056  1.00 23.72           C  
ATOM   2777  O   ALA A 344      -6.001  19.104  44.197  1.00 21.50           O  
ATOM   2778  CB  ALA A 344      -7.189  17.211  41.800  1.00 15.84           C  
ATOM   2779  N   LYS A 345      -7.959  18.104  44.674  1.00 24.46           N  
ATOM   2780  CA  LYS A 345      -8.355  19.224  45.559  1.00 29.24           C  
ATOM   2781  C   LYS A 345      -7.438  19.358  46.754  1.00 29.00           C  
ATOM   2782  O   LYS A 345      -7.039  20.453  47.151  1.00 30.33           O  
ATOM   2783  CB  LYS A 345      -9.825  19.095  45.972  1.00 31.61           C  
ATOM   2784  CG  LYS A 345     -10.814  19.758  45.057  1.00 36.33           C  
ATOM   2785  CD  LYS A 345     -12.270  19.387  45.402  1.00 40.82           C  
ATOM   2786  CE  LYS A 345     -12.603  18.147  44.573  1.00 44.60           C  
ATOM   2787  NZ  LYS A 345     -13.801  17.368  45.014  1.00 46.35           N  
ATOM   2788  N   LYS A 346      -7.051  18.258  47.365  1.00 30.45           N  
ATOM   2789  CA  LYS A 346      -6.128  18.223  48.480  1.00 31.55           C  
ATOM   2790  C   LYS A 346      -4.773  18.819  48.119  1.00 31.26           C  
ATOM   2791  O   LYS A 346      -4.123  19.488  48.924  1.00 30.09           O  
ATOM   2792  CB  LYS A 346      -5.932  16.766  48.978  1.00 32.55           C  
ATOM   2793  CG  LYS A 346      -4.816  16.688  49.986  1.00 37.84           C  
ATOM   2794  CD  LYS A 346      -4.706  15.647  51.058  1.00 41.90           C  
ATOM   2795  CE  LYS A 346      -3.979  14.372  50.704  1.00 45.05           C  
ATOM   2796  NZ  LYS A 346      -2.704  14.584  49.938  1.00 48.59           N  
ATOM   2797  N   LEU A 347      -4.265  18.470  46.936  1.00 28.99           N  
ATOM   2798  CA  LEU A 347      -2.976  18.960  46.460  1.00 27.98           C  
ATOM   2799  C   LEU A 347      -3.025  20.464  46.291  1.00 25.37           C  
ATOM   2800  O   LEU A 347      -2.035  21.128  46.649  1.00 23.75           O  
ATOM   2801  CB  LEU A 347      -2.523  18.256  45.145  1.00 27.06           C  
ATOM   2802  CG  LEU A 347      -2.027  16.824  45.336  1.00 29.66           C  
ATOM   2803  CD1 LEU A 347      -1.677  16.127  44.015  1.00 31.20           C  
ATOM   2804  CD2 LEU A 347      -0.787  16.730  46.243  1.00 30.70           C  
ATOM   2805  N   LEU A 348      -4.044  21.019  45.688  1.00 24.91           N  
ATOM   2806  CA  LEU A 348      -4.156  22.454  45.510  1.00 30.32           C  
ATOM   2807  C   LEU A 348      -4.216  23.178  46.867  1.00 31.00           C  
ATOM   2808  O   LEU A 348      -3.550  24.194  47.069  1.00 31.20           O  
ATOM   2809  CB  LEU A 348      -5.410  22.855  44.748  1.00 34.65           C  
ATOM   2810  CG  LEU A 348      -5.343  23.202  43.279  1.00 37.26           C  
ATOM   2811  CD1 LEU A 348      -6.567  24.018  42.845  1.00 36.23           C  
ATOM   2812  CD2 LEU A 348      -4.080  23.991  42.932  1.00 37.60           C  
ATOM   2813  N   ALA A 349      -5.051  22.691  47.759  1.00 30.29           N  
ATOM   2814  CA  ALA A 349      -5.178  23.285  49.095  1.00 33.27           C  
ATOM   2815  C   ALA A 349      -3.814  23.291  49.779  1.00 35.10           C  
ATOM   2816  O   ALA A 349      -3.409  24.329  50.307  1.00 36.42           O  
ATOM   2817  CB  ALA A 349      -6.156  22.524  49.976  1.00 30.37           C  
ATOM   2818  N   GLU A 350      -3.029  22.218  49.705  1.00 36.70           N  
ATOM   2819  CA  GLU A 350      -1.706  22.197  50.350  1.00 38.10           C  
ATOM   2820  C   GLU A 350      -0.770  23.191  49.691  1.00 40.48           C  
ATOM   2821  O   GLU A 350       0.112  23.779  50.330  1.00 39.66           O  
ATOM   2822  CB  GLU A 350      -1.257  20.732  50.419  1.00 40.43           C  
ATOM   2823  CG  GLU A 350       0.236  20.544  50.499  1.00 40.55           C  
ATOM   2824  CD  GLU A 350       0.795  19.153  50.373  1.00 41.48           C  
ATOM   2825  OE1 GLU A 350       0.092  18.113  50.326  1.00 40.60           O  
ATOM   2826  OE2 GLU A 350       2.058  19.186  50.337  1.00 40.68           O  
ATOM   2827  N   ALA A 351      -0.959  23.559  48.421  1.00 40.74           N  
ATOM   2828  CA  ALA A 351      -0.190  24.552  47.712  1.00 42.73           C  
ATOM   2829  C   ALA A 351      -0.739  25.969  47.914  1.00 43.09           C  
ATOM   2830  O   ALA A 351      -0.237  26.876  47.251  1.00 44.04           O  
ATOM   2831  CB  ALA A 351      -0.178  24.308  46.205  1.00 42.81           C  
ATOM   2832  N   GLY A 352      -1.701  26.190  48.798  1.00 42.22           N  
ATOM   2833  CA  GLY A 352      -2.236  27.494  49.080  1.00 41.42           C  
ATOM   2834  C   GLY A 352      -3.403  27.950  48.242  1.00 41.51           C  
ATOM   2835  O   GLY A 352      -3.755  29.134  48.275  1.00 41.81           O  
ATOM   2836  N   PHE A 353      -4.023  27.096  47.427  1.00 42.40           N  
ATOM   2837  CA  PHE A 353      -5.118  27.599  46.594  1.00 42.81           C  
ATOM   2838  C   PHE A 353      -6.431  26.999  47.069  1.00 46.20           C  
ATOM   2839  O   PHE A 353      -6.481  25.782  47.261  1.00 46.52           O  
ATOM   2840  CB  PHE A 353      -4.878  27.395  45.107  1.00 41.00           C  
ATOM   2841  CG  PHE A 353      -3.554  27.914  44.598  1.00 38.68           C  
ATOM   2842  CD1 PHE A 353      -3.435  29.240  44.186  1.00 37.50           C  
ATOM   2843  CD2 PHE A 353      -2.442  27.094  44.569  1.00 37.52           C  
ATOM   2844  CE1 PHE A 353      -2.237  29.733  43.710  1.00 36.38           C  
ATOM   2845  CE2 PHE A 353      -1.227  27.591  44.102  1.00 37.14           C  
ATOM   2846  CZ  PHE A 353      -1.129  28.902  43.685  1.00 36.35           C  
ATOM   2847  N   THR A 354      -7.433  27.855  47.301  1.00 48.84           N  
ATOM   2848  CA  THR A 354      -8.735  27.341  47.715  1.00 52.97           C  
ATOM   2849  C   THR A 354      -9.875  28.033  46.973  1.00 54.54           C  
ATOM   2850  O   THR A 354      -9.671  28.870  46.097  1.00 53.79           O  
ATOM   2851  CB  THR A 354      -9.047  27.542  49.212  1.00 53.57           C  
ATOM   2852  OG1 THR A 354      -8.539  28.800  49.695  1.00 55.45           O  
ATOM   2853  CG2 THR A 354      -8.507  26.398  50.048  1.00 53.94           C  
ATOM   2854  N   ALA A 355     -11.117  27.708  47.392  1.00 54.96           N  
ATOM   2855  CA  ALA A 355     -12.256  28.475  46.866  1.00 54.99           C  
ATOM   2856  C   ALA A 355     -11.995  29.818  47.547  1.00 55.66           C  
ATOM   2857  O   ALA A 355     -11.124  29.819  48.443  1.00 54.44           O  
ATOM   2858  CB  ALA A 355     -13.598  27.957  47.320  1.00 55.57           C  
ATOM   2859  N   ASP A 356     -12.553  30.955  47.166  1.00 56.03           N  
ATOM   2860  CA  ASP A 356     -12.244  32.176  47.907  1.00 58.17           C  
ATOM   2861  C   ASP A 356     -10.883  32.778  47.662  1.00 57.27           C  
ATOM   2862  O   ASP A 356     -10.683  33.941  48.022  1.00 57.78           O  
ATOM   2863  CB  ASP A 356     -12.421  31.903  49.414  1.00 61.90           C  
ATOM   2864  CG  ASP A 356     -12.368  33.114  50.321  1.00 64.94           C  
ATOM   2865  OD1 ASP A 356     -12.818  34.202  49.877  1.00 65.02           O  
ATOM   2866  OD2 ASP A 356     -11.900  33.029  51.487  1.00 66.37           O  
ATOM   2867  N   LYS A 357      -9.909  32.116  47.067  1.00 55.73           N  
ATOM   2868  CA  LYS A 357      -8.577  32.606  46.734  1.00 53.97           C  
ATOM   2869  C   LYS A 357      -7.928  31.582  45.781  1.00 50.25           C  
ATOM   2870  O   LYS A 357      -6.971  30.882  46.072  1.00 47.12           O  
ATOM   2871  CB  LYS A 357      -7.707  32.853  47.950  1.00 56.17           C  
ATOM   2872  CG  LYS A 357      -7.730  31.793  49.035  1.00 58.19           C  
ATOM   2873  CD  LYS A 357      -7.576  32.510  50.387  1.00 59.28           C  
ATOM   2874  CE  LYS A 357      -6.091  32.608  50.736  1.00 60.42           C  
ATOM   2875  NZ  LYS A 357      -5.811  33.788  51.601  1.00 60.05           N  
ATOM   2876  N   PRO A 358      -8.583  31.432  44.625  1.00 46.65           N  
ATOM   2877  CA  PRO A 358      -8.270  30.363  43.716  1.00 43.85           C  
ATOM   2878  C   PRO A 358      -7.229  30.650  42.661  1.00 40.88           C  
ATOM   2879  O   PRO A 358      -7.035  31.766  42.226  1.00 40.71           O  
ATOM   2880  CB  PRO A 358      -9.606  30.112  43.006  1.00 43.51           C  
ATOM   2881  CG  PRO A 358     -10.176  31.476  42.897  1.00 45.34           C  
ATOM   2882  CD  PRO A 358      -9.845  32.128  44.233  1.00 46.00           C  
ATOM   2883  N   LEU A 359      -6.637  29.554  42.211  1.00 37.69           N  
ATOM   2884  CA  LEU A 359      -5.709  29.607  41.075  1.00 34.77           C  
ATOM   2885  C   LEU A 359      -6.435  30.133  39.837  1.00 32.29           C  
ATOM   2886  O   LEU A 359      -7.491  29.626  39.438  1.00 32.39           O  
ATOM   2887  CB  LEU A 359      -5.318  28.151  40.797  1.00 31.88           C  
ATOM   2888  CG  LEU A 359      -4.387  27.941  39.601  1.00 29.04           C  
ATOM   2889  CD1 LEU A 359      -3.080  28.672  39.808  1.00 27.25           C  
ATOM   2890  CD2 LEU A 359      -4.183  26.444  39.394  1.00 28.41           C  
ATOM   2891  N   THR A 360      -5.891  31.121  39.188  1.00 31.79           N  
ATOM   2892  CA  THR A 360      -6.428  31.697  37.961  1.00 32.13           C  
ATOM   2893  C   THR A 360      -5.298  31.700  36.932  1.00 30.95           C  
ATOM   2894  O   THR A 360      -4.165  31.994  37.332  1.00 29.81           O  
ATOM   2895  CB  THR A 360      -6.922  33.124  38.264  1.00 35.18           C  
ATOM   2896  OG1 THR A 360      -8.084  33.067  39.137  1.00 34.85           O  
ATOM   2897  CG2 THR A 360      -7.362  33.786  36.972  1.00 35.26           C  
ATOM   2898  N   PHE A 361      -5.537  31.350  35.676  1.00 29.67           N  
ATOM   2899  CA  PHE A 361      -4.404  31.354  34.726  1.00 28.36           C  
ATOM   2900  C   PHE A 361      -4.929  31.527  33.324  1.00 27.93           C  
ATOM   2901  O   PHE A 361      -6.129  31.313  33.080  1.00 32.14           O  
ATOM   2902  CB  PHE A 361      -3.544  30.084  34.819  1.00 25.42           C  
ATOM   2903  CG  PHE A 361      -4.213  28.756  34.643  1.00 25.14           C  
ATOM   2904  CD1 PHE A 361      -4.790  28.092  35.716  1.00 23.98           C  
ATOM   2905  CD2 PHE A 361      -4.299  28.141  33.408  1.00 23.87           C  
ATOM   2906  CE1 PHE A 361      -5.391  26.852  35.559  1.00 25.43           C  
ATOM   2907  CE2 PHE A 361      -4.920  26.909  33.212  1.00 23.35           C  
ATOM   2908  CZ  PHE A 361      -5.499  26.248  34.311  1.00 23.31           C  
ATOM   2909  N   ASP A 362      -4.038  31.769  32.370  1.00 28.21           N  
ATOM   2910  CA  ASP A 362      -4.375  31.874  30.969  1.00 26.31           C  
ATOM   2911  C   ASP A 362      -4.154  30.548  30.247  1.00 26.17           C  
ATOM   2912  O   ASP A 362      -3.115  29.907  30.482  1.00 22.76           O  
ATOM   2913  CB  ASP A 362      -3.442  32.922  30.303  1.00 27.99           C  
ATOM   2914  CG  ASP A 362      -3.842  34.272  30.900  1.00 32.38           C  
ATOM   2915  OD1 ASP A 362      -5.060  34.416  31.116  1.00 33.12           O  
ATOM   2916  OD2 ASP A 362      -3.094  35.172  31.255  1.00 33.95           O  
ATOM   2917  N   LEU A 363      -5.092  30.175  29.394  1.00 22.92           N  
ATOM   2918  CA  LEU A 363      -4.998  28.990  28.599  1.00 24.48           C  
ATOM   2919  C   LEU A 363      -4.860  29.488  27.144  1.00 26.35           C  
ATOM   2920  O   LEU A 363      -5.796  30.127  26.622  1.00 25.14           O  
ATOM   2921  CB ALEU A 363      -6.234  28.134  28.786  0.50 24.27           C  
ATOM   2922  CB BLEU A 363      -6.188  28.032  28.669  0.50 26.14           C  
ATOM   2923  CG ALEU A 363      -6.344  26.736  28.202  0.50 23.84           C  
ATOM   2924  CG BLEU A 363      -6.010  26.778  27.786  0.50 26.31           C  
ATOM   2925  CD1ALEU A 363      -7.674  26.097  28.603  0.50 22.54           C  
ATOM   2926  CD1BLEU A 363      -4.889  25.945  28.407  0.50 26.26           C  
ATOM   2927  CD2ALEU A 363      -6.209  26.691  26.681  0.50 20.64           C  
ATOM   2928  CD2BLEU A 363      -7.287  25.970  27.601  0.50 26.36           C  
ATOM   2929  N   LEU A 364      -3.682  29.214  26.570  1.00 23.84           N  
ATOM   2930  CA  LEU A 364      -3.394  29.628  25.177  1.00 22.78           C  
ATOM   2931  C   LEU A 364      -3.677  28.521  24.181  1.00 23.04           C  
ATOM   2932  O   LEU A 364      -3.293  27.342  24.374  1.00 18.71           O  
ATOM   2933  CB  LEU A 364      -1.943  30.037  25.056  1.00 24.96           C  
ATOM   2934  CG  LEU A 364      -1.276  30.274  23.695  1.00 26.70           C  
ATOM   2935  CD1 LEU A 364      -1.823  31.543  23.032  1.00 29.02           C  
ATOM   2936  CD2 LEU A 364       0.216  30.451  23.826  1.00 25.39           C  
ATOM   2937  N   TYR A 365      -4.380  28.826  23.088  1.00 20.87           N  
ATOM   2938  CA  TYR A 365      -4.663  27.863  22.044  1.00 25.09           C  
ATOM   2939  C   TYR A 365      -4.494  28.616  20.700  1.00 26.47           C  
ATOM   2940  O   TYR A 365      -4.531  29.856  20.680  1.00 25.07           O  
ATOM   2941  CB  TYR A 365      -5.975  27.095  22.087  1.00 27.12           C  
ATOM   2942  CG  TYR A 365      -7.179  28.013  21.861  1.00 31.64           C  
ATOM   2943  CD1 TYR A 365      -7.710  28.751  22.929  1.00 31.57           C  
ATOM   2944  CD2 TYR A 365      -7.755  28.136  20.618  1.00 31.15           C  
ATOM   2945  CE1 TYR A 365      -8.800  29.603  22.745  1.00 32.62           C  
ATOM   2946  CE2 TYR A 365      -8.822  28.990  20.407  1.00 34.19           C  
ATOM   2947  CZ  TYR A 365      -9.343  29.712  21.484  1.00 35.45           C  
ATOM   2948  OH  TYR A 365     -10.393  30.568  21.239  1.00 37.34           O  
ATOM   2949  N   ASN A 366      -4.284  27.799  19.665  1.00 27.65           N  
ATOM   2950  CA  ASN A 366      -4.144  28.324  18.319  1.00 28.32           C  
ATOM   2951  C   ASN A 366      -5.489  28.357  17.610  1.00 26.65           C  
ATOM   2952  O   ASN A 366      -6.270  27.433  17.563  1.00 23.18           O  
ATOM   2953  CB  ASN A 366      -3.111  27.555  17.472  1.00 26.51           C  
ATOM   2954  CG  ASN A 366      -3.433  26.101  17.349  1.00 26.46           C  
ATOM   2955  OD1 ASN A 366      -3.426  25.347  18.331  1.00 25.12           O  
ATOM   2956  ND2 ASN A 366      -3.770  25.596  16.155  1.00 26.35           N  
ATOM   2957  N   THR A 367      -5.787  29.521  17.001  1.00 30.48           N  
ATOM   2958  CA  THR A 367      -7.117  29.633  16.326  1.00 29.06           C  
ATOM   2959  C   THR A 367      -7.599  28.426  15.574  1.00 28.99           C  
ATOM   2960  O   THR A 367      -6.958  27.900  14.668  1.00 29.01           O  
ATOM   2961  CB  THR A 367      -7.041  30.821  15.321  1.00 31.08           C  
ATOM   2962  OG1 THR A 367      -6.584  31.894  16.141  1.00 30.37           O  
ATOM   2963  CG2 THR A 367      -8.440  30.987  14.733  1.00 30.45           C  
ATOM   2964  N   SER A 368      -8.848  28.015  15.861  1.00 28.02           N  
ATOM   2965  CA  SER A 368      -9.447  26.809  15.360  1.00 28.43           C  
ATOM   2966  C   SER A 368     -10.880  26.655  15.868  1.00 32.67           C  
ATOM   2967  O   SER A 368     -11.136  27.173  16.952  1.00 34.22           O  
ATOM   2968  CB  SER A 368      -8.644  25.658  15.972  1.00 26.51           C  
ATOM   2969  OG  SER A 368      -9.211  24.400  15.856  1.00 22.59           O  
ATOM   2970  N   ASP A 369     -11.760  25.964  15.139  1.00 35.15           N  
ATOM   2971  CA  ASP A 369     -13.089  25.771  15.759  1.00 37.06           C  
ATOM   2972  C   ASP A 369     -12.969  24.619  16.782  1.00 36.26           C  
ATOM   2973  O   ASP A 369     -13.677  24.624  17.803  1.00 36.44           O  
ATOM   2974  CB  ASP A 369     -14.215  25.512  14.771  1.00 35.94           C  
ATOM   2975  CG  ASP A 369     -14.299  26.601  13.712  1.00 37.78           C  
ATOM   2976  OD1 ASP A 369     -14.204  27.802  14.057  1.00 36.78           O  
ATOM   2977  OD2 ASP A 369     -14.379  26.214  12.519  1.00 38.84           O  
ATOM   2978  N   LEU A 370     -12.175  23.607  16.466  1.00 32.23           N  
ATOM   2979  CA  LEU A 370     -12.017  22.470  17.348  1.00 32.39           C  
ATOM   2980  C   LEU A 370     -11.300  22.852  18.645  1.00 31.18           C  
ATOM   2981  O   LEU A 370     -11.823  22.513  19.710  1.00 31.48           O  
ATOM   2982  CB  LEU A 370     -11.265  21.338  16.658  1.00 33.22           C  
ATOM   2983  CG  LEU A 370     -10.994  20.045  17.407  1.00 33.82           C  
ATOM   2984  CD1 LEU A 370     -12.213  19.182  17.651  1.00 30.28           C  
ATOM   2985  CD2 LEU A 370      -9.926  19.252  16.646  1.00 34.58           C  
ATOM   2986  N   HIS A 371     -10.174  23.565  18.594  1.00 29.09           N  
ATOM   2987  CA  HIS A 371      -9.443  23.839  19.839  1.00 29.17           C  
ATOM   2988  C   HIS A 371     -10.236  24.749  20.769  1.00 28.00           C  
ATOM   2989  O   HIS A 371     -10.158  24.591  21.975  1.00 26.96           O  
ATOM   2990  CB  HIS A 371      -8.033  24.360  19.596  1.00 26.06           C  
ATOM   2991  CG  HIS A 371      -7.235  23.424  18.710  1.00 23.91           C  
ATOM   2992  ND1 HIS A 371      -7.189  22.058  18.880  1.00 24.70           N  
ATOM   2993  CD2 HIS A 371      -6.410  23.726  17.670  1.00 22.68           C  
ATOM   2994  CE1 HIS A 371      -6.389  21.535  17.944  1.00 23.21           C  
ATOM   2995  NE2 HIS A 371      -5.905  22.531  17.218  1.00 19.81           N  
ATOM   2996  N   LYS A 372     -10.915  25.758  20.260  1.00 30.16           N  
ATOM   2997  CA  LYS A 372     -11.769  26.654  21.023  1.00 33.12           C  
ATOM   2998  C   LYS A 372     -12.832  25.868  21.786  1.00 34.00           C  
ATOM   2999  O   LYS A 372     -12.961  25.991  23.000  1.00 36.30           O  
ATOM   3000  CB  LYS A 372     -12.435  27.700  20.125  1.00 36.71           C  
ATOM   3001  CG  LYS A 372     -13.657  28.365  20.753  1.00 40.54           C  
ATOM   3002  CD  LYS A 372     -13.263  29.721  21.311  1.00 42.84           C  
ATOM   3003  CE  LYS A 372     -13.869  30.840  20.453  1.00 44.71           C  
ATOM   3004  NZ  LYS A 372     -15.356  30.683  20.467  1.00 46.83           N  
ATOM   3005  N   LYS A 373     -13.611  25.054  21.120  1.00 35.80           N  
ATOM   3006  CA  LYS A 373     -14.628  24.186  21.657  1.00 38.41           C  
ATOM   3007  C   LYS A 373     -14.084  23.288  22.781  1.00 37.24           C  
ATOM   3008  O   LYS A 373     -14.682  23.166  23.848  1.00 33.66           O  
ATOM   3009  CB  LYS A 373     -15.138  23.275  20.538  1.00 41.34           C  
ATOM   3010  CG  LYS A 373     -16.628  23.041  20.510  1.00 45.83           C  
ATOM   3011  CD  LYS A 373     -17.118  22.021  21.520  1.00 47.60           C  
ATOM   3012  CE  LYS A 373     -18.661  21.958  21.492  1.00 48.87           C  
ATOM   3013  NZ  LYS A 373     -19.182  21.007  22.526  1.00 48.66           N  
ATOM   3014  N   LEU A 374     -12.924  22.648  22.549  1.00 33.14           N  
ATOM   3015  CA  LEU A 374     -12.309  21.834  23.619  1.00 31.20           C  
ATOM   3016  C   LEU A 374     -11.811  22.653  24.801  1.00 27.07           C  
ATOM   3017  O   LEU A 374     -11.871  22.272  25.965  1.00 27.96           O  
ATOM   3018  CB  LEU A 374     -11.101  21.095  23.006  1.00 30.80           C  
ATOM   3019  CG  LEU A 374     -11.524  19.935  22.101  1.00 31.65           C  
ATOM   3020  CD1 LEU A 374     -10.249  19.268  21.579  1.00 30.80           C  
ATOM   3021  CD2 LEU A 374     -12.445  18.963  22.826  1.00 30.29           C  
ATOM   3022  N   ALA A 375     -11.271  23.818  24.531  1.00 23.01           N  
ATOM   3023  CA  ALA A 375     -10.732  24.747  25.489  1.00 24.31           C  
ATOM   3024  C   ALA A 375     -11.906  25.232  26.383  1.00 27.54           C  
ATOM   3025  O   ALA A 375     -11.739  25.333  27.586  1.00 23.02           O  
ATOM   3026  CB  ALA A 375     -10.069  25.904  24.792  1.00 23.86           C  
ATOM   3027  N   ILE A 376     -13.082  25.473  25.765  1.00 29.62           N  
ATOM   3028  CA  ILE A 376     -14.212  25.894  26.647  1.00 29.66           C  
ATOM   3029  C   ILE A 376     -14.652  24.726  27.512  1.00 28.57           C  
ATOM   3030  O   ILE A 376     -14.877  24.941  28.707  1.00 31.00           O  
ATOM   3031  CB  ILE A 376     -15.413  26.378  25.827  1.00 30.19           C  
ATOM   3032  CG1 ILE A 376     -15.070  27.672  25.076  1.00 31.22           C  
ATOM   3033  CG2 ILE A 376     -16.631  26.591  26.741  1.00 29.73           C  
ATOM   3034  CD1 ILE A 376     -15.960  27.821  23.828  1.00 31.28           C  
ATOM   3035  N   ALA A 377     -14.735  23.508  26.991  1.00 28.75           N  
ATOM   3036  CA  ALA A 377     -15.149  22.378  27.791  1.00 27.55           C  
ATOM   3037  C   ALA A 377     -14.129  22.071  28.889  1.00 29.77           C  
ATOM   3038  O   ALA A 377     -14.550  21.665  29.983  1.00 30.35           O  
ATOM   3039  CB  ALA A 377     -15.395  21.094  27.025  1.00 26.46           C  
ATOM   3040  N   VAL A 378     -12.830  22.118  28.594  1.00 27.34           N  
ATOM   3041  CA  VAL A 378     -11.843  21.822  29.668  1.00 26.76           C  
ATOM   3042  C   VAL A 378     -11.909  22.827  30.782  1.00 25.86           C  
ATOM   3043  O   VAL A 378     -11.754  22.544  31.956  1.00 26.86           O  
ATOM   3044  CB  VAL A 378     -10.440  21.773  28.997  1.00 25.82           C  
ATOM   3045  CG1 VAL A 378      -9.293  22.009  29.944  1.00 25.31           C  
ATOM   3046  CG2 VAL A 378     -10.311  20.423  28.276  1.00 25.06           C  
ATOM   3047  N   ALA A 379     -12.055  24.116  30.482  1.00 27.25           N  
ATOM   3048  CA  ALA A 379     -12.111  25.214  31.426  1.00 26.40           C  
ATOM   3049  C   ALA A 379     -13.268  25.037  32.408  1.00 28.39           C  
ATOM   3050  O   ALA A 379     -13.126  25.344  33.597  1.00 29.06           O  
ATOM   3051  CB  ALA A 379     -12.329  26.544  30.690  1.00 26.31           C  
ATOM   3052  N   SER A 380     -14.409  24.571  31.926  1.00 27.14           N  
ATOM   3053  CA  SER A 380     -15.582  24.373  32.747  1.00 29.12           C  
ATOM   3054  C   SER A 380     -15.418  23.111  33.587  1.00 29.58           C  
ATOM   3055  O   SER A 380     -15.905  23.084  34.718  1.00 30.09           O  
ATOM   3056  CB  SER A 380     -16.816  24.362  31.843  1.00 29.61           C  
ATOM   3057  OG  SER A 380     -17.123  23.072  31.384  1.00 31.80           O  
ATOM   3058  N   ILE A 381     -14.707  22.092  33.137  1.00 27.15           N  
ATOM   3059  CA  ILE A 381     -14.451  20.895  33.950  1.00 26.99           C  
ATOM   3060  C   ILE A 381     -13.492  21.172  35.095  1.00 25.04           C  
ATOM   3061  O   ILE A 381     -13.645  20.631  36.199  1.00 23.06           O  
ATOM   3062  CB  ILE A 381     -13.818  19.773  33.071  1.00 29.90           C  
ATOM   3063  CG1 ILE A 381     -14.833  19.447  31.984  1.00 30.74           C  
ATOM   3064  CG2 ILE A 381     -13.384  18.564  33.867  1.00 26.73           C  
ATOM   3065  CD1 ILE A 381     -14.886  18.064  31.402  1.00 34.75           C  
ATOM   3066  N   TRP A 382     -12.495  22.009  34.856  1.00 23.88           N  
ATOM   3067  CA  TRP A 382     -11.509  22.428  35.823  1.00 27.00           C  
ATOM   3068  C   TRP A 382     -12.158  23.328  36.866  1.00 28.56           C  
ATOM   3069  O   TRP A 382     -11.893  23.194  38.060  1.00 27.29           O  
ATOM   3070  CB  TRP A 382     -10.273  23.069  35.170  1.00 27.04           C  
ATOM   3071  CG  TRP A 382      -9.168  22.106  34.808  1.00 26.78           C  
ATOM   3072  CD1 TRP A 382      -8.904  20.880  35.328  1.00 26.84           C  
ATOM   3073  CD2 TRP A 382      -8.092  22.380  33.876  1.00 27.40           C  
ATOM   3074  NE1 TRP A 382      -7.771  20.335  34.731  1.00 26.45           N  
ATOM   3075  CE2 TRP A 382      -7.273  21.240  33.831  1.00 27.65           C  
ATOM   3076  CE3 TRP A 382      -7.818  23.449  33.022  1.00 26.99           C  
ATOM   3077  CZ2 TRP A 382      -6.165  21.143  32.962  1.00 26.81           C  
ATOM   3078  CZ3 TRP A 382      -6.695  23.363  32.194  1.00 28.38           C  
ATOM   3079  CH2 TRP A 382      -5.883  22.222  32.185  1.00 26.07           C  
ATOM   3080  N   LYS A 383     -12.967  24.289  36.405  1.00 28.53           N  
ATOM   3081  CA  LYS A 383     -13.782  25.131  37.261  1.00 29.06           C  
ATOM   3082  C   LYS A 383     -14.639  24.235  38.165  1.00 28.96           C  
ATOM   3083  O   LYS A 383     -14.621  24.384  39.380  1.00 28.53           O  
ATOM   3084  CB  LYS A 383     -14.665  26.053  36.392  1.00 31.46           C  
ATOM   3085  CG  LYS A 383     -15.725  26.895  37.089  1.00 36.32           C  
ATOM   3086  CD  LYS A 383     -15.075  27.819  38.114  1.00 39.36           C  
ATOM   3087  CE  LYS A 383     -16.061  28.813  38.723  1.00 43.20           C  
ATOM   3088  NZ  LYS A 383     -15.349  29.656  39.744  1.00 44.88           N  
ATOM   3089  N   LYS A 384     -15.330  23.251  37.626  1.00 29.02           N  
ATOM   3090  CA  LYS A 384     -16.214  22.408  38.403  1.00 31.48           C  
ATOM   3091  C   LYS A 384     -15.527  21.426  39.323  1.00 33.36           C  
ATOM   3092  O   LYS A 384     -15.976  21.233  40.466  1.00 32.85           O  
ATOM   3093  CB  LYS A 384     -17.180  21.710  37.453  1.00 33.56           C  
ATOM   3094  CG  LYS A 384     -18.426  21.181  38.157  1.00 37.36           C  
ATOM   3095  CD  LYS A 384     -18.355  19.691  38.410  1.00 39.31           C  
ATOM   3096  CE  LYS A 384     -19.627  19.268  39.195  1.00 43.25           C  
ATOM   3097  NZ  LYS A 384     -20.580  18.586  38.262  1.00 44.84           N  
ATOM   3098  N   ASN A 385     -14.400  20.840  38.939  1.00 34.47           N  
ATOM   3099  CA  ASN A 385     -13.704  19.844  39.752  1.00 34.68           C  
ATOM   3100  C   ASN A 385     -12.632  20.425  40.666  1.00 33.56           C  
ATOM   3101  O   ASN A 385     -12.288  19.722  41.645  1.00 35.06           O  
ATOM   3102  CB  ASN A 385     -13.062  18.790  38.836  1.00 35.28           C  
ATOM   3103  CG  ASN A 385     -14.015  17.938  38.046  1.00 37.41           C  
ATOM   3104  OD1 ASN A 385     -15.229  18.045  38.229  1.00 36.73           O  
ATOM   3105  ND2 ASN A 385     -13.527  17.099  37.116  1.00 35.25           N  
ATOM   3106  N   LEU A 386     -12.191  21.652  40.468  1.00 31.81           N  
ATOM   3107  CA  LEU A 386     -11.138  22.266  41.280  1.00 31.61           C  
ATOM   3108  C   LEU A 386     -11.364  23.694  41.710  1.00 31.65           C  
ATOM   3109  O   LEU A 386     -10.604  24.247  42.540  1.00 31.17           O  
ATOM   3110  CB  LEU A 386      -9.809  22.371  40.502  1.00 31.55           C  
ATOM   3111  CG  LEU A 386      -8.911  21.133  40.469  1.00 33.31           C  
ATOM   3112  CD1 LEU A 386      -7.673  21.405  39.598  1.00 31.07           C  
ATOM   3113  CD2 LEU A 386      -8.506  20.729  41.880  1.00 31.30           C  
ATOM   3114  N   GLY A 387     -12.343  24.375  41.087  1.00 31.65           N  
ATOM   3115  CA  GLY A 387     -12.592  25.770  41.457  1.00 31.77           C  
ATOM   3116  C   GLY A 387     -11.591  26.693  40.784  1.00 34.40           C  
ATOM   3117  O   GLY A 387     -11.485  27.863  41.150  1.00 34.35           O  
ATOM   3118  N   VAL A 388     -10.857  26.239  39.746  1.00 34.01           N  
ATOM   3119  CA  VAL A 388      -9.906  27.195  39.156  1.00 35.31           C  
ATOM   3120  C   VAL A 388     -10.621  28.061  38.112  1.00 35.67           C  
ATOM   3121  O   VAL A 388     -11.570  27.622  37.437  1.00 36.88           O  
ATOM   3122  CB  VAL A 388      -8.670  26.497  38.562  1.00 34.51           C  
ATOM   3123  CG1 VAL A 388      -7.890  25.703  39.577  1.00 35.71           C  
ATOM   3124  CG2 VAL A 388      -9.113  25.611  37.415  1.00 34.06           C  
ATOM   3125  N   ASN A 389     -10.121  29.253  37.880  1.00 34.71           N  
ATOM   3126  CA  ASN A 389     -10.622  30.148  36.850  1.00 36.53           C  
ATOM   3127  C   ASN A 389      -9.607  30.285  35.698  1.00 35.91           C  
ATOM   3128  O   ASN A 389      -8.502  30.756  35.956  1.00 35.09           O  
ATOM   3129  CB  ASN A 389     -10.842  31.570  37.396  1.00 37.34           C  
ATOM   3130  CG  ASN A 389     -11.953  31.552  38.437  1.00 39.40           C  
ATOM   3131  OD1 ASN A 389     -12.976  30.852  38.291  1.00 40.98           O  
ATOM   3132  ND2 ASN A 389     -11.717  32.302  39.498  1.00 39.75           N  
ATOM   3133  N   VAL A 390      -9.977  29.937  34.482  1.00 35.17           N  
ATOM   3134  CA  VAL A 390      -9.066  30.100  33.361  1.00 37.64           C  
ATOM   3135  C   VAL A 390      -9.600  31.080  32.319  1.00 37.26           C  
ATOM   3136  O   VAL A 390     -10.744  31.021  31.919  1.00 37.66           O  
ATOM   3137  CB  VAL A 390      -8.559  28.784  32.722  1.00 39.20           C  
ATOM   3138  CG1 VAL A 390      -9.214  27.531  33.310  1.00 38.64           C  
ATOM   3139  CG2 VAL A 390      -8.577  28.791  31.226  1.00 35.85           C  
ATOM   3140  N   ASN A 391      -8.745  31.999  31.913  1.00 37.42           N  
ATOM   3141  CA  ASN A 391      -8.958  32.966  30.865  1.00 39.25           C  
ATOM   3142  C   ASN A 391      -8.419  32.417  29.531  1.00 39.63           C  
ATOM   3143  O   ASN A 391      -7.211  32.146  29.462  1.00 37.37           O  
ATOM   3144  CB  ASN A 391      -8.178  34.260  31.175  1.00 42.21           C  
ATOM   3145  CG  ASN A 391      -8.606  34.859  32.508  1.00 47.30           C  
ATOM   3146  OD1 ASN A 391      -7.759  35.278  33.318  1.00 48.99           O  
ATOM   3147  ND2 ASN A 391      -9.923  34.870  32.716  1.00 46.44           N  
ATOM   3148  N   LEU A 392      -9.268  32.198  28.545  1.00 37.93           N  
ATOM   3149  CA  LEU A 392      -8.932  31.702  27.244  1.00 39.73           C  
ATOM   3150  C   LEU A 392      -8.232  32.768  26.394  1.00 39.05           C  
ATOM   3151  O   LEU A 392      -8.581  33.951  26.418  1.00 36.41           O  
ATOM   3152  CB  LEU A 392     -10.129  31.253  26.417  1.00 41.89           C  
ATOM   3153  CG  LEU A 392     -10.492  29.775  26.340  1.00 44.38           C  
ATOM   3154  CD1 LEU A 392     -10.639  29.143  27.708  1.00 43.84           C  
ATOM   3155  CD2 LEU A 392     -11.765  29.571  25.525  1.00 43.16           C  
ATOM   3156  N   GLU A 393      -7.262  32.312  25.618  1.00 36.79           N  
ATOM   3157  CA  GLU A 393      -6.497  33.263  24.779  1.00 38.17           C  
ATOM   3158  C   GLU A 393      -6.148  32.562  23.475  1.00 37.23           C  
ATOM   3159  O   GLU A 393      -5.796  31.365  23.525  1.00 33.62           O  
ATOM   3160  CB  GLU A 393      -5.367  33.783  25.654  1.00 41.21           C  
ATOM   3161  CG  GLU A 393      -4.295  34.694  25.141  1.00 47.94           C  
ATOM   3162  CD  GLU A 393      -3.443  35.439  26.164  1.00 51.96           C  
ATOM   3163  OE1 GLU A 393      -3.953  35.907  27.221  1.00 54.12           O  
ATOM   3164  OE2 GLU A 393      -2.210  35.645  25.950  1.00 51.56           O  
ATOM   3165  N   ASN A 394      -6.378  33.218  22.311  1.00 34.80           N  
ATOM   3166  CA  ASN A 394      -6.087  32.576  21.055  1.00 35.68           C  
ATOM   3167  C   ASN A 394      -5.074  33.374  20.220  1.00 36.00           C  
ATOM   3168  O   ASN A 394      -4.923  34.568  20.430  1.00 37.11           O  
ATOM   3169  CB  ASN A 394      -7.274  32.141  20.206  1.00 36.13           C  
ATOM   3170  CG  ASN A 394      -7.906  33.339  19.502  1.00 38.24           C  
ATOM   3171  OD1 ASN A 394      -8.284  34.270  20.213  1.00 39.97           O  
ATOM   3172  ND2 ASN A 394      -7.969  33.377  18.194  1.00 38.49           N  
ATOM   3173  N   GLN A 395      -4.223  32.638  19.475  1.00 33.48           N  
ATOM   3174  CA  GLN A 395      -3.177  33.257  18.672  1.00 29.84           C  
ATOM   3175  C   GLN A 395      -3.105  32.483  17.340  1.00 27.34           C  
ATOM   3176  O   GLN A 395      -3.465  31.309  17.241  1.00 24.67           O  
ATOM   3177  CB  GLN A 395      -1.810  33.399  19.285  1.00 31.23           C  
ATOM   3178  CG  GLN A 395      -1.534  34.323  20.434  1.00 32.67           C  
ATOM   3179  CD  GLN A 395      -0.198  34.231  21.132  1.00 35.38           C  
ATOM   3180  OE1 GLN A 395       0.708  33.410  20.863  1.00 35.28           O  
ATOM   3181  NE2 GLN A 395       0.039  35.115  22.110  1.00 34.20           N  
ATOM   3182  N   GLU A 396      -2.757  33.169  16.259  1.00 25.44           N  
ATOM   3183  CA  GLU A 396      -2.596  32.519  14.974  1.00 27.84           C  
ATOM   3184  C   GLU A 396      -1.402  31.537  15.089  1.00 26.21           C  
ATOM   3185  O   GLU A 396      -0.485  31.788  15.841  1.00 24.81           O  
ATOM   3186  CB  GLU A 396      -2.305  33.535  13.859  1.00 31.34           C  
ATOM   3187  CG  GLU A 396      -3.613  33.889  13.114  1.00 35.88           C  
ATOM   3188  CD  GLU A 396      -1.744  33.604  11.630  0.00 20.00           C  
ATOM   3189  OE1 GLU A 396      -0.617  34.017  11.847  0.00 20.00           O  
ATOM   3190  OE2 GLU A 396      -2.095  33.163  10.538  0.00 20.00           O  
ATOM   3191  N   TRP A 397      -1.433  30.477  14.360  1.00 26.99           N  
ATOM   3192  CA  TRP A 397      -0.423  29.415  14.369  1.00 28.86           C  
ATOM   3193  C   TRP A 397       1.016  29.829  14.563  1.00 30.27           C  
ATOM   3194  O   TRP A 397       1.738  29.348  15.443  1.00 28.43           O  
ATOM   3195  CB  TRP A 397      -0.633  28.606  13.092  1.00 27.56           C  
ATOM   3196  CG  TRP A 397       0.273  27.414  12.904  1.00 29.05           C  
ATOM   3197  CD1 TRP A 397       1.239  27.272  11.952  1.00 29.63           C  
ATOM   3198  CD2 TRP A 397       0.331  26.232  13.715  1.00 30.13           C  
ATOM   3199  NE1 TRP A 397       1.863  26.050  12.081  1.00 28.45           N  
ATOM   3200  CE2 TRP A 397       1.331  25.393  13.159  1.00 30.03           C  
ATOM   3201  CE3 TRP A 397      -0.372  25.811  14.871  1.00 28.36           C  
ATOM   3202  CZ2 TRP A 397       1.620  24.149  13.705  1.00 28.85           C  
ATOM   3203  CZ3 TRP A 397      -0.063  24.574  15.392  1.00 28.33           C  
ATOM   3204  CH2 TRP A 397       0.922  23.758  14.833  1.00 28.53           C  
ATOM   3205  N   LYS A 398       1.597  30.703  13.717  1.00 33.45           N  
ATOM   3206  CA  LYS A 398       3.011  31.016  13.846  1.00 33.92           C  
ATOM   3207  C   LYS A 398       3.369  31.846  15.064  1.00 33.58           C  
ATOM   3208  O   LYS A 398       4.493  31.686  15.596  1.00 30.15           O  
ATOM   3209  CB  LYS A 398       3.575  31.539  12.528  1.00 38.08           C  
ATOM   3210  CG  LYS A 398       3.328  33.009  12.277  1.00 41.54           C  
ATOM   3211  CD  LYS A 398       4.109  33.535  11.079  1.00 44.37           C  
ATOM   3212  CE  LYS A 398       3.975  32.764   9.795  1.00 45.41           C  
ATOM   3213  NZ  LYS A 398       2.607  32.271   9.449  1.00 46.31           N  
ATOM   3214  N   THR A 399       2.468  32.704  15.560  1.00 27.97           N  
ATOM   3215  CA  THR A 399       2.681  33.442  16.760  1.00 26.28           C  
ATOM   3216  C   THR A 399       2.549  32.479  17.968  1.00 22.51           C  
ATOM   3217  O   THR A 399       3.399  32.497  18.821  1.00 21.41           O  
ATOM   3218  CB  THR A 399       1.593  34.539  16.977  1.00 29.77           C  
ATOM   3219  OG1 THR A 399       1.574  35.337  15.779  1.00 32.67           O  
ATOM   3220  CG2 THR A 399       1.961  35.447  18.144  1.00 27.60           C  
ATOM   3221  N   PHE A 400       1.568  31.607  17.937  1.00 19.45           N  
ATOM   3222  CA  PHE A 400       1.388  30.598  18.980  1.00 20.26           C  
ATOM   3223  C   PHE A 400       2.685  29.777  19.190  1.00 20.30           C  
ATOM   3224  O   PHE A 400       3.047  29.571  20.342  1.00 19.66           O  
ATOM   3225  CB  PHE A 400       0.292  29.663  18.547  1.00 22.20           C  
ATOM   3226  CG  PHE A 400       0.076  28.311  19.180  1.00 24.60           C  
ATOM   3227  CD1 PHE A 400      -0.454  28.207  20.446  1.00 24.42           C  
ATOM   3228  CD2 PHE A 400       0.367  27.144  18.517  1.00 23.43           C  
ATOM   3229  CE1 PHE A 400      -0.703  26.967  21.015  1.00 23.47           C  
ATOM   3230  CE2 PHE A 400       0.113  25.875  19.059  1.00 24.82           C  
ATOM   3231  CZ  PHE A 400      -0.444  25.817  20.310  1.00 24.67           C  
ATOM   3232  N   LEU A 401       3.263  29.231  18.117  1.00 19.83           N  
ATOM   3233  CA  LEU A 401       4.478  28.415  18.258  1.00 18.50           C  
ATOM   3234  C   LEU A 401       5.605  29.257  18.790  1.00 19.20           C  
ATOM   3235  O   LEU A 401       6.332  28.844  19.682  1.00 18.26           O  
ATOM   3236  CB  LEU A 401       4.901  27.781  16.929  1.00 19.42           C  
ATOM   3237  CG  LEU A 401       3.835  26.837  16.350  1.00 20.26           C  
ATOM   3238  CD1 LEU A 401       4.151  26.647  14.882  1.00 20.06           C  
ATOM   3239  CD2 LEU A 401       3.820  25.562  17.214  1.00 19.31           C  
ATOM   3240  N   ASP A 402       5.760  30.515  18.358  1.00 20.73           N  
ATOM   3241  CA  ASP A 402       6.805  31.370  18.920  1.00 24.23           C  
ATOM   3242  C   ASP A 402       6.640  31.761  20.356  1.00 21.64           C  
ATOM   3243  O   ASP A 402       7.635  31.790  21.095  1.00 23.19           O  
ATOM   3244  CB  ASP A 402       6.928  32.632  18.005  1.00 32.61           C  
ATOM   3245  CG  ASP A 402       8.061  33.483  18.522  1.00 37.38           C  
ATOM   3246  OD1 ASP A 402       9.193  32.941  18.536  1.00 40.99           O  
ATOM   3247  OD2 ASP A 402       7.823  34.626  18.956  1.00 40.85           O  
ATOM   3248  N   THR A 403       5.453  31.996  20.880  1.00 19.98           N  
ATOM   3249  CA  THR A 403       5.158  32.249  22.270  1.00 21.14           C  
ATOM   3250  C   THR A 403       5.581  31.018  23.084  1.00 19.99           C  
ATOM   3251  O   THR A 403       6.140  31.208  24.159  1.00 19.08           O  
ATOM   3252  CB  THR A 403       3.647  32.492  22.519  1.00 23.81           C  
ATOM   3253  OG1 THR A 403       3.252  33.732  21.882  1.00 23.38           O  
ATOM   3254  CG2 THR A 403       3.178  32.622  23.954  1.00 23.44           C  
ATOM   3255  N   ARG A 404       5.248  29.803  22.590  1.00 17.77           N  
ATOM   3256  CA  ARG A 404       5.644  28.654  23.462  1.00 19.13           C  
ATOM   3257  C   ARG A 404       7.144  28.559  23.583  1.00 17.99           C  
ATOM   3258  O   ARG A 404       7.672  28.276  24.641  1.00 18.87           O  
ATOM   3259  CB  ARG A 404       4.853  27.452  22.933  1.00 17.84           C  
ATOM   3260  CG  ARG A 404       3.333  27.575  23.251  1.00 18.27           C  
ATOM   3261  CD  ARG A 404       2.631  26.527  22.327  1.00 18.28           C  
ATOM   3262  NE  ARG A 404       3.230  25.196  22.653  1.00 19.77           N  
ATOM   3263  CZ  ARG A 404       3.187  24.175  21.809  1.00 20.98           C  
ATOM   3264  NH1 ARG A 404       2.581  24.322  20.639  1.00 20.75           N  
ATOM   3265  NH2 ARG A 404       3.720  22.986  22.087  1.00 20.15           N  
ATOM   3266  N   HIS A 405       7.909  28.829  22.511  1.00 20.26           N  
ATOM   3267  CA  HIS A 405       9.364  28.777  22.536  1.00 21.35           C  
ATOM   3268  C   HIS A 405       9.866  29.884  23.451  1.00 22.57           C  
ATOM   3269  O   HIS A 405      10.770  29.606  24.216  1.00 22.61           O  
ATOM   3270  CB  HIS A 405      10.085  28.885  21.170  1.00 18.52           C  
ATOM   3271  CG  HIS A 405      10.018  27.581  20.403  1.00 19.55           C  
ATOM   3272  ND1 HIS A 405      10.889  26.524  20.607  1.00 18.98           N  
ATOM   3273  CD2 HIS A 405       9.265  27.187  19.373  1.00 16.71           C  
ATOM   3274  CE1 HIS A 405      10.620  25.523  19.791  1.00 17.00           C  
ATOM   3275  NE2 HIS A 405       9.599  25.879  19.053  1.00 17.57           N  
ATOM   3276  N   GLN A 406       9.246  31.079  23.428  1.00 23.30           N  
ATOM   3277  CA  GLN A 406       9.743  32.123  24.348  1.00 23.41           C  
ATOM   3278  C   GLN A 406       9.269  31.881  25.766  1.00 23.20           C  
ATOM   3279  O   GLN A 406       9.890  32.525  26.609  1.00 22.94           O  
ATOM   3280  CB  GLN A 406       9.226  33.535  23.987  1.00 27.71           C  
ATOM   3281  CG  GLN A 406       9.580  34.088  22.629  1.00 35.56           C  
ATOM   3282  CD  GLN A 406       8.666  35.231  22.216  1.00 41.23           C  
ATOM   3283  OE1 GLN A 406       7.827  35.749  22.975  1.00 43.27           O  
ATOM   3284  NE2 GLN A 406       8.784  35.695  20.967  1.00 44.05           N  
ATOM   3285  N   GLY A 407       8.311  31.001  26.132  1.00 20.94           N  
ATOM   3286  CA  GLY A 407       7.936  30.853  27.503  1.00 21.70           C  
ATOM   3287  C   GLY A 407       7.050  31.996  28.039  1.00 23.15           C  
ATOM   3288  O   GLY A 407       6.834  32.072  29.231  1.00 22.72           O  
ATOM   3289  N   THR A 408       6.349  32.755  27.199  1.00 23.90           N  
ATOM   3290  CA  THR A 408       5.475  33.840  27.684  1.00 24.51           C  
ATOM   3291  C   THR A 408       4.065  33.347  27.791  1.00 23.27           C  
ATOM   3292  O   THR A 408       3.136  33.963  27.250  1.00 26.77           O  
ATOM   3293  CB  THR A 408       5.563  35.055  26.705  1.00 26.20           C  
ATOM   3294  OG1 THR A 408       5.437  34.615  25.333  1.00 25.14           O  
ATOM   3295  CG2 THR A 408       6.950  35.639  26.869  1.00 25.02           C  
ATOM   3296  N   PHE A 409       3.881  32.206  28.445  1.00 19.65           N  
ATOM   3297  CA  PHE A 409       2.544  31.608  28.573  1.00 19.76           C  
ATOM   3298  C   PHE A 409       2.459  30.865  29.908  1.00 17.90           C  
ATOM   3299  O   PHE A 409       3.506  30.671  30.574  1.00 19.87           O  
ATOM   3300  CB  PHE A 409       2.161  30.706  27.433  1.00 19.46           C  
ATOM   3301  CG  PHE A 409       2.954  29.384  27.422  1.00 20.27           C  
ATOM   3302  CD1 PHE A 409       4.258  29.392  26.979  1.00 17.40           C  
ATOM   3303  CD2 PHE A 409       2.336  28.230  27.905  1.00 18.07           C  
ATOM   3304  CE1 PHE A 409       4.964  28.149  26.976  1.00 21.68           C  
ATOM   3305  CE2 PHE A 409       3.049  27.026  27.925  1.00 17.56           C  
ATOM   3306  CZ  PHE A 409       4.377  27.002  27.449  1.00 17.17           C  
ATOM   3307  N   ASP A 410       1.261  30.497  30.276  1.00 20.20           N  
ATOM   3308  CA  ASP A 410       1.038  29.721  31.499  1.00 20.20           C  
ATOM   3309  C   ASP A 410       0.785  28.238  31.116  1.00 19.39           C  
ATOM   3310  O   ASP A 410       1.636  27.408  31.427  1.00 18.46           O  
ATOM   3311  CB  ASP A 410      -0.183  30.211  32.277  1.00 21.85           C  
ATOM   3312  CG  ASP A 410      -0.020  31.607  32.884  1.00 25.62           C  
ATOM   3313  OD1 ASP A 410       1.094  32.010  33.189  1.00 24.81           O  
ATOM   3314  OD2 ASP A 410      -1.037  32.320  33.086  1.00 27.20           O  
ATOM   3315  N   VAL A 411      -0.341  28.017  30.459  1.00 14.62           N  
ATOM   3316  CA  VAL A 411      -0.742  26.690  30.007  1.00 17.48           C  
ATOM   3317  C   VAL A 411      -1.181  26.796  28.563  1.00 19.37           C  
ATOM   3318  O   VAL A 411      -1.862  27.786  28.151  1.00 21.06           O  
ATOM   3319  CB  VAL A 411      -1.903  26.058  30.830  1.00 18.15           C  
ATOM   3320  CG1 VAL A 411      -2.282  24.676  30.296  1.00 18.61           C  
ATOM   3321  CG2 VAL A 411      -1.508  25.919  32.311  1.00 18.31           C  
ATOM   3322  N   ALA A 412      -0.737  25.856  27.726  1.00 16.14           N  
ATOM   3323  CA  ALA A 412      -1.107  25.913  26.310  1.00 15.31           C  
ATOM   3324  C   ALA A 412      -1.673  24.586  25.813  1.00 18.83           C  
ATOM   3325  O   ALA A 412      -1.174  23.490  26.165  1.00 20.37           O  
ATOM   3326  CB  ALA A 412       0.103  26.290  25.471  1.00 16.53           C  
ATOM   3327  N   ARG A 413      -2.602  24.673  24.873  1.00 15.61           N  
ATOM   3328  CA  ARG A 413      -3.036  23.476  24.145  1.00 17.77           C  
ATOM   3329  C   ARG A 413      -1.846  23.047  23.260  1.00 17.84           C  
ATOM   3330  O   ARG A 413      -1.168  23.970  22.746  1.00 18.22           O  
ATOM   3331  CB  ARG A 413      -4.188  24.001  23.277  1.00 20.47           C  
ATOM   3332  CG  ARG A 413      -4.797  23.042  22.314  1.00 21.73           C  
ATOM   3333  CD  ARG A 413      -4.330  23.342  20.876  1.00 21.63           C  
ATOM   3334  NE  ARG A 413      -4.054  22.035  20.308  1.00 22.58           N  
ATOM   3335  CZ  ARG A 413      -3.194  21.758  19.293  1.00 20.14           C  
ATOM   3336  NH1 ARG A 413      -2.571  22.717  18.679  1.00 19.02           N  
ATOM   3337  NH2 ARG A 413      -3.133  20.466  19.019  1.00 19.83           N  
ATOM   3338  N   ALA A 414      -1.605  21.759  23.056  1.00 15.97           N  
ATOM   3339  CA  ALA A 414      -0.470  21.420  22.177  1.00 18.63           C  
ATOM   3340  C   ALA A 414      -0.797  20.069  21.531  1.00 19.31           C  
ATOM   3341  O   ALA A 414      -1.565  19.312  22.111  1.00 16.76           O  
ATOM   3342  CB  ALA A 414       0.844  21.237  22.947  1.00 20.43           C  
ATOM   3343  N   GLY A 415      -0.029  19.760  20.477  1.00 16.69           N  
ATOM   3344  CA  GLY A 415      -0.141  18.462  19.862  1.00 17.23           C  
ATOM   3345  C   GLY A 415       1.245  18.097  19.279  1.00 16.26           C  
ATOM   3346  O   GLY A 415       1.900  18.959  18.673  1.00 19.79           O  
ATOM   3347  N   TRP A 416       1.687  16.868  19.446  1.00 14.98           N  
ATOM   3348  CA  TRP A 416       2.995  16.483  18.963  1.00 16.42           C  
ATOM   3349  C   TRP A 416       2.774  15.156  18.235  1.00 17.24           C  
ATOM   3350  O   TRP A 416       2.199  14.276  18.820  1.00 17.25           O  
ATOM   3351  CB  TRP A 416       4.062  16.277  20.050  1.00 15.95           C  
ATOM   3352  CG  TRP A 416       5.451  16.020  19.518  1.00 19.14           C  
ATOM   3353  CD1 TRP A 416       6.126  14.813  19.530  1.00 17.30           C  
ATOM   3354  CD2 TRP A 416       6.359  16.971  18.896  1.00 17.40           C  
ATOM   3355  NE1 TRP A 416       7.360  14.961  18.945  1.00 17.51           N  
ATOM   3356  CE2 TRP A 416       7.531  16.269  18.567  1.00 16.46           C  
ATOM   3357  CE3 TRP A 416       6.246  18.357  18.629  1.00 14.34           C  
ATOM   3358  CZ2 TRP A 416       8.629  16.879  17.962  1.00 16.62           C  
ATOM   3359  CZ3 TRP A 416       7.323  18.945  18.022  1.00 14.96           C  
ATOM   3360  CH2 TRP A 416       8.515  18.230  17.676  1.00 14.09           C  
ATOM   3361  N   CYS A 417       3.254  15.118  16.991  1.00 19.50           N  
ATOM   3362  CA  CYS A 417       3.221  13.954  16.163  1.00 20.55           C  
ATOM   3363  C   CYS A 417       4.632  13.405  15.914  1.00 19.11           C  
ATOM   3364  O   CYS A 417       5.647  14.173  15.851  1.00 19.63           O  
ATOM   3365  CB  CYS A 417       2.672  14.358  14.778  1.00 21.77           C  
ATOM   3366  SG  CYS A 417       0.936  14.884  14.855  1.00 22.03           S  
ATOM   3367  N   ALA A 418       4.775  12.116  15.876  1.00 19.37           N  
ATOM   3368  CA  ALA A 418       6.101  11.531  15.650  1.00 19.57           C  
ATOM   3369  C   ALA A 418       6.739  12.011  14.361  1.00 19.81           C  
ATOM   3370  O   ALA A 418       6.079  12.197  13.342  1.00 19.05           O  
ATOM   3371  CB  ALA A 418       6.050   9.991  15.634  1.00 19.74           C  
ATOM   3372  N   ASP A 419       8.080  12.096  14.364  1.00 19.00           N  
ATOM   3373  CA  ASP A 419       8.859  12.397  13.180  1.00 19.88           C  
ATOM   3374  C   ASP A 419       9.398  11.095  12.572  1.00 20.67           C  
ATOM   3375  O   ASP A 419       9.789  11.040  11.408  1.00 21.63           O  
ATOM   3376  CB  ASP A 419      10.027  13.341  13.567  1.00 19.52           C  
ATOM   3377  CG  ASP A 419       9.442  14.704  13.946  1.00 20.18           C  
ATOM   3378  OD1 ASP A 419       8.393  15.075  13.355  1.00 18.14           O  
ATOM   3379  OD2 ASP A 419       9.987  15.382  14.851  1.00 20.24           O  
ATOM   3380  N   TYR A 420       9.584  10.096  13.427  1.00 20.23           N  
ATOM   3381  CA  TYR A 420      10.039   8.768  13.011  1.00 22.48           C  
ATOM   3382  C   TYR A 420       9.368   7.806  13.986  1.00 24.68           C  
ATOM   3383  O   TYR A 420       9.125   8.273  15.138  1.00 22.25           O  
ATOM   3384  CB  TYR A 420      11.551   8.688  13.011  1.00 18.72           C  
ATOM   3385  CG  TYR A 420      12.283   9.035  14.284  1.00 19.46           C  
ATOM   3386  CD1 TYR A 420      12.612  10.382  14.520  1.00 16.77           C  
ATOM   3387  CD2 TYR A 420      12.659   8.068  15.224  1.00 17.53           C  
ATOM   3388  CE1 TYR A 420      13.296  10.742  15.642  1.00 15.49           C  
ATOM   3389  CE2 TYR A 420      13.380   8.454  16.365  1.00 17.83           C  
ATOM   3390  CZ  TYR A 420      13.680   9.817  16.565  1.00 17.60           C  
ATOM   3391  OH  TYR A 420      14.399  10.214  17.684  1.00 16.94           O  
ATOM   3392  N   ASN A 421       9.065   6.560  13.581  1.00 25.46           N  
ATOM   3393  CA  ASN A 421       8.377   5.665  14.539  1.00 27.71           C  
ATOM   3394  C   ASN A 421       9.234   4.900  15.508  1.00 26.34           C  
ATOM   3395  O   ASN A 421       9.540   3.699  15.347  1.00 24.49           O  
ATOM   3396  CB  ASN A 421       7.445   4.752  13.695  1.00 29.97           C  
ATOM   3397  CG  ASN A 421       6.449   3.969  14.530  1.00 29.97           C  
ATOM   3398  OD1 ASN A 421       6.458   3.810  15.749  1.00 29.27           O  
ATOM   3399  ND2 ASN A 421       5.532   3.335  13.813  1.00 28.94           N  
ATOM   3400  N   GLU A 422       9.544   5.505  16.668  1.00 22.15           N  
ATOM   3401  CA  GLU A 422      10.357   4.958  17.758  1.00 20.90           C  
ATOM   3402  C   GLU A 422      10.158   5.912  18.924  1.00 21.58           C  
ATOM   3403  O   GLU A 422       9.875   7.123  18.683  1.00 21.20           O  
ATOM   3404  CB  GLU A 422      11.818   4.881  17.241  1.00 23.83           C  
ATOM   3405  CG  GLU A 422      12.727   3.893  17.976  1.00 21.59           C  
ATOM   3406  CD  GLU A 422      13.400   4.351  19.225  1.00 22.92           C  
ATOM   3407  OE1 GLU A 422      13.316   5.555  19.634  1.00 23.24           O  
ATOM   3408  OE2 GLU A 422      14.042   3.571  19.965  1.00 20.53           O  
ATOM   3409  N   PRO A 423      10.084   5.492  20.160  1.00 21.39           N  
ATOM   3410  CA  PRO A 423       9.709   6.340  21.281  1.00 20.10           C  
ATOM   3411  C   PRO A 423      10.582   7.569  21.459  1.00 18.94           C  
ATOM   3412  O   PRO A 423      10.026   8.532  22.024  1.00 19.87           O  
ATOM   3413  CB  PRO A 423       9.773   5.425  22.532  1.00 20.60           C  
ATOM   3414  CG  PRO A 423       9.554   4.021  21.918  1.00 20.97           C  
ATOM   3415  CD  PRO A 423      10.228   4.069  20.610  1.00 21.41           C  
ATOM   3416  N   THR A 424      11.817   7.674  21.033  1.00 16.46           N  
ATOM   3417  CA  THR A 424      12.645   8.846  21.298  1.00 18.14           C  
ATOM   3418  C   THR A 424      12.146  10.044  20.467  1.00 17.93           C  
ATOM   3419  O   THR A 424      12.506  11.164  20.792  1.00 16.24           O  
ATOM   3420  CB  THR A 424      14.156   8.606  21.068  1.00 16.98           C  
ATOM   3421  OG1 THR A 424      14.363   8.180  19.693  1.00 19.41           O  
ATOM   3422  CG2 THR A 424      14.729   7.613  22.074  1.00 16.84           C  
ATOM   3423  N   SER A 425      11.363   9.842  19.405  1.00 16.00           N  
ATOM   3424  CA  SER A 425      10.807  10.925  18.590  1.00 18.07           C  
ATOM   3425  C   SER A 425       9.920  11.834  19.488  1.00 16.70           C  
ATOM   3426  O   SER A 425       9.848  13.049  19.217  1.00 18.28           O  
ATOM   3427  CB  SER A 425      10.032  10.395  17.397  1.00 15.66           C  
ATOM   3428  OG  SER A 425       9.556  11.492  16.594  1.00 20.25           O  
ATOM   3429  N   PHE A 426       9.256  11.268  20.503  1.00 14.61           N  
ATOM   3430  CA  PHE A 426       8.561  11.985  21.531  1.00 16.84           C  
ATOM   3431  C   PHE A 426       9.512  12.318  22.685  1.00 16.10           C  
ATOM   3432  O   PHE A 426       9.731  13.485  23.049  1.00 13.20           O  
ATOM   3433  CB  PHE A 426       7.349  11.174  22.140  1.00 18.93           C  
ATOM   3434  CG  PHE A 426       6.140  11.172  21.197  1.00 20.57           C  
ATOM   3435  CD1 PHE A 426       6.117  10.345  20.093  1.00 22.24           C  
ATOM   3436  CD2 PHE A 426       5.075  12.038  21.429  1.00 20.80           C  
ATOM   3437  CE1 PHE A 426       5.016  10.373  19.213  1.00 22.02           C  
ATOM   3438  CE2 PHE A 426       3.988  12.054  20.562  1.00 22.71           C  
ATOM   3439  CZ  PHE A 426       3.967  11.246  19.436  1.00 19.10           C  
ATOM   3440  N   LEU A 427      10.171  11.302  23.325  1.00 12.51           N  
ATOM   3441  CA  LEU A 427      10.916  11.566  24.529  1.00 13.31           C  
ATOM   3442  C   LEU A 427      12.084  12.544  24.379  1.00 14.57           C  
ATOM   3443  O   LEU A 427      12.409  13.201  25.338  1.00 11.04           O  
ATOM   3444  CB  LEU A 427      11.527  10.233  25.101  1.00 15.66           C  
ATOM   3445  CG  LEU A 427      10.437   9.195  25.548  1.00 16.19           C  
ATOM   3446  CD1 LEU A 427      11.049   7.795  25.615  1.00 17.36           C  
ATOM   3447  CD2 LEU A 427       9.788   9.645  26.834  1.00 16.98           C  
ATOM   3448  N   ASN A 428      12.784  12.603  23.268  1.00 13.10           N  
ATOM   3449  CA  ASN A 428      13.937  13.511  23.119  1.00 14.90           C  
ATOM   3450  C   ASN A 428      13.515  14.992  23.193  1.00 15.70           C  
ATOM   3451  O   ASN A 428      14.363  15.879  23.367  1.00 13.97           O  
ATOM   3452  CB  ASN A 428      14.490  13.280  21.704  1.00 12.04           C  
ATOM   3453  CG  ASN A 428      15.500  12.100  21.620  1.00 14.39           C  
ATOM   3454  OD1 ASN A 428      15.927  11.622  22.645  1.00 17.14           O  
ATOM   3455  ND2 ASN A 428      15.825  11.653  20.449  1.00 13.48           N  
ATOM   3456  N   THR A 429      12.224  15.255  22.939  1.00 15.24           N  
ATOM   3457  CA  THR A 429      11.722  16.655  23.040  1.00 14.54           C  
ATOM   3458  C   THR A 429      11.623  17.154  24.460  1.00 15.60           C  
ATOM   3459  O   THR A 429      11.412  18.374  24.689  1.00 12.98           O  
ATOM   3460  CB  THR A 429      10.344  16.748  22.335  1.00 15.18           C  
ATOM   3461  OG1 THR A 429       9.340  16.047  23.064  1.00 15.09           O  
ATOM   3462  CG2 THR A 429      10.367  16.221  20.907  1.00 14.40           C  
ATOM   3463  N   MET A 430      11.741  16.258  25.489  1.00 13.57           N  
ATOM   3464  CA  MET A 430      11.666  16.632  26.873  1.00 13.53           C  
ATOM   3465  C   MET A 430      13.058  16.744  27.533  1.00 14.86           C  
ATOM   3466  O   MET A 430      13.206  16.989  28.732  1.00 12.55           O  
ATOM   3467  CB  MET A 430      10.759  15.642  27.616  1.00 13.50           C  
ATOM   3468  CG  MET A 430       9.280  15.763  27.205  1.00 16.02           C  
ATOM   3469  SD  MET A 430       8.625  17.434  27.683  1.00 15.54           S  
ATOM   3470  CE  MET A 430       6.920  17.164  27.114  1.00 19.05           C  
ATOM   3471  N   LEU A 431      14.113  16.546  26.756  1.00 14.37           N  
ATOM   3472  CA  LEU A 431      15.502  16.626  27.244  1.00 16.33           C  
ATOM   3473  C   LEU A 431      15.710  18.109  27.650  1.00 17.49           C  
ATOM   3474  O   LEU A 431      15.310  18.968  26.837  1.00 13.83           O  
ATOM   3475  CB  LEU A 431      16.499  16.243  26.163  1.00 16.24           C  
ATOM   3476  CG  LEU A 431      17.185  14.886  26.043  1.00 23.07           C  
ATOM   3477  CD1 LEU A 431      16.736  13.797  26.991  1.00 19.49           C  
ATOM   3478  CD2 LEU A 431      17.414  14.400  24.609  1.00 19.66           C  
ATOM   3479  N   SER A 432      16.472  18.341  28.694  1.00 16.44           N  
ATOM   3480  CA  SER A 432      16.649  19.693  29.194  1.00 19.84           C  
ATOM   3481  C   SER A 432      17.163  20.704  28.164  1.00 21.66           C  
ATOM   3482  O   SER A 432      16.577  21.819  28.218  1.00 21.92           O  
ATOM   3483  CB ASER A 432      17.766  19.687  30.272  0.50 18.05           C  
ATOM   3484  CB BSER A 432      17.482  19.803  30.469  0.50 18.54           C  
ATOM   3485  OG ASER A 432      17.395  18.865  31.358  0.50 16.27           O  
ATOM   3486  OG BSER A 432      18.783  19.356  30.253  0.50 16.02           O  
ATOM   3487  N   ASP A 433      18.015  20.277  27.245  1.00 19.80           N  
ATOM   3488  CA  ASP A 433      18.576  21.253  26.301  1.00 24.26           C  
ATOM   3489  C   ASP A 433      18.011  21.184  24.889  1.00 22.21           C  
ATOM   3490  O   ASP A 433      18.539  21.752  23.926  1.00 18.04           O  
ATOM   3491  CB  ASP A 433      20.097  21.006  26.225  1.00 27.87           C  
ATOM   3492  CG  ASP A 433      20.452  19.641  25.731  1.00 34.48           C  
ATOM   3493  OD1 ASP A 433      19.676  18.645  25.811  1.00 36.42           O  
ATOM   3494  OD2 ASP A 433      21.587  19.496  25.182  1.00 38.59           O  
ATOM   3495  N   SER A 434      16.862  20.501  24.787  1.00 17.94           N  
ATOM   3496  CA  SER A 434      16.326  20.344  23.417  1.00 16.14           C  
ATOM   3497  C   SER A 434      15.749  21.672  22.921  1.00 16.65           C  
ATOM   3498  O   SER A 434      14.892  22.241  23.630  1.00 14.19           O  
ATOM   3499  CB  SER A 434      15.206  19.272  23.469  1.00 14.73           C  
ATOM   3500  OG  SER A 434      14.461  19.183  22.283  1.00 16.66           O  
ATOM   3501  N   SER A 435      15.938  21.918  21.644  1.00 16.55           N  
ATOM   3502  CA  SER A 435      15.297  23.076  20.971  1.00 18.60           C  
ATOM   3503  C   SER A 435      13.797  22.859  20.794  1.00 19.99           C  
ATOM   3504  O   SER A 435      13.058  23.845  20.703  1.00 17.53           O  
ATOM   3505  CB  SER A 435      15.965  23.282  19.595  1.00 16.99           C  
ATOM   3506  OG  SER A 435      15.799  22.139  18.783  1.00 18.59           O  
ATOM   3507  N   ASN A 436      13.272  21.618  20.879  1.00 17.17           N  
ATOM   3508  CA  ASN A 436      11.804  21.401  20.821  1.00 16.92           C  
ATOM   3509  C   ASN A 436      11.180  21.405  22.221  1.00 17.55           C  
ATOM   3510  O   ASN A 436      10.019  21.035  22.404  1.00 17.47           O  
ATOM   3511  CB  ASN A 436      11.519  19.988  20.207  1.00 16.31           C  
ATOM   3512  CG  ASN A 436      12.088  19.825  18.816  1.00 19.28           C  
ATOM   3513  OD1 ASN A 436      13.013  19.033  18.566  1.00 15.66           O  
ATOM   3514  ND2 ASN A 436      11.615  20.585  17.834  1.00 14.22           N  
ATOM   3515  N   ASN A 437      11.937  21.643  23.294  1.00 14.89           N  
ATOM   3516  CA  ASN A 437      11.349  21.543  24.643  1.00 15.72           C  
ATOM   3517  C   ASN A 437      10.554  22.848  24.965  1.00 15.77           C  
ATOM   3518  O   ASN A 437      11.068  23.750  25.569  1.00 16.57           O  
ATOM   3519  CB  ASN A 437      12.426  21.316  25.675  1.00 12.65           C  
ATOM   3520  CG  ASN A 437      11.879  20.970  27.065  1.00 17.95           C  
ATOM   3521  OD1 ASN A 437      10.748  21.359  27.381  1.00 15.37           O  
ATOM   3522  ND2 ASN A 437      12.680  20.212  27.813  1.00 14.77           N  
ATOM   3523  N   THR A 438       9.315  22.925  24.522  1.00 14.64           N  
ATOM   3524  CA  THR A 438       8.412  24.073  24.790  1.00 15.23           C  
ATOM   3525  C   THR A 438       7.726  23.880  26.122  1.00 15.87           C  
ATOM   3526  O   THR A 438       7.143  24.829  26.688  1.00 16.81           O  
ATOM   3527  CB  THR A 438       7.416  24.265  23.626  1.00 13.59           C  
ATOM   3528  OG1 THR A 438       6.830  23.049  23.207  1.00 14.99           O  
ATOM   3529  CG2 THR A 438       8.194  24.873  22.445  1.00 14.19           C  
ATOM   3530  N   ALA A 439       7.864  22.705  26.794  1.00 13.22           N  
ATOM   3531  CA  ALA A 439       7.318  22.690  28.181  1.00 14.90           C  
ATOM   3532  C   ALA A 439       8.277  23.411  29.115  1.00 16.02           C  
ATOM   3533  O   ALA A 439       8.008  23.588  30.330  1.00 17.87           O  
ATOM   3534  CB  ALA A 439       7.117  21.250  28.672  1.00 14.65           C  
ATOM   3535  N   HIS A 440       9.538  23.608  28.702  1.00 14.55           N  
ATOM   3536  CA  HIS A 440      10.603  24.174  29.534  1.00 17.88           C  
ATOM   3537  C   HIS A 440      10.816  23.255  30.753  1.00 16.92           C  
ATOM   3538  O   HIS A 440      10.869  23.769  31.862  1.00 15.71           O  
ATOM   3539  CB  HIS A 440      10.358  25.639  30.012  1.00 18.37           C  
ATOM   3540  CG  HIS A 440      10.139  26.489  28.787  1.00 20.09           C  
ATOM   3541  ND1 HIS A 440      11.187  27.017  28.059  1.00 22.18           N  
ATOM   3542  CD2 HIS A 440       9.035  26.754  28.056  1.00 19.40           C  
ATOM   3543  CE1 HIS A 440      10.767  27.652  26.990  1.00 19.54           C  
ATOM   3544  NE2 HIS A 440       9.457  27.460  26.971  1.00 19.79           N  
ATOM   3545  N   TYR A 441      10.748  21.958  30.523  1.00 17.41           N  
ATOM   3546  CA  TYR A 441      10.908  20.933  31.568  1.00 17.34           C  
ATOM   3547  C   TYR A 441      12.385  20.600  31.635  1.00 16.73           C  
ATOM   3548  O   TYR A 441      13.006  20.358  30.602  1.00 18.73           O  
ATOM   3549  CB  TYR A 441      10.181  19.631  31.102  1.00 17.20           C  
ATOM   3550  CG  TYR A 441      10.381  18.429  31.954  1.00 17.29           C  
ATOM   3551  CD1 TYR A 441       9.891  18.389  33.266  1.00 15.62           C  
ATOM   3552  CD2 TYR A 441      11.033  17.292  31.412  1.00 18.11           C  
ATOM   3553  CE1 TYR A 441      10.089  17.232  34.027  1.00 19.81           C  
ATOM   3554  CE2 TYR A 441      11.215  16.137  32.175  1.00 18.59           C  
ATOM   3555  CZ  TYR A 441      10.726  16.126  33.480  1.00 19.89           C  
ATOM   3556  OH  TYR A 441      10.862  15.022  34.291  1.00 21.48           O  
ATOM   3557  N   LYS A 442      12.962  20.565  32.839  1.00 17.79           N  
ATOM   3558  CA  LYS A 442      14.398  20.268  32.931  1.00 18.59           C  
ATOM   3559  C   LYS A 442      14.575  19.263  34.072  1.00 21.78           C  
ATOM   3560  O   LYS A 442      14.425  19.661  35.238  1.00 20.40           O  
ATOM   3561  CB  LYS A 442      15.155  21.544  33.299  1.00 23.03           C  
ATOM   3562  CG  LYS A 442      14.947  22.719  32.343  1.00 26.10           C  
ATOM   3563  CD  LYS A 442      16.125  23.662  32.250  1.00 31.00           C  
ATOM   3564  CE  LYS A 442      15.910  24.647  31.069  1.00 34.85           C  
ATOM   3565  NZ  LYS A 442      14.752  25.528  31.474  1.00 36.67           N  
ATOM   3566  N   SER A 443      14.893  18.017  33.731  1.00 20.82           N  
ATOM   3567  CA  SER A 443      15.125  17.015  34.770  1.00 22.31           C  
ATOM   3568  C   SER A 443      16.376  16.215  34.412  1.00 20.69           C  
ATOM   3569  O   SER A 443      16.452  15.450  33.472  1.00 17.92           O  
ATOM   3570  CB  SER A 443      13.900  16.118  34.911  1.00 23.94           C  
ATOM   3571  OG  SER A 443      14.156  14.865  35.560  1.00 26.48           O  
ATOM   3572  N   PRO A 444      17.371  16.272  35.279  1.00 23.35           N  
ATOM   3573  CA  PRO A 444      18.628  15.521  35.113  1.00 23.29           C  
ATOM   3574  C   PRO A 444      18.345  14.031  35.212  1.00 21.96           C  
ATOM   3575  O   PRO A 444      18.984  13.283  34.496  1.00 19.82           O  
ATOM   3576  CB  PRO A 444      19.507  15.949  36.315  1.00 24.84           C  
ATOM   3577  CG  PRO A 444      18.907  17.281  36.722  1.00 26.02           C  
ATOM   3578  CD  PRO A 444      17.409  17.122  36.501  1.00 22.09           C  
ATOM   3579  N   ALA A 445      17.349  13.608  35.995  1.00 22.00           N  
ATOM   3580  CA  ALA A 445      17.049  12.166  36.062  1.00 22.75           C  
ATOM   3581  C   ALA A 445      16.514  11.700  34.710  1.00 22.17           C  
ATOM   3582  O   ALA A 445      16.838  10.655  34.147  1.00 20.68           O  
ATOM   3583  CB  ALA A 445      16.045  11.835  37.154  1.00 21.60           C  
ATOM   3584  N   PHE A 446      15.595  12.510  34.129  1.00 22.30           N  
ATOM   3585  CA  PHE A 446      15.067  12.162  32.799  1.00 21.28           C  
ATOM   3586  C   PHE A 446      16.156  12.149  31.775  1.00 19.32           C  
ATOM   3587  O   PHE A 446      16.166  11.227  30.933  1.00 19.11           O  
ATOM   3588  CB  PHE A 446      13.960  13.158  32.365  1.00 20.64           C  
ATOM   3589  CG  PHE A 446      13.297  12.816  31.055  1.00 18.75           C  
ATOM   3590  CD1 PHE A 446      12.172  11.993  31.010  1.00 17.82           C  
ATOM   3591  CD2 PHE A 446      13.790  13.329  29.874  1.00 16.11           C  
ATOM   3592  CE1 PHE A 446      11.553  11.696  29.801  1.00 16.84           C  
ATOM   3593  CE2 PHE A 446      13.186  13.048  28.661  1.00 17.11           C  
ATOM   3594  CZ  PHE A 446      12.063  12.239  28.625  1.00 15.36           C  
ATOM   3595  N   ASP A 447      17.037  13.155  31.708  1.00 19.58           N  
ATOM   3596  CA  ASP A 447      18.078  13.207  30.690  1.00 20.11           C  
ATOM   3597  C   ASP A 447      18.960  11.932  30.720  1.00 20.58           C  
ATOM   3598  O   ASP A 447      19.422  11.367  29.701  1.00 20.22           O  
ATOM   3599  CB  ASP A 447      18.990  14.442  30.961  1.00 20.59           C  
ATOM   3600  CG  ASP A 447      18.285  15.783  30.683  1.00 24.76           C  
ATOM   3601  OD1 ASP A 447      17.155  15.827  30.085  1.00 18.91           O  
ATOM   3602  OD2 ASP A 447      18.827  16.815  31.187  1.00 25.32           O  
ATOM   3603  N   LYS A 448      19.323  11.553  31.944  1.00 21.91           N  
ATOM   3604  CA  LYS A 448      20.200  10.362  32.127  1.00 23.86           C  
ATOM   3605  C   LYS A 448      19.534   9.110  31.620  1.00 21.62           C  
ATOM   3606  O   LYS A 448      20.131   8.267  30.915  1.00 22.82           O  
ATOM   3607  CB  LYS A 448      20.573  10.275  33.618  1.00 26.40           C  
ATOM   3608  CG  LYS A 448      21.669   9.229  33.886  1.00 33.44           C  
ATOM   3609  CD  LYS A 448      21.031   7.879  34.152  1.00 38.20           C  
ATOM   3610  CE  LYS A 448      21.661   7.200  35.380  1.00 41.95           C  
ATOM   3611  NZ  LYS A 448      23.064   6.800  35.088  1.00 39.60           N  
ATOM   3612  N   LEU A 449      18.220   8.913  31.898  1.00 21.32           N  
ATOM   3613  CA  LEU A 449      17.543   7.726  31.389  1.00 22.18           C  
ATOM   3614  C   LEU A 449      17.661   7.643  29.888  1.00 21.09           C  
ATOM   3615  O   LEU A 449      17.882   6.581  29.308  1.00 21.11           O  
ATOM   3616  CB  LEU A 449      16.015   7.680  31.735  1.00 25.25           C  
ATOM   3617  CG  LEU A 449      15.783   7.567  33.240  1.00 29.29           C  
ATOM   3618  CD1 LEU A 449      14.333   7.845  33.561  1.00 29.80           C  
ATOM   3619  CD2 LEU A 449      16.158   6.171  33.761  1.00 30.52           C  
ATOM   3620  N   ILE A 450      17.372   8.812  29.227  1.00 17.89           N  
ATOM   3621  CA  ILE A 450      17.464   8.782  27.771  1.00 18.34           C  
ATOM   3622  C   ILE A 450      18.909   8.562  27.321  1.00 17.69           C  
ATOM   3623  O   ILE A 450      19.135   7.881  26.315  1.00 19.12           O  
ATOM   3624  CB  ILE A 450      16.875  10.105  27.195  1.00 20.06           C  
ATOM   3625  CG1 ILE A 450      15.407  10.286  27.583  1.00 20.14           C  
ATOM   3626  CG2 ILE A 450      17.004  10.069  25.664  1.00 20.09           C  
ATOM   3627  CD1 ILE A 450      14.443   9.194  27.211  1.00 19.07           C  
ATOM   3628  N   ALA A 451      19.860   9.245  27.917  1.00 18.30           N  
ATOM   3629  CA  ALA A 451      21.278   9.090  27.568  1.00 22.32           C  
ATOM   3630  C   ALA A 451      21.684   7.605  27.654  1.00 23.91           C  
ATOM   3631  O   ALA A 451      22.247   7.069  26.690  1.00 23.36           O  
ATOM   3632  CB  ALA A 451      22.202   9.915  28.466  1.00 20.60           C  
ATOM   3633  N   ASP A 452      21.295   6.921  28.697  1.00 24.23           N  
ATOM   3634  CA  ASP A 452      21.528   5.475  28.827  1.00 24.50           C  
ATOM   3635  C   ASP A 452      20.900   4.632  27.760  1.00 26.53           C  
ATOM   3636  O   ASP A 452      21.433   3.500  27.527  1.00 28.09           O  
ATOM   3637  CB  ASP A 452      21.032   4.971  30.191  1.00 23.84           C  
ATOM   3638  CG  ASP A 452      21.952   5.451  31.292  1.00 23.16           C  
ATOM   3639  OD1 ASP A 452      23.068   5.892  30.996  1.00 26.80           O  
ATOM   3640  OD2 ASP A 452      21.559   5.426  32.454  1.00 26.14           O  
ATOM   3641  N   THR A 453      19.853   5.004  27.030  1.00 22.32           N  
ATOM   3642  CA  THR A 453      19.284   4.129  26.024  1.00 22.74           C  
ATOM   3643  C   THR A 453      20.218   3.900  24.850  1.00 24.71           C  
ATOM   3644  O   THR A 453      20.006   2.924  24.130  1.00 24.01           O  
ATOM   3645  CB  THR A 453      17.926   4.609  25.375  1.00 22.92           C  
ATOM   3646  OG1 THR A 453      18.190   5.802  24.624  1.00 21.23           O  
ATOM   3647  CG2 THR A 453      16.872   4.779  26.437  1.00 17.72           C  
ATOM   3648  N   LEU A 454      21.223   4.736  24.623  1.00 24.91           N  
ATOM   3649  CA  LEU A 454      22.145   4.421  23.532  1.00 29.19           C  
ATOM   3650  C   LEU A 454      23.320   3.565  24.057  1.00 29.75           C  
ATOM   3651  O   LEU A 454      24.200   3.272  23.262  1.00 31.20           O  
ATOM   3652  CB  LEU A 454      22.704   5.696  22.890  1.00 28.20           C  
ATOM   3653  CG  LEU A 454      21.607   6.641  22.361  1.00 30.67           C  
ATOM   3654  CD1 LEU A 454      22.298   7.907  21.929  1.00 32.53           C  
ATOM   3655  CD2 LEU A 454      20.864   6.011  21.189  1.00 28.50           C  
ATOM   3656  N   LYS A 455      23.426   3.328  25.342  1.00 30.16           N  
ATOM   3657  CA  LYS A 455      24.538   2.543  25.871  1.00 32.99           C  
ATOM   3658  C   LYS A 455      24.204   1.090  26.209  1.00 33.46           C  
ATOM   3659  O   LYS A 455      25.076   0.340  26.652  1.00 29.37           O  
ATOM   3660  CB  LYS A 455      25.040   3.230  27.144  1.00 33.77           C  
ATOM   3661  CG  LYS A 455      25.434   4.673  26.864  1.00 35.27           C  
ATOM   3662  CD  LYS A 455      26.638   5.119  27.640  1.00 35.79           C  
ATOM   3663  CE  LYS A 455      26.955   6.543  27.117  1.00 39.27           C  
ATOM   3664  NZ  LYS A 455      25.784   7.389  27.551  1.00 41.68           N  
ATOM   3665  N   VAL A 456      22.914   0.745  26.199  1.00 33.30           N  
ATOM   3666  CA  VAL A 456      22.524  -0.626  26.520  1.00 36.12           C  
ATOM   3667  C   VAL A 456      22.764  -1.502  25.304  1.00 37.89           C  
ATOM   3668  O   VAL A 456      22.895  -0.982  24.174  1.00 40.36           O  
ATOM   3669  CB  VAL A 456      21.111  -0.706  27.114  1.00 34.16           C  
ATOM   3670  CG1 VAL A 456      21.139  -0.138  28.530  1.00 36.03           C  
ATOM   3671  CG2 VAL A 456      20.067   0.004  26.269  1.00 33.77           C  
ATOM   3672  N   ALA A 457      22.914  -2.812  25.487  1.00 37.67           N  
ATOM   3673  CA  ALA A 457      23.207  -3.717  24.391  1.00 40.86           C  
ATOM   3674  C   ALA A 457      21.995  -4.021  23.501  1.00 43.50           C  
ATOM   3675  O   ALA A 457      22.210  -4.101  22.277  1.00 45.23           O  
ATOM   3676  CB  ALA A 457      23.752  -5.066  24.877  1.00 39.74           C  
ATOM   3677  N   ASP A 458      20.800  -4.240  24.043  1.00 43.65           N  
ATOM   3678  CA  ASP A 458      19.727  -4.612  23.132  1.00 49.43           C  
ATOM   3679  C   ASP A 458      18.459  -3.771  23.220  1.00 50.28           C  
ATOM   3680  O   ASP A 458      18.301  -2.822  23.975  1.00 48.34           O  
ATOM   3681  CB  ASP A 458      19.434  -6.112  23.218  1.00 51.89           C  
ATOM   3682  CG  ASP A 458      18.779  -6.588  24.484  1.00 54.83           C  
ATOM   3683  OD1 ASP A 458      18.151  -5.767  25.176  1.00 55.86           O  
ATOM   3684  OD2 ASP A 458      18.897  -7.810  24.748  1.00 56.67           O  
ATOM   3685  N   ASP A 459      17.495  -4.126  22.376  1.00 51.91           N  
ATOM   3686  CA  ASP A 459      16.199  -3.474  22.294  1.00 53.59           C  
ATOM   3687  C   ASP A 459      15.322  -3.716  23.512  1.00 53.27           C  
ATOM   3688  O   ASP A 459      14.638  -2.767  23.944  1.00 53.06           O  
ATOM   3689  CB  ASP A 459      15.512  -3.884  20.998  1.00 56.67           C  
ATOM   3690  CG  ASP A 459      16.047  -3.132  19.790  1.00 59.52           C  
ATOM   3691  OD1 ASP A 459      17.099  -2.451  19.843  1.00 60.44           O  
ATOM   3692  OD2 ASP A 459      15.390  -3.227  18.723  1.00 60.68           O  
ATOM   3693  N   THR A 460      15.398  -4.893  24.140  1.00 51.75           N  
ATOM   3694  CA  THR A 460      14.593  -5.121  25.337  1.00 51.37           C  
ATOM   3695  C   THR A 460      15.035  -4.243  26.497  1.00 48.70           C  
ATOM   3696  O   THR A 460      14.126  -3.766  27.187  1.00 48.10           O  
ATOM   3697  CB  THR A 460      14.436  -6.602  25.726  1.00 52.53           C  
ATOM   3698  OG1 THR A 460      13.066  -6.767  26.172  1.00 53.85           O  
ATOM   3699  CG2 THR A 460      15.331  -7.052  26.864  1.00 52.69           C  
ATOM   3700  N   GLN A 461      16.320  -3.944  26.684  1.00 45.61           N  
ATOM   3701  CA  GLN A 461      16.688  -3.068  27.798  1.00 44.14           C  
ATOM   3702  C   GLN A 461      16.297  -1.608  27.494  1.00 40.23           C  
ATOM   3703  O   GLN A 461      15.843  -0.891  28.363  1.00 36.87           O  
ATOM   3704  CB  GLN A 461      18.172  -3.149  28.180  1.00 47.04           C  
ATOM   3705  CG  GLN A 461      18.346  -3.162  29.710  1.00 49.62           C  
ATOM   3706  CD  GLN A 461      19.796  -3.024  30.139  1.00 50.91           C  
ATOM   3707  OE1 GLN A 461      20.072  -2.334  31.141  1.00 51.00           O  
ATOM   3708  NE2 GLN A 461      20.681  -3.676  29.368  1.00 49.75           N  
ATOM   3709  N   ARG A 462      16.401  -1.231  26.241  1.00 37.46           N  
ATOM   3710  CA  ARG A 462      15.984   0.054  25.712  1.00 37.67           C  
ATOM   3711  C   ARG A 462      14.497   0.310  26.014  1.00 36.72           C  
ATOM   3712  O   ARG A 462      14.171   1.317  26.643  1.00 31.75           O  
ATOM   3713  CB  ARG A 462      16.335   0.127  24.240  1.00 37.49           C  
ATOM   3714  CG  ARG A 462      16.598   1.439  23.619  1.00 40.45           C  
ATOM   3715  CD  ARG A 462      17.662   1.608  22.557  1.00 43.24           C  
ATOM   3716  NE  ARG A 462      17.910   0.466  21.701  1.00 45.52           N  
ATOM   3717  CZ  ARG A 462      19.142   0.035  21.412  1.00 46.95           C  
ATOM   3718  NH1 ARG A 462      20.237   0.640  21.870  1.00 47.06           N  
ATOM   3719  NH2 ARG A 462      19.291  -1.033  20.638  1.00 46.70           N  
ATOM   3720  N   SER A 463      13.597  -0.633  25.715  1.00 36.29           N  
ATOM   3721  CA  SER A 463      12.170  -0.480  25.963  1.00 35.96           C  
ATOM   3722  C   SER A 463      11.825  -0.324  27.413  1.00 34.99           C  
ATOM   3723  O   SER A 463      10.891   0.410  27.743  1.00 33.24           O  
ATOM   3724  CB  SER A 463      11.378  -1.633  25.316  1.00 36.82           C  
ATOM   3725  OG  SER A 463      11.399  -1.307  23.904  1.00 38.46           O  
ATOM   3726  N   GLU A 464      12.537  -1.013  28.302  1.00 33.80           N  
ATOM   3727  CA  GLU A 464      12.373  -0.835  29.725  1.00 32.74           C  
ATOM   3728  C   GLU A 464      12.760   0.593  30.135  1.00 29.05           C  
ATOM   3729  O   GLU A 464      12.108   1.162  31.008  1.00 28.29           O  
ATOM   3730  CB  GLU A 464      13.259  -1.781  30.536  1.00 36.62           C  
ATOM   3731  CG  GLU A 464      12.655  -3.185  30.587  1.00 43.10           C  
ATOM   3732  CD  GLU A 464      13.700  -4.219  31.010  1.00 47.15           C  
ATOM   3733  OE1 GLU A 464      14.552  -3.961  31.891  1.00 48.23           O  
ATOM   3734  OE2 GLU A 464      13.611  -5.316  30.406  1.00 49.03           O  
ATOM   3735  N   LEU A 465      13.824   1.128  29.573  1.00 25.25           N  
ATOM   3736  CA  LEU A 465      14.280   2.478  29.913  1.00 24.22           C  
ATOM   3737  C   LEU A 465      13.229   3.487  29.438  1.00 21.94           C  
ATOM   3738  O   LEU A 465      13.040   4.498  30.128  1.00 24.29           O  
ATOM   3739  CB  LEU A 465      15.661   2.718  29.294  1.00 22.99           C  
ATOM   3740  CG  LEU A 465      16.839   1.995  29.999  1.00 24.75           C  
ATOM   3741  CD1 LEU A 465      18.137   2.149  29.199  1.00 22.52           C  
ATOM   3742  CD2 LEU A 465      17.110   2.610  31.372  1.00 24.60           C  
ATOM   3743  N   TYR A 466      12.672   3.302  28.263  1.00 21.91           N  
ATOM   3744  CA  TYR A 466      11.646   4.197  27.695  1.00 22.60           C  
ATOM   3745  C   TYR A 466      10.417   4.252  28.606  1.00 24.02           C  
ATOM   3746  O   TYR A 466       9.886   5.340  28.926  1.00 19.00           O  
ATOM   3747  CB  TYR A 466      11.220   3.775  26.300  1.00 22.66           C  
ATOM   3748  CG  TYR A 466      12.256   3.865  25.195  1.00 22.54           C  
ATOM   3749  CD1 TYR A 466      13.273   4.815  25.211  1.00 23.73           C  
ATOM   3750  CD2 TYR A 466      12.183   3.013  24.107  1.00 23.81           C  
ATOM   3751  CE1 TYR A 466      14.178   4.943  24.175  1.00 23.05           C  
ATOM   3752  CE2 TYR A 466      13.077   3.094  23.067  1.00 25.11           C  
ATOM   3753  CZ  TYR A 466      14.102   4.062  23.130  1.00 23.68           C  
ATOM   3754  OH  TYR A 466      14.978   4.110  22.101  1.00 24.71           O  
ATOM   3755  N   ALA A 467      10.048   3.041  29.128  1.00 22.02           N  
ATOM   3756  CA  ALA A 467       8.963   2.943  30.090  1.00 19.35           C  
ATOM   3757  C   ALA A 467       9.271   3.717  31.352  1.00 19.72           C  
ATOM   3758  O   ALA A 467       8.342   4.385  31.876  1.00 20.29           O  
ATOM   3759  CB  ALA A 467       8.683   1.470  30.524  1.00 23.36           C  
ATOM   3760  N   LYS A 468      10.518   3.692  31.868  1.00 18.63           N  
ATOM   3761  CA  LYS A 468      10.845   4.381  33.079  1.00 21.13           C  
ATOM   3762  C   LYS A 468      10.960   5.922  32.828  1.00 20.54           C  
ATOM   3763  O   LYS A 468      10.781   6.652  33.800  1.00 19.78           O  
ATOM   3764  CB  LYS A 468      12.186   4.027  33.756  1.00 26.25           C  
ATOM   3765  CG  LYS A 468      12.234   2.588  34.334  1.00 32.74           C  
ATOM   3766  CD  LYS A 468      13.697   2.205  34.598  1.00 34.86           C  
ATOM   3767  CE  LYS A 468      13.828   0.804  35.193  1.00 37.84           C  
ATOM   3768  NZ  LYS A 468      12.780   0.483  36.191  1.00 39.96           N  
ATOM   3769  N   ALA A 469      11.297   6.282  31.595  1.00 18.33           N  
ATOM   3770  CA  ALA A 469      11.366   7.726  31.294  1.00 19.62           C  
ATOM   3771  C   ALA A 469       9.949   8.277  31.302  1.00 17.01           C  
ATOM   3772  O   ALA A 469       9.718   9.388  31.795  1.00 17.22           O  
ATOM   3773  CB  ALA A 469      11.975   7.886  29.869  1.00 15.81           C  
ATOM   3774  N   GLU A 470       8.986   7.550  30.659  1.00 18.75           N  
ATOM   3775  CA  GLU A 470       7.580   8.043  30.769  1.00 20.50           C  
ATOM   3776  C   GLU A 470       7.098   8.123  32.201  1.00 19.41           C  
ATOM   3777  O   GLU A 470       6.349   8.985  32.670  1.00 18.63           O  
ATOM   3778  CB  GLU A 470       6.668   7.145  29.923  1.00 20.11           C  
ATOM   3779  CG  GLU A 470       6.858   7.419  28.431  1.00 20.33           C  
ATOM   3780  CD  GLU A 470       6.015   8.607  27.959  1.00 17.83           C  
ATOM   3781  OE1 GLU A 470       5.165   9.164  28.664  1.00 18.27           O  
ATOM   3782  OE2 GLU A 470       6.246   8.987  26.827  1.00 22.64           O  
ATOM   3783  N   GLN A 471       7.488   7.167  33.088  1.00 20.12           N  
ATOM   3784  CA  GLN A 471       7.121   7.222  34.489  1.00 19.64           C  
ATOM   3785  C   GLN A 471       7.767   8.428  35.178  1.00 19.53           C  
ATOM   3786  O   GLN A 471       7.127   9.067  36.024  1.00 18.03           O  
ATOM   3787  CB  GLN A 471       7.518   5.921  35.230  1.00 23.22           C  
ATOM   3788  CG  GLN A 471       6.572   4.781  34.865  1.00 28.02           C  
ATOM   3789  CD  GLN A 471       7.036   3.514  35.580  1.00 33.03           C  
ATOM   3790  OE1 GLN A 471       8.218   3.190  35.648  1.00 35.31           O  
ATOM   3791  NE2 GLN A 471       6.110   2.824  36.198  1.00 36.11           N  
ATOM   3792  N   GLN A 472       8.994   8.792  34.786  1.00 19.34           N  
ATOM   3793  CA  GLN A 472       9.589  10.020  35.349  1.00 18.99           C  
ATOM   3794  C   GLN A 472       8.802  11.267  34.959  1.00 17.85           C  
ATOM   3795  O   GLN A 472       8.516  12.136  35.776  1.00 17.90           O  
ATOM   3796  CB  GLN A 472      11.042  10.117  34.849  1.00 20.06           C  
ATOM   3797  CG  GLN A 472      11.774  11.306  35.435  1.00 25.17           C  
ATOM   3798  CD  GLN A 472      11.982  11.231  36.920  1.00 27.54           C  
ATOM   3799  OE1 GLN A 472      12.335  10.184  37.426  1.00 30.11           O  
ATOM   3800  NE2 GLN A 472      11.794  12.287  37.660  1.00 29.80           N  
ATOM   3801  N   LEU A 473       8.452  11.411  33.702  1.00 17.82           N  
ATOM   3802  CA  LEU A 473       7.646  12.548  33.184  1.00 19.23           C  
ATOM   3803  C   LEU A 473       6.298  12.612  33.863  1.00 16.05           C  
ATOM   3804  O   LEU A 473       5.813  13.654  34.347  1.00 13.31           O  
ATOM   3805  CB  LEU A 473       7.461  12.255  31.679  1.00 19.72           C  
ATOM   3806  CG  LEU A 473       7.307  13.269  30.579  1.00 25.87           C  
ATOM   3807  CD1 LEU A 473       8.299  14.451  30.655  1.00 22.00           C  
ATOM   3808  CD2 LEU A 473       7.491  12.518  29.232  1.00 24.59           C  
ATOM   3809  N   ASP A 474       5.700  11.449  34.117  1.00 16.02           N  
ATOM   3810  CA  ASP A 474       4.381  11.376  34.775  1.00 17.31           C  
ATOM   3811  C   ASP A 474       4.415  11.738  36.251  1.00 18.47           C  
ATOM   3812  O   ASP A 474       3.644  12.501  36.850  1.00 16.72           O  
ATOM   3813  CB  ASP A 474       3.761   9.969  34.621  1.00 18.31           C  
ATOM   3814  CG  ASP A 474       2.403   9.940  35.332  1.00 22.39           C  
ATOM   3815  OD1 ASP A 474       1.485  10.706  35.006  1.00 22.33           O  
ATOM   3816  OD2 ASP A 474       2.324   9.123  36.253  1.00 23.09           O  
ATOM   3817  N   LYS A 475       5.442  11.223  36.932  1.00 19.92           N  
ATOM   3818  CA  LYS A 475       5.626  11.585  38.328  1.00 21.95           C  
ATOM   3819  C   LYS A 475       5.854  13.077  38.520  1.00 19.39           C  
ATOM   3820  O   LYS A 475       5.468  13.675  39.551  1.00 20.71           O  
ATOM   3821  CB  LYS A 475       6.864  10.800  38.783  1.00 24.80           C  
ATOM   3822  CG  LYS A 475       7.330  11.074  40.191  1.00 29.39           C  
ATOM   3823  CD  LYS A 475       8.203   9.835  40.545  1.00 35.11           C  
ATOM   3824  CE  LYS A 475       9.535  10.364  41.099  1.00 36.46           C  
ATOM   3825  NZ  LYS A 475       9.204  11.444  42.089  1.00 39.41           N  
ATOM   3826  N   ASP A 476       6.584  13.731  37.633  1.00 18.22           N  
ATOM   3827  CA  ASP A 476       6.797  15.189  37.683  1.00 19.20           C  
ATOM   3828  C   ASP A 476       5.586  15.975  37.086  1.00 18.31           C  
ATOM   3829  O   ASP A 476       5.634  17.209  37.162  1.00 18.15           O  
ATOM   3830  CB  ASP A 476       8.038  15.587  36.848  1.00 18.78           C  
ATOM   3831  CG  ASP A 476       9.339  15.224  37.571  1.00 20.37           C  
ATOM   3832  OD1 ASP A 476       9.323  15.056  38.792  1.00 20.44           O  
ATOM   3833  OD2 ASP A 476      10.375  15.051  36.906  1.00 20.56           O  
ATOM   3834  N   SER A 477       4.594  15.334  36.469  1.00 16.80           N  
ATOM   3835  CA  SER A 477       3.448  16.012  35.852  1.00 16.37           C  
ATOM   3836  C   SER A 477       3.882  17.206  34.979  1.00 15.77           C  
ATOM   3837  O   SER A 477       3.369  18.326  35.038  1.00 13.54           O  
ATOM   3838  CB  SER A 477       2.481  16.486  36.922  1.00 18.75           C  
ATOM   3839  OG  SER A 477       1.883  15.309  37.562  1.00 21.27           O  
ATOM   3840  N   ALA A 478       4.796  16.838  34.080  1.00 15.41           N  
ATOM   3841  CA  ALA A 478       5.368  17.869  33.172  1.00 16.66           C  
ATOM   3842  C   ALA A 478       4.279  18.356  32.231  1.00 17.36           C  
ATOM   3843  O   ALA A 478       4.299  19.524  31.861  1.00 15.38           O  
ATOM   3844  CB  ALA A 478       6.538  17.305  32.387  1.00 17.08           C  
ATOM   3845  N   ILE A 479       3.319  17.501  31.828  1.00 16.54           N  
ATOM   3846  CA  ILE A 479       2.262  17.965  30.948  1.00 15.93           C  
ATOM   3847  C   ILE A 479       0.955  17.319  31.443  1.00 17.24           C  
ATOM   3848  O   ILE A 479       1.005  16.435  32.288  1.00 12.09           O  
ATOM   3849  CB  ILE A 479       2.476  17.512  29.475  1.00 17.14           C  
ATOM   3850  CG1 ILE A 479       2.588  15.988  29.437  1.00 19.05           C  
ATOM   3851  CG2 ILE A 479       3.815  18.060  28.876  1.00 18.16           C  
ATOM   3852  CD1 ILE A 479       2.517  15.312  28.098  1.00 19.30           C  
ATOM   3853  N   VAL A 480      -0.163  17.638  30.784  1.00 15.74           N  
ATOM   3854  CA  VAL A 480      -1.449  17.007  31.070  1.00 17.07           C  
ATOM   3855  C   VAL A 480      -1.889  16.260  29.788  1.00 15.41           C  
ATOM   3856  O   VAL A 480      -2.417  16.903  28.898  1.00 16.72           O  
ATOM   3857  CB  VAL A 480      -2.483  18.097  31.397  1.00 18.25           C  
ATOM   3858  CG1 VAL A 480      -3.846  17.416  31.605  1.00 16.65           C  
ATOM   3859  CG2 VAL A 480      -2.117  18.935  32.624  1.00 17.99           C  
ATOM   3860  N   PRO A 481      -1.650  14.973  29.654  1.00 16.51           N  
ATOM   3861  CA  PRO A 481      -2.060  14.181  28.504  1.00 16.95           C  
ATOM   3862  C   PRO A 481      -3.582  14.164  28.347  1.00 18.53           C  
ATOM   3863  O   PRO A 481      -4.279  13.973  29.352  1.00 19.60           O  
ATOM   3864  CB  PRO A 481      -1.547  12.769  28.773  1.00 19.36           C  
ATOM   3865  CG  PRO A 481      -0.691  12.903  29.980  1.00 21.89           C  
ATOM   3866  CD  PRO A 481      -1.109  14.129  30.738  1.00 18.93           C  
ATOM   3867  N   VAL A 482      -4.141  14.313  27.147  1.00 16.95           N  
ATOM   3868  CA  VAL A 482      -5.593  14.297  26.973  1.00 21.14           C  
ATOM   3869  C   VAL A 482      -6.056  13.123  26.101  1.00 21.10           C  
ATOM   3870  O   VAL A 482      -6.733  12.241  26.614  1.00 21.80           O  
ATOM   3871  CB  VAL A 482      -6.137  15.589  26.364  1.00 23.78           C  
ATOM   3872  CG1 VAL A 482      -7.681  15.481  26.238  1.00 25.08           C  
ATOM   3873  CG2 VAL A 482      -5.706  16.805  27.209  1.00 21.54           C  
ATOM   3874  N   TYR A 483      -5.557  13.051  24.870  1.00 22.91           N  
ATOM   3875  CA  TYR A 483      -5.869  11.868  24.047  1.00 23.73           C  
ATOM   3876  C   TYR A 483      -4.804  11.575  22.996  1.00 23.71           C  
ATOM   3877  O   TYR A 483      -4.023  12.439  22.602  1.00 20.13           O  
ATOM   3878  CB  TYR A 483      -7.248  12.119  23.430  1.00 21.84           C  
ATOM   3879  CG  TYR A 483      -7.450  13.219  22.442  1.00 23.90           C  
ATOM   3880  CD1 TYR A 483      -7.013  13.075  21.099  1.00 25.18           C  
ATOM   3881  CD2 TYR A 483      -8.158  14.364  22.728  1.00 24.30           C  
ATOM   3882  CE1 TYR A 483      -7.203  14.020  20.140  1.00 25.86           C  
ATOM   3883  CE2 TYR A 483      -8.372  15.334  21.777  1.00 26.45           C  
ATOM   3884  CZ  TYR A 483      -7.919  15.155  20.489  1.00 29.71           C  
ATOM   3885  OH  TYR A 483      -8.126  16.144  19.519  1.00 32.49           O  
ATOM   3886  N   TYR A 484      -4.742  10.323  22.574  1.00 24.14           N  
ATOM   3887  CA  TYR A 484      -3.985   9.862  21.397  1.00 25.15           C  
ATOM   3888  C   TYR A 484      -4.915  10.046  20.177  1.00 27.91           C  
ATOM   3889  O   TYR A 484      -6.095   9.614  20.181  1.00 29.65           O  
ATOM   3890  CB  TYR A 484      -3.530   8.443  21.577  1.00 22.82           C  
ATOM   3891  CG  TYR A 484      -2.883   8.153  22.936  1.00 25.48           C  
ATOM   3892  CD1 TYR A 484      -1.676   8.791  23.328  1.00 22.91           C  
ATOM   3893  CD2 TYR A 484      -3.467   7.234  23.785  1.00 23.31           C  
ATOM   3894  CE1 TYR A 484      -1.115   8.472  24.545  1.00 22.79           C  
ATOM   3895  CE2 TYR A 484      -2.895   6.919  25.024  1.00 25.91           C  
ATOM   3896  CZ  TYR A 484      -1.701   7.578  25.396  1.00 24.56           C  
ATOM   3897  OH  TYR A 484      -1.157   7.280  26.624  1.00 23.74           O  
ATOM   3898  N   TYR A 485      -4.493  10.759  19.171  1.00 26.92           N  
ATOM   3899  CA  TYR A 485      -5.198  11.175  17.998  1.00 27.96           C  
ATOM   3900  C   TYR A 485      -5.595  10.032  17.042  1.00 29.06           C  
ATOM   3901  O   TYR A 485      -4.879   9.020  17.004  1.00 28.25           O  
ATOM   3902  CB  TYR A 485      -4.355  12.047  17.055  1.00 26.93           C  
ATOM   3903  CG  TYR A 485      -4.173  13.524  17.280  1.00 25.66           C  
ATOM   3904  CD1 TYR A 485      -3.429  14.017  18.365  1.00 24.21           C  
ATOM   3905  CD2 TYR A 485      -4.736  14.452  16.430  1.00 24.15           C  
ATOM   3906  CE1 TYR A 485      -3.214  15.377  18.531  1.00 21.49           C  
ATOM   3907  CE2 TYR A 485      -4.555  15.807  16.599  1.00 21.33           C  
ATOM   3908  CZ  TYR A 485      -3.799  16.264  17.681  1.00 22.14           C  
ATOM   3909  OH  TYR A 485      -3.621  17.625  17.860  1.00 20.64           O  
ATOM   3910  N   VAL A 486      -6.674  10.320  16.319  1.00 29.78           N  
ATOM   3911  CA  VAL A 486      -6.974   9.447  15.183  1.00 33.76           C  
ATOM   3912  C   VAL A 486      -6.769  10.417  13.992  1.00 34.77           C  
ATOM   3913  O   VAL A 486      -6.864  11.665  14.074  1.00 32.43           O  
ATOM   3914  CB  VAL A 486      -8.328   8.737  15.033  1.00 35.30           C  
ATOM   3915  CG1 VAL A 486      -8.423   7.539  15.950  1.00 34.64           C  
ATOM   3916  CG2 VAL A 486      -9.513   9.682  15.261  1.00 34.61           C  
ATOM   3917  N   ASN A 487      -6.343   9.820  12.888  1.00 34.94           N  
ATOM   3918  CA  ASN A 487      -6.144  10.696  11.700  1.00 35.96           C  
ATOM   3919  C   ASN A 487      -7.512  10.816  11.008  1.00 35.79           C  
ATOM   3920  O   ASN A 487      -7.851   9.841  10.332  1.00 35.89           O  
ATOM   3921  CB  ASN A 487      -5.071  10.044  10.858  1.00 36.56           C  
ATOM   3922  CG  ASN A 487      -4.744  10.811   9.599  1.00 37.31           C  
ATOM   3923  OD1 ASN A 487      -5.220  11.921   9.509  1.00 35.32           O  
ATOM   3924  ND2 ASN A 487      -3.921  10.218   8.729  1.00 38.71           N  
ATOM   3925  N   ALA A 488      -8.180  11.956  11.099  1.00 34.97           N  
ATOM   3926  CA  ALA A 488      -9.495  12.086  10.482  1.00 36.43           C  
ATOM   3927  C   ALA A 488      -9.654  13.270   9.560  1.00 36.90           C  
ATOM   3928  O   ALA A 488      -9.460  14.459   9.808  1.00 36.20           O  
ATOM   3929  CB  ALA A 488     -10.599  12.021  11.541  1.00 35.30           C  
ATOM   3930  N   ARG A 489     -10.071  12.908   8.315  1.00 38.06           N  
ATOM   3931  CA  ARG A 489     -10.288  13.856   7.256  1.00 39.61           C  
ATOM   3932  C   ARG A 489     -11.221  13.359   6.143  1.00 40.25           C  
ATOM   3933  O   ARG A 489     -11.661  12.229   6.057  1.00 38.97           O  
ATOM   3934  CB  ARG A 489      -8.949  14.290   6.629  1.00 39.45           C  
ATOM   3935  CG  ARG A 489      -7.980  13.185   6.305  1.00 41.56           C  
ATOM   3936  CD  ARG A 489      -7.162  13.481   5.061  1.00 43.74           C  
ATOM   3937  NE  ARG A 489      -6.038  14.397   5.206  1.00 45.09           N  
ATOM   3938  CZ  ARG A 489      -4.835  14.109   5.697  1.00 44.84           C  
ATOM   3939  NH1 ARG A 489      -4.543  12.891   6.136  1.00 44.66           N  
ATOM   3940  NH2 ARG A 489      -3.928  15.072   5.732  1.00 44.99           N  
ATOM   3941  N   LEU A 490     -11.564  14.306   5.285  1.00 43.02           N  
ATOM   3942  CA  LEU A 490     -12.420  14.008   4.118  1.00 44.88           C  
ATOM   3943  C   LEU A 490     -11.594  13.822   2.853  1.00 46.34           C  
ATOM   3944  O   LEU A 490     -10.871  14.759   2.516  1.00 44.94           O  
ATOM   3945  CB  LEU A 490     -13.371  15.223   3.966  1.00 42.88           C  
ATOM   3946  CG  LEU A 490     -14.289  15.431   5.184  1.00 41.15           C  
ATOM   3947  CD1 LEU A 490     -15.431  16.409   4.977  1.00 40.15           C  
ATOM   3948  CD2 LEU A 490     -14.826  14.097   5.666  1.00 39.06           C  
ATOM   3949  N   VAL A 491     -11.708  12.686   2.162  1.00 48.82           N  
ATOM   3950  CA  VAL A 491     -10.992  12.454   0.902  1.00 49.82           C  
ATOM   3951  C   VAL A 491     -11.942  12.145  -0.268  1.00 50.72           C  
ATOM   3952  O   VAL A 491     -12.542  11.057  -0.277  1.00 49.56           O  
ATOM   3953  CB  VAL A 491      -9.973  11.321   1.065  1.00 49.11           C  
ATOM   3954  CG1 VAL A 491      -9.424  10.823  -0.278  1.00 50.25           C  
ATOM   3955  CG2 VAL A 491      -8.792  11.767   1.923  1.00 48.90           C  
ATOM   3956  N   LYS A 492     -12.111  13.079  -1.204  1.00 52.29           N  
ATOM   3957  CA  LYS A 492     -13.012  12.864  -2.347  1.00 54.12           C  
ATOM   3958  C   LYS A 492     -12.768  11.591  -3.123  1.00 54.14           C  
ATOM   3959  O   LYS A 492     -11.674  11.046  -3.233  1.00 52.89           O  
ATOM   3960  CB  LYS A 492     -13.148  14.086  -3.274  1.00 52.45           C  
ATOM   3961  CG  LYS A 492     -14.524  14.703  -2.969  1.00 52.99           C  
ATOM   3962  CD  LYS A 492     -14.651  16.181  -3.251  1.00 52.06           C  
ATOM   3963  CE  LYS A 492     -15.973  16.666  -2.646  1.00 51.79           C  
ATOM   3964  NZ  LYS A 492     -15.902  18.161  -2.496  1.00 52.48           N  
ATOM   3965  N   PRO A 493     -13.862  11.000  -3.614  1.00 56.38           N  
ATOM   3966  CA  PRO A 493     -13.870   9.734  -4.338  1.00 56.44           C  
ATOM   3967  C   PRO A 493     -12.868   9.625  -5.462  1.00 56.21           C  
ATOM   3968  O   PRO A 493     -12.163   8.611  -5.598  1.00 56.83           O  
ATOM   3969  CB  PRO A 493     -15.307   9.586  -4.837  1.00 56.73           C  
ATOM   3970  CG  PRO A 493     -16.104  10.299  -3.785  1.00 56.45           C  
ATOM   3971  CD  PRO A 493     -15.260  11.518  -3.479  1.00 57.24           C  
ATOM   3972  N   TRP A 494     -12.674  10.691  -6.228  1.00 56.25           N  
ATOM   3973  CA  TRP A 494     -11.687  10.623  -7.308  1.00 56.42           C  
ATOM   3974  C   TRP A 494     -10.229  10.658  -6.868  1.00 56.15           C  
ATOM   3975  O   TRP A 494      -9.390  10.181  -7.657  1.00 55.22           O  
ATOM   3976  CB  TRP A 494     -11.952  11.737  -8.282  1.00 56.10           C  
ATOM   3977  CG  TRP A 494     -12.177  13.124  -7.813  1.00 56.81           C  
ATOM   3978  CD1 TRP A 494     -11.220  14.086  -7.645  1.00 57.26           C  
ATOM   3979  CD2 TRP A 494     -13.426  13.769  -7.524  1.00 57.39           C  
ATOM   3980  NE1 TRP A 494     -11.795  15.276  -7.270  1.00 57.09           N  
ATOM   3981  CE2 TRP A 494     -13.149  15.102  -7.184  1.00 57.22           C  
ATOM   3982  CE3 TRP A 494     -14.757  13.333  -7.505  1.00 57.82           C  
ATOM   3983  CZ2 TRP A 494     -14.138  16.009  -6.830  1.00 57.82           C  
ATOM   3984  CZ3 TRP A 494     -15.738  14.242  -7.155  1.00 57.99           C  
ATOM   3985  CH2 TRP A 494     -15.430  15.564  -6.828  1.00 57.92           C  
ATOM   3986  N   VAL A 495      -9.920  11.256  -5.703  1.00 54.99           N  
ATOM   3987  CA  VAL A 495      -8.502  11.291  -5.306  1.00 52.99           C  
ATOM   3988  C   VAL A 495      -8.037   9.845  -5.209  1.00 52.04           C  
ATOM   3989  O   VAL A 495      -8.753   9.053  -4.596  1.00 53.74           O  
ATOM   3990  CB  VAL A 495      -8.267  11.987  -3.960  1.00 52.33           C  
ATOM   3991  CG1 VAL A 495      -6.770  12.146  -3.695  1.00 52.16           C  
ATOM   3992  CG2 VAL A 495      -8.959  13.339  -3.918  1.00 50.82           C  
ATOM   3993  N   GLY A 496      -6.936   9.455  -5.822  1.00 50.49           N  
ATOM   3994  CA  GLY A 496      -6.436   8.086  -5.721  1.00 49.13           C  
ATOM   3995  C   GLY A 496      -5.062   8.062  -5.042  1.00 48.48           C  
ATOM   3996  O   GLY A 496      -4.310   9.030  -5.062  1.00 47.32           O  
ATOM   3997  N   GLY A 497      -4.703   6.957  -4.419  1.00 49.32           N  
ATOM   3998  CA  GLY A 497      -3.445   6.772  -3.758  1.00 52.69           C  
ATOM   3999  C   GLY A 497      -3.362   6.985  -2.257  1.00 53.04           C  
ATOM   4000  O   GLY A 497      -2.299   6.643  -1.724  1.00 52.65           O  
ATOM   4001  N   TYR A 498      -4.359   7.549  -1.592  1.00 55.11           N  
ATOM   4002  CA  TYR A 498      -4.336   7.710  -0.139  1.00 55.58           C  
ATOM   4003  C   TYR A 498      -4.778   6.398   0.516  1.00 55.16           C  
ATOM   4004  O   TYR A 498      -5.972   6.094   0.525  1.00 52.40           O  
ATOM   4005  CB  TYR A 498      -5.236   8.846   0.334  1.00 58.71           C  
ATOM   4006  CG  TYR A 498      -5.095   9.217   1.801  1.00 61.39           C  
ATOM   4007  CD1 TYR A 498      -4.044  10.022   2.218  1.00 61.92           C  
ATOM   4008  CD2 TYR A 498      -5.995   8.768   2.767  1.00 61.53           C  
ATOM   4009  CE1 TYR A 498      -3.895  10.369   3.548  1.00 63.36           C  
ATOM   4010  CE2 TYR A 498      -5.858   9.095   4.097  1.00 61.91           C  
ATOM   4011  CZ  TYR A 498      -4.804   9.900   4.484  1.00 63.41           C  
ATOM   4012  OH  TYR A 498      -4.626  10.254   5.798  1.00 63.20           O  
ATOM   4013  N   THR A 499      -3.830   5.591   0.997  1.00 54.84           N  
ATOM   4014  CA  THR A 499      -4.168   4.349   1.674  1.00 55.78           C  
ATOM   4015  C   THR A 499      -4.573   4.637   3.125  1.00 54.50           C  
ATOM   4016  O   THR A 499      -5.558   4.136   3.654  1.00 53.97           O  
ATOM   4017  CB  THR A 499      -3.047   3.300   1.730  1.00 57.72           C  
ATOM   4018  OG1 THR A 499      -1.955   3.739   2.557  1.00 58.21           O  
ATOM   4019  CG2 THR A 499      -2.482   2.983   0.360  1.00 58.18           C  
ATOM   4020  N   GLY A 500      -3.788   5.488   3.780  1.00 54.31           N  
ATOM   4021  CA  GLY A 500      -4.062   5.889   5.153  1.00 51.08           C  
ATOM   4022  C   GLY A 500      -3.494   4.896   6.140  1.00 49.57           C  
ATOM   4023  O   GLY A 500      -3.824   4.982   7.323  1.00 51.35           O  
ATOM   4024  N   LYS A 501      -2.606   4.008   5.710  1.00 48.29           N  
ATOM   4025  CA  LYS A 501      -1.968   3.061   6.618  1.00 46.60           C  
ATOM   4026  C   LYS A 501      -0.635   3.583   7.144  1.00 43.42           C  
ATOM   4027  O   LYS A 501       0.137   2.848   7.766  1.00 43.50           O  
ATOM   4028  CB  LYS A 501      -1.751   1.717   5.917  1.00 49.25           C  
ATOM   4029  CG  LYS A 501      -2.990   1.166   5.214  1.00 51.77           C  
ATOM   4030  CD  LYS A 501      -2.621   0.032   4.265  1.00 52.83           C  
ATOM   4031  CE  LYS A 501      -3.604  -1.126   4.442  1.00 53.16           C  
ATOM   4032  NZ  LYS A 501      -3.298  -1.871   5.707  1.00 54.29           N  
ATOM   4033  N   ASP A 502      -0.247   4.798   6.818  1.00 39.84           N  
ATOM   4034  CA  ASP A 502       0.999   5.396   7.315  1.00 38.83           C  
ATOM   4035  C   ASP A 502       0.598   6.152   8.602  1.00 34.77           C  
ATOM   4036  O   ASP A 502       0.009   7.216   8.524  1.00 31.33           O  
ATOM   4037  CB  ASP A 502       1.577   6.414   6.333  1.00 39.54           C  
ATOM   4038  CG  ASP A 502       2.817   7.144   6.808  1.00 40.79           C  
ATOM   4039  OD1 ASP A 502       3.441   6.752   7.815  1.00 41.32           O  
ATOM   4040  OD2 ASP A 502       3.187   8.131   6.133  1.00 41.15           O  
ATOM   4041  N   PRO A 503       0.975   5.629   9.744  1.00 34.78           N  
ATOM   4042  CA  PRO A 503       0.691   6.251  11.032  1.00 36.02           C  
ATOM   4043  C   PRO A 503       1.350   7.620  11.233  1.00 36.81           C  
ATOM   4044  O   PRO A 503       0.995   8.374  12.172  1.00 35.78           O  
ATOM   4045  CB  PRO A 503       1.105   5.196  12.033  1.00 34.43           C  
ATOM   4046  CG  PRO A 503       2.115   4.344  11.353  1.00 36.77           C  
ATOM   4047  CD  PRO A 503       1.771   4.392   9.880  1.00 35.57           C  
ATOM   4048  N   LEU A 504       2.296   8.026  10.381  1.00 35.84           N  
ATOM   4049  CA  LEU A 504       2.898   9.348  10.432  1.00 36.20           C  
ATOM   4050  C   LEU A 504       2.187  10.288   9.481  1.00 34.35           C  
ATOM   4051  O   LEU A 504       2.396  11.513   9.488  1.00 29.34           O  
ATOM   4052  CB  LEU A 504       4.395   9.297  10.172  1.00 38.34           C  
ATOM   4053  CG  LEU A 504       5.295   8.411  11.026  1.00 41.35           C  
ATOM   4054  CD1 LEU A 504       6.780   8.739  10.834  1.00 42.29           C  
ATOM   4055  CD2 LEU A 504       5.007   8.475  12.506  1.00 41.09           C  
ATOM   4056  N   ASP A 505       1.373   9.699   8.552  1.00 32.96           N  
ATOM   4057  CA  ASP A 505       0.714  10.560   7.543  1.00 32.05           C  
ATOM   4058  C   ASP A 505       1.747  11.381   6.750  1.00 29.90           C  
ATOM   4059  O   ASP A 505       1.555  12.548   6.410  1.00 26.96           O  
ATOM   4060  CB  ASP A 505      -0.371  11.459   8.101  1.00 33.70           C  
ATOM   4061  CG  ASP A 505      -1.417  11.991   7.148  1.00 36.11           C  
ATOM   4062  OD1 ASP A 505      -2.061  11.270   6.361  1.00 34.93           O  
ATOM   4063  OD2 ASP A 505      -1.675  13.222   7.106  1.00 37.86           O  
ATOM   4064  N   ASN A 506       2.850  10.741   6.387  1.00 29.43           N  
ATOM   4065  CA  ASN A 506       3.850  11.432   5.542  1.00 33.31           C  
ATOM   4066  C   ASN A 506       3.354  11.270   4.082  1.00 34.35           C  
ATOM   4067  O   ASN A 506       3.800  10.319   3.465  1.00 35.29           O  
ATOM   4068  CB  ASN A 506       5.219  10.789   5.672  1.00 32.82           C  
ATOM   4069  CG  ASN A 506       6.046  11.190   6.894  1.00 34.74           C  
ATOM   4070  OD1 ASN A 506       6.058  12.359   7.200  1.00 33.92           O  
ATOM   4071  ND2 ASN A 506       6.712  10.280   7.570  1.00 34.38           N  
ATOM   4072  N   ILE A 507       2.488  12.093   3.571  1.00 35.70           N  
ATOM   4073  CA  ILE A 507       1.894  12.068   2.259  1.00 36.33           C  
ATOM   4074  C   ILE A 507       2.699  12.832   1.219  1.00 35.73           C  
ATOM   4075  O   ILE A 507       3.125  13.986   1.437  1.00 31.82           O  
ATOM   4076  CB  ILE A 507       0.481  12.699   2.308  1.00 39.81           C  
ATOM   4077  CG1 ILE A 507      -0.514  11.932   3.224  1.00 40.58           C  
ATOM   4078  CG2 ILE A 507      -0.175  12.868   0.938  1.00 41.75           C  
ATOM   4079  CD1 ILE A 507      -0.357  10.429   3.220  1.00 41.50           C  
ATOM   4080  N   TYR A 508       2.876  12.164   0.041  1.00 34.33           N  
ATOM   4081  CA  TYR A 508       3.562  12.962  -1.021  1.00 34.43           C  
ATOM   4082  C   TYR A 508       2.540  13.151  -2.147  1.00 33.86           C  
ATOM   4083  O   TYR A 508       1.954  12.138  -2.563  1.00 29.82           O  
ATOM   4084  CB  TYR A 508       4.835  12.280  -1.467  1.00 35.15           C  
ATOM   4085  CG  TYR A 508       5.930  12.061  -0.453  1.00 34.93           C  
ATOM   4086  CD1 TYR A 508       5.920  10.962   0.394  1.00 35.38           C  
ATOM   4087  CD2 TYR A 508       6.986  12.965  -0.358  1.00 35.84           C  
ATOM   4088  CE1 TYR A 508       6.912  10.786   1.358  1.00 34.21           C  
ATOM   4089  CE2 TYR A 508       8.010  12.772   0.580  1.00 34.76           C  
ATOM   4090  CZ  TYR A 508       7.944  11.698   1.424  1.00 33.34           C  
ATOM   4091  OH  TYR A 508       8.947  11.510   2.357  1.00 33.70           O  
ATOM   4092  N   VAL A 509       2.359  14.343  -2.683  1.00 36.14           N  
ATOM   4093  CA  VAL A 509       1.382  14.590  -3.747  1.00 38.94           C  
ATOM   4094  C   VAL A 509       1.772  13.916  -5.056  1.00 41.67           C  
ATOM   4095  O   VAL A 509       0.941  13.729  -5.950  1.00 43.76           O  
ATOM   4096  CB  VAL A 509       1.092  16.088  -3.963  1.00 37.92           C  
ATOM   4097  CG1 VAL A 509       0.410  16.410  -5.317  1.00 37.29           C  
ATOM   4098  CG2 VAL A 509       0.175  16.587  -2.845  1.00 37.69           C  
ATOM   4099  N   LYS A 510       3.012  13.478  -5.213  1.00 43.11           N  
ATOM   4100  CA  LYS A 510       3.526  12.744  -6.338  1.00 42.77           C  
ATOM   4101  C   LYS A 510       3.107  11.285  -6.264  1.00 44.85           C  
ATOM   4102  O   LYS A 510       3.358  10.543  -7.222  1.00 44.18           O  
ATOM   4103  CB  LYS A 510       5.053  12.783  -6.382  1.00 43.17           C  
ATOM   4104  CG  LYS A 510       5.794  11.596  -5.855  1.00 41.38           C  
ATOM   4105  CD  LYS A 510       7.080  11.847  -5.126  1.00 40.98           C  
ATOM   4106  CE  LYS A 510       7.671  10.537  -4.633  1.00 41.29           C  
ATOM   4107  NZ  LYS A 510       6.671   9.440  -4.535  1.00 42.96           N  
ATOM   4108  N   ASN A 511       2.486  10.842  -5.180  1.00 45.16           N  
ATOM   4109  CA  ASN A 511       2.103   9.439  -5.058  1.00 45.97           C  
ATOM   4110  C   ASN A 511       0.612   9.275  -5.350  1.00 45.72           C  
ATOM   4111  O   ASN A 511       0.139   8.142  -5.331  1.00 46.55           O  
ATOM   4112  CB  ASN A 511       2.415   8.959  -3.648  1.00 47.65           C  
ATOM   4113  CG  ASN A 511       3.805   8.444  -3.397  1.00 49.36           C  
ATOM   4114  OD1 ASN A 511       4.457   7.821  -4.241  1.00 49.64           O  
ATOM   4115  ND2 ASN A 511       4.318   8.655  -2.177  1.00 48.80           N  
ATOM   4116  N   LEU A 512      -0.083  10.375  -5.506  1.00 45.45           N  
ATOM   4117  CA  LEU A 512      -1.487  10.522  -5.735  1.00 47.17           C  
ATOM   4118  C   LEU A 512      -1.801  10.662  -7.237  1.00 50.94           C  
ATOM   4119  O   LEU A 512      -0.908  10.846  -8.074  1.00 49.42           O  
ATOM   4120  CB  LEU A 512      -1.993  11.782  -5.025  1.00 45.18           C  
ATOM   4121  CG  LEU A 512      -2.452  11.707  -3.550  1.00 45.63           C  
ATOM   4122  CD1 LEU A 512      -1.622  10.751  -2.730  1.00 41.59           C  
ATOM   4123  CD2 LEU A 512      -2.432  13.103  -2.918  1.00 44.50           C  
ATOM   4124  N   TYR A 513      -3.094  10.641  -7.569  1.00 54.24           N  
ATOM   4125  CA  TYR A 513      -3.569  10.779  -8.945  1.00 58.05           C  
ATOM   4126  C   TYR A 513      -5.089  10.948  -8.982  1.00 60.23           C  
ATOM   4127  O   TYR A 513      -5.826  10.374  -8.178  1.00 59.96           O  
ATOM   4128  CB  TYR A 513      -3.149   9.585  -9.800  1.00 57.70           C  
ATOM   4129  CG  TYR A 513      -3.687   8.256  -9.312  1.00 58.45           C  
ATOM   4130  CD1 TYR A 513      -4.924   7.775  -9.715  1.00 58.66           C  
ATOM   4131  CD2 TYR A 513      -2.939   7.466  -8.452  1.00 58.26           C  
ATOM   4132  CE1 TYR A 513      -5.401   6.551  -9.276  1.00 58.27           C  
ATOM   4133  CE2 TYR A 513      -3.391   6.250  -7.989  1.00 58.08           C  
ATOM   4134  CZ  TYR A 513      -4.627   5.802  -8.419  1.00 59.10           C  
ATOM   4135  OH  TYR A 513      -5.100   4.598  -7.949  1.00 59.30           O  
ATOM   4136  N   ILE A 514      -5.566  11.785  -9.901  1.00 62.17           N  
ATOM   4137  CA  ILE A 514      -6.985  12.086 -10.030  1.00 63.09           C  
ATOM   4138  C   ILE A 514      -7.690  11.164 -11.014  1.00 64.79           C  
ATOM   4139  O   ILE A 514      -7.250  10.971 -12.150  1.00 64.25           O  
ATOM   4140  CB  ILE A 514      -7.151  13.558 -10.442  1.00 62.42           C  
ATOM   4141  CG1 ILE A 514      -6.300  14.464  -9.559  1.00 63.41           C  
ATOM   4142  CG2 ILE A 514      -8.630  13.932 -10.391  1.00 62.34           C  
ATOM   4143  CD1 ILE A 514      -6.483  14.301  -8.056  1.00 62.42           C  
ATOM   4144  N   ILE A 515      -8.804  10.576 -10.589  1.00 66.11           N  
ATOM   4145  CA  ILE A 515      -9.540   9.632 -11.440  1.00 66.25           C  
ATOM   4146  C   ILE A 515     -10.620  10.337 -12.232  1.00 67.41           C  
ATOM   4147  O   ILE A 515     -11.146  11.367 -11.790  1.00 67.91           O  
ATOM   4148  CB  ILE A 515     -10.104   8.493 -10.575  1.00 65.73           C  
ATOM   4149  CG1 ILE A 515      -9.086   7.341 -10.540  1.00 65.19           C  
ATOM   4150  CG2 ILE A 515     -11.474   8.017 -10.999  1.00 65.08           C  
ATOM   4151  CD1 ILE A 515      -9.095   6.610  -9.207  1.00 65.56           C  
ATOM   4152  N   LYS A 516     -10.921   9.800 -13.420  1.00 68.47           N  
ATOM   4153  CA  LYS A 516     -11.985  10.366 -14.248  1.00 68.57           C  
ATOM   4154  C   LYS A 516     -13.335  10.228 -13.534  1.00 68.34           C  
ATOM   4155  O   LYS A 516     -13.689   9.175 -13.011  1.00 66.08           O  
ATOM   4156  CB  LYS A 516     -11.996   9.682 -15.616  1.00 69.68           C  
ATOM   4157  CG  LYS A 516     -12.153  10.651 -16.780  1.00 70.35           C  
ATOM   4158  CD  LYS A 516     -11.661  10.044 -18.083  1.00 70.65           C  
ATOM   4159  CE  LYS A 516     -12.756   9.296 -18.817  1.00 70.25           C  
ATOM   4160  NZ  LYS A 516     -13.904  10.189 -19.183  1.00 72.46           N  
ATOM   4161  N   HIS A 517     -14.062  11.338 -13.501  1.00 68.50           N  
ATOM   4162  CA  HIS A 517     -15.332  11.468 -12.812  1.00 70.41           C  
ATOM   4163  C   HIS A 517     -16.227  12.544 -13.417  1.00 70.91           C  
ATOM   4164  O   HIS A 517     -17.464  12.463 -13.248  1.00 71.75           O  
ATOM   4165  CB  HIS A 517     -15.092  11.806 -11.323  1.00 70.57           C  
ATOM   4166  CG  HIS A 517     -14.495  13.158 -11.088  1.00 69.91           C  
ATOM   4167  ND1 HIS A 517     -13.141  13.401 -11.206  1.00 70.26           N  
ATOM   4168  CD2 HIS A 517     -15.051  14.343 -10.760  1.00 69.89           C  
ATOM   4169  CE1 HIS A 517     -12.891  14.676 -10.966  1.00 70.04           C  
ATOM   4170  NE2 HIS A 517     -14.040  15.274 -10.689  1.00 69.87           N  
ATOM   4171  OXT HIS A 517     -15.719  13.507 -14.032  1.00 71.64           O  
TER    4172      HIS A 517                                                      
ATOM   4173  N   LYS B   1       6.974  16.679  15.101  1.00 11.88           N  
ATOM   4174  CA  LYS B   1       6.458  17.963  14.532  1.00 14.35           C  
ATOM   4175  C   LYS B   1       5.145  18.368  15.248  1.00 15.79           C  
ATOM   4176  O   LYS B   1       4.392  17.483  15.700  1.00 16.21           O  
ATOM   4177  CB  LYS B   1       6.224  17.834  13.020  1.00 17.58           C  
ATOM   4178  CG  LYS B   1       5.382  16.616  12.648  1.00 22.18           C  
ATOM   4179  CD  LYS B   1       5.101  16.602  11.118  1.00 23.04           C  
ATOM   4180  CE  LYS B   1       6.270  15.908  10.436  1.00 24.58           C  
ATOM   4181  NZ  LYS B   1       6.506  14.548  10.929  1.00 25.06           N  
ATOM   4182  N   GLY B   2       4.959  19.670  15.341  1.00 14.89           N  
ATOM   4183  CA  GLY B   2       3.813  20.177  16.108  1.00 20.83           C  
ATOM   4184  C   GLY B   2       2.530  20.083  15.297  1.00 21.80           C  
ATOM   4185  O   GLY B   2       2.601  20.321  14.087  1.00 22.80           O  
ATOM   4186  N   LYS B   3       1.407  19.774  15.932  1.00 24.68           N  
ATOM   4187  CA  LYS B   3       0.096  19.756  15.297  1.00 23.24           C  
ATOM   4188  C   LYS B   3      -0.952  20.633  16.003  1.00 25.01           C  
ATOM   4189  O   LYS B   3      -1.913  21.087  15.313  1.00 24.62           O  
ATOM   4190  CB  LYS B   3      -0.491  18.359  15.223  1.00 24.40           C  
ATOM   4191  CG  LYS B   3      -1.561  18.338  14.045  1.00 26.49           C  
ATOM   4192  CD  LYS B   3      -2.204  16.971  14.105  1.00 30.21           C  
ATOM   4193  CE  LYS B   3      -3.476  16.916  13.234  1.00 33.43           C  
ATOM   4194  NZ  LYS B   3      -3.244  17.643  11.975  1.00 35.75           N  
ATOM   4195  OXT LYS B   3      -0.920  20.845  17.242  1.00 24.27           O  
TER    4196      LYS B   3                                                      
ATOM   4197  N   ALA C   1     -51.292   4.181 -11.585  1.00 26.14           N  
ATOM   4198  CA  ALA C   1     -52.707   3.892 -11.921  1.00 28.19           C  
ATOM   4199  C   ALA C   1     -53.691   4.809 -11.187  1.00 31.99           C  
ATOM   4200  O   ALA C   1     -53.548   5.042  -9.979  1.00 29.80           O  
ATOM   4201  CB  ALA C   1     -53.089   2.428 -11.653  1.00 25.94           C  
ATOM   4202  N   ASP C   2     -54.739   5.205 -11.898  1.00 33.49           N  
ATOM   4203  CA  ASP C   2     -55.804   6.017 -11.280  1.00 37.54           C  
ATOM   4204  C   ASP C   2     -57.049   5.131 -11.252  1.00 36.30           C  
ATOM   4205  O   ASP C   2     -57.675   4.965 -12.291  1.00 34.23           O  
ATOM   4206  CB  ASP C   2     -56.074   7.269 -12.099  1.00 42.58           C  
ATOM   4207  CG  ASP C   2     -54.953   8.286 -12.022  1.00 48.28           C  
ATOM   4208  OD1 ASP C   2     -54.159   8.291 -11.050  1.00 50.10           O  
ATOM   4209  OD2 ASP C   2     -54.844   9.122 -12.953  1.00 50.74           O  
ATOM   4210  N   VAL C   3     -57.266   4.386 -10.186  1.00 34.96           N  
ATOM   4211  CA  VAL C   3     -58.363   3.443 -10.066  1.00 37.69           C  
ATOM   4212  C   VAL C   3     -59.643   4.255  -9.790  1.00 41.34           C  
ATOM   4213  O   VAL C   3     -59.724   5.083  -8.888  1.00 41.72           O  
ATOM   4214  CB  VAL C   3     -58.133   2.407  -8.954  1.00 36.21           C  
ATOM   4215  CG1 VAL C   3     -59.214   1.346  -8.924  1.00 35.97           C  
ATOM   4216  CG2 VAL C   3     -56.750   1.751  -9.094  1.00 37.27           C  
ATOM   4217  N   PRO C   4     -60.623   4.100 -10.652  1.00 44.56           N  
ATOM   4218  CA  PRO C   4     -61.879   4.816 -10.529  1.00 47.36           C  
ATOM   4219  C   PRO C   4     -62.528   4.524  -9.176  1.00 49.36           C  
ATOM   4220  O   PRO C   4     -62.578   3.365  -8.781  1.00 47.92           O  
ATOM   4221  CB  PRO C   4     -62.738   4.325 -11.676  1.00 47.17           C  
ATOM   4222  CG  PRO C   4     -61.891   3.454 -12.539  1.00 46.77           C  
ATOM   4223  CD  PRO C   4     -60.636   3.142 -11.787  1.00 45.80           C  
ATOM   4224  N   ALA C   5     -62.995   5.570  -8.498  1.00 52.81           N  
ATOM   4225  CA  ALA C   5     -63.669   5.331  -7.210  1.00 56.25           C  
ATOM   4226  C   ALA C   5     -64.831   4.399  -7.562  1.00 57.76           C  
ATOM   4227  O   ALA C   5     -65.415   4.636  -8.628  1.00 59.50           O  
ATOM   4228  CB  ALA C   5     -64.115   6.645  -6.597  1.00 56.81           C  
ATOM   4229  N   GLY C   6     -65.077   3.313  -6.843  1.00 58.15           N  
ATOM   4230  CA  GLY C   6     -66.136   2.406  -7.255  1.00 57.92           C  
ATOM   4231  C   GLY C   6     -65.693   1.118  -7.920  1.00 57.98           C  
ATOM   4232  O   GLY C   6     -66.538   0.304  -8.337  1.00 58.91           O  
ATOM   4233  N   VAL C   7     -64.385   0.877  -8.066  1.00 55.63           N  
ATOM   4234  CA  VAL C   7     -63.920  -0.364  -8.671  1.00 51.79           C  
ATOM   4235  C   VAL C   7     -63.438  -1.288  -7.560  1.00 48.78           C  
ATOM   4236  O   VAL C   7     -62.793  -0.796  -6.652  1.00 47.37           O  
ATOM   4237  CB  VAL C   7     -62.772  -0.124  -9.671  1.00 52.22           C  
ATOM   4238  CG1 VAL C   7     -62.005  -1.393 -10.034  1.00 50.33           C  
ATOM   4239  CG2 VAL C   7     -63.293   0.541 -10.932  1.00 51.66           C  
ATOM   4240  N   GLN C   8     -63.692  -2.576  -7.681  1.00 46.49           N  
ATOM   4241  CA  GLN C   8     -63.152  -3.544  -6.747  1.00 47.86           C  
ATOM   4242  C   GLN C   8     -61.912  -4.253  -7.337  1.00 45.43           C  
ATOM   4243  O   GLN C   8     -61.995  -4.922  -8.376  1.00 42.77           O  
ATOM   4244  CB  GLN C   8     -64.178  -4.600  -6.379  1.00 50.52           C  
ATOM   4245  CG  GLN C   8     -65.269  -4.186  -5.406  1.00 54.43           C  
ATOM   4246  CD  GLN C   8     -66.044  -5.452  -5.045  1.00 56.74           C  
ATOM   4247  OE1 GLN C   8     -66.773  -5.935  -5.912  1.00 57.97           O  
ATOM   4248  NE2 GLN C   8     -65.837  -5.976  -3.848  1.00 58.11           N  
ATOM   4249  N   LEU C   9     -60.796  -4.131  -6.609  1.00 42.55           N  
ATOM   4250  CA  LEU C   9     -59.533  -4.713  -7.043  1.00 40.48           C  
ATOM   4251  C   LEU C   9     -59.338  -6.162  -6.659  1.00 39.47           C  
ATOM   4252  O   LEU C   9     -59.620  -6.536  -5.510  1.00 39.99           O  
ATOM   4253  CB  LEU C   9     -58.344  -3.891  -6.491  1.00 38.96           C  
ATOM   4254  CG  LEU C   9     -58.246  -2.446  -7.001  1.00 39.41           C  
ATOM   4255  CD1 LEU C   9     -57.149  -1.668  -6.311  1.00 38.18           C  
ATOM   4256  CD2 LEU C   9     -58.016  -2.456  -8.514  1.00 40.63           C  
ATOM   4257  N   ALA C  10     -58.801  -6.981  -7.554  1.00 34.67           N  
ATOM   4258  CA  ALA C  10     -58.532  -8.368  -7.204  1.00 34.27           C  
ATOM   4259  C   ALA C  10     -57.483  -8.414  -6.088  1.00 35.95           C  
ATOM   4260  O   ALA C  10     -56.634  -7.531  -5.956  1.00 31.36           O  
ATOM   4261  CB  ALA C  10     -58.059  -9.206  -8.390  1.00 29.75           C  
ATOM   4262  N   ASP C  11     -57.482  -9.575  -5.404  1.00 39.55           N  
ATOM   4263  CA  ASP C  11     -56.527  -9.844  -4.360  1.00 43.00           C  
ATOM   4264  C   ASP C  11     -55.127 -10.088  -4.934  1.00 41.15           C  
ATOM   4265  O   ASP C  11     -54.186  -9.649  -4.279  1.00 39.39           O  
ATOM   4266  CB  ASP C  11     -56.924 -11.026  -3.456  1.00 46.61           C  
ATOM   4267  CG  ASP C  11     -57.597 -10.425  -2.215  1.00 51.69           C  
ATOM   4268  OD1 ASP C  11     -56.920 -10.038  -1.228  1.00 54.39           O  
ATOM   4269  OD2 ASP C  11     -58.843 -10.316  -2.237  1.00 52.12           O  
ATOM   4270  N   LYS C  12     -55.024 -10.777  -6.057  1.00 38.65           N  
ATOM   4271  CA  LYS C  12     -53.723 -11.036  -6.653  1.00 39.20           C  
ATOM   4272  C   LYS C  12     -53.483  -9.959  -7.729  1.00 35.33           C  
ATOM   4273  O   LYS C  12     -54.237  -9.954  -8.709  1.00 35.00           O  
ATOM   4274  CB  LYS C  12     -53.629 -12.414  -7.296  1.00 42.82           C  
ATOM   4275  CG  LYS C  12     -53.629 -13.611  -6.393  1.00 47.57           C  
ATOM   4276  CD  LYS C  12     -53.875 -14.920  -7.128  1.00 51.06           C  
ATOM   4277  CE  LYS C  12     -52.597 -15.546  -7.658  1.00 53.86           C  
ATOM   4278  NZ  LYS C  12     -52.651 -17.044  -7.627  1.00 55.57           N  
ATOM   4279  N   GLN C  13     -52.482  -9.112  -7.535  1.00 30.06           N  
ATOM   4280  CA  GLN C  13     -52.271  -8.076  -8.591  1.00 28.01           C  
ATOM   4281  C   GLN C  13     -51.096  -8.479  -9.462  1.00 25.07           C  
ATOM   4282  O   GLN C  13     -49.965  -8.063  -9.217  1.00 21.22           O  
ATOM   4283  CB  GLN C  13     -52.117  -6.707  -7.929  1.00 26.47           C  
ATOM   4284  CG  GLN C  13     -53.414  -6.156  -7.361  1.00 24.17           C  
ATOM   4285  CD  GLN C  13     -54.433  -5.806  -8.400  1.00 26.12           C  
ATOM   4286  OE1 GLN C  13     -54.020  -5.362  -9.494  1.00 24.97           O  
ATOM   4287  NE2 GLN C  13     -55.741  -5.945  -8.148  1.00 23.18           N  
ATOM   4288  N   THR C  14     -51.271  -9.462 -10.347  1.00 23.09           N  
ATOM   4289  CA  THR C  14     -50.242  -9.980 -11.217  1.00 24.72           C  
ATOM   4290  C   THR C  14     -50.816 -10.024 -12.669  1.00 25.65           C  
ATOM   4291  O   THR C  14     -52.005 -10.048 -12.949  1.00 21.13           O  
ATOM   4292  CB  THR C  14     -49.668 -11.351 -10.855  1.00 27.67           C  
ATOM   4293  OG1 THR C  14     -50.723 -12.267 -11.157  1.00 30.99           O  
ATOM   4294  CG2 THR C  14     -49.357 -11.581  -9.365  1.00 27.97           C  
ATOM   4295  N   LEU C  15     -49.915  -9.883 -13.649  1.00 22.87           N  
ATOM   4296  CA  LEU C  15     -50.264  -9.741 -15.046  1.00 21.47           C  
ATOM   4297  C   LEU C  15     -49.295 -10.494 -15.945  1.00 20.68           C  
ATOM   4298  O   LEU C  15     -48.084 -10.496 -15.679  1.00 21.34           O  
ATOM   4299  CB  LEU C  15     -50.178  -8.275 -15.437  1.00 22.39           C  
ATOM   4300  CG  LEU C  15     -50.682  -7.917 -16.865  1.00 25.04           C  
ATOM   4301  CD1 LEU C  15     -52.195  -7.842 -16.860  1.00 24.62           C  
ATOM   4302  CD2 LEU C  15     -50.082  -6.555 -17.199  1.00 22.06           C  
ATOM   4303  N   VAL C  16     -49.855 -11.151 -16.968  1.00 17.67           N  
ATOM   4304  CA  VAL C  16     -48.999 -11.889 -17.915  1.00 20.84           C  
ATOM   4305  C   VAL C  16     -49.282 -11.258 -19.296  1.00 19.95           C  
ATOM   4306  O   VAL C  16     -50.430 -11.222 -19.770  1.00 18.40           O  
ATOM   4307  CB  VAL C  16     -49.245 -13.400 -17.940  1.00 23.29           C  
ATOM   4308  CG1 VAL C  16     -48.421 -14.171 -18.983  1.00 22.59           C  
ATOM   4309  CG2 VAL C  16     -48.984 -13.998 -16.526  1.00 21.28           C  
ATOM   4310  N   ARG C  17     -48.200 -10.713 -19.870  1.00 19.70           N  
ATOM   4311  CA  ARG C  17     -48.290 -10.150 -21.238  1.00 20.65           C  
ATOM   4312  C   ARG C  17     -47.485 -10.943 -22.244  1.00 17.64           C  
ATOM   4313  O   ARG C  17     -46.320 -11.218 -21.899  1.00 19.46           O  
ATOM   4314  CB  ARG C  17     -47.602  -8.738 -21.268  1.00 20.10           C  
ATOM   4315  CG  ARG C  17     -48.377  -7.687 -20.522  1.00 25.25           C  
ATOM   4316  CD  ARG C  17     -47.891  -6.233 -20.624  1.00 25.68           C  
ATOM   4317  NE  ARG C  17     -48.167  -5.681 -21.970  1.00 25.29           N  
ATOM   4318  CZ  ARG C  17     -47.662  -4.513 -22.390  1.00 25.95           C  
ATOM   4319  NH1 ARG C  17     -46.857  -3.790 -21.615  1.00 20.02           N  
ATOM   4320  NH2 ARG C  17     -47.951  -4.039 -23.626  1.00 25.41           N  
ATOM   4321  N   ASN C  18     -47.929 -11.128 -23.502  1.00 19.01           N  
ATOM   4322  CA  ASN C  18     -47.021 -11.685 -24.499  1.00 14.54           C  
ATOM   4323  C   ASN C  18     -46.217 -10.501 -25.151  1.00 15.42           C  
ATOM   4324  O   ASN C  18     -46.766  -9.407 -25.284  1.00 15.26           O  
ATOM   4325  CB  ASN C  18     -47.704 -12.480 -25.597  1.00 14.67           C  
ATOM   4326  CG  ASN C  18     -46.583 -13.120 -26.398  1.00 15.49           C  
ATOM   4327  OD1 ASN C  18     -45.621 -13.714 -25.934  1.00 15.47           O  
ATOM   4328  ND2 ASN C  18     -46.697 -13.001 -27.724  1.00 15.16           N  
ATOM   4329  N   ASN C  19     -44.936 -10.760 -25.476  1.00 14.79           N  
ATOM   4330  CA  ASN C  19     -44.123  -9.572 -25.932  1.00 12.44           C  
ATOM   4331  C   ASN C  19     -43.575  -9.761 -27.326  1.00 16.91           C  
ATOM   4332  O   ASN C  19     -42.706  -9.015 -27.846  1.00 15.71           O
[truncated: 356,968 more chars]
