# Supplementary material for: FastGrow: on-the-fly growing and its application to DYRK1A
Source: J Comput Aided Mol Des. 2022 Aug 22;36(9):639–51. doi: 10.1007/s10822-022-00469-y (PMC9512872; doi:10.1007/s10822-022-00469-y)
Supplement: Supplementary file 3 — (zip 300339 KB) [file 10822_2022_469_MOESM3_ESM.zip › validation_sets/cross_growing/1b32_1b3l/1b32_ligand.sdf]

1b32_ligand
peunicon  08242115433D 1   1.00000     0.00000     0
unicon 1.4.1 penner
 64 63  0  0  0  0            999 V2000
    6.9470   16.5650   15.2090 N   0  3  0  0  0  0  0  0  0  0  0  0
    6.4310   17.8370   14.5950 C   0  0  2  0  0  0  0  0  0  0  0  0
    5.2030   18.3330   15.3390 C   0  0  0  0  0  0  0  0  0  0  0  0
    4.4630   17.5300   15.9270 O   0  0  0  0  0  0  0  0  0  0  0  0
    6.2090   17.7120   13.0770 C   0  0  0  0  0  0  0  0  0  0  0  0
    5.2150   16.6570   12.6240 C   0  0  0  0  0  0  0  0  0  0  0  0
    5.1970   16.5260   11.0860 C   0  0  0  0  0  0  0  0  0  0  0  0
    6.4140   15.8330   10.4910 C   0  0  0  0  0  0  0  0  0  0  0  0
    6.6320   14.4330   10.9630 N   0  3  0  0  0  0  0  0  0  0  0  0
    5.0540   19.6500   15.3890 N   0  0  0  0  0  0  0  0  0  0  0  0
    3.9230   20.2920   16.0830 C   0  0  2  0  0  0  0  0  0  0  0  0
    2.6280   20.1380   15.3150 C   0  0  0  0  0  0  0  0  0  0  0  0
    2.5970   20.3970   14.1110 O   0  0  0  0  0  0  0  0  0  0  0  0
    4.2400   21.8120   16.1170 C   0  0  0  0  0  0  0  0  0  0  0  0
    5.4510   22.0780   17.0350 C   0  0  0  0  0  0  0  0  0  0  0  0
    5.0080   21.7180   18.7500 S   0  0  0  0  0  0  0  0  0  0  0  0
    5.5970   23.1860   19.5800 C   0  0  0  0  0  0  0  0  0  0  0  0
    1.5540   19.7940   16.0470 N   0  0  0  0  0  0  0  0  0  0  0  0
    0.2440   19.7000   15.4120 C   0  0  2  0  0  0  0  0  0  0  0  0
   -0.7890   20.5490   16.1700 C   0  0  0  0  0  0  0  0  0  0  0  0
   -1.7780   20.9220   15.4780 O   0  0  0  0  0  0  0  0  0  0  0  0
   -0.3060   18.2710   15.3280 C   0  0  0  0  0  0  0  0  0  0  0  0
   -1.3580   18.3550   14.1870 C   0  0  0  0  0  0  0  0  0  0  0  0
   -2.1190   17.0690   14.0400 C   0  0  0  0  0  0  0  0  0  0  0  0
   -3.3410   17.2780   13.1450 C   0  0  0  0  0  0  0  0  0  0  0  0
   -2.8640   16.9820   11.7550 N   0  3  0  0  0  0  0  0  0  0  0  0
   -0.5490   20.9310   17.3190 O   0  5  0  0  0  0  0  0  0  0  0  0
    7.7603   16.2530   14.7019 H   0  0  0  0  0  0  0  0  0  0  0  0
    6.2315   15.8564   15.1652 H   0  0  0  0  0  0  0  0  0  0  0  0
    7.1952   16.7330   16.1714 H   0  0  0  0  0  0  0  0  0  0  0  0
    7.2135   18.5978   14.7325 H   0  0  0  0  0  0  0  0  0  0  0  0
    7.1794   17.4775   12.6151 H   0  0  0  0  0  0  0  0  0  0  0  0
    5.8538   18.6860   12.7095 H   0  0  0  0  0  0  0  0  0  0  0  0
    4.2101   16.9391   12.9712 H   0  0  0  0  0  0  0  0  0  0  0  0
    5.4960   15.6882   13.0627 H   0  0  0  0  0  0  0  0  0  0  0  0
    5.1350   17.5370   10.6570 H   0  0  0  0  0  0  0  0  0  0  0  0
    4.3030   15.9516   10.8018 H   0  0  0  0  0  0  0  0  0  0  0  0
    7.3048   16.4239   10.7503 H   0  0  0  0  0  0  0  0  0  0  0  0
    6.2943   15.8105    9.3978 H   0  0  0  0  0  0  0  0  0  0  0  0
    7.4544   14.0535   10.5206 H   0  0  0  0  0  0  0  0  0  0  0  0
    5.8314   13.8692   10.7237 H   0  0  0  0  0  0  0  0  0  0  0  0
    6.7574   14.4313   11.9632 H   0  0  0  0  0  0  0  0  0  0  0  0
    5.7341   20.2289   14.9392 H   0  0  0  0  0  0  0  0  0  0  0  0
    3.8150   19.8815   17.0978 H   0  0  0  0  0  0  0  0  0  0  0  0
    3.3654   22.3580   16.5004 H   0  0  0  0  0  0  0  0  0  0  0  0
    4.4715   22.1587   15.0991 H   0  0  0  0  0  0  0  0  0  0  0  0
    5.7503   23.1330   16.9487 H   0  0  0  0  0  0  0  0  0  0  0  0
    6.2887   21.4332   16.7309 H   0  0  0  0  0  0  0  0  0  0  0  0
    5.3902   23.1059   20.6574 H   0  0  0  0  0  0  0  0  0  0  0  0
    5.0827   24.0689   19.1726 H   0  0  0  0  0  0  0  0  0  0  0  0
    6.6808   23.2871   19.4212 H   0  0  0  0  0  0  0  0  0  0  0  0
    1.6529   19.6032   17.0236 H   0  0  0  0  0  0  0  0  0  0  0  0
    0.3426   20.0906   14.3884 H   0  0  0  0  0  0  0  0  0  0  0  0
   -0.7774   17.9745   16.2766 H   0  0  0  0  0  0  0  0  0  0  0  0
    0.4916   17.5567   15.0758 H   0  0  0  0  0  0  0  0  0  0  0  0
   -0.8415   18.5741   13.2408 H   0  0  0  0  0  0  0  0  0  0  0  0
   -2.0667   19.1650   14.4140 H   0  0  0  0  0  0  0  0  0  0  0  0
   -2.4494   16.7268   15.0318 H   0  0  0  0  0  0  0  0  0  0  0  0
   -1.4642   16.3088   13.5891 H   0  0  0  0  0  0  0  0  0  0  0  0
   -3.6994   18.3155   13.2172 H   0  0  0  0  0  0  0  0  0  0  0  0
   -4.1504   16.5897   13.4300 H   0  0  0  0  0  0  0  0  0  0  0  0
   -3.6259   17.1011   11.1059 H   0  0  0  0  0  0  0  0  0  0  0  0
   -2.5293   16.0323   11.7097 H   0  0  0  0  0  0  0  0  0  0  0  0
   -2.1161   17.6136   11.5147 H   0  0  0  0  0  0  0  0  0  0  0  0
  3  2  1  0  0  0  0
  2  5  1  0  0  0  0
  2  1  1  0  0  0  0
  5  6  1  0  0  0  0
  6  7  1  0  0  0  0
  7  8  1  0  0  0  0
  8  9  1  0  0  0  0
  3  4  2  0  0  0  0
 12 11  1  0  0  0  0
 11 14  1  0  0  0  0
 11 10  1  0  0  0  0
 14 15  1  0  0  0  0
 15 16  1  0  0  0  0
 16 17  1  0  0  0  0
 12 13  2  0  0  0  0
 19 20  1  0  0  0  0
 19 22  1  0  0  0  0
 18 19  1  0  0  0  0
 22 23  1  0  0  0  0
 23 24  1  0  0  0  0
 24 25  1  0  0  0  0
 25 26  1  0  0  0  0
 20 27  1  0  0  0  0
 20 21  2  0  0  0  0
 10  3  1  0  0  0  0
 12 18  1  0  0  0  0
  1 28  1  0  0  0  0
  1 29  1  0  0  0  0
  1 30  1  0  0  0  0
  2 31  1  0  0  0  0
  5 32  1  0  0  0  0
  5 33  1  0  0  0  0
  6 34  1  0  0  0  0
  6 35  1  0  0  0  0
  7 36  1  0  0  0  0
  7 37  1  0  0  0  0
  8 38  1  0  0  0  0
  8 39  1  0  0  0  0
  9 40  1  0  0  0  0
  9 41  1  0  0  0  0
  9 42  1  0  0  0  0
 10 43  1  0  0  0  0
 11 44  1  0  0  0  0
 14 45  1  0  0  0  0
 14 46  1  0  0  0  0
 15 47  1  0  0  0  0
 15 48  1  0  0  0  0
 17 49  1  0  0  0  0
 17 50  1  0  0  0  0
 17 51  1  0  0  0  0
 18 52  1  0  0  0  0
 19 53  1  0  0  0  0
 22 54  1  0  0  0  0
 22 55  1  0  0  0  0
 23 56  1  0  0  0  0
 23 57  1  0  0  0  0
 24 58  1  0  0  0  0
 24 59  1  0  0  0  0
 25 60  1  0  0  0  0
 25 61  1  0  0  0  0
 26 62  1  0  0  0  0
 26 63  1  0  0  0  0
 26 64  1  0  0  0  0
M  CHG  4   1   1   9   1  26   1  27  -1
M  END
$$$$
