# Supplementary material for: FastGrow: on-the-fly growing and its application to DYRK1A
Source: J Comput Aided Mol Des. 2022 Aug 22;36(9):639–51. doi: 10.1007/s10822-022-00469-y (PMC9512872; doi:10.1007/s10822-022-00469-y)
Supplement: Supplementary file 3 — (zip 300339 KB) [file 10822_2022_469_MOESM3_ESM.zip › validation_sets/cross_growing/1b32_1b3l/1b3l_ligand.sdf]

LYS_B_1_GLY_B_2_LYS_B_3
          08242117043D 1   1.00000     0.00000     0
            
 53 52  0  0  0  0            999 V2000
    6.9742   16.6791   15.1006 N   0  0  0  0  0  0  0  0  0  0  0  0
    6.4579   17.9629   14.5324 C   0  0  2  0  0  0  0  0  0  0  0  0
    5.1454   18.3684   15.2479 C   0  0  0  0  0  0  0  0  0  0  0  0
    4.3916   17.4833   15.7003 O   0  0  0  0  0  0  0  0  0  0  0  0
    6.2244   17.8339   13.0204 C   0  0  0  0  0  0  0  0  0  0  0  0
    5.3824   16.6157   12.6478 C   0  0  0  0  0  0  0  0  0  0  0  0
    5.1005   16.6024   11.1178 C   0  0  0  0  0  0  0  0  0  0  0  0
    6.2695   15.9078   10.4362 C   0  0  0  0  0  0  0  0  0  0  0  0
    6.5057   14.5476   10.9289 N   0  3  0  0  0  0  0  0  0  0  0  0
    7.1192   16.7844   16.0844 H   0  0  0  0  0  0  0  0  0  0  0  0
    6.3083   15.9509   14.9379 H   0  0  0  0  0  0  0  0  0  0  0  0
    7.1398   18.6773   14.6893 H   0  0  0  0  0  0  0  0  0  0  0  0
    7.1121   17.7586   12.5662 H   0  0  0  0  0  0  0  0  0  0  0  0
    5.7545   18.6562   12.6994 H   0  0  0  0  0  0  0  0  0  0  0  0
    4.5143   16.6505   13.1430 H   0  0  0  0  0  0  0  0  0  0  0  0
    5.8766   15.7835   12.8995 H   0  0  0  0  0  0  0  0  0  0  0  0
    5.0172   17.5396   10.7790 H   0  0  0  0  0  0  0  0  0  0  0  0
    4.2535   16.1043   10.9321 H   0  0  0  0  0  0  0  0  0  0  0  0
    7.0953   16.4496   10.5928 H   0  0  0  0  0  0  0  0  0  0  0  0
    6.0824   15.8615    9.4549 H   0  0  0  0  0  0  0  0  0  0  0  0
    7.2832   14.1475   10.4436 H   0  0  0  0  0  0  0  0  0  0  0  0
    6.7040   14.5777   11.9086 H   0  0  0  0  0  0  0  0  0  0  0  0
    5.6911   13.9896   10.7707 H   0  0  0  0  0  0  0  0  0  0  0  0
    4.9592   19.6705   15.3413 N   0  0  0  0  0  0  0  0  0  0  0  0
    3.8127   20.1769   16.1080 C   0  0  0  0  0  0  0  0  0  0  0  0
    2.5296   20.0829   15.2968 C   0  0  0  0  0  0  0  0  0  0  0  0
    2.6007   20.3209   14.0868 O   0  0  0  0  0  0  0  0  0  0  0  0
    5.5904   20.3054   14.8957 H   0  0  0  0  0  0  0  0  0  0  0  0
    3.9776   21.1332   16.3495 H   0  0  0  0  0  0  0  0  0  0  0  0
    3.7124   19.6349   16.9424 H   0  0  0  0  0  0  0  0  0  0  0  0
    1.4069   19.7738   15.9315 N   0  0  0  0  0  0  0  0  0  0  0  0
    0.0963   19.7562   15.2968 C   0  0  2  0  0  0  0  0  0  0  0  0
   -0.9519   20.6331   16.0027 C   0  0  0  0  0  0  0  0  0  0  0  0
   -1.9125   21.0868   15.3126 O   0  0  0  0  0  0  0  0  0  0  0  0
   -0.4909   18.3587   15.2228 C   0  0  0  0  0  0  0  0  0  0  0  0
   -1.5614   18.3378   14.0448 C   0  0  0  0  0  0  0  0  0  0  0  0
   -2.2038   16.9713   14.1047 C   0  0  0  0  0  0  0  0  0  0  0  0
   -3.4763   16.9160   13.2345 C   0  0  0  0  0  0  0  0  0  0  0  0
   -3.2442   17.6432   11.9746 N   0  3  0  0  0  0  0  0  0  0  0  0
   -0.9199   20.8450   17.2416 O   0  5  0  0  0  0  0  0  0  0  0  0
    1.4636   19.5392   16.9020 H   0  0  0  0  0  0  0  0  0  0  0  0
    0.2024   20.0954   14.3621 H   0  0  0  0  0  0  0  0  0  0  0  0
   -0.9350   18.1308   16.0893 H   0  0  0  0  0  0  0  0  0  0  0  0
    0.2336   17.6955   15.0350 H   0  0  0  0  0  0  0  0  0  0  0  0
   -1.1119   18.4739   13.1619 H   0  0  0  0  0  0  0  0  0  0  0  0
   -2.2472   19.0523   14.1834 H   0  0  0  0  0  0  0  0  0  0  0  0
   -2.4474   16.7665   15.0527 H   0  0  0  0  0  0  0  0  0  0  0  0
   -1.5518   16.2894   13.7733 H   0  0  0  0  0  0  0  0  0  0  0  0
   -4.2360   17.3393   13.7282 H   0  0  0  0  0  0  0  0  0  0  0  0
   -3.7002   15.9626   13.0323 H   0  0  0  0  0  0  0  0  0  0  0  0
   -4.0698   17.6065   11.4115 H   0  0  0  0  0  0  0  0  0  0  0  0
   -3.0204   18.5967   12.1764 H   0  0  0  0  0  0  0  0  0  0  0  0
   -2.4847   17.2200   11.4805 H   0  0  0  0  0  0  0  0  0  0  0  0
  1  2  1  0  0  0  0
  2  5  1  0  0  0  0
  2  3  1  0  0  0  0
  5  6  1  0  0  0  0
  6  7  1  0  0  0  0
  7  8  1  0  0  0  0
  8  9  1  0  0  0  0
  3  4  2  0  0  0  0
  1 10  1  0  0  0  0
  1 11  1  0  0  0  0
  2 12  1  0  0  0  0
  3 24  1  0  0  0  0
  5 13  1  0  0  0  0
  5 14  1  0  0  0  0
  6 15  1  0  0  0  0
  6 16  1  0  0  0  0
  7 17  1  0  0  0  0
  7 18  1  0  0  0  0
  8 19  1  0  0  0  0
  8 20  1  0  0  0  0
  9 21  1  0  0  0  0
  9 22  1  0  0  0  0
  9 23  1  0  0  0  0
 24 25  1  0  0  0  0
 25 26  1  0  0  0  0
 26 27  2  0  0  0  0
 26 31  1  0  0  0  0
 24 28  1  0  0  0  0
 25 29  1  0  0  0  0
 25 30  1  0  0  0  0
 31 32  1  0  0  0  0
 32 35  1  0  0  0  0
 32 33  1  0  0  0  0
 35 36  1  0  0  0  0
 36 37  1  0  0  0  0
 37 38  1  0  0  0  0
 38 39  1  0  0  0  0
 33 34  2  0  0  0  0
 33 40  1  0  0  0  0
 39 53  1  0  0  0  0
 31 41  1  0  0  0  0
 32 42  1  0  0  0  0
 35 43  1  0  0  0  0
 35 44  1  0  0  0  0
 36 45  1  0  0  0  0
 36 46  1  0  0  0  0
 37 47  1  0  0  0  0
 37 48  1  0  0  0  0
 38 49  1  0  0  0  0
 38 50  1  0  0  0  0
 39 51  1  0  0  0  0
 39 52  1  0  0  0  0
M  CHG  3   9   1  39   1  40  -1
M  END
$$$$
