# Supplementary material for: FastGrow: on-the-fly growing and its application to DYRK1A
Source: J Comput Aided Mol Des. 2022 Aug 22;36(9):639–51. doi: 10.1007/s10822-022-00469-y (PMC9512872; doi:10.1007/s10822-022-00469-y)
Supplement: Supplementary file 3 — (zip 300339 KB) [file 10822_2022_469_MOESM3_ESM.zip › validation_sets/cross_growing/1b32_1b3l/1b32_core.sdf]

1b32
          08242119173D 1   1.00000     0.00000     0
            
 54 53  0  0  0  0            999 V2000
   -0.5490   20.9310   17.3190 O   0  5  0  0  0  0  0  0  0  0  0  0
   -1.7780   20.9220   15.4780 O   0  0  0  0  0  0  0  0  0  0  0  0
    4.4630   17.5300   15.9270 O   0  0  0  0  0  0  0  0  0  0  0  0
    2.5970   20.3970   14.1110 O   0  0  0  0  0  0  0  0  0  0  0  0
    6.9470   16.5650   15.2090 N   0  3  0  0  0  0  0  0  0  0  0  0
    6.6320   14.4330   10.9630 N   0  3  0  0  0  0  0  0  0  0  0  0
   -2.8640   16.9820   11.7550 N   0  3  0  0  0  0  0  0  0  0  0  0
    5.0540   19.6500   15.3890 N   0  0  0  0  0  0  0  0  0  0  0  0
    1.5540   19.7940   16.0470 N   0  0  0  0  0  0  0  0  0  0  0  0
   -0.7890   20.5490   16.1700 C   0  0  0  0  0  0  0  0  0  0  0  0
    5.2030   18.3330   15.3390 C   0  0  0  0  0  0  0  0  0  0  0  0
    2.6280   20.1380   15.3150 C   0  0  0  0  0  0  0  0  0  0  0  0
    6.4310   17.8370   14.5950 C   0  0  2  0  0  0  0  0  0  0  0  0
    0.2440   19.7000   15.4120 C   0  0  2  0  0  0  0  0  0  0  0  0
    3.9230   20.2920   16.0830 C   0  0  1  0  0  0  0  0  0  0  0  0
    6.4140   15.8330   10.4910 C   0  0  0  0  0  0  0  0  0  0  0  0
   -3.3410   17.2780   13.1450 C   0  0  0  0  0  0  0  0  0  0  0  0
    6.2090   17.7120   13.0770 C   0  0  0  0  0  0  0  0  0  0  0  0
   -0.3060   18.2710   15.3280 C   0  0  0  0  0  0  0  0  0  0  0  0
    5.1970   16.5260   11.0860 C   0  0  0  0  0  0  0  0  0  0  0  0
   -2.1190   17.0690   14.0400 C   0  0  0  0  0  0  0  0  0  0  0  0
    5.2150   16.6570   12.6240 C   0  0  0  0  0  0  0  0  0  0  0  0
   -1.3580   18.3550   14.1870 C   0  0  0  0  0  0  0  0  0  0  0  0
    7.7603   16.2530   14.7019 H   0  0  0  0  0  0  0  0  0  0  0  0
    6.2315   15.8564   15.1652 H   0  0  0  0  0  0  0  0  0  0  0  0
    7.1952   16.7330   16.1714 H   0  0  0  0  0  0  0  0  0  0  0  0
    7.4544   14.0535   10.5206 H   0  0  0  0  0  0  0  0  0  0  0  0
    5.8314   13.8692   10.7237 H   0  0  0  0  0  0  0  0  0  0  0  0
    6.7574   14.4313   11.9632 H   0  0  0  0  0  0  0  0  0  0  0  0
   -3.6259   17.1011   11.1059 H   0  0  0  0  0  0  0  0  0  0  0  0
   -2.5293   16.0323   11.7097 H   0  0  0  0  0  0  0  0  0  0  0  0
   -2.1161   17.6136   11.5147 H   0  0  0  0  0  0  0  0  0  0  0  0
    5.7341   20.2289   14.9392 H   0  0  0  0  0  0  0  0  0  0  0  0
    1.6529   19.6032   17.0236 H   0  0  0  0  0  0  0  0  0  0  0  0
    7.2135   18.5978   14.7325 H   0  0  0  0  0  0  0  0  0  0  0  0
    0.3426   20.0906   14.3884 H   0  0  0  0  0  0  0  0  0  0  0  0
    3.8150   19.8815   17.0978 H   0  0  0  0  0  0  0  0  0  0  0  0
    7.3048   16.4239   10.7503 H   0  0  0  0  0  0  0  0  0  0  0  0
    6.2943   15.8105    9.3978 H   0  0  0  0  0  0  0  0  0  0  0  0
   -3.6994   18.3155   13.2172 H   0  0  0  0  0  0  0  0  0  0  0  0
   -4.1504   16.5897   13.4300 H   0  0  0  0  0  0  0  0  0  0  0  0
    7.1794   17.4775   12.6151 H   0  0  0  0  0  0  0  0  0  0  0  0
    5.8538   18.6860   12.7095 H   0  0  0  0  0  0  0  0  0  0  0  0
   -0.7774   17.9745   16.2766 H   0  0  0  0  0  0  0  0  0  0  0  0
    0.4916   17.5567   15.0758 H   0  0  0  0  0  0  0  0  0  0  0  0
    5.1350   17.5370   10.6570 H   0  0  0  0  0  0  0  0  0  0  0  0
    4.3030   15.9516   10.8018 H   0  0  0  0  0  0  0  0  0  0  0  0
   -2.4494   16.7268   15.0318 H   0  0  0  0  0  0  0  0  0  0  0  0
   -1.4642   16.3088   13.5891 H   0  0  0  0  0  0  0  0  0  0  0  0
    4.2101   16.9391   12.9712 H   0  0  0  0  0  0  0  0  0  0  0  0
    5.4960   15.6882   13.0627 H   0  0  0  0  0  0  0  0  0  0  0  0
   -0.8415   18.5741   13.2408 H   0  0  0  0  0  0  0  0  0  0  0  0
   -2.0667   19.1650   14.4140 H   0  0  0  0  0  0  0  0  0  0  0  0
    4.2400   21.8120   16.1170 R#  0  0  0  0  0  0  0  0  0  0  0  0
  1 10  1  0  0  0  0
  2 10  2  0  0  0  0
  3 11  2  0  0  0  0
  4 12  2  0  0  0  0
  5 13  1  0  0  0  0
  5 24  1  0  0  0  0
  5 25  1  0  0  0  0
  5 26  1  0  0  0  0
  6 16  1  0  0  0  0
  6 27  1  0  0  0  0
  6 28  1  0  0  0  0
  6 29  1  0  0  0  0
  7 17  1  0  0  0  0
  7 30  1  0  0  0  0
  7 31  1  0  0  0  0
  7 32  1  0  0  0  0
  8 11  1  0  0  0  0
  8 15  1  0  0  0  0
  8 33  1  0  0  0  0
  9 12  1  0  0  0  0
  9 14  1  0  0  0  0
  9 34  1  0  0  0  0
 10 14  1  0  0  0  0
 11 13  1  0  0  0  0
 12 15  1  0  0  0  0
 13 18  1  0  0  0  0
 13 35  1  0  0  0  0
 14 19  1  0  0  0  0
 14 36  1  0  0  0  0
 15 54  1  0  0  0  0
 15 37  1  0  0  0  0
 16 20  1  0  0  0  0
 16 38  1  0  0  0  0
 16 39  1  0  0  0  0
 17 21  1  0  0  0  0
 17 40  1  0  0  0  0
 17 41  1  0  0  0  0
 18 22  1  0  0  0  0
 18 42  1  0  0  0  0
 18 43  1  0  0  0  0
 19 23  1  0  0  0  0
 19 44  1  0  0  0  0
 19 45  1  0  0  0  0
 20 22  1  0  0  0  0
 20 46  1  0  0  0  0
 20 47  1  0  0  0  0
 21 23  1  0  0  0  0
 21 48  1  0  0  0  0
 21 49  1  0  0  0  0
 22 50  1  0  0  0  0
 22 51  1  0  0  0  0
 23 52  1  0  0  0  0
 23 53  1  0  0  0  0
M  CHG  4   1  -1   5   1   6   1   7   1
M  RGP  1  54  54
M  END
> <distance>
0.161366

> <angle>
12.8729

$$$$
