# Supplementary material for: FastGrow: on-the-fly growing and its application to DYRK1A
Source: J Comput Aided Mol Des. 2022 Aug 22;36(9):639–51. doi: 10.1007/s10822-022-00469-y (PMC9512872; doi:10.1007/s10822-022-00469-y)
Supplement: Supplementary file 3 — (zip 300339 KB) [file 10822_2022_469_MOESM3_ESM.zip › validation_sets/cross_growing/1b32_1b3l/1b32_frag.sdf]

1b32
          08242119173D 1   1.00000     0.00000     0
            
 12 11  0  0  0  0            999 V2000
    5.0080   21.7180   18.7500 S   0  0  0  0  0  0  0  0  0  0  0  0
    5.4510   22.0780   17.0350 C   0  0  0  0  0  0  0  0  0  0  0  0
    4.2400   21.8120   16.1170 C   0  0  0  0  0  0  0  0  0  0  0  0
    5.5970   23.1860   19.5800 C   0  0  0  0  0  0  0  0  0  0  0  0
    5.7503   23.1330   16.9487 H   0  0  0  0  0  0  0  0  0  0  0  0
    6.2887   21.4332   16.7309 H   0  0  0  0  0  0  0  0  0  0  0  0
    3.3654   22.3580   16.5004 H   0  0  0  0  0  0  0  0  0  0  0  0
    4.4715   22.1587   15.0991 H   0  0  0  0  0  0  0  0  0  0  0  0
    5.3902   23.1059   20.6574 H   0  0  0  0  0  0  0  0  0  0  0  0
    5.0827   24.0689   19.1726 H   0  0  0  0  0  0  0  0  0  0  0  0
    6.6808   23.2871   19.4212 H   0  0  0  0  0  0  0  0  0  0  0  0
    3.9230   20.2920   16.0830 R#  0  0  0  0  0  0  0  0  0  0  0  0
  1  2  1  0  0  0  0
  1  4  1  0  0  0  0
  3 12  1  0  0  0  0
  2  3  1  0  0  0  0
  2  5  1  0  0  0  0
  2  6  1  0  0  0  0
  3  7  1  0  0  0  0
  3  8  1  0  0  0  0
  4  9  1  0  0  0  0
  4 10  1  0  0  0  0
  4 11  1  0  0  0  0
M  RGP  1  12  12
M  END
> <distance>
0.161366

> <angle>
12.8729

$$$$
