# Supplementary material for: FastGrow: on-the-fly growing and its application to DYRK1A
Source: J Comput Aided Mol Des. 2022 Aug 22;36(9):639–51. doi: 10.1007/s10822-022-00469-y (PMC9512872; doi:10.1007/s10822-022-00469-y)
Supplement: Supplementary file 3 — (zip 300339 KB) [file 10822_2022_469_MOESM3_ESM.zip › validation_sets/cross_growing/1b32_1b3l/1b3l_interactions.json]

{
    "interactions": [
        {
            "ligandInteraction": {
                "center": [
                    5.597,
                    23.186,
                    19.58
                ],
                "chemicalType": "Unspecified",
                "geometryType": "Undirected",
                "interactionType": "Hydrophobic",
                "referenceAtom": {
                    "coordinates": [
                        5.597,
                        23.186,
                        19.58
                    ],
                    "element": "C",
                    "inFileID": 17,
                    "moleculePosition": 3,
                    "name": "C17"
                }
            },
            "score": 0.7568409084228235,
            "siteInteraction": {
                "center": [
                    3.556,
                    25.65,
                    17.215
                ],
                "chemicalType": "Unspecified",
                "geometryType": "Undirected",
                "interactionType": "Hydrophobic",
                "referenceAtom": {
                    "coordinates": [
                        3.556,
                        25.65,
                        17.215
                    ],
                    "element": "C",
                    "inFileID": 3254,
                    "moleculePosition": 6413,
                    "name": "CD2"
                }
            }
        }
    ]
}
