# Supplementary material for: FastGrow: on-the-fly growing and its application to DYRK1A
Source: J Comput Aided Mol Des. 2022 Aug 22;36(9):639–51. doi: 10.1007/s10822-022-00469-y (PMC9512872; doi:10.1007/s10822-022-00469-y)
Supplement: Supplementary file 3 — (zip 300339 KB) [file 10822_2022_469_MOESM3_ESM.zip › validation_sets/cross_growing/1b32_1b3l/1b3l_clean.pdb]

HEADER                                                        1B3L
ATOM      1  N   ALA A   1       3.224   8.441  -8.519  1.00  0.00           N  
ATOM      2  CA  ALA A   1       2.182   7.425  -8.233  1.00  0.00           C  
ATOM      3  C   ALA A   1       2.493   6.069  -8.846  1.00  0.00           C  
ATOM      4  O   ALA A   1       3.431   5.871  -9.626  1.00  0.00           O  
ATOM      5  CB  ALA A   1       0.812   7.886  -8.714  1.00  0.00           C  
ATOM      6  H   ALA A   1       2.977   9.296  -8.974  1.00  0.00           H  
ATOM      7  HA  ALA A   1       2.134   7.308  -7.241  1.00  0.00           H  
ATOM      8  HB1 ALA A   1       0.132   7.182  -8.508  1.00  0.00           H  
ATOM      9  HB2 ALA A   1       0.564   8.736  -8.249  1.00  0.00           H  
ATOM     10  HB3 ALA A   1       0.841   8.043  -9.701  1.00  0.00           H  
ATOM     11  N   ASP A   2       1.692   5.086  -8.450  1.00  0.00           N  
ATOM     12  CA  ASP A   2       1.796   3.734  -8.993  1.00  0.00           C  
ATOM     13  C   ASP A   2       0.350   3.387  -9.377  1.00  0.00           C  
ATOM     14  O   ASP A   2      -0.376   2.767  -8.606  1.00  0.00           O  
ATOM     15  CB  ASP A   2       2.416   2.720  -8.071  1.00  0.00           C  
ATOM     16  CG  ASP A   2       3.924   2.705  -7.958  1.00  0.00           C  
ATOM     17  OD1 ASP A   2       4.639   3.405  -8.713  1.00  0.00           O  
ATOM     18  OD2 ASP A   2       4.417   1.946  -7.083  1.00  0.00           O  
ATOM     19  H   ASP A   2       0.996   5.278  -7.758  1.00  0.00           H  
ATOM     20  HA  ASP A   2       2.342   3.773  -9.830  1.00  0.00           H  
ATOM     21  HB2 ASP A   2       2.131   1.815  -8.387  1.00  0.00           H  
ATOM     22  HB3 ASP A   2       2.049   2.885  -7.155  1.00  0.00           H  
ATOM     23  N   VAL A   3      -0.060   3.922 -10.529  1.00  0.00           N  
ATOM     24  CA  VAL A   3      -1.441   3.744 -10.978  1.00  0.00           C  
ATOM     25  C   VAL A   3      -1.720   2.297 -11.333  1.00  0.00           C  
ATOM     26  O   VAL A   3      -0.939   1.580 -11.957  1.00  0.00           O  
ATOM     27  CB  VAL A   3      -1.809   4.736 -12.084  1.00  0.00           C  
ATOM     28  CG1 VAL A   3      -3.316   4.860 -12.260  1.00  0.00           C  
ATOM     29  CG2 VAL A   3      -1.198   6.103 -11.765  1.00  0.00           C  
ATOM     30  H   VAL A   3       0.581   4.448 -11.089  1.00  0.00           H  
ATOM     31  HA  VAL A   3      -2.024   3.962 -10.196  1.00  0.00           H  
ATOM     32  HB  VAL A   3      -1.417   4.409 -12.944  1.00  0.00           H  
ATOM     33 HG11 VAL A   3      -3.514   5.515 -12.989  1.00  0.00           H  
ATOM     34 HG12 VAL A   3      -3.698   3.968 -12.501  1.00  0.00           H  
ATOM     35 HG13 VAL A   3      -3.726   5.179 -11.405  1.00  0.00           H  
ATOM     36 HG21 VAL A   3      -1.438   6.752 -12.487  1.00  0.00           H  
ATOM     37 HG22 VAL A   3      -1.554   6.431 -10.890  1.00  0.00           H  
ATOM     38 HG23 VAL A   3      -0.203   6.019 -11.710  1.00  0.00           H  
ATOM     39  N   PRO A   4      -2.831   1.795 -10.797  1.00  0.00           N  
ATOM     40  CA  PRO A   4      -3.239   0.409 -10.976  1.00  0.00           C  
ATOM     41  C   PRO A   4      -3.728   0.151 -12.389  1.00  0.00           C  
ATOM     42  O   PRO A   4      -4.739   0.713 -12.820  1.00  0.00           O  
ATOM     43  CB  PRO A   4      -4.316   0.186  -9.924  1.00  0.00           C  
ATOM     44  CG  PRO A   4      -4.401   1.434  -9.112  1.00  0.00           C  
ATOM     45  CD  PRO A   4      -3.818   2.533  -9.964  1.00  0.00           C  
ATOM     46  HA  PRO A   4      -2.462  -0.190 -10.783  1.00  0.00           H  
ATOM     47  HB2 PRO A   4      -5.194   0.004 -10.366  1.00  0.00           H  
ATOM     48  HB3 PRO A   4      -4.070  -0.587  -9.340  1.00  0.00           H  
ATOM     49  HG2 PRO A   4      -5.354   1.638  -8.889  1.00  0.00           H  
ATOM     50  HG3 PRO A   4      -3.875   1.334  -8.268  1.00  0.00           H  
ATOM     51  HD2 PRO A   4      -4.520   2.964 -10.531  1.00  0.00           H  
ATOM     52  HD3 PRO A   4      -3.370   3.228  -9.402  1.00  0.00           H  
ATOM     53  N   ALA A   5      -2.977  -0.649 -13.146  1.00  0.00           N  
ATOM     54  CA  ALA A   5      -3.374  -0.954 -14.531  1.00  0.00           C  
ATOM     55  C   ALA A   5      -4.864  -1.304 -14.517  1.00  0.00           C  
ATOM     56  O   ALA A   5      -5.247  -2.280 -13.863  1.00  0.00           O  
ATOM     57  CB  ALA A   5      -2.544  -2.078 -15.113  1.00  0.00           C  
ATOM     58  H   ALA A   5      -2.139  -1.045 -12.771  1.00  0.00           H  
ATOM     59  HA  ALA A   5      -3.242  -0.135 -15.090  1.00  0.00           H  
ATOM     60  HB1 ALA A   5      -2.839  -2.259 -16.051  1.00  0.00           H  
ATOM     61  HB2 ALA A   5      -1.579  -1.815 -15.112  1.00  0.00           H  
ATOM     62  HB3 ALA A   5      -2.666  -2.903 -14.561  1.00  0.00           H  
ATOM     63  N   GLY A   6      -5.675  -0.452 -15.134  1.00  0.00           N  
ATOM     64  CA  GLY A   6      -7.123  -0.659 -15.122  1.00  0.00           C  
ATOM     65  C   GLY A   6      -7.829   0.468 -14.383  1.00  0.00           C  
ATOM     66  O   GLY A   6      -8.815   0.243 -13.683  1.00  0.00           O  
ATOM     67  H   GLY A   6      -5.292   0.339 -15.611  1.00  0.00           H  
ATOM     68  HA2 GLY A   6      -7.326  -1.526 -14.667  1.00  0.00           H  
ATOM     69  HA3 GLY A   6      -7.456  -0.691 -16.064  1.00  0.00           H  
ATOM     70  N   VAL A   7      -7.303   1.685 -14.479  1.00  0.00           N  
ATOM     71  CA  VAL A   7      -7.826   2.880 -13.853  1.00  0.00           C  
ATOM     72  C   VAL A   7      -7.893   4.049 -14.848  1.00  0.00           C  
ATOM     73  O   VAL A   7      -6.895   4.375 -15.494  1.00  0.00           O  
ATOM     74  CB  VAL A   7      -6.945   3.359 -12.675  1.00  0.00           C  
ATOM     75  CG1 VAL A   7      -7.460   4.679 -12.108  1.00  0.00           C  
ATOM     76  CG2 VAL A   7      -6.835   2.355 -11.543  1.00  0.00           C  
ATOM     77  H   VAL A   7      -6.475   1.783 -15.031  1.00  0.00           H  
ATOM     78  HA  VAL A   7      -8.747   2.691 -13.513  1.00  0.00           H  
ATOM     79  HB  VAL A   7      -6.024   3.519 -13.030  1.00  0.00           H  
ATOM     80 HG11 VAL A   7      -6.875   4.967 -11.350  1.00  0.00           H  
ATOM     81 HG12 VAL A   7      -7.446   5.377 -12.824  1.00  0.00           H  
ATOM     82 HG13 VAL A   7      -8.397   4.558 -11.779  1.00  0.00           H  
ATOM     83 HG21 VAL A   7      -6.254   2.730 -10.820  1.00  0.00           H  
ATOM     84 HG22 VAL A   7      -7.745   2.167 -11.175  1.00  0.00           H  
ATOM     85 HG23 VAL A   7      -6.433   1.507 -11.888  1.00  0.00           H  
ATOM     86  N   GLN A   8      -9.011   4.769 -14.916  1.00  0.00           N  
ATOM     87  CA  GLN A   8      -9.117   5.909 -15.808  1.00  0.00           C  
ATOM     88  C   GLN A   8      -8.693   7.213 -15.123  1.00  0.00           C  
ATOM     89  O   GLN A   8      -9.320   7.672 -14.174  1.00  0.00           O  
ATOM     90  CB  GLN A   8     -10.526   6.118 -16.374  1.00  0.00           C  
ATOM     91  CG  GLN A   8     -11.176   4.948 -17.066  1.00  0.00           C  
ATOM     92  CD  GLN A   8     -12.417   5.262 -17.866  1.00  0.00           C  
ATOM     93  OE1 GLN A   8     -13.446   4.580 -17.746  1.00  0.00           O  
ATOM     94  NE2 GLN A   8     -12.369   6.280 -18.725  1.00  0.00           N  
ATOM     95  H   GLN A   8      -9.791   4.520 -14.342  1.00  0.00           H  
ATOM     96  HA  GLN A   8      -8.498   5.753 -16.578  1.00  0.00           H  
ATOM     97  HB2 GLN A   8     -10.476   6.867 -17.035  1.00  0.00           H  
ATOM     98  HB3 GLN A   8     -11.118   6.383 -15.613  1.00  0.00           H  
ATOM     99  HG2 GLN A   8     -11.424   4.277 -16.367  1.00  0.00           H  
ATOM    100  HG3 GLN A   8     -10.503   4.548 -17.688  1.00  0.00           H  
ATOM    101 HE21 GLN A   8     -11.533   6.822 -18.812  1.00  0.00           H  
ATOM    102 HE22 GLN A   8     -13.169   6.502 -19.283  1.00  0.00           H  
ATOM    103  N   LEU A   9      -7.653   7.836 -15.674  1.00  0.00           N  
ATOM    104  CA  LEU A   9      -7.141   9.097 -15.160  1.00  0.00           C  
ATOM    105  C   LEU A   9      -7.931  10.270 -15.738  1.00  0.00           C  
ATOM    106  O   LEU A   9      -8.096  10.343 -16.956  1.00  0.00           O  
ATOM    107  CB  LEU A   9      -5.678   9.307 -15.579  1.00  0.00           C  
ATOM    108  CG  LEU A   9      -4.681   8.179 -15.566  1.00  0.00           C  
ATOM    109  CD1 LEU A   9      -3.282   8.653 -15.916  1.00  0.00           C  
ATOM    110  CD2 LEU A   9      -4.743   7.226 -14.394  1.00  0.00           C  
ATOM    111  H   LEU A   9      -7.208   7.423 -16.469  1.00  0.00           H  
ATOM    112  HA  LEU A   9      -7.209   9.105 -14.162  1.00  0.00           H  
ATOM    113  HB2 LEU A   9      -5.311  10.014 -14.974  1.00  0.00           H  
ATOM    114  HB3 LEU A   9      -5.701   9.651 -16.518  1.00  0.00           H  
ATOM    115  HG  LEU A   9      -4.946   7.615 -16.348  1.00  0.00           H  
ATOM    116 HD11 LEU A   9      -2.652   7.876 -15.896  1.00  0.00           H  
ATOM    117 HD12 LEU A   9      -3.286   9.056 -16.831  1.00  0.00           H  
ATOM    118 HD13 LEU A   9      -2.986   9.339 -15.251  1.00  0.00           H  
ATOM    119 HD21 LEU A   9      -4.037   6.525 -14.497  1.00  0.00           H  
ATOM    120 HD22 LEU A   9      -4.590   7.731 -13.545  1.00  0.00           H  
ATOM    121 HD23 LEU A   9      -5.643   6.791 -14.365  1.00  0.00           H  
ATOM    122  N   ALA A  10      -8.373  11.204 -14.913  1.00  0.00           N  
ATOM    123  CA  ALA A  10      -9.088  12.372 -15.417  1.00  0.00           C  
ATOM    124  C   ALA A  10      -8.178  13.134 -16.384  1.00  0.00           C  
ATOM    125  O   ALA A  10      -6.980  12.819 -16.472  1.00  0.00           O  
ATOM    126  CB  ALA A  10      -9.514  13.261 -14.268  1.00  0.00           C  
ATOM    127  H   ALA A  10      -8.215  11.109 -13.930  1.00  0.00           H  
ATOM    128  HA  ALA A  10      -9.902  12.066 -15.910  1.00  0.00           H  
ATOM    129  HB1 ALA A  10     -10.002  14.057 -14.626  1.00  0.00           H  
ATOM    130  HB2 ALA A  10     -10.116  12.748 -13.655  1.00  0.00           H  
ATOM    131  HB3 ALA A  10      -8.705  13.565 -13.764  1.00  0.00           H  
ATOM    132  N   ASP A  11      -8.710  14.146 -17.072  1.00  0.00           N  
ATOM    133  CA  ASP A  11      -7.847  14.879 -17.996  1.00  0.00           C  
ATOM    134  C   ASP A  11      -7.131  16.031 -17.301  1.00  0.00           C  
ATOM    135  O   ASP A  11      -6.023  16.373 -17.729  1.00  0.00           O  
ATOM    136  CB  ASP A  11      -8.568  15.417 -19.231  1.00  0.00           C  
ATOM    137  CG  ASP A  11      -7.890  14.928 -20.507  1.00  0.00           C  
ATOM    138  OD1 ASP A  11      -6.924  15.559 -20.987  1.00  0.00           O  
ATOM    139  OD2 ASP A  11      -8.352  13.879 -21.002  1.00  0.00           O  
ATOM    140  H   ASP A  11      -9.672  14.396 -16.959  1.00  0.00           H  
ATOM    141  HA  ASP A  11      -7.145  14.242 -18.315  1.00  0.00           H  
ATOM    142  HB2 ASP A  11      -8.550  16.417 -19.212  1.00  0.00           H  
ATOM    143  HB3 ASP A  11      -9.517  15.100 -19.221  1.00  0.00           H  
ATOM    144  N   LYS A  12      -7.761  16.619 -16.295  1.00  0.00           N  
ATOM    145  CA  LYS A  12      -7.113  17.720 -15.575  1.00  0.00           C  
ATOM    146  C   LYS A  12      -6.519  17.155 -14.286  1.00  0.00           C  
ATOM    147  O   LYS A  12      -7.270  16.670 -13.446  1.00  0.00           O  
ATOM    148  CB  LYS A  12      -8.101  18.841 -15.288  1.00  0.00           C  
ATOM    149  CG  LYS A  12      -7.517  20.241 -15.295  1.00  0.00           C  
ATOM    150  CD  LYS A  12      -8.554  21.347 -15.264  1.00  0.00           C  
ATOM    151  CE  LYS A  12      -9.650  21.174 -16.303  1.00  0.00           C  
ATOM    152  NZ  LYS A  12      -9.120  20.772 -17.635  1.00  0.00           N  
ATOM    153  H   LYS A  12      -8.675  16.313 -16.028  1.00  0.00           H  
ATOM    154  HA  LYS A  12      -6.371  18.082 -16.140  1.00  0.00           H  
ATOM    155  HB2 LYS A  12      -8.499  18.677 -14.385  1.00  0.00           H  
ATOM    156  HB3 LYS A  12      -8.820  18.803 -15.982  1.00  0.00           H  
ATOM    157  HG2 LYS A  12      -6.969  20.348 -16.125  1.00  0.00           H  
ATOM    158  HG3 LYS A  12      -6.929  20.340 -14.492  1.00  0.00           H  
ATOM    159  HD2 LYS A  12      -8.093  22.219 -15.431  1.00  0.00           H  
ATOM    160  HD3 LYS A  12      -8.976  21.361 -14.357  1.00  0.00           H  
ATOM    161  HE2 LYS A  12     -10.138  22.041 -16.401  1.00  0.00           H  
ATOM    162  HE3 LYS A  12     -10.284  20.469 -15.985  1.00  0.00           H  
ATOM    163  HZ1 LYS A  12      -9.878  20.672 -18.279  1.00  0.00           H  
ATOM    164  HZ2 LYS A  12      -8.490  21.473 -17.968  1.00  0.00           H  
ATOM    165  HZ3 LYS A  12      -8.636  19.901 -17.552  1.00  0.00           H  
ATOM    166  N   GLN A  13      -5.195  17.121 -14.193  1.00  0.00           N  
ATOM    167  CA  GLN A  13      -4.515  16.592 -13.010  1.00  0.00           C  
ATOM    168  C   GLN A  13      -4.110  17.728 -12.067  1.00  0.00           C  
ATOM    169  O   GLN A  13      -2.978  18.209 -12.006  1.00  0.00           O  
ATOM    170  CB  GLN A  13      -3.336  15.709 -13.384  1.00  0.00           C  
ATOM    171  CG  GLN A  13      -3.752  14.422 -14.096  1.00  0.00           C  
ATOM    172  CD  GLN A  13      -4.476  13.447 -13.193  1.00  0.00           C  
ATOM    173  OE1 GLN A  13      -4.333  13.537 -11.973  1.00  0.00           O  
ATOM    174  NE2 GLN A  13      -5.240  12.519 -13.765  1.00  0.00           N  
ATOM    175  H   GLN A  13      -4.646  17.467 -14.954  1.00  0.00           H  
ATOM    176  HA  GLN A  13      -5.172  16.019 -12.520  1.00  0.00           H  
ATOM    177  HB2 GLN A  13      -2.843  15.465 -12.549  1.00  0.00           H  
ATOM    178  HB3 GLN A  13      -2.731  16.226 -13.989  1.00  0.00           H  
ATOM    179  HG2 GLN A  13      -2.931  13.976 -14.451  1.00  0.00           H  
ATOM    180  HG3 GLN A  13      -4.357  14.661 -14.856  1.00  0.00           H  
ATOM    181 HE21 GLN A  13      -5.325  12.486 -14.761  1.00  0.00           H  
ATOM    182 HE22 GLN A  13      -5.729  11.855 -13.199  1.00  0.00           H  
ATOM    183  N   THR A  14      -5.132  18.255 -11.392  1.00  0.00           N  
ATOM    184  CA  THR A  14      -5.004  19.316 -10.421  1.00  0.00           C  
ATOM    185  C   THR A  14      -5.607  18.807  -9.106  1.00  0.00           C  
ATOM    186  O   THR A  14      -6.436  17.891  -9.105  1.00  0.00           O  
ATOM    187  CB  THR A  14      -5.566  20.686 -10.820  1.00  0.00           C  
ATOM    188  OG1 THR A  14      -6.998  20.704 -10.954  1.00  0.00           O  
ATOM    189  CG2 THR A  14      -4.999  21.169 -12.146  1.00  0.00           C  
ATOM    190  H   THR A  14      -6.047  17.892 -11.570  1.00  0.00           H  
ATOM    191  HA  THR A  14      -4.025  19.442 -10.259  1.00  0.00           H  
ATOM    192  HB  THR A  14      -5.311  21.346 -10.113  1.00  0.00           H  
ATOM    193  HG1 THR A  14      -7.297  21.622 -11.214  1.00  0.00           H  
ATOM    194 HG21 THR A  14      -5.389  22.062 -12.370  1.00  0.00           H  
ATOM    195 HG22 THR A  14      -4.005  21.248 -12.074  1.00  0.00           H  
ATOM    196 HG23 THR A  14      -5.231  20.515 -12.866  1.00  0.00           H  
ATOM    197  N   LEU A  15      -5.170  19.370  -7.997  1.00  0.00           N  
ATOM    198  CA  LEU A  15      -5.637  18.946  -6.672  1.00  0.00           C  
ATOM    199  C   LEU A  15      -5.598  20.101  -5.682  1.00  0.00           C  
ATOM    200  O   LEU A  15      -4.635  20.878  -5.611  1.00  0.00           O  
ATOM    201  CB  LEU A  15      -4.766  17.807  -6.191  1.00  0.00           C  
ATOM    202  CG  LEU A  15      -4.857  17.181  -4.816  1.00  0.00           C  
ATOM    203  CD1 LEU A  15      -5.782  15.963  -4.811  1.00  0.00           C  
ATOM    204  CD2 LEU A  15      -3.470  16.803  -4.310  1.00  0.00           C  
ATOM    205  H   LEU A  15      -4.499  20.109  -8.061  1.00  0.00           H  
ATOM    206  HA  LEU A  15      -6.579  18.620  -6.751  1.00  0.00           H  
ATOM    207  HB2 LEU A  15      -3.825  18.134  -6.276  1.00  0.00           H  
ATOM    208  HB3 LEU A  15      -4.919  17.060  -6.838  1.00  0.00           H  
ATOM    209  HG  LEU A  15      -5.239  17.862  -4.191  1.00  0.00           H  
ATOM    210 HD11 LEU A  15      -5.818  15.576  -3.890  1.00  0.00           H  
ATOM    211 HD12 LEU A  15      -6.701  16.241  -5.092  1.00  0.00           H  
ATOM    212 HD13 LEU A  15      -5.432  15.276  -5.448  1.00  0.00           H  
ATOM    213 HD21 LEU A  15      -3.547  16.391  -3.402  1.00  0.00           H  
ATOM    214 HD22 LEU A  15      -3.053  16.147  -4.939  1.00  0.00           H  
ATOM    215 HD23 LEU A  15      -2.900  17.623  -4.257  1.00  0.00           H  
ATOM    216  N   VAL A  16      -6.709  20.272  -4.959  1.00  0.00           N  
ATOM    217  CA  VAL A  16      -6.785  21.316  -3.942  1.00  0.00           C  
ATOM    218  C   VAL A  16      -6.828  20.635  -2.561  1.00  0.00           C  
ATOM    219  O   VAL A  16      -7.543  19.655  -2.355  1.00  0.00           O  
ATOM    220  CB  VAL A  16      -7.932  22.296  -4.115  1.00  0.00           C  
ATOM    221  CG1 VAL A  16      -7.640  23.536  -3.276  1.00  0.00           C  
ATOM    222  CG2 VAL A  16      -8.108  22.727  -5.565  1.00  0.00           C  
ATOM    223  H   VAL A  16      -7.498  19.678  -5.117  1.00  0.00           H  
ATOM    224  HA  VAL A  16      -5.935  21.841  -3.989  1.00  0.00           H  
ATOM    225  HB  VAL A  16      -8.778  21.872  -3.793  1.00  0.00           H  
ATOM    226 HG11 VAL A  16      -8.388  24.192  -3.379  1.00  0.00           H  
ATOM    227 HG12 VAL A  16      -7.556  23.275  -2.314  1.00  0.00           H  
ATOM    228 HG13 VAL A  16      -6.785  23.953  -3.584  1.00  0.00           H  
ATOM    229 HG21 VAL A  16      -8.871  23.370  -5.631  1.00  0.00           H  
ATOM    230 HG22 VAL A  16      -7.271  23.170  -5.885  1.00  0.00           H  
ATOM    231 HG23 VAL A  16      -8.298  21.924  -6.131  1.00  0.00           H  
ATOM    232  N   ARG A  17      -5.908  21.071  -1.707  1.00  0.00           N  
ATOM    233  CA  ARG A  17      -5.754  20.483  -0.363  1.00  0.00           C  
ATOM    234  C   ARG A  17      -5.839  21.549   0.711  1.00  0.00           C  
ATOM    235  O   ARG A  17      -5.102  22.536   0.542  1.00  0.00           O  
ATOM    236  CB  ARG A  17      -4.344  19.880  -0.246  1.00  0.00           C  
ATOM    237  CG  ARG A  17      -4.226  18.455  -0.762  1.00  0.00           C  
ATOM    238  CD  ARG A  17      -2.904  17.837  -0.329  1.00  0.00           C  
ATOM    239  NE  ARG A  17      -2.878  17.425   1.070  1.00  0.00           N  
ATOM    240  CZ  ARG A  17      -1.775  17.137   1.752  1.00  0.00           C  
ATOM    241  NH1 ARG A  17      -0.563  17.228   1.230  1.00  0.00           N  
ATOM    242  NH2 ARG A  17      -1.831  16.720   3.012  1.00  0.00           N  
ATOM    243  H   ARG A  17      -5.303  21.818  -1.983  1.00  0.00           H  
ATOM    244  HA  ARG A  17      -6.447  19.779  -0.210  1.00  0.00           H  
ATOM    245  HB2 ARG A  17      -4.080  19.886   0.719  1.00  0.00           H  
ATOM    246  HB3 ARG A  17      -3.714  20.455  -0.768  1.00  0.00           H  
ATOM    247  HG2 ARG A  17      -4.274  18.462  -1.761  1.00  0.00           H  
ATOM    248  HG3 ARG A  17      -4.980  17.909  -0.396  1.00  0.00           H  
ATOM    249  HD2 ARG A  17      -2.179  18.510  -0.473  1.00  0.00           H  
ATOM    250  HD3 ARG A  17      -2.730  17.033  -0.898  1.00  0.00           H  
ATOM    251  HE  ARG A  17      -3.753  17.354   1.550  1.00  0.00           H  
ATOM    252 HH11 ARG A  17       0.238  17.000   1.783  1.00  0.00           H  
ATOM    253 HH12 ARG A  17      -0.448  17.525   0.282  1.00  0.00           H  
ATOM    254 HH21 ARG A  17      -0.988  16.509   3.507  1.00  0.00           H  
ATOM    255 HH22 ARG A  17      -2.716  16.617   3.466  1.00  0.00           H  
ATOM    256  N   ASN A  18      -6.588  21.364   1.786  1.00  0.00           N  
ATOM    257  CA  ASN A  18      -6.547  22.376   2.860  1.00  0.00           C  
ATOM    258  C   ASN A  18      -5.337  22.064   3.777  1.00  0.00           C  
ATOM    259  O   ASN A  18      -5.101  20.905   4.085  1.00  0.00           O  
ATOM    260  CB  ASN A  18      -7.827  22.401   3.683  1.00  0.00           C  
ATOM    261  CG  ASN A  18      -7.827  23.462   4.771  1.00  0.00           C  
ATOM    262  OD1 ASN A  18      -7.505  24.656   4.613  1.00  0.00           O  
ATOM    263  ND2 ASN A  18      -8.241  22.956   5.945  1.00  0.00           N  
ATOM    264  H   ASN A  18      -7.170  20.555   1.869  1.00  0.00           H  
ATOM    265  HA  ASN A  18      -6.413  23.277   2.447  1.00  0.00           H  
ATOM    266  HB2 ASN A  18      -7.944  21.506   4.114  1.00  0.00           H  
ATOM    267  HB3 ASN A  18      -8.595  22.578   3.068  1.00  0.00           H  
ATOM    268 HD21 ASN A  18      -8.487  21.989   6.014  1.00  0.00           H  
ATOM    269 HD22 ASN A  18      -8.303  23.546   6.750  1.00  0.00           H  
ATOM    270  N   ASN A  19      -4.640  23.075   4.230  1.00  0.00           N  
ATOM    271  CA  ASN A  19      -3.410  22.840   5.020  1.00  0.00           C  
ATOM    272  C   ASN A  19      -3.499  23.312   6.466  1.00  0.00           C  
ATOM    273  O   ASN A  19      -2.472  23.324   7.146  1.00  0.00           O  
ATOM    274  CB  ASN A  19      -2.159  23.510   4.456  1.00  0.00           C  
ATOM    275  CG  ASN A  19      -0.889  22.724   4.773  1.00  0.00           C  
ATOM    276  OD1 ASN A  19      -0.906  21.513   4.936  1.00  0.00           O  
ATOM    277  ND2 ASN A  19       0.198  23.483   4.844  1.00  0.00           N  
ATOM    278  H   ASN A  19      -4.940  24.010   4.042  1.00  0.00           H  
ATOM    279  HA  ASN A  19      -3.244  21.854   5.034  1.00  0.00           H  
ATOM    280  HB2 ASN A  19      -2.078  24.425   4.851  1.00  0.00           H  
ATOM    281  HB3 ASN A  19      -2.253  23.583   3.463  1.00  0.00           H  
ATOM    282 HD21 ASN A  19       0.129  24.470   4.698  1.00  0.00           H  
ATOM    283 HD22 ASN A  19       1.086  23.068   5.044  1.00  0.00           H  
ATOM    284  N   GLY A  20      -4.694  23.723   6.885  1.00  0.00           N  
ATOM    285  CA  GLY A  20      -4.924  24.069   8.268  1.00  0.00           C  
ATOM    286  C   GLY A  20      -4.506  25.393   8.760  1.00  0.00           C  
ATOM    287  O   GLY A  20      -5.101  25.848   9.744  1.00  0.00           O  
ATOM    288  H   GLY A  20      -5.446  23.793   6.230  1.00  0.00           H  
ATOM    289  HA2 GLY A  20      -4.446  23.388   8.822  1.00  0.00           H  
ATOM    290  HA3 GLY A  20      -5.909  23.997   8.427  1.00  0.00           H  
ATOM    291  N   SER A  21      -3.488  26.026   8.200  1.00  0.00           N  
ATOM    292  CA  SER A  21      -2.958  27.298   8.596  1.00  0.00           C  
ATOM    293  C   SER A  21      -1.982  27.820   7.543  1.00  0.00           C  
ATOM    294  O   SER A  21      -1.524  27.047   6.697  1.00  0.00           O  
ATOM    295  CB  SER A  21      -2.080  27.081   9.875  1.00  0.00           C  
ATOM    296  OG  SER A  21      -2.504  28.054  10.846  1.00  0.00           O  
ATOM    297  H   SER A  21      -3.045  25.574   7.426  1.00  0.00           H  
ATOM    298  HA  SER A  21      -3.690  27.957   8.768  1.00  0.00           H  
ATOM    299  HB2 SER A  21      -1.114  27.214   9.655  1.00  0.00           H  
ATOM    300  HB3 SER A  21      -2.216  26.157  10.232  1.00  0.00           H  
ATOM    301  HG  SER A  21      -1.965  27.948  11.681  1.00  0.00           H  
ATOM    302  N   GLU A  22      -1.581  29.060   7.698  1.00  0.00           N  
ATOM    303  CA  GLU A  22      -0.534  29.695   6.911  1.00  0.00           C  
ATOM    304  C   GLU A  22       0.816  29.237   7.499  1.00  0.00           C  
ATOM    305  O   GLU A  22       1.022  29.453   8.702  1.00  0.00           O  
ATOM    306  CB  GLU A  22      -0.658  31.195   7.079  1.00  0.00           C  
ATOM    307  CG  GLU A  22       0.369  32.143   6.507  1.00  0.00           C  
ATOM    308  CD  GLU A  22       0.512  32.121   4.993  1.00  0.00           C  
ATOM    309  OE1 GLU A  22      -0.462  31.733   4.316  1.00  0.00           O  
ATOM    310  OE2 GLU A  22       1.609  32.476   4.488  1.00  0.00           O  
ATOM    311  H   GLU A  22      -2.026  29.607   8.407  1.00  0.00           H  
ATOM    312  HA  GLU A  22      -0.608  29.438   5.947  1.00  0.00           H  
ATOM    313  HB2 GLU A  22      -0.682  31.367   8.064  1.00  0.00           H  
ATOM    314  HB3 GLU A  22      -1.535  31.452   6.674  1.00  0.00           H  
ATOM    315  HG2 GLU A  22       1.257  31.910   6.903  1.00  0.00           H  
ATOM    316  HG3 GLU A  22       0.116  33.071   6.779  1.00  0.00           H  
ATOM    317  N   VAL A  23       1.681  28.621   6.722  1.00  0.00           N  
ATOM    318  CA  VAL A  23       2.943  28.094   7.226  1.00  0.00           C  
ATOM    319  C   VAL A  23       3.855  29.102   7.885  1.00  0.00           C  
ATOM    320  O   VAL A  23       3.863  30.295   7.567  1.00  0.00           O  
ATOM    321  CB  VAL A  23       3.723  27.444   6.055  1.00  0.00           C  
ATOM    322  CG1 VAL A  23       2.857  26.399   5.368  1.00  0.00           C  
ATOM    323  CG2 VAL A  23       4.202  28.484   5.052  1.00  0.00           C  
ATOM    324  H   VAL A  23       1.465  28.511   5.752  1.00  0.00           H  
ATOM    325  HA  VAL A  23       2.736  27.380   7.895  1.00  0.00           H  
ATOM    326  HB  VAL A  23       4.526  26.983   6.433  1.00  0.00           H  
ATOM    327 HG11 VAL A  23       3.368  25.985   4.615  1.00  0.00           H  
ATOM    328 HG12 VAL A  23       2.603  25.691   6.027  1.00  0.00           H  
ATOM    329 HG13 VAL A  23       2.030  26.834   5.011  1.00  0.00           H  
ATOM    330 HG21 VAL A  23       4.700  28.030   4.313  1.00  0.00           H  
ATOM    331 HG22 VAL A  23       3.414  28.970   4.674  1.00  0.00           H  
ATOM    332 HG23 VAL A  23       4.807  29.135   5.510  1.00  0.00           H  
ATOM    333  N   GLN A  24       4.763  28.625   8.789  1.00  0.00           N  
ATOM    334  CA  GLN A  24       5.754  29.514   9.351  1.00  0.00           C  
ATOM    335  C   GLN A  24       6.767  29.992   8.290  1.00  0.00           C  
ATOM    336  O   GLN A  24       7.354  31.079   8.332  1.00  0.00           O  
ATOM    337  CB  GLN A  24       6.629  28.680  10.327  1.00  0.00           C  
ATOM    338  CG  GLN A  24       5.823  28.054  11.476  1.00  0.00           C  
ATOM    339  CD  GLN A  24       6.771  27.192  12.318  1.00  0.00           C  
ATOM    340  OE1 GLN A  24       6.866  26.037  11.950  1.00  0.00           O  
ATOM    341  NE2 GLN A  24       7.400  27.743  13.354  1.00  0.00           N  
ATOM    342  H   GLN A  24       4.741  27.663   9.061  1.00  0.00           H  
ATOM    343  HA  GLN A  24       5.325  30.287   9.818  1.00  0.00           H  
ATOM    344  HB2 GLN A  24       7.328  29.279  10.718  1.00  0.00           H  
ATOM    345  HB3 GLN A  24       7.070  27.946   9.811  1.00  0.00           H  
ATOM    346  HG2 GLN A  24       5.090  27.485  11.104  1.00  0.00           H  
ATOM    347  HG3 GLN A  24       5.428  28.776  12.044  1.00  0.00           H  
ATOM    348 HE21 GLN A  24       7.252  28.707  13.574  1.00  0.00           H  
ATOM    349 HE22 GLN A  24       8.020  27.193  13.913  1.00  0.00           H  
ATOM    350  N   SER A  25       7.019  29.120   7.315  1.00  0.00           N  
ATOM    351  CA  SER A  25       8.124  29.386   6.377  1.00  0.00           C  
ATOM    352  C   SER A  25       8.147  28.266   5.372  1.00  0.00           C  
ATOM    353  O   SER A  25       7.529  27.237   5.688  1.00  0.00           O  
ATOM    354  CB  SER A  25       9.440  29.304   7.177  1.00  0.00           C  
ATOM    355  OG  SER A  25      10.613  29.609   6.427  1.00  0.00           O  
ATOM    356  H   SER A  25       6.464  28.293   7.221  1.00  0.00           H  
ATOM    357  HA  SER A  25       8.021  30.276   5.932  1.00  0.00           H  
ATOM    358  HB2 SER A  25       9.531  28.374   7.533  1.00  0.00           H  
ATOM    359  HB3 SER A  25       9.382  29.948   7.940  1.00  0.00           H  
ATOM    360  HG  SER A  25      11.416  29.532   7.018  1.00  0.00           H  
ATOM    361  N   LEU A  26       8.899  28.504   4.310  1.00  0.00           N  
ATOM    362  CA  LEU A  26       9.139  27.431   3.337  1.00  0.00           C  
ATOM    363  C   LEU A  26      10.589  26.962   3.488  1.00  0.00           C  
ATOM    364  O   LEU A  26      11.013  25.972   2.914  1.00  0.00           O  
ATOM    365  CB  LEU A  26       8.843  27.886   1.883  1.00  0.00           C  
ATOM    366  CG  LEU A  26       7.345  27.983   1.548  1.00  0.00           C  
ATOM    367  CD1 LEU A  26       7.105  28.347   0.076  1.00  0.00           C  
ATOM    368  CD2 LEU A  26       6.580  26.698   1.817  1.00  0.00           C  
ATOM    369  H   LEU A  26       9.301  29.409   4.171  1.00  0.00           H  
ATOM    370  HA  LEU A  26       8.535  26.665   3.557  1.00  0.00           H  
ATOM    371  HB2 LEU A  26       9.263  27.229   1.257  1.00  0.00           H  
ATOM    372  HB3 LEU A  26       9.254  28.787   1.746  1.00  0.00           H  
ATOM    373  HG  LEU A  26       6.947  28.705   2.114  1.00  0.00           H  
ATOM    374 HD11 LEU A  26       6.122  28.399  -0.098  1.00  0.00           H  
ATOM    375 HD12 LEU A  26       7.526  29.232  -0.121  1.00  0.00           H  
ATOM    376 HD13 LEU A  26       7.511  27.646  -0.511  1.00  0.00           H  
ATOM    377 HD21 LEU A  26       5.617  26.827   1.580  1.00  0.00           H  
ATOM    378 HD22 LEU A  26       6.964  25.959   1.263  1.00  0.00           H  
ATOM    379 HD23 LEU A  26       6.656  26.462   2.786  1.00  0.00           H  
ATOM    380  N   ASP A  27      11.383  27.618   4.316  1.00  0.00           N  
ATOM    381  CA  ASP A  27      12.779  27.193   4.537  1.00  0.00           C  
ATOM    382  C   ASP A  27      12.770  26.002   5.485  1.00  0.00           C  
ATOM    383  O   ASP A  27      12.340  26.076   6.621  1.00  0.00           O  
ATOM    384  CB  ASP A  27      13.541  28.402   5.100  1.00  0.00           C  
ATOM    385  CG  ASP A  27      15.014  28.115   5.421  1.00  0.00           C  
ATOM    386  OD1 ASP A  27      15.429  26.919   5.552  1.00  0.00           O  
ATOM    387  OD2 ASP A  27      15.767  29.111   5.602  1.00  0.00           O  
ATOM    388  H   ASP A  27      11.031  28.418   4.802  1.00  0.00           H  
ATOM    389  HA  ASP A  27      13.186  26.921   3.665  1.00  0.00           H  
ATOM    390  HB2 ASP A  27      13.087  28.696   5.941  1.00  0.00           H  
ATOM    391  HB3 ASP A  27      13.504  29.139   4.426  1.00  0.00           H  
ATOM    392  N   PRO A  28      13.238  24.822   5.076  1.00  0.00           N  
ATOM    393  CA  PRO A  28      13.227  23.620   5.864  1.00  0.00           C  
ATOM    394  C   PRO A  28      13.993  23.723   7.169  1.00  0.00           C  
ATOM    395  O   PRO A  28      13.625  22.939   8.051  1.00  0.00           O  
ATOM    396  CB  PRO A  28      13.694  22.497   4.965  1.00  0.00           C  
ATOM    397  CG  PRO A  28      13.971  23.116   3.646  1.00  0.00           C  
ATOM    398  CD  PRO A  28      13.854  24.615   3.714  1.00  0.00           C  
ATOM    399  HA  PRO A  28      12.273  23.431   6.098  1.00  0.00           H  
ATOM    400  HB2 PRO A  28      14.524  22.079   5.334  1.00  0.00           H  
ATOM    401  HB3 PRO A  28      12.981  21.801   4.879  1.00  0.00           H  
ATOM    402  HG2 PRO A  28      14.898  22.874   3.360  1.00  0.00           H  
ATOM    403  HG3 PRO A  28      13.314  22.767   2.977  1.00  0.00           H  
ATOM    404  HD2 PRO A  28      14.751  25.052   3.651  1.00  0.00           H  
ATOM    405  HD3 PRO A  28      13.260  24.966   2.990  1.00  0.00           H  
ATOM    406  N   HIS A  29      14.894  24.651   7.408  1.00  0.00           N  
ATOM    407  CA  HIS A  29      15.550  24.791   8.699  1.00  0.00           C  
ATOM    408  C   HIS A  29      14.797  25.696   9.681  1.00  0.00           C  
ATOM    409  O   HIS A  29      15.280  25.973  10.798  1.00  0.00           O  
ATOM    410  CB  HIS A  29      16.977  25.314   8.495  1.00  0.00           C  
ATOM    411  CG  HIS A  29      17.797  24.309   7.680  1.00  0.00           C  
ATOM    412  ND1 HIS A  29      18.937  24.752   6.995  1.00  0.00           N  
ATOM    413  CD2 HIS A  29      17.727  22.976   7.517  1.00  0.00           C  
ATOM    414  CE1 HIS A  29      19.490  23.729   6.375  1.00  0.00           C  
ATOM    415  NE2 HIS A  29      18.781  22.656   6.677  1.00  0.00           N  
ATOM    416  H   HIS A  29      15.138  25.285   6.674  1.00  0.00           H  
ATOM    417  HA  HIS A  29      15.614  23.881   9.109  1.00  0.00           H  
ATOM    418  HB2 HIS A  29      17.410  25.448   9.386  1.00  0.00           H  
ATOM    419  HB3 HIS A  29      16.943  26.186   8.006  1.00  0.00           H  
ATOM    420  HD1 HIS A  29      19.276  25.693   6.979  1.00  0.00           H  
ATOM    421  HD2 HIS A  29      17.057  22.350   7.917  1.00  0.00           H  
ATOM    422  HE1 HIS A  29      20.297  23.759   5.785  1.00  0.00           H  
ATOM    423  HE2 HIS A  29      18.979  21.734   6.343  1.00  0.00           H  
ATOM    424  N   LYS A  30      13.646  26.259   9.197  1.00  0.00           N  
ATOM    425  CA  LYS A  30      12.958  27.203  10.088  1.00  0.00           C  
ATOM    426  C   LYS A  30      11.585  26.670  10.452  1.00  0.00           C  
ATOM    427  O   LYS A  30      10.767  27.461  10.941  1.00  0.00           O  
ATOM    428  CB  LYS A  30      12.778  28.578   9.390  1.00  0.00           C  
ATOM    429  CG  LYS A  30      14.101  29.167   8.922  1.00  0.00           C  
ATOM    430  CD  LYS A  30      14.709  30.173   9.854  1.00  0.00           C  
ATOM    431  CE  LYS A  30      16.110  30.644   9.441  1.00  0.00           C  
ATOM    432  NZ  LYS A  30      16.673  31.452  10.591  1.00  0.00           N  
ATOM    433  H   LYS A  30      13.293  26.040   8.287  1.00  0.00           H  
ATOM    434  HA  LYS A  30      13.497  27.324  10.921  1.00  0.00           H  
ATOM    435  HB2 LYS A  30      12.354  29.213  10.036  1.00  0.00           H  
ATOM    436  HB3 LYS A  30      12.180  28.460   8.597  1.00  0.00           H  
ATOM    437  HG2 LYS A  30      13.948  29.613   8.040  1.00  0.00           H  
ATOM    438  HG3 LYS A  30      14.752  28.417   8.807  1.00  0.00           H  
ATOM    439  HD2 LYS A  30      14.772  29.761  10.763  1.00  0.00           H  
ATOM    440  HD3 LYS A  30      14.108  30.971   9.890  1.00  0.00           H  
ATOM    441  HE2 LYS A  30      16.051  31.212   8.620  1.00  0.00           H  
ATOM    442  HE3 LYS A  30      16.696  29.855   9.259  1.00  0.00           H  
ATOM    443  HZ1 LYS A  30      17.589  31.776  10.354  1.00  0.00           H  
ATOM    444  HZ2 LYS A  30      16.079  32.236  10.770  1.00  0.00           H  
ATOM    445  HZ3 LYS A  30      16.723  30.878  11.408  1.00  0.00           H  
ATOM    446  N   ILE A  31      11.228  25.451  10.087  1.00  0.00           N  
ATOM    447  CA  ILE A  31       9.882  24.946  10.326  1.00  0.00           C  
ATOM    448  C   ILE A  31       9.778  23.860  11.419  1.00  0.00           C  
ATOM    449  O   ILE A  31      10.736  23.110  11.633  1.00  0.00           O  
ATOM    450  CB  ILE A  31       9.251  24.383   9.048  1.00  0.00           C  
ATOM    451  CG1 ILE A  31      10.027  23.165   8.503  1.00  0.00           C  
ATOM    452  CG2 ILE A  31       9.205  25.471   7.930  1.00  0.00           C  
ATOM    453  CD1 ILE A  31       9.399  22.505   7.275  1.00  0.00           C  
ATOM    454  H   ILE A  31      11.898  24.861   9.636  1.00  0.00           H  
ATOM    455  HA  ILE A  31       9.321  25.720  10.620  1.00  0.00           H  
ATOM    456  HB  ILE A  31       8.315  24.098   9.254  1.00  0.00           H  
ATOM    457 HG12 ILE A  31      10.083  22.481   9.230  1.00  0.00           H  
ATOM    458 HG13 ILE A  31      10.948  23.467   8.258  1.00  0.00           H  
ATOM    459 HG21 ILE A  31       8.791  25.085   7.106  1.00  0.00           H  
ATOM    460 HG22 ILE A  31       8.660  26.249   8.244  1.00  0.00           H  
ATOM    461 HG23 ILE A  31      10.135  25.777   7.724  1.00  0.00           H  
ATOM    462 HD11 ILE A  31       9.962  21.729   6.989  1.00  0.00           H  
ATOM    463 HD12 ILE A  31       8.480  22.184   7.503  1.00  0.00           H  
ATOM    464 HD13 ILE A  31       9.345  23.170   6.530  1.00  0.00           H  
ATOM    465  N   GLU A  32       8.576  23.726  12.010  1.00  0.00           N  
ATOM    466  CA  GLU A  32       8.400  22.646  13.017  1.00  0.00           C  
ATOM    467  C   GLU A  32       7.042  21.992  13.029  1.00  0.00           C  
ATOM    468  O   GLU A  32       6.840  21.022  13.778  1.00  0.00           O  
ATOM    469  CB  GLU A  32       8.732  23.253  14.394  1.00  0.00           C  
ATOM    470  CG  GLU A  32       7.600  24.099  14.996  1.00  0.00           C  
ATOM    471  CD  GLU A  32       8.130  24.934  16.135  1.00  0.00           C  
ATOM    472  OE1 GLU A  32       8.253  24.445  17.297  1.00  0.00           O  
ATOM    473  OE2 GLU A  32       8.492  26.094  15.800  1.00  0.00           O  
ATOM    474  H   GLU A  32       7.820  24.338  11.778  1.00  0.00           H  
ATOM    475  HA  GLU A  32       9.078  21.937  12.825  1.00  0.00           H  
ATOM    476  HB2 GLU A  32       9.540  23.834  14.294  1.00  0.00           H  
ATOM    477  HB3 GLU A  32       8.935  22.505  15.026  1.00  0.00           H  
ATOM    478  HG2 GLU A  32       6.880  23.494  15.336  1.00  0.00           H  
ATOM    479  HG3 GLU A  32       7.225  24.701  14.291  1.00  0.00           H  
ATOM    480  N   GLY A  33       6.035  22.479  12.260  1.00  0.00           N  
ATOM    481  CA  GLY A  33       4.734  21.850  12.296  1.00  0.00           C  
ATOM    482  C   GLY A  33       4.343  20.914  11.166  1.00  0.00           C  
ATOM    483  O   GLY A  33       4.934  20.657  10.118  1.00  0.00           O  
ATOM    484  H   GLY A  33       6.193  23.271  11.670  1.00  0.00           H  
ATOM    485  HA2 GLY A  33       4.054  22.583  12.320  1.00  0.00           H  
ATOM    486  HA3 GLY A  33       4.686  21.323  13.144  1.00  0.00           H  
ATOM    487  N   VAL A  34       3.113  20.429  11.354  1.00  0.00           N  
ATOM    488  CA  VAL A  34       2.473  19.578  10.359  1.00  0.00           C  
ATOM    489  C   VAL A  34       2.138  20.368   9.093  1.00  0.00           C  
ATOM    490  O   VAL A  34       2.437  19.913   7.968  1.00  0.00           O  
ATOM    491  CB  VAL A  34       1.311  18.798  10.921  1.00  0.00           C  
ATOM    492  CG1 VAL A  34       0.459  18.163   9.794  1.00  0.00           C  
ATOM    493  CG2 VAL A  34       1.716  17.633  11.830  1.00  0.00           C  
ATOM    494  H   VAL A  34       2.621  20.654  12.195  1.00  0.00           H  
ATOM    495  HA  VAL A  34       3.158  18.901  10.091  1.00  0.00           H  
ATOM    496  HB  VAL A  34       0.732  19.423  11.444  1.00  0.00           H  
ATOM    497 HG11 VAL A  34      -0.301  17.654  10.197  1.00  0.00           H  
ATOM    498 HG12 VAL A  34       0.100  18.884   9.201  1.00  0.00           H  
ATOM    499 HG13 VAL A  34       1.028  17.541   9.256  1.00  0.00           H  
ATOM    500 HG21 VAL A  34       0.895  17.168  12.161  1.00  0.00           H  
ATOM    501 HG22 VAL A  34       2.280  16.988  11.314  1.00  0.00           H  
ATOM    502 HG23 VAL A  34       2.238  17.983  12.608  1.00  0.00           H  
ATOM    503  N   PRO A  35       1.627  21.579   9.166  1.00  0.00           N  
ATOM    504  CA  PRO A  35       1.320  22.334   7.942  1.00  0.00           C  
ATOM    505  C   PRO A  35       2.615  22.547   7.136  1.00  0.00           C  
ATOM    506  O   PRO A  35       2.647  22.291   5.923  1.00  0.00           O  
ATOM    507  CB  PRO A  35       0.739  23.663   8.385  1.00  0.00           C  
ATOM    508  CG  PRO A  35       0.549  23.535   9.857  1.00  0.00           C  
ATOM    509  CD  PRO A  35       1.161  22.266  10.391  1.00  0.00           C  
ATOM    510  HA  PRO A  35       0.652  21.835   7.390  1.00  0.00           H  
ATOM    511  HB2 PRO A  35       1.371  24.409   8.177  1.00  0.00           H  
ATOM    512  HB3 PRO A  35      -0.136  23.832   7.932  1.00  0.00           H  
ATOM    513  HG2 PRO A  35       0.979  24.317  10.308  1.00  0.00           H  
ATOM    514  HG3 PRO A  35      -0.431  23.532  10.058  1.00  0.00           H  
ATOM    515  HD2 PRO A  35       1.926  22.466  11.004  1.00  0.00           H  
ATOM    516  HD3 PRO A  35       0.481  21.715  10.875  1.00  0.00           H  
ATOM    517  N   GLU A  36       3.652  23.070   7.768  1.00  0.00           N  
ATOM    518  CA  GLU A  36       4.962  23.317   7.229  1.00  0.00           C  
ATOM    519  C   GLU A  36       5.544  22.060   6.562  1.00  0.00           C  
ATOM    520  O   GLU A  36       5.990  22.145   5.405  1.00  0.00           O  
ATOM    521  CB  GLU A  36       6.017  23.816   8.203  1.00  0.00           C  
ATOM    522  CG  GLU A  36       5.654  25.149   8.844  1.00  0.00           C  
ATOM    523  CD  GLU A  36       4.428  25.198   9.718  1.00  0.00           C  
ATOM    524  OE1 GLU A  36       3.905  24.197  10.246  1.00  0.00           O  
ATOM    525  OE2 GLU A  36       3.951  26.350   9.873  1.00  0.00           O  
ATOM    526  H   GLU A  36       3.510  23.321   8.725  1.00  0.00           H  
ATOM    527  HA  GLU A  36       4.863  24.012   6.517  1.00  0.00           H  
ATOM    528  HB2 GLU A  36       6.880  23.924   7.710  1.00  0.00           H  
ATOM    529  HB3 GLU A  36       6.130  23.135   8.927  1.00  0.00           H  
ATOM    530  HG2 GLU A  36       5.520  25.809   8.105  1.00  0.00           H  
ATOM    531  HG3 GLU A  36       6.432  25.432   9.405  1.00  0.00           H  
ATOM    532  N   SER A  37       5.470  20.924   7.232  1.00  0.00           N  
ATOM    533  CA  SER A  37       5.966  19.672   6.692  1.00  0.00           C  
ATOM    534  C   SER A  37       5.193  19.151   5.486  1.00  0.00           C  
ATOM    535  O   SER A  37       5.780  18.516   4.588  1.00  0.00           O  
ATOM    536  CB  SER A  37       5.999  18.646   7.855  1.00  0.00           C  
ATOM    537  OG  SER A  37       6.902  19.163   8.889  1.00  0.00           O  
ATOM    538  H   SER A  37       5.058  20.927   8.143  1.00  0.00           H  
ATOM    539  HA  SER A  37       6.910  19.825   6.400  1.00  0.00           H  
ATOM    540  HB2 SER A  37       6.334  17.765   7.521  1.00  0.00           H  
ATOM    541  HB3 SER A  37       5.080  18.532   8.233  1.00  0.00           H  
ATOM    542  HG  SER A  37       6.940  18.517   9.652  1.00  0.00           H  
ATOM    543  N   ASN A  38       3.894  19.279   5.435  1.00  0.00           N  
ATOM    544  CA  ASN A  38       3.060  18.867   4.305  1.00  0.00           C  
ATOM    545  C   ASN A  38       3.581  19.474   2.988  1.00  0.00           C  
ATOM    546  O   ASN A  38       3.829  18.665   2.101  1.00  0.00           O  
ATOM    547  CB  ASN A  38       1.617  19.364   4.485  1.00  0.00           C  
ATOM    548  CG  ASN A  38       0.835  18.497   5.448  1.00  0.00           C  
ATOM    549  OD1 ASN A  38       1.181  17.351   5.724  1.00  0.00           O  
ATOM    550  ND2 ASN A  38      -0.261  19.037   5.947  1.00  0.00           N  
ATOM    551  H   ASN A  38       3.437  19.688   6.225  1.00  0.00           H  
ATOM    552  HA  ASN A  38       3.062  17.869   4.236  1.00  0.00           H  
ATOM    553  HB2 ASN A  38       1.159  19.354   3.596  1.00  0.00           H  
ATOM    554  HB3 ASN A  38       1.639  20.299   4.838  1.00  0.00           H  
ATOM    555 HD21 ASN A  38      -0.514  19.973   5.702  1.00  0.00           H  
ATOM    556 HD22 ASN A  38      -0.839  18.510   6.571  1.00  0.00           H  
ATOM    557  N   VAL A  39       3.732  20.780   2.905  1.00  0.00           N  
ATOM    558  CA  VAL A  39       4.289  21.442   1.761  1.00  0.00           C  
ATOM    559  C   VAL A  39       5.781  21.121   1.532  1.00  0.00           C  
ATOM    560  O   VAL A  39       6.155  20.721   0.425  1.00  0.00           O  
ATOM    561  CB  VAL A  39       4.098  22.954   1.868  1.00  0.00           C  
ATOM    562  CG1 VAL A  39       4.688  23.667   0.647  1.00  0.00           C  
ATOM    563  CG2 VAL A  39       2.611  23.272   1.979  1.00  0.00           C  
ATOM    564  H   VAL A  39       3.443  21.340   3.681  1.00  0.00           H  
ATOM    565  HA  VAL A  39       3.785  21.130   0.956  1.00  0.00           H  
ATOM    566  HB  VAL A  39       4.562  23.282   2.691  1.00  0.00           H  
ATOM    567 HG11 VAL A  39       4.552  24.653   0.739  1.00  0.00           H  
ATOM    568 HG12 VAL A  39       5.667  23.470   0.587  1.00  0.00           H  
ATOM    569 HG13 VAL A  39       4.231  23.343  -0.181  1.00  0.00           H  
ATOM    570 HG21 VAL A  39       2.486  24.262   2.049  1.00  0.00           H  
ATOM    571 HG22 VAL A  39       2.136  22.933   1.167  1.00  0.00           H  
ATOM    572 HG23 VAL A  39       2.236  22.830   2.794  1.00  0.00           H  
ATOM    573  N   SER A  40       6.640  21.124   2.559  1.00  0.00           N  
ATOM    574  CA  SER A  40       8.048  20.778   2.455  1.00  0.00           C  
ATOM    575  C   SER A  40       8.326  19.478   1.701  1.00  0.00           C  
ATOM    576  O   SER A  40       9.277  19.382   0.919  1.00  0.00           O  
ATOM    577  CB  SER A  40       8.653  20.637   3.873  1.00  0.00           C  
ATOM    578  OG  SER A  40      10.029  20.962   3.819  1.00  0.00           O  
ATOM    579  H   SER A  40       6.289  21.382   3.459  1.00  0.00           H  
ATOM    580  HA  SER A  40       8.521  21.522   1.984  1.00  0.00           H  
ATOM    581  HB2 SER A  40       8.543  19.696   4.193  1.00  0.00           H  
ATOM    582  HB3 SER A  40       8.186  21.259   4.501  1.00  0.00           H  
ATOM    583  HG  SER A  40      10.428  20.874   4.731  1.00  0.00           H  
ATOM    584  N   ARG A  41       7.628  18.411   1.954  1.00  0.00           N  
ATOM    585  CA  ARG A  41       7.787  17.102   1.370  1.00  0.00           C  
ATOM    586  C   ARG A  41       7.575  17.110  -0.172  1.00  0.00           C  
ATOM    587  O   ARG A  41       8.109  16.256  -0.869  1.00  0.00           O  
ATOM    588  CB  ARG A  41       6.799  16.096   1.980  1.00  0.00           C  
ATOM    589  CG  ARG A  41       7.252  15.359   3.222  1.00  0.00           C  
ATOM    590  CD  ARG A  41       6.372  14.215   3.673  1.00  0.00           C  
ATOM    591  NE  ARG A  41       4.987  14.626   3.822  1.00  0.00           N  
ATOM    592  CZ  ARG A  41       4.294  15.189   4.786  1.00  0.00           C  
ATOM    593  NH1 ARG A  41       4.822  15.466   5.989  1.00  0.00           N  
ATOM    594  NH2 ARG A  41       3.008  15.433   4.589  1.00  0.00           N  
ATOM    595  H   ARG A  41       6.898  18.509   2.630  1.00  0.00           H  
ATOM    596  HA  ARG A  41       8.716  16.784   1.558  1.00  0.00           H  
ATOM    597  HB2 ARG A  41       6.594  15.412   1.280  1.00  0.00           H  
ATOM    598  HB3 ARG A  41       5.964  16.595   2.212  1.00  0.00           H  
ATOM    599  HG2 ARG A  41       7.300  16.021   3.970  1.00  0.00           H  
ATOM    600  HG3 ARG A  41       8.164  14.991   3.043  1.00  0.00           H  
ATOM    601  HD2 ARG A  41       6.706  13.877   4.553  1.00  0.00           H  
ATOM    602  HD3 ARG A  41       6.421  13.482   2.994  1.00  0.00           H  
ATOM    603  HE  ARG A  41       4.437  14.438   3.008  1.00  0.00           H  
ATOM    604 HH11 ARG A  41       4.259  15.895   6.695  1.00  0.00           H  
ATOM    605 HH12 ARG A  41       5.778  15.243   6.179  1.00  0.00           H  
ATOM    606 HH21 ARG A  41       2.464  15.861   5.311  1.00  0.00           H  
ATOM    607 HH22 ARG A  41       2.581  15.189   3.718  1.00  0.00           H  
ATOM    608  N   ASP A  42       6.764  18.030  -0.664  1.00  0.00           N  
ATOM    609  CA  ASP A  42       6.509  18.163  -2.093  1.00  0.00           C  
ATOM    610  C   ASP A  42       7.621  18.971  -2.771  1.00  0.00           C  
ATOM    611  O   ASP A  42       7.837  18.805  -3.993  1.00  0.00           O  
ATOM    612  CB  ASP A  42       5.192  18.909  -2.332  1.00  0.00           C  
ATOM    613  CG  ASP A  42       4.001  18.012  -2.084  1.00  0.00           C  
ATOM    614  OD1 ASP A  42       4.073  16.778  -2.229  1.00  0.00           O  
ATOM    615  OD2 ASP A  42       2.931  18.537  -1.760  1.00  0.00           O  
ATOM    616  H   ASP A  42       6.309  18.658  -0.033  1.00  0.00           H  
ATOM    617  HA  ASP A  42       6.457  17.255  -2.508  1.00  0.00           H  
ATOM    618  HB2 ASP A  42       5.167  19.230  -3.279  1.00  0.00           H  
ATOM    619  HB3 ASP A  42       5.144  19.693  -1.713  1.00  0.00           H  
ATOM    620  N   LEU A  43       8.236  19.885  -2.035  1.00  0.00           N  
ATOM    621  CA  LEU A  43       9.302  20.717  -2.521  1.00  0.00           C  
ATOM    622  C   LEU A  43      10.715  20.193  -2.292  1.00  0.00           C  
ATOM    623  O   LEU A  43      11.576  20.349  -3.201  1.00  0.00           O  
ATOM    624  CB  LEU A  43       9.244  22.132  -1.924  1.00  0.00           C  
ATOM    625  CG  LEU A  43       7.945  22.942  -2.108  1.00  0.00           C  
ATOM    626  CD1 LEU A  43       7.981  24.196  -1.235  1.00  0.00           C  
ATOM    627  CD2 LEU A  43       7.721  23.355  -3.562  1.00  0.00           C  
ATOM    628  H   LEU A  43       7.941  20.003  -1.087  1.00  0.00           H  
ATOM    629  HA  LEU A  43       9.178  20.808  -3.509  1.00  0.00           H  
ATOM    630  HB2 LEU A  43       9.985  22.660  -2.338  1.00  0.00           H  
ATOM    631  HB3 LEU A  43       9.405  22.047  -0.941  1.00  0.00           H  
ATOM    632  HG  LEU A  43       7.174  22.375  -1.817  1.00  0.00           H  
ATOM    633 HD11 LEU A  43       7.135  24.714  -1.361  1.00  0.00           H  
ATOM    634 HD12 LEU A  43       8.070  23.931  -0.275  1.00  0.00           H  
ATOM    635 HD13 LEU A  43       8.762  24.763  -1.498  1.00  0.00           H  
ATOM    636 HD21 LEU A  43       6.870  23.876  -3.633  1.00  0.00           H  
ATOM    637 HD22 LEU A  43       8.486  23.922  -3.869  1.00  0.00           H  
ATOM    638 HD23 LEU A  43       7.660  22.538  -4.135  1.00  0.00           H  
ATOM    639  N   PHE A  44      11.074  19.668  -1.131  1.00  0.00           N  
ATOM    640  CA  PHE A  44      12.482  19.270  -0.864  1.00  0.00           C  
ATOM    641  C   PHE A  44      12.581  17.797  -0.540  1.00  0.00           C  
ATOM    642  O   PHE A  44      11.722  17.216   0.128  1.00  0.00           O  
ATOM    643  CB  PHE A  44      13.090  20.155   0.225  1.00  0.00           C  
ATOM    644  CG  PHE A  44      13.073  21.612  -0.095  1.00  0.00           C  
ATOM    645  CD1 PHE A  44      13.969  22.144  -1.048  1.00  0.00           C  
ATOM    646  CD2 PHE A  44      12.154  22.466   0.496  1.00  0.00           C  
ATOM    647  CE1 PHE A  44      13.931  23.490  -1.344  1.00  0.00           C  
ATOM    648  CE2 PHE A  44      12.096  23.807   0.172  1.00  0.00           C  
ATOM    649  CZ  PHE A  44      12.963  24.310  -0.758  1.00  0.00           C  
ATOM    650  H   PHE A  44      10.384  19.536  -0.419  1.00  0.00           H  
ATOM    651  HA  PHE A  44      13.002  19.428  -1.703  1.00  0.00           H  
ATOM    652  HB2 PHE A  44      14.040  19.875   0.363  1.00  0.00           H  
ATOM    653  HB3 PHE A  44      12.574  20.013   1.070  1.00  0.00           H  
ATOM    654  HD1 PHE A  44      14.628  21.547  -1.506  1.00  0.00           H  
ATOM    655  HD2 PHE A  44      11.517  22.101   1.175  1.00  0.00           H  
ATOM    656  HE1 PHE A  44      14.597  23.880  -1.979  1.00  0.00           H  
ATOM    657  HE2 PHE A  44      11.426  24.404   0.613  1.00  0.00           H  
ATOM    658  HZ  PHE A  44      12.904  25.273  -1.021  1.00  0.00           H  
ATOM    659  N   GLU A  45      13.625  17.108  -1.075  1.00  0.00           N  
ATOM    660  CA  GLU A  45      13.744  15.684  -0.870  1.00  0.00           C  
ATOM    661  C   GLU A  45      15.086  15.388  -0.208  1.00  0.00           C  
ATOM    662  O   GLU A  45      16.077  15.877  -0.762  1.00  0.00           O  
ATOM    663  CB  GLU A  45      13.646  14.872  -2.153  1.00  0.00           C  
ATOM    664  CG  GLU A  45      13.668  13.351  -2.014  1.00  0.00           C  
ATOM    665  CD  GLU A  45      13.486  12.675  -3.378  1.00  0.00           C  
ATOM    666  OE1 GLU A  45      14.387  12.871  -4.233  1.00  0.00           O  
ATOM    667  OE2 GLU A  45      12.449  12.009  -3.593  1.00  0.00           O  
ATOM    668  H   GLU A  45      14.315  17.591  -1.614  1.00  0.00           H  
ATOM    669  HA  GLU A  45      13.014  15.390  -0.252  1.00  0.00           H  
ATOM    670  HB2 GLU A  45      14.416  15.133  -2.735  1.00  0.00           H  
ATOM    671  HB3 GLU A  45      12.789  15.121  -2.603  1.00  0.00           H  
ATOM    672  HG2 GLU A  45      12.927  13.067  -1.406  1.00  0.00           H  
ATOM    673  HG3 GLU A  45      14.545  13.070  -1.624  1.00  0.00           H  
ATOM    674  N   GLY A  46      15.079  14.648   0.908  1.00  0.00           N  
ATOM    675  CA  GLY A  46      16.343  14.338   1.555  1.00  0.00           C  
ATOM    676  C   GLY A  46      16.853  12.955   1.125  1.00  0.00           C  
ATOM    677  O   GLY A  46      16.336  12.326   0.188  1.00  0.00           O  
ATOM    678  H   GLY A  46      14.217  14.314   1.290  1.00  0.00           H  
ATOM    679  HA2 GLY A  46      16.214  14.346   2.547  1.00  0.00           H  
ATOM    680  HA3 GLY A  46      17.019  15.030   1.301  1.00  0.00           H  
ATOM    681  N   LEU A  47      17.745  12.401   1.917  1.00  0.00           N  
ATOM    682  CA  LEU A  47      18.306  11.069   1.688  1.00  0.00           C  
ATOM    683  C   LEU A  47      17.245  10.007   1.509  1.00  0.00           C  
ATOM    684  O   LEU A  47      17.263   9.240   0.511  1.00  0.00           O  
ATOM    685  CB  LEU A  47      19.298  10.753   2.830  1.00  0.00           C  
ATOM    686  CG  LEU A  47      20.465  11.749   2.938  1.00  0.00           C  
ATOM    687  CD1 LEU A  47      21.281  11.547   4.219  1.00  0.00           C  
ATOM    688  CD2 LEU A  47      21.351  11.618   1.676  1.00  0.00           C  
ATOM    689  H   LEU A  47      18.056  12.916   2.716  1.00  0.00           H  
ATOM    690  HA  LEU A  47      18.833  11.110   0.839  1.00  0.00           H  
ATOM    691  HB2 LEU A  47      19.677   9.841   2.674  1.00  0.00           H  
ATOM    692  HB3 LEU A  47      18.796  10.762   3.695  1.00  0.00           H  
ATOM    693  HG  LEU A  47      20.084  12.673   2.955  1.00  0.00           H  
ATOM    694 HD11 LEU A  47      22.026  12.213   4.248  1.00  0.00           H  
ATOM    695 HD12 LEU A  47      20.689  11.674   5.015  1.00  0.00           H  
ATOM    696 HD13 LEU A  47      21.660  10.622   4.230  1.00  0.00           H  
ATOM    697 HD21 LEU A  47      22.114  12.262   1.736  1.00  0.00           H  
ATOM    698 HD22 LEU A  47      21.706  10.685   1.613  1.00  0.00           H  
ATOM    699 HD23 LEU A  47      20.806  11.822   0.863  1.00  0.00           H  
ATOM    700  N   LEU A  48      16.384   9.806   2.527  1.00  0.00           N  
ATOM    701  CA  LEU A  48      15.343   8.784   2.422  1.00  0.00           C  
ATOM    702  C   LEU A  48      13.971   9.442   2.408  1.00  0.00           C  
ATOM    703  O   LEU A  48      13.837  10.615   2.785  1.00  0.00           O  
ATOM    704  CB  LEU A  48      15.479   7.736   3.511  1.00  0.00           C  
ATOM    705  CG  LEU A  48      16.645   6.760   3.635  1.00  0.00           C  
ATOM    706  CD1 LEU A  48      17.983   7.437   3.817  1.00  0.00           C  
ATOM    707  CD2 LEU A  48      16.446   5.816   4.833  1.00  0.00           C  
ATOM    708  H   LEU A  48      16.458  10.358   3.357  1.00  0.00           H  
ATOM    709  HA  LEU A  48      15.463   8.322   1.543  1.00  0.00           H  
ATOM    710  HB2 LEU A  48      14.660   7.167   3.440  1.00  0.00           H  
ATOM    711  HB3 LEU A  48      15.460   8.242   4.374  1.00  0.00           H  
ATOM    712  HG  LEU A  48      16.683   6.208   2.802  1.00  0.00           H  
ATOM    713 HD11 LEU A  48      18.700   6.744   3.891  1.00  0.00           H  
ATOM    714 HD12 LEU A  48      18.169   8.026   3.030  1.00  0.00           H  
ATOM    715 HD13 LEU A  48      17.966   7.990   4.650  1.00  0.00           H  
ATOM    716 HD21 LEU A  48      17.221   5.187   4.894  1.00  0.00           H  
ATOM    717 HD22 LEU A  48      16.386   6.353   5.674  1.00  0.00           H  
ATOM    718 HD23 LEU A  48      15.602   5.294   4.710  1.00  0.00           H  
ATOM    719  N   ILE A  49      12.936   8.773   1.920  1.00  0.00           N  
ATOM    720  CA  ILE A  49      11.568   9.294   1.863  1.00  0.00           C  
ATOM    721  C   ILE A  49      10.679   8.153   2.365  1.00  0.00           C  
ATOM    722  O   ILE A  49      11.241   7.060   2.553  1.00  0.00           O  
ATOM    723  CB  ILE A  49      11.088   9.742   0.485  1.00  0.00           C  
ATOM    724  CG1 ILE A  49      11.468   8.649  -0.571  1.00  0.00           C  
ATOM    725  CG2 ILE A  49      11.681  11.071   0.009  1.00  0.00           C  
ATOM    726  CD1 ILE A  49      10.581   8.782  -1.786  1.00  0.00           C  
ATOM    727  H   ILE A  49      13.100   7.852   1.567  1.00  0.00           H  
ATOM    728  HA  ILE A  49      11.491  10.064   2.496  1.00  0.00           H  
ATOM    729  HB  ILE A  49      10.092   9.829   0.508  1.00  0.00           H  
ATOM    730 HG12 ILE A  49      11.346   7.742  -0.168  1.00  0.00           H  
ATOM    731 HG13 ILE A  49      12.423   8.767  -0.843  1.00  0.00           H  
ATOM    732 HG21 ILE A  49      11.319  11.292  -0.896  1.00  0.00           H  
ATOM    733 HG22 ILE A  49      11.435  11.795   0.653  1.00  0.00           H  
ATOM    734 HG23 ILE A  49      12.677  10.993  -0.040  1.00  0.00           H  
ATOM    735 HD11 ILE A  49      10.827   8.082  -2.457  1.00  0.00           H  
ATOM    736 HD12 ILE A  49       9.626   8.663  -1.516  1.00  0.00           H  
ATOM    737 HD13 ILE A  49      10.703   9.689  -2.190  1.00  0.00           H  
ATOM    738  N   SER A  50       9.409   8.406   2.673  1.00  0.00           N  
ATOM    739  CA  SER A  50       8.550   7.322   3.132  1.00  0.00           C  
ATOM    740  C   SER A  50       7.776   6.716   1.954  1.00  0.00           C  
ATOM    741  O   SER A  50       7.258   7.519   1.172  1.00  0.00           O  
ATOM    742  CB  SER A  50       7.514   7.845   4.142  1.00  0.00           C  
ATOM    743  OG  SER A  50       8.131   8.310   5.354  1.00  0.00           O  
ATOM    744  H   SER A  50       9.047   9.334   2.590  1.00  0.00           H  
ATOM    745  HA  SER A  50       9.109   6.614   3.564  1.00  0.00           H  
ATOM    746  HB2 SER A  50       6.879   7.105   4.366  1.00  0.00           H  
ATOM    747  HB3 SER A  50       7.010   8.602   3.725  1.00  0.00           H  
ATOM    748  HG  SER A  50       7.426   8.640   5.982  1.00  0.00           H  
ATOM    749  N   ASP A  51       7.617   5.407   1.871  1.00  0.00           N  
ATOM    750  CA  ASP A  51       6.781   4.892   0.760  1.00  0.00           C  
ATOM    751  C   ASP A  51       5.319   5.247   1.035  1.00  0.00           C  
ATOM    752  O   ASP A  51       4.995   6.156   1.808  1.00  0.00           O  
ATOM    753  CB  ASP A  51       6.988   3.416   0.486  1.00  0.00           C  
ATOM    754  CG  ASP A  51       6.829   2.536   1.703  1.00  0.00           C  
ATOM    755  OD1 ASP A  51       5.836   2.730   2.439  1.00  0.00           O  
ATOM    756  OD2 ASP A  51       7.720   1.673   1.896  1.00  0.00           O  
ATOM    757  H   ASP A  51       8.043   4.788   2.531  1.00  0.00           H  
ATOM    758  HA  ASP A  51       7.053   5.385  -0.066  1.00  0.00           H  
ATOM    759  HB2 ASP A  51       7.912   3.290   0.126  1.00  0.00           H  
ATOM    760  HB3 ASP A  51       6.320   3.127  -0.200  1.00  0.00           H  
ATOM    761  N   VAL A  52       4.386   4.489   0.495  1.00  0.00           N  
ATOM    762  CA  VAL A  52       2.951   4.716   0.622  1.00  0.00           C  
ATOM    763  C   VAL A  52       2.407   4.046   1.872  1.00  0.00           C  
ATOM    764  O   VAL A  52       1.321   4.365   2.343  1.00  0.00           O  
ATOM    765  CB  VAL A  52       2.261   4.267  -0.687  1.00  0.00           C  
ATOM    766  CG1 VAL A  52       1.125   3.279  -0.488  1.00  0.00           C  
ATOM    767  CG2 VAL A  52       1.740   5.494  -1.430  1.00  0.00           C  
ATOM    768  H   VAL A  52       4.684   3.700  -0.042  1.00  0.00           H  
ATOM    769  HA  VAL A  52       2.807   5.701   0.719  1.00  0.00           H  
ATOM    770  HB  VAL A  52       2.951   3.829  -1.263  1.00  0.00           H  
ATOM    771 HG11 VAL A  52       0.733   3.039  -1.376  1.00  0.00           H  
ATOM    772 HG12 VAL A  52       1.475   2.454  -0.044  1.00  0.00           H  
ATOM    773 HG13 VAL A  52       0.420   3.694   0.087  1.00  0.00           H  
ATOM    774 HG21 VAL A  52       1.293   5.206  -2.277  1.00  0.00           H  
ATOM    775 HG22 VAL A  52       1.081   5.978  -0.854  1.00  0.00           H  
ATOM    776 HG23 VAL A  52       2.504   6.102  -1.646  1.00  0.00           H  
ATOM    777  N   GLU A  53       3.223   3.171   2.437  1.00  0.00           N  
ATOM    778  CA  GLU A  53       2.936   2.451   3.665  1.00  0.00           C  
ATOM    779  C   GLU A  53       3.710   2.972   4.875  1.00  0.00           C  
ATOM    780  O   GLU A  53       3.823   2.323   5.905  1.00  0.00           O  
ATOM    781  CB  GLU A  53       3.297   0.980   3.395  1.00  0.00           C  
ATOM    782  CG  GLU A  53       2.249   0.029   3.960  1.00  0.00           C  
ATOM    783  CD  GLU A  53       2.066  -1.218   3.120  1.00  0.00           C  
ATOM    784  OE1 GLU A  53       2.971  -2.085   3.073  1.00  0.00           O  
ATOM    785  OE2 GLU A  53       0.990  -1.309   2.497  1.00  0.00           O  
ATOM    786  H   GLU A  53       4.098   2.993   1.987  1.00  0.00           H  
ATOM    787  HA  GLU A  53       1.956   2.514   3.856  1.00  0.00           H  
ATOM    788  HB2 GLU A  53       4.179   0.780   3.821  1.00  0.00           H  
ATOM    789  HB3 GLU A  53       3.364   0.839   2.407  1.00  0.00           H  
ATOM    790  HG2 GLU A  53       1.374   0.511   4.009  1.00  0.00           H  
ATOM    791  HG3 GLU A  53       2.530  -0.245   4.880  1.00  0.00           H  
ATOM    792  N   GLY A  54       4.330   4.148   4.746  1.00  0.00           N  
ATOM    793  CA  GLY A  54       5.106   4.786   5.775  1.00  0.00           C  
ATOM    794  C   GLY A  54       6.475   4.210   6.035  1.00  0.00           C  
ATOM    795  O   GLY A  54       7.162   4.771   6.893  1.00  0.00           O  
ATOM    796  H   GLY A  54       4.248   4.620   3.868  1.00  0.00           H  
ATOM    797  HA2 GLY A  54       4.586   4.731   6.627  1.00  0.00           H  
ATOM    798  HA3 GLY A  54       5.223   5.745   5.517  1.00  0.00           H  
ATOM    799  N   HIS A  55       6.952   3.177   5.309  1.00  0.00           N  
ATOM    800  CA  HIS A  55       8.294   2.683   5.611  1.00  0.00           C  
ATOM    801  C   HIS A  55       9.377   3.468   4.869  1.00  0.00           C  
ATOM    802  O   HIS A  55       9.218   3.966   3.765  1.00  0.00           O  
ATOM    803  CB  HIS A  55       8.533   1.207   5.345  1.00  0.00           C  
ATOM    804  CG  HIS A  55       7.400   0.279   5.623  1.00  0.00           C  
ATOM    805  ND1 HIS A  55       6.833  -0.491   4.625  1.00  0.00           N  
ATOM    806  CD2 HIS A  55       6.739  -0.025   6.764  1.00  0.00           C  
ATOM    807  CE1 HIS A  55       5.856  -1.218   5.142  1.00  0.00           C  
ATOM    808  NE2 HIS A  55       5.773  -0.953   6.434  1.00  0.00           N  
ATOM    809  H   HIS A  55       6.402   2.761   4.584  1.00  0.00           H  
ATOM    810  HA  HIS A  55       8.445   2.831   6.588  1.00  0.00           H  
ATOM    811  HB2 HIS A  55       9.305   0.919   5.912  1.00  0.00           H  
ATOM    812  HB3 HIS A  55       8.773   1.109   4.379  1.00  0.00           H  
ATOM    813  HD1 HIS A  55       7.116  -0.498   3.666  1.00  0.00           H  
ATOM    814  HD2 HIS A  55       6.917   0.351   7.673  1.00  0.00           H  
ATOM    815  HE1 HIS A  55       5.277  -1.860   4.639  1.00  0.00           H  
ATOM    816  HE2 HIS A  55       5.116  -1.359   7.069  1.00  0.00           H  
ATOM    817  N   PRO A  56      10.523   3.598   5.518  1.00  0.00           N  
ATOM    818  CA  PRO A  56      11.660   4.325   4.970  1.00  0.00           C  
ATOM    819  C   PRO A  56      12.139   3.736   3.637  1.00  0.00           C  
ATOM    820  O   PRO A  56      12.267   2.528   3.463  1.00  0.00           O  
ATOM    821  CB  PRO A  56      12.719   4.258   6.045  1.00  0.00           C  
ATOM    822  CG  PRO A  56      12.018   3.867   7.287  1.00  0.00           C  
ATOM    823  CD  PRO A  56      10.792   3.094   6.890  1.00  0.00           C  
ATOM    824  HA  PRO A  56      11.399   5.280   4.829  1.00  0.00           H  
ATOM    825  HB2 PRO A  56      13.412   3.577   5.808  1.00  0.00           H  
ATOM    826  HB3 PRO A  56      13.155   5.151   6.159  1.00  0.00           H  
ATOM    827  HG2 PRO A  56      12.615   3.295   7.850  1.00  0.00           H  
ATOM    828  HG3 PRO A  56      11.755   4.683   7.802  1.00  0.00           H  
ATOM    829  HD2 PRO A  56      10.971   2.110   6.885  1.00  0.00           H  
ATOM    830  HD3 PRO A  56      10.027   3.290   7.503  1.00  0.00           H  
ATOM    831  N   SER A  57      12.394   4.628   2.678  1.00  0.00           N  
ATOM    832  CA  SER A  57      12.841   4.135   1.383  1.00  0.00           C  
ATOM    833  C   SER A  57      13.697   5.149   0.651  1.00  0.00           C  
ATOM    834  O   SER A  57      13.608   6.347   0.834  1.00  0.00           O  
ATOM    835  CB  SER A  57      11.587   3.713   0.607  1.00  0.00           C  
ATOM    836  OG  SER A  57      10.918   4.877   0.220  1.00  0.00           O  
ATOM    837  H   SER A  57      12.281   5.608   2.844  1.00  0.00           H  
ATOM    838  HA  SER A  57      13.396   3.318   1.539  1.00  0.00           H  
ATOM    839  HB2 SER A  57      10.995   3.158   1.191  1.00  0.00           H  
ATOM    840  HB3 SER A  57      11.848   3.185  -0.201  1.00  0.00           H  
ATOM    841  HG  SER A  57      10.093   4.633  -0.290  1.00  0.00           H  
ATOM    842  N   PRO A  58      14.569   4.628  -0.216  1.00  0.00           N  
ATOM    843  CA  PRO A  58      15.475   5.400  -1.009  1.00  0.00           C  
ATOM    844  C   PRO A  58      14.882   6.701  -1.479  1.00  0.00           C  
ATOM    845  O   PRO A  58      13.862   6.660  -2.149  1.00  0.00           O  
ATOM    846  CB  PRO A  58      15.822   4.484  -2.197  1.00  0.00           C  
ATOM    847  CG  PRO A  58      15.129   3.205  -1.984  1.00  0.00           C  
ATOM    848  CD  PRO A  58      14.707   3.165  -0.527  1.00  0.00           C  
ATOM    849  HA  PRO A  58      16.303   5.585  -0.480  1.00  0.00           H  
ATOM    850  HB2 PRO A  58      15.514   4.901  -3.052  1.00  0.00           H  
ATOM    851  HB3 PRO A  58      16.810   4.335  -2.236  1.00  0.00           H  
ATOM    852  HG2 PRO A  58      14.325   3.147  -2.576  1.00  0.00           H  
ATOM    853  HG3 PRO A  58      15.745   2.443  -2.184  1.00  0.00           H  
ATOM    854  HD2 PRO A  58      13.838   2.683  -0.411  1.00  0.00           H  
ATOM    855  HD3 PRO A  58      15.406   2.734   0.044  1.00  0.00           H  
ATOM    856  N   GLY A  59      15.559   7.815  -1.239  1.00  0.00           N  
ATOM    857  CA  GLY A  59      15.080   9.112  -1.739  1.00  0.00           C  
ATOM    858  C   GLY A  59      16.193   9.616  -2.651  1.00  0.00           C  
ATOM    859  O   GLY A  59      16.406   9.047  -3.723  1.00  0.00           O  
ATOM    860  H   GLY A  59      16.407   7.773  -0.711  1.00  0.00           H  
ATOM    861  HA2 GLY A  59      14.931   9.748  -0.982  1.00  0.00           H  
ATOM    862  HA3 GLY A  59      14.229   8.999  -2.252  1.00  0.00           H  
ATOM    863  N   VAL A  60      17.002  10.573  -2.218  1.00  0.00           N  
ATOM    864  CA  VAL A  60      18.132  11.002  -3.062  1.00  0.00           C  
ATOM    865  C   VAL A  60      19.212   9.914  -2.989  1.00  0.00           C  
ATOM    866  O   VAL A  60      19.948   9.691  -3.964  1.00  0.00           O  
ATOM    867  CB  VAL A  60      18.636  12.389  -2.695  1.00  0.00           C  
ATOM    868  CG1 VAL A  60      19.894  12.813  -3.448  1.00  0.00           C  
ATOM    869  CG2 VAL A  60      17.577  13.460  -2.934  1.00  0.00           C  
ATOM    870  H   VAL A  60      16.847  11.000  -1.327  1.00  0.00           H  
ATOM    871  HA  VAL A  60      17.806  11.040  -4.006  1.00  0.00           H  
ATOM    872  HB  VAL A  60      18.852  12.386  -1.719  1.00  0.00           H  
ATOM    873 HG11 VAL A  60      20.164  13.730  -3.156  1.00  0.00           H  
ATOM    874 HG12 VAL A  60      20.633  12.169  -3.251  1.00  0.00           H  
ATOM    875 HG13 VAL A  60      19.709  12.817  -4.431  1.00  0.00           H  
ATOM    876 HG21 VAL A  60      17.945  14.355  -2.682  1.00  0.00           H  
ATOM    877 HG22 VAL A  60      17.321  13.465  -3.901  1.00  0.00           H  
ATOM    878 HG23 VAL A  60      16.771  13.262  -2.376  1.00  0.00           H  
ATOM    879  N   ALA A  61      19.279   9.185  -1.871  1.00  0.00           N  
ATOM    880  CA  ALA A  61      20.210   8.070  -1.698  1.00  0.00           C  
ATOM    881  C   ALA A  61      19.549   6.779  -2.189  1.00  0.00           C  
ATOM    882  O   ALA A  61      18.443   6.419  -1.759  1.00  0.00           O  
ATOM    883  CB  ALA A  61      20.640   7.863  -0.257  1.00  0.00           C  
ATOM    884  H   ALA A  61      18.663   9.413  -1.117  1.00  0.00           H  
ATOM    885  HA  ALA A  61      21.024   8.244  -2.253  1.00  0.00           H  
ATOM    886  HB1 ALA A  61      21.273   7.090  -0.206  1.00  0.00           H  
ATOM    887  HB2 ALA A  61      21.094   8.689   0.077  1.00  0.00           H  
ATOM    888  HB3 ALA A  61      19.836   7.674   0.307  1.00  0.00           H  
ATOM    889  N   GLU A  62      20.262   6.071  -3.084  1.00  0.00           N  
ATOM    890  CA  GLU A  62      19.664   4.866  -3.678  1.00  0.00           C  
ATOM    891  C   GLU A  62      19.873   3.658  -2.793  1.00  0.00           C  
ATOM    892  O   GLU A  62      19.103   2.699  -2.820  1.00  0.00           O  
ATOM    893  CB  GLU A  62      20.192   4.641  -5.088  1.00  0.00           C  
ATOM    894  CG  GLU A  62      21.710   4.705  -5.213  1.00  0.00           C  
ATOM    895  CD  GLU A  62      22.183   4.382  -6.628  1.00  0.00           C  
ATOM    896  OE1 GLU A  62      21.325   3.944  -7.427  1.00  0.00           O  
ATOM    897  OE2 GLU A  62      23.385   4.583  -6.904  1.00  0.00           O  
ATOM    898  H   GLU A  62      21.184   6.360  -3.341  1.00  0.00           H  
ATOM    899  HA  GLU A  62      18.679   5.022  -3.747  1.00  0.00           H  
ATOM    900  HB2 GLU A  62      19.800   5.342  -5.684  1.00  0.00           H  
ATOM    901  HB3 GLU A  62      19.891   3.738  -5.393  1.00  0.00           H  
ATOM    902  HG2 GLU A  62      22.114   4.045  -4.579  1.00  0.00           H  
ATOM    903  HG3 GLU A  62      22.015   5.627  -4.974  1.00  0.00           H  
ATOM    904  N   LYS A  63      20.937   3.706  -2.012  1.00  0.00           N  
ATOM    905  CA  LYS A  63      21.196   2.628  -1.057  1.00  0.00           C  
ATOM    906  C   LYS A  63      22.128   3.185   0.015  1.00  0.00           C  
ATOM    907  O   LYS A  63      22.662   4.282  -0.186  1.00  0.00           O  
ATOM    908  CB  LYS A  63      21.650   1.398  -1.829  1.00  0.00           C  
ATOM    909  CG  LYS A  63      23.132   1.329  -2.090  1.00  0.00           C  
ATOM    910  CD  LYS A  63      23.883   0.738  -0.913  1.00  0.00           C  
ATOM    911  CE  LYS A  63      23.516  -0.695  -0.602  1.00  0.00           C  
ATOM    912  NZ  LYS A  63      24.773  -1.500  -0.489  1.00  0.00           N  
ATOM    913  H   LYS A  63      21.567   4.480  -2.073  1.00  0.00           H  
ATOM    914  HA  LYS A  63      20.328   2.403  -0.614  1.00  0.00           H  
ATOM    915  HB2 LYS A  63      21.178   1.392  -2.711  1.00  0.00           H  
ATOM    916  HB3 LYS A  63      21.388   0.587  -1.305  1.00  0.00           H  
ATOM    917  HG2 LYS A  63      23.474   2.253  -2.261  1.00  0.00           H  
ATOM    918  HG3 LYS A  63      23.293   0.759  -2.896  1.00  0.00           H  
ATOM    919  HD2 LYS A  63      23.688   1.294  -0.105  1.00  0.00           H  
ATOM    920  HD3 LYS A  63      24.862   0.775  -1.115  1.00  0.00           H  
ATOM    921  HE2 LYS A  63      22.946  -1.063  -1.336  1.00  0.00           H  
ATOM    922  HE3 LYS A  63      23.013  -0.734   0.262  1.00  0.00           H  
ATOM    923  HZ1 LYS A  63      24.542  -2.451  -0.283  1.00  0.00           H  
ATOM    924  HZ2 LYS A  63      25.274  -1.458  -1.353  1.00  0.00           H  
ATOM    925  HZ3 LYS A  63      25.342  -1.129   0.245  1.00  0.00           H  
ATOM    926  N   TRP A  64      22.241   2.507   1.154  1.00  0.00           N  
ATOM    927  CA  TRP A  64      23.059   3.063   2.229  1.00  0.00           C  
ATOM    928  C   TRP A  64      23.629   1.945   3.074  1.00  0.00           C  
ATOM    929  O   TRP A  64      23.035   0.883   2.993  1.00  0.00           O  
ATOM    930  CB  TRP A  64      22.171   4.010   3.089  1.00  0.00           C  
ATOM    931  CG  TRP A  64      20.934   3.343   3.627  1.00  0.00           C  
ATOM    932  CD1 TRP A  64      20.847   2.616   4.781  1.00  0.00           C  
ATOM    933  CD2 TRP A  64      19.618   3.363   3.068  1.00  0.00           C  
ATOM    934  NE1 TRP A  64      19.547   2.152   4.928  1.00  0.00           N  
ATOM    935  CE2 TRP A  64      18.781   2.606   3.896  1.00  0.00           C  
ATOM    936  CE3 TRP A  64      19.061   3.936   1.924  1.00  0.00           C  
ATOM    937  CZ2 TRP A  64      17.429   2.408   3.645  1.00  0.00           C  
ATOM    938  CZ3 TRP A  64      17.721   3.761   1.649  1.00  0.00           C  
ATOM    939  CH2 TRP A  64      16.900   2.991   2.508  1.00  0.00           C  
ATOM    940  H   TRP A  64      21.774   1.631   1.272  1.00  0.00           H  
ATOM    941  HA  TRP A  64      23.810   3.589   1.831  1.00  0.00           H  
ATOM    942  HB2 TRP A  64      21.892   4.785   2.522  1.00  0.00           H  
ATOM    943  HB3 TRP A  64      22.714   4.340   3.861  1.00  0.00           H  
ATOM    944  HD1 TRP A  64      21.599   2.446   5.417  1.00  0.00           H  
ATOM    945  HE1 TRP A  64      19.222   1.573   5.676  1.00  0.00           H  
ATOM    946  HE3 TRP A  64      19.633   4.473   1.304  1.00  0.00           H  
ATOM    947  HZ2 TRP A  64      16.860   1.865   4.263  1.00  0.00           H  
ATOM    948  HZ3 TRP A  64      17.325   4.183   0.834  1.00  0.00           H  
ATOM    949  HH2 TRP A  64      15.932   2.868   2.291  1.00  0.00           H  
ATOM    950  N   GLU A  65      24.613   2.166   3.930  1.00  0.00           N  
ATOM    951  CA  GLU A  65      25.113   1.070   4.759  1.00  0.00           C  
ATOM    952  C   GLU A  65      25.756   1.673   5.998  1.00  0.00           C  
ATOM    953  O   GLU A  65      25.976   2.883   6.035  1.00  0.00           O  
ATOM    954  CB  GLU A  65      26.116   0.205   3.985  1.00  0.00           C  
ATOM    955  CG  GLU A  65      27.393   0.856   3.532  1.00  0.00           C  
ATOM    956  CD  GLU A  65      27.673   0.980   2.055  1.00  0.00           C  
ATOM    957  OE1 GLU A  65      26.833   0.621   1.198  1.00  0.00           O  
ATOM    958  OE2 GLU A  65      28.775   1.477   1.689  1.00  0.00           O  
ATOM    959  H   GLU A  65      25.013   3.079   4.010  1.00  0.00           H  
ATOM    960  HA  GLU A  65      24.342   0.499   5.040  1.00  0.00           H  
ATOM    961  HB2 GLU A  65      25.649  -0.137   3.170  1.00  0.00           H  
ATOM    962  HB3 GLU A  65      26.365  -0.564   4.574  1.00  0.00           H  
ATOM    963  HG2 GLU A  65      28.145   0.330   3.929  1.00  0.00           H  
ATOM    964  HG3 GLU A  65      27.398   1.782   3.909  1.00  0.00           H  
ATOM    965  N   ASN A  66      26.060   0.836   6.974  1.00  0.00           N  
ATOM    966  CA  ASN A  66      26.682   1.275   8.205  1.00  0.00           C  
ATOM    967  C   ASN A  66      27.730   0.282   8.681  1.00  0.00           C  
ATOM    968  O   ASN A  66      27.635  -0.911   8.394  1.00  0.00           O  
ATOM    969  CB  ASN A  66      25.650   1.464   9.332  1.00  0.00           C  
ATOM    970  CG  ASN A  66      25.150   0.203   9.972  1.00  0.00           C  
ATOM    971  OD1 ASN A  66      25.744  -0.177  10.995  1.00  0.00           O  
ATOM    972  ND2 ASN A  66      24.136  -0.476   9.476  1.00  0.00           N  
ATOM    973  H   ASN A  66      25.853  -0.135   6.858  1.00  0.00           H  
ATOM    974  HA  ASN A  66      27.131   2.153   8.037  1.00  0.00           H  
ATOM    975  HB2 ASN A  66      24.863   1.948   8.950  1.00  0.00           H  
ATOM    976  HB3 ASN A  66      26.072   2.024  10.045  1.00  0.00           H  
ATOM    977 HD21 ASN A  66      23.673  -0.152   8.651  1.00  0.00           H  
ATOM    978 HD22 ASN A  66      23.830  -1.316   9.924  1.00  0.00           H  
ATOM    979  N   LYS A  67      28.619   0.769   9.520  1.00  0.00           N  
ATOM    980  CA  LYS A  67      29.606  -0.037  10.205  1.00  0.00           C  
ATOM    981  C   LYS A  67      29.398   0.244  11.698  1.00  0.00           C  
ATOM    982  O   LYS A  67      29.604   1.374  12.145  1.00  0.00           O  
ATOM    983  CB  LYS A  67      31.043   0.336   9.829  1.00  0.00           C  
ATOM    984  CG  LYS A  67      32.089  -0.753   9.901  1.00  0.00           C  
ATOM    985  CD  LYS A  67      31.899  -1.813  10.958  1.00  0.00           C  
ATOM    986  CE  LYS A  67      33.121  -2.684  11.232  1.00  0.00           C  
ATOM    987  NZ  LYS A  67      34.412  -1.956  11.366  1.00  0.00           N  
ATOM    988  H   LYS A  67      28.612   1.754   9.694  1.00  0.00           H  
ATOM    989  HA  LYS A  67      29.445  -1.006  10.015  1.00  0.00           H  
ATOM    990  HB2 LYS A  67      31.332   1.070  10.443  1.00  0.00           H  
ATOM    991  HB3 LYS A  67      31.028   0.675   8.888  1.00  0.00           H  
ATOM    992  HG2 LYS A  67      32.971  -0.314  10.069  1.00  0.00           H  
ATOM    993  HG3 LYS A  67      32.109  -1.212   9.013  1.00  0.00           H  
ATOM    994  HD2 LYS A  67      31.152  -2.411  10.666  1.00  0.00           H  
ATOM    995  HD3 LYS A  67      31.647  -1.357  11.811  1.00  0.00           H  
ATOM    996  HE2 LYS A  67      33.211  -3.334  10.477  1.00  0.00           H  
ATOM    997  HE3 LYS A  67      32.959  -3.182  12.084  1.00  0.00           H  
ATOM    998  HZ1 LYS A  67      35.147  -2.611  11.543  1.00  0.00           H  
ATOM    999  HZ2 LYS A  67      34.604  -1.460  10.519  1.00  0.00           H  
ATOM   1000  HZ3 LYS A  67      34.352  -1.308  12.126  1.00  0.00           H  
ATOM   1001  N   ASP A  68      28.944  -0.730  12.453  1.00  0.00           N  
ATOM   1002  CA  ASP A  68      28.748  -0.681  13.887  1.00  0.00           C  
ATOM   1003  C   ASP A  68      27.580   0.231  14.281  1.00  0.00           C  
ATOM   1004  O   ASP A  68      27.492   0.747  15.402  1.00  0.00           O  
ATOM   1005  CB  ASP A  68      30.065  -0.259  14.538  1.00  0.00           C  
ATOM   1006  CG  ASP A  68      31.290  -1.160  14.390  1.00  0.00           C  
ATOM   1007  OD1 ASP A  68      31.427  -2.221  15.074  1.00  0.00           O  
ATOM   1008  OD2 ASP A  68      32.203  -0.814  13.583  1.00  0.00           O  
ATOM   1009  H   ASP A  68      28.711  -1.587  11.994  1.00  0.00           H  
ATOM   1010  HA  ASP A  68      28.534  -1.606  14.199  1.00  0.00           H  
ATOM   1011  HB2 ASP A  68      29.889  -0.163  15.518  1.00  0.00           H  
ATOM   1012  HB3 ASP A  68      30.309   0.632  14.154  1.00  0.00           H  
ATOM   1013  N   PHE A  69      26.676   0.523  13.354  1.00  0.00           N  
ATOM   1014  CA  PHE A  69      25.612   1.505  13.547  1.00  0.00           C  
ATOM   1015  C   PHE A  69      26.185   2.878  13.885  1.00  0.00           C  
ATOM   1016  O   PHE A  69      25.458   3.723  14.434  1.00  0.00           O  
ATOM   1017  CB  PHE A  69      24.616   1.013  14.599  1.00  0.00           C  
ATOM   1018  CG  PHE A  69      23.829  -0.215  14.205  1.00  0.00           C  
ATOM   1019  CD1 PHE A  69      23.019  -0.215  13.088  1.00  0.00           C  
ATOM   1020  CD2 PHE A  69      23.914  -1.367  14.961  1.00  0.00           C  
ATOM   1021  CE1 PHE A  69      22.278  -1.327  12.739  1.00  0.00           C  
ATOM   1022  CE2 PHE A  69      23.180  -2.496  14.598  1.00  0.00           C  
ATOM   1023  CZ  PHE A  69      22.351  -2.494  13.491  1.00  0.00           C  
ATOM   1024  H   PHE A  69      26.726   0.045  12.477  1.00  0.00           H  
ATOM   1025  HA  PHE A  69      25.119   1.589  12.681  1.00  0.00           H  
ATOM   1026  HB2 PHE A  69      23.968   1.752  14.782  1.00  0.00           H  
ATOM   1027  HB3 PHE A  69      25.125   0.801  15.433  1.00  0.00           H  
ATOM   1028  HD1 PHE A  69      22.967   0.606  12.520  1.00  0.00           H  
ATOM   1029  HD2 PHE A  69      24.502  -1.392  15.769  1.00  0.00           H  
ATOM   1030  HE1 PHE A  69      21.682  -1.292  11.936  1.00  0.00           H  
ATOM   1031  HE2 PHE A  69      23.255  -3.326  15.151  1.00  0.00           H  
ATOM   1032  HZ  PHE A  69      21.822  -3.305  13.240  1.00  0.00           H  
ATOM   1033  N   LYS A  70      27.434   3.198  13.608  1.00  0.00           N  
ATOM   1034  CA  LYS A  70      28.098   4.429  13.942  1.00  0.00           C  
ATOM   1035  C   LYS A  70      28.607   5.224  12.747  1.00  0.00           C  
ATOM   1036  O   LYS A  70      28.842   6.428  12.921  1.00  0.00           O  
ATOM   1037  CB  LYS A  70      29.307   4.250  14.851  1.00  0.00           C  
ATOM   1038  CG  LYS A  70      29.156   4.207  16.357  1.00  0.00           C  
ATOM   1039  CD  LYS A  70      30.548   4.032  16.952  1.00  0.00           C  
ATOM   1040  CE  LYS A  70      30.673   4.544  18.374  1.00  0.00           C  
ATOM   1041  NZ  LYS A  70      32.048   4.456  18.771  1.00  0.00           N  
ATOM   1042  H   LYS A  70      27.974   2.515  13.116  1.00  0.00           H  
ATOM   1043  HA  LYS A  70      27.439   5.004  14.427  1.00  0.00           H  
ATOM   1044  HB2 LYS A  70      29.928   5.008  14.650  1.00  0.00           H  
ATOM   1045  HB3 LYS A  70      29.737   3.387  14.584  1.00  0.00           H  
ATOM   1046  HG2 LYS A  70      28.573   3.438  16.620  1.00  0.00           H  
ATOM   1047  HG3 LYS A  70      28.750   5.060  16.684  1.00  0.00           H  
ATOM   1048  HD2 LYS A  70      31.201   4.528  16.379  1.00  0.00           H  
ATOM   1049  HD3 LYS A  70      30.773   3.058  16.946  1.00  0.00           H  
ATOM   1050  HE2 LYS A  70      30.110   3.987  18.984  1.00  0.00           H  
ATOM   1051  HE3 LYS A  70      30.370   5.496  18.417  1.00  0.00           H  
ATOM   1052  HZ1 LYS A  70      32.146   4.791  19.708  1.00  0.00           H  
ATOM   1053  HZ2 LYS A  70      32.348   3.503  18.724  1.00  0.00           H  
ATOM   1054  HZ3 LYS A  70      32.608   5.013  18.158  1.00  0.00           H  
ATOM   1055  N   VAL A  71      28.901   4.584  11.623  1.00  0.00           N  
ATOM   1056  CA  VAL A  71      29.370   5.302  10.425  1.00  0.00           C  
ATOM   1057  C   VAL A  71      28.352   4.973   9.350  1.00  0.00           C  
ATOM   1058  O   VAL A  71      28.141   3.803   9.042  1.00  0.00           O  
ATOM   1059  CB  VAL A  71      30.816   4.965  10.031  1.00  0.00           C  
ATOM   1060  CG1 VAL A  71      31.315   5.773   8.834  1.00  0.00           C  
ATOM   1061  CG2 VAL A  71      31.823   5.251  11.152  1.00  0.00           C  
ATOM   1062  H   VAL A  71      28.802   3.590  11.588  1.00  0.00           H  
ATOM   1063  HA  VAL A  71      29.319   6.283  10.611  1.00  0.00           H  
ATOM   1064  HB  VAL A  71      30.864   3.993   9.801  1.00  0.00           H  
ATOM   1065 HG11 VAL A  71      32.257   5.512   8.625  1.00  0.00           H  
ATOM   1066 HG12 VAL A  71      30.734   5.588   8.041  1.00  0.00           H  
ATOM   1067 HG13 VAL A  71      31.280   6.748   9.052  1.00  0.00           H  
ATOM   1068 HG21 VAL A  71      32.744   5.014  10.842  1.00  0.00           H  
ATOM   1069 HG22 VAL A  71      31.791   6.222  11.389  1.00  0.00           H  
ATOM   1070 HG23 VAL A  71      31.591   4.703  11.956  1.00  0.00           H  
ATOM   1071  N   TRP A  72      27.617   5.912   8.781  1.00  0.00           N  
ATOM   1072  CA  TRP A  72      26.535   5.637   7.852  1.00  0.00           C  
ATOM   1073  C   TRP A  72      26.959   6.200   6.502  1.00  0.00           C  
ATOM   1074  O   TRP A  72      27.493   7.291   6.470  1.00  0.00           O  
ATOM   1075  CB  TRP A  72      25.186   6.202   8.345  1.00  0.00           C  
ATOM   1076  CG  TRP A  72      24.588   5.472   9.511  1.00  0.00           C  
ATOM   1077  CD1 TRP A  72      24.988   5.559  10.818  1.00  0.00           C  
ATOM   1078  CD2 TRP A  72      23.493   4.541   9.517  1.00  0.00           C  
ATOM   1079  NE1 TRP A  72      24.215   4.757  11.613  1.00  0.00           N  
ATOM   1080  CE2 TRP A  72      23.299   4.118  10.839  1.00  0.00           C  
ATOM   1081  CE3 TRP A  72      22.688   4.002   8.510  1.00  0.00           C  
ATOM   1082  CZ2 TRP A  72      22.336   3.185  11.204  1.00  0.00           C  
ATOM   1083  CZ3 TRP A  72      21.709   3.090   8.882  1.00  0.00           C  
ATOM   1084  CH2 TRP A  72      21.534   2.688  10.200  1.00  0.00           C  
ATOM   1085  H   TRP A  72      27.817   6.866   9.003  1.00  0.00           H  
ATOM   1086  HA  TRP A  72      26.444   4.645   7.762  1.00  0.00           H  
ATOM   1087  HB2 TRP A  72      24.536   6.162   7.586  1.00  0.00           H  
ATOM   1088  HB3 TRP A  72      25.327   7.155   8.613  1.00  0.00           H  
ATOM   1089  HD1 TRP A  72      25.741   6.130  11.146  1.00  0.00           H  
ATOM   1090  HE1 TRP A  72      24.309   4.657  12.604  1.00  0.00           H  
ATOM   1091  HE3 TRP A  72      22.813   4.264   7.553  1.00  0.00           H  
ATOM   1092  HZ2 TRP A  72      22.230   2.888  12.153  1.00  0.00           H  
ATOM   1093  HZ3 TRP A  72      21.110   2.710   8.177  1.00  0.00           H  
ATOM   1094  HH2 TRP A  72      20.816   2.029  10.423  1.00  0.00           H  
ATOM   1095  N   THR A  73      26.877   5.382   5.454  1.00  0.00           N  
ATOM   1096  CA  THR A  73      27.333   5.797   4.144  1.00  0.00           C  
ATOM   1097  C   THR A  73      26.189   5.793   3.157  1.00  0.00           C  
ATOM   1098  O   THR A  73      25.540   4.756   2.948  1.00  0.00           O  
ATOM   1099  CB  THR A  73      28.502   4.903   3.650  1.00  0.00           C  
ATOM   1100  OG1 THR A  73      29.614   5.117   4.533  1.00  0.00           O  
ATOM   1101  CG2 THR A  73      28.931   5.354   2.259  1.00  0.00           C  
ATOM   1102  H   THR A  73      26.494   4.466   5.574  1.00  0.00           H  
ATOM   1103  HA  THR A  73      27.672   6.735   4.219  1.00  0.00           H  
ATOM   1104  HB  THR A  73      28.234   3.940   3.644  1.00  0.00           H  
ATOM   1105  HG1 THR A  73      30.386   4.553   4.240  1.00  0.00           H  
ATOM   1106 HG21 THR A  73      29.684   4.779   1.940  1.00  0.00           H  
ATOM   1107 HG22 THR A  73      28.159   5.272   1.629  1.00  0.00           H  
ATOM   1108 HG23 THR A  73      29.232   6.307   2.296  1.00  0.00           H  
ATOM   1109  N   PHE A  74      25.907   6.946   2.562  1.00  0.00           N  
ATOM   1110  CA  PHE A  74      24.801   7.058   1.636  1.00  0.00           C  
ATOM   1111  C   PHE A  74      25.298   7.115   0.196  1.00  0.00           C  
ATOM   1112  O   PHE A  74      26.142   7.924  -0.167  1.00  0.00           O  
ATOM   1113  CB  PHE A  74      23.900   8.281   1.998  1.00  0.00           C  
ATOM   1114  CG  PHE A  74      23.362   8.092   3.402  1.00  0.00           C  
ATOM   1115  CD1 PHE A  74      24.095   8.449   4.522  1.00  0.00           C  
ATOM   1116  CD2 PHE A  74      22.136   7.471   3.592  1.00  0.00           C  
ATOM   1117  CE1 PHE A  74      23.614   8.249   5.816  1.00  0.00           C  
ATOM   1118  CE2 PHE A  74      21.642   7.244   4.862  1.00  0.00           C  
ATOM   1119  CZ  PHE A  74      22.390   7.630   5.965  1.00  0.00           C  
ATOM   1120  H   PHE A  74      26.468   7.750   2.757  1.00  0.00           H  
ATOM   1121  HA  PHE A  74      24.243   6.233   1.731  1.00  0.00           H  
ATOM   1122  HB2 PHE A  74      23.139   8.341   1.352  1.00  0.00           H  
ATOM   1123  HB3 PHE A  74      24.441   9.121   1.955  1.00  0.00           H  
ATOM   1124  HD1 PHE A  74      24.997   8.863   4.399  1.00  0.00           H  
ATOM   1125  HD2 PHE A  74      21.602   7.183   2.797  1.00  0.00           H  
ATOM   1126  HE1 PHE A  74      24.141   8.546   6.612  1.00  0.00           H  
ATOM   1127  HE2 PHE A  74      20.752   6.805   4.985  1.00  0.00           H  
ATOM   1128  HZ  PHE A  74      22.036   7.457   6.884  1.00  0.00           H  
ATOM   1129  N   HIS A  75      24.753   6.206  -0.640  1.00  0.00           N  
ATOM   1130  CA  HIS A  75      25.124   6.263  -2.061  1.00  0.00           C  
ATOM   1131  C   HIS A  75      24.021   7.057  -2.756  1.00  0.00           C  
ATOM   1132  O   HIS A  75      22.902   6.542  -2.787  1.00  0.00           O  
ATOM   1133  CB  HIS A  75      25.306   4.855  -2.660  1.00  0.00           C  
ATOM   1134  CG  HIS A  75      26.266   4.087  -1.779  1.00  0.00           C  
ATOM   1135  ND1 HIS A  75      27.592   4.461  -1.692  1.00  0.00           N  
ATOM   1136  CD2 HIS A  75      26.114   3.076  -0.927  1.00  0.00           C  
ATOM   1137  CE1 HIS A  75      28.212   3.681  -0.817  1.00  0.00           C  
ATOM   1138  NE2 HIS A  75      27.324   2.820  -0.333  1.00  0.00           N  
ATOM   1139  H   HIS A  75      24.115   5.514  -0.302  1.00  0.00           H  
ATOM   1140  HA  HIS A  75      25.985   6.764  -2.149  1.00  0.00           H  
ATOM   1141  HB2 HIS A  75      25.679   4.926  -3.585  1.00  0.00           H  
ATOM   1142  HB3 HIS A  75      24.424   4.384  -2.691  1.00  0.00           H  
ATOM   1143  HD1 HIS A  75      28.018   5.204  -2.208  1.00  0.00           H  
ATOM   1144  HD2 HIS A  75      25.261   2.585  -0.750  1.00  0.00           H  
ATOM   1145  HE1 HIS A  75      29.179   3.732  -0.566  1.00  0.00           H  
ATOM   1146  HE2 HIS A  75      27.506   2.109   0.346  1.00  0.00           H  
ATOM   1147  N   LEU A  76      24.361   8.257  -3.211  1.00  0.00           N  
ATOM   1148  CA  LEU A  76      23.382   9.087  -3.873  1.00  0.00           C  
ATOM   1149  C   LEU A  76      23.226   8.657  -5.330  1.00  0.00           C  
ATOM   1150  O   LEU A  76      24.230   8.241  -5.905  1.00  0.00           O  
ATOM   1151  CB  LEU A  76      23.769  10.577  -3.853  1.00  0.00           C  
ATOM   1152  CG  LEU A  76      24.409  11.135  -2.581  1.00  0.00           C  
ATOM   1153  CD1 LEU A  76      24.418  12.662  -2.593  1.00  0.00           C  
ATOM   1154  CD2 LEU A  76      23.711  10.634  -1.312  1.00  0.00           C  
ATOM   1155  H   LEU A  76      25.298   8.587  -3.095  1.00  0.00           H  
ATOM   1156  HA  LEU A  76      22.502   8.977  -3.410  1.00  0.00           H  
ATOM   1157  HB2 LEU A  76      22.936  11.103  -4.022  1.00  0.00           H  
ATOM   1158  HB3 LEU A  76      24.415  10.727  -4.601  1.00  0.00           H  
ATOM   1159  HG  LEU A  76      25.359  10.823  -2.553  1.00  0.00           H  
ATOM   1160 HD11 LEU A  76      24.841  12.999  -1.752  1.00  0.00           H  
ATOM   1161 HD12 LEU A  76      24.940  12.986  -3.382  1.00  0.00           H  
ATOM   1162 HD13 LEU A  76      23.479  13.000  -2.653  1.00  0.00           H  
ATOM   1163 HD21 LEU A  76      24.161  11.023  -0.508  1.00  0.00           H  
ATOM   1164 HD22 LEU A  76      22.752  10.916  -1.326  1.00  0.00           H  
ATOM   1165 HD23 LEU A  76      23.765   9.636  -1.274  1.00  0.00           H  
ATOM   1166  N   ARG A  77      22.083   8.907  -5.936  1.00  0.00           N  
ATOM   1167  CA  ARG A  77      21.852   8.611  -7.335  1.00  0.00           C  
ATOM   1168  C   ARG A  77      22.336   9.734  -8.251  1.00  0.00           C  
ATOM   1169  O   ARG A  77      22.077  10.914  -8.111  1.00  0.00           O  
ATOM   1170  CB  ARG A  77      20.368   8.344  -7.616  1.00  0.00           C  
ATOM   1171  CG  ARG A  77      19.418   9.487  -7.357  1.00  0.00           C  
ATOM   1172  CD  ARG A  77      17.963   9.054  -7.327  1.00  0.00           C  
ATOM   1173  NE  ARG A  77      17.706   8.222  -6.159  1.00  0.00           N  
ATOM   1174  CZ  ARG A  77      17.038   7.084  -6.144  1.00  0.00           C  
ATOM   1175  NH1 ARG A  77      16.586   6.618  -7.319  1.00  0.00           N  
ATOM   1176  NH2 ARG A  77      16.837   6.355  -5.042  1.00  0.00           N  
ATOM   1177  H   ARG A  77      21.342   9.320  -5.406  1.00  0.00           H  
ATOM   1178  HA  ARG A  77      22.364   7.783  -7.564  1.00  0.00           H  
ATOM   1179  HB2 ARG A  77      20.083   7.576  -7.042  1.00  0.00           H  
ATOM   1180  HB3 ARG A  77      20.282   8.090  -8.579  1.00  0.00           H  
ATOM   1181  HG2 ARG A  77      19.533  10.167  -8.081  1.00  0.00           H  
ATOM   1182  HG3 ARG A  77      19.647   9.898  -6.474  1.00  0.00           H  
ATOM   1183  HD2 ARG A  77      17.757   8.533  -8.155  1.00  0.00           H  
ATOM   1184  HD3 ARG A  77      17.378   9.865  -7.290  1.00  0.00           H  
ATOM   1185  HE  ARG A  77      18.071   8.544  -5.285  1.00  0.00           H  
ATOM   1186 HH11 ARG A  77      16.075   5.759  -7.353  1.00  0.00           H  
ATOM   1187 HH12 ARG A  77      16.760   7.130  -8.160  1.00  0.00           H  
ATOM   1188 HH21 ARG A  77      16.322   5.500  -5.095  1.00  0.00           H  
ATOM   1189 HH22 ARG A  77      17.202   6.665  -4.164  1.00  0.00           H  
ATOM   1190  N   GLU A  78      22.987   9.331  -9.348  1.00  0.00           N  
ATOM   1191  CA  GLU A  78      23.558  10.199 -10.355  1.00  0.00           C  
ATOM   1192  C   GLU A  78      22.587  11.126 -11.049  1.00  0.00           C  
ATOM   1193  O   GLU A  78      22.961  12.269 -11.365  1.00  0.00           O  
ATOM   1194  CB  GLU A  78      24.346   9.365 -11.385  1.00  0.00           C  
ATOM   1195  CG  GLU A  78      25.075   8.192 -10.769  1.00  0.00           C  
ATOM   1196  CD  GLU A  78      26.497   7.988 -11.277  1.00  0.00           C  
ATOM   1197  OE1 GLU A  78      26.673   7.529 -12.430  1.00  0.00           O  
ATOM   1198  OE2 GLU A  78      27.423   8.322 -10.487  1.00  0.00           O  
ATOM   1199  H   GLU A  78      23.088   8.345  -9.484  1.00  0.00           H  
ATOM   1200  HA  GLU A  78      24.224  10.780  -9.888  1.00  0.00           H  
ATOM   1201  HB2 GLU A  78      25.017   9.959 -11.828  1.00  0.00           H  
ATOM   1202  HB3 GLU A  78      23.705   9.017 -12.069  1.00  0.00           H  
ATOM   1203  HG2 GLU A  78      24.552   7.362 -10.965  1.00  0.00           H  
ATOM   1204  HG3 GLU A  78      25.115   8.335  -9.780  1.00  0.00           H  
ATOM   1205  N   ASN A  79      21.331  10.749 -11.250  1.00  0.00           N  
ATOM   1206  CA  ASN A  79      20.356  11.646 -11.860  1.00  0.00           C  
ATOM   1207  C   ASN A  79      19.654  12.614 -10.904  1.00  0.00           C  
ATOM   1208  O   ASN A  79      18.719  13.303 -11.345  1.00  0.00           O  
ATOM   1209  CB  ASN A  79      19.298  10.827 -12.599  1.00  0.00           C  
ATOM   1210  CG  ASN A  79      18.688   9.718 -11.778  1.00  0.00           C  
ATOM   1211  OD1 ASN A  79      19.163   9.308 -10.714  1.00  0.00           O  
ATOM   1212  ND2 ASN A  79      17.576   9.188 -12.299  1.00  0.00           N  
ATOM   1213  H   ASN A  79      21.047   9.830 -10.977  1.00  0.00           H  
ATOM   1214  HA  ASN A  79      20.840  12.196 -12.541  1.00  0.00           H  
ATOM   1215  HB2 ASN A  79      19.724  10.421 -13.407  1.00  0.00           H  
ATOM   1216  HB3 ASN A  79      18.566  11.445 -12.884  1.00  0.00           H  
ATOM   1217 HD21 ASN A  79      17.212   9.538 -13.162  1.00  0.00           H  
ATOM   1218 HD22 ASN A  79      17.109   8.441 -11.825  1.00  0.00           H  
ATOM   1219  N   ALA A  80      20.079  12.765  -9.656  1.00  0.00           N  
ATOM   1220  CA  ALA A  80      19.395  13.694  -8.747  1.00  0.00           C  
ATOM   1221  C   ALA A  80      19.693  15.137  -9.116  1.00  0.00           C  
ATOM   1222  O   ALA A  80      20.850  15.468  -9.203  1.00  0.00           O  
ATOM   1223  CB  ALA A  80      19.822  13.432  -7.308  1.00  0.00           C  
ATOM   1224  H   ALA A  80      20.869  12.244  -9.333  1.00  0.00           H  
ATOM   1225  HA  ALA A  80      18.409  13.543  -8.820  1.00  0.00           H  
ATOM   1226  HB1 ALA A  80      19.350  14.070  -6.699  1.00  0.00           H  
ATOM   1227  HB2 ALA A  80      19.586  12.494  -7.056  1.00  0.00           H  
ATOM   1228  HB3 ALA A  80      20.810  13.561  -7.225  1.00  0.00           H  
ATOM   1229  N   LYS A  81      18.697  15.981  -9.356  1.00  0.00           N  
ATOM   1230  CA  LYS A  81      18.939  17.374  -9.678  1.00  0.00           C  
ATOM   1231  C   LYS A  81      17.934  18.293  -8.969  1.00  0.00           C  
ATOM   1232  O   LYS A  81      16.845  17.961  -8.488  1.00  0.00           O  
ATOM   1233  CB  LYS A  81      18.803  17.699 -11.171  1.00  0.00           C  
ATOM   1234  CG  LYS A  81      19.190  16.681 -12.237  1.00  0.00           C  
ATOM   1235  CD  LYS A  81      18.947  17.258 -13.621  1.00  0.00           C  
ATOM   1236  CE  LYS A  81      18.857  16.223 -14.717  1.00  0.00           C  
ATOM   1237  NZ  LYS A  81      20.137  15.476 -14.909  1.00  0.00           N  
ATOM   1238  H   LYS A  81      17.755  15.647  -9.314  1.00  0.00           H  
ATOM   1239  HA  LYS A  81      19.862  17.617  -9.379  1.00  0.00           H  
ATOM   1240  HB2 LYS A  81      19.363  18.511 -11.337  1.00  0.00           H  
ATOM   1241  HB3 LYS A  81      17.840  17.921 -11.327  1.00  0.00           H  
ATOM   1242  HG2 LYS A  81      18.638  15.855 -12.121  1.00  0.00           H  
ATOM   1243  HG3 LYS A  81      20.158  16.452 -12.139  1.00  0.00           H  
ATOM   1244  HD2 LYS A  81      19.700  17.880 -13.838  1.00  0.00           H  
ATOM   1245  HD3 LYS A  81      18.088  17.769 -13.601  1.00  0.00           H  
ATOM   1246  HE2 LYS A  81      18.623  16.683 -15.574  1.00  0.00           H  
ATOM   1247  HE3 LYS A  81      18.137  15.570 -14.482  1.00  0.00           H  
ATOM   1248  HZ1 LYS A  81      20.025  14.806 -15.643  1.00  0.00           H  
ATOM   1249  HZ2 LYS A  81      20.864  16.118 -15.152  1.00  0.00           H  
ATOM   1250  HZ3 LYS A  81      20.378  15.005 -14.061  1.00  0.00           H  
ATOM   1251  N   TRP A  82      18.293  19.558  -9.012  1.00  0.00           N  
ATOM   1252  CA  TRP A  82      17.548  20.697  -8.580  1.00  0.00           C  
ATOM   1253  C   TRP A  82      16.639  21.171  -9.711  1.00  0.00           C  
ATOM   1254  O   TRP A  82      16.754  20.872 -10.919  1.00  0.00           O  
ATOM   1255  CB  TRP A  82      18.516  21.787  -8.149  1.00  0.00           C  
ATOM   1256  CG  TRP A  82      19.304  21.473  -6.905  1.00  0.00           C  
ATOM   1257  CD1 TRP A  82      20.590  21.044  -6.816  1.00  0.00           C  
ATOM   1258  CD2 TRP A  82      18.846  21.610  -5.544  1.00  0.00           C  
ATOM   1259  NE1 TRP A  82      20.969  20.897  -5.500  1.00  0.00           N  
ATOM   1260  CE2 TRP A  82      19.904  21.224  -4.703  1.00  0.00           C  
ATOM   1261  CE3 TRP A  82      17.644  22.017  -4.969  1.00  0.00           C  
ATOM   1262  CZ2 TRP A  82      19.792  21.229  -3.311  1.00  0.00           C  
ATOM   1263  CZ3 TRP A  82      17.517  22.008  -3.587  1.00  0.00           C  
ATOM   1264  CH2 TRP A  82      18.589  21.617  -2.782  1.00  0.00           C  
ATOM   1265  H   TRP A  82      19.198  19.745  -9.394  1.00  0.00           H  
ATOM   1266  HA  TRP A  82      16.983  20.437  -7.797  1.00  0.00           H  
ATOM   1267  HB2 TRP A  82      17.991  22.622  -7.983  1.00  0.00           H  
ATOM   1268  HB3 TRP A  82      19.162  21.943  -8.896  1.00  0.00           H  
ATOM   1269  HD1 TRP A  82      21.182  20.860  -7.601  1.00  0.00           H  
ATOM   1270  HE1 TRP A  82      21.869  20.602  -5.180  1.00  0.00           H  
ATOM   1271  HE3 TRP A  82      16.882  22.312  -5.545  1.00  0.00           H  
ATOM   1272  HZ2 TRP A  82      20.557  20.961  -2.725  1.00  0.00           H  
ATOM   1273  HZ3 TRP A  82      16.653  22.283  -3.165  1.00  0.00           H  
ATOM   1274  HH2 TRP A  82      18.475  21.620  -1.789  1.00  0.00           H  
ATOM   1275  N   SER A  83      15.694  22.042  -9.357  1.00  0.00           N  
ATOM   1276  CA  SER A  83      14.718  22.593 -10.261  1.00  0.00           C  
ATOM   1277  C   SER A  83      15.347  23.521 -11.298  1.00  0.00           C  
ATOM   1278  O   SER A  83      14.658  23.879 -12.242  1.00  0.00           O  
ATOM   1279  CB  SER A  83      13.563  23.285  -9.532  1.00  0.00           C  
ATOM   1280  OG  SER A  83      13.970  24.495  -8.937  1.00  0.00           O  
ATOM   1281  H   SER A  83      15.661  22.332  -8.401  1.00  0.00           H  
ATOM   1282  HA  SER A  83      14.323  21.824 -10.763  1.00  0.00           H  
ATOM   1283  HB2 SER A  83      13.218  22.674  -8.820  1.00  0.00           H  
ATOM   1284  HB3 SER A  83      12.834  23.477 -10.189  1.00  0.00           H  
ATOM   1285  HG  SER A  83      13.191  24.916  -8.472  1.00  0.00           H  
ATOM   1286  N   ASP A  84      16.592  23.943 -11.163  1.00  0.00           N  
ATOM   1287  CA  ASP A  84      17.211  24.789 -12.186  1.00  0.00           C  
ATOM   1288  C   ASP A  84      18.116  23.987 -13.107  1.00  0.00           C  
ATOM   1289  O   ASP A  84      18.818  24.625 -13.890  1.00  0.00           O  
ATOM   1290  CB  ASP A  84      18.060  25.911 -11.586  1.00  0.00           C  
ATOM   1291  CG  ASP A  84      19.195  25.421 -10.717  1.00  0.00           C  
ATOM   1292  OD1 ASP A  84      19.457  24.203 -10.564  1.00  0.00           O  
ATOM   1293  OD2 ASP A  84      19.903  26.308 -10.188  1.00  0.00           O  
ATOM   1294  H   ASP A  84      17.117  23.682 -10.353  1.00  0.00           H  
ATOM   1295  HA  ASP A  84      16.485  25.202 -12.737  1.00  0.00           H  
ATOM   1296  HB2 ASP A  84      17.466  26.493 -11.030  1.00  0.00           H  
ATOM   1297  HB3 ASP A  84      18.446  26.449 -12.335  1.00  0.00           H  
ATOM   1298  N   GLY A  85      18.177  22.672 -12.972  1.00  0.00           N  
ATOM   1299  CA  GLY A  85      19.014  21.844 -13.801  1.00  0.00           C  
ATOM   1300  C   GLY A  85      20.323  21.429 -13.151  1.00  0.00           C  
ATOM   1301  O   GLY A  85      20.881  20.391 -13.549  1.00  0.00           O  
ATOM   1302  H   GLY A  85      17.619  22.236 -12.266  1.00  0.00           H  
ATOM   1303  HA2 GLY A  85      19.226  22.351 -14.637  1.00  0.00           H  
ATOM   1304  HA3 GLY A  85      18.504  21.016 -14.033  1.00  0.00           H  
ATOM   1305  N   THR A  86      20.762  22.173 -12.130  1.00  0.00           N  
ATOM   1306  CA  THR A  86      22.018  21.754 -11.490  1.00  0.00           C  
ATOM   1307  C   THR A  86      21.786  20.429 -10.771  1.00  0.00           C  
ATOM   1308  O   THR A  86      20.656  20.086 -10.442  1.00  0.00           O  
ATOM   1309  CB  THR A  86      22.539  22.798 -10.498  1.00  0.00           C  
ATOM   1310  OG1 THR A  86      21.703  22.676  -9.343  1.00  0.00           O  
ATOM   1311  CG2 THR A  86      22.439  24.208 -11.070  1.00  0.00           C  
ATOM   1312  H   THR A  86      20.259  22.978 -11.816  1.00  0.00           H  
ATOM   1313  HA  THR A  86      22.708  21.616 -12.200  1.00  0.00           H  
ATOM   1314  HB  THR A  86      23.488  22.595 -10.256  1.00  0.00           H  
ATOM   1315  HG1 THR A  86      21.993  23.336  -8.650  1.00  0.00           H  
ATOM   1316 HG21 THR A  86      22.786  24.865 -10.400  1.00  0.00           H  
ATOM   1317 HG22 THR A  86      22.982  24.267 -11.907  1.00  0.00           H  
ATOM   1318 HG23 THR A  86      21.483  24.417 -11.277  1.00  0.00           H  
ATOM   1319  N   PRO A  87      22.862  19.703 -10.491  1.00  0.00           N  
ATOM   1320  CA  PRO A  87      22.806  18.433  -9.825  1.00  0.00           C  
ATOM   1321  C   PRO A  87      22.760  18.512  -8.293  1.00  0.00           C  
ATOM   1322  O   PRO A  87      23.261  19.448  -7.680  1.00  0.00           O  
ATOM   1323  CB  PRO A  87      24.118  17.736 -10.173  1.00  0.00           C  
ATOM   1324  CG  PRO A  87      25.031  18.802 -10.658  1.00  0.00           C  
ATOM   1325  CD  PRO A  87      24.251  20.064 -10.932  1.00  0.00           C  
ATOM   1326  HA  PRO A  87      22.032  17.899 -10.166  1.00  0.00           H  
ATOM   1327  HB2 PRO A  87      24.501  17.292  -9.363  1.00  0.00           H  
ATOM   1328  HB3 PRO A  87      23.970  17.053 -10.888  1.00  0.00           H  
ATOM   1329  HG2 PRO A  87      25.725  18.986  -9.962  1.00  0.00           H  
ATOM   1330  HG3 PRO A  87      25.477  18.499 -11.500  1.00  0.00           H  
ATOM   1331  HD2 PRO A  87      24.609  20.831 -10.400  1.00  0.00           H  
ATOM   1332  HD3 PRO A  87      24.271  20.295 -11.905  1.00  0.00           H  
ATOM   1333  N   VAL A  88      22.182  17.444  -7.743  1.00  0.00           N  
ATOM   1334  CA  VAL A  88      22.195  17.261  -6.300  1.00  0.00           C  
ATOM   1335  C   VAL A  88      23.376  16.362  -5.962  1.00  0.00           C  
ATOM   1336  O   VAL A  88      23.450  15.214  -6.382  1.00  0.00           O  
ATOM   1337  CB  VAL A  88      20.887  16.639  -5.758  1.00  0.00           C  
ATOM   1338  CG1 VAL A  88      21.010  16.301  -4.289  1.00  0.00           C  
ATOM   1339  CG2 VAL A  88      19.800  17.681  -5.968  1.00  0.00           C  
ATOM   1340  H   VAL A  88      21.737  16.764  -8.326  1.00  0.00           H  
ATOM   1341  HA  VAL A  88      22.333  18.150  -5.864  1.00  0.00           H  
ATOM   1342  HB  VAL A  88      20.667  15.813  -6.277  1.00  0.00           H  
ATOM   1343 HG11 VAL A  88      20.152  15.901  -3.966  1.00  0.00           H  
ATOM   1344 HG12 VAL A  88      21.753  15.645  -4.159  1.00  0.00           H  
ATOM   1345 HG13 VAL A  88      21.206  17.133  -3.771  1.00  0.00           H  
ATOM   1346 HG21 VAL A  88      18.928  17.325  -5.632  1.00  0.00           H  
ATOM   1347 HG22 VAL A  88      20.036  18.514  -5.467  1.00  0.00           H  
ATOM   1348 HG23 VAL A  88      19.721  17.889  -6.943  1.00  0.00           H  
ATOM   1349  N   THR A  89      24.272  16.831  -5.129  1.00  0.00           N  
ATOM   1350  CA  THR A  89      25.475  16.134  -4.707  1.00  0.00           C  
ATOM   1351  C   THR A  89      25.603  16.085  -3.195  1.00  0.00           C  
ATOM   1352  O   THR A  89      24.999  16.912  -2.499  1.00  0.00           O  
ATOM   1353  CB  THR A  89      26.711  16.973  -5.141  1.00  0.00           C  
ATOM   1354  OG1 THR A  89      26.613  18.245  -4.498  1.00  0.00           O  
ATOM   1355  CG2 THR A  89      26.770  17.188  -6.642  1.00  0.00           C  
ATOM   1356  H   THR A  89      24.115  17.744  -4.753  1.00  0.00           H  
ATOM   1357  HA  THR A  89      25.512  15.215  -5.099  1.00  0.00           H  
ATOM   1358  HB  THR A  89      27.546  16.513  -4.839  1.00  0.00           H  
ATOM   1359  HG1 THR A  89      27.396  18.811  -4.757  1.00  0.00           H  
ATOM   1360 HG21 THR A  89      27.579  17.730  -6.870  1.00  0.00           H  
ATOM   1361 HG22 THR A  89      26.822  16.303  -7.104  1.00  0.00           H  
ATOM   1362 HG23 THR A  89      25.948  17.673  -6.942  1.00  0.00           H  
ATOM   1363  N   ALA A  90      26.489  15.227  -2.705  1.00  0.00           N  
ATOM   1364  CA  ALA A  90      26.797  15.115  -1.301  1.00  0.00           C  
ATOM   1365  C   ALA A  90      27.295  16.417  -0.679  1.00  0.00           C  
ATOM   1366  O   ALA A  90      27.105  16.549   0.546  1.00  0.00           O  
ATOM   1367  CB  ALA A  90      27.822  14.008  -1.023  1.00  0.00           C  
ATOM   1368  H   ALA A  90      26.969  14.626  -3.344  1.00  0.00           H  
ATOM   1369  HA  ALA A  90      25.952  14.864  -0.830  1.00  0.00           H  
ATOM   1370  HB1 ALA A  90      28.007  13.964  -0.041  1.00  0.00           H  
ATOM   1371  HB2 ALA A  90      27.457  13.130  -1.333  1.00  0.00           H  
ATOM   1372  HB3 ALA A  90      28.670  14.208  -1.513  1.00  0.00           H  
ATOM   1373  N   HIS A  91      27.804  17.383  -1.432  1.00  0.00           N  
ATOM   1374  CA  HIS A  91      28.222  18.670  -0.925  1.00  0.00           C  
ATOM   1375  C   HIS A  91      27.026  19.529  -0.471  1.00  0.00           C  
ATOM   1376  O   HIS A  91      27.138  20.358   0.446  1.00  0.00           O  
ATOM   1377  CB  HIS A  91      28.982  19.460  -2.020  1.00  0.00           C  
ATOM   1378  CG  HIS A  91      30.223  18.701  -2.450  1.00  0.00           C  
ATOM   1379  ND1 HIS A  91      31.384  18.766  -1.705  1.00  0.00           N  
ATOM   1380  CD2 HIS A  91      30.482  17.891  -3.491  1.00  0.00           C  
ATOM   1381  CE1 HIS A  91      32.320  18.028  -2.270  1.00  0.00           C  
ATOM   1382  NE2 HIS A  91      31.782  17.485  -3.334  1.00  0.00           N  
ATOM   1383  H   HIS A  91      27.905  17.210  -2.412  1.00  0.00           H  
ATOM   1384  HA  HIS A  91      28.833  18.528  -0.146  1.00  0.00           H  
ATOM   1385  HB2 HIS A  91      29.250  20.352  -1.657  1.00  0.00           H  
ATOM   1386  HB3 HIS A  91      28.383  19.588  -2.810  1.00  0.00           H  
ATOM   1387  HD1 HIS A  91      31.498  19.294  -0.863  1.00  0.00           H  
ATOM   1388  HD2 HIS A  91      29.856  17.637  -4.228  1.00  0.00           H  
ATOM   1389  HE1 HIS A  91      33.259  17.906  -1.948  1.00  0.00           H  
ATOM   1390  HE2 HIS A  91      32.257  16.857  -3.950  1.00  0.00           H  
ATOM   1391  N   ASP A  92      25.893  19.349  -1.131  1.00  0.00           N  
ATOM   1392  CA  ASP A  92      24.658  20.018  -0.715  1.00  0.00           C  
ATOM   1393  C   ASP A  92      24.250  19.534   0.695  1.00  0.00           C  
ATOM   1394  O   ASP A  92      23.789  20.367   1.441  1.00  0.00           O  
ATOM   1395  CB  ASP A  92      23.514  19.674  -1.680  1.00  0.00           C  
ATOM   1396  CG  ASP A  92      23.815  20.380  -3.008  1.00  0.00           C  
ATOM   1397  OD1 ASP A  92      24.313  21.518  -2.964  1.00  0.00           O  
ATOM   1398  OD2 ASP A  92      23.544  19.791  -4.056  1.00  0.00           O  
ATOM   1399  H   ASP A  92      25.880  18.745  -1.928  1.00  0.00           H  
ATOM   1400  HA  ASP A  92      24.800  21.008  -0.702  1.00  0.00           H  
ATOM   1401  HB2 ASP A  92      22.644  19.998  -1.309  1.00  0.00           H  
ATOM   1402  HB3 ASP A  92      23.469  18.685  -1.820  1.00  0.00           H  
ATOM   1403  N   PHE A  93      24.372  18.225   0.968  1.00  0.00           N  
ATOM   1404  CA  PHE A  93      24.018  17.723   2.290  1.00  0.00           C  
ATOM   1405  C   PHE A  93      25.005  18.160   3.349  1.00  0.00           C  
ATOM   1406  O   PHE A  93      24.557  18.452   4.452  1.00  0.00           O  
ATOM   1407  CB  PHE A  93      23.895  16.172   2.373  1.00  0.00           C  
ATOM   1408  CG  PHE A  93      22.587  15.780   1.733  1.00  0.00           C  
ATOM   1409  CD1 PHE A  93      22.529  15.546   0.365  1.00  0.00           C  
ATOM   1410  CD2 PHE A  93      21.433  15.698   2.484  1.00  0.00           C  
ATOM   1411  CE1 PHE A  93      21.316  15.217  -0.214  1.00  0.00           C  
ATOM   1412  CE2 PHE A  93      20.221  15.391   1.891  1.00  0.00           C  
ATOM   1413  CZ  PHE A  93      20.152  15.140   0.523  1.00  0.00           C  
ATOM   1414  H   PHE A  93      24.705  17.596   0.266  1.00  0.00           H  
ATOM   1415  HA  PHE A  93      23.127  18.109   2.530  1.00  0.00           H  
ATOM   1416  HB2 PHE A  93      23.907  15.880   3.329  1.00  0.00           H  
ATOM   1417  HB3 PHE A  93      24.655  15.744   1.884  1.00  0.00           H  
ATOM   1418  HD1 PHE A  93      23.355  15.615  -0.195  1.00  0.00           H  
ATOM   1419  HD2 PHE A  93      21.473  15.863   3.470  1.00  0.00           H  
ATOM   1420  HE1 PHE A  93      21.282  15.029  -1.196  1.00  0.00           H  
ATOM   1421  HE2 PHE A  93      19.391  15.349   2.447  1.00  0.00           H  
ATOM   1422  HZ  PHE A  93      19.282  14.910   0.086  1.00  0.00           H  
ATOM   1423  N   VAL A  94      26.313  18.159   3.075  1.00  0.00           N  
ATOM   1424  CA  VAL A  94      27.297  18.645   4.048  1.00  0.00           C  
ATOM   1425  C   VAL A  94      26.945  20.057   4.432  1.00  0.00           C  
ATOM   1426  O   VAL A  94      26.817  20.391   5.603  1.00  0.00           O  
ATOM   1427  CB  VAL A  94      28.740  18.578   3.439  1.00  0.00           C  
ATOM   1428  CG1 VAL A  94      29.708  19.383   4.271  1.00  0.00           C  
ATOM   1429  CG2 VAL A  94      29.260  17.143   3.279  1.00  0.00           C  
ATOM   1430  H   VAL A  94      26.627  17.820   2.188  1.00  0.00           H  
ATOM   1431  HA  VAL A  94      27.261  18.067   4.864  1.00  0.00           H  
ATOM   1432  HB  VAL A  94      28.705  18.991   2.529  1.00  0.00           H  
ATOM   1433 HG11 VAL A  94      30.621  19.328   3.867  1.00  0.00           H  
ATOM   1434 HG12 VAL A  94      29.412  20.338   4.296  1.00  0.00           H  
ATOM   1435 HG13 VAL A  94      29.733  19.017   5.201  1.00  0.00           H  
ATOM   1436 HG21 VAL A  94      30.180  17.164   2.888  1.00  0.00           H  
ATOM   1437 HG22 VAL A  94      29.288  16.697   4.174  1.00  0.00           H  
ATOM   1438 HG23 VAL A  94      28.651  16.634   2.671  1.00  0.00           H  
ATOM   1439  N   TYR A  95      26.770  20.991   3.493  1.00  0.00           N  
ATOM   1440  CA  TYR A  95      26.355  22.380   3.708  1.00  0.00           C  
ATOM   1441  C   TYR A  95      24.966  22.470   4.388  1.00  0.00           C  
ATOM   1442  O   TYR A  95      24.798  23.350   5.228  1.00  0.00           O  
ATOM   1443  CB  TYR A  95      26.231  23.131   2.370  1.00  0.00           C  
ATOM   1444  CG  TYR A  95      25.561  24.477   2.487  1.00  0.00           C  
ATOM   1445  CD1 TYR A  95      26.284  25.594   2.897  1.00  0.00           C  
ATOM   1446  CD2 TYR A  95      24.205  24.642   2.193  1.00  0.00           C  
ATOM   1447  CE1 TYR A  95      25.654  26.815   3.041  1.00  0.00           C  
ATOM   1448  CE2 TYR A  95      23.572  25.869   2.332  1.00  0.00           C  
ATOM   1449  CZ  TYR A  95      24.315  26.940   2.773  1.00  0.00           C  
ATOM   1450  OH  TYR A  95      23.726  28.194   2.900  1.00  0.00           O  
ATOM   1451  H   TYR A  95      26.939  20.714   2.547  1.00  0.00           H  
ATOM   1452  HA  TYR A  95      27.032  22.840   4.282  1.00  0.00           H  
ATOM   1453  HB2 TYR A  95      25.697  22.567   1.740  1.00  0.00           H  
ATOM   1454  HB3 TYR A  95      27.149  23.267   1.999  1.00  0.00           H  
ATOM   1455  HD1 TYR A  95      27.262  25.512   3.088  1.00  0.00           H  
ATOM   1456  HD2 TYR A  95      23.677  23.855   1.874  1.00  0.00           H  
ATOM   1457  HE1 TYR A  95      26.177  27.612   3.342  1.00  0.00           H  
ATOM   1458  HE2 TYR A  95      22.601  25.972   2.117  1.00  0.00           H  
ATOM   1459  HH  TYR A  95      22.751  28.310   2.710  1.00  0.00           H  
ATOM   1460  N   SER A  96      23.990  21.644   3.981  1.00  0.00           N  
ATOM   1461  CA  SER A  96      22.677  21.873   4.684  1.00  0.00           C  
ATOM   1462  C   SER A  96      22.700  21.469   6.157  1.00  0.00           C  
ATOM   1463  O   SER A  96      22.213  22.238   7.011  1.00  0.00           O  
ATOM   1464  CB  SER A  96      21.599  21.112   3.932  1.00  0.00           C  
ATOM   1465  OG  SER A  96      21.609  21.500   2.564  1.00  0.00           O  
ATOM   1466  H   SER A  96      24.121  20.944   3.279  1.00  0.00           H  
ATOM   1467  HA  SER A  96      22.463  22.848   4.632  1.00  0.00           H  
ATOM   1468  HB2 SER A  96      20.706  21.319   4.330  1.00  0.00           H  
ATOM   1469  HB3 SER A  96      21.775  20.130   4.001  1.00  0.00           H  
ATOM   1470  HG  SER A  96      20.899  20.998   2.070  1.00  0.00           H  
ATOM   1471  N   TRP A  97      23.329  20.329   6.488  1.00  0.00           N  
ATOM   1472  CA  TRP A  97      23.340  19.902   7.897  1.00  0.00           C  
ATOM   1473  C   TRP A  97      24.146  20.845   8.739  1.00  0.00           C  
ATOM   1474  O   TRP A  97      23.803  21.062   9.924  1.00  0.00           O  
ATOM   1475  CB  TRP A  97      23.711  18.448   8.095  1.00  0.00           C  
ATOM   1476  CG  TRP A  97      22.715  17.476   7.479  1.00  0.00           C  
ATOM   1477  CD1 TRP A  97      21.702  17.732   6.633  1.00  0.00           C  
ATOM   1478  CD2 TRP A  97      22.659  16.061   7.756  1.00  0.00           C  
ATOM   1479  NE1 TRP A  97      21.031  16.569   6.315  1.00  0.00           N  
ATOM   1480  CE2 TRP A  97      21.615  15.527   6.986  1.00  0.00           C  
ATOM   1481  CE3 TRP A  97      23.424  15.198   8.552  1.00  0.00           C  
ATOM   1482  CZ2 TRP A  97      21.299  14.176   6.986  1.00  0.00           C  
ATOM   1483  CZ3 TRP A  97      23.078  13.860   8.558  1.00  0.00           C  
ATOM   1484  CH2 TRP A  97      22.032  13.325   7.760  1.00  0.00           C  
ATOM   1485  H   TRP A  97      23.783  19.778   5.788  1.00  0.00           H  
ATOM   1486  HA  TRP A  97      22.396  19.989   8.216  1.00  0.00           H  
ATOM   1487  HB2 TRP A  97      23.764  18.266   9.077  1.00  0.00           H  
ATOM   1488  HB3 TRP A  97      24.606  18.290   7.678  1.00  0.00           H  
ATOM   1489  HD1 TRP A  97      21.467  18.639   6.283  1.00  0.00           H  
ATOM   1490  HE1 TRP A  97      20.248  16.498   5.697  1.00  0.00           H  
ATOM   1491  HE3 TRP A  97      24.192  15.538   9.095  1.00  0.00           H  
ATOM   1492  HZ2 TRP A  97      20.545  13.831   6.427  1.00  0.00           H  
ATOM   1493  HZ3 TRP A  97      23.589  13.239   9.153  1.00  0.00           H  
ATOM   1494  HH2 TRP A  97      21.837  12.344   7.765  1.00  0.00           H  
ATOM   1495  N   GLN A  98      25.214  21.441   8.160  1.00  0.00           N  
ATOM   1496  CA  GLN A  98      26.009  22.438   8.864  1.00  0.00           C  
ATOM   1497  C   GLN A  98      25.171  23.681   9.144  1.00  0.00           C  
ATOM   1498  O   GLN A  98      25.273  24.267  10.223  1.00  0.00           O  
ATOM   1499  CB  GLN A  98      27.255  22.866   8.041  1.00  0.00           C  
ATOM   1500  CG  GLN A  98      28.291  21.695   7.984  1.00  0.00           C  
ATOM   1501  CD  GLN A  98      29.525  22.049   7.155  1.00  0.00           C  
ATOM   1502  OE1 GLN A  98      29.562  23.079   6.452  1.00  0.00           O  
ATOM   1503  NE2 GLN A  98      30.569  21.235   7.255  1.00  0.00           N  
ATOM   1504  H   GLN A  98      25.464  21.191   7.225  1.00  0.00           H  
ATOM   1505  HA  GLN A  98      26.314  22.052   9.734  1.00  0.00           H  
ATOM   1506  HB2 GLN A  98      27.679  23.662   8.473  1.00  0.00           H  
ATOM   1507  HB3 GLN A  98      26.972  23.103   7.112  1.00  0.00           H  
ATOM   1508  HG2 GLN A  98      27.850  20.895   7.577  1.00  0.00           H  
ATOM   1509  HG3 GLN A  98      28.582  21.478   8.916  1.00  0.00           H  
ATOM   1510 HE21 GLN A  98      30.512  20.416   7.826  1.00  0.00           H  
ATOM   1511 HE22 GLN A  98      31.413  21.441   6.759  1.00  0.00           H  
ATOM   1512  N   ARG A  99      24.433  24.158   8.170  1.00  0.00           N  
ATOM   1513  CA  ARG A  99      23.574  25.340   8.428  1.00  0.00           C  
ATOM   1514  C   ARG A  99      22.497  24.995   9.470  1.00  0.00           C  
ATOM   1515  O   ARG A  99      22.191  25.803  10.360  1.00  0.00           O  
ATOM   1516  CB  ARG A  99      22.923  25.758   7.101  1.00  0.00           C  
ATOM   1517  CG  ARG A  99      22.121  27.055   7.226  1.00  0.00           C  
ATOM   1518  CD  ARG A  99      21.475  27.523   5.936  1.00  0.00           C  
ATOM   1519  NE  ARG A  99      20.595  28.684   6.047  1.00  0.00           N  
ATOM   1520  CZ  ARG A  99      19.266  28.732   6.004  1.00  0.00           C  
ATOM   1521  NH1 ARG A  99      18.524  27.625   5.832  1.00  0.00           N  
ATOM   1522  NH2 ARG A  99      18.615  29.903   6.118  1.00  0.00           N  
ATOM   1523  H   ARG A  99      24.449  23.731   7.266  1.00  0.00           H  
ATOM   1524  HA  ARG A  99      24.138  26.091   8.771  1.00  0.00           H  
ATOM   1525  HB2 ARG A  99      22.308  25.028   6.801  1.00  0.00           H  
ATOM   1526  HB3 ARG A  99      23.642  25.890   6.418  1.00  0.00           H  
ATOM   1527  HG2 ARG A  99      22.738  27.774   7.545  1.00  0.00           H  
ATOM   1528  HG3 ARG A  99      21.399  26.911   7.903  1.00  0.00           H  
ATOM   1529  HD2 ARG A  99      20.936  26.764   5.570  1.00  0.00           H  
ATOM   1530  HD3 ARG A  99      22.206  27.753   5.293  1.00  0.00           H  
ATOM   1531  HE  ARG A  99      21.055  29.563   6.173  1.00  0.00           H  
ATOM   1532 HH11 ARG A  99      17.527  27.691   5.804  1.00  0.00           H  
ATOM   1533 HH12 ARG A  99      18.969  26.735   5.732  1.00  0.00           H  
ATOM   1534 HH21 ARG A  99      17.616  29.925   6.084  1.00  0.00           H  
ATOM   1535 HH22 ARG A  99      19.130  30.752   6.237  1.00  0.00           H  
ATOM   1536  N   LEU A 100      21.916  23.776   9.422  1.00  0.00           N  
ATOM   1537  CA  LEU A 100      20.930  23.415  10.493  1.00  0.00           C  
ATOM   1538  C   LEU A 100      21.538  23.499  11.872  1.00  0.00           C  
ATOM   1539  O   LEU A 100      20.983  23.936  12.930  1.00  0.00           O  
ATOM   1540  CB  LEU A 100      20.334  22.028  10.155  1.00  0.00           C  
ATOM   1541  CG  LEU A 100      19.479  21.384  11.281  1.00  0.00           C  
ATOM   1542  CD1 LEU A 100      18.126  22.127  11.370  1.00  0.00           C  
ATOM   1543  CD2 LEU A 100      19.237  19.911  10.961  1.00  0.00           C  
ATOM   1544  H   LEU A 100      22.138  23.131   8.691  1.00  0.00           H  
ATOM   1545  HA  LEU A 100      20.185  24.080  10.452  1.00  0.00           H  
ATOM   1546  HB2 LEU A 100      21.091  21.408   9.948  1.00  0.00           H  
ATOM   1547  HB3 LEU A 100      19.755  22.129   9.346  1.00  0.00           H  
ATOM   1548  HG  LEU A 100      19.961  21.462  12.153  1.00  0.00           H  
ATOM   1549 HD11 LEU A 100      17.568  21.719  12.093  1.00  0.00           H  
ATOM   1550 HD12 LEU A 100      18.288  23.091  11.579  1.00  0.00           H  
ATOM   1551 HD13 LEU A 100      17.646  22.051  10.496  1.00  0.00           H  
ATOM   1552 HD21 LEU A 100      18.687  19.498  11.687  1.00  0.00           H  
ATOM   1553 HD22 LEU A 100      18.752  19.834  10.090  1.00  0.00           H  
ATOM   1554 HD23 LEU A 100      20.114  19.435  10.897  1.00  0.00           H  
ATOM   1555  N   ALA A 101      22.771  22.987  12.064  1.00  0.00           N  
ATOM   1556  CA  ALA A 101      23.440  22.965  13.357  1.00  0.00           C  
ATOM   1557  C   ALA A 101      23.932  24.307  13.874  1.00  0.00           C  
ATOM   1558  O   ALA A 101      24.101  24.548  15.091  1.00  0.00           O  
ATOM   1559  CB  ALA A 101      24.680  22.057  13.301  1.00  0.00           C  
ATOM   1560  H   ALA A 101      23.251  22.602  11.276  1.00  0.00           H  
ATOM   1561  HA  ALA A 101      22.805  22.585  14.030  1.00  0.00           H  
ATOM   1562  HB1 ALA A 101      25.129  22.051  14.194  1.00  0.00           H  
ATOM   1563  HB2 ALA A 101      24.402  21.127  13.062  1.00  0.00           H  
ATOM   1564  HB3 ALA A 101      25.315  22.403  12.611  1.00  0.00           H  
ATOM   1565  N   ASP A 102      24.177  25.209  12.923  1.00  0.00           N  
ATOM   1566  CA  ASP A 102      24.725  26.535  13.301  1.00  0.00           C  
ATOM   1567  C   ASP A 102      23.748  27.317  14.134  1.00  0.00           C  
ATOM   1568  O   ASP A 102      22.617  27.641  13.707  1.00  0.00           O  
ATOM   1569  CB  ASP A 102      25.098  27.258  11.984  1.00  0.00           C  
ATOM   1570  CG  ASP A 102      25.736  28.608  12.185  1.00  0.00           C  
ATOM   1571  OD1 ASP A 102      25.775  29.193  13.263  1.00  0.00           O  
ATOM   1572  OD2 ASP A 102      26.256  29.111  11.177  1.00  0.00           O  
ATOM   1573  H   ASP A 102      23.993  24.994  11.964  1.00  0.00           H  
ATOM   1574  HA  ASP A 102      25.559  26.395  13.835  1.00  0.00           H  
ATOM   1575  HB2 ASP A 102      24.264  27.381  11.446  1.00  0.00           H  
ATOM   1576  HB3 ASP A 102      25.738  26.680  11.478  1.00  0.00           H  
ATOM   1577  N   PRO A 103      24.161  27.779  15.296  1.00  0.00           N  
ATOM   1578  CA  PRO A 103      23.339  28.575  16.182  1.00  0.00           C  
ATOM   1579  C   PRO A 103      22.827  29.855  15.537  1.00  0.00           C  
ATOM   1580  O   PRO A 103      21.710  30.313  15.874  1.00  0.00           O  
ATOM   1581  CB  PRO A 103      24.177  28.850  17.425  1.00  0.00           C  
ATOM   1582  CG  PRO A 103      25.549  28.319  17.142  1.00  0.00           C  
ATOM   1583  CD  PRO A 103      25.485  27.472  15.909  1.00  0.00           C  
ATOM   1584  HA  PRO A 103      22.549  28.025  16.453  1.00  0.00           H  
ATOM   1585  HB2 PRO A 103      24.217  29.833  17.603  1.00  0.00           H  
ATOM   1586  HB3 PRO A 103      23.783  28.384  18.217  1.00  0.00           H  
ATOM   1587  HG2 PRO A 103      26.182  29.080  16.996  1.00  0.00           H  
ATOM   1588  HG3 PRO A 103      25.863  27.767  17.914  1.00  0.00           H  
ATOM   1589  HD2 PRO A 103      26.226  27.709  15.281  1.00  0.00           H  
ATOM   1590  HD3 PRO A 103      25.546  26.502  16.146  1.00  0.00           H  
ATOM   1591  N   ASN A 104      23.515  30.403  14.519  1.00  0.00           N  
ATOM   1592  CA  ASN A 104      22.968  31.623  13.883  1.00  0.00           C  
ATOM   1593  C   ASN A 104      21.739  31.348  13.049  1.00  0.00           C  
ATOM   1594  O   ASN A 104      20.936  32.268  12.815  1.00  0.00           O  
ATOM   1595  CB  ASN A 104      24.091  32.348  13.147  1.00  0.00           C  
ATOM   1596  CG  ASN A 104      25.143  32.655  14.218  1.00  0.00           C  
ATOM   1597  OD1 ASN A 104      26.153  31.952  14.261  1.00  0.00           O  
ATOM   1598  ND2 ASN A 104      24.858  33.598  15.100  1.00  0.00           N  
ATOM   1599  H   ASN A 104      24.372  29.998  14.201  1.00  0.00           H  
ATOM   1600  HA  ASN A 104      22.679  32.226  14.626  1.00  0.00           H  
ATOM   1601  HB2 ASN A 104      23.752  33.194  12.736  1.00  0.00           H  
ATOM   1602  HB3 ASN A 104      24.477  31.763  12.434  1.00  0.00           H  
ATOM   1603 HD21 ASN A 104      24.019  34.134  15.006  1.00  0.00           H  
ATOM   1604 HD22 ASN A 104      25.482  33.776  15.861  1.00  0.00           H  
ATOM   1605  N   THR A 105      21.509  30.110  12.621  1.00  0.00           N  
ATOM   1606  CA  THR A 105      20.264  29.779  11.928  1.00  0.00           C  
ATOM   1607  C   THR A 105      19.090  29.768  12.913  1.00  0.00           C  
ATOM   1608  O   THR A 105      17.968  29.951  12.475  1.00  0.00           O  
ATOM   1609  CB  THR A 105      20.376  28.386  11.270  1.00  0.00           C  
ATOM   1610  OG1 THR A 105      21.587  28.306  10.498  1.00  0.00           O  
ATOM   1611  CG2 THR A 105      19.265  28.042  10.299  1.00  0.00           C  
ATOM   1612  H   THR A 105      22.194  29.398  12.775  1.00  0.00           H  
ATOM   1613  HA  THR A 105      20.091  30.463  11.220  1.00  0.00           H  
ATOM   1614  HB  THR A 105      20.404  27.691  11.988  1.00  0.00           H  
ATOM   1615  HG1 THR A 105      21.654  27.402  10.075  1.00  0.00           H  
ATOM   1616 HG21 THR A 105      19.420  27.128   9.925  1.00  0.00           H  
ATOM   1617 HG22 THR A 105      18.387  28.062  10.777  1.00  0.00           H  
ATOM   1618 HG23 THR A 105      19.255  28.709   9.554  1.00  0.00           H  
ATOM   1619  N   ALA A 106      19.297  29.519  14.177  1.00  0.00           N  
ATOM   1620  CA  ALA A 106      18.306  29.395  15.231  1.00  0.00           C  
ATOM   1621  C   ALA A 106      17.129  28.503  14.833  1.00  0.00           C  
ATOM   1622  O   ALA A 106      15.972  28.895  14.916  1.00  0.00           O  
ATOM   1623  CB  ALA A 106      17.827  30.746  15.805  1.00  0.00           C  
ATOM   1624  H   ALA A 106      20.251  29.399  14.452  1.00  0.00           H  
ATOM   1625  HA  ALA A 106      18.765  28.924  15.985  1.00  0.00           H  
ATOM   1626  HB1 ALA A 106      17.149  30.582  16.522  1.00  0.00           H  
ATOM   1627  HB2 ALA A 106      18.607  31.240  16.190  1.00  0.00           H  
ATOM   1628  HB3 ALA A 106      17.415  31.291  15.075  1.00  0.00           H  
ATOM   1629  N   SER A 107      17.369  27.323  14.295  1.00  0.00           N  
ATOM   1630  CA  SER A 107      16.292  26.383  13.922  1.00  0.00           C  
ATOM   1631  C   SER A 107      15.566  25.833  15.130  1.00  0.00           C  
ATOM   1632  O   SER A 107      16.199  25.377  16.102  1.00  0.00           O  
ATOM   1633  CB  SER A 107      16.991  25.202  13.198  1.00  0.00           C  
ATOM   1634  OG  SER A 107      15.958  24.280  12.763  1.00  0.00           O  
ATOM   1635  H   SER A 107      18.318  27.054  14.133  1.00  0.00           H  
ATOM   1636  HA  SER A 107      15.644  26.830  13.305  1.00  0.00           H  
ATOM   1637  HB2 SER A 107      17.618  24.740  13.826  1.00  0.00           H  
ATOM   1638  HB3 SER A 107      17.501  25.541  12.407  1.00  0.00           H  
ATOM   1639  HG  SER A 107      16.380  23.506  12.291  1.00  0.00           H  
ATOM   1640  N   PRO A 108      14.241  25.684  15.171  1.00  0.00           N  
ATOM   1641  CA  PRO A 108      13.577  25.028  16.290  1.00  0.00           C  
ATOM   1642  C   PRO A 108      13.928  23.560  16.256  1.00  0.00           C  
ATOM   1643  O   PRO A 108      13.624  22.811  17.190  1.00  0.00           O  
ATOM   1644  CB  PRO A 108      12.073  25.251  16.058  1.00  0.00           C  
ATOM   1645  CG  PRO A 108      11.993  25.443  14.544  1.00  0.00           C  
ATOM   1646  CD  PRO A 108      13.282  26.132  14.141  1.00  0.00           C  
ATOM   1647  HA  PRO A 108      13.863  25.437  17.157  1.00  0.00           H  
ATOM   1648  HB2 PRO A 108      11.541  24.456  16.349  1.00  0.00           H  
ATOM   1649  HB3 PRO A 108      11.750  26.064  16.542  1.00  0.00           H  
ATOM   1650  HG2 PRO A 108      11.914  24.558  14.085  1.00  0.00           H  
ATOM   1651  HG3 PRO A 108      11.206  26.013  14.307  1.00  0.00           H  
ATOM   1652  HD2 PRO A 108      13.574  25.842  13.229  1.00  0.00           H  
ATOM   1653  HD3 PRO A 108      13.177  27.126  14.157  1.00  0.00           H  
ATOM   1654  N   TYR A 109      14.493  23.023  15.169  1.00  0.00           N  
ATOM   1655  CA  TYR A 109      14.889  21.617  15.082  1.00  0.00           C  
ATOM   1656  C   TYR A 109      16.401  21.472  15.037  1.00  0.00           C  
ATOM   1657  O   TYR A 109      16.913  20.471  14.522  1.00  0.00           O  
ATOM   1658  CB  TYR A 109      14.288  20.952  13.839  1.00  0.00           C  
ATOM   1659  CG  TYR A 109      12.984  20.195  14.048  1.00  0.00           C  
ATOM   1660  CD1 TYR A 109      13.048  18.920  14.619  1.00  0.00           C  
ATOM   1661  CD2 TYR A 109      11.739  20.674  13.753  1.00  0.00           C  
ATOM   1662  CE1 TYR A 109      11.964  18.086  14.839  1.00  0.00           C  
ATOM   1663  CE2 TYR A 109      10.585  19.899  14.029  1.00  0.00           C  
ATOM   1664  CZ  TYR A 109      10.695  18.619  14.500  1.00  0.00           C  
ATOM   1665  OH  TYR A 109       9.604  17.791  14.711  1.00  0.00           O  
ATOM   1666  H   TYR A 109      14.653  23.612  14.376  1.00  0.00           H  
ATOM   1667  HA  TYR A 109      14.549  21.141  15.893  1.00  0.00           H  
ATOM   1668  HB2 TYR A 109      14.962  20.306  13.482  1.00  0.00           H  
ATOM   1669  HB3 TYR A 109      14.120  21.667  13.161  1.00  0.00           H  
ATOM   1670  HD1 TYR A 109      13.949  18.583  14.891  1.00  0.00           H  
ATOM   1671  HD2 TYR A 109      11.641  21.579  13.339  1.00  0.00           H  
ATOM   1672  HE1 TYR A 109      12.070  17.165  15.214  1.00  0.00           H  
ATOM   1673  HE2 TYR A 109       9.678  20.293  13.878  1.00  0.00           H  
ATOM   1674  HH  TYR A 109       8.683  18.112  14.491  1.00  0.00           H  
ATOM   1675  N   ALA A 110      17.146  22.471  15.565  1.00  0.00           N  
ATOM   1676  CA  ALA A 110      18.630  22.252  15.613  1.00  0.00           C  
ATOM   1677  C   ALA A 110      18.963  20.991  16.413  1.00  0.00           C  
ATOM   1678  O   ALA A 110      19.941  20.287  16.156  1.00  0.00           O  
ATOM   1679  CB  ALA A 110      19.289  23.414  16.346  1.00  0.00           C  
ATOM   1680  H   ALA A 110      16.728  23.313  15.906  1.00  0.00           H  
ATOM   1681  HA  ALA A 110      18.997  22.178  14.686  1.00  0.00           H  
ATOM   1682  HB1 ALA A 110      20.278  23.270  16.379  1.00  0.00           H  
ATOM   1683  HB2 ALA A 110      19.093  24.267  15.863  1.00  0.00           H  
ATOM   1684  HB3 ALA A 110      18.929  23.468  17.277  1.00  0.00           H  
ATOM   1685  N   SER A 111      18.260  20.661  17.468  1.00  0.00           N  
ATOM   1686  CA  SER A 111      18.470  19.411  18.260  1.00  0.00           C  
ATOM   1687  C   SER A 111      18.167  18.158  17.491  1.00  0.00           C  
ATOM   1688  O   SER A 111      18.560  17.088  17.981  1.00  0.00           O  
ATOM   1689  CB  SER A 111      17.583  19.486  19.510  1.00  0.00           C  
ATOM   1690  OG  SER A 111      18.031  20.579  20.333  1.00  0.00           O  
ATOM   1691  H   SER A 111      17.536  21.285  17.762  1.00  0.00           H  
ATOM   1692  HA  SER A 111      19.426  19.379  18.552  1.00  0.00           H  
ATOM   1693  HB2 SER A 111      17.651  18.630  20.022  1.00  0.00           H  
ATOM   1694  HB3 SER A 111      16.632  19.637  19.239  1.00  0.00           H  
ATOM   1695  HG  SER A 111      17.459  20.637  21.151  1.00  0.00           H  
ATOM   1696  N   TYR A 112      17.563  18.164  16.293  1.00  0.00           N  
ATOM   1697  CA  TYR A 112      17.336  16.939  15.521  1.00  0.00           C  
ATOM   1698  C   TYR A 112      18.708  16.242  15.293  1.00  0.00           C  
ATOM   1699  O   TYR A 112      18.780  15.023  15.239  1.00  0.00           O  
ATOM   1700  CB  TYR A 112      16.694  17.224  14.170  1.00  0.00           C  
ATOM   1701  CG  TYR A 112      15.887  16.071  13.625  1.00  0.00           C  
ATOM   1702  CD1 TYR A 112      14.758  15.590  14.314  1.00  0.00           C  
ATOM   1703  CD2 TYR A 112      16.243  15.421  12.458  1.00  0.00           C  
ATOM   1704  CE1 TYR A 112      14.005  14.502  13.846  1.00  0.00           C  
ATOM   1705  CE2 TYR A 112      15.495  14.370  11.941  1.00  0.00           C  
ATOM   1706  CZ  TYR A 112      14.402  13.920  12.649  1.00  0.00           C  
ATOM   1707  OH  TYR A 112      13.663  12.859  12.152  1.00  0.00           O  
ATOM   1708  H   TYR A 112      17.256  19.037  15.913  1.00  0.00           H  
ATOM   1709  HA  TYR A 112      16.741  16.328  16.044  1.00  0.00           H  
ATOM   1710  HB2 TYR A 112      17.419  17.439  13.515  1.00  0.00           H  
ATOM   1711  HB3 TYR A 112      16.089  18.014  14.269  1.00  0.00           H  
ATOM   1712  HD1 TYR A 112      14.483  16.038  15.165  1.00  0.00           H  
ATOM   1713  HD2 TYR A 112      17.065  15.716  11.970  1.00  0.00           H  
ATOM   1714  HE1 TYR A 112      13.215  14.160  14.354  1.00  0.00           H  
ATOM   1715  HE2 TYR A 112      15.746  13.948  11.070  1.00  0.00           H  
ATOM   1716  HH  TYR A 112      13.929  12.424  11.292  1.00  0.00           H  
ATOM   1717  N   LEU A 113      19.771  16.995  15.072  1.00  0.00           N  
ATOM   1718  CA  LEU A 113      21.123  16.444  14.894  1.00  0.00           C  
ATOM   1719  C   LEU A 113      21.674  15.907  16.211  1.00  0.00           C  
ATOM   1720  O   LEU A 113      22.469  14.950  16.122  1.00  0.00           O  
ATOM   1721  CB  LEU A 113      22.070  17.531  14.334  1.00  0.00           C  
ATOM   1722  CG  LEU A 113      21.684  18.007  12.909  1.00  0.00           C  
ATOM   1723  CD1 LEU A 113      22.658  19.087  12.442  1.00  0.00           C  
ATOM   1724  CD2 LEU A 113      21.610  16.801  12.011  1.00  0.00           C  
ATOM   1725  H   LEU A 113      19.651  17.987  15.023  1.00  0.00           H  
ATOM   1726  HA  LEU A 113      21.077  15.692  14.237  1.00  0.00           H  
ATOM   1727  HB2 LEU A 113      22.998  17.159  14.304  1.00  0.00           H  
ATOM   1728  HB3 LEU A 113      22.047  18.319  14.949  1.00  0.00           H  
ATOM   1729  HG  LEU A 113      20.772  18.413  12.956  1.00  0.00           H  
ATOM   1730 HD11 LEU A 113      22.404  19.390  11.523  1.00  0.00           H  
ATOM   1731 HD12 LEU A 113      22.621  19.864  13.071  1.00  0.00           H  
ATOM   1732 HD13 LEU A 113      23.586  18.715  12.426  1.00  0.00           H  
ATOM   1733 HD21 LEU A 113      21.362  17.089  11.086  1.00  0.00           H  
ATOM   1734 HD22 LEU A 113      22.500  16.345  11.991  1.00  0.00           H  
ATOM   1735 HD23 LEU A 113      20.919  16.168  12.360  1.00  0.00           H  
ATOM   1736  N   GLN A 114      21.220  16.412  17.358  1.00  0.00           N  
ATOM   1737  CA  GLN A 114      21.589  15.760  18.646  1.00  0.00           C  
ATOM   1738  C   GLN A 114      20.844  14.424  18.782  1.00  0.00           C  
ATOM   1739  O   GLN A 114      21.329  13.395  19.313  1.00  0.00           O  
ATOM   1740  CB  GLN A 114      21.241  16.581  19.891  1.00  0.00           C  
ATOM   1741  CG  GLN A 114      21.899  17.974  19.968  1.00  0.00           C  
ATOM   1742  CD  GLN A 114      21.528  18.751  21.200  1.00  0.00           C  
ATOM   1743  OE1 GLN A 114      20.371  19.222  21.389  1.00  0.00           O  
ATOM   1744  NE2 GLN A 114      22.502  18.922  22.125  1.00  0.00           N  
ATOM   1745  H   GLN A 114      20.635  17.223  17.354  1.00  0.00           H  
ATOM   1746  HA  GLN A 114      22.573  15.580  18.645  1.00  0.00           H  
ATOM   1747  HB2 GLN A 114      21.527  16.059  20.695  1.00  0.00           H  
ATOM   1748  HB3 GLN A 114      20.249  16.706  19.911  1.00  0.00           H  
ATOM   1749  HG2 GLN A 114      21.617  18.501  19.166  1.00  0.00           H  
ATOM   1750  HG3 GLN A 114      22.892  17.855  19.957  1.00  0.00           H  
ATOM   1751 HE21 GLN A 114      23.415  18.545  21.966  1.00  0.00           H  
ATOM   1752 HE22 GLN A 114      22.309  19.425  22.967  1.00  0.00           H  
ATOM   1753  N   TYR A 115      19.576  14.348  18.330  1.00  0.00           N  
ATOM   1754  CA  TYR A 115      18.802  13.095  18.364  1.00  0.00           C  
ATOM   1755  C   TYR A 115      19.425  12.019  17.454  1.00  0.00           C  
ATOM   1756  O   TYR A 115      19.275  10.828  17.790  1.00  0.00           O  
ATOM   1757  CB  TYR A 115      17.333  13.233  17.931  1.00  0.00           C  
ATOM   1758  CG  TYR A 115      16.570  14.392  18.609  1.00  0.00           C  
ATOM   1759  CD1 TYR A 115      16.942  15.009  19.760  1.00  0.00           C  
ATOM   1760  CD2 TYR A 115      15.377  14.786  17.972  1.00  0.00           C  
ATOM   1761  CE1 TYR A 115      16.176  16.069  20.259  1.00  0.00           C  
ATOM   1762  CE2 TYR A 115      14.593  15.813  18.463  1.00  0.00           C  
ATOM   1763  CZ  TYR A 115      15.010  16.434  19.608  1.00  0.00           C  
ATOM   1764  OH  TYR A 115      14.247  17.485  20.112  1.00  0.00           O  
ATOM   1765  H   TYR A 115      19.146  15.171  17.959  1.00  0.00           H  
ATOM   1766  HA  TYR A 115      18.815  12.750  19.303  1.00  0.00           H  
ATOM   1767  HB2 TYR A 115      16.862  12.379  18.150  1.00  0.00           H  
ATOM   1768  HB3 TYR A 115      17.312  13.382  16.942  1.00  0.00           H  
ATOM   1769  HD1 TYR A 115      17.760  14.707  20.249  1.00  0.00           H  
ATOM   1770  HD2 TYR A 115      15.089  14.309  17.141  1.00  0.00           H  
ATOM   1771  HE1 TYR A 115      16.469  16.559  21.080  1.00  0.00           H  
ATOM   1772  HE2 TYR A 115      13.752  16.092  17.998  1.00  0.00           H  
ATOM   1773  HH  TYR A 115      13.403  17.757  19.650  1.00  0.00           H  
ATOM   1774  N   GLY A 116      20.058  12.423  16.336  1.00  0.00           N  
ATOM   1775  CA  GLY A 116      20.796  11.363  15.541  1.00  0.00           C  
ATOM   1776  C   GLY A 116      22.215  11.199  16.150  1.00  0.00           C  
ATOM   1777  O   GLY A 116      22.906  10.282  15.739  1.00  0.00           O  
ATOM   1778  H   GLY A 116      20.042  13.379  16.043  1.00  0.00           H  
ATOM   1779  HA2 GLY A 116      20.869  11.647  14.585  1.00  0.00           H  
ATOM   1780  HA3 GLY A 116      20.302  10.495  15.595  1.00  0.00           H  
ATOM   1781  N   HIS A 117      22.662  11.975  17.149  1.00  0.00           N  
ATOM   1782  CA  HIS A 117      23.976  11.908  17.762  1.00  0.00           C  
ATOM   1783  C   HIS A 117      25.174  12.072  16.820  1.00  0.00           C  
ATOM   1784  O   HIS A 117      26.252  11.426  16.973  1.00  0.00           O  
ATOM   1785  CB  HIS A 117      24.230  10.641  18.671  1.00  0.00           C  
ATOM   1786  CG  HIS A 117      23.192  10.642  19.775  1.00  0.00           C  
ATOM   1787  ND1 HIS A 117      23.402  11.179  21.012  1.00  0.00           N  
ATOM   1788  CD2 HIS A 117      21.898  10.267  19.752  1.00  0.00           C  
ATOM   1789  CE1 HIS A 117      22.309  11.135  21.729  1.00  0.00           C  
ATOM   1790  NE2 HIS A 117      21.373  10.558  20.987  1.00  0.00           N  
ATOM   1791  H   HIS A 117      22.031  12.664  17.505  1.00  0.00           H  
ATOM   1792  HA  HIS A 117      24.018  12.691  18.382  1.00  0.00           H  
ATOM   1793  HB2 HIS A 117      25.147  10.686  19.067  1.00  0.00           H  
ATOM   1794  HB3 HIS A 117      24.143   9.808  18.124  1.00  0.00           H  
ATOM   1795  HD1 HIS A 117      24.273  11.555  21.327  1.00  0.00           H  
ATOM   1796  HD2 HIS A 117      21.412   9.855  18.981  1.00  0.00           H  
ATOM   1797  HE1 HIS A 117      22.199  11.474  22.663  1.00  0.00           H  
ATOM   1798  HE2 HIS A 117      20.436  10.366  21.280  1.00  0.00           H  
ATOM   1799  N   ILE A 118      25.117  13.042  15.928  1.00  0.00           N  
ATOM   1800  CA  ILE A 118      26.226  13.307  15.015  1.00  0.00           C  
ATOM   1801  C   ILE A 118      27.421  13.883  15.762  1.00  0.00           C  
ATOM   1802  O   ILE A 118      27.274  14.694  16.665  1.00  0.00           O  
ATOM   1803  CB  ILE A 118      25.744  14.213  13.866  1.00  0.00           C  
ATOM   1804  CG1 ILE A 118      24.656  13.406  13.144  1.00  0.00           C  
ATOM   1805  CG2 ILE A 118      26.897  14.676  12.996  1.00  0.00           C  
ATOM   1806  CD1 ILE A 118      23.780  14.164  12.215  1.00  0.00           C  
ATOM   1807  H   ILE A 118      24.295  13.609  15.876  1.00  0.00           H  
ATOM   1808  HA  ILE A 118      26.508  12.434  14.617  1.00  0.00           H  
ATOM   1809  HB  ILE A 118      25.315  15.022  14.268  1.00  0.00           H  
ATOM   1810 HG12 ILE A 118      24.072  12.990  13.841  1.00  0.00           H  
ATOM   1811 HG13 ILE A 118      25.109  12.687  12.617  1.00  0.00           H  
ATOM   1812 HG21 ILE A 118      26.548  15.260  12.263  1.00  0.00           H  
ATOM   1813 HG22 ILE A 118      27.548  15.192  13.552  1.00  0.00           H  
ATOM   1814 HG23 ILE A 118      27.355  13.881  12.599  1.00  0.00           H  
ATOM   1815 HD11 ILE A 118      23.113  13.542  11.804  1.00  0.00           H  
ATOM   1816 HD12 ILE A 118      23.300  14.881  12.720  1.00  0.00           H  
ATOM   1817 HD13 ILE A 118      24.337  14.579  11.495  1.00  0.00           H  
ATOM   1818  N   ALA A 119      28.650  13.378  15.446  1.00  0.00           N  
ATOM   1819  CA  ALA A 119      29.839  13.834  16.130  1.00  0.00           C  
ATOM   1820  C   ALA A 119      29.972  15.343  16.208  1.00  0.00           C  
ATOM   1821  O   ALA A 119      29.833  16.033  15.200  1.00  0.00           O  
ATOM   1822  CB  ALA A 119      31.096  13.299  15.347  1.00  0.00           C  
ATOM   1823  H   ALA A 119      28.728  12.683  14.731  1.00  0.00           H  
ATOM   1824  HA  ALA A 119      29.847  13.457  17.056  1.00  0.00           H  
ATOM   1825  HB1 ALA A 119      31.930  13.605  15.806  1.00  0.00           H  
ATOM   1826  HB2 ALA A 119      31.075  12.299  15.326  1.00  0.00           H  
ATOM   1827  HB3 ALA A 119      31.082  13.653  14.412  1.00  0.00           H  
ATOM   1828  N   ASN A 120      30.304  15.846  17.380  1.00  0.00           N  
ATOM   1829  CA  ASN A 120      30.551  17.216  17.723  1.00  0.00           C  
ATOM   1830  C   ASN A 120      29.323  18.126  17.762  1.00  0.00           C  
ATOM   1831  O   ASN A 120      29.514  19.350  17.936  1.00  0.00           O  
ATOM   1832  CB  ASN A 120      31.527  17.864  16.684  1.00  0.00           C  
ATOM   1833  CG  ASN A 120      32.934  17.219  16.850  1.00  0.00           C  
ATOM   1834  OD1 ASN A 120      33.347  16.921  17.986  1.00  0.00           O  
ATOM   1835  ND2 ASN A 120      33.629  17.019  15.750  1.00  0.00           N  
ATOM   1836  H   ASN A 120      30.395  15.187  18.127  1.00  0.00           H  
ATOM   1837  HA  ASN A 120      30.988  17.240  18.622  1.00  0.00           H  
ATOM   1838  HB2 ASN A 120      31.587  18.849  16.848  1.00  0.00           H  
ATOM   1839  HB3 ASN A 120      31.189  17.700  15.757  1.00  0.00           H  
ATOM   1840 HD21 ASN A 120      33.247  17.278  14.863  1.00  0.00           H  
ATOM   1841 HD22 ASN A 120      34.539  16.608  15.801  1.00  0.00           H  
ATOM   1842  N   ILE A 121      28.112  17.558  17.673  1.00  0.00           N  
ATOM   1843  CA  ILE A 121      26.937  18.446  17.639  1.00  0.00           C  
ATOM   1844  C   ILE A 121      26.749  19.215  18.926  1.00  0.00           C  
ATOM   1845  O   ILE A 121      26.406  20.412  18.911  1.00  0.00           O  
ATOM   1846  CB  ILE A 121      25.649  17.664  17.207  1.00  0.00           C  
ATOM   1847  CG1 ILE A 121      24.460  18.616  17.056  1.00  0.00           C  
ATOM   1848  CG2 ILE A 121      25.298  16.651  18.325  1.00  0.00           C  
ATOM   1849  CD1 ILE A 121      24.575  19.685  15.963  1.00  0.00           C  
ATOM   1850  H   ILE A 121      28.010  16.564  17.631  1.00  0.00           H  
ATOM   1851  HA  ILE A 121      27.112  19.124  16.925  1.00  0.00           H  
ATOM   1852  HB  ILE A 121      25.813  17.182  16.347  1.00  0.00           H  
ATOM   1853 HG12 ILE A 121      24.335  19.087  17.929  1.00  0.00           H  
ATOM   1854 HG13 ILE A 121      23.651  18.063  16.856  1.00  0.00           H  
ATOM   1855 HG21 ILE A 121      24.477  16.141  18.067  1.00  0.00           H  
ATOM   1856 HG22 ILE A 121      26.060  16.015  18.450  1.00  0.00           H  
ATOM   1857 HG23 ILE A 121      25.131  17.143  19.180  1.00  0.00           H  
ATOM   1858 HD11 ILE A 121      23.747  20.245  15.956  1.00  0.00           H  
ATOM   1859 HD12 ILE A 121      25.368  20.265  16.147  1.00  0.00           H  
ATOM   1860 HD13 ILE A 121      24.685  19.242  15.073  1.00  0.00           H  
ATOM   1861  N   ASP A 122      27.053  18.634  20.090  1.00  0.00           N  
ATOM   1862  CA  ASP A 122      26.812  19.337  21.338  1.00  0.00           C  
ATOM   1863  C   ASP A 122      27.690  20.587  21.445  1.00  0.00           C  
ATOM   1864  O   ASP A 122      27.244  21.605  21.956  1.00  0.00           O  
ATOM   1865  CB  ASP A 122      27.038  18.496  22.585  1.00  0.00           C  
ATOM   1866  CG  ASP A 122      26.004  17.370  22.658  1.00  0.00           C  
ATOM   1867  OD1 ASP A 122      24.886  17.533  22.202  1.00  0.00           O  
ATOM   1868  OD2 ASP A 122      26.371  16.285  23.094  1.00  0.00           O  
ATOM   1869  H   ASP A 122      27.447  17.715  20.102  1.00  0.00           H  
ATOM   1870  HA  ASP A 122      25.857  19.634  21.340  1.00  0.00           H  
ATOM   1871  HB2 ASP A 122      26.952  19.076  23.395  1.00  0.00           H  
ATOM   1872  HB3 ASP A 122      27.956  18.100  22.555  1.00  0.00           H  
ATOM   1873  N   ASP A 123      28.947  20.470  21.006  1.00  0.00           N  
ATOM   1874  CA  ASP A 123      29.862  21.611  21.088  1.00  0.00           C  
ATOM   1875  C   ASP A 123      29.488  22.661  20.065  1.00  0.00           C  
ATOM   1876  O   ASP A 123      29.691  23.842  20.353  1.00  0.00           O  
ATOM   1877  CB  ASP A 123      31.329  21.202  20.869  1.00  0.00           C  
ATOM   1878  CG  ASP A 123      31.881  20.555  22.132  1.00  0.00           C  
ATOM   1879  OD1 ASP A 123      31.420  20.970  23.233  1.00  0.00           O  
ATOM   1880  OD2 ASP A 123      32.700  19.623  21.975  1.00  0.00           O  
ATOM   1881  H   ASP A 123      29.263  19.603  20.621  1.00  0.00           H  
ATOM   1882  HA  ASP A 123      29.780  22.015  21.999  1.00  0.00           H  
ATOM   1883  HB2 ASP A 123      31.870  22.014  20.649  1.00  0.00           H  
ATOM   1884  HB3 ASP A 123      31.382  20.550  20.112  1.00  0.00           H  
ATOM   1885  N   ILE A 124      28.957  22.239  18.937  1.00  0.00           N  
ATOM   1886  CA  ILE A 124      28.575  23.232  17.908  1.00  0.00           C  
ATOM   1887  C   ILE A 124      27.370  24.035  18.391  1.00  0.00           C  
ATOM   1888  O   ILE A 124      27.352  25.273  18.388  1.00  0.00           O  
ATOM   1889  CB  ILE A 124      28.365  22.533  16.568  1.00  0.00           C  
ATOM   1890  CG1 ILE A 124      29.711  21.974  16.072  1.00  0.00           C  
ATOM   1891  CG2 ILE A 124      27.732  23.432  15.531  1.00  0.00           C  
ATOM   1892  CD1 ILE A 124      29.628  20.915  14.985  1.00  0.00           C  
ATOM   1893  H   ILE A 124      28.814  21.262  18.778  1.00  0.00           H  
ATOM   1894  HA  ILE A 124      29.340  23.868  17.802  1.00  0.00           H  
ATOM   1895  HB  ILE A 124      27.749  21.760  16.719  1.00  0.00           H  
ATOM   1896 HG12 ILE A 124      30.184  21.572  16.856  1.00  0.00           H  
ATOM   1897 HG13 ILE A 124      30.248  22.739  15.715  1.00  0.00           H  
ATOM   1898 HG21 ILE A 124      27.618  22.926  14.676  1.00  0.00           H  
ATOM   1899 HG22 ILE A 124      26.839  23.740  15.858  1.00  0.00           H  
ATOM   1900 HG23 ILE A 124      28.321  24.225  15.373  1.00  0.00           H  
ATOM   1901 HD11 ILE A 124      30.550  20.620  14.736  1.00  0.00           H  
ATOM   1902 HD12 ILE A 124      29.108  20.131  15.323  1.00  0.00           H  
ATOM   1903 HD13 ILE A 124      29.171  21.297  14.182  1.00  0.00           H  
ATOM   1904  N   ILE A 125      26.347  23.335  18.902  1.00  0.00           N  
ATOM   1905  CA  ILE A 125      25.174  24.043  19.449  1.00  0.00           C  
ATOM   1906  C   ILE A 125      25.598  24.978  20.580  1.00  0.00           C  
ATOM   1907  O   ILE A 125      25.118  26.114  20.629  1.00  0.00           O  
ATOM   1908  CB  ILE A 125      24.029  23.102  19.876  1.00  0.00           C  
ATOM   1909  CG1 ILE A 125      23.488  22.348  18.646  1.00  0.00           C  
ATOM   1910  CG2 ILE A 125      22.930  23.906  20.581  1.00  0.00           C  
ATOM   1911  CD1 ILE A 125      22.420  21.313  18.935  1.00  0.00           C  
ATOM   1912  H   ILE A 125      26.379  22.336  18.912  1.00  0.00           H  
ATOM   1913  HA  ILE A 125      24.816  24.620  18.715  1.00  0.00           H  
ATOM   1914  HB  ILE A 125      24.395  22.432  20.522  1.00  0.00           H  
ATOM   1915 HG12 ILE A 125      24.257  21.883  18.206  1.00  0.00           H  
ATOM   1916 HG13 ILE A 125      23.102  23.022  18.016  1.00  0.00           H  
ATOM   1917 HG21 ILE A 125      22.191  23.291  20.855  1.00  0.00           H  
ATOM   1918 HG22 ILE A 125      23.311  24.352  21.391  1.00  0.00           H  
ATOM   1919 HG23 ILE A 125      22.572  24.600  19.956  1.00  0.00           H  
ATOM   1920 HD11 ILE A 125      22.135  20.881  18.080  1.00  0.00           H  
ATOM   1921 HD12 ILE A 125      22.788  20.618  19.553  1.00  0.00           H  
ATOM   1922 HD13 ILE A 125      21.633  21.757  19.363  1.00  0.00           H  
ATOM   1923  N   ALA A 126      26.492  24.572  21.496  1.00  0.00           N  
ATOM   1924  CA  ALA A 126      26.946  25.513  22.509  1.00  0.00           C  
ATOM   1925  C   ALA A 126      27.938  26.575  22.037  1.00  0.00           C  
ATOM   1926  O   ALA A 126      28.423  27.360  22.857  1.00  0.00           O  
ATOM   1927  CB  ALA A 126      27.498  24.783  23.726  1.00  0.00           C  
ATOM   1928  H   ALA A 126      26.841  23.635  21.482  1.00  0.00           H  
ATOM   1929  HA  ALA A 126      26.133  26.005  22.821  1.00  0.00           H  
ATOM   1930  HB1 ALA A 126      27.802  25.451  24.405  1.00  0.00           H  
ATOM   1931  HB2 ALA A 126      26.783  24.207  24.122  1.00  0.00           H  
ATOM   1932  HB3 ALA A 126      28.271  24.212  23.450  1.00  0.00           H  
ATOM   1933  N   GLY A 127      28.322  26.693  20.787  1.00  0.00           N  
ATOM   1934  CA  GLY A 127      29.224  27.708  20.267  1.00  0.00           C  
ATOM   1935  C   GLY A 127      30.691  27.488  20.620  1.00  0.00           C  
ATOM   1936  O   GLY A 127      31.465  28.449  20.545  1.00  0.00           O  
ATOM   1937  H   GLY A 127      27.962  26.026  20.135  1.00  0.00           H  
ATOM   1938  HA2 GLY A 127      28.943  28.594  20.635  1.00  0.00           H  
ATOM   1939  HA3 GLY A 127      29.140  27.720  19.271  1.00  0.00           H  
ATOM   1940  N   LYS A 128      31.106  26.291  20.997  1.00  0.00           N  
ATOM   1941  CA  LYS A 128      32.477  25.977  21.354  1.00  0.00           C  
ATOM   1942  C   LYS A 128      33.316  25.545  20.162  1.00  0.00           C  
ATOM   1943  O   LYS A 128      34.556  25.545  20.179  1.00  0.00           O  
ATOM   1944  CB  LYS A 128      32.596  24.855  22.381  1.00  0.00           C  
ATOM   1945  CG  LYS A 128      32.179  25.210  23.783  1.00  0.00           C  
ATOM   1946  CD  LYS A 128      32.390  24.048  24.725  1.00  0.00           C  
ATOM   1947  CE  LYS A 128      31.486  24.195  25.947  1.00  0.00           C  
ATOM   1948  NZ  LYS A 128      31.290  22.894  26.646  1.00  0.00           N  
ATOM   1949  H   LYS A 128      30.431  25.554  21.039  1.00  0.00           H  
ATOM   1950  HA  LYS A 128      32.892  26.799  21.744  1.00  0.00           H  
ATOM   1951  HB2 LYS A 128      33.552  24.564  22.409  1.00  0.00           H  
ATOM   1952  HB3 LYS A 128      32.024  24.094  22.073  1.00  0.00           H  
ATOM   1953  HG2 LYS A 128      31.210  25.458  23.782  1.00  0.00           H  
ATOM   1954  HG3 LYS A 128      32.722  25.988  24.098  1.00  0.00           H  
ATOM   1955  HD2 LYS A 128      33.345  24.030  25.020  1.00  0.00           H  
ATOM   1956  HD3 LYS A 128      32.171  23.194  24.252  1.00  0.00           H  
ATOM   1957  HE2 LYS A 128      30.596  24.542  25.652  1.00  0.00           H  
ATOM   1958  HE3 LYS A 128      31.903  24.845  26.582  1.00  0.00           H  
ATOM   1959  HZ1 LYS A 128      30.695  23.028  27.438  1.00  0.00           H  
ATOM   1960  HZ2 LYS A 128      30.868  22.239  26.019  1.00  0.00           H  
ATOM   1961  HZ3 LYS A 128      32.175  22.542  26.950  1.00  0.00           H  
ATOM   1962  N   LYS A 129      32.637  25.085  19.138  1.00  0.00           N  
ATOM   1963  CA  LYS A 129      33.244  24.618  17.908  1.00  0.00           C  
ATOM   1964  C   LYS A 129      32.309  25.105  16.797  1.00  0.00           C  
ATOM   1965  O   LYS A 129      31.115  25.294  17.021  1.00  0.00           O  
ATOM   1966  CB  LYS A 129      33.431  23.128  17.797  1.00  0.00           C  
ATOM   1967  CG  LYS A 129      34.449  22.421  18.652  1.00  0.00           C  
ATOM   1968  CD  LYS A 129      34.398  20.900  18.358  1.00  0.00           C  
ATOM   1969  CE  LYS A 129      35.478  20.214  19.204  1.00  0.00           C  
ATOM   1970  NZ  LYS A 129      34.856  19.233  20.121  1.00  0.00           N  
ATOM   1971  H   LYS A 129      31.640  25.055  19.211  1.00  0.00           H  
ATOM   1972  HA  LYS A 129      34.133  25.063  17.799  1.00  0.00           H  
ATOM   1973  HB2 LYS A 129      33.675  22.940  16.846  1.00  0.00           H  
ATOM   1974  HB3 LYS A 129      32.545  22.712  18.002  1.00  0.00           H  
ATOM   1975  HG2 LYS A 129      34.244  22.582  19.617  1.00  0.00           H  
ATOM   1976  HG3 LYS A 129      35.362  22.771  18.443  1.00  0.00           H  
ATOM   1977  HD2 LYS A 129      34.573  20.736  17.387  1.00  0.00           H  
ATOM   1978  HD3 LYS A 129      33.498  20.538  18.600  1.00  0.00           H  
ATOM   1979  HE2 LYS A 129      35.967  20.903  19.739  1.00  0.00           H  
ATOM   1980  HE3 LYS A 129      36.121  19.742  18.601  1.00  0.00           H  
ATOM   1981  HZ1 LYS A 129      35.567  18.791  20.668  1.00  0.00           H  
ATOM   1982  HZ2 LYS A 129      34.214  19.703  20.726  1.00  0.00           H  
ATOM   1983  HZ3 LYS A 129      34.367  18.542  19.588  1.00  0.00           H  
ATOM   1984  N   PRO A 130      32.884  25.331  15.636  1.00  0.00           N  
ATOM   1985  CA  PRO A 130      32.157  25.827  14.482  1.00  0.00           C  
ATOM   1986  C   PRO A 130      31.445  24.707  13.767  1.00  0.00           C  
ATOM   1987  O   PRO A 130      31.938  23.567  13.767  1.00  0.00           O  
ATOM   1988  CB  PRO A 130      33.300  26.408  13.648  1.00  0.00           C  
ATOM   1989  CG  PRO A 130      34.463  25.471  13.900  1.00  0.00           C  
ATOM   1990  CD  PRO A 130      34.341  25.153  15.363  1.00  0.00           C  
ATOM   1991  HA  PRO A 130      31.513  26.544  14.749  1.00  0.00           H  
ATOM   1992  HB2 PRO A 130      33.059  26.420  12.677  1.00  0.00           H  
ATOM   1993  HB3 PRO A 130      33.521  27.336  13.948  1.00  0.00           H  
ATOM   1994  HG2 PRO A 130      34.382  24.643  13.346  1.00  0.00           H  
ATOM   1995  HG3 PRO A 130      35.334  25.920  13.703  1.00  0.00           H  
ATOM   1996  HD2 PRO A 130      34.628  24.213  15.550  1.00  0.00           H  
ATOM   1997  HD3 PRO A 130      34.888  25.784  15.913  1.00  0.00           H  
ATOM   1998  N   ALA A 131      30.434  25.003  12.969  1.00  0.00           N  
ATOM   1999  CA  ALA A 131      29.615  24.002  12.285  1.00  0.00           C  
ATOM   2000  C   ALA A 131      30.329  23.186  11.246  1.00  0.00           C  
ATOM   2001  O   ALA A 131      30.046  21.984  11.061  1.00  0.00           O  
ATOM   2002  CB  ALA A 131      28.359  24.693  11.760  1.00  0.00           C  
ATOM   2003  H   ALA A 131      30.216  25.968  12.824  1.00  0.00           H  
ATOM   2004  HA  ALA A 131      29.310  23.359  12.988  1.00  0.00           H  
ATOM   2005  HB1 ALA A 131      27.784  24.025  11.288  1.00  0.00           H  
ATOM   2006  HB2 ALA A 131      27.851  25.088  12.526  1.00  0.00           H  
ATOM   2007  HB3 ALA A 131      28.619  25.418  11.123  1.00  0.00           H  
ATOM   2008  N   THR A 132      31.453  23.702  10.707  1.00  0.00           N  
ATOM   2009  CA  THR A 132      32.312  22.938   9.816  1.00  0.00           C  
ATOM   2010  C   THR A 132      32.971  21.763  10.513  1.00  0.00           C  
ATOM   2011  O   THR A 132      33.351  20.840   9.765  1.00  0.00           O  
ATOM   2012  CB  THR A 132      33.372  23.847   9.132  1.00  0.00           C  
ATOM   2013  OG1 THR A 132      34.234  24.364  10.143  1.00  0.00           O  
ATOM   2014  CG2 THR A 132      32.645  25.029   8.508  1.00  0.00           C  
ATOM   2015  H   THR A 132      31.705  24.644  10.928  1.00  0.00           H  
ATOM   2016  HA  THR A 132      31.731  22.565   9.093  1.00  0.00           H  
ATOM   2017  HB  THR A 132      33.890  23.339   8.443  1.00  0.00           H  
ATOM   2018  HG1 THR A 132      34.925  24.953   9.723  1.00  0.00           H  
ATOM   2019 HG21 THR A 132      33.308  25.630   8.061  1.00  0.00           H  
ATOM   2020 HG22 THR A 132      31.987  24.697   7.832  1.00  0.00           H  
ATOM   2021 HG23 THR A 132      32.162  25.538   9.221  1.00  0.00           H  
ATOM   2022  N   ASP A 133      33.035  21.659  11.833  1.00  0.00           N  
ATOM   2023  CA  ASP A 133      33.490  20.443  12.491  1.00  0.00           C  
ATOM   2024  C   ASP A 133      32.419  19.348  12.639  1.00  0.00           C  
ATOM   2025  O   ASP A 133      32.674  18.269  13.217  1.00  0.00           O  
ATOM   2026  CB  ASP A 133      33.989  20.683  13.926  1.00  0.00           C  
ATOM   2027  CG  ASP A 133      35.398  21.259  13.927  1.00  0.00           C  
ATOM   2028  OD1 ASP A 133      36.140  21.006  12.950  1.00  0.00           O  
ATOM   2029  OD2 ASP A 133      35.768  22.006  14.823  1.00  0.00           O  
ATOM   2030  H   ASP A 133      32.762  22.440  12.394  1.00  0.00           H  
ATOM   2031  HA  ASP A 133      34.248  20.066  11.958  1.00  0.00           H  
ATOM   2032  HB2 ASP A 133      33.991  19.814  14.421  1.00  0.00           H  
ATOM   2033  HB3 ASP A 133      33.373  21.325  14.383  1.00  0.00           H  
ATOM   2034  N   LEU A 134      31.205  19.567  12.179  1.00  0.00           N  
ATOM   2035  CA  LEU A 134      30.179  18.518  12.294  1.00  0.00           C  
ATOM   2036  C   LEU A 134      30.672  17.226  11.671  1.00  0.00           C  
ATOM   2037  O   LEU A 134      31.247  17.246  10.563  1.00  0.00           O  
ATOM   2038  CB  LEU A 134      28.911  19.005  11.563  1.00  0.00           C  
ATOM   2039  CG  LEU A 134      27.651  18.154  11.768  1.00  0.00           C  
ATOM   2040  CD1 LEU A 134      27.247  18.207  13.226  1.00  0.00           C  
ATOM   2041  CD2 LEU A 134      26.508  18.638  10.875  1.00  0.00           C  
ATOM   2042  H   LEU A 134      30.981  20.443  11.753  1.00  0.00           H  
ATOM   2043  HA  LEU A 134      29.968  18.363  13.259  1.00  0.00           H  
ATOM   2044  HB2 LEU A 134      29.111  19.026  10.583  1.00  0.00           H  
ATOM   2045  HB3 LEU A 134      28.710  19.931  11.882  1.00  0.00           H  
ATOM   2046  HG  LEU A 134      27.863  17.206  11.530  1.00  0.00           H  
ATOM   2047 HD11 LEU A 134      26.426  17.654  13.365  1.00  0.00           H  
ATOM   2048 HD12 LEU A 134      27.990  17.848  13.791  1.00  0.00           H  
ATOM   2049 HD13 LEU A 134      27.058  19.154  13.485  1.00  0.00           H  
ATOM   2050 HD21 LEU A 134      25.701  18.068  11.028  1.00  0.00           H  
ATOM   2051 HD22 LEU A 134      26.291  19.589  11.097  1.00  0.00           H  
ATOM   2052 HD23 LEU A 134      26.784  18.574   9.916  1.00  0.00           H  
ATOM   2053  N   GLY A 135      30.354  16.053  12.211  1.00  0.00           N  
ATOM   2054  CA  GLY A 135      30.754  14.754  11.695  1.00  0.00           C  
ATOM   2055  C   GLY A 135      30.162  14.305  10.397  1.00  0.00           C  
ATOM   2056  O   GLY A 135      29.666  13.177  10.268  1.00  0.00           O  
ATOM   2057  H   GLY A 135      29.794  16.065  13.039  1.00  0.00           H  
ATOM   2058  HA2 GLY A 135      30.512  14.072  12.385  1.00  0.00           H  
ATOM   2059  HA3 GLY A 135      31.747  14.772  11.579  1.00  0.00           H  
ATOM   2060  N   VAL A 136      30.078  15.119   9.346  1.00  0.00           N  
ATOM   2061  CA  VAL A 136      29.528  14.757   8.063  1.00  0.00           C  
ATOM   2062  C   VAL A 136      30.614  15.017   6.979  1.00  0.00           C  
ATOM   2063  O   VAL A 136      31.392  15.967   7.130  1.00  0.00           O  
ATOM   2064  CB  VAL A 136      28.262  15.501   7.612  1.00  0.00           C  
ATOM   2065  CG1 VAL A 136      27.058  15.133   8.499  1.00  0.00           C  
ATOM   2066  CG2 VAL A 136      28.453  17.032   7.626  1.00  0.00           C  
ATOM   2067  H   VAL A 136      30.422  16.052   9.455  1.00  0.00           H  
ATOM   2068  HA  VAL A 136      29.327  13.777   8.075  1.00  0.00           H  
ATOM   2069  HB  VAL A 136      28.055  15.222   6.674  1.00  0.00           H  
ATOM   2070 HG11 VAL A 136      26.249  15.629   8.185  1.00  0.00           H  
ATOM   2071 HG12 VAL A 136      26.889  14.149   8.440  1.00  0.00           H  
ATOM   2072 HG13 VAL A 136      27.254  15.381   9.448  1.00  0.00           H  
ATOM   2073 HG21 VAL A 136      27.608  17.476   7.327  1.00  0.00           H  
ATOM   2074 HG22 VAL A 136      28.677  17.332   8.554  1.00  0.00           H  
ATOM   2075 HG23 VAL A 136      29.198  17.281   7.007  1.00  0.00           H  
ATOM   2076  N   LYS A 137      30.549  14.171   5.944  1.00  0.00           N  
ATOM   2077  CA  LYS A 137      31.506  14.458   4.866  1.00  0.00           C  
ATOM   2078  C   LYS A 137      31.103  13.914   3.514  1.00  0.00           C  
ATOM   2079  O   LYS A 137      30.451  12.886   3.375  1.00  0.00           O  
ATOM   2080  CB  LYS A 137      32.929  14.063   5.214  1.00  0.00           C  
ATOM   2081  CG  LYS A 137      33.447  12.719   4.761  1.00  0.00           C  
ATOM   2082  CD  LYS A 137      34.980  12.698   4.811  1.00  0.00           C  
ATOM   2083  CE  LYS A 137      35.547  13.014   6.194  1.00  0.00           C  
ATOM   2084  NZ  LYS A 137      36.006  11.812   6.952  1.00  0.00           N  
ATOM   2085  H   LYS A 137      29.904  13.408   5.907  1.00  0.00           H  
ATOM   2086  HA  LYS A 137      31.516  15.453   4.768  1.00  0.00           H  
ATOM   2087  HB2 LYS A 137      33.004  14.085   6.211  1.00  0.00           H  
ATOM   2088  HB3 LYS A 137      33.531  14.757   4.819  1.00  0.00           H  
ATOM   2089  HG2 LYS A 137      33.145  12.547   3.823  1.00  0.00           H  
ATOM   2090  HG3 LYS A 137      33.087  12.006   5.363  1.00  0.00           H  
ATOM   2091  HD2 LYS A 137      35.327  13.376   4.164  1.00  0.00           H  
ATOM   2092  HD3 LYS A 137      35.293  11.788   4.540  1.00  0.00           H  
ATOM   2093  HE2 LYS A 137      34.836  13.470   6.729  1.00  0.00           H  
ATOM   2094  HE3 LYS A 137      36.326  13.631   6.081  1.00  0.00           H  
ATOM   2095  HZ1 LYS A 137      36.362  12.095   7.842  1.00  0.00           H  
ATOM   2096  HZ2 LYS A 137      35.236  11.188   7.085  1.00  0.00           H  
ATOM   2097  HZ3 LYS A 137      36.727  11.348   6.437  1.00  0.00           H  
ATOM   2098  N   ALA A 138      31.526  14.680   2.493  1.00  0.00           N  
ATOM   2099  CA  ALA A 138      31.322  14.264   1.115  1.00  0.00           C  
ATOM   2100  C   ALA A 138      32.590  13.491   0.702  1.00  0.00           C  
ATOM   2101  O   ALA A 138      33.662  14.120   0.669  1.00  0.00           O  
ATOM   2102  CB  ALA A 138      31.139  15.474   0.236  1.00  0.00           C  
ATOM   2103  H   ALA A 138      31.987  15.547   2.684  1.00  0.00           H  
ATOM   2104  HA  ALA A 138      30.521  13.669   1.051  1.00  0.00           H  
ATOM   2105  HB1 ALA A 138      30.999  15.181  -0.710  1.00  0.00           H  
ATOM   2106  HB2 ALA A 138      30.342  15.993   0.545  1.00  0.00           H  
ATOM   2107  HB3 ALA A 138      31.954  16.051   0.289  1.00  0.00           H  
ATOM   2108  N   LEU A 139      32.489  12.179   0.560  1.00  0.00           N  
ATOM   2109  CA  LEU A 139      33.671  11.395   0.185  1.00  0.00           C  
ATOM   2110  C   LEU A 139      33.901  11.668  -1.303  1.00  0.00           C  
ATOM   2111  O   LEU A 139      35.015  11.911  -1.730  1.00  0.00           O  
ATOM   2112  CB  LEU A 139      33.581   9.918   0.532  1.00  0.00           C  
ATOM   2113  CG  LEU A 139      33.646   9.547   2.012  1.00  0.00           C  
ATOM   2114  CD1 LEU A 139      33.462   8.047   2.220  1.00  0.00           C  
ATOM   2115  CD2 LEU A 139      34.946   9.962   2.659  1.00  0.00           C  
ATOM   2116  H   LEU A 139      31.611  11.724   0.708  1.00  0.00           H  
ATOM   2117  HA  LEU A 139      34.452  11.773   0.683  1.00  0.00           H  
ATOM   2118  HB2 LEU A 139      34.337   9.453   0.071  1.00  0.00           H  
ATOM   2119  HB3 LEU A 139      32.712   9.577   0.174  1.00  0.00           H  
ATOM   2120  HG  LEU A 139      32.901  10.019   2.483  1.00  0.00           H  
ATOM   2121 HD11 LEU A 139      33.510   7.838   3.197  1.00  0.00           H  
ATOM   2122 HD12 LEU A 139      32.571   7.768   1.862  1.00  0.00           H  
ATOM   2123 HD13 LEU A 139      34.185   7.552   1.737  1.00  0.00           H  
ATOM   2124 HD21 LEU A 139      34.938   9.697   3.623  1.00  0.00           H  
ATOM   2125 HD22 LEU A 139      35.708   9.510   2.196  1.00  0.00           H  
ATOM   2126 HD23 LEU A 139      35.053  10.954   2.586  1.00  0.00           H  
ATOM   2127  N   ASP A 140      32.812  11.727  -2.055  1.00  0.00           N  
ATOM   2128  CA  ASP A 140      32.812  12.149  -3.451  1.00  0.00           C  
ATOM   2129  C   ASP A 140      31.469  12.835  -3.727  1.00  0.00           C  
ATOM   2130  O   ASP A 140      30.669  13.092  -2.821  1.00  0.00           O  
ATOM   2131  CB  ASP A 140      33.162  11.073  -4.441  1.00  0.00           C  
ATOM   2132  CG  ASP A 140      32.185   9.927  -4.462  1.00  0.00           C  
ATOM   2133  OD1 ASP A 140      30.964  10.143  -4.647  1.00  0.00           O  
ATOM   2134  OD2 ASP A 140      32.663   8.778  -4.280  1.00  0.00           O  
ATOM   2135  H   ASP A 140      31.939  11.467  -1.641  1.00  0.00           H  
ATOM   2136  HA  ASP A 140      33.516  12.855  -3.536  1.00  0.00           H  
ATOM   2137  HB2 ASP A 140      34.066  10.713  -4.209  1.00  0.00           H  
ATOM   2138  HB3 ASP A 140      33.190  11.481  -5.354  1.00  0.00           H  
ATOM   2139  N   ASP A 141      31.195  13.150  -4.990  1.00  0.00           N  
ATOM   2140  CA  ASP A 141      30.009  13.874  -5.377  1.00  0.00           C  
ATOM   2141  C   ASP A 141      28.722  13.156  -4.980  1.00  0.00           C  
ATOM   2142  O   ASP A 141      27.681  13.798  -4.847  1.00  0.00           O  
ATOM   2143  CB  ASP A 141      29.984  14.122  -6.906  1.00  0.00           C  
ATOM   2144  CG  ASP A 141      30.408  15.528  -7.267  1.00  0.00           C  
ATOM   2145  OD1 ASP A 141      31.196  16.190  -6.544  1.00  0.00           O  
ATOM   2146  OD2 ASP A 141      29.981  16.095  -8.299  1.00  0.00           O  
ATOM   2147  H   ASP A 141      31.840  12.873  -5.702  1.00  0.00           H  
ATOM   2148  HA  ASP A 141      30.024  14.762  -4.918  1.00  0.00           H  
ATOM   2149  HB2 ASP A 141      29.054  13.971  -7.241  1.00  0.00           H  
ATOM   2150  HB3 ASP A 141      30.607  13.475  -7.347  1.00  0.00           H  
ATOM   2151  N   HIS A 142      28.774  11.834  -5.057  1.00  0.00           N  
ATOM   2152  CA  HIS A 142      27.644  10.983  -4.796  1.00  0.00           C  
ATOM   2153  C   HIS A 142      27.809  10.156  -3.540  1.00  0.00           C  
ATOM   2154  O   HIS A 142      27.143   9.142  -3.426  1.00  0.00           O  
ATOM   2155  CB  HIS A 142      27.438  10.043  -6.006  1.00  0.00           C  
ATOM   2156  CG  HIS A 142      27.467  10.816  -7.288  1.00  0.00           C  
ATOM   2157  ND1 HIS A 142      26.477  11.709  -7.618  1.00  0.00           N  
ATOM   2158  CD2 HIS A 142      28.369  10.842  -8.298  1.00  0.00           C  
ATOM   2159  CE1 HIS A 142      26.750  12.252  -8.794  1.00  0.00           C  
ATOM   2160  NE2 HIS A 142      27.893  11.744  -9.223  1.00  0.00           N  
ATOM   2161  H   HIS A 142      29.642  11.407  -5.309  1.00  0.00           H  
ATOM   2162  HA  HIS A 142      26.830  11.556  -4.696  1.00  0.00           H  
ATOM   2163  HB2 HIS A 142      26.553   9.585  -5.919  1.00  0.00           H  
ATOM   2164  HB3 HIS A 142      28.168   9.359  -6.018  1.00  0.00           H  
ATOM   2165  HD1 HIS A 142      25.675  11.917  -7.057  1.00  0.00           H  
ATOM   2166  HD2 HIS A 142      29.214  10.311  -8.360  1.00  0.00           H  
ATOM   2167  HE1 HIS A 142      26.190  12.928  -9.274  1.00  0.00           H  
ATOM   2168  HE2 HIS A 142      28.342  11.978 -10.085  1.00  0.00           H  
ATOM   2169  N   THR A 143      28.742  10.492  -2.662  1.00  0.00           N  
ATOM   2170  CA  THR A 143      28.913   9.679  -1.455  1.00  0.00           C  
ATOM   2171  C   THR A 143      28.957  10.611  -0.253  1.00  0.00           C  
ATOM   2172  O   THR A 143      29.793  11.518  -0.145  1.00  0.00           O  
ATOM   2173  CB  THR A 143      30.121   8.736  -1.560  1.00  0.00           C  
ATOM   2174  OG1 THR A 143      30.172   8.127  -2.871  1.00  0.00           O  
ATOM   2175  CG2 THR A 143      29.993   7.589  -0.563  1.00  0.00           C  
ATOM   2176  H   THR A 143      29.323  11.291  -2.821  1.00  0.00           H  
ATOM   2177  HA  THR A 143      28.097   9.109  -1.361  1.00  0.00           H  
ATOM   2178  HB  THR A 143      30.965   9.244  -1.388  1.00  0.00           H  
ATOM   2179  HG1 THR A 143      30.962   7.517  -2.925  1.00  0.00           H  
ATOM   2180 HG21 THR A 143      30.787   6.986  -0.645  1.00  0.00           H  
ATOM   2181 HG22 THR A 143      29.949   7.958   0.365  1.00  0.00           H  
ATOM   2182 HG23 THR A 143      29.160   7.071  -0.756  1.00  0.00           H  
ATOM   2183  N   PHE A 144      27.954  10.405   0.606  1.00  0.00           N  
ATOM   2184  CA  PHE A 144      27.786  11.214   1.811  1.00  0.00           C  
ATOM   2185  C   PHE A 144      27.993  10.334   3.036  1.00  0.00           C  
ATOM   2186  O   PHE A 144      27.339   9.300   3.216  1.00  0.00           O  
ATOM   2187  CB  PHE A 144      26.413  11.926   1.766  1.00  0.00           C  
ATOM   2188  CG  PHE A 144      26.165  12.864   2.921  1.00  0.00           C  
ATOM   2189  CD1 PHE A 144      27.031  13.915   3.189  1.00  0.00           C  
ATOM   2190  CD2 PHE A 144      25.037  12.680   3.733  1.00  0.00           C  
ATOM   2191  CE1 PHE A 144      26.799  14.766   4.247  1.00  0.00           C  
ATOM   2192  CE2 PHE A 144      24.812  13.540   4.796  1.00  0.00           C  
ATOM   2193  CZ  PHE A 144      25.698  14.571   5.084  1.00  0.00           C  
ATOM   2194  H   PHE A 144      27.298   9.674   0.418  1.00  0.00           H  
ATOM   2195  HA  PHE A 144      28.498  11.917   1.812  1.00  0.00           H  
ATOM   2196  HB2 PHE A 144      25.697  11.228   1.770  1.00  0.00           H  
ATOM   2197  HB3 PHE A 144      26.360  12.453   0.917  1.00  0.00           H  
ATOM   2198  HD1 PHE A 144      27.832  14.056   2.608  1.00  0.00           H  
ATOM   2199  HD2 PHE A 144      24.399  11.933   3.546  1.00  0.00           H  
ATOM   2200  HE1 PHE A 144      27.423  15.529   4.417  1.00  0.00           H  
ATOM   2201  HE2 PHE A 144      23.999  13.417   5.365  1.00  0.00           H  
ATOM   2202  HZ  PHE A 144      25.550  15.163   5.876  1.00  0.00           H  
ATOM   2203  N   GLU A 145      28.957  10.635   3.868  1.00  0.00           N  
ATOM   2204  CA  GLU A 145      29.291   9.818   5.016  1.00  0.00           C  
ATOM   2205  C   GLU A 145      28.950  10.493   6.335  1.00  0.00           C  
ATOM   2206  O   GLU A 145      29.338  11.650   6.442  1.00  0.00           O  
ATOM   2207  CB  GLU A 145      30.812   9.530   5.008  1.00  0.00           C  
ATOM   2208  CG  GLU A 145      31.243   8.847   6.321  1.00  0.00           C  
ATOM   2209  CD  GLU A 145      32.754   8.600   6.282  1.00  0.00           C  
ATOM   2210  OE1 GLU A 145      33.054   7.493   5.741  1.00  0.00           O  
ATOM   2211  OE2 GLU A 145      33.478   9.495   6.755  1.00  0.00           O  
ATOM   2212  H   GLU A 145      29.487  11.467   3.704  1.00  0.00           H  
ATOM   2213  HA  GLU A 145      28.795   8.952   4.955  1.00  0.00           H  
ATOM   2214  HB2 GLU A 145      31.309  10.392   4.908  1.00  0.00           H  
ATOM   2215  HB3 GLU A 145      31.028   8.929   4.239  1.00  0.00           H  
ATOM   2216  HG2 GLU A 145      30.763   7.975   6.419  1.00  0.00           H  
ATOM   2217  HG3 GLU A 145      31.020   9.439   7.096  1.00  0.00           H  
ATOM   2218  N   VAL A 146      28.292   9.777   7.246  1.00  0.00           N  
ATOM   2219  CA  VAL A 146      27.984  10.356   8.558  1.00  0.00           C  
ATOM   2220  C   VAL A 146      28.562   9.652   9.761  1.00  0.00           C  
ATOM   2221  O   VAL A 146      28.368   8.447   9.915  1.00  0.00           O  
ATOM   2222  CB  VAL A 146      26.444  10.476   8.804  1.00  0.00           C  
ATOM   2223  CG1 VAL A 146      26.163  11.203  10.124  1.00  0.00           C  
ATOM   2224  CG2 VAL A 146      25.824  11.259   7.680  1.00  0.00           C  
ATOM   2225  H   VAL A 146      28.007   8.842   7.035  1.00  0.00           H  
ATOM   2226  HA  VAL A 146      28.352  11.286   8.560  1.00  0.00           H  
ATOM   2227  HB  VAL A 146      26.040   9.562   8.835  1.00  0.00           H  
ATOM   2228 HG11 VAL A 146      25.175  11.270  10.264  1.00  0.00           H  
ATOM   2229 HG12 VAL A 146      26.573  10.692  10.880  1.00  0.00           H  
ATOM   2230 HG13 VAL A 146      26.558  12.121  10.090  1.00  0.00           H  
ATOM   2231 HG21 VAL A 146      24.839  11.338   7.833  1.00  0.00           H  
ATOM   2232 HG22 VAL A 146      26.231  12.172   7.646  1.00  0.00           H  
ATOM   2233 HG23 VAL A 146      25.990  10.787   6.814  1.00  0.00           H  
ATOM   2234  N   THR A 147      29.318  10.358  10.615  1.00  0.00           N  
ATOM   2235  CA  THR A 147      29.888   9.783  11.819  1.00  0.00           C  
ATOM   2236  C   THR A 147      29.116  10.142  13.092  1.00  0.00           C  
ATOM   2237  O   THR A 147      29.067  11.298  13.481  1.00  0.00           O  
ATOM   2238  CB  THR A 147      31.366  10.250  12.024  1.00  0.00           C  
ATOM   2239  OG1 THR A 147      32.095   9.932  10.834  1.00  0.00           O  
ATOM   2240  CG2 THR A 147      32.081   9.515  13.136  1.00  0.00           C  
ATOM   2241  H   THR A 147      29.496  11.321  10.413  1.00  0.00           H  
ATOM   2242  HA  THR A 147      29.885   8.788  11.722  1.00  0.00           H  
ATOM   2243  HB  THR A 147      31.394  11.236  12.191  1.00  0.00           H  
ATOM   2244  HG1 THR A 147      33.047  10.221  10.939  1.00  0.00           H  
ATOM   2245 HG21 THR A 147      33.017   9.859  13.215  1.00  0.00           H  
ATOM   2246 HG22 THR A 147      31.597   9.664  13.999  1.00  0.00           H  
ATOM   2247 HG23 THR A 147      32.102   8.537  12.930  1.00  0.00           H  
ATOM   2248  N   LEU A 148      28.564   9.162  13.811  1.00  0.00           N  
ATOM   2249  CA  LEU A 148      27.860   9.358  15.063  1.00  0.00           C  
ATOM   2250  C   LEU A 148      28.786   9.137  16.239  1.00  0.00           C  
ATOM   2251  O   LEU A 148      29.714   8.303  16.105  1.00  0.00           O  
ATOM   2252  CB  LEU A 148      26.700   8.326  15.113  1.00  0.00           C  
ATOM   2253  CG  LEU A 148      25.788   8.225  13.877  1.00  0.00           C  
ATOM   2254  CD1 LEU A 148      24.599   7.312  14.133  1.00  0.00           C  
ATOM   2255  CD2 LEU A 148      25.304   9.574  13.335  1.00  0.00           C  
ATOM   2256  H   LEU A 148      28.641   8.228  13.462  1.00  0.00           H  
ATOM   2257  HA  LEU A 148      27.487  10.285  15.098  1.00  0.00           H  
ATOM   2258  HB2 LEU A 148      26.122   8.562  15.894  1.00  0.00           H  
ATOM   2259  HB3 LEU A 148      27.107   7.424  15.260  1.00  0.00           H  
ATOM   2260  HG  LEU A 148      26.329   7.799  13.152  1.00  0.00           H  
ATOM   2261 HD11 LEU A 148      24.029   7.269  13.312  1.00  0.00           H  
ATOM   2262 HD12 LEU A 148      24.926   6.395  14.360  1.00  0.00           H  
ATOM   2263 HD13 LEU A 148      24.060   7.672  14.895  1.00  0.00           H  
ATOM   2264 HD21 LEU A 148      24.720   9.423  12.537  1.00  0.00           H  
ATOM   2265 HD22 LEU A 148      24.783  10.050  14.043  1.00  0.00           H  
ATOM   2266 HD23 LEU A 148      26.093  10.129  13.071  1.00  0.00           H  
ATOM   2267  N   SER A 149      28.650   9.781  17.383  1.00  0.00           N  
ATOM   2268  CA  SER A 149      29.450   9.537  18.557  1.00  0.00           C  
ATOM   2269  C   SER A 149      28.963   8.326  19.351  1.00  0.00           C  
ATOM   2270  O   SER A 149      29.514   7.933  20.378  1.00  0.00           O  
ATOM   2271  CB  SER A 149      29.355  10.769  19.467  1.00  0.00           C  
ATOM   2272  OG  SER A 149      27.958  10.945  19.698  1.00  0.00           O  
ATOM   2273  H   SER A 149      27.944  10.487  17.439  1.00  0.00           H  
ATOM   2274  HA  SER A 149      30.402   9.396  18.287  1.00  0.00           H  
ATOM   2275  HB2 SER A 149      29.741  11.572  19.014  1.00  0.00           H  
ATOM   2276  HB3 SER A 149      29.837  10.609  20.328  1.00  0.00           H  
ATOM   2277  HG  SER A 149      27.815  11.738  20.290  1.00  0.00           H  
ATOM   2278  N   GLU A 150      27.818   7.737  19.020  1.00  0.00           N  
ATOM   2279  CA  GLU A 150      27.284   6.598  19.742  1.00  0.00           C  
ATOM   2280  C   GLU A 150      26.537   5.768  18.701  1.00  0.00           C  
ATOM   2281  O   GLU A 150      26.125   6.357  17.706  1.00  0.00           O  
ATOM   2282  CB  GLU A 150      26.338   7.011  20.859  1.00  0.00           C  
ATOM   2283  CG  GLU A 150      26.754   7.899  22.002  1.00  0.00           C  
ATOM   2284  CD  GLU A 150      26.904   7.188  23.328  1.00  0.00           C  
ATOM   2285  OE1 GLU A 150      27.151   5.957  23.320  1.00  0.00           O  
ATOM   2286  OE2 GLU A 150      26.758   7.861  24.362  1.00  0.00           O  
ATOM   2287  H   GLU A 150      27.303   8.094  18.241  1.00  0.00           H  
ATOM   2288  HA  GLU A 150      28.036   6.060  20.122  1.00  0.00           H  
ATOM   2289  HB2 GLU A 150      26.015   6.161  21.275  1.00  0.00           H  
ATOM   2290  HB3 GLU A 150      25.573   7.476  20.414  1.00  0.00           H  
ATOM   2291  HG2 GLU A 150      26.064   8.615  22.108  1.00  0.00           H  
ATOM   2292  HG3 GLU A 150      27.633   8.315  21.770  1.00  0.00           H  
ATOM   2293  N   PRO A 151      26.379   4.476  18.923  1.00  0.00           N  
ATOM   2294  CA  PRO A 151      25.668   3.611  18.011  1.00  0.00           C  
ATOM   2295  C   PRO A 151      24.174   3.938  17.998  1.00  0.00           C  
ATOM   2296  O   PRO A 151      23.569   4.019  19.059  1.00  0.00           O  
ATOM   2297  CB  PRO A 151      25.893   2.182  18.538  1.00  0.00           C  
ATOM   2298  CG  PRO A 151      26.705   2.314  19.756  1.00  0.00           C  
ATOM   2299  CD  PRO A 151      26.944   3.749  20.083  1.00  0.00           C  
ATOM   2300  HA  PRO A 151      26.046   3.700  17.090  1.00  0.00           H  
ATOM   2301  HB2 PRO A 151      25.017   1.750  18.751  1.00  0.00           H  
ATOM   2302  HB3 PRO A 151      26.378   1.634  17.856  1.00  0.00           H  
ATOM   2303  HG2 PRO A 151      26.225   1.880  20.518  1.00  0.00           H  
ATOM   2304  HG3 PRO A 151      27.584   1.860  19.614  1.00  0.00           H  
ATOM   2305  HD2 PRO A 151      26.473   4.005  20.927  1.00  0.00           H  
ATOM   2306  HD3 PRO A 151      27.922   3.935  20.177  1.00  0.00           H  
ATOM   2307  N   VAL A 152      23.577   4.205  16.860  1.00  0.00           N  
ATOM   2308  CA  VAL A 152      22.163   4.554  16.727  1.00  0.00           C  
ATOM   2309  C   VAL A 152      21.553   3.679  15.647  1.00  0.00           C  
ATOM   2310  O   VAL A 152      21.456   4.070  14.478  1.00  0.00           O  
ATOM   2311  CB  VAL A 152      21.971   6.075  16.368  1.00  0.00           C  
ATOM   2312  CG1 VAL A 152      20.488   6.404  16.340  1.00  0.00           C  
ATOM   2313  CG2 VAL A 152      22.675   6.963  17.391  1.00  0.00           C  
ATOM   2314  H   VAL A 152      24.127   4.167  16.026  1.00  0.00           H  
ATOM   2315  HA  VAL A 152      21.701   4.366  17.594  1.00  0.00           H  
ATOM   2316  HB  VAL A 152      22.360   6.248  15.463  1.00  0.00           H  
ATOM   2317 HG11 VAL A 152      20.365   7.370  16.112  1.00  0.00           H  
ATOM   2318 HG12 VAL A 152      20.034   5.839  15.651  1.00  0.00           H  
ATOM   2319 HG13 VAL A 152      20.089   6.220  17.238  1.00  0.00           H  
ATOM   2320 HG21 VAL A 152      22.542   7.923  17.146  1.00  0.00           H  
ATOM   2321 HG22 VAL A 152      22.292   6.794  18.299  1.00  0.00           H  
ATOM   2322 HG23 VAL A 152      23.653   6.753  17.398  1.00  0.00           H  
ATOM   2323  N   PRO A 153      20.968   2.521  16.014  1.00  0.00           N  
ATOM   2324  CA  PRO A 153      20.453   1.548  15.086  1.00  0.00           C  
ATOM   2325  C   PRO A 153      19.324   2.057  14.223  1.00  0.00           C  
ATOM   2326  O   PRO A 153      19.156   1.623  13.072  1.00  0.00           O  
ATOM   2327  CB  PRO A 153      19.993   0.349  15.924  1.00  0.00           C  
ATOM   2328  CG  PRO A 153      20.154   0.775  17.340  1.00  0.00           C  
ATOM   2329  CD  PRO A 153      21.051   1.977  17.398  1.00  0.00           C  
ATOM   2330  HA  PRO A 153      21.199   1.251  14.490  1.00  0.00           H  
ATOM   2331  HB2 PRO A 153      19.036   0.132  15.730  1.00  0.00           H  
ATOM   2332  HB3 PRO A 153      20.561  -0.451  15.732  1.00  0.00           H  
ATOM   2333  HG2 PRO A 153      19.260   1.007  17.723  1.00  0.00           H  
ATOM   2334  HG3 PRO A 153      20.560   0.030  17.869  1.00  0.00           H  
ATOM   2335  HD2 PRO A 153      20.718   2.642  18.067  1.00  0.00           H  
ATOM   2336  HD3 PRO A 153      21.989   1.715  17.626  1.00  0.00           H  
ATOM   2337  N   TYR A 154      18.518   2.984  14.772  1.00  0.00           N  
ATOM   2338  CA  TYR A 154      17.423   3.577  14.052  1.00  0.00           C  
ATOM   2339  C   TYR A 154      17.801   4.879  13.388  1.00  0.00           C  
ATOM   2340  O   TYR A 154      16.910   5.449  12.754  1.00  0.00           O  
ATOM   2341  CB  TYR A 154      16.283   3.807  15.060  1.00  0.00           C  
ATOM   2342  CG  TYR A 154      16.660   4.582  16.312  1.00  0.00           C  
ATOM   2343  CD1 TYR A 154      16.617   5.993  16.312  1.00  0.00           C  
ATOM   2344  CD2 TYR A 154      16.961   3.926  17.481  1.00  0.00           C  
ATOM   2345  CE1 TYR A 154      16.915   6.694  17.472  1.00  0.00           C  
ATOM   2346  CE2 TYR A 154      17.280   4.611  18.648  1.00  0.00           C  
ATOM   2347  CZ  TYR A 154      17.265   6.013  18.627  1.00  0.00           C  
ATOM   2348  OH  TYR A 154      17.531   6.677  19.788  1.00  0.00           O  
ATOM   2349  H   TYR A 154      18.686   3.271  15.715  1.00  0.00           H  
ATOM   2350  HA  TYR A 154      17.111   2.935  13.352  1.00  0.00           H  
ATOM   2351  HB2 TYR A 154      15.938   2.912  15.344  1.00  0.00           H  
ATOM   2352  HB3 TYR A 154      15.557   4.311  14.593  1.00  0.00           H  
ATOM   2353  HD1 TYR A 154      16.372   6.487  15.477  1.00  0.00           H  
ATOM   2354  HD2 TYR A 154      16.950   2.926  17.493  1.00  0.00           H  
ATOM   2355  HE1 TYR A 154      16.877   7.693  17.474  1.00  0.00           H  
ATOM   2356  HE2 TYR A 154      17.515   4.115  19.484  1.00  0.00           H  
ATOM   2357  HH  TYR A 154      17.782   6.166  20.610  1.00  0.00           H  
ATOM   2358  N   PHE A 155      19.042   5.300  13.309  1.00  0.00           N  
ATOM   2359  CA  PHE A 155      19.505   6.489  12.604  1.00  0.00           C  
ATOM   2360  C   PHE A 155      18.825   6.684  11.266  1.00  0.00           C  
ATOM   2361  O   PHE A 155      18.313   7.780  10.923  1.00  0.00           O  
ATOM   2362  CB  PHE A 155      21.069   6.518  12.535  1.00  0.00           C  
ATOM   2363  CG  PHE A 155      21.536   7.823  11.918  1.00  0.00           C  
ATOM   2364  CD1 PHE A 155      21.467   9.007  12.624  1.00  0.00           C  
ATOM   2365  CD2 PHE A 155      21.925   7.875  10.576  1.00  0.00           C  
ATOM   2366  CE1 PHE A 155      21.854  10.204  12.037  1.00  0.00           C  
ATOM   2367  CE2 PHE A 155      22.305   9.080  10.010  1.00  0.00           C  
ATOM   2368  CZ  PHE A 155      22.274  10.269  10.723  1.00  0.00           C  
ATOM   2369  H   PHE A 155      19.736   4.753  13.777  1.00  0.00           H  
ATOM   2370  HA  PHE A 155      19.237   7.269  13.169  1.00  0.00           H  
ATOM   2371  HB2 PHE A 155      21.390   5.754  11.976  1.00  0.00           H  
ATOM   2372  HB3 PHE A 155      21.443   6.436  13.459  1.00  0.00           H  
ATOM   2373  HD1 PHE A 155      21.135   9.003  13.567  1.00  0.00           H  
ATOM   2374  HD2 PHE A 155      21.929   7.041  10.024  1.00  0.00           H  
ATOM   2375  HE1 PHE A 155      21.828  11.043  12.581  1.00  0.00           H  
ATOM   2376  HE2 PHE A 155      22.611   9.093   9.058  1.00  0.00           H  
ATOM   2377  HZ  PHE A 155      22.544  11.136  10.304  1.00  0.00           H  
ATOM   2378  N   TYR A 156      18.762   5.662  10.378  1.00  0.00           N  
ATOM   2379  CA  TYR A 156      18.138   5.865   9.085  1.00  0.00           C  
ATOM   2380  C   TYR A 156      16.660   6.239   9.144  1.00  0.00           C  
ATOM   2381  O   TYR A 156      16.202   6.925   8.204  1.00  0.00           O  
ATOM   2382  CB  TYR A 156      18.312   4.656   8.147  1.00  0.00           C  
ATOM   2383  CG  TYR A 156      17.453   3.463   8.513  1.00  0.00           C  
ATOM   2384  CD1 TYR A 156      17.897   2.583   9.494  1.00  0.00           C  
ATOM   2385  CD2 TYR A 156      16.229   3.246   7.904  1.00  0.00           C  
ATOM   2386  CE1 TYR A 156      17.136   1.483   9.852  1.00  0.00           C  
ATOM   2387  CE2 TYR A 156      15.459   2.143   8.244  1.00  0.00           C  
ATOM   2388  CZ  TYR A 156      15.937   1.277   9.191  1.00  0.00           C  
ATOM   2389  OH  TYR A 156      15.183   0.185   9.539  1.00  0.00           O  
ATOM   2390  H   TYR A 156      19.145   4.769  10.614  1.00  0.00           H  
ATOM   2391  HA  TYR A 156      18.612   6.633   8.655  1.00  0.00           H  
ATOM   2392  HB2 TYR A 156      19.271   4.373   8.173  1.00  0.00           H  
ATOM   2393  HB3 TYR A 156      18.074   4.942   7.219  1.00  0.00           H  
ATOM   2394  HD1 TYR A 156      18.774   2.746   9.945  1.00  0.00           H  
ATOM   2395  HD2 TYR A 156      15.897   3.889   7.214  1.00  0.00           H  
ATOM   2396  HE1 TYR A 156      17.444   0.855  10.567  1.00  0.00           H  
ATOM   2397  HE2 TYR A 156      14.574   1.984   7.807  1.00  0.00           H  
ATOM   2398  HH  TYR A 156      14.313   0.011   9.078  1.00  0.00           H  
ATOM   2399  N   LYS A 157      15.911   5.844  10.152  1.00  0.00           N  
ATOM   2400  CA  LYS A 157      14.494   6.303  10.216  1.00  0.00           C  
ATOM   2401  C   LYS A 157      14.344   7.807  10.436  1.00  0.00           C  
ATOM   2402  O   LYS A 157      13.364   8.382   9.972  1.00  0.00           O  
ATOM   2403  CB  LYS A 157      13.752   5.534  11.297  1.00  0.00           C  
ATOM   2404  CG  LYS A 157      13.788   4.004  11.087  1.00  0.00           C  
ATOM   2405  CD  LYS A 157      13.013   3.283  12.187  1.00  0.00           C  
ATOM   2406  CE  LYS A 157      12.728   1.834  11.745  1.00  0.00           C  
ATOM   2407  NZ  LYS A 157      12.884   0.873  12.889  1.00  0.00           N  
ATOM   2408  H   LYS A 157      16.286   5.247  10.862  1.00  0.00           H  
ATOM   2409  HA  LYS A 157      14.065   6.082   9.340  1.00  0.00           H  
ATOM   2410  HB2 LYS A 157      12.797   5.832  11.301  1.00  0.00           H  
ATOM   2411  HB3 LYS A 157      14.171   5.744  12.181  1.00  0.00           H  
ATOM   2412  HG2 LYS A 157      14.739   3.694  11.100  1.00  0.00           H  
ATOM   2413  HG3 LYS A 157      13.378   3.786  10.201  1.00  0.00           H  
ATOM   2414  HD2 LYS A 157      12.149   3.758  12.352  1.00  0.00           H  
ATOM   2415  HD3 LYS A 157      13.555   3.275  13.027  1.00  0.00           H  
ATOM   2416  HE2 LYS A 157      13.368   1.583  11.019  1.00  0.00           H  
ATOM   2417  HE3 LYS A 157      11.792   1.778  11.398  1.00  0.00           H  
ATOM   2418  HZ1 LYS A 157      12.693  -0.056  12.572  1.00  0.00           H  
ATOM   2419  HZ2 LYS A 157      13.820   0.920  13.239  1.00  0.00           H  
ATOM   2420  HZ3 LYS A 157      12.243   1.115  13.617  1.00  0.00           H  
ATOM   2421  N   LEU A 158      15.291   8.546  11.003  1.00  0.00           N  
ATOM   2422  CA  LEU A 158      15.184  10.011  11.171  1.00  0.00           C  
ATOM   2423  C   LEU A 158      15.251  10.828   9.890  1.00  0.00           C  
ATOM   2424  O   LEU A 158      14.760  11.973   9.807  1.00  0.00           O  
ATOM   2425  CB  LEU A 158      16.413  10.507  11.973  1.00  0.00           C  
ATOM   2426  CG  LEU A 158      16.240  10.434  13.510  1.00  0.00           C  
ATOM   2427  CD1 LEU A 158      16.191   8.987  13.976  1.00  0.00           C  
ATOM   2428  CD2 LEU A 158      17.394  11.152  14.201  1.00  0.00           C  
ATOM   2429  H   LEU A 158      16.117   8.089  11.333  1.00  0.00           H  
ATOM   2430  HA  LEU A 158      14.345  10.233  11.668  1.00  0.00           H  
ATOM   2431  HB2 LEU A 158      16.588  11.459  11.722  1.00  0.00           H  
ATOM   2432  HB3 LEU A 158      17.201   9.945  11.719  1.00  0.00           H  
ATOM   2433  HG  LEU A 158      15.383  10.884  13.761  1.00  0.00           H  
ATOM   2434 HD11 LEU A 158      16.079   8.960  14.969  1.00  0.00           H  
ATOM   2435 HD12 LEU A 158      15.419   8.523  13.541  1.00  0.00           H  
ATOM   2436 HD13 LEU A 158      17.042   8.527  13.724  1.00  0.00           H  
ATOM   2437 HD21 LEU A 158      17.273  11.099  15.192  1.00  0.00           H  
ATOM   2438 HD22 LEU A 158      18.258  10.717  13.947  1.00  0.00           H  
ATOM   2439 HD23 LEU A 158      17.408  12.111  13.917  1.00  0.00           H  
ATOM   2440  N   LEU A 159      15.871  10.221   8.843  1.00  0.00           N  
ATOM   2441  CA  LEU A 159      16.136  10.917   7.604  1.00  0.00           C  
ATOM   2442  C   LEU A 159      15.012  11.300   6.679  1.00  0.00           C  
ATOM   2443  O   LEU A 159      15.222  12.102   5.765  1.00  0.00           O  
ATOM   2444  CB  LEU A 159      17.194  10.071   6.860  1.00  0.00           C  
ATOM   2445  CG  LEU A 159      18.465   9.846   7.690  1.00  0.00           C  
ATOM   2446  CD1 LEU A 159      19.488   9.128   6.814  1.00  0.00           C  
ATOM   2447  CD2 LEU A 159      19.007  11.163   8.269  1.00  0.00           C  
ATOM   2448  H   LEU A 159      16.152   9.265   8.933  1.00  0.00           H  
ATOM   2449  HA  LEU A 159      16.591  11.771   7.857  1.00  0.00           H  
ATOM   2450  HB2 LEU A 159      17.444  10.543   6.014  1.00  0.00           H  
ATOM   2451  HB3 LEU A 159      16.794   9.181   6.640  1.00  0.00           H  
ATOM   2452  HG  LEU A 159      18.234   9.243   8.454  1.00  0.00           H  
ATOM   2453 HD11 LEU A 159      20.325   8.972   7.338  1.00  0.00           H  
ATOM   2454 HD12 LEU A 159      19.113   8.250   6.515  1.00  0.00           H  
ATOM   2455 HD13 LEU A 159      19.696   9.691   6.014  1.00  0.00           H  
ATOM   2456 HD21 LEU A 159      19.833  10.978   8.802  1.00  0.00           H  
ATOM   2457 HD22 LEU A 159      19.226  11.790   7.522  1.00  0.00           H  
ATOM   2458 HD23 LEU A 159      18.315  11.577   8.860  1.00  0.00           H  
ATOM   2459  N   VAL A 160      13.788  10.838   6.897  1.00  0.00           N  
ATOM   2460  CA  VAL A 160      12.665  11.327   6.105  1.00  0.00           C  
ATOM   2461  C   VAL A 160      12.165  12.674   6.629  1.00  0.00           C  
ATOM   2462  O   VAL A 160      11.267  13.285   6.038  1.00  0.00           O  
ATOM   2463  CB  VAL A 160      11.505  10.301   6.176  1.00  0.00           C  
ATOM   2464  CG1 VAL A 160      12.000   8.938   5.741  1.00  0.00           C  
ATOM   2465  CG2 VAL A 160      10.909  10.285   7.592  1.00  0.00           C  
ATOM   2466  H   VAL A 160      13.634  10.151   7.608  1.00  0.00           H  
ATOM   2467  HA  VAL A 160      12.954  11.431   5.153  1.00  0.00           H  
ATOM   2468  HB  VAL A 160      10.791  10.592   5.539  1.00  0.00           H  
ATOM   2469 HG11 VAL A 160      11.249   8.280   5.788  1.00  0.00           H  
ATOM   2470 HG12 VAL A 160      12.338   8.990   4.801  1.00  0.00           H  
ATOM   2471 HG13 VAL A 160      12.740   8.643   6.346  1.00  0.00           H  
ATOM   2472 HG21 VAL A 160      10.162   9.622   7.632  1.00  0.00           H  
ATOM   2473 HG22 VAL A 160      11.618  10.028   8.249  1.00  0.00           H  
ATOM   2474 HG23 VAL A 160      10.560  11.195   7.817  1.00  0.00           H  
ATOM   2475  N   HIS A 161      12.693  13.198   7.736  1.00  0.00           N  
ATOM   2476  CA  HIS A 161      12.171  14.484   8.250  1.00  0.00           C  
ATOM   2477  C   HIS A 161      12.668  15.638   7.426  1.00  0.00           C  
ATOM   2478  O   HIS A 161      13.837  15.796   7.059  1.00  0.00           O  
ATOM   2479  CB  HIS A 161      12.624  14.627   9.719  1.00  0.00           C  
ATOM   2480  CG  HIS A 161      11.932  15.722  10.476  1.00  0.00           C  
ATOM   2481  ND1 HIS A 161      12.554  16.906  10.828  1.00  0.00           N  
ATOM   2482  CD2 HIS A 161      10.653  15.780  10.928  1.00  0.00           C  
ATOM   2483  CE1 HIS A 161      11.670  17.659  11.494  1.00  0.00           C  
ATOM   2484  NE2 HIS A 161      10.524  17.004  11.543  1.00  0.00           N  
ATOM   2485  H   HIS A 161      13.434  12.727   8.214  1.00  0.00           H  
ATOM   2486  HA  HIS A 161      11.172  14.467   8.217  1.00  0.00           H  
ATOM   2487  HB2 HIS A 161      13.606  14.814   9.727  1.00  0.00           H  
ATOM   2488  HB3 HIS A 161      12.445  13.762  10.187  1.00  0.00           H  
ATOM   2489  HD1 HIS A 161      13.500  17.156  10.621  1.00  0.00           H  
ATOM   2490  HD2 HIS A 161       9.949  15.077  10.833  1.00  0.00           H  
ATOM   2491  HE1 HIS A 161      11.847  18.562  11.887  1.00  0.00           H  
ATOM   2492  HE2 HIS A 161       9.685  17.348  11.965  1.00  0.00           H  
ATOM   2493  N   PRO A 162      11.814  16.645   7.207  1.00  0.00           N  
ATOM   2494  CA  PRO A 162      12.142  17.811   6.416  1.00  0.00           C  
ATOM   2495  C   PRO A 162      13.302  18.653   6.922  1.00  0.00           C  
ATOM   2496  O   PRO A 162      14.005  19.167   6.042  1.00  0.00           O  
ATOM   2497  CB  PRO A 162      10.824  18.557   6.262  1.00  0.00           C  
ATOM   2498  CG  PRO A 162       9.877  17.944   7.216  1.00  0.00           C  
ATOM   2499  CD  PRO A 162      10.368  16.588   7.593  1.00  0.00           C  
ATOM   2500  HA  PRO A 162      12.397  17.482   5.507  1.00  0.00           H  
ATOM   2501  HB2 PRO A 162      10.949  19.526   6.475  1.00  0.00           H  
ATOM   2502  HB3 PRO A 162      10.481  18.463   5.327  1.00  0.00           H  
ATOM   2503  HG2 PRO A 162       9.810  18.515   8.034  1.00  0.00           H  
ATOM   2504  HG3 PRO A 162       8.976  17.867   6.789  1.00  0.00           H  
ATOM   2505  HD2 PRO A 162      10.262  16.426   8.574  1.00  0.00           H  
ATOM   2506  HD3 PRO A 162       9.886  15.875   7.083  1.00  0.00           H  
ATOM   2507  N   SER A 163      13.700  18.711   8.197  1.00  0.00           N  
ATOM   2508  CA  SER A 163      14.818  19.476   8.670  1.00  0.00           C  
ATOM   2509  C   SER A 163      16.159  18.957   8.157  1.00  0.00           C  
ATOM   2510  O   SER A 163      17.128  19.728   8.155  1.00  0.00           O  
ATOM   2511  CB  SER A 163      14.858  19.544  10.224  1.00  0.00           C  
ATOM   2512  OG  SER A 163      15.304  18.289  10.769  1.00  0.00           O  
ATOM   2513  H   SER A 163      13.181  18.183   8.869  1.00  0.00           H  
ATOM   2514  HA  SER A 163      14.708  20.410   8.331  1.00  0.00           H  
ATOM   2515  HB2 SER A 163      13.941  19.746  10.569  1.00  0.00           H  
ATOM   2516  HB3 SER A 163      15.487  20.268  10.506  1.00  0.00           H  
ATOM   2517  HG  SER A 163      15.325  18.348  11.767  1.00  0.00           H  
ATOM   2518  N   VAL A 164      16.201  17.678   7.721  1.00  0.00           N  
ATOM   2519  CA  VAL A 164      17.463  17.181   7.140  1.00  0.00           C  
ATOM   2520  C   VAL A 164      17.383  17.117   5.612  1.00  0.00           C  
ATOM   2521  O   VAL A 164      18.174  16.371   4.966  1.00  0.00           O  
ATOM   2522  CB  VAL A 164      17.869  15.803   7.706  1.00  0.00           C  
ATOM   2523  CG1 VAL A 164      18.427  16.007   9.112  1.00  0.00           C  
ATOM   2524  CG2 VAL A 164      16.693  14.826   7.768  1.00  0.00           C  
ATOM   2525  H   VAL A 164      15.399  17.085   7.790  1.00  0.00           H  
ATOM   2526  HA  VAL A 164      18.184  17.831   7.379  1.00  0.00           H  
ATOM   2527  HB  VAL A 164      18.585  15.413   7.127  1.00  0.00           H  
ATOM   2528 HG11 VAL A 164      18.696  15.123   9.495  1.00  0.00           H  
ATOM   2529 HG12 VAL A 164      19.225  16.609   9.070  1.00  0.00           H  
ATOM   2530 HG13 VAL A 164      17.726  16.423   9.692  1.00  0.00           H  
ATOM   2531 HG21 VAL A 164      17.005  13.952   8.140  1.00  0.00           H  
ATOM   2532 HG22 VAL A 164      15.978  15.202   8.357  1.00  0.00           H  
ATOM   2533 HG23 VAL A 164      16.328  14.685   6.848  1.00  0.00           H  
ATOM   2534  N   SER A 165      16.438  17.852   5.041  1.00  0.00           N  
ATOM   2535  CA  SER A 165      16.344  18.009   3.569  1.00  0.00           C  
ATOM   2536  C   SER A 165      17.430  19.002   3.156  1.00  0.00           C  
ATOM   2537  O   SER A 165      17.857  19.909   3.897  1.00  0.00           O  
ATOM   2538  CB  SER A 165      14.948  18.564   3.178  1.00  0.00           C  
ATOM   2539  OG  SER A 165      14.025  17.453   3.225  1.00  0.00           O  
ATOM   2540  H   SER A 165      15.768  18.315   5.621  1.00  0.00           H  
ATOM   2541  HA  SER A 165      16.499  17.128   3.121  1.00  0.00           H  
ATOM   2542  HB2 SER A 165      14.977  18.948   2.255  1.00  0.00           H  
ATOM   2543  HB3 SER A 165      14.666  19.272   3.825  1.00  0.00           H  
ATOM   2544  HG  SER A 165      13.109  17.770   2.978  1.00  0.00           H  
ATOM   2545  N   PRO A 166      17.891  18.934   1.918  1.00  0.00           N  
ATOM   2546  CA  PRO A 166      18.929  19.827   1.468  1.00  0.00           C  
ATOM   2547  C   PRO A 166      18.355  21.177   1.150  1.00  0.00           C  
ATOM   2548  O   PRO A 166      17.187  21.207   0.742  1.00  0.00           O  
ATOM   2549  CB  PRO A 166      19.497  19.148   0.207  1.00  0.00           C  
ATOM   2550  CG  PRO A 166      18.322  18.369  -0.347  1.00  0.00           C  
ATOM   2551  CD  PRO A 166      17.474  17.998   0.858  1.00  0.00           C  
ATOM   2552  HA  PRO A 166      19.640  19.910   2.166  1.00  0.00           H  
ATOM   2553  HB2 PRO A 166      19.814  19.830  -0.452  1.00  0.00           H  
ATOM   2554  HB3 PRO A 166      20.251  18.535   0.442  1.00  0.00           H  
ATOM   2555  HG2 PRO A 166      17.797  18.935  -0.983  1.00  0.00           H  
ATOM   2556  HG3 PRO A 166      18.640  17.546  -0.817  1.00  0.00           H  
ATOM   2557  HD2 PRO A 166      16.502  18.110   0.652  1.00  0.00           H  
ATOM   2558  HD3 PRO A 166      17.649  17.053   1.134  1.00  0.00           H  
ATOM   2559  N   VAL A 167      19.123  22.253   1.251  1.00  0.00           N  
ATOM   2560  CA  VAL A 167      18.691  23.526   0.707  1.00  0.00           C  
ATOM   2561  C   VAL A 167      19.793  23.930  -0.323  1.00  0.00           C  
ATOM   2562  O   VAL A 167      20.962  23.538  -0.208  1.00  0.00           O  
ATOM   2563  CB  VAL A 167      18.496  24.629   1.734  1.00  0.00           C  
ATOM   2564  CG1 VAL A 167      17.423  24.259   2.775  1.00  0.00           C  
ATOM   2565  CG2 VAL A 167      19.842  24.909   2.395  1.00  0.00           C  
ATOM   2566  H   VAL A 167      20.010  22.186   1.707  1.00  0.00           H  
ATOM   2567  HA  VAL A 167      17.830  23.389   0.217  1.00  0.00           H  
ATOM   2568  HB  VAL A 167      18.201  25.456   1.256  1.00  0.00           H  
ATOM   2569 HG11 VAL A 167      17.324  25.007   3.431  1.00  0.00           H  
ATOM   2570 HG12 VAL A 167      16.550  24.103   2.313  1.00  0.00           H  
ATOM   2571 HG13 VAL A 167      17.699  23.427   3.257  1.00  0.00           H  
ATOM   2572 HG21 VAL A 167      19.735  25.634   3.076  1.00  0.00           H  
ATOM   2573 HG22 VAL A 167      20.173  24.078   2.842  1.00  0.00           H  
ATOM   2574 HG23 VAL A 167      20.501  25.199   1.701  1.00  0.00           H  
ATOM   2575  N   PRO A 168      19.475  24.791  -1.268  1.00  0.00           N  
ATOM   2576  CA  PRO A 168      20.407  25.201  -2.325  1.00  0.00           C  
ATOM   2577  C   PRO A 168      21.371  26.283  -1.925  1.00  0.00           C  
ATOM   2578  O   PRO A 168      20.941  27.441  -1.818  1.00  0.00           O  
ATOM   2579  CB  PRO A 168      19.418  25.647  -3.426  1.00  0.00           C  
ATOM   2580  CG  PRO A 168      18.292  26.307  -2.634  1.00  0.00           C  
ATOM   2581  CD  PRO A 168      18.101  25.334  -1.474  1.00  0.00           C  
ATOM   2582  HA  PRO A 168      20.919  24.403  -2.643  1.00  0.00           H  
ATOM   2583  HB2 PRO A 168      19.847  26.299  -4.051  1.00  0.00           H  
ATOM   2584  HB3 PRO A 168      19.080  24.861  -3.944  1.00  0.00           H  
ATOM   2585  HG2 PRO A 168      18.561  27.213  -2.307  1.00  0.00           H  
ATOM   2586  HG3 PRO A 168      17.460  26.385  -3.183  1.00  0.00           H  
ATOM   2587  HD2 PRO A 168      17.775  25.808  -0.656  1.00  0.00           H  
ATOM   2588  HD3 PRO A 168      17.459  24.607  -1.716  1.00  0.00           H  
ATOM   2589  N   LYS A 169      22.650  26.025  -1.675  1.00  0.00           N  
ATOM   2590  CA  LYS A 169      23.584  27.059  -1.205  1.00  0.00           C  
ATOM   2591  C   LYS A 169      23.649  28.306  -2.080  1.00  0.00           C  
ATOM   2592  O   LYS A 169      23.764  29.399  -1.503  1.00  0.00           O  
ATOM   2593  CB  LYS A 169      25.027  26.563  -0.947  1.00  0.00           C  
ATOM   2594  CG  LYS A 169      26.025  27.658  -0.600  1.00  0.00           C  
ATOM   2595  CD  LYS A 169      27.390  27.210  -0.123  1.00  0.00           C  
ATOM   2596  CE  LYS A 169      28.372  26.880  -1.224  1.00  0.00           C  
ATOM   2597  NZ  LYS A 169      29.211  28.054  -1.646  1.00  0.00           N  
ATOM   2598  H   LYS A 169      22.990  25.094  -1.811  1.00  0.00           H  
ATOM   2599  HA  LYS A 169      23.235  27.363  -0.319  1.00  0.00           H  
ATOM   2600  HB2 LYS A 169      25.349  26.099  -1.772  1.00  0.00           H  
ATOM   2601  HB3 LYS A 169      25.002  25.913  -0.187  1.00  0.00           H  
ATOM   2602  HG2 LYS A 169      25.621  28.218   0.123  1.00  0.00           H  
ATOM   2603  HG3 LYS A 169      26.159  28.216  -1.419  1.00  0.00           H  
ATOM   2604  HD2 LYS A 169      27.269  26.393   0.441  1.00  0.00           H  
ATOM   2605  HD3 LYS A 169      27.781  27.944   0.433  1.00  0.00           H  
ATOM   2606  HE2 LYS A 169      27.860  26.554  -2.019  1.00  0.00           H  
ATOM   2607  HE3 LYS A 169      28.980  26.156  -0.900  1.00  0.00           H  
ATOM   2608  HZ1 LYS A 169      29.837  27.772  -2.373  1.00  0.00           H  
ATOM   2609  HZ2 LYS A 169      28.617  28.785  -1.982  1.00  0.00           H  
ATOM   2610  HZ3 LYS A 169      29.737  28.386  -0.863  1.00  0.00           H  
ATOM   2611  N   SER A 170      23.488  28.248  -3.386  1.00  0.00           N  
ATOM   2612  CA  SER A 170      23.531  29.496  -4.176  1.00  0.00           C  
ATOM   2613  C   SER A 170      22.397  30.448  -3.853  1.00  0.00           C  
ATOM   2614  O   SER A 170      22.610  31.677  -3.760  1.00  0.00           O  
ATOM   2615  CB  SER A 170      23.518  29.205  -5.678  1.00  0.00           C  
ATOM   2616  OG  SER A 170      22.255  28.717  -6.085  1.00  0.00           O  
ATOM   2617  H   SER A 170      23.338  27.369  -3.838  1.00  0.00           H  
ATOM   2618  HA  SER A 170      24.390  29.962  -3.963  1.00  0.00           H  
ATOM   2619  HB2 SER A 170      24.216  28.520  -5.885  1.00  0.00           H  
ATOM   2620  HB3 SER A 170      23.720  30.048  -6.177  1.00  0.00           H  
ATOM   2621  HG  SER A 170      22.269  28.534  -7.068  1.00  0.00           H  
ATOM   2622  N   ALA A 171      21.170  29.920  -3.712  1.00  0.00           N  
ATOM   2623  CA  ALA A 171      20.066  30.842  -3.418  1.00  0.00           C  
ATOM   2624  C   ALA A 171      20.145  31.378  -1.996  1.00  0.00           C  
ATOM   2625  O   ALA A 171      20.077  32.604  -1.778  1.00  0.00           O  
ATOM   2626  CB  ALA A 171      18.723  30.243  -3.746  1.00  0.00           C  
ATOM   2627  H   ALA A 171      21.014  28.936  -3.804  1.00  0.00           H  
ATOM   2628  HA  ALA A 171      20.183  31.628  -4.025  1.00  0.00           H  
ATOM   2629  HB1 ALA A 171      18.003  30.902  -3.531  1.00  0.00           H  
ATOM   2630  HB2 ALA A 171      18.688  30.016  -4.719  1.00  0.00           H  
ATOM   2631  HB3 ALA A 171      18.587  29.413  -3.205  1.00  0.00           H  
ATOM   2632  N   VAL A 172      20.316  30.500  -0.997  1.00  0.00           N  
ATOM   2633  CA  VAL A 172      20.380  31.007   0.372  1.00  0.00           C  
ATOM   2634  C   VAL A 172      21.429  32.121   0.466  1.00  0.00           C  
ATOM   2635  O   VAL A 172      21.179  33.151   1.093  1.00  0.00           O  
ATOM   2636  CB  VAL A 172      20.704  29.914   1.419  1.00  0.00           C  
ATOM   2637  CG1 VAL A 172      21.062  30.525   2.769  1.00  0.00           C  
ATOM   2638  CG2 VAL A 172      19.546  28.940   1.550  1.00  0.00           C  
ATOM   2639  H   VAL A 172      20.398  29.521  -1.184  1.00  0.00           H  
ATOM   2640  HA  VAL A 172      19.489  31.400   0.599  1.00  0.00           H  
ATOM   2641  HB  VAL A 172      21.499  29.403   1.093  1.00  0.00           H  
ATOM   2642 HG11 VAL A 172      21.265  29.795   3.422  1.00  0.00           H  
ATOM   2643 HG12 VAL A 172      21.864  31.114   2.666  1.00  0.00           H  
ATOM   2644 HG13 VAL A 172      20.291  31.067   3.104  1.00  0.00           H  
ATOM   2645 HG21 VAL A 172      19.773  28.242   2.229  1.00  0.00           H  
ATOM   2646 HG22 VAL A 172      18.726  29.434   1.840  1.00  0.00           H  
ATOM   2647 HG23 VAL A 172      19.377  28.503   0.667  1.00  0.00           H  
ATOM   2648  N   GLU A 173      22.640  31.890  -0.043  1.00  0.00           N  
ATOM   2649  CA  GLU A 173      23.673  32.926   0.103  1.00  0.00           C  
ATOM   2650  C   GLU A 173      23.386  34.200  -0.675  1.00  0.00           C  
ATOM   2651  O   GLU A 173      23.709  35.308  -0.242  1.00  0.00           O  
ATOM   2652  CB  GLU A 173      25.053  32.346  -0.216  1.00  0.00           C  
ATOM   2653  CG  GLU A 173      25.321  31.152   0.706  1.00  0.00           C  
ATOM   2654  CD  GLU A 173      26.692  31.188   1.353  1.00  0.00           C  
ATOM   2655  OE1 GLU A 173      27.689  31.387   0.624  1.00  0.00           O  
ATOM   2656  OE2 GLU A 173      26.773  31.018   2.591  1.00  0.00           O  
ATOM   2657  H   GLU A 173      22.841  31.031  -0.514  1.00  0.00           H  
ATOM   2658  HA  GLU A 173      23.687  33.180   1.070  1.00  0.00           H  
ATOM   2659  HB2 GLU A 173      25.752  33.046  -0.069  1.00  0.00           H  
ATOM   2660  HB3 GLU A 173      25.077  32.045  -1.169  1.00  0.00           H  
ATOM   2661  HG2 GLU A 173      25.246  30.313   0.168  1.00  0.00           H  
ATOM   2662  HG3 GLU A 173      24.629  31.148   1.428  1.00  0.00           H  
ATOM   2663  N   LYS A 174      22.699  34.122  -1.793  1.00  0.00           N  
ATOM   2664  CA  LYS A 174      22.411  35.284  -2.609  1.00  0.00           C  
ATOM   2665  C   LYS A 174      21.202  36.074  -2.150  1.00  0.00           C  
ATOM   2666  O   LYS A 174      21.163  37.287  -2.356  1.00  0.00           O  
ATOM   2667  CB  LYS A 174      22.199  34.826  -4.064  1.00  0.00           C  
ATOM   2668  CG  LYS A 174      22.178  35.959  -5.066  1.00  0.00           C  
ATOM   2669  CD  LYS A 174      22.539  35.455  -6.459  1.00  0.00           C  
ATOM   2670  CE  LYS A 174      22.385  36.581  -7.480  1.00  0.00           C  
ATOM   2671  NZ  LYS A 174      23.425  36.462  -8.544  1.00  0.00           N  
ATOM   2672  H   LYS A 174      22.363  33.228  -2.091  1.00  0.00           H  
ATOM   2673  HA  LYS A 174      23.207  35.888  -2.584  1.00  0.00           H  
ATOM   2674  HB2 LYS A 174      21.326  34.342  -4.118  1.00  0.00           H  
ATOM   2675  HB3 LYS A 174      22.941  34.202  -4.309  1.00  0.00           H  
ATOM   2676  HG2 LYS A 174      22.839  36.655  -4.788  1.00  0.00           H  
ATOM   2677  HG3 LYS A 174      21.262  36.359  -5.089  1.00  0.00           H  
ATOM   2678  HD2 LYS A 174      21.932  34.700  -6.705  1.00  0.00           H  
ATOM   2679  HD3 LYS A 174      23.486  35.135  -6.460  1.00  0.00           H  
ATOM   2680  HE2 LYS A 174      22.486  37.462  -7.017  1.00  0.00           H  
ATOM   2681  HE3 LYS A 174      21.478  36.526  -7.898  1.00  0.00           H  
ATOM   2682  HZ1 LYS A 174      23.313  37.204  -9.205  1.00  0.00           H  
ATOM   2683  HZ2 LYS A 174      24.333  36.519  -8.130  1.00  0.00           H  
ATOM   2684  HZ3 LYS A 174      23.326  35.583  -9.010  1.00  0.00           H  
ATOM   2685  N   PHE A 175      20.142  35.433  -1.693  1.00  0.00           N  
ATOM   2686  CA  PHE A 175      18.901  36.111  -1.357  1.00  0.00           C  
ATOM   2687  C   PHE A 175      18.585  36.063   0.123  1.00  0.00           C  
ATOM   2688  O   PHE A 175      17.689  36.780   0.588  1.00  0.00           O  
ATOM   2689  CB  PHE A 175      17.766  35.571  -2.243  1.00  0.00           C  
ATOM   2690  CG  PHE A 175      18.197  35.513  -3.690  1.00  0.00           C  
ATOM   2691  CD1 PHE A 175      18.287  36.699  -4.410  1.00  0.00           C  
ATOM   2692  CD2 PHE A 175      18.569  34.333  -4.296  1.00  0.00           C  
ATOM   2693  CE1 PHE A 175      18.696  36.708  -5.724  1.00  0.00           C  
ATOM   2694  CE2 PHE A 175      18.983  34.334  -5.619  1.00  0.00           C  
ATOM   2695  CZ  PHE A 175      19.052  35.521  -6.336  1.00  0.00           C  
ATOM   2696  H   PHE A 175      20.195  34.442  -1.573  1.00  0.00           H  
ATOM   2697  HA  PHE A 175      19.023  37.074  -1.597  1.00  0.00           H  
ATOM   2698  HB2 PHE A 175      16.972  36.173  -2.161  1.00  0.00           H  
ATOM   2699  HB3 PHE A 175      17.520  34.651  -1.937  1.00  0.00           H  
ATOM   2700  HD1 PHE A 175      18.050  37.562  -3.964  1.00  0.00           H  
ATOM   2701  HD2 PHE A 175      18.540  33.476  -3.782  1.00  0.00           H  
ATOM   2702  HE1 PHE A 175      18.735  37.568  -6.233  1.00  0.00           H  
ATOM   2703  HE2 PHE A 175      19.234  33.473  -6.061  1.00  0.00           H  
ATOM   2704  HZ  PHE A 175      19.357  35.517  -7.288  1.00  0.00           H  
ATOM   2705  N   GLY A 176      19.398  35.360   0.903  1.00  0.00           N  
ATOM   2706  CA  GLY A 176      19.196  35.283   2.351  1.00  0.00           C  
ATOM   2707  C   GLY A 176      17.748  34.916   2.659  1.00  0.00           C  
ATOM   2708  O   GLY A 176      17.195  34.018   2.006  1.00  0.00           O  
ATOM   2709  H   GLY A 176      20.167  34.871   0.491  1.00  0.00           H  
ATOM   2710  HA2 GLY A 176      19.407  36.170   2.762  1.00  0.00           H  
ATOM   2711  HA3 GLY A 176      19.802  34.586   2.733  1.00  0.00           H  
ATOM   2712  N   ASP A 177      17.085  35.691   3.502  1.00  0.00           N  
ATOM   2713  CA  ASP A 177      15.694  35.440   3.845  1.00  0.00           C  
ATOM   2714  C   ASP A 177      14.716  35.450   2.686  1.00  0.00           C  
ATOM   2715  O   ASP A 177      13.601  34.920   2.812  1.00  0.00           O  
ATOM   2716  CB  ASP A 177      15.162  36.481   4.836  1.00  0.00           C  
ATOM   2717  CG  ASP A 177      15.995  36.634   6.083  1.00  0.00           C  
ATOM   2718  OD1 ASP A 177      16.181  35.615   6.781  1.00  0.00           O  
ATOM   2719  OD2 ASP A 177      16.450  37.767   6.364  1.00  0.00           O  
ATOM   2720  H   ASP A 177      17.554  36.472   3.915  1.00  0.00           H  
ATOM   2721  HA  ASP A 177      15.642  34.543   4.284  1.00  0.00           H  
ATOM   2722  HB2 ASP A 177      14.238  36.211   5.108  1.00  0.00           H  
ATOM   2723  HB3 ASP A 177      15.128  37.366   4.372  1.00  0.00           H  
ATOM   2724  N   LYS A 178      15.049  36.043   1.545  1.00  0.00           N  
ATOM   2725  CA  LYS A 178      14.187  36.111   0.383  1.00  0.00           C  
ATOM   2726  C   LYS A 178      14.427  34.930  -0.536  1.00  0.00           C  
ATOM   2727  O   LYS A 178      13.710  34.781  -1.538  1.00  0.00           O  
ATOM   2728  CB  LYS A 178      14.429  37.441  -0.348  1.00  0.00           C  
ATOM   2729  CG  LYS A 178      13.820  38.646   0.373  1.00  0.00           C  
ATOM   2730  CD  LYS A 178      12.381  38.842  -0.118  1.00  0.00           C  
ATOM   2731  CE  LYS A 178      11.676  39.952   0.645  1.00  0.00           C  
ATOM   2732  NZ  LYS A 178      12.393  41.261   0.528  1.00  0.00           N  
ATOM   2733  H   LYS A 178      15.952  36.469   1.484  1.00  0.00           H  
ATOM   2734  HA  LYS A 178      13.236  36.086   0.691  1.00  0.00           H  
ATOM   2735  HB2 LYS A 178      14.025  37.380  -1.261  1.00  0.00           H  
ATOM   2736  HB3 LYS A 178      15.415  37.584  -0.429  1.00  0.00           H  
ATOM   2737  HG2 LYS A 178      14.358  39.465   0.172  1.00  0.00           H  
ATOM   2738  HG3 LYS A 178      13.819  38.482   1.359  1.00  0.00           H  
ATOM   2739  HD2 LYS A 178      11.875  37.989   0.010  1.00  0.00           H  
ATOM   2740  HD3 LYS A 178      12.399  39.077  -1.090  1.00  0.00           H  
ATOM   2741  HE2 LYS A 178      11.626  39.697   1.611  1.00  0.00           H  
ATOM   2742  HE3 LYS A 178      10.751  40.057   0.279  1.00  0.00           H  
ATOM   2743  HZ1 LYS A 178      11.897  41.960   1.043  1.00  0.00           H  
ATOM   2744  HZ2 LYS A 178      13.318  41.169   0.897  1.00  0.00           H  
ATOM   2745  HZ3 LYS A 178      12.443  41.529  -0.434  1.00  0.00           H  
ATOM   2746  N   TRP A 179      15.276  33.968  -0.124  1.00  0.00           N  
ATOM   2747  CA  TRP A 179      15.497  32.789  -0.964  1.00  0.00           C  
ATOM   2748  C   TRP A 179      14.232  31.996  -1.223  1.00  0.00           C  
ATOM   2749  O   TRP A 179      14.163  31.381  -2.298  1.00  0.00           O  
ATOM   2750  CB  TRP A 179      16.575  31.891  -0.404  1.00  0.00           C  
ATOM   2751  CG  TRP A 179      16.318  30.852   0.631  1.00  0.00           C  
ATOM   2752  CD1 TRP A 179      16.427  30.953   1.995  1.00  0.00           C  
ATOM   2753  CD2 TRP A 179      15.994  29.477   0.369  1.00  0.00           C  
ATOM   2754  NE1 TRP A 179      16.142  29.750   2.612  1.00  0.00           N  
ATOM   2755  CE2 TRP A 179      15.880  28.820   1.632  1.00  0.00           C  
ATOM   2756  CE3 TRP A 179      15.760  28.748  -0.792  1.00  0.00           C  
ATOM   2757  CZ2 TRP A 179      15.560  27.470   1.731  1.00  0.00           C  
ATOM   2758  CZ3 TRP A 179      15.425  27.400  -0.685  1.00  0.00           C  
ATOM   2759  CH2 TRP A 179      15.333  26.776   0.573  1.00  0.00           C  
ATOM   2760  H   TRP A 179      15.752  34.059   0.751  1.00  0.00           H  
ATOM   2761  HA  TRP A 179      15.822  33.118  -1.850  1.00  0.00           H  
ATOM   2762  HB2 TRP A 179      17.265  32.501  -0.014  1.00  0.00           H  
ATOM   2763  HB3 TRP A 179      16.963  31.407  -1.188  1.00  0.00           H  
ATOM   2764  HD1 TRP A 179      16.680  31.790   2.480  1.00  0.00           H  
ATOM   2765  HE1 TRP A 179      16.128  29.584   3.598  1.00  0.00           H  
ATOM   2766  HE3 TRP A 179      15.831  29.184  -1.689  1.00  0.00           H  
ATOM   2767  HZ2 TRP A 179      15.498  27.020   2.622  1.00  0.00           H  
ATOM   2768  HZ3 TRP A 179      15.248  26.869  -1.513  1.00  0.00           H  
ATOM   2769  HH2 TRP A 179      15.097  25.806   0.622  1.00  0.00           H  
ATOM   2770  N   THR A 180      13.259  31.985  -0.305  1.00  0.00           N  
ATOM   2771  CA  THR A 180      12.065  31.200  -0.545  1.00  0.00           C  
ATOM   2772  C   THR A 180      10.988  31.853  -1.395  1.00  0.00           C  
ATOM   2773  O   THR A 180       9.992  31.163  -1.690  1.00  0.00           O  
ATOM   2774  CB  THR A 180      11.453  30.690   0.789  1.00  0.00           C  
ATOM   2775  OG1 THR A 180      11.133  31.797   1.609  1.00  0.00           O  
ATOM   2776  CG2 THR A 180      12.495  29.830   1.516  1.00  0.00           C  
ATOM   2777  H   THR A 180      13.355  32.513   0.539  1.00  0.00           H  
ATOM   2778  HA  THR A 180      12.361  30.387  -1.046  1.00  0.00           H  
ATOM   2779  HB  THR A 180      10.631  30.151   0.605  1.00  0.00           H  
ATOM   2780  HG1 THR A 180      10.739  31.472   2.469  1.00  0.00           H  
ATOM   2781 HG21 THR A 180      12.110  29.497   2.377  1.00  0.00           H  
ATOM   2782 HG22 THR A 180      12.746  29.052   0.940  1.00  0.00           H  
ATOM   2783 HG23 THR A 180      13.308  30.381   1.705  1.00  0.00           H  
ATOM   2784  N   GLN A 181      11.119  33.130  -1.711  1.00  0.00           N  
ATOM   2785  CA  GLN A 181      10.109  33.743  -2.631  1.00  0.00           C  
ATOM   2786  C   GLN A 181      10.136  32.977  -3.931  1.00  0.00           C  
ATOM   2787  O   GLN A 181      11.149  32.384  -4.323  1.00  0.00           O  
ATOM   2788  CB  GLN A 181      10.384  35.228  -2.746  1.00  0.00           C  
ATOM   2789  CG  GLN A 181      10.392  36.063  -1.502  1.00  0.00           C  
ATOM   2790  CD  GLN A 181       9.090  36.359  -0.794  1.00  0.00           C  
ATOM   2791  OE1 GLN A 181       8.941  37.445  -0.179  1.00  0.00           O  
ATOM   2792  NE2 GLN A 181       8.074  35.499  -0.777  1.00  0.00           N  
ATOM   2793  H   GLN A 181      11.874  33.673  -1.345  1.00  0.00           H  
ATOM   2794  HA  GLN A 181       9.205  33.626  -2.221  1.00  0.00           H  
ATOM   2795  HB2 GLN A 181       9.685  35.610  -3.351  1.00  0.00           H  
ATOM   2796  HB3 GLN A 181      11.283  35.327  -3.172  1.00  0.00           H  
ATOM   2797  HG2 GLN A 181      10.797  36.944  -1.746  1.00  0.00           H  
ATOM   2798  HG3 GLN A 181      10.982  35.596  -0.843  1.00  0.00           H  
ATOM   2799 HE21 GLN A 181       8.152  34.624  -1.254  1.00  0.00           H  
ATOM   2800 HE22 GLN A 181       7.233  35.728  -0.287  1.00  0.00           H  
ATOM   2801  N   PRO A 182       9.017  32.842  -4.640  1.00  0.00           N  
ATOM   2802  CA  PRO A 182       8.898  32.088  -5.868  1.00  0.00           C  
ATOM   2803  C   PRO A 182       9.831  32.550  -6.992  1.00  0.00           C  
ATOM   2804  O   PRO A 182      10.176  31.783  -7.892  1.00  0.00           O  
ATOM   2805  CB  PRO A 182       7.438  32.184  -6.266  1.00  0.00           C  
ATOM   2806  CG  PRO A 182       6.718  32.778  -5.114  1.00  0.00           C  
ATOM   2807  CD  PRO A 182       7.732  33.521  -4.287  1.00  0.00           C  
ATOM   2808  HA  PRO A 182       9.104  31.130  -5.667  1.00  0.00           H  
ATOM   2809  HB2 PRO A 182       7.339  32.767  -7.072  1.00  0.00           H  
ATOM   2810  HB3 PRO A 182       7.075  31.274  -6.466  1.00  0.00           H  
ATOM   2811  HG2 PRO A 182       6.013  33.409  -5.439  1.00  0.00           H  
ATOM   2812  HG3 PRO A 182       6.293  32.057  -4.567  1.00  0.00           H  
ATOM   2813  HD2 PRO A 182       7.757  34.490  -4.535  1.00  0.00           H  
ATOM   2814  HD3 PRO A 182       7.535  33.432  -3.311  1.00  0.00           H  
ATOM   2815  N   ALA A 183      10.304  33.783  -6.942  1.00  0.00           N  
ATOM   2816  CA  ALA A 183      11.259  34.317  -7.883  1.00  0.00           C  
ATOM   2817  C   ALA A 183      12.658  33.703  -7.694  1.00  0.00           C  
ATOM   2818  O   ALA A 183      13.367  33.486  -8.692  1.00  0.00           O  
ATOM   2819  CB  ALA A 183      11.386  35.828  -7.747  1.00  0.00           C  
ATOM   2820  H   ALA A 183       9.981  34.381  -6.209  1.00  0.00           H  
ATOM   2821  HA  ALA A 183      10.943  34.107  -8.808  1.00  0.00           H  
ATOM   2822  HB1 ALA A 183      12.053  36.167  -8.410  1.00  0.00           H  
ATOM   2823  HB2 ALA A 183      10.498  36.254  -7.919  1.00  0.00           H  
ATOM   2824  HB3 ALA A 183      11.691  36.055  -6.822  1.00  0.00           H  
ATOM   2825  N   ASN A 184      13.035  33.438  -6.434  1.00  0.00           N  
ATOM   2826  CA  ASN A 184      14.369  32.924  -6.152  1.00  0.00           C  
ATOM   2827  C   ASN A 184      14.537  31.472  -5.747  1.00  0.00           C  
ATOM   2828  O   ASN A 184      15.713  31.092  -5.606  1.00  0.00           O  
ATOM   2829  CB  ASN A 184      14.975  33.710  -4.946  1.00  0.00           C  
ATOM   2830  CG  ASN A 184      14.676  35.189  -5.100  1.00  0.00           C  
ATOM   2831  OD1 ASN A 184      14.995  35.696  -6.165  1.00  0.00           O  
ATOM   2832  ND2 ASN A 184      14.073  35.870  -4.152  1.00  0.00           N  
ATOM   2833  H   ASN A 184      12.395  33.595  -5.682  1.00  0.00           H  
ATOM   2834  HA  ASN A 184      14.943  33.092  -6.953  1.00  0.00           H  
ATOM   2835  HB2 ASN A 184      15.965  33.571  -4.922  1.00  0.00           H  
ATOM   2836  HB3 ASN A 184      14.571  33.376  -4.094  1.00  0.00           H  
ATOM   2837 HD21 ASN A 184      13.827  35.421  -3.293  1.00  0.00           H  
ATOM   2838 HD22 ASN A 184      13.860  36.837  -4.289  1.00  0.00           H  
ATOM   2839  N   ILE A 185      13.464  30.723  -5.547  1.00  0.00           N  
ATOM   2840  CA  ILE A 185      13.554  29.394  -4.961  1.00  0.00           C  
ATOM   2841  C   ILE A 185      13.949  28.296  -5.912  1.00  0.00           C  
ATOM   2842  O   ILE A 185      13.514  28.247  -7.055  1.00  0.00           O  
ATOM   2843  CB  ILE A 185      12.254  29.001  -4.232  1.00  0.00           C  
ATOM   2844  CG1 ILE A 185      12.469  27.928  -3.150  1.00  0.00           C  
ATOM   2845  CG2 ILE A 185      11.160  28.508  -5.187  1.00  0.00           C  
ATOM   2846  CD1 ILE A 185      11.316  27.995  -2.129  1.00  0.00           C  
ATOM   2847  H   ILE A 185      12.567  31.080  -5.806  1.00  0.00           H  
ATOM   2848  HA  ILE A 185      14.269  29.438  -4.264  1.00  0.00           H  
ATOM   2849  HB  ILE A 185      11.907  29.821  -3.776  1.00  0.00           H  
ATOM   2850 HG12 ILE A 185      13.338  28.093  -2.684  1.00  0.00           H  
ATOM   2851 HG13 ILE A 185      12.486  27.023  -3.576  1.00  0.00           H  
ATOM   2852 HG21 ILE A 185      10.343  28.268  -4.663  1.00  0.00           H  
ATOM   2853 HG22 ILE A 185      10.936  29.232  -5.840  1.00  0.00           H  
ATOM   2854 HG23 ILE A 185      11.487  27.703  -5.681  1.00  0.00           H  
ATOM   2855 HD11 ILE A 185      11.454  27.299  -1.425  1.00  0.00           H  
ATOM   2856 HD12 ILE A 185      11.299  28.900  -1.704  1.00  0.00           H  
ATOM   2857 HD13 ILE A 185      10.447  27.830  -2.596  1.00  0.00           H  
ATOM   2858  N   VAL A 186      14.802  27.410  -5.407  1.00  0.00           N  
ATOM   2859  CA  VAL A 186      15.288  26.250  -6.125  1.00  0.00           C  
ATOM   2860  C   VAL A 186      14.945  25.019  -5.299  1.00  0.00           C  
ATOM   2861  O   VAL A 186      15.278  25.041  -4.098  1.00  0.00           O  
ATOM   2862  CB  VAL A 186      16.821  26.395  -6.325  1.00  0.00           C  
ATOM   2863  CG1 VAL A 186      17.414  25.174  -7.019  1.00  0.00           C  
ATOM   2864  CG2 VAL A 186      17.147  27.675  -7.088  1.00  0.00           C  
ATOM   2865  H   VAL A 186      15.128  27.554  -4.473  1.00  0.00           H  
ATOM   2866  HA  VAL A 186      14.837  26.193  -7.016  1.00  0.00           H  
ATOM   2867  HB  VAL A 186      17.241  26.465  -5.420  1.00  0.00           H  
ATOM   2868 HG11 VAL A 186      18.400  25.300  -7.132  1.00  0.00           H  
ATOM   2869 HG12 VAL A 186      17.244  24.360  -6.464  1.00  0.00           H  
ATOM   2870 HG13 VAL A 186      16.988  25.061  -7.917  1.00  0.00           H  
ATOM   2871 HG21 VAL A 186      18.137  27.750  -7.206  1.00  0.00           H  
ATOM   2872 HG22 VAL A 186      16.705  27.650  -7.985  1.00  0.00           H  
ATOM   2873 HG23 VAL A 186      16.812  28.464  -6.573  1.00  0.00           H  
ATOM   2874  N   THR A 187      14.262  24.019  -5.849  1.00  0.00           N  
ATOM   2875  CA  THR A 187      13.812  22.854  -5.092  1.00  0.00           C  
ATOM   2876  C   THR A 187      14.259  21.542  -5.708  1.00  0.00           C  
ATOM   2877  O   THR A 187      14.722  21.584  -6.861  1.00  0.00           O  
ATOM   2878  CB  THR A 187      12.260  22.850  -4.988  1.00  0.00           C  
ATOM   2879  OG1 THR A 187      11.683  22.525  -6.267  1.00  0.00           O  
ATOM   2880  CG2 THR A 187      11.675  24.152  -4.494  1.00  0.00           C  
ATOM   2881  H   THR A 187      14.047  24.067  -6.824  1.00  0.00           H  
ATOM   2882  HA  THR A 187      14.190  22.913  -4.168  1.00  0.00           H  
ATOM   2883  HB  THR A 187      11.998  22.132  -4.343  1.00  0.00           H  
ATOM   2884  HG1 THR A 187      10.686  22.524  -6.192  1.00  0.00           H  
ATOM   2885 HG21 THR A 187      10.679  24.076  -4.453  1.00  0.00           H  
ATOM   2886 HG22 THR A 187      12.032  24.353  -3.582  1.00  0.00           H  
ATOM   2887 HG23 THR A 187      11.927  24.890  -5.120  1.00  0.00           H  
ATOM   2888  N   ASN A 188      14.213  20.381  -5.058  1.00  0.00           N  
ATOM   2889  CA  ASN A 188      14.707  19.118  -5.620  1.00  0.00           C  
ATOM   2890  C   ASN A 188      13.673  18.035  -5.497  1.00  0.00           C  
ATOM   2891  O   ASN A 188      13.881  16.857  -5.775  1.00  0.00           O  
ATOM   2892  CB  ASN A 188      16.031  18.616  -4.995  1.00  0.00           C  
ATOM   2893  CG  ASN A 188      15.886  18.149  -3.554  1.00  0.00           C  
ATOM   2894  OD1 ASN A 188      15.276  18.863  -2.743  1.00  0.00           O  
ATOM   2895  ND2 ASN A 188      16.403  16.978  -3.207  1.00  0.00           N  
ATOM   2896  H   ASN A 188      13.821  20.369  -4.138  1.00  0.00           H  
ATOM   2897  HA  ASN A 188      14.872  19.267  -6.595  1.00  0.00           H  
ATOM   2898  HB2 ASN A 188      16.695  19.363  -5.020  1.00  0.00           H  
ATOM   2899  HB3 ASN A 188      16.369  17.851  -5.543  1.00  0.00           H  
ATOM   2900 HD21 ASN A 188      16.889  16.426  -3.884  1.00  0.00           H  
ATOM   2901 HD22 ASN A 188      16.307  16.647  -2.268  1.00  0.00           H  
ATOM   2902  N   GLY A 189      12.473  18.427  -5.025  1.00  0.00           N  
ATOM   2903  CA  GLY A 189      11.376  17.470  -4.878  1.00  0.00           C  
ATOM   2904  C   GLY A 189      10.552  17.436  -6.166  1.00  0.00           C  
ATOM   2905  O   GLY A 189      10.837  18.165  -7.145  1.00  0.00           O  
ATOM   2906  H   GLY A 189      12.331  19.384  -4.772  1.00  0.00           H  
ATOM   2907  HA2 GLY A 189      10.791  17.748  -4.116  1.00  0.00           H  
ATOM   2908  HA3 GLY A 189      11.750  16.560  -4.697  1.00  0.00           H  
ATOM   2909  N   ALA A 190       9.500  16.637  -6.146  1.00  0.00           N  
ATOM   2910  CA  ALA A 190       8.627  16.516  -7.316  1.00  0.00           C  
ATOM   2911  C   ALA A 190       7.942  17.793  -7.740  1.00  0.00           C  
ATOM   2912  O   ALA A 190       7.199  17.750  -8.748  1.00  0.00           O  
ATOM   2913  CB  ALA A 190       7.538  15.464  -7.120  1.00  0.00           C  
ATOM   2914  H   ALA A 190       9.297  16.108  -5.322  1.00  0.00           H  
ATOM   2915  HA  ALA A 190       9.196  16.216  -8.082  1.00  0.00           H  
ATOM   2916  HB1 ALA A 190       6.969  15.417  -7.941  1.00  0.00           H  
ATOM   2917  HB2 ALA A 190       7.961  14.573  -6.956  1.00  0.00           H  
ATOM   2918  HB3 ALA A 190       6.971  15.713  -6.335  1.00  0.00           H  
ATOM   2919  N   TYR A 191       7.910  18.875  -6.965  1.00  0.00           N  
ATOM   2920  CA  TYR A 191       7.203  20.078  -7.276  1.00  0.00           C  
ATOM   2921  C   TYR A 191       8.114  21.274  -7.055  1.00  0.00           C  
ATOM   2922  O   TYR A 191       9.151  21.164  -6.384  1.00  0.00           O  
ATOM   2923  CB  TYR A 191       5.860  20.258  -6.480  1.00  0.00           C  
ATOM   2924  CG  TYR A 191       4.885  19.176  -6.908  1.00  0.00           C  
ATOM   2925  CD1 TYR A 191       4.912  17.929  -6.329  1.00  0.00           C  
ATOM   2926  CD2 TYR A 191       3.972  19.378  -7.944  1.00  0.00           C  
ATOM   2927  CE1 TYR A 191       4.111  16.887  -6.740  1.00  0.00           C  
ATOM   2928  CE2 TYR A 191       3.148  18.342  -8.359  1.00  0.00           C  
ATOM   2929  CZ  TYR A 191       3.233  17.111  -7.787  1.00  0.00           C  
ATOM   2930  OH  TYR A 191       2.459  16.051  -8.190  1.00  0.00           O  
ATOM   2931  H   TYR A 191       8.417  18.844  -6.104  1.00  0.00           H  
ATOM   2932  HA  TYR A 191       6.974  20.050  -8.249  1.00  0.00           H  
ATOM   2933  HB2 TYR A 191       5.471  21.158  -6.678  1.00  0.00           H  
ATOM   2934  HB3 TYR A 191       6.038  20.180  -5.499  1.00  0.00           H  
ATOM   2935  HD1 TYR A 191       5.545  17.771  -5.571  1.00  0.00           H  
ATOM   2936  HD2 TYR A 191       3.912  20.272  -8.388  1.00  0.00           H  
ATOM   2937  HE1 TYR A 191       4.162  15.993  -6.295  1.00  0.00           H  
ATOM   2938  HE2 TYR A 191       2.483  18.502  -9.088  1.00  0.00           H  
ATOM   2939  HH  TYR A 191       1.810  16.163  -8.942  1.00  0.00           H  
ATOM   2940  N   LYS A 192       7.704  22.412  -7.619  1.00  0.00           N  
ATOM   2941  CA  LYS A 192       8.465  23.636  -7.419  1.00  0.00           C  
ATOM   2942  C   LYS A 192       7.406  24.665  -7.071  1.00  0.00           C  
ATOM   2943  O   LYS A 192       6.242  24.352  -7.297  1.00  0.00           O  
ATOM   2944  CB  LYS A 192       9.234  24.065  -8.658  1.00  0.00           C  
ATOM   2945  CG  LYS A 192       8.324  24.219  -9.883  1.00  0.00           C  
ATOM   2946  CD  LYS A 192       9.526  24.822 -10.914  1.00  0.00           C  
ATOM   2947  CE  LYS A 192       9.179  24.350 -12.335  1.00  0.00           C  
ATOM   2948  NZ  LYS A 192      10.216  24.790 -13.272  1.00  0.00           N  
ATOM   2949  H   LYS A 192       6.875  22.423  -8.178  1.00  0.00           H  
ATOM   2950  HA  LYS A 192       9.095  23.523  -6.650  1.00  0.00           H  
ATOM   2951  HB2 LYS A 192       9.930  23.376  -8.859  1.00  0.00           H  
ATOM   2952  HB3 LYS A 192       9.677  24.942  -8.474  1.00  0.00           H  
ATOM   2953  HG2 LYS A 192       7.580  24.870  -9.733  1.00  0.00           H  
ATOM   2954  HG3 LYS A 192       7.946  23.348 -10.197  1.00  0.00           H  
ATOM   2955  HD2 LYS A 192      10.421  24.467 -10.643  1.00  0.00           H  
ATOM   2956  HD3 LYS A 192       9.540  25.821 -10.878  1.00  0.00           H  
ATOM   2957  HE2 LYS A 192       8.299  24.738 -12.608  1.00  0.00           H  
ATOM   2958  HE3 LYS A 192       9.122  23.352 -12.348  1.00  0.00           H  
ATOM   2959  HZ1 LYS A 192       9.985  24.480 -14.194  1.00  0.00           H  
ATOM   2960  HZ2 LYS A 192      10.274  25.788 -13.260  1.00  0.00           H  
ATOM   2961  HZ3 LYS A 192      11.097  24.402 -13.001  1.00  0.00           H  
ATOM   2962  N   LEU A 193       7.763  25.825  -6.586  1.00  0.00           N  
ATOM   2963  CA  LEU A 193       6.839  26.835  -6.137  1.00  0.00           C  
ATOM   2964  C   LEU A 193       6.362  27.748  -7.278  1.00  0.00           C  
ATOM   2965  O   LEU A 193       7.157  28.461  -7.868  1.00  0.00           O  
ATOM   2966  CB  LEU A 193       7.566  27.684  -5.078  1.00  0.00           C  
ATOM   2967  CG  LEU A 193       6.795  28.871  -4.491  1.00  0.00           C  
ATOM   2968  CD1 LEU A 193       5.429  28.472  -3.922  1.00  0.00           C  
ATOM   2969  CD2 LEU A 193       7.611  29.570  -3.432  1.00  0.00           C  
ATOM   2970  H   LEU A 193       8.741  26.024  -6.522  1.00  0.00           H  
ATOM   2971  HA  LEU A 193       6.047  26.393  -5.717  1.00  0.00           H  
ATOM   2972  HB2 LEU A 193       8.399  28.043  -5.499  1.00  0.00           H  
ATOM   2973  HB3 LEU A 193       7.810  27.078  -4.321  1.00  0.00           H  
ATOM   2974  HG  LEU A 193       6.636  29.524  -5.231  1.00  0.00           H  
ATOM   2975 HD11 LEU A 193       4.972  29.282  -3.554  1.00  0.00           H  
ATOM   2976 HD12 LEU A 193       4.869  28.074  -4.648  1.00  0.00           H  
ATOM   2977 HD13 LEU A 193       5.555  27.800  -3.192  1.00  0.00           H  
ATOM   2978 HD21 LEU A 193       7.090  30.340  -3.063  1.00  0.00           H  
ATOM   2979 HD22 LEU A 193       7.822  28.927  -2.696  1.00  0.00           H  
ATOM   2980 HD23 LEU A 193       8.462  29.906  -3.835  1.00  0.00           H  
ATOM   2981  N   LYS A 194       5.074  27.766  -7.571  1.00  0.00           N  
ATOM   2982  CA  LYS A 194       4.509  28.640  -8.588  1.00  0.00           C  
ATOM   2983  C   LYS A 194       4.045  29.954  -8.017  1.00  0.00           C  
ATOM   2984  O   LYS A 194       4.458  31.002  -8.501  1.00  0.00           O  
ATOM   2985  CB  LYS A 194       3.366  27.945  -9.333  1.00  0.00           C  
ATOM   2986  CG  LYS A 194       2.949  28.821 -10.536  1.00  0.00           C  
ATOM   2987  CD  LYS A 194       1.662  28.240 -11.110  1.00  0.00           C  
ATOM   2988  CE  LYS A 194       0.931  28.201 -12.133  1.00  0.00           C  
ATOM   2989  NZ  LYS A 194       1.376  29.371 -12.886  1.00  0.00           N  
ATOM   2990  H   LYS A 194       4.461  27.153  -7.073  1.00  0.00           H  
ATOM   2991  HA  LYS A 194       5.229  28.836  -9.253  1.00  0.00           H  
ATOM   2992  HB2 LYS A 194       2.587  27.827  -8.718  1.00  0.00           H  
ATOM   2993  HB3 LYS A 194       3.672  27.051  -9.659  1.00  0.00           H  
ATOM   2994  HG2 LYS A 194       3.668  28.809 -11.231  1.00  0.00           H  
ATOM   2995  HG3 LYS A 194       2.793  29.762 -10.234  1.00  0.00           H  
ATOM   2996  HD2 LYS A 194       1.002  28.563 -10.431  1.00  0.00           H  
ATOM   2997  HD3 LYS A 194       1.830  27.264 -10.974  1.00  0.00           H  
ATOM   2998  HE2 LYS A 194      -0.036  28.275 -11.889  1.00  0.00           H  
ATOM   2999  HE3 LYS A 194       1.080  27.359 -12.652  1.00  0.00           H  
ATOM   3000  HZ1 LYS A 194       0.852  29.440 -13.735  1.00  0.00           H  
ATOM   3001  HZ2 LYS A 194       1.232  30.195 -12.338  1.00  0.00           H  
ATOM   3002  HZ3 LYS A 194       2.348  29.279 -13.101  1.00  0.00           H  
ATOM   3003  N   ASN A 195       3.174  30.003  -7.007  1.00  0.00           N  
ATOM   3004  CA  ASN A 195       2.739  31.189  -6.337  1.00  0.00           C  
ATOM   3005  C   ASN A 195       2.575  30.961  -4.815  1.00  0.00           C  
ATOM   3006  O   ASN A 195       2.139  29.910  -4.372  1.00  0.00           O  
ATOM   3007  CB  ASN A 195       1.358  31.735  -6.733  1.00  0.00           C  
ATOM   3008  CG  ASN A 195       1.171  31.984  -8.208  1.00  0.00           C  
ATOM   3009  OD1 ASN A 195       1.349  33.126  -8.657  1.00  0.00           O  
ATOM   3010  ND2 ASN A 195       0.847  30.920  -8.952  1.00  0.00           N  
ATOM   3011  H   ASN A 195       2.792  29.134  -6.691  1.00  0.00           H  
ATOM   3012  HA  ASN A 195       3.420  31.907  -6.482  1.00  0.00           H  
ATOM   3013  HB2 ASN A 195       1.217  32.600  -6.252  1.00  0.00           H  
ATOM   3014  HB3 ASN A 195       0.667  31.074  -6.440  1.00  0.00           H  
ATOM   3015 HD21 ASN A 195       0.719  30.028  -8.519  1.00  0.00           H  
ATOM   3016 HD22 ASN A 195       0.733  31.017  -9.941  1.00  0.00           H  
ATOM   3017  N   TRP A 196       2.774  32.038  -4.080  1.00  0.00           N  
ATOM   3018  CA  TRP A 196       2.484  32.033  -2.646  1.00  0.00           C  
ATOM   3019  C   TRP A 196       1.808  33.343  -2.269  1.00  0.00           C  
ATOM   3020  O   TRP A 196       2.456  34.384  -2.199  1.00  0.00           O  
ATOM   3021  CB  TRP A 196       3.737  31.725  -1.864  1.00  0.00           C  
ATOM   3022  CG  TRP A 196       3.689  31.755  -0.379  1.00  0.00           C  
ATOM   3023  CD1 TRP A 196       2.591  31.731   0.436  1.00  0.00           C  
ATOM   3024  CD2 TRP A 196       4.834  31.820   0.488  1.00  0.00           C  
ATOM   3025  NE1 TRP A 196       2.981  31.780   1.749  1.00  0.00           N  
ATOM   3026  CE2 TRP A 196       4.348  31.837   1.817  1.00  0.00           C  
ATOM   3027  CE3 TRP A 196       6.212  31.887   0.268  1.00  0.00           C  
ATOM   3028  CZ2 TRP A 196       5.190  31.908   2.924  1.00  0.00           C  
ATOM   3029  CZ3 TRP A 196       7.049  31.955   1.380  1.00  0.00           C  
ATOM   3030  CH2 TRP A 196       6.533  31.961   2.688  1.00  0.00           C  
ATOM   3031  H   TRP A 196       3.128  32.869  -4.509  1.00  0.00           H  
ATOM   3032  HA  TRP A 196       1.831  31.296  -2.473  1.00  0.00           H  
ATOM   3033  HB2 TRP A 196       4.429  32.389  -2.148  1.00  0.00           H  
ATOM   3034  HB3 TRP A 196       4.028  30.806  -2.129  1.00  0.00           H  
ATOM   3035  HD1 TRP A 196       1.643  31.685   0.120  1.00  0.00           H  
ATOM   3036  HE1 TRP A 196       2.363  31.775   2.535  1.00  0.00           H  
ATOM   3037  HE3 TRP A 196       6.586  31.886  -0.659  1.00  0.00           H  
ATOM   3038  HZ2 TRP A 196       4.825  31.920   3.855  1.00  0.00           H  
ATOM   3039  HZ3 TRP A 196       8.039  32.001   1.245  1.00  0.00           H  
ATOM   3040  HH2 TRP A 196       7.164  32.005   3.462  1.00  0.00           H  
ATOM   3041  N   VAL A 197       0.501  33.285  -2.017  1.00  0.00           N  
ATOM   3042  CA  VAL A 197      -0.250  34.459  -1.584  1.00  0.00           C  
ATOM   3043  C   VAL A 197      -0.505  34.315  -0.064  1.00  0.00           C  
ATOM   3044  O   VAL A 197      -1.263  33.417   0.293  1.00  0.00           O  
ATOM   3045  CB  VAL A 197      -1.644  34.529  -2.257  1.00  0.00           C  
ATOM   3046  CG1 VAL A 197      -2.346  35.835  -1.936  1.00  0.00           C  
ATOM   3047  CG2 VAL A 197      -1.553  34.280  -3.755  1.00  0.00           C  
ATOM   3048  H   VAL A 197       0.022  32.414  -2.127  1.00  0.00           H  
ATOM   3049  HA  VAL A 197       0.269  35.293  -1.772  1.00  0.00           H  
ATOM   3050  HB  VAL A 197      -2.197  33.793  -1.868  1.00  0.00           H  
ATOM   3051 HG11 VAL A 197      -3.241  35.851  -2.383  1.00  0.00           H  
ATOM   3052 HG12 VAL A 197      -2.466  35.914  -0.946  1.00  0.00           H  
ATOM   3053 HG13 VAL A 197      -1.794  36.600  -2.267  1.00  0.00           H  
ATOM   3054 HG21 VAL A 197      -2.467  34.332  -4.158  1.00  0.00           H  
ATOM   3055 HG22 VAL A 197      -0.965  34.972  -4.173  1.00  0.00           H  
ATOM   3056 HG23 VAL A 197      -1.168  33.372  -3.919  1.00  0.00           H  
ATOM   3057  N   VAL A 198       0.097  35.147   0.744  1.00  0.00           N  
ATOM   3058  CA  VAL A 198      -0.018  35.086   2.182  1.00  0.00           C  
ATOM   3059  C   VAL A 198      -1.481  35.066   2.606  1.00  0.00           C  
ATOM   3060  O   VAL A 198      -2.281  35.926   2.224  1.00  0.00           O  
ATOM   3061  CB  VAL A 198       0.740  36.243   2.872  1.00  0.00           C  
ATOM   3062  CG1 VAL A 198       0.524  36.216   4.386  1.00  0.00           C  
ATOM   3063  CG2 VAL A 198       2.225  36.150   2.558  1.00  0.00           C  
ATOM   3064  H   VAL A 198       0.668  35.864   0.345  1.00  0.00           H  
ATOM   3065  HA  VAL A 198       0.398  34.228   2.484  1.00  0.00           H  
ATOM   3066  HB  VAL A 198       0.392  37.110   2.515  1.00  0.00           H  
ATOM   3067 HG11 VAL A 198       1.024  36.973   4.808  1.00  0.00           H  
ATOM   3068 HG12 VAL A 198      -0.452  36.309   4.585  1.00  0.00           H  
ATOM   3069 HG13 VAL A 198       0.859  35.349   4.755  1.00  0.00           H  
ATOM   3070 HG21 VAL A 198       2.708  36.901   3.007  1.00  0.00           H  
ATOM   3071 HG22 VAL A 198       2.582  35.277   2.891  1.00  0.00           H  
ATOM   3072 HG23 VAL A 198       2.361  36.210   1.569  1.00  0.00           H  
ATOM   3073  N   ASN A 199      -1.884  34.026   3.328  1.00  0.00           N  
ATOM   3074  CA  ASN A 199      -3.238  33.881   3.831  1.00  0.00           C  
ATOM   3075  C   ASN A 199      -4.254  33.492   2.776  1.00  0.00           C  
ATOM   3076  O   ASN A 199      -5.460  33.461   3.087  1.00  0.00           O  
ATOM   3077  CB  ASN A 199      -3.782  35.159   4.493  1.00  0.00           C  
ATOM   3078  CG  ASN A 199      -3.007  35.529   5.746  1.00  0.00           C  
ATOM   3079  OD1 ASN A 199      -2.811  36.726   5.961  1.00  0.00           O  
ATOM   3080  ND2 ASN A 199      -2.623  34.517   6.500  1.00  0.00           N  
ATOM   3081  H   ASN A 199      -1.221  33.307   3.535  1.00  0.00           H  
ATOM   3082  HA  ASN A 199      -3.229  33.160   4.524  1.00  0.00           H  
ATOM   3083  HB2 ASN A 199      -4.740  35.012   4.738  1.00  0.00           H  
ATOM   3084  HB3 ASN A 199      -3.717  35.913   3.839  1.00  0.00           H  
ATOM   3085 HD21 ASN A 199      -2.838  33.580   6.226  1.00  0.00           H  
ATOM   3086 HD22 ASN A 199      -2.117  34.687   7.345  1.00  0.00           H  
ATOM   3087  N   GLU A 200      -3.797  33.207   1.560  1.00  0.00           N  
ATOM   3088  CA  GLU A 200      -4.765  32.841   0.519  1.00  0.00           C  
ATOM   3089  C   GLU A 200      -4.479  31.479  -0.066  1.00  0.00           C  
ATOM   3090  O   GLU A 200      -5.319  30.578  -0.003  1.00  0.00           O  
ATOM   3091  CB  GLU A 200      -4.815  33.921  -0.559  1.00  0.00           C  
ATOM   3092  CG  GLU A 200      -5.536  35.226  -0.224  1.00  0.00           C  
ATOM   3093  CD  GLU A 200      -5.652  36.104  -1.464  1.00  0.00           C  
ATOM   3094  OE1 GLU A 200      -6.139  35.641  -2.526  1.00  0.00           O  
ATOM   3095  OE2 GLU A 200      -5.187  37.260  -1.460  1.00  0.00           O  
ATOM   3096  H   GLU A 200      -2.818  33.241   1.360  1.00  0.00           H  
ATOM   3097  HA  GLU A 200      -5.668  32.801   0.948  1.00  0.00           H  
ATOM   3098  HB2 GLU A 200      -5.269  33.525  -1.357  1.00  0.00           H  
ATOM   3099  HB3 GLU A 200      -3.871  34.153  -0.793  1.00  0.00           H  
ATOM   3100  HG2 GLU A 200      -5.021  35.716   0.479  1.00  0.00           H  
ATOM   3101  HG3 GLU A 200      -6.452  35.017   0.119  1.00  0.00           H  
ATOM   3102  N   ARG A 201      -3.262  31.343  -0.639  1.00  0.00           N  
ATOM   3103  CA  ARG A 201      -2.919  30.089  -1.279  1.00  0.00           C  
ATOM   3104  C   ARG A 201      -1.416  29.948  -1.510  1.00  0.00           C  
ATOM   3105  O   ARG A 201      -0.670  30.894  -1.498  1.00  0.00           O  
ATOM   3106  CB  ARG A 201      -3.617  30.036  -2.669  1.00  0.00           C  
ATOM   3107  CG  ARG A 201      -3.338  31.275  -3.521  1.00  0.00           C  
ATOM   3108  CD  ARG A 201      -4.090  31.272  -4.856  1.00  0.00           C  
ATOM   3109  NE  ARG A 201      -5.501  31.639  -4.679  1.00  0.00           N  
ATOM   3110  CZ  ARG A 201      -6.528  30.803  -4.564  1.00  0.00           C  
ATOM   3111  NH1 ARG A 201      -6.431  29.487  -4.635  1.00  0.00           N  
ATOM   3112  NH2 ARG A 201      -7.752  31.302  -4.371  1.00  0.00           N  
ATOM   3113  H   ARG A 201      -2.607  32.098  -0.621  1.00  0.00           H  
ATOM   3114  HA  ARG A 201      -3.242  29.329  -0.715  1.00  0.00           H  
ATOM   3115  HB2 ARG A 201      -4.604  29.961  -2.528  1.00  0.00           H  
ATOM   3116  HB3 ARG A 201      -3.288  29.230  -3.161  1.00  0.00           H  
ATOM   3117  HG2 ARG A 201      -2.357  31.317  -3.709  1.00  0.00           H  
ATOM   3118  HG3 ARG A 201      -3.613  32.085  -3.003  1.00  0.00           H  
ATOM   3119  HD2 ARG A 201      -4.040  30.357  -5.255  1.00  0.00           H  
ATOM   3120  HD3 ARG A 201      -3.658  31.929  -5.474  1.00  0.00           H  
ATOM   3121  HE  ARG A 201      -5.710  32.616  -4.641  1.00  0.00           H  
ATOM   3122 HH11 ARG A 201      -7.249  28.919  -4.539  1.00  0.00           H  
ATOM   3123 HH12 ARG A 201      -5.540  29.059  -4.785  1.00  0.00           H  
ATOM   3124 HH21 ARG A 201      -8.535  30.686  -4.283  1.00  0.00           H  
ATOM   3125 HH22 ARG A 201      -7.885  32.291  -4.315  1.00  0.00           H  
ATOM   3126  N   ILE A 202      -0.974  28.739  -1.709  1.00  0.00           N  
ATOM   3127  CA  ILE A 202       0.369  28.354  -2.075  1.00  0.00           C  
ATOM   3128  C   ILE A 202       0.109  27.415  -3.265  1.00  0.00           C  
ATOM   3129  O   ILE A 202      -0.618  26.464  -3.020  1.00  0.00           O  
ATOM   3130  CB  ILE A 202       1.160  27.633  -0.967  1.00  0.00           C  
ATOM   3131  CG1 ILE A 202       1.692  28.682   0.015  1.00  0.00           C  
ATOM   3132  CG2 ILE A 202       2.290  26.788  -1.543  1.00  0.00           C  
ATOM   3133  CD1 ILE A 202       2.324  28.145   1.271  1.00  0.00           C  
ATOM   3134  H   ILE A 202      -1.636  27.998  -1.596  1.00  0.00           H  
ATOM   3135  HA  ILE A 202       0.878  29.157  -2.384  1.00  0.00           H  
ATOM   3136  HB  ILE A 202       0.534  27.029  -0.474  1.00  0.00           H  
ATOM   3137 HG12 ILE A 202       0.927  29.267   0.283  1.00  0.00           H  
ATOM   3138 HG13 ILE A 202       2.378  29.230  -0.464  1.00  0.00           H  
ATOM   3139 HG21 ILE A 202       2.781  26.336  -0.798  1.00  0.00           H  
ATOM   3140 HG22 ILE A 202       1.910  26.098  -2.159  1.00  0.00           H  
ATOM   3141 HG23 ILE A 202       2.921  27.376  -2.050  1.00  0.00           H  
ATOM   3142 HD11 ILE A 202       2.636  28.907   1.839  1.00  0.00           H  
ATOM   3143 HD12 ILE A 202       1.652  27.605   1.777  1.00  0.00           H  
ATOM   3144 HD13 ILE A 202       3.104  27.567   1.031  1.00  0.00           H  
ATOM   3145  N   VAL A 203       0.632  27.767  -4.440  1.00  0.00           N  
ATOM   3146  CA  VAL A 203       0.361  26.890  -5.594  1.00  0.00           C  
ATOM   3147  C   VAL A 203       1.663  26.215  -6.037  1.00  0.00           C  
ATOM   3148  O   VAL A 203       2.642  26.945  -6.185  1.00  0.00           O  
ATOM   3149  CB  VAL A 203      -0.206  27.678  -6.795  1.00  0.00           C  
ATOM   3150  CG1 VAL A 203      -0.551  26.739  -7.952  1.00  0.00           C  
ATOM   3151  CG2 VAL A 203      -1.384  28.561  -6.420  1.00  0.00           C  
ATOM   3152  H   VAL A 203       1.187  28.594  -4.535  1.00  0.00           H  
ATOM   3153  HA  VAL A 203      -0.297  26.187  -5.324  1.00  0.00           H  
ATOM   3154  HB  VAL A 203       0.522  28.283  -7.117  1.00  0.00           H  
ATOM   3155 HG11 VAL A 203      -0.915  27.271  -8.716  1.00  0.00           H  
ATOM   3156 HG12 VAL A 203       0.273  26.255  -8.246  1.00  0.00           H  
ATOM   3157 HG13 VAL A 203      -1.237  26.076  -7.650  1.00  0.00           H  
ATOM   3158 HG21 VAL A 203      -1.709  29.045  -7.232  1.00  0.00           H  
ATOM   3159 HG22 VAL A 203      -2.121  27.995  -6.052  1.00  0.00           H  
ATOM   3160 HG23 VAL A 203      -1.097  29.224  -5.729  1.00  0.00           H  
ATOM   3161  N   LEU A 204       1.662  24.936  -6.314  1.00  0.00           N  
ATOM   3162  CA  LEU A 204       2.866  24.255  -6.754  1.00  0.00           C  
ATOM   3163  C   LEU A 204       2.716  23.572  -8.128  1.00  0.00           C  
ATOM   3164  O   LEU A 204       1.677  22.945  -8.401  1.00  0.00           O  
ATOM   3165  CB  LEU A 204       3.255  23.175  -5.750  1.00  0.00           C  
ATOM   3166  CG  LEU A 204       3.275  23.457  -4.245  1.00  0.00           C  
ATOM   3167  CD1 LEU A 204       3.569  22.127  -3.518  1.00  0.00           C  
ATOM   3168  CD2 LEU A 204       4.317  24.495  -3.897  1.00  0.00           C  
ATOM   3169  H   LEU A 204       0.813  24.416  -6.220  1.00  0.00           H  
ATOM   3170  HA  LEU A 204       3.609  24.923  -6.809  1.00  0.00           H  
ATOM   3171  HB2 LEU A 204       4.179  22.881  -5.995  1.00  0.00           H  
ATOM   3172  HB3 LEU A 204       2.616  22.418  -5.887  1.00  0.00           H  
ATOM   3173  HG  LEU A 204       2.375  23.791  -3.964  1.00  0.00           H  
ATOM   3174 HD11 LEU A 204       3.588  22.284  -2.531  1.00  0.00           H  
ATOM   3175 HD12 LEU A 204       2.854  21.463  -3.737  1.00  0.00           H  
ATOM   3176 HD13 LEU A 204       4.456  21.773  -3.816  1.00  0.00           H  
ATOM   3177 HD21 LEU A 204       4.308  24.659  -2.911  1.00  0.00           H  
ATOM   3178 HD22 LEU A 204       5.220  24.166  -4.172  1.00  0.00           H  
ATOM   3179 HD23 LEU A 204       4.112  25.347  -4.378  1.00  0.00           H  
ATOM   3180  N   GLU A 205       3.791  23.573  -8.950  1.00  0.00           N  
ATOM   3181  CA  GLU A 205       3.682  22.873 -10.236  1.00  0.00           C  
ATOM   3182  C   GLU A 205       4.756  21.814 -10.415  1.00  0.00           C  
ATOM   3183  O   GLU A 205       5.862  21.982  -9.904  1.00  0.00           O  
ATOM   3184  CB  GLU A 205       3.688  23.866 -11.396  1.00  0.00           C  
ATOM   3185  CG  GLU A 205       4.678  25.006 -11.233  1.00  0.00           C  
ATOM   3186  CD  GLU A 205       4.499  26.133 -12.238  1.00  0.00           C  
ATOM   3187  OE1 GLU A 205       3.549  26.072 -13.061  1.00  0.00           O  
ATOM   3188  OE2 GLU A 205       5.318  27.093 -12.183  1.00  0.00           O  
ATOM   3189  H   GLU A 205       4.637  24.038  -8.689  1.00  0.00           H  
ATOM   3190  HA  GLU A 205       2.798  22.406 -10.248  1.00  0.00           H  
ATOM   3191  HB2 GLU A 205       2.771  24.256 -11.480  1.00  0.00           H  
ATOM   3192  HB3 GLU A 205       3.917  23.369 -12.233  1.00  0.00           H  
ATOM   3193  HG2 GLU A 205       5.602  24.637 -11.336  1.00  0.00           H  
ATOM   3194  HG3 GLU A 205       4.572  25.385 -10.314  1.00  0.00           H  
ATOM   3195  N   ARG A 206       4.442  20.736 -11.118  1.00  0.00           N  
ATOM   3196  CA  ARG A 206       5.334  19.640 -11.442  1.00  0.00           C  
ATOM   3197  C   ARG A 206       6.753  20.110 -11.766  1.00  0.00           C  
ATOM   3198  O   ARG A 206       6.938  21.116 -12.428  1.00  0.00           O  
ATOM   3199  CB  ARG A 206       4.828  18.853 -12.655  1.00  0.00           C  
ATOM   3200  CG  ARG A 206       5.283  17.419 -12.793  1.00  0.00           C  
ATOM   3201  CD  ARG A 206       4.440  16.670 -13.830  1.00  0.00           C  
ATOM   3202  NE  ARG A 206       5.127  15.490 -14.345  1.00  0.00           N  
ATOM   3203  CZ  ARG A 206       4.602  14.485 -15.030  1.00  0.00           C  
ATOM   3204  NH1 ARG A 206       3.305  14.497 -15.330  1.00  0.00           N  
ATOM   3205  NH2 ARG A 206       5.332  13.455 -15.421  1.00  0.00           N  
ATOM   3206  H   ARG A 206       3.503  20.672 -11.456  1.00  0.00           H  
ATOM   3207  HA  ARG A 206       5.376  19.022 -10.657  1.00  0.00           H  
ATOM   3208  HB2 ARG A 206       5.125  19.342 -13.475  1.00  0.00           H  
ATOM   3209  HB3 ARG A 206       3.829  18.848 -12.614  1.00  0.00           H  
ATOM   3210  HG2 ARG A 206       5.194  16.962 -11.908  1.00  0.00           H  
ATOM   3211  HG3 ARG A 206       6.241  17.407 -13.080  1.00  0.00           H  
ATOM   3212  HD2 ARG A 206       4.243  17.287 -14.592  1.00  0.00           H  
ATOM   3213  HD3 ARG A 206       3.583  16.383 -13.403  1.00  0.00           H  
ATOM   3214  HE  ARG A 206       6.108  15.433 -14.159  1.00  0.00           H  
ATOM   3215 HH11 ARG A 206       2.904  13.741 -15.847  1.00  0.00           H  
ATOM   3216 HH12 ARG A 206       2.731  15.263 -15.038  1.00  0.00           H  
ATOM   3217 HH21 ARG A 206       4.909  12.710 -15.937  1.00  0.00           H  
ATOM   3218 HH22 ARG A 206       6.307  13.421 -15.201  1.00  0.00           H  
ATOM   3219  N   ASN A 207       7.743  19.376 -11.239  1.00  0.00           N  
ATOM   3220  CA  ASN A 207       9.141  19.703 -11.439  1.00  0.00           C  
ATOM   3221  C   ASN A 207       9.706  18.732 -12.475  1.00  0.00           C  
ATOM   3222  O   ASN A 207       9.944  17.558 -12.208  1.00  0.00           O  
ATOM   3223  CB  ASN A 207       9.961  19.617 -10.167  1.00  0.00           C  
ATOM   3224  CG  ASN A 207      11.449  19.870 -10.313  1.00  0.00           C  
ATOM   3225  OD1 ASN A 207      11.922  20.542 -11.229  1.00  0.00           O  
ATOM   3226  ND2 ASN A 207      12.239  19.316  -9.393  1.00  0.00           N  
ATOM   3227  H   ASN A 207       7.509  18.575 -10.689  1.00  0.00           H  
ATOM   3228  HA  ASN A 207       9.205  20.633 -11.801  1.00  0.00           H  
ATOM   3229  HB2 ASN A 207       9.843  18.699  -9.789  1.00  0.00           H  
ATOM   3230  HB3 ASN A 207       9.598  20.291  -9.524  1.00  0.00           H  
ATOM   3231 HD21 ASN A 207      11.841  18.772  -8.654  1.00  0.00           H  
ATOM   3232 HD22 ASN A 207      13.230  19.444  -9.442  1.00  0.00           H  
ATOM   3233  N   PRO A 208       9.951  19.259 -13.682  1.00  0.00           N  
ATOM   3234  CA  PRO A 208      10.509  18.503 -14.788  1.00  0.00           C  
ATOM   3235  C   PRO A 208      11.833  17.830 -14.491  1.00  0.00           C  
ATOM   3236  O   PRO A 208      12.189  16.791 -15.060  1.00  0.00           O  
ATOM   3237  CB  PRO A 208      10.798  19.545 -15.879  1.00  0.00           C  
ATOM   3238  CG  PRO A 208      10.131  20.810 -15.473  1.00  0.00           C  
ATOM   3239  CD  PRO A 208       9.720  20.690 -14.026  1.00  0.00           C  
ATOM   3240  HA  PRO A 208       9.846  17.831 -15.118  1.00  0.00           H  
ATOM   3241  HB2 PRO A 208      11.784  19.690 -15.961  1.00  0.00           H  
ATOM   3242  HB3 PRO A 208      10.433  19.232 -16.756  1.00  0.00           H  
ATOM   3243  HG2 PRO A 208      10.765  21.576 -15.581  1.00  0.00           H  
ATOM   3244  HG3 PRO A 208       9.323  20.963 -16.042  1.00  0.00           H  
ATOM   3245  HD2 PRO A 208      10.280  21.286 -13.450  1.00  0.00           H  
ATOM   3246  HD3 PRO A 208       8.755  20.928 -13.913  1.00  0.00           H  
ATOM   3247  N   GLN A 209      12.652  18.459 -13.656  1.00  0.00           N  
ATOM   3248  CA  GLN A 209      13.958  17.946 -13.286  1.00  0.00           C  
ATOM   3249  C   GLN A 209      13.940  16.912 -12.169  1.00  0.00           C  
ATOM   3250  O   GLN A 209      15.027  16.433 -11.818  1.00  0.00           O  
ATOM   3251  CB  GLN A 209      14.832  19.123 -12.840  1.00  0.00           C  
ATOM   3252  CG  GLN A 209      14.763  20.336 -13.722  1.00  0.00           C  
ATOM   3253  CD  GLN A 209      15.788  20.247 -14.837  1.00  0.00           C  
ATOM   3254  OE1 GLN A 209      16.358  21.288 -15.206  1.00  0.00           O  
ATOM   3255  NE2 GLN A 209      16.046  19.042 -15.349  1.00  0.00           N  
ATOM   3256  H   GLN A 209      12.354  19.329 -13.263  1.00  0.00           H  
ATOM   3257  HA  GLN A 209      14.375  17.531 -14.094  1.00  0.00           H  
ATOM   3258  HB2 GLN A 209      15.782  18.812 -12.815  1.00  0.00           H  
ATOM   3259  HB3 GLN A 209      14.545  19.392 -11.921  1.00  0.00           H  
ATOM   3260  HG2 GLN A 209      14.945  21.152 -13.173  1.00  0.00           H  
ATOM   3261  HG3 GLN A 209      13.848  20.400 -14.121  1.00  0.00           H  
ATOM   3262 HE21 GLN A 209      15.554  18.239 -15.011  1.00  0.00           H  
ATOM   3263 HE22 GLN A 209      16.731  18.942 -16.071  1.00  0.00           H  
ATOM   3264  N   TYR A 210      12.799  16.627 -11.548  1.00  0.00           N  
ATOM   3265  CA  TYR A 210      12.801  15.638 -10.466  1.00  0.00           C  
ATOM   3266  C   TYR A 210      13.178  14.327 -11.114  1.00  0.00           C  
ATOM   3267  O   TYR A 210      12.584  13.932 -12.109  1.00  0.00           O  
ATOM   3268  CB  TYR A 210      11.460  15.591  -9.712  1.00  0.00           C  
ATOM   3269  CG  TYR A 210      11.375  14.532  -8.632  1.00  0.00           C  
ATOM   3270  CD1 TYR A 210      12.326  14.450  -7.616  1.00  0.00           C  
ATOM   3271  CD2 TYR A 210      10.337  13.629  -8.634  1.00  0.00           C  
ATOM   3272  CE1 TYR A 210      12.230  13.475  -6.627  1.00  0.00           C  
ATOM   3273  CE2 TYR A 210      10.253  12.631  -7.680  1.00  0.00           C  
ATOM   3274  CZ  TYR A 210      11.194  12.576  -6.668  1.00  0.00           C  
ATOM   3275  OH  TYR A 210      11.125  11.584  -5.741  1.00  0.00           O  
ATOM   3276  H   TYR A 210      11.950  17.082 -11.816  1.00  0.00           H  
ATOM   3277  HA  TYR A 210      13.519  15.885  -9.815  1.00  0.00           H  
ATOM   3278  HB2 TYR A 210      10.735  15.415 -10.378  1.00  0.00           H  
ATOM   3279  HB3 TYR A 210      11.312  16.483  -9.285  1.00  0.00           H  
ATOM   3280  HD1 TYR A 210      13.086  15.099  -7.597  1.00  0.00           H  
ATOM   3281  HD2 TYR A 210       9.630  13.695  -9.338  1.00  0.00           H  
ATOM   3282  HE1 TYR A 210      12.909  13.430  -5.894  1.00  0.00           H  
ATOM   3283  HE2 TYR A 210       9.518  11.955  -7.722  1.00  0.00           H  
ATOM   3284  HH  TYR A 210      10.372  10.927  -5.767  1.00  0.00           H  
ATOM   3285  N   TRP A 211      14.034  13.542 -10.494  1.00  0.00           N  
ATOM   3286  CA  TRP A 211      14.547  12.296 -10.977  1.00  0.00           C  
ATOM   3287  C   TRP A 211      13.482  11.232 -11.238  1.00  0.00           C  
ATOM   3288  O   TRP A 211      13.764  10.256 -11.934  1.00  0.00           O  
ATOM   3289  CB  TRP A 211      15.606  11.715 -10.046  1.00  0.00           C  
ATOM   3290  CG  TRP A 211      15.169  11.199  -8.719  1.00  0.00           C  
ATOM   3291  CD1 TRP A 211      15.220  11.904  -7.532  1.00  0.00           C  
ATOM   3292  CD2 TRP A 211      14.652   9.898  -8.390  1.00  0.00           C  
ATOM   3293  NE1 TRP A 211      14.757  11.111  -6.512  1.00  0.00           N  
ATOM   3294  CE2 TRP A 211      14.399   9.885  -7.003  1.00  0.00           C  
ATOM   3295  CE3 TRP A 211      14.366   8.749  -9.132  1.00  0.00           C  
ATOM   3296  CZ2 TRP A 211      13.891   8.766  -6.350  1.00  0.00           C  
ATOM   3297  CZ3 TRP A 211      13.847   7.639  -8.482  1.00  0.00           C  
ATOM   3298  CH2 TRP A 211      13.606   7.648  -7.095  1.00  0.00           C  
ATOM   3299  H   TRP A 211      14.357  13.846  -9.598  1.00  0.00           H  
ATOM   3300  HA  TRP A 211      14.996  12.483 -11.851  1.00  0.00           H  
ATOM   3301  HB2 TRP A 211      16.280  12.435  -9.877  1.00  0.00           H  
ATOM   3302  HB3 TRP A 211      16.043  10.957 -10.530  1.00  0.00           H  
ATOM   3303  HD1 TRP A 211      15.544  12.845  -7.432  1.00  0.00           H  
ATOM   3304  HE1 TRP A 211      14.691  11.388  -5.553  1.00  0.00           H  
ATOM   3305  HE3 TRP A 211      14.533   8.727 -10.118  1.00  0.00           H  
ATOM   3306  HZ2 TRP A 211      13.737   8.776  -5.362  1.00  0.00           H  
ATOM   3307  HZ3 TRP A 211      13.640   6.815  -9.010  1.00  0.00           H  
ATOM   3308  HH2 TRP A 211      13.226   6.837  -6.650  1.00  0.00           H  
ATOM   3309  N   ASP A 212      12.334  11.374 -10.583  1.00  0.00           N  
ATOM   3310  CA  ASP A 212      11.270  10.380 -10.709  1.00  0.00           C  
ATOM   3311  C   ASP A 212      10.080  11.073 -11.332  1.00  0.00           C  
ATOM   3312  O   ASP A 212       8.969  10.559 -11.270  1.00  0.00           O  
ATOM   3313  CB  ASP A 212      11.061   9.786  -9.335  1.00  0.00           C  
ATOM   3314  CG  ASP A 212      10.569   8.364  -9.247  1.00  0.00           C  
ATOM   3315  OD1 ASP A 212      10.826   7.532 -10.162  1.00  0.00           O  
ATOM   3316  OD2 ASP A 212       9.903   8.049  -8.234  1.00  0.00           O  
ATOM   3317  H   ASP A 212      12.197  12.172  -9.996  1.00  0.00           H  
ATOM   3318  HA  ASP A 212      11.579   9.657 -11.327  1.00  0.00           H  
ATOM   3319  HB2 ASP A 212      10.395  10.361  -8.860  1.00  0.00           H  
ATOM   3320  HB3 ASP A 212      11.938   9.828  -8.856  1.00  0.00           H  
ATOM   3321  N   ASN A 213      10.274  12.167 -12.057  1.00  0.00           N  
ATOM   3322  CA  ASN A 213       9.186  12.831 -12.764  1.00  0.00           C  
ATOM   3323  C   ASN A 213       8.363  11.876 -13.615  1.00  0.00           C  
ATOM   3324  O   ASN A 213       7.163  12.118 -13.729  1.00  0.00           O  
ATOM   3325  CB  ASN A 213       9.702  13.951 -13.669  1.00  0.00           C  
ATOM   3326  CG  ASN A 213       8.660  14.882 -14.208  1.00  0.00           C  
ATOM   3327  OD1 ASN A 213       7.629  15.158 -13.586  1.00  0.00           O  
ATOM   3328  ND2 ASN A 213       8.834  15.478 -15.395  1.00  0.00           N  
ATOM   3329  H   ASN A 213      11.196  12.548 -12.120  1.00  0.00           H  
ATOM   3330  HA  ASN A 213       8.579  13.239 -12.083  1.00  0.00           H  
ATOM   3331  HB2 ASN A 213      10.168  13.528 -14.446  1.00  0.00           H  
ATOM   3332  HB3 ASN A 213      10.357  14.494 -13.143  1.00  0.00           H  
ATOM   3333 HD21 ASN A 213       9.653  15.286 -15.935  1.00  0.00           H  
ATOM   3334 HD22 ASN A 213       8.145  16.115 -15.741  1.00  0.00           H  
ATOM   3335  N   ALA A 214       8.909  10.809 -14.210  1.00  0.00           N  
ATOM   3336  CA  ALA A 214       8.065   9.967 -15.064  1.00  0.00           C  
ATOM   3337  C   ALA A 214       6.810   9.497 -14.329  1.00  0.00           C  
ATOM   3338  O   ALA A 214       5.732   9.585 -14.921  1.00  0.00           O  
ATOM   3339  CB  ALA A 214       8.838   8.825 -15.685  1.00  0.00           C  
ATOM   3340  H   ALA A 214       9.875  10.590 -14.075  1.00  0.00           H  
ATOM   3341  HA  ALA A 214       7.755  10.546 -15.818  1.00  0.00           H  
ATOM   3342  HB1 ALA A 214       8.225   8.280 -16.257  1.00  0.00           H  
ATOM   3343  HB2 ALA A 214       9.580   9.191 -16.247  1.00  0.00           H  
ATOM   3344  HB3 ALA A 214       9.220   8.249 -14.962  1.00  0.00           H  
ATOM   3345  N   LYS A 215       6.918   9.108 -13.064  1.00  0.00           N  
ATOM   3346  CA  LYS A 215       5.788   8.592 -12.306  1.00  0.00           C  
ATOM   3347  C   LYS A 215       4.902   9.604 -11.626  1.00  0.00           C  
ATOM   3348  O   LYS A 215       3.884   9.145 -11.094  1.00  0.00           O  
ATOM   3349  CB  LYS A 215       6.270   7.584 -11.251  1.00  0.00           C  
ATOM   3350  CG  LYS A 215       7.452   6.783 -11.808  1.00  0.00           C  
ATOM   3351  CD  LYS A 215       7.261   5.335 -11.424  1.00  0.00           C  
ATOM   3352  CE  LYS A 215       8.594   4.626 -11.188  1.00  0.00           C  
ATOM   3353  NZ  LYS A 215       8.397   3.559 -10.169  1.00  0.00           N  
ATOM   3354  H   LYS A 215       7.809   9.172 -12.615  1.00  0.00           H  
ATOM   3355  HA  LYS A 215       5.212   8.087 -12.949  1.00  0.00           H  
ATOM   3356  HB2 LYS A 215       5.523   6.960 -11.022  1.00  0.00           H  
ATOM   3357  HB3 LYS A 215       6.558   8.075 -10.429  1.00  0.00           H  
ATOM   3358  HG2 LYS A 215       8.307   7.127 -11.420  1.00  0.00           H  
ATOM   3359  HG3 LYS A 215       7.480   6.869 -12.804  1.00  0.00           H  
ATOM   3360  HD2 LYS A 215       6.772   4.867 -12.160  1.00  0.00           H  
ATOM   3361  HD3 LYS A 215       6.719   5.292 -10.585  1.00  0.00           H  
ATOM   3362  HE2 LYS A 215       9.271   5.284 -10.859  1.00  0.00           H  
ATOM   3363  HE3 LYS A 215       8.914   4.219 -12.043  1.00  0.00           H  
ATOM   3364  HZ1 LYS A 215       9.264   3.088 -10.007  1.00  0.00           H  
ATOM   3365  HZ2 LYS A 215       8.076   3.969  -9.315  1.00  0.00           H  
ATOM   3366  HZ3 LYS A 215       7.719   2.903 -10.500  1.00  0.00           H  
ATOM   3367  N   THR A 216       5.240  10.874 -11.650  1.00  0.00           N  
ATOM   3368  CA  THR A 216       4.380  11.890 -11.058  1.00  0.00           C  
ATOM   3369  C   THR A 216       3.137  12.036 -11.941  1.00  0.00           C  
ATOM   3370  O   THR A 216       3.279  12.142 -13.167  1.00  0.00           O  
ATOM   3371  CB  THR A 216       5.073  13.264 -11.040  1.00  0.00           C  
ATOM   3372  OG1 THR A 216       6.327  13.203 -10.358  1.00  0.00           O  
ATOM   3373  CG2 THR A 216       4.179  14.305 -10.399  1.00  0.00           C  
ATOM   3374  H   THR A 216       6.100  11.147 -12.081  1.00  0.00           H  
ATOM   3375  HA  THR A 216       4.117  11.623 -10.131  1.00  0.00           H  
ATOM   3376  HB  THR A 216       5.245  13.540 -11.986  1.00  0.00           H  
ATOM   3377  HG1 THR A 216       6.753  14.108 -10.362  1.00  0.00           H  
ATOM   3378 HG21 THR A 216       4.646  15.189 -10.397  1.00  0.00           H  
ATOM   3379 HG22 THR A 216       3.328  14.379 -10.919  1.00  0.00           H  
ATOM   3380 HG23 THR A 216       3.973  14.034  -9.459  1.00  0.00           H  
ATOM   3381  N   VAL A 217       1.957  12.096 -11.360  1.00  0.00           N  
ATOM   3382  CA  VAL A 217       0.720  12.307 -12.098  1.00  0.00           C  
ATOM   3383  C   VAL A 217       0.175  13.718 -11.956  1.00  0.00           C  
ATOM   3384  O   VAL A 217      -0.156  14.343 -12.991  1.00  0.00           O  
ATOM   3385  CB  VAL A 217      -0.342  11.281 -11.678  1.00  0.00           C  
ATOM   3386  CG1 VAL A 217      -1.700  11.660 -12.237  1.00  0.00           C  
ATOM   3387  CG2 VAL A 217       0.056   9.869 -12.097  1.00  0.00           C  
ATOM   3388  H   VAL A 217       1.908  11.992 -10.367  1.00  0.00           H  
ATOM   3389  HA  VAL A 217       0.918  12.157 -13.067  1.00  0.00           H  
ATOM   3390  HB  VAL A 217      -0.406  11.298 -10.680  1.00  0.00           H  
ATOM   3391 HG11 VAL A 217      -2.378  10.982 -11.954  1.00  0.00           H  
ATOM   3392 HG12 VAL A 217      -1.964  12.560 -11.890  1.00  0.00           H  
ATOM   3393 HG13 VAL A 217      -1.653  11.688 -13.236  1.00  0.00           H  
ATOM   3394 HG21 VAL A 217      -0.653   9.224 -11.811  1.00  0.00           H  
ATOM   3395 HG22 VAL A 217       0.158   9.833 -13.091  1.00  0.00           H  
ATOM   3396 HG23 VAL A 217       0.923   9.625 -11.664  1.00  0.00           H  
ATOM   3397  N   ILE A 218      -0.010  14.272 -10.764  1.00  0.00           N  
ATOM   3398  CA  ILE A 218      -0.554  15.607 -10.579  1.00  0.00           C  
ATOM   3399  C   ILE A 218       0.422  16.664 -11.096  1.00  0.00           C  
ATOM   3400  O   ILE A 218       1.620  16.596 -10.825  1.00  0.00           O  
ATOM   3401  CB  ILE A 218      -0.932  15.948  -9.118  1.00  0.00           C  
ATOM   3402  CG1 ILE A 218      -2.275  15.323  -8.708  1.00  0.00           C  
ATOM   3403  CG2 ILE A 218      -1.114  17.438  -8.871  1.00  0.00           C  
ATOM   3404  CD1 ILE A 218      -2.201  13.862  -8.394  1.00  0.00           C  
ATOM   3405  H   ILE A 218       0.238  13.744  -9.952  1.00  0.00           H  
ATOM   3406  HA  ILE A 218      -1.387  15.672 -11.129  1.00  0.00           H  
ATOM   3407  HB  ILE A 218      -0.216  15.604  -8.510  1.00  0.00           H  
ATOM   3408 HG12 ILE A 218      -2.922  15.450  -9.460  1.00  0.00           H  
ATOM   3409 HG13 ILE A 218      -2.609  15.802  -7.896  1.00  0.00           H  
ATOM   3410 HG21 ILE A 218      -1.356  17.590  -7.913  1.00  0.00           H  
ATOM   3411 HG22 ILE A 218      -0.261  17.917  -9.079  1.00  0.00           H  
ATOM   3412 HG23 ILE A 218      -1.844  17.787  -9.459  1.00  0.00           H  
ATOM   3413 HD11 ILE A 218      -3.109  13.530  -8.137  1.00  0.00           H  
ATOM   3414 HD12 ILE A 218      -1.879  13.364  -9.199  1.00  0.00           H  
ATOM   3415 HD13 ILE A 218      -1.566  13.716  -7.636  1.00  0.00           H  
ATOM   3416  N   ASN A 219      -0.135  17.679 -11.763  1.00  0.00           N  
ATOM   3417  CA  ASN A 219       0.653  18.723 -12.376  1.00  0.00           C  
ATOM   3418  C   ASN A 219       0.564  20.014 -11.580  1.00  0.00           C  
ATOM   3419  O   ASN A 219       1.454  20.849 -11.699  1.00  0.00           O  
ATOM   3420  CB  ASN A 219       0.220  19.039 -13.817  1.00  0.00           C  
ATOM   3421  CG  ASN A 219       0.405  17.962 -14.845  1.00  0.00           C  
ATOM   3422  OD1 ASN A 219       1.282  17.093 -14.815  1.00  0.00           O  
ATOM   3423  ND2 ASN A 219      -0.467  17.968 -15.861  1.00  0.00           N  
ATOM   3424  H   ASN A 219      -1.131  17.717 -11.840  1.00  0.00           H  
ATOM   3425  HA  ASN A 219       1.608  18.428 -12.392  1.00  0.00           H  
ATOM   3426  HB2 ASN A 219       0.743  19.836 -14.120  1.00  0.00           H  
ATOM   3427  HB3 ASN A 219      -0.753  19.268 -13.794  1.00  0.00           H  
ATOM   3428 HD21 ASN A 219      -1.183  18.665 -15.901  1.00  0.00           H  
ATOM   3429 HD22 ASN A 219      -0.402  17.276 -16.580  1.00  0.00           H  
ATOM   3430  N   GLN A 220      -0.535  20.202 -10.860  1.00  0.00           N  
ATOM   3431  CA  GLN A 220      -0.692  21.397 -10.043  1.00  0.00           C  
ATOM   3432  C   GLN A 220      -1.357  21.045  -8.710  1.00  0.00           C  
ATOM   3433  O   GLN A 220      -2.357  20.319  -8.720  1.00  0.00           O  
ATOM   3434  CB  GLN A 220      -1.551  22.459 -10.735  1.00  0.00           C  
ATOM   3435  CG  GLN A 220      -1.207  23.857 -10.269  1.00  0.00           C  
ATOM   3436  CD  GLN A 220      -2.163  24.939 -10.709  1.00  0.00           C  
ATOM   3437  OE1 GLN A 220      -1.745  26.049 -11.063  1.00  0.00           O  
ATOM   3438  NE2 GLN A 220      -3.465  24.648 -10.683  1.00  0.00           N  
ATOM   3439  H   GLN A 220      -1.262  19.516 -10.879  1.00  0.00           H  
ATOM   3440  HA  GLN A 220       0.212  21.783  -9.860  1.00  0.00           H  
ATOM   3441  HB2 GLN A 220      -2.513  22.279 -10.532  1.00  0.00           H  
ATOM   3442  HB3 GLN A 220      -1.402  22.402 -11.722  1.00  0.00           H  
ATOM   3443  HG2 GLN A 220      -0.299  24.085 -10.621  1.00  0.00           H  
ATOM   3444  HG3 GLN A 220      -1.185  23.852  -9.269  1.00  0.00           H  
ATOM   3445 HE21 GLN A 220      -3.769  23.741 -10.392  1.00  0.00           H  
ATOM   3446 HE22 GLN A 220      -4.137  25.337 -10.955  1.00  0.00           H  
ATOM   3447  N   VAL A 221      -0.771  21.475  -7.603  1.00  0.00           N  
ATOM   3448  CA  VAL A 221      -1.387  21.233  -6.294  1.00  0.00           C  
ATOM   3449  C   VAL A 221      -1.474  22.585  -5.597  1.00  0.00           C  
ATOM   3450  O   VAL A 221      -0.549  23.378  -5.685  1.00  0.00           O  
ATOM   3451  CB  VAL A 221      -0.716  20.165  -5.437  1.00  0.00           C  
ATOM   3452  CG1 VAL A 221       0.796  20.265  -5.376  1.00  0.00           C  
ATOM   3453  CG2 VAL A 221      -1.290  20.212  -4.009  1.00  0.00           C  
ATOM   3454  H   VAL A 221       0.097  21.968  -7.660  1.00  0.00           H  
ATOM   3455  HA  VAL A 221      -2.324  20.928  -6.462  1.00  0.00           H  
ATOM   3456  HB  VAL A 221      -0.946  19.274  -5.828  1.00  0.00           H  
ATOM   3457 HG11 VAL A 221       1.155  19.533  -4.797  1.00  0.00           H  
ATOM   3458 HG12 VAL A 221       1.173  20.177  -6.298  1.00  0.00           H  
ATOM   3459 HG13 VAL A 221       1.056  21.151  -4.992  1.00  0.00           H  
ATOM   3460 HG21 VAL A 221      -0.849  19.511  -3.449  1.00  0.00           H  
ATOM   3461 HG22 VAL A 221      -1.119  21.113  -3.611  1.00  0.00           H  
ATOM   3462 HG23 VAL A 221      -2.275  20.042  -4.040  1.00  0.00           H  
ATOM   3463  N   THR A 222      -2.629  22.891  -5.024  1.00  0.00           N  
ATOM   3464  CA  THR A 222      -2.900  24.133  -4.309  1.00  0.00           C  
ATOM   3465  C   THR A 222      -3.051  23.838  -2.808  1.00  0.00           C  
ATOM   3466  O   THR A 222      -3.744  22.901  -2.404  1.00  0.00           O  
ATOM   3467  CB  THR A 222      -4.154  24.790  -4.899  1.00  0.00           C  
ATOM   3468  OG1 THR A 222      -3.840  25.193  -6.268  1.00  0.00           O  
ATOM   3469  CG2 THR A 222      -4.617  26.053  -4.211  1.00  0.00           C  
ATOM   3470  H   THR A 222      -3.369  22.221  -5.086  1.00  0.00           H  
ATOM   3471  HA  THR A 222      -2.125  24.751  -4.437  1.00  0.00           H  
ATOM   3472  HB  THR A 222      -4.902  24.126  -4.912  1.00  0.00           H  
ATOM   3473  HG1 THR A 222      -4.642  25.626  -6.680  1.00  0.00           H  
ATOM   3474 HG21 THR A 222      -5.436  26.401  -4.668  1.00  0.00           H  
ATOM   3475 HG22 THR A 222      -4.829  25.853  -3.254  1.00  0.00           H  
ATOM   3476 HG23 THR A 222      -3.893  26.741  -4.255  1.00  0.00           H  
ATOM   3477  N   TYR A 223      -2.340  24.601  -1.983  1.00  0.00           N  
ATOM   3478  CA  TYR A 223      -2.392  24.394  -0.533  1.00  0.00           C  
ATOM   3479  C   TYR A 223      -3.132  25.584   0.053  1.00  0.00           C  
ATOM   3480  O   TYR A 223      -2.766  26.742  -0.138  1.00  0.00           O  
ATOM   3481  CB  TYR A 223      -0.994  24.138   0.070  1.00  0.00           C  
ATOM   3482  CG  TYR A 223      -0.533  22.692   0.016  1.00  0.00           C  
ATOM   3483  CD1 TYR A 223      -0.993  21.698   0.890  1.00  0.00           C  
ATOM   3484  CD2 TYR A 223       0.417  22.288  -0.908  1.00  0.00           C  
ATOM   3485  CE1 TYR A 223      -0.544  20.392   0.824  1.00  0.00           C  
ATOM   3486  CE2 TYR A 223       0.868  20.979  -0.972  1.00  0.00           C  
ATOM   3487  CZ  TYR A 223       0.414  20.027  -0.126  1.00  0.00           C  
ATOM   3488  OH  TYR A 223       0.870  18.730  -0.249  1.00  0.00           O  
ATOM   3489  H   TYR A 223      -1.762  25.326  -2.357  1.00  0.00           H  
ATOM   3490  HA  TYR A 223      -2.948  23.580  -0.364  1.00  0.00           H  
ATOM   3491  HB2 TYR A 223      -1.011  24.424   1.028  1.00  0.00           H  
ATOM   3492  HB3 TYR A 223      -0.332  24.695  -0.432  1.00  0.00           H  
ATOM   3493  HD1 TYR A 223      -1.669  21.942   1.585  1.00  0.00           H  
ATOM   3494  HD2 TYR A 223       0.788  22.961  -1.548  1.00  0.00           H  
ATOM   3495  HE1 TYR A 223      -0.905  19.707   1.457  1.00  0.00           H  
ATOM   3496  HE2 TYR A 223       1.548  20.732  -1.663  1.00  0.00           H  
ATOM   3497  HH  TYR A 223       1.556  18.505  -0.940  1.00  0.00           H  
ATOM   3498  N   LEU A 224      -4.263  25.295   0.704  1.00  0.00           N  
ATOM   3499  CA  LEU A 224      -5.022  26.369   1.372  1.00  0.00           C  
ATOM   3500  C   LEU A 224      -4.688  26.401   2.867  1.00  0.00           C  
ATOM   3501  O   LEU A 224      -4.445  25.347   3.480  1.00  0.00           O  
ATOM   3502  CB  LEU A 224      -6.526  26.074   1.139  1.00  0.00           C  
ATOM   3503  CG  LEU A 224      -6.898  25.970  -0.368  1.00  0.00           C  
ATOM   3504  CD1 LEU A 224      -8.169  25.142  -0.524  1.00  0.00           C  
ATOM   3505  CD2 LEU A 224      -7.055  27.363  -0.933  1.00  0.00           C  
ATOM   3506  H   LEU A 224      -4.594  24.352   0.738  1.00  0.00           H  
ATOM   3507  HA  LEU A 224      -4.787  27.249   0.959  1.00  0.00           H  
ATOM   3508  HB2 LEU A 224      -7.063  26.811   1.550  1.00  0.00           H  
ATOM   3509  HB3 LEU A 224      -6.754  25.208   1.584  1.00  0.00           H  
ATOM   3510  HG  LEU A 224      -6.154  25.510  -0.851  1.00  0.00           H  
ATOM   3511 HD11 LEU A 224      -8.407  25.076  -1.493  1.00  0.00           H  
ATOM   3512 HD12 LEU A 224      -8.017  24.225  -0.155  1.00  0.00           H  
ATOM   3513 HD13 LEU A 224      -8.917  25.582  -0.026  1.00  0.00           H  
ATOM   3514 HD21 LEU A 224      -7.294  27.305  -1.902  1.00  0.00           H  
ATOM   3515 HD22 LEU A 224      -7.780  27.843  -0.439  1.00  0.00           H  
ATOM   3516 HD23 LEU A 224      -6.195  27.863  -0.832  1.00  0.00           H  
ATOM   3517  N   PRO A 225      -4.788  27.559   3.492  1.00  0.00           N  
ATOM   3518  CA  PRO A 225      -4.507  27.795   4.896  1.00  0.00           C  
ATOM   3519  C   PRO A 225      -5.753  28.117   5.736  1.00  0.00           C  
ATOM   3520  O   PRO A 225      -5.818  29.136   6.404  1.00  0.00           O  
ATOM   3521  CB  PRO A 225      -3.689  29.085   4.761  1.00  0.00           C  
ATOM   3522  CG  PRO A 225      -4.449  29.869   3.704  1.00  0.00           C  
ATOM   3523  CD  PRO A 225      -5.119  28.856   2.839  1.00  0.00           C  
ATOM   3524  HA  PRO A 225      -3.969  27.054   5.297  1.00  0.00           H  
ATOM   3525  HB2 PRO A 225      -3.661  29.584   5.627  1.00  0.00           H  
ATOM   3526  HB3 PRO A 225      -2.756  28.888   4.460  1.00  0.00           H  
ATOM   3527  HG2 PRO A 225      -5.129  30.462   4.134  1.00  0.00           H  
ATOM   3528  HG3 PRO A 225      -3.817  30.424   3.163  1.00  0.00           H  
ATOM   3529  HD2 PRO A 225      -6.108  29.003   2.819  1.00  0.00           H  
ATOM   3530  HD3 PRO A 225      -4.758  28.888   1.907  1.00  0.00           H  
ATOM   3531  N   ILE A 226      -6.782  27.323   5.708  1.00  0.00           N  
ATOM   3532  CA  ILE A 226      -8.028  27.641   6.435  1.00  0.00           C  
ATOM   3533  C   ILE A 226      -8.025  26.949   7.810  1.00  0.00           C  
ATOM   3534  O   ILE A 226      -7.957  25.716   7.808  1.00  0.00           O  
ATOM   3535  CB  ILE A 226      -9.237  27.158   5.612  1.00  0.00           C  
ATOM   3536  CG1 ILE A 226      -9.237  27.758   4.184  1.00  0.00           C  
ATOM   3537  CG2 ILE A 226     -10.557  27.515   6.273  1.00  0.00           C  
ATOM   3538  CD1 ILE A 226     -10.065  26.890   3.245  1.00  0.00           C  
ATOM   3539  H   ILE A 226      -6.729  26.475   5.181  1.00  0.00           H  
ATOM   3540  HA  ILE A 226      -8.091  28.631   6.564  1.00  0.00           H  
ATOM   3541  HB  ILE A 226      -9.185  26.162   5.534  1.00  0.00           H  
ATOM   3542 HG12 ILE A 226      -8.297  27.805   3.846  1.00  0.00           H  
ATOM   3543 HG13 ILE A 226      -9.628  28.678   4.213  1.00  0.00           H  
ATOM   3544 HG21 ILE A 226     -11.313  27.184   5.708  1.00  0.00           H  
ATOM   3545 HG22 ILE A 226     -10.604  27.088   7.176  1.00  0.00           H  
ATOM   3546 HG23 ILE A 226     -10.623  28.508   6.370  1.00  0.00           H  
ATOM   3547 HD11 ILE A 226     -10.056  27.289   2.328  1.00  0.00           H  
ATOM   3548 HD12 ILE A 226      -9.676  25.969   3.212  1.00  0.00           H  
ATOM   3549 HD13 ILE A 226     -11.006  26.842   3.579  1.00  0.00           H  
ATOM   3550  N   SER A 227      -7.982  27.702   8.882  1.00  0.00           N  
ATOM   3551  CA  SER A 227      -7.899  27.175  10.248  1.00  0.00           C  
ATOM   3552  C   SER A 227      -9.260  26.788  10.830  1.00  0.00           C  
ATOM   3553  O   SER A 227      -9.408  25.860  11.658  1.00  0.00           O  
ATOM   3554  CB  SER A 227      -7.155  28.113  11.176  1.00  0.00           C  
ATOM   3555  OG  SER A 227      -7.625  29.435  11.284  1.00  0.00           O  
ATOM   3556  H   SER A 227      -8.007  28.694   8.761  1.00  0.00           H  
ATOM   3557  HA  SER A 227      -7.360  26.334  10.198  1.00  0.00           H  
ATOM   3558  HB2 SER A 227      -6.208  28.158  10.859  1.00  0.00           H  
ATOM   3559  HB3 SER A 227      -7.181  27.711  12.091  1.00  0.00           H  
ATOM   3560  HG  SER A 227      -7.048  29.943  11.924  1.00  0.00           H  
ATOM   3561  N   SER A 228     -10.314  27.407  10.297  1.00  0.00           N  
ATOM   3562  CA  SER A 228     -11.673  26.988  10.646  1.00  0.00           C  
ATOM   3563  C   SER A 228     -12.006  25.649  10.042  1.00  0.00           C  
ATOM   3564  O   SER A 228     -12.216  25.459   8.823  1.00  0.00           O  
ATOM   3565  CB  SER A 228     -12.681  28.041  10.120  1.00  0.00           C  
ATOM   3566  OG  SER A 228     -13.933  27.368  10.010  1.00  0.00           O  
ATOM   3567  H   SER A 228     -10.176  28.161   9.655  1.00  0.00           H  
ATOM   3568  HA  SER A 228     -11.752  26.927  11.641  1.00  0.00           H  
ATOM   3569  HB2 SER A 228     -12.391  28.383   9.226  1.00  0.00           H  
ATOM   3570  HB3 SER A 228     -12.752  28.804  10.762  1.00  0.00           H  
ATOM   3571  HG  SER A 228     -14.626  28.005   9.672  1.00  0.00           H  
ATOM   3572  N   GLU A 229     -12.227  24.620  10.849  1.00  0.00           N  
ATOM   3573  CA  GLU A 229     -12.595  23.298  10.413  1.00  0.00           C  
ATOM   3574  C   GLU A 229     -14.021  23.265   9.814  1.00  0.00           C  
ATOM   3575  O   GLU A 229     -14.345  22.319   9.088  1.00  0.00           O  
ATOM   3576  CB  GLU A 229     -12.482  22.243  11.478  1.00  0.00           C  
ATOM   3577  CG  GLU A 229     -11.152  22.036  12.180  1.00  0.00           C  
ATOM   3578  CD  GLU A 229     -10.707  23.105  13.132  1.00  0.00           C  
ATOM   3579  OE1 GLU A 229     -11.427  24.098  13.376  1.00  0.00           O  
ATOM   3580  OE2 GLU A 229      -9.581  23.002  13.682  1.00  0.00           O  
ATOM   3581  H   GLU A 229     -12.131  24.774  11.832  1.00  0.00           H  
ATOM   3582  HA  GLU A 229     -11.963  23.044   9.681  1.00  0.00           H  
ATOM   3583  HB2 GLU A 229     -12.726  21.372  11.053  1.00  0.00           H  
ATOM   3584  HB3 GLU A 229     -13.153  22.469  12.184  1.00  0.00           H  
ATOM   3585  HG2 GLU A 229     -10.449  21.950  11.474  1.00  0.00           H  
ATOM   3586  HG3 GLU A 229     -11.213  21.181  12.695  1.00  0.00           H  
ATOM   3587  N   VAL A 230     -14.877  24.207  10.178  1.00  0.00           N  
ATOM   3588  CA  VAL A 230     -16.239  24.224   9.608  1.00  0.00           C  
ATOM   3589  C   VAL A 230     -16.133  24.795   8.209  1.00  0.00           C  
ATOM   3590  O   VAL A 230     -16.396  24.040   7.279  1.00  0.00           O  
ATOM   3591  CB  VAL A 230     -17.179  24.931  10.595  1.00  0.00           C  
ATOM   3592  CG1 VAL A 230     -18.217  25.834   9.952  1.00  0.00           C  
ATOM   3593  CG2 VAL A 230     -17.813  23.805  11.416  1.00  0.00           C  
ATOM   3594  H   VAL A 230     -14.602  24.906  10.838  1.00  0.00           H  
ATOM   3595  HA  VAL A 230     -16.545  23.275   9.525  1.00  0.00           H  
ATOM   3596  HB  VAL A 230     -16.621  25.488  11.210  1.00  0.00           H  
ATOM   3597 HG11 VAL A 230     -18.783  26.251  10.663  1.00  0.00           H  
ATOM   3598 HG12 VAL A 230     -17.757  26.551   9.429  1.00  0.00           H  
ATOM   3599 HG13 VAL A 230     -18.795  25.294   9.340  1.00  0.00           H  
ATOM   3600 HG21 VAL A 230     -18.444  24.196  12.086  1.00  0.00           H  
ATOM   3601 HG22 VAL A 230     -18.313  23.189  10.807  1.00  0.00           H  
ATOM   3602 HG23 VAL A 230     -17.096  23.294  11.891  1.00  0.00           H  
ATOM   3603  N   THR A 231     -15.554  25.977   8.018  1.00  0.00           N  
ATOM   3604  CA  THR A 231     -15.307  26.510   6.691  1.00  0.00           C  
ATOM   3605  C   THR A 231     -14.626  25.531   5.735  1.00  0.00           C  
ATOM   3606  O   THR A 231     -14.902  25.594   4.530  1.00  0.00           O  
ATOM   3607  CB  THR A 231     -14.382  27.728   6.772  1.00  0.00           C  
ATOM   3608  OG1 THR A 231     -15.076  28.747   7.485  1.00  0.00           O  
ATOM   3609  CG2 THR A 231     -13.955  28.223   5.393  1.00  0.00           C  
ATOM   3610  H   THR A 231     -15.280  26.516   8.815  1.00  0.00           H  
ATOM   3611  HA  THR A 231     -16.179  26.795   6.292  1.00  0.00           H  
ATOM   3612  HB  THR A 231     -13.564  27.475   7.289  1.00  0.00           H  
ATOM   3613  HG1 THR A 231     -14.496  29.559   7.555  1.00  0.00           H  
ATOM   3614 HG21 THR A 231     -13.354  29.016   5.495  1.00  0.00           H  
ATOM   3615 HG22 THR A 231     -13.466  27.494   4.914  1.00  0.00           H  
ATOM   3616 HG23 THR A 231     -14.765  28.483   4.867  1.00  0.00           H  
ATOM   3617  N   ASP A 232     -13.702  24.694   6.204  1.00  0.00           N  
ATOM   3618  CA  ASP A 232     -12.979  23.766   5.377  1.00  0.00           C  
ATOM   3619  C   ASP A 232     -13.908  22.679   4.870  1.00  0.00           C  
ATOM   3620  O   ASP A 232     -13.916  22.338   3.673  1.00  0.00           O  
ATOM   3621  CB  ASP A 232     -11.820  23.126   6.166  1.00  0.00           C  
ATOM   3622  CG  ASP A 232     -11.110  22.089   5.330  1.00  0.00           C  
ATOM   3623  OD1 ASP A 232     -10.733  22.456   4.211  1.00  0.00           O  
ATOM   3624  OD2 ASP A 232     -10.943  20.936   5.761  1.00  0.00           O  
ATOM   3625  H   ASP A 232     -13.500  24.712   7.183  1.00  0.00           H  
ATOM   3626  HA  ASP A 232     -12.602  24.259   4.593  1.00  0.00           H  
ATOM   3627  HB2 ASP A 232     -12.185  22.690   6.989  1.00  0.00           H  
ATOM   3628  HB3 ASP A 232     -11.169  23.838   6.427  1.00  0.00           H  
ATOM   3629  N   VAL A 233     -14.651  22.088   5.816  1.00  0.00           N  
ATOM   3630  CA  VAL A 233     -15.607  21.034   5.482  1.00  0.00           C  
ATOM   3631  C   VAL A 233     -16.736  21.510   4.559  1.00  0.00           C  
ATOM   3632  O   VAL A 233     -17.275  20.707   3.795  1.00  0.00           O  
ATOM   3633  CB  VAL A 233     -16.265  20.456   6.750  1.00  0.00           C  
ATOM   3634  CG1 VAL A 233     -17.194  19.301   6.428  1.00  0.00           C  
ATOM   3635  CG2 VAL A 233     -15.204  19.954   7.726  1.00  0.00           C  
ATOM   3636  H   VAL A 233     -14.549  22.374   6.769  1.00  0.00           H  
ATOM   3637  HA  VAL A 233     -15.113  20.297   5.020  1.00  0.00           H  
ATOM   3638  HB  VAL A 233     -16.794  21.179   7.195  1.00  0.00           H  
ATOM   3639 HG11 VAL A 233     -17.600  18.954   7.273  1.00  0.00           H  
ATOM   3640 HG12 VAL A 233     -17.918  19.617   5.815  1.00  0.00           H  
ATOM   3641 HG13 VAL A 233     -16.676  18.571   5.983  1.00  0.00           H  
ATOM   3642 HG21 VAL A 233     -15.649  19.583   8.541  1.00  0.00           H  
ATOM   3643 HG22 VAL A 233     -14.661  19.238   7.288  1.00  0.00           H  
ATOM   3644 HG23 VAL A 233     -14.607  20.712   7.988  1.00  0.00           H  
ATOM   3645  N   ASN A 234     -17.101  22.779   4.608  1.00  0.00           N  
ATOM   3646  CA  ASN A 234     -18.143  23.392   3.823  1.00  0.00           C  
ATOM   3647  C   ASN A 234     -17.650  23.922   2.480  1.00  0.00           C  
ATOM   3648  O   ASN A 234     -18.386  24.498   1.676  1.00  0.00           O  
ATOM   3649  CB  ASN A 234     -18.772  24.568   4.582  1.00  0.00           C  
ATOM   3650  CG  ASN A 234     -19.794  24.096   5.600  1.00  0.00           C  
ATOM   3651  OD1 ASN A 234     -20.218  22.941   5.572  1.00  0.00           O  
ATOM   3652  ND2 ASN A 234     -20.200  24.993   6.488  1.00  0.00           N  
ATOM   3653  H   ASN A 234     -16.609  23.368   5.249  1.00  0.00           H  
ATOM   3654  HA  ASN A 234     -18.854  22.709   3.652  1.00  0.00           H  
ATOM   3655  HB2 ASN A 234     -19.223  25.173   3.926  1.00  0.00           H  
ATOM   3656  HB3 ASN A 234     -18.050  25.071   5.057  1.00  0.00           H  
ATOM   3657 HD21 ASN A 234     -19.825  25.920   6.470  1.00  0.00           H  
ATOM   3658 HD22 ASN A 234     -20.881  24.743   7.176  1.00  0.00           H  
ATOM   3659  N   ARG A 235     -16.334  23.798   2.279  1.00  0.00           N  
ATOM   3660  CA  ARG A 235     -15.732  24.241   1.023  1.00  0.00           C  
ATOM   3661  C   ARG A 235     -15.383  22.951   0.309  1.00  0.00           C  
ATOM   3662  O   ARG A 235     -15.223  22.912  -0.908  1.00  0.00           O  
ATOM   3663  CB  ARG A 235     -14.658  25.292   1.204  1.00  0.00           C  
ATOM   3664  CG  ARG A 235     -15.280  26.665   1.375  1.00  0.00           C  
ATOM   3665  CD  ARG A 235     -14.298  27.763   1.722  1.00  0.00           C  
ATOM   3666  NE  ARG A 235     -13.429  28.021   0.597  1.00  0.00           N  
ATOM   3667  CZ  ARG A 235     -12.442  28.889   0.474  1.00  0.00           C  
ATOM   3668  NH1 ARG A 235     -12.076  29.719   1.445  1.00  0.00           N  
ATOM   3669  NH2 ARG A 235     -11.789  28.893  -0.686  1.00  0.00           N  
ATOM   3670  H   ARG A 235     -15.758  23.400   2.993  1.00  0.00           H  
ATOM   3671  HA  ARG A 235     -16.463  24.670   0.493  1.00  0.00           H  
ATOM   3672  HB2 ARG A 235     -14.064  25.298   0.399  1.00  0.00           H  
ATOM   3673  HB3 ARG A 235     -14.117  25.073   2.016  1.00  0.00           H  
ATOM   3674  HG2 ARG A 235     -15.959  26.611   2.107  1.00  0.00           H  
ATOM   3675  HG3 ARG A 235     -15.733  26.911   0.518  1.00  0.00           H  
ATOM   3676  HD2 ARG A 235     -13.748  27.479   2.507  1.00  0.00           H  
ATOM   3677  HD3 ARG A 235     -14.800  28.597   1.951  1.00  0.00           H  
ATOM   3678  HE  ARG A 235     -13.601  27.457  -0.210  1.00  0.00           H  
ATOM   3679 HH11 ARG A 235     -11.320  30.357   1.299  1.00  0.00           H  
ATOM   3680 HH12 ARG A 235     -12.556  29.705   2.322  1.00  0.00           H  
ATOM   3681 HH21 ARG A 235     -11.033  29.531  -0.832  1.00  0.00           H  
ATOM   3682 HH22 ARG A 235     -12.055  28.258  -1.412  1.00  0.00           H  
ATOM   3683  N   TYR A 236     -15.425  21.858   1.067  1.00  0.00           N  
ATOM   3684  CA  TYR A 236     -15.219  20.526   0.517  1.00  0.00           C  
ATOM   3685  C   TYR A 236     -16.604  20.014   0.124  1.00  0.00           C  
ATOM   3686  O   TYR A 236     -16.824  19.744  -1.045  1.00  0.00           O  
ATOM   3687  CB  TYR A 236     -14.609  19.524   1.462  1.00  0.00           C  
ATOM   3688  CG  TYR A 236     -14.637  18.050   1.176  1.00  0.00           C  
ATOM   3689  CD1 TYR A 236     -15.724  17.228   1.508  1.00  0.00           C  
ATOM   3690  CD2 TYR A 236     -13.539  17.424   0.611  1.00  0.00           C  
ATOM   3691  CE1 TYR A 236     -15.721  15.868   1.268  1.00  0.00           C  
ATOM   3692  CE2 TYR A 236     -13.543  16.066   0.371  1.00  0.00           C  
ATOM   3693  CZ  TYR A 236     -14.624  15.283   0.689  1.00  0.00           C  
ATOM   3694  OH  TYR A 236     -14.545  13.928   0.403  1.00  0.00           O  
ATOM   3695  H   TYR A 236     -15.604  21.955   2.046  1.00  0.00           H  
ATOM   3696  HA  TYR A 236     -14.649  20.594  -0.302  1.00  0.00           H  
ATOM   3697  HB2 TYR A 236     -15.071  19.649   2.340  1.00  0.00           H  
ATOM   3698  HB3 TYR A 236     -13.645  19.774   1.553  1.00  0.00           H  
ATOM   3699  HD1 TYR A 236     -16.529  17.641   1.933  1.00  0.00           H  
ATOM   3700  HD2 TYR A 236     -12.732  17.964   0.374  1.00  0.00           H  
ATOM   3701  HE1 TYR A 236     -16.515  15.312   1.515  1.00  0.00           H  
ATOM   3702  HE2 TYR A 236     -12.739  15.642  -0.045  1.00  0.00           H  
ATOM   3703  HH  TYR A 236     -13.720  13.554  -0.020  1.00  0.00           H  
ATOM   3704  N   ARG A 237     -17.523  19.881   1.092  1.00  0.00           N  
ATOM   3705  CA  ARG A 237     -18.864  19.396   0.744  1.00  0.00           C  
ATOM   3706  C   ARG A 237     -19.362  20.093  -0.519  1.00  0.00           C  
ATOM   3707  O   ARG A 237     -19.804  19.465  -1.487  1.00  0.00           O  
ATOM   3708  CB  ARG A 237     -19.867  19.554   1.886  1.00  0.00           C  
ATOM   3709  CG  ARG A 237     -20.263  18.253   2.568  1.00  0.00           C  
ATOM   3710  CD  ARG A 237     -21.537  18.409   3.400  1.00  0.00           C  
ATOM   3711  NE  ARG A 237     -22.580  19.085   2.654  1.00  0.00           N  
ATOM   3712  CZ  ARG A 237     -23.032  20.327   2.730  1.00  0.00           C  
ATOM   3713  NH1 ARG A 237     -22.591  21.228   3.602  1.00  0.00           N  
ATOM   3714  NH2 ARG A 237     -24.007  20.696   1.893  1.00  0.00           N  
ATOM   3715  H   ARG A 237     -17.297  20.109   2.039  1.00  0.00           H  
ATOM   3716  HA  ARG A 237     -18.789  18.420   0.541  1.00  0.00           H  
ATOM   3717  HB2 ARG A 237     -20.695  19.977   1.517  1.00  0.00           H  
ATOM   3718  HB3 ARG A 237     -19.463  20.156   2.574  1.00  0.00           H  
ATOM   3719  HG2 ARG A 237     -19.518  17.963   3.169  1.00  0.00           H  
ATOM   3720  HG3 ARG A 237     -20.417  17.555   1.868  1.00  0.00           H  
ATOM   3721  HD2 ARG A 237     -21.326  18.942   4.220  1.00  0.00           H  
ATOM   3722  HD3 ARG A 237     -21.864  17.502   3.667  1.00  0.00           H  
ATOM   3723  HE  ARG A 237     -23.034  18.518   1.967  1.00  0.00           H  
ATOM   3724 HH11 ARG A 237     -22.976  22.151   3.606  1.00  0.00           H  
ATOM   3725 HH12 ARG A 237     -21.874  20.983   4.254  1.00  0.00           H  
ATOM   3726 HH21 ARG A 237     -24.369  21.628   1.927  1.00  0.00           H  
ATOM   3727 HH22 ARG A 237     -24.374  20.040   1.233  1.00  0.00           H  
ATOM   3728  N   SER A 238     -19.263  21.415  -0.601  1.00  0.00           N  
ATOM   3729  CA  SER A 238     -19.698  22.195  -1.735  1.00  0.00           C  
ATOM   3730  C   SER A 238     -18.756  22.207  -2.927  1.00  0.00           C  
ATOM   3731  O   SER A 238     -18.658  23.186  -3.683  1.00  0.00           O  
ATOM   3732  CB  SER A 238     -19.943  23.647  -1.269  1.00  0.00           C  
ATOM   3733  OG  SER A 238     -18.747  24.400  -1.394  1.00  0.00           O  
ATOM   3734  H   SER A 238     -18.861  21.902   0.174  1.00  0.00           H  
ATOM   3735  HA  SER A 238     -20.573  21.822  -2.043  1.00  0.00           H  
ATOM   3736  HB2 SER A 238     -20.235  23.644  -0.313  1.00  0.00           H  
ATOM   3737  HB3 SER A 238     -20.657  24.061  -1.834  1.00  0.00           H  
ATOM   3738  HG  SER A 238     -18.911  25.339  -1.091  1.00  0.00           H  
ATOM   3739  N   GLY A 239     -17.975  21.169  -3.180  1.00  0.00           N  
ATOM   3740  CA  GLY A 239     -17.056  21.006  -4.245  1.00  0.00           C  
ATOM   3741  C   GLY A 239     -15.688  21.625  -4.362  1.00  0.00           C  
ATOM   3742  O   GLY A 239     -14.804  20.981  -4.969  1.00  0.00           O  
ATOM   3743  H   GLY A 239     -18.042  20.404  -2.539  1.00  0.00           H  
ATOM   3744  HA2 GLY A 239     -17.548  21.312  -5.060  1.00  0.00           H  
ATOM   3745  HA3 GLY A 239     -16.899  20.020  -4.301  1.00  0.00           H  
ATOM   3746  N   GLU A 240     -15.403  22.822  -3.864  1.00  0.00           N  
ATOM   3747  CA  GLU A 240     -14.130  23.488  -3.987  1.00  0.00           C  
ATOM   3748  C   GLU A 240     -12.866  22.948  -3.346  1.00  0.00           C  
ATOM   3749  O   GLU A 240     -11.823  23.578  -3.614  1.00  0.00           O  
ATOM   3750  CB  GLU A 240     -14.252  24.941  -3.488  1.00  0.00           C  
ATOM   3751  CG  GLU A 240     -15.482  25.655  -4.023  1.00  0.00           C  
ATOM   3752  CD  GLU A 240     -15.443  27.133  -3.718  1.00  0.00           C  
ATOM   3753  OE1 GLU A 240     -14.328  27.681  -3.593  1.00  0.00           O  
ATOM   3754  OE2 GLU A 240     -16.512  27.752  -3.603  1.00  0.00           O  
ATOM   3755  H   GLU A 240     -16.127  23.299  -3.365  1.00  0.00           H  
ATOM   3756  HA  GLU A 240     -13.941  23.546  -4.967  1.00  0.00           H  
ATOM   3757  HB2 GLU A 240     -13.439  25.446  -3.778  1.00  0.00           H  
ATOM   3758  HB3 GLU A 240     -14.299  24.931  -2.489  1.00  0.00           H  
ATOM   3759  HG2 GLU A 240     -16.297  25.258  -3.601  1.00  0.00           H  
ATOM   3760  HG3 GLU A 240     -15.525  25.529  -5.014  1.00  0.00           H  
ATOM   3761  N   ILE A 241     -12.840  21.887  -2.550  1.00  0.00           N  
ATOM   3762  CA  ILE A 241     -11.615  21.357  -1.942  1.00  0.00           C  
ATOM   3763  C   ILE A 241     -11.627  19.852  -2.138  1.00  0.00           C  
ATOM   3764  O   ILE A 241     -12.736  19.315  -2.057  1.00  0.00           O  
ATOM   3765  CB  ILE A 241     -11.549  21.659  -0.431  1.00  0.00           C  
ATOM   3766  CG1 ILE A 241     -11.241  23.139  -0.171  1.00  0.00           C  
ATOM   3767  CG2 ILE A 241     -10.553  20.765   0.303  1.00  0.00           C  
ATOM   3768  CD1 ILE A 241     -11.100  23.489   1.298  1.00  0.00           C  
ATOM   3769  H   ILE A 241     -13.704  21.423  -2.354  1.00  0.00           H  
ATOM   3770  HA  ILE A 241     -10.816  21.749  -2.398  1.00  0.00           H  
ATOM   3771  HB  ILE A 241     -12.454  21.472  -0.050  1.00  0.00           H  
ATOM   3772 HG12 ILE A 241     -11.984  23.687  -0.555  1.00  0.00           H  
ATOM   3773 HG13 ILE A 241     -10.384  23.368  -0.633  1.00  0.00           H  
ATOM   3774 HG21 ILE A 241     -10.548  21.000   1.275  1.00  0.00           H  
ATOM   3775 HG22 ILE A 241     -10.820  19.808   0.193  1.00  0.00           H  
ATOM   3776 HG23 ILE A 241      -9.639  20.902  -0.078  1.00  0.00           H  
ATOM   3777 HD11 ILE A 241     -10.901  24.465   1.391  1.00  0.00           H  
ATOM   3778 HD12 ILE A 241     -11.953  23.276   1.775  1.00  0.00           H  
ATOM   3779 HD13 ILE A 241     -10.353  22.957   1.697  1.00  0.00           H  
ATOM   3780  N   ASP A 242     -10.537  19.157  -2.362  1.00  0.00           N  
ATOM   3781  CA  ASP A 242     -10.516  17.721  -2.553  1.00  0.00           C  
ATOM   3782  C   ASP A 242     -10.082  16.895  -1.345  1.00  0.00           C  
ATOM   3783  O   ASP A 242     -10.443  15.710  -1.194  1.00  0.00           O  
ATOM   3784  CB  ASP A 242      -9.496  17.385  -3.658  1.00  0.00           C  
ATOM   3785  CG  ASP A 242      -9.855  17.920  -5.039  1.00  0.00           C  
ATOM   3786  OD1 ASP A 242     -10.599  17.164  -5.717  1.00  0.00           O  
ATOM   3787  OD2 ASP A 242      -9.406  19.034  -5.400  1.00  0.00           O  
ATOM   3788  H   ASP A 242      -9.667  19.649  -2.403  1.00  0.00           H  
ATOM   3789  HA  ASP A 242     -11.423  17.418  -2.845  1.00  0.00           H  
ATOM   3790  HB2 ASP A 242      -9.420  16.390  -3.720  1.00  0.00           H  
ATOM   3791  HB3 ASP A 242      -8.612  17.771  -3.394  1.00  0.00           H  
ATOM   3792  N   MET A 243      -9.148  17.432  -0.548  1.00  0.00           N  
ATOM   3793  CA  MET A 243      -8.683  16.700   0.642  1.00  0.00           C  
ATOM   3794  C   MET A 243      -8.740  17.678   1.802  1.00  0.00           C  
ATOM   3795  O   MET A 243      -8.090  18.728   1.673  1.00  0.00           O  
ATOM   3796  CB  MET A 243      -7.281  16.123   0.513  1.00  0.00           C  
ATOM   3797  CG  MET A 243      -7.105  14.996  -0.488  1.00  0.00           C  
ATOM   3798  SD  MET A 243      -5.433  14.329  -0.607  1.00  0.00           S  
ATOM   3799  CE  MET A 243      -5.014  14.154   1.134  1.00  0.00           C  
ATOM   3800  H   MET A 243      -8.766  18.331  -0.762  1.00  0.00           H  
ATOM   3801  HA  MET A 243      -9.320  15.951   0.825  1.00  0.00           H  
ATOM   3802  HB2 MET A 243      -7.010  15.777   1.411  1.00  0.00           H  
ATOM   3803  HB3 MET A 243      -6.669  16.867   0.244  1.00  0.00           H  
ATOM   3804  HG2 MET A 243      -7.366  15.340  -1.390  1.00  0.00           H  
ATOM   3805  HG3 MET A 243      -7.718  14.250  -0.225  1.00  0.00           H  
ATOM   3806  HE1 MET A 243      -4.089  13.784   1.219  1.00  0.00           H  
ATOM   3807  HE2 MET A 243      -5.057  15.049   1.579  1.00  0.00           H  
ATOM   3808  HE3 MET A 243      -5.663  13.532   1.572  1.00  0.00           H  
ATOM   3809  N   THR A 244      -9.570  17.395   2.829  1.00  0.00           N  
ATOM   3810  CA  THR A 244      -9.543  18.414   3.900  1.00  0.00           C  
ATOM   3811  C   THR A 244      -8.207  18.290   4.657  1.00  0.00           C  
ATOM   3812  O   THR A 244      -7.530  17.276   4.523  1.00  0.00           O  
ATOM   3813  CB  THR A 244     -10.618  18.217   5.012  1.00  0.00           C  
ATOM   3814  OG1 THR A 244     -10.643  16.850   5.436  1.00  0.00           O  
ATOM   3815  CG2 THR A 244     -11.949  18.619   4.372  1.00  0.00           C  
ATOM   3816  H   THR A 244     -10.145  16.578   2.862  1.00  0.00           H  
ATOM   3817  HA  THR A 244      -9.626  19.328   3.503  1.00  0.00           H  
ATOM   3818  HB  THR A 244     -10.419  18.813   5.790  1.00  0.00           H  
ATOM   3819  HG1 THR A 244     -11.335  16.735   6.149  1.00  0.00           H  
ATOM   3820 HG21 THR A 244     -12.685  18.514   5.040  1.00  0.00           H  
ATOM   3821 HG22 THR A 244     -11.902  19.573   4.075  1.00  0.00           H  
ATOM   3822 HG23 THR A 244     -12.130  18.033   3.582  1.00  0.00           H  
ATOM   3823  N   TYR A 245      -7.992  19.288   5.484  1.00  0.00           N  
ATOM   3824  CA  TYR A 245      -6.929  19.184   6.509  1.00  0.00           C  
ATOM   3825  C   TYR A 245      -7.437  18.136   7.490  1.00  0.00           C  
ATOM   3826  O   TYR A 245      -8.633  17.800   7.519  1.00  0.00           O  
ATOM   3827  CB  TYR A 245      -6.625  20.496   7.191  1.00  0.00           C  
ATOM   3828  CG  TYR A 245      -5.451  20.405   8.179  1.00  0.00           C  
ATOM   3829  CD1 TYR A 245      -4.189  20.072   7.718  1.00  0.00           C  
ATOM   3830  CD2 TYR A 245      -5.586  20.733   9.521  1.00  0.00           C  
ATOM   3831  CE1 TYR A 245      -3.092  20.048   8.558  1.00  0.00           C  
ATOM   3832  CE2 TYR A 245      -4.512  20.684  10.384  1.00  0.00           C  
ATOM   3833  CZ  TYR A 245      -3.259  20.323   9.897  1.00  0.00           C  
ATOM   3834  OH  TYR A 245      -2.197  20.261  10.760  1.00  0.00           O  
ATOM   3835  H   TYR A 245      -8.546  20.118   5.421  1.00  0.00           H  
ATOM   3836  HA  TYR A 245      -6.094  18.844   6.076  1.00  0.00           H  
ATOM   3837  HB2 TYR A 245      -7.439  20.791   7.691  1.00  0.00           H  
ATOM   3838  HB3 TYR A 245      -6.400  21.174   6.491  1.00  0.00           H  
ATOM   3839  HD1 TYR A 245      -4.068  19.843   6.752  1.00  0.00           H  
ATOM   3840  HD2 TYR A 245      -6.481  21.011   9.869  1.00  0.00           H  
ATOM   3841  HE1 TYR A 245      -2.185  19.833   8.197  1.00  0.00           H  
ATOM   3842  HE2 TYR A 245      -4.632  20.906  11.352  1.00  0.00           H  
ATOM   3843  HH  TYR A 245      -2.329  20.463  11.731  1.00  0.00           H  
ATOM   3844  N   ASN A 246      -6.598  17.521   8.300  1.00  0.00           N  
ATOM   3845  CA  ASN A 246      -6.965  16.486   9.215  1.00  0.00           C  
ATOM   3846  C   ASN A 246      -7.186  16.946  10.654  1.00  0.00           C  
ATOM   3847  O   ASN A 246      -6.532  16.448  11.578  1.00  0.00           O  
ATOM   3848  CB  ASN A 246      -6.018  15.290   9.125  1.00  0.00           C  
ATOM   3849  CG  ASN A 246      -4.558  15.612   9.457  1.00  0.00           C  
ATOM   3850  OD1 ASN A 246      -4.227  16.759   9.666  1.00  0.00           O  
ATOM   3851  ND2 ASN A 246      -3.728  14.572   9.532  1.00  0.00           N  
ATOM   3852  H   ASN A 246      -5.638  17.798   8.272  1.00  0.00           H  
ATOM   3853  HA  ASN A 246      -7.853  16.151   8.900  1.00  0.00           H  
ATOM   3854  HB2 ASN A 246      -6.055  14.932   8.192  1.00  0.00           H  
ATOM   3855  HB3 ASN A 246      -6.337  14.590   9.764  1.00  0.00           H  
ATOM   3856 HD21 ASN A 246      -4.065  13.649   9.347  1.00  0.00           H  
ATOM   3857 HD22 ASN A 246      -2.768  14.715   9.773  1.00  0.00           H  
ATOM   3858  N   ASN A 247      -8.149  17.801  10.868  1.00  0.00           N  
ATOM   3859  CA  ASN A 247      -8.752  18.281  12.094  1.00  0.00           C  
ATOM   3860  C   ASN A 247     -10.276  18.421  11.820  1.00  0.00           C  
ATOM   3861  O   ASN A 247     -10.638  19.344  11.063  1.00  0.00           O  
ATOM   3862  CB  ASN A 247      -8.281  19.654  12.520  1.00  0.00           C  
ATOM   3863  CG  ASN A 247      -7.004  19.781  13.312  1.00  0.00           C  
ATOM   3864  OD1 ASN A 247      -6.461  18.807  13.833  1.00  0.00           O  
ATOM   3865  ND2 ASN A 247      -6.534  21.010  13.398  1.00  0.00           N  
ATOM   3866  H   ASN A 247      -8.540  18.195  10.036  1.00  0.00           H  
ATOM   3867  HA  ASN A 247      -8.597  17.623  12.831  1.00  0.00           H  
ATOM   3868  HB2 ASN A 247      -9.010  20.054  13.075  1.00  0.00           H  
ATOM   3869  HB3 ASN A 247      -8.163  20.194  11.687  1.00  0.00           H  
ATOM   3870 HD21 ASN A 247      -7.019  21.763  12.953  1.00  0.00           H  
ATOM   3871 HD22 ASN A 247      -5.693  21.189  13.908  1.00  0.00           H  
ATOM   3872  N   MET A 248     -11.133  17.541  12.279  1.00  0.00           N  
ATOM   3873  CA  MET A 248     -12.573  17.592  12.005  1.00  0.00           C  
ATOM   3874  C   MET A 248     -13.348  18.330  13.095  1.00  0.00           C  
ATOM   3875  O   MET A 248     -13.147  18.092  14.291  1.00  0.00           O  
ATOM   3876  CB  MET A 248     -13.107  16.161  11.925  1.00  0.00           C  
ATOM   3877  CG  MET A 248     -12.651  15.279  10.789  1.00  0.00           C  
ATOM   3878  SD  MET A 248     -13.387  15.695   9.196  1.00  0.00           S  
ATOM   3879  CE  MET A 248     -12.384  17.035   8.591  1.00  0.00           C  
ATOM   3880  H   MET A 248     -10.786  16.795  12.847  1.00  0.00           H  
ATOM   3881  HA  MET A 248     -12.724  18.048  11.128  1.00  0.00           H  
ATOM   3882  HB2 MET A 248     -14.104  16.222  11.869  1.00  0.00           H  
ATOM   3883  HB3 MET A 248     -12.849  15.703  12.775  1.00  0.00           H  
ATOM   3884  HG2 MET A 248     -12.891  14.334  11.009  1.00  0.00           H  
ATOM   3885  HG3 MET A 248     -11.658  15.360  10.707  1.00  0.00           H  
ATOM   3886  HE1 MET A 248     -12.727  17.332   7.700  1.00  0.00           H  
ATOM   3887  HE2 MET A 248     -12.425  17.799   9.235  1.00  0.00           H  
ATOM   3888  HE3 MET A 248     -11.437  16.727   8.499  1.00  0.00           H  
ATOM   3889  N   PRO A 249     -14.253  19.216  12.698  1.00  0.00           N  
ATOM   3890  CA  PRO A 249     -15.066  20.014  13.602  1.00  0.00           C  
ATOM   3891  C   PRO A 249     -15.995  19.109  14.390  1.00  0.00           C  
ATOM   3892  O   PRO A 249     -16.267  17.993  13.933  1.00  0.00           O  
ATOM   3893  CB  PRO A 249     -15.827  20.974  12.701  1.00  0.00           C  
ATOM   3894  CG  PRO A 249     -15.940  20.207  11.416  1.00  0.00           C  
ATOM   3895  CD  PRO A 249     -14.597  19.510  11.286  1.00  0.00           C  
ATOM   3896  HA  PRO A 249     -14.478  20.527  14.227  1.00  0.00           H  
ATOM   3897  HB2 PRO A 249     -16.730  21.181  13.077  1.00  0.00           H  
ATOM   3898  HB3 PRO A 249     -15.318  21.824  12.569  1.00  0.00           H  
ATOM   3899  HG2 PRO A 249     -16.684  19.540  11.464  1.00  0.00           H  
ATOM   3900  HG3 PRO A 249     -16.096  20.825  10.645  1.00  0.00           H  
ATOM   3901  HD2 PRO A 249     -14.676  18.669  10.750  1.00  0.00           H  
ATOM   3902  HD3 PRO A 249     -13.917  20.111  10.865  1.00  0.00           H  
ATOM   3903  N   ILE A 250     -16.370  19.530  15.595  1.00  0.00           N  
ATOM   3904  CA  ILE A 250     -17.226  18.626  16.393  1.00  0.00           C  
ATOM   3905  C   ILE A 250     -18.665  18.727  15.883  1.00  0.00           C  
ATOM   3906  O   ILE A 250     -19.356  17.727  15.781  1.00  0.00           O  
ATOM   3907  CB  ILE A 250     -17.077  18.923  17.890  1.00  0.00           C  
ATOM   3908  CG1 ILE A 250     -15.619  18.644  18.289  1.00  0.00           C  
ATOM   3909  CG2 ILE A 250     -18.070  18.111  18.708  1.00  0.00           C  
ATOM   3910  CD1 ILE A 250     -15.103  19.410  19.479  1.00  0.00           C  
ATOM   3911  H   ILE A 250     -16.085  20.422  15.947  1.00  0.00           H  
ATOM   3912  HA  ILE A 250     -16.912  17.690  16.235  1.00  0.00           H  
ATOM   3913  HB  ILE A 250     -17.265  19.894  18.039  1.00  0.00           H  
ATOM   3914 HG12 ILE A 250     -15.039  18.868  17.506  1.00  0.00           H  
ATOM   3915 HG13 ILE A 250     -15.539  17.669  18.495  1.00  0.00           H  
ATOM   3916 HG21 ILE A 250     -17.953  18.322  19.679  1.00  0.00           H  
ATOM   3917 HG22 ILE A 250     -19.001  18.342  18.426  1.00  0.00           H  
ATOM   3918 HG23 ILE A 250     -17.908  17.136  18.557  1.00  0.00           H  
ATOM   3919 HD11 ILE A 250     -14.151  19.156  19.652  1.00  0.00           H  
ATOM   3920 HD12 ILE A 250     -15.157  20.391  19.293  1.00  0.00           H  
ATOM   3921 HD13 ILE A 250     -15.658  19.192  20.282  1.00  0.00           H  
ATOM   3922  N   GLU A 251     -19.058  19.922  15.484  1.00  0.00           N  
ATOM   3923  CA  GLU A 251     -20.332  20.324  14.950  1.00  0.00           C  
ATOM   3924  C   GLU A 251     -20.908  19.429  13.851  1.00  0.00           C  
ATOM   3925  O   GLU A 251     -22.089  19.065  13.960  1.00  0.00           O  
ATOM   3926  CB  GLU A 251     -20.285  21.705  14.288  1.00  0.00           C  
ATOM   3927  CG  GLU A 251     -20.061  22.972  15.051  1.00  0.00           C  
ATOM   3928  CD  GLU A 251     -18.648  23.165  15.566  1.00  0.00           C  
ATOM   3929  OE1 GLU A 251     -17.932  22.143  15.622  1.00  0.00           O  
ATOM   3930  OE2 GLU A 251     -18.266  24.302  15.924  1.00  0.00           O  
ATOM   3931  H   GLU A 251     -18.376  20.649  15.564  1.00  0.00           H  
ATOM   3932  HA  GLU A 251     -20.990  20.359  15.702  1.00  0.00           H  
ATOM   3933  HB2 GLU A 251     -21.163  21.816  13.822  1.00  0.00           H  
ATOM   3934  HB3 GLU A 251     -19.552  21.660  13.610  1.00  0.00           H  
ATOM   3935  HG2 GLU A 251     -20.681  22.976  15.836  1.00  0.00           H  
ATOM   3936  HG3 GLU A 251     -20.280  23.740  14.449  1.00  0.00           H  
ATOM   3937  N   LEU A 252     -20.130  19.102  12.814  1.00  0.00           N  
ATOM   3938  CA  LEU A 252     -20.682  18.257  11.756  1.00  0.00           C  
ATOM   3939  C   LEU A 252     -20.039  16.899  11.548  1.00  0.00           C  
ATOM   3940  O   LEU A 252     -20.428  16.223  10.572  1.00  0.00           O  
ATOM   3941  CB  LEU A 252     -20.733  18.966  10.404  1.00  0.00           C  
ATOM   3942  CG  LEU A 252     -19.925  20.238  10.169  1.00  0.00           C  
ATOM   3943  CD1 LEU A 252     -19.486  20.325   8.720  1.00  0.00           C  
ATOM   3944  CD2 LEU A 252     -20.765  21.474  10.487  1.00  0.00           C  
ATOM   3945  H   LEU A 252     -19.187  19.430  12.763  1.00  0.00           H  
ATOM   3946  HA  LEU A 252     -21.632  18.078  12.011  1.00  0.00           H  
ATOM   3947  HB2 LEU A 252     -21.691  19.200  10.239  1.00  0.00           H  
ATOM   3948  HB3 LEU A 252     -20.429  18.303   9.720  1.00  0.00           H  
ATOM   3949  HG  LEU A 252     -19.117  20.228  10.758  1.00  0.00           H  
ATOM   3950 HD11 LEU A 252     -18.958  21.163   8.581  1.00  0.00           H  
ATOM   3951 HD12 LEU A 252     -18.919  19.533   8.495  1.00  0.00           H  
ATOM   3952 HD13 LEU A 252     -20.292  20.337   8.128  1.00  0.00           H  
ATOM   3953 HD21 LEU A 252     -20.220  22.297  10.328  1.00  0.00           H  
ATOM   3954 HD22 LEU A 252     -21.572  21.489   9.897  1.00  0.00           H  
ATOM   3955 HD23 LEU A 252     -21.052  21.445  11.444  1.00  0.00           H  
ATOM   3956  N   PHE A 253     -19.166  16.433  12.442  1.00  0.00           N  
ATOM   3957  CA  PHE A 253     -18.590  15.102  12.218  1.00  0.00           C  
ATOM   3958  C   PHE A 253     -19.743  14.109  12.170  1.00  0.00           C  
ATOM   3959  O   PHE A 253     -19.963  13.518  11.112  1.00  0.00           O  
ATOM   3960  CB  PHE A 253     -17.496  14.749  13.205  1.00  0.00           C  
ATOM   3961  CG  PHE A 253     -16.895  13.381  13.058  1.00  0.00           C  
ATOM   3962  CD1 PHE A 253     -15.920  13.129  12.111  1.00  0.00           C  
ATOM   3963  CD2 PHE A 253     -17.298  12.344  13.881  1.00  0.00           C  
ATOM   3964  CE1 PHE A 253     -15.365  11.871  11.981  1.00  0.00           C  
ATOM   3965  CE2 PHE A 253     -16.752  11.083  13.757  1.00  0.00           C  
ATOM   3966  CZ  PHE A 253     -15.780  10.847  12.805  1.00  0.00           C  
ATOM   3967  H   PHE A 253     -18.911  16.975  13.243  1.00  0.00           H  
ATOM   3968  HA  PHE A 253     -18.173  15.112  11.309  1.00  0.00           H  
ATOM   3969  HB2 PHE A 253     -17.881  14.817  14.126  1.00  0.00           H  
ATOM   3970  HB3 PHE A 253     -16.761  15.419  13.100  1.00  0.00           H  
ATOM   3971  HD1 PHE A 253     -15.612  13.868  11.512  1.00  0.00           H  
ATOM   3972  HD2 PHE A 253     -17.996  12.511  14.577  1.00  0.00           H  
ATOM   3973  HE1 PHE A 253     -14.662  11.703  11.289  1.00  0.00           H  
ATOM   3974  HE2 PHE A 253     -17.059  10.342  14.355  1.00  0.00           H  
ATOM   3975  HZ  PHE A 253     -15.378   9.936  12.714  1.00  0.00           H  
ATOM   3976  N   GLN A 254     -20.534  13.994  13.223  1.00  0.00           N  
ATOM   3977  CA  GLN A 254     -21.719  13.153  13.278  1.00  0.00           C  
ATOM   3978  C   GLN A 254     -22.450  12.973  11.941  1.00  0.00           C  
ATOM   3979  O   GLN A 254     -22.522  11.860  11.414  1.00  0.00           O  
ATOM   3980  CB  GLN A 254     -22.766  13.748  14.244  1.00  0.00           C  
ATOM   3981  CG  GLN A 254     -22.317  13.972  15.668  1.00  0.00           C  
ATOM   3982  CD  GLN A 254     -23.289  14.750  16.536  1.00  0.00           C  
ATOM   3983  OE1 GLN A 254     -23.002  15.012  17.713  1.00  0.00           O  
ATOM   3984  NE2 GLN A 254     -24.446  15.150  16.025  1.00  0.00           N  
ATOM   3985  H   GLN A 254     -20.301  14.523  14.039  1.00  0.00           H  
ATOM   3986  HA  GLN A 254     -21.452  12.251  13.617  1.00  0.00           H  
ATOM   3987  HB2 GLN A 254     -23.548  13.125  14.266  1.00  0.00           H  
ATOM   3988  HB3 GLN A 254     -23.054  14.631  13.874  1.00  0.00           H  
ATOM   3989  HG2 GLN A 254     -21.453  14.474  15.645  1.00  0.00           H  
ATOM   3990  HG3 GLN A 254     -22.172  13.078  16.091  1.00  0.00           H  
ATOM   3991 HE21 GLN A 254     -24.674  14.936  15.075  1.00  0.00           H  
ATOM   3992 HE22 GLN A 254     -25.091  15.665  16.590  1.00  0.00           H  
ATOM   3993  N   LYS A 255     -23.014  14.066  11.430  1.00  0.00           N  
ATOM   3994  CA  LYS A 255     -23.824  13.985  10.214  1.00  0.00           C  
ATOM   3995  C   LYS A 255     -23.080  13.434   9.003  1.00  0.00           C  
ATOM   3996  O   LYS A 255     -23.568  12.457   8.397  1.00  0.00           O  
ATOM   3997  CB  LYS A 255     -24.606  15.244   9.933  1.00  0.00           C  
ATOM   3998  CG  LYS A 255     -24.172  16.468   9.203  1.00  0.00           C  
ATOM   3999  CD  LYS A 255     -25.384  17.292   8.730  1.00  0.00           C  
ATOM   4000  CE  LYS A 255     -25.056  18.775   8.825  1.00  0.00           C  
ATOM   4001  NZ  LYS A 255     -24.522  19.070  10.193  1.00  0.00           N  
ATOM   4002  H   LYS A 255     -22.883  14.949  11.881  1.00  0.00           H  
ATOM   4003  HA  LYS A 255     -24.519  13.296  10.419  1.00  0.00           H  
ATOM   4004  HB2 LYS A 255     -24.879  15.575  10.836  1.00  0.00           H  
ATOM   4005  HB3 LYS A 255     -25.414  14.930   9.435  1.00  0.00           H  
ATOM   4006  HG2 LYS A 255     -23.630  16.198   8.407  1.00  0.00           H  
ATOM   4007  HG3 LYS A 255     -23.613  17.030   9.812  1.00  0.00           H  
ATOM   4008  HD2 LYS A 255     -26.173  17.087   9.309  1.00  0.00           H  
ATOM   4009  HD3 LYS A 255     -25.597  17.058   7.781  1.00  0.00           H  
ATOM   4010  HE2 LYS A 255     -25.884  19.312   8.665  1.00  0.00           H  
ATOM   4011  HE3 LYS A 255     -24.368  19.011   8.139  1.00  0.00           H  
ATOM   4012  HZ1 LYS A 255     -24.304  20.043  10.263  1.00  0.00           H  
ATOM   4013  HZ2 LYS A 255     -25.211  18.833  10.878  1.00  0.00           H  
ATOM   4014  HZ3 LYS A 255     -23.695  18.531  10.351  1.00  0.00           H  
ATOM   4015  N   LEU A 256     -21.886  13.906   8.660  1.00  0.00           N  
ATOM   4016  CA  LEU A 256     -21.133  13.429   7.519  1.00  0.00           C  
ATOM   4017  C   LEU A 256     -20.685  11.983   7.512  1.00  0.00           C  
ATOM   4018  O   LEU A 256     -20.306  11.501   6.434  1.00  0.00           O  
ATOM   4019  CB  LEU A 256     -19.855  14.266   7.308  1.00  0.00           C  
ATOM   4020  CG  LEU A 256     -19.957  15.784   7.423  1.00  0.00           C  
ATOM   4021  CD1 LEU A 256     -18.661  16.333   8.019  1.00  0.00           C  
ATOM   4022  CD2 LEU A 256     -20.239  16.420   6.069  1.00  0.00           C  
ATOM   4023  H   LEU A 256     -21.486  14.631   9.221  1.00  0.00           H  
ATOM   4024  HA  LEU A 256     -21.708  13.562   6.712  1.00  0.00           H  
ATOM   4025  HB2 LEU A 256     -19.515  14.061   6.390  1.00  0.00           H  
ATOM   4026  HB3 LEU A 256     -19.187  13.962   7.987  1.00  0.00           H  
ATOM   4027  HG  LEU A 256     -20.711  16.006   8.042  1.00  0.00           H  
ATOM   4028 HD11 LEU A 256     -18.725  17.328   8.096  1.00  0.00           H  
ATOM   4029 HD12 LEU A 256     -18.517  15.937   8.926  1.00  0.00           H  
ATOM   4030 HD13 LEU A 256     -17.893  16.093   7.425  1.00  0.00           H  
ATOM   4031 HD21 LEU A 256     -20.301  17.413   6.173  1.00  0.00           H  
ATOM   4032 HD22 LEU A 256     -19.498  16.197   5.435  1.00  0.00           H  
ATOM   4033 HD23 LEU A 256     -21.103  16.068   5.709  1.00  0.00           H  
ATOM   4034  N   LYS A 257     -20.701  11.203   8.576  1.00  0.00           N  
ATOM   4035  CA  LYS A 257     -20.231   9.815   8.549  1.00  0.00           C  
ATOM   4036  C   LYS A 257     -21.285   8.804   8.132  1.00  0.00           C  
ATOM   4037  O   LYS A 257     -21.187   7.575   8.231  1.00  0.00           O  
ATOM   4038  CB  LYS A 257     -19.527   9.538   9.873  1.00  0.00           C  
ATOM   4039  CG  LYS A 257     -19.952   8.375  10.714  1.00  0.00           C  
ATOM   4040  CD  LYS A 257     -18.810   7.454  11.129  1.00  0.00           C  
ATOM   4041  CE  LYS A 257     -19.373   6.472  12.152  1.00  0.00           C  
ATOM   4042  NZ  LYS A 257     -18.803   5.102  11.978  1.00  0.00           N  
ATOM   4043  H   LYS A 257     -21.048  11.574   9.437  1.00  0.00           H  
ATOM   4044  HA  LYS A 257     -19.521   9.778   7.846  1.00  0.00           H  
ATOM   4045  HB2 LYS A 257     -19.636  10.357  10.436  1.00  0.00           H  
ATOM   4046  HB3 LYS A 257     -18.558   9.405   9.663  1.00  0.00           H  
ATOM   4047  HG2 LYS A 257     -20.615   7.837  10.194  1.00  0.00           H  
ATOM   4048  HG3 LYS A 257     -20.386   8.729  11.542  1.00  0.00           H  
ATOM   4049  HD2 LYS A 257     -18.070   7.988  11.538  1.00  0.00           H  
ATOM   4050  HD3 LYS A 257     -18.463   6.958  10.333  1.00  0.00           H  
ATOM   4051  HE2 LYS A 257     -20.366   6.426  12.044  1.00  0.00           H  
ATOM   4052  HE3 LYS A 257     -19.153   6.800  13.071  1.00  0.00           H  
ATOM   4053  HZ1 LYS A 257     -19.194   4.489  12.664  1.00  0.00           H  
ATOM   4054  HZ2 LYS A 257     -19.023   4.763  11.063  1.00  0.00           H  
ATOM   4055  HZ3 LYS A 257     -17.810   5.137  12.090  1.00  0.00           H  
ATOM   4056  N   LYS A 258     -22.365   9.291   7.544  1.00  0.00           N  
ATOM   4057  CA  LYS A 258     -23.474   8.483   7.047  1.00  0.00           C  
ATOM   4058  C   LYS A 258     -24.241   9.310   6.018  1.00  0.00           C  
ATOM   4059  O   LYS A 258     -25.094   8.838   5.282  1.00  0.00           O  
ATOM   4060  CB  LYS A 258     -24.340   8.004   8.206  1.00  0.00           C  
ATOM   4061  CG  LYS A 258     -25.500   7.129   7.765  1.00  0.00           C  
ATOM   4062  CD  LYS A 258     -25.191   5.642   7.724  1.00  0.00           C  
ATOM   4063  CE  LYS A 258     -25.491   4.948   9.045  1.00  0.00           C  
ATOM   4064  NZ  LYS A 258     -26.954   4.864   9.336  1.00  0.00           N  
ATOM   4065  H   LYS A 258     -22.426  10.283   7.432  1.00  0.00           H  
ATOM   4066  HA  LYS A 258     -23.096   7.681   6.586  1.00  0.00           H  
ATOM   4067  HB2 LYS A 258     -24.708   8.804   8.680  1.00  0.00           H  
ATOM   4068  HB3 LYS A 258     -23.767   7.479   8.835  1.00  0.00           H  
ATOM   4069  HG2 LYS A 258     -25.776   7.416   6.847  1.00  0.00           H  
ATOM   4070  HG3 LYS A 258     -26.258   7.273   8.401  1.00  0.00           H  
ATOM   4071  HD2 LYS A 258     -24.221   5.522   7.511  1.00  0.00           H  
ATOM   4072  HD3 LYS A 258     -25.745   5.219   7.007  1.00  0.00           H  
ATOM   4073  HE2 LYS A 258     -25.048   5.458   9.782  1.00  0.00           H  
ATOM   4074  HE3 LYS A 258     -25.118   4.021   9.011  1.00  0.00           H  
ATOM   4075  HZ1 LYS A 258     -27.094   4.401  10.211  1.00  0.00           H  
ATOM   4076  HZ2 LYS A 258     -27.338   5.786   9.381  1.00  0.00           H  
ATOM   4077  HZ3 LYS A 258     -27.409   4.348   8.610  1.00  0.00           H  
ATOM   4078  N   GLU A 259     -23.843  10.577   5.925  1.00  0.00           N  
ATOM   4079  CA  GLU A 259     -24.347  11.483   4.892  1.00  0.00           C  
ATOM   4080  C   GLU A 259     -23.385  11.109   3.750  1.00  0.00           C  
ATOM   4081  O   GLU A 259     -23.828  10.730   2.666  1.00  0.00           O  
ATOM   4082  CB  GLU A 259     -24.354  12.949   5.265  1.00  0.00           C  
ATOM   4083  CG  GLU A 259     -25.604  13.759   4.968  1.00  0.00           C  
ATOM   4084  CD  GLU A 259     -25.549  15.222   5.346  1.00  0.00           C  
ATOM   4085  OE1 GLU A 259     -25.081  15.539   6.461  1.00  0.00           O  
ATOM   4086  OE2 GLU A 259     -25.959  16.128   4.586  1.00  0.00           O  
ATOM   4087  H   GLU A 259     -23.176  10.922   6.585  1.00  0.00           H  
ATOM   4088  HA  GLU A 259     -25.274  11.206   4.640  1.00  0.00           H  
ATOM   4089  HB2 GLU A 259     -23.597  13.383   4.777  1.00  0.00           H  
ATOM   4090  HB3 GLU A 259     -24.191  13.005   6.250  1.00  0.00           H  
ATOM   4091  HG2 GLU A 259     -26.364  13.342   5.466  1.00  0.00           H  
ATOM   4092  HG3 GLU A 259     -25.779  13.703   3.985  1.00  0.00           H  
ATOM   4093  N   ILE A 260     -22.078  11.023   4.047  1.00  0.00           N  
ATOM   4094  CA  ILE A 260     -21.049  10.594   3.116  1.00  0.00           C  
ATOM   4095  C   ILE A 260     -19.979   9.680   3.713  1.00  0.00           C  
ATOM   4096  O   ILE A 260     -18.776   9.992   3.772  1.00  0.00           O  
ATOM   4097  CB  ILE A 260     -20.263  11.754   2.450  1.00  0.00           C  
ATOM   4098  CG1 ILE A 260     -19.774  12.779   3.473  1.00  0.00           C  
ATOM   4099  CG2 ILE A 260     -21.063  12.438   1.359  1.00  0.00           C  
ATOM   4100  CD1 ILE A 260     -18.594  13.600   3.000  1.00  0.00           C  
ATOM   4101  H   ILE A 260     -21.794  11.271   4.973  1.00  0.00           H  
ATOM   4102  HA  ILE A 260     -21.503  10.084   2.385  1.00  0.00           H  
ATOM   4103  HB  ILE A 260     -19.454  11.355   2.019  1.00  0.00           H  
ATOM   4104 HG12 ILE A 260     -19.506  12.292   4.304  1.00  0.00           H  
ATOM   4105 HG13 ILE A 260     -20.528  13.402   3.680  1.00  0.00           H  
ATOM   4106 HG21 ILE A 260     -20.519  13.176   0.960  1.00  0.00           H  
ATOM   4107 HG22 ILE A 260     -21.295  11.773   0.649  1.00  0.00           H  
ATOM   4108 HG23 ILE A 260     -21.903  12.816   1.749  1.00  0.00           H  
ATOM   4109 HD11 ILE A 260     -18.329  14.246   3.716  1.00  0.00           H  
ATOM   4110 HD12 ILE A 260     -17.825  12.993   2.798  1.00  0.00           H  
ATOM   4111 HD13 ILE A 260     -18.848  14.103   2.174  1.00  0.00           H  
ATOM   4112  N   PRO A 261     -20.331   8.470   4.132  1.00  0.00           N  
ATOM   4113  CA  PRO A 261     -19.449   7.507   4.748  1.00  0.00           C  
ATOM   4114  C   PRO A 261     -18.182   7.103   4.029  1.00  0.00           C  
ATOM   4115  O   PRO A 261     -17.219   6.620   4.649  1.00  0.00           O  
ATOM   4116  CB  PRO A 261     -20.307   6.250   4.928  1.00  0.00           C  
ATOM   4117  CG  PRO A 261     -21.540   6.464   4.132  1.00  0.00           C  
ATOM   4118  CD  PRO A 261     -21.726   7.955   4.089  1.00  0.00           C  
ATOM   4119  HA  PRO A 261     -19.199   7.847   5.655  1.00  0.00           H  
ATOM   4120  HB2 PRO A 261     -19.816   5.446   4.594  1.00  0.00           H  
ATOM   4121  HB3 PRO A 261     -20.536   6.124   5.893  1.00  0.00           H  
ATOM   4122  HG2 PRO A 261     -21.429   6.097   3.208  1.00  0.00           H  
ATOM   4123  HG3 PRO A 261     -22.323   6.025   4.573  1.00  0.00           H  
ATOM   4124  HD2 PRO A 261     -22.186   8.235   3.247  1.00  0.00           H  
ATOM   4125  HD3 PRO A 261     -22.251   8.274   4.878  1.00  0.00           H  
ATOM   4126  N   ASN A 262     -18.152   7.183   2.705  1.00  0.00           N  
ATOM   4127  CA  ASN A 262     -16.995   6.770   1.922  1.00  0.00           C  
ATOM   4128  C   ASN A 262     -15.979   7.888   1.744  1.00  0.00           C  
ATOM   4129  O   ASN A 262     -14.843   7.624   1.331  1.00  0.00           O  
ATOM   4130  CB  ASN A 262     -17.458   6.187   0.582  1.00  0.00           C  
ATOM   4131  CG  ASN A 262     -18.133   4.847   0.823  1.00  0.00           C  
ATOM   4132  OD1 ASN A 262     -17.811   4.188   1.821  1.00  0.00           O  
ATOM   4133  ND2 ASN A 262     -19.050   4.449  -0.055  1.00  0.00           N  
ATOM   4134  H   ASN A 262     -18.954   7.540   2.226  1.00  0.00           H  
ATOM   4135  HA  ASN A 262     -16.542   6.034   2.426  1.00  0.00           H  
ATOM   4136  HB2 ASN A 262     -16.668   6.060  -0.018  1.00  0.00           H  
ATOM   4137  HB3 ASN A 262     -18.106   6.815   0.151  1.00  0.00           H  
ATOM   4138 HD21 ASN A 262     -19.270   5.023  -0.844  1.00  0.00           H  
ATOM   4139 HD22 ASN A 262     -19.520   3.576   0.074  1.00  0.00           H  
ATOM   4140  N   GLU A 263     -16.359   9.108   2.096  1.00  0.00           N  
ATOM   4141  CA  GLU A 263     -15.418  10.223   2.032  1.00  0.00           C  
ATOM   4142  C   GLU A 263     -14.765  10.471   3.388  1.00  0.00           C  
ATOM   4143  O   GLU A 263     -13.858  11.293   3.445  1.00  0.00           O  
ATOM   4144  CB  GLU A 263     -16.104  11.471   1.466  1.00  0.00           C  
ATOM   4145  CG  GLU A 263     -16.426  11.276  -0.015  1.00  0.00           C  
ATOM   4146  CD  GLU A 263     -17.376  12.276  -0.614  1.00  0.00           C  
ATOM   4147  OE1 GLU A 263     -17.319  13.488  -0.348  1.00  0.00           O  
ATOM   4148  OE2 GLU A 263     -18.243  11.848  -1.410  1.00  0.00           O  
ATOM   4149  H   GLU A 263     -17.296   9.266   2.407  1.00  0.00           H  
ATOM   4150  HA  GLU A 263     -14.693   9.965   1.394  1.00  0.00           H  
ATOM   4151  HB2 GLU A 263     -15.495  12.258   1.570  1.00  0.00           H  
ATOM   4152  HB3 GLU A 263     -16.952  11.637   1.969  1.00  0.00           H  
ATOM   4153  HG2 GLU A 263     -16.828  10.367  -0.125  1.00  0.00           H  
ATOM   4154  HG3 GLU A 263     -15.567  11.325  -0.525  1.00  0.00           H  
ATOM   4155  N   VAL A 264     -15.192   9.772   4.438  1.00  0.00           N  
ATOM   4156  CA  VAL A 264     -14.653  10.004   5.773  1.00  0.00           C  
ATOM   4157  C   VAL A 264     -13.604   8.974   6.169  1.00  0.00           C  
ATOM   4158  O   VAL A 264     -13.905   7.877   6.626  1.00  0.00           O  
ATOM   4159  CB  VAL A 264     -15.738  10.056   6.867  1.00  0.00           C  
ATOM   4160  CG1 VAL A 264     -15.074  10.348   8.215  1.00  0.00           C  
ATOM   4161  CG2 VAL A 264     -16.779  11.117   6.537  1.00  0.00           C  
ATOM   4162  H   VAL A 264     -15.896   9.074   4.308  1.00  0.00           H  
ATOM   4163  HA  VAL A 264     -14.202  10.896   5.760  1.00  0.00           H  
ATOM   4164  HB  VAL A 264     -16.190   9.165   6.916  1.00  0.00           H  
ATOM   4165 HG11 VAL A 264     -15.772  10.383   8.930  1.00  0.00           H  
ATOM   4166 HG12 VAL A 264     -14.417   9.625   8.426  1.00  0.00           H  
ATOM   4167 HG13 VAL A 264     -14.599  11.227   8.169  1.00  0.00           H  
ATOM   4168 HG21 VAL A 264     -17.474  11.137   7.256  1.00  0.00           H  
ATOM   4169 HG22 VAL A 264     -16.336  12.011   6.477  1.00  0.00           H  
ATOM   4170 HG23 VAL A 264     -17.211  10.899   5.662  1.00  0.00           H  
ATOM   4171  N   ARG A 265     -12.343   9.385   6.039  1.00  0.00           N  
ATOM   4172  CA  ARG A 265     -11.211   8.512   6.384  1.00  0.00           C  
ATOM   4173  C   ARG A 265     -10.759   8.716   7.834  1.00  0.00           C  
ATOM   4174  O   ARG A 265     -10.502   9.805   8.343  1.00  0.00           O  
ATOM   4175  CB  ARG A 265     -10.083   8.796   5.388  1.00  0.00           C  
ATOM   4176  CG  ARG A 265     -10.539   8.884   3.928  1.00  0.00           C  
ATOM   4177  CD  ARG A 265     -11.024   7.539   3.379  1.00  0.00           C  
ATOM   4178  NE  ARG A 265      -9.891   6.788   2.843  1.00  0.00           N  
ATOM   4179  CZ  ARG A 265      -9.386   7.029   1.636  1.00  0.00           C  
ATOM   4180  NH1 ARG A 265      -9.911   7.960   0.836  1.00  0.00           N  
ATOM   4181  NH2 ARG A 265      -8.342   6.300   1.252  1.00  0.00           N  
ATOM   4182  H   ARG A 265     -12.162  10.308   5.699  1.00  0.00           H  
ATOM   4183  HA  ARG A 265     -11.499   7.561   6.273  1.00  0.00           H  
ATOM   4184  HB2 ARG A 265      -9.408   8.062   5.462  1.00  0.00           H  
ATOM   4185  HB3 ARG A 265      -9.658   9.666   5.636  1.00  0.00           H  
ATOM   4186  HG2 ARG A 265      -9.770   9.199   3.371  1.00  0.00           H  
ATOM   4187  HG3 ARG A 265     -11.288   9.544   3.866  1.00  0.00           H  
ATOM   4188  HD2 ARG A 265     -11.691   7.698   2.651  1.00  0.00           H  
ATOM   4189  HD3 ARG A 265     -11.452   7.015   4.115  1.00  0.00           H  
ATOM   4190  HE  ARG A 265      -9.481   6.068   3.403  1.00  0.00           H  
ATOM   4191 HH11 ARG A 265      -9.515   8.124  -0.067  1.00  0.00           H  
ATOM   4192 HH12 ARG A 265     -10.700   8.493   1.140  1.00  0.00           H  
ATOM   4193 HH21 ARG A 265      -7.932   6.449   0.352  1.00  0.00           H  
ATOM   4194 HH22 ARG A 265      -7.967   5.603   1.863  1.00  0.00           H  
ATOM   4195  N   VAL A 266     -10.758   7.619   8.589  1.00  0.00           N  
ATOM   4196  CA  VAL A 266     -10.410   7.607   9.986  1.00  0.00           C  
ATOM   4197  C   VAL A 266      -9.367   6.536  10.243  1.00  0.00           C  
ATOM   4198  O   VAL A 266      -9.695   5.351  10.256  1.00  0.00           O  
ATOM   4199  CB  VAL A 266     -11.613   7.397  10.929  1.00  0.00           C  
ATOM   4200  CG1 VAL A 266     -11.128   7.233  12.367  1.00  0.00           C  
ATOM   4201  CG2 VAL A 266     -12.604   8.558  10.877  1.00  0.00           C  
ATOM   4202  H   VAL A 266     -11.014   6.753   8.160  1.00  0.00           H  
ATOM   4203  HA  VAL A 266     -10.000   8.492  10.206  1.00  0.00           H  
ATOM   4204  HB  VAL A 266     -12.089   6.561  10.656  1.00  0.00           H  
ATOM   4205 HG11 VAL A 266     -11.914   7.098  12.970  1.00  0.00           H  
ATOM   4206 HG12 VAL A 266     -10.522   6.440  12.426  1.00  0.00           H  
ATOM   4207 HG13 VAL A 266     -10.631   8.054  12.647  1.00  0.00           H  
ATOM   4208 HG21 VAL A 266     -13.363   8.377  11.502  1.00  0.00           H  
ATOM   4209 HG22 VAL A 266     -12.143   9.403  11.149  1.00  0.00           H  
ATOM   4210 HG23 VAL A 266     -12.955   8.655   9.946  1.00  0.00           H  
ATOM   4211  N   ASP A 267      -8.097   6.934  10.421  1.00  0.00           N  
ATOM   4212  CA  ASP A 267      -7.036   5.948  10.645  1.00  0.00           C  
ATOM   4213  C   ASP A 267      -6.149   6.269  11.852  1.00  0.00           C  
ATOM   4214  O   ASP A 267      -6.162   7.359  12.399  1.00  0.00           O  
ATOM   4215  CB  ASP A 267      -6.138   5.905   9.406  1.00  0.00           C  
ATOM   4216  CG  ASP A 267      -6.901   5.377   8.165  1.00  0.00           C  
ATOM   4217  OD1 ASP A 267      -7.082   4.138   8.179  1.00  0.00           O  
ATOM   4218  OD2 ASP A 267      -7.294   6.266   7.386  1.00  0.00           O  
ATOM   4219  H   ASP A 267      -7.874   7.909  10.401  1.00  0.00           H  
ATOM   4220  HA  ASP A 267      -7.451   5.048  10.777  1.00  0.00           H  
ATOM   4221  HB2 ASP A 267      -5.361   5.303   9.589  1.00  0.00           H  
ATOM   4222  HB3 ASP A 267      -5.806   6.829   9.214  1.00  0.00           H  
ATOM   4223  N   PRO A 268      -5.370   5.299  12.287  1.00  0.00           N  
ATOM   4224  CA  PRO A 268      -4.450   5.457  13.411  1.00  0.00           C  
ATOM   4225  C   PRO A 268      -3.380   6.505  13.089  1.00  0.00           C  
ATOM   4226  O   PRO A 268      -3.031   6.670  11.921  1.00  0.00           O  
ATOM   4227  CB  PRO A 268      -3.908   4.081  13.672  1.00  0.00           C  
ATOM   4228  CG  PRO A 268      -4.659   3.129  12.781  1.00  0.00           C  
ATOM   4229  CD  PRO A 268      -5.235   3.949  11.660  1.00  0.00           C  
ATOM   4230  HA  PRO A 268      -4.967   5.758  14.212  1.00  0.00           H  
ATOM   4231  HB2 PRO A 268      -2.931   4.052  13.459  1.00  0.00           H  
ATOM   4232  HB3 PRO A 268      -4.047   3.834  14.631  1.00  0.00           H  
ATOM   4233  HG2 PRO A 268      -4.038   2.435  12.417  1.00  0.00           H  
ATOM   4234  HG3 PRO A 268      -5.393   2.683  13.294  1.00  0.00           H  
ATOM   4235  HD2 PRO A 268      -4.616   3.975  10.875  1.00  0.00           H  
ATOM   4236  HD3 PRO A 268      -6.124   3.594  11.371  1.00  0.00           H  
ATOM   4237  N   TYR A 269      -2.951   7.271  14.112  1.00  0.00           N  
ATOM   4238  CA  TYR A 269      -2.026   8.382  13.950  1.00  0.00           C  
ATOM   4239  C   TYR A 269      -1.118   8.525  15.173  1.00  0.00           C  
ATOM   4240  O   TYR A 269      -1.574   8.557  16.322  1.00  0.00           O  
ATOM   4241  CB  TYR A 269      -2.912   9.613  13.743  1.00  0.00           C  
ATOM   4242  CG  TYR A 269      -2.401  10.881  13.136  1.00  0.00           C  
ATOM   4243  CD1 TYR A 269      -1.222  10.960  12.377  1.00  0.00           C  
ATOM   4244  CD2 TYR A 269      -3.148  12.028  13.255  1.00  0.00           C  
ATOM   4245  CE1 TYR A 269      -0.830  12.158  11.792  1.00  0.00           C  
ATOM   4246  CE2 TYR A 269      -2.764  13.249  12.727  1.00  0.00           C  
ATOM   4247  CZ  TYR A 269      -1.565  13.276  11.989  1.00  0.00           C  
ATOM   4248  OH  TYR A 269      -1.202  14.481  11.474  1.00  0.00           O  
ATOM   4249  H   TYR A 269      -3.286   7.065  15.031  1.00  0.00           H  
ATOM   4250  HA  TYR A 269      -1.466   8.233  13.135  1.00  0.00           H  
ATOM   4251  HB2 TYR A 269      -3.260   9.859  14.648  1.00  0.00           H  
ATOM   4252  HB3 TYR A 269      -3.671   9.314  13.164  1.00  0.00           H  
ATOM   4253  HD1 TYR A 269      -0.657  10.144  12.256  1.00  0.00           H  
ATOM   4254  HD2 TYR A 269      -4.016  11.978  13.750  1.00  0.00           H  
ATOM   4255  HE1 TYR A 269      -0.006  12.193  11.226  1.00  0.00           H  
ATOM   4256  HE2 TYR A 269      -3.313  14.074  12.863  1.00  0.00           H  
ATOM   4257  HH  TYR A 269      -1.770  15.287  11.640  1.00  0.00           H  
ATOM   4258  N   LEU A 270       0.190   8.652  14.987  1.00  0.00           N  
ATOM   4259  CA  LEU A 270       1.105   8.726  16.130  1.00  0.00           C  
ATOM   4260  C   LEU A 270       1.222  10.141  16.691  1.00  0.00           C  
ATOM   4261  O   LEU A 270       2.207  10.835  16.423  1.00  0.00           O  
ATOM   4262  CB  LEU A 270       2.461   8.188  15.681  1.00  0.00           C  
ATOM   4263  CG  LEU A 270       2.464   6.662  15.552  1.00  0.00           C  
ATOM   4264  CD1 LEU A 270       3.606   6.189  14.680  1.00  0.00           C  
ATOM   4265  CD2 LEU A 270       2.469   6.038  16.941  1.00  0.00           C  
ATOM   4266  H   LEU A 270       0.555   8.698  14.057  1.00  0.00           H  
ATOM   4267  HA  LEU A 270       0.754   8.130  16.852  1.00  0.00           H  
ATOM   4268  HB2 LEU A 270       3.152   8.456  16.352  1.00  0.00           H  
ATOM   4269  HB3 LEU A 270       2.687   8.587  14.792  1.00  0.00           H  
ATOM   4270  HG  LEU A 270       1.611   6.395  15.104  1.00  0.00           H  
ATOM   4271 HD11 LEU A 270       3.584   5.191  14.613  1.00  0.00           H  
ATOM   4272 HD12 LEU A 270       3.515   6.586  13.767  1.00  0.00           H  
ATOM   4273 HD13 LEU A 270       4.475   6.477  15.083  1.00  0.00           H  
ATOM   4274 HD21 LEU A 270       2.471   5.041  16.859  1.00  0.00           H  
ATOM   4275 HD22 LEU A 270       3.286   6.333  17.436  1.00  0.00           H  
ATOM   4276 HD23 LEU A 270       1.653   6.330  17.440  1.00  0.00           H  
ATOM   4277  N   CYS A 271       0.141  10.700  17.214  1.00  0.00           N  
ATOM   4278  CA  CYS A 271       0.162  12.055  17.757  1.00  0.00           C  
ATOM   4279  C   CYS A 271      -0.548  12.033  19.106  1.00  0.00           C  
ATOM   4280  O   CYS A 271      -1.469  11.251  19.297  1.00  0.00           O  
ATOM   4281  CB  CYS A 271      -0.423  13.129  16.855  1.00  0.00           C  
ATOM   4282  SG  CYS A 271      -0.048  13.133  15.069  1.00  0.00           S  
ATOM   4283  H   CYS A 271      -0.713  10.180  17.238  1.00  0.00           H  
ATOM   4284  HA  CYS A 271       1.118  12.295  17.926  1.00  0.00           H  
ATOM   4285  HB2 CYS A 271      -0.113  14.008  17.216  1.00  0.00           H  
ATOM   4286  HB3 CYS A 271      -1.417  13.066  16.940  1.00  0.00           H  
ATOM   4287  N   THR A 272      -0.198  12.940  20.005  1.00  0.00           N  
ATOM   4288  CA  THR A 272      -0.840  13.025  21.325  1.00  0.00           C  
ATOM   4289  C   THR A 272      -1.328  14.448  21.503  1.00  0.00           C  
ATOM   4290  O   THR A 272      -0.552  15.375  21.181  1.00  0.00           O  
ATOM   4291  CB  THR A 272       0.201  12.671  22.415  1.00  0.00           C  
ATOM   4292  OG1 THR A 272       0.659  11.326  22.286  1.00  0.00           O  
ATOM   4293  CG2 THR A 272      -0.319  12.767  23.865  1.00  0.00           C  
ATOM   4294  H   THR A 272       0.528  13.589  19.778  1.00  0.00           H  
ATOM   4295  HA  THR A 272      -1.612  12.391  21.371  1.00  0.00           H  
ATOM   4296  HB  THR A 272       0.985  13.284  22.317  1.00  0.00           H  
ATOM   4297  HG1 THR A 272       1.328  11.131  23.003  1.00  0.00           H  
ATOM   4298 HG21 THR A 272       0.415  12.523  24.499  1.00  0.00           H  
ATOM   4299 HG22 THR A 272      -0.622  13.702  24.049  1.00  0.00           H  
ATOM   4300 HG23 THR A 272      -1.087  12.138  23.986  1.00  0.00           H  
ATOM   4301  N   TYR A 273      -2.555  14.674  21.970  1.00  0.00           N  
ATOM   4302  CA  TYR A 273      -3.094  16.011  22.250  1.00  0.00           C  
ATOM   4303  C   TYR A 273      -2.923  16.225  23.763  1.00  0.00           C  
ATOM   4304  O   TYR A 273      -3.149  15.255  24.501  1.00  0.00           O  
ATOM   4305  CB  TYR A 273      -4.620  16.026  21.916  1.00  0.00           C  
ATOM   4306  CG  TYR A 273      -5.334  17.359  21.880  1.00  0.00           C  
ATOM   4307  CD1 TYR A 273      -5.625  18.126  23.006  1.00  0.00           C  
ATOM   4308  CD2 TYR A 273      -5.695  17.895  20.659  1.00  0.00           C  
ATOM   4309  CE1 TYR A 273      -6.305  19.331  22.913  1.00  0.00           C  
ATOM   4310  CE2 TYR A 273      -6.328  19.124  20.541  1.00  0.00           C  
ATOM   4311  CZ  TYR A 273      -6.647  19.823  21.667  1.00  0.00           C  
ATOM   4312  OH  TYR A 273      -7.254  21.058  21.530  1.00  0.00           O  
ATOM   4313  H   TYR A 273      -3.145  13.885  22.140  1.00  0.00           H  
ATOM   4314  HA  TYR A 273      -2.605  16.712  21.730  1.00  0.00           H  
ATOM   4315  HB2 TYR A 273      -5.079  15.463  22.603  1.00  0.00           H  
ATOM   4316  HB3 TYR A 273      -4.730  15.607  21.015  1.00  0.00           H  
ATOM   4317  HD1 TYR A 273      -5.336  17.799  23.906  1.00  0.00           H  
ATOM   4318  HD2 TYR A 273      -5.492  17.377  19.828  1.00  0.00           H  
ATOM   4319  HE1 TYR A 273      -6.546  19.840  23.740  1.00  0.00           H  
ATOM   4320  HE2 TYR A 273      -6.548  19.494  19.638  1.00  0.00           H  
ATOM   4321  HH  TYR A 273      -7.495  21.399  20.621  1.00  0.00           H  
ATOM   4322  N   TYR A 274      -2.374  17.361  24.205  1.00  0.00           N  
ATOM   4323  CA  TYR A 274      -2.095  17.518  25.596  1.00  0.00           C  
ATOM   4324  C   TYR A 274      -2.161  18.996  25.949  1.00  0.00           C  
ATOM   4325  O   TYR A 274      -2.123  19.795  25.010  1.00  0.00           O  
ATOM   4326  CB  TYR A 274      -0.713  16.959  25.972  1.00  0.00           C  
ATOM   4327  CG  TYR A 274       0.511  17.452  25.227  1.00  0.00           C  
ATOM   4328  CD1 TYR A 274       0.783  17.147  23.904  1.00  0.00           C  
ATOM   4329  CD2 TYR A 274       1.403  18.312  25.906  1.00  0.00           C  
ATOM   4330  CE1 TYR A 274       1.948  17.597  23.289  1.00  0.00           C  
ATOM   4331  CE2 TYR A 274       2.534  18.792  25.315  1.00  0.00           C  
ATOM   4332  CZ  TYR A 274       2.821  18.415  24.024  1.00  0.00           C  
ATOM   4333  OH  TYR A 274       3.968  18.871  23.422  1.00  0.00           O  
ATOM   4334  H   TYR A 274      -2.160  18.098  23.564  1.00  0.00           H  
ATOM   4335  HA  TYR A 274      -2.793  17.031  26.121  1.00  0.00           H  
ATOM   4336  HB2 TYR A 274      -0.754  15.968  25.844  1.00  0.00           H  
ATOM   4337  HB3 TYR A 274      -0.568  17.164  26.940  1.00  0.00           H  
ATOM   4338  HD1 TYR A 274       0.133  16.595  23.382  1.00  0.00           H  
ATOM   4339  HD2 TYR A 274       1.199  18.577  26.848  1.00  0.00           H  
ATOM   4340  HE1 TYR A 274       2.158  17.343  22.345  1.00  0.00           H  
ATOM   4341  HE2 TYR A 274       3.145  19.408  25.812  1.00  0.00           H  
ATOM   4342  HH  TYR A 274       4.601  19.455  23.930  1.00  0.00           H  
ATOM   4343  N   TYR A 275      -2.209  19.294  27.243  1.00  0.00           N  
ATOM   4344  CA  TYR A 275      -2.132  20.689  27.665  1.00  0.00           C  
ATOM   4345  C   TYR A 275      -0.686  20.834  28.194  1.00  0.00           C  
ATOM   4346  O   TYR A 275      -0.290  20.056  29.085  1.00  0.00           O  
ATOM   4347  CB  TYR A 275      -3.154  21.178  28.721  1.00  0.00           C  
ATOM   4348  CG  TYR A 275      -4.487  21.310  27.976  1.00  0.00           C  
ATOM   4349  CD1 TYR A 275      -4.800  22.435  27.213  1.00  0.00           C  
ATOM   4350  CD2 TYR A 275      -5.396  20.264  28.023  1.00  0.00           C  
ATOM   4351  CE1 TYR A 275      -5.991  22.460  26.489  1.00  0.00           C  
ATOM   4352  CE2 TYR A 275      -6.593  20.274  27.327  1.00  0.00           C  
ATOM   4353  CZ  TYR A 275      -6.843  21.378  26.518  1.00  0.00           C  
ATOM   4354  OH  TYR A 275      -8.017  21.401  25.818  1.00  0.00           O  
ATOM   4355  H   TYR A 275      -2.297  18.567  27.924  1.00  0.00           H  
ATOM   4356  HA  TYR A 275      -2.225  21.265  26.853  1.00  0.00           H  
ATOM   4357  HB2 TYR A 275      -2.874  22.062  29.094  1.00  0.00           H  
ATOM   4358  HB3 TYR A 275      -3.234  20.513  29.464  1.00  0.00           H  
ATOM   4359  HD1 TYR A 275      -4.176  23.216  27.186  1.00  0.00           H  
ATOM   4360  HD2 TYR A 275      -5.177  19.466  28.585  1.00  0.00           H  
ATOM   4361  HE1 TYR A 275      -6.228  23.266  25.947  1.00  0.00           H  
ATOM   4362  HE2 TYR A 275      -7.248  19.522  27.402  1.00  0.00           H  
ATOM   4363  HH  TYR A 275      -8.630  20.612  25.844  1.00  0.00           H  
ATOM   4364  N   GLU A 276       0.090  21.657  27.511  1.00  0.00           N  
ATOM   4365  CA  GLU A 276       1.505  21.881  27.943  1.00  0.00           C  
ATOM   4366  C   GLU A 276       1.541  22.873  29.063  1.00  0.00           C  
ATOM   4367  O   GLU A 276       0.954  23.961  28.982  1.00  0.00           O  
ATOM   4368  CB  GLU A 276       2.304  22.380  26.718  1.00  0.00           C  
ATOM   4369  CG  GLU A 276       3.781  22.778  26.939  1.00  0.00           C  
ATOM   4370  CD  GLU A 276       4.258  23.206  25.519  1.00  0.00           C  
ATOM   4371  OE1 GLU A 276       3.911  24.314  25.070  1.00  0.00           O  
ATOM   4372  OE2 GLU A 276       4.908  22.426  24.795  1.00  0.00           O  
ATOM   4373  H   GLU A 276      -0.268  22.130  26.706  1.00  0.00           H  
ATOM   4374  HA  GLU A 276       1.893  21.015  28.258  1.00  0.00           H  
ATOM   4375  HB2 GLU A 276       1.829  23.183  26.358  1.00  0.00           H  
ATOM   4376  HB3 GLU A 276       2.290  21.650  26.035  1.00  0.00           H  
ATOM   4377  HG2 GLU A 276       4.314  22.002  27.276  1.00  0.00           H  
ATOM   4378  HG3 GLU A 276       3.854  23.538  27.585  1.00  0.00           H  
ATOM   4379  N   ILE A 277       2.248  22.648  30.132  1.00  0.00           N  
ATOM   4380  CA  ILE A 277       2.418  23.503  31.276  1.00  0.00           C  
ATOM   4381  C   ILE A 277       3.813  24.112  31.159  1.00  0.00           C  
ATOM   4382  O   ILE A 277       4.801  23.412  30.886  1.00  0.00           O  
ATOM   4383  CB  ILE A 277       2.291  22.690  32.612  1.00  0.00           C  
ATOM   4384  CG1 ILE A 277       0.856  22.108  32.764  1.00  0.00           C  
ATOM   4385  CG2 ILE A 277       2.642  23.589  33.804  1.00  0.00           C  
ATOM   4386  CD1 ILE A 277       0.799  21.146  33.944  1.00  0.00           C  
ATOM   4387  H   ILE A 277       2.732  21.774  30.162  1.00  0.00           H  
ATOM   4388  HA  ILE A 277       1.731  24.230  31.258  1.00  0.00           H  
ATOM   4389  HB  ILE A 277       2.941  21.930  32.585  1.00  0.00           H  
ATOM   4390 HG12 ILE A 277       0.608  21.619  31.928  1.00  0.00           H  
ATOM   4391 HG13 ILE A 277       0.211  22.857  32.917  1.00  0.00           H  
ATOM   4392 HG21 ILE A 277       2.559  23.066  34.652  1.00  0.00           H  
ATOM   4393 HG22 ILE A 277       3.581  23.920  33.707  1.00  0.00           H  
ATOM   4394 HG23 ILE A 277       2.015  24.368  33.830  1.00  0.00           H  
ATOM   4395 HD11 ILE A 277      -0.127  20.779  34.031  1.00  0.00           H  
ATOM   4396 HD12 ILE A 277       1.442  20.395  33.793  1.00  0.00           H  
ATOM   4397 HD13 ILE A 277       1.045  21.632  34.783  1.00  0.00           H  
ATOM   4398  N   ASN A 278       3.900  25.427  31.330  1.00  0.00           N  
ATOM   4399  CA  ASN A 278       5.211  26.088  31.341  1.00  0.00           C  
ATOM   4400  C   ASN A 278       5.826  25.732  32.673  1.00  0.00           C  
ATOM   4401  O   ASN A 278       5.396  26.333  33.690  1.00  0.00           O  
ATOM   4402  CB  ASN A 278       5.010  27.629  31.222  1.00  0.00           C  
ATOM   4403  CG  ASN A 278       6.334  28.365  31.138  1.00  0.00           C  
ATOM   4404  OD1 ASN A 278       7.399  27.809  31.431  1.00  0.00           O  
ATOM   4405  ND2 ASN A 278       6.295  29.607  30.651  1.00  0.00           N  
ATOM   4406  H   ASN A 278       3.068  25.969  31.452  1.00  0.00           H  
ATOM   4407  HA  ASN A 278       5.780  25.750  30.591  1.00  0.00           H  
ATOM   4408  HB2 ASN A 278       4.510  27.953  32.025  1.00  0.00           H  
ATOM   4409  HB3 ASN A 278       4.479  27.823  30.397  1.00  0.00           H  
ATOM   4410 HD21 ASN A 278       5.417  30.028  30.424  1.00  0.00           H  
ATOM   4411 HD22 ASN A 278       7.144  30.117  30.513  1.00  0.00           H  
ATOM   4412  N   ASN A 279       6.746  24.757  32.746  1.00  0.00           N  
ATOM   4413  CA  ASN A 279       7.219  24.273  34.032  1.00  0.00           C  
ATOM   4414  C   ASN A 279       8.085  25.255  34.802  1.00  0.00           C  
ATOM   4415  O   ASN A 279       8.426  24.944  35.952  1.00  0.00           O  
ATOM   4416  CB  ASN A 279       8.097  22.995  33.738  1.00  0.00           C  
ATOM   4417  CG  ASN A 279       7.152  21.768  33.642  1.00  0.00           C  
ATOM   4418  OD1 ASN A 279       7.259  20.834  34.448  1.00  0.00           O  
ATOM   4419  ND2 ASN A 279       6.237  21.731  32.690  1.00  0.00           N  
ATOM   4420  H   ASN A 279       7.111  24.359  31.904  1.00  0.00           H  
ATOM   4421  HA  ASN A 279       6.435  24.012  34.595  1.00  0.00           H  
ATOM   4422  HB2 ASN A 279       8.755  22.858  34.479  1.00  0.00           H  
ATOM   4423  HB3 ASN A 279       8.587  23.113  32.875  1.00  0.00           H  
ATOM   4424 HD21 ASN A 279       6.157  22.490  32.043  1.00  0.00           H  
ATOM   4425 HD22 ASN A 279       5.624  20.944  32.616  1.00  0.00           H  
ATOM   4426  N   GLN A 280       8.540  26.348  34.229  1.00  0.00           N  
ATOM   4427  CA  GLN A 280       9.461  27.255  34.963  1.00  0.00           C  
ATOM   4428  C   GLN A 280       8.740  28.463  35.556  1.00  0.00           C  
ATOM   4429  O   GLN A 280       9.342  29.243  36.307  1.00  0.00           O  
ATOM   4430  CB  GLN A 280      10.566  27.748  33.959  1.00  0.00           C  
ATOM   4431  CG  GLN A 280      11.555  26.692  33.483  1.00  0.00           C  
ATOM   4432  CD  GLN A 280      12.083  25.690  34.493  1.00  0.00           C  
ATOM   4433  OE1 GLN A 280      11.965  24.433  34.452  1.00  0.00           O  
ATOM   4434  NE2 GLN A 280      12.731  26.233  35.539  1.00  0.00           N  
ATOM   4435  H   GLN A 280       8.265  26.570  33.294  1.00  0.00           H  
ATOM   4436  HA  GLN A 280       9.899  26.744  35.702  1.00  0.00           H  
ATOM   4437  HB2 GLN A 280      11.086  28.474  34.409  1.00  0.00           H  
ATOM   4438  HB3 GLN A 280      10.104  28.119  33.154  1.00  0.00           H  
ATOM   4439  HG2 GLN A 280      12.345  27.175  33.106  1.00  0.00           H  
ATOM   4440  HG3 GLN A 280      11.105  26.171  32.757  1.00  0.00           H  
ATOM   4441 HE21 GLN A 280      12.840  27.225  35.599  1.00  0.00           H  
ATOM   4442 HE22 GLN A 280      13.104  25.645  36.257  1.00  0.00           H  
ATOM   4443  N   LYS A 281       7.518  28.714  35.167  1.00  0.00           N  
ATOM   4444  CA  LYS A 281       6.742  29.870  35.638  1.00  0.00           C  
ATOM   4445  C   LYS A 281       5.911  29.574  36.870  1.00  0.00           C  
ATOM   4446  O   LYS A 281       5.018  28.703  36.817  1.00  0.00           O  
ATOM   4447  CB  LYS A 281       5.845  30.366  34.496  1.00  0.00           C  
ATOM   4448  CG  LYS A 281       4.961  31.616  34.816  1.00  0.00           C  
ATOM   4449  CD  LYS A 281       4.876  32.524  33.587  1.00  0.00           C  
ATOM   4450  CE  LYS A 281       3.709  33.506  33.665  1.00  0.00           C  
ATOM   4451  NZ  LYS A 281       3.108  33.754  32.314  1.00  0.00           N  
ATOM   4452  H   LYS A 281       7.089  28.088  34.516  1.00  0.00           H  
ATOM   4453  HA  LYS A 281       7.384  30.601  35.867  1.00  0.00           H  
ATOM   4454  HB2 LYS A 281       5.235  29.617  34.238  1.00  0.00           H  
ATOM   4455  HB3 LYS A 281       6.434  30.597  33.722  1.00  0.00           H  
ATOM   4456  HG2 LYS A 281       5.368  32.124  35.576  1.00  0.00           H  
ATOM   4457  HG3 LYS A 281       4.042  31.315  35.070  1.00  0.00           H  
ATOM   4458  HD2 LYS A 281       4.761  31.953  32.774  1.00  0.00           H  
ATOM   4459  HD3 LYS A 281       5.727  33.043  33.512  1.00  0.00           H  
ATOM   4460  HE2 LYS A 281       4.039  34.373  34.038  1.00  0.00           H  
ATOM   4461  HE3 LYS A 281       3.007  33.129  34.269  1.00  0.00           H  
ATOM   4462  HZ1 LYS A 281       2.349  34.399  32.400  1.00  0.00           H  
ATOM   4463  HZ2 LYS A 281       3.803  34.136  31.705  1.00  0.00           H  
ATOM   4464  HZ3 LYS A 281       2.771  32.892  31.936  1.00  0.00           H  
ATOM   4465  N   ALA A 282       6.096  30.320  37.957  1.00  0.00           N  
ATOM   4466  CA  ALA A 282       5.322  30.129  39.190  1.00  0.00           C  
ATOM   4467  C   ALA A 282       3.871  30.360  38.909  1.00  0.00           C  
ATOM   4468  O   ALA A 282       3.586  31.206  38.080  1.00  0.00           O  
ATOM   4469  CB  ALA A 282       5.783  31.216  40.183  1.00  0.00           C  
ATOM   4470  H   ALA A 282       6.790  31.039  37.933  1.00  0.00           H  
ATOM   4471  HA  ALA A 282       5.471  29.215  39.567  1.00  0.00           H  
ATOM   4472  HB1 ALA A 282       5.277  31.120  41.040  1.00  0.00           H  
ATOM   4473  HB2 ALA A 282       6.762  31.112  40.360  1.00  0.00           H  
ATOM   4474  HB3 ALA A 282       5.609  32.120  39.792  1.00  0.00           H  
ATOM   4475  N   PRO A 283       2.898  29.688  39.484  1.00  0.00           N  
ATOM   4476  CA  PRO A 283       3.047  28.639  40.445  1.00  0.00           C  
ATOM   4477  C   PRO A 283       3.110  27.229  39.837  1.00  0.00           C  
ATOM   4478  O   PRO A 283       3.171  26.267  40.590  1.00  0.00           O  
ATOM   4479  CB  PRO A 283       1.736  28.774  41.232  1.00  0.00           C  
ATOM   4480  CG  PRO A 283       0.743  29.097  40.195  1.00  0.00           C  
ATOM   4481  CD  PRO A 283       1.450  29.911  39.140  1.00  0.00           C  
ATOM   4482  HA  PRO A 283       3.836  28.807  41.036  1.00  0.00           H  
ATOM   4483  HB2 PRO A 283       1.506  27.917  41.692  1.00  0.00           H  
ATOM   4484  HB3 PRO A 283       1.799  29.509  41.908  1.00  0.00           H  
ATOM   4485  HG2 PRO A 283       0.381  28.256  39.793  1.00  0.00           H  
ATOM   4486  HG3 PRO A 283      -0.007  29.627  40.591  1.00  0.00           H  
ATOM   4487  HD2 PRO A 283       1.240  29.576  38.222  1.00  0.00           H  
ATOM   4488  HD3 PRO A 283       1.207  30.879  39.205  1.00  0.00           H  
ATOM   4489  N   PHE A 284       3.191  27.141  38.518  1.00  0.00           N  
ATOM   4490  CA  PHE A 284       3.343  25.892  37.764  1.00  0.00           C  
ATOM   4491  C   PHE A 284       4.702  25.217  37.883  1.00  0.00           C  
ATOM   4492  O   PHE A 284       4.876  24.058  37.469  1.00  0.00           O  
ATOM   4493  CB  PHE A 284       3.041  26.125  36.255  1.00  0.00           C  
ATOM   4494  CG  PHE A 284       1.666  26.713  36.102  1.00  0.00           C  
ATOM   4495  CD1 PHE A 284       0.529  25.950  36.279  1.00  0.00           C  
ATOM   4496  CD2 PHE A 284       1.507  28.072  35.867  1.00  0.00           C  
ATOM   4497  CE1 PHE A 284      -0.745  26.512  36.180  1.00  0.00           C  
ATOM   4498  CE2 PHE A 284       0.255  28.656  35.788  1.00  0.00           C  
ATOM   4499  CZ  PHE A 284      -0.860  27.860  35.937  1.00  0.00           C  
ATOM   4500  H   PHE A 284       3.145  27.992  37.995  1.00  0.00           H  
ATOM   4501  HA  PHE A 284       2.659  25.249  38.110  1.00  0.00           H  
ATOM   4502  HB2 PHE A 284       3.086  25.253  35.768  1.00  0.00           H  
ATOM   4503  HB3 PHE A 284       3.717  26.755  35.874  1.00  0.00           H  
ATOM   4504  HD1 PHE A 284       0.620  24.975  36.482  1.00  0.00           H  
ATOM   4505  HD2 PHE A 284       2.319  28.644  35.752  1.00  0.00           H  
ATOM   4506  HE1 PHE A 284      -1.561  25.943  36.284  1.00  0.00           H  
ATOM   4507  HE2 PHE A 284       0.161  29.638  35.626  1.00  0.00           H  
ATOM   4508  HZ  PHE A 284      -1.769  28.270  35.867  1.00  0.00           H  
ATOM   4509  N   ASN A 285       5.677  25.799  38.594  1.00  0.00           N  
ATOM   4510  CA  ASN A 285       6.944  25.149  38.896  1.00  0.00           C  
ATOM   4511  C   ASN A 285       6.776  24.324  40.170  1.00  0.00           C  
ATOM   4512  O   ASN A 285       7.705  23.696  40.702  1.00  0.00           O  
ATOM   4513  CB  ASN A 285       8.081  26.164  39.055  1.00  0.00           C  
ATOM   4514  CG  ASN A 285       7.788  27.183  40.171  1.00  0.00           C  
ATOM   4515  OD1 ASN A 285       6.675  27.479  40.582  1.00  0.00           O  
ATOM   4516  ND2 ASN A 285       8.783  27.854  40.688  1.00  0.00           N  
ATOM   4517  H   ASN A 285       5.527  26.727  38.935  1.00  0.00           H  
ATOM   4518  HA  ASN A 285       7.172  24.531  38.144  1.00  0.00           H  
ATOM   4519  HB2 ASN A 285       8.199  26.655  38.192  1.00  0.00           H  
ATOM   4520  HB3 ASN A 285       8.924  25.674  39.278  1.00  0.00           H  
ATOM   4521 HD21 ASN A 285       9.720  27.663  40.397  1.00  0.00           H  
ATOM   4522 HD22 ASN A 285       8.607  28.559  41.375  1.00  0.00           H  
ATOM   4523  N   ASP A 286       5.561  24.252  40.718  1.00  0.00           N  
ATOM   4524  CA  ASP A 286       5.321  23.399  41.904  1.00  0.00           C  
ATOM   4525  C   ASP A 286       4.662  22.100  41.408  1.00  0.00           C  
ATOM   4526  O   ASP A 286       3.543  22.148  40.828  1.00  0.00           O  
ATOM   4527  CB  ASP A 286       4.390  24.129  42.855  1.00  0.00           C  
ATOM   4528  CG  ASP A 286       3.967  23.429  44.103  1.00  0.00           C  
ATOM   4529  OD1 ASP A 286       3.977  22.191  44.271  1.00  0.00           O  
ATOM   4530  OD2 ASP A 286       3.587  24.167  45.073  1.00  0.00           O  
ATOM   4531  H   ASP A 286       4.807  24.778  40.324  1.00  0.00           H  
ATOM   4532  HA  ASP A 286       6.187  23.193  42.360  1.00  0.00           H  
ATOM   4533  HB2 ASP A 286       3.560  24.352  42.344  1.00  0.00           H  
ATOM   4534  HB3 ASP A 286       4.849  24.974  43.130  1.00  0.00           H  
ATOM   4535  N   VAL A 287       5.229  20.960  41.711  1.00  0.00           N  
ATOM   4536  CA  VAL A 287       4.648  19.718  41.215  1.00  0.00           C  
ATOM   4537  C   VAL A 287       3.213  19.476  41.655  1.00  0.00           C  
ATOM   4538  O   VAL A 287       2.403  18.873  40.943  1.00  0.00           O  
ATOM   4539  CB  VAL A 287       5.595  18.550  41.526  1.00  0.00           C  
ATOM   4540  CG1 VAL A 287       5.709  18.319  43.082  1.00  0.00           C  
ATOM   4541  CG2 VAL A 287       5.073  17.258  40.883  1.00  0.00           C  
ATOM   4542  H   VAL A 287       6.053  20.941  42.277  1.00  0.00           H  
ATOM   4543  HA  VAL A 287       4.624  19.800  40.219  1.00  0.00           H  
ATOM   4544  HB  VAL A 287       6.502  18.756  41.158  1.00  0.00           H  
ATOM   4545 HG11 VAL A 287       6.329  17.555  43.261  1.00  0.00           H  
ATOM   4546 HG12 VAL A 287       6.065  19.146  43.517  1.00  0.00           H  
ATOM   4547 HG13 VAL A 287       4.805  18.109  43.455  1.00  0.00           H  
ATOM   4548 HG21 VAL A 287       5.697  16.506  41.092  1.00  0.00           H  
ATOM   4549 HG22 VAL A 287       4.165  17.048  41.246  1.00  0.00           H  
ATOM   4550 HG23 VAL A 287       5.016  17.378  39.892  1.00  0.00           H  
ATOM   4551  N   ARG A 288       2.776  19.991  42.814  1.00  0.00           N  
ATOM   4552  CA  ARG A 288       1.447  19.738  43.339  1.00  0.00           C  
ATOM   4553  C   ARG A 288       0.364  20.373  42.494  1.00  0.00           C  
ATOM   4554  O   ARG A 288      -0.765  19.878  42.293  1.00  0.00           O  
ATOM   4555  CB  ARG A 288       1.413  20.180  44.805  1.00  0.00           C  
ATOM   4556  CG  ARG A 288       2.446  19.497  45.696  1.00  0.00           C  
ATOM   4557  CD  ARG A 288       2.526  20.163  47.082  1.00  0.00           C  
ATOM   4558  NE  ARG A 288       2.921  21.561  46.973  1.00  0.00           N  
ATOM   4559  CZ  ARG A 288       3.347  22.333  47.975  1.00  0.00           C  
ATOM   4560  NH1 ARG A 288       3.471  21.801  49.195  1.00  0.00           N  
ATOM   4561  NH2 ARG A 288       3.699  23.602  47.869  1.00  0.00           N  
ATOM   4562  H   ARG A 288       3.394  20.576  43.340  1.00  0.00           H  
ATOM   4563  HA  ARG A 288       1.301  18.749  43.321  1.00  0.00           H  
ATOM   4564  HB2 ARG A 288       0.504  19.980  45.171  1.00  0.00           H  
ATOM   4565  HB3 ARG A 288       1.576  21.166  44.838  1.00  0.00           H  
ATOM   4566  HG2 ARG A 288       3.342  19.554  45.256  1.00  0.00           H  
ATOM   4567  HG3 ARG A 288       2.191  18.537  45.811  1.00  0.00           H  
ATOM   4568  HD2 ARG A 288       3.199  19.676  47.639  1.00  0.00           H  
ATOM   4569  HD3 ARG A 288       1.629  20.111  47.521  1.00  0.00           H  
ATOM   4570  HE  ARG A 288       2.868  21.980  46.066  1.00  0.00           H  
ATOM   4571 HH11 ARG A 288       3.789  22.366  49.957  1.00  0.00           H  
ATOM   4572 HH12 ARG A 288       3.246  20.838  49.346  1.00  0.00           H  
ATOM   4573 HH21 ARG A 288       4.007  24.105  48.677  1.00  0.00           H  
ATOM   4574 HH22 ARG A 288       3.657  24.060  46.981  1.00  0.00           H  
ATOM   4575  N   VAL A 289       0.656  21.600  42.039  1.00  0.00           N  
ATOM   4576  CA  VAL A 289      -0.280  22.338  41.188  1.00  0.00           C  
ATOM   4577  C   VAL A 289      -0.393  21.600  39.830  1.00  0.00           C  
ATOM   4578  O   VAL A 289      -1.515  21.419  39.339  1.00  0.00           O  
ATOM   4579  CB  VAL A 289       0.198  23.776  41.014  1.00  0.00           C  
ATOM   4580  CG1 VAL A 289      -0.531  24.474  39.915  1.00  0.00           C  
ATOM   4581  CG2 VAL A 289       0.113  24.560  42.345  1.00  0.00           C  
ATOM   4582  H   VAL A 289       1.530  22.019  42.285  1.00  0.00           H  
ATOM   4583  HA  VAL A 289      -1.178  22.347  41.627  1.00  0.00           H  
ATOM   4584  HB  VAL A 289       1.163  23.738  40.753  1.00  0.00           H  
ATOM   4585 HG11 VAL A 289      -0.191  25.411  39.832  1.00  0.00           H  
ATOM   4586 HG12 VAL A 289      -0.381  23.987  39.054  1.00  0.00           H  
ATOM   4587 HG13 VAL A 289      -1.509  24.492  40.122  1.00  0.00           H  
ATOM   4588 HG21 VAL A 289       0.432  25.497  42.201  1.00  0.00           H  
ATOM   4589 HG22 VAL A 289      -0.835  24.576  42.663  1.00  0.00           H  
ATOM   4590 HG23 VAL A 289       0.687  24.114  43.032  1.00  0.00           H  
ATOM   4591  N   ARG A 290       0.736  21.204  39.234  1.00  0.00           N  
ATOM   4592  CA  ARG A 290       0.689  20.489  37.948  1.00  0.00           C  
ATOM   4593  C   ARG A 290      -0.092  19.157  38.060  1.00  0.00           C  
ATOM   4594  O   ARG A 290      -0.938  18.816  37.248  1.00  0.00           O  
ATOM   4595  CB  ARG A 290       2.103  20.185  37.458  1.00  0.00           C  
ATOM   4596  CG  ARG A 290       2.889  21.490  37.093  1.00  0.00           C  
ATOM   4597  CD  ARG A 290       4.218  21.180  36.395  1.00  0.00           C  
ATOM   4598  NE  ARG A 290       5.080  20.140  36.978  1.00  0.00           N  
ATOM   4599  CZ  ARG A 290       6.139  20.362  37.730  1.00  0.00           C  
ATOM   4600  NH1 ARG A 290       6.431  21.657  37.964  1.00  0.00           N  
ATOM   4601  NH2 ARG A 290       6.915  19.408  38.286  1.00  0.00           N  
ATOM   4602  H   ARG A 290       1.618  21.395  39.664  1.00  0.00           H  
ATOM   4603  HA  ARG A 290       0.234  21.071  37.274  1.00  0.00           H  
ATOM   4604  HB2 ARG A 290       2.046  19.604  36.646  1.00  0.00           H  
ATOM   4605  HB3 ARG A 290       2.598  19.701  38.180  1.00  0.00           H  
ATOM   4606  HG2 ARG A 290       3.076  22.000  37.932  1.00  0.00           H  
ATOM   4607  HG3 ARG A 290       2.325  22.047  36.483  1.00  0.00           H  
ATOM   4608  HD2 ARG A 290       4.748  22.028  36.375  1.00  0.00           H  
ATOM   4609  HD3 ARG A 290       4.004  20.898  35.460  1.00  0.00           H  
ATOM   4610  HE  ARG A 290       4.843  19.187  36.788  1.00  0.00           H  
ATOM   4611 HH11 ARG A 290       7.222  21.897  38.527  1.00  0.00           H  
ATOM   4612 HH12 ARG A 290       5.857  22.377  37.575  1.00  0.00           H  
ATOM   4613 HH21 ARG A 290       7.703  19.667  38.845  1.00  0.00           H  
ATOM   4614 HH22 ARG A 290       6.702  18.442  38.139  1.00  0.00           H  
ATOM   4615  N   THR A 291       0.181  18.456  39.166  1.00  0.00           N  
ATOM   4616  CA  THR A 291      -0.470  17.156  39.413  1.00  0.00           C  
ATOM   4617  C   THR A 291      -1.985  17.317  39.535  1.00  0.00           C  
ATOM   4618  O   THR A 291      -2.737  16.471  39.032  1.00  0.00           O  
ATOM   4619  CB  THR A 291       0.112  16.426  40.630  1.00  0.00           C  
ATOM   4620  OG1 THR A 291       1.534  16.279  40.360  1.00  0.00           O  
ATOM   4621  CG2 THR A 291      -0.469  15.006  40.751  1.00  0.00           C  
ATOM   4622  H   THR A 291       0.833  18.817  39.832  1.00  0.00           H  
ATOM   4623  HA  THR A 291      -0.297  16.582  38.613  1.00  0.00           H  
ATOM   4624  HB  THR A 291      -0.041  16.949  41.469  1.00  0.00           H  
ATOM   4625  HG1 THR A 291       1.971  15.806  41.125  1.00  0.00           H  
ATOM   4626 HG21 THR A 291      -0.075  14.552  41.550  1.00  0.00           H  
ATOM   4627 HG22 THR A 291      -1.462  15.060  40.854  1.00  0.00           H  
ATOM   4628 HG23 THR A 291      -0.247  14.484  39.928  1.00  0.00           H  
ATOM   4629  N   ALA A 292      -2.408  18.356  40.241  1.00  0.00           N  
ATOM   4630  CA  ALA A 292      -3.846  18.584  40.384  1.00  0.00           C  
ATOM   4631  C   ALA A 292      -4.571  18.814  39.065  1.00  0.00           C  
ATOM   4632  O   ALA A 292      -5.718  18.286  38.901  1.00  0.00           O  
ATOM   4633  CB  ALA A 292      -4.103  19.802  41.271  1.00  0.00           C  
ATOM   4634  H   ALA A 292      -1.752  18.977  40.671  1.00  0.00           H  
ATOM   4635  HA  ALA A 292      -4.248  17.783  40.827  1.00  0.00           H  
ATOM   4636  HB1 ALA A 292      -5.088  19.947  41.361  1.00  0.00           H  
ATOM   4637  HB2 ALA A 292      -3.705  19.646  42.175  1.00  0.00           H  
ATOM   4638  HB3 ALA A 292      -3.683  20.610  40.857  1.00  0.00           H  
ATOM   4639  N   LEU A 293      -3.988  19.655  38.190  1.00  0.00           N  
ATOM   4640  CA  LEU A 293      -4.574  19.897  36.887  1.00  0.00           C  
ATOM   4641  C   LEU A 293      -4.699  18.596  36.087  1.00  0.00           C  
ATOM   4642  O   LEU A 293      -5.687  18.305  35.366  1.00  0.00           O  
ATOM   4643  CB  LEU A 293      -3.686  20.918  36.113  1.00  0.00           C  
ATOM   4644  CG  LEU A 293      -3.670  22.372  36.673  1.00  0.00           C  
ATOM   4645  CD1 LEU A 293      -2.801  23.304  35.850  1.00  0.00           C  
ATOM   4646  CD2 LEU A 293      -5.092  22.974  36.644  1.00  0.00           C  
ATOM   4647  H   LEU A 293      -3.139  20.119  38.443  1.00  0.00           H  
ATOM   4648  HA  LEU A 293      -5.485  20.290  37.010  1.00  0.00           H  
ATOM   4649  HB2 LEU A 293      -4.016  20.957  35.170  1.00  0.00           H  
ATOM   4650  HB3 LEU A 293      -2.746  20.576  36.123  1.00  0.00           H  
ATOM   4651  HG  LEU A 293      -3.337  22.358  37.616  1.00  0.00           H  
ATOM   4652 HD11 LEU A 293      -2.824  24.221  36.249  1.00  0.00           H  
ATOM   4653 HD12 LEU A 293      -1.860  22.966  35.846  1.00  0.00           H  
ATOM   4654 HD13 LEU A 293      -3.146  23.340  34.912  1.00  0.00           H  
ATOM   4655 HD21 LEU A 293      -5.067  23.906  37.006  1.00  0.00           H  
ATOM   4656 HD22 LEU A 293      -5.428  22.991  35.702  1.00  0.00           H  
ATOM   4657 HD23 LEU A 293      -5.702  22.415  37.205  1.00  0.00           H  
ATOM   4658  N   LYS A 294      -3.671  17.735  36.186  1.00  0.00           N  
ATOM   4659  CA  LYS A 294      -3.630  16.506  35.376  1.00  0.00           C  
ATOM   4660  C   LYS A 294      -4.758  15.565  35.855  1.00  0.00           C  
ATOM   4661  O   LYS A 294      -5.426  14.908  35.063  1.00  0.00           O  
ATOM   4662  CB  LYS A 294      -2.250  15.832  35.610  1.00  0.00           C  
ATOM   4663  CG  LYS A 294      -2.032  14.521  34.809  1.00  0.00           C  
ATOM   4664  CD  LYS A 294      -0.690  13.871  35.198  1.00  0.00           C  
ATOM   4665  CE  LYS A 294      -0.644  13.265  36.605  1.00  0.00           C  
ATOM   4666  NZ  LYS A 294       0.711  12.624  36.821  1.00  0.00           N  
ATOM   4667  H   LYS A 294      -2.923  17.932  36.819  1.00  0.00           H  
ATOM   4668  HA  LYS A 294      -3.749  16.725  34.408  1.00  0.00           H  
ATOM   4669  HB2 LYS A 294      -2.166  15.621  36.584  1.00  0.00           H  
ATOM   4670  HB3 LYS A 294      -1.536  16.481  35.347  1.00  0.00           H  
ATOM   4671  HG2 LYS A 294      -2.026  14.729  33.831  1.00  0.00           H  
ATOM   4672  HG3 LYS A 294      -2.777  13.885  35.010  1.00  0.00           H  
ATOM   4673  HD2 LYS A 294       0.022  14.571  35.139  1.00  0.00           H  
ATOM   4674  HD3 LYS A 294      -0.497  13.143  34.541  1.00  0.00           H  
ATOM   4675  HE2 LYS A 294      -1.361  12.573  36.696  1.00  0.00           H  
ATOM   4676  HE3 LYS A 294      -0.787  13.984  37.285  1.00  0.00           H  
ATOM   4677  HZ1 LYS A 294       0.749  12.226  37.738  1.00  0.00           H  
ATOM   4678  HZ2 LYS A 294       0.852  11.906  36.140  1.00  0.00           H  
ATOM   4679  HZ3 LYS A 294       1.426  13.317  36.729  1.00  0.00           H  
ATOM   4680  N   LEU A 295      -4.864  15.448  37.171  1.00  0.00           N  
ATOM   4681  CA  LEU A 295      -5.864  14.518  37.765  1.00  0.00           C  
ATOM   4682  C   LEU A 295      -7.311  14.973  37.594  1.00  0.00           C  
ATOM   4683  O   LEU A 295      -8.203  14.161  37.386  1.00  0.00           O  
ATOM   4684  CB  LEU A 295      -5.610  14.402  39.290  1.00  0.00           C  
ATOM   4685  CG  LEU A 295      -4.321  13.733  39.749  1.00  0.00           C  
ATOM   4686  CD1 LEU A 295      -4.161  13.729  41.271  1.00  0.00           C  
ATOM   4687  CD2 LEU A 295      -4.201  12.300  39.251  1.00  0.00           C  
ATOM   4688  H   LEU A 295      -4.270  15.987  37.768  1.00  0.00           H  
ATOM   4689  HA  LEU A 295      -5.756  13.615  37.348  1.00  0.00           H  
ATOM   4690  HB2 LEU A 295      -6.370  13.882  39.680  1.00  0.00           H  
ATOM   4691  HB3 LEU A 295      -5.614  15.329  39.664  1.00  0.00           H  
ATOM   4692  HG  LEU A 295      -3.557  14.252  39.365  1.00  0.00           H  
ATOM   4693 HD11 LEU A 295      -3.302  13.280  41.515  1.00  0.00           H  
ATOM   4694 HD12 LEU A 295      -4.152  14.671  41.608  1.00  0.00           H  
ATOM   4695 HD13 LEU A 295      -4.925  13.234  41.685  1.00  0.00           H  
ATOM   4696 HD21 LEU A 295      -3.342  11.905  39.577  1.00  0.00           H  
ATOM   4697 HD22 LEU A 295      -4.969  11.761  39.598  1.00  0.00           H  
ATOM   4698 HD23 LEU A 295      -4.213  12.292  38.251  1.00  0.00           H  
ATOM   4699  N   ALA A 296      -7.565  16.283  37.645  1.00  0.00           N  
ATOM   4700  CA  ALA A 296      -8.919  16.804  37.605  1.00  0.00           C  
ATOM   4701  C   ALA A 296      -9.526  16.869  36.214  1.00  0.00           C  
ATOM   4702  O   ALA A 296     -10.731  17.151  36.048  1.00  0.00           O  
ATOM   4703  CB  ALA A 296      -8.936  18.187  38.314  1.00  0.00           C  
ATOM   4704  H   ALA A 296      -6.800  16.924  37.713  1.00  0.00           H  
ATOM   4705  HA  ALA A 296      -9.489  16.187  38.147  1.00  0.00           H  
ATOM   4706  HB1 ALA A 296      -9.864  18.560  38.295  1.00  0.00           H  
ATOM   4707  HB2 ALA A 296      -8.640  18.079  39.263  1.00  0.00           H  
ATOM   4708  HB3 ALA A 296      -8.316  18.812  37.840  1.00  0.00           H  
ATOM   4709  N   LEU A 297      -8.726  16.745  35.166  1.00  0.00           N  
ATOM   4710  CA  LEU A 297      -9.263  16.774  33.803  1.00  0.00           C  
ATOM   4711  C   LEU A 297     -10.035  15.462  33.593  1.00  0.00           C  
ATOM   4712  O   LEU A 297      -9.459  14.391  33.908  1.00  0.00           O  
ATOM   4713  CB  LEU A 297      -8.153  16.961  32.780  1.00  0.00           C  
ATOM   4714  CG  LEU A 297      -8.602  17.327  31.347  1.00  0.00           C  
ATOM   4715  CD1 LEU A 297      -7.475  18.000  30.551  1.00  0.00           C  
ATOM   4716  CD2 LEU A 297      -8.959  16.067  30.568  1.00  0.00           C  
ATOM   4717  H   LEU A 297      -7.743  16.630  35.307  1.00  0.00           H  
ATOM   4718  HA  LEU A 297      -9.903  17.539  33.726  1.00  0.00           H  
ATOM   4719  HB2 LEU A 297      -7.637  16.106  32.729  1.00  0.00           H  
ATOM   4720  HB3 LEU A 297      -7.555  17.692  33.109  1.00  0.00           H  
ATOM   4721  HG  LEU A 297      -9.395  17.934  31.387  1.00  0.00           H  
ATOM   4722 HD11 LEU A 297      -7.802  18.221  29.632  1.00  0.00           H  
ATOM   4723 HD12 LEU A 297      -7.194  18.840  31.016  1.00  0.00           H  
ATOM   4724 HD13 LEU A 297      -6.695  17.378  30.486  1.00  0.00           H  
ATOM   4725 HD21 LEU A 297      -9.248  16.317  29.644  1.00  0.00           H  
ATOM   4726 HD22 LEU A 297      -8.159  15.469  30.517  1.00  0.00           H  
ATOM   4727 HD23 LEU A 297      -9.704  15.588  31.032  1.00  0.00           H  
ATOM   4728  N   ASP A 298     -11.273  15.503  33.119  1.00  0.00           N  
ATOM   4729  CA  ASP A 298     -12.034  14.260  32.928  1.00  0.00           C  
ATOM   4730  C   ASP A 298     -11.953  13.846  31.440  1.00  0.00           C  
ATOM   4731  O   ASP A 298     -12.659  14.449  30.599  1.00  0.00           O  
ATOM   4732  CB  ASP A 298     -13.530  14.479  33.259  1.00  0.00           C  
ATOM   4733  CG  ASP A 298     -14.233  13.120  33.282  1.00  0.00           C  
ATOM   4734  OD1 ASP A 298     -13.920  12.204  32.486  1.00  0.00           O  
ATOM   4735  OD2 ASP A 298     -15.087  12.947  34.172  1.00  0.00           O  
ATOM   4736  H   ASP A 298     -11.690  16.383  32.891  1.00  0.00           H  
ATOM   4737  HA  ASP A 298     -11.658  13.536  33.506  1.00  0.00           H  
ATOM   4738  HB2 ASP A 298     -13.947  15.062  32.561  1.00  0.00           H  
ATOM   4739  HB3 ASP A 298     -13.616  14.917  34.154  1.00  0.00           H  
ATOM   4740  N   ARG A 299     -11.046  12.921  31.179  1.00  0.00           N  
ATOM   4741  CA  ARG A 299     -10.712  12.491  29.795  1.00  0.00           C  
ATOM   4742  C   ARG A 299     -11.917  11.771  29.199  1.00  0.00           C  
ATOM   4743  O   ARG A 299     -12.160  11.882  28.001  1.00  0.00           O  
ATOM   4744  CB  ARG A 299      -9.467  11.581  29.756  1.00  0.00           C  
ATOM   4745  CG  ARG A 299      -8.102  12.270  29.987  1.00  0.00           C  
ATOM   4746  CD  ARG A 299      -7.049  11.369  30.656  1.00  0.00           C  
ATOM   4747  NE  ARG A 299      -5.939  12.217  31.116  1.00  0.00           N  
ATOM   4748  CZ  ARG A 299      -5.873  12.986  32.192  1.00  0.00           C  
ATOM   4749  NH1 ARG A 299      -6.838  12.905  33.143  1.00  0.00           N  
ATOM   4750  NH2 ARG A 299      -4.792  13.774  32.390  1.00  0.00           N  
ATOM   4751  H   ARG A 299     -10.564  12.493  31.944  1.00  0.00           H  
ATOM   4752  HA  ARG A 299     -10.526  13.306  29.246  1.00  0.00           H  
ATOM   4753  HB2 ARG A 299      -9.438  11.143  28.857  1.00  0.00           H  
ATOM   4754  HB3 ARG A 299      -9.579  10.883  30.463  1.00  0.00           H  
ATOM   4755  HG2 ARG A 299      -8.248  13.069  30.570  1.00  0.00           H  
ATOM   4756  HG3 ARG A 299      -7.745  12.565  29.101  1.00  0.00           H  
ATOM   4757  HD2 ARG A 299      -6.711  10.698  29.997  1.00  0.00           H  
ATOM   4758  HD3 ARG A 299      -7.457  10.894  31.436  1.00  0.00           H  
ATOM   4759  HE  ARG A 299      -5.123  12.212  30.538  1.00  0.00           H  
ATOM   4760 HH11 ARG A 299      -6.789  13.485  33.956  1.00  0.00           H  
ATOM   4761 HH12 ARG A 299      -7.598  12.265  33.031  1.00  0.00           H  
ATOM   4762 HH21 ARG A 299      -4.739  14.356  33.202  1.00  0.00           H  
ATOM   4763 HH22 ARG A 299      -4.045  13.775  31.725  1.00  0.00           H  
ATOM   4764  N   ASP A 300     -12.667  11.042  30.050  1.00  0.00           N  
ATOM   4765  CA  ASP A 300     -13.861  10.379  29.513  1.00  0.00           C  
ATOM   4766  C   ASP A 300     -14.867  11.348  28.946  1.00  0.00           C  
ATOM   4767  O   ASP A 300     -15.368  11.127  27.832  1.00  0.00           O  
ATOM   4768  CB  ASP A 300     -14.450   9.421  30.545  1.00  0.00           C  
ATOM   4769  CG  ASP A 300     -14.616   8.109  29.768  1.00  0.00           C  
ATOM   4770  OD1 ASP A 300     -13.602   7.361  29.678  1.00  0.00           O  
ATOM   4771  OD2 ASP A 300     -15.740   7.981  29.236  1.00  0.00           O  
ATOM   4772  H   ASP A 300     -12.418  10.956  31.015  1.00  0.00           H  
ATOM   4773  HA  ASP A 300     -13.551   9.814  28.748  1.00  0.00           H  
ATOM   4774  HB2 ASP A 300     -15.333   9.753  30.877  1.00  0.00           H  
ATOM   4775  HB3 ASP A 300     -13.827   9.302  31.318  1.00  0.00           H  
ATOM   4776  N   ILE A 301     -15.142  12.473  29.577  1.00  0.00           N  
ATOM   4777  CA  ILE A 301     -16.039  13.471  29.023  1.00  0.00           C  
ATOM   4778  C   ILE A 301     -15.493  14.142  27.767  1.00  0.00           C  
ATOM   4779  O   ILE A 301     -16.255  14.361  26.797  1.00  0.00           O  
ATOM   4780  CB  ILE A 301     -16.361  14.571  30.070  1.00  0.00           C  
ATOM   4781  CG1 ILE A 301     -17.090  13.890  31.235  1.00  0.00           C  
ATOM   4782  CG2 ILE A 301     -17.180  15.666  29.420  1.00  0.00           C  
ATOM   4783  CD1 ILE A 301     -17.962  14.773  32.085  1.00  0.00           C  
ATOM   4784  H   ILE A 301     -14.719  12.644  30.467  1.00  0.00           H  
ATOM   4785  HA  ILE A 301     -16.896  13.015  28.781  1.00  0.00           H  
ATOM   4786  HB  ILE A 301     -15.504  14.961  30.406  1.00  0.00           H  
ATOM   4787 HG12 ILE A 301     -16.398  13.482  31.830  1.00  0.00           H  
ATOM   4788 HG13 ILE A 301     -17.668  13.169  30.853  1.00  0.00           H  
ATOM   4789 HG21 ILE A 301     -17.386  16.374  30.096  1.00  0.00           H  
ATOM   4790 HG22 ILE A 301     -16.661  16.067  28.665  1.00  0.00           H  
ATOM   4791 HG23 ILE A 301     -18.034  15.280  29.070  1.00  0.00           H  
ATOM   4792 HD11 ILE A 301     -18.384  14.227  32.809  1.00  0.00           H  
ATOM   4793 HD12 ILE A 301     -17.406  15.496  32.495  1.00  0.00           H  
ATOM   4794 HD13 ILE A 301     -18.676  15.183  31.517  1.00  0.00           H  
ATOM   4795  N   ILE A 302     -14.213  14.548  27.800  1.00  0.00           N  
ATOM   4796  CA  ILE A 302     -13.651  15.259  26.656  1.00  0.00           C  
ATOM   4797  C   ILE A 302     -13.695  14.383  25.404  1.00  0.00           C  
ATOM   4798  O   ILE A 302     -14.175  14.811  24.355  1.00  0.00           O  
ATOM   4799  CB  ILE A 302     -12.165  15.682  26.850  1.00  0.00           C  
ATOM   4800  CG1 ILE A 302     -11.996  16.619  28.031  1.00  0.00           C  
ATOM   4801  CG2 ILE A 302     -11.590  16.298  25.572  1.00  0.00           C  
ATOM   4802  CD1 ILE A 302     -12.807  17.885  27.986  1.00  0.00           C  
ATOM   4803  H   ILE A 302     -13.648  14.364  28.604  1.00  0.00           H  
ATOM   4804  HA  ILE A 302     -14.198  16.080  26.491  1.00  0.00           H  
ATOM   4805  HB  ILE A 302     -11.640  14.854  27.046  1.00  0.00           H  
ATOM   4806 HG12 ILE A 302     -11.031  16.875  28.083  1.00  0.00           H  
ATOM   4807 HG13 ILE A 302     -12.254  16.119  28.858  1.00  0.00           H  
ATOM   4808 HG21 ILE A 302     -10.637  16.559  25.727  1.00  0.00           H  
ATOM   4809 HG22 ILE A 302     -11.636  15.629  24.830  1.00  0.00           H  
ATOM   4810 HG23 ILE A 302     -12.121  17.108  25.324  1.00  0.00           H  
ATOM   4811 HD11 ILE A 302     -12.623  18.428  28.806  1.00  0.00           H  
ATOM   4812 HD12 ILE A 302     -12.557  18.412  27.174  1.00  0.00           H  
ATOM   4813 HD13 ILE A 302     -13.780  17.657  27.949  1.00  0.00           H  
ATOM   4814  N   VAL A 303     -13.124  13.201  25.544  1.00  0.00           N  
ATOM   4815  CA  VAL A 303     -12.944  12.252  24.473  1.00  0.00           C  
ATOM   4816  C   VAL A 303     -14.180  11.474  24.037  1.00  0.00           C  
ATOM   4817  O   VAL A 303     -14.415  11.391  22.826  1.00  0.00           O  
ATOM   4818  CB  VAL A 303     -11.857  11.203  24.837  1.00  0.00           C  
ATOM   4819  CG1 VAL A 303     -11.609  10.238  23.695  1.00  0.00           C  
ATOM   4820  CG2 VAL A 303     -10.561  11.911  25.237  1.00  0.00           C  
ATOM   4821  H   VAL A 303     -12.794  12.947  26.453  1.00  0.00           H  
ATOM   4822  HA  VAL A 303     -12.614  12.759  23.677  1.00  0.00           H  
ATOM   4823  HB  VAL A 303     -12.181  10.678  25.624  1.00  0.00           H  
ATOM   4824 HG11 VAL A 303     -10.906   9.579  23.962  1.00  0.00           H  
ATOM   4825 HG12 VAL A 303     -12.456   9.753  23.479  1.00  0.00           H  
ATOM   4826 HG13 VAL A 303     -11.301  10.746  22.890  1.00  0.00           H  
ATOM   4827 HG21 VAL A 303      -9.867  11.230  25.470  1.00  0.00           H  
ATOM   4828 HG22 VAL A 303     -10.237  12.470  24.473  1.00  0.00           H  
ATOM   4829 HG23 VAL A 303     -10.732  12.497  26.029  1.00  0.00           H  
ATOM   4830  N   ASN A 304     -14.879  10.822  24.960  1.00  0.00           N  
ATOM   4831  CA  ASN A 304     -16.040  10.029  24.620  1.00  0.00           C  
ATOM   4832  C   ASN A 304     -17.356  10.780  24.549  1.00  0.00           C  
ATOM   4833  O   ASN A 304     -18.302  10.128  24.095  1.00  0.00           O  
ATOM   4834  CB  ASN A 304     -16.259   8.913  25.659  1.00  0.00           C  
ATOM   4835  CG  ASN A 304     -15.164   7.870  25.620  1.00  0.00           C  
ATOM   4836  OD1 ASN A 304     -14.769   7.447  24.528  1.00  0.00           O  
ATOM   4837  ND2 ASN A 304     -14.725   7.486  26.805  1.00  0.00           N  
ATOM   4838  H   ASN A 304     -14.594  10.881  25.917  1.00  0.00           H  
ATOM   4839  HA  ASN A 304     -15.876   9.601  23.731  1.00  0.00           H  
ATOM   4840  HB2 ASN A 304     -17.135   8.467  25.473  1.00  0.00           H  
ATOM   4841  HB3 ASN A 304     -16.281   9.322  26.571  1.00  0.00           H  
ATOM   4842 HD21 ASN A 304     -15.109   7.889  27.635  1.00  0.00           H  
ATOM   4843 HD22 ASN A 304     -14.008   6.792  26.872  1.00  0.00           H  
ATOM   4844  N   LYS A 305     -17.492  12.013  25.001  1.00  0.00           N  
ATOM   4845  CA  LYS A 305     -18.729  12.755  25.066  1.00  0.00           C  
ATOM   4846  C   LYS A 305     -18.683  14.118  24.390  1.00  0.00           C  
ATOM   4847  O   LYS A 305     -19.729  14.581  23.894  1.00  0.00           O  
ATOM   4848  CB  LYS A 305     -19.145  13.034  26.531  1.00  0.00           C  
ATOM   4849  CG  LYS A 305     -19.564  11.845  27.382  1.00  0.00           C  
ATOM   4850  CD  LYS A 305     -19.161  11.988  28.843  1.00  0.00           C  
ATOM   4851  CE  LYS A 305     -20.045  11.243  29.823  1.00  0.00           C  
ATOM   4852  NZ  LYS A 305     -19.665   9.823  30.082  1.00  0.00           N  
ATOM   4853  H   LYS A 305     -16.666  12.473  25.327  1.00  0.00           H  
ATOM   4854  HA  LYS A 305     -19.447  12.211  24.632  1.00  0.00           H  
ATOM   4855  HB2 LYS A 305     -19.915  13.671  26.507  1.00  0.00           H  
ATOM   4856  HB3 LYS A 305     -18.367  13.468  26.986  1.00  0.00           H  
ATOM   4857  HG2 LYS A 305     -19.134  11.021  27.012  1.00  0.00           H  
ATOM   4858  HG3 LYS A 305     -20.559  11.753  27.333  1.00  0.00           H  
ATOM   4859  HD2 LYS A 305     -19.186  12.960  29.079  1.00  0.00           H  
ATOM   4860  HD3 LYS A 305     -18.227  11.644  28.943  1.00  0.00           H  
ATOM   4861  HE2 LYS A 305     -20.978  11.251  29.464  1.00  0.00           H  
ATOM   4862  HE3 LYS A 305     -20.019  11.733  30.695  1.00  0.00           H  
ATOM   4863  HZ1 LYS A 305     -20.304   9.421  30.737  1.00  0.00           H  
ATOM   4864  HZ2 LYS A 305     -19.698   9.308  29.226  1.00  0.00           H  
ATOM   4865  HZ3 LYS A 305     -18.738   9.789  30.457  1.00  0.00           H  
ATOM   4866  N   VAL A 306     -17.566  14.847  24.445  1.00  0.00           N  
ATOM   4867  CA  VAL A 306     -17.536  16.156  23.786  1.00  0.00           C  
ATOM   4868  C   VAL A 306     -16.963  16.019  22.368  1.00  0.00           C  
ATOM   4869  O   VAL A 306     -17.493  16.641  21.437  1.00  0.00           O  
ATOM   4870  CB  VAL A 306     -16.793  17.225  24.579  1.00  0.00           C  
ATOM   4871  CG1 VAL A 306     -16.594  18.527  23.822  1.00  0.00           C  
ATOM   4872  CG2 VAL A 306     -17.462  17.554  25.922  1.00  0.00           C  
ATOM   4873  H   VAL A 306     -16.761  14.505  24.929  1.00  0.00           H  
ATOM   4874  HA  VAL A 306     -18.484  16.462  23.693  1.00  0.00           H  
ATOM   4875  HB  VAL A 306     -15.884  16.861  24.784  1.00  0.00           H  
ATOM   4876 HG11 VAL A 306     -16.102  19.177  24.401  1.00  0.00           H  
ATOM   4877 HG12 VAL A 306     -16.064  18.352  22.992  1.00  0.00           H  
ATOM   4878 HG13 VAL A 306     -17.485  18.908  23.574  1.00  0.00           H  
ATOM   4879 HG21 VAL A 306     -16.932  18.258  26.395  1.00  0.00           H  
ATOM   4880 HG22 VAL A 306     -18.390  17.889  25.759  1.00  0.00           H  
ATOM   4881 HG23 VAL A 306     -17.499  16.730  26.487  1.00  0.00           H  
ATOM   4882  N   LYS A 307     -15.891  15.255  22.178  1.00  0.00           N  
ATOM   4883  CA  LYS A 307     -15.277  15.095  20.862  1.00  0.00           C  
ATOM   4884  C   LYS A 307     -16.002  13.983  20.098  1.00  0.00           C  
ATOM   4885  O   LYS A 307     -16.533  14.198  19.013  1.00  0.00           O  
ATOM   4886  CB  LYS A 307     -13.791  14.727  20.899  1.00  0.00           C  
ATOM   4887  CG  LYS A 307     -13.081  14.686  19.544  1.00  0.00           C  
ATOM   4888  CD  LYS A 307     -11.648  15.222  19.653  1.00  0.00           C  
ATOM   4889  CE  LYS A 307     -11.145  15.895  18.380  1.00  0.00           C  
ATOM   4890  NZ  LYS A 307     -10.654  14.887  17.407  1.00  0.00           N  
ATOM   4891  H   LYS A 307     -15.493  14.775  22.960  1.00  0.00           H  
ATOM   4892  HA  LYS A 307     -15.381  15.951  20.355  1.00  0.00           H  
ATOM   4893  HB2 LYS A 307     -13.709  13.822  21.316  1.00  0.00           H  
ATOM   4894  HB3 LYS A 307     -13.322  15.400  21.471  1.00  0.00           H  
ATOM   4895  HG2 LYS A 307     -13.590  15.247  18.892  1.00  0.00           H  
ATOM   4896  HG3 LYS A 307     -13.052  13.741  19.219  1.00  0.00           H  
ATOM   4897  HD2 LYS A 307     -11.040  14.457  19.867  1.00  0.00           H  
ATOM   4898  HD3 LYS A 307     -11.617  15.890  20.396  1.00  0.00           H  
ATOM   4899  HE2 LYS A 307     -10.398  16.517  18.612  1.00  0.00           H  
ATOM   4900  HE3 LYS A 307     -11.893  16.413  17.966  1.00  0.00           H  
ATOM   4901  HZ1 LYS A 307     -10.330  15.350  16.582  1.00  0.00           H  
ATOM   4902  HZ2 LYS A 307      -9.903  14.368  17.815  1.00  0.00           H  
ATOM   4903  HZ3 LYS A 307     -11.399  14.264  17.169  1.00  0.00           H  
ATOM   4904  N   ASN A 308     -15.937  12.787  20.660  1.00  0.00           N  
ATOM   4905  CA  ASN A 308     -16.536  11.620  20.068  1.00  0.00           C  
ATOM   4906  C   ASN A 308     -16.181  11.448  18.598  1.00  0.00           C  
ATOM   4907  O   ASN A 308     -17.025  11.627  17.723  1.00  0.00           O  
ATOM   4908  CB  ASN A 308     -18.069  11.649  20.219  1.00  0.00           C  
ATOM   4909  CG  ASN A 308     -18.607  10.227  20.139  1.00  0.00           C  
ATOM   4910  OD1 ASN A 308     -17.966   9.311  20.628  1.00  0.00           O  
ATOM   4911  ND2 ASN A 308     -19.773  10.049  19.534  1.00  0.00           N  
ATOM   4912  H   ASN A 308     -15.453  12.690  21.530  1.00  0.00           H  
ATOM   4913  HA  ASN A 308     -16.196  10.819  20.560  1.00  0.00           H  
ATOM   4914  HB2 ASN A 308     -18.467  12.199  19.485  1.00  0.00           H  
ATOM   4915  HB3 ASN A 308     -18.310  12.049  21.103  1.00  0.00           H  
ATOM   4916 HD21 ASN A 308     -20.261  10.832  19.149  1.00  0.00           H  
ATOM   4917 HD22 ASN A 308     -20.165   9.132  19.463  1.00  0.00           H  
ATOM   4918  N   GLN A 309     -14.932  11.047  18.311  1.00  0.00           N  
ATOM   4919  CA  GLN A 309     -14.408  10.816  16.983  1.00  0.00           C  
ATOM   4920  C   GLN A 309     -13.570   9.542  16.928  1.00  0.00           C  
ATOM   4921  O   GLN A 309     -13.141   9.047  15.874  1.00  0.00           O  
ATOM   4922  CB  GLN A 309     -13.648  12.067  16.529  1.00  0.00           C  
ATOM   4923  CG  GLN A 309     -14.576  13.188  16.100  1.00  0.00           C  
ATOM   4924  CD  GLN A 309     -13.957  14.529  15.859  1.00  0.00           C  
ATOM   4925  OE1 GLN A 309     -12.752  14.793  15.908  1.00  0.00           O  
ATOM   4926  NE2 GLN A 309     -14.789  15.514  15.544  1.00  0.00           N  
ATOM   4927  H   GLN A 309     -14.312  10.895  19.081  1.00  0.00           H  
ATOM   4928  HA  GLN A 309     -15.186  10.694  16.367  1.00  0.00           H  
ATOM   4929  HB2 GLN A 309     -13.062  11.823  15.757  1.00  0.00           H  
ATOM   4930  HB3 GLN A 309     -13.083  12.391  17.287  1.00  0.00           H  
ATOM   4931  HG2 GLN A 309     -15.266  13.299  16.815  1.00  0.00           H  
ATOM   4932  HG3 GLN A 309     -15.020  12.904  15.250  1.00  0.00           H  
ATOM   4933 HE21 GLN A 309     -15.773  15.341  15.494  1.00  0.00           H  
ATOM   4934 HE22 GLN A 309     -14.432  16.429  15.357  1.00  0.00           H  
ATOM   4935  N   GLY A 310     -13.380   8.896  18.070  1.00  0.00           N  
ATOM   4936  CA  GLY A 310     -12.610   7.669  18.156  1.00  0.00           C  
ATOM   4937  C   GLY A 310     -11.193   7.806  18.677  1.00  0.00           C
[truncated: 1,023,517 more chars]
