# Supplementary material for: FastGrow: on-the-fly growing and its application to DYRK1A
Source: J Comput Aided Mol Des. 2022 Aug 22;36(9):639–51. doi: 10.1007/s10822-022-00469-y (PMC9512872; doi:10.1007/s10822-022-00469-y)
Supplement: Supplementary file 3 — (zip 300339 KB) [file 10822_2022_469_MOESM3_ESM.zip › validation_sets/cross_growing/1b32_1b3l/1b3l_core.mol2]

@<TRIPOS>MOLECULE
1b3l
  53   52
SMALL
USER_CHARGES
@<TRIPOS>ATOM
   1 O1          -0.9199    20.8450    17.2416 O.co2        1    LIG  -1.0000
   2 O2          -1.9125    21.0868    15.3126 O.co2        1    LIG   0.0000
   3 O3           4.3916    17.4833    15.7003 O.2          1    LIG   0.0000
   4 O4           2.6007    20.3209    14.0868 O.2          1    LIG   0.0000
   5 N5          -3.2442    17.6432    11.9746 N.4          1    LIG   1.0000
   6 N6           6.5057    14.5476    10.9289 N.4          1    LIG   1.0000
   7 N7           1.4069    19.7738    15.9315 N.am         1    LIG   0.0000
   8 N8           4.9592    19.6705    15.3413 N.am         1    LIG   0.0000
   9 N9           6.9742    16.6791    15.1006 N.3          1    LIG   0.0000
  10 C10         -0.9519    20.6331    16.0027 C.2          1    LIG   0.0000
  11 C11          5.1454    18.3684    15.2479 C.2          1    LIG   0.0000
  12 C12          2.5296    20.0829    15.2968 C.2          1    LIG   0.0000
  13 C13          0.0963    19.7562    15.2968 C.3          1    LIG   0.0000
  14 C14          6.4579    17.9629    14.5324 C.3          1    LIG   0.0000
  15 C15          3.8127    20.1769    16.1080 C.3          1    LIG   0.0000
  16 C16         -3.4763    16.9160    13.2345 C.3          1    LIG   0.0000
  17 C17          6.2695    15.9078    10.4362 C.3          1    LIG   0.0000
  18 C18         -0.4909    18.3587    15.2228 C.3          1    LIG   0.0000
  19 C19          6.2244    17.8339    13.0204 C.3          1    LIG   0.0000
  20 C20         -2.2038    16.9713    14.1047 C.3          1    LIG   0.0000
  21 C21          5.1005    16.6024    11.1178 C.3          1    LIG   0.0000
  22 C22         -1.5614    18.3378    14.0448 C.3          1    LIG   0.0000
  23 C23          5.3824    16.6157    12.6478 C.3          1    LIG   0.0000
  24 H24         -4.0698    17.6065    11.4115 H            1    LIG   0.0000
  25 H25         -3.0204    18.5967    12.1764 H            1    LIG   0.0000
  26 H26         -2.4847    17.2200    11.4805 H            1    LIG   0.0000
  27 H27          7.2832    14.1475    10.4436 H            1    LIG   0.0000
  28 H28          6.7040    14.5777    11.9086 H            1    LIG   0.0000
  29 H29          5.6911    13.9896    10.7707 H            1    LIG   0.0000
  30 H30          1.4636    19.5392    16.9020 H            1    LIG   0.0000
  31 H31          5.5904    20.3054    14.8957 H            1    LIG   0.0000
  32 H32          7.1192    16.7844    16.0844 H            1    LIG   0.0000
  33 H33          6.3083    15.9509    14.9379 H            1    LIG   0.0000
  34 H34          0.2024    20.0954    14.3621 H            1    LIG   0.0000
  35 H35          7.1398    18.6773    14.6893 H            1    LIG   0.0000
  36 H36          3.7124    19.6349    16.9424 H            1    LIG   0.0000
  37 H37         -4.2360    17.3393    13.7282 H            1    LIG   0.0000
  38 H38         -3.7002    15.9626    13.0323 H            1    LIG   0.0000
  39 H39          7.0953    16.4496    10.5928 H            1    LIG   0.0000
  40 H40          6.0824    15.8615     9.4549 H            1    LIG   0.0000
  41 H41         -0.9350    18.1308    16.0893 H            1    LIG   0.0000
  42 H42          0.2336    17.6955    15.0350 H            1    LIG   0.0000
  43 H43          7.1121    17.7586    12.5662 H            1    LIG   0.0000
  44 H44          5.7545    18.6562    12.6994 H            1    LIG   0.0000
  45 H45         -2.4474    16.7665    15.0527 H            1    LIG   0.0000
  46 H46         -1.5518    16.2894    13.7733 H            1    LIG   0.0000
  47 H47          5.0172    17.5396    10.7790 H            1    LIG   0.0000
  48 H48          4.2535    16.1043    10.9321 H            1    LIG   0.0000
  49 H49         -1.1119    18.4739    13.1619 H            1    LIG   0.0000
  50 H50         -2.2472    19.0523    14.1834 H            1    LIG   0.0000
  51 H51          4.5143    16.6505    13.1430 H            1    LIG   0.0000
  52 H52          5.8766    15.7835    12.8995 H            1    LIG   0.0000
  53 R53          3.9776    21.1332    16.3495 Du           1    LIG   0.0000
@<TRIPOS>BOND
   1        1       10 ar
   2        2       10 ar
   3        3       11 2
   4        4       12 2
   5        5       16 1
   6        5       24 1
   7        5       25 1
   8        5       26 1
   9        6       17 1
  10        6       27 1
  11        6       28 1
  12        6       29 1
  13        7       12 am
  14        7       13 1
  15        7       30 1
  16        8       11 am
  17        8       15 1
  18        8       31 1
  19        9       14 1
  20        9       32 1
  21        9       33 1
  22       10       13 1
  23       11       14 1
  24       12       15 1
  25       13       18 1
  26       13       34 1
  27       14       19 1
  28       14       35 1
  29       15       53 1
  30       15       36 1
  31       16       20 1
  32       16       37 1
  33       16       38 1
  34       17       21 1
  35       17       39 1
  36       17       40 1
  37       18       22 1
  38       18       41 1
  39       18       42 1
  40       19       23 1
  41       19       43 1
  42       19       44 1
  43       20       22 1
  44       20       45 1
  45       20       46 1
  46       21       23 1
  47       21       47 1
  48       21       48 1
  49       22       49 1
  50       22       50 1
  51       23       51 1
  52       23       52 1
