# Supplementary material for: FastGrow: on-the-fly growing and its application to DYRK1A
Source: J Comput Aided Mol Des. 2022 Aug 22;36(9):639–51. doi: 10.1007/s10822-022-00469-y (PMC9512872; doi:10.1007/s10822-022-00469-y)
Supplement: Supplementary file 3 — (zip 300339 KB) [file 10822_2022_469_MOESM3_ESM.zip › validation_sets/cross_growing/1b32_1b3l/1b32_core.mol2]

@<TRIPOS>MOLECULE
1b32
  54   53
SMALL
USER_CHARGES
@<TRIPOS>ATOM
   1 O1          -0.5490    20.9310    17.3190 O.co2        1    LIG  -1.0000
   2 O2          -1.7780    20.9220    15.4780 O.co2        1    LIG   0.0000
   3 O3           4.4630    17.5300    15.9270 O.2          1    LIG   0.0000
   4 O4           2.5970    20.3970    14.1110 O.2          1    LIG   0.0000
   5 N5           6.9470    16.5650    15.2090 N.4          1    LIG   1.0000
   6 N6           6.6320    14.4330    10.9630 N.4          1    LIG   1.0000
   7 N7          -2.8640    16.9820    11.7550 N.4          1    LIG   1.0000
   8 N8           5.0540    19.6500    15.3890 N.am         1    LIG   0.0000
   9 N9           1.5540    19.7940    16.0470 N.am         1    LIG   0.0000
  10 C10         -0.7890    20.5490    16.1700 C.2          1    LIG   0.0000
  11 C11          5.2030    18.3330    15.3390 C.2          1    LIG   0.0000
  12 C12          2.6280    20.1380    15.3150 C.2          1    LIG   0.0000
  13 C13          6.4310    17.8370    14.5950 C.3          1    LIG   0.0000
  14 C14          0.2440    19.7000    15.4120 C.3          1    LIG   0.0000
  15 C15          3.9230    20.2920    16.0830 C.3          1    LIG   0.0000
  16 C16          6.4140    15.8330    10.4910 C.3          1    LIG   0.0000
  17 C17         -3.3410    17.2780    13.1450 C.3          1    LIG   0.0000
  18 C18          6.2090    17.7120    13.0770 C.3          1    LIG   0.0000
  19 C19         -0.3060    18.2710    15.3280 C.3          1    LIG   0.0000
  20 C20          5.1970    16.5260    11.0860 C.3          1    LIG   0.0000
  21 C21         -2.1190    17.0690    14.0400 C.3          1    LIG   0.0000
  22 C22          5.2150    16.6570    12.6240 C.3          1    LIG   0.0000
  23 C23         -1.3580    18.3550    14.1870 C.3          1    LIG   0.0000
  24 H24          7.7603    16.2530    14.7019 H            1    LIG   0.0000
  25 H25          6.2315    15.8564    15.1652 H            1    LIG   0.0000
  26 H26          7.1952    16.7330    16.1714 H            1    LIG   0.0000
  27 H27          7.4544    14.0535    10.5206 H            1    LIG   0.0000
  28 H28          5.8314    13.8692    10.7237 H            1    LIG   0.0000
  29 H29          6.7574    14.4313    11.9632 H            1    LIG   0.0000
  30 H30         -3.6259    17.1011    11.1059 H            1    LIG   0.0000
  31 H31         -2.5293    16.0323    11.7097 H            1    LIG   0.0000
  32 H32         -2.1161    17.6136    11.5147 H            1    LIG   0.0000
  33 H33          5.7341    20.2289    14.9392 H            1    LIG   0.0000
  34 H34          1.6529    19.6032    17.0236 H            1    LIG   0.0000
  35 H35          7.2135    18.5978    14.7325 H            1    LIG   0.0000
  36 H36          0.3426    20.0906    14.3884 H            1    LIG   0.0000
  37 H37          3.8150    19.8815    17.0978 H            1    LIG   0.0000
  38 H38          7.3048    16.4239    10.7503 H            1    LIG   0.0000
  39 H39          6.2943    15.8105     9.3978 H            1    LIG   0.0000
  40 H40         -3.6994    18.3155    13.2172 H            1    LIG   0.0000
  41 H41         -4.1504    16.5897    13.4300 H            1    LIG   0.0000
  42 H42          7.1794    17.4775    12.6151 H            1    LIG   0.0000
  43 H43          5.8538    18.6860    12.7095 H            1    LIG   0.0000
  44 H44         -0.7774    17.9745    16.2766 H            1    LIG   0.0000
  45 H45          0.4916    17.5567    15.0758 H            1    LIG   0.0000
  46 H46          5.1350    17.5370    10.6570 H            1    LIG   0.0000
  47 H47          4.3030    15.9516    10.8018 H            1    LIG   0.0000
  48 H48         -2.4494    16.7268    15.0318 H            1    LIG   0.0000
  49 H49         -1.4642    16.3088    13.5891 H            1    LIG   0.0000
  50 H50          4.2101    16.9391    12.9712 H            1    LIG   0.0000
  51 H51          5.4960    15.6882    13.0627 H            1    LIG   0.0000
  52 H52         -0.8415    18.5741    13.2408 H            1    LIG   0.0000
  53 H53         -2.0667    19.1650    14.4140 H            1    LIG   0.0000
  54 R54          4.2400    21.8120    16.1170 Du           1    LIG   0.0000
@<TRIPOS>BOND
   1        1       10 ar
   2        2       10 ar
   3        3       11 2
   4        4       12 2
   5        5       13 1
   6        5       24 1
   7        5       25 1
   8        5       26 1
   9        6       16 1
  10        6       27 1
  11        6       28 1
  12        6       29 1
  13        7       17 1
  14        7       30 1
  15        7       31 1
  16        7       32 1
  17        8       11 am
  18        8       15 1
  19        8       33 1
  20        9       12 am
  21        9       14 1
  22        9       34 1
  23       10       14 1
  24       11       13 1
  25       12       15 1
  26       13       18 1
  27       13       35 1
  28       14       19 1
  29       14       36 1
  30       15       54 1
  31       15       37 1
  32       16       20 1
  33       16       38 1
  34       16       39 1
  35       17       21 1
  36       17       40 1
  37       17       41 1
  38       18       22 1
  39       18       42 1
  40       18       43 1
  41       19       23 1
  42       19       44 1
  43       19       45 1
  44       20       22 1
  45       20       46 1
  46       20       47 1
  47       21       23 1
  48       21       48 1
  49       21       49 1
  50       22       50 1
  51       22       51 1
  52       23       52 1
  53       23       53 1
