# Supplementary material for: FastGrow: on-the-fly growing and its application to DYRK1A
Source: J Comput Aided Mol Des. 2022 Aug 22;36(9):639–51. doi: 10.1007/s10822-022-00469-y (PMC9512872; doi:10.1007/s10822-022-00469-y)
Supplement: Supplementary file 3 — (zip 300339 KB) [file 10822_2022_469_MOESM3_ESM.zip › validation_sets/cross_growing/1b32_1b3l/1b32_ligand.mol2]

@<TRIPOS>MOLECULE
1b32_ligand
  64   63
SMALL
USER_CHARGES
@<TRIPOS>ATOM
   1 N1           6.9470    16.5650    15.2090 N.4          1    LIG   1.0000
   2 C2           6.4310    17.8370    14.5950 C.3          1    LIG   0.0000
   3 C3           5.2030    18.3330    15.3390 C.2          1    LIG   0.0000
   4 O4           4.4630    17.5300    15.9270 O.2          1    LIG   0.0000
   5 C5           6.2090    17.7120    13.0770 C.3          1    LIG   0.0000
   6 C6           5.2150    16.6570    12.6240 C.3          1    LIG   0.0000
   7 C7           5.1970    16.5260    11.0860 C.3          1    LIG   0.0000
   8 C8           6.4140    15.8330    10.4910 C.3          1    LIG   0.0000
   9 N9           6.6320    14.4330    10.9630 N.4          1    LIG   1.0000
  10 N10          5.0540    19.6500    15.3890 N.am         1    LIG   0.0000
  11 C11          3.9230    20.2920    16.0830 C.3          1    LIG   0.0000
  12 C12          2.6280    20.1380    15.3150 C.2          1    LIG   0.0000
  13 O13          2.5970    20.3970    14.1110 O.2          1    LIG   0.0000
  14 C14          4.2400    21.8120    16.1170 C.3          1    LIG   0.0000
  15 C15          5.4510    22.0780    17.0350 C.3          1    LIG   0.0000
  16 S16          5.0080    21.7180    18.7500 S.3          1    LIG   0.0000
  17 C17          5.5970    23.1860    19.5800 C.3          1    LIG   0.0000
  18 N18          1.5540    19.7940    16.0470 N.am         1    LIG   0.0000
  19 C19          0.2440    19.7000    15.4120 C.3          1    LIG   0.0000
  20 C20         -0.7890    20.5490    16.1700 C.2          1    LIG   0.0000
  21 O21         -1.7780    20.9220    15.4780 O.co2        1    LIG   0.0000
  22 C22         -0.3060    18.2710    15.3280 C.3          1    LIG   0.0000
  23 C23         -1.3580    18.3550    14.1870 C.3          1    LIG   0.0000
  24 C24         -2.1190    17.0690    14.0400 C.3          1    LIG   0.0000
  25 C25         -3.3410    17.2780    13.1450 C.3          1    LIG   0.0000
  26 N26         -2.8640    16.9820    11.7550 N.4          1    LIG   1.0000
  27 O27         -0.5490    20.9310    17.3190 O.co2        1    LIG  -1.0000
  28 H28          7.7603    16.2530    14.7019 H            1    LIG   0.0000
  29 H29          6.2315    15.8564    15.1652 H            1    LIG   0.0000
  30 H30          7.1952    16.7330    16.1714 H            1    LIG   0.0000
  31 H31          7.2135    18.5978    14.7325 H            1    LIG   0.0000
  32 H32          7.1794    17.4775    12.6151 H            1    LIG   0.0000
  33 H33          5.8538    18.6860    12.7095 H            1    LIG   0.0000
  34 H34          4.2101    16.9391    12.9712 H            1    LIG   0.0000
  35 H35          5.4960    15.6882    13.0627 H            1    LIG   0.0000
  36 H36          5.1350    17.5370    10.6570 H            1    LIG   0.0000
  37 H37          4.3030    15.9516    10.8018 H            1    LIG   0.0000
  38 H38          7.3048    16.4239    10.7503 H            1    LIG   0.0000
  39 H39          6.2943    15.8105     9.3978 H            1    LIG   0.0000
  40 H40          7.4544    14.0535    10.5206 H            1    LIG   0.0000
  41 H41          5.8314    13.8692    10.7237 H            1    LIG   0.0000
  42 H42          6.7574    14.4313    11.9632 H            1    LIG   0.0000
  43 H43          5.7341    20.2289    14.9392 H            1    LIG   0.0000
  44 H44          3.8150    19.8815    17.0978 H            1    LIG   0.0000
  45 H45          3.3654    22.3580    16.5004 H            1    LIG   0.0000
  46 H46          4.4715    22.1587    15.0991 H            1    LIG   0.0000
  47 H47          5.7503    23.1330    16.9487 H            1    LIG   0.0000
  48 H48          6.2887    21.4332    16.7309 H            1    LIG   0.0000
  49 H49          5.3902    23.1059    20.6574 H            1    LIG   0.0000
  50 H50          5.0827    24.0689    19.1726 H            1    LIG   0.0000
  51 H51          6.6808    23.2871    19.4212 H            1    LIG   0.0000
  52 H52          1.6529    19.6032    17.0236 H            1    LIG   0.0000
  53 H53          0.3426    20.0906    14.3884 H            1    LIG   0.0000
  54 H54         -0.7774    17.9745    16.2766 H            1    LIG   0.0000
  55 H55          0.4916    17.5567    15.0758 H            1    LIG   0.0000
  56 H56         -0.8415    18.5741    13.2408 H            1    LIG   0.0000
  57 H57         -2.0667    19.1650    14.4140 H            1    LIG   0.0000
  58 H58         -2.4494    16.7268    15.0318 H            1    LIG   0.0000
  59 H59         -1.4642    16.3088    13.5891 H            1    LIG   0.0000
  60 H60         -3.6994    18.3155    13.2172 H            1    LIG   0.0000
  61 H61         -4.1504    16.5897    13.4300 H            1    LIG   0.0000
  62 H62         -3.6259    17.1011    11.1059 H            1    LIG   0.0000
  63 H63         -2.5293    16.0323    11.7097 H            1    LIG   0.0000
  64 H64         -2.1161    17.6136    11.5147 H            1    LIG   0.0000
@<TRIPOS>BOND
   1        3        2 1
   2        2        5 1
   3        2        1 1
   4        5        6 1
   5        6        7 1
   6        7        8 1
   7        8        9 1
   8        3        4 2
   9       12       11 1
  10       11       14 1
  11       11       10 1
  12       14       15 1
  13       15       16 1
  14       16       17 1
  15       12       13 2
  16       19       20 1
  17       19       22 1
  18       18       19 1
  19       22       23 1
  20       23       24 1
  21       24       25 1
  22       25       26 1
  23       20       27 ar
  24       20       21 ar
  25       10        3 am
  26       12       18 am
  27        1       28 1
  28        1       29 1
  29        1       30 1
  30        2       31 1
  31        5       32 1
  32        5       33 1
  33        6       34 1
  34        6       35 1
  35        7       36 1
  36        7       37 1
  37        8       38 1
  38        8       39 1
  39        9       40 1
  40        9       41 1
  41        9       42 1
  42       10       43 1
  43       11       44 1
  44       14       45 1
  45       14       46 1
  46       15       47 1
  47       15       48 1
  48       17       49 1
  49       17       50 1
  50       17       51 1
  51       18       52 1
  52       19       53 1
  53       22       54 1
  54       22       55 1
  55       23       56 1
  56       23       57 1
  57       24       58 1
  58       24       59 1
  59       25       60 1
  60       25       61 1
  61       26       62 1
  62       26       63 1
  63       26       64 1
