# Supplementary material for: FastGrow: on-the-fly growing and its application to DYRK1A
Source: J Comput Aided Mol Des. 2022 Aug 22;36(9):639–51. doi: 10.1007/s10822-022-00469-y (PMC9512872; doi:10.1007/s10822-022-00469-y)
Supplement: Supplementary file 3 — (zip 300339 KB) [file 10822_2022_469_MOESM3_ESM.zip › validation_sets/cross_growing/1b32_1b3l/1b3l_ligand.mol2]

@<TRIPOS>MOLECULE
LYS_B_1_GLY_B_2_LYS_B_3
  53   52
SMALL
USER_CHARGES
@<TRIPOS>ATOM
   1 N1           6.9742    16.6791    15.1006 N.3          1    LIG   0.0000
   2 C2           6.4579    17.9629    14.5324 C.3          1    LIG   0.0000
   3 C3           5.1454    18.3684    15.2479 C.2          1    LIG   0.0000
   4 O4           4.3916    17.4833    15.7003 O.2          1    LIG   0.0000
   5 C5           6.2244    17.8339    13.0204 C.3          1    LIG   0.0000
   6 C6           5.3824    16.6157    12.6478 C.3          1    LIG   0.0000
   7 C7           5.1005    16.6024    11.1178 C.3          1    LIG   0.0000
   8 C8           6.2695    15.9078    10.4362 C.3          1    LIG   0.0000
   9 N9           6.5057    14.5476    10.9289 N.4          1    LIG   1.0000
  10 H10          7.1192    16.7844    16.0844 H            1    LIG   0.0000
  11 H11          6.3083    15.9509    14.9379 H            1    LIG   0.0000
  12 H12          7.1398    18.6773    14.6893 H            1    LIG   0.0000
  13 H13          7.1121    17.7586    12.5662 H            1    LIG   0.0000
  14 H14          5.7545    18.6562    12.6994 H            1    LIG   0.0000
  15 H15          4.5143    16.6505    13.1430 H            1    LIG   0.0000
  16 H16          5.8766    15.7835    12.8995 H            1    LIG   0.0000
  17 H17          5.0172    17.5396    10.7790 H            1    LIG   0.0000
  18 H18          4.2535    16.1043    10.9321 H            1    LIG   0.0000
  19 H19          7.0953    16.4496    10.5928 H            1    LIG   0.0000
  20 H20          6.0824    15.8615     9.4549 H            1    LIG   0.0000
  21 H21          7.2832    14.1475    10.4436 H            1    LIG   0.0000
  22 H22          6.7040    14.5777    11.9086 H            1    LIG   0.0000
  23 H23          5.6911    13.9896    10.7707 H            1    LIG   0.0000
  24 N24          4.9592    19.6705    15.3413 N.am         1    LIG   0.0000
  25 C25          3.8127    20.1769    16.1080 C.3          1    LIG   0.0000
  26 C26          2.5296    20.0829    15.2968 C.2          1    LIG   0.0000
  27 O27          2.6007    20.3209    14.0868 O.2          1    LIG   0.0000
  28 H28          5.5904    20.3054    14.8957 H            1    LIG   0.0000
  29 H29          3.9776    21.1332    16.3495 H            1    LIG   0.0000
  30 H30          3.7124    19.6349    16.9424 H            1    LIG   0.0000
  31 N31          1.4069    19.7738    15.9315 N.am         1    LIG   0.0000
  32 C32          0.0963    19.7562    15.2968 C.3          1    LIG   0.0000
  33 C33         -0.9519    20.6331    16.0027 C.2          1    LIG   0.0000
  34 O34         -1.9125    21.0868    15.3126 O.co2        1    LIG   0.0000
  35 C35         -0.4909    18.3587    15.2228 C.3          1    LIG   0.0000
  36 C36         -1.5614    18.3378    14.0448 C.3          1    LIG   0.0000
  37 C37         -2.2038    16.9713    14.1047 C.3          1    LIG   0.0000
  38 C38         -3.4763    16.9160    13.2345 C.3          1    LIG   0.0000
  39 N39         -3.2442    17.6432    11.9746 N.4          1    LIG   1.0000
  40 O40         -0.9199    20.8450    17.2416 O.co2        1    LIG  -1.0000
  41 H41          1.4636    19.5392    16.9020 H            1    LIG   0.0000
  42 H42          0.2024    20.0954    14.3621 H            1    LIG   0.0000
  43 H43         -0.9350    18.1308    16.0893 H            1    LIG   0.0000
  44 H44          0.2336    17.6955    15.0350 H            1    LIG   0.0000
  45 H45         -1.1119    18.4739    13.1619 H            1    LIG   0.0000
  46 H46         -2.2472    19.0523    14.1834 H            1    LIG   0.0000
  47 H47         -2.4474    16.7665    15.0527 H            1    LIG   0.0000
  48 H48         -1.5518    16.2894    13.7733 H            1    LIG   0.0000
  49 H49         -4.2360    17.3393    13.7282 H            1    LIG   0.0000
  50 H50         -3.7002    15.9626    13.0323 H            1    LIG   0.0000
  51 H51         -4.0698    17.6065    11.4115 H            1    LIG   0.0000
  52 H52         -3.0204    18.5967    12.1764 H            1    LIG   0.0000
  53 H53         -2.4847    17.2200    11.4805 H            1    LIG   0.0000
@<TRIPOS>BOND
   1        1        2 1
   2        2        5 1
   3        2        3 1
   4        5        6 1
   5        6        7 1
   6        7        8 1
   7        8        9 1
   8        3        4 2
   9        1       10 1
  10        1       11 1
  11        2       12 1
  12        3       24 am
  13        5       13 1
  14        5       14 1
  15        6       15 1
  16        6       16 1
  17        7       17 1
  18        7       18 1
  19        8       19 1
  20        8       20 1
  21        9       21 1
  22        9       22 1
  23        9       23 1
  24       24       25 1
  25       25       26 1
  26       26       27 2
  27       26       31 am
  28       24       28 1
  29       25       29 1
  30       25       30 1
  31       31       32 1
  32       32       35 1
  33       32       33 1
  34       35       36 1
  35       36       37 1
  36       37       38 1
  37       38       39 1
  38       33       34 ar
  39       33       40 ar
  40       39       53 1
  41       31       41 1
  42       32       42 1
  43       35       43 1
  44       35       44 1
  45       36       45 1
  46       36       46 1
  47       37       47 1
  48       37       48 1
  49       38       49 1
  50       38       50 1
  51       39       51 1
  52       39       52 1
