# Supplementary material for: FastGrow: on-the-fly growing and its application to DYRK1A
Source: J Comput Aided Mol Des. 2022 Aug 22;36(9):639–51. doi: 10.1007/s10822-022-00469-y (PMC9512872; doi:10.1007/s10822-022-00469-y)
Supplement: Supplementary file 3 — (zip 300339 KB) [file 10822_2022_469_MOESM3_ESM.zip › validation_sets/cross_growing/1b32_1b3l/1b32_frag.mol2]

@<TRIPOS>MOLECULE
1b32
  12   11
SMALL
USER_CHARGES
@<TRIPOS>ATOM
   1 S1           5.0080    21.7180    18.7500 S.3          1    LIG   0.0000
   2 C2           5.4510    22.0780    17.0350 C.3          1    LIG   0.0000
   3 C3           4.2400    21.8120    16.1170 C.3          1    LIG   0.0000
   4 C4           5.5970    23.1860    19.5800 C.3          1    LIG   0.0000
   5 H5           5.7503    23.1330    16.9487 H            1    LIG   0.0000
   6 H6           6.2887    21.4332    16.7309 H            1    LIG   0.0000
   7 H7           3.3654    22.3580    16.5004 H            1    LIG   0.0000
   8 H8           4.4715    22.1587    15.0991 H            1    LIG   0.0000
   9 H9           5.3902    23.1059    20.6574 H            1    LIG   0.0000
  10 H10          5.0827    24.0689    19.1726 H            1    LIG   0.0000
  11 H11          6.6808    23.2871    19.4212 H            1    LIG   0.0000
  12 R12          3.9230    20.2920    16.0830 Du           1    LIG   0.0000
@<TRIPOS>BOND
   1        1        2 1
   2        1        4 1
   3        3       12 1
   4        2        3 1
   5        2        5 1
   6        2        6 1
   7        3        7 1
   8        3        8 1
   9        4        9 1
  10        4       10 1
  11        4       11 1
