# Supplementary material for: FastGrow: on-the-fly growing and its application to DYRK1A
Source: J Comput Aided Mol Des. 2022 Aug 22;36(9):639–51. doi: 10.1007/s10822-022-00469-y (PMC9512872; doi:10.1007/s10822-022-00469-y)
Supplement: Supplementary file 3 — (zip 300339 KB) [file 10822_2022_469_MOESM3_ESM.zip › validation_sets/cross_growing/1b3f_1jet/1jet.pdb]

HEADER    COMPLEX (PEPTIDE TRANSPORT/PEPTIDE)     03-JUL-96   1JET              
TITLE     OLIGO-PEPTIDE BINDING PROTEIN (OPPA) COMPLEXED WITH KAK               
COMPND    MOL_ID: 1;                                                            
COMPND   2 MOLECULE: OLIGO-PEPTIDE BINDING PROTEIN;                             
COMPND   3 CHAIN: A;                                                            
COMPND   4 SYNONYM: OPPA;                                                       
COMPND   5 MOL_ID: 2;                                                           
COMPND   6 MOLECULE: PEPTIDE LYS ALA LYS;                                       
COMPND   7 CHAIN: B;                                                            
COMPND   8 ENGINEERED: YES                                                      
SOURCE    MOL_ID: 1;                                                            
SOURCE   2 ORGANISM_SCIENTIFIC: SALMONELLA TYPHIMURIUM;                         
SOURCE   3 ORGANISM_TAXID: 602;                                                 
SOURCE   4 MOL_ID: 2                                                            
KEYWDS    COMPLEX (PEPTIDE TRANSPORT/PEPTIDE), PEPTIDE TRANSPORT                
EXPDTA    X-RAY DIFFRACTION                                                     
AUTHOR    J.TAME,A.J.WILKINSON                                                  
REVDAT   2   24-FEB-09 1JET    1       VERSN                                    
REVDAT   1   15-MAY-97 1JET    0                                                
JRNL        AUTH   J.R.TAME,S.H.SLEIGH,A.J.WILKINSON,J.E.LADBURY                
JRNL        TITL   THE ROLE OF WATER IN SEQUENCE-INDEPENDENT LIGAND             
JRNL        TITL 2 BINDING BY AN OLIGOPEPTIDE TRANSPORTER PROTEIN.              
JRNL        REF    NAT.STRUCT.BIOL.              V.   3   998 1996              
JRNL        REFN                   ISSN 1072-8368                               
JRNL        PMID   8946852                                                      
JRNL        DOI    10.1038/NSB1296-998                                          
REMARK   1                                                                      
REMARK   1 REFERENCE 1                                                          
REMARK   1  AUTH   J.R.TAME,E.J.DODSON,G.MURSHUDOV,C.F.HIGGINS,                 
REMARK   1  AUTH 2 A.J.WILKINSON                                                
REMARK   1  TITL   THE CRYSTAL STRUCTURES OF THE OLIGOPEPTIDE-BINDING           
REMARK   1  TITL 2 PROTEIN OPPA COMPLEXED WITH TRIPEPTIDE AND                   
REMARK   1  TITL 3 TETRAPEPTIDE LIGANDS                                         
REMARK   1  REF    STRUCTURE                     V.   3  1395 1995              
REMARK   1  REFN                   ISSN 0969-2126                               
REMARK   1 REFERENCE 2                                                          
REMARK   1  AUTH   I.D.GLOVER,R.DENNY,N.D.NGUTI,S.MCSWEENEY,                    
REMARK   1  AUTH 2 A.THOMPSON,E.DODSON,A.J.WILKINSON,J.R.H.TAME                 
REMARK   1  TITL   STRUCTURE DETERMINATION OF OPPA AT 2.3 ANGSTROMS             
REMARK   1  TITL 2 RESOLUTION USING MULTIPLE WAVELENGTH ANOMALOUS               
REMARK   1  TITL 3 METHODS                                                      
REMARK   1  REF    ACTA CRYSTALLOGR.,SECT.D      V.  51    39 1995              
REMARK   1  REFN                   ISSN 0907-4449                               
REMARK   1 REFERENCE 3                                                          
REMARK   1  AUTH   J.R.TAME,G.N.MURSHUDOV,E.J.DODSON,T.K.NEIL,                  
REMARK   1  AUTH 2 G.G.DODSON,C.F.HIGGINS,A.J.WILKINSON                         
REMARK   1  TITL   THE STRUCTURAL BASIS OF SEQUENCE-INDEPENDENT                 
REMARK   1  TITL 2 PEPTIDE BINDING BY OPPA PROTEIN                              
REMARK   1  REF    SCIENCE                       V. 264  1578 1994              
REMARK   1  REFN                   ISSN 0036-8075                               
REMARK   2                                                                      
REMARK   2 RESOLUTION.    1.20 ANGSTROMS.                                       
REMARK   3                                                                      
REMARK   3 REFINEMENT.                                                          
REMARK   3   PROGRAM     : PROLSQ                                               
REMARK   3   AUTHORS     : KONNERT,HENDRICKSON                                  
REMARK   3                                                                      
REMARK   3  DATA USED IN REFINEMENT.                                            
REMARK   3   RESOLUTION RANGE HIGH (ANGSTROMS) : 1.20                           
REMARK   3   RESOLUTION RANGE LOW  (ANGSTROMS) : 10.00                          
REMARK   3   DATA CUTOFF            (SIGMA(F)) : 0.000                          
REMARK   3   COMPLETENESS FOR RANGE        (%) : 89.4                           
REMARK   3   NUMBER OF REFLECTIONS             : 162952                         
REMARK   3                                                                      
REMARK   3  FIT TO DATA USED IN REFINEMENT.                                     
REMARK   3   CROSS-VALIDATION METHOD          : NULL                            
REMARK   3   FREE R VALUE TEST SET SELECTION  : NULL                            
REMARK   3   R VALUE     (WORKING + TEST SET) : NULL                            
REMARK   3   R VALUE            (WORKING SET) : 0.229                           
REMARK   3   FREE R VALUE                     : 0.255                           
REMARK   3   FREE R VALUE TEST SET SIZE   (%) : 5.000                           
REMARK   3   FREE R VALUE TEST SET COUNT      : 8181                            
REMARK   3                                                                      
REMARK   3  FIT/AGREEMENT OF MODEL WITH ALL DATA.                               
REMARK   3   R VALUE   (WORKING + TEST SET, NO CUTOFF) : NULL                   
REMARK   3   R VALUE          (WORKING SET, NO CUTOFF) : 0.2290                 
REMARK   3   FREE R VALUE                  (NO CUTOFF) : 0.255                  
REMARK   3   FREE R VALUE TEST SET SIZE (%, NO CUTOFF) : 5.000                  
REMARK   3   FREE R VALUE TEST SET COUNT   (NO CUTOFF) : 8181                   
REMARK   3   TOTAL NUMBER OF REFLECTIONS   (NO CUTOFF) : NULL                   
REMARK   3                                                                      
REMARK   3  NUMBER OF NON-HYDROGEN ATOMS USED IN REFINEMENT.                    
REMARK   3   PROTEIN ATOMS            : 4193                                    
REMARK   3   NUCLEIC ACID ATOMS       : 0                                       
REMARK   3   HETEROGEN ATOMS          : 18                                      
REMARK   3   SOLVENT ATOMS            : 560                                     
REMARK   3                                                                      
REMARK   3  B VALUES.                                                           
REMARK   3   FROM WILSON PLOT           (A**2) : 10.60                          
REMARK   3   MEAN B VALUE      (OVERALL, A**2) : 16.00                          
REMARK   3   OVERALL ANISOTROPIC B VALUE.                                       
REMARK   3    B11 (A**2) : NULL                                                 
REMARK   3    B22 (A**2) : NULL                                                 
REMARK   3    B33 (A**2) : NULL                                                 
REMARK   3    B12 (A**2) : NULL                                                 
REMARK   3    B13 (A**2) : NULL                                                 
REMARK   3    B23 (A**2) : NULL                                                 
REMARK   3                                                                      
REMARK   3  ESTIMATED COORDINATE ERROR.                                         
REMARK   3   ESD FROM LUZZATI PLOT        (A) : NULL                            
REMARK   3   ESD FROM SIGMAA              (A) : NULL                            
REMARK   3   LOW RESOLUTION CUTOFF        (A) : NULL                            
REMARK   3                                                                      
REMARK   3  RMS DEVIATIONS FROM IDEAL VALUES.                                   
REMARK   3   DISTANCE RESTRAINTS.                    RMS    SIGMA               
REMARK   3    BOND LENGTH                     (A) : 0.009 ; 0.025               
REMARK   3    ANGLE DISTANCE                  (A) : 0.019 ; 0.035               
REMARK   3    INTRAPLANAR 1-4 DISTANCE        (A) : 0.021 ; 0.050               
REMARK   3    H-BOND OR METAL COORDINATION    (A) : NULL  ; NULL                
REMARK   3                                                                      
REMARK   3   PLANE RESTRAINT                  (A) : 0.000 ; NULL                
REMARK   3   CHIRAL-CENTER RESTRAINT       (A**3) : 0.088 ; 0.150               
REMARK   3                                                                      
REMARK   3   NON-BONDED CONTACT RESTRAINTS.                                     
REMARK   3    SINGLE TORSION                  (A) : 0.173 ; 0.300               
REMARK   3    MULTIPLE TORSION                (A) : 0.233 ; 0.300               
REMARK   3    H-BOND (X...Y)                  (A) : 0.160 ; 0.300               
REMARK   3    H-BOND (X-H...Y)                (A) : NULL  ; NULL                
REMARK   3                                                                      
REMARK   3   CONFORMATIONAL TORSION ANGLE RESTRAINTS.                           
REMARK   3    SPECIFIED                 (DEGREES) : NULL  ; NULL                
REMARK   3    PLANAR                    (DEGREES) : 2.290 ; 7.000               
REMARK   3    STAGGERED                 (DEGREES) : 15.900; 20.000              
REMARK   3    TRANSVERSE                (DEGREES) : 29.000; 20.000              
REMARK   3                                                                      
REMARK   3  ISOTROPIC THERMAL FACTOR RESTRAINTS.    RMS    SIGMA                
REMARK   3   MAIN-CHAIN BOND               (A**2) : 1.159 ; 4.000               
REMARK   3   MAIN-CHAIN ANGLE              (A**2) : 1.795 ; 6.000               
REMARK   3   SIDE-CHAIN BOND               (A**2) : 3.582 ; 8.000               
REMARK   3   SIDE-CHAIN ANGLE              (A**2) : 5.238 ; 10.000              
REMARK   3                                                                      
REMARK   3  OTHER REFINEMENT REMARKS: NULL                                      
REMARK   4                                                                      
REMARK   4 1JET COMPLIES WITH FORMAT V. 3.15, 01-DEC-08                         
REMARK 100                                                                      
REMARK 100 THIS ENTRY HAS BEEN PROCESSED BY BNL.                                
REMARK 200                                                                      
REMARK 200 EXPERIMENTAL DETAILS                                                 
REMARK 200  EXPERIMENT TYPE                : X-RAY DIFFRACTION                  
REMARK 200  DATE OF DATA COLLECTION        : NULL                               
REMARK 200  TEMPERATURE           (KELVIN) : 120                                
REMARK 200  PH                             : 5.5                                
REMARK 200  NUMBER OF CRYSTALS USED        : 1                                  
REMARK 200                                                                      
REMARK 200  SYNCHROTRON              (Y/N) : Y                                  
REMARK 200  RADIATION SOURCE               : SRS                                
REMARK 200  BEAMLINE                       : PX9.6                              
REMARK 200  X-RAY GENERATOR MODEL          : NULL                               
REMARK 200  MONOCHROMATIC OR LAUE    (M/L) : M                                  
REMARK 200  WAVELENGTH OR RANGE        (A) : 0.87                               
REMARK 200  MONOCHROMATOR                  : NULL                               
REMARK 200  OPTICS                         : NULL                               
REMARK 200                                                                      
REMARK 200  DETECTOR TYPE                  : IMAGE PLATE                        
REMARK 200  DETECTOR MANUFACTURER          : MARRESEARCH                        
REMARK 200  INTENSITY-INTEGRATION SOFTWARE : MOSFLM                             
REMARK 200  DATA SCALING SOFTWARE          : NULL                               
REMARK 200                                                                      
REMARK 200  NUMBER OF UNIQUE REFLECTIONS   : 182213                             
REMARK 200  RESOLUTION RANGE HIGH      (A) : 1.200                              
REMARK 200  RESOLUTION RANGE LOW       (A) : 10.000                             
REMARK 200  REJECTION CRITERIA  (SIGMA(I)) : 0.000                              
REMARK 200                                                                      
REMARK 200 OVERALL.                                                             
REMARK 200  COMPLETENESS FOR RANGE     (%) : 89.4                               
REMARK 200  DATA REDUNDANCY                : 3.200                              
REMARK 200  R MERGE                    (I) : 0.03500                            
REMARK 200  R SYM                      (I) : NULL                               
REMARK 200  <I/SIGMA(I)> FOR THE DATA SET  : 9.5000                             
REMARK 200                                                                      
REMARK 200 IN THE HIGHEST RESOLUTION SHELL.                                     
REMARK 200  HIGHEST RESOLUTION SHELL, RANGE HIGH (A) : NULL                     
REMARK 200  HIGHEST RESOLUTION SHELL, RANGE LOW  (A) : NULL                     
REMARK 200  COMPLETENESS FOR SHELL     (%) : NULL                               
REMARK 200  DATA REDUNDANCY IN SHELL       : NULL                               
REMARK 200  R MERGE FOR SHELL          (I) : NULL                               
REMARK 200  R SYM FOR SHELL            (I) : NULL                               
REMARK 200  <I/SIGMA(I)> FOR SHELL         : NULL                               
REMARK 200                                                                      
REMARK 200 DIFFRACTION PROTOCOL: NULL                                           
REMARK 200 METHOD USED TO DETERMINE THE STRUCTURE: NULL                         
REMARK 200 SOFTWARE USED: CCP4                                                  
REMARK 200 STARTING MODEL: PDB ENTRY 1OLB                                       
REMARK 200                                                                      
REMARK 200 REMARK: FLASH COOLED TO 120K                                         
REMARK 280                                                                      
REMARK 280 CRYSTAL                                                              
REMARK 280 SOLVENT CONTENT, VS   (%): 45.00                                     
REMARK 280 MATTHEWS COEFFICIENT, VM (ANGSTROMS**3/DA): 2.46                     
REMARK 280                                                                      
REMARK 280 CRYSTALLIZATION CONDITIONS: CO-CRYSTALLIZED WITH URANIUM             
REMARK 280  ACETATE, PH 5.5                                                     
REMARK 290                                                                      
REMARK 290 CRYSTALLOGRAPHIC SYMMETRY                                            
REMARK 290 SYMMETRY OPERATORS FOR SPACE GROUP: P 21 21 21                       
REMARK 290                                                                      
REMARK 290      SYMOP   SYMMETRY                                                
REMARK 290     NNNMMM   OPERATOR                                                
REMARK 290       1555   X,Y,Z                                                   
REMARK 290       2555   -X+1/2,-Y,Z+1/2                                         
REMARK 290       3555   -X,Y+1/2,-Z+1/2                                         
REMARK 290       4555   X+1/2,-Y+1/2,-Z                                         
REMARK 290                                                                      
REMARK 290     WHERE NNN -> OPERATOR NUMBER                                     
REMARK 290           MMM -> TRANSLATION VECTOR                                  
REMARK 290                                                                      
REMARK 290 CRYSTALLOGRAPHIC SYMMETRY TRANSFORMATIONS                            
REMARK 290 THE FOLLOWING TRANSFORMATIONS OPERATE ON THE ATOM/HETATM             
REMARK 290 RECORDS IN THIS ENTRY TO PRODUCE CRYSTALLOGRAPHICALLY                
REMARK 290 RELATED MOLECULES.                                                   
REMARK 290   SMTRY1   1  1.000000  0.000000  0.000000        0.00000            
REMARK 290   SMTRY2   1  0.000000  1.000000  0.000000        0.00000            
REMARK 290   SMTRY3   1  0.000000  0.000000  1.000000        0.00000            
REMARK 290   SMTRY1   2 -1.000000  0.000000  0.000000       54.59500            
REMARK 290   SMTRY2   2  0.000000 -1.000000  0.000000        0.00000            
REMARK 290   SMTRY3   2  0.000000  0.000000  1.000000       35.14000            
REMARK 290   SMTRY1   3 -1.000000  0.000000  0.000000        0.00000            
REMARK 290   SMTRY2   3  0.000000  1.000000  0.000000       38.02000            
REMARK 290   SMTRY3   3  0.000000  0.000000 -1.000000       35.14000            
REMARK 290   SMTRY1   4  1.000000  0.000000  0.000000       54.59500            
REMARK 290   SMTRY2   4  0.000000 -1.000000  0.000000       38.02000            
REMARK 290   SMTRY3   4  0.000000  0.000000 -1.000000        0.00000            
REMARK 290                                                                      
REMARK 290 REMARK: NULL                                                         
REMARK 300                                                                      
REMARK 300 BIOMOLECULE: 1                                                       
REMARK 300 SEE REMARK 350 FOR THE AUTHOR PROVIDED AND/OR PROGRAM                
REMARK 300 GENERATED ASSEMBLY INFORMATION FOR THE STRUCTURE IN                  
REMARK 300 THIS ENTRY. THE REMARK MAY ALSO PROVIDE INFORMATION ON               
REMARK 300 BURIED SURFACE AREA.                                                 
REMARK 350                                                                      
REMARK 350 COORDINATES FOR A COMPLETE MULTIMER REPRESENTING THE KNOWN           
REMARK 350 BIOLOGICALLY SIGNIFICANT OLIGOMERIZATION STATE OF THE                
REMARK 350 MOLECULE CAN BE GENERATED BY APPLYING BIOMT TRANSFORMATIONS          
REMARK 350 GIVEN BELOW.  BOTH NON-CRYSTALLOGRAPHIC AND                          
REMARK 350 CRYSTALLOGRAPHIC OPERATIONS ARE GIVEN.                               
REMARK 350                                                                      
REMARK 350 BIOMOLECULE: 1                                                       
REMARK 350 AUTHOR DETERMINED BIOLOGICAL UNIT: DIMERIC                           
REMARK 350 SOFTWARE DETERMINED QUATERNARY STRUCTURE: DIMERIC                    
REMARK 350 SOFTWARE USED: PISA                                                  
REMARK 350 TOTAL BURIED SURFACE AREA: 1630 ANGSTROM**2                          
REMARK 350 SURFACE AREA OF THE COMPLEX: 19570 ANGSTROM**2                       
REMARK 350 CHANGE IN SOLVENT FREE ENERGY: -22.0 KCAL/MOL                        
REMARK 350 APPLY THE FOLLOWING TO CHAINS: A, B                                  
REMARK 350   BIOMT1   1  1.000000  0.000000  0.000000        0.00000            
REMARK 350   BIOMT2   1  0.000000  1.000000  0.000000        0.00000            
REMARK 350   BIOMT3   1  0.000000  0.000000  1.000000        0.00000            
REMARK 500                                                                      
REMARK 500 GEOMETRY AND STEREOCHEMISTRY                                         
REMARK 500 SUBTOPIC: CLOSE CONTACTS IN SAME ASYMMETRIC UNIT                     
REMARK 500                                                                      
REMARK 500 THE FOLLOWING ATOMS ARE IN CLOSE CONTACT.                            
REMARK 500                                                                      
REMARK 500  ATM1  RES C  SSEQI   ATM2  RES C  SSEQI           DISTANCE          
REMARK 500   U    IUM A   520     O    HOH A   531              1.37            
REMARK 500   U    IUM A   522     O    HOH A   535              1.75            
REMARK 500   U    IUM A   518     O    HOH A   527              2.11            
REMARK 500                                                                      
REMARK 500 REMARK: NULL                                                         
REMARK 500                                                                      
REMARK 500 GEOMETRY AND STEREOCHEMISTRY                                         
REMARK 500 SUBTOPIC: COVALENT BOND ANGLES                                       
REMARK 500                                                                      
REMARK 500 THE STEREOCHEMICAL PARAMETERS OF THE FOLLOWING RESIDUES              
REMARK 500 HAVE VALUES WHICH DEVIATE FROM EXPECTED VALUES BY MORE               
REMARK 500 THAN 6*RMSD (M=MODEL NUMBER; RES=RESIDUE NAME; C=CHAIN               
REMARK 500 IDENTIFIER; SSEQ=SEQUENCE NUMBER; I=INSERTION CODE).                 
REMARK 500                                                                      
REMARK 500 STANDARD TABLE:                                                      
REMARK 500 FORMAT: (10X,I3,1X,A3,1X,A1,I4,A1,3(1X,A4,2X),12X,F5.1)              
REMARK 500                                                                      
REMARK 500 EXPECTED VALUES PROTEIN: ENGH AND HUBER, 1999                        
REMARK 500 EXPECTED VALUES NUCLEIC ACID: CLOWNEY ET AL 1996                     
REMARK 500                                                                      
REMARK 500  M RES CSSEQI ATM1   ATM2   ATM3                                     
REMARK 500    CYS A 271   CA  -  CB  -  SG  ANGL. DEV. =   7.7 DEGREES          
REMARK 500                                                                      
REMARK 500 REMARK: NULL                                                         
REMARK 500                                                                      
REMARK 500 GEOMETRY AND STEREOCHEMISTRY                                         
REMARK 500 SUBTOPIC: TORSION ANGLES                                             
REMARK 500                                                                      
REMARK 500 TORSION ANGLES OUTSIDE THE EXPECTED RAMACHANDRAN REGIONS:            
REMARK 500 (M=MODEL NUMBER; RES=RESIDUE NAME; C=CHAIN IDENTIFIER;               
REMARK 500 SSEQ=SEQUENCE NUMBER; I=INSERTION CODE).                             
REMARK 500                                                                      
REMARK 500 STANDARD TABLE:                                                      
REMARK 500 FORMAT:(10X,I3,1X,A3,1X,A1,I4,A1,4X,F7.2,3X,F7.2)                    
REMARK 500                                                                      
REMARK 500 EXPECTED VALUES: GJ KLEYWEGT AND TA JONES (1996). PHI/PSI-           
REMARK 500 CHOLOGY: RAMACHANDRAN REVISITED. STRUCTURE 4, 1395 - 1400            
REMARK 500                                                                      
REMARK 500  M RES CSSEQI        PSI       PHI                                   
REMARK 500    GLN A  13       74.81   -102.36                                   
REMARK 500    GLU A  32       -6.06   -147.14                                   
REMARK 500    GLU A 200      -64.02   -134.27                                   
REMARK 500    ASN A 246       61.88   -103.24                                   
REMARK 500    THR A 354     -169.60   -118.58                                   
REMARK 500    THR A 367      121.61    -39.45                                   
REMARK 500    SER A 368      142.50   -178.29                                   
REMARK 500    THR A 408       55.91    -92.99                                   
REMARK 500    ASP A 410      -71.20   -104.32                                   
REMARK 500    PHE A 426      -60.17    -90.33                                   
REMARK 500                                                                      
REMARK 500 REMARK: NULL                                                         
REMARK 525                                                                      
REMARK 525 SOLVENT                                                              
REMARK 525                                                                      
REMARK 525 THE SOLVENT MOLECULES HAVE CHAIN IDENTIFIERS THAT                    
REMARK 525 INDICATE THE POLYMER CHAIN WITH WHICH THEY ARE MOST                  
REMARK 525 CLOSELY ASSOCIATED. THE REMARK LISTS ALL THE SOLVENT                 
REMARK 525 MOLECULES WHICH ARE MORE THAN 5A AWAY FROM THE                       
REMARK 525 NEAREST POLYMER CHAIN (M = MODEL NUMBER;                             
REMARK 525 RES=RESIDUE NAME; C=CHAIN IDENTIFIER; SSEQ=SEQUENCE                  
REMARK 525 NUMBER; I=INSERTION CODE):                                           
REMARK 525                                                                      
REMARK 525  M RES CSSEQI                                                        
REMARK 525    HOH A 532        DISTANCE =  5.11 ANGSTROMS                       
REMARK 525    HOH A 548        DISTANCE =  5.41 ANGSTROMS                       
REMARK 525    HOH A 910        DISTANCE =  7.25 ANGSTROMS                       
REMARK 525    HOH A 946        DISTANCE =  6.74 ANGSTROMS                       
REMARK 610                                                                      
REMARK 610 MISSING HETEROATOM                                                   
REMARK 610 THE FOLLOWING RESIDUES HAVE MISSING ATOMS (M=MODEL NUMBER;           
REMARK 610 RES=RESIDUE NAME; C=CHAIN IDENTIFIER; SSEQ=SEQUENCE NUMBER;          
REMARK 610 I=INSERTION CODE):                                                   
REMARK 610   M RES C SSEQI                                                      
REMARK 610     IUM A  518                                                       
REMARK 610     IUM A  519                                                       
REMARK 610     IUM A  520                                                       
REMARK 610     IUM A  521                                                       
REMARK 610     IUM A  522                                                       
REMARK 610     IUM A  523                                                       
REMARK 610     IUM A  524                                                       
REMARK 610     IUM A  525                                                       
REMARK 800                                                                      
REMARK 800 SITE                                                                 
REMARK 800 SITE_IDENTIFIER: AC1                                                 
REMARK 800 EVIDENCE_CODE: SOFTWARE                                              
REMARK 800 SITE_DESCRIPTION: BINDING SITE FOR RESIDUE IUM A 518                 
REMARK 800 SITE_IDENTIFIER: AC2                                                 
REMARK 800 EVIDENCE_CODE: SOFTWARE                                              
REMARK 800 SITE_DESCRIPTION: BINDING SITE FOR RESIDUE IUM A 519                 
REMARK 800 SITE_IDENTIFIER: AC3                                                 
REMARK 800 EVIDENCE_CODE: SOFTWARE                                              
REMARK 800 SITE_DESCRIPTION: BINDING SITE FOR RESIDUE IUM A 520                 
REMARK 800 SITE_IDENTIFIER: AC4                                                 
REMARK 800 EVIDENCE_CODE: SOFTWARE                                              
REMARK 800 SITE_DESCRIPTION: BINDING SITE FOR RESIDUE IUM A 521                 
REMARK 800 SITE_IDENTIFIER: AC5                                                 
REMARK 800 EVIDENCE_CODE: SOFTWARE                                              
REMARK 800 SITE_DESCRIPTION: BINDING SITE FOR RESIDUE IUM A 522                 
REMARK 800 SITE_IDENTIFIER: AC6                                                 
REMARK 800 EVIDENCE_CODE: SOFTWARE                                              
REMARK 800 SITE_DESCRIPTION: BINDING SITE FOR RESIDUE IUM A 523                 
REMARK 800 SITE_IDENTIFIER: AC7                                                 
REMARK 800 EVIDENCE_CODE: SOFTWARE                                              
REMARK 800 SITE_DESCRIPTION: BINDING SITE FOR RESIDUE IUM A 524                 
REMARK 800 SITE_IDENTIFIER: AC8                                                 
REMARK 800 EVIDENCE_CODE: SOFTWARE                                              
REMARK 800 SITE_DESCRIPTION: BINDING SITE FOR RESIDUE IUM A 525                 
DBREF  1JET A    1   517  UNP    P06202   OPPA_SALTY      26    542             
DBREF  1JET B    1     3  PDB    1JET     1JET             1      3             
SEQRES   1 A  517  ALA ASP VAL PRO ALA GLY VAL GLN LEU ALA ASP LYS GLN          
SEQRES   2 A  517  THR LEU VAL ARG ASN ASN GLY SER GLU VAL GLN SER LEU          
SEQRES   3 A  517  ASP PRO HIS LYS ILE GLU GLY VAL PRO GLU SER ASN VAL          
SEQRES   4 A  517  SER ARG ASP LEU PHE GLU GLY LEU LEU ILE SER ASP VAL          
SEQRES   5 A  517  GLU GLY HIS PRO SER PRO GLY VAL ALA GLU LYS TRP GLU          
SEQRES   6 A  517  ASN LYS ASP PHE LYS VAL TRP THR PHE HIS LEU ARG GLU          
SEQRES   7 A  517  ASN ALA LYS TRP SER ASP GLY THR PRO VAL THR ALA HIS          
SEQRES   8 A  517  ASP PHE VAL TYR SER TRP GLN ARG LEU ALA ASP PRO ASN          
SEQRES   9 A  517  THR ALA SER PRO TYR ALA SER TYR LEU GLN TYR GLY HIS          
SEQRES  10 A  517  ILE ALA ASN ILE ASP ASP ILE ILE ALA GLY LYS LYS PRO          
SEQRES  11 A  517  ALA THR ASP LEU GLY VAL LYS ALA LEU ASP ASP HIS THR          
SEQRES  12 A  517  PHE GLU VAL THR LEU SER GLU PRO VAL PRO TYR PHE TYR          
SEQRES  13 A  517  LYS LEU LEU VAL HIS PRO SER VAL SER PRO VAL PRO LYS          
SEQRES  14 A  517  SER ALA VAL GLU LYS PHE GLY ASP LYS TRP THR GLN PRO          
SEQRES  15 A  517  ALA ASN ILE VAL THR ASN GLY ALA TYR LYS LEU LYS ASN          
SEQRES  16 A  517  TRP VAL VAL ASN GLU ARG ILE VAL LEU GLU ARG ASN PRO          
SEQRES  17 A  517  GLN TYR TRP ASP ASN ALA LYS THR VAL ILE ASN GLN VAL          
SEQRES  18 A  517  THR TYR LEU PRO ILE SER SER GLU VAL THR ASP VAL ASN          
SEQRES  19 A  517  ARG TYR ARG SER GLY GLU ILE ASP MET THR TYR ASN ASN          
SEQRES  20 A  517  MET PRO ILE GLU LEU PHE GLN LYS LEU LYS LYS GLU ILE          
SEQRES  21 A  517  PRO ASN GLU VAL ARG VAL ASP PRO TYR LEU CYS THR TYR          
SEQRES  22 A  517  TYR TYR GLU ILE ASN ASN GLN LYS ALA PRO PHE ASN ASP          
SEQRES  23 A  517  VAL ARG VAL ARG THR ALA LEU LYS LEU ALA LEU ASP ARG          
SEQRES  24 A  517  ASP ILE ILE VAL ASN LYS VAL LYS ASN GLN GLY ASP LEU          
SEQRES  25 A  517  PRO ALA TYR SER TYR THR PRO PRO TYR THR ASP GLY ALA          
SEQRES  26 A  517  LYS LEU VAL GLU PRO GLU TRP PHE LYS TRP SER GLN GLN          
SEQRES  27 A  517  LYS ARG ASN GLU GLU ALA LYS LYS LEU LEU ALA GLU ALA          
SEQRES  28 A  517  GLY PHE THR ALA ASP LYS PRO LEU THR PHE ASP LEU LEU          
SEQRES  29 A  517  TYR ASN THR SER ASP LEU HIS LYS LYS LEU ALA ILE ALA          
SEQRES  30 A  517  VAL ALA SER ILE TRP LYS LYS ASN LEU GLY VAL ASN VAL          
SEQRES  31 A  517  ASN LEU GLU ASN GLN GLU TRP LYS THR PHE LEU ASP THR          
SEQRES  32 A  517  ARG HIS GLN GLY THR PHE ASP VAL ALA ARG ALA GLY TRP          
SEQRES  33 A  517  CYS ALA ASP TYR ASN GLU PRO THR SER PHE LEU ASN THR          
SEQRES  34 A  517  MET LEU SER ASP SER SER ASN ASN THR ALA HIS TYR LYS          
SEQRES  35 A  517  SER PRO ALA PHE ASP LYS LEU ILE ALA ASP THR LEU LYS          
SEQRES  36 A  517  VAL ALA ASP ASP THR GLN ARG SER GLU LEU TYR ALA LYS          
SEQRES  37 A  517  ALA GLU GLN GLN LEU ASP LYS ASP SER ALA ILE VAL PRO          
SEQRES  38 A  517  VAL TYR TYR TYR VAL ASN ALA ARG LEU VAL LYS PRO TRP          
SEQRES  39 A  517  VAL GLY GLY TYR THR GLY LYS ASP PRO LEU ASP ASN ILE          
SEQRES  40 A  517  TYR VAL LYS ASN LEU TYR ILE ILE LYS HIS                      
SEQRES   1 B    3  LYS ALA LYS                                                  
HET    IUM  A 518       1                                                       
HET    IUM  A 519       1                                                       
HET    IUM  A 520       1                                                       
HET    IUM  A 521       1                                                       
HET    IUM  A 522       1                                                       
HET    IUM  A 523       1                                                       
HET    IUM  A 524       1                                                       
HET    IUM  A 525       1                                                       
HETNAM     IUM URANYL (VI) ION                                                  
FORMUL   3  IUM    8(O2 U 2+)                                                   
FORMUL  11  HOH   *568(H2 O)                                                    
HELIX    1   1 VAL A   34  LEU A   43  1                                  10    
HELIX    2   2 ALA A   90  ALA A  101  1                                  12    
HELIX    3   3 PRO A  103  THR A  105  5                                   3    
HELIX    4   4 ALA A  110  TYR A  115  5                                   6    
HELIX    5   5 ILE A  121  ILE A  125  1                                   5    
HELIX    6   6 ALA A  131  ASP A  133  5                                   3    
HELIX    7   7 PHE A  155  VAL A  160  5                                   6    
HELIX    8   8 PRO A  162  VAL A  164  5                                   3    
HELIX    9   9 LYS A  169  LYS A  178  1                                  10    
HELIX   10  10 ASN A  213  LYS A  215  5                                   3    
HELIX   11  11 GLU A  229  ARG A  237  1                                   9    
HELIX   12  12 PHE A  253  GLU A  259  1                                   7    
HELIX   13  13 PRO A  261  GLU A  263  5                                   3    
HELIX   14  14 VAL A  287  ALA A  296  1                                  10    
HELIX   15  15 ARG A  299  ASN A  304  1                                   6    
HELIX   16  16 GLU A  331  LYS A  334  1                                   4    
HELIX   17  17 GLN A  337  GLU A  350  1                                  14    
HELIX   18  18 ASP A  369  LEU A  386  1                                  18    
HELIX   19  19 TRP A  397  GLN A  406  1                                  10    
HELIX   20  20 PRO A  423  MET A  430  5                                   8    
HELIX   21  21 PRO A  444  LEU A  454  1                                  11    
HELIX   22  22 ASP A  459  LYS A  475  1                                  17    
HELIX   23  23 VAL A  509  ASN A  511  5                                   3    
SHEET    1   A 4 THR A  14  ASN A  18  0                                        
SHEET    2   A 4 GLN A 220  LEU A 224  1  N  GLN A 220   O  LEU A  15           
SHEET    3   A 4 ARG A 201  ARG A 206 -1  N  LEU A 204   O  VAL A 221           
SHEET    4   A 4 TYR A 191  VAL A 197 -1  N  VAL A 197   O  ARG A 201           
SHEET    1   B 2 LEU A  48  SER A  50  0                                        
SHEET    2   B 2 PRO A  56  PRO A  58 -1  N  SER A  57   O  ILE A  49           
SHEET    1   C 4 ALA A  61  LYS A  67  0                                        
SHEET    2   C 4 VAL A  71  LEU A  76 -1  N  HIS A  75   O  GLU A  62           
SHEET    3   C 4 THR A 143  THR A 147 -1  N  VAL A 146   O  TRP A  72           
SHEET    4   C 4 VAL A 136  ASP A 140 -1  N  ASP A 140   O  THR A 143           
SHEET    1   D 2 VAL A 264  PRO A 268  0                                        
SHEET    2   D 2 VAL A 486  LEU A 490 -1  N  ARG A 489   O  ARG A 265           
SHEET    1   E 3 VAL A 411  CYS A 417  0                                        
SHEET    2   E 3 CYS A 271  ILE A 277 -1  N  GLU A 276   O  ALA A 412           
SHEET    3   E 3 ILE A 479  TYR A 484 -1  N  TYR A 483   O  TYR A 273           
SHEET    1   F 2 THR A 360  ASN A 366  0                                        
SHEET    2   F 2 ASN A 389  GLN A 395  1  N  ASN A 389   O  PHE A 361           
SSBOND   1 CYS A  271    CYS A  417                          1555   1555  2.05  
LINK         U   IUM A 518                 OD2 ASP A 323     1555   1555  2.39  
LINK         U   IUM A 522                 OD2 ASP A 362     1555   1555  2.34  
CISPEP   1 ALA A  282    PRO A  283          0         2.98                     
SITE     1 AC1  7 ASP A 323  ASN A 394  HOH A 526  HOH A 527                    
SITE     2 AC1  7 HOH A 573  HOH A 811  HOH A1076                               
SITE     1 AC2  6 HOH A 528  HOH A 529  HOH A 617  HOH A 658                    
SITE     2 AC2  6 HOH A1050  HOH A1079                                          
SITE     1 AC3  7 ASP A 459  HOH A 528  HOH A 530  HOH A 531                    
SITE     2 AC3  7 HOH A 651  HOH A 662  HOH A1080                               
SITE     1 AC4  2 GLU A 251  ASP A 369                                          
SITE     1 AC5  6 GLU A  53  ASP A 362  ASP A 410  HOH A 534                    
SITE     2 AC5  6 HOH A 535  HOH A 621                                          
SITE     1 AC6  3 ASP A 133  HIS A 517  HOH A 595                               
SITE     1 AC7  1 HOH A1027                                                     
SITE     1 AC8  3 ASP A  11  GLU A 342  HOH A1073                               
CRYST1  109.190   76.040   70.280  90.00  90.00  90.00 P 21 21 21    4          
ORIGX1      1.000000  0.000000  0.000000        0.00000                         
ORIGX2      0.000000  1.000000  0.000000        0.00000                         
ORIGX3      0.000000  0.000000  1.000000        0.00000                         
SCALE1      0.009158  0.000000  0.000000        0.00000                         
SCALE2      0.000000  0.013151  0.000000        0.00000                         
SCALE3      0.000000  0.000000  0.014229        0.00000                         
ATOM      1  N   ALA A   1       3.738   8.366  -8.327  1.00 16.07           N  
ATOM      2  CA  ALA A   1       2.432   7.677  -8.142  1.00 17.82           C  
ATOM      3  C   ALA A   1       2.407   6.350  -8.894  1.00 19.36           C  
ATOM      4  O   ALA A   1       3.013   6.218  -9.965  1.00 20.08           O  
ATOM      5  CB  ALA A   1       1.288   8.570  -8.621  1.00 14.00           C  
ATOM      6  N   ASP A   2       1.719   5.371  -8.327  1.00 19.21           N  
ATOM      7  CA  ASP A   2       1.583   4.065  -8.983  1.00 20.95           C  
ATOM      8  C   ASP A   2       0.094   3.864  -9.277  1.00 20.73           C  
ATOM      9  O   ASP A   2      -0.654   3.435  -8.403  1.00 21.71           O  
ATOM     10  CB  ASP A   2       2.144   2.937  -8.142  1.00 30.76           C  
ATOM     11  CG  ASP A   2       3.662   2.850  -8.219  1.00 36.93           C  
ATOM     12  OD1 ASP A   2       4.210   2.980  -9.337  1.00 40.44           O  
ATOM     13  OD2 ASP A   2       4.290   2.660  -7.156  1.00 41.30           O  
ATOM     14  N   VAL A   3      -0.308   4.258 -10.477  1.00 19.71           N  
ATOM     15  CA  VAL A   3      -1.712   4.164 -10.882  1.00 21.84           C  
ATOM     16  C   VAL A   3      -2.087   2.737 -11.254  1.00 23.92           C  
ATOM     17  O   VAL A   3      -1.570   2.148 -12.205  1.00 23.57           O  
ATOM     18  CB  VAL A   3      -1.999   5.118 -12.059  1.00 17.56           C  
ATOM     19  CG1 VAL A   3      -3.471   5.105 -12.433  1.00 16.78           C  
ATOM     20  CG2 VAL A   3      -1.537   6.535 -11.718  1.00 14.73           C  
ATOM     21  N   PRO A   4      -2.985   2.153 -10.476  1.00 25.22           N  
ATOM     22  CA  PRO A   4      -3.470   0.803 -10.680  1.00 26.08           C  
ATOM     23  C   PRO A   4      -3.937   0.602 -12.115  1.00 27.54           C  
ATOM     24  O   PRO A   4      -4.541   1.500 -12.717  1.00 26.23           O  
ATOM     25  CB  PRO A   4      -4.628   0.573  -9.690  1.00 26.61           C  
ATOM     26  CG  PRO A   4      -4.423   1.685  -8.692  1.00 26.22           C  
ATOM     27  CD  PRO A   4      -3.631   2.802  -9.338  1.00 25.56           C  
ATOM     28  N   ALA A   5      -3.633  -0.567 -12.676  1.00 30.07           N  
ATOM     29  CA  ALA A   5      -4.056  -0.872 -14.047  1.00 30.62           C  
ATOM     30  C   ALA A   5      -5.574  -0.728 -14.120  1.00 32.60           C  
ATOM     31  O   ALA A   5      -6.266  -1.129 -13.172  1.00 33.51           O  
ATOM     32  CB  ALA A   5      -3.648  -2.281 -14.427  1.00 31.10           C  
ATOM     33  N   GLY A   6      -6.083  -0.125 -15.191  1.00 32.65           N  
ATOM     34  CA  GLY A   6      -7.513   0.044 -15.331  1.00 32.47           C  
ATOM     35  C   GLY A   6      -8.136   1.278 -14.744  1.00 33.13           C  
ATOM     36  O   GLY A   6      -9.332   1.523 -15.041  1.00 35.34           O  
ATOM     37  N   VAL A   7      -7.454   2.085 -13.923  1.00 31.27           N  
ATOM     38  CA  VAL A   7      -8.131   3.292 -13.417  1.00 29.00           C  
ATOM     39  C   VAL A   7      -8.036   4.352 -14.524  1.00 27.14           C  
ATOM     40  O   VAL A   7      -7.013   4.434 -15.204  1.00 26.01           O  
ATOM     41  CB  VAL A   7      -7.672   3.823 -12.070  1.00 29.69           C  
ATOM     42  CG1 VAL A   7      -6.953   2.754 -11.252  1.00 31.55           C  
ATOM     43  CG2 VAL A   7      -6.820   5.076 -12.150  1.00 28.96           C  
ATOM     44  N   GLN A   8      -9.116   5.104 -14.697  1.00 25.99           N  
ATOM     45  CA  GLN A   8      -9.136   6.160 -15.706  1.00 25.13           C  
ATOM     46  C   GLN A   8      -8.697   7.473 -15.032  1.00 22.13           C  
ATOM     47  O   GLN A   8      -9.302   7.872 -14.035  1.00 20.82           O  
ATOM     48  CB  GLN A   8     -10.504   6.369 -16.312  1.00 34.87           C  
ATOM     49  CG  GLN A   8     -11.122   5.228 -17.090  1.00 49.41           C  
ATOM     50  CD  GLN A   8     -12.585   5.528 -17.414  1.00 57.38           C  
ATOM     51  OE1 GLN A   8     -12.876   6.218 -18.392  1.00 61.09           O  
ATOM     52  NE2 GLN A   8     -13.488   5.028 -16.576  1.00 59.72           N  
ATOM     53  N   LEU A   9      -7.673   8.106 -15.590  1.00 19.52           N  
ATOM     54  CA  LEU A   9      -7.203   9.359 -15.009  1.00 17.38           C  
ATOM     55  C   LEU A   9      -7.958  10.560 -15.553  1.00 16.26           C  
ATOM     56  O   LEU A   9      -8.316  10.637 -16.731  1.00 16.27           O  
ATOM     57  CB  LEU A   9      -5.694   9.514 -15.231  1.00 18.20           C  
ATOM     58  CG  LEU A   9      -4.797   8.556 -14.441  1.00 17.50           C  
ATOM     59  CD1 LEU A   9      -3.347   8.677 -14.882  1.00 18.61           C  
ATOM     60  CD2 LEU A   9      -4.915   8.799 -12.937  1.00 16.87           C  
ATOM     61  N   ALA A  10      -8.221  11.514 -14.662  1.00 14.85           N  
ATOM     62  CA  ALA A  10      -8.891  12.749 -15.040  1.00 13.99           C  
ATOM     63  C   ALA A  10      -7.968  13.487 -16.017  1.00 15.46           C  
ATOM     64  O   ALA A  10      -6.749  13.288 -15.983  1.00 14.24           O  
ATOM     65  CB  ALA A  10      -9.162  13.621 -13.825  1.00 14.75           C  
ATOM     66  N   ASP A  11      -8.555  14.324 -16.866  1.00 16.98           N  
ATOM     67  CA  ASP A  11      -7.747  15.080 -17.827  1.00 17.95           C  
ATOM     68  C   ASP A  11      -6.906  16.116 -17.088  1.00 17.72           C  
ATOM     69  O   ASP A  11      -5.726  16.301 -17.385  1.00 19.60           O  
ATOM     70  CB  ASP A  11      -8.631  15.713 -18.898  1.00 22.02           C  
ATOM     71  CG  ASP A  11      -8.734  14.829 -20.129  1.00 26.76           C  
ATOM     72  OD1 ASP A  11      -8.587  13.594 -20.010  1.00 29.48           O  
ATOM     73  OD2 ASP A  11      -8.934  15.372 -21.239  1.00 32.96           O  
ATOM     74  N   LYS A  12      -7.516  16.759 -16.101  1.00 17.22           N  
ATOM     75  CA  LYS A  12      -6.841  17.758 -15.292  1.00 16.99           C  
ATOM     76  C   LYS A  12      -6.365  17.113 -13.983  1.00 15.80           C  
ATOM     77  O   LYS A  12      -7.160  16.636 -13.174  1.00 16.01           O  
ATOM     78  CB  LYS A  12      -7.761  18.935 -14.984  1.00 24.32           C  
ATOM     79  CG  LYS A  12      -7.022  20.244 -14.722  1.00 36.18           C  
ATOM     80  CD  LYS A  12      -7.825  21.125 -13.771  1.00 47.29           C  
ATOM     81  CE  LYS A  12      -7.145  22.462 -13.534  1.00 53.50           C  
ATOM     82  NZ  LYS A  12      -7.412  22.990 -12.161  1.00 57.71           N  
ATOM     83  N   GLN A  13      -5.044  17.099 -13.822  1.00 12.40           N  
ATOM     84  CA  GLN A  13      -4.431  16.513 -12.634  1.00 11.31           C  
ATOM     85  C   GLN A  13      -4.003  17.615 -11.680  1.00  9.89           C  
ATOM     86  O   GLN A  13      -2.833  17.981 -11.574  1.00 10.06           O  
ATOM     87  CB  GLN A  13      -3.249  15.626 -13.044  1.00  9.84           C  
ATOM     88  CG  GLN A  13      -3.676  14.348 -13.760  1.00 11.51           C  
ATOM     89  CD  GLN A  13      -4.427  13.398 -12.841  1.00 11.05           C  
ATOM     90  OE1 GLN A  13      -4.083  13.259 -11.662  1.00 10.66           O  
ATOM     91  NE2 GLN A  13      -5.456  12.746 -13.367  1.00 10.09           N  
ATOM     92  N   THR A  14      -5.002  18.198 -11.012  1.00 11.27           N  
ATOM     93  CA  THR A  14      -4.738  19.276 -10.054  1.00 10.97           C  
ATOM     94  C   THR A  14      -5.381  18.882  -8.721  1.00 10.70           C  
ATOM     95  O   THR A  14      -6.369  18.142  -8.686  1.00 10.88           O  
ATOM     96  CB  THR A  14      -5.243  20.652 -10.486  1.00 11.76           C  
ATOM     97  OG1 THR A  14      -6.654  20.593 -10.710  1.00 15.65           O  
ATOM     98  CG2 THR A  14      -4.560  21.140 -11.757  1.00 14.38           C  
ATOM     99  N   LEU A  15      -4.795  19.384  -7.647  1.00  9.23           N  
ATOM    100  CA  LEU A  15      -5.281  19.046  -6.310  1.00  8.37           C  
ATOM    101  C   LEU A  15      -5.327  20.265  -5.414  1.00  7.66           C  
ATOM    102  O   LEU A  15      -4.451  21.137  -5.504  1.00  8.38           O  
ATOM    103  CB  LEU A  15      -4.307  18.005  -5.717  1.00  8.04           C  
ATOM    104  CG  LEU A  15      -4.638  17.411  -4.356  1.00  7.34           C  
ATOM    105  CD1 LEU A  15      -5.824  16.459  -4.448  1.00  8.99           C  
ATOM    106  CD2 LEU A  15      -3.425  16.686  -3.778  1.00  8.36           C  
ATOM    107  N   VAL A  16      -6.338  20.334  -4.569  1.00  8.46           N  
ATOM    108  CA  VAL A  16      -6.468  21.412  -3.592  1.00  7.94           C  
ATOM    109  C   VAL A  16      -6.554  20.748  -2.210  1.00  7.56           C  
ATOM    110  O   VAL A  16      -7.434  19.924  -1.945  1.00  7.97           O  
ATOM    111  CB  VAL A  16      -7.668  22.335  -3.804  1.00  8.04           C  
ATOM    112  CG1 VAL A  16      -7.770  23.361  -2.672  1.00  9.80           C  
ATOM    113  CG2 VAL A  16      -7.575  23.058  -5.147  1.00  7.23           C  
ATOM    114  N   ARG A  17      -5.602  21.092  -1.347  1.00  7.15           N  
ATOM    115  CA  ARG A  17      -5.554  20.547   0.001  1.00  6.46           C  
ATOM    116  C   ARG A  17      -5.636  21.659   1.044  1.00  7.11           C  
ATOM    117  O   ARG A  17      -4.946  22.679   0.883  1.00  9.25           O  
ATOM    118  CB  ARG A  17      -4.203  19.839   0.239  1.00  7.00           C  
ATOM    119  CG  ARG A  17      -3.998  18.553  -0.532  1.00  7.62           C  
ATOM    120  CD  ARG A  17      -2.677  17.901  -0.113  1.00  7.96           C  
ATOM    121  NE  ARG A  17      -2.723  17.421   1.265  1.00  9.17           N  
ATOM    122  CZ  ARG A  17      -1.682  16.944   1.943  1.00 11.13           C  
ATOM    123  NH1 ARG A  17      -0.474  16.892   1.386  1.00  8.61           N  
ATOM    124  NH2 ARG A  17      -1.857  16.524   3.198  1.00 12.39           N  
ATOM    125  N   ASN A  18      -6.433  21.453   2.102  1.00  6.28           N  
ATOM    126  CA  ASN A  18      -6.407  22.464   3.163  1.00  7.00           C  
ATOM    127  C   ASN A  18      -5.181  22.106   4.039  1.00  7.31           C  
ATOM    128  O   ASN A  18      -4.852  20.918   4.152  1.00  7.87           O  
ATOM    129  CB  ASN A  18      -7.656  22.587   4.002  1.00  6.02           C  
ATOM    130  CG  ASN A  18      -7.505  23.786   4.941  1.00  6.63           C  
ATOM    131  OD1 ASN A  18      -7.043  24.847   4.495  1.00  7.70           O  
ATOM    132  ND2 ASN A  18      -7.811  23.598   6.213  1.00  5.86           N  
ATOM    133  N   ASN A  19      -4.530  23.109   4.588  1.00  6.08           N  
ATOM    134  CA  ASN A  19      -3.302  22.876   5.351  1.00  7.03           C  
ATOM    135  C   ASN A  19      -3.352  23.410   6.756  1.00  7.07           C  
ATOM    136  O   ASN A  19      -2.311  23.582   7.413  1.00  8.25           O  
ATOM    137  CB  ASN A  19      -2.137  23.505   4.558  1.00  5.74           C  
ATOM    138  CG  ASN A  19      -0.793  22.896   4.914  1.00  8.02           C  
ATOM    139  OD1 ASN A  19      -0.672  21.694   5.163  1.00  7.48           O  
ATOM    140  ND2 ASN A  19       0.224  23.755   4.942  1.00  6.41           N  
ATOM    141  N   GLY A  20      -4.544  23.670   7.287  1.00  7.78           N  
ATOM    142  CA  GLY A  20      -4.736  24.109   8.638  1.00  8.74           C  
ATOM    143  C   GLY A  20      -4.353  25.489   9.052  1.00 10.01           C  
ATOM    144  O   GLY A  20      -5.019  26.065   9.950  1.00 12.31           O  
ATOM    145  N   SER A  21      -3.315  26.110   8.517  1.00  9.15           N  
ATOM    146  CA  SER A  21      -2.881  27.439   8.877  1.00  8.67           C  
ATOM    147  C   SER A  21      -1.832  27.950   7.872  1.00  8.89           C  
ATOM    148  O   SER A  21      -1.367  27.210   7.011  1.00  9.63           O  
ATOM    149  CB ASER A  21      -2.250  27.464  10.277  0.70 12.37           C  
ATOM    150  CB BSER A  21      -2.181  27.509  10.235  0.30  2.31           C  
ATOM    151  OG ASER A  21      -1.231  26.472  10.356  0.70 11.76           O  
ATOM    152  OG BSER A  21      -2.831  27.153  11.370  0.30  1.70           O  
ATOM    153  N   GLU A  22      -1.487  29.221   8.057  1.00  8.08           N  
ATOM    154  CA  GLU A  22      -0.428  29.826   7.249  1.00  7.23           C  
ATOM    155  C   GLU A  22       0.878  29.227   7.793  1.00  8.45           C  
ATOM    156  O   GLU A  22       1.049  29.181   9.016  1.00  8.42           O  
ATOM    157  CB  GLU A  22      -0.440  31.336   7.361  1.00  9.58           C  
ATOM    158  CG  GLU A  22       0.685  32.067   6.678  1.00  9.30           C  
ATOM    159  CD  GLU A  22       0.714  31.943   5.169  1.00 11.60           C  
ATOM    160  OE1 GLU A  22      -0.332  31.697   4.541  1.00 10.22           O  
ATOM    161  OE2 GLU A  22       1.807  32.097   4.573  1.00 14.16           O  
ATOM    162  N   VAL A  23       1.732  28.742   6.903  1.00  7.87           N  
ATOM    163  CA  VAL A  23       2.978  28.129   7.343  1.00  7.44           C  
ATOM    164  C   VAL A  23       3.874  29.132   8.051  1.00  8.83           C  
ATOM    165  O   VAL A  23       3.861  30.340   7.772  1.00  9.40           O  
ATOM    166  CB  VAL A  23       3.758  27.501   6.167  1.00  6.99           C  
ATOM    167  CG1 VAL A  23       2.967  26.352   5.550  1.00  8.78           C  
ATOM    168  CG2 VAL A  23       4.102  28.527   5.101  1.00  7.13           C  
ATOM    169  N   GLN A  24       4.716  28.619   8.948  1.00  6.52           N  
ATOM    170  CA  GLN A  24       5.686  29.456   9.633  1.00  7.45           C  
ATOM    171  C   GLN A  24       6.700  29.994   8.594  1.00  7.78           C  
ATOM    172  O   GLN A  24       7.146  31.131   8.653  1.00  9.63           O  
ATOM    173  CB  GLN A  24       6.532  28.663  10.622  1.00  7.04           C  
ATOM    174  CG  GLN A  24       5.835  28.143  11.860  1.00  8.94           C  
ATOM    175  CD  GLN A  24       6.756  27.154  12.583  1.00  6.15           C  
ATOM    176  OE1 GLN A  24       6.929  26.040  12.076  1.00  6.67           O  
ATOM    177  NE2 GLN A  24       7.328  27.583  13.691  1.00  7.17           N  
ATOM    178  N   SER A  25       7.075  29.092   7.702  1.00  7.32           N  
ATOM    179  CA  SER A  25       8.098  29.353   6.699  1.00  7.51           C  
ATOM    180  C   SER A  25       8.144  28.217   5.686  1.00  8.06           C  
ATOM    181  O   SER A  25       7.541  27.159   5.907  1.00  6.62           O  
ATOM    182  CB  SER A  25       9.434  29.371   7.483  1.00  8.43           C  
ATOM    183  OG  SER A  25      10.554  29.479   6.645  1.00  8.38           O  
ATOM    184  N   LEU A  26       8.875  28.423   4.595  1.00  8.02           N  
ATOM    185  CA  LEU A  26       9.087  27.379   3.602  1.00  7.11           C  
ATOM    186  C   LEU A  26      10.542  26.902   3.713  1.00  7.59           C  
ATOM    187  O   LEU A  26      10.972  26.010   2.992  1.00  8.75           O  
ATOM    188  CB  LEU A  26       8.774  27.814   2.177  1.00  8.18           C  
ATOM    189  CG  LEU A  26       7.290  27.998   1.840  1.00 10.67           C  
ATOM    190  CD1 LEU A  26       7.125  28.310   0.357  1.00 13.40           C  
ATOM    191  CD2 LEU A  26       6.464  26.779   2.221  1.00 11.00           C  
ATOM    192  N   ASP A  27      11.272  27.534   4.626  1.00  6.61           N  
ATOM    193  CA  ASP A  27      12.677  27.162   4.858  1.00  6.87           C  
ATOM    194  C   ASP A  27      12.690  25.962   5.788  1.00  6.31           C  
ATOM    195  O   ASP A  27      12.268  26.070   6.949  1.00  6.63           O  
ATOM    196  CB  ASP A  27      13.378  28.350   5.513  1.00  6.30           C  
ATOM    197  CG  ASP A  27      14.856  28.170   5.735  1.00 11.98           C  
ATOM    198  OD1 ASP A  27      15.352  27.036   5.867  1.00  7.88           O  
ATOM    199  OD2 ASP A  27      15.564  29.218   5.797  1.00 11.11           O  
ATOM    200  N   PRO A  28      13.208  24.827   5.346  1.00  6.07           N  
ATOM    201  CA  PRO A  28      13.269  23.598   6.112  1.00  6.54           C  
ATOM    202  C   PRO A  28      13.900  23.699   7.478  1.00  6.01           C  
ATOM    203  O   PRO A  28      13.656  22.874   8.373  1.00  5.48           O  
ATOM    204  CB  PRO A  28      14.068  22.577   5.244  1.00  8.71           C  
ATOM    205  CG  PRO A  28      13.878  23.143   3.862  1.00  7.97           C  
ATOM    206  CD  PRO A  28      13.716  24.656   3.980  1.00  7.46           C  
ATOM    207  N   HIS A  29      14.772  24.691   7.708  1.00  6.41           N  
ATOM    208  CA  HIS A  29      15.428  24.883   8.979  1.00  6.48           C  
ATOM    209  C   HIS A  29      14.703  25.856   9.895  1.00  6.38           C  
ATOM    210  O   HIS A  29      15.177  26.098  11.010  1.00  8.54           O  
ATOM    211  CB  HIS A  29      16.864  25.425   8.774  1.00  5.81           C  
ATOM    212  CG  HIS A  29      17.726  24.458   8.021  1.00  7.36           C  
ATOM    213  ND1 HIS A  29      18.785  24.867   7.238  1.00  9.76           N  
ATOM    214  CD2 HIS A  29      17.687  23.102   7.936  1.00  7.89           C  
ATOM    215  CE1 HIS A  29      19.358  23.806   6.699  1.00  9.02           C  
ATOM    216  NE2 HIS A  29      18.705  22.718   7.102  1.00  8.17           N  
ATOM    217  N   LYS A  30      13.585  26.418   9.443  1.00  6.27           N  
ATOM    218  CA  LYS A  30      12.845  27.379  10.264  1.00  6.95           C  
ATOM    219  C   LYS A  30      11.448  26.874  10.586  1.00  8.04           C  
ATOM    220  O   LYS A  30      10.580  27.679  10.958  1.00 11.97           O  
ATOM    221  CB  LYS A  30      12.708  28.693   9.473  1.00  8.26           C  
ATOM    222  CG  LYS A  30      14.007  29.284   8.955  1.00 10.42           C  
ATOM    223  CD  LYS A  30      14.881  29.773  10.105  1.00 10.56           C  
ATOM    224  CE  LYS A  30      16.079  30.549   9.549  1.00 11.95           C  
ATOM    225  NZ  LYS A  30      16.727  31.344  10.634  1.00 14.86           N  
ATOM    226  N   ILE A  31      11.192  25.580  10.400  1.00  6.67           N  
ATOM    227  CA  ILE A  31       9.859  25.020  10.603  1.00  6.15           C  
ATOM    228  C   ILE A  31       9.817  23.911  11.641  1.00  5.78           C  
ATOM    229  O   ILE A  31      10.805  23.228  11.919  1.00  5.82           O  
ATOM    230  CB  ILE A  31       9.296  24.456   9.278  1.00  5.63           C  
ATOM    231  CG1 ILE A  31      10.169  23.297   8.770  1.00  6.42           C  
ATOM    232  CG2 ILE A  31       9.177  25.544   8.218  1.00  6.74           C  
ATOM    233  CD1 ILE A  31       9.513  22.546   7.622  1.00  8.95           C  
ATOM    234  N   GLU A  32       8.607  23.706  12.206  1.00  5.87           N  
ATOM    235  CA  GLU A  32       8.475  22.624  13.186  1.00  4.56           C  
ATOM    236  C   GLU A  32       7.109  21.968  13.160  1.00  6.14           C  
ATOM    237  O   GLU A  32       6.917  20.975  13.883  1.00  6.83           O  
ATOM    238  CB  GLU A  32       8.751  23.171  14.597  1.00  5.91           C  
ATOM    239  CG  GLU A  32       7.685  24.142  15.093  1.00  7.26           C  
ATOM    240  CD  GLU A  32       8.234  25.033  16.185  1.00  9.40           C  
ATOM    241  OE1 GLU A  32       8.349  24.547  17.327  1.00 12.19           O  
ATOM    242  OE2 GLU A  32       8.584  26.197  15.885  1.00 11.47           O  
ATOM    243  N   GLY A  33       6.156  22.483  12.383  1.00  5.93           N  
ATOM    244  CA  GLY A  33       4.812  21.929  12.425  1.00  5.79           C  
ATOM    245  C   GLY A  33       4.367  21.059  11.284  1.00  5.50           C  
ATOM    246  O   GLY A  33       4.994  20.918  10.240  1.00  4.97           O  
ATOM    247  N   VAL A  34       3.155  20.493  11.485  1.00  5.39           N  
ATOM    248  CA  VAL A  34       2.521  19.650  10.470  1.00  5.67           C  
ATOM    249  C   VAL A  34       2.224  20.402   9.200  1.00  5.01           C  
ATOM    250  O   VAL A  34       2.608  19.942   8.100  1.00  4.78           O  
ATOM    251  CB  VAL A  34       1.315  18.892  11.052  1.00  5.96           C  
ATOM    252  CG1 VAL A  34       0.515  18.188   9.963  1.00  7.12           C  
ATOM    253  CG2 VAL A  34       1.812  17.863  12.076  1.00  6.37           C  
ATOM    254  N   PRO A  35       1.613  21.579   9.240  1.00  4.71           N  
ATOM    255  CA  PRO A  35       1.335  22.372   8.048  1.00  5.77           C  
ATOM    256  C   PRO A  35       2.605  22.675   7.252  1.00  4.76           C  
ATOM    257  O   PRO A  35       2.648  22.562   6.028  1.00  5.26           O  
ATOM    258  CB  PRO A  35       0.682  23.693   8.514  1.00  4.96           C  
ATOM    259  CG  PRO A  35       0.132  23.270   9.861  1.00  6.66           C  
ATOM    260  CD  PRO A  35       1.084  22.211  10.442  1.00  6.05           C  
ATOM    261  N   GLU A  36       3.669  23.056   7.964  1.00  5.19           N  
ATOM    262  CA  GLU A  36       4.953  23.368   7.347  1.00  5.11           C  
ATOM    263  C   GLU A  36       5.529  22.138   6.637  1.00  4.55           C  
ATOM    264  O   GLU A  36       5.977  22.224   5.497  1.00  4.78           O  
ATOM    265  CB  GLU A  36       5.952  23.881   8.393  1.00  4.42           C  
ATOM    266  CG  GLU A  36       5.639  25.238   8.990  1.00  5.88           C  
ATOM    267  CD  GLU A  36       4.436  25.267   9.899  1.00  6.90           C  
ATOM    268  OE1 GLU A  36       4.081  24.218  10.494  1.00  5.93           O  
ATOM    269  OE2 GLU A  36       3.794  26.328  10.082  1.00  6.85           O  
ATOM    270  N   SER A  37       5.504  20.996   7.325  1.00  5.26           N  
ATOM    271  CA  SER A  37       6.038  19.750   6.786  1.00  4.94           C  
ATOM    272  C   SER A  37       5.239  19.227   5.617  1.00  5.54           C  
ATOM    273  O   SER A  37       5.786  18.597   4.706  1.00  6.31           O  
ATOM    274  CB  SER A  37       6.115  18.690   7.905  1.00  6.46           C  
ATOM    275  OG  SER A  37       6.933  19.195   8.961  1.00  8.82           O  
ATOM    276  N   ASN A  38       3.924  19.473   5.599  1.00  5.32           N  
ATOM    277  CA  ASN A  38       3.071  19.054   4.494  1.00  5.37           C  
ATOM    278  C   ASN A  38       3.572  19.655   3.184  1.00  5.57           C  
ATOM    279  O   ASN A  38       3.675  18.982   2.159  1.00  6.17           O  
ATOM    280  CB  ASN A  38       1.618  19.498   4.720  1.00  6.44           C  
ATOM    281  CG  ASN A  38       0.877  18.638   5.715  1.00  8.23           C  
ATOM    282  OD1 ASN A  38       1.304  17.520   6.034  1.00  9.00           O  
ATOM    283  ND2 ASN A  38      -0.235  19.158   6.228  1.00  7.61           N  
ATOM    284  N   VAL A  39       3.869  20.964   3.219  1.00  5.14           N  
ATOM    285  CA  VAL A  39       4.376  21.640   2.025  1.00  5.98           C  
ATOM    286  C   VAL A  39       5.837  21.251   1.795  1.00  5.10           C  
ATOM    287  O   VAL A  39       6.241  20.975   0.659  1.00  6.27           O  
ATOM    288  CB  VAL A  39       4.237  23.169   2.134  1.00  6.48           C  
ATOM    289  CG1 VAL A  39       4.742  23.843   0.859  1.00  6.88           C  
ATOM    290  CG2 VAL A  39       2.792  23.577   2.405  1.00  5.82           C  
ATOM    291  N   SER A  40       6.612  21.150   2.878  1.00  5.65           N  
ATOM    292  CA  SER A  40       8.026  20.796   2.745  1.00  5.67           C  
ATOM    293  C   SER A  40       8.268  19.493   2.017  1.00  5.75           C  
ATOM    294  O   SER A  40       9.158  19.424   1.150  1.00  5.97           O  
ATOM    295  CB  SER A  40       8.699  20.771   4.127  1.00  5.31           C  
ATOM    296  OG  SER A  40      10.123  20.855   3.941  1.00  6.05           O  
ATOM    297  N   ARG A  41       7.487  18.440   2.289  1.00  5.93           N  
ATOM    298  CA  ARG A  41       7.696  17.156   1.616  1.00  5.07           C  
ATOM    299  C   ARG A  41       7.544  17.232   0.111  1.00  5.55           C  
ATOM    300  O   ARG A  41       8.158  16.433  -0.625  1.00  6.05           O  
ATOM    301  CB  ARG A  41       6.760  16.084   2.190  1.00  6.94           C  
ATOM    302  CG  ARG A  41       7.148  15.646   3.599  1.00  7.39           C  
ATOM    303  CD  ARG A  41       6.352  14.397   3.989  1.00  7.91           C  
ATOM    304  NE  ARG A  41       4.923  14.687   4.031  1.00  6.24           N  
ATOM    305  CZ  ARG A  41       4.315  15.308   5.039  1.00  7.46           C  
ATOM    306  NH1 ARG A  41       4.986  15.669   6.126  1.00  9.61           N  
ATOM    307  NH2 ARG A  41       3.009  15.556   4.976  1.00  8.63           N  
ATOM    308  N   ASP A  42       6.725  18.156  -0.396  1.00  5.63           N  
ATOM    309  CA  ASP A  42       6.545  18.312  -1.824  1.00  6.23           C  
ATOM    310  C   ASP A  42       7.675  19.111  -2.469  1.00  7.53           C  
ATOM    311  O   ASP A  42       7.924  18.932  -3.670  1.00  8.25           O  
ATOM    312  CB  ASP A  42       5.215  19.013  -2.121  1.00  6.95           C  
ATOM    313  CG  ASP A  42       4.008  18.113  -1.949  1.00  9.92           C  
ATOM    314  OD1 ASP A  42       4.111  16.867  -1.949  1.00  6.78           O  
ATOM    315  OD2 ASP A  42       2.893  18.684  -1.825  1.00 10.22           O  
ATOM    316  N   LEU A  43       8.323  19.993  -1.720  1.00  7.32           N  
ATOM    317  CA  LEU A  43       9.374  20.830  -2.259  1.00  6.62           C  
ATOM    318  C   LEU A  43      10.797  20.371  -1.995  1.00  7.15           C  
ATOM    319  O   LEU A  43      11.659  20.632  -2.862  1.00  7.92           O  
ATOM    320  CB  LEU A  43       9.266  22.266  -1.684  1.00  7.09           C  
ATOM    321  CG  LEU A  43       7.990  23.035  -2.002  1.00 10.15           C  
ATOM    322  CD1 LEU A  43       7.969  24.378  -1.282  1.00  8.44           C  
ATOM    323  CD2 LEU A  43       7.833  23.223  -3.504  1.00  9.45           C  
ATOM    324  N   PHE A  44      11.098  19.823  -0.829  1.00  6.03           N  
ATOM    325  CA  PHE A  44      12.471  19.435  -0.507  1.00  6.95           C  
ATOM    326  C   PHE A  44      12.537  17.954  -0.162  1.00  7.31           C  
ATOM    327  O   PHE A  44      11.746  17.446   0.643  1.00  8.33           O  
ATOM    328  CB  PHE A  44      13.016  20.302   0.634  1.00  7.35           C  
ATOM    329  CG  PHE A  44      13.022  21.780   0.329  1.00  7.54           C  
ATOM    330  CD1 PHE A  44      14.043  22.337  -0.437  1.00  8.53           C  
ATOM    331  CD2 PHE A  44      11.996  22.601   0.769  1.00  6.81           C  
ATOM    332  CE1 PHE A  44      14.040  23.690  -0.735  1.00  9.25           C  
ATOM    333  CE2 PHE A  44      11.987  23.955   0.475  1.00  7.56           C  
ATOM    334  CZ  PHE A  44      13.013  24.504  -0.280  1.00  7.92           C  
ATOM    335  N   GLU A  45      13.496  17.256  -0.786  1.00  6.99           N  
ATOM    336  CA  GLU A  45      13.634  15.819  -0.546  1.00  6.20           C  
ATOM    337  C   GLU A  45      14.985  15.484   0.064  1.00  6.71           C  
ATOM    338  O   GLU A  45      16.028  15.863  -0.480  1.00  7.20           O  
ATOM    339  CB  GLU A  45      13.433  15.064  -1.862  1.00  6.84           C  
ATOM    340  CG  GLU A  45      13.681  13.569  -1.739  1.00  5.85           C  
ATOM    341  CD  GLU A  45      13.485  12.850  -3.053  1.00  9.28           C  
ATOM    342  OE1 GLU A  45      14.422  12.791  -3.874  1.00  9.80           O  
ATOM    343  OE2 GLU A  45      12.362  12.341  -3.273  1.00 10.60           O  
ATOM    344  N   GLY A  46      14.965  14.777   1.186  1.00  6.05           N  
ATOM    345  CA  GLY A  46      16.156  14.375   1.893  1.00  6.84           C  
ATOM    346  C   GLY A  46      16.703  13.028   1.418  1.00  6.00           C  
ATOM    347  O   GLY A  46      16.380  12.534   0.345  1.00  6.78           O  
ATOM    348  N   LEU A  47      17.545  12.442   2.259  1.00  7.13           N  
ATOM    349  CA  LEU A  47      18.192  11.166   1.946  1.00  6.25           C  
ATOM    350  C   LEU A  47      17.179  10.054   1.712  1.00  7.03           C  
ATOM    351  O   LEU A  47      17.267   9.284   0.749  1.00  7.00           O  
ATOM    352  CB  LEU A  47      19.154  10.796   3.077  1.00  7.12           C  
ATOM    353  CG  LEU A  47      20.316  11.782   3.300  1.00  6.86           C  
ATOM    354  CD1 LEU A  47      21.007  11.467   4.612  1.00  7.77           C  
ATOM    355  CD2 LEU A  47      21.296  11.736   2.132  1.00  8.41           C  
ATOM    356  N   LEU A  48      16.233   9.932   2.634  1.00  6.65           N  
ATOM    357  CA  LEU A  48      15.170   8.950   2.566  1.00  6.76           C  
ATOM    358  C   LEU A  48      13.825   9.692   2.555  1.00  7.72           C  
ATOM    359  O   LEU A  48      13.751  10.854   2.966  1.00  7.23           O  
ATOM    360  CB  LEU A  48      15.170   8.010   3.768  1.00  7.36           C  
ATOM    361  CG  LEU A  48      16.101   6.808   3.751  1.00  7.28           C  
ATOM    362  CD1 LEU A  48      17.566   7.201   3.817  1.00  9.53           C  
ATOM    363  CD2 LEU A  48      15.773   5.870   4.917  1.00  9.51           C  
ATOM    364  N   ILE A  49      12.801   9.016   2.063  1.00  7.33           N  
ATOM    365  CA  ILE A  49      11.438   9.539   2.050  1.00  7.35           C  
ATOM    366  C   ILE A  49      10.539   8.401   2.562  1.00  8.67           C  
ATOM    367  O   ILE A  49      11.015   7.255   2.633  1.00  8.37           O  
ATOM    368  CB  ILE A  49      10.907   9.992   0.684  1.00  6.85           C  
ATOM    369  CG1 ILE A  49      10.969   8.870  -0.359  1.00  7.33           C  
ATOM    370  CG2 ILE A  49      11.641  11.230   0.181  1.00  7.03           C  
ATOM    371  CD1 ILE A  49      10.312   9.200  -1.687  1.00  9.40           C  
ATOM    372  N   SER A  50       9.298   8.697   2.915  1.00  7.75           N  
ATOM    373  CA  SER A  50       8.392   7.611   3.317  1.00  8.31           C  
ATOM    374  C   SER A  50       7.685   7.115   2.052  1.00  8.42           C  
ATOM    375  O   SER A  50       7.346   7.946   1.194  1.00 10.08           O  
ATOM    376  CB  SER A  50       7.335   8.085   4.306  1.00  7.47           C  
ATOM    377  OG  SER A  50       7.917   8.569   5.498  1.00  9.25           O  
ATOM    378  N   ASP A  51       7.474   5.811   1.930  1.00  8.55           N  
ATOM    379  CA  ASP A  51       6.714   5.335   0.749  1.00  8.27           C  
ATOM    380  C   ASP A  51       5.245   5.622   1.038  1.00  9.29           C  
ATOM    381  O   ASP A  51       4.922   6.211   2.095  1.00  8.52           O  
ATOM    382  CB  ASP A  51       7.001   3.881   0.470  1.00 10.70           C  
ATOM    383  CG  ASP A  51       6.521   2.875   1.478  1.00 15.03           C  
ATOM    384  OD1 ASP A  51       5.776   3.212   2.425  1.00 11.56           O  
ATOM    385  OD2 ASP A  51       6.886   1.666   1.349  1.00 17.38           O  
ATOM    386  N   VAL A  52       4.308   5.154   0.213  1.00 11.57           N  
ATOM    387  CA  VAL A  52       2.887   5.414   0.445  1.00 12.34           C  
ATOM    388  C   VAL A  52       2.324   4.824   1.719  1.00 13.15           C  
ATOM    389  O   VAL A  52       1.236   5.238   2.173  1.00 15.50           O  
ATOM    390  CB  VAL A  52       1.992   4.976  -0.737  1.00 15.99           C  
ATOM    391  CG1 VAL A  52       2.062   6.008  -1.850  1.00 18.36           C  
ATOM    392  CG2 VAL A  52       2.356   3.598  -1.248  1.00 14.36           C  
ATOM    393  N   GLU A  53       2.998   3.851   2.330  1.00 11.54           N  
ATOM    394  CA  GLU A  53       2.536   3.257   3.574  1.00 11.42           C  
ATOM    395  C   GLU A  53       3.372   3.708   4.757  1.00 11.14           C  
ATOM    396  O   GLU A  53       3.209   3.205   5.874  1.00 12.57           O  
ATOM    397  CB  GLU A  53       2.548   1.732   3.468  1.00 13.25           C  
ATOM    398  CG  GLU A  53       1.594   1.256   2.368  1.00 16.16           C  
ATOM    399  CD  GLU A  53       1.572  -0.261   2.324  1.00 21.15           C  
ATOM    400  OE1 GLU A  53       1.898  -0.861   3.374  1.00 17.88           O  
ATOM    401  OE2 GLU A  53       1.233  -0.795   1.248  1.00 19.48           O  
ATOM    402  N   GLY A  54       4.287   4.657   4.527  1.00  9.67           N  
ATOM    403  CA  GLY A  54       5.113   5.171   5.589  1.00  9.54           C  
ATOM    404  C   GLY A  54       6.427   4.494   5.854  1.00  9.27           C  
ATOM    405  O   GLY A  54       7.133   4.898   6.802  1.00 11.03           O  
ATOM    406  N   HIS A  55       6.822   3.485   5.083  1.00  9.04           N  
ATOM    407  CA  HIS A  55       8.119   2.839   5.321  1.00  8.75           C  
ATOM    408  C   HIS A  55       9.252   3.729   4.804  1.00  7.96           C  
ATOM    409  O   HIS A  55       9.175   4.246   3.693  1.00  8.67           O  
ATOM    410  CB  HIS A  55       8.216   1.525   4.554  1.00 11.76           C  
ATOM    411  CG  HIS A  55       7.068   0.585   4.717  1.00 16.85           C  
ATOM    412  ND1 HIS A  55       6.236   0.262   3.663  1.00 14.90           N  
ATOM    413  CD2 HIS A  55       6.612  -0.106   5.789  1.00 18.74           C  
ATOM    414  CE1 HIS A  55       5.313  -0.586   4.086  1.00 17.15           C  
ATOM    415  NE2 HIS A  55       5.509  -0.827   5.369  1.00 19.27           N  
ATOM    416  N   PRO A  56      10.292   3.882   5.594  1.00  9.22           N  
ATOM    417  CA  PRO A  56      11.481   4.643   5.198  1.00  9.34           C  
ATOM    418  C   PRO A  56      11.963   4.057   3.876  1.00  8.85           C  
ATOM    419  O   PRO A  56      12.095   2.823   3.769  1.00 10.43           O  
ATOM    420  CB  PRO A  56      12.524   4.462   6.303  1.00 10.53           C  
ATOM    421  CG  PRO A  56      11.675   3.990   7.463  1.00 11.74           C  
ATOM    422  CD  PRO A  56      10.437   3.289   6.919  1.00 10.53           C  
ATOM    423  N   SER A  57      12.145   4.863   2.854  1.00  8.41           N  
ATOM    424  CA  SER A  57      12.520   4.400   1.526  1.00  9.13           C  
ATOM    425  C   SER A  57      13.506   5.359   0.877  1.00  9.81           C  
ATOM    426  O   SER A  57      13.710   6.488   1.322  1.00  8.00           O  
ATOM    427  CB  SER A  57      11.261   4.335   0.638  1.00 11.02           C  
ATOM    428  OG  SER A  57      10.310   3.427   1.157  1.00 20.20           O  
ATOM    429  N   PRO A  58      14.108   4.923  -0.215  1.00  9.71           N  
ATOM    430  CA  PRO A  58      15.082   5.718  -0.938  1.00  9.81           C  
ATOM    431  C   PRO A  58      14.545   7.078  -1.349  1.00  9.29           C  
ATOM    432  O   PRO A  58      13.473   7.179  -1.947  1.00  8.81           O  
ATOM    433  CB  PRO A  58      15.478   4.893  -2.185  1.00 10.77           C  
ATOM    434  CG  PRO A  58      15.126   3.492  -1.736  1.00 11.99           C  
ATOM    435  CD  PRO A  58      13.931   3.594  -0.792  1.00 10.46           C  
ATOM    436  N   GLY A  59      15.306   8.124  -1.031  1.00  8.08           N  
ATOM    437  CA  GLY A  59      14.943   9.499  -1.447  1.00  7.40           C  
ATOM    438  C   GLY A  59      16.070   9.941  -2.394  1.00  8.30           C  
ATOM    439  O   GLY A  59      16.252   9.347  -3.466  1.00  8.90           O  
ATOM    440  N   VAL A  60      16.873  10.913  -1.954  1.00  7.49           N  
ATOM    441  CA  VAL A  60      18.036  11.301  -2.779  1.00  7.93           C  
ATOM    442  C   VAL A  60      19.028  10.134  -2.714  1.00  8.16           C  
ATOM    443  O   VAL A  60      19.666   9.812  -3.718  1.00 10.15           O  
ATOM    444  CB  VAL A  60      18.686  12.616  -2.366  1.00  7.64           C  
ATOM    445  CG1 VAL A  60      20.002  12.842  -3.119  1.00  8.89           C  
ATOM    446  CG2 VAL A  60      17.752  13.797  -2.628  1.00  8.25           C  
ATOM    447  N   ALA A  61      19.128   9.466  -1.572  1.00  8.00           N  
ATOM    448  CA  ALA A  61      20.003   8.299  -1.437  1.00  9.79           C  
ATOM    449  C   ALA A  61      19.306   7.056  -1.990  1.00 12.30           C  
ATOM    450  O   ALA A  61      18.193   6.717  -1.558  1.00 11.94           O  
ATOM    451  CB  ALA A  61      20.366   8.097   0.027  1.00  9.13           C  
ATOM    452  N   GLU A  62      19.938   6.357  -2.943  1.00 12.49           N  
ATOM    453  CA  GLU A  62      19.309   5.149  -3.498  1.00 11.82           C  
ATOM    454  C   GLU A  62      19.648   3.912  -2.668  1.00 13.71           C  
ATOM    455  O   GLU A  62      18.917   2.911  -2.694  1.00 13.11           O  
ATOM    456  CB  GLU A  62      19.687   4.935  -4.954  1.00 16.63           C  
ATOM    457  CG  GLU A  62      21.152   4.641  -5.209  1.00 24.81           C  
ATOM    458  CD  GLU A  62      21.519   4.713  -6.679  1.00 30.47           C  
ATOM    459  OE1 GLU A  62      20.621   4.547  -7.531  1.00 34.34           O  
ATOM    460  OE2 GLU A  62      22.715   4.929  -6.976  1.00 38.63           O  
ATOM    461  N   LYS A  63      20.767   3.969  -1.951  1.00 12.07           N  
ATOM    462  CA  LYS A  63      21.176   2.859  -1.099  1.00 12.32           C  
ATOM    463  C   LYS A  63      22.115   3.387  -0.014  1.00 11.07           C  
ATOM    464  O   LYS A  63      22.691   4.461  -0.145  1.00 11.75           O  
ATOM    465  CB  LYS A  63      21.769   1.706  -1.858  1.00 21.26           C  
ATOM    466  CG  LYS A  63      23.074   1.908  -2.574  1.00 29.62           C  
ATOM    467  CD  LYS A  63      22.981   1.564  -4.051  1.00 43.42           C  
ATOM    468  CE  LYS A  63      22.422   0.179  -4.320  1.00 47.99           C  
ATOM    469  NZ  LYS A  63      21.613   0.141  -5.576  1.00 51.30           N  
ATOM    470  N   TRP A  64      22.165   2.664   1.092  1.00 10.96           N  
ATOM    471  CA  TRP A  64      22.980   3.079   2.222  1.00 12.23           C  
ATOM    472  C   TRP A  64      23.390   1.864   3.039  1.00 12.48           C  
ATOM    473  O   TRP A  64      22.798   0.793   2.950  1.00 13.01           O  
ATOM    474  CB  TRP A  64      22.218   4.053   3.129  1.00 12.61           C  
ATOM    475  CG  TRP A  64      20.890   3.513   3.587  1.00 11.60           C  
ATOM    476  CD1 TRP A  64      20.636   2.787   4.714  1.00  9.85           C  
ATOM    477  CD2 TRP A  64      19.631   3.675   2.909  1.00 12.23           C  
ATOM    478  NE1 TRP A  64      19.291   2.481   4.774  1.00 11.85           N  
ATOM    479  CE2 TRP A  64      18.659   3.009   3.681  1.00 11.22           C  
ATOM    480  CE3 TRP A  64      19.230   4.321   1.735  1.00 13.00           C  
ATOM    481  CZ2 TRP A  64      17.313   2.967   3.303  1.00 13.35           C  
ATOM    482  CZ3 TRP A  64      17.906   4.272   1.353  1.00 15.69           C  
ATOM    483  CH2 TRP A  64      16.955   3.598   2.141  1.00 14.83           C  
ATOM    484  N   GLU A  65      24.462   2.040   3.797  1.00 13.97           N  
ATOM    485  CA  GLU A  65      24.989   1.001   4.657  1.00 13.88           C  
ATOM    486  C   GLU A  65      25.340   1.649   6.008  1.00 13.79           C  
ATOM    487  O   GLU A  65      25.465   2.873   6.088  1.00 15.19           O  
ATOM    488  CB  GLU A  65      26.273   0.361   4.142  1.00 17.70           C  
ATOM    489  CG  GLU A  65      26.286  -0.232   2.758  1.00 24.32           C  
ATOM    490  CD  GLU A  65      26.486   0.822   1.675  1.00 26.59           C  
ATOM    491  OE1 GLU A  65      27.385   1.676   1.827  1.00 26.16           O  
ATOM    492  OE2 GLU A  65      25.693   0.795   0.702  1.00 30.45           O  
ATOM    493  N   ASN A  66      25.525   0.804   7.009  1.00 13.98           N  
ATOM    494  CA  ASN A  66      25.939   1.306   8.315  1.00 14.32           C  
ATOM    495  C   ASN A  66      27.058   0.393   8.848  1.00 15.20           C  
ATOM    496  O   ASN A  66      27.076  -0.812   8.593  1.00 15.56           O  
ATOM    497  CB  ASN A  66      24.806   1.414   9.312  1.00 12.33           C  
ATOM    498  CG  ASN A  66      24.453   0.096   9.977  1.00 15.95           C  
ATOM    499  OD1 ASN A  66      25.109  -0.292  10.947  1.00 15.26           O  
ATOM    500  ND2 ASN A  66      23.452  -0.585   9.430  1.00 13.88           N  
ATOM    501  N   LYS A  67      27.967   1.022   9.567  1.00 15.42           N  
ATOM    502  CA  LYS A  67      29.077   0.291  10.200  1.00 16.80           C  
ATOM    503  C   LYS A  67      28.855   0.451  11.702  1.00 16.92           C  
ATOM    504  O   LYS A  67      28.940   1.565  12.236  1.00 15.92           O  
ATOM    505  CB  LYS A  67      30.414   0.827   9.740  1.00 22.10           C  
ATOM    506  CG  LYS A  67      31.644   0.175  10.342  1.00 31.63           C  
ATOM    507  CD  LYS A  67      32.911   0.896   9.890  1.00 41.57           C  
ATOM    508  CE  LYS A  67      33.116   2.205  10.640  1.00 45.12           C  
ATOM    509  NZ  LYS A  67      33.999   3.144   9.883  1.00 48.27           N  
ATOM    510  N   ASP A  68      28.448  -0.632  12.357  1.00 15.49           N  
ATOM    511  CA  ASP A  68      28.164  -0.682  13.775  1.00 17.21           C  
ATOM    512  C   ASP A  68      27.047   0.256  14.214  1.00 17.02           C  
ATOM    513  O   ASP A  68      26.941   0.612  15.400  1.00 15.78           O  
ATOM    514  CB  ASP A  68      29.418  -0.350  14.606  1.00 20.70           C  
ATOM    515  CG  ASP A  68      30.620  -1.223  14.325  1.00 30.76           C  
ATOM    516  OD1 ASP A  68      30.458  -2.443  14.107  1.00 30.88           O  
ATOM    517  OD2 ASP A  68      31.749  -0.666  14.315  1.00 32.85           O  
ATOM    518  N   PHE A  69      26.192   0.709  13.305  1.00 15.67           N  
ATOM    519  CA  PHE A  69      25.127   1.654  13.528  1.00 14.80           C  
ATOM    520  C   PHE A  69      25.680   3.026  13.927  1.00 14.02           C  
ATOM    521  O   PHE A  69      24.925   3.873  14.417  1.00 12.39           O  
ATOM    522  CB  PHE A  69      24.103   1.180  14.562  1.00 14.64           C  
ATOM    523  CG  PHE A  69      23.531  -0.192  14.338  1.00 15.65           C  
ATOM    524  CD1 PHE A  69      22.783  -0.484  13.210  1.00 16.25           C  
ATOM    525  CD2 PHE A  69      23.772  -1.201  15.261  1.00 16.65           C  
ATOM    526  CE1 PHE A  69      22.272  -1.751  13.007  1.00 17.37           C  
ATOM    527  CE2 PHE A  69      23.266  -2.473  15.068  1.00 19.17           C  
ATOM    528  CZ  PHE A  69      22.514  -2.743  13.940  1.00 18.60           C  
ATOM    529  N   LYS A  70      26.961   3.293  13.686  1.00 14.03           N  
ATOM    530  CA  LYS A  70      27.596   4.544  14.043  1.00 14.41           C  
ATOM    531  C   LYS A  70      28.045   5.338  12.831  1.00 14.69           C  
ATOM    532  O   LYS A  70      28.065   6.568  12.879  1.00 17.16           O  
ATOM    533  CB  LYS A  70      28.822   4.311  14.950  1.00 15.75           C  
ATOM    534  CG  LYS A  70      28.464   3.822  16.335  1.00 19.53           C  
ATOM    535  CD  LYS A  70      29.672   3.396  17.141  1.00 25.44           C  
ATOM    536  CE  LYS A  70      30.454   4.596  17.655  1.00 27.35           C  
ATOM    537  NZ  LYS A  70      31.208   4.224  18.896  1.00 32.86           N  
ATOM    538  N   VAL A  71      28.459   4.643  11.771  1.00 12.84           N  
ATOM    539  CA  VAL A  71      28.878   5.335  10.555  1.00 12.14           C  
ATOM    540  C   VAL A  71      27.915   4.894   9.444  1.00 13.81           C  
ATOM    541  O   VAL A  71      27.830   3.730   9.074  1.00 12.80           O  
ATOM    542  CB  VAL A  71      30.318   5.101  10.118  1.00 14.36           C  
ATOM    543  CG1 VAL A  71      30.617   5.842   8.815  1.00 11.59           C  
ATOM    544  CG2 VAL A  71      31.304   5.532  11.200  1.00 15.51           C  
ATOM    545  N   TRP A  72      27.148   5.885   8.988  1.00 11.75           N  
ATOM    546  CA  TRP A  72      26.137   5.632   7.957  1.00 11.83           C  
ATOM    547  C   TRP A  72      26.585   6.232   6.648  1.00 10.58           C  
ATOM    548  O   TRP A  72      26.929   7.419   6.596  1.00 12.21           O  
ATOM    549  CB  TRP A  72      24.803   6.225   8.446  1.00  8.97           C  
ATOM    550  CG  TRP A  72      24.281   5.522   9.669  1.00  8.19           C  
ATOM    551  CD1 TRP A  72      24.685   5.691  10.963  1.00  7.68           C  
ATOM    552  CD2 TRP A  72      23.257   4.519   9.699  1.00  8.31           C  
ATOM    553  NE1 TRP A  72      23.984   4.848  11.792  1.00  9.79           N  
ATOM    554  CE2 TRP A  72      23.100   4.118  11.041  1.00  7.76           C  
ATOM    555  CE3 TRP A  72      22.464   3.917   8.714  1.00  7.33           C  
ATOM    556  CZ2 TRP A  72      22.177   3.152  11.428  1.00  9.60           C  
ATOM    557  CZ3 TRP A  72      21.543   2.963   9.106  1.00  7.46           C  
ATOM    558  CH2 TRP A  72      21.405   2.588  10.448  1.00  7.67           C  
ATOM    559  N   THR A  73      26.623   5.422   5.597  1.00 11.72           N  
ATOM    560  CA  THR A  73      27.062   5.893   4.283  1.00 10.78           C  
ATOM    561  C   THR A  73      25.908   5.847   3.297  1.00 10.43           C  
ATOM    562  O   THR A  73      25.298   4.805   3.070  1.00 11.28           O  
ATOM    563  CB  THR A  73      28.257   5.079   3.759  1.00 13.95           C  
ATOM    564  OG1 THR A  73      29.285   5.090   4.764  1.00 14.12           O  
ATOM    565  CG2 THR A  73      28.800   5.684   2.477  1.00 12.66           C  
ATOM    566  N   PHE A  74      25.610   7.013   2.738  1.00 10.06           N  
ATOM    567  CA  PHE A  74      24.504   7.164   1.807  1.00  9.67           C  
ATOM    568  C   PHE A  74      24.975   7.371   0.383  1.00  9.44           C  
ATOM    569  O   PHE A  74      25.715   8.324   0.104  1.00 10.97           O  
ATOM    570  CB  PHE A  74      23.627   8.366   2.260  1.00  8.97           C  
ATOM    571  CG  PHE A  74      23.054   8.113   3.632  1.00  8.59           C  
ATOM    572  CD1 PHE A  74      21.866   7.406   3.778  1.00  9.34           C  
ATOM    573  CD2 PHE A  74      23.729   8.526   4.770  1.00  9.23           C  
ATOM    574  CE1 PHE A  74      21.367   7.122   5.037  1.00  9.48           C  
ATOM    575  CE2 PHE A  74      23.234   8.256   6.030  1.00  8.96           C  
ATOM    576  CZ  PHE A  74      22.047   7.543   6.166  1.00  8.82           C  
ATOM    577  N   HIS A  75      24.549   6.498  -0.518  1.00  9.41           N  
ATOM    578  CA  HIS A  75      24.901   6.598  -1.934  1.00 10.22           C  
ATOM    579  C   HIS A  75      23.811   7.357  -2.669  1.00 10.34           C  
ATOM    580  O   HIS A  75      22.690   6.849  -2.825  1.00 11.29           O  
ATOM    581  CB  HIS A  75      25.113   5.188  -2.509  1.00 10.85           C  
ATOM    582  CG  HIS A  75      26.136   4.453  -1.678  1.00 12.37           C  
ATOM    583  ND1 HIS A  75      27.490   4.653  -1.856  1.00 15.11           N  
ATOM    584  CD2 HIS A  75      26.006   3.583  -0.657  1.00 12.78           C  
ATOM    585  CE1 HIS A  75      28.158   3.920  -0.978  1.00 13.83           C  
ATOM    586  NE2 HIS A  75      27.283   3.252  -0.249  1.00 15.28           N  
ATOM    587  N   LEU A  76      24.105   8.587  -3.078  1.00  9.30           N  
ATOM    588  CA  LEU A  76      23.133   9.444  -3.728  1.00 10.57           C  
ATOM    589  C   LEU A  76      22.986   9.155  -5.208  1.00 11.63           C  
ATOM    590  O   LEU A  76      23.980   9.003  -5.923  1.00 11.46           O  
ATOM    591  CB  LEU A  76      23.496  10.926  -3.537  1.00  9.29           C  
ATOM    592  CG  LEU A  76      23.865  11.370  -2.121  1.00 12.59           C  
ATOM    593  CD1 LEU A  76      24.003  12.892  -2.075  1.00 11.66           C  
ATOM    594  CD2 LEU A  76      22.863  10.886  -1.081  1.00 10.46           C  
ATOM    595  N   ARG A  77      21.725   9.096  -5.653  1.00 12.03           N  
ATOM    596  CA  ARG A  77      21.477   8.815  -7.076  1.00 11.73           C  
ATOM    597  C   ARG A  77      22.093   9.913  -7.926  1.00 13.13           C  
ATOM    598  O   ARG A  77      22.030  11.101  -7.604  1.00 13.34           O  
ATOM    599  CB  ARG A  77      19.992   8.634  -7.339  1.00 11.32           C  
ATOM    600  CG  ARG A  77      19.145   9.866  -7.082  1.00  9.25           C  
ATOM    601  CD  ARG A  77      17.674   9.516  -7.106  1.00  9.28           C  
ATOM    602  NE  ARG A  77      17.244   8.699  -5.989  1.00  9.48           N  
ATOM    603  CZ  ARG A  77      16.895   7.417  -6.054  1.00 10.10           C  
ATOM    604  NH1 ARG A  77      16.950   6.775  -7.221  1.00 12.28           N  
ATOM    605  NH2 ARG A  77      16.506   6.762  -4.970  1.00  9.12           N  
ATOM    606  N   GLU A  78      22.705   9.517  -9.044  1.00 14.77           N  
ATOM    607  CA  GLU A  78      23.384  10.434  -9.939  1.00 15.93           C  
ATOM    608  C   GLU A  78      22.471  11.454 -10.595  1.00 15.17           C  
ATOM    609  O   GLU A  78      22.918  12.562 -10.918  1.00 16.85           O  
ATOM    610  CB  GLU A  78      24.099   9.662 -11.068  1.00 24.42           C  
ATOM    611  CG  GLU A  78      24.734   8.360 -10.667  1.00 39.90           C  
ATOM    612  CD  GLU A  78      26.057   8.470  -9.950  1.00 46.22           C  
ATOM    613  OE1 GLU A  78      26.060   8.553  -8.699  1.00 51.53           O  
ATOM    614  OE2 GLU A  78      27.108   8.447 -10.634  1.00 46.10           O  
ATOM    615  N   ASN A  79      21.207  11.106 -10.802  1.00 14.03           N  
ATOM    616  CA  ASN A  79      20.263  11.997 -11.458  1.00 13.91           C  
ATOM    617  C   ASN A  79      19.451  12.882 -10.531  1.00 12.66           C  
ATOM    618  O   ASN A  79      18.492  13.538 -10.984  1.00 13.34           O  
ATOM    619  CB  ASN A  79      19.359  11.185 -12.390  1.00 17.53           C  
ATOM    620  CG  ASN A  79      18.500  10.149 -11.708  1.00 16.09           C  
ATOM    621  OD1 ASN A  79      18.650   9.817 -10.533  1.00 19.93           O  
ATOM    622  ND2 ASN A  79      17.541   9.609 -12.468  1.00 21.38           N  
ATOM    623  N   ALA A  80      19.811  12.958  -9.255  1.00 12.55           N  
ATOM    624  CA  ALA A  80      19.085  13.850  -8.335  1.00 11.57           C  
ATOM    625  C   ALA A  80      19.412  15.284  -8.752  1.00 12.73           C  
ATOM    626  O   ALA A  80      20.603  15.610  -8.936  1.00 12.43           O  
ATOM    627  CB  ALA A  80      19.492  13.594  -6.900  1.00 11.80           C  
ATOM    628  N   LYS A  81      18.402  16.121  -8.949  1.00 11.16           N  
ATOM    629  CA  LYS A  81      18.619  17.493  -9.360  1.00 11.04           C  
ATOM    630  C   LYS A  81      17.683  18.496  -8.681  1.00 11.51           C  
ATOM    631  O   LYS A  81      16.580  18.156  -8.254  1.00 12.14           O  
ATOM    632  CB  LYS A  81      18.340  17.650 -10.869  1.00 14.18           C  
ATOM    633  CG  LYS A  81      19.450  17.188 -11.789  1.00 15.52           C  
ATOM    634  CD  LYS A  81      18.948  17.056 -13.220  1.00 16.96           C  
ATOM    635  CE  LYS A  81      19.955  16.266 -14.053  1.00 25.03           C  
ATOM    636  NZ  LYS A  81      19.572  16.259 -15.498  1.00 30.94           N  
ATOM    637  N   TRP A  82      18.148  19.739  -8.644  1.00  9.84           N  
ATOM    638  CA  TRP A  82      17.364  20.855  -8.139  1.00  9.89           C  
ATOM    639  C   TRP A  82      16.467  21.314  -9.290  1.00 10.64           C  
ATOM    640  O   TRP A  82      16.689  20.927 -10.452  1.00 10.78           O  
ATOM    641  CB  TRP A  82      18.250  22.014  -7.697  1.00  8.84           C  
ATOM    642  CG  TRP A  82      19.069  21.715  -6.479  1.00 11.10           C  
ATOM    643  CD1 TRP A  82      20.366  21.292  -6.441  1.00 11.41           C  
ATOM    644  CD2 TRP A  82      18.648  21.823  -5.113  1.00 11.06           C  
ATOM    645  NE1 TRP A  82      20.779  21.129  -5.141  1.00 11.24           N  
ATOM    646  CE2 TRP A  82      19.743  21.456  -4.301  1.00 11.19           C  
ATOM    647  CE3 TRP A  82      17.457  22.209  -4.496  1.00  8.35           C  
ATOM    648  CZ2 TRP A  82      19.673  21.448  -2.908  1.00 12.18           C  
ATOM    649  CZ3 TRP A  82      17.384  22.196  -3.115  1.00  9.04           C  
ATOM    650  CH2 TRP A  82      18.480  21.815  -2.340  1.00  9.70           C  
ATOM    651  N   SER A  83      15.516  22.193  -9.006  1.00 10.24           N  
ATOM    652  CA  SER A  83      14.587  22.692 -10.011  1.00 11.07           C  
ATOM    653  C   SER A  83      15.233  23.576 -11.062  1.00 12.98           C  
ATOM    654  O   SER A  83      14.648  23.814 -12.134  1.00 13.27           O  
ATOM    655  CB  SER A  83      13.434  23.461  -9.330  1.00 11.68           C  
ATOM    656  OG  SER A  83      13.955  24.496  -8.510  1.00 10.48           O  
ATOM    657  N   ASP A  84      16.448  24.065 -10.811  1.00 14.20           N  
ATOM    658  CA  ASP A  84      17.182  24.879 -11.765  1.00 15.32           C  
ATOM    659  C   ASP A  84      18.069  24.024 -12.673  1.00 17.43           C  
ATOM    660  O   ASP A  84      18.890  24.562 -13.427  1.00 17.71           O  
ATOM    661  CB  ASP A  84      18.027  25.926 -11.045  1.00 14.71           C  
ATOM    662  CG  ASP A  84      19.115  25.387 -10.159  1.00 15.82           C  
ATOM    663  OD1 ASP A  84      19.335  24.162 -10.064  1.00 16.69           O  
ATOM    664  OD2 ASP A  84      19.796  26.226  -9.504  1.00 21.20           O  
ATOM    665  N   GLY A  85      17.963  22.705 -12.588  1.00 15.76           N  
ATOM    666  CA  GLY A  85      18.716  21.783 -13.396  1.00 15.60           C  
ATOM    667  C   GLY A  85      20.039  21.334 -12.816  1.00 15.93           C  
ATOM    668  O   GLY A  85      20.661  20.396 -13.344  1.00 17.34           O  
ATOM    669  N   THR A  86      20.497  21.972 -11.753  1.00 15.80           N  
ATOM    670  CA  THR A  86      21.776  21.612 -11.131  1.00 16.15           C  
ATOM    671  C   THR A  86      21.615  20.385 -10.256  1.00 15.58           C  
ATOM    672  O   THR A  86      20.563  20.107  -9.673  1.00 15.85           O  
ATOM    673  CB  THR A  86      22.361  22.795 -10.346  1.00 19.35           C  
ATOM    674  OG1 THR A  86      21.553  23.078  -9.201  1.00 21.48           O  
ATOM    675  CG2 THR A  86      22.405  24.041 -11.233  1.00 17.80           C  
ATOM    676  N   PRO A  87      22.667  19.584 -10.164  1.00 15.28           N  
ATOM    677  CA  PRO A  87      22.693  18.362  -9.411  1.00 14.04           C  
ATOM    678  C   PRO A  87      22.559  18.529  -7.906  1.00 13.21           C  
ATOM    679  O   PRO A  87      23.063  19.486  -7.322  1.00 13.83           O  
ATOM    680  CB  PRO A  87      24.068  17.676  -9.677  1.00 14.91           C  
ATOM    681  CG  PRO A  87      24.676  18.545 -10.731  1.00 16.02           C  
ATOM    682  CD  PRO A  87      23.934  19.852 -10.856  1.00 16.47           C  
ATOM    683  N   VAL A  88      21.888  17.567  -7.272  1.00 12.03           N  
ATOM    684  CA  VAL A  88      21.817  17.545  -5.803  1.00 12.43           C  
ATOM    685  C   VAL A  88      23.048  16.708  -5.405  1.00 11.98           C  
ATOM    686  O   VAL A  88      23.237  15.612  -5.960  1.00 14.42           O  
ATOM    687  CB  VAL A  88      20.558  16.912  -5.230  1.00  9.59           C  
ATOM    688  CG1 VAL A  88      20.649  16.813  -3.702  1.00 10.33           C  
ATOM    689  CG2 VAL A  88      19.307  17.688  -5.622  1.00 12.06           C  
ATOM    690  N   THR A  89      23.923  17.241  -4.570  1.00 11.56           N  
ATOM    691  CA  THR A  89      25.140  16.506  -4.213  1.00 11.43           C  
ATOM    692  C   THR A  89      25.258  16.291  -2.720  1.00 10.97           C  
ATOM    693  O   THR A  89      24.520  16.856  -1.903  1.00 11.35           O  
ATOM    694  CB  THR A  89      26.403  17.267  -4.687  1.00 11.58           C  
ATOM    695  OG1 THR A  89      26.550  18.445  -3.862  1.00 13.10           O  
ATOM    696  CG2 THR A  89      26.328  17.679  -6.143  1.00 10.49           C  
ATOM    697  N   ALA A  90      26.277  15.526  -2.307  1.00 10.54           N  
ATOM    698  CA  ALA A  90      26.541  15.293  -0.890  1.00  9.68           C  
ATOM    699  C   ALA A  90      26.939  16.602  -0.204  1.00  9.37           C  
ATOM    700  O   ALA A  90      26.714  16.794   0.990  1.00  9.81           O  
ATOM    701  CB  ALA A  90      27.626  14.251  -0.713  1.00 10.27           C  
ATOM    702  N   HIS A  91      27.530  17.527  -0.971  1.00 10.48           N  
ATOM    703  CA  HIS A  91      27.921  18.831  -0.461  1.00 10.27           C  
ATOM    704  C   HIS A  91      26.707  19.648  -0.035  1.00 10.16           C  
ATOM    705  O   HIS A  91      26.757  20.395   0.948  1.00 11.38           O  
ATOM    706  CB  HIS A  91      28.745  19.600  -1.507  1.00 11.05           C  
ATOM    707  CG  HIS A  91      29.884  18.746  -2.002  1.00 10.65           C  
ATOM    708  ND1 HIS A  91      30.929  18.363  -1.191  1.00 11.18           N  
ATOM    709  CD2 HIS A  91      30.091  18.180  -3.210  1.00 12.55           C  
ATOM    710  CE1 HIS A  91      31.756  17.604  -1.896  1.00 11.08           C  
ATOM    711  NE2 HIS A  91      31.275  17.476  -3.114  1.00 11.58           N  
ATOM    712  N   ASP A  92      25.587  19.502  -0.748  1.00 10.15           N  
ATOM    713  CA  ASP A  92      24.350  20.183  -0.379  1.00  9.87           C  
ATOM    714  C   ASP A  92      23.916  19.741   1.024  1.00  8.67           C  
ATOM    715  O   ASP A  92      23.511  20.565   1.836  1.00  8.85           O  
ATOM    716  CB  ASP A  92      23.214  19.881  -1.356  1.00  9.44           C  
ATOM    717  CG  ASP A  92      23.376  20.604  -2.675  1.00 12.87           C  
ATOM    718  OD1 ASP A  92      23.687  21.819  -2.671  1.00 15.87           O  
ATOM    719  OD2 ASP A  92      23.191  19.958  -3.735  1.00 14.27           O  
ATOM    720  N   PHE A  93      24.018  18.437   1.282  1.00  8.58           N  
ATOM    721  CA  PHE A  93      23.666  17.873   2.573  1.00  8.45           C  
ATOM    722  C   PHE A  93      24.623  18.314   3.663  1.00  9.07           C  
ATOM    723  O   PHE A  93      24.194  18.615   4.782  1.00  8.66           O  
ATOM    724  CB  PHE A  93      23.560  16.340   2.494  1.00  9.32           C  
ATOM    725  CG  PHE A  93      22.239  15.929   1.869  1.00  8.70           C  
ATOM    726  CD1 PHE A  93      21.118  15.761   2.667  1.00  9.38           C  
ATOM    727  CD2 PHE A  93      22.135  15.736   0.506  1.00  9.95           C  
ATOM    728  CE1 PHE A  93      19.900  15.399   2.111  1.00  9.20           C  
ATOM    729  CE2 PHE A  93      20.923  15.371  -0.064  1.00 10.51           C  
ATOM    730  CZ  PHE A  93      19.808  15.206   0.745  1.00  7.11           C  
ATOM    731  N   VAL A  94      25.932  18.391   3.352  1.00  9.43           N  
ATOM    732  CA  VAL A  94      26.893  18.850   4.356  1.00  9.04           C  
ATOM    733  C   VAL A  94      26.551  20.281   4.767  1.00  6.57           C  
ATOM    734  O   VAL A  94      26.437  20.598   5.949  1.00  8.29           O  
ATOM    735  CB  VAL A  94      28.338  18.773   3.841  1.00  8.78           C  
ATOM    736  CG1 VAL A  94      29.291  19.532   4.751  1.00 11.28           C  
ATOM    737  CG2 VAL A  94      28.766  17.308   3.744  1.00 11.30           C  
ATOM    738  N   TYR A  95      26.370  21.146   3.774  1.00  7.32           N  
ATOM    739  CA  TYR A  95      26.026  22.535   4.047  1.00  7.78           C  
ATOM    740  C   TYR A  95      24.736  22.611   4.865  1.00  8.72           C  
ATOM    741  O   TYR A  95      24.675  23.277   5.902  1.00  9.00           O  
ATOM    742  CB  TYR A  95      25.827  23.311   2.743  1.00  9.10           C  
ATOM    743  CG  TYR A  95      25.180  24.660   2.962  1.00 11.58           C  
ATOM    744  CD1 TYR A  95      25.891  25.731   3.484  1.00 12.55           C  
ATOM    745  CD2 TYR A  95      23.832  24.847   2.663  1.00 13.67           C  
ATOM    746  CE1 TYR A  95      25.292  26.961   3.679  1.00 15.60           C  
ATOM    747  CE2 TYR A  95      23.222  26.069   2.871  1.00 14.95           C  
ATOM    748  CZ  TYR A  95      23.953  27.126   3.372  1.00 16.89           C  
ATOM    749  OH  TYR A  95      23.340  28.343   3.569  1.00 17.97           O  
ATOM    750  N   SER A  96      23.709  21.925   4.365  1.00  8.20           N  
ATOM    751  CA  SER A  96      22.400  21.945   5.011  1.00  7.71           C  
ATOM    752  C   SER A  96      22.404  21.475   6.441  1.00  6.75           C  
ATOM    753  O   SER A  96      21.825  22.158   7.309  1.00  7.05           O  
ATOM    754  CB  SER A  96      21.414  21.125   4.154  1.00  6.97           C  
ATOM    755  OG  SER A  96      21.346  21.685   2.861  1.00  8.08           O  
ATOM    756  N   TRP A  97      23.043  20.340   6.757  1.00  7.30           N  
ATOM    757  CA  TRP A  97      23.044  19.863   8.149  1.00  7.23           C  
ATOM    758  C   TRP A  97      23.879  20.781   9.025  1.00  8.51           C  
ATOM    759  O   TRP A  97      23.560  20.972  10.212  1.00  8.09           O  
ATOM    760  CB  TRP A  97      23.404  18.399   8.264  1.00  7.90           C  
ATOM    761  CG  TRP A  97      22.392  17.438   7.692  1.00  7.61           C  
ATOM    762  CD1 TRP A  97      21.435  17.685   6.745  1.00  9.21           C  
ATOM    763  CD2 TRP A  97      22.314  16.034   7.978  1.00  7.50           C  
ATOM    764  NE1 TRP A  97      20.750  16.534   6.448  1.00  8.29           N  
ATOM    765  CE2 TRP A  97      21.272  15.504   7.186  1.00  7.22           C  
ATOM    766  CE3 TRP A  97      23.010  15.175   8.838  1.00  7.20           C  
ATOM    767  CZ2 TRP A  97      20.924  14.152   7.231  1.00  7.71           C  
ATOM    768  CZ3 TRP A  97      22.659  13.836   8.881  1.00  6.98           C  
ATOM    769  CH2 TRP A  97      21.624  13.338   8.080  1.00  6.96           C  
ATOM    770  N   GLN A  98      24.918  21.419   8.464  1.00  8.88           N  
ATOM    771  CA  GLN A  98      25.695  22.383   9.241  1.00  9.48           C  
ATOM    772  C   GLN A  98      24.841  23.606   9.585  1.00  8.81           C  
ATOM    773  O   GLN A  98      24.874  24.101  10.714  1.00  9.96           O  
ATOM    774  CB  GLN A  98      26.931  22.828   8.457  1.00 10.15           C  
ATOM    775  CG  GLN A  98      28.015  21.759   8.404  1.00 11.95           C  
ATOM    776  CD  GLN A  98      29.145  22.126   7.454  1.00 14.26           C  
ATOM    777  OE1 GLN A  98      29.064  23.100   6.712  1.00 13.85           O  
ATOM    778  NE2 GLN A  98      30.198  21.313   7.471  1.00 13.36           N  
ATOM    779  N   ARG A  99      24.055  24.085   8.622  1.00  8.42           N  
ATOM    780  CA  ARG A  99      23.174  25.237   8.834  1.00  9.79           C  
ATOM    781  C   ARG A  99      22.116  24.919   9.888  1.00  9.53           C  
ATOM    782  O   ARG A  99      21.809  25.744  10.746  1.00  9.46           O  
ATOM    783  CB  ARG A  99      22.523  25.676   7.534  1.00  9.60           C  
ATOM    784  CG  ARG A  99      21.577  26.869   7.660  1.00  8.99           C  
ATOM    785  CD  ARG A  99      21.123  27.317   6.279  1.00  9.42           C  
ATOM    786  NE  ARG A  99      20.308  28.517   6.308  1.00 10.45           N  
ATOM    787  CZ  ARG A  99      18.980  28.565   6.234  1.00 10.71           C  
ATOM    788  NH1 ARG A  99      18.290  27.439   6.113  1.00  8.09           N  
ATOM    789  NH2 ARG A  99      18.357  29.740   6.261  1.00  9.60           N  
ATOM    790  N   LEU A 100      21.603  23.682   9.857  1.00  8.97           N  
ATOM    791  CA  LEU A 100      20.629  23.248  10.857  1.00  8.97           C  
ATOM    792  C   LEU A 100      21.227  23.296  12.260  1.00  8.73           C  
ATOM    793  O   LEU A 100      20.603  23.753  13.219  1.00 10.27           O  
ATOM    794  CB  LEU A 100      20.158  21.822  10.544  1.00  7.46           C  
ATOM    795  CG  LEU A 100      19.193  21.200  11.553  1.00  9.59           C  
ATOM    796  CD1 LEU A 100      17.936  22.056  11.687  1.00  9.20           C  
ATOM    797  CD2 LEU A 100      18.849  19.768  11.152  1.00  9.72           C  
ATOM    798  N   ALA A 101      22.462  22.828  12.401  1.00  9.51           N  
ATOM    799  CA  ALA A 101      23.181  22.787  13.656  1.00 10.42           C  
ATOM    800  C   ALA A 101      23.633  24.149  14.180  1.00 10.73           C  
ATOM    801  O   ALA A 101      23.755  24.346  15.391  1.00 10.83           O  
ATOM    802  CB  ALA A 101      24.447  21.922  13.446  1.00  9.89           C  
ATOM    803  N   ASP A 102      23.902  25.078  13.275  1.00 11.02           N  
ATOM    804  CA  ASP A 102      24.390  26.405  13.626  1.00 11.70           C  
ATOM    805  C   ASP A 102      23.401  27.179  14.473  1.00 11.64           C  
ATOM    806  O   ASP A 102      22.297  27.503  14.029  1.00 10.56           O  
ATOM    807  CB  ASP A 102      24.652  27.183  12.330  1.00 12.85           C  
ATOM    808  CG  ASP A 102      25.388  28.488  12.504  1.00 18.45           C  
ATOM    809  OD1 ASP A 102      25.411  29.085  13.600  1.00 17.28           O  
ATOM    810  OD2 ASP A 102      25.964  28.950  11.486  1.00 24.69           O  
ATOM    811  N   PRO A 103      23.829  27.595  15.657  1.00 13.31           N  
ATOM    812  CA  PRO A 103      23.049  28.388  16.585  1.00 13.42           C  
ATOM    813  C   PRO A 103      22.492  29.649  15.952  1.00 13.08           C  
ATOM    814  O   PRO A 103      21.376  30.096  16.263  1.00 14.18           O  
ATOM    815  CB  PRO A 103      23.967  28.750  17.769  1.00 14.34           C  
ATOM    816  CG  PRO A 103      25.137  27.839  17.586  1.00 15.37           C  
ATOM    817  CD  PRO A 103      25.159  27.279  16.186  1.00 13.73           C  
ATOM    818  N   ASN A 104      23.211  30.255  15.011  1.00 12.06           N  
ATOM    819  CA  ASN A 104      22.756  31.446  14.314  1.00 13.63           C  
ATOM    820  C   ASN A 104      21.546  31.212  13.439  1.00 13.64           C  
ATOM    821  O   ASN A 104      20.775  32.155  13.162  1.00 12.40           O  
ATOM    822  CB  ASN A 104      23.945  32.042  13.533  1.00 23.21           C  
ATOM    823  CG  ASN A 104      24.978  32.517  14.567  1.00 35.40           C  
ATOM    824  OD1 ASN A 104      24.833  33.605  15.120  1.00 38.67           O  
ATOM    825  ND2 ASN A 104      25.957  31.670  14.853  1.00 40.67           N  
ATOM    826  N   THR A 105      21.287  29.966  13.023  1.00 11.14           N  
ATOM    827  CA  THR A 105      20.080  29.666  12.239  1.00  9.97           C  
ATOM    828  C   THR A 105      18.860  29.637  13.157  1.00  9.60           C  
ATOM    829  O   THR A 105      17.716  29.802  12.734  1.00  9.95           O  
ATOM    830  CB  THR A 105      20.218  28.317  11.519  1.00 10.24           C  
ATOM    831  OG1 THR A 105      21.473  28.313  10.821  1.00 10.46           O  
ATOM    832  CG2 THR A 105      19.079  28.096  10.540  1.00  7.85           C  
ATOM    833  N   ALA A 106      19.095  29.375  14.445  1.00  8.63           N  
ATOM    834  CA  ALA A 106      18.059  29.334  15.452  1.00 11.31           C  
ATOM    835  C   ALA A 106      16.905  28.428  15.049  1.00 11.93           C  
ATOM    836  O   ALA A 106      15.729  28.773  15.226  1.00 11.26           O  
ATOM    837  CB  ALA A 106      17.554  30.754  15.720  1.00 15.11           C  
ATOM    838  N   SER A 107      17.235  27.245  14.516  1.00 10.52           N  
ATOM    839  CA  SER A 107      16.180  26.323  14.116  1.00  8.59           C  
ATOM    840  C   SER A 107      15.524  25.703  15.335  1.00  8.10           C  
ATOM    841  O   SER A 107      16.176  25.238  16.279  1.00  7.49           O  
ATOM    842  CB  SER A 107      16.786  25.182  13.272  1.00  9.22           C  
ATOM    843  OG  SER A 107      15.761  24.202  13.016  1.00  7.18           O  
ATOM    844  N   PRO A 108      14.204  25.561  15.278  1.00  7.89           N  
ATOM    845  CA  PRO A 108      13.431  24.872  16.297  1.00  8.26           C  
ATOM    846  C   PRO A 108      13.763  23.376  16.288  1.00  7.59           C  
ATOM    847  O   PRO A 108      13.494  22.650  17.245  1.00  7.82           O  
ATOM    848  CB  PRO A 108      11.943  25.077  15.949  1.00  8.07           C  
ATOM    849  CG  PRO A 108      12.019  25.381  14.470  1.00  7.48           C  
ATOM    850  CD  PRO A 108      13.365  26.028  14.176  1.00  7.54           C  
ATOM    851  N   TYR A 109      14.349  22.896  15.179  1.00  7.19           N  
ATOM    852  CA  TYR A 109      14.753  21.515  15.046  1.00  7.68           C  
ATOM    853  C   TYR A 109      16.259  21.309  15.072  1.00  7.47           C  
ATOM    854  O   TYR A 109      16.761  20.267  14.638  1.00  7.85           O  
ATOM    855  CB  TYR A 109      14.157  20.885  13.787  1.00  7.09           C  
ATOM    856  CG  TYR A 109      12.923  20.061  14.083  1.00  7.88           C  
ATOM    857  CD1 TYR A 109      13.035  18.746  14.518  1.00  8.56           C  
ATOM    858  CD2 TYR A 109      11.654  20.596  13.912  1.00  7.37           C  
ATOM    859  CE1 TYR A 109      11.905  17.986  14.788  1.00  8.79           C  
ATOM    860  CE2 TYR A 109      10.519  19.837  14.164  1.00  8.24           C  
ATOM    861  CZ  TYR A 109      10.656  18.532  14.605  1.00  7.40           C  
ATOM    862  OH  TYR A 109       9.522  17.783  14.827  1.00  6.62           O  
ATOM    863  N   ALA A 110      16.995  22.264  15.659  1.00  7.75           N  
ATOM    864  CA  ALA A 110      18.443  22.096  15.811  1.00  9.10           C  
ATOM    865  C   ALA A 110      18.747  20.801  16.552  1.00  8.16           C  
ATOM    866  O   ALA A 110      19.671  20.052  16.205  1.00  9.73           O  
ATOM    867  CB  ALA A 110      19.020  23.275  16.606  1.00  8.16           C  
ATOM    868  N   SER A 111      17.950  20.478  17.577  1.00  8.59           N  
ATOM    869  CA  SER A 111      18.120  19.272  18.363  1.00  8.20           C  
ATOM    870  C   SER A 111      17.860  17.979  17.622  1.00  7.45           C  
ATOM    871  O   SER A 111      18.196  16.899  18.150  1.00  8.43           O  
ATOM    872  CB  SER A 111      17.233  19.321  19.626  1.00  9.97           C  
ATOM    873  OG  SER A 111      17.722  20.318  20.514  1.00  9.19           O  
ATOM    874  N   TYR A 112      17.334  17.998  16.407  1.00  7.25           N  
ATOM    875  CA  TYR A 112      17.120  16.787  15.620  1.00  7.72           C  
ATOM    876  C   TYR A 112      18.466  16.083  15.401  1.00  9.09           C  
ATOM    877  O   TYR A 112      18.523  14.851  15.364  1.00  8.05           O  
ATOM    878  CB  TYR A 112      16.446  17.090  14.289  1.00  7.14           C  
ATOM    879  CG  TYR A 112      15.665  15.920  13.724  1.00  7.86           C  
ATOM    880  CD1 TYR A 112      14.541  15.448  14.403  1.00  7.60           C  
ATOM    881  CD2 TYR A 112      16.026  15.297  12.540  1.00  6.05           C  
ATOM    882  CE1 TYR A 112      13.805  14.388  13.911  1.00  7.52           C  
ATOM    883  CE2 TYR A 112      15.293  14.224  12.039  1.00  6.34           C  
ATOM    884  CZ  TYR A 112      14.182  13.779  12.729  1.00  6.02           C  
ATOM    885  OH  TYR A 112      13.415  12.733  12.251  1.00  5.90           O  
ATOM    886  N   LEU A 113      19.554  16.856  15.304  1.00  9.15           N  
ATOM    887  CA  LEU A 113      20.897  16.304  15.141  1.00  8.55           C  
ATOM    888  C   LEU A 113      21.401  15.695  16.441  1.00  8.70           C  
ATOM    889  O   LEU A 113      22.253  14.795  16.408  1.00 10.58           O  
ATOM    890  CB  LEU A 113      21.830  17.365  14.557  1.00 10.28           C  
ATOM    891  CG  LEU A 113      21.441  17.888  13.167  1.00  9.88           C  
ATOM    892  CD1 LEU A 113      22.284  19.099  12.783  1.00  9.77           C  
ATOM    893  CD2 LEU A 113      21.564  16.806  12.101  1.00 13.47           C  
ATOM    894  N   GLN A 114      20.872  16.104  17.594  1.00  8.23           N  
ATOM    895  CA  GLN A 114      21.190  15.509  18.877  1.00  9.21           C  
ATOM    896  C   GLN A 114      20.423  14.178  19.016  1.00  9.86           C  
ATOM    897  O   GLN A 114      20.934  13.198  19.555  1.00 11.75           O  
ATOM    898  CB  GLN A 114      20.831  16.393  20.067  1.00  9.62           C  
ATOM    899  CG  GLN A 114      21.557  17.715  20.155  1.00 16.56           C  
ATOM    900  CD  GLN A 114      21.131  18.584  21.321  1.00 20.56           C  
ATOM    901  OE1 GLN A 114      19.971  19.000  21.450  1.00 15.27           O  
ATOM    902  NE2 GLN A 114      22.091  18.904  22.195  1.00 16.93           N  
ATOM    903  N   TYR A 115      19.195  14.135  18.490  1.00  9.45           N  
ATOM    904  CA  TYR A 115      18.362  12.934  18.530  1.00  9.42           C  
ATOM    905  C   TYR A 115      19.014  11.792  17.745  1.00 10.91           C  
ATOM    906  O   TYR A 115      18.906  10.622  18.124  1.00 10.37           O  
ATOM    907  CB  TYR A 115      16.941  13.163  18.008  1.00  9.66           C  
ATOM    908  CG  TYR A 115      16.164  14.312  18.612  1.00  9.12           C  
ATOM    909  CD1 TYR A 115      16.541  14.905  19.806  1.00  9.40           C  
ATOM    910  CD2 TYR A 115      15.005  14.790  17.997  1.00  9.16           C  
ATOM    911  CE1 TYR A 115      15.840  15.959  20.349  1.00  9.99           C  
ATOM    912  CE2 TYR A 115      14.282  15.832  18.540  1.00  8.91           C  
ATOM    913  CZ  TYR A 115      14.703  16.422  19.713  1.00  9.21           C  
ATOM    914  OH  TYR A 115      14.000  17.467  20.278  1.00  8.54           O  
ATOM    915  N   GLY A 116      19.694  12.152  16.651  1.00 10.08           N  
ATOM    916  CA  GLY A 116      20.404  11.183  15.828  1.00 10.28           C  
ATOM    917  C   GLY A 116      21.826  10.980  16.346  1.00 11.41           C  
ATOM    918  O   GLY A 116      22.520  10.046  15.919  1.00 12.21           O  
ATOM    919  N   HIS A 117      22.271  11.839  17.253  1.00 10.15           N  
ATOM    920  CA  HIS A 117      23.583  11.787  17.850  1.00 11.07           C  
ATOM    921  C   HIS A 117      24.714  12.010  16.869  1.00 10.91           C  
ATOM    922  O   HIS A 117      25.752  11.331  16.957  1.00 13.24           O  
ATOM    923  CB  HIS A 117      23.819  10.446  18.607  1.00 11.76           C  
ATOM    924  CG  HIS A 117      22.908  10.427  19.803  1.00 16.18           C  
ATOM    925  ND1 HIS A 117      21.678   9.814  19.775  1.00 20.68           N  
ATOM    926  CD2 HIS A 117      23.021  11.031  21.005  1.00 16.89           C  
ATOM    927  CE1 HIS A 117      21.082  10.016  20.942  1.00 18.34           C  
ATOM    928  NE2 HIS A 117      21.878  10.741  21.707  1.00 18.41           N  
ATOM    929  N   ILE A 118      24.540  12.945  15.945  1.00 11.10           N  
ATOM    930  CA  ILE A 118      25.625  13.241  14.994  1.00 10.42           C  
ATOM    931  C   ILE A 118      26.794  13.777  15.830  1.00 10.71           C  
ATOM    932  O   ILE A 118      26.605  14.537  16.789  1.00 11.49           O  
ATOM    933  CB  ILE A 118      25.211  14.204  13.893  1.00 10.79           C  
ATOM    934  CG1 ILE A 118      24.218  13.538  12.920  1.00 12.06           C  
ATOM    935  CG2 ILE A 118      26.412  14.689  13.079  1.00 11.23           C  
ATOM    936  CD1 ILE A 118      22.804  13.458  13.438  1.00 17.68           C  
ATOM    937  N   ALA A 119      27.999  13.323  15.505  1.00 10.85           N  
ATOM    938  CA  ALA A 119      29.184  13.727  16.249  1.00 11.56           C  
ATOM    939  C   ALA A 119      29.312  15.239  16.348  1.00 11.49           C  
ATOM    940  O   ALA A 119      29.086  15.990  15.396  1.00 10.98           O  
ATOM    941  CB  ALA A 119      30.417  13.125  15.564  1.00 13.33           C  
ATOM    942  N   ASN A 120      29.681  15.712  17.536  1.00 12.62           N  
ATOM    943  CA  ASN A 120      29.929  17.083  17.885  1.00 13.67           C  
ATOM    944  C   ASN A 120      28.739  18.021  17.948  1.00 14.15           C  
ATOM    945  O   ASN A 120      28.946  19.244  18.122  1.00 15.57           O  
ATOM    946  CB  ASN A 120      30.956  17.713  16.902  1.00 15.94           C  
ATOM    947  CG  ASN A 120      32.334  17.090  17.076  1.00 19.41           C  
ATOM    948  OD1 ASN A 120      32.729  16.782  18.200  1.00 20.87           O  
ATOM    949  ND2 ASN A 120      33.022  16.896  15.959  1.00 19.84           N  
ATOM    950  N   ILE A 121      27.515  17.522  17.859  1.00 13.66           N  
ATOM    951  CA  ILE A 121      26.339  18.384  17.869  1.00 13.85           C  
ATOM    952  C   ILE A 121      26.152  19.201  19.127  1.00 14.12           C  
ATOM    953  O   ILE A 121      25.801  20.396  19.017  1.00 13.21           O  
ATOM    954  CB  ILE A 121      25.069  17.570  17.517  1.00 13.22           C  
ATOM    955  CG1 ILE A 121      23.872  18.504  17.339  1.00 10.21           C  
ATOM    956  CG2 ILE A 121      24.793  16.494  18.551  1.00  8.71           C  
ATOM    957  CD1 ILE A 121      24.036  19.537  16.244  1.00 10.47           C  
ATOM    958  N   ASP A 122      26.385  18.646  20.311  1.00 15.28           N  
ATOM    959  CA  ASP A 122      26.207  19.394  21.560  1.00 17.40           C  
ATOM    960  C   ASP A 122      27.100  20.625  21.622  1.00 18.13           C  
ATOM    961  O   ASP A 122      26.634  21.723  21.942  1.00 18.50           O  
ATOM    962  CB  ASP A 122      26.450  18.515  22.786  1.00 19.53           C  
ATOM    963  CG  ASP A 122      25.476  17.370  22.932  1.00 25.85           C  
ATOM    964  OD1 ASP A 122      24.567  17.230  22.081  1.00 27.33           O  
ATOM    965  OD2 ASP A 122      25.608  16.586  23.899  1.00 25.89           O  
ATOM    966  N   ASP A 123      28.380  20.471  21.301  1.00 19.01           N  
ATOM    967  CA  ASP A 123      29.321  21.584  21.306  1.00 19.88           C  
ATOM    968  C   ASP A 123      28.959  22.655  20.290  1.00 18.74           C  
ATOM    969  O   ASP A 123      29.098  23.848  20.571  1.00 18.70           O  
ATOM    970  CB  ASP A 123      30.743  21.077  21.044  1.00 27.09           C  
ATOM    971  CG  ASP A 123      31.415  20.589  22.315  1.00 34.17           C  
ATOM    972  OD1 ASP A 123      30.751  20.539  23.374  1.00 35.34           O  
ATOM    973  OD2 ASP A 123      32.623  20.262  22.246  1.00 39.82           O  
ATOM    974  N   ILE A 124      28.494  22.246  19.110  1.00 17.94           N  
ATOM    975  CA  ILE A 124      28.094  23.197  18.075  1.00 18.18           C  
ATOM    976  C   ILE A 124      26.866  23.983  18.527  1.00 18.97           C  
ATOM    977  O   ILE A 124      26.831  25.213  18.420  1.00 18.45           O  
ATOM    978  CB  ILE A 124      27.807  22.502  16.735  1.00 17.94           C  
ATOM    979  CG1 ILE A 124      29.092  21.848  16.201  1.00 14.29           C  
ATOM    980  CG2 ILE A 124      27.233  23.484  15.719  1.00 14.47           C  
ATOM    981  CD1 ILE A 124      28.826  20.767  15.176  1.00 14.31           C  
ATOM    982  N   ILE A 125      25.871  23.280  19.072  1.00 19.14           N  
ATOM    983  CA  ILE A 125      24.661  23.941  19.564  1.00 20.18           C  
ATOM    984  C   ILE A 125      24.996  24.936  20.668  1.00 23.02           C  
ATOM    985  O   ILE A 125      24.438  26.042  20.719  1.00 23.57           O  
ATOM    986  CB  ILE A 125      23.608  22.916  20.022  1.00 17.33           C  
ATOM    987  CG1 ILE A 125      23.026  22.184  18.801  1.00 16.76           C  
ATOM    988  CG2 ILE A 125      22.494  23.594  20.808  1.00 19.23           C  
ATOM    989  CD1 ILE A 125      22.005  21.119  19.105  1.00 13.31           C  
ATOM    990  N   ALA A 126      25.934  24.601  21.544  1.00 23.56           N  
ATOM    991  CA  ALA A 126      26.364  25.446  22.641  1.00 25.70           C  
ATOM    992  C   ALA A 126      27.323  26.556  22.250  1.00 27.37           C  
ATOM    993  O   ALA A 126      27.755  27.346  23.111  1.00 29.86           O  
ATOM    994  CB  ALA A 126      27.003  24.549  23.713  1.00 23.90           C  
ATOM    995  N   GLY A 127      27.721  26.668  20.992  1.00 27.13           N  
ATOM    996  CA  GLY A 127      28.618  27.684  20.500  1.00 28.37           C  
ATOM    997  C   GLY A 127      30.079  27.426  20.828  1.00 30.22           C  
ATOM    998  O   GLY A 127      30.930  28.316  20.685  1.00 30.37           O  
ATOM    999  N   LYS A 128      30.393  26.207  21.251  1.00 30.71           N  
ATOM   1000  CA  LYS A 128      31.749  25.826  21.625  1.00 30.88           C  
ATOM   1001  C   LYS A 128      32.561  25.373  20.427  1.00 30.42           C  
ATOM   1002  O   LYS A 128      33.787  25.538  20.390  1.00 31.51           O  
ATOM   1003  CB  LYS A 128      31.690  24.748  22.717  1.00 33.83           C  
ATOM   1004  CG  LYS A 128      31.079  25.282  24.013  1.00 38.49           C  
ATOM   1005  CD  LYS A 128      30.462  24.167  24.834  1.00 48.68           C  
ATOM   1006  CE  LYS A 128      29.651  24.709  26.003  1.00 54.20           C  
ATOM   1007  NZ  LYS A 128      28.779  23.654  26.605  1.00 59.62           N  
ATOM   1008  N   LYS A 129      31.893  24.798  19.432  1.00 27.77           N  
ATOM   1009  CA  LYS A 129      32.534  24.353  18.202  1.00 24.88           C  
ATOM   1010  C   LYS A 129      31.760  24.947  17.018  1.00 22.73           C  
ATOM   1011  O   LYS A 129      30.550  25.147  17.096  1.00 22.16           O  
ATOM   1012  CB  LYS A 129      32.558  22.836  18.053  1.00 25.93           C  
ATOM   1013  CG  LYS A 129      33.483  22.102  18.997  1.00 26.81           C  
ATOM   1014  CD  LYS A 129      34.023  20.837  18.357  1.00 35.95           C  
ATOM   1015  CE  LYS A 129      34.538  19.865  19.410  1.00 38.45           C  
ATOM   1016  NZ  LYS A 129      33.405  19.149  20.071  1.00 41.04           N  
ATOM   1017  N   PRO A 130      32.471  25.239  15.957  1.00 20.68           N  
ATOM   1018  CA  PRO A 130      31.889  25.777  14.736  1.00 19.78           C  
ATOM   1019  C   PRO A 130      31.015  24.708  14.090  1.00 18.69           C  
ATOM   1020  O   PRO A 130      31.291  23.506  14.258  1.00 17.39           O  
ATOM   1021  CB  PRO A 130      33.056  26.171  13.821  1.00 20.41           C  
ATOM   1022  CG  PRO A 130      34.186  25.341  14.380  1.00 21.57           C  
ATOM   1023  CD  PRO A 130      33.907  25.004  15.829  1.00 20.35           C  
ATOM   1024  N   ALA A 131      30.018  25.110  13.314  1.00 17.11           N  
ATOM   1025  CA  ALA A 131      29.108  24.184  12.642  1.00 15.91           C  
ATOM   1026  C   ALA A 131      29.813  23.258  11.676  1.00 16.38           C  
ATOM   1027  O   ALA A 131      29.401  22.112  11.440  1.00 14.20           O  
ATOM   1028  CB  ALA A 131      28.002  24.967  11.931  1.00 15.57           C  
ATOM   1029  N   THR A 132      30.955  23.668  11.130  1.00 16.42           N  
ATOM   1030  CA  THR A 132      31.778  22.877  10.236  1.00 16.25           C  
ATOM   1031  C   THR A 132      32.439  21.699  10.930  1.00 15.22           C  
ATOM   1032  O   THR A 132      33.043  20.836  10.279  1.00 16.95           O  
ATOM   1033  CB  THR A 132      32.845  23.762   9.546  1.00 19.04           C  
ATOM   1034  OG1 THR A 132      33.514  24.555  10.533  1.00 20.20           O  
ATOM   1035  CG2 THR A 132      32.167  24.687   8.539  1.00 17.40           C  
ATOM   1036  N   ASP A 133      32.326  21.579  12.247  1.00 14.58           N  
ATOM   1037  CA  ASP A 133      32.827  20.463  13.010  1.00 14.25           C  
ATOM   1038  C   ASP A 133      31.824  19.309  13.085  1.00 14.31           C  
ATOM   1039  O   ASP A 133      32.142  18.233  13.595  1.00 15.20           O  
ATOM   1040  CB  ASP A 133      33.150  20.910  14.447  1.00 15.83           C  
ATOM   1041  CG  ASP A 133      34.640  21.207  14.561  1.00 17.64           C  
ATOM   1042  OD1 ASP A 133      35.197  21.731  13.579  1.00 15.77           O  
ATOM   1043  OD2 ASP A 133      35.179  20.859  15.623  1.00 25.04           O  
ATOM   1044  N   LEU A 134      30.605  19.524  12.593  1.00 13.45           N  
ATOM   1045  CA  LEU A 134      29.579  18.482  12.641  1.00 13.09           C  
ATOM   1046  C   LEU A 134      30.052  17.198  11.987  1.00 11.91           C  
ATOM   1047  O   LEU A 134      30.699  17.238  10.923  1.00 11.43           O  
ATOM   1048  CB  LEU A 134      28.306  18.995  11.947  1.00 11.48           C  
ATOM   1049  CG  LEU A 134      27.081  18.076  12.103  1.00 14.18           C  
ATOM   1050  CD1 LEU A 134      26.529  18.150  13.515  1.00 10.92           C  
ATOM   1051  CD2 LEU A 134      26.044  18.423  11.043  1.00 13.15           C  
ATOM   1052  N   GLY A 135      29.708  16.042  12.548  1.00 11.47           N  
ATOM   1053  CA  GLY A 135      30.109  14.755  12.030  1.00 10.45           C  
ATOM   1054  C   GLY A 135      29.497  14.320  10.727  1.00 10.60           C  
ATOM   1055  O   GLY A 135      28.906  13.222  10.643  1.00 11.90           O  
ATOM   1056  N   VAL A 136      29.582  15.111   9.671  1.00  9.63           N  
ATOM   1057  CA  VAL A 136      29.063  14.807   8.362  1.00 10.35           C  
ATOM   1058  C   VAL A 136      30.119  15.180   7.310  1.00 10.57           C  
ATOM   1059  O   VAL A 136      30.851  16.158   7.502  1.00 10.19           O  
ATOM   1060  CB  VAL A 136      27.748  15.522   7.993  1.00 14.00           C  
ATOM   1061  CG1 VAL A 136      26.590  15.061   8.874  1.00 12.16           C  
ATOM   1062  CG2 VAL A 136      27.891  17.038   8.054  1.00 12.38           C  
ATOM   1063  N   LYS A 137      30.162  14.415   6.227  1.00  9.93           N  
ATOM   1064  CA  LYS A 137      31.111  14.748   5.170  1.00 11.51           C  
ATOM   1065  C   LYS A 137      30.687  14.158   3.832  1.00 10.68           C  
ATOM   1066  O   LYS A 137      30.010  13.133   3.768  1.00 11.36           O  
ATOM   1067  CB  LYS A 137      32.518  14.280   5.527  1.00 15.44           C  
ATOM   1068  CG  LYS A 137      32.748  12.789   5.454  1.00 16.05           C  
ATOM   1069  CD  LYS A 137      34.187  12.425   5.804  1.00 19.44           C  
ATOM   1070  CE  LYS A 137      34.482  12.689   7.267  1.00 21.19           C  
ATOM   1071  NZ  LYS A 137      35.919  12.516   7.597  1.00 29.73           N  
ATOM   1072  N   ALA A 138      31.082  14.854   2.774  1.00  9.85           N  
ATOM   1073  CA  ALA A 138      30.844  14.390   1.418  1.00  9.16           C  
ATOM   1074  C   ALA A 138      32.123  13.628   1.011  1.00 11.41           C  
ATOM   1075  O   ALA A 138      33.189  14.252   0.923  1.00 11.55           O  
ATOM   1076  CB  ALA A 138      30.574  15.521   0.463  1.00  8.39           C  
ATOM   1077  N   LEU A 139      32.007  12.321   0.815  1.00  9.90           N  
ATOM   1078  CA  LEU A 139      33.192  11.537   0.393  1.00 11.15           C  
ATOM   1079  C   LEU A 139      33.462  11.805  -1.085  1.00 12.94           C  
ATOM   1080  O   LEU A 139      34.592  11.726  -1.591  1.00 13.64           O  
ATOM   1081  CB  LEU A 139      33.005  10.067   0.710  1.00 10.79           C  
ATOM   1082  CG  LEU A 139      32.730   9.709   2.177  1.00 12.68           C  
ATOM   1083  CD1 LEU A 139      32.572   8.206   2.347  1.00 12.76           C  
ATOM   1084  CD2 LEU A 139      33.831  10.231   3.092  1.00 13.23           C  
ATOM   1085  N   ASP A 140      32.415  12.150  -1.806  1.00 11.42           N  
ATOM   1086  CA  ASP A 140      32.443  12.558  -3.201  1.00 11.59           C  
ATOM   1087  C   ASP A 140      31.110  13.266  -3.474  1.00 12.34           C  
ATOM   1088  O   ASP A 140      30.299  13.393  -2.533  1.00 11.60           O  
ATOM   1089  CB  ASP A 140      32.784  11.456  -4.160  1.00 12.65           C  
ATOM   1090  CG  ASP A 140      31.833  10.296  -4.257  1.00 20.70           C  
ATOM   1091  OD1 ASP A 140      30.609  10.506  -4.139  1.00 15.83           O  
ATOM   1092  OD2 ASP A 140      32.287   9.145  -4.478  1.00 22.88           O  
ATOM   1093  N   ASP A 141      30.848  13.701  -4.691  1.00 11.30           N  
ATOM   1094  CA  ASP A 141      29.592  14.392  -4.984  1.00 11.84           C  
ATOM   1095  C   ASP A 141      28.355  13.540  -4.725  1.00 13.02           C  
ATOM   1096  O   ASP A 141      27.264  14.095  -4.502  1.00 12.11           O  
ATOM   1097  CB  ASP A 141      29.561  14.886  -6.430  1.00 14.73           C  
ATOM   1098  CG  ASP A 141      30.323  16.152  -6.718  1.00 16.21           C  
ATOM   1099  OD1 ASP A 141      30.862  16.793  -5.798  1.00 16.56           O  
ATOM   1100  OD2 ASP A 141      30.414  16.541  -7.919  1.00 22.62           O  
ATOM   1101  N   HIS A 142      28.449  12.215  -4.803  1.00 11.53           N  
ATOM   1102  CA  HIS A 142      27.303  11.347  -4.609  1.00 12.35           C  
ATOM   1103  C   HIS A 142      27.364  10.466  -3.385  1.00 11.79           C  
ATOM   1104  O   HIS A 142      26.651   9.451  -3.311  1.00 12.63           O  
ATOM   1105  CB  HIS A 142      27.153  10.429  -5.856  1.00 16.24           C  
ATOM   1106  CG  HIS A 142      27.073  11.268  -7.098  1.00 25.36           C  
ATOM   1107  ND1 HIS A 142      26.093  12.234  -7.245  1.00 28.54           N  
ATOM   1108  CD2 HIS A 142      27.857  11.335  -8.192  1.00 26.39           C  
ATOM   1109  CE1 HIS A 142      26.268  12.850  -8.401  1.00 29.52           C  
ATOM   1110  NE2 HIS A 142      27.326  12.318  -8.997  1.00 30.05           N  
ATOM   1111  N   THR A 143      28.222  10.775  -2.415  1.00 10.41           N  
ATOM   1112  CA  THR A 143      28.340   9.937  -1.224  1.00 10.59           C  
ATOM   1113  C   THR A 143      28.391  10.786   0.037  1.00 12.52           C  
ATOM   1114  O   THR A 143      29.303  11.604   0.234  1.00 11.46           O  
ATOM   1115  CB  THR A 143      29.567   9.011  -1.288  1.00 10.05           C  
ATOM   1116  OG1 THR A 143      29.614   8.386  -2.586  1.00 12.74           O  
ATOM   1117  CG2 THR A 143      29.478   7.938  -0.206  1.00 11.95           C  
ATOM   1118  N   PHE A 144      27.361  10.633   0.868  1.00  9.79           N  
ATOM   1119  CA  PHE A 144      27.249  11.393   2.115  1.00 10.17           C  
ATOM   1120  C   PHE A 144      27.464  10.457   3.300  1.00 10.97           C  
ATOM   1121  O   PHE A 144      26.761   9.459   3.462  1.00 11.65           O  
ATOM   1122  CB  PHE A 144      25.886  12.079   2.169  1.00  9.58           C  
ATOM   1123  CG  PHE A 144      25.627  12.977   3.339  1.00  8.95           C  
ATOM   1124  CD1 PHE A 144      26.355  14.138   3.533  1.00  9.26           C  
ATOM   1125  CD2 PHE A 144      24.625  12.662   4.247  1.00  7.34           C  
ATOM   1126  CE1 PHE A 144      26.107  14.961   4.615  1.00  9.41           C  
ATOM   1127  CE2 PHE A 144      24.362  13.483   5.325  1.00  9.14           C  
ATOM   1128  CZ  PHE A 144      25.105  14.638   5.516  1.00  9.98           C  
ATOM   1129  N   GLU A 145      28.461  10.773   4.126  1.00 10.14           N  
ATOM   1130  CA  GLU A 145      28.794   9.948   5.273  1.00 10.76           C  
ATOM   1131  C   GLU A 145      28.502  10.657   6.586  1.00 10.52           C  
ATOM   1132  O   GLU A 145      28.941  11.790   6.814  1.00 11.62           O  
ATOM   1133  CB  GLU A 145      30.281   9.551   5.242  1.00 10.63           C  
ATOM   1134  CG  GLU A 145      30.634   8.528   6.320  1.00 12.96           C  
ATOM   1135  CD  GLU A 145      32.138   8.452   6.534  1.00 17.05           C  
ATOM   1136  OE1 GLU A 145      32.705   9.408   7.106  1.00 14.95           O  
ATOM   1137  OE2 GLU A 145      32.733   7.440   6.115  1.00 15.10           O  
ATOM   1138  N   VAL A 146      27.762   9.972   7.449  1.00 10.15           N  
ATOM   1139  CA  VAL A 146      27.375  10.496   8.746  1.00  9.83           C  
ATOM   1140  C   VAL A 146      28.005   9.681   9.871  1.00 10.34           C  
ATOM   1141  O   VAL A 146      27.892   8.456   9.914  1.00 11.18           O  
ATOM   1142  CB  VAL A 146      25.841  10.485   8.947  1.00 10.02           C  
ATOM   1143  CG1 VAL A 146      25.490  11.115  10.295  1.00  8.58           C  
ATOM   1144  CG2 VAL A 146      25.135  11.212   7.815  1.00  9.75           C  
ATOM   1145  N   THR A 147      28.659  10.394  10.787  1.00 10.54           N  
ATOM   1146  CA  THR A 147      29.312   9.736  11.913  1.00 10.78           C  
ATOM   1147  C   THR A 147      28.604  10.102  13.211  1.00 11.02           C  
ATOM   1148  O   THR A 147      28.494  11.279  13.553  1.00 11.59           O  
ATOM   1149  CB  THR A 147      30.810  10.088  11.986  1.00 12.58           C  
ATOM   1150  OG1 THR A 147      31.440   9.602  10.785  1.00 12.87           O  
ATOM   1151  CG2 THR A 147      31.483   9.447  13.187  1.00 11.82           C  
ATOM   1152  N   LEU A 148      28.115   9.089  13.904  1.00 11.12           N  
ATOM   1153  CA  LEU A 148      27.414   9.279  15.163  1.00 11.80           C  
ATOM   1154  C   LEU A 148      28.347   9.022  16.346  1.00 13.66           C  
ATOM   1155  O   LEU A 148      29.336   8.297  16.231  1.00 14.12           O  
ATOM   1156  CB  LEU A 148      26.211   8.341  15.243  1.00 12.46           C  
ATOM   1157  CG  LEU A 148      25.314   8.266  14.005  1.00 11.20           C  
ATOM   1158  CD1 LEU A 148      24.117   7.360  14.297  1.00 10.77           C  
ATOM   1159  CD2 LEU A 148      24.853   9.647  13.566  1.00  9.78           C  
ATOM   1160  N   SER A 149      27.993   9.578  17.497  1.00 13.83           N  
ATOM   1161  CA  SER A 149      28.787   9.417  18.709  1.00 16.41           C  
ATOM   1162  C   SER A 149      28.496   8.107  19.426  1.00 18.07           C  
ATOM   1163  O   SER A 149      29.229   7.718  20.345  1.00 20.42           O  
ATOM   1164  CB  SER A 149      28.573  10.621  19.638  1.00 18.38           C  
ATOM   1165  OG  SER A 149      27.190  10.806  19.914  1.00 17.58           O  
ATOM   1166  N   GLU A 150      27.439   7.413  19.036  1.00 17.44           N  
ATOM   1167  CA  GLU A 150      27.063   6.122  19.597  1.00 16.98           C  
ATOM   1168  C   GLU A 150      26.144   5.402  18.605  1.00 16.09           C  
ATOM   1169  O   GLU A 150      25.617   6.016  17.678  1.00 13.79           O  
ATOM   1170  CB  GLU A 150      26.404   6.265  20.954  1.00 18.94           C  
ATOM   1171  CG  GLU A 150      25.085   7.005  20.960  1.00 28.88           C  
ATOM   1172  CD  GLU A 150      24.641   7.388  22.360  1.00 36.52           C  
ATOM   1173  OE1 GLU A 150      25.176   6.818  23.337  1.00 39.43           O  
ATOM   1174  OE2 GLU A 150      23.753   8.264  22.469  1.00 38.81           O  
ATOM   1175  N   PRO A 151      26.032   4.098  18.761  1.00 15.25           N  
ATOM   1176  CA  PRO A 151      25.216   3.248  17.914  1.00 14.54           C  
ATOM   1177  C   PRO A 151      23.747   3.638  18.009  1.00 13.43           C  
ATOM   1178  O   PRO A 151      23.175   3.722  19.098  1.00 13.28           O  
ATOM   1179  CB  PRO A 151      25.400   1.794  18.375  1.00 14.41           C  
ATOM   1180  CG  PRO A 151      26.588   1.903  19.307  1.00 15.42           C  
ATOM   1181  CD  PRO A 151      26.669   3.328  19.828  1.00 16.01           C  
ATOM   1182  N   VAL A 152      23.160   3.946  16.864  1.00 11.84           N  
ATOM   1183  CA  VAL A 152      21.744   4.317  16.770  1.00 11.80           C  
ATOM   1184  C   VAL A 152      21.140   3.448  15.663  1.00  9.70           C  
ATOM   1185  O   VAL A 152      21.145   3.791  14.484  1.00 11.03           O  
ATOM   1186  CB  VAL A 152      21.525   5.801  16.466  1.00 12.22           C  
ATOM   1187  CG1 VAL A 152      20.035   6.155  16.605  1.00 12.77           C  
ATOM   1188  CG2 VAL A 152      22.326   6.752  17.345  1.00 12.68           C  
ATOM   1189  N   PRO A 153      20.619   2.286  16.031  1.00 11.61           N  
ATOM   1190  CA  PRO A 153      20.056   1.318  15.111  1.00 11.27           C  
ATOM   1191  C   PRO A 153      18.925   1.847  14.257  1.00 12.37           C  
ATOM   1192  O   PRO A 153      18.772   1.460  13.086  1.00 12.17           O  
ATOM   1193  CB  PRO A 153      19.620   0.093  15.935  1.00 12.70           C  
ATOM   1194  CG  PRO A 153      20.286   0.329  17.261  1.00 13.51           C  
ATOM   1195  CD  PRO A 153      20.600   1.803  17.412  1.00 10.82           C  
ATOM   1196  N   TYR A 154      18.118   2.765  14.798  1.00 11.31           N  
ATOM   1197  CA  TYR A 154      17.008   3.359  14.069  1.00 10.79           C  
ATOM   1198  C   TYR A 154      17.351   4.673  13.384  1.00  9.84           C  
ATOM   1199  O   TYR A 154      16.459   5.352  12.847  1.00  8.84           O  
ATOM   1200  CB  TYR A 154      15.837   3.573  15.050  1.00  9.02           C  
ATOM   1201  CG  TYR A 154      16.212   4.378  16.274  1.00  8.17           C  
ATOM   1202  CD1 TYR A 154      16.214   5.771  16.247  1.00  8.61           C  
ATOM   1203  CD2 TYR A 154      16.557   3.747  17.460  1.00  9.81           C  
ATOM   1204  CE1 TYR A 154      16.557   6.502  17.364  1.00  8.53           C  
ATOM   1205  CE2 TYR A 154      16.891   4.472  18.589  1.00  9.88           C  
ATOM   1206  CZ  TYR A 154      16.897   5.849  18.533  1.00  9.79           C  
ATOM   1207  OH  TYR A 154      17.233   6.580  19.655  1.00 11.09           O  
ATOM   1208  N   PHE A 155      18.623   5.067  13.333  1.00  8.47           N  
ATOM   1209  CA  PHE A 155      19.053   6.313  12.745  1.00  7.68           C  
ATOM   1210  C   PHE A 155      18.420   6.652  11.409  1.00  8.63           C  
ATOM   1211  O   PHE A 155      17.922   7.778  11.231  1.00  8.17           O  
ATOM   1212  CB  PHE A 155      20.597   6.364  12.585  1.00  9.19           C  
ATOM   1213  CG  PHE A 155      21.068   7.664  11.971  1.00  8.60           C  
ATOM   1214  CD1 PHE A 155      20.917   8.862  12.655  1.00 11.07           C  
ATOM   1215  CD2 PHE A 155      21.657   7.685  10.721  1.00  8.45           C  
ATOM   1216  CE1 PHE A 155      21.333  10.057  12.106  1.00 11.01           C  
ATOM   1217  CE2 PHE A 155      22.084   8.877  10.164  1.00 10.20           C  
ATOM   1218  CZ  PHE A 155      21.917  10.069  10.853  1.00 11.21           C  
ATOM   1219  N   TYR A 156      18.432   5.734  10.439  1.00  8.90           N  
ATOM   1220  CA  TYR A 156      17.881   5.994   9.114  1.00  8.01           C  
ATOM   1221  C   TYR A 156      16.425   6.421   9.135  1.00  7.57           C  
ATOM   1222  O   TYR A 156      15.986   7.206   8.278  1.00  7.73           O  
ATOM   1223  CB  TYR A 156      18.098   4.772   8.189  1.00  9.52           C  
ATOM   1224  CG  TYR A 156      17.202   3.607   8.545  1.00  9.20           C  
ATOM   1225  CD1 TYR A 156      17.558   2.688   9.527  1.00 10.29           C  
ATOM   1226  CD2 TYR A 156      15.968   3.459   7.917  1.00 10.15           C  
ATOM   1227  CE1 TYR A 156      16.700   1.655   9.873  1.00 11.09           C  
ATOM   1228  CE2 TYR A 156      15.115   2.428   8.252  1.00 10.01           C  
ATOM   1229  CZ  TYR A 156      15.485   1.529   9.223  1.00 12.46           C  
ATOM   1230  OH  TYR A 156      14.632   0.497   9.561  1.00 14.03           O  
ATOM   1231  N   LYS A 157      15.642   5.964  10.107  1.00  7.64           N  
ATOM   1232  CA  LYS A 157      14.236   6.329  10.228  1.00  7.43           C  
ATOM   1233  C   LYS A 157      14.054   7.825  10.418  1.00  9.17           C  
ATOM   1234  O   LYS A 157      13.048   8.409   9.958  1.00  9.03           O  
ATOM   1235  CB  LYS A 157      13.581   5.530  11.366  1.00  7.68           C  
ATOM   1236  CG  LYS A 157      13.535   4.027  11.091  1.00  9.27           C  
ATOM   1237  CD  LYS A 157      13.150   3.184  12.295  1.00 12.91           C  
ATOM   1238  CE  LYS A 157      11.778   3.523  12.840  1.00 11.29           C  
ATOM   1239  NZ  LYS A 157      11.206   2.460  13.707  1.00  9.53           N  
ATOM   1240  N   LEU A 158      15.009   8.519  11.038  1.00  6.95           N  
ATOM   1241  CA  LEU A 158      14.927   9.943  11.238  1.00  6.51           C  
ATOM   1242  C   LEU A 158      15.006  10.757   9.956  1.00  8.63           C  
ATOM   1243  O   LEU A 158      14.499  11.884   9.903  1.00  8.36           O  
ATOM   1244  CB  LEU A 158      16.131  10.441  12.082  1.00  7.27           C  
ATOM   1245  CG  LEU A 158      15.973  10.413  13.593  1.00  7.67           C  
ATOM   1246  CD1 LEU A 158      15.864   8.986  14.109  1.00  8.33           C  
ATOM   1247  CD2 LEU A 158      17.137  11.151  14.243  1.00  9.87           C  
ATOM   1248  N   LEU A 159      15.664  10.240   8.923  1.00  8.12           N  
ATOM   1249  CA  LEU A 159      15.983  10.958   7.720  1.00  8.05           C  
ATOM   1250  C   LEU A 159      14.914  11.383   6.768  1.00  8.03           C  
ATOM   1251  O   LEU A 159      15.238  12.083   5.781  1.00  9.34           O  
ATOM   1252  CB  LEU A 159      17.127  10.197   6.990  1.00  7.20           C  
ATOM   1253  CG  LEU A 159      18.271   9.847   7.971  1.00  9.18           C  
ATOM   1254  CD1 LEU A 159      19.372   9.130   7.218  1.00 10.03           C  
ATOM   1255  CD2 LEU A 159      18.808  11.077   8.682  1.00  8.93           C  
ATOM   1256  N   VAL A 160      13.651  11.086   7.025  1.00  7.62           N  
ATOM   1257  CA  VAL A 160      12.544  11.524   6.185  1.00  7.48           C  
ATOM   1258  C   VAL A 160      12.020  12.892   6.617  1.00  8.51           C  
ATOM   1259  O   VAL A 160      11.199  13.521   5.921  1.00 10.17           O  
ATOM   1260  CB  VAL A 160      11.405  10.478   6.241  1.00  8.28           C  
ATOM   1261  CG1 VAL A 160      11.925   9.089   5.862  1.00  7.95           C  
ATOM   1262  CG2 VAL A 160      10.768  10.427   7.619  1.00  8.65           C  
ATOM   1263  N   HIS A 161      12.464  13.397   7.760  1.00  7.38           N  
ATOM   1264  CA  HIS A 161      11.991  14.673   8.308  1.00  6.67           C  
ATOM   1265  C   HIS A 161      12.516  15.879   7.578  1.00  6.96           C  
ATOM   1266  O   HIS A 161      13.682  15.916   7.156  1.00  7.27           O  
ATOM   1267  CB  HIS A 161      12.461  14.713   9.785  1.00  7.98           C  
ATOM   1268  CG  HIS A 161      11.807  15.815  10.554  1.00  9.09           C  
ATOM   1269  ND1 HIS A 161      12.394  17.057  10.729  1.00 10.20           N  
ATOM   1270  CD2 HIS A 161      10.582  15.870  11.136  1.00  7.05           C  
ATOM   1271  CE1 HIS A 161      11.570  17.830  11.410  1.00 10.06           C  
ATOM   1272  NE2 HIS A 161      10.465  17.134  11.681  1.00 10.31           N  
ATOM   1273  N   PRO A 162      11.721  16.935   7.431  1.00  8.14           N  
ATOM   1274  CA  PRO A 162      12.085  18.147   6.731  1.00  7.31           C  
ATOM   1275  C   PRO A 162      13.343  18.835   7.206  1.00  7.61           C  
ATOM   1276  O   PRO A 162      14.087  19.385   6.361  1.00  7.96           O  
ATOM   1277  CB  PRO A 162      10.884  19.123   6.870  1.00  8.27           C  
ATOM   1278  CG  PRO A 162       9.747  18.149   7.087  1.00  8.54           C  
ATOM   1279  CD  PRO A 162      10.318  16.968   7.877  1.00  8.36           C  
ATOM   1280  N   SER A 163      13.646  18.822   8.498  1.00  6.30           N  
ATOM   1281  CA  SER A 163      14.828  19.483   9.029  1.00  7.67           C  
ATOM   1282  C   SER A 163      16.125  18.966   8.425  1.00  8.54           C  
ATOM   1283  O   SER A 163      17.117  19.708   8.380  1.00  7.94           O  
ATOM   1284  CB  SER A 163      14.880  19.372  10.558  1.00  8.40           C  
ATOM   1285  OG  SER A 163      15.104  18.052  10.994  1.00  9.49           O  
ATOM   1286  N   VAL A 164      16.153  17.713   7.974  1.00  7.35           N  
ATOM   1287  CA  VAL A 164      17.345  17.133   7.372  1.00  7.12           C  
ATOM   1288  C   VAL A 164      17.272  17.059   5.856  1.00  7.32           C  
ATOM   1289  O   VAL A 164      18.030  16.332   5.205  1.00  6.74           O  
ATOM   1290  CB  VAL A 164      17.741  15.808   8.023  1.00  7.05           C  
ATOM   1291  CG1 VAL A 164      18.343  16.105   9.402  1.00  7.19           C  
ATOM   1292  CG2 VAL A 164      16.567  14.848   8.178  1.00  9.23           C  
ATOM   1293  N   SER A 165      16.400  17.877   5.261  1.00  7.26           N  
ATOM   1294  CA  SER A 165      16.316  18.012   3.809  1.00  7.50           C  
ATOM   1295  C   SER A 165      17.374  19.061   3.411  1.00  6.55           C  
ATOM   1296  O   SER A 165      17.772  19.889   4.232  1.00  7.05           O  
ATOM   1297  CB  SER A 165      14.951  18.520   3.364  1.00  7.73           C  
ATOM   1298  OG  SER A 165      13.952  17.520   3.507  1.00  8.73           O  
ATOM   1299  N   PRO A 166      17.804  19.024   2.180  1.00  7.12           N  
ATOM   1300  CA  PRO A 166      18.789  19.956   1.662  1.00  7.96           C  
ATOM   1301  C   PRO A 166      18.188  21.303   1.310  1.00  9.40           C  
ATOM   1302  O   PRO A 166      17.033  21.392   0.880  1.00  9.01           O  
ATOM   1303  CB  PRO A 166      19.332  19.298   0.360  1.00  8.44           C  
ATOM   1304  CG  PRO A 166      18.097  18.535  -0.095  1.00  7.97           C  
ATOM   1305  CD  PRO A 166      17.363  18.072   1.164  1.00  8.47           C  
ATOM   1306  N   VAL A 167      18.966  22.366   1.496  1.00  8.94           N  
ATOM   1307  CA  VAL A 167      18.570  23.720   1.112  1.00  9.81           C  
ATOM   1308  C   VAL A 167      19.674  24.221   0.151  1.00 11.05           C  
ATOM   1309  O   VAL A 167      20.830  23.805   0.291  1.00 11.21           O  
ATOM   1310  CB  VAL A 167      18.404  24.703   2.262  1.00 10.73           C  
ATOM   1311  CG1 VAL A 167      17.328  24.234   3.242  1.00 12.17           C  
ATOM   1312  CG2 VAL A 167      19.702  24.928   3.027  1.00 12.30           C  
ATOM   1313  N   PRO A 168      19.311  25.043  -0.796  1.00 11.15           N  
ATOM   1314  CA  PRO A 168      20.220  25.584  -1.796  1.00 12.03           C  
ATOM   1315  C   PRO A 168      21.053  26.729  -1.259  1.00 12.68           C  
ATOM   1316  O   PRO A 168      20.570  27.860  -1.123  1.00 12.72           O  
ATOM   1317  CB  PRO A 168      19.326  26.063  -2.962  1.00 13.27           C  
ATOM   1318  CG  PRO A 168      18.030  26.358  -2.251  1.00 12.33           C  
ATOM   1319  CD  PRO A 168      17.942  25.512  -0.997  1.00 10.67           C  
ATOM   1320  N   LYS A 169      22.317  26.475  -0.951  1.00 14.89           N  
ATOM   1321  CA  LYS A 169      23.228  27.482  -0.405  1.00 17.23           C  
ATOM   1322  C   LYS A 169      23.257  28.781  -1.196  1.00 18.22           C  
ATOM   1323  O   LYS A 169      23.160  29.875  -0.623  1.00 17.21           O  
ATOM   1324  CB  LYS A 169      24.633  26.879  -0.319  1.00 20.74           C  
ATOM   1325  CG  LYS A 169      25.684  27.800   0.287  1.00 26.81           C  
ATOM   1326  CD  LYS A 169      27.051  27.127   0.235  1.00 31.04           C  
ATOM   1327  CE  LYS A 169      28.104  27.933   0.980  1.00 34.06           C  
ATOM   1328  NZ  LYS A 169      29.427  27.238   0.963  1.00 40.53           N  
ATOM   1329  N   SER A 170      23.379  28.697  -2.515  1.00 17.78           N  
ATOM   1330  CA  SER A 170      23.423  29.853  -3.389  1.00 19.51           C  
ATOM   1331  C   SER A 170      22.259  30.810  -3.161  1.00 19.17           C  
ATOM   1332  O   SER A 170      22.469  32.020  -3.012  1.00 18.43           O  
ATOM   1333  CB  SER A 170      23.418  29.408  -4.865  1.00 18.85           C  
ATOM   1334  OG  SER A 170      22.093  29.010  -5.240  1.00 33.77           O  
ATOM   1335  N   ALA A 171      21.032  30.288  -3.151  1.00 17.48           N  
ATOM   1336  CA  ALA A 171      19.848  31.116  -2.943  1.00 16.11           C  
ATOM   1337  C   ALA A 171      19.811  31.667  -1.526  1.00 14.79           C  
ATOM   1338  O   ALA A 171      19.515  32.848  -1.317  1.00 13.95           O  
ATOM   1339  CB  ALA A 171      18.580  30.318  -3.241  1.00 16.08           C  
ATOM   1340  N   VAL A 172      20.117  30.828  -0.538  1.00 13.34           N  
ATOM   1341  CA  VAL A 172      20.120  31.264   0.856  1.00 15.09           C  
ATOM   1342  C   VAL A 172      21.051  32.463   1.030  1.00 17.50           C  
ATOM   1343  O   VAL A 172      20.675  33.517   1.536  1.00 18.24           O  
ATOM   1344  CB  VAL A 172      20.559  30.132   1.799  1.00 14.53           C  
ATOM   1345  CG1 VAL A 172      20.814  30.640   3.209  1.00 14.87           C  
ATOM   1346  CG2 VAL A 172      19.518  29.010   1.824  1.00 13.36           C  
ATOM   1347  N   GLU A 173      22.294  32.290   0.589  1.00 20.44           N  
ATOM   1348  CA  GLU A 173      23.303  33.331   0.702  1.00 23.60           C  
ATOM   1349  C   GLU A 173      23.010  34.578  -0.102  1.00 24.15           C  
ATOM   1350  O   GLU A 173      23.265  35.696   0.385  1.00 26.32           O  
ATOM   1351  CB  GLU A 173      24.676  32.755   0.303  1.00 28.12           C  
ATOM   1352  CG  GLU A 173      25.221  31.842   1.395  1.00 34.57           C  
ATOM   1353  CD  GLU A 173      26.593  31.291   1.073  1.00 41.16           C  
ATOM   1354  OE1 GLU A 173      27.029  31.379  -0.097  1.00 42.91           O  
ATOM   1355  OE2 GLU A 173      27.229  30.767   2.019  1.00 43.73           O  
ATOM   1356  N   LYS A 174      22.495  34.445  -1.315  1.00 23.24           N  
ATOM   1357  CA  LYS A 174      22.213  35.608  -2.147  1.00 22.47           C  
ATOM   1358  C   LYS A 174      20.984  36.383  -1.718  1.00 22.21           C  
ATOM   1359  O   LYS A 174      20.977  37.622  -1.738  1.00 22.68           O  
ATOM   1360  CB  LYS A 174      22.075  35.158  -3.611  1.00 23.44           C  
ATOM   1361  CG  LYS A 174      21.830  36.311  -4.582  1.00 29.82           C  
ATOM   1362  CD  LYS A 174      21.905  35.811  -6.015  1.00 35.99           C  
ATOM   1363  CE  LYS A 174      21.554  36.899  -7.017  1.00 40.06           C  
ATOM   1364  NZ  LYS A 174      21.297  36.321  -8.375  1.00 44.57           N  
ATOM   1365  N   PHE A 175      19.914  35.676  -1.343  1.00 19.58           N  
ATOM   1366  CA  PHE A 175      18.661  36.316  -0.976  1.00 17.09           C  
ATOM   1367  C   PHE A 175      18.331  36.341   0.496  1.00 15.51           C  
ATOM   1368  O   PHE A 175      17.358  37.019   0.882  1.00 15.04           O  
ATOM   1369  CB  PHE A 175      17.514  35.627  -1.759  1.00 16.32           C  
ATOM   1370  CG  PHE A 175      17.795  35.629  -3.239  1.00 18.17           C  
ATOM   1371  CD1 PHE A 175      17.626  36.781  -3.983  1.00 20.24           C  
ATOM   1372  CD2 PHE A 175      18.277  34.492  -3.861  1.00 18.28           C  
ATOM   1373  CE1 PHE A 175      17.894  36.789  -5.341  1.00 20.74           C  
ATOM   1374  CE2 PHE A 175      18.545  34.491  -5.218  1.00 18.64           C  
ATOM   1375  CZ  PHE A 175      18.353  35.643  -5.960  1.00 20.42           C  
ATOM   1376  N   GLY A 176      19.090  35.658   1.335  1.00 15.79           N  
ATOM   1377  CA  GLY A 176      18.821  35.659   2.774  1.00 18.39           C  
ATOM   1378  C   GLY A 176      17.402  35.197   3.062  1.00 19.92           C  
ATOM   1379  O   GLY A 176      16.885  34.271   2.420  1.00 19.16           O  
ATOM   1380  N   ASP A 177      16.700  35.874   3.957  1.00 21.57           N  
ATOM   1381  CA  ASP A 177      15.331  35.556   4.328  1.00 24.23           C  
ATOM   1382  C   ASP A 177      14.335  35.513   3.187  1.00 23.28           C  
ATOM   1383  O   ASP A 177      13.255  34.904   3.338  1.00 24.66           O  
ATOM   1384  CB  ASP A 177      14.843  36.546   5.410  1.00 39.26           C  
ATOM   1385  CG  ASP A 177      15.384  37.947   5.188  1.00 51.88           C  
ATOM   1386  OD1 ASP A 177      16.485  38.243   5.714  1.00 58.85           O  
ATOM   1387  OD2 ASP A 177      14.737  38.752   4.480  1.00 56.19           O  
ATOM   1388  N   LYS A 178      14.605  36.093   2.029  1.00 19.79           N  
ATOM   1389  CA  LYS A 178      13.713  36.075   0.887  1.00 18.45           C  
ATOM   1390  C   LYS A 178      14.037  34.975  -0.109  1.00 14.34           C  
ATOM   1391  O   LYS A 178      13.474  34.929  -1.212  1.00 13.69           O  
ATOM   1392  CB  LYS A 178      13.799  37.449   0.180  1.00 26.57           C  
ATOM   1393  CG  LYS A 178      13.473  38.611   1.106  1.00 35.84           C  
ATOM   1394  CD  LYS A 178      14.298  39.844   0.801  1.00 45.27           C  
ATOM   1395  CE  LYS A 178      15.727  39.765   1.312  1.00 49.34           C  
ATOM   1396  NZ  LYS A 178      16.720  39.564   0.212  1.00 48.62           N  
ATOM   1397  N   TRP A 179      14.913  34.037   0.261  1.00 14.58           N  
ATOM   1398  CA  TRP A 179      15.296  32.945  -0.634  1.00 12.66           C  
ATOM   1399  C   TRP A 179      14.129  32.034  -0.986  1.00 11.76           C  
ATOM   1400  O   TRP A 179      14.133  31.407  -2.051  1.00 10.60           O  
ATOM   1401  CB  TRP A 179      16.461  32.152  -0.066  1.00 10.97           C  
ATOM   1402  CG  TRP A 179      16.180  31.108   0.954  1.00  9.90           C  
ATOM   1403  CD1 TRP A 179      16.216  31.262   2.314  1.00 10.38           C  
ATOM   1404  CD2 TRP A 179      15.856  29.719   0.729  1.00 10.37           C  
ATOM   1405  NE1 TRP A 179      15.935  30.072   2.941  1.00 11.06           N  
ATOM   1406  CE2 TRP A 179      15.706  29.115   1.988  1.00  9.71           C  
ATOM   1407  CE3 TRP A 179      15.662  28.947  -0.422  1.00  8.69           C  
ATOM   1408  CZ2 TRP A 179      15.383  27.762   2.137  1.00  8.74           C  
ATOM   1409  CZ3 TRP A 179      15.340  27.611  -0.274  1.00  9.63           C  
ATOM   1410  CH2 TRP A 179      15.192  27.029   0.996  1.00  9.00           C  
ATOM   1411  N   THR A 180      13.119  31.947  -0.124  1.00 11.07           N  
ATOM   1412  CA  THR A 180      11.956  31.115  -0.350  1.00 10.73           C  
ATOM   1413  C   THR A 180      10.876  31.781  -1.185  1.00 11.36           C  
ATOM   1414  O   THR A 180       9.832  31.164  -1.453  1.00 11.52           O  
ATOM   1415  CB  THR A 180      11.354  30.613   0.982  1.00 10.74           C  
ATOM   1416  OG1 THR A 180      11.047  31.727   1.831  1.00 11.72           O  
ATOM   1417  CG2 THR A 180      12.347  29.696   1.683  1.00 10.25           C  
ATOM   1418  N   GLN A 181      11.087  33.024  -1.627  1.00 11.36           N  
ATOM   1419  CA  GLN A 181      10.096  33.673  -2.497  1.00 12.22           C  
ATOM   1420  C   GLN A 181      10.112  32.948  -3.831  1.00 10.64           C  
ATOM   1421  O   GLN A 181      11.172  32.489  -4.281  1.00 11.20           O  
ATOM   1422  CB  GLN A 181      10.439  35.152  -2.685  1.00 14.91           C  
ATOM   1423  CG  GLN A 181      10.037  36.037  -1.510  1.00 17.80           C  
ATOM   1424  CD  GLN A 181       8.550  35.950  -1.200  1.00 22.83           C  
ATOM   1425  OE1 GLN A 181       8.157  35.384  -0.172  1.00 27.90           O  
ATOM   1426  NE2 GLN A 181       7.725  36.482  -2.089  1.00 21.50           N  
ATOM   1427  N   PRO A 182       8.986  32.839  -4.492  1.00 12.62           N  
ATOM   1428  CA  PRO A 182       8.852  32.170  -5.774  1.00 13.65           C  
ATOM   1429  C   PRO A 182       9.937  32.531  -6.763  1.00 14.75           C  
ATOM   1430  O   PRO A 182      10.514  31.634  -7.405  1.00 15.80           O  
ATOM   1431  CB  PRO A 182       7.450  32.518  -6.323  1.00 12.87           C  
ATOM   1432  CG  PRO A 182       6.712  32.832  -5.044  1.00 12.61           C  
ATOM   1433  CD  PRO A 182       7.702  33.357  -4.013  1.00 12.72           C  
ATOM   1434  N   ALA A 183      10.290  33.811  -6.909  1.00 14.99           N  
ATOM   1435  CA  ALA A 183      11.327  34.215  -7.848  1.00 15.66           C  
ATOM   1436  C   ALA A 183      12.729  33.785  -7.450  1.00 15.83           C  
ATOM   1437  O   ALA A 183      13.629  33.759  -8.314  1.00 16.24           O  
ATOM   1438  CB  ALA A 183      11.285  35.733  -8.037  1.00 16.94           C  
ATOM   1439  N   ASN A 184      12.982  33.459  -6.190  1.00 13.07           N  
ATOM   1440  CA  ASN A 184      14.291  33.102  -5.703  1.00 13.02           C  
ATOM   1441  C   ASN A 184      14.516  31.643  -5.341  1.00 13.98           C  
ATOM   1442  O   ASN A 184      15.652  31.145  -5.393  1.00 14.24           O  
ATOM   1443  CB  ASN A 184      14.577  33.908  -4.402  1.00 14.23           C  
ATOM   1444  CG  ASN A 184      14.431  35.398  -4.596  1.00 15.96           C  
ATOM   1445  OD1 ASN A 184      14.655  35.922  -5.694  1.00 19.86           O  
ATOM   1446  ND2 ASN A 184      14.070  36.105  -3.536  1.00 15.34           N  
ATOM   1447  N   ILE A 185      13.466  30.969  -4.896  1.00 13.59           N  
ATOM   1448  CA  ILE A 185      13.548  29.595  -4.429  1.00 11.25           C  
ATOM   1449  C   ILE A 185      14.009  28.582  -5.446  1.00  9.74           C  
ATOM   1450  O   ILE A 185      13.772  28.681  -6.653  1.00 10.87           O  
ATOM   1451  CB  ILE A 185      12.161  29.194  -3.836  1.00  8.88           C  
ATOM   1452  CG1 ILE A 185      12.323  28.044  -2.835  1.00  9.19           C  
ATOM   1453  CG2 ILE A 185      11.158  28.858  -4.916  1.00 11.01           C  
ATOM   1454  CD1 ILE A 185      11.048  27.735  -2.057  1.00  9.03           C  
ATOM   1455  N   VAL A 186      14.731  27.564  -4.974  1.00  9.70           N  
ATOM   1456  CA  VAL A 186      15.198  26.438  -5.779  1.00  9.70           C  
ATOM   1457  C   VAL A 186      14.855  25.175  -4.967  1.00  7.88           C  
ATOM   1458  O   VAL A 186      15.150  25.145  -3.770  1.00  9.76           O  
ATOM   1459  CB  VAL A 186      16.680  26.464  -6.137  1.00 13.38           C  
ATOM   1460  CG1 VAL A 186      17.066  25.194  -6.892  1.00 11.94           C  
ATOM   1461  CG2 VAL A 186      17.035  27.675  -7.006  1.00 14.15           C  
ATOM   1462  N   THR A 187      14.166  24.217  -5.572  1.00  8.64           N  
ATOM   1463  CA  THR A 187      13.712  23.023  -4.846  1.00 10.00           C  
ATOM   1464  C   THR A 187      14.116  21.707  -5.490  1.00 10.10           C  
ATOM   1465  O   THR A 187      14.382  21.642  -6.693  1.00 10.37           O  
ATOM   1466  CB  THR A 187      12.163  23.052  -4.736  1.00  7.97           C  
ATOM   1467  OG1 THR A 187      11.605  23.116  -6.049  1.00  9.49           O  
ATOM   1468  CG2 THR A 187      11.684  24.244  -3.915  1.00 10.24           C  
ATOM   1469  N   ASN A 188      14.182  20.623  -4.688  1.00  9.36           N  
ATOM   1470  CA  ASN A 188      14.584  19.328  -5.244  1.00  8.72           C  
ATOM   1471  C   ASN A 188      13.539  18.234  -5.072  1.00  9.43           C  
ATOM   1472  O   ASN A 188      13.811  17.067  -5.412  1.00  8.40           O  
ATOM   1473  CB  ASN A 188      15.929  18.883  -4.661  1.00  7.54           C  
ATOM   1474  CG  ASN A 188      15.803  18.309  -3.258  1.00  8.08           C  
ATOM   1475  OD1 ASN A 188      15.117  18.892  -2.407  1.00  7.76           O  
ATOM   1476  ND2 ASN A 188      16.441  17.170  -3.021  1.00  7.48           N  
ATOM   1477  N   GLY A 189      12.353  18.575  -4.566  1.00  8.54           N  
ATOM   1478  CA  GLY A 189      11.279  17.578  -4.413  1.00  7.76           C  
ATOM   1479  C   GLY A 189      10.524  17.465  -5.732  1.00  8.37           C  
ATOM   1480  O   GLY A 189      10.930  18.033  -6.769  1.00  7.79           O  
ATOM   1481  N   ALA A 190       9.379  16.772  -5.719  1.00  7.31           N  
ATOM   1482  CA  ALA A 190       8.610  16.587  -6.947  1.00  6.46           C  
ATOM   1483  C   ALA A 190       7.976  17.860  -7.463  1.00  6.88           C  
ATOM   1484  O   ALA A 190       7.482  17.916  -8.606  1.00  7.33           O  
ATOM   1485  CB  ALA A 190       7.542  15.513  -6.716  1.00  7.18           C  
ATOM   1486  N   TYR A 191       7.862  18.897  -6.634  1.00  6.46           N  
ATOM   1487  CA  TYR A 191       7.235  20.152  -6.962  1.00  6.75           C  
ATOM   1488  C   TYR A 191       8.133  21.368  -6.775  1.00  8.47           C  
ATOM   1489  O   TYR A 191       9.185  21.324  -6.130  1.00  8.86           O  
ATOM   1490  CB  TYR A 191       5.940  20.330  -6.077  1.00  6.90           C  
ATOM   1491  CG  TYR A 191       4.950  19.241  -6.479  1.00  7.92           C  
ATOM   1492  CD1 TYR A 191       4.103  19.429  -7.562  1.00  8.78           C  
ATOM   1493  CD2 TYR A 191       4.956  18.001  -5.850  1.00  6.95           C  
ATOM   1494  CE1 TYR A 191       3.251  18.427  -7.987  1.00  8.25           C  
ATOM   1495  CE2 TYR A 191       4.133  16.980  -6.287  1.00  6.91           C  
ATOM   1496  CZ  TYR A 191       3.284  17.203  -7.352  1.00  8.59           C  
ATOM   1497  OH  TYR A 191       2.459  16.187  -7.788  1.00  8.62           O  
ATOM   1498  N   LYS A 192       7.710  22.479  -7.374  1.00  7.99           N  
ATOM   1499  CA  LYS A 192       8.372  23.761  -7.290  1.00  8.82           C  
ATOM   1500  C   LYS A 192       7.317  24.793  -6.825  1.00  8.35           C  
ATOM   1501  O   LYS A 192       6.121  24.583  -7.067  1.00  8.77           O  
ATOM   1502  CB  LYS A 192       8.896  24.276  -8.624  1.00 14.39           C  
ATOM   1503  CG  LYS A 192       9.633  23.307  -9.498  1.00 19.35           C  
ATOM   1504  CD  LYS A 192      10.211  23.976 -10.725  1.00 20.99           C  
ATOM   1505  CE  LYS A 192       9.147  24.370 -11.733  1.00 24.18           C  
ATOM   1506  NZ  LYS A 192       9.789  24.903 -12.983  1.00 25.99           N  
ATOM   1507  N   LEU A 193       7.798  25.862  -6.209  1.00  8.30           N  
ATOM   1508  CA  LEU A 193       6.871  26.892  -5.741  1.00  9.13           C  
ATOM   1509  C   LEU A 193       6.466  27.823  -6.875  1.00 11.00           C  
ATOM   1510  O   LEU A 193       7.325  28.466  -7.483  1.00 12.54           O  
ATOM   1511  CB  LEU A 193       7.516  27.691  -4.601  1.00 10.09           C  
ATOM   1512  CG  LEU A 193       6.692  28.860  -4.047  1.00 10.66           C  
ATOM   1513  CD1 LEU A 193       5.438  28.350  -3.342  1.00  9.69           C  
ATOM   1514  CD2 LEU A 193       7.544  29.708  -3.103  1.00 10.27           C  
ATOM   1515  N   LYS A 194       5.172  27.929  -7.146  1.00 10.20           N  
ATOM   1516  CA  LYS A 194       4.684  28.828  -8.179  1.00 11.25           C  
ATOM   1517  C   LYS A 194       4.202  30.146  -7.591  1.00 12.05           C  
ATOM   1518  O   LYS A 194       4.576  31.228  -8.046  1.00 12.64           O  
ATOM   1519  CB  LYS A 194       3.536  28.175  -8.962  1.00 12.05           C  
ATOM   1520  CG  LYS A 194       2.999  29.116 -10.040  1.00 17.80           C  
ATOM   1521  CD  LYS A 194       1.908  28.449 -10.857  1.00 22.08           C  
ATOM   1522  CE  LYS A 194       1.412  29.410 -11.937  1.00 28.82           C  
ATOM   1523  NZ  LYS A 194       0.939  28.674 -13.142  1.00 35.45           N  
ATOM   1524  N   ASN A 195       3.311  30.081  -6.604  1.00 12.35           N  
ATOM   1525  CA  ASN A 195       2.728  31.239  -5.962  1.00 14.13           C  
ATOM   1526  C   ASN A 195       2.678  31.087  -4.436  1.00 13.24           C  
ATOM   1527  O   ASN A 195       2.473  29.982  -3.936  1.00 12.67           O  
ATOM   1528  CB  ASN A 195       1.259  31.452  -6.383  1.00 18.52           C  
ATOM   1529  CG  ASN A 195       1.039  31.626  -7.859  1.00 27.77           C  
ATOM   1530  OD1 ASN A 195       1.248  32.709  -8.416  1.00 33.99           O  
ATOM   1531  ND2 ASN A 195       0.642  30.546  -8.530  1.00 29.53           N  
ATOM   1532  N   TRP A 196       2.822  32.200  -3.732  1.00 13.02           N  
ATOM   1533  CA  TRP A 196       2.718  32.202  -2.282  1.00 13.72           C  
ATOM   1534  C   TRP A 196       2.062  33.522  -1.826  1.00 16.68           C  
ATOM   1535  O   TRP A 196       2.728  34.544  -1.690  1.00 18.27           O  
ATOM   1536  CB  TRP A 196       4.023  31.984  -1.554  1.00 12.54           C  
ATOM   1537  CG  TRP A 196       3.921  31.928  -0.054  1.00 13.39           C  
ATOM   1538  CD1 TRP A 196       2.792  31.868   0.717  1.00 12.40           C  
ATOM   1539  CD2 TRP A 196       5.024  31.861   0.862  1.00 13.50           C  
ATOM   1540  NE1 TRP A 196       3.121  31.803   2.041  1.00 12.62           N  
ATOM   1541  CE2 TRP A 196       4.487  31.794   2.163  1.00 13.31           C  
ATOM   1542  CE3 TRP A 196       6.419  31.869   0.703  1.00 12.68           C  
ATOM   1543  CZ2 TRP A 196       5.287  31.737   3.304  1.00 13.10           C  
ATOM   1544  CZ3 TRP A 196       7.211  31.818   1.838  1.00 14.38           C  
ATOM   1545  CH2 TRP A 196       6.648  31.748   3.123  1.00 15.17           C  
ATOM   1546  N   VAL A 197       0.754  33.438  -1.617  1.00 14.13           N  
ATOM   1547  CA  VAL A 197      -0.021  34.588  -1.145  1.00 14.78           C  
ATOM   1548  C   VAL A 197      -0.298  34.333   0.343  1.00 12.06           C  
ATOM   1549  O   VAL A 197      -1.078  33.430   0.662  1.00 11.63           O  
ATOM   1550  CB  VAL A 197      -1.344  34.763  -1.893  1.00 16.24           C  
ATOM   1551  CG1 VAL A 197      -2.021  36.079  -1.508  1.00 18.44           C  
ATOM   1552  CG2 VAL A 197      -1.148  34.721  -3.407  1.00 19.91           C  
ATOM   1553  N   VAL A 198       0.375  35.083   1.206  1.00 13.33           N  
ATOM   1554  CA  VAL A 198       0.199  34.877   2.651  1.00 12.34           C  
ATOM   1555  C   VAL A 198      -1.261  35.008   3.041  1.00 12.77           C  
ATOM   1556  O   VAL A 198      -1.985  35.931   2.654  1.00 13.79           O  
ATOM   1557  CB  VAL A 198       1.116  35.794   3.457  1.00 14.38           C  
ATOM   1558  CG1 VAL A 198       0.822  35.744   4.947  1.00 14.89           C  
ATOM   1559  CG2 VAL A 198       2.576  35.393   3.212  1.00 15.01           C  
ATOM   1560  N   ASN A 199      -1.748  34.011   3.780  1.00 10.95           N  
ATOM   1561  CA  ASN A 199      -3.108  33.910   4.254  1.00 10.87           C  
ATOM   1562  C   ASN A 199      -4.127  33.725   3.143  1.00 12.67           C  
ATOM   1563  O   ASN A 199      -5.322  33.982   3.313  1.00 12.26           O  
ATOM   1564  CB  ASN A 199      -3.473  35.118   5.142  1.00 12.32           C  
ATOM   1565  CG  ASN A 199      -2.907  34.964   6.545  1.00 14.91           C  
ATOM   1566  OD1 ASN A 199      -2.468  35.920   7.183  1.00 16.30           O  
ATOM   1567  ND2 ASN A 199      -2.907  33.729   7.047  1.00 13.48           N  
ATOM   1568  N   GLU A 200      -3.675  33.221   1.999  1.00 12.30           N  
ATOM   1569  CA  GLU A 200      -4.567  32.991   0.865  1.00 13.77           C  
ATOM   1570  C   GLU A 200      -4.280  31.607   0.293  1.00 11.21           C  
ATOM   1571  O   GLU A 200      -5.138  30.723   0.351  1.00 11.38           O  
ATOM   1572  CB  GLU A 200      -4.370  34.088  -0.165  1.00 26.04           C  
ATOM   1573  CG  GLU A 200      -5.591  34.549  -0.924  1.00 42.36           C  
ATOM   1574  CD  GLU A 200      -5.502  34.315  -2.419  1.00 51.39           C  
ATOM   1575  OE1 GLU A 200      -4.394  34.420  -2.995  1.00 54.75           O  
ATOM   1576  OE2 GLU A 200      -6.551  34.028  -3.042  1.00 57.10           O  
ATOM   1577  N   ARG A 201      -3.063  31.420  -0.230  1.00 10.25           N  
ATOM   1578  CA  ARG A 201      -2.739  30.115  -0.796  1.00  9.55           C  
ATOM   1579  C   ARG A 201      -1.266  29.974  -1.149  1.00  9.22           C  
ATOM   1580  O   ARG A 201      -0.530  30.936  -1.334  1.00 10.08           O  
ATOM   1581  CB  ARG A 201      -3.556  29.904  -2.094  1.00 10.14           C  
ATOM   1582  CG  ARG A 201      -3.098  30.825  -3.226  1.00 13.64           C  
ATOM   1583  CD  ARG A 201      -4.035  30.750  -4.428  1.00 17.72           C  
ATOM   1584  NE  ARG A 201      -5.390  31.138  -4.070  1.00 22.36           N  
ATOM   1585  CZ  ARG A 201      -6.477  30.383  -4.036  1.00 27.66           C  
ATOM   1586  NH1 ARG A 201      -6.468  29.105  -4.401  1.00 21.60           N  
ATOM   1587  NH2 ARG A 201      -7.639  30.924  -3.646  1.00 26.25           N  
ATOM   1588  N   ILE A 202      -0.872  28.707  -1.242  1.00  8.01           N  
ATOM   1589  CA  ILE A 202       0.455  28.304  -1.682  1.00  7.91           C  
ATOM   1590  C   ILE A 202       0.204  27.399  -2.902  1.00  8.17           C  
ATOM   1591  O   ILE A 202      -0.549  26.422  -2.780  1.00  8.85           O  
ATOM   1592  CB  ILE A 202       1.279  27.574  -0.633  1.00  8.46           C  
ATOM   1593  CG1 ILE A 202       1.808  28.560   0.424  1.00  7.87           C  
ATOM   1594  CG2 ILE A 202       2.462  26.829  -1.264  1.00  9.25           C  
ATOM   1595  CD1 ILE A 202       2.387  27.892   1.648  1.00  9.43           C  
ATOM   1596  N   VAL A 203       0.742  27.768  -4.054  1.00  7.96           N  
ATOM   1597  CA  VAL A 203       0.515  26.959  -5.253  1.00  8.31           C  
ATOM   1598  C   VAL A 203       1.830  26.335  -5.718  1.00  9.31           C  
ATOM   1599  O   VAL A 203       2.806  27.052  -5.967  1.00  8.64           O  
ATOM   1600  CB  VAL A 203      -0.078  27.786  -6.407  1.00 10.86           C  
ATOM   1601  CG1 VAL A 203      -0.363  26.897  -7.615  1.00  9.84           C  
ATOM   1602  CG2 VAL A 203      -1.341  28.528  -5.981  1.00  9.67           C  
ATOM   1603  N   LEU A 204       1.851  25.012  -5.804  1.00  7.99           N  
ATOM   1604  CA  LEU A 204       3.014  24.273  -6.254  1.00  7.65           C  
ATOM   1605  C   LEU A 204       2.737  23.656  -7.631  1.00  8.50           C  
ATOM   1606  O   LEU A 204       1.627  23.207  -7.918  1.00  9.06           O  
ATOM   1607  CB  LEU A 204       3.408  23.135  -5.305  1.00  7.17           C  
ATOM   1608  CG  LEU A 204       3.428  23.446  -3.813  1.00  8.06           C  
ATOM   1609  CD1 LEU A 204       3.952  22.242  -3.036  1.00  9.28           C  
ATOM   1610  CD2 LEU A 204       4.275  24.679  -3.503  1.00  8.37           C  
ATOM   1611  N   GLU A 205       3.786  23.647  -8.448  1.00  9.60           N  
ATOM   1612  CA  GLU A 205       3.664  23.058  -9.787  1.00 10.24           C  
ATOM   1613  C   GLU A 205       4.759  22.000  -9.934  1.00  9.86           C  
ATOM   1614  O   GLU A 205       5.811  22.078  -9.290  1.00  9.38           O  
ATOM   1615  CB  GLU A 205       3.740  24.097 -10.880  1.00 11.50           C  
ATOM   1616  CG  GLU A 205       5.090  24.789 -11.020  1.00 18.12           C  
ATOM   1617  CD  GLU A 205       5.025  26.032 -11.892  1.00 26.74           C  
ATOM   1618  OE1 GLU A 205       3.986  26.272 -12.549  1.00 32.08           O  
ATOM   1619  OE2 GLU A 205       6.017  26.791 -11.915  1.00 27.26           O  
ATOM   1620  N   ARG A 206       4.460  20.976 -10.720  1.00 10.02           N  
ATOM   1621  CA  ARG A 206       5.412  19.886 -10.919  1.00 10.79           C  
ATOM   1622  C   ARG A 206       6.806  20.385 -11.280  1.00 10.54           C  
ATOM   1623  O   ARG A 206       6.999  21.332 -12.048  1.00 11.80           O  
ATOM   1624  CB  ARG A 206       4.865  18.970 -12.017  1.00 15.31           C  
ATOM   1625  CG  ARG A 206       5.760  17.785 -12.348  1.00 19.86           C  
ATOM   1626  CD  ARG A 206       5.598  17.459 -13.834  1.00 27.04           C  
ATOM   1627  NE  ARG A 206       4.328  16.776 -14.083  1.00 18.29           N  
ATOM   1628  CZ  ARG A 206       4.186  15.453 -14.006  1.00 18.38           C  
ATOM   1629  NH1 ARG A 206       5.212  14.680 -13.692  1.00 16.38           N  
ATOM   1630  NH2 ARG A 206       2.997  14.929 -14.260  1.00 16.01           N  
ATOM   1631  N   ASN A 207       7.802  19.734 -10.691  1.00  9.19           N  
ATOM   1632  CA  ASN A 207       9.213  20.058 -10.961  1.00  9.37           C  
ATOM   1633  C   ASN A 207       9.709  19.017 -11.958  1.00 10.68           C  
ATOM   1634  O   ASN A 207       9.909  17.852 -11.611  1.00 11.79           O  
ATOM   1635  CB  ASN A 207       9.996  19.986  -9.666  1.00 10.31           C  
ATOM   1636  CG  ASN A 207      11.492  20.110  -9.784  1.00  8.75           C  
ATOM   1637  OD1 ASN A 207      12.008  20.610 -10.785  1.00 11.59           O  
ATOM   1638  ND2 ASN A 207      12.216  19.665  -8.761  1.00 10.20           N  
ATOM   1639  N   PRO A 208       9.933  19.417 -13.197  1.00 12.22           N  
ATOM   1640  CA  PRO A 208      10.385  18.543 -14.264  1.00 13.53           C  
ATOM   1641  C   PRO A 208      11.784  17.990 -14.069  1.00 14.23           C  
ATOM   1642  O   PRO A 208      12.159  16.976 -14.683  1.00 14.51           O  
ATOM   1643  CB  PRO A 208      10.294  19.340 -15.583  1.00 14.38           C  
ATOM   1644  CG  PRO A 208      10.082  20.748 -15.120  1.00 15.55           C  
ATOM   1645  CD  PRO A 208       9.716  20.784 -13.654  1.00 13.12           C  
ATOM   1646  N   GLN A 209      12.586  18.615 -13.208  1.00 11.67           N  
ATOM   1647  CA  GLN A 209      13.934  18.172 -12.909  1.00 11.61           C  
ATOM   1648  C   GLN A 209      13.964  17.092 -11.834  1.00 12.32           C  
ATOM   1649  O   GLN A 209      15.028  16.501 -11.602  1.00 12.82           O  
ATOM   1650  CB  GLN A 209      14.815  19.347 -12.451  1.00 12.36           C  
ATOM   1651  CG  GLN A 209      14.944  20.471 -13.468  1.00 14.31           C  
ATOM   1652  CD  GLN A 209      15.495  19.974 -14.796  1.00 17.53           C  
ATOM   1653  OE1 GLN A 209      14.944  20.264 -15.861  1.00 24.59           O  
ATOM   1654  NE2 GLN A 209      16.563  19.197 -14.733  1.00 13.99           N  
ATOM   1655  N   TYR A 210      12.828  16.851 -11.166  1.00 10.70           N  
ATOM   1656  CA  TYR A 210      12.791  15.823 -10.124  1.00  9.57           C  
ATOM   1657  C   TYR A 210      13.178  14.486 -10.734  1.00 10.53           C  
ATOM   1658  O   TYR A 210      12.630  14.087 -11.769  1.00 11.24           O  
ATOM   1659  CB  TYR A 210      11.412  15.764  -9.466  1.00  9.43           C  
ATOM   1660  CG  TYR A 210      11.288  14.719  -8.381  1.00  8.35           C  
ATOM   1661  CD1 TYR A 210      12.183  14.669  -7.317  1.00  7.15           C  
ATOM   1662  CD2 TYR A 210      10.258  13.777  -8.407  1.00  8.64           C  
ATOM   1663  CE1 TYR A 210      12.070  13.715  -6.329  1.00  7.86           C  
ATOM   1664  CE2 TYR A 210      10.146  12.810  -7.427  1.00  6.62           C  
ATOM   1665  CZ  TYR A 210      11.051  12.776  -6.390  1.00  8.12           C  
ATOM   1666  OH  TYR A 210      10.953  11.818  -5.404  1.00  8.63           O  
ATOM   1667  N   TRP A 211      14.095  13.763 -10.093  1.00 10.50           N  
ATOM   1668  CA  TRP A 211      14.564  12.486 -10.617  1.00 12.41           C  
ATOM   1669  C   TRP A 211      13.459  11.491 -10.912  1.00 12.00           C  
ATOM   1670  O   TRP A 211      13.572  10.731 -11.890  1.00 12.69           O  
ATOM   1671  CB  TRP A 211      15.604  11.865  -9.677  1.00 10.26           C  
ATOM   1672  CG  TRP A 211      15.074  11.374  -8.375  1.00  9.16           C  
ATOM   1673  CD1 TRP A 211      15.015  12.073  -7.198  1.00  7.24           C  
ATOM   1674  CD2 TRP A 211      14.561  10.064  -8.086  1.00 10.48           C  
ATOM   1675  NE1 TRP A 211      14.497  11.281  -6.201  1.00  8.38           N  
ATOM   1676  CE2 TRP A 211      14.213  10.042  -6.718  1.00 10.34           C  
ATOM   1677  CE3 TRP A 211      14.380   8.907  -8.852  1.00 11.36           C  
ATOM   1678  CZ2 TRP A 211      13.663   8.916  -6.109  1.00 10.94           C  
ATOM   1679  CZ3 TRP A 211      13.833   7.786  -8.241  1.00 10.32           C  
ATOM   1680  CH2 TRP A 211      13.483   7.799  -6.883  1.00  9.78           C  
ATOM   1681  N   ASP A 212      12.403  11.458 -10.108  1.00 10.78           N  
ATOM   1682  CA  ASP A 212      11.300  10.532 -10.319  1.00  9.73           C  
ATOM   1683  C   ASP A 212      10.098  11.207 -10.964  1.00 10.20           C  
ATOM   1684  O   ASP A 212       8.976  10.709 -10.855  1.00 11.28           O  
ATOM   1685  CB  ASP A 212      10.900   9.902  -8.983  1.00 11.24           C  
ATOM   1686  CG  ASP A 212      10.398   8.488  -9.100  1.00 15.36           C  
ATOM   1687  OD1 ASP A 212      10.583   7.848 -10.160  1.00 14.79           O  
ATOM   1688  OD2 ASP A 212       9.808   7.982  -8.114  1.00 16.58           O  
ATOM   1689  N   ASN A 213      10.299  12.306 -11.674  1.00 10.55           N  
ATOM   1690  CA  ASN A 213       9.252  13.058 -12.330  1.00 11.54           C  
ATOM   1691  C   ASN A 213       8.350  12.261 -13.248  1.00 13.08           C  
ATOM   1692  O   ASN A 213       7.138  12.548 -13.348  1.00 12.57           O  
ATOM   1693  CB  ASN A 213       9.856  14.242 -13.121  1.00 10.26           C  
ATOM   1694  CG  ASN A 213       8.747  15.111 -13.698  1.00 14.72           C  
ATOM   1695  OD1 ASN A 213       7.913  15.627 -12.948  1.00 12.88           O  
ATOM   1696  ND2 ASN A 213       8.711  15.254 -15.022  1.00 12.86           N  
ATOM   1697  N   ALA A 214       8.858  11.242 -13.938  1.00 13.79           N  
ATOM   1698  CA  ALA A 214       8.036  10.421 -14.822  1.00 13.92           C  
ATOM   1699  C   ALA A 214       6.886   9.745 -14.086  1.00 13.99           C  
ATOM   1700  O   ALA A 214       5.840   9.476 -14.701  1.00 14.25           O  
ATOM   1701  CB  ALA A 214       8.904   9.383 -15.531  1.00 13.28           C  
ATOM   1702  N   LYS A 215       7.023   9.454 -12.799  1.00 13.12           N  
ATOM   1703  CA  LYS A 215       5.986   8.832 -12.002  1.00 12.28           C  
ATOM   1704  C   LYS A 215       5.069   9.843 -11.315  1.00 12.27           C  
ATOM   1705  O   LYS A 215       4.044   9.437 -10.740  1.00 13.30           O  
ATOM   1706  CB  LYS A 215       6.597   7.897 -10.949  1.00 16.40           C  
ATOM   1707  CG  LYS A 215       7.468   6.799 -11.574  1.00 20.22           C  
ATOM   1708  CD  LYS A 215       7.565   5.620 -10.623  1.00 32.55           C  
ATOM   1709  CE  LYS A 215       8.477   4.532 -11.160  1.00 42.24           C  
ATOM   1710  NZ  LYS A 215       9.922   4.841 -10.947  1.00 49.88           N  
ATOM   1711  N   THR A 216       5.393  11.129 -11.355  1.00 10.77           N  
ATOM   1712  CA  THR A 216       4.524  12.148 -10.759  1.00  9.80           C  
ATOM   1713  C   THR A 216       3.293  12.341 -11.652  1.00  9.59           C  
ATOM   1714  O   THR A 216       3.437  12.485 -12.872  1.00 12.26           O  
ATOM   1715  CB  THR A 216       5.241  13.494 -10.601  1.00  9.24           C  
ATOM   1716  OG1 THR A 216       6.363  13.337  -9.712  1.00 10.04           O  
ATOM   1717  CG2 THR A 216       4.306  14.565 -10.054  1.00 11.12           C  
ATOM   1718  N   VAL A 217       2.108  12.357 -11.061  1.00  9.15           N  
ATOM   1719  CA  VAL A 217       0.875  12.519 -11.824  1.00  9.89           C  
ATOM   1720  C   VAL A 217       0.248  13.893 -11.633  1.00 10.42           C  
ATOM   1721  O   VAL A 217      -0.113  14.546 -12.630  1.00 10.82           O  
ATOM   1722  CB  VAL A 217      -0.140  11.408 -11.492  1.00  9.91           C  
ATOM   1723  CG1 VAL A 217      -1.449  11.605 -12.243  1.00 10.35           C  
ATOM   1724  CG2 VAL A 217       0.429  10.032 -11.840  1.00 11.91           C  
ATOM   1725  N   ILE A 218       0.108  14.350 -10.393  1.00  9.90           N  
ATOM   1726  CA  ILE A 218      -0.488  15.668 -10.129  1.00 10.10           C  
ATOM   1727  C   ILE A 218       0.424  16.769 -10.663  1.00 10.48           C  
ATOM   1728  O   ILE A 218       1.610  16.824 -10.306  1.00  9.37           O  
ATOM   1729  CB  ILE A 218      -0.712  15.873  -8.618  1.00 11.86           C  
ATOM   1730  CG1 ILE A 218      -1.611  14.787  -8.029  1.00 13.88           C  
ATOM   1731  CG2 ILE A 218      -1.244  17.268  -8.313  1.00  9.16           C  
ATOM   1732  CD1 ILE A 218      -3.037  14.778  -8.490  1.00 17.99           C  
ATOM   1733  N   ASN A 219      -0.123  17.657 -11.493  1.00  9.03           N  
ATOM   1734  CA  ASN A 219       0.669  18.733 -12.078  1.00 10.24           C  
ATOM   1735  C   ASN A 219       0.734  19.983 -11.221  1.00  9.93           C  
ATOM   1736  O   ASN A 219       1.694  20.762 -11.292  1.00 11.98           O  
ATOM   1737  CB  ASN A 219       0.102  19.087 -13.470  1.00 10.12           C  
ATOM   1738  CG  ASN A 219       0.338  17.934 -14.440  1.00 15.10           C  
ATOM   1739  OD1 ASN A 219       1.427  17.344 -14.453  1.00 14.36           O  
ATOM   1740  ND2 ASN A 219      -0.673  17.610 -15.228  1.00 12.13           N  
ATOM   1741  N   GLN A 220      -0.294  20.212 -10.412  1.00  9.79           N  
ATOM   1742  CA  GLN A 220      -0.339  21.374  -9.547  1.00  7.84           C  
ATOM   1743  C   GLN A 220      -1.135  21.043  -8.283  1.00  8.55           C  
ATOM   1744  O   GLN A 220      -2.172  20.398  -8.372  1.00  9.00           O  
ATOM   1745  CB  GLN A 220      -1.021  22.560 -10.243  1.00 11.08           C  
ATOM   1746  CG  GLN A 220      -1.364  23.701  -9.295  1.00 14.38           C  
ATOM   1747  CD  GLN A 220      -2.081  24.832 -10.012  1.00 17.11           C  
ATOM   1748  OE1 GLN A 220      -1.465  25.497 -10.839  1.00 16.99           O  
ATOM   1749  NE2 GLN A 220      -3.350  25.036  -9.708  1.00 14.79           N  
ATOM   1750  N   VAL A 221      -0.616  21.504  -7.156  1.00  8.85           N  
ATOM   1751  CA  VAL A 221      -1.321  21.317  -5.889  1.00  7.13           C  
ATOM   1752  C   VAL A 221      -1.366  22.668  -5.169  1.00  8.01           C  
ATOM   1753  O   VAL A 221      -0.377  23.402  -5.129  1.00  8.08           O  
ATOM   1754  CB  VAL A 221      -0.719  20.234  -4.993  1.00  9.34           C  
ATOM   1755  CG1 VAL A 221       0.768  20.451  -4.739  1.00  7.49           C  
ATOM   1756  CG2 VAL A 221      -1.474  20.132  -3.666  1.00  7.59           C  
ATOM   1757  N   THR A 222      -2.541  22.990  -4.650  1.00  7.52           N  
ATOM   1758  CA  THR A 222      -2.702  24.231  -3.891  1.00  7.94           C  
ATOM   1759  C   THR A 222      -2.895  23.871  -2.417  1.00  7.52           C  
ATOM   1760  O   THR A 222      -3.667  22.955  -2.126  1.00  8.39           O  
ATOM   1761  CB  THR A 222      -3.923  25.028  -4.380  1.00  9.52           C  
ATOM   1762  OG1 THR A 222      -3.695  25.433  -5.737  1.00 10.01           O  
ATOM   1763  CG2 THR A 222      -4.177  26.252  -3.512  1.00  8.48           C  
ATOM   1764  N   TYR A 223      -2.199  24.569  -1.539  1.00  6.78           N  
ATOM   1765  CA  TYR A 223      -2.322  24.375  -0.098  1.00  6.64           C  
ATOM   1766  C   TYR A 223      -2.967  25.650   0.475  1.00  7.04           C  
ATOM   1767  O   TYR A 223      -2.443  26.751   0.258  1.00  7.51           O  
ATOM   1768  CB  TYR A 223      -0.971  24.148   0.582  1.00  6.17           C  
ATOM   1769  CG  TYR A 223      -0.423  22.748   0.423  1.00  6.15           C  
ATOM   1770  CD1 TYR A 223      -0.769  21.738   1.310  1.00  6.99           C  
ATOM   1771  CD2 TYR A 223       0.434  22.437  -0.635  1.00  6.20           C  
ATOM   1772  CE1 TYR A 223      -0.290  20.448   1.163  1.00  6.64           C  
ATOM   1773  CE2 TYR A 223       0.922  21.151  -0.788  1.00  5.98           C  
ATOM   1774  CZ  TYR A 223       0.562  20.168   0.118  1.00  6.61           C  
ATOM   1775  OH  TYR A 223       1.042  18.886  -0.038  1.00  7.58           O  
ATOM   1776  N   LEU A 224      -4.092  25.482   1.145  1.00  6.17           N  
ATOM   1777  CA  LEU A 224      -4.817  26.603   1.742  1.00  5.73           C  
ATOM   1778  C   LEU A 224      -4.533  26.674   3.232  1.00  6.42           C  
ATOM   1779  O   LEU A 224      -4.217  25.672   3.878  1.00  7.08           O  
ATOM   1780  CB  LEU A 224      -6.325  26.442   1.499  1.00  7.28           C  
ATOM   1781  CG  LEU A 224      -6.731  26.280   0.024  1.00  8.40           C  
ATOM   1782  CD1 LEU A 224      -8.216  25.961  -0.071  1.00  8.29           C  
ATOM   1783  CD2 LEU A 224      -6.392  27.526  -0.778  1.00  6.34           C  
ATOM   1784  N   PRO A 225      -4.660  27.850   3.803  1.00  5.71           N  
ATOM   1785  CA  PRO A 225      -4.367  28.127   5.195  1.00  6.57           C  
ATOM   1786  C   PRO A 225      -5.575  28.298   6.080  1.00  7.92           C  
ATOM   1787  O   PRO A 225      -5.557  29.155   6.978  1.00  8.91           O  
ATOM   1788  CB  PRO A 225      -3.607  29.495   5.099  1.00  7.43           C  
ATOM   1789  CG  PRO A 225      -4.416  30.167   4.003  1.00  8.88           C  
ATOM   1790  CD  PRO A 225      -4.967  29.091   3.075  1.00  7.85           C  
ATOM   1791  N   ILE A 226      -6.633  27.531   5.866  1.00  7.56           N  
ATOM   1792  CA  ILE A 226      -7.870  27.687   6.635  1.00  7.19           C  
ATOM   1793  C   ILE A 226      -7.804  27.027   7.997  1.00  6.49           C  
ATOM   1794  O   ILE A 226      -7.684  25.797   8.090  1.00  7.93           O  
ATOM   1795  CB  ILE A 226      -9.063  27.124   5.832  1.00  8.78           C  
ATOM   1796  CG1 ILE A 226      -9.075  27.725   4.419  1.00 11.67           C  
ATOM   1797  CG2 ILE A 226     -10.379  27.415   6.541  1.00  9.74           C  
ATOM   1798  CD1 ILE A 226      -9.871  26.889   3.428  1.00 10.88           C  
ATOM   1799  N   SER A 227      -7.885  27.815   9.069  1.00  6.45           N  
ATOM   1800  CA  SER A 227      -7.793  27.272  10.417  1.00  7.47           C  
ATOM   1801  C   SER A 227      -9.141  26.829  10.970  1.00 10.23           C  
ATOM   1802  O   SER A 227      -9.197  26.076  11.950  1.00 11.04           O  
ATOM   1803  CB  SER A 227      -7.121  28.269  11.371  1.00 10.71           C  
ATOM   1804  OG  SER A 227      -7.738  29.539  11.293  1.00 14.68           O  
ATOM   1805  N   SER A 228     -10.217  27.303  10.344  1.00  9.03           N  
ATOM   1806  CA  SER A 228     -11.569  26.913  10.743  1.00 10.09           C  
ATOM   1807  C   SER A 228     -11.883  25.551  10.123  1.00  9.24           C  
ATOM   1808  O   SER A 228     -11.986  25.447   8.899  1.00  8.79           O  
ATOM   1809  CB  SER A 228     -12.575  27.950  10.262  1.00 10.33           C  
ATOM   1810  OG  SER A 228     -13.902  27.463  10.259  1.00 12.05           O  
ATOM   1811  N   GLU A 229     -12.036  24.519  10.942  1.00  9.53           N  
ATOM   1812  CA  GLU A 229     -12.343  23.181  10.439  1.00  9.75           C  
ATOM   1813  C   GLU A 229     -13.731  23.145   9.802  1.00 10.95           C  
ATOM   1814  O   GLU A 229     -13.958  22.401   8.839  1.00 10.62           O  
ATOM   1815  CB  GLU A 229     -12.208  22.144  11.548  1.00 11.27           C  
ATOM   1816  CG  GLU A 229     -10.806  22.048  12.130  1.00 11.04           C  
ATOM   1817  CD  GLU A 229     -10.496  23.020  13.234  1.00 15.41           C  
ATOM   1818  OE1 GLU A 229     -11.372  23.832  13.607  1.00 14.18           O  
ATOM   1819  OE2 GLU A 229      -9.341  22.991  13.745  1.00 15.10           O  
ATOM   1820  N   VAL A 230     -14.654  23.962  10.311  1.00 11.35           N  
ATOM   1821  CA  VAL A 230     -15.993  24.056   9.721  1.00 11.19           C  
ATOM   1822  C   VAL A 230     -15.875  24.603   8.302  1.00 10.75           C  
ATOM   1823  O   VAL A 230     -16.426  24.027   7.354  1.00 10.99           O  
ATOM   1824  CB  VAL A 230     -16.928  24.946  10.557  1.00 13.82           C  
ATOM   1825  CG1 VAL A 230     -18.236  25.225   9.833  1.00 15.01           C  
ATOM   1826  CG2 VAL A 230     -17.212  24.286  11.906  1.00 13.37           C  
ATOM   1827  N   THR A 231     -15.123  25.689   8.134  1.00  9.23           N  
ATOM   1828  CA  THR A 231     -14.912  26.292   6.819  1.00  9.89           C  
ATOM   1829  C   THR A 231     -14.209  25.328   5.878  1.00  9.09           C  
ATOM   1830  O   THR A 231     -14.577  25.226   4.694  1.00  9.24           O  
ATOM   1831  CB  THR A 231     -14.109  27.599   6.933  1.00 10.97           C  
ATOM   1832  OG1 THR A 231     -14.792  28.465   7.865  1.00 12.52           O  
ATOM   1833  CG2 THR A 231     -13.978  28.290   5.589  1.00 12.10           C  
ATOM   1834  N   ASP A 232     -13.217  24.598   6.387  1.00  7.13           N  
ATOM   1835  CA  ASP A 232     -12.508  23.599   5.576  1.00  7.83           C  
ATOM   1836  C   ASP A 232     -13.499  22.579   5.024  1.00  7.89           C  
ATOM   1837  O   ASP A 232     -13.565  22.325   3.818  1.00  7.81           O  
ATOM   1838  CB  ASP A 232     -11.433  22.957   6.442  1.00  7.63           C  
ATOM   1839  CG  ASP A 232     -10.499  22.004   5.763  1.00  9.51           C  
ATOM   1840  OD1 ASP A 232     -10.606  21.786   4.533  1.00  8.18           O  
ATOM   1841  OD2 ASP A 232      -9.612  21.440   6.471  1.00  8.43           O  
ATOM   1842  N   VAL A 233     -14.334  22.006   5.896  1.00  8.92           N  
ATOM   1843  CA  VAL A 233     -15.362  21.058   5.448  1.00  9.80           C  
ATOM   1844  C   VAL A 233     -16.313  21.716   4.454  1.00  8.76           C  
ATOM   1845  O   VAL A 233     -16.671  21.109   3.433  1.00  8.12           O  
ATOM   1846  CB  VAL A 233     -16.131  20.477   6.649  1.00 13.05           C  
ATOM   1847  CG1 VAL A 233     -17.334  19.651   6.205  1.00 10.93           C  
ATOM   1848  CG2 VAL A 233     -15.195  19.622   7.503  1.00 11.20           C  
ATOM   1849  N   ASN A 234     -16.741  22.959   4.709  1.00  9.09           N  
ATOM   1850  CA  ASN A 234     -17.657  23.636   3.794  1.00  8.84           C  
ATOM   1851  C   ASN A 234     -17.080  23.780   2.396  1.00  9.26           C  
ATOM   1852  O   ASN A 234     -17.756  23.487   1.406  1.00  9.94           O  
ATOM   1853  CB  ASN A 234     -18.063  25.026   4.299  1.00  9.56           C  
ATOM   1854  CG  ASN A 234     -18.940  24.982   5.533  1.00 10.64           C  
ATOM   1855  OD1 ASN A 234     -19.602  23.979   5.824  1.00 12.64           O  
ATOM   1856  ND2 ASN A 234     -18.930  26.081   6.280  1.00 10.91           N  
ATOM   1857  N   ARG A 235     -15.814  24.209   2.297  1.00  8.79           N  
ATOM   1858  CA  ARG A 235     -15.185  24.385   0.985  1.00  8.99           C  
ATOM   1859  C   ARG A 235     -14.835  23.063   0.338  1.00  8.52           C  
ATOM   1860  O   ARG A 235     -14.685  22.977  -0.886  1.00  8.34           O  
ATOM   1861  CB  ARG A 235     -14.000  25.348   1.122  1.00 10.24           C  
ATOM   1862  CG  ARG A 235     -14.525  26.720   1.542  1.00  9.48           C  
ATOM   1863  CD  ARG A 235     -13.440  27.746   1.755  1.00 10.95           C  
ATOM   1864  NE  ARG A 235     -14.025  28.969   2.303  1.00 16.78           N  
ATOM   1865  CZ  ARG A 235     -13.337  30.033   2.700  1.00 24.26           C  
ATOM   1866  NH1 ARG A 235     -12.012  30.046   2.623  1.00 23.64           N  
ATOM   1867  NH2 ARG A 235     -13.986  31.086   3.183  1.00 22.95           N  
ATOM   1868  N   TYR A 236     -14.728  22.008   1.144  1.00  7.75           N  
ATOM   1869  CA  TYR A 236     -14.512  20.668   0.606  1.00  7.54           C  
ATOM   1870  C   TYR A 236     -15.843  20.241  -0.031  1.00  9.17           C  
ATOM   1871  O   TYR A 236     -15.907  19.875  -1.196  1.00  9.08           O  
ATOM   1872  CB  TYR A 236     -14.086  19.720   1.717  1.00  7.44           C  
ATOM   1873  CG  TYR A 236     -14.139  18.252   1.384  1.00  8.11           C  
ATOM   1874  CD1 TYR A 236     -15.329  17.542   1.494  1.00  7.68           C  
ATOM   1875  CD2 TYR A 236     -13.004  17.563   0.972  1.00  8.21           C  
ATOM   1876  CE1 TYR A 236     -15.401  16.202   1.188  1.00  8.40           C  
ATOM   1877  CE2 TYR A 236     -13.062  16.219   0.653  1.00  8.13           C  
ATOM   1878  CZ  TYR A 236     -14.261  15.546   0.772  1.00 10.58           C  
ATOM   1879  OH  TYR A 236     -14.333  14.211   0.456  1.00 11.23           O  
ATOM   1880  N   ARG A 237     -16.935  20.350   0.745  1.00  8.13           N  
ATOM   1881  CA  ARG A 237     -18.241  19.931   0.237  1.00  9.51           C  
ATOM   1882  C   ARG A 237     -18.761  20.808  -0.878  1.00  9.72           C  
ATOM   1883  O   ARG A 237     -19.571  20.311  -1.676  1.00  9.77           O  
ATOM   1884  CB  ARG A 237     -19.279  19.821   1.356  1.00  9.72           C  
ATOM   1885  CG  ARG A 237     -18.868  18.794   2.408  1.00  9.15           C  
ATOM   1886  CD  ARG A 237     -20.032  18.481   3.330  1.00 11.00           C  
ATOM   1887  NE  ARG A 237     -20.977  17.567   2.683  1.00 12.78           N  
ATOM   1888  CZ  ARG A 237     -22.039  17.053   3.306  1.00 15.89           C  
ATOM   1889  NH1 ARG A 237     -22.299  17.369   4.568  1.00 15.46           N  
ATOM   1890  NH2 ARG A 237     -22.846  16.223   2.655  1.00 15.62           N  
ATOM   1891  N   SER A 238     -18.302  22.046  -0.991  1.00  8.58           N  
ATOM   1892  CA  SER A 238     -18.713  22.931  -2.069  1.00 10.24           C  
ATOM   1893  C   SER A 238     -18.000  22.570  -3.371  1.00 12.10           C  
ATOM   1894  O   SER A 238     -18.406  23.014  -4.445  1.00 12.94           O  
ATOM   1895  CB  SER A 238     -18.463  24.399  -1.724  1.00 13.57           C  
ATOM   1896  OG  SER A 238     -17.086  24.732  -1.852  1.00 17.12           O  
ATOM   1897  N   GLY A 239     -16.921  21.784  -3.283  1.00 11.34           N  
ATOM   1898  CA  GLY A 239     -16.163  21.343  -4.423  1.00 12.33           C  
ATOM   1899  C   GLY A 239     -14.783  21.964  -4.562  1.00 11.92           C  
ATOM   1900  O   GLY A 239     -13.971  21.467  -5.358  1.00 12.97           O  
ATOM   1901  N   GLU A 240     -14.487  23.030  -3.824  1.00  9.92           N  
ATOM   1902  CA  GLU A 240     -13.198  23.699  -3.917  1.00 11.65           C  
ATOM   1903  C   GLU A 240     -12.022  22.872  -3.403  1.00  9.67           C  
ATOM   1904  O   GLU A 240     -10.937  22.894  -3.998  1.00 11.17           O  
ATOM   1905  CB  GLU A 240     -13.258  25.017  -3.121  1.00 12.78           C  
ATOM   1906  CG  GLU A 240     -11.962  25.804  -3.155  1.00 17.19           C  
ATOM   1907  CD  GLU A 240     -11.968  27.037  -2.280  1.00 22.52           C  
ATOM   1908  OE1 GLU A 240     -13.013  27.404  -1.692  1.00 21.67           O  
ATOM   1909  OE2 GLU A 240     -10.882  27.667  -2.189  1.00 24.16           O  
ATOM   1910  N   ILE A 241     -12.212  22.195  -2.285  1.00  8.56           N  
ATOM   1911  CA  ILE A 241     -11.149  21.412  -1.658  1.00  7.30           C  
ATOM   1912  C   ILE A 241     -11.309  19.922  -1.882  1.00  9.02           C  
ATOM   1913  O   ILE A 241     -12.387  19.353  -1.694  1.00  8.78           O  
ATOM   1914  CB  ILE A 241     -11.094  21.758  -0.148  1.00  7.94           C  
ATOM   1915  CG1 ILE A 241     -10.793  23.246   0.036  1.00  6.12           C  
ATOM   1916  CG2 ILE A 241     -10.054  20.901   0.555  1.00  7.99           C  
ATOM   1917  CD1 ILE A 241     -10.871  23.775   1.445  1.00  7.36           C  
ATOM   1918  N   ASP A 242     -10.218  19.257  -2.282  1.00  7.89           N  
ATOM   1919  CA  ASP A 242     -10.219  17.822  -2.520  1.00  8.61           C  
ATOM   1920  C   ASP A 242      -9.877  17.008  -1.279  1.00  7.85           C  
ATOM   1921  O   ASP A 242     -10.276  15.847  -1.137  1.00  8.08           O  
ATOM   1922  CB  ASP A 242      -9.196  17.452  -3.603  1.00  8.64           C  
ATOM   1923  CG  ASP A 242      -9.508  18.121  -4.925  1.00 11.64           C  
ATOM   1924  OD1 ASP A 242     -10.572  17.817  -5.504  1.00 12.46           O  
ATOM   1925  OD2 ASP A 242      -8.670  18.941  -5.359  1.00 11.63           O  
ATOM   1926  N   MET A 243      -9.042  17.573  -0.411  1.00  7.01           N  
ATOM   1927  CA  MET A 243      -8.627  16.925   0.822  1.00  6.95           C  
ATOM   1928  C   MET A 243      -8.624  17.961   1.948  1.00  7.20           C  
ATOM   1929  O   MET A 243      -7.962  19.000   1.823  1.00  7.41           O  
ATOM   1930  CB  MET A 243      -7.216  16.327   0.727  1.00  8.07           C  
ATOM   1931  CG  MET A 243      -7.024  15.251  -0.311  1.00  7.81           C  
ATOM   1932  SD  MET A 243      -5.291  14.775  -0.534  1.00 10.75           S  
ATOM   1933  CE  MET A 243      -5.006  13.887   0.997  1.00 13.57           C  
ATOM   1934  N   THR A 244      -9.373  17.707   3.011  1.00  6.96           N  
ATOM   1935  CA  THR A 244      -9.365  18.655   4.118  1.00  7.26           C  
ATOM   1936  C   THR A 244      -8.074  18.463   4.933  1.00  7.52           C  
ATOM   1937  O   THR A 244      -7.339  17.495   4.743  1.00  7.67           O  
ATOM   1938  CB  THR A 244     -10.540  18.417   5.097  1.00  8.88           C  
ATOM   1939  OG1 THR A 244     -10.400  17.115   5.691  1.00  8.03           O  
ATOM   1940  CG2 THR A 244     -11.878  18.518   4.391  1.00  6.74           C  
ATOM   1941  N   TYR A 245      -7.860  19.398   5.846  1.00  7.15           N  
ATOM   1942  CA  TYR A 245      -6.743  19.233   6.786  1.00  8.37           C  
ATOM   1943  C   TYR A 245      -7.247  18.154   7.752  1.00  9.93           C  
ATOM   1944  O   TYR A 245      -8.456  17.843   7.705  1.00 10.42           O  
ATOM   1945  CB  TYR A 245      -6.450  20.539   7.481  1.00  9.16           C  
ATOM   1946  CG  TYR A 245      -5.274  20.472   8.433  1.00  8.57           C  
ATOM   1947  CD1 TYR A 245      -4.005  20.159   7.960  1.00  7.63           C  
ATOM   1948  CD2 TYR A 245      -5.441  20.722   9.789  1.00  9.97           C  
ATOM   1949  CE1 TYR A 245      -2.921  20.107   8.817  1.00 10.37           C  
ATOM   1950  CE2 TYR A 245      -4.359  20.667  10.653  1.00 11.08           C  
ATOM   1951  CZ  TYR A 245      -3.108  20.358  10.157  1.00 11.81           C  
ATOM   1952  OH  TYR A 245      -2.029  20.307  11.018  1.00 14.09           O  
ATOM   1953  N   ASN A 246      -6.408  17.572   8.582  1.00 10.66           N  
ATOM   1954  CA  ASN A 246      -6.853  16.509   9.476  1.00 11.81           C  
ATOM   1955  C   ASN A 246      -7.039  16.973  10.913  1.00 15.61           C  
ATOM   1956  O   ASN A 246      -6.417  16.520  11.867  1.00 17.92           O  
ATOM   1957  CB  ASN A 246      -5.970  15.275   9.384  1.00 11.69           C  
ATOM   1958  CG  ASN A 246      -4.497  15.543   9.572  1.00 14.97           C  
ATOM   1959  OD1 ASN A 246      -4.024  16.685   9.571  1.00 13.87           O  
ATOM   1960  ND2 ASN A 246      -3.745  14.461   9.750  1.00 17.61           N  
ATOM   1961  N   ASN A 247      -7.949  17.899  11.058  1.00 17.51           N  
ATOM   1962  CA  ASN A 247      -8.499  18.492  12.259  1.00 19.58           C  
ATOM   1963  C   ASN A 247     -10.016  18.566  11.906  1.00 19.63           C  
ATOM   1964  O   ASN A 247     -10.326  19.279  10.930  1.00 20.14           O  
ATOM   1965  CB  ASN A 247      -8.015  19.873  12.588  1.00 22.03           C  
ATOM   1966  CG  ASN A 247      -6.880  20.071  13.543  1.00 24.20           C  
ATOM   1967  OD1 ASN A 247      -6.357  19.164  14.192  1.00 19.93           O  
ATOM   1968  ND2 ASN A 247      -6.445  21.342  13.664  1.00 25.68           N  
ATOM   1969  N   MET A 248     -10.862  17.819  12.582  1.00 19.47           N  
ATOM   1970  CA  MET A 248     -12.286  17.835  12.213  1.00 19.65           C  
ATOM   1971  C   MET A 248     -13.148  18.675  13.141  1.00 20.04           C  
ATOM   1972  O   MET A 248     -12.960  18.726  14.354  1.00 18.20           O  
ATOM   1973  CB  MET A 248     -12.801  16.395  12.139  1.00 19.14           C  
ATOM   1974  CG  MET A 248     -12.220  15.576  10.995  1.00 18.89           C  
ATOM   1975  SD  MET A 248     -13.012  15.931   9.408  1.00 21.87           S  
ATOM   1976  CE  MET A 248     -11.975  17.277   8.812  1.00 22.79           C  
ATOM   1977  N   PRO A 249     -14.123  19.362  12.549  1.00 20.61           N  
ATOM   1978  CA  PRO A 249     -15.065  20.217  13.228  1.00 23.40           C  
ATOM   1979  C   PRO A 249     -16.009  19.460  14.153  1.00 25.04           C  
ATOM   1980  O   PRO A 249     -16.695  18.524  13.706  1.00 25.38           O  
ATOM   1981  CB  PRO A 249     -15.929  20.911  12.134  1.00 22.22           C  
ATOM   1982  CG  PRO A 249     -15.671  20.056  10.933  1.00 22.08           C  
ATOM   1983  CD  PRO A 249     -14.366  19.312  11.103  1.00 20.91           C  
ATOM   1984  N   ILE A 250     -16.098  19.892  15.415  1.00 24.43           N  
ATOM   1985  CA  ILE A 250     -17.012  19.242  16.366  1.00 25.40           C  
ATOM   1986  C   ILE A 250     -18.454  19.462  15.921  1.00 26.20           C  
ATOM   1987  O   ILE A 250     -19.316  18.587  16.057  1.00 25.22           O  
ATOM   1988  CB  ILE A 250     -16.775  19.721  17.808  1.00 26.35           C  
ATOM   1989  CG1 ILE A 250     -15.468  19.127  18.358  1.00 24.51           C  
ATOM   1990  CG2 ILE A 250     -17.938  19.356  18.723  1.00 28.33           C  
ATOM   1991  CD1 ILE A 250     -15.040  19.630  19.713  1.00 24.68           C  
ATOM   1992  N   GLU A 251     -18.736  20.628  15.343  1.00 27.35           N  
ATOM   1993  CA  GLU A 251     -20.029  21.004  14.842  1.00 28.70           C  
ATOM   1994  C   GLU A 251     -20.595  20.011  13.820  1.00 28.86           C  
ATOM   1995  O   GLU A 251     -21.778  19.675  13.865  1.00 30.01           O  
ATOM   1996  CB  GLU A 251     -19.975  22.363  14.110  1.00 31.45           C  
ATOM   1997  CG  GLU A 251     -19.730  23.584  14.953  1.00 34.22           C  
ATOM   1998  CD  GLU A 251     -18.286  23.759  15.368  1.00 37.96           C  
ATOM   1999  OE1 GLU A 251     -17.404  23.040  14.848  1.00 38.94           O  
ATOM   2000  OE2 GLU A 251     -18.020  24.618  16.234  1.00 42.44           O  
ATOM   2001  N   LEU A 252     -19.759  19.601  12.869  1.00 27.47           N  
ATOM   2002  CA  LEU A 252     -20.167  18.754  11.778  1.00 26.92           C  
ATOM   2003  C   LEU A 252     -19.732  17.311  11.725  1.00 26.08           C  
ATOM   2004  O   LEU A 252     -20.330  16.552  10.922  1.00 24.99           O  
ATOM   2005  CB  LEU A 252     -19.622  19.426  10.471  1.00 23.67           C  
ATOM   2006  CG  LEU A 252     -19.788  20.935  10.345  1.00 24.94           C  
ATOM   2007  CD1 LEU A 252     -19.124  21.447   9.069  1.00 22.85           C  
ATOM   2008  CD2 LEU A 252     -21.257  21.342  10.362  1.00 26.50           C  
ATOM   2009  N   PHE A 253     -18.732  16.856  12.461  1.00 24.77           N  
ATOM   2010  CA  PHE A 253     -18.233  15.505  12.348  1.00 24.22           C  
ATOM   2011  C   PHE A 253     -19.230  14.373  12.415  1.00 27.20           C  
ATOM   2012  O   PHE A 253     -19.164  13.446  11.575  1.00 27.04           O  
ATOM   2013  CB  PHE A 253     -17.118  15.237  13.387  1.00 21.32           C  
ATOM   2014  CG  PHE A 253     -16.405  13.948  13.039  1.00 25.00           C  
ATOM   2015  CD1 PHE A 253     -15.585  13.881  11.926  1.00 25.44           C  
ATOM   2016  CD2 PHE A 253     -16.578  12.817  13.813  1.00 26.67           C  
ATOM   2017  CE1 PHE A 253     -14.923  12.714  11.607  1.00 25.90           C  
ATOM   2018  CE2 PHE A 253     -15.921  11.640  13.495  1.00 28.57           C  
ATOM   2019  CZ  PHE A 253     -15.091  11.587  12.390  1.00 26.15           C  
ATOM   2020  N   GLN A 254     -20.126  14.357  13.400  1.00 27.65           N  
ATOM   2021  CA  GLN A 254     -21.086  13.243  13.482  1.00 28.77           C  
ATOM   2022  C   GLN A 254     -21.900  13.150  12.202  1.00 27.90           C  
ATOM   2023  O   GLN A 254     -22.009  12.073  11.612  1.00 29.32           O  
ATOM   2024  CB  GLN A 254     -21.961  13.366  14.719  1.00 32.76           C  
ATOM   2025  CG  GLN A 254     -21.223  13.489  16.040  1.00 37.08           C  
ATOM   2026  CD  GLN A 254     -20.032  12.560  16.174  1.00 42.66           C  
ATOM   2027  OE1 GLN A 254     -20.146  11.342  16.007  1.00 40.09           O  
ATOM   2028  NE2 GLN A 254     -18.867  13.150  16.450  1.00 42.32           N  
ATOM   2029  N   LYS A 255     -22.442  14.274  11.736  1.00 27.60           N  
ATOM   2030  CA  LYS A 255     -23.219  14.307  10.511  1.00 27.57           C  
ATOM   2031  C   LYS A 255     -22.437  13.816   9.302  1.00 25.43           C  
ATOM   2032  O   LYS A 255     -22.985  13.060   8.490  1.00 25.10           O  
ATOM   2033  CB  LYS A 255     -23.768  15.710  10.234  1.00 35.42           C  
ATOM   2034  CG  LYS A 255     -25.283  15.818  10.276  1.00 45.58           C  
ATOM   2035  CD  LYS A 255     -25.956  14.836   9.328  1.00 50.48           C  
ATOM   2036  CE  LYS A 255     -27.281  15.369   8.806  1.00 52.90           C  
ATOM   2037  NZ  LYS A 255     -27.065  16.523   7.880  1.00 53.65           N  
ATOM   2038  N   LEU A 256     -21.174  14.209   9.161  1.00 23.94           N  
ATOM   2039  CA  LEU A 256     -20.349  13.791   8.038  1.00 21.48           C  
ATOM   2040  C   LEU A 256     -20.187  12.289   7.922  1.00 21.20           C  
ATOM   2041  O   LEU A 256     -20.249  11.715   6.823  1.00 18.80           O  
ATOM   2042  CB  LEU A 256     -18.948  14.423   8.141  1.00 19.53           C  
ATOM   2043  CG  LEU A 256     -18.919  15.943   7.986  1.00 18.02           C  
ATOM   2044  CD1 LEU A 256     -17.530  16.482   8.313  1.00 15.38           C  
ATOM   2045  CD2 LEU A 256     -19.352  16.338   6.579  1.00 17.44           C  
ATOM   2046  N   LYS A 257     -19.993  11.616   9.058  1.00 23.28           N  
ATOM   2047  CA  LYS A 257     -19.843  10.162   9.043  1.00 28.16           C  
ATOM   2048  C   LYS A 257     -21.077   9.477   8.466  1.00 29.89           C  
ATOM   2049  O   LYS A 257     -20.977   8.454   7.777  1.00 29.38           O  
ATOM   2050  CB  LYS A 257     -19.523   9.636  10.442  1.00 34.65           C  
ATOM   2051  CG  LYS A 257     -19.092   8.172  10.439  1.00 45.07           C  
ATOM   2052  CD  LYS A 257     -17.871   7.947   9.555  1.00 48.06           C  
ATOM   2053  CE  LYS A 257     -17.986   6.641   8.785  1.00 49.79           C  
ATOM   2054  NZ  LYS A 257     -16.837   6.438   7.856  1.00 50.73           N  
ATOM   2055  N   LYS A 258     -22.256  10.035   8.735  1.00 31.26           N  
ATOM   2056  CA  LYS A 258     -23.508   9.502   8.221  1.00 32.76           C  
ATOM   2057  C   LYS A 258     -23.847  10.048   6.840  1.00 32.46           C  
ATOM   2058  O   LYS A 258     -24.518   9.367   6.049  1.00 33.76           O  
ATOM   2059  CB  LYS A 258     -24.646   9.797   9.211  1.00 38.20           C  
ATOM   2060  CG  LYS A 258     -24.374   9.319  10.631  1.00 44.19           C  
ATOM   2061  CD  LYS A 258     -24.379   7.802  10.730  1.00 49.69           C  
ATOM   2062  CE  LYS A 258     -24.032   7.317  12.127  1.00 51.69           C  
ATOM   2063  NZ  LYS A 258     -22.563   7.262  12.364  1.00 53.97           N  
ATOM   2064  N   GLU A 259     -23.396  11.255   6.507  1.00 30.78           N  
ATOM   2065  CA  GLU A 259     -23.689  11.842   5.201  1.00 28.52           C  
ATOM   2066  C   GLU A 259     -22.774  11.331   4.106  1.00 26.35           C  
ATOM   2067  O   GLU A 259     -23.239  10.950   3.025  1.00 25.02           O  
ATOM   2068  CB  GLU A 259     -23.625  13.372   5.256  1.00 33.66           C  
ATOM   2069  CG  GLU A 259     -24.722  14.025   6.079  1.00 42.47           C  
ATOM   2070  CD  GLU A 259     -24.831  15.517   5.822  1.00 48.43           C  
ATOM   2071  OE1 GLU A 259     -25.267  15.890   4.708  1.00 51.23           O  
ATOM   2072  OE2 GLU A 259     -24.487  16.314   6.723  1.00 52.13           O  
ATOM   2073  N   ILE A 260     -21.460  11.286   4.345  1.00 23.45           N  
ATOM   2074  CA  ILE A 260     -20.485  10.825   3.358  1.00 21.68           C  
ATOM   2075  C   ILE A 260     -19.468   9.886   3.989  1.00 22.30           C  
ATOM   2076  O   ILE A 260     -18.276  10.184   4.114  1.00 18.79           O  
ATOM   2077  CB  ILE A 260     -19.723  12.024   2.736  1.00 20.62           C  
ATOM   2078  CG1 ILE A 260     -19.320  13.034   3.815  1.00 18.49           C  
ATOM   2079  CG2 ILE A 260     -20.544  12.694   1.647  1.00 20.25           C  
ATOM   2080  CD1 ILE A 260     -18.383  14.127   3.343  1.00 16.00           C  
ATOM   2081  N   PRO A 261     -19.910   8.704   4.385  1.00 22.69           N  
ATOM   2082  CA  PRO A 261     -19.123   7.699   5.057  1.00 23.88           C  
ATOM   2083  C   PRO A 261     -17.858   7.290   4.341  1.00 23.55           C  
ATOM   2084  O   PRO A 261     -16.806   7.147   4.973  1.00 24.50           O  
ATOM   2085  CB  PRO A 261     -20.017   6.451   5.282  1.00 23.43           C  
ATOM   2086  CG  PRO A 261     -21.215   6.763   4.440  1.00 22.69           C  
ATOM   2087  CD  PRO A 261     -21.301   8.262   4.240  1.00 23.09           C  
ATOM   2088  N   ASN A 262     -17.931   7.116   3.032  1.00 24.23           N  
ATOM   2089  CA  ASN A 262     -16.796   6.717   2.221  1.00 26.73           C  
ATOM   2090  C   ASN A 262     -15.733   7.795   2.081  1.00 26.13           C  
ATOM   2091  O   ASN A 262     -14.577   7.472   1.755  1.00 27.95           O  
ATOM   2092  CB  ASN A 262     -17.289   6.281   0.828  1.00 36.64           C  
ATOM   2093  CG  ASN A 262     -18.224   5.085   0.929  1.00 44.00           C  
ATOM   2094  OD1 ASN A 262     -17.924   4.102   1.613  1.00 47.24           O  
ATOM   2095  ND2 ASN A 262     -19.362   5.175   0.251  1.00 47.64           N  
ATOM   2096  N   GLU A 263     -16.079   9.055   2.321  1.00 22.18           N  
ATOM   2097  CA  GLU A 263     -15.111  10.142   2.216  1.00 19.20           C  
ATOM   2098  C   GLU A 263     -14.463  10.456   3.549  1.00 19.09           C  
ATOM   2099  O   GLU A 263     -13.460  11.182   3.612  1.00 17.34           O  
ATOM   2100  CB  GLU A 263     -15.811  11.380   1.630  1.00 15.35           C  
ATOM   2101  CG  GLU A 263     -16.282  11.137   0.201  1.00 19.68           C  
ATOM   2102  CD  GLU A 263     -17.120  12.264  -0.357  1.00 23.36           C  
ATOM   2103  OE1 GLU A 263     -16.752  13.445  -0.192  1.00 19.21           O  
ATOM   2104  OE2 GLU A 263     -18.162  11.974  -0.990  1.00 24.55           O  
ATOM   2105  N   VAL A 264     -15.031   9.924   4.631  1.00 17.81           N  
ATOM   2106  CA  VAL A 264     -14.479  10.167   5.965  1.00 18.30           C  
ATOM   2107  C   VAL A 264     -13.388   9.144   6.268  1.00 20.35           C  
ATOM   2108  O   VAL A 264     -13.689   7.983   6.563  1.00 21.90           O  
ATOM   2109  CB  VAL A 264     -15.564  10.128   7.048  1.00 19.30           C  
ATOM   2110  CG1 VAL A 264     -14.968  10.455   8.412  1.00 18.11           C  
ATOM   2111  CG2 VAL A 264     -16.700  11.094   6.717  1.00 16.34           C  
ATOM   2112  N   ARG A 265     -12.126   9.569   6.166  1.00 17.92           N  
ATOM   2113  CA  ARG A 265     -10.994   8.682   6.429  1.00 16.28           C  
ATOM   2114  C   ARG A 265     -10.558   8.782   7.886  1.00 14.67           C  
ATOM   2115  O   ARG A 265     -10.281   9.878   8.378  1.00 13.83           O  
ATOM   2116  CB  ARG A 265      -9.800   9.022   5.527  1.00 14.98           C  
ATOM   2117  CG  ARG A 265     -10.122   9.175   4.062  1.00 14.41           C  
ATOM   2118  CD  ARG A 265     -10.686   7.894   3.452  1.00 18.34           C  
ATOM   2119  NE  ARG A 265     -10.384   7.839   2.024  1.00 23.56           N  
ATOM   2120  CZ  ARG A 265      -9.245   7.393   1.503  1.00 26.29           C  
ATOM   2121  NH1 ARG A 265      -8.281   6.920   2.280  1.00 25.29           N  
ATOM   2122  NH2 ARG A 265      -9.078   7.421   0.183  1.00 24.62           N  
ATOM   2123  N   VAL A 266     -10.548   7.656   8.591  1.00 15.15           N  
ATOM   2124  CA  VAL A 266     -10.140   7.628  10.004  1.00 14.33           C  
ATOM   2125  C   VAL A 266      -9.105   6.517  10.167  1.00 14.99           C  
ATOM   2126  O   VAL A 266      -9.392   5.330   9.964  1.00 14.73           O  
ATOM   2127  CB  VAL A 266     -11.301   7.442  10.981  1.00 16.32           C  
ATOM   2128  CG1 VAL A 266     -10.796   7.290  12.420  1.00 16.04           C  
ATOM   2129  CG2 VAL A 266     -12.273   8.621  10.945  1.00 16.65           C  
ATOM   2130  N   ASP A 267      -7.847   6.891  10.417  1.00 13.11           N  
ATOM   2131  CA  ASP A 267      -6.758   5.917  10.529  1.00 13.16           C  
ATOM   2132  C   ASP A 267      -5.875   6.208  11.732  1.00 12.32           C  
ATOM   2133  O   ASP A 267      -5.864   7.320  12.266  1.00 12.10           O  
ATOM   2134  CB  ASP A 267      -5.887   5.980   9.261  1.00 16.00           C  
ATOM   2135  CG  ASP A 267      -6.634   5.615   7.993  1.00 19.15           C  
ATOM   2136  OD1 ASP A 267      -6.981   4.421   7.846  1.00 22.29           O  
ATOM   2137  OD2 ASP A 267      -6.924   6.518   7.181  1.00 19.09           O  
ATOM   2138  N   PRO A 268      -5.119   5.214  12.158  1.00 11.83           N  
ATOM   2139  CA  PRO A 268      -4.204   5.339  13.290  1.00 11.09           C  
ATOM   2140  C   PRO A 268      -3.257   6.509  13.048  1.00  8.86           C  
ATOM   2141  O   PRO A 268      -2.859   6.770  11.903  1.00 10.43           O  
ATOM   2142  CB  PRO A 268      -3.462   4.007  13.433  1.00 11.42           C  
ATOM   2143  CG  PRO A 268      -4.366   3.067  12.669  1.00 10.97           C  
ATOM   2144  CD  PRO A 268      -5.085   3.870  11.585  1.00 11.72           C  
ATOM   2145  N   TYR A 269      -2.934   7.216  14.116  1.00  8.22           N  
ATOM   2146  CA  TYR A 269      -2.068   8.408  13.987  1.00  8.83           C  
ATOM   2147  C   TYR A 269      -1.189   8.498  15.218  1.00  7.12           C  
ATOM   2148  O   TYR A 269      -1.701   8.469  16.350  1.00  7.65           O  
ATOM   2149  CB  TYR A 269      -2.968   9.620  13.848  1.00  7.30           C  
ATOM   2150  CG  TYR A 269      -2.440  10.899  13.283  1.00  9.18           C  
ATOM   2151  CD1 TYR A 269      -1.289  10.985  12.512  1.00  8.88           C  
ATOM   2152  CD2 TYR A 269      -3.181  12.078  13.475  1.00 10.58           C  
ATOM   2153  CE1 TYR A 269      -0.864  12.194  11.983  1.00  9.15           C  
ATOM   2154  CE2 TYR A 269      -2.766  13.290  12.953  1.00 10.11           C  
ATOM   2155  CZ  TYR A 269      -1.608  13.339  12.206  1.00  9.83           C  
ATOM   2156  OH  TYR A 269      -1.183  14.539  11.671  1.00  9.64           O  
ATOM   2157  N   LEU A 270       0.125   8.603  15.024  1.00  7.03           N  
ATOM   2158  CA  LEU A 270       1.031   8.678  16.174  1.00  6.83           C  
ATOM   2159  C   LEU A 270       1.206  10.104  16.666  1.00  7.07           C  
ATOM   2160  O   LEU A 270       2.276  10.723  16.517  1.00  6.72           O  
ATOM   2161  CB  LEU A 270       2.377   8.035  15.809  1.00  9.60           C  
ATOM   2162  CG  LEU A 270       2.348   6.498  15.749  1.00 12.69           C  
ATOM   2163  CD1 LEU A 270       3.618   5.967  15.109  1.00 11.10           C  
ATOM   2164  CD2 LEU A 270       2.149   5.925  17.142  1.00 10.76           C  
ATOM   2165  N   CYS A 271       0.135  10.642  17.261  1.00  5.96           N  
ATOM   2166  CA  CYS A 271       0.113  11.993  17.787  1.00  6.58           C  
ATOM   2167  C   CYS A 271      -0.615  12.006  19.132  1.00  6.34           C  
ATOM   2168  O   CYS A 271      -1.556  11.231  19.317  1.00  6.78           O  
ATOM   2169  CB ACYS A 271      -0.581  13.020  16.891  0.85  7.66           C  
ATOM   2170  CB BCYS A 271      -0.629  12.857  16.764  0.15  1.70           C  
ATOM   2171  SG ACYS A 271      -0.104  13.017  15.179  0.85  7.45           S  
ATOM   2172  SG BCYS A 271      -0.465  14.574  16.732  0.15  1.70           S  
ATOM   2173  N   THR A 272      -0.201  12.899  20.005  1.00  5.21           N  
ATOM   2174  CA  THR A 272      -0.821  13.052  21.307  1.00  7.43           C  
ATOM   2175  C   THR A 272      -1.276  14.499  21.513  1.00  7.17           C  
ATOM   2176  O   THR A 272      -0.526  15.435  21.238  1.00  6.65           O  
ATOM   2177  CB  THR A 272       0.126  12.669  22.453  1.00  6.90           C  
ATOM   2178  OG1 THR A 272       0.517  11.301  22.265  1.00  8.09           O  
ATOM   2179  CG2 THR A 272      -0.560  12.798  23.810  1.00  7.99           C  
ATOM   2180  N   TYR A 273      -2.536  14.634  21.913  1.00  7.41           N  
ATOM   2181  CA  TYR A 273      -3.118  15.941  22.222  1.00  8.00           C  
ATOM   2182  C   TYR A 273      -2.911  16.131  23.733  1.00  7.43           C  
ATOM   2183  O   TYR A 273      -3.256  15.211  24.498  1.00  7.70           O  
ATOM   2184  CB  TYR A 273      -4.601  15.995  21.910  1.00  7.77           C  
ATOM   2185  CG  TYR A 273      -5.228  17.370  21.847  1.00  8.42           C  
ATOM   2186  CD1 TYR A 273      -5.425  18.156  22.976  1.00  8.03           C  
ATOM   2187  CD2 TYR A 273      -5.641  17.873  20.615  1.00  9.23           C  
ATOM   2188  CE1 TYR A 273      -6.017  19.409  22.883  1.00  9.43           C  
ATOM   2189  CE2 TYR A 273      -6.234  19.116  20.512  1.00 11.10           C  
ATOM   2190  CZ  TYR A 273      -6.419  19.879  21.650  1.00 11.78           C  
ATOM   2191  OH  TYR A 273      -7.011  21.117  21.519  1.00 10.75           O  
ATOM   2192  N   TYR A 274      -2.349  17.261  24.134  1.00  7.47           N  
ATOM   2193  CA  TYR A 274      -2.109  17.492  25.555  1.00  7.57           C  
ATOM   2194  C   TYR A 274      -2.157  18.980  25.877  1.00  8.32           C  
ATOM   2195  O   TYR A 274      -2.155  19.809  24.956  1.00  8.14           O  
ATOM   2196  CB  TYR A 274      -0.741  16.931  25.963  1.00  7.86           C  
ATOM   2197  CG  TYR A 274       0.476  17.468  25.254  1.00  7.34           C  
ATOM   2198  CD1 TYR A 274       0.755  17.126  23.938  1.00  7.40           C  
ATOM   2199  CD2 TYR A 274       1.378  18.313  25.899  1.00  7.27           C  
ATOM   2200  CE1 TYR A 274       1.872  17.612  23.285  1.00  7.72           C  
ATOM   2201  CE2 TYR A 274       2.502  18.802  25.257  1.00  8.24           C  
ATOM   2202  CZ  TYR A 274       2.744  18.451  23.952  1.00  8.89           C  
ATOM   2203  OH  TYR A 274       3.859  18.918  23.281  1.00 10.67           O  
ATOM   2204  N   TYR A 275      -2.203  19.283  27.182  1.00  8.62           N  
ATOM   2205  CA  TYR A 275      -2.115  20.694  27.573  1.00  8.30           C  
ATOM   2206  C   TYR A 275      -0.686  20.859  28.100  1.00  8.55           C  
ATOM   2207  O   TYR A 275      -0.274  20.196  29.053  1.00 10.07           O  
ATOM   2208  CB  TYR A 275      -3.160  21.184  28.568  1.00  8.09           C  
ATOM   2209  CG  TYR A 275      -4.476  21.376  27.822  1.00  7.83           C  
ATOM   2210  CD1 TYR A 275      -4.688  22.480  27.014  1.00  8.42           C  
ATOM   2211  CD2 TYR A 275      -5.436  20.378  27.858  1.00  9.07           C  
ATOM   2212  CE1 TYR A 275      -5.861  22.610  26.288  1.00  9.22           C  
ATOM   2213  CE2 TYR A 275      -6.611  20.504  27.139  1.00 10.30           C  
ATOM   2214  CZ  TYR A 275      -6.820  21.621  26.357  1.00  9.78           C  
ATOM   2215  OH  TYR A 275      -7.987  21.728  25.644  1.00 11.26           O  
ATOM   2216  N   GLU A 276       0.059  21.687  27.387  1.00  7.49           N  
ATOM   2217  CA  GLU A 276       1.447  21.956  27.742  1.00  7.61           C  
ATOM   2218  C   GLU A 276       1.514  22.963  28.879  1.00  9.02           C  
ATOM   2219  O   GLU A 276       0.989  24.077  28.769  1.00  9.57           O  
ATOM   2220  CB  GLU A 276       2.153  22.499  26.502  1.00  8.57           C  
ATOM   2221  CG  GLU A 276       3.613  22.885  26.720  1.00  7.75           C  
ATOM   2222  CD  GLU A 276       4.154  23.432  25.404  1.00 11.81           C  
ATOM   2223  OE1 GLU A 276       3.918  24.618  25.117  1.00 11.62           O  
ATOM   2224  OE2 GLU A 276       4.787  22.637  24.681  1.00 12.51           O  
ATOM   2225  N   ILE A 277       2.142  22.576  29.978  1.00  8.93           N  
ATOM   2226  CA  ILE A 277       2.294  23.485  31.119  1.00 10.43           C  
ATOM   2227  C   ILE A 277       3.661  24.154  31.027  1.00 11.00           C  
ATOM   2228  O   ILE A 277       4.658  23.483  30.709  1.00 10.44           O  
ATOM   2229  CB  ILE A 277       2.169  22.728  32.458  1.00 11.97           C  
ATOM   2230  CG1 ILE A 277       0.775  22.114  32.604  1.00 11.77           C  
ATOM   2231  CG2 ILE A 277       2.483  23.656  33.630  1.00 13.23           C  
ATOM   2232  CD1 ILE A 277       0.660  21.095  33.724  1.00 10.93           C  
ATOM   2233  N   ASN A 278       3.728  25.469  31.257  1.00 11.20           N  
ATOM   2234  CA  ASN A 278       5.048  26.131  31.237  1.00 11.05           C  
ATOM   2235  C   ASN A 278       5.660  25.799  32.609  1.00 13.04           C  
ATOM   2236  O   ASN A 278       5.312  26.418  33.613  1.00 13.05           O  
ATOM   2237  CB  ASN A 278       4.947  27.622  31.023  1.00 13.23           C  
ATOM   2238  CG  ASN A 278       6.291  28.330  31.046  1.00 13.52           C  
ATOM   2239  OD1 ASN A 278       7.333  27.735  31.319  1.00 13.43           O  
ATOM   2240  ND2 ASN A 278       6.273  29.626  30.750  1.00 13.28           N  
ATOM   2241  N   ASN A 279       6.546  24.807  32.628  1.00 12.24           N  
ATOM   2242  CA  ASN A 279       7.138  24.318  33.859  1.00 13.92           C  
ATOM   2243  C   ASN A 279       8.051  25.273  34.594  1.00 15.28           C  
ATOM   2244  O   ASN A 279       8.344  25.017  35.775  1.00 14.71           O  
ATOM   2245  CB  ASN A 279       7.899  22.999  33.576  1.00 12.69           C  
ATOM   2246  CG  ASN A 279       6.960  21.822  33.443  1.00 13.98           C  
ATOM   2247  OD1 ASN A 279       6.121  21.745  32.535  1.00 14.93           O  
ATOM   2248  ND2 ASN A 279       7.081  20.872  34.363  1.00 11.74           N  
ATOM   2249  N   GLN A 280       8.515  26.340  33.969  1.00 15.56           N  
ATOM   2250  CA  GLN A 280       9.407  27.291  34.606  1.00 18.07           C  
ATOM   2251  C   GLN A 280       8.700  28.527  35.137  1.00 19.45           C  
ATOM   2252  O   GLN A 280       9.379  29.444  35.619  1.00 22.38           O  
ATOM   2253  CB  GLN A 280      10.465  27.756  33.587  1.00 23.68           C  
ATOM   2254  CG  GLN A 280      11.304  26.623  33.036  1.00 35.19           C  
ATOM   2255  CD  GLN A 280      12.297  27.101  31.989  1.00 44.42           C  
ATOM   2256  OE1 GLN A 280      12.099  28.152  31.371  1.00 44.25           O  
ATOM   2257  NE2 GLN A 280      13.349  26.311  31.799  1.00 47.12           N  
ATOM   2258  N   LYS A 281       7.384  28.585  35.037  1.00 19.27           N  
ATOM   2259  CA  LYS A 281       6.652  29.761  35.492  1.00 18.85           C  
ATOM   2260  C   LYS A 281       5.741  29.471  36.668  1.00 17.33           C  
ATOM   2261  O   LYS A 281       4.817  28.664  36.574  1.00 15.91           O  
ATOM   2262  CB  LYS A 281       5.833  30.321  34.314  1.00 23.87           C  
ATOM   2263  CG  LYS A 281       5.328  31.740  34.570  1.00 29.25           C  
ATOM   2264  CD  LYS A 281       4.206  32.088  33.610  1.00 33.36           C  
ATOM   2265  CE  LYS A 281       3.699  33.506  33.830  1.00 33.45           C  
ATOM   2266  NZ  LYS A 281       2.774  33.915  32.732  1.00 35.34           N  
ATOM   2267  N   ALA A 282       5.998  30.161  37.791  1.00 17.93           N  
ATOM   2268  CA  ALA A 282       5.133  29.960  38.970  1.00 17.76           C  
ATOM   2269  C   ALA A 282       3.740  30.460  38.607  1.00 17.62           C  
ATOM   2270  O   ALA A 282       3.595  31.404  37.819  1.00 18.12           O  
ATOM   2271  CB  ALA A 282       5.704  30.695  40.164  1.00 20.06           C  
ATOM   2272  N   PRO A 283       2.728  29.804  39.124  1.00 17.84           N  
ATOM   2273  CA  PRO A 283       2.813  28.698  40.047  1.00 18.14           C  
ATOM   2274  C   PRO A 283       2.852  27.313  39.432  1.00 18.66           C  
ATOM   2275  O   PRO A 283       2.589  26.301  40.108  1.00 19.92           O  
ATOM   2276  CB  PRO A 283       1.495  28.790  40.889  1.00 17.77           C  
ATOM   2277  CG  PRO A 283       0.547  29.320  39.837  1.00 18.09           C  
ATOM   2278  CD  PRO A 283       1.326  30.178  38.861  1.00 17.44           C  
ATOM   2279  N   PHE A 284       3.196  27.219  38.151  1.00 17.90           N  
ATOM   2280  CA  PHE A 284       3.252  25.956  37.433  1.00 17.50           C  
ATOM   2281  C   PHE A 284       4.571  25.234  37.614  1.00 18.28           C  
ATOM   2282  O   PHE A 284       4.777  24.140  37.086  1.00 17.96           O  
ATOM   2283  CB  PHE A 284       2.952  26.179  35.935  1.00 15.73           C  
ATOM   2284  CG  PHE A 284       1.681  26.980  35.777  1.00 15.48           C  
ATOM   2285  CD1 PHE A 284       0.452  26.381  35.954  1.00 14.27           C  
ATOM   2286  CD2 PHE A 284       1.747  28.338  35.507  1.00 17.66           C  
ATOM   2287  CE1 PHE A 284      -0.712  27.122  35.839  1.00 18.27           C  
ATOM   2288  CE2 PHE A 284       0.590  29.085  35.394  1.00 18.33           C  
ATOM   2289  CZ  PHE A 284      -0.636  28.475  35.564  1.00 14.26           C  
ATOM   2290  N   ASN A 285       5.461  25.806  38.421  1.00 18.33           N  
ATOM   2291  CA  ASN A 285       6.737  25.196  38.761  1.00 20.53           C  
ATOM   2292  C   ASN A 285       6.575  24.347  40.034  1.00 21.32           C  
ATOM   2293  O   ASN A 285       7.515  23.756  40.561  1.00 22.52           O  
ATOM   2294  CB  ASN A 285       7.849  26.216  38.887  1.00 21.60           C  
ATOM   2295  CG  ASN A 285       7.641  27.305  39.912  1.00 21.30           C  
ATOM   2296  OD1 ASN A 285       6.531  27.556  40.380  1.00 18.11           O  
ATOM   2297  ND2 ASN A 285       8.735  27.978  40.269  1.00 21.22           N  
ATOM   2298  N   ASP A 286       5.344  24.259  40.508  1.00 20.64           N  
ATOM   2299  CA  ASP A 286       4.930  23.469  41.647  1.00 20.95           C  
ATOM   2300  C   ASP A 286       4.203  22.224  41.124  1.00 19.84           C  
ATOM   2301  O   ASP A 286       3.109  22.344  40.560  1.00 18.17           O  
ATOM   2302  CB  ASP A 286       3.996  24.277  42.543  1.00 25.11           C  
ATOM   2303  CG  ASP A 286       3.516  23.611  43.802  1.00 27.95           C  
ATOM   2304  OD1 ASP A 286       3.527  22.367  43.924  1.00 27.03           O  
ATOM   2305  OD2 ASP A 286       3.079  24.343  44.732  1.00 28.56           O  
ATOM   2306  N   VAL A 287       4.770  21.043  41.344  1.00 18.76           N  
ATOM   2307  CA  VAL A 287       4.178  19.789  40.891  1.00 18.24           C  
ATOM   2308  C   VAL A 287       2.761  19.545  41.352  1.00 18.69           C  
ATOM   2309  O   VAL A 287       1.970  18.896  40.635  1.00 19.27           O  
ATOM   2310  CB  VAL A 287       5.067  18.583  41.284  1.00 19.93           C  
ATOM   2311  CG1 VAL A 287       5.135  18.419  42.792  1.00 16.96           C  
ATOM   2312  CG2 VAL A 287       4.565  17.306  40.620  1.00 19.27           C  
ATOM   2313  N   ARG A 288       2.370  20.029  42.532  1.00 17.73           N  
ATOM   2314  CA  ARG A 288       1.015  19.850  43.029  1.00 17.29           C  
ATOM   2315  C   ARG A 288       0.015  20.575  42.139  1.00 16.56           C  
ATOM   2316  O   ARG A 288      -1.081  20.069  41.890  1.00 18.34           O  
ATOM   2317  CB  ARG A 288       0.898  20.354  44.473  1.00 21.63           C  
ATOM   2318  CG  ARG A 288       1.763  19.529  45.431  1.00 26.08           C  
ATOM   2319  CD  ARG A 288       1.812  20.203  46.796  1.00 31.39           C  
ATOM   2320  NE  ARG A 288       2.277  21.582  46.683  1.00 33.49           N  
ATOM   2321  CZ  ARG A 288       2.686  22.341  47.686  1.00 38.46           C  
ATOM   2322  NH1 ARG A 288       2.717  21.871  48.929  1.00 38.94           N  
ATOM   2323  NH2 ARG A 288       3.078  23.589  47.449  1.00 39.33           N  
ATOM   2324  N   VAL A 289       0.399  21.756  41.666  1.00 15.57           N  
ATOM   2325  CA  VAL A 289      -0.461  22.523  40.761  1.00 15.03           C  
ATOM   2326  C   VAL A 289      -0.608  21.760  39.445  1.00 14.16           C  
ATOM   2327  O   VAL A 289      -1.711  21.537  38.945  1.00 14.50           O  
ATOM   2328  CB  VAL A 289       0.133  23.911  40.495  1.00 15.41           C  
ATOM   2329  CG1 VAL A 289      -0.694  24.685  39.478  1.00 13.59           C  
ATOM   2330  CG2 VAL A 289       0.235  24.683  41.810  1.00 17.56           C  
ATOM   2331  N   ARG A 290       0.534  21.323  38.909  1.00 14.09           N  
ATOM   2332  CA  ARG A 290       0.525  20.563  37.656  1.00 13.66           C  
ATOM   2333  C   ARG A 290      -0.247  19.261  37.781  1.00 13.91           C  
ATOM   2334  O   ARG A 290      -1.065  18.917  36.914  1.00 13.29           O  
ATOM   2335  CB  ARG A 290       1.961  20.319  37.194  1.00 15.21           C  
ATOM   2336  CG  ARG A 290       2.768  21.590  36.957  1.00 14.61           C  
ATOM   2337  CD  ARG A 290       3.983  21.278  36.087  1.00 11.49           C  
ATOM   2338  NE  ARG A 290       4.846  20.282  36.724  1.00 14.88           N  
ATOM   2339  CZ  ARG A 290       5.835  20.564  37.565  1.00 16.31           C  
ATOM   2340  NH1 ARG A 290       6.122  21.819  37.888  1.00 17.07           N  
ATOM   2341  NH2 ARG A 290       6.566  19.585  38.090  1.00 18.14           N  
ATOM   2342  N   THR A 291      -0.046  18.515  38.869  1.00 14.52           N  
ATOM   2343  CA  THR A 291      -0.764  17.250  39.073  1.00 15.36           C  
ATOM   2344  C   THR A 291      -2.261  17.446  39.187  1.00 15.20           C  
ATOM   2345  O   THR A 291      -3.052  16.652  38.640  1.00 15.36           O  
ATOM   2346  CB  THR A 291      -0.199  16.517  40.309  1.00 15.63           C  
ATOM   2347  OG1 THR A 291       1.208  16.307  40.098  1.00 17.46           O  
ATOM   2348  CG2 THR A 291      -0.889  15.181  40.527  1.00 16.36           C  
ATOM   2349  N   ALA A 292      -2.700  18.509  39.870  1.00 14.64           N  
ATOM   2350  CA  ALA A 292      -4.122  18.806  40.021  1.00 15.00           C  
ATOM   2351  C   ALA A 292      -4.799  19.034  38.676  1.00 12.99           C  
ATOM   2352  O   ALA A 292      -5.879  18.512  38.392  1.00 14.71           O  
ATOM   2353  CB  ALA A 292      -4.293  20.039  40.907  1.00 16.09           C  
ATOM   2354  N   LEU A 293      -4.153  19.824  37.809  1.00 14.64           N  
ATOM   2355  CA  LEU A 293      -4.674  20.085  36.470  1.00 13.69           C  
ATOM   2356  C   LEU A 293      -4.766  18.788  35.664  1.00 12.95           C  
ATOM   2357  O   LEU A 293      -5.767  18.511  35.004  1.00 13.01           O  
ATOM   2358  CB  LEU A 293      -3.790  21.095  35.733  1.00 17.26           C  
ATOM   2359  CG  LEU A 293      -3.806  22.524  36.284  1.00 16.69           C  
ATOM   2360  CD1 LEU A 293      -2.823  23.395  35.517  1.00 19.41           C  
ATOM   2361  CD2 LEU A 293      -5.213  23.104  36.219  1.00 15.39           C  
ATOM   2362  N   LYS A 294      -3.714  17.974  35.747  1.00 12.50           N  
ATOM   2363  CA  LYS A 294      -3.667  16.699  35.053  1.00 14.11           C  
ATOM   2364  C   LYS A 294      -4.791  15.777  35.514  1.00 14.64           C  
ATOM   2365  O   LYS A 294      -5.504  15.197  34.688  1.00 14.36           O  
ATOM   2366  CB  LYS A 294      -2.308  16.025  35.279  1.00 13.95           C  
ATOM   2367  CG  LYS A 294      -2.168  14.707  34.523  1.00 13.39           C  
ATOM   2368  CD  LYS A 294      -0.848  14.023  34.846  1.00 13.16           C  
ATOM   2369  CE  LYS A 294      -0.897  13.397  36.235  1.00 12.60           C  
ATOM   2370  NZ  LYS A 294       0.440  12.881  36.639  1.00 13.21           N  
ATOM   2371  N   LEU A 295      -4.957  15.641  36.835  1.00 15.07           N  
ATOM   2372  CA  LEU A 295      -5.989  14.780  37.387  1.00 14.60           C  
ATOM   2373  C   LEU A 295      -7.399  15.316  37.268  1.00 14.71           C  
ATOM   2374  O   LEU A 295      -8.320  14.530  36.981  1.00 15.11           O  
ATOM   2375  CB  LEU A 295      -5.693  14.497  38.874  1.00 17.27           C  
ATOM   2376  CG  LEU A 295      -4.369  13.821  39.215  1.00 19.16           C  
ATOM   2377  CD1 LEU A 295      -4.243  13.663  40.730  1.00 18.26           C  
ATOM   2378  CD2 LEU A 295      -4.225  12.474  38.533  1.00 18.40           C  
ATOM   2379  N   ALA A 296      -7.627  16.619  37.456  1.00 15.06           N  
ATOM   2380  CA  ALA A 296      -8.979  17.185  37.401  1.00 15.75           C  
ATOM   2381  C   ALA A 296      -9.597  17.230  36.017  1.00 15.16           C  
ATOM   2382  O   ALA A 296     -10.823  17.391  35.870  1.00 16.07           O  
ATOM   2383  CB  ALA A 296      -9.010  18.575  38.039  1.00 16.38           C  
ATOM   2384  N   LEU A 297      -8.778  17.101  34.973  1.00 16.55           N  
ATOM   2385  CA  LEU A 297      -9.289  17.081  33.603  1.00 16.83           C  
ATOM   2386  C   LEU A 297     -10.000  15.744  33.371  1.00 17.84           C  
ATOM   2387  O   LEU A 297      -9.395  14.689  33.608  1.00 19.20           O  
ATOM   2388  CB  LEU A 297      -8.144  17.262  32.617  1.00 19.96           C  
ATOM   2389  CG  LEU A 297      -8.498  17.377  31.136  1.00 21.59           C  
ATOM   2390  CD1 LEU A 297      -7.591  18.405  30.460  1.00 21.86           C  
ATOM   2391  CD2 LEU A 297      -8.369  16.026  30.450  1.00 21.20           C  
ATOM   2392  N   ASP A 298     -11.253  15.795  32.948  1.00 17.35           N  
ATOM   2393  CA  ASP A 298     -12.018  14.572  32.698  1.00 18.06           C  
ATOM   2394  C   ASP A 298     -11.876  14.158  31.238  1.00 19.26           C  
ATOM   2395  O   ASP A 298     -12.543  14.688  30.347  1.00 17.81           O  
ATOM   2396  CB  ASP A 298     -13.481  14.794  33.078  1.00 20.79           C  
ATOM   2397  CG  ASP A 298     -14.286  13.517  33.148  1.00 26.87           C  
ATOM   2398  OD1 ASP A 298     -13.926  12.527  32.468  1.00 26.27           O  
ATOM   2399  OD2 ASP A 298     -15.300  13.487  33.888  1.00 26.47           O  
ATOM   2400  N   ARG A 299     -11.003  13.176  30.994  1.00 18.94           N  
ATOM   2401  CA  ARG A 299     -10.731  12.686  29.653  1.00 19.77           C  
ATOM   2402  C   ARG A 299     -11.903  11.982  29.001  1.00 22.68           C  
ATOM   2403  O   ARG A 299     -12.062  12.044  27.775  1.00 20.14           O  
ATOM   2404  CB  ARG A 299      -9.523  11.731  29.672  1.00 16.04           C  
ATOM   2405  CG  ARG A 299      -8.225  12.482  29.900  1.00 16.82           C  
ATOM   2406  CD  ARG A 299      -7.161  11.580  30.531  1.00 12.65           C  
ATOM   2407  NE  ARG A 299      -6.046  12.436  30.934  1.00 15.07           N  
ATOM   2408  CZ  ARG A 299      -5.939  13.129  32.056  1.00 15.59           C  
ATOM   2409  NH1 ARG A 299      -6.877  13.060  32.998  1.00 17.78           N  
ATOM   2410  NH2 ARG A 299      -4.869  13.900  32.252  1.00 15.37           N  
ATOM   2411  N   ASP A 300     -12.722  11.302  29.807  1.00 23.53           N  
ATOM   2412  CA  ASP A 300     -13.894  10.617  29.242  1.00 27.24           C  
ATOM   2413  C   ASP A 300     -14.843  11.667  28.665  1.00 25.75           C  
ATOM   2414  O   ASP A 300     -15.348  11.490  27.556  1.00 25.99           O  
ATOM   2415  CB  ASP A 300     -14.568   9.740  30.277  1.00 42.36           C  
ATOM   2416  CG  ASP A 300     -15.610   8.785  29.745  1.00 55.99           C  
ATOM   2417  OD1 ASP A 300     -15.978   8.845  28.552  1.00 62.26           O  
ATOM   2418  OD2 ASP A 300     -16.099   7.935  30.535  1.00 65.95           O  
ATOM   2419  N   ILE A 301     -15.065  12.761  29.399  1.00 25.45           N  
ATOM   2420  CA  ILE A 301     -15.947  13.816  28.892  1.00 26.80           C  
ATOM   2421  C   ILE A 301     -15.395  14.399  27.593  1.00 25.71           C  
ATOM   2422  O   ILE A 301     -16.057  14.382  26.553  1.00 24.06           O  
ATOM   2423  CB  ILE A 301     -16.172  14.928  29.928  1.00 28.22           C  
ATOM   2424  CG1 ILE A 301     -17.149  14.432  31.010  1.00 27.88           C  
ATOM   2425  CG2 ILE A 301     -16.713  16.202  29.291  1.00 27.85           C  
ATOM   2426  CD1 ILE A 301     -17.213  15.328  32.227  1.00 31.82           C  
ATOM   2427  N   ILE A 302     -14.176  14.920  27.652  1.00 25.12           N  
ATOM   2428  CA  ILE A 302     -13.569  15.519  26.460  1.00 26.40           C  
ATOM   2429  C   ILE A 302     -13.536  14.568  25.284  1.00 27.28           C  
ATOM   2430  O   ILE A 302     -14.096  14.851  24.211  1.00 25.62           O  
ATOM   2431  CB  ILE A 302     -12.170  16.054  26.819  1.00 29.60           C  
ATOM   2432  CG1 ILE A 302     -12.361  17.303  27.699  1.00 28.56           C  
ATOM   2433  CG2 ILE A 302     -11.346  16.379  25.586  1.00 30.91           C  
ATOM   2434  CD1 ILE A 302     -11.326  17.459  28.781  1.00 35.96           C  
ATOM   2435  N   VAL A 303     -12.894  13.420  25.444  1.00 28.12           N  
ATOM   2436  CA  VAL A 303     -12.760  12.445  24.374  1.00 30.19           C  
ATOM   2437  C   VAL A 303     -14.050  11.818  23.894  1.00 31.48           C  
ATOM   2438  O   VAL A 303     -14.261  11.744  22.664  1.00 29.61           O  
ATOM   2439  CB  VAL A 303     -11.757  11.341  24.806  1.00 31.16           C  
ATOM   2440  CG1 VAL A 303     -11.647  10.256  23.760  1.00 32.20           C  
ATOM   2441  CG2 VAL A 303     -10.398  11.964  25.099  1.00 26.64           C  
ATOM   2442  N   ASN A 304     -14.915  11.328  24.781  1.00 32.64           N  
ATOM   2443  CA  ASN A 304     -16.129  10.652  24.353  1.00 35.72           C  
ATOM   2444  C   ASN A 304     -17.394  11.480  24.341  1.00 36.92           C  
ATOM   2445  O   ASN A 304     -18.366  11.064  23.685  1.00 37.81           O  
ATOM   2446  CB  ASN A 304     -16.382   9.414  25.245  1.00 41.24           C  
ATOM   2447  CG  ASN A 304     -15.224   8.443  25.202  1.00 46.62           C  
ATOM   2448  OD1 ASN A 304     -14.610   8.235  24.152  1.00 51.94           O  
ATOM   2449  ND2 ASN A 304     -14.911   7.842  26.347  1.00 48.39           N  
ATOM   2450  N   LYS A 305     -17.442  12.595  25.056  1.00 38.12           N  
ATOM   2451  CA  LYS A 305     -18.662  13.398  25.077  1.00 39.22           C  
ATOM   2452  C   LYS A 305     -18.541  14.645  24.208  1.00 39.22           C  
ATOM   2453  O   LYS A 305     -19.410  14.875  23.356  1.00 40.77           O  
ATOM   2454  CB  LYS A 305     -19.051  13.788  26.500  1.00 43.39           C  
ATOM   2455  CG  LYS A 305     -18.978  12.705  27.549  1.00 48.43           C  
ATOM   2456  CD  LYS A 305     -20.093  11.689  27.457  1.00 53.03           C  
ATOM   2457  CE  LYS A 305     -19.587  10.278  27.215  1.00 55.58           C  
ATOM   2458  NZ  LYS A 305     -19.001   9.668  28.446  1.00 55.29           N  
ATOM   2459  N   VAL A 306     -17.490  15.442  24.407  1.00 38.19           N  
ATOM   2460  CA  VAL A 306     -17.352  16.678  23.638  1.00 37.77           C  
ATOM   2461  C   VAL A 306     -16.750  16.489  22.259  1.00 36.95           C  
ATOM   2462  O   VAL A 306     -17.250  17.086  21.287  1.00 37.03           O  
ATOM   2463  CB  VAL A 306     -16.647  17.799  24.421  1.00 38.69           C  
ATOM   2464  CG1 VAL A 306     -16.946  17.690  25.920  1.00 36.06           C  
ATOM   2465  CG2 VAL A 306     -15.152  17.869  24.199  1.00 41.04           C  
ATOM   2466  N   LYS A 307     -15.707  15.690  22.121  1.00 35.60           N  
ATOM   2467  CA  LYS A 307     -15.050  15.480  20.825  1.00 33.76           C  
ATOM   2468  C   LYS A 307     -15.667  14.302  20.088  1.00 33.54           C  
ATOM   2469  O   LYS A 307     -16.180  14.429  18.972  1.00 32.91           O  
ATOM   2470  CB  LYS A 307     -13.560  15.278  21.073  1.00 31.30           C  
ATOM   2471  CG  LYS A 307     -12.717  14.802  19.922  1.00 33.30           C  
ATOM   2472  CD  LYS A 307     -12.231  15.938  19.052  1.00 27.70           C  
ATOM   2473  CE  LYS A 307     -10.805  15.730  18.589  1.00 27.21           C  
ATOM   2474  NZ  LYS A 307     -10.653  14.700  17.539  1.00 24.66           N  
ATOM   2475  N   ASN A 308     -15.607  13.133  20.710  1.00 33.04           N  
ATOM   2476  CA  ASN A 308     -16.151  11.898  20.177  1.00 34.43           C  
ATOM   2477  C   ASN A 308     -15.854  11.639  18.713  1.00 33.58           C  
ATOM   2478  O   ASN A 308     -16.755  11.453  17.883  1.00 32.81           O  
ATOM   2479  CB  ASN A 308     -17.669  11.887  20.441  1.00 41.49           C  
ATOM   2480  CG  ASN A 308     -18.256  10.491  20.386  1.00 46.18           C  
ATOM   2481  OD1 ASN A 308     -19.395  10.316  19.937  1.00 51.43           O  
ATOM   2482  ND2 ASN A 308     -17.499   9.497  20.834  1.00 46.68           N  
ATOM   2483  N   GLN A 309     -14.569  11.600  18.341  1.00 31.79           N  
ATOM   2484  CA  GLN A 309     -14.178  11.356  16.956  1.00 30.53           C  
ATOM   2485  C   GLN A 309     -13.329  10.096  16.830  1.00 30.92           C  
ATOM   2486  O   GLN A 309     -12.719   9.840  15.787  1.00 31.27           O  
ATOM   2487  CB  GLN A 309     -13.456  12.567  16.365  1.00 27.96           C  
ATOM   2488  CG  GLN A 309     -14.352  13.788  16.210  1.00 23.49           C  
ATOM   2489  CD  GLN A 309     -13.641  14.987  15.629  1.00 26.31           C  
ATOM   2490  OE1 GLN A 309     -12.437  14.942  15.347  1.00 28.23           O  
ATOM   2491  NE2 GLN A 309     -14.381  16.079  15.443  1.00 21.23           N  
ATOM   2492  N   GLY A 310     -13.318   9.292  17.896  1.00 30.15           N  
ATOM   2493  CA  GLY A 310     -12.577   8.046  17.922  1.00 27.81           C  
ATOM   2494  C   GLY A 310     -11.268   8.133  18.690  1.00 26.58           C  
ATOM   2495  O   GLY A 310     -10.520   7.145  18.746  1.00 25.76           O  
ATOM   2496  N   ASP A 311     -10.969   9.291  19.275  1.00 24.45           N  
ATOM   2497  CA  ASP A 311      -9.721   9.444  20.024  1.00 23.54           C  
ATOM   2498  C   ASP A 311      -9.736   8.570  21.272  1.00 22.66           C  
ATOM   2499  O   ASP A 311     -10.792   8.141  21.747  1.00 23.76           O  
ATOM   2500  CB  ASP A 311      -9.491  10.907  20.395  1.00 23.07           C  
ATOM   2501  CG  ASP A 311      -9.612  11.813  19.181  1.00 25.38           C  
ATOM   2502  OD1 ASP A 311      -8.725  11.737  18.306  1.00 22.76           O  
ATOM   2503  OD2 ASP A 311     -10.596  12.579  19.119  1.00 25.40           O  
ATOM   2504  N   LEU A 312      -8.550   8.296  21.797  1.00 20.54           N  
ATOM   2505  CA  LEU A 312      -8.395   7.465  22.986  1.00 18.17           C  
ATOM   2506  C   LEU A 312      -7.821   8.306  24.119  1.00 15.91           C  
ATOM   2507  O   LEU A 312      -6.823   8.995  23.914  1.00 13.18           O  
ATOM   2508  CB  LEU A 312      -7.407   6.331  22.705  1.00 27.38           C  
ATOM   2509  CG  LEU A 312      -7.744   5.247  21.701  1.00 37.44           C  
ATOM   2510  CD1 LEU A 312      -7.661   5.739  20.258  1.00 40.95           C  
ATOM   2511  CD2 LEU A 312      -6.800   4.049  21.879  1.00 39.29           C  
ATOM   2512  N   PRO A 313      -8.413   8.242  25.288  1.00 14.93           N  
ATOM   2513  CA  PRO A 313      -7.952   8.974  26.462  1.00 13.57           C  
ATOM   2514  C   PRO A 313      -6.485   8.653  26.721  1.00 12.56           C  
ATOM   2515  O   PRO A 313      -6.088   7.483  26.727  1.00 11.65           O  
ATOM   2516  CB  PRO A 313      -8.839   8.575  27.642  1.00 13.74           C  
ATOM   2517  CG  PRO A 313     -10.013   7.938  26.947  1.00 16.40           C  
ATOM   2518  CD  PRO A 313      -9.591   7.432  25.575  1.00 16.37           C  
ATOM   2519  N   ALA A 314      -5.679   9.688  26.928  1.00 11.48           N  
ATOM   2520  CA  ALA A 314      -4.249   9.531  27.113  1.00  9.78           C  
ATOM   2521  C   ALA A 314      -3.769   9.649  28.548  1.00 11.49           C  
ATOM   2522  O   ALA A 314      -4.303  10.413  29.354  1.00 12.60           O  
ATOM   2523  CB  ALA A 314      -3.511  10.576  26.251  1.00  8.07           C  
ATOM   2524  N   TYR A 315      -2.716   8.900  28.859  1.00 10.80           N  
ATOM   2525  CA  TYR A 315      -2.104   8.889  30.177  1.00 11.25           C  
ATOM   2526  C   TYR A 315      -0.588   9.069  30.061  1.00 11.38           C  
ATOM   2527  O   TYR A 315       0.140   9.024  31.052  1.00 12.76           O  
ATOM   2528  CB  TYR A 315      -2.381   7.554  30.901  1.00 10.89           C  
ATOM   2529  CG  TYR A 315      -1.986   6.344  30.075  1.00 11.33           C  
ATOM   2530  CD1 TYR A 315      -0.682   5.867  30.062  1.00 11.72           C  
ATOM   2531  CD2 TYR A 315      -2.931   5.694  29.288  1.00 12.13           C  
ATOM   2532  CE1 TYR A 315      -0.323   4.772  29.296  1.00 11.54           C  
ATOM   2533  CE2 TYR A 315      -2.584   4.596  28.516  1.00 13.18           C  
ATOM   2534  CZ  TYR A 315      -1.276   4.142  28.532  1.00 13.11           C  
ATOM   2535  OH  TYR A 315      -0.938   3.052  27.758  1.00 14.55           O  
ATOM   2536  N   SER A 316      -0.130   9.233  28.818  1.00 10.22           N  
ATOM   2537  CA  SER A 316       1.280   9.402  28.534  1.00  9.37           C  
ATOM   2538  C   SER A 316       1.480  10.417  27.399  1.00  9.34           C  
ATOM   2539  O   SER A 316       0.536  10.889  26.771  1.00 10.13           O  
ATOM   2540  CB  SER A 316       1.895   8.059  28.094  1.00  8.76           C  
ATOM   2541  OG  SER A 316       1.262   7.625  26.885  1.00 11.09           O  
ATOM   2542  N   TYR A 317       2.749  10.715  27.160  1.00 10.36           N  
ATOM   2543  CA  TYR A 317       3.134  11.630  26.065  1.00  9.19           C  
ATOM   2544  C   TYR A 317       3.297  10.785  24.804  1.00  8.23           C  
ATOM   2545  O   TYR A 317       2.593  10.936  23.808  1.00  8.64           O  
ATOM   2546  CB  TYR A 317       4.391  12.366  26.454  1.00  9.25           C  
ATOM   2547  CG  TYR A 317       4.930  13.399  25.504  1.00  9.50           C  
ATOM   2548  CD1 TYR A 317       4.090  14.291  24.841  1.00  8.61           C  
ATOM   2549  CD2 TYR A 317       6.300  13.509  25.295  1.00  7.76           C  
ATOM   2550  CE1 TYR A 317       4.602  15.255  23.988  1.00  7.38           C  
ATOM   2551  CE2 TYR A 317       6.817  14.464  24.435  1.00  7.23           C  
ATOM   2552  CZ  TYR A 317       5.968  15.333  23.793  1.00  6.65           C  
ATOM   2553  OH  TYR A 317       6.470  16.295  22.950  1.00  8.26           O  
ATOM   2554  N   THR A 318       4.213   9.812  24.854  1.00  8.33           N  
ATOM   2555  CA  THR A 318       4.396   8.892  23.729  1.00  9.08           C  
ATOM   2556  C   THR A 318       3.125   8.041  23.590  1.00  8.87           C  
ATOM   2557  O   THR A 318       2.665   7.443  24.578  1.00  9.16           O  
ATOM   2558  CB  THR A 318       5.545   7.890  24.026  1.00 10.01           C  
ATOM   2559  OG1 THR A 318       6.768   8.569  24.301  1.00  9.32           O  
ATOM   2560  CG2 THR A 318       5.735   6.940  22.850  1.00 10.92           C  
ATOM   2561  N   PRO A 319       2.561   7.972  22.413  1.00  7.79           N  
ATOM   2562  CA  PRO A 319       1.389   7.120  22.168  1.00  8.09           C  
ATOM   2563  C   PRO A 319       1.814   5.682  22.432  1.00 10.63           C  
ATOM   2564  O   PRO A 319       2.873   5.211  21.970  1.00  9.86           O  
ATOM   2565  CB  PRO A 319       1.000   7.320  20.702  1.00  8.04           C  
ATOM   2566  CG  PRO A 319       1.753   8.588  20.341  1.00  8.42           C  
ATOM   2567  CD  PRO A 319       3.024   8.629  21.199  1.00  7.96           C  
ATOM   2568  N   PRO A 320       1.009   4.910  23.146  1.00 11.24           N  
ATOM   2569  CA  PRO A 320       1.283   3.538  23.503  1.00 11.76           C  
ATOM   2570  C   PRO A 320       1.462   2.575  22.348  1.00 12.59           C  
ATOM   2571  O   PRO A 320       2.043   1.486  22.532  1.00 13.31           O  
ATOM   2572  CB  PRO A 320       0.135   3.049  24.426  1.00 12.13           C  
ATOM   2573  CG  PRO A 320      -0.842   4.183  24.390  1.00 13.55           C  
ATOM   2574  CD  PRO A 320      -0.240   5.399  23.723  1.00 11.89           C  
ATOM   2575  N   TYR A 321       1.016   2.914  21.158  1.00 11.46           N  
ATOM   2576  CA  TYR A 321       1.101   2.109  19.959  1.00 12.67           C  
ATOM   2577  C   TYR A 321       2.310   2.463  19.094  1.00 11.48           C  
ATOM   2578  O   TYR A 321       2.498   1.924  17.993  1.00  9.60           O  
ATOM   2579  CB  TYR A 321      -0.191   2.186  19.156  1.00 15.94           C  
ATOM   2580  CG  TYR A 321      -0.803   3.554  19.000  1.00 19.56           C  
ATOM   2581  CD1 TYR A 321      -1.472   4.172  20.060  1.00 21.01           C  
ATOM   2582  CD2 TYR A 321      -0.739   4.230  17.785  1.00 20.13           C  
ATOM   2583  CE1 TYR A 321      -2.031   5.426  19.919  1.00 20.86           C  
ATOM   2584  CE2 TYR A 321      -1.313   5.480  17.633  1.00 19.75           C  
ATOM   2585  CZ  TYR A 321      -1.962   6.068  18.696  1.00 19.58           C  
ATOM   2586  OH  TYR A 321      -2.531   7.310  18.551  1.00 17.83           O  
ATOM   2587  N   THR A 322       3.140   3.379  19.607  1.00  9.48           N  
ATOM   2588  CA  THR A 322       4.383   3.727  18.912  1.00  8.39           C  
ATOM   2589  C   THR A 322       5.232   2.445  18.862  1.00  8.00           C  
ATOM   2590  O   THR A 322       5.225   1.667  19.826  1.00  9.56           O  
ATOM   2591  CB  THR A 322       5.160   4.797  19.683  1.00  7.86           C  
ATOM   2592  OG1 THR A 322       4.314   5.960  19.842  1.00  8.84           O  
ATOM   2593  CG2 THR A 322       6.438   5.191  18.973  1.00  7.21           C  
ATOM   2594  N   ASP A 323       5.917   2.248  17.764  1.00  7.05           N  
ATOM   2595  CA  ASP A 323       6.789   1.071  17.631  1.00  9.65           C  
ATOM   2596  C   ASP A 323       7.854   1.128  18.728  1.00  9.70           C  
ATOM   2597  O   ASP A 323       8.683   2.038  18.708  1.00  9.94           O  
ATOM   2598  CB  ASP A 323       7.432   1.099  16.254  1.00 10.49           C  
ATOM   2599  CG  ASP A 323       8.265  -0.125  15.932  1.00  9.52           C  
ATOM   2600  OD1 ASP A 323       8.636  -0.870  16.857  1.00 11.75           O  
ATOM   2601  OD2 ASP A 323       8.543  -0.283  14.730  1.00 12.58           O  
ATOM   2602  N   GLY A 324       7.823   0.179  19.655  1.00  8.34           N  
ATOM   2603  CA  GLY A 324       8.776   0.129  20.744  1.00  8.87           C  
ATOM   2604  C   GLY A 324       8.198   0.606  22.062  1.00 10.56           C  
ATOM   2605  O   GLY A 324       8.874   0.585  23.110  1.00 10.41           O  
ATOM   2606  N   ALA A 325       6.935   1.047  22.045  1.00  9.54           N  
ATOM   2607  CA  ALA A 325       6.339   1.518  23.306  1.00  9.74           C  
ATOM   2608  C   ALA A 325       5.683   0.337  24.027  1.00 10.41           C  
ATOM   2609  O   ALA A 325       4.859  -0.376  23.454  1.00 11.44           O  
ATOM   2610  CB  ALA A 325       5.348   2.628  23.046  1.00  9.86           C  
ATOM   2611  N   LYS A 326       6.064   0.144  25.263  1.00  9.89           N  
ATOM   2612  CA  LYS A 326       5.552  -0.877  26.168  1.00 10.73           C  
ATOM   2613  C   LYS A 326       5.333  -0.139  27.502  1.00 11.60           C  
ATOM   2614  O   LYS A 326       6.023  -0.317  28.499  1.00 12.46           O  
ATOM   2615  CB ALYS A 326       6.512  -2.029  26.334  0.50  9.71           C  
ATOM   2616  CB BLYS A 326       6.516  -2.034  26.328  0.50  9.96           C  
ATOM   2617  CG ALYS A 326       6.501  -3.094  25.247  0.50  7.73           C  
ATOM   2618  CG BLYS A 326       6.108  -3.143  27.268  0.50  6.34           C  
ATOM   2619  CD ALYS A 326       7.273  -4.305  25.772  0.50 13.37           C  
ATOM   2620  CD BLYS A 326       5.803  -4.447  26.591  0.50 12.84           C  
ATOM   2621  CE ALYS A 326       6.940  -5.601  25.074  0.50 12.20           C  
ATOM   2622  CE BLYS A 326       5.643  -5.639  27.553  0.50  1.70           C  
ATOM   2623  NZ ALYS A 326       7.790  -5.833  23.881  0.50 19.86           N  
ATOM   2624  NZ BLYS A 326       5.522  -6.873  26.728  0.50  9.81           N  
ATOM   2625  N   LEU A 327       4.370   0.791  27.450  1.00 11.29           N  
ATOM   2626  CA  LEU A 327       4.093   1.679  28.554  1.00 11.40           C  
ATOM   2627  C   LEU A 327       3.259   1.116  29.689  1.00 11.01           C  
ATOM   2628  O   LEU A 327       2.384   0.274  29.529  1.00 11.18           O  
ATOM   2629  CB  LEU A 327       3.438   2.971  28.008  1.00 13.20           C  
ATOM   2630  CG  LEU A 327       4.168   3.656  26.852  1.00 12.33           C  
ATOM   2631  CD1 LEU A 327       3.565   5.040  26.608  1.00 15.32           C  
ATOM   2632  CD2 LEU A 327       5.665   3.778  27.087  1.00 13.18           C  
ATOM   2633  N   VAL A 328       3.566   1.626  30.884  1.00 11.32           N  
ATOM   2634  CA  VAL A 328       2.852   1.214  32.090  1.00 12.65           C  
ATOM   2635  C   VAL A 328       1.757   2.247  32.366  1.00 14.79           C  
ATOM   2636  O   VAL A 328       2.060   3.417  32.614  1.00 17.02           O  
ATOM   2637  CB  VAL A 328       3.786   1.098  33.303  1.00 12.11           C  
ATOM   2638  CG1 VAL A 328       3.006   0.760  34.567  1.00 13.29           C  
ATOM   2639  CG2 VAL A 328       4.870   0.057  33.057  1.00 11.24           C  
ATOM   2640  N   GLU A 329       0.510   1.819  32.267  1.00 15.44           N  
ATOM   2641  CA  GLU A 329      -0.616   2.744  32.533  1.00 16.31           C  
ATOM   2642  C   GLU A 329      -0.616   3.047  34.024  1.00 18.11           C  
ATOM   2643  O   GLU A 329      -0.632   2.141  34.868  1.00 18.28           O  
ATOM   2644  CB  GLU A 329      -1.888   2.087  32.052  1.00 20.57           C  
ATOM   2645  CG  GLU A 329      -3.199   2.573  32.632  1.00 28.69           C  
ATOM   2646  CD  GLU A 329      -4.328   1.646  32.190  1.00 34.64           C  
ATOM   2647  OE1 GLU A 329      -4.360   0.496  32.662  1.00 38.24           O  
ATOM   2648  OE2 GLU A 329      -5.138   2.077  31.351  1.00 42.45           O  
ATOM   2649  N   PRO A 330      -0.548   4.314  34.374  1.00 18.15           N  
ATOM   2650  CA  PRO A 330      -0.503   4.775  35.748  1.00 18.32           C  
ATOM   2651  C   PRO A 330      -1.785   4.467  36.498  1.00 17.91           C  
ATOM   2652  O   PRO A 330      -2.863   4.356  35.914  1.00 16.42           O  
ATOM   2653  CB  PRO A 330      -0.225   6.290  35.722  1.00 18.03           C  
ATOM   2654  CG  PRO A 330      -0.567   6.654  34.300  1.00 19.33           C  
ATOM   2655  CD  PRO A 330      -0.516   5.424  33.420  1.00 17.92           C  
ATOM   2656  N   GLU A 331      -1.674   4.354  37.825  1.00 19.57           N  
ATOM   2657  CA  GLU A 331      -2.834   4.054  38.657  1.00 21.22           C  
ATOM   2658  C   GLU A 331      -3.891   5.131  38.659  1.00 19.02           C  
ATOM   2659  O   GLU A 331      -5.084   4.787  38.651  1.00 20.13           O  
ATOM   2660  CB  GLU A 331      -2.397   3.679  40.080  1.00 29.79           C  
ATOM   2661  CG  GLU A 331      -1.888   2.237  40.163  1.00 40.41           C  
ATOM   2662  CD  GLU A 331      -2.796   1.243  39.455  1.00 47.18           C  
ATOM   2663  OE1 GLU A 331      -3.976   1.127  39.860  1.00 50.23           O  
ATOM   2664  OE2 GLU A 331      -2.348   0.598  38.480  1.00 46.82           O  
ATOM   2665  N   TRP A 332      -3.536   6.411  38.581  1.00 18.77           N  
ATOM   2666  CA  TRP A 332      -4.512   7.494  38.548  1.00 18.44           C  
ATOM   2667  C   TRP A 332      -5.453   7.419  37.355  1.00 17.83           C  
ATOM   2668  O   TRP A 332      -6.596   7.887  37.410  1.00 17.70           O  
ATOM   2669  CB  TRP A 332      -3.846   8.873  38.577  1.00 21.81           C  
ATOM   2670  CG  TRP A 332      -3.031   9.257  37.385  1.00 25.83           C  
ATOM   2671  CD1 TRP A 332      -1.665   9.199  37.284  1.00 23.25           C  
ATOM   2672  CD2 TRP A 332      -3.496   9.785  36.134  1.00 25.06           C  
ATOM   2673  NE1 TRP A 332      -1.260   9.646  36.053  1.00 24.05           N  
ATOM   2674  CE2 TRP A 332      -2.364  10.006  35.323  1.00 25.19           C  
ATOM   2675  CE3 TRP A 332      -4.761  10.081  35.618  1.00 24.46           C  
ATOM   2676  CZ2 TRP A 332      -2.455  10.512  34.025  1.00 24.11           C  
ATOM   2677  CZ3 TRP A 332      -4.855  10.582  34.331  1.00 23.49           C  
ATOM   2678  CH2 TRP A 332      -3.709  10.794  33.551  1.00 26.90           C  
ATOM   2679  N   PHE A 333      -4.986   6.853  36.247  1.00 18.46           N  
ATOM   2680  CA  PHE A 333      -5.778   6.709  35.037  1.00 20.37           C  
ATOM   2681  C   PHE A 333      -6.900   5.690  35.211  1.00 21.10           C  
ATOM   2682  O   PHE A 333      -7.973   5.814  34.617  1.00 19.84           O  
ATOM   2683  CB  PHE A 333      -4.853   6.315  33.874  1.00 19.73           C  
ATOM   2684  CG  PHE A 333      -5.529   6.374  32.533  1.00 19.49           C  
ATOM   2685  CD1 PHE A 333      -5.869   7.593  31.968  1.00 21.29           C  
ATOM   2686  CD2 PHE A 333      -5.814   5.211  31.838  1.00 19.47           C  
ATOM   2687  CE1 PHE A 333      -6.484   7.654  30.731  1.00 19.36           C  
ATOM   2688  CE2 PHE A 333      -6.433   5.264  30.602  1.00 19.45           C  
ATOM   2689  CZ  PHE A 333      -6.770   6.484  30.048  1.00 18.03           C  
ATOM   2690  N   LYS A 334      -6.670   4.682  36.052  1.00 22.42           N  
ATOM   2691  CA  LYS A 334      -7.640   3.637  36.330  1.00 24.75           C  
ATOM   2692  C   LYS A 334      -8.681   4.076  37.354  1.00 25.75           C  
ATOM   2693  O   LYS A 334      -9.765   3.475  37.436  1.00 27.37           O  
ATOM   2694  CB  LYS A 334      -6.922   2.376  36.840  1.00 25.95           C  
ATOM   2695  CG  LYS A 334      -5.908   1.794  35.860  1.00 28.84           C  
ATOM   2696  CD  LYS A 334      -4.879   0.954  36.605  1.00 32.54           C  
ATOM   2697  CE  LYS A 334      -3.939   0.243  35.645  1.00 34.60           C  
ATOM   2698  NZ  LYS A 334      -3.161  -0.827  36.337  1.00 33.56           N  
ATOM   2699  N   TRP A 335      -8.380   5.102  38.147  1.00 25.06           N  
ATOM   2700  CA  TRP A 335      -9.301   5.601  39.141  1.00 24.55           C  
ATOM   2701  C   TRP A 335     -10.587   6.155  38.496  1.00 25.12           C  
ATOM   2702  O   TRP A 335     -10.739   6.268  37.288  1.00 24.35           O  
ATOM   2703  CB  TRP A 335      -8.742   6.760  39.962  1.00 18.81           C  
ATOM   2704  CG  TRP A 335      -7.504   6.545  40.745  1.00 20.98           C  
ATOM   2705  CD1 TRP A 335      -6.911   5.356  41.079  1.00 20.90           C  
ATOM   2706  CD2 TRP A 335      -6.703   7.570  41.363  1.00 21.85           C  
ATOM   2707  NE1 TRP A 335      -5.781   5.578  41.825  1.00 20.74           N  
ATOM   2708  CE2 TRP A 335      -5.630   6.928  42.021  1.00 21.11           C  
ATOM   2709  CE3 TRP A 335      -6.776   8.965  41.405  1.00 21.85           C  
ATOM   2710  CZ2 TRP A 335      -4.646   7.636  42.708  1.00 20.34           C  
ATOM   2711  CZ3 TRP A 335      -5.803   9.665  42.088  1.00 18.24           C  
ATOM   2712  CH2 TRP A 335      -4.748   9.003  42.733  1.00 21.06           C  
ATOM   2713  N   SER A 336     -11.486   6.530  39.411  1.00 24.91           N  
ATOM   2714  CA  SER A 336     -12.731   7.176  38.998  1.00 23.23           C  
ATOM   2715  C   SER A 336     -12.372   8.669  38.887  1.00 22.16           C  
ATOM   2716  O   SER A 336     -11.382   9.087  39.506  1.00 21.11           O  
ATOM   2717  CB  SER A 336     -13.819   6.990  40.049  1.00 23.01           C  
ATOM   2718  OG  SER A 336     -13.502   7.767  41.202  1.00 22.78           O  
ATOM   2719  N   GLN A 337     -13.158   9.433  38.150  1.00 22.14           N  
ATOM   2720  CA  GLN A 337     -12.879  10.864  38.023  1.00 22.49           C  
ATOM   2721  C   GLN A 337     -13.058  11.570  39.356  1.00 23.83           C  
ATOM   2722  O   GLN A 337     -12.261  12.435  39.729  1.00 24.82           O  
ATOM   2723  CB  GLN A 337     -13.758  11.494  36.942  1.00 20.02           C  
ATOM   2724  CG  GLN A 337     -13.384  12.932  36.607  1.00 21.21           C  
ATOM   2725  CD  GLN A 337     -11.924  13.091  36.218  1.00 17.08           C  
ATOM   2726  OE1 GLN A 337     -11.422  12.318  35.399  1.00 20.23           O  
ATOM   2727  NE2 GLN A 337     -11.255  14.072  36.814  1.00 15.05           N  
ATOM   2728  N   GLN A 338     -14.081  11.172  40.119  1.00 24.94           N  
ATOM   2729  CA  GLN A 338     -14.325  11.779  41.439  1.00 24.72           C  
ATOM   2730  C   GLN A 338     -13.117  11.582  42.337  1.00 21.24           C  
ATOM   2731  O   GLN A 338     -12.673  12.510  43.023  1.00 19.33           O  
ATOM   2732  CB  GLN A 338     -15.622  11.262  42.020  1.00 36.41           C  
ATOM   2733  CG  GLN A 338     -15.561  10.108  42.988  1.00 49.91           C  
ATOM   2734  CD  GLN A 338     -15.920  10.526  44.407  1.00 57.55           C  
ATOM   2735  OE1 GLN A 338     -15.156  11.214  45.082  1.00 60.60           O  
ATOM   2736  NE2 GLN A 338     -17.104  10.106  44.849  1.00 59.74           N  
ATOM   2737  N   LYS A 339     -12.511  10.388  42.301  1.00 20.72           N  
ATOM   2738  CA  LYS A 339     -11.300  10.140  43.088  1.00 20.38           C  
ATOM   2739  C   LYS A 339     -10.165  11.029  42.577  1.00 19.41           C  
ATOM   2740  O   LYS A 339      -9.409  11.607  43.356  1.00 17.83           O  
ATOM   2741  CB  LYS A 339     -10.912   8.673  43.032  1.00 24.57           C  
ATOM   2742  CG  LYS A 339      -9.605   8.343  43.747  1.00 24.50           C  
ATOM   2743  CD  LYS A 339      -9.393   6.836  43.737  1.00 30.45           C  
ATOM   2744  CE  LYS A 339      -8.161   6.444  44.544  1.00 32.72           C  
ATOM   2745  NZ  LYS A 339      -7.947   4.962  44.483  1.00 37.32           N  
ATOM   2746  N   ARG A 340     -10.076  11.166  41.244  1.00 19.60           N  
ATOM   2747  CA  ARG A 340      -9.070  12.047  40.654  1.00 19.06           C  
ATOM   2748  C   ARG A 340      -9.314  13.494  41.095  1.00 18.54           C  
ATOM   2749  O   ARG A 340      -8.374  14.204  41.463  1.00 18.89           O  
ATOM   2750  CB  ARG A 340      -9.063  11.943  39.137  1.00 17.81           C  
ATOM   2751  CG  ARG A 340      -8.278  10.768  38.565  1.00 15.83           C  
ATOM   2752  CD  ARG A 340      -8.122  10.935  37.048  1.00 12.88           C  
ATOM   2753  NE  ARG A 340      -9.390  10.659  36.361  1.00 14.44           N  
ATOM   2754  CZ  ARG A 340      -9.818   9.438  36.057  1.00 14.78           C  
ATOM   2755  NH1 ARG A 340      -9.060   8.383  36.359  1.00 18.83           N  
ATOM   2756  NH2 ARG A 340     -10.974   9.255  35.438  1.00 15.48           N  
ATOM   2757  N   ASN A 341     -10.574  13.929  41.086  1.00 18.63           N  
ATOM   2758  CA  ASN A 341     -10.925  15.281  41.498  1.00 20.25           C  
ATOM   2759  C   ASN A 341     -10.580  15.567  42.952  1.00 21.62           C  
ATOM   2760  O   ASN A 341     -10.048  16.638  43.253  1.00 20.60           O  
ATOM   2761  CB  ASN A 341     -12.418  15.551  41.281  1.00 20.75           C  
ATOM   2762  CG  ASN A 341     -12.808  15.525  39.820  1.00 22.73           C  
ATOM   2763  OD1 ASN A 341     -11.964  15.716  38.943  1.00 19.92           O  
ATOM   2764  ND2 ASN A 341     -14.088  15.282  39.554  1.00 19.43           N  
ATOM   2765  N   GLU A 342     -10.877  14.635  43.861  1.00 23.01           N  
ATOM   2766  CA  GLU A 342     -10.576  14.827  45.280  1.00 24.92           C  
ATOM   2767  C   GLU A 342      -9.080  15.066  45.479  1.00 23.38           C  
ATOM   2768  O   GLU A 342      -8.656  15.992  46.160  1.00 23.02           O  
ATOM   2769  CB  GLU A 342     -10.983  13.619  46.118  1.00 34.32           C  
ATOM   2770  CG  GLU A 342     -12.407  13.158  45.999  1.00 45.56           C  
ATOM   2771  CD  GLU A 342     -13.285  13.457  47.185  1.00 55.05           C  
ATOM   2772  OE1 GLU A 342     -12.849  14.154  48.125  1.00 58.69           O  
ATOM   2773  OE2 GLU A 342     -14.451  12.982  47.194  1.00 62.69           O  
ATOM   2774  N   GLU A 343      -8.284  14.200  44.849  1.00 21.81           N  
ATOM   2775  CA  GLU A 343      -6.831  14.295  44.907  1.00 21.57           C  
ATOM   2776  C   GLU A 343      -6.353  15.638  44.356  1.00 20.53           C  
ATOM   2777  O   GLU A 343      -5.466  16.272  44.935  1.00 19.54           O  
ATOM   2778  CB  GLU A 343      -6.224  13.131  44.119  1.00 23.84           C  
ATOM   2779  CG  GLU A 343      -4.714  13.032  44.190  1.00 32.70           C  
ATOM   2780  CD  GLU A 343      -4.206  12.715  45.584  1.00 41.09           C  
ATOM   2781  OE1 GLU A 343      -4.938  12.037  46.344  1.00 44.01           O  
ATOM   2782  OE2 GLU A 343      -3.079  13.150  45.916  1.00 42.93           O  
ATOM   2783  N   ALA A 344      -6.941  16.072  43.242  1.00 20.00           N  
ATOM   2784  CA  ALA A 344      -6.617  17.346  42.623  1.00 19.44           C  
ATOM   2785  C   ALA A 344      -6.937  18.516  43.549  1.00 19.23           C  
ATOM   2786  O   ALA A 344      -6.106  19.408  43.757  1.00 18.62           O  
ATOM   2787  CB  ALA A 344      -7.389  17.509  41.315  1.00 18.66           C  
ATOM   2788  N   LYS A 345      -8.144  18.520  44.115  1.00 20.42           N  
ATOM   2789  CA  LYS A 345      -8.565  19.572  45.035  1.00 23.38           C  
ATOM   2790  C   LYS A 345      -7.629  19.634  46.245  1.00 23.53           C  
ATOM   2791  O   LYS A 345      -7.234  20.702  46.703  1.00 23.71           O  
ATOM   2792  CB  LYS A 345      -9.990  19.358  45.540  1.00 24.55           C  
ATOM   2793  CG  LYS A 345     -11.097  19.535  44.531  1.00 30.12           C  
ATOM   2794  CD  LYS A 345     -12.456  19.152  45.106  1.00 35.75           C  
ATOM   2795  CE  LYS A 345     -12.535  17.669  45.432  1.00 38.49           C  
ATOM   2796  NZ  LYS A 345     -13.927  17.204  45.681  1.00 40.72           N  
ATOM   2797  N   LYS A 346      -7.294  18.457  46.764  1.00 24.36           N  
ATOM   2798  CA  LYS A 346      -6.397  18.339  47.909  1.00 24.96           C  
ATOM   2799  C   LYS A 346      -5.024  18.912  47.609  1.00 25.11           C  
ATOM   2800  O   LYS A 346      -4.459  19.645  48.429  1.00 24.76           O  
ATOM   2801  CB  LYS A 346      -6.321  16.872  48.334  1.00 29.12           C  
ATOM   2802  CG  LYS A 346      -5.270  16.536  49.365  1.00 33.03           C  
ATOM   2803  CD  LYS A 346      -5.134  15.025  49.526  1.00 39.67           C  
ATOM   2804  CE  LYS A 346      -3.743  14.650  50.011  1.00 48.57           C  
ATOM   2805  NZ  LYS A 346      -3.384  15.302  51.308  1.00 51.24           N  
ATOM   2806  N   LEU A 347      -4.458  18.624  46.441  1.00 24.92           N  
ATOM   2807  CA  LEU A 347      -3.141  19.128  46.068  1.00 25.00           C  
ATOM   2808  C   LEU A 347      -3.131  20.637  45.852  1.00 25.18           C  
ATOM   2809  O   LEU A 347      -2.175  21.334  46.211  1.00 23.46           O  
ATOM   2810  CB  LEU A 347      -2.657  18.433  44.789  1.00 25.75           C  
ATOM   2811  CG  LEU A 347      -2.091  17.024  44.939  1.00 24.89           C  
ATOM   2812  CD1 LEU A 347      -2.125  16.301  43.595  1.00 26.61           C  
ATOM   2813  CD2 LEU A 347      -0.674  17.058  45.489  1.00 26.18           C  
ATOM   2814  N   LEU A 348      -4.207  21.141  45.247  1.00 26.17           N  
ATOM   2815  CA  LEU A 348      -4.321  22.585  44.992  1.00 28.44           C  
ATOM   2816  C   LEU A 348      -4.451  23.320  46.321  1.00 29.59           C  
ATOM   2817  O   LEU A 348      -3.785  24.325  46.571  1.00 29.53           O  
ATOM   2818  CB  LEU A 348      -5.478  22.857  44.054  1.00 28.98           C  
ATOM   2819  CG  LEU A 348      -5.273  23.677  42.793  1.00 32.04           C  
ATOM   2820  CD1 LEU A 348      -6.002  25.013  42.893  1.00 32.02           C  
ATOM   2821  CD2 LEU A 348      -3.798  23.903  42.463  1.00 26.42           C  
ATOM   2822  N   ALA A 349      -5.267  22.759  47.219  1.00 30.55           N  
ATOM   2823  CA  ALA A 349      -5.440  23.312  48.561  1.00 32.82           C  
ATOM   2824  C   ALA A 349      -4.090  23.312  49.281  1.00 33.78           C  
ATOM   2825  O   ALA A 349      -3.725  24.270  49.957  1.00 34.05           O  
ATOM   2826  CB  ALA A 349      -6.464  22.511  49.348  1.00 33.97           C  
ATOM   2827  N   GLU A 350      -3.323  22.238  49.096  1.00 35.37           N  
ATOM   2828  CA  GLU A 350      -1.989  22.099  49.647  1.00 38.12           C  
ATOM   2829  C   GLU A 350      -1.042  23.158  49.081  1.00 38.75           C  
ATOM   2830  O   GLU A 350      -0.185  23.691  49.792  1.00 38.59           O  
ATOM   2831  CB  GLU A 350      -1.406  20.710  49.342  1.00 43.11           C  
ATOM   2832  CG  GLU A 350      -1.924  19.580  50.206  1.00 49.04           C  
ATOM   2833  CD  GLU A 350      -1.428  18.213  49.779  1.00 53.89           C  
ATOM   2834  OE1 GLU A 350      -2.074  17.579  48.917  1.00 57.20           O  
ATOM   2835  OE2 GLU A 350      -0.392  17.749  50.306  1.00 59.69           O  
ATOM   2836  N   ALA A 351      -1.207  23.494  47.800  1.00 38.85           N  
ATOM   2837  CA  ALA A 351      -0.390  24.480  47.119  1.00 39.20           C  
ATOM   2838  C   ALA A 351      -0.719  25.924  47.473  1.00 39.57           C  
ATOM   2839  O   ALA A 351      -0.024  26.846  47.013  1.00 39.46           O  
ATOM   2840  CB  ALA A 351      -0.483  24.275  45.605  1.00 38.40           C  
ATOM   2841  N   GLY A 352      -1.746  26.174  48.274  1.00 39.19           N  
ATOM   2842  CA  GLY A 352      -2.114  27.488  48.715  1.00 39.81           C  
ATOM   2843  C   GLY A 352      -3.214  28.174  47.947  1.00 40.31           C  
ATOM   2844  O   GLY A 352      -3.189  29.409  47.811  1.00 41.59           O  
ATOM   2845  N   PHE A 353      -4.178  27.419  47.422  1.00 39.50           N  
ATOM   2846  CA  PHE A 353      -5.282  28.021  46.676  1.00 39.99           C  
ATOM   2847  C   PHE A 353      -6.599  27.873  47.415  1.00 42.61           C  
ATOM   2848  O   PHE A 353      -6.989  26.799  47.866  1.00 43.52           O  
ATOM   2849  CB  PHE A 353      -5.356  27.462  45.249  1.00 33.22           C  
ATOM   2850  CG  PHE A 353      -4.132  27.917  44.482  1.00 28.36           C  
ATOM   2851  CD1 PHE A 353      -4.053  29.215  44.014  1.00 27.97           C  
ATOM   2852  CD2 PHE A 353      -3.053  27.073  44.330  1.00 26.57           C  
ATOM   2853  CE1 PHE A 353      -2.925  29.652  43.348  1.00 28.47           C  
ATOM   2854  CE2 PHE A 353      -1.918  27.500  43.669  1.00 28.07           C  
ATOM   2855  CZ  PHE A 353      -1.852  28.792  43.174  1.00 30.10           C  
ATOM   2856  N   THR A 354      -7.277  29.006  47.582  1.00 44.80           N  
ATOM   2857  CA  THR A 354      -8.542  29.095  48.292  1.00 46.46           C  
ATOM   2858  C   THR A 354      -9.658  29.587  47.378  1.00 46.67           C  
ATOM   2859  O   THR A 354      -9.465  29.704  46.168  1.00 46.97           O  
ATOM   2860  CB  THR A 354      -8.421  30.100  49.467  1.00 49.35           C  
ATOM   2861  OG1 THR A 354      -8.024  31.386  48.956  1.00 50.97           O  
ATOM   2862  CG2 THR A 354      -7.403  29.634  50.493  1.00 48.19           C  
ATOM   2863  N   ALA A 355     -10.811  29.912  47.959  1.00 46.82           N  
ATOM   2864  CA  ALA A 355     -11.922  30.451  47.168  1.00 47.61           C  
ATOM   2865  C   ALA A 355     -11.707  31.962  47.016  1.00 48.85           C  
ATOM   2866  O   ALA A 355     -12.132  32.589  46.055  1.00 48.90           O  
ATOM   2867  CB  ALA A 355     -13.252  30.150  47.818  1.00 48.68           C  
ATOM   2868  N   ASP A 356     -11.012  32.526  47.998  1.00 50.32           N  
ATOM   2869  CA  ASP A 356     -10.670  33.941  48.044  1.00 51.56           C  
ATOM   2870  C   ASP A 356      -9.562  34.243  47.039  1.00 48.99           C  
ATOM   2871  O   ASP A 356      -9.579  35.238  46.321  1.00 49.22           O  
ATOM   2872  CB  ASP A 356     -10.206  34.322  49.451  1.00 64.34           C  
ATOM   2873  CG  ASP A 356      -9.873  35.789  49.616  1.00 70.90           C  
ATOM   2874  OD1 ASP A 356     -10.522  36.638  48.966  1.00 75.07           O  
ATOM   2875  OD2 ASP A 356      -8.952  36.101  50.409  1.00 74.64           O  
ATOM   2876  N   LYS A 357      -8.604  33.324  46.976  1.00 45.96           N  
ATOM   2877  CA  LYS A 357      -7.482  33.413  46.046  1.00 43.44           C  
ATOM   2878  C   LYS A 357      -7.361  32.096  45.282  1.00 38.74           C  
ATOM   2879  O   LYS A 357      -6.567  31.213  45.614  1.00 37.50           O  
ATOM   2880  CB  LYS A 357      -6.196  33.716  46.811  1.00 51.78           C  
ATOM   2881  CG  LYS A 357      -5.568  35.058  46.503  1.00 59.70           C  
ATOM   2882  CD  LYS A 357      -6.318  36.219  47.127  1.00 63.08           C  
ATOM   2883  CE  LYS A 357      -5.840  37.549  46.559  1.00 66.21           C  
ATOM   2884  NZ  LYS A 357      -6.196  37.696  45.120  1.00 66.71           N  
ATOM   2885  N   PRO A 358      -8.218  31.920  44.294  1.00 34.20           N  
ATOM   2886  CA  PRO A 358      -8.262  30.727  43.472  1.00 30.60           C  
ATOM   2887  C   PRO A 358      -7.125  30.766  42.458  1.00 27.96           C  
ATOM   2888  O   PRO A 358      -6.446  31.787  42.340  1.00 26.18           O  
ATOM   2889  CB  PRO A 358      -9.610  30.729  42.727  1.00 29.89           C  
ATOM   2890  CG  PRO A 358      -9.990  32.181  42.775  1.00 31.71           C  
ATOM   2891  CD  PRO A 358      -9.190  32.905  43.835  1.00 33.08           C  
ATOM   2892  N   LEU A 359      -6.943  29.653  41.766  1.00 25.52           N  
ATOM   2893  CA  LEU A 359      -5.906  29.605  40.736  1.00 23.32           C  
ATOM   2894  C   LEU A 359      -6.539  30.125  39.433  1.00 21.48           C  
ATOM   2895  O   LEU A 359      -7.563  29.615  38.980  1.00 19.45           O  
ATOM   2896  CB  LEU A 359      -5.335  28.211  40.566  1.00 23.02           C  
ATOM   2897  CG  LEU A 359      -4.444  27.967  39.345  1.00 22.55           C  
ATOM   2898  CD1 LEU A 359      -3.292  28.954  39.295  1.00 21.45           C  
ATOM   2899  CD2 LEU A 359      -3.927  26.533  39.349  1.00 25.09           C  
ATOM   2900  N   THR A 360      -5.925  31.170  38.905  1.00 19.96           N  
ATOM   2901  CA  THR A 360      -6.351  31.819  37.677  1.00 18.82           C  
ATOM   2902  C   THR A 360      -5.169  31.931  36.710  1.00 16.62           C  
ATOM   2903  O   THR A 360      -4.108  32.441  37.091  1.00 17.91           O  
ATOM   2904  CB  THR A 360      -6.881  33.243  37.953  1.00 21.94           C  
ATOM   2905  OG1 THR A 360      -7.983  33.171  38.871  1.00 25.80           O  
ATOM   2906  CG2 THR A 360      -7.320  33.916  36.661  1.00 23.83           C  
ATOM   2907  N   PHE A 361      -5.360  31.460  35.478  1.00 13.35           N  
ATOM   2908  CA  PHE A 361      -4.265  31.538  34.508  1.00 12.01           C  
ATOM   2909  C   PHE A 361      -4.786  31.542  33.082  1.00 11.13           C  
ATOM   2910  O   PHE A 361      -5.977  31.396  32.833  1.00 11.48           O  
ATOM   2911  CB  PHE A 361      -3.280  30.379  34.718  1.00 14.57           C  
ATOM   2912  CG  PHE A 361      -3.930  29.026  34.596  1.00 17.27           C  
ATOM   2913  CD1 PHE A 361      -4.503  28.412  35.700  1.00 16.11           C  
ATOM   2914  CD2 PHE A 361      -3.979  28.377  33.373  1.00 15.85           C  
ATOM   2915  CE1 PHE A 361      -5.115  27.175  35.582  1.00 16.32           C  
ATOM   2916  CE2 PHE A 361      -4.593  27.144  33.245  1.00 16.29           C  
ATOM   2917  CZ  PHE A 361      -5.159  26.536  34.352  1.00 17.71           C  
ATOM   2918  N   ASP A 362      -3.872  31.714  32.127  1.00 10.46           N  
ATOM   2919  CA  ASP A 362      -4.241  31.743  30.727  1.00 11.18           C  
ATOM   2920  C   ASP A 362      -4.147  30.378  30.054  1.00 11.40           C  
ATOM   2921  O   ASP A 362      -3.248  29.586  30.346  1.00 12.01           O  
ATOM   2922  CB  ASP A 362      -3.283  32.671  29.946  1.00 12.17           C  
ATOM   2923  CG  ASP A 362      -3.207  34.024  30.635  1.00 15.05           C  
ATOM   2924  OD1 ASP A 362      -4.301  34.555  30.918  1.00 17.72           O  
ATOM   2925  OD2 ASP A 362      -2.075  34.473  30.877  1.00 11.51           O  
ATOM   2926  N   LEU A 363      -5.067  30.158  29.131  1.00 10.55           N  
ATOM   2927  CA  LEU A 363      -5.066  28.917  28.342  1.00 10.42           C  
ATOM   2928  C   LEU A 363      -4.937  29.374  26.877  1.00 10.48           C  
ATOM   2929  O   LEU A 363      -5.874  29.904  26.284  1.00 11.23           O  
ATOM   2930  CB  LEU A 363      -6.256  28.038  28.581  1.00 13.07           C  
ATOM   2931  CG  LEU A 363      -6.460  26.760  27.782  1.00 16.99           C  
ATOM   2932  CD1 LEU A 363      -5.214  25.888  27.772  1.00 22.79           C  
ATOM   2933  CD2 LEU A 363      -7.649  25.966  28.325  1.00 15.52           C  
ATOM   2934  N   LEU A 364      -3.722  29.215  26.374  1.00  8.68           N  
ATOM   2935  CA  LEU A 364      -3.396  29.625  25.016  1.00 10.07           C  
ATOM   2936  C   LEU A 364      -3.661  28.528  23.999  1.00 10.61           C  
ATOM   2937  O   LEU A 364      -3.325  27.358  24.222  1.00 11.26           O  
ATOM   2938  CB  LEU A 364      -1.913  30.025  24.979  1.00 10.36           C  
ATOM   2939  CG  LEU A 364      -1.339  30.343  23.592  1.00  9.73           C  
ATOM   2940  CD1 LEU A 364      -1.941  31.636  23.054  1.00 10.72           C  
ATOM   2941  CD2 LEU A 364       0.178  30.424  23.661  1.00 10.18           C  
ATOM   2942  N   TYR A 365      -4.243  28.896  22.863  1.00  8.56           N  
ATOM   2943  CA  TYR A 365      -4.490  27.906  21.809  1.00  8.41           C  
ATOM   2944  C   TYR A 365      -4.346  28.577  20.453  1.00  8.90           C  
ATOM   2945  O   TYR A 365      -4.451  29.806  20.327  1.00  8.04           O  
ATOM   2946  CB  TYR A 365      -5.839  27.229  22.004  1.00  8.16           C  
ATOM   2947  CG  TYR A 365      -7.032  28.113  21.749  1.00  9.54           C  
ATOM   2948  CD1 TYR A 365      -7.575  28.921  22.745  1.00  9.68           C  
ATOM   2949  CD2 TYR A 365      -7.610  28.147  20.483  1.00  9.51           C  
ATOM   2950  CE1 TYR A 365      -8.664  29.743  22.483  1.00  9.72           C  
ATOM   2951  CE2 TYR A 365      -8.693  28.956  20.213  1.00  9.10           C  
ATOM   2952  CZ  TYR A 365      -9.218  29.747  21.220  1.00 10.69           C  
ATOM   2953  OH  TYR A 365     -10.299  30.555  20.928  1.00 11.18           O  
ATOM   2954  N   ASN A 366      -4.043  27.783  19.430  1.00  7.63           N  
ATOM   2955  CA  ASN A 366      -3.924  28.342  18.081  1.00  7.30           C  
ATOM   2956  C   ASN A 366      -5.340  28.396  17.495  1.00  8.02           C  
ATOM   2957  O   ASN A 366      -6.126  27.453  17.636  1.00  7.60           O  
ATOM   2958  CB  ASN A 366      -2.986  27.530  17.214  1.00  7.07           C  
ATOM   2959  CG  ASN A 366      -3.325  26.046  17.157  1.00  6.21           C  
ATOM   2960  OD1 ASN A 366      -3.271  25.360  18.174  1.00  6.22           O  
ATOM   2961  ND2 ASN A 366      -3.655  25.566  15.957  1.00  7.27           N  
ATOM   2962  N   THR A 367      -5.662  29.517  16.865  1.00  9.45           N  
ATOM   2963  CA  THR A 367      -6.973  29.719  16.255  1.00  9.27           C  
ATOM   2964  C   THR A 367      -7.493  28.470  15.573  1.00 10.02           C  
ATOM   2965  O   THR A 367      -6.866  27.905  14.663  1.00  8.70           O  
ATOM   2966  CB  THR A 367      -6.864  30.893  15.253  1.00 10.91           C  
ATOM   2967  OG1 THR A 367      -6.314  32.007  15.985  1.00 13.85           O  
ATOM   2968  CG2 THR A 367      -8.216  31.247  14.675  1.00 13.18           C  
ATOM   2969  N   SER A 368      -8.668  28.000  16.010  1.00  9.55           N  
ATOM   2970  CA  SER A 368      -9.268  26.783  15.494  1.00 10.39           C  
ATOM   2971  C   SER A 368     -10.624  26.510  16.141  1.00 12.69           C  
ATOM   2972  O   SER A 368     -10.771  26.734  17.353  1.00 13.07           O  
ATOM   2973  CB  SER A 368      -8.332  25.594  15.826  1.00  9.49           C  
ATOM   2974  OG  SER A 368      -9.047  24.369  15.892  1.00 11.18           O  
ATOM   2975  N   ASP A 369     -11.586  26.000  15.367  1.00 14.05           N  
ATOM   2976  CA  ASP A 369     -12.901  25.709  15.972  1.00 15.65           C  
ATOM   2977  C   ASP A 369     -12.746  24.572  16.990  1.00 13.42           C  
ATOM   2978  O   ASP A 369     -13.284  24.632  18.089  1.00 14.30           O  
ATOM   2979  CB  ASP A 369     -13.941  25.298  14.961  1.00 24.42           C  
ATOM   2980  CG  ASP A 369     -14.350  26.306  13.931  1.00 29.44           C  
ATOM   2981  OD1 ASP A 369     -14.620  27.469  14.299  1.00 38.78           O  
ATOM   2982  OD2 ASP A 369     -14.428  25.946  12.728  1.00 31.17           O  
ATOM   2983  N   LEU A 370     -12.020  23.542  16.571  1.00 11.55           N  
ATOM   2984  CA  LEU A 370     -11.759  22.386  17.414  1.00 10.70           C  
ATOM   2985  C   LEU A 370     -11.060  22.777  18.707  1.00  9.86           C  
ATOM   2986  O   LEU A 370     -11.543  22.450  19.804  1.00  9.42           O  
ATOM   2987  CB  LEU A 370     -10.925  21.359  16.637  1.00 10.66           C  
ATOM   2988  CG  LEU A 370     -10.309  20.209  17.422  1.00 14.55           C  
ATOM   2989  CD1 LEU A 370     -11.373  19.397  18.149  1.00 18.49           C  
ATOM   2990  CD2 LEU A 370      -9.495  19.309  16.495  1.00 15.35           C  
ATOM   2991  N   HIS A 371      -9.934  23.497  18.619  1.00  8.65           N  
ATOM   2992  CA  HIS A 371      -9.209  23.856  19.843  1.00  7.07           C  
ATOM   2993  C   HIS A 371      -9.990  24.806  20.732  1.00  7.96           C  
ATOM   2994  O   HIS A 371      -9.920  24.662  21.966  1.00  8.55           O  
ATOM   2995  CB  HIS A 371      -7.801  24.395  19.569  1.00  7.39           C  
ATOM   2996  CG  HIS A 371      -6.995  23.454  18.715  1.00  6.93           C  
ATOM   2997  ND1 HIS A 371      -6.963  22.097  18.931  1.00  7.86           N  
ATOM   2998  CD2 HIS A 371      -6.194  23.707  17.644  1.00  7.60           C  
ATOM   2999  CE1 HIS A 371      -6.182  21.544  18.008  1.00  8.28           C  
ATOM   3000  NE2 HIS A 371      -5.705  22.499  17.225  1.00  7.21           N  
ATOM   3001  N   LYS A 372     -10.725  25.751  20.146  1.00  7.89           N  
ATOM   3002  CA  LYS A 372     -11.532  26.667  20.961  1.00  8.10           C  
ATOM   3003  C   LYS A 372     -12.594  25.878  21.746  1.00  9.23           C  
ATOM   3004  O   LYS A 372     -12.714  26.051  22.955  1.00  9.21           O  
ATOM   3005  CB  LYS A 372     -12.219  27.707  20.085  1.00 10.08           C  
ATOM   3006  CG  LYS A 372     -13.123  28.656  20.876  1.00 12.97           C  
ATOM   3007  CD  LYS A 372     -14.231  29.179  19.986  1.00 23.26           C  
ATOM   3008  CE  LYS A 372     -14.442  30.672  20.164  1.00 28.88           C  
ATOM   3009  NZ  LYS A 372     -13.993  31.423  18.953  1.00 36.38           N  
ATOM   3010  N   LYS A 373     -13.326  25.008  21.039  1.00  8.99           N  
ATOM   3011  CA  LYS A 373     -14.363  24.202  21.687  1.00 11.18           C  
ATOM   3012  C   LYS A 373     -13.789  23.286  22.748  1.00 11.52           C  
ATOM   3013  O   LYS A 373     -14.394  23.156  23.829  1.00 13.24           O  
ATOM   3014  CB  LYS A 373     -15.176  23.417  20.654  1.00 12.53           C  
ATOM   3015  CG  LYS A 373     -15.961  24.359  19.738  1.00 23.57           C  
ATOM   3016  CD  LYS A 373     -16.914  23.602  18.842  1.00 32.15           C  
ATOM   3017  CE  LYS A 373     -18.359  23.778  19.285  1.00 37.25           C  
ATOM   3018  NZ  LYS A 373     -19.242  22.722  18.699  1.00 42.87           N  
ATOM   3019  N   LEU A 374     -12.626  22.677  22.504  1.00 11.30           N  
ATOM   3020  CA  LEU A 374     -12.007  21.835  23.527  1.00 11.56           C  
ATOM   3021  C   LEU A 374     -11.532  22.691  24.698  1.00 11.89           C  
ATOM   3022  O   LEU A 374     -11.678  22.276  25.861  1.00 12.75           O  
ATOM   3023  CB  LEU A 374     -10.864  20.997  22.978  1.00 14.93           C  
ATOM   3024  CG  LEU A 374     -11.189  19.916  21.949  1.00 18.78           C  
ATOM   3025  CD1 LEU A 374      -9.905  19.343  21.353  1.00 20.29           C  
ATOM   3026  CD2 LEU A 374     -12.035  18.808  22.555  1.00 21.12           C  
ATOM   3027  N   ALA A 375     -10.994  23.885  24.439  1.00 10.61           N  
ATOM   3028  CA  ALA A 375     -10.519  24.760  25.505  1.00 10.94           C  
ATOM   3029  C   ALA A 375     -11.661  25.281  26.384  1.00 11.62           C  
ATOM   3030  O   ALA A 375     -11.513  25.406  27.608  1.00 12.20           O  
ATOM   3031  CB  ALA A 375      -9.731  25.927  24.939  1.00 10.40           C  
ATOM   3032  N   ILE A 376     -12.800  25.594  25.768  1.00 11.95           N  
ATOM   3033  CA  ILE A 376     -13.968  26.059  26.530  1.00 12.44           C  
ATOM   3034  C   ILE A 376     -14.446  24.934  27.444  1.00 14.32           C  
ATOM   3035  O   ILE A 376     -14.758  25.158  28.620  1.00 13.89           O  
ATOM   3036  CB  ILE A 376     -15.078  26.523  25.575  1.00 11.73           C  
ATOM   3037  CG1 ILE A 376     -14.675  27.827  24.871  1.00  9.03           C  
ATOM   3038  CG2 ILE A 376     -16.397  26.708  26.317  1.00 13.69           C  
ATOM   3039  CD1 ILE A 376     -15.534  28.190  23.677  1.00  9.64           C  
ATOM   3040  N   ALA A 377     -14.485  23.702  26.926  1.00 14.90           N  
ATOM   3041  CA  ALA A 377     -14.881  22.525  27.695  1.00 14.78           C  
ATOM   3042  C   ALA A 377     -13.915  22.231  28.836  1.00 15.44           C  
ATOM   3043  O   ALA A 377     -14.324  21.940  29.965  1.00 15.89           O  
ATOM   3044  CB  ALA A 377     -14.975  21.301  26.784  1.00 12.75           C  
ATOM   3045  N   VAL A 378     -12.613  22.315  28.567  1.00 15.71           N  
ATOM   3046  CA  VAL A 378     -11.593  22.097  29.596  1.00 16.05           C  
ATOM   3047  C   VAL A 378     -11.656  23.195  30.648  1.00 16.15           C  
ATOM   3048  O   VAL A 378     -11.522  22.929  31.850  1.00 17.08           O  
ATOM   3049  CB  VAL A 378     -10.195  21.998  28.968  1.00 14.78           C  
ATOM   3050  CG1 VAL A 378      -9.085  22.143  29.990  1.00 14.46           C  
ATOM   3051  CG2 VAL A 378     -10.071  20.660  28.226  1.00 17.27           C  
ATOM   3052  N   ALA A 379     -11.885  24.444  30.228  1.00 14.99           N  
ATOM   3053  CA  ALA A 379     -12.027  25.550  31.174  1.00 15.34           C  
ATOM   3054  C   ALA A 379     -13.190  25.242  32.132  1.00 16.00           C  
ATOM   3055  O   ALA A 379     -13.075  25.376  33.349  1.00 15.40           O  
ATOM   3056  CB  ALA A 379     -12.285  26.847  30.427  1.00 15.58           C  
ATOM   3057  N   SER A 380     -14.311  24.807  31.563  1.00 16.47           N  
ATOM   3058  CA  SER A 380     -15.496  24.451  32.324  1.00 18.18           C  
ATOM   3059  C   SER A 380     -15.260  23.258  33.243  1.00 19.22           C  
ATOM   3060  O   SER A 380     -15.669  23.271  34.413  1.00 17.98           O  
ATOM   3061  CB  SER A 380     -16.653  24.140  31.361  1.00 19.66           C  
ATOM   3062  OG  SER A 380     -17.809  23.768  32.094  1.00 29.59           O  
ATOM   3063  N   ILE A 381     -14.590  22.225  32.736  1.00 18.63           N  
ATOM   3064  CA  ILE A 381     -14.279  21.028  33.528  1.00 19.68           C  
ATOM   3065  C   ILE A 381     -13.384  21.378  34.709  1.00 20.01           C  
ATOM   3066  O   ILE A 381     -13.635  20.953  35.846  1.00 20.30           O  
ATOM   3067  CB  ILE A 381     -13.641  19.930  32.656  1.00 17.41           C  
ATOM   3068  CG1 ILE A 381     -14.708  19.299  31.752  1.00 19.24           C  
ATOM   3069  CG2 ILE A 381     -12.958  18.855  33.491  1.00 20.17           C  
ATOM   3070  CD1 ILE A 381     -14.144  18.576  30.546  1.00 20.24           C  
ATOM   3071  N   TRP A 382     -12.343  22.174  34.472  1.00 19.24           N  
ATOM   3072  CA  TRP A 382     -11.434  22.600  35.519  1.00 18.12           C  
ATOM   3073  C   TRP A 382     -12.108  23.532  36.525  1.00 19.48           C  
ATOM   3074  O   TRP A 382     -11.775  23.488  37.712  1.00 18.50           O  
ATOM   3075  CB  TRP A 382     -10.203  23.282  34.931  1.00 16.21           C  
ATOM   3076  CG  TRP A 382      -9.127  22.328  34.527  1.00 18.04           C  
ATOM   3077  CD1 TRP A 382      -8.927  21.054  34.976  1.00 15.15           C  
ATOM   3078  CD2 TRP A 382      -8.051  22.609  33.615  1.00 17.22           C  
ATOM   3079  NE1 TRP A 382      -7.812  20.515  34.374  1.00 18.40           N  
ATOM   3080  CE2 TRP A 382      -7.255  21.448  33.538  1.00 16.19           C  
ATOM   3081  CE3 TRP A 382      -7.692  23.726  32.851  1.00 19.78           C  
ATOM   3082  CZ2 TRP A 382      -6.120  21.377  32.733  1.00 16.19           C  
ATOM   3083  CZ3 TRP A 382      -6.566  23.650  32.049  1.00 17.82           C  
ATOM   3084  CH2 TRP A 382      -5.793  22.484  31.995  1.00 17.48           C  
ATOM   3085  N   LYS A 383     -13.039  24.359  36.059  1.00 18.20           N  
ATOM   3086  CA  LYS A 383     -13.768  25.254  36.958  1.00 19.49           C  
ATOM   3087  C   LYS A 383     -14.678  24.421  37.867  1.00 22.09           C  
ATOM   3088  O   LYS A 383     -14.667  24.606  39.085  1.00 23.93           O  
ATOM   3089  CB  LYS A 383     -14.569  26.281  36.176  1.00 17.36           C  
ATOM   3090  CG  LYS A 383     -15.451  27.190  37.018  1.00 19.02           C  
ATOM   3091  CD  LYS A 383     -14.616  28.097  37.907  1.00 22.31           C  
ATOM   3092  CE  LYS A 383     -15.492  28.871  38.881  1.00 27.69           C  
ATOM   3093  NZ  LYS A 383     -14.707  29.838  39.701  1.00 27.48           N  
ATOM   3094  N   LYS A 384     -15.431  23.489  37.297  1.00 24.03           N  
ATOM   3095  CA  LYS A 384     -16.328  22.631  38.045  1.00 26.42           C  
ATOM   3096  C   LYS A 384     -15.618  21.635  38.961  1.00 27.98           C  
ATOM   3097  O   LYS A 384     -15.991  21.488  40.130  1.00 28.91           O  
ATOM   3098  CB  LYS A 384     -17.220  21.804  37.107  1.00 30.09           C  
ATOM   3099  CG  LYS A 384     -18.480  22.476  36.614  1.00 40.21           C  
ATOM   3100  CD  LYS A 384     -19.261  21.572  35.665  1.00 45.15           C  
ATOM   3101  CE  LYS A 384     -18.588  21.465  34.306  1.00 48.88           C  
ATOM   3102  NZ  LYS A 384     -18.990  20.246  33.552  1.00 49.14           N  
ATOM   3103  N   ASN A 385     -14.635  20.919  38.430  1.00 26.55           N  
ATOM   3104  CA  ASN A 385     -13.921  19.897  39.160  1.00 25.73           C  
ATOM   3105  C   ASN A 385     -12.814  20.380  40.076  1.00 26.69           C  
ATOM   3106  O   ASN A 385     -12.461  19.669  41.040  1.00 27.18           O  
ATOM   3107  CB  ASN A 385     -13.271  18.914  38.153  1.00 20.98           C  
ATOM   3108  CG  ASN A 385     -14.298  18.106  37.396  1.00 23.83           C  
ATOM   3109  OD1 ASN A 385     -15.504  18.241  37.597  1.00 22.00           O  
ATOM   3110  ND2 ASN A 385     -13.816  17.238  36.506  1.00 24.43           N  
ATOM   3111  N   LEU A 386     -12.242  21.544  39.785  1.00 25.11           N  
ATOM   3112  CA  LEU A 386     -11.108  22.014  40.589  1.00 24.06           C  
ATOM   3113  C   LEU A 386     -11.216  23.424  41.105  1.00 24.53           C  
ATOM   3114  O   LEU A 386     -10.418  23.836  41.968  1.00 24.57           O  
ATOM   3115  CB  LEU A 386      -9.866  21.842  39.685  1.00 24.60           C  
ATOM   3116  CG  LEU A 386      -8.500  22.006  40.323  1.00 23.78           C  
ATOM   3117  CD1 LEU A 386      -8.360  21.094  41.530  1.00 23.07           C  
ATOM   3118  CD2 LEU A 386      -7.405  21.733  39.300  1.00 21.04           C  
ATOM   3119  N   GLY A 387     -12.168  24.217  40.613  1.00 24.07           N  
ATOM   3120  CA  GLY A 387     -12.337  25.595  41.060  1.00 23.54           C  
ATOM   3121  C   GLY A 387     -11.304  26.548  40.478  1.00 23.46           C  
ATOM   3122  O   GLY A 387     -11.014  27.603  41.061  1.00 22.06           O  
ATOM   3123  N   VAL A 388     -10.728  26.191  39.324  1.00 21.92           N  
ATOM   3124  CA  VAL A 388      -9.729  27.067  38.712  1.00 21.39           C  
ATOM   3125  C   VAL A 388     -10.393  27.927  37.636  1.00 18.08           C  
ATOM   3126  O   VAL A 388     -11.362  27.515  37.010  1.00 17.55           O  
ATOM   3127  CB  VAL A 388      -8.520  26.332  38.124  1.00 23.82           C  
ATOM   3128  CG1 VAL A 388      -7.911  25.396  39.168  1.00 24.03           C  
ATOM   3129  CG2 VAL A 388      -8.880  25.573  36.867  1.00 20.97           C  
ATOM   3130  N   ASN A 389      -9.861  29.134  37.497  1.00 17.88           N  
ATOM   3131  CA  ASN A 389     -10.375  30.076  36.500  1.00 19.15           C  
ATOM   3132  C   ASN A 389      -9.362  30.178  35.362  1.00 18.29           C  
ATOM   3133  O   ASN A 389      -8.161  30.363  35.586  1.00 18.58           O  
ATOM   3134  CB  ASN A 389     -10.664  31.437  37.124  1.00 20.66           C  
ATOM   3135  CG  ASN A 389     -11.678  31.293  38.261  1.00 23.37           C  
ATOM   3136  OD1 ASN A 389     -12.812  30.881  38.011  1.00 23.18           O  
ATOM   3137  ND2 ASN A 389     -11.227  31.574  39.473  1.00 26.92           N  
ATOM   3138  N   VAL A 390      -9.864  29.992  34.149  1.00 17.63           N  
ATOM   3139  CA  VAL A 390      -9.012  30.005  32.959  1.00 17.95           C  
ATOM   3140  C   VAL A 390      -9.382  31.127  31.998  1.00 17.93           C  
ATOM   3141  O   VAL A 390     -10.554  31.320  31.662  1.00 19.04           O  
ATOM   3142  CB  VAL A 390      -9.144  28.633  32.253  1.00 21.17           C  
ATOM   3143  CG1 VAL A 390      -8.585  28.647  30.853  1.00 23.34           C  
ATOM   3144  CG2 VAL A 390      -8.466  27.538  33.074  1.00 23.00           C  
ATOM   3145  N   ASN A 391      -8.380  31.860  31.522  1.00 15.98           N  
ATOM   3146  CA  ASN A 391      -8.569  32.928  30.551  1.00 14.77           C  
ATOM   3147  C   ASN A 391      -8.101  32.407  29.177  1.00 12.01           C  
ATOM   3148  O   ASN A 391      -6.905  32.210  28.969  1.00 12.11           O  
ATOM   3149  CB  ASN A 391      -7.787  34.179  30.931  1.00 17.04           C  
ATOM   3150  CG  ASN A 391      -8.363  34.905  32.137  1.00 25.60           C  
ATOM   3151  OD1 ASN A 391      -7.731  35.007  33.188  1.00 27.68           O  
ATOM   3152  ND2 ASN A 391      -9.579  35.424  31.994  1.00 27.05           N  
ATOM   3153  N   LEU A 392      -9.059  32.162  28.290  1.00 10.79           N  
ATOM   3154  CA  LEU A 392      -8.738  31.656  26.959  1.00 10.02           C  
ATOM   3155  C   LEU A 392      -8.147  32.740  26.082  1.00 10.08           C  
ATOM   3156  O   LEU A 392      -8.547  33.908  26.117  1.00 10.01           O  
ATOM   3157  CB  LEU A 392      -9.974  31.058  26.292  1.00 12.68           C  
ATOM   3158  CG  LEU A 392     -10.142  29.541  26.330  1.00 17.46           C  
ATOM   3159  CD1 LEU A 392     -10.147  28.997  27.747  1.00 15.93           C  
ATOM   3160  CD2 LEU A 392     -11.420  29.134  25.588  1.00 15.47           C  
ATOM   3161  N   GLU A 393      -7.104  32.383  25.321  1.00  8.98           N  
ATOM   3162  CA  GLU A 393      -6.433  33.321  24.428  1.00  9.81           C  
ATOM   3163  C   GLU A 393      -6.079  32.612  23.119  1.00 10.25           C  
ATOM   3164  O   GLU A 393      -5.381  31.588  23.185  1.00  9.99           O  
ATOM   3165  CB  GLU A 393      -5.141  33.863  25.052  1.00 12.94           C  
ATOM   3166  CG  GLU A 393      -5.275  34.532  26.397  1.00 22.99           C  
ATOM   3167  CD  GLU A 393      -4.004  34.963  27.072  1.00 28.15           C  
ATOM   3168  OE1 GLU A 393      -2.904  34.681  26.559  1.00 31.57           O  
ATOM   3169  OE2 GLU A 393      -4.105  35.613  28.145  1.00 34.34           O  
ATOM   3170  N   ASN A 394      -6.541  33.100  21.972  1.00  8.79           N  
ATOM   3171  CA  ASN A 394      -6.186  32.458  20.711  1.00  8.38           C  
ATOM   3172  C   ASN A 394      -5.078  33.260  20.028  1.00  8.82           C  
ATOM   3173  O   ASN A 394      -4.995  34.485  20.176  1.00  9.08           O  
ATOM   3174  CB  ASN A 394      -7.369  32.328  19.748  1.00 10.30           C  
ATOM   3175  CG  ASN A 394      -7.824  33.704  19.274  1.00 12.06           C  
ATOM   3176  OD1 ASN A 394      -8.257  34.496  20.113  1.00 10.17           O  
ATOM   3177  ND2 ASN A 394      -7.669  33.995  17.991  1.00 13.46           N  
ATOM   3178  N   GLN A 395      -4.227  32.565  19.286  1.00  9.01           N  
ATOM   3179  CA  GLN A 395      -3.155  33.175  18.520  1.00  8.85           C  
ATOM   3180  C   GLN A 395      -3.013  32.429  17.192  1.00  8.84           C  
ATOM   3181  O   GLN A 395      -3.295  31.220  17.165  1.00  8.73           O  
ATOM   3182  CB  GLN A 395      -1.820  33.131  19.255  1.00  7.95           C  
ATOM   3183  CG  GLN A 395      -1.676  34.205  20.306  1.00  9.60           C  
ATOM   3184  CD  GLN A 395      -0.380  34.195  21.062  1.00 13.67           C  
ATOM   3185  OE1 GLN A 395      -0.247  34.894  22.080  1.00 23.14           O  
ATOM   3186  NE2 GLN A 395       0.599  33.424  20.626  1.00  8.67           N  
ATOM   3187  N   GLU A 396      -2.602  33.123  16.135  1.00  7.46           N  
ATOM   3188  CA  GLU A 396      -2.410  32.401  14.868  1.00  9.41           C  
ATOM   3189  C   GLU A 396      -1.258  31.401  15.065  1.00  8.70           C  
ATOM   3190  O   GLU A 396      -0.377  31.632  15.904  1.00  7.88           O  
ATOM   3191  CB  GLU A 396      -2.089  33.340  13.717  1.00 15.37           C  
ATOM   3192  CG  GLU A 396      -2.929  34.588  13.646  1.00 33.77           C  
ATOM   3193  CD  GLU A 396      -3.222  35.100  12.263  1.00 45.41           C  
ATOM   3194  OE1 GLU A 396      -2.296  35.535  11.537  1.00 49.70           O  
ATOM   3195  OE2 GLU A 396      -4.418  35.098  11.871  1.00 53.23           O  
ATOM   3196  N   TRP A 397      -1.251  30.329  14.292  1.00  7.85           N  
ATOM   3197  CA  TRP A 397      -0.239  29.283  14.373  1.00  8.04           C  
ATOM   3198  C   TRP A 397       1.193  29.745  14.530  1.00  8.51           C  
ATOM   3199  O   TRP A 397       1.861  29.355  15.507  1.00  6.74           O  
ATOM   3200  CB  TRP A 397      -0.365  28.395  13.128  1.00  7.93           C  
ATOM   3201  CG  TRP A 397       0.498  27.181  13.051  1.00  6.86           C  
ATOM   3202  CD1 TRP A 397       1.452  26.935  12.091  1.00  7.45           C  
ATOM   3203  CD2 TRP A 397       0.474  26.022  13.897  1.00  6.26           C  
ATOM   3204  NE1 TRP A 397       2.019  25.701  12.306  1.00  6.53           N  
ATOM   3205  CE2 TRP A 397       1.440  25.118  13.402  1.00  5.20           C  
ATOM   3206  CE3 TRP A 397      -0.263  25.673  15.030  1.00  7.47           C  
ATOM   3207  CZ2 TRP A 397       1.681  23.882  13.993  1.00  6.07           C  
ATOM   3208  CZ3 TRP A 397      -0.014  24.442  15.622  1.00  8.03           C  
ATOM   3209  CH2 TRP A 397       0.943  23.556  15.105  1.00  7.32           C  
ATOM   3210  N   LYS A 398       1.736  30.536  13.590  1.00  8.48           N  
ATOM   3211  CA  LYS A 398       3.128  30.951  13.697  1.00 10.39           C  
ATOM   3212  C   LYS A 398       3.407  31.688  15.022  1.00  9.51           C  
ATOM   3213  O   LYS A 398       4.445  31.454  15.643  1.00  9.04           O  
ATOM   3214  CB  LYS A 398       3.643  31.837  12.589  1.00 17.86           C  
ATOM   3215  CG  LYS A 398       2.832  32.217  11.421  1.00 34.44           C  
ATOM   3216  CD  LYS A 398       1.853  33.362  11.678  1.00 42.98           C  
ATOM   3217  CE  LYS A 398       1.195  33.775  10.359  1.00 43.17           C  
ATOM   3218  NZ  LYS A 398      -0.190  34.276  10.556  1.00 47.20           N  
ATOM   3219  N   THR A 399       2.507  32.593  15.382  1.00  8.48           N  
ATOM   3220  CA  THR A 399       2.654  33.378  16.613  1.00 10.10           C  
ATOM   3221  C   THR A 399       2.579  32.488  17.845  1.00  7.95           C  
ATOM   3222  O   THR A 399       3.382  32.586  18.778  1.00  9.60           O  
ATOM   3223  CB  THR A 399       1.545  34.453  16.666  1.00 11.95           C  
ATOM   3224  OG1 THR A 399       1.615  35.212  15.440  1.00 20.18           O  
ATOM   3225  CG2 THR A 399       1.697  35.372  17.855  1.00 12.63           C  
ATOM   3226  N   PHE A 400       1.608  31.583  17.840  1.00  7.76           N  
ATOM   3227  CA  PHE A 400       1.391  30.611  18.908  1.00  7.14           C  
ATOM   3228  C   PHE A 400       2.644  29.794  19.175  1.00  7.07           C  
ATOM   3229  O   PHE A 400       3.078  29.648  20.328  1.00  7.17           O  
ATOM   3230  CB  PHE A 400       0.204  29.752  18.499  1.00  6.49           C  
ATOM   3231  CG  PHE A 400      -0.016  28.458  19.200  1.00  8.29           C  
ATOM   3232  CD1 PHE A 400      -0.572  28.429  20.470  1.00 11.10           C  
ATOM   3233  CD2 PHE A 400       0.303  27.251  18.581  1.00  8.69           C  
ATOM   3234  CE1 PHE A 400      -0.807  27.225  21.120  1.00  9.51           C  
ATOM   3235  CE2 PHE A 400       0.074  26.045  19.226  1.00  7.94           C  
ATOM   3236  CZ  PHE A 400      -0.477  26.041  20.498  1.00  8.87           C  
ATOM   3237  N   LEU A 401       3.279  29.275  18.108  1.00  7.97           N  
ATOM   3238  CA  LEU A 401       4.508  28.495  18.281  1.00  7.74           C  
ATOM   3239  C   LEU A 401       5.618  29.353  18.868  1.00  8.92           C  
ATOM   3240  O   LEU A 401       6.342  28.926  19.774  1.00  8.39           O  
ATOM   3241  CB  LEU A 401       4.938  27.864  16.955  1.00  7.19           C  
ATOM   3242  CG  LEU A 401       3.996  26.783  16.393  1.00  9.20           C  
ATOM   3243  CD1 LEU A 401       4.376  26.416  14.972  1.00  7.78           C  
ATOM   3244  CD2 LEU A 401       3.999  25.548  17.295  1.00  9.60           C  
ATOM   3245  N   ASP A 402       5.740  30.593  18.382  1.00  8.76           N  
ATOM   3246  CA  ASP A 402       6.761  31.498  18.900  1.00 10.84           C  
ATOM   3247  C   ASP A 402       6.533  31.802  20.379  1.00 11.30           C  
ATOM   3248  O   ASP A 402       7.482  31.791  21.176  1.00 11.46           O  
ATOM   3249  CB  ASP A 402       6.805  32.781  18.069  1.00 18.65           C  
ATOM   3250  CG  ASP A 402       7.898  33.709  18.595  1.00 30.68           C  
ATOM   3251  OD1 ASP A 402       9.079  33.314  18.531  1.00 36.38           O  
ATOM   3252  OD2 ASP A 402       7.539  34.791  19.101  1.00 37.58           O  
ATOM   3253  N   THR A 403       5.290  32.048  20.768  1.00  9.42           N  
ATOM   3254  CA  THR A 403       4.950  32.304  22.168  1.00  9.02           C  
ATOM   3255  C   THR A 403       5.357  31.151  23.074  1.00  9.11           C  
ATOM   3256  O   THR A 403       5.882  31.354  24.170  1.00  9.34           O  
ATOM   3257  CB  THR A 403       3.434  32.540  22.300  1.00 10.06           C  
ATOM   3258  OG1 THR A 403       3.131  33.748  21.578  1.00 10.45           O  
ATOM   3259  CG2 THR A 403       2.997  32.670  23.748  1.00 10.42           C  
ATOM   3260  N   ARG A 404       5.109  29.916  22.629  1.00  9.26           N  
ATOM   3261  CA  ARG A 404       5.480  28.748  23.440  1.00  9.33           C  
ATOM   3262  C   ARG A 404       6.985  28.638  23.550  1.00  9.49           C  
ATOM   3263  O   ARG A 404       7.493  28.334  24.633  1.00 10.88           O  
ATOM   3264  CB  ARG A 404       4.851  27.488  22.852  1.00  7.69           C  
ATOM   3265  CG  ARG A 404       3.328  27.516  23.012  1.00  8.20           C  
ATOM   3266  CD  ARG A 404       2.678  26.443  22.164  1.00  8.18           C  
ATOM   3267  NE  ARG A 404       3.191  25.117  22.501  1.00  7.68           N  
ATOM   3268  CZ  ARG A 404       3.090  24.056  21.711  1.00  8.66           C  
ATOM   3269  NH1 ARG A 404       2.505  24.158  20.523  1.00 10.62           N  
ATOM   3270  NH2 ARG A 404       3.585  22.887  22.108  1.00  8.53           N  
ATOM   3271  N   HIS A 405       7.713  28.914  22.466  1.00 10.14           N  
ATOM   3272  CA  HIS A 405       9.170  28.903  22.517  1.00 11.03           C  
ATOM   3273  C   HIS A 405       9.689  30.001  23.440  1.00 13.63           C  
ATOM   3274  O   HIS A 405      10.629  29.770  24.216  1.00 14.75           O  
ATOM   3275  CB  HIS A 405       9.777  29.095  21.121  1.00 11.04           C  
ATOM   3276  CG  HIS A 405       9.800  27.783  20.389  1.00  9.48           C  
ATOM   3277  ND1 HIS A 405      10.634  26.751  20.770  1.00 10.58           N  
ATOM   3278  CD2 HIS A 405       9.068  27.341  19.348  1.00  9.79           C  
ATOM   3279  CE1 HIS A 405      10.424  25.710  19.978  1.00 11.20           C  
ATOM   3280  NE2 HIS A 405       9.485  26.046  19.107  1.00 12.84           N  
ATOM   3281  N   GLN A 406       9.059  31.170  23.406  1.00 12.70           N  
ATOM   3282  CA  GLN A 406       9.455  32.282  24.254  1.00 15.47           C  
ATOM   3283  C   GLN A 406       9.195  32.050  25.736  1.00 15.86           C  
ATOM   3284  O   GLN A 406       9.881  32.650  26.578  1.00 16.25           O  
ATOM   3285  CB  GLN A 406       8.708  33.561  23.838  1.00 17.66           C  
ATOM   3286  CG  GLN A 406       9.217  34.134  22.523  1.00 25.70           C  
ATOM   3287  CD  GLN A 406       8.808  35.585  22.361  1.00 35.81           C  
ATOM   3288  OE1 GLN A 406       8.531  36.272  23.349  1.00 42.39           O  
ATOM   3289  NE2 GLN A 406       8.777  36.048  21.119  1.00 40.59           N  
ATOM   3290  N   GLY A 407       8.201  31.238  26.078  1.00 14.90           N  
ATOM   3291  CA  GLY A 407       7.877  30.990  27.483  1.00 18.03           C  
ATOM   3292  C   GLY A 407       6.929  32.084  27.988  1.00 21.03           C  
ATOM   3293  O   GLY A 407       6.755  32.265  29.192  1.00 19.78           O  
ATOM   3294  N   THR A 408       6.279  32.792  27.052  1.00 21.26           N  
ATOM   3295  CA  THR A 408       5.346  33.853  27.428  1.00 23.81           C  
ATOM   3296  C   THR A 408       3.916  33.326  27.523  1.00 24.55           C  
ATOM   3297  O   THR A 408       2.985  33.839  26.888  1.00 23.84           O  
ATOM   3298  CB  THR A 408       5.425  35.043  26.454  1.00 27.93           C  
ATOM   3299  OG1 THR A 408       5.478  34.587  25.099  1.00 27.56           O  
ATOM   3300  CG2 THR A 408       6.679  35.868  26.739  1.00 31.30           C  
ATOM   3301  N   PHE A 409       3.739  32.291  28.357  1.00 20.76           N  
ATOM   3302  CA  PHE A 409       2.459  31.646  28.544  1.00 17.44           C  
ATOM   3303  C   PHE A 409       2.376  30.891  29.867  1.00 14.91           C  
ATOM   3304  O   PHE A 409       3.368  30.697  30.567  1.00 16.58           O  
ATOM   3305  CB  PHE A 409       2.203  30.675  27.386  1.00 14.95           C  
ATOM   3306  CG  PHE A 409       2.993  29.400  27.380  1.00 11.67           C  
ATOM   3307  CD1 PHE A 409       4.313  29.352  26.969  1.00  9.80           C  
ATOM   3308  CD2 PHE A 409       2.375  28.210  27.749  1.00 10.92           C  
ATOM   3309  CE1 PHE A 409       5.009  28.155  26.941  1.00  9.36           C  
ATOM   3310  CE2 PHE A 409       3.063  27.008  27.727  1.00  8.79           C  
ATOM   3311  CZ  PHE A 409       4.380  26.979  27.326  1.00  8.67           C  
ATOM   3312  N   ASP A 410       1.158  30.468  30.195  1.00 12.35           N  
ATOM   3313  CA  ASP A 410       0.910  29.691  31.403  1.00 11.01           C  
ATOM   3314  C   ASP A 410       0.697  28.232  30.996  1.00 10.76           C  
ATOM   3315  O   ASP A 410       1.522  27.357  31.252  1.00  9.93           O  
ATOM   3316  CB  ASP A 410      -0.350  30.179  32.132  1.00 11.69           C  
ATOM   3317  CG  ASP A 410      -0.151  31.575  32.695  1.00 11.93           C  
ATOM   3318  OD1 ASP A 410       1.002  31.952  32.950  1.00 13.36           O  
ATOM   3319  OD2 ASP A 410      -1.183  32.253  32.854  1.00 14.13           O  
ATOM   3320  N   VAL A 411      -0.447  27.993  30.370  1.00 10.29           N  
ATOM   3321  CA  VAL A 411      -0.804  26.659  29.873  1.00 10.33           C  
ATOM   3322  C   VAL A 411      -1.158  26.842  28.391  1.00 10.66           C  
ATOM   3323  O   VAL A 411      -1.764  27.871  28.037  1.00 10.40           O  
ATOM   3324  CB  VAL A 411      -1.957  26.003  30.639  1.00 11.39           C  
ATOM   3325  CG1 VAL A 411      -2.409  24.695  29.987  1.00  9.14           C  
ATOM   3326  CG2 VAL A 411      -1.595  25.712  32.100  1.00 10.55           C  
ATOM   3327  N   ALA A 412      -0.766  25.897  27.547  1.00  7.77           N  
ATOM   3328  CA  ALA A 412      -1.050  25.978  26.139  1.00  8.17           C  
ATOM   3329  C   ALA A 412      -1.557  24.640  25.604  1.00  9.36           C  
ATOM   3330  O   ALA A 412      -1.082  23.580  25.991  1.00  8.68           O  
ATOM   3331  CB  ALA A 412       0.200  26.373  25.346  1.00  8.33           C  
ATOM   3332  N   ARG A 413      -2.528  24.736  24.720  1.00  7.36           N  
ATOM   3333  CA  ARG A 413      -3.050  23.536  24.026  1.00  9.38           C  
ATOM   3334  C   ARG A 413      -1.873  23.053  23.182  1.00  9.31           C  
ATOM   3335  O   ARG A 413      -1.079  23.908  22.731  1.00 10.89           O  
ATOM   3336  CB  ARG A 413      -4.249  24.028  23.260  1.00 15.75           C  
ATOM   3337  CG  ARG A 413      -4.891  23.214  22.205  1.00 17.41           C  
ATOM   3338  CD  ARG A 413      -4.153  23.389  20.869  1.00 17.95           C  
ATOM   3339  NE  ARG A 413      -3.872  22.059  20.365  1.00 11.81           N  
ATOM   3340  CZ  ARG A 413      -3.086  21.744  19.353  1.00 11.34           C  
ATOM   3341  NH1 ARG A 413      -2.473  22.676  18.648  1.00  9.35           N  
ATOM   3342  NH2 ARG A 413      -2.955  20.454  19.045  1.00 11.48           N  
ATOM   3343  N   ALA A 414      -1.680  21.757  22.996  1.00  8.04           N  
ATOM   3344  CA  ALA A 414      -0.531  21.291  22.216  1.00  7.55           C  
ATOM   3345  C   ALA A 414      -0.793  19.932  21.594  1.00  7.05           C  
ATOM   3346  O   ALA A 414      -1.700  19.205  21.990  1.00  7.58           O  
ATOM   3347  CB  ALA A 414       0.711  21.206  23.099  1.00  7.14           C  
ATOM   3348  N   GLY A 415       0.009  19.621  20.589  1.00  6.96           N  
ATOM   3349  CA  GLY A 415      -0.102  18.343  19.886  1.00  7.16           C  
ATOM   3350  C   GLY A 415       1.295  18.003  19.362  1.00  6.53           C  
ATOM   3351  O   GLY A 415       1.978  18.888  18.824  1.00  6.86           O  
ATOM   3352  N   TRP A 416       1.725  16.769  19.568  1.00  5.65           N  
ATOM   3353  CA  TRP A 416       3.029  16.362  19.052  1.00  6.32           C  
ATOM   3354  C   TRP A 416       2.809  15.099  18.212  1.00  6.23           C  
ATOM   3355  O   TRP A 416       2.146  14.172  18.699  1.00  5.89           O  
ATOM   3356  CB  TRP A 416       4.079  16.087  20.119  1.00  5.85           C  
ATOM   3357  CG  TRP A 416       5.451  15.856  19.531  1.00  7.24           C  
ATOM   3358  CD1 TRP A 416       6.126  14.677  19.433  1.00  6.85           C  
ATOM   3359  CD2 TRP A 416       6.308  16.863  18.970  1.00  5.25           C  
ATOM   3360  NE1 TRP A 416       7.355  14.880  18.842  1.00  5.27           N  
ATOM   3361  CE2 TRP A 416       7.486  16.215  18.551  1.00  6.18           C  
ATOM   3362  CE3 TRP A 416       6.196  18.249  18.804  1.00  8.22           C  
ATOM   3363  CZ2 TRP A 416       8.551  16.910  17.966  1.00  6.64           C  
ATOM   3364  CZ3 TRP A 416       7.252  18.935  18.219  1.00  7.38           C  
ATOM   3365  CH2 TRP A 416       8.416  18.262  17.810  1.00  6.71           C  
ATOM   3366  N   CYS A 417       3.305  15.117  16.994  1.00  5.48           N  
ATOM   3367  CA  CYS A 417       3.206  13.967  16.105  1.00  5.65           C  
ATOM   3368  C   CYS A 417       4.606  13.401  15.880  1.00  6.82           C  
ATOM   3369  O   CYS A 417       5.556  14.185  15.745  1.00  5.99           O  
ATOM   3370  CB ACYS A 417       2.601  14.330  14.749  0.85  7.78           C  
ATOM   3371  CB BCYS A 417       2.591  14.401  14.777  0.15  1.70           C  
ATOM   3372  SG ACYS A 417       0.862  14.796  14.859  0.85  6.44           S  
ATOM   3373  SG BCYS A 417       2.323  13.163  13.541  0.15  1.70           S  
ATOM   3374  N   ALA A 418       4.726  12.083  15.829  1.00  6.24           N  
ATOM   3375  CA  ALA A 418       6.024  11.455  15.613  1.00  6.46           C  
ATOM   3376  C   ALA A 418       6.680  11.914  14.313  1.00  5.55           C  
ATOM   3377  O   ALA A 418       6.033  12.135  13.287  1.00  6.35           O  
ATOM   3378  CB  ALA A 418       5.854   9.927  15.579  1.00  7.23           C  
ATOM   3379  N   ASP A 419       8.005  12.038  14.378  1.00  5.90           N  
ATOM   3380  CA  ASP A 419       8.815  12.392  13.221  1.00  5.89           C  
ATOM   3381  C   ASP A 419       9.375  11.092  12.624  1.00  5.84           C  
ATOM   3382  O   ASP A 419       9.621  10.978  11.432  1.00  6.73           O  
ATOM   3383  CB  ASP A 419       9.941  13.339  13.625  1.00  6.07           C  
ATOM   3384  CG  ASP A 419       9.407  14.693  14.083  1.00  5.23           C  
ATOM   3385  OD1 ASP A 419       8.418  15.166  13.465  1.00  6.07           O  
ATOM   3386  OD2 ASP A 419       9.962  15.260  15.040  1.00  6.33           O  
ATOM   3387  N   TYR A 420       9.543  10.118  13.505  1.00  5.04           N  
ATOM   3388  CA  TYR A 420       9.999   8.771  13.155  1.00  6.29           C  
ATOM   3389  C   TYR A 420       9.283   7.831  14.134  1.00  5.66           C  
ATOM   3390  O   TYR A 420       8.984   8.245  15.263  1.00  5.26           O  
ATOM   3391  CB  TYR A 420      11.500   8.633  13.172  1.00  7.39           C  
ATOM   3392  CG  TYR A 420      12.208   9.030  14.438  1.00  6.78           C  
ATOM   3393  CD1 TYR A 420      12.511  10.363  14.694  1.00  7.10           C  
ATOM   3394  CD2 TYR A 420      12.609   8.078  15.368  1.00  7.42           C  
ATOM   3395  CE1 TYR A 420      13.165  10.740  15.847  1.00  6.60           C  
ATOM   3396  CE2 TYR A 420      13.264   8.442  16.533  1.00  7.14           C  
ATOM   3397  CZ  TYR A 420      13.548   9.768  16.763  1.00  6.91           C  
ATOM   3398  OH  TYR A 420      14.205  10.159  17.908  1.00  8.15           O  
ATOM   3399  N   ASN A 421       8.969   6.612  13.697  1.00  6.54           N  
ATOM   3400  CA  ASN A 421       8.222   5.712  14.581  1.00  7.22           C  
ATOM   3401  C   ASN A 421       9.088   4.971  15.587  1.00  7.72           C  
ATOM   3402  O   ASN A 421       9.443   3.804  15.400  1.00  8.63           O  
ATOM   3403  CB  ASN A 421       7.388   4.729  13.748  1.00  7.72           C  
ATOM   3404  CG  ASN A 421       6.307   4.050  14.573  1.00  5.98           C  
ATOM   3405  OD1 ASN A 421       6.273   4.129  15.800  1.00  6.92           O  
ATOM   3406  ND2 ASN A 421       5.396   3.365  13.880  1.00 10.08           N  
ATOM   3407  N   GLU A 422       9.375   5.633  16.691  1.00  7.26           N  
ATOM   3408  CA  GLU A 422      10.209   5.107  17.791  1.00  6.20           C  
ATOM   3409  C   GLU A 422       9.969   6.050  18.955  1.00  6.79           C  
ATOM   3410  O   GLU A 422       9.816   7.269  18.723  1.00  7.42           O  
ATOM   3411  CB  GLU A 422      11.666   5.131  17.338  1.00  7.54           C  
ATOM   3412  CG  GLU A 422      12.574   4.080  17.931  1.00  9.46           C  
ATOM   3413  CD  GLU A 422      13.150   4.429  19.281  1.00 10.51           C  
ATOM   3414  OE1 GLU A 422      13.100   5.607  19.701  1.00  8.61           O  
ATOM   3415  OE2 GLU A 422      13.664   3.497  19.954  1.00 11.82           O  
ATOM   3416  N   PRO A 423       9.856   5.587  20.169  1.00  7.24           N  
ATOM   3417  CA  PRO A 423       9.547   6.394  21.330  1.00  7.76           C  
ATOM   3418  C   PRO A 423      10.375   7.635  21.536  1.00  8.44           C  
ATOM   3419  O   PRO A 423       9.825   8.666  21.998  1.00  6.90           O  
ATOM   3420  CB  PRO A 423       9.616   5.452  22.561  1.00  9.02           C  
ATOM   3421  CG  PRO A 423       9.284   4.120  21.887  1.00  8.60           C  
ATOM   3422  CD  PRO A 423       9.955   4.158  20.515  1.00  8.35           C  
ATOM   3423  N   THR A 424      11.662   7.651  21.194  1.00  6.60           N  
ATOM   3424  CA  THR A 424      12.484   8.848  21.364  1.00  6.80           C  
ATOM   3425  C   THR A 424      12.023  10.004  20.497  1.00  6.10           C  
ATOM   3426  O   THR A 424      12.319  11.164  20.839  1.00  6.67           O  
ATOM   3427  CB  THR A 424      13.986   8.614  21.112  1.00  8.71           C  
ATOM   3428  OG1 THR A 424      14.176   8.139  19.783  1.00  7.83           O  
ATOM   3429  CG2 THR A 424      14.555   7.618  22.115  1.00  9.92           C  
ATOM   3430  N   SER A 425      11.261   9.785  19.432  1.00  5.52           N  
ATOM   3431  CA  SER A 425      10.730  10.882  18.621  1.00  7.20           C  
ATOM   3432  C   SER A 425       9.870  11.802  19.490  1.00  6.77           C  
ATOM   3433  O   SER A 425       9.767  13.010  19.240  1.00  6.92           O  
ATOM   3434  CB  SER A 425       9.937  10.339  17.435  1.00  6.27           C  
ATOM   3435  OG  SER A 425       9.611  11.395  16.545  1.00  8.18           O  
ATOM   3436  N   PHE A 426       9.232  11.235  20.507  1.00  6.21           N  
ATOM   3437  CA  PHE A 426       8.488  11.957  21.501  1.00  6.61           C  
ATOM   3438  C   PHE A 426       9.386  12.333  22.683  1.00  8.10           C  
ATOM   3439  O   PHE A 426       9.596  13.512  23.006  1.00  8.32           O  
ATOM   3440  CB  PHE A 426       7.323  11.103  22.053  1.00  8.11           C  
ATOM   3441  CG  PHE A 426       6.087  11.253  21.198  1.00  7.03           C  
ATOM   3442  CD1 PHE A 426       5.979  10.585  19.995  1.00  7.82           C  
ATOM   3443  CD2 PHE A 426       5.068  12.088  21.620  1.00  7.42           C  
ATOM   3444  CE1 PHE A 426       4.845  10.749  19.207  1.00  8.07           C  
ATOM   3445  CE2 PHE A 426       3.934  12.253  20.843  1.00  9.96           C  
ATOM   3446  CZ  PHE A 426       3.828  11.590  19.634  1.00  8.30           C  
ATOM   3447  N   LEU A 427       9.953  11.316  23.342  1.00  7.98           N  
ATOM   3448  CA  LEU A 427      10.750  11.523  24.536  1.00  8.01           C  
ATOM   3449  C   LEU A 427      11.902  12.492  24.414  1.00  7.22           C  
ATOM   3450  O   LEU A 427      12.161  13.232  25.396  1.00  7.40           O  
ATOM   3451  CB  LEU A 427      11.238  10.168  25.092  1.00  7.32           C  
ATOM   3452  CG  LEU A 427      10.088   9.310  25.659  1.00  9.29           C  
ATOM   3453  CD1 LEU A 427      10.531   7.863  25.828  1.00 12.37           C  
ATOM   3454  CD2 LEU A 427       9.577   9.893  26.960  1.00  9.74           C  
ATOM   3455  N   ASN A 428      12.564  12.577  23.272  1.00  6.93           N  
ATOM   3456  CA  ASN A 428      13.674  13.508  23.093  1.00  7.52           C  
ATOM   3457  C   ASN A 428      13.266  14.970  23.188  1.00  7.96           C  
ATOM   3458  O   ASN A 428      14.100  15.826  23.545  1.00  7.94           O  
ATOM   3459  CB  ASN A 428      14.369  13.276  21.756  1.00  8.57           C  
ATOM   3460  CG  ASN A 428      15.221  12.024  21.699  1.00  8.96           C  
ATOM   3461  OD1 ASN A 428      15.598  11.478  22.739  1.00 10.02           O  
ATOM   3462  ND2 ASN A 428      15.518  11.570  20.490  1.00  8.16           N  
ATOM   3463  N   THR A 429      12.001  15.306  22.924  1.00  6.93           N  
ATOM   3464  CA  THR A 429      11.534  16.687  23.005  1.00  7.74           C  
ATOM   3465  C   THR A 429      11.378  17.204  24.429  1.00  8.23           C  
ATOM   3466  O   THR A 429      11.153  18.412  24.636  1.00  8.59           O  
ATOM   3467  CB  THR A 429      10.191  16.880  22.259  1.00  7.90           C  
ATOM   3468  OG1 THR A 429       9.160  16.167  22.956  1.00  8.60           O  
ATOM   3469  CG2 THR A 429      10.304  16.373  20.833  1.00  7.16           C  
ATOM   3470  N   MET A 430      11.485  16.334  25.426  1.00  6.99           N  
ATOM   3471  CA  MET A 430      11.379  16.699  26.825  1.00  7.98           C  
ATOM   3472  C   MET A 430      12.752  16.756  27.492  1.00  8.34           C  
ATOM   3473  O   MET A 430      12.828  17.035  28.695  1.00 10.65           O  
ATOM   3474  CB  MET A 430      10.468  15.728  27.575  1.00  8.23           C  
ATOM   3475  CG  MET A 430       9.006  15.872  27.154  1.00  8.62           C  
ATOM   3476  SD  MET A 430       8.322  17.497  27.596  1.00 11.24           S  
ATOM   3477  CE  MET A 430       6.642  17.279  26.947  1.00 12.03           C  
ATOM   3478  N   LEU A 431      13.806  16.508  26.728  1.00  8.67           N  
ATOM   3479  CA  LEU A 431      15.169  16.608  27.284  1.00  9.26           C  
ATOM   3480  C   LEU A 431      15.404  18.054  27.680  1.00 10.82           C  
ATOM   3481  O   LEU A 431      14.970  18.968  26.959  1.00 10.58           O  
ATOM   3482  CB  LEU A 431      16.196  16.132  26.255  1.00 10.30           C  
ATOM   3483  CG  LEU A 431      16.119  14.629  25.927  1.00  9.61           C  
ATOM   3484  CD1 LEU A 431      16.959  14.286  24.713  1.00 10.35           C  
ATOM   3485  CD2 LEU A 431      16.542  13.803  27.140  1.00 11.56           C  
ATOM   3486  N   SER A 432      16.072  18.306  28.801  1.00 11.20           N  
ATOM   3487  CA  SER A 432      16.298  19.669  29.281  1.00 10.69           C  
ATOM   3488  C   SER A 432      16.790  20.651  28.234  1.00 12.29           C  
ATOM   3489  O   SER A 432      16.364  21.821  28.224  1.00 13.17           O  
ATOM   3490  CB ASER A 432      17.407  19.588  30.366  0.50  4.61           C  
ATOM   3491  CB BSER A 432      17.175  19.661  30.532  0.50  8.90           C  
ATOM   3492  OG ASER A 432      17.005  18.817  31.452  0.50  1.70           O  
ATOM   3493  OG BSER A 432      18.423  19.072  30.292  0.50 12.31           O  
ATOM   3494  N   ASP A 433      17.688  20.249  27.350  1.00 12.07           N  
ATOM   3495  CA  ASP A 433      18.271  21.074  26.323  1.00 14.15           C  
ATOM   3496  C   ASP A 433      17.641  20.976  24.944  1.00 13.49           C  
ATOM   3497  O   ASP A 433      18.186  21.545  23.981  1.00 13.55           O  
ATOM   3498  CB  ASP A 433      19.764  20.670  26.176  1.00 25.32           C  
ATOM   3499  CG  ASP A 433      19.941  19.272  25.610  1.00 33.70           C  
ATOM   3500  OD1 ASP A 433      19.059  18.394  25.767  1.00 28.55           O  
ATOM   3501  OD2 ASP A 433      21.012  19.047  24.984  1.00 39.87           O  
ATOM   3502  N   SER A 434      16.530  20.258  24.802  1.00 10.90           N  
ATOM   3503  CA  SER A 434      15.923  20.120  23.483  1.00  9.10           C  
ATOM   3504  C   SER A 434      15.367  21.422  22.937  1.00  8.80           C  
ATOM   3505  O   SER A 434      14.609  22.137  23.601  1.00  8.69           O  
ATOM   3506  CB  SER A 434      14.795  19.076  23.533  1.00  8.99           C  
ATOM   3507  OG  SER A 434      14.077  19.130  22.306  1.00  8.19           O  
ATOM   3508  N   SER A 435      15.644  21.687  21.657  1.00  8.92           N  
ATOM   3509  CA  SER A 435      15.133  22.855  20.952  1.00  7.72           C  
ATOM   3510  C   SER A 435      13.616  22.784  20.788  1.00  7.74           C  
ATOM   3511  O   SER A 435      12.958  23.794  20.540  1.00  8.58           O  
ATOM   3512  CB  SER A 435      15.801  22.992  19.583  1.00 10.12           C  
ATOM   3513  OG  SER A 435      15.548  21.855  18.757  1.00 10.23           O  
ATOM   3514  N   ASN A 436      13.030  21.600  20.912  1.00  7.81           N  
ATOM   3515  CA  ASN A 436      11.613  21.353  20.842  1.00  7.75           C  
ATOM   3516  C   ASN A 436      10.946  21.362  22.213  1.00  8.52           C  
ATOM   3517  O   ASN A 436       9.728  21.126  22.298  1.00  9.15           O  
ATOM   3518  CB  ASN A 436      11.348  19.961  20.217  1.00  7.24           C  
ATOM   3519  CG  ASN A 436      11.842  19.843  18.792  1.00  7.65           C  
ATOM   3520  OD1 ASN A 436      12.795  19.100  18.516  1.00  7.55           O  
ATOM   3521  ND2 ASN A 436      11.205  20.572  17.874  1.00  7.17           N  
ATOM   3522  N   ASN A 437      11.682  21.617  23.291  1.00  8.82           N  
ATOM   3523  CA  ASN A 437      11.091  21.611  24.637  1.00  8.79           C  
ATOM   3524  C   ASN A 437      10.385  22.922  24.971  1.00  9.63           C  
ATOM   3525  O   ASN A 437      10.911  23.822  25.636  1.00 11.70           O  
ATOM   3526  CB  ASN A 437      12.156  21.266  25.674  1.00  7.82           C  
ATOM   3527  CG  ASN A 437      11.646  20.922  27.047  1.00 10.84           C  
ATOM   3528  OD1 ASN A 437      10.565  21.302  27.497  1.00  9.60           O  
ATOM   3529  ND2 ASN A 437      12.450  20.155  27.795  1.00 11.23           N  
ATOM   3530  N   THR A 438       9.120  23.018  24.550  1.00  9.02           N  
ATOM   3531  CA  THR A 438       8.286  24.190  24.794  1.00  9.89           C  
ATOM   3532  C   THR A 438       7.579  24.084  26.135  1.00 11.11           C  
ATOM   3533  O   THR A 438       6.945  25.024  26.621  1.00 12.83           O  
ATOM   3534  CB  THR A 438       7.289  24.435  23.650  1.00 10.29           C  
ATOM   3535  OG1 THR A 438       6.761  23.193  23.168  1.00 10.76           O  
ATOM   3536  CG2 THR A 438       7.972  25.141  22.478  1.00 13.19           C  
ATOM   3537  N   ALA A 439       7.705  22.929  26.801  1.00 10.37           N  
ATOM   3538  CA  ALA A 439       7.135  22.736  28.130  1.00 10.66           C  
ATOM   3539  C   ALA A 439       8.070  23.380  29.159  1.00 10.49           C  
ATOM   3540  O   ALA A 439       7.744  23.600  30.321  1.00 11.17           O  
ATOM   3541  CB  ALA A 439       6.981  21.252  28.445  1.00  9.76           C  
ATOM   3542  N   HIS A 440       9.303  23.629  28.721  1.00 10.07           N  
ATOM   3543  CA  HIS A 440      10.354  24.210  29.544  1.00 11.14           C  
ATOM   3544  C   HIS A 440      10.593  23.321  30.761  1.00 11.99           C  
ATOM   3545  O   HIS A 440      10.772  23.788  31.876  1.00 12.57           O  
ATOM   3546  CB  HIS A 440       9.987  25.645  29.939  1.00 13.61           C  
ATOM   3547  CG  HIS A 440       9.959  26.502  28.700  1.00 14.84           C  
ATOM   3548  ND1 HIS A 440       8.801  26.697  27.974  1.00 16.83           N  
ATOM   3549  CD2 HIS A 440      10.949  27.136  28.036  1.00 15.20           C  
ATOM   3550  CE1 HIS A 440       9.084  27.447  26.925  1.00 11.54           C  
ATOM   3551  NE2 HIS A 440      10.373  27.730  26.937  1.00 19.26           N  
ATOM   3552  N   TYR A 441      10.571  22.020  30.490  1.00 11.86           N  
ATOM   3553  CA  TYR A 441      10.749  20.965  31.470  1.00 12.30           C  
ATOM   3554  C   TYR A 441      12.219  20.555  31.516  1.00 13.51           C  
ATOM   3555  O   TYR A 441      12.839  20.289  30.484  1.00 13.21           O  
ATOM   3556  CB  TYR A 441       9.872  19.769  31.110  1.00 14.02           C  
ATOM   3557  CG  TYR A 441      10.035  18.510  31.925  1.00 13.33           C  
ATOM   3558  CD1 TYR A 441       9.512  18.418  33.213  1.00 13.28           C  
ATOM   3559  CD2 TYR A 441      10.670  17.390  31.393  1.00 12.52           C  
ATOM   3560  CE1 TYR A 441       9.642  17.257  33.958  1.00 13.69           C  
ATOM   3561  CE2 TYR A 441      10.802  16.228  32.130  1.00 14.04           C  
ATOM   3562  CZ  TYR A 441      10.281  16.166  33.409  1.00 14.63           C  
ATOM   3563  OH  TYR A 441      10.415  15.007  34.146  1.00 13.36           O  
ATOM   3564  N   LYS A 442      12.785  20.581  32.725  1.00 13.73           N  
ATOM   3565  CA  LYS A 442      14.194  20.218  32.900  1.00 14.64           C  
ATOM   3566  C   LYS A 442      14.323  19.217  34.048  1.00 15.50           C  
ATOM   3567  O   LYS A 442      14.227  19.590  35.221  1.00 15.37           O  
ATOM   3568  CB  LYS A 442      15.069  21.435  33.174  1.00 18.09           C  
ATOM   3569  CG  LYS A 442      15.254  22.395  32.014  1.00 22.65           C  
ATOM   3570  CD  LYS A 442      16.295  23.460  32.331  1.00 27.00           C  
ATOM   3571  CE  LYS A 442      16.057  24.710  31.501  1.00 32.99           C  
ATOM   3572  NZ  LYS A 442      15.882  24.413  30.055  1.00 34.24           N  
ATOM   3573  N   SER A 443      14.512  17.955  33.693  1.00 16.09           N  
ATOM   3574  CA  SER A 443      14.663  16.883  34.666  1.00 15.64           C  
ATOM   3575  C   SER A 443      15.904  16.055  34.366  1.00 16.63           C  
ATOM   3576  O   SER A 443      15.998  15.316  33.388  1.00 15.31           O  
ATOM   3577  CB  SER A 443      13.427  15.975  34.658  1.00 14.92           C  
ATOM   3578  OG  SER A 443      13.689  14.752  35.331  1.00 16.82           O  
ATOM   3579  N   PRO A 444      16.888  16.140  35.246  1.00 18.52           N  
ATOM   3580  CA  PRO A 444      18.138  15.398  35.146  1.00 16.97           C  
ATOM   3581  C   PRO A 444      17.863  13.899  35.137  1.00 15.41           C  
ATOM   3582  O   PRO A 444      18.459  13.162  34.348  1.00 14.89           O  
ATOM   3583  CB  PRO A 444      19.015  15.809  36.337  1.00 18.50           C  
ATOM   3584  CG  PRO A 444      18.330  17.070  36.812  1.00 18.42           C  
ATOM   3585  CD  PRO A 444      16.853  16.990  36.440  1.00 18.41           C  
ATOM   3586  N   ALA A 445      16.928  13.458  35.977  1.00 14.78           N  
ATOM   3587  CA  ALA A 445      16.528  12.055  36.048  1.00 16.49           C  
ATOM   3588  C   ALA A 445      15.932  11.594  34.717  1.00 15.35           C  
ATOM   3589  O   ALA A 445      16.275  10.533  34.196  1.00 15.35           O  
ATOM   3590  CB  ALA A 445      15.517  11.849  37.165  1.00 15.68           C  
ATOM   3591  N   PHE A 446      15.030  12.419  34.161  1.00 14.70           N  
ATOM   3592  CA  PHE A 446      14.445  12.101  32.859  1.00 13.60           C  
ATOM   3593  C   PHE A 446      15.557  12.049  31.818  1.00 13.70           C  
ATOM   3594  O   PHE A 446      15.654  11.091  31.045  1.00 14.16           O  
ATOM   3595  CB  PHE A 446      13.402  13.148  32.455  1.00 12.32           C  
ATOM   3596  CG  PHE A 446      12.790  12.866  31.105  1.00  9.59           C  
ATOM   3597  CD1 PHE A 446      11.656  12.076  31.011  1.00 12.31           C  
ATOM   3598  CD2 PHE A 446      13.335  13.397  29.954  1.00  8.64           C  
ATOM   3599  CE1 PHE A 446      11.080  11.807  29.779  1.00 11.07           C  
ATOM   3600  CE2 PHE A 446      12.774  13.128  28.711  1.00  8.55           C  
ATOM   3601  CZ  PHE A 446      11.648  12.330  28.631  1.00 11.39           C  
ATOM   3602  N   ASP A 447      16.429  13.066  31.804  1.00 12.89           N  
ATOM   3603  CA  ASP A 447      17.532  13.117  30.856  1.00 13.80           C  
ATOM   3604  C   ASP A 447      18.402  11.863  30.930  1.00 15.43           C  
ATOM   3605  O   ASP A 447      18.810  11.322  29.902  1.00 14.30           O  
ATOM   3606  CB  ASP A 447      18.405  14.348  31.083  1.00 16.22           C  
ATOM   3607  CG  ASP A 447      17.743  15.665  30.752  1.00 17.88           C  
ATOM   3608  OD1 ASP A 447      16.615  15.695  30.229  1.00 13.67           O  
ATOM   3609  OD2 ASP A 447      18.372  16.720  31.016  1.00 18.13           O  
ATOM   3610  N   LYS A 448      18.694  11.409  32.148  1.00 16.66           N  
ATOM   3611  CA  LYS A 448      19.514  10.220  32.336  1.00 18.06           C  
ATOM   3612  C   LYS A 448      18.881   8.963  31.756  1.00 16.50           C  
ATOM   3613  O   LYS A 448      19.571   8.197  31.062  1.00 16.28           O  
ATOM   3614  CB  LYS A 448      19.825  10.022  33.822  1.00 23.12           C  
ATOM   3615  CG  LYS A 448      20.610   8.768  34.154  1.00 30.23           C  
ATOM   3616  CD  LYS A 448      21.906   8.663  33.365  1.00 35.28           C  
ATOM   3617  CE  LYS A 448      22.910   7.757  34.062  1.00 40.43           C  
ATOM   3618  NZ  LYS A 448      22.318   6.439  34.438  1.00 42.38           N  
ATOM   3619  N   LEU A 449      17.597   8.733  32.003  1.00 15.66           N  
ATOM   3620  CA  LEU A 449      16.898   7.557  31.489  1.00 14.75           C  
ATOM   3621  C   LEU A 449      16.999   7.444  29.976  1.00 16.25           C  
ATOM   3622  O   LEU A 449      17.259   6.366  29.429  1.00 16.35           O  
ATOM   3623  CB  LEU A 449      15.427   7.586  31.929  1.00 13.09           C  
ATOM   3624  CG  LEU A 449      15.192   7.360  33.425  1.00 14.49           C  
ATOM   3625  CD1 LEU A 449      13.824   7.855  33.853  1.00 14.08           C  
ATOM   3626  CD2 LEU A 449      15.362   5.881  33.764  1.00 15.20           C  
ATOM   3627  N   ILE A 450      16.805   8.565  29.273  1.00 14.80           N  
ATOM   3628  CA  ILE A 450      16.899   8.587  27.815  1.00 14.38           C  
ATOM   3629  C   ILE A 450      18.331   8.398  27.350  1.00 14.60           C  
ATOM   3630  O   ILE A 450      18.608   7.664  26.396  1.00 14.12           O  
ATOM   3631  CB  ILE A 450      16.281   9.891  27.261  1.00 13.21           C  
ATOM   3632  CG1 ILE A 450      14.806   9.992  27.659  1.00 11.73           C  
ATOM   3633  CG2 ILE A 450      16.454   9.985  25.752  1.00 11.89           C  
ATOM   3634  CD1 ILE A 450      13.944   8.809  27.247  1.00 12.13           C  
ATOM   3635  N   ALA A 451      19.304   8.991  28.050  1.00 15.41           N  
ATOM   3636  CA  ALA A 451      20.719   8.822  27.706  1.00 16.94           C  
ATOM   3637  C   ALA A 451      21.113   7.347  27.776  1.00 17.06           C  
ATOM   3638  O   ALA A 451      21.863   6.836  26.942  1.00 17.80           O  
ATOM   3639  CB  ALA A 451      21.578   9.662  28.644  1.00 13.86           C  
ATOM   3640  N   ASP A 452      20.571   6.624  28.754  1.00 18.65           N  
ATOM   3641  CA  ASP A 452      20.801   5.217  28.959  1.00 19.54           C  
ATOM   3642  C   ASP A 452      20.246   4.306  27.879  1.00 20.92           C  
ATOM   3643  O   ASP A 452      20.792   3.201  27.682  1.00 22.34           O  
ATOM   3644  CB  ASP A 452      20.211   4.781  30.318  1.00 20.99           C  
ATOM   3645  CG  ASP A 452      20.996   5.334  31.492  1.00 27.83           C  
ATOM   3646  OD1 ASP A 452      22.081   5.918  31.286  1.00 29.99           O  
ATOM   3647  OD2 ASP A 452      20.522   5.187  32.642  1.00 30.52           O  
ATOM   3648  N   THR A 453      19.213   4.691  27.143  1.00 19.30           N  
ATOM   3649  CA  THR A 453      18.625   3.871  26.106  1.00 20.04           C  
ATOM   3650  C   THR A 453      19.558   3.527  24.954  1.00 22.07           C  
ATOM   3651  O   THR A 453      19.329   2.505  24.288  1.00 23.24           O  
ATOM   3652  CB  THR A 453      17.343   4.495  25.499  1.00 18.07           C  
ATOM   3653  OG1 THR A 453      17.683   5.681  24.766  1.00 14.72           O  
ATOM   3654  CG2 THR A 453      16.333   4.792  26.589  1.00 13.87           C  
ATOM   3655  N   LEU A 454      20.571   4.341  24.670  1.00 23.77           N  
ATOM   3656  CA  LEU A 454      21.507   4.062  23.590  1.00 25.52           C  
ATOM   3657  C   LEU A 454      22.814   3.492  24.150  1.00 28.35           C  
ATOM   3658  O   LEU A 454      23.780   3.258  23.429  1.00 27.70           O  
ATOM   3659  CB  LEU A 454      21.781   5.285  22.729  1.00 24.92           C  
ATOM   3660  CG  LEU A 454      20.748   5.680  21.674  1.00 23.19           C  
ATOM   3661  CD1 LEU A 454      21.353   6.672  20.690  1.00 22.36           C  
ATOM   3662  CD2 LEU A 454      20.208   4.466  20.921  1.00 23.90           C  
ATOM   3663  N   LYS A 455      22.814   3.268  25.462  1.00 29.45           N  
ATOM   3664  CA  LYS A 455      23.969   2.689  26.145  1.00 32.53           C  
ATOM   3665  C   LYS A 455      23.768   1.188  26.303  1.00 34.35           C  
ATOM   3666  O   LYS A 455      24.693   0.432  26.598  1.00 36.19           O  
ATOM   3667  CB  LYS A 455      24.238   3.433  27.446  1.00 35.30           C  
ATOM   3668  CG  LYS A 455      25.026   4.723  27.173  1.00 38.70           C  
ATOM   3669  CD  LYS A 455      24.585   5.852  28.085  1.00 45.06           C  
ATOM   3670  CE  LYS A 455      24.948   7.208  27.479  1.00 47.82           C  
ATOM   3671  NZ  LYS A 455      24.338   7.389  26.130  1.00 43.62           N  
ATOM   3672  N   VAL A 456      22.540   0.741  26.046  1.00 32.77           N  
ATOM   3673  CA  VAL A 456      22.169  -0.664  26.043  1.00 31.55           C  
ATOM   3674  C   VAL A 456      22.069  -1.092  24.566  1.00 32.11           C  
ATOM   3675  O   VAL A 456      21.773  -0.240  23.717  1.00 31.78           O  
ATOM   3676  CB  VAL A 456      20.847  -0.957  26.755  1.00 29.00           C  
ATOM   3677  CG1 VAL A 456      20.893  -0.506  28.214  1.00 27.98           C  
ATOM   3678  CG2 VAL A 456      19.655  -0.309  26.055  1.00 26.19           C  
ATOM   3679  N   ALA A 457      22.333  -2.349  24.257  1.00 32.16           N  
ATOM   3680  CA  ALA A 457      22.243  -2.815  22.863  1.00 31.52           C  
ATOM   3681  C   ALA A 457      21.121  -3.855  22.765  1.00 32.44           C  
ATOM   3682  O   ALA A 457      21.184  -4.849  22.053  1.00 31.41           O  
ATOM   3683  CB  ALA A 457      23.564  -3.370  22.387  1.00 29.35           C  
ATOM   3684  N   ASP A 458      20.056  -3.574  23.510  1.00 33.47           N  
ATOM   3685  CA  ASP A 458      18.901  -4.460  23.582  1.00 35.78           C  
ATOM   3686  C   ASP A 458      17.594  -3.680  23.552  1.00 36.14           C  
ATOM   3687  O   ASP A 458      17.412  -2.717  24.298  1.00 35.15           O  
ATOM   3688  CB  ASP A 458      19.023  -5.263  24.880  1.00 41.82           C  
ATOM   3689  CG  ASP A 458      17.831  -6.104  25.240  1.00 46.30           C  
ATOM   3690  OD1 ASP A 458      17.009  -6.434  24.358  1.00 53.66           O  
ATOM   3691  OD2 ASP A 458      17.714  -6.460  26.437  1.00 48.57           O  
ATOM   3692  N   ASP A 459      16.667  -4.137  22.710  1.00 35.71           N  
ATOM   3693  CA  ASP A 459      15.363  -3.512  22.577  1.00 34.62           C  
ATOM   3694  C   ASP A 459      14.486  -3.681  23.802  1.00 32.68           C  
ATOM   3695  O   ASP A 459      13.687  -2.775  24.100  1.00 32.76           O  
ATOM   3696  CB  ASP A 459      14.647  -4.017  21.315  1.00 40.90           C  
ATOM   3697  CG  ASP A 459      14.953  -3.126  20.122  1.00 46.88           C  
ATOM   3698  OD1 ASP A 459      14.723  -1.898  20.211  1.00 50.73           O  
ATOM   3699  OD2 ASP A 459      15.424  -3.644  19.093  1.00 49.36           O  
ATOM   3700  N   THR A 460      14.602  -4.771  24.550  1.00 30.27           N  
ATOM   3701  CA  THR A 460      13.791  -4.952  25.755  1.00 29.32           C  
ATOM   3702  C   THR A 460      14.222  -3.988  26.855  1.00 27.70           C  
ATOM   3703  O   THR A 460      13.382  -3.440  27.574  1.00 27.00           O  
ATOM   3704  CB  THR A 460      13.853  -6.388  26.299  1.00 31.88           C  
ATOM   3705  OG1 THR A 460      13.680  -7.293  25.199  1.00 38.47           O  
ATOM   3706  CG2 THR A 460      12.761  -6.625  27.329  1.00 29.60           C  
ATOM   3707  N   GLN A 461      15.532  -3.770  26.983  1.00 26.40           N  
ATOM   3708  CA  GLN A 461      16.035  -2.838  27.997  1.00 26.18           C  
ATOM   3709  C   GLN A 461      15.662  -1.408  27.603  1.00 23.39           C  
ATOM   3710  O   GLN A 461      15.262  -0.588  28.422  1.00 21.17           O  
ATOM   3711  CB  GLN A 461      17.545  -2.979  28.165  1.00 31.66           C  
ATOM   3712  CG  GLN A 461      17.951  -4.286  28.832  1.00 39.77           C  
ATOM   3713  CD  GLN A 461      19.447  -4.454  28.974  1.00 44.03           C  
ATOM   3714  OE1 GLN A 461      20.204  -3.484  28.979  1.00 46.13           O  
ATOM   3715  NE2 GLN A 461      19.891  -5.704  29.100  1.00 47.12           N  
ATOM   3716  N   ARG A 462      15.788  -1.135  26.309  1.00 20.60           N  
ATOM   3717  CA  ARG A 462      15.439   0.169  25.748  1.00 19.76           C  
ATOM   3718  C   ARG A 462      13.980   0.504  26.037  1.00 17.58           C  
ATOM   3719  O   ARG A 462      13.653   1.582  26.547  1.00 14.65           O  
ATOM   3720  CB  ARG A 462      15.700   0.113  24.248  1.00 23.40           C  
ATOM   3721  CG  ARG A 462      16.153   1.394  23.590  1.00 28.09           C  
ATOM   3722  CD  ARG A 462      16.598   1.085  22.155  1.00 31.49           C  
ATOM   3723  NE  ARG A 462      18.017   0.781  22.091  1.00 34.00           N  
ATOM   3724  CZ  ARG A 462      18.589  -0.159  21.350  1.00 34.70           C  
ATOM   3725  NH1 ARG A 462      17.866  -0.955  20.580  1.00 31.22           N  
ATOM   3726  NH2 ARG A 462      19.910  -0.298  21.394  1.00 34.31           N  
ATOM   3727  N   SER A 463      13.077  -0.432  25.742  1.00 16.18           N  
ATOM   3728  CA  SER A 463      11.651  -0.251  25.966  1.00 16.31           C  
ATOM   3729  C   SER A 463      11.300  -0.023  27.425  1.00 17.23           C  
ATOM   3730  O   SER A 463      10.415   0.778  27.757  1.00 16.02           O  
ATOM   3731  CB  SER A 463      10.865  -1.461  25.434  1.00 18.44           C  
ATOM   3732  OG  SER A 463      10.835  -1.421  24.015  1.00 22.28           O  
ATOM   3733  N   GLU A 464      11.999  -0.729  28.320  1.00 17.14           N  
ATOM   3734  CA  GLU A 464      11.774  -0.569  29.758  1.00 16.69           C  
ATOM   3735  C   GLU A 464      12.237   0.808  30.212  1.00 14.89           C  
ATOM   3736  O   GLU A 464      11.596   1.443  31.061  1.00 14.93           O  
ATOM   3737  CB  GLU A 464      12.465  -1.716  30.500  1.00 23.49           C  
ATOM   3738  CG  GLU A 464      11.781  -3.050  30.183  1.00 32.03           C  
ATOM   3739  CD  GLU A 464      12.399  -4.223  30.913  1.00 40.69           C  
ATOM   3740  OE1 GLU A 464      13.642  -4.258  31.037  1.00 40.80           O  
ATOM   3741  OE2 GLU A 464      11.625  -5.109  31.353  1.00 43.22           O  
ATOM   3742  N   LEU A 465      13.311   1.313  29.610  1.00 14.13           N  
ATOM   3743  CA  LEU A 465      13.814   2.648  29.910  1.00 13.16           C  
ATOM   3744  C   LEU A 465      12.833   3.701  29.394  1.00 13.37           C  
ATOM   3745  O   LEU A 465      12.585   4.704  30.072  1.00 12.10           O  
ATOM   3746  CB  LEU A 465      15.203   2.866  29.320  1.00 15.12           C  
ATOM   3747  CG  LEU A 465      16.360   2.195  30.083  1.00 15.13           C  
ATOM   3748  CD1 LEU A 465      17.609   2.157  29.225  1.00 15.29           C  
ATOM   3749  CD2 LEU A 465      16.611   2.919  31.395  1.00 15.99           C  
ATOM   3750  N   TYR A 466      12.235   3.451  28.221  1.00 13.14           N  
ATOM   3751  CA  TYR A 466      11.238   4.391  27.698  1.00 12.44           C  
ATOM   3752  C   TYR A 466      10.018   4.435  28.620  1.00 13.14           C  
ATOM   3753  O   TYR A 466       9.442   5.501  28.861  1.00 11.99           O  
ATOM   3754  CB  TYR A 466      10.800   4.045  26.294  1.00 11.11           C  
ATOM   3755  CG  TYR A 466      11.855   4.080  25.225  1.00  9.08           C  
ATOM   3756  CD1 TYR A 466      12.911   4.980  25.252  1.00  9.09           C  
ATOM   3757  CD2 TYR A 466      11.782   3.187  24.161  1.00  8.99           C  
ATOM   3758  CE1 TYR A 466      13.862   4.988  24.246  1.00  8.87           C  
ATOM   3759  CE2 TYR A 466      12.713   3.205  23.142  1.00  9.59           C  
ATOM   3760  CZ  TYR A 466      13.761   4.103  23.197  1.00  9.12           C  
ATOM   3761  OH  TYR A 466      14.690   4.098  22.191  1.00  9.61           O  
ATOM   3762  N   ALA A 467       9.615   3.266  29.140  1.00 11.92           N  
ATOM   3763  CA  ALA A 467       8.487   3.204  30.065  1.00 12.42           C  
ATOM   3764  C   ALA A 467       8.819   3.972  31.346  1.00 11.84           C  
ATOM   3765  O   ALA A 467       7.975   4.712  31.868  1.00 12.30           O  
ATOM   3766  CB  ALA A 467       8.110   1.765  30.369  1.00 14.32           C  
ATOM   3767  N   LYS A 468      10.049   3.815  31.842  1.00 12.28           N  
ATOM   3768  CA  LYS A 468      10.490   4.524  33.041  1.00 12.65           C  
ATOM   3769  C   LYS A 468      10.533   6.037  32.799  1.00 12.62           C  
ATOM   3770  O   LYS A 468      10.143   6.815  33.678  1.00 13.92           O  
ATOM   3771  CB  LYS A 468      11.850   4.028  33.512  1.00 17.35           C  
ATOM   3772  CG  LYS A 468      11.992   2.571  33.849  1.00 32.92           C  
ATOM   3773  CD  LYS A 468      11.063   2.075  34.932  1.00 42.04           C  
ATOM   3774  CE  LYS A 468       9.894   1.270  34.387  1.00 47.37           C  
ATOM   3775  NZ  LYS A 468      10.328  -0.008  33.752  1.00 50.73           N  
ATOM   3776  N   ALA A 469      10.977   6.466  31.623  1.00 11.52           N  
ATOM   3777  CA  ALA A 469      11.031   7.881  31.255  1.00 11.83           C  
ATOM   3778  C   ALA A 469       9.636   8.502  31.255  1.00 11.92           C  
ATOM   3779  O   ALA A 469       9.434   9.626  31.733  1.00 11.86           O  
ATOM   3780  CB  ALA A 469      11.678   8.044  29.879  1.00 11.66           C  
ATOM   3781  N   GLU A 470       8.643   7.765  30.754  1.00 11.36           N  
ATOM   3782  CA  GLU A 470       7.257   8.226  30.755  1.00 11.42           C  
ATOM   3783  C   GLU A 470       6.732   8.334  32.183  1.00 12.80           C  
ATOM   3784  O   GLU A 470       6.008   9.265  32.548  1.00 12.80           O  
ATOM   3785  CB  GLU A 470       6.385   7.252  29.947  1.00 10.27           C  
ATOM   3786  CG  GLU A 470       6.505   7.449  28.445  1.00 11.14           C  
ATOM   3787  CD  GLU A 470       5.805   8.702  27.947  1.00 10.17           C  
ATOM   3788  OE1 GLU A 470       4.900   9.229  28.633  1.00 11.65           O  
ATOM   3789  OE2 GLU A 470       6.162   9.171  26.843  1.00 11.41           O  
ATOM   3790  N   GLN A 471       7.106   7.362  33.030  1.00 12.90           N  
ATOM   3791  CA  GLN A 471       6.682   7.402  34.433  1.00 12.55           C  
ATOM   3792  C   GLN A 471       7.290   8.620  35.121  1.00 12.97           C  
ATOM   3793  O   GLN A 471       6.631   9.266  35.942  1.00 13.42           O  
ATOM   3794  CB  GLN A 471       7.078   6.106  35.137  1.00 12.60           C  
ATOM   3795  CG  GLN A 471       6.204   4.921  34.743  1.00 14.09           C  
ATOM   3796  CD  GLN A 471       6.683   3.626  35.381  1.00 20.45           C  
ATOM   3797  OE1 GLN A 471       7.887   3.376  35.491  1.00 21.46           O  
ATOM   3798  NE2 GLN A 471       5.734   2.802  35.809  1.00 18.51           N  
ATOM   3799  N   GLN A 472       8.537   8.951  34.787  1.00 11.99           N  
ATOM   3800  CA  GLN A 472       9.205  10.124  35.350  1.00 13.87           C  
ATOM   3801  C   GLN A 472       8.475  11.407  34.942  1.00 14.10           C  
ATOM   3802  O   GLN A 472       8.173  12.285  35.743  1.00 13.92           O  
ATOM   3803  CB  GLN A 472      10.657  10.197  34.879  1.00 15.37           C  
ATOM   3804  CG  GLN A 472      11.433  11.390  35.439  1.00 16.73           C  
ATOM   3805  CD  GLN A 472      11.579  11.291  36.948  1.00 22.88           C  
ATOM   3806  OE1 GLN A 472      12.084  10.284  37.451  1.00 24.77           O  
ATOM   3807  NE2 GLN A 472      11.128  12.305  37.672  1.00 20.61           N  
ATOM   3808  N   LEU A 473       8.158  11.499  33.653  1.00 13.47           N  
ATOM   3809  CA  LEU A 473       7.423  12.659  33.122  1.00 12.83           C  
ATOM   3810  C   LEU A 473       6.076  12.783  33.818  1.00 13.30           C  
ATOM   3811  O   LEU A 473       5.623  13.866  34.204  1.00 14.23           O  
ATOM   3812  CB  LEU A 473       7.280  12.431  31.624  1.00 14.04           C  
ATOM   3813  CG  LEU A 473       7.025  13.599  30.694  1.00 20.21           C  
ATOM   3814  CD1 LEU A 473       8.178  14.594  30.697  1.00 15.61           C  
ATOM   3815  CD2 LEU A 473       6.790  13.072  29.276  1.00 17.88           C  
ATOM   3816  N   ASP A 474       5.404  11.650  34.008  1.00 13.75           N  
ATOM   3817  CA  ASP A 474       4.122  11.555  34.662  1.00 14.83           C  
ATOM   3818  C   ASP A 474       4.194  11.892  36.147  1.00 15.59           C  
ATOM   3819  O   ASP A 474       3.329  12.618  36.662  1.00 15.35           O  
ATOM   3820  CB  ASP A 474       3.536  10.140  34.483  1.00 15.96           C  
ATOM   3821  CG  ASP A 474       2.171  10.017  35.137  1.00 18.39           C  
ATOM   3822  OD1 ASP A 474       1.324  10.911  34.934  1.00 16.24           O  
ATOM   3823  OD2 ASP A 474       1.954   9.029  35.873  1.00 20.02           O  
ATOM   3824  N   LYS A 475       5.229  11.413  36.842  1.00 15.42           N  
ATOM   3825  CA  LYS A 475       5.339  11.716  38.276  1.00 17.12           C  
ATOM   3826  C   LYS A 475       5.557  13.209  38.481  1.00 16.16           C  
ATOM   3827  O   LYS A 475       5.038  13.786  39.443  1.00 16.42           O  
ATOM   3828  CB  LYS A 475       6.368  10.863  38.974  1.00 22.42           C  
ATOM   3829  CG  LYS A 475       7.815  11.245  38.901  1.00 35.32           C  
ATOM   3830  CD  LYS A 475       8.641  10.694  40.051  1.00 40.64           C  
ATOM   3831  CE  LYS A 475       8.692   9.181  40.088  1.00 47.60           C  
ATOM   3832  NZ  LYS A 475       9.423   8.580  38.937  1.00 47.77           N  
ATOM   3833  N   ASP A 476       6.251  13.862  37.557  1.00 14.66           N  
ATOM   3834  CA  ASP A 476       6.482  15.295  37.618  1.00 16.04           C  
ATOM   3835  C   ASP A 476       5.323  16.098  37.042  1.00 15.41           C  
ATOM   3836  O   ASP A 476       5.342  17.331  37.097  1.00 15.59           O  
ATOM   3837  CB  ASP A 476       7.742  15.675  36.810  1.00 13.99           C  
ATOM   3838  CG  ASP A 476       9.005  15.130  37.445  1.00 17.31           C  
ATOM   3839  OD1 ASP A 476       8.998  14.917  38.682  1.00 20.24           O  
ATOM   3840  OD2 ASP A 476      10.000  14.920  36.723  1.00 13.27           O  
ATOM   3841  N   SER A 477       4.359  15.422  36.427  1.00 15.20           N  
ATOM   3842  CA  SER A 477       3.229  16.081  35.782  1.00 14.37           C  
ATOM   3843  C   SER A 477       3.728  17.195  34.867  1.00 14.46           C  
ATOM   3844  O   SER A 477       3.278  18.347  34.919  1.00 14.22           O  
ATOM   3845  CB  SER A 477       2.216  16.591  36.802  1.00 14.18           C  
ATOM   3846  OG  SER A 477       1.440  15.508  37.312  1.00 17.31           O  
ATOM   3847  N   ALA A 478       4.658  16.842  33.970  1.00 13.43           N  
ATOM   3848  CA  ALA A 478       5.219  17.808  33.032  1.00 13.06           C  
ATOM   3849  C   ALA A 478       4.142  18.376  32.117  1.00 13.94           C  
ATOM   3850  O   ALA A 478       4.157  19.559  31.758  1.00 13.19           O  
ATOM   3851  CB  ALA A 478       6.308  17.143  32.193  1.00 14.15           C  
ATOM   3852  N   ILE A 479       3.217  17.524  31.681  1.00 12.99           N  
ATOM   3853  CA  ILE A 479       2.131  17.891  30.796  1.00 13.06           C  
ATOM   3854  C   ILE A 479       0.802  17.300  31.271  1.00 13.19           C  
ATOM   3855  O   ILE A 479       0.742  16.487  32.204  1.00 14.41           O  
ATOM   3856  CB  ILE A 479       2.339  17.356  29.350  1.00 13.32           C  
ATOM   3857  CG1 ILE A 479       2.404  15.822  29.360  1.00 13.56           C  
ATOM   3858  CG2 ILE A 479       3.568  17.941  28.684  1.00 12.96           C  
ATOM   3859  CD1 ILE A 479       2.317  15.187  27.989  1.00 15.43           C  
ATOM   3860  N   VAL A 480      -0.268  17.676  30.579  1.00 10.70           N  
ATOM   3861  CA  VAL A 480      -1.584  17.118  30.862  1.00 10.91           C  
ATOM   3862  C   VAL A 480      -2.008  16.360  29.599  1.00 11.06           C  
ATOM   3863  O   VAL A 480      -2.516  16.976  28.660  1.00  9.77           O  
ATOM   3864  CB  VAL A 480      -2.646  18.178  31.183  1.00  9.95           C  
ATOM   3865  CG1 VAL A 480      -3.978  17.501  31.495  1.00 11.80           C  
ATOM   3866  CG2 VAL A 480      -2.232  19.070  32.344  1.00 12.03           C  
ATOM   3867  N   PRO A 481      -1.755  15.068  29.558  1.00 10.77           N  
ATOM   3868  CA  PRO A 481      -2.137  14.233  28.419  1.00 10.36           C  
ATOM   3869  C   PRO A 481      -3.656  14.247  28.302  1.00 10.96           C  
ATOM   3870  O   PRO A 481      -4.348  14.164  29.327  1.00 10.89           O  
ATOM   3871  CB  PRO A 481      -1.609  12.816  28.685  1.00 11.19           C  
ATOM   3872  CG  PRO A 481      -0.700  13.022  29.876  1.00 12.18           C  
ATOM   3873  CD  PRO A 481      -1.150  14.277  30.621  1.00 12.17           C  
ATOM   3874  N   VAL A 482      -4.188  14.410  27.095  1.00  9.94           N  
ATOM   3875  CA  VAL A 482      -5.638  14.434  26.909  1.00 10.01           C  
ATOM   3876  C   VAL A 482      -6.083  13.214  26.107  1.00 10.23           C  
ATOM   3877  O   VAL A 482      -6.870  12.394  26.592  1.00 11.24           O  
ATOM   3878  CB  VAL A 482      -6.130  15.721  26.230  1.00 11.22           C  
ATOM   3879  CG1 VAL A 482      -7.655  15.737  26.101  1.00 12.79           C  
ATOM   3880  CG2 VAL A 482      -5.669  16.959  26.988  1.00 10.21           C  
ATOM   3881  N   TYR A 483      -5.565  13.063  24.885  1.00  9.68           N  
ATOM   3882  CA  TYR A 483      -5.947  11.909  24.072  1.00 10.38           C  
ATOM   3883  C   TYR A 483      -4.928  11.607  22.981  1.00 10.21           C  
ATOM   3884  O   TYR A 483      -4.112  12.457  22.615  1.00 10.10           O  
ATOM   3885  CB  TYR A 483      -7.330  12.116  23.463  1.00 11.94           C  
ATOM   3886  CG  TYR A 483      -7.496  13.215  22.446  1.00 14.86           C  
ATOM   3887  CD1 TYR A 483      -7.028  13.082  21.151  1.00 15.76           C  
ATOM   3888  CD2 TYR A 483      -8.158  14.398  22.768  1.00 16.18           C  
ATOM   3889  CE1 TYR A 483      -7.188  14.076  20.205  1.00 17.32           C  
ATOM   3890  CE2 TYR A 483      -8.328  15.404  21.834  1.00 16.85           C  
ATOM   3891  CZ  TYR A 483      -7.845  15.235  20.556  1.00 18.40           C  
ATOM   3892  OH  TYR A 483      -8.012  16.230  19.617  1.00 21.55           O  
ATOM   3893  N   TYR A 484      -4.993  10.376  22.473  1.00  9.94           N  
ATOM   3894  CA  TYR A 484      -4.126   9.975  21.355  1.00  9.06           C  
ATOM   3895  C   TYR A 484      -4.988  10.211  20.112  1.00 10.96           C  
ATOM   3896  O   TYR A 484      -6.127   9.728  20.047  1.00 11.95           O  
ATOM   3897  CB  TYR A 484      -3.655   8.533  21.434  1.00  9.33           C  
ATOM   3898  CG  TYR A 484      -3.024   8.225  22.782  1.00 10.17           C  
ATOM   3899  CD1 TYR A 484      -1.861   8.872  23.187  1.00  9.25           C  
ATOM   3900  CD2 TYR A 484      -3.638   7.343  23.665  1.00  9.76           C  
ATOM   3901  CE1 TYR A 484      -1.300   8.628  24.426  1.00 10.15           C  
ATOM   3902  CE2 TYR A 484      -3.076   7.089  24.904  1.00 10.27           C  
ATOM   3903  CZ  TYR A 484      -1.918   7.738  25.288  1.00 10.59           C  
ATOM   3904  OH  TYR A 484      -1.366   7.485  26.523  1.00 10.43           O  
ATOM   3905  N   TYR A 485      -4.492  11.036  19.196  1.00 10.10           N  
ATOM   3906  CA  TYR A 485      -5.246  11.368  18.014  1.00  9.61           C  
ATOM   3907  C   TYR A 485      -5.486  10.141  17.104  1.00 10.93           C  
ATOM   3908  O   TYR A 485      -4.767   9.168  17.103  1.00 10.86           O  
ATOM   3909  CB  TYR A 485      -4.501  12.325  17.104  1.00  9.44           C  
ATOM   3910  CG  TYR A 485      -4.247  13.752  17.415  1.00  8.90           C  
ATOM   3911  CD1 TYR A 485      -3.441  14.160  18.464  1.00  7.14           C  
ATOM   3912  CD2 TYR A 485      -4.754  14.753  16.575  1.00 10.18           C  
ATOM   3913  CE1 TYR A 485      -3.166  15.497  18.697  1.00  7.44           C  
ATOM   3914  CE2 TYR A 485      -4.495  16.092  16.807  1.00 10.45           C  
ATOM   3915  CZ  TYR A 485      -3.688  16.452  17.860  1.00  9.40           C  
ATOM   3916  OH  TYR A 485      -3.412  17.782  18.101  1.00 12.08           O  
ATOM   3917  N   VAL A 486      -6.495  10.333  16.266  1.00 13.08           N  
ATOM   3918  CA  VAL A 486      -6.801   9.455  15.161  1.00 12.49           C  
ATOM   3919  C   VAL A 486      -6.630  10.411  13.943  1.00 12.01           C  
ATOM   3920  O   VAL A 486      -6.820  11.623  14.135  1.00 12.30           O  
ATOM   3921  CB  VAL A 486      -8.172   8.808  15.069  1.00 18.00           C  
ATOM   3922  CG1 VAL A 486      -8.344   7.740  16.144  1.00 18.34           C  
ATOM   3923  CG2 VAL A 486      -9.301   9.828  15.152  1.00 16.06           C  
ATOM   3924  N   ASN A 487      -6.239   9.874  12.818  1.00 11.82           N  
ATOM   3925  CA  ASN A 487      -6.065  10.719  11.630  1.00 11.91           C  
ATOM   3926  C   ASN A 487      -7.394  10.741  10.867  1.00 13.86           C  
ATOM   3927  O   ASN A 487      -7.648   9.877  10.030  1.00 13.98           O  
ATOM   3928  CB  ASN A 487      -4.932  10.182  10.781  1.00 12.15           C  
ATOM   3929  CG  ASN A 487      -4.659  11.015   9.544  1.00 18.12           C  
ATOM   3930  OD1 ASN A 487      -5.269  12.064   9.321  1.00 16.20           O  
ATOM   3931  ND2 ASN A 487      -3.747  10.516   8.721  1.00 16.82           N  
ATOM   3932  N   ALA A 488      -8.225  11.721  11.213  1.00 12.32           N  
ATOM   3933  CA  ALA A 488      -9.532  11.874  10.580  1.00 12.87           C  
ATOM   3934  C   ALA A 488      -9.537  13.071   9.631  1.00 12.41           C  
ATOM   3935  O   ALA A 488      -9.163  14.194   9.982  1.00 12.76           O  
ATOM   3936  CB  ALA A 488     -10.613  12.022  11.641  1.00 12.76           C  
ATOM   3937  N   ARG A 489      -9.957  12.837   8.392  1.00 12.15           N  
ATOM   3938  CA  ARG A 489     -10.007  13.890   7.387  1.00 12.37           C  
ATOM   3939  C   ARG A 489     -10.931  13.472   6.253  1.00 12.75           C  
ATOM   3940  O   ARG A 489     -11.211  12.272   6.119  1.00 14.23           O  
ATOM   3941  CB  ARG A 489      -8.601  14.121   6.790  1.00 15.30           C  
ATOM   3942  CG  ARG A 489      -7.941  12.820   6.347  1.00 17.43           C  
ATOM   3943  CD  ARG A 489      -7.078  12.967   5.130  1.00 27.05           C  
ATOM   3944  NE  ARG A 489      -6.238  14.159   5.115  1.00 31.15           N  
ATOM   3945  CZ  ARG A 489      -5.008  14.245   5.608  1.00 32.83           C  
ATOM   3946  NH1 ARG A 489      -4.436  13.195   6.182  1.00 30.62           N  
ATOM   3947  NH2 ARG A 489      -4.335  15.390   5.529  1.00 33.64           N  
ATOM   3948  N   LEU A 490     -11.353  14.433   5.437  1.00  9.89           N  
ATOM   3949  CA  LEU A 490     -12.202  14.079   4.292  1.00 10.22           C  
ATOM   3950  C   LEU A 490     -11.343  14.044   3.032  1.00  9.96           C  
ATOM   3951  O   LEU A 490     -10.492  14.926   2.818  1.00  9.18           O  
ATOM   3952  CB  LEU A 490     -13.358  15.058   4.120  1.00  9.97           C  
ATOM   3953  CG  LEU A 490     -14.204  15.371   5.352  1.00 13.44           C  
ATOM   3954  CD1 LEU A 490     -15.240  16.441   5.025  1.00  9.50           C  
ATOM   3955  CD2 LEU A 490     -14.880  14.107   5.872  1.00 14.71           C  
ATOM   3956  N   VAL A 491     -11.519  13.025   2.211  1.00  9.57           N  
ATOM   3957  CA  VAL A 491     -10.776  12.852   0.968  1.00  9.57           C  
ATOM   3958  C   VAL A 491     -11.777  12.518  -0.142  1.00 10.83           C  
ATOM   3959  O   VAL A 491     -12.552  11.558  -0.007  1.00 11.21           O  
ATOM   3960  CB  VAL A 491      -9.720  11.740   1.055  1.00 10.15           C  
ATOM   3961  CG1 VAL A 491      -9.017  11.560  -0.291  1.00  9.70           C  
ATOM   3962  CG2 VAL A 491      -8.687  12.003   2.143  1.00 10.17           C  
ATOM   3963  N   LYS A 492     -11.823  13.334  -1.188  1.00 10.64           N  
ATOM   3964  CA  LYS A 492     -12.786  13.086  -2.277  1.00 10.42           C  
ATOM   3965  C   LYS A 492     -12.552  11.701  -2.846  1.00 11.26           C  
ATOM   3966  O   LYS A 492     -11.434  11.174  -2.899  1.00 11.37           O  
ATOM   3967  CB  LYS A 492     -12.681  14.170  -3.346  1.00  8.67           C  
ATOM   3968  CG  LYS A 492     -13.087  15.574  -2.924  1.00  8.51           C  
ATOM   3969  CD  LYS A 492     -14.597  15.675  -2.718  1.00 10.48           C  
ATOM   3970  CE  LYS A 492     -14.999  17.000  -2.103  1.00 10.52           C  
ATOM   3971  NZ  LYS A 492     -14.789  18.169  -2.985  1.00 13.26           N  
ATOM   3972  N   PRO A 493     -13.606  11.061  -3.331  1.00 13.27           N  
ATOM   3973  CA  PRO A 493     -13.562   9.733  -3.913  1.00 13.98           C  
ATOM   3974  C   PRO A 493     -12.607   9.606  -5.086  1.00 14.07           C  
ATOM   3975  O   PRO A 493     -12.045   8.529  -5.331  1.00 15.02           O  
ATOM   3976  CB  PRO A 493     -15.004   9.381  -4.351  1.00 15.23           C  
ATOM   3977  CG  PRO A 493     -15.825  10.386  -3.579  1.00 14.75           C  
ATOM   3978  CD  PRO A 493     -14.965  11.610  -3.298  1.00 13.24           C  
ATOM   3979  N   TRP A 494     -12.378  10.687  -5.831  1.00 13.58           N  
ATOM   3980  CA  TRP A 494     -11.503  10.727  -6.976  1.00 12.30           C  
ATOM   3981  C   TRP A 494     -10.027  10.902  -6.636  1.00 11.48           C  
ATOM   3982  O   TRP A 494      -9.192  10.858  -7.549  1.00 12.08           O  
ATOM   3983  CB  TRP A 494     -11.927  11.820  -7.957  1.00 13.61           C  
ATOM   3984  CG  TRP A 494     -12.141  13.186  -7.394  1.00 15.48           C  
ATOM   3985  CD1 TRP A 494     -11.196  14.146  -7.152  1.00 15.25           C  
ATOM   3986  CD2 TRP A 494     -13.406  13.782  -7.058  1.00 15.76           C  
ATOM   3987  NE1 TRP A 494     -11.790  15.289  -6.668  1.00 14.48           N  
ATOM   3988  CE2 TRP A 494     -13.148  15.093  -6.615  1.00 16.77           C  
ATOM   3989  CE3 TRP A 494     -14.728  13.323  -7.092  1.00 14.66           C  
ATOM   3990  CZ2 TRP A 494     -14.161  15.957  -6.198  1.00 17.42           C  
ATOM   3991  CZ3 TRP A 494     -15.734  14.183  -6.691  1.00 16.99           C  
ATOM   3992  CH2 TRP A 494     -15.447  15.482  -6.246  1.00 20.56           C  
ATOM   3993  N   VAL A 495      -9.694  11.103  -5.365  1.00 10.55           N  
ATOM   3994  CA  VAL A 495      -8.277  11.219  -4.991  1.00 10.95           C  
ATOM   3995  C   VAL A 495      -7.726   9.807  -4.745  1.00 10.26           C  
ATOM   3996  O   VAL A 495      -8.121   9.115  -3.805  1.00 12.23           O  
ATOM   3997  CB  VAL A 495      -8.027  12.096  -3.766  1.00 10.40           C  
ATOM   3998  CG1 VAL A 495      -6.523  12.210  -3.487  1.00 10.26           C  
ATOM   3999  CG2 VAL A 495      -8.616  13.491  -3.975  1.00 11.40           C  
ATOM   4000  N   GLY A 496      -6.836   9.383  -5.637  1.00  9.18           N  
ATOM   4001  CA  GLY A 496      -6.223   8.061  -5.501  1.00  9.98           C  
ATOM   4002  C   GLY A 496      -4.821   8.194  -4.892  1.00 10.47           C  
ATOM   4003  O   GLY A 496      -4.166   9.239  -5.001  1.00  9.65           O  
ATOM   4004  N   GLY A 497      -4.353   7.111  -4.276  1.00 12.00           N  
ATOM   4005  CA  GLY A 497      -3.028   7.068  -3.697  1.00 13.72           C  
ATOM   4006  C   GLY A 497      -2.939   7.306  -2.211  1.00 15.73           C  
ATOM   4007  O   GLY A 497      -1.844   7.148  -1.636  1.00 13.99           O  
ATOM   4008  N   TYR A 498      -4.026   7.726  -1.563  1.00 16.12           N  
ATOM   4009  CA  TYR A 498      -3.983   7.973  -0.117  1.00 17.52           C  
ATOM   4010  C   TYR A 498      -4.521   6.745   0.619  1.00 19.69           C  
ATOM   4011  O   TYR A 498      -5.728   6.557   0.732  1.00 19.94           O  
ATOM   4012  CB  TYR A 498      -4.755   9.230   0.244  1.00 16.99           C  
ATOM   4013  CG  TYR A 498      -4.807   9.537   1.723  1.00 18.51           C  
ATOM   4014  CD1 TYR A 498      -3.672   9.950   2.416  1.00 19.38           C  
ATOM   4015  CD2 TYR A 498      -5.992   9.389   2.431  1.00 19.79           C  
ATOM   4016  CE1 TYR A 498      -3.731  10.229   3.768  1.00 21.39           C  
ATOM   4017  CE2 TYR A 498      -6.056   9.660   3.785  1.00 21.68           C  
ATOM   4018  CZ  TYR A 498      -4.922  10.086   4.448  1.00 23.21           C  
ATOM   4019  OH  TYR A 498      -4.990  10.352   5.800  1.00 24.73           O  
ATOM   4020  N   THR A 499      -3.604   5.906   1.094  1.00 21.53           N  
ATOM   4021  CA  THR A 499      -3.957   4.674   1.786  1.00 23.26           C  
ATOM   4022  C   THR A 499      -4.417   4.934   3.212  1.00 24.07           C  
ATOM   4023  O   THR A 499      -5.408   4.368   3.687  1.00 26.80           O  
ATOM   4024  CB  THR A 499      -2.789   3.664   1.777  1.00 24.71           C  
ATOM   4025  OG1 THR A 499      -1.782   3.996   2.740  1.00 26.09           O  
ATOM   4026  CG2 THR A 499      -2.115   3.627   0.401  1.00 24.71           C  
ATOM   4027  N   GLY A 500      -3.688   5.782   3.933  1.00 23.67           N  
ATOM   4028  CA  GLY A 500      -3.995   6.082   5.335  1.00 21.47           C  
ATOM   4029  C   GLY A 500      -3.312   5.034   6.222  1.00 21.67           C  
ATOM   4030  O   GLY A 500      -3.579   4.924   7.415  1.00 21.87           O  
ATOM   4031  N   LYS A 501      -2.400   4.269   5.628  1.00 20.59           N  
ATOM   4032  CA  LYS A 501      -1.677   3.212   6.312  1.00 19.88           C  
ATOM   4033  C   LYS A 501      -0.478   3.745   7.087  1.00 18.12           C  
ATOM   4034  O   LYS A 501       0.049   3.062   7.966  1.00 18.48           O  
ATOM   4035  CB  LYS A 501      -1.185   2.161   5.306  1.00 27.44           C  
ATOM   4036  CG  LYS A 501      -2.212   1.108   4.928  1.00 36.39           C  
ATOM   4037  CD  LYS A 501      -2.090  -0.123   5.815  1.00 40.71           C  
ATOM   4038  CE  LYS A 501      -2.514  -1.383   5.070  1.00 44.61           C  
ATOM   4039  NZ  LYS A 501      -1.908  -2.609   5.659  1.00 41.63           N  
ATOM   4040  N   ASP A 502      -0.033   4.944   6.717  1.00 14.48           N  
ATOM   4041  CA  ASP A 502       1.114   5.557   7.394  1.00 11.31           C  
ATOM   4042  C   ASP A 502       0.629   6.263   8.644  1.00 10.43           C  
ATOM   4043  O   ASP A 502      -0.083   7.275   8.581  1.00  8.96           O  
ATOM   4044  CB  ASP A 502       1.769   6.546   6.431  1.00 11.61           C  
ATOM   4045  CG  ASP A 502       2.961   7.267   7.016  1.00 12.47           C  
ATOM   4046  OD1 ASP A 502       3.400   6.920   8.130  1.00 12.84           O  
ATOM   4047  OD2 ASP A 502       3.469   8.186   6.334  1.00 12.89           O  
ATOM   4048  N   PRO A 503       1.051   5.798   9.809  1.00 10.20           N  
ATOM   4049  CA  PRO A 503       0.683   6.358  11.093  1.00  9.68           C  
ATOM   4050  C   PRO A 503       1.294   7.721  11.361  1.00  9.45           C  
ATOM   4051  O   PRO A 503       0.925   8.387  12.335  1.00  8.86           O  
ATOM   4052  CB  PRO A 503       1.118   5.343  12.179  1.00 10.64           C  
ATOM   4053  CG  PRO A 503       2.204   4.586  11.450  1.00 11.92           C  
ATOM   4054  CD  PRO A 503       1.919   4.621   9.952  1.00 10.64           C  
ATOM   4055  N   LEU A 504       2.248   8.145  10.531  1.00  7.67           N  
ATOM   4056  CA  LEU A 504       2.874   9.449  10.651  1.00  8.47           C  
ATOM   4057  C   LEU A 504       2.239  10.418   9.644  1.00  9.39           C  
ATOM   4058  O   LEU A 504       2.527  11.619   9.676  1.00  9.64           O  
ATOM   4059  CB  LEU A 504       4.377   9.403  10.428  1.00 10.79           C  
ATOM   4060  CG  LEU A 504       5.257   8.463  11.227  1.00 17.72           C  
ATOM   4061  CD1 LEU A 504       6.679   9.024  11.304  1.00 19.50           C  
ATOM   4062  CD2 LEU A 504       4.755   8.172  12.625  1.00 17.64           C  
ATOM   4063  N   ASP A 505       1.408   9.893   8.745  1.00  8.49           N  
ATOM   4064  CA  ASP A 505       0.734  10.681   7.722  1.00  8.29           C  
ATOM   4065  C   ASP A 505       1.693  11.540   6.911  1.00  8.79           C  
ATOM   4066  O   ASP A 505       1.442  12.726   6.639  1.00  8.93           O  
ATOM   4067  CB  ASP A 505      -0.388  11.537   8.320  1.00  9.82           C  
ATOM   4068  CG  ASP A 505      -1.386  11.983   7.260  1.00 15.06           C  
ATOM   4069  OD1 ASP A 505      -1.740  11.147   6.399  1.00 16.52           O  
ATOM   4070  OD2 ASP A 505      -1.802  13.160   7.265  1.00 15.73           O  
ATOM   4071  N   ASN A 506       2.801  10.941   6.465  1.00  7.43           N  
ATOM   4072  CA  ASN A 506       3.787  11.671   5.662  1.00  8.29           C  
ATOM   4073  C   ASN A 506       3.421  11.574   4.186  1.00  7.61           C  
ATOM   4074  O   ASN A 506       4.016  10.813   3.430  1.00  8.43           O  
ATOM   4075  CB  ASN A 506       5.197  11.144   5.913  1.00  8.35           C  
ATOM   4076  CG  ASN A 506       5.770  11.735   7.192  1.00 13.55           C  
ATOM   4077  OD1 ASN A 506       5.586  12.926   7.465  1.00 15.68           O  
ATOM   4078  ND2 ASN A 506       6.440  10.908   7.981  1.00 15.03           N  
ATOM   4079  N   ILE A 507       2.418  12.364   3.806  1.00  7.40           N  
ATOM   4080  CA  ILE A 507       1.904  12.369   2.445  1.00  7.70           C  
ATOM   4081  C   ILE A 507       2.796  13.158   1.498  1.00  7.34           C  
ATOM   4082  O   ILE A 507       3.328  14.215   1.821  1.00  7.86           O  
ATOM   4083  CB AILE A 507       0.465  12.939   2.404  0.75  9.25           C  
ATOM   4084  CB BILE A 507       0.489  13.004   2.386  0.25  1.70           C  
ATOM   4085  CG1AILE A 507      -0.448  12.195   3.382  0.75 13.43           C  
ATOM   4086  CG1BILE A 507      -0.473  12.294   3.348  0.25  3.72           C  
ATOM   4087  CG2AILE A 507      -0.105  12.911   0.995  0.75 13.54           C  
ATOM   4088  CG2BILE A 507      -0.078  12.987   0.979  0.25  3.65           C  
ATOM   4089  CD1AILE A 507      -0.370  10.686   3.369  0.75 14.58           C  
ATOM   4090  CD1BILE A 507      -1.804  13.037   3.456  0.25  3.15           C  
ATOM   4091  N   TYR A 508       2.951  12.608   0.299  1.00  6.87           N  
ATOM   4092  CA  TYR A 508       3.675  13.217  -0.792  1.00  6.29           C  
ATOM   4093  C   TYR A 508       2.670  13.331  -1.951  1.00  7.14           C  
ATOM   4094  O   TYR A 508       2.143  12.294  -2.394  1.00  6.49           O  
ATOM   4095  CB  TYR A 508       4.882  12.405  -1.272  1.00  6.31           C  
ATOM   4096  CG  TYR A 508       5.963  12.239  -0.230  1.00  7.48           C  
ATOM   4097  CD1 TYR A 508       5.803  11.305   0.788  1.00  8.02           C  
ATOM   4098  CD2 TYR A 508       7.126  13.001  -0.247  1.00  6.86           C  
ATOM   4099  CE1 TYR A 508       6.748  11.148   1.776  1.00  7.55           C  
ATOM   4100  CE2 TYR A 508       8.089  12.837   0.727  1.00  7.21           C  
ATOM   4101  CZ  TYR A 508       7.896  11.917   1.738  1.00  8.47           C  
ATOM   4102  OH  TYR A 508       8.839  11.745   2.726  1.00  7.81           O  
ATOM   4103  N   VAL A 509       2.446  14.527  -2.460  1.00  6.56           N  
ATOM   4104  CA  VAL A 509       1.503  14.700  -3.586  1.00  7.17           C  
ATOM   4105  C   VAL A 509       1.945  13.967  -4.825  1.00  7.59           C  
ATOM   4106  O   VAL A 509       1.115  13.543  -5.656  1.00  7.18           O  
ATOM   4107  CB  VAL A 509       1.220  16.195  -3.797  1.00  7.65           C  
ATOM   4108  CG1 VAL A 509       0.406  16.470  -5.045  1.00  7.43           C  
ATOM   4109  CG2 VAL A 509       0.496  16.727  -2.550  1.00  8.11           C  
ATOM   4110  N   LYS A 510       3.238  13.658  -4.989  1.00  7.48           N  
ATOM   4111  CA  LYS A 510       3.761  12.889  -6.098  1.00  7.27           C  
ATOM   4112  C   LYS A 510       3.230  11.455  -6.140  1.00  7.81           C  
ATOM   4113  O   LYS A 510       3.353  10.773  -7.165  1.00  8.56           O  
ATOM   4114  CB  LYS A 510       5.306  12.837  -6.026  1.00  6.57           C  
ATOM   4115  CG  LYS A 510       5.814  11.880  -4.955  1.00  7.50           C  
ATOM   4116  CD  LYS A 510       7.326  11.903  -4.836  1.00  6.82           C  
ATOM   4117  CE  LYS A 510       7.792  10.915  -3.774  1.00  9.07           C  
ATOM   4118  NZ  LYS A 510       7.445   9.509  -4.132  1.00  9.26           N  
ATOM   4119  N   ASN A 511       2.653  10.958  -5.053  1.00  8.51           N  
ATOM   4120  CA  ASN A 511       2.109   9.623  -4.963  1.00  8.35           C  
ATOM   4121  C   ASN A 511       0.603   9.575  -5.231  1.00  8.41           C  
ATOM   4122  O   ASN A 511       0.023   8.487  -5.300  1.00  9.44           O  
ATOM   4123  CB  ASN A 511       2.342   9.058  -3.549  1.00  7.69           C  
ATOM   4124  CG  ASN A 511       3.813   8.843  -3.252  1.00  8.26           C  
ATOM   4125  OD1 ASN A 511       4.611   8.641  -4.169  1.00  9.39           O  
ATOM   4126  ND2 ASN A 511       4.166   8.885  -1.975  1.00  8.04           N  
ATOM   4127  N   LEU A 512      -0.011  10.744  -5.374  1.00  8.35           N  
ATOM   4128  CA  LEU A 512      -1.454  10.804  -5.586  1.00  8.05           C  
ATOM   4129  C   LEU A 512      -1.814  10.955  -7.056  1.00  8.20           C  
ATOM   4130  O   LEU A 512      -0.983  11.230  -7.917  1.00  8.14           O  
ATOM   4131  CB  LEU A 512      -2.048  11.970  -4.774  1.00  9.53           C  
ATOM   4132  CG  LEU A 512      -1.654  12.026  -3.293  1.00 10.05           C  
ATOM   4133  CD1 LEU A 512      -2.265  13.250  -2.623  1.00  8.88           C  
ATOM   4134  CD2 LEU A 512      -2.077  10.760  -2.567  1.00  8.07           C  
ATOM   4135  N   TYR A 513      -3.106  10.764  -7.336  1.00  9.10           N  
ATOM   4136  CA  TYR A 513      -3.590  10.893  -8.717  1.00  9.26           C  
ATOM   4137  C   TYR A 513      -5.089  11.174  -8.694  1.00  9.55           C  
ATOM   4138  O   TYR A 513      -5.777  10.803  -7.739  1.00  9.41           O  
ATOM   4139  CB  TYR A 513      -3.242   9.652  -9.528  1.00  9.65           C  
ATOM   4140  CG  TYR A 513      -3.727   8.344  -8.955  1.00 12.27           C  
ATOM   4141  CD1 TYR A 513      -5.011   7.879  -9.240  1.00 14.14           C  
ATOM   4142  CD2 TYR A 513      -2.913   7.554  -8.149  1.00 12.33           C  
ATOM   4143  CE1 TYR A 513      -5.474   6.681  -8.725  1.00 14.86           C  
ATOM   4144  CE2 TYR A 513      -3.360   6.352  -7.631  1.00 12.85           C  
ATOM   4145  CZ  TYR A 513      -4.638   5.925  -7.929  1.00 15.25           C  
ATOM   4146  OH  TYR A 513      -5.104   4.737  -7.406  1.00 16.49           O  
ATOM   4147  N   ILE A 514      -5.571  11.879  -9.719  1.00  9.66           N  
ATOM   4148  CA  ILE A 514      -6.994  12.194  -9.792  1.00 10.96           C  
ATOM   4149  C   ILE A 514      -7.685  11.222 -10.758  1.00 11.77           C  
ATOM   4150  O   ILE A 514      -7.330  11.121 -11.932  1.00 11.92           O  
ATOM   4151  CB  ILE A 514      -7.287  13.634 -10.227  1.00 10.61           C  
ATOM   4152  CG1 ILE A 514      -6.530  14.642  -9.358  1.00 10.28           C  
ATOM   4153  CG2 ILE A 514      -8.794  13.912 -10.184  1.00  9.47           C  
ATOM   4154  CD1 ILE A 514      -6.770  14.525  -7.869  1.00 10.74           C  
ATOM   4155  N   ILE A 515      -8.660  10.513 -10.212  1.00 11.93           N  
ATOM   4156  CA  ILE A 515      -9.433   9.554 -11.003  1.00 13.12           C  
ATOM   4157  C   ILE A 515     -10.511  10.302 -11.780  1.00 14.07           C  
ATOM   4158  O   ILE A 515     -11.115  11.232 -11.230  1.00 14.94           O  
ATOM   4159  CB  ILE A 515     -10.075   8.512 -10.066  1.00 14.61           C  
ATOM   4160  CG1 ILE A 515      -8.978   7.721  -9.336  1.00 12.86           C  
ATOM   4161  CG2 ILE A 515     -10.989   7.565 -10.834  1.00 16.78           C  
ATOM   4162  CD1 ILE A 515      -9.468   6.978  -8.113  1.00 12.83           C  
ATOM   4163  N   LYS A 516     -10.742   9.917 -13.028  1.00 13.46           N  
ATOM   4164  CA  LYS A 516     -11.783  10.558 -13.834  1.00 18.03           C  
ATOM   4165  C   LYS A 516     -13.105  10.552 -13.063  1.00 18.99           C  
ATOM   4166  O   LYS A 516     -13.514   9.510 -12.533  1.00 20.04           O  
ATOM   4167  CB  LYS A 516     -11.946   9.799 -15.150  1.00 20.05           C  
ATOM   4168  CG  LYS A 516     -13.083  10.276 -16.029  1.00 26.82           C  
ATOM   4169  CD  LYS A 516     -12.587  11.133 -17.178  1.00 37.72           C  
ATOM   4170  CE  LYS A 516     -12.088  10.299 -18.343  1.00 40.02           C  
ATOM   4171  NZ  LYS A 516     -10.726   9.742 -18.119  1.00 44.73           N  
ATOM   4172  N   HIS A 517     -13.765  11.698 -12.988  1.00 20.10           N  
ATOM   4173  CA  HIS A 517     -15.031  11.807 -12.264  1.00 21.88           C  
ATOM   4174  C   HIS A 517     -15.909  12.903 -12.870  1.00 23.05           C  
ATOM   4175  O   HIS A 517     -17.056  13.068 -12.405  1.00 25.20           O  
ATOM   4176  CB  HIS A 517     -14.775  12.107 -10.781  1.00 19.20           C  
ATOM   4177  CG  HIS A 517     -14.202  13.471 -10.526  1.00 18.69           C  
ATOM   4178  ND1 HIS A 517     -12.854  13.754 -10.639  1.00 19.09           N  
ATOM   4179  CD2 HIS A 517     -14.806  14.630 -10.161  1.00 19.83           C  
ATOM   4180  CE1 HIS A 517     -12.649  15.028 -10.355  1.00 18.74           C  
ATOM   4181  NE2 HIS A 517     -13.816  15.578 -10.053  1.00 23.43           N  
ATOM   4182  OXT HIS A 517     -15.407  13.591 -13.789  1.00 21.62           O  
TER    4183      HIS A 517                                                      
ATOM   4184  N   LYS B   1       6.830  16.491  15.121  1.00  5.86           N  
ATOM   4185  CA  LYS B   1       6.360  17.799  14.564  1.00  5.23           C  
ATOM   4186  C   LYS B   1       5.145  18.293  15.332  1.00  5.32           C  
ATOM   4187  O   LYS B   1       4.375  17.490  15.871  1.00  5.87           O  
ATOM   4188  CB  LYS B   1       6.088  17.700  13.071  1.00  9.24           C  
ATOM   4189  CG  LYS B   1       5.241  16.505  12.663  1.00  9.12           C  
ATOM   4190  CD  LYS B   1       5.114  16.407  11.146  1.00  9.51           C  
ATOM   4191  CE  LYS B   1       6.391  15.843  10.528  1.00 12.54           C  
ATOM   4192  NZ  LYS B   1       6.619  14.441  10.998  1.00 13.84           N  
ATOM   4193  N   ALA B   2       5.023  19.608  15.438  1.00  5.39           N  
ATOM   4194  CA  ALA B   2       3.933  20.237  16.176  1.00  6.54           C  
ATOM   4195  C   ALA B   2       2.629  20.182  15.403  1.00  6.76           C  
ATOM   4196  O   ALA B   2       2.574  20.473  14.209  1.00  7.17           O  
ATOM   4197  CB  ALA B   2       4.306  21.692  16.466  1.00  6.19           C  
ATOM   4198  N   LYS B   3       1.547  19.792  16.110  1.00  7.50           N  
ATOM   4199  CA  LYS B   3       0.243  19.726  15.484  1.00  8.96           C  
ATOM   4200  C   LYS B   3      -0.782  20.558  16.264  1.00 12.21           C  
ATOM   4201  O   LYS B   3      -1.856  20.831  15.668  1.00 15.15           O  
ATOM   4202  CB ALYS B   3      -0.248  18.278  15.344  0.50  9.88           C  
ATOM   4203  CB BLYS B   3      -0.270  18.292  15.328  0.50  9.32           C  
ATOM   4204  CG ALYS B   3      -1.495  18.173  14.474  0.50  9.75           C  
ATOM   4205  CG BLYS B   3      -1.212  18.193  14.102  0.50  8.86           C  
ATOM   4206  CD ALYS B   3      -1.436  17.102  13.423  0.50  8.89           C  
ATOM   4207  CD BLYS B   3      -2.132  17.006  14.255  0.50  8.57           C  
ATOM   4208  CE ALYS B   3      -2.446  17.386  12.315  0.50 13.17           C  
ATOM   4209  CE BLYS B   3      -3.237  16.998  13.222  0.50  6.99           C  
ATOM   4210  NZ ALYS B   3      -3.719  17.914  12.873  0.50 14.69           N  
ATOM   4211  NZ BLYS B   3      -2.718  16.865  11.840  0.50  9.67           N  
ATOM   4212  OXT LYS B   3      -0.470  20.951  17.405  1.00 10.04           O  
TER    4213      LYS B   3                                                      
HETATM 4214  U   IUM A 518       9.844  -2.098  13.881  1.00 11.23           U  
HETATM 4215  U   IUM A 519      16.171  -3.994  13.513  1.00 17.21           U  
HETATM 4216  U   IUM A 520      18.148  -4.411  17.113  1.00 18.42           U  
HETATM 4217  U   IUM A 521     -17.986  27.448  15.334  1.00 27.73           U  
HETATM 4218  U   IUM A 522      -1.068  34.780  32.964  1.00 17.35           U  
HETATM 4219  U   IUM A 523     -16.911  15.837 -14.618  0.80 48.24           U  
HETATM 4220  U   IUM A 524     -14.667  18.342 -16.580  0.60 51.98           U  
HETATM 4221  U   IUM A 525     -11.415  17.287 -20.921  1.00 49.59           U  
HETATM 4222  O   HOH A 526       8.391  -2.351  12.222  1.00 13.91           O  
HETATM 4223  O   HOH A 527      11.268  -2.103  15.439  1.00 19.93           O  
HETATM 4224  O   HOH A 528      15.947  -4.103  15.863  1.00 19.43           O  
HETATM 4225  O   HOH A 529      18.102  -2.889  12.982  1.00 20.80           O  
HETATM 4226  O   HOH A 530      16.955  -5.591  18.800  1.00 20.42           O  
HETATM 4227  O   HOH A 531      18.929  -3.757  16.193  1.00  1.70           O  
HETATM 4228  O   HOH A 532     -21.352  25.501  12.459  1.00 72.65           O  
HETATM 4229  O   HOH A 533     -14.899  29.045  16.552  1.00 43.38           O  
HETATM 4230  O   HOH A 534      -2.975  34.453  34.121  1.00 21.35           O  
HETATM 4231  O   HOH A 535       0.492  34.901  32.176  1.00 14.31           O  
HETATM 4232  O   HOH A 536      -1.022  27.195 -12.363  1.00  4.44           O  
HETATM 4233  O   HOH A 537      14.469  15.134   4.667  1.00  6.32           O  
HETATM 4234  O   HOH A 538      13.070  13.567   2.894  1.00  6.60           O  
HETATM 4235  O   HOH A 539      19.049  20.094   6.473  1.00  6.73           O  
HETATM 4236  O   HOH A 540       5.515  15.131  -3.491  1.00  7.22           O  
HETATM 4237  O   HOH A 541      17.616  13.481   4.978  1.00  7.29           O  
HETATM 4238  O   HOH A 542       2.190  16.564   2.240  1.00  7.64           O  
HETATM 4239  O   HOH A 543       2.218   9.706  -0.072  1.00  7.71           O  
HETATM 4240  O   HOH A 544      11.199  13.651  16.775  1.00  7.76           O  
HETATM 4241  O   HOH A 545      11.310  18.291   3.287  1.00  7.83           O  
HETATM 4242  O   HOH A 546       8.380  15.469  -3.329  1.00  7.89           O  
HETATM 4243  O   HOH A 547      10.353  15.127   0.062  1.00  8.02           O  
HETATM 4244  O   HOH A 548      -5.900  25.399 -16.768  1.00  8.49           O  
HETATM 4245  O   HOH A 549      20.068  26.044  14.440  1.00  8.55           O  
HETATM 4246  O   HOH A 550      10.108  13.681  -2.316  1.00  8.61           O  
HETATM 4247  O   HOH A 551       1.162  12.797  -8.352  1.00  8.67           O  
HETATM 4248  O   HOH A 552       3.358  16.873   8.107  1.00  8.68           O  
HETATM 4249  O   HOH A 553      -4.358  27.582  13.794  1.00  8.77           O  
HETATM 4250  O   HOH A 554       7.646  24.485   4.871  1.00  8.91           O  
HETATM 4251  O   HOH A 555      -0.175  15.356   5.113  1.00  8.99           O  
HETATM 4252  O   HOH A 556      -0.357  26.719   4.514  1.00  9.24           O  
HETATM 4253  O   HOH A 557       7.321  11.027  -8.615  1.00  9.53           O  
HETATM 4254  O   HOH A 558       7.836  15.500 -10.228  1.00  9.55           O  
HETATM 4255  O   HOH A 559      -1.538  28.206   2.445  1.00  9.64           O  
HETATM 4256  O   HOH A 560      15.612  14.972  -5.253  1.00  9.74           O  
HETATM 4257  O   HOH A 561      17.417   9.342  20.040  1.00  9.95           O  
HETATM 4258  O   HOH A 562       6.766  30.344  14.817  1.00 10.26           O  
HETATM 4259  O   HOH A 563      15.695  15.384  -8.040  1.00 10.26           O  
HETATM 4260  O   HOH A 564      17.225   5.261  22.043  1.00 10.55           O  
HETATM 4261  O   HOH A 565       9.943  31.117   4.078  1.00 10.86           O  
HETATM 4262  O   HOH A 566       9.970  23.580   3.717  1.00 10.90           O  
HETATM 4263  O   HOH A 567      13.368  23.206  11.093  1.00 10.90           O  
HETATM 4264  O   HOH A 568      -9.632  21.394   9.130  1.00 10.94           O  
HETATM 4265  O   HOH A 569      10.633  25.869  -6.524  1.00 11.03           O  
HETATM 4266  O   HOH A 570      -3.689  29.887  12.676  1.00 11.08           O  
HETATM 4267  O   HOH A 571       5.354   3.932  31.041  1.00 11.11           O  
HETATM 4268  O   HOH A 572      -7.856  23.086  23.393  1.00 11.17           O  
HETATM 4269  O   HOH A 573      10.768  -4.377  13.644  1.00 11.24           O  
HETATM 4270  O   HOH A 574       9.396   5.700  11.044  1.00 11.27           O  
HETATM 4271  O   HOH A 575      -0.472  30.765   2.140  1.00 11.27           O  
HETATM 4272  O   HOH A 576      -7.954  23.582   9.769  1.00 11.31           O  
HETATM 4273  O   HOH A 577      -4.427   6.556  16.415  1.00 11.43           O  
HETATM 4274  O   HOH A 578     -11.182  31.924  22.961  1.00 11.49           O  
HETATM 4275  O   HOH A 579      12.879   1.604  15.520  1.00 11.52           O  
HETATM 4276  O   HOH A 580      -0.261   8.813   0.036  1.00 11.54           O  
HETATM 4277  O   HOH A 581       9.376   6.723   6.925  1.00 11.62           O  
HETATM 4278  O   HOH A 582      10.430  13.942   2.823  1.00 11.63           O  
HETATM 4279  O   HOH A 583       4.097  10.036  30.937  1.00 11.67           O  
HETATM 4280  O   HOH A 584      34.192  15.123  -1.546  1.00 11.77           O  
HETATM 4281  O   HOH A 585      -1.986  17.131   7.690  1.00 11.85           O  
HETATM 4282  O   HOH A 586     -22.008  20.870  -2.934  1.00 11.89           O  
HETATM 4283  O   HOH A 587      14.298  16.848  31.163  1.00 11.93           O  
HETATM 4284  O   HOH A 588      -4.856  17.887   3.302  1.00 12.04           O  
HETATM 4285  O   HOH A 589      -0.963  30.669  28.448  1.00 12.05           O  
HETATM 4286  O   HOH A 590       3.794  -0.498  20.911  1.00 12.15           O  
HETATM 4287  O   HOH A 591      -9.471  11.691  33.093  1.00 12.17           O  
HETATM 4288  O   HOH A 592       0.266  30.931  11.040  1.00 12.29           O  
HETATM 4289  O   HOH A 593      -4.283  19.584  16.288  1.00 12.34           O  
HETATM 4290  O   HOH A 594       1.626  21.818  19.145  1.00 12.47           O  
HETATM 4291  O   HOH A 595     -16.157  14.413 -16.432  1.00 12.50           O  
HETATM 4292  O   HOH A 596       2.472   7.923  31.704  1.00 12.63           O  
HETATM 4293  O   HOH A 597      23.328  23.639  -0.853  1.00 12.68           O  
HETATM 4294  O   HOH A 598       9.058  22.255  18.632  1.00 12.80           O  
HETATM 4295  O   HOH A 599       9.894   9.256  -5.707  1.00 13.05           O  
HETATM 4296  O   HOH A 600       8.547   1.490  25.850  1.00 13.13           O  
HETATM 4297  O   HOH A 601     -12.986  18.893  -4.953  1.00 13.23           O  
HETATM 4298  O   HOH A 602      -4.384  23.398  -7.393  1.00 13.47           O  
HETATM 4299  O   HOH A 603      -7.249  23.735  12.306  1.00 13.67           O  
HETATM 4300  O   HOH A 604       3.636   8.518   2.119  1.00 13.95           O  
HETATM 4301  O   HOH A 605      19.304  -0.614  11.299  1.00 13.96           O  
HETATM 4302  O   HOH A 606      31.229  11.203   8.566  1.00 13.99           O  
HETATM 4303  O   HOH A 607      -6.957   7.515  -1.999  1.00 14.08           O  
HETATM 4304  O   HOH A 608      21.577  25.403  16.852  1.00 14.19           O  
HETATM 4305  O   HOH A 609      -2.160   8.497   9.908  1.00 14.21           O  
HETATM 4306  O   HOH A 610       1.850  14.760   8.424  1.00 14.25           O  
HETATM 4307  O   HOH A 611      27.963   6.701  -3.865  1.00 14.43           O  
HETATM 4308  O   HOH A 612     -13.659  31.355  23.970  1.00 14.50           O  
HETATM 4309  O   HOH A 613       5.625  20.055  24.913  1.00 14.63           O  
HETATM 4310  O   HOH A 614       5.623  -1.841  19.464  1.00 14.75           O  
HETATM 4311  O   HOH A 615      15.545   4.112  -5.595  1.00 14.88           O  
HETATM 4312  O   HOH A 616      10.807   7.107   9.331  1.00 14.98           O  
HETATM 4313  O   HOH A 617      16.213  -4.418  10.994  1.00 15.08           O  
HETATM 4314  O   HOH A 618      25.890   6.985  -5.619  1.00 15.14           O  
HETATM 4315  O   HOH A 619       4.142  20.542  20.574  1.00 15.27           O  
HETATM 4316  O   HOH A 620       9.024  20.739  36.071  1.00 15.27           O  
HETATM 4317  O   HOH A 621       0.127  34.318  35.339  1.00 15.48           O  
HETATM 4318  O   HOH A 622       8.687  12.991   9.714  1.00 15.49           O  
HETATM 4319  O   HOH A 623     -20.884  21.999   4.230  1.00 15.51           O  
HETATM 4320  O   HOH A 624       2.408   0.794  25.286  1.00 15.58           O  
HETATM 4321  O   HOH A 625      13.895  26.270  19.757  1.00 15.68           O  
HETATM 4322  O   HOH A 626      -2.238   4.910   9.886  1.00 15.73           O  
HETATM 4323  O   HOH A 627      11.333  -3.860  11.336  1.00 15.88           O  
HETATM 4324  O   HOH A 628      28.981   3.053   6.620  1.00 15.92           O  
HETATM 4325  O   HOH A 629      17.815   7.271  -9.945  1.00 15.93           O  
HETATM 4326  O   HOH A 630       2.050  -0.723  17.003  1.00 15.97           O  
HETATM 4327  O   HOH A 631       8.300  11.330   5.276  1.00 16.05           O  
HETATM 4328  O   HOH A 632      11.198  21.572  34.970  1.00 16.17           O  
HETATM 4329  O   HOH A 633      16.231   0.239  16.887  1.00 16.25           O  
HETATM 4330  O   HOH A 634      19.793  12.896  27.882  1.00 16.33           O  
HETATM 4331  O   HOH A 635      31.227  19.153   1.347  1.00 16.40           O  
HETATM 4332  O   HOH A 636      26.623  13.504  19.399  1.00 16.43           O  
HETATM 4333  O   HOH A 637      -2.250  19.735   3.881  1.00 16.48           O  
HETATM 4334  O   HOH A 638     -21.947  24.310   7.169  1.00 16.50           O  
HETATM 4335  O   HOH A 639       6.955   8.340  -1.574  1.00 16.58           O  
HETATM 4336  O   HOH A 640       2.786  14.630  32.775  1.00 16.82           O  
HETATM 4337  O   HOH A 641      -6.930   9.212   7.356  1.00 17.00           O  
HETATM 4338  O   HOH A 642       8.785  13.302   7.209  1.00 17.06           O  
HETATM 4339  O   HOH A 643       2.710  12.500  31.047  1.00 17.30           O  
HETATM 4340  O   HOH A 644      -1.816  35.822  16.167  1.00 17.30           O  
HETATM 4341  O   HOH A 645      17.221   2.134  -4.628  1.00 17.32           O  
HETATM 4342  O   HOH A 646       8.709  36.018  -5.980  1.00 17.41           O  
HETATM 4343  O   HOH A 647      21.741   0.199   7.184  1.00 17.63           O  
HETATM 4344  O   HOH A 648      16.453  14.293 -12.623  1.00 17.70           O  
HETATM 4345  O   HOH A 649       9.732  18.523  37.515  1.00 17.79           O  
HETATM 4346  O   HOH A 650      -3.197  18.855 -15.272  1.00 17.89           O  
HETATM 4347  O   HOH A 651      19.027  -6.627  16.060  1.00 17.92           O  
HETATM 4348  O   HOH A 652       6.681   8.938  -7.034  1.00 17.95           O  
HETATM 4349  O   HOH A 653      17.722  26.541  18.051  1.00 17.97           O  
HETATM 4350  O   HOH A 654      11.696  27.407  -8.311  1.00 18.00           O  
HETATM 4351  O   HOH A 655       3.627  34.556  -5.065  1.00 18.02           O  
HETATM 4352  O   HOH A 656      32.565  13.077  10.274  1.00 18.07           O  
HETATM 4353  O   HOH A 657       6.044   8.142   7.568  1.00 18.12           O  
HETATM 4354  O   HOH A 658      17.157  -6.467  12.891  1.00 18.14           O  
HETATM 4355  O   HOH A 659      18.268  17.588  23.178  1.00 18.21           O  
HETATM 4356  O   HOH A 660      24.808  -2.099   6.404  1.00 18.24           O  
HETATM 4357  O   HOH A 661      12.347   0.633   8.358  1.00 18.46           O  
HETATM 4358  O   HOH A 662      16.924  -2.093  17.722  1.00 18.52           O  
HETATM 4359  O   HOH A 663       9.014  23.083  37.589  1.00 18.55           O  
HETATM 4360  O   HOH A 664      14.393  31.736   5.788  1.00 18.61           O  
HETATM 4361  O   HOH A 665      10.165  16.012   4.885  1.00 18.80           O  
HETATM 4362  O   HOH A 666      13.924  -2.197  11.140  1.00 18.95           O  
HETATM 4363  O   HOH A 667     -17.703  28.540   5.210  1.00 19.12           O  
HETATM 4364  O   HOH A 668       3.138   1.998  15.365  1.00 19.24           O  
HETATM 4365  O   HOH A 669       9.640  29.337  -8.414  1.00 19.28           O  
HETATM 4366  O   HOH A 670     -10.471  29.132   0.304  1.00 19.37           O  
HETATM 4367  O   HOH A 671       0.687  11.382  32.370  1.00 19.38           O  
HETATM 4368  O   HOH A 672      13.744  22.906  29.116  1.00 19.43           O  
HETATM 4369  O   HOH A 673      27.398  15.872  20.888  1.00 19.46           O  
HETATM 4370  O   HOH A 674     -16.534  30.023   7.070  1.00 19.54           O  
HETATM 4371  O   HOH A 675      29.686  17.726  21.177  1.00 19.59           O  
HETATM 4372  O   HOH A 676      11.630  10.261 -13.886  1.00 19.63           O  
HETATM 4373  O   HOH A 677      11.685  31.880   7.225  1.00 19.63           O  
HETATM 4374  O   HOH A 678      16.236  -1.987  10.753  1.00 19.64           O  
HETATM 4375  O   HOH A 679     -21.361  19.705   6.262  1.00 19.74           O  
HETATM 4376  O   HOH A 680      -4.483  36.493  18.476  1.00 19.79           O  
HETATM 4377  O   HOH A 681      30.975  18.763   8.843  1.00 19.81           O  
HETATM 4378  O   HOH A 682       5.053  -5.714  22.685  1.00 19.92           O  
HETATM 4379  O   HOH A 683     -12.144   8.778   0.148  1.00 19.93           O  
HETATM 4380  O   HOH A 684      -1.264  32.888  27.155  1.00 19.96           O  
HETATM 4381  O   HOH A 685      -8.629  27.650  42.507  1.00 19.96           O  
HETATM 4382  O   HOH A 686     -15.632  27.507  29.673  1.00 20.02           O  
HETATM 4383  O   HOH A 687      -0.637  15.025   8.765  1.00 20.08           O  
HETATM 4384  O   HOH A 688      -1.862   8.330   6.604  1.00 20.11           O  
HETATM 4385  O   HOH A 689     -10.203   8.429  -2.322  1.00 20.13           O  
HETATM 4386  O   HOH A 690       0.987   5.972  -5.634  1.00 20.16           O  
HETATM 4387  O   HOH A 691       7.926  -1.942  29.598  1.00 20.19           O  
HETATM 4388  O   HOH A 692       1.531  14.623  11.143  1.00 20.42           O  
HETATM 4389  O   HOH A 693      -2.039  36.832  29.019  1.00 20.55           O  
HETATM 4390  O   HOH A 694      -0.024  13.675 -15.209  1.00 20.62           O  
HETATM 4391  O   HOH A 695      16.813  -3.588   8.929  1.00 20.63           O  
HETATM 4392  O   HOH A 696      19.239  32.035   9.372  1.00 20.74           O  
HETATM 4393  O   HOH A 697      16.004  35.676  -8.426  1.00 20.78           O  
HETATM 4394  O   HOH A 698     -12.570  13.995 -14.472  1.00 21.00           O  
HETATM 4395  O   HOH A 699     -17.040  23.382  24.037  1.00 21.18           O  
HETATM 4396  O   HOH A 700     -11.510   4.724 -13.254  1.00 21.28           O  
HETATM 4397  O   HOH A 701      15.364  23.384  26.024  1.00 21.30           O  
HETATM 4398  O   HOH A 702     -13.012  10.085  33.421  1.00 21.34           O  
HETATM 4399  O   HOH A 703       5.078  35.349   0.549  1.00 21.39           O  
HETATM 4400  O   HOH A 704      17.235   8.700  36.057  1.00 21.49           O  
HETATM 4401  O   HOH A 705      31.910   5.247   4.794  1.00 21.52           O  
HETATM 4402  O   HOH A 706     -12.595  11.589  20.367  1.00 21.79           O  
HETATM 4403  O   HOH A 707       2.980   7.357 -12.621  1.00 21.96           O  
HETATM 4404  O   HOH A 708      35.205   9.538   7.930  1.00 22.01           O  
HETATM 4405  O   HOH A 709       0.667  11.883  39.268  1.00 22.04           O  
HETATM 4406  O   HOH A 710     -15.690  15.644  35.370  1.00 22.30           O  
HETATM 4407  O   HOH A 711      20.323   0.141   1.019  1.00 22.36           O  
HETATM 4408  O   HOH A 712      32.760  18.039   5.878  1.00 22.40           O  
HETATM 4409  O   HOH A 713       7.812  15.543   6.866  1.00 22.43           O  
HETATM 4410  O   HOH A 714       3.207   6.833  34.389  1.00 22.57           O  
HETATM 4411  O   HOH A 715      27.554  -1.168  17.413  1.00 22.57           O  
HETATM 4412  O   HOH A 716      30.347  13.936  19.633  1.00 22.58           O  
HETATM 4413  O   HOH A 717     -17.123  18.087  -4.835  1.00 22.71           O  
HETATM 4414  O   HOH A 718      -8.838  30.651   8.357  1.00 22.74           O  
HETATM 4415  O   HOH A 719      18.355  11.509  22.923  1.00 22.74           O  
HETATM 4416  O   HOH A 720      28.468  26.755  16.828  1.00 22.76           O  
HETATM 4417  O   HOH A 721     -19.101  30.462  14.370  1.00 22.79           O  
HETATM 4418  O   HOH A 722      10.442  28.236  16.216  1.00 22.94           O  
HETATM 4419  O   HOH A 723      12.166  23.180 -13.149  1.00 22.96           O  
HETATM 4420  O   HOH A 724      23.300  -0.706  19.709  1.00 22.98           O  
HETATM 4421  O   HOH A 725       7.067  18.985  21.933  1.00 22.99           O  
HETATM 4422  O   HOH A 726      13.132  24.703  27.245  1.00 22.99           O  
HETATM 4423  O   HOH A 727      -4.966  27.719  -6.455  1.00 23.12           O  
HETATM 4424  O   HOH A 728       8.615  20.956  39.861  1.00 23.21           O  
HETATM 4425  O   HOH A 729      -8.932  17.091  -8.114  1.00 23.24           O  
HETATM 4426  O   HOH A 730       4.896  35.427  20.166  1.00 23.27           O  
HETATM 4427  O   HOH A 731      19.361  -0.240   8.596  1.00 23.28           O  
HETATM 4428  O   HOH A 732      -0.310   7.295   2.259  1.00 23.33           O  
HETATM 4429  O   HOH A 733      -5.679  33.837  14.276  1.00 23.42           O  
HETATM 4430  O   HOH A 734      12.699  28.401  18.082  1.00 23.44           O  
HETATM 4431  O   HOH A 735      11.515   0.549  17.348  1.00 23.51           O  
HETATM 4432  O   HOH A 736      -6.656  24.001  -8.620  1.00 23.67           O  
HETATM 4433  O   HOH A 737     -11.722  27.268  34.404  1.00 23.75           O  
HETATM 4434  O   HOH A 738      10.394  34.427   1.696  1.00 23.84           O  
HETATM 4435  O   HOH A 739     -10.511  16.633 -15.756  1.00 23.89           O  
HETATM 4436  O   HOH A 740      -8.306  14.211  12.797  1.00 23.91           O  
HETATM 4437  O   HOH A 741      20.146  25.657  19.097  1.00 24.20           O  
HETATM 4438  O   HOH A 742      21.098  26.000  -6.980  1.00 24.46           O  
HETATM 4439  O   HOH A 743      -0.967  -0.491  35.153  1.00 24.46           O  
HETATM 4440  O   HOH A 744     -10.160   9.195  32.348  1.00 24.49           O  
HETATM 4441  O   HOH A 745      -7.872  30.516   1.123  1.00 24.50           O  
HETATM 4442  O   HOH A 746     -17.872  27.423   0.542  1.00 24.53           O  
HETATM 4443  O   HOH A 747      -2.903  33.181   9.884  1.00 24.56           O  
HETATM 4444  O   HOH A 748       9.084   2.883  10.660  1.00 24.66           O  
HETATM 4445  O   HOH A 749      20.648  -6.248  19.149  1.00 24.72           O  
HETATM 4446  O   HOH A 750     -16.817  29.146   2.769  1.00 24.84           O  
HETATM 4447  O   HOH A 751       7.892  31.510  12.836  1.00 24.91           O  
HETATM 4448  O   HOH A 752       5.725  22.643 -14.092  1.00 24.98           O  
HETATM 4449  O   HOH A 753     -11.321  14.454 -17.200  1.00 25.06           O  
HETATM 4450  O   HOH A 754      -0.177   0.917  28.982  1.00 25.21           O  
HETATM 4451  O   HOH A 755      13.771  26.681  -9.948  1.00 25.31           O  
HETATM 4452  O   HOH A 756      20.554  16.639  32.479  1.00 25.36           O  
HETATM 4453  O   HOH A 757      10.780   7.986 -12.745  1.00 25.41           O  
HETATM 4454  O   HOH A 758      -3.580  17.898 -17.838  1.00 25.44           O  
HETATM 4455  O   HOH A 759       4.023  32.820   6.322  1.00 25.69           O  
HETATM 4456  O   HOH A 760      -0.950   7.103  39.886  1.00 25.73           O  
HETATM 4457  O   HOH A 761      20.923  13.743  33.686  1.00 25.82           O  
HETATM 4458  O   HOH A 762       7.395  21.216  42.280  1.00 25.85           O  
HETATM 4459  O   HOH A 763      10.098  30.350  11.624  1.00 26.25           O
[truncated: 27,460 more chars]
