# Supplementary material for: FastGrow: on-the-fly growing and its application to DYRK1A
Source: J Comput Aided Mol Des. 2022 Aug 22;36(9):639–51. doi: 10.1007/s10822-022-00469-y (PMC9512872; doi:10.1007/s10822-022-00469-y)
Supplement: Supplementary file 3 — (zip 300339 KB) [file 10822_2022_469_MOESM3_ESM.zip › validation_sets/cross_growing/1b3f_1jet/1jet_ligand.sdf]

LYS_B_1_ALA_B_2_LYS_B_3
          08242117043D 1   1.00000     0.00000     0
            
 56 55  0  0  0  0            999 V2000
    6.8299   16.4914   15.1212 N   0  0  0  0  0  0  0  0  0  0  0  0
    6.3599   17.7988   14.5644 C   0  0  2  0  0  0  0  0  0  0  0  0
    5.1453   18.2933   15.3325 C   0  0  0  0  0  0  0  0  0  0  0  0
    4.3748   17.4898   15.8711 O   0  0  0  0  0  0  0  0  0  0  0  0
    6.0882   17.6999   13.0707 C   0  0  0  0  0  0  0  0  0  0  0  0
    5.2409   16.5053   12.6629 C   0  0  0  0  0  0  0  0  0  0  0  0
    5.1144   16.4072   11.1465 C   0  0  0  0  0  0  0  0  0  0  0  0
    6.3906   15.8434   10.5278 C   0  0  0  0  0  0  0  0  0  0  0  0
    6.6193   14.4414   10.9983 N   0  3  0  0  0  0  0  0  0  0  0  0
    6.9995   16.5884   16.1019 H   0  0  0  0  0  0  0  0  0  0  0  0
    6.1290   15.7941   14.9715 H   0  0  0  0  0  0  0  0  0  0  0  0
    7.0936   18.4655   14.6956 H   0  0  0  0  0  0  0  0  0  0  0  0
    6.9665   17.6364   12.5969 H   0  0  0  0  0  0  0  0  0  0  0  0
    5.6139   18.5320   12.7836 H   0  0  0  0  0  0  0  0  0  0  0  0
    4.3284   16.6023   13.0602 H   0  0  0  0  0  0  0  0  0  0  0  0
    5.6679   15.6698   13.0088 H   0  0  0  0  0  0  0  0  0  0  0  0
    4.9447   17.3190   10.7726 H   0  0  0  0  0  0  0  0  0  0  0  0
    4.3479   15.8062   10.9202 H   0  0  0  0  0  0  0  0  0  0  0  0
    7.1674   16.4128   10.7972 H   0  0  0  0  0  0  0  0  0  0  0  0
    6.3041   15.8473    9.5316 H   0  0  0  0  0  0  0  0  0  0  0  0
    7.4575   14.0841   10.5862 H   0  0  0  0  0  0  0  0  0  0  0  0
    6.7083   14.4343   11.9943 H   0  0  0  0  0  0  0  0  0  0  0  0
    5.8450   13.8688   10.7287 H   0  0  0  0  0  0  0  0  0  0  0  0
    5.0233   19.6082   15.4379 N   0  0  0  0  0  0  0  0  0  0  0  0
    3.9332   20.2366   16.1763 C   0  0  2  0  0  0  0  0  0  0  0  0
    2.6290   20.1820   15.4035 C   0  0  0  0  0  0  0  0  0  0  0  0
    2.5739   20.4733   14.2095 O   0  0  0  0  0  0  0  0  0  0  0  0
    4.3057   21.6918   16.4664 C   0  0  0  0  0  0  0  0  0  0  0  0
    5.7039   20.1918   14.9948 H   0  0  0  0  0  0  0  0  0  0  0  0
    3.8132   19.7556   17.0448 H   0  0  0  0  0  0  0  0  0  0  0  0
    3.5637   22.1312   16.9728 H   0  0  0  0  0  0  0  0  0  0  0  0
    5.1433   21.7190   17.0119 H   0  0  0  0  0  0  0  0  0  0  0  0
    4.4534   22.1763   15.6042 H   0  0  0  0  0  0  0  0  0  0  0  0
    1.5473   19.7925   16.1100 N   0  0  0  0  0  0  0  0  0  0  0  0
    0.2428   19.7256   15.4842 C   0  0  2  0  0  0  0  0  0  0  0  0
   -0.7816   20.5579   16.2636 C   0  0  0  0  0  0  0  0  0  0  0  0
   -1.8561   20.8308   15.6684 O   0  0  0  0  0  0  0  0  0  0  0  0
   -0.2480   18.2783   15.3440 C   0  0  0  0  0  0  0  0  0  0  0  0
   -1.4953   18.1728   14.4736 C   0  0  0  0  0  0  0  0  0  0  0  0
   -1.4357   17.1018   13.4231 C   0  0  0  0  0  0  0  0  0  0  0  0
   -2.4456   17.3856   12.3155 C   0  0  0  0  0  0  0  0  0  0  0  0
   -3.7193   17.9135   12.8731 N   0  3  0  0  0  0  0  0  0  0  0  0
   -0.4695   20.9505   17.4052 O   0  5  0  0  0  0  0  0  0  0  0  0
    1.6473   19.5478   17.0745 H   0  0  0  0  0  0  0  0  0  0  0  0
    0.3213   20.1145   14.5662 H   0  0  0  0  0  0  0  0  0  0  0  0
   -0.4594   17.9207   16.2537 H   0  0  0  0  0  0  0  0  0  0  0  0
    0.4796   17.7303   14.9313 H   0  0  0  0  0  0  0  0  0  0  0  0
   -1.6314   19.0514   14.0159 H   0  0  0  0  0  0  0  0  0  0  0  0
   -2.2760   17.9827   15.0689 H   0  0  0  0  0  0  0  0  0  0  0  0
   -1.6454   16.2180   13.8414 H   0  0  0  0  0  0  0  0  0  0  0  0
   -0.5160   17.0754   13.0314 H   0  0  0  0  0  0  0  0  0  0  0  0
   -2.6330   16.5377   11.8195 H   0  0  0  0  0  0  0  0  0  0  0  0
   -2.0597   18.0610   11.6871 H   0  0  0  0  0  0  0  0  0  0  0  0
   -4.3616   18.0905   12.1274 H   0  0  0  0  0  0  0  0  0  0  0  0
   -4.1130   17.2409   13.4996 H   0  0  0  0  0  0  0  0  0  0  0  0
   -3.5396   18.7641   13.3672 H   0  0  0  0  0  0  0  0  0  0  0  0
  1  2  1  0  0  0  0
  2  5  1  0  0  0  0
  2  3  1  0  0  0  0
  5  6  1  0  0  0  0
  6  7  1  0  0  0  0
  7  8  1  0  0  0  0
  8  9  1  0  0  0  0
  3  4  2  0  0  0  0
  1 10  1  0  0  0  0
  1 11  1  0  0  0  0
  2 12  1  0  0  0  0
  3 24  1  0  0  0  0
  5 13  1  0  0  0  0
  5 14  1  0  0  0  0
  6 15  1  0  0  0  0
  6 16  1  0  0  0  0
  7 17  1  0  0  0  0
  7 18  1  0  0  0  0
  8 19  1  0  0  0  0
  8 20  1  0  0  0  0
  9 21  1  0  0  0  0
  9 22  1  0  0  0  0
  9 23  1  0  0  0  0
 24 25  1  0  0  0  0
 25 28  1  0  0  0  0
 25 26  1  0  0  0  0
 26 27  2  0  0  0  0
 28 33  1  0  0  0  0
 24 29  1  0  0  0  0
 25 30  1  0  0  0  0
 26 34  1  0  0  0  0
 28 31  1  0  0  0  0
 28 32  1  0  0  0  0
 34 35  1  0  0  0  0
 35 38  1  0  0  0  0
 35 36  1  0  0  0  0
 38 39  1  0  0  0  0
 39 40  1  0  0  0  0
 40 41  1  0  0  0  0
 41 42  1  0  0  0  0
 36 37  2  0  0  0  0
 36 43  1  0  0  0  0
 42 56  1  0  0  0  0
 34 44  1  0  0  0  0
 35 45  1  0  0  0  0
 38 46  1  0  0  0  0
 38 47  1  0  0  0  0
 39 48  1  0  0  0  0
 39 49  1  0  0  0  0
 40 50  1  0  0  0  0
 40 51  1  0  0  0  0
 41 52  1  0  0  0  0
 41 53  1  0  0  0  0
 42 54  1  0  0  0  0
 42 55  1  0  0  0  0
M  CHG  3   9   1  42   1  43  -1
M  END
$$$$
