# Supplementary material for: FastGrow: on-the-fly growing and its application to DYRK1A
Source: J Comput Aided Mol Des. 2022 Aug 22;36(9):639–51. doi: 10.1007/s10822-022-00469-y (PMC9512872; doi:10.1007/s10822-022-00469-y)
Supplement: Supplementary file 3 — (zip 300339 KB) [file 10822_2022_469_MOESM3_ESM.zip › validation_sets/cross_growing/1b3f_1jet/1b3f_core.sdf]

1b3f
          08242119173D 1   1.00000     0.00000     0
            
 57 56  0  0  0  0            999 V2000
   -0.6730   21.1220   17.1810 O   0  5  0  0  0  0  0  0  0  0  0  0
   -1.8330   21.1520   15.3540 O   0  0  0  0  0  0  0  0  0  0  0  0
    4.3320   17.5910   15.8510 O   0  0  0  0  0  0  0  0  0  0  0  0
    2.6300   20.5190   14.2370 O   0  0  0  0  0  0  0  0  0  0  0  0
    6.9140   16.6450   15.2960 N   0  3  0  0  0  0  0  0  0  0  0  0
    6.6160   14.6150   10.9480 N   0  3  0  0  0  0  0  0  0  0  0  0
   -3.3780   17.5310   11.9980 N   0  3  0  0  0  0  0  0  0  0  0  0
    1.4200   19.8270   16.0570 N   0  0  0  0  0  0  0  0  0  0  0  0
    5.0070   19.7440   15.6040 N   0  0  0  0  0  0  0  0  0  0  0  0
   -0.8520   20.7630   16.0080 C   0  0  0  0  0  0  0  0  0  0  0  0
    5.1480   18.4300   15.4470 C   0  0  0  0  0  0  0  0  0  0  0  0
    2.5570   20.1930   15.4230 C   0  0  0  0  0  0  0  0  0  0  0  0
    6.4130   17.9440   14.7500 C   0  0  2  0  0  0  0  0  0  0  0  0
    0.1640   19.8440   15.3010 C   0  0  2  0  0  0  0  0  0  0  0  0
    3.8060   20.2520   16.2970 C   0  0  2  0  0  0  0  0  0  0  0  0
    6.5930   16.0980   10.6610 C   0  0  0  0  0  0  0  0  0  0  0  0
   -3.6670   17.2530   13.4280 C   0  0  0  0  0  0  0  0  0  0  0  0
    3.9920   21.7460   16.6740 C   0  0  0  0  0  0  0  0  0  0  0  0
    6.2200   17.9060   13.2230 C   0  0  0  0  0  0  0  0  0  0  0  0
   -0.4780   18.4580   15.1660 C   0  0  0  0  0  0  0  0  0  0  0  0
    5.2800   16.7040   11.2170 C   0  0  0  0  0  0  0  0  0  0  0  0
   -2.4430   17.2120   14.2930 C   0  0  0  0  0  0  0  0  0  0  0  0
    5.2860   16.7890   12.7530 C   0  0  0  0  0  0  0  0  0  0  0  0
   -1.5920   18.4640   14.1110 C   0  0  0  0  0  0  0  0  0  0  0  0
    7.7485   16.3719   14.8009 H   0  0  0  0  0  0  0  0  0  0  0  0
    6.2069   15.9362   15.1790 H   0  0  0  0  0  0  0  0  0  0  0  0
    7.1244   16.7512   16.2760 H   0  0  0  0  0  0  0  0  0  0  0  0
    7.4689   14.2163   10.5879 H   0  0  0  0  0  0  0  0  0  0  0  0
    5.8255   14.1745   10.5040 H   0  0  0  0  0  0  0  0  0  0  0  0
    6.5690   14.4646   11.9436 H   0  0  0  0  0  0  0  0  0  0  0  0
   -4.2410   17.5442   11.4772 H   0  0  0  0  0  0  0  0  0  0  0  0
   -2.7751   16.8114   11.6310 H   0  0  0  0  0  0  0  0  0  0  0  0
   -2.9219   18.4261   11.9152 H   0  0  0  0  0  0  0  0  0  0  0  0
    1.4355   19.5514   17.0182 H   0  0  0  0  0  0  0  0  0  0  0  0
    5.7014   20.3756   15.2591 H   0  0  0  0  0  0  0  0  0  0  0  0
    7.1948   18.6904   14.9541 H   0  0  0  0  0  0  0  0  0  0  0  0
    0.3721   20.2354   14.2943 H   0  0  0  0  0  0  0  0  0  0  0  0
    3.6459   19.6534   17.2058 H   0  0  0  0  0  0  0  0  0  0  0  0
    7.4549   16.5799   11.1457 H   0  0  0  0  0  0  0  0  0  0  0  0
    6.6435   16.2633    9.5747 H   0  0  0  0  0  0  0  0  0  0  0  0
   -4.3340   18.0412   13.8071 H   0  0  0  0  0  0  0  0  0  0  0  0
   -4.1739   16.2792   13.4969 H   0  0  0  0  0  0  0  0  0  0  0  0
    3.0239   22.1680   16.9816 H   0  0  0  0  0  0  0  0  0  0  0  0
    4.3721   22.2979   15.8017 H   0  0  0  0  0  0  0  0  0  0  0  0
    7.2029   17.7593   12.7514 H   0  0  0  0  0  0  0  0  0  0  0  0
    5.7991   18.8700   12.9012 H   0  0  0  0  0  0  0  0  0  0  0  0
   -0.9042   18.1637   16.1364 H   0  0  0  0  0  0  0  0  0  0  0  0
    0.2935   17.7323   14.8692 H   0  0  0  0  0  0  0  0  0  0  0  0
    5.1552   17.7168   10.8063 H   0  0  0  0  0  0  0  0  0  0  0  0
    4.4364   16.0733   10.9001 H   0  0  0  0  0  0  0  0  0  0  0  0
   -2.7513   17.1386   15.3463 H   0  0  0  0  0  0  0  0  0  0  0  0
   -1.8439   16.3296   14.0239 H   0  0  0  0  0  0  0  0  0  0  0  0
    4.2658   16.9964   13.1082 H   0  0  0  0  0  0  0  0  0  0  0  0
    5.6308   15.8302   13.1674 H   0  0  0  0  0  0  0  0  0  0  0  0
   -1.1487   18.4673   13.1043 H   0  0  0  0  0  0  0  0  0  0  0  0
   -2.2183   19.3592   14.2388 H   0  0  0  0  0  0  0  0  0  0  0  0
    4.9770   21.8690   17.8130 R#  0  0  0  0  0  0  0  0  0  0  0  0
  1 10  1  0  0  0  0
  2 10  2  0  0  0  0
  3 11  2  0  0  0  0
  4 12  2  0  0  0  0
  5 13  1  0  0  0  0
  5 25  1  0  0  0  0
  5 26  1  0  0  0  0
  5 27  1  0  0  0  0
  6 16  1  0  0  0  0
  6 28  1  0  0  0  0
  6 29  1  0  0  0  0
  6 30  1  0  0  0  0
  7 17  1  0  0  0  0
  7 31  1  0  0  0  0
  7 32  1  0  0  0  0
  7 33  1  0  0  0  0
  8 12  1  0  0  0  0
  8 14  1  0  0  0  0
  8 34  1  0  0  0  0
  9 11  1  0  0  0  0
  9 15  1  0  0  0  0
  9 35  1  0  0  0  0
 10 14  1  0  0  0  0
 11 13  1  0  0  0  0
 12 15  1  0  0  0  0
 18 57  1  0  0  0  0
 13 19  1  0  0  0  0
 13 36  1  0  0  0  0
 14 20  1  0  0  0  0
 14 37  1  0  0  0  0
 15 18  1  0  0  0  0
 15 38  1  0  0  0  0
 16 21  1  0  0  0  0
 16 39  1  0  0  0  0
 16 40  1  0  0  0  0
 17 22  1  0  0  0  0
 17 41  1  0  0  0  0
 17 42  1  0  0  0  0
 18 43  1  0  0  0  0
 18 44  1  0  0  0  0
 19 23  1  0  0  0  0
 19 45  1  0  0  0  0
 19 46  1  0  0  0  0
 20 24  1  0  0  0  0
 20 47  1  0  0  0  0
 20 48  1  0  0  0  0
 21 23  1  0  0  0  0
 21 49  1  0  0  0  0
 21 50  1  0  0  0  0
 22 24  1  0  0  0  0
 22 51  1  0  0  0  0
 22 52  1  0  0  0  0
 23 53  1  0  0  0  0
 23 54  1  0  0  0  0
 24 55  1  0  0  0  0
 24 56  1  0  0  0  0
M  CHG  4   1  -1   5   1   6   1   7   1
M  RGP  1  57  57
M  END
> <distance>
0.380057

> <angle>
2.8122

$$$$
