# Supplementary material for: FastGrow: on-the-fly growing and its application to DYRK1A
Source: J Comput Aided Mol Des. 2022 Aug 22;36(9):639–51. doi: 10.1007/s10822-022-00469-y (PMC9512872; doi:10.1007/s10822-022-00469-y)
Supplement: Supplementary file 3 — (zip 300339 KB) [file 10822_2022_469_MOESM3_ESM.zip › validation_sets/cross_growing/1b3f_1jet/1b3f_frag.sdf]

1b3f
          08242119173D 1   1.00000     0.00000     0
            
  9  9  0  0  0  0            999 V2000
    6.7560   22.3220   19.0340 N   0  0  0  0  0  0  0  0  0  0  0  0
    4.8140   21.3600   19.0710 N   0  0  0  0  0  0  0  0  0  0  0  0
    4.9770   21.8690   17.8130 C   0  0  0  0  0  0  0  0  0  0  0  0
    5.8910   21.6470   19.7900 C   0  0  0  0  0  0  0  0  0  0  0  0
    6.1940   22.4580   17.7740 C   0  0  0  0  0  0  0  0  0  0  0  0
    3.9906   20.8394   19.4055 H   0  0  0  0  0  0  0  0  0  0  0  0
    6.0441   21.3741   20.8331 H   0  0  0  0  0  0  0  0  0  0  0  0
    6.6476   22.9476   16.9135 H   0  0  0  0  0  0  0  0  0  0  0  0
    3.9920   21.7460   16.6740 R#  0  0  0  0  0  0  0  0  0  0  0  0
  1  4  2  0  0  0  0
  1  5  1  0  0  0  0
  2  3  1  0  0  0  0
  2  4  1  0  0  0  0
  2  6  1  0  0  0  0
  3  5  2  0  0  0  0
  3  9  1  0  0  0  0
  4  7  1  0  0  0  0
  5  8  1  0  0  0  0
M  RGP  1   9   9
M  END
> <distance>
0.380057

> <angle>
2.8122

$$$$
