# Supplementary material for: FastGrow: on-the-fly growing and its application to DYRK1A
Source: J Comput Aided Mol Des. 2022 Aug 22;36(9):639–51. doi: 10.1007/s10822-022-00469-y (PMC9512872; doi:10.1007/s10822-022-00469-y)
Supplement: Supplementary file 3 — (zip 300339 KB) [file 10822_2022_469_MOESM3_ESM.zip › validation_sets/cross_growing/1b3f_1jet/1jet_clean.pdb]

HEADER                                                        1JET
ATOM      1  N   ALA A   1       3.738   8.366  -8.327  1.00  0.00           N  
ATOM      2  CA  ALA A   1       2.432   7.677  -8.142  1.00  0.00           C  
ATOM      3  C   ALA A   1       2.407   6.350  -8.894  1.00  0.00           C  
ATOM      4  O   ALA A   1       3.013   6.218  -9.965  1.00  0.00           O  
ATOM      5  CB  ALA A   1       1.288   8.570  -8.621  1.00  0.00           C  
ATOM      6  H   ALA A   1       3.767   9.286  -8.719  1.00  0.00           H  
ATOM      7  HA  ALA A   1       2.305   7.493  -7.167  1.00  0.00           H  
ATOM      8  HB1 ALA A   1       0.418   8.095  -8.491  1.00  0.00           H  
ATOM      9  HB2 ALA A   1       1.286   9.420  -8.094  1.00  0.00           H  
ATOM     10  HB3 ALA A   1       1.412   8.779  -9.591  1.00  0.00           H  
ATOM     11  N   ASP A   2       1.719   5.371  -8.327  1.00  0.00           N  
ATOM     12  CA  ASP A   2       1.583   4.065  -8.983  1.00  0.00           C  
ATOM     13  C   ASP A   2       0.094   3.864  -9.277  1.00  0.00           C  
ATOM     14  O   ASP A   2      -0.654   3.435  -8.403  1.00  0.00           O  
ATOM     15  CB  ASP A   2       2.144   2.937  -8.142  1.00  0.00           C  
ATOM     16  CG  ASP A   2       3.662   2.850  -8.219  1.00  0.00           C  
ATOM     17  OD1 ASP A   2       4.210   2.980  -9.337  1.00  0.00           O  
ATOM     18  OD2 ASP A   2       4.290   2.660  -7.156  1.00  0.00           O  
ATOM     19  H   ASP A   2       1.286   5.524  -7.439  1.00  0.00           H  
ATOM     20  HA  ASP A   2       2.078   4.092  -9.851  1.00  0.00           H  
ATOM     21  HB2 ASP A   2       1.757   2.073  -8.465  1.00  0.00           H  
ATOM     22  HB3 ASP A   2       1.879   3.085  -7.189  1.00  0.00           H  
ATOM     23  N   VAL A   3      -0.308   4.258 -10.477  1.00  0.00           N  
ATOM     24  CA  VAL A   3      -1.712   4.164 -10.882  1.00  0.00           C  
ATOM     25  C   VAL A   3      -2.087   2.737 -11.254  1.00  0.00           C  
ATOM     26  O   VAL A   3      -1.570   2.148 -12.205  1.00  0.00           O  
ATOM     27  CB  VAL A   3      -1.999   5.118 -12.059  1.00  0.00           C  
ATOM     28  CG1 VAL A   3      -3.471   5.105 -12.433  1.00  0.00           C  
ATOM     29  CG2 VAL A   3      -1.537   6.535 -11.718  1.00  0.00           C  
ATOM     30  H   VAL A   3       0.363   4.628 -11.120  1.00  0.00           H  
ATOM     31  HA  VAL A   3      -2.280   4.444 -10.108  1.00  0.00           H  
ATOM     32  HB  VAL A   3      -1.475   4.802 -12.850  1.00  0.00           H  
ATOM     33 HG11 VAL A   3      -3.626   5.731 -13.197  1.00  0.00           H  
ATOM     34 HG12 VAL A   3      -3.739   4.180 -12.701  1.00  0.00           H  
ATOM     35 HG13 VAL A   3      -4.017   5.396 -11.647  1.00  0.00           H  
ATOM     36 HG21 VAL A   3      -1.729   7.143 -12.489  1.00  0.00           H  
ATOM     37 HG22 VAL A   3      -2.026   6.859 -10.908  1.00  0.00           H  
ATOM     38 HG23 VAL A   3      -0.554   6.530 -11.534  1.00  0.00           H  
ATOM     39  N   PRO A   4      -2.985   2.153 -10.476  1.00  0.00           N  
ATOM     40  CA  PRO A   4      -3.470   0.803 -10.680  1.00  0.00           C  
ATOM     41  C   PRO A   4      -3.937   0.602 -12.115  1.00  0.00           C  
ATOM     42  O   PRO A   4      -4.541   1.500 -12.717  1.00  0.00           O  
ATOM     43  CB  PRO A   4      -4.628   0.573  -9.690  1.00  0.00           C  
ATOM     44  CG  PRO A   4      -4.423   1.685  -8.692  1.00  0.00           C  
ATOM     45  CD  PRO A   4      -3.631   2.802  -9.338  1.00  0.00           C  
ATOM     46  HA  PRO A   4      -2.734   0.156 -10.481  1.00  0.00           H  
ATOM     47  HB2 PRO A   4      -5.515   0.654 -10.145  1.00  0.00           H  
ATOM     48  HB3 PRO A   4      -4.558  -0.324  -9.253  1.00  0.00           H  
ATOM     49  HG2 PRO A   4      -5.312   2.035  -8.395  1.00  0.00           H  
ATOM     50  HG3 PRO A   4      -3.921   1.335  -7.901  1.00  0.00           H  
ATOM     51  HD2 PRO A   4      -4.235   3.538  -9.643  1.00  0.00           H  
ATOM     52  HD3 PRO A   4      -2.951   3.170  -8.704  1.00  0.00           H  
ATOM     53  N   ALA A   5      -3.633  -0.567 -12.676  1.00  0.00           N  
ATOM     54  CA  ALA A   5      -4.056  -0.872 -14.047  1.00  0.00           C  
ATOM     55  C   ALA A   5      -5.574  -0.728 -14.120  1.00  0.00           C  
ATOM     56  O   ALA A   5      -6.266  -1.129 -13.172  1.00  0.00           O  
ATOM     57  CB  ALA A   5      -3.648  -2.281 -14.427  1.00  0.00           C  
ATOM     58  H   ALA A   5      -3.111  -1.244 -12.157  1.00  0.00           H  
ATOM     59  HA  ALA A   5      -3.631  -0.222 -14.677  1.00  0.00           H  
ATOM     60  HB1 ALA A   5      -3.943  -2.473 -15.363  1.00  0.00           H  
ATOM     61  HB2 ALA A   5      -2.654  -2.368 -14.367  1.00  0.00           H  
ATOM     62  HB3 ALA A   5      -4.078  -2.933 -13.802  1.00  0.00           H  
ATOM     63  N   GLY A   6      -6.083  -0.125 -15.191  1.00  0.00           N  
ATOM     64  CA  GLY A   6      -7.513   0.044 -15.331  1.00  0.00           C  
ATOM     65  C   GLY A   6      -8.136   1.278 -14.744  1.00  0.00           C  
ATOM     66  O   GLY A   6      -9.332   1.523 -15.041  1.00  0.00           O  
ATOM     67  H   GLY A   6      -5.472   0.215 -15.906  1.00  0.00           H  
ATOM     68  HA2 GLY A   6      -7.950  -0.745 -14.898  1.00  0.00           H  
ATOM     69  HA3 GLY A   6      -7.718   0.043 -16.310  1.00  0.00           H  
ATOM     70  N   VAL A   7      -7.454   2.085 -13.923  1.00  0.00           N  
ATOM     71  CA  VAL A   7      -8.131   3.292 -13.417  1.00  0.00           C  
ATOM     72  C   VAL A   7      -8.036   4.352 -14.524  1.00  0.00           C  
ATOM     73  O   VAL A   7      -7.013   4.434 -15.204  1.00  0.00           O  
ATOM     74  CB  VAL A   7      -7.672   3.823 -12.070  1.00  0.00           C  
ATOM     75  CG1 VAL A   7      -6.953   2.754 -11.252  1.00  0.00           C  
ATOM     76  CG2 VAL A   7      -6.820   5.076 -12.150  1.00  0.00           C  
ATOM     77  H   VAL A   7      -6.512   1.875 -13.660  1.00  0.00           H  
ATOM     78  HA  VAL A   7      -9.099   3.061 -13.321  1.00  0.00           H  
ATOM     79  HB  VAL A   7      -8.497   4.068 -11.561  1.00  0.00           H  
ATOM     80 HG11 VAL A   7      -6.667   3.141 -10.375  1.00  0.00           H  
ATOM     81 HG12 VAL A   7      -7.572   1.985 -11.091  1.00  0.00           H  
ATOM     82 HG13 VAL A   7      -6.149   2.435 -11.754  1.00  0.00           H  
ATOM     83 HG21 VAL A   7      -6.559   5.361 -11.228  1.00  0.00           H  
ATOM     84 HG22 VAL A   7      -5.997   4.886 -12.685  1.00  0.00           H  
ATOM     85 HG23 VAL A   7      -7.342   5.807 -12.590  1.00  0.00           H  
ATOM     86  N   GLN A   8      -9.116   5.104 -14.697  1.00  0.00           N  
ATOM     87  CA  GLN A   8      -9.136   6.160 -15.706  1.00  0.00           C  
ATOM     88  C   GLN A   8      -8.697   7.473 -15.032  1.00  0.00           C  
ATOM     89  O   GLN A   8      -9.302   7.872 -14.035  1.00  0.00           O  
ATOM     90  CB  GLN A   8     -10.504   6.369 -16.312  1.00  0.00           C  
ATOM     91  CG  GLN A   8     -11.122   5.228 -17.090  1.00  0.00           C  
ATOM     92  CD  GLN A   8     -12.585   5.528 -17.414  1.00  0.00           C  
ATOM     93  OE1 GLN A   8     -12.876   6.218 -18.392  1.00  0.00           O  
ATOM     94  NE2 GLN A   8     -13.488   5.028 -16.576  1.00  0.00           N  
ATOM     95  H   GLN A   8      -9.925   4.946 -14.130  1.00  0.00           H  
ATOM     96  HA  GLN A   8      -8.487   5.932 -16.432  1.00  0.00           H  
ATOM     97  HB2 GLN A   8     -10.437   7.150 -16.933  1.00  0.00           H  
ATOM     98  HB3 GLN A   8     -11.129   6.591 -15.564  1.00  0.00           H  
ATOM     99  HG2 GLN A   8     -11.071   4.392 -16.544  1.00  0.00           H  
ATOM    100  HG3 GLN A   8     -10.616   5.100 -17.943  1.00  0.00           H  
ATOM    101 HE21 GLN A   8     -13.194   4.474 -15.797  1.00  0.00           H  
ATOM    102 HE22 GLN A   8     -14.461   5.206 -16.725  1.00  0.00           H  
ATOM    103  N   LEU A   9      -7.673   8.106 -15.590  1.00  0.00           N  
ATOM    104  CA  LEU A   9      -7.203   9.359 -15.009  1.00  0.00           C  
ATOM    105  C   LEU A   9      -7.958  10.560 -15.553  1.00  0.00           C  
ATOM    106  O   LEU A   9      -8.316  10.637 -16.731  1.00  0.00           O  
ATOM    107  CB  LEU A   9      -5.694   9.514 -15.231  1.00  0.00           C  
ATOM    108  CG  LEU A   9      -4.797   8.556 -14.441  1.00  0.00           C  
ATOM    109  CD1 LEU A   9      -3.347   8.677 -14.882  1.00  0.00           C  
ATOM    110  CD2 LEU A   9      -4.915   8.799 -12.937  1.00  0.00           C  
ATOM    111  H   LEU A   9      -7.227   7.728 -16.401  1.00  0.00           H  
ATOM    112  HA  LEU A   9      -7.364   9.318 -14.023  1.00  0.00           H  
ATOM    113  HB2 LEU A   9      -5.442  10.448 -14.978  1.00  0.00           H  
ATOM    114  HB3 LEU A   9      -5.512   9.372 -16.204  1.00  0.00           H  
ATOM    115  HG  LEU A   9      -5.101   7.622 -14.628  1.00  0.00           H  
ATOM    116 HD11 LEU A   9      -2.784   8.043 -14.352  1.00  0.00           H  
ATOM    117 HD12 LEU A   9      -3.275   8.455 -15.854  1.00  0.00           H  
ATOM    118 HD13 LEU A   9      -3.029   9.613 -14.729  1.00  0.00           H  
ATOM    119 HD21 LEU A   9      -4.320   8.161 -12.449  1.00  0.00           H  
ATOM    120 HD22 LEU A   9      -4.640   9.738 -12.728  1.00  0.00           H  
ATOM    121 HD23 LEU A   9      -5.862   8.658 -12.650  1.00  0.00           H  
ATOM    122  N   ALA A  10      -8.221  11.514 -14.662  1.00  0.00           N  
ATOM    123  CA  ALA A  10      -8.891  12.749 -15.040  1.00  0.00           C  
ATOM    124  C   ALA A  10      -7.968  13.487 -16.017  1.00  0.00           C  
ATOM    125  O   ALA A  10      -6.749  13.288 -15.983  1.00  0.00           O  
ATOM    126  CB  ALA A  10      -9.162  13.621 -13.825  1.00  0.00           C  
ATOM    127  H   ALA A  10      -7.951  11.378 -13.709  1.00  0.00           H  
ATOM    128  HA  ALA A  10      -9.755  12.534 -15.495  1.00  0.00           H  
ATOM    129  HB1 ALA A  10      -9.622  14.461 -14.113  1.00  0.00           H  
ATOM    130  HB2 ALA A  10      -9.746  13.125 -13.182  1.00  0.00           H  
ATOM    131  HB3 ALA A  10      -8.297  13.851 -13.380  1.00  0.00           H  
ATOM    132  N   ASP A  11      -8.555  14.324 -16.866  1.00  0.00           N  
ATOM    133  CA  ASP A  11      -7.747  15.080 -17.827  1.00  0.00           C  
ATOM    134  C   ASP A  11      -6.906  16.116 -17.088  1.00  0.00           C  
ATOM    135  O   ASP A  11      -5.726  16.301 -17.385  1.00  0.00           O  
ATOM    136  CB  ASP A  11      -8.631  15.713 -18.898  1.00  0.00           C  
ATOM    137  CG  ASP A  11      -8.734  14.829 -20.129  1.00  0.00           C  
ATOM    138  OD1 ASP A  11      -8.587  13.594 -20.010  1.00  0.00           O  
ATOM    139  OD2 ASP A  11      -8.934  15.372 -21.239  1.00  0.00           O  
ATOM    140  H   ASP A  11      -9.548  14.438 -16.849  1.00  0.00           H  
ATOM    141  HA  ASP A  11      -7.124  14.441 -18.278  1.00  0.00           H  
ATOM    142  HB2 ASP A  11      -8.240  16.594 -19.163  1.00  0.00           H  
ATOM    143  HB3 ASP A  11      -9.547  15.854 -18.522  1.00  0.00           H  
ATOM    144  N   LYS A  12      -7.516  16.759 -16.101  1.00  0.00           N  
ATOM    145  CA  LYS A  12      -6.841  17.758 -15.292  1.00  0.00           C  
ATOM    146  C   LYS A  12      -6.365  17.113 -13.983  1.00  0.00           C  
ATOM    147  O   LYS A  12      -7.160  16.636 -13.174  1.00  0.00           O  
ATOM    148  CB  LYS A  12      -7.761  18.935 -14.984  1.00  0.00           C  
ATOM    149  CG  LYS A  12      -7.022  20.244 -14.722  1.00  0.00           C  
ATOM    150  CD  LYS A  12      -7.825  21.125 -13.771  1.00  0.00           C  
ATOM    151  CE  LYS A  12      -7.145  22.462 -13.534  1.00  0.00           C  
ATOM    152  NZ  LYS A  12      -7.412  22.990 -12.161  1.00  0.00           N  
ATOM    153  H   LYS A  12      -8.474  16.548 -15.907  1.00  0.00           H  
ATOM    154  HA  LYS A  12      -6.044  18.094 -15.794  1.00  0.00           H  
ATOM    155  HB2 LYS A  12      -8.300  18.710 -14.172  1.00  0.00           H  
ATOM    156  HB3 LYS A  12      -8.373  19.069 -15.764  1.00  0.00           H  
ATOM    157  HG2 LYS A  12      -6.891  20.727 -15.587  1.00  0.00           H  
ATOM    158  HG3 LYS A  12      -6.132  20.044 -14.313  1.00  0.00           H  
ATOM    159  HD2 LYS A  12      -7.923  20.652 -12.896  1.00  0.00           H  
ATOM    160  HD3 LYS A  12      -8.730  21.287 -14.165  1.00  0.00           H  
ATOM    161  HE2 LYS A  12      -7.485  23.121 -14.205  1.00  0.00           H  
ATOM    162  HE3 LYS A  12      -6.158  22.347 -13.650  1.00  0.00           H  
ATOM    163  HZ1 LYS A  12      -6.948  23.868 -12.046  1.00  0.00           H  
ATOM    164  HZ2 LYS A  12      -8.397  23.114 -12.037  1.00  0.00           H  
ATOM    165  HZ3 LYS A  12      -7.070  22.341 -11.482  1.00  0.00           H  
ATOM    166  N   GLN A  13      -5.044  17.099 -13.822  1.00  0.00           N  
ATOM    167  CA  GLN A  13      -4.431  16.513 -12.634  1.00  0.00           C  
ATOM    168  C   GLN A  13      -4.003  17.615 -11.680  1.00  0.00           C  
ATOM    169  O   GLN A  13      -2.833  17.981 -11.574  1.00  0.00           O  
ATOM    170  CB  GLN A  13      -3.249  15.626 -13.044  1.00  0.00           C  
ATOM    171  CG  GLN A  13      -3.676  14.348 -13.760  1.00  0.00           C  
ATOM    172  CD  GLN A  13      -4.427  13.398 -12.841  1.00  0.00           C  
ATOM    173  OE1 GLN A  13      -4.083  13.259 -11.662  1.00  0.00           O  
ATOM    174  NE2 GLN A  13      -5.456  12.746 -13.367  1.00  0.00           N  
ATOM    175  H   GLN A  13      -4.460  17.498 -14.529  1.00  0.00           H  
ATOM    176  HA  GLN A  13      -5.112  15.942 -12.175  1.00  0.00           H  
ATOM    177  HB2 GLN A  13      -2.740  15.374 -12.221  1.00  0.00           H  
ATOM    178  HB3 GLN A  13      -2.656  16.150 -13.655  1.00  0.00           H  
ATOM    179  HG2 GLN A  13      -2.860  13.884 -14.105  1.00  0.00           H  
ATOM    180  HG3 GLN A  13      -4.270  14.592 -14.526  1.00  0.00           H  
ATOM    181 HE21 GLN A  13      -5.700  12.888 -14.326  1.00  0.00           H  
ATOM    182 HE22 GLN A  13      -5.987  12.113 -12.804  1.00  0.00           H  
ATOM    183  N   THR A  14      -5.002  18.198 -11.012  1.00  0.00           N  
ATOM    184  CA  THR A  14      -4.738  19.276 -10.054  1.00  0.00           C  
ATOM    185  C   THR A  14      -5.381  18.882  -8.721  1.00  0.00           C  
ATOM    186  O   THR A  14      -6.369  18.142  -8.686  1.00  0.00           O  
ATOM    187  CB  THR A  14      -5.243  20.652 -10.486  1.00  0.00           C  
ATOM    188  OG1 THR A  14      -6.654  20.593 -10.710  1.00  0.00           O  
ATOM    189  CG2 THR A  14      -4.560  21.140 -11.757  1.00  0.00           C  
ATOM    190  H   THR A  14      -5.942  17.895 -11.167  1.00  0.00           H  
ATOM    191  HA  THR A  14      -3.749  19.336  -9.917  1.00  0.00           H  
ATOM    192  HB  THR A  14      -5.061  21.306  -9.752  1.00  0.00           H  
ATOM    193  HG1 THR A  14      -6.985  21.493 -10.993  1.00  0.00           H  
ATOM    194 HG21 THR A  14      -4.918  22.040 -12.003  1.00  0.00           H  
ATOM    195 HG22 THR A  14      -3.574  21.205 -11.602  1.00  0.00           H  
ATOM    196 HG23 THR A  14      -4.739  20.495 -12.500  1.00  0.00           H  
ATOM    197  N   LEU A  15      -4.795  19.384  -7.647  1.00  0.00           N  
ATOM    198  CA  LEU A  15      -5.281  19.046  -6.310  1.00  0.00           C  
ATOM    199  C   LEU A  15      -5.327  20.265  -5.414  1.00  0.00           C  
ATOM    200  O   LEU A  15      -4.451  21.137  -5.504  1.00  0.00           O  
ATOM    201  CB  LEU A  15      -4.307  18.005  -5.717  1.00  0.00           C  
ATOM    202  CG  LEU A  15      -4.638  17.411  -4.356  1.00  0.00           C  
ATOM    203  CD1 LEU A  15      -5.824  16.459  -4.448  1.00  0.00           C  
ATOM    204  CD2 LEU A  15      -3.425  16.686  -3.778  1.00  0.00           C  
ATOM    205  H   LEU A  15      -4.014  19.999  -7.750  1.00  0.00           H  
ATOM    206  HA  LEU A  15      -6.195  18.647  -6.378  1.00  0.00           H  
ATOM    207  HB2 LEU A  15      -3.412  18.445  -5.640  1.00  0.00           H  
ATOM    208  HB3 LEU A  15      -4.251  17.247  -6.367  1.00  0.00           H  
ATOM    209  HG  LEU A  15      -4.882  18.158  -3.738  1.00  0.00           H  
ATOM    210 HD11 LEU A  15      -6.021  16.083  -3.542  1.00  0.00           H  
ATOM    211 HD12 LEU A  15      -6.625  16.955  -4.784  1.00  0.00           H  
ATOM    212 HD13 LEU A  15      -5.605  15.714  -5.078  1.00  0.00           H  
ATOM    213 HD21 LEU A  15      -3.660  16.303  -2.885  1.00  0.00           H  
ATOM    214 HD22 LEU A  15      -3.152  15.949  -4.396  1.00  0.00           H  
ATOM    215 HD23 LEU A  15      -2.669  17.332  -3.675  1.00  0.00           H  
ATOM    216  N   VAL A  16      -6.338  20.334  -4.569  1.00  0.00           N  
ATOM    217  CA  VAL A  16      -6.468  21.412  -3.592  1.00  0.00           C  
ATOM    218  C   VAL A  16      -6.554  20.748  -2.210  1.00  0.00           C  
ATOM    219  O   VAL A  16      -7.434  19.924  -1.945  1.00  0.00           O  
ATOM    220  CB  VAL A  16      -7.668  22.335  -3.804  1.00  0.00           C  
ATOM    221  CG1 VAL A  16      -7.770  23.361  -2.672  1.00  0.00           C  
ATOM    222  CG2 VAL A  16      -7.575  23.058  -5.147  1.00  0.00           C  
ATOM    223  H   VAL A  16      -7.040  19.623  -4.599  1.00  0.00           H  
ATOM    224  HA  VAL A  16      -5.636  21.966  -3.623  1.00  0.00           H  
ATOM    225  HB  VAL A  16      -8.499  21.778  -3.802  1.00  0.00           H  
ATOM    226 HG11 VAL A  16      -8.560  23.954  -2.830  1.00  0.00           H  
ATOM    227 HG12 VAL A  16      -7.879  22.885  -1.799  1.00  0.00           H  
ATOM    228 HG13 VAL A  16      -6.937  23.914  -2.648  1.00  0.00           H  
ATOM    229 HG21 VAL A  16      -8.370  23.654  -5.261  1.00  0.00           H  
ATOM    230 HG22 VAL A  16      -6.740  23.608  -5.172  1.00  0.00           H  
ATOM    231 HG23 VAL A  16      -7.554  22.386  -5.887  1.00  0.00           H  
ATOM    232  N   ARG A  17      -5.602  21.092  -1.347  1.00  0.00           N  
ATOM    233  CA  ARG A  17      -5.554  20.547   0.001  1.00  0.00           C  
ATOM    234  C   ARG A  17      -5.636  21.659   1.044  1.00  0.00           C  
ATOM    235  O   ARG A  17      -4.946  22.679   0.883  1.00  0.00           O  
ATOM    236  CB  ARG A  17      -4.203  19.839   0.239  1.00  0.00           C  
ATOM    237  CG  ARG A  17      -3.998  18.553  -0.532  1.00  0.00           C  
ATOM    238  CD  ARG A  17      -2.677  17.901  -0.113  1.00  0.00           C  
ATOM    239  NE  ARG A  17      -2.723  17.421   1.265  1.00  0.00           N  
ATOM    240  CZ  ARG A  17      -1.682  16.944   1.943  1.00  0.00           C  
ATOM    241  NH1 ARG A  17      -0.474  16.892   1.386  1.00  0.00           N  
ATOM    242  NH2 ARG A  17      -1.857  16.524   3.198  1.00  0.00           N  
ATOM    243  H   ARG A  17      -4.899  21.744  -1.633  1.00  0.00           H  
ATOM    244  HA  ARG A  17      -6.305  19.900   0.133  1.00  0.00           H  
ATOM    245  HB2 ARG A  17      -4.133  19.628   1.214  1.00  0.00           H  
ATOM    246  HB3 ARG A  17      -3.473  20.473  -0.019  1.00  0.00           H  
ATOM    247  HG2 ARG A  17      -3.973  18.754  -1.511  1.00  0.00           H  
ATOM    248  HG3 ARG A  17      -4.753  17.926  -0.339  1.00  0.00           H  
ATOM    249  HD2 ARG A  17      -1.943  18.574  -0.197  1.00  0.00           H  
ATOM    250  HD3 ARG A  17      -2.491  17.128  -0.719  1.00  0.00           H  
ATOM    251  HE  ARG A  17      -3.605  17.453   1.736  1.00  0.00           H  
ATOM    252 HH11 ARG A  17       0.301  16.532   1.905  1.00  0.00           H  
ATOM    253 HH12 ARG A  17      -0.341  17.213   0.448  1.00  0.00           H  
ATOM    254 HH21 ARG A  17      -1.082  16.164   3.717  1.00  0.00           H  
ATOM    255 HH22 ARG A  17      -2.763  16.570   3.619  1.00  0.00           H  
ATOM    256  N   ASN A  18      -6.433  21.453   2.102  1.00  0.00           N  
ATOM    257  CA  ASN A  18      -6.407  22.464   3.163  1.00  0.00           C  
ATOM    258  C   ASN A  18      -5.181  22.106   4.039  1.00  0.00           C  
ATOM    259  O   ASN A  18      -4.852  20.918   4.152  1.00  0.00           O  
ATOM    260  CB  ASN A  18      -7.656  22.587   4.002  1.00  0.00           C  
ATOM    261  CG  ASN A  18      -7.505  23.786   4.941  1.00  0.00           C  
ATOM    262  OD1 ASN A  18      -7.043  24.847   4.495  1.00  0.00           O  
ATOM    263  ND2 ASN A  18      -7.811  23.598   6.213  1.00  0.00           N  
ATOM    264  H   ASN A  18      -7.019  20.645   2.165  1.00  0.00           H  
ATOM    265  HA  ASN A  18      -6.233  23.352   2.738  1.00  0.00           H  
ATOM    266  HB2 ASN A  18      -7.783  21.753   4.540  1.00  0.00           H  
ATOM    267  HB3 ASN A  18      -8.448  22.724   3.407  1.00  0.00           H  
ATOM    268 HD21 ASN A  18      -8.181  22.719   6.514  1.00  0.00           H  
ATOM    269 HD22 ASN A  18      -7.673  24.335   6.875  1.00  0.00           H  
ATOM    270  N   ASN A  19      -4.530  23.109   4.588  1.00  0.00           N  
ATOM    271  CA  ASN A  19      -3.302  22.876   5.351  1.00  0.00           C  
ATOM    272  C   ASN A  19      -3.352  23.410   6.756  1.00  0.00           C  
ATOM    273  O   ASN A  19      -2.311  23.582   7.413  1.00  0.00           O  
ATOM    274  CB  ASN A  19      -2.137  23.505   4.558  1.00  0.00           C  
ATOM    275  CG  ASN A  19      -0.793  22.896   4.914  1.00  0.00           C  
ATOM    276  OD1 ASN A  19      -0.672  21.694   5.163  1.00  0.00           O  
ATOM    277  ND2 ASN A  19       0.224  23.755   4.942  1.00  0.00           N  
ATOM    278  H   ASN A  19      -4.878  24.041   4.483  1.00  0.00           H  
ATOM    279  HA  ASN A  19      -3.148  21.889   5.399  1.00  0.00           H  
ATOM    280  HB2 ASN A  19      -2.107  24.485   4.756  1.00  0.00           H  
ATOM    281  HB3 ASN A  19      -2.303  23.367   3.582  1.00  0.00           H  
ATOM    282 HD21 ASN A  19       0.069  24.720   4.731  1.00  0.00           H  
ATOM    283 HD22 ASN A  19       1.143  23.435   5.174  1.00  0.00           H  
ATOM    284  N   GLY A  20      -4.544  23.670   7.287  1.00  0.00           N  
ATOM    285  CA  GLY A  20      -4.736  24.109   8.638  1.00  0.00           C  
ATOM    286  C   GLY A  20      -4.353  25.489   9.052  1.00  0.00           C  
ATOM    287  O   GLY A  20      -5.019  26.065   9.950  1.00  0.00           O  
ATOM    288  H   GLY A  20      -5.352  23.552   6.710  1.00  0.00           H  
ATOM    289  HA2 GLY A  20      -4.216  23.482   9.219  1.00  0.00           H  
ATOM    290  HA3 GLY A  20      -5.712  24.013   8.834  1.00  0.00           H  
ATOM    291  N   SER A  21      -3.315  26.110   8.517  1.00  0.00           N  
ATOM    292  CA  SER A  21      -2.881  27.439   8.877  1.00  0.00           C  
ATOM    293  C   SER A  21      -1.832  27.950   7.872  1.00  0.00           C  
ATOM    294  O   SER A  21      -1.367  27.210   7.011  1.00  0.00           O  
ATOM    295  CB  SER A  21      -2.250  27.464  10.277  1.00  0.00           C  
ATOM    296  OG  SER A  21      -1.231  26.472  10.356  1.00  0.00           O  
ATOM    297  H   SER A  21      -2.795  25.625   7.814  1.00  0.00           H  
ATOM    298  HA  SER A  21      -3.670  28.053   8.865  1.00  0.00           H  
ATOM    299  HB2 SER A  21      -2.953  27.275  10.963  1.00  0.00           H  
ATOM    300  HB3 SER A  21      -1.852  28.365  10.447  1.00  0.00           H  
ATOM    301  HG  SER A  21      -0.820  26.488  11.268  1.00  0.00           H  
ATOM    302  N   GLU A  22      -1.487  29.221   8.057  1.00  0.00           N  
ATOM    303  CA  GLU A  22      -0.428  29.826   7.249  1.00  0.00           C  
ATOM    304  C   GLU A  22       0.878  29.227   7.793  1.00  0.00           C  
ATOM    305  O   GLU A  22       1.049  29.181   9.016  1.00  0.00           O  
ATOM    306  CB  GLU A  22      -0.440  31.336   7.361  1.00  0.00           C  
ATOM    307  CG  GLU A  22       0.685  32.067   6.678  1.00  0.00           C  
ATOM    308  CD  GLU A  22       0.714  31.943   5.169  1.00  0.00           C  
ATOM    309  OE1 GLU A  22      -0.332  31.697   4.541  1.00  0.00           O  
ATOM    310  OE2 GLU A  22       1.807  32.097   4.573  1.00  0.00           O  
ATOM    311  H   GLU A  22      -1.954  29.767   8.753  1.00  0.00           H  
ATOM    312  HA  GLU A  22      -0.545  29.561   6.292  1.00  0.00           H  
ATOM    313  HB2 GLU A  22      -0.409  31.569   8.333  1.00  0.00           H  
ATOM    314  HB3 GLU A  22      -1.299  31.663   6.967  1.00  0.00           H  
ATOM    315  HG2 GLU A  22       1.548  31.709   7.034  1.00  0.00           H  
ATOM    316  HG3 GLU A  22       0.607  33.037   6.907  1.00  0.00           H  
ATOM    317  N   VAL A  23       1.732  28.742   6.903  1.00  0.00           N  
ATOM    318  CA  VAL A  23       2.978  28.129   7.343  1.00  0.00           C  
ATOM    319  C   VAL A  23       3.874  29.132   8.051  1.00  0.00           C  
ATOM    320  O   VAL A  23       3.861  30.340   7.772  1.00  0.00           O  
ATOM    321  CB  VAL A  23       3.758  27.501   6.167  1.00  0.00           C  
ATOM    322  CG1 VAL A  23       2.967  26.352   5.550  1.00  0.00           C  
ATOM    323  CG2 VAL A  23       4.102  28.527   5.101  1.00  0.00           C  
ATOM    324  H   VAL A  23       1.520  28.797   5.927  1.00  0.00           H  
ATOM    325  HA  VAL A  23       2.754  27.401   7.991  1.00  0.00           H  
ATOM    326  HB  VAL A  23       4.614  27.129   6.527  1.00  0.00           H  
ATOM    327 HG11 VAL A  23       3.487  25.959   4.792  1.00  0.00           H  
ATOM    328 HG12 VAL A  23       2.805  25.649   6.243  1.00  0.00           H  
ATOM    329 HG13 VAL A  23       2.091  26.695   5.211  1.00  0.00           H  
ATOM    330 HG21 VAL A  23       4.605  28.082   4.360  1.00  0.00           H  
ATOM    331 HG22 VAL A  23       3.260  28.927   4.739  1.00  0.00           H  
ATOM    332 HG23 VAL A  23       4.668  29.247   5.502  1.00  0.00           H  
ATOM    333  N   GLN A  24       4.716  28.619   8.948  1.00  0.00           N  
ATOM    334  CA  GLN A  24       5.686  29.456   9.633  1.00  0.00           C  
ATOM    335  C   GLN A  24       6.700  29.994   8.594  1.00  0.00           C  
ATOM    336  O   GLN A  24       7.146  31.131   8.653  1.00  0.00           O  
ATOM    337  CB  GLN A  24       6.532  28.663  10.622  1.00  0.00           C  
ATOM    338  CG  GLN A  24       5.835  28.143  11.860  1.00  0.00           C  
ATOM    339  CD  GLN A  24       6.756  27.154  12.583  1.00  0.00           C  
ATOM    340  OE1 GLN A  24       6.929  26.040  12.076  1.00  0.00           O  
ATOM    341  NE2 GLN A  24       7.328  27.583  13.691  1.00  0.00           N  
ATOM    342  H   GLN A  24       4.679  27.641   9.153  1.00  0.00           H  
ATOM    343  HA  GLN A  24       5.227  30.214  10.096  1.00  0.00           H  
ATOM    344  HB2 GLN A  24       7.279  29.256  10.923  1.00  0.00           H  
ATOM    345  HB3 GLN A  24       6.907  27.875  10.134  1.00  0.00           H  
ATOM    346  HG2 GLN A  24       4.989  27.680  11.597  1.00  0.00           H  
ATOM    347  HG3 GLN A  24       5.622  28.907  12.469  1.00  0.00           H  
ATOM    348 HE21 GLN A  24       7.131  28.502  14.032  1.00  0.00           H  
ATOM    349 HE22 GLN A  24       7.959  26.989  14.190  1.00  0.00           H  
ATOM    350  N   SER A  25       7.075  29.092   7.702  1.00  0.00           N  
ATOM    351  CA  SER A  25       8.098  29.353   6.699  1.00  0.00           C  
ATOM    352  C   SER A  25       8.144  28.217   5.686  1.00  0.00           C  
ATOM    353  O   SER A  25       7.541  27.159   5.907  1.00  0.00           O  
ATOM    354  CB  SER A  25       9.434  29.371   7.483  1.00  0.00           C  
ATOM    355  OG  SER A  25      10.554  29.479   6.645  1.00  0.00           O  
ATOM    356  H   SER A  25       6.638  28.193   7.717  1.00  0.00           H  
ATOM    357  HA  SER A  25       7.938  30.230   6.245  1.00  0.00           H  
ATOM    358  HB2 SER A  25       9.508  28.523   8.008  1.00  0.00           H  
ATOM    359  HB3 SER A  25       9.427  30.151   8.109  1.00  0.00           H  
ATOM    360  HG  SER A  25      11.386  29.486   7.200  1.00  0.00           H  
ATOM    361  N   LEU A  26       8.875  28.423   4.595  1.00  0.00           N  
ATOM    362  CA  LEU A  26       9.087  27.379   3.602  1.00  0.00           C  
ATOM    363  C   LEU A  26      10.542  26.902   3.713  1.00  0.00           C  
ATOM    364  O   LEU A  26      10.972  26.010   2.992  1.00  0.00           O  
ATOM    365  CB  LEU A  26       8.774  27.814   2.177  1.00  0.00           C  
ATOM    366  CG  LEU A  26       7.290  27.998   1.840  1.00  0.00           C  
ATOM    367  CD1 LEU A  26       7.125  28.310   0.357  1.00  0.00           C  
ATOM    368  CD2 LEU A  26       6.464  26.779   2.221  1.00  0.00           C  
ATOM    369  H   LEU A  26       9.291  29.321   4.452  1.00  0.00           H  
ATOM    370  HA  LEU A  26       8.490  26.609   3.829  1.00  0.00           H  
ATOM    371  HB2 LEU A  26       9.145  27.122   1.558  1.00  0.00           H  
ATOM    372  HB3 LEU A  26       9.235  28.687   2.016  1.00  0.00           H  
ATOM    373  HG  LEU A  26       6.948  28.780   2.361  1.00  0.00           H  
ATOM    374 HD11 LEU A  26       6.154  28.428   0.147  1.00  0.00           H  
ATOM    375 HD12 LEU A  26       7.619  29.151   0.136  1.00  0.00           H  
ATOM    376 HD13 LEU A  26       7.494  27.555  -0.185  1.00  0.00           H  
ATOM    377 HD21 LEU A  26       5.505  26.939   1.986  1.00  0.00           H  
ATOM    378 HD22 LEU A  26       6.800  25.980   1.723  1.00  0.00           H  
ATOM    379 HD23 LEU A  26       6.543  26.617   3.205  1.00  0.00           H  
ATOM    380  N   ASP A  27      11.272  27.534   4.626  1.00  0.00           N  
ATOM    381  CA  ASP A  27      12.677  27.162   4.858  1.00  0.00           C  
ATOM    382  C   ASP A  27      12.690  25.962   5.788  1.00  0.00           C  
ATOM    383  O   ASP A  27      12.268  26.070   6.949  1.00  0.00           O  
ATOM    384  CB  ASP A  27      13.378  28.350   5.513  1.00  0.00           C  
ATOM    385  CG  ASP A  27      14.856  28.170   5.735  1.00  0.00           C  
ATOM    386  OD1 ASP A  27      15.352  27.036   5.867  1.00  0.00           O  
ATOM    387  OD2 ASP A  27      15.564  29.218   5.797  1.00  0.00           O  
ATOM    388  H   ASP A  27      10.862  28.272   5.162  1.00  0.00           H  
ATOM    389  HA  ASP A  27      13.121  26.933   3.992  1.00  0.00           H  
ATOM    390  HB2 ASP A  27      12.948  28.513   6.401  1.00  0.00           H  
ATOM    391  HB3 ASP A  27      13.247  29.150   4.927  1.00  0.00           H  
ATOM    392  N   PRO A  28      13.208  24.827   5.346  1.00  0.00           N  
ATOM    393  CA  PRO A  28      13.269  23.598   6.112  1.00  0.00           C  
ATOM    394  C   PRO A  28      13.900  23.699   7.478  1.00  0.00           C  
ATOM    395  O   PRO A  28      13.656  22.874   8.373  1.00  0.00           O  
ATOM    396  CB  PRO A  28      14.068  22.577   5.244  1.00  0.00           C  
ATOM    397  CG  PRO A  28      13.878  23.143   3.862  1.00  0.00           C  
ATOM    398  CD  PRO A  28      13.716  24.656   3.980  1.00  0.00           C  
ATOM    399  HA  PRO A  28      12.337  23.252   6.223  1.00  0.00           H  
ATOM    400  HB2 PRO A  28      15.034  22.557   5.501  1.00  0.00           H  
ATOM    401  HB3 PRO A  28      13.684  21.656   5.317  1.00  0.00           H  
ATOM    402  HG2 PRO A  28      14.676  22.932   3.298  1.00  0.00           H  
ATOM    403  HG3 PRO A  28      13.060  22.747   3.444  1.00  0.00           H  
ATOM    404  HD2 PRO A  28      14.593  25.122   3.862  1.00  0.00           H  
ATOM    405  HD3 PRO A  28      13.062  25.001   3.307  1.00  0.00           H  
ATOM    406  N   HIS A  29      14.772  24.691   7.708  1.00  0.00           N  
ATOM    407  CA  HIS A  29      15.428  24.883   8.979  1.00  0.00           C  
ATOM    408  C   HIS A  29      14.703  25.856   9.895  1.00  0.00           C  
ATOM    409  O   HIS A  29      15.177  26.098  11.010  1.00  0.00           O  
ATOM    410  CB  HIS A  29      16.864  25.425   8.774  1.00  0.00           C  
ATOM    411  CG  HIS A  29      17.726  24.458   8.021  1.00  0.00           C  
ATOM    412  ND1 HIS A  29      18.785  24.867   7.238  1.00  0.00           N  
ATOM    413  CD2 HIS A  29      17.687  23.102   7.936  1.00  0.00           C  
ATOM    414  CE1 HIS A  29      19.358  23.806   6.699  1.00  0.00           C  
ATOM    415  NE2 HIS A  29      18.705  22.718   7.102  1.00  0.00           N  
ATOM    416  H   HIS A  29      14.977  25.327   6.964  1.00  0.00           H  
ATOM    417  HA  HIS A  29      15.487  23.998   9.441  1.00  0.00           H  
ATOM    418  HB2 HIS A  29      17.276  25.595   9.669  1.00  0.00           H  
ATOM    419  HB3 HIS A  29      16.816  26.282   8.261  1.00  0.00           H  
ATOM    420  HD1 HIS A  29      19.073  25.815   7.100  1.00  0.00           H  
ATOM    421  HD2 HIS A  29      17.037  22.497   8.396  1.00  0.00           H  
ATOM    422  HE1 HIS A  29      20.151  23.818   6.089  1.00  0.00           H  
ATOM    423  HE2 HIS A  29      18.921  21.777   6.840  1.00  0.00           H  
ATOM    424  N   LYS A  30      13.585  26.418   9.443  1.00  0.00           N  
ATOM    425  CA  LYS A  30      12.845  27.379  10.264  1.00  0.00           C  
ATOM    426  C   LYS A  30      11.448  26.874  10.586  1.00  0.00           C  
ATOM    427  O   LYS A  30      10.580  27.679  10.958  1.00  0.00           O  
ATOM    428  CB  LYS A  30      12.708  28.693   9.473  1.00  0.00           C  
ATOM    429  CG  LYS A  30      14.007  29.284   8.955  1.00  0.00           C  
ATOM    430  CD  LYS A  30      14.881  29.773  10.105  1.00  0.00           C  
ATOM    431  CE  LYS A  30      16.079  30.549   9.549  1.00  0.00           C  
ATOM    432  NZ  LYS A  30      16.727  31.344  10.634  1.00  0.00           N  
ATOM    433  H   LYS A  30      13.246  26.182   8.532  1.00  0.00           H  
ATOM    434  HA  LYS A  30      13.344  27.549  11.114  1.00  0.00           H  
ATOM    435  HB2 LYS A  30      12.279  29.369  10.072  1.00  0.00           H  
ATOM    436  HB3 LYS A  30      12.114  28.519   8.687  1.00  0.00           H  
ATOM    437  HG2 LYS A  30      13.799  30.054   8.352  1.00  0.00           H  
ATOM    438  HG3 LYS A  30      14.503  28.584   8.442  1.00  0.00           H  
ATOM    439  HD2 LYS A  30      15.208  28.988  10.631  1.00  0.00           H  
ATOM    440  HD3 LYS A  30      14.344  30.372  10.699  1.00  0.00           H  
ATOM    441  HE2 LYS A  30      15.766  31.167   8.828  1.00  0.00           H  
ATOM    442  HE3 LYS A  30      16.743  29.904   9.170  1.00  0.00           H  
ATOM    443  HZ1 LYS A  30      17.507  31.846  10.259  1.00  0.00           H  
ATOM    444  HZ2 LYS A  30      16.066  31.991  11.014  1.00  0.00           H  
ATOM    445  HZ3 LYS A  30      17.043  30.728  11.356  1.00  0.00           H  
ATOM    446  N   ILE A  31      11.192  25.580  10.400  1.00  0.00           N  
ATOM    447  CA  ILE A  31       9.859  25.020  10.603  1.00  0.00           C  
ATOM    448  C   ILE A  31       9.817  23.911  11.641  1.00  0.00           C  
ATOM    449  O   ILE A  31      10.805  23.228  11.919  1.00  0.00           O  
ATOM    450  CB  ILE A  31       9.296  24.456   9.278  1.00  0.00           C  
ATOM    451  CG1 ILE A  31      10.169  23.297   8.770  1.00  0.00           C  
ATOM    452  CG2 ILE A  31       9.177  25.544   8.218  1.00  0.00           C  
ATOM    453  CD1 ILE A  31       9.513  22.546   7.622  1.00  0.00           C  
ATOM    454  H   ILE A  31      11.934  24.975  10.113  1.00  0.00           H  
ATOM    455  HA  ILE A  31       9.255  25.756  10.909  1.00  0.00           H  
ATOM    456  HB  ILE A  31       8.380  24.098   9.458  1.00  0.00           H  
ATOM    457 HG12 ILE A  31      10.328  22.659   9.523  1.00  0.00           H  
ATOM    458 HG13 ILE A  31      11.044  23.666   8.456  1.00  0.00           H  
ATOM    459 HG21 ILE A  31       8.811  25.150   7.375  1.00  0.00           H  
ATOM    460 HG22 ILE A  31       8.562  26.262   8.545  1.00  0.00           H  
ATOM    461 HG23 ILE A  31      10.080  25.935   8.039  1.00  0.00           H  
ATOM    462 HD11 ILE A  31      10.113  21.803   7.324  1.00  0.00           H  
ATOM    463 HD12 ILE A  31       8.640  22.167   7.928  1.00  0.00           H  
ATOM    464 HD13 ILE A  31       9.355  23.174   6.860  1.00  0.00           H  
ATOM    465  N   GLU A  32       8.607  23.706  12.206  1.00  0.00           N  
ATOM    466  CA  GLU A  32       8.475  22.624  13.186  1.00  0.00           C  
ATOM    467  C   GLU A  32       7.109  21.968  13.160  1.00  0.00           C  
ATOM    468  O   GLU A  32       6.917  20.975  13.883  1.00  0.00           O  
ATOM    469  CB  GLU A  32       8.751  23.171  14.597  1.00  0.00           C  
ATOM    470  CG  GLU A  32       7.685  24.142  15.093  1.00  0.00           C  
ATOM    471  CD  GLU A  32       8.234  25.033  16.185  1.00  0.00           C  
ATOM    472  OE1 GLU A  32       8.349  24.547  17.327  1.00  0.00           O  
ATOM    473  OE2 GLU A  32       8.584  26.197  15.885  1.00  0.00           O  
ATOM    474  H   GLU A  32       7.823  24.277  11.962  1.00  0.00           H  
ATOM    475  HA  GLU A  32       9.162  21.927  12.979  1.00  0.00           H  
ATOM    476  HB2 GLU A  32       9.631  23.646  14.586  1.00  0.00           H  
ATOM    477  HB3 GLU A  32       8.797  22.400  15.232  1.00  0.00           H  
ATOM    478  HG2 GLU A  32       6.910  23.622  15.453  1.00  0.00           H  
ATOM    479  HG3 GLU A  32       7.379  24.710  14.329  1.00  0.00           H  
ATOM    480  N   GLY A  33       6.156  22.483  12.383  1.00  0.00           N  
ATOM    481  CA  GLY A  33       4.812  21.929  12.425  1.00  0.00           C  
ATOM    482  C   GLY A  33       4.367  21.059  11.284  1.00  0.00           C  
ATOM    483  O   GLY A  33       4.994  20.918  10.240  1.00  0.00           O  
ATOM    484  H   GLY A  33       6.365  23.248  11.773  1.00  0.00           H  
ATOM    485  HA2 GLY A  33       4.176  22.699  12.477  1.00  0.00           H  
ATOM    486  HA3 GLY A  33       4.743  21.382  13.259  1.00  0.00           H  
ATOM    487  N   VAL A  34       3.155  20.493  11.485  1.00  0.00           N  
ATOM    488  CA  VAL A  34       2.521  19.650  10.470  1.00  0.00           C  
ATOM    489  C   VAL A  34       2.224  20.402   9.200  1.00  0.00           C  
ATOM    490  O   VAL A  34       2.608  19.942   8.100  1.00  0.00           O  
ATOM    491  CB  VAL A  34       1.315  18.892  11.052  1.00  0.00           C  
ATOM    492  CG1 VAL A  34       0.515  18.188   9.963  1.00  0.00           C  
ATOM    493  CG2 VAL A  34       1.812  17.863  12.076  1.00  0.00           C  
ATOM    494  H   VAL A  34       2.680  20.655  12.350  1.00  0.00           H  
ATOM    495  HA  VAL A  34       3.196  18.953  10.228  1.00  0.00           H  
ATOM    496  HB  VAL A  34       0.718  19.546  11.517  1.00  0.00           H  
ATOM    497 HG11 VAL A  34      -0.259  17.707  10.376  1.00  0.00           H  
ATOM    498 HG12 VAL A  34       0.176  18.864   9.308  1.00  0.00           H  
ATOM    499 HG13 VAL A  34       1.102  17.531   9.490  1.00  0.00           H  
ATOM    500 HG21 VAL A  34       1.031  17.368  12.457  1.00  0.00           H  
ATOM    501 HG22 VAL A  34       2.429  17.217  11.627  1.00  0.00           H  
ATOM    502 HG23 VAL A  34       2.299  18.333  12.812  1.00  0.00           H  
ATOM    503  N   PRO A  35       1.613  21.579   9.240  1.00  0.00           N  
ATOM    504  CA  PRO A  35       1.335  22.372   8.048  1.00  0.00           C  
ATOM    505  C   PRO A  35       2.605  22.675   7.252  1.00  0.00           C  
ATOM    506  O   PRO A  35       2.648  22.562   6.028  1.00  0.00           O  
ATOM    507  CB  PRO A  35       0.682  23.693   8.514  1.00  0.00           C  
ATOM    508  CG  PRO A  35       0.132  23.270   9.861  1.00  0.00           C  
ATOM    509  CD  PRO A  35       1.084  22.211  10.442  1.00  0.00           C  
ATOM    510  HA  PRO A  35       0.692  21.875   7.465  1.00  0.00           H  
ATOM    511  HB2 PRO A  35       1.356  24.426   8.604  1.00  0.00           H  
ATOM    512  HB3 PRO A  35      -0.046  23.984   7.893  1.00  0.00           H  
ATOM    513  HG2 PRO A  35       0.086  24.059  10.473  1.00  0.00           H  
ATOM    514  HG3 PRO A  35      -0.782  22.881   9.749  1.00  0.00           H  
ATOM    515  HD2 PRO A  35       1.813  22.635  10.979  1.00  0.00           H  
ATOM    516  HD3 PRO A  35       0.590  21.553  11.010  1.00  0.00           H  
ATOM    517  N   GLU A  36       3.669  23.056   7.964  1.00  0.00           N  
ATOM    518  CA  GLU A  36       4.953  23.368   7.347  1.00  0.00           C  
ATOM    519  C   GLU A  36       5.529  22.138   6.637  1.00  0.00           C  
ATOM    520  O   GLU A  36       5.977  22.224   5.497  1.00  0.00           O  
ATOM    521  CB  GLU A  36       5.952  23.881   8.393  1.00  0.00           C  
ATOM    522  CG  GLU A  36       5.639  25.238   8.990  1.00  0.00           C  
ATOM    523  CD  GLU A  36       4.436  25.267   9.899  1.00  0.00           C  
ATOM    524  OE1 GLU A  36       4.081  24.218  10.494  1.00  0.00           O  
ATOM    525  OE2 GLU A  36       3.794  26.328  10.082  1.00  0.00           O  
ATOM    526  H   GLU A  36       3.582  23.130   8.957  1.00  0.00           H  
ATOM    527  HA  GLU A  36       4.810  24.087   6.667  1.00  0.00           H  
ATOM    528  HB2 GLU A  36       6.851  23.936   7.958  1.00  0.00           H  
ATOM    529  HB3 GLU A  36       5.983  23.217   9.140  1.00  0.00           H  
ATOM    530  HG2 GLU A  36       5.477  25.878   8.239  1.00  0.00           H  
ATOM    531  HG3 GLU A  36       6.434  25.537   9.517  1.00  0.00           H  
ATOM    532  N   SER A  37       5.504  20.996   7.325  1.00  0.00           N  
ATOM    533  CA  SER A  37       6.038  19.750   6.786  1.00  0.00           C  
ATOM    534  C   SER A  37       5.239  19.227   5.617  1.00  0.00           C  
ATOM    535  O   SER A  37       5.786  18.597   4.706  1.00  0.00           O  
ATOM    536  CB  SER A  37       6.115  18.690   7.905  1.00  0.00           C  
ATOM    537  OG  SER A  37       6.933  19.195   8.961  1.00  0.00           O  
ATOM    538  H   SER A  37       5.105  20.994   8.242  1.00  0.00           H  
ATOM    539  HA  SER A  37       6.969  19.928   6.467  1.00  0.00           H  
ATOM    540  HB2 SER A  37       6.515  17.848   7.543  1.00  0.00           H  
ATOM    541  HB3 SER A  37       5.197  18.501   8.252  1.00  0.00           H  
ATOM    542  HG  SER A  37       6.990  18.516   9.693  1.00  0.00           H  
ATOM    543  N   ASN A  38       3.924  19.473   5.599  1.00  0.00           N  
ATOM    544  CA  ASN A  38       3.071  19.054   4.494  1.00  0.00           C  
ATOM    545  C   ASN A  38       3.572  19.655   3.184  1.00  0.00           C  
ATOM    546  O   ASN A  38       3.675  18.982   2.159  1.00  0.00           O  
ATOM    547  CB  ASN A  38       1.618  19.498   4.720  1.00  0.00           C  
ATOM    548  CG  ASN A  38       0.877  18.638   5.715  1.00  0.00           C  
ATOM    549  OD1 ASN A  38       1.304  17.520   6.034  1.00  0.00           O  
ATOM    550  ND2 ASN A  38      -0.235  19.158   6.228  1.00  0.00           N  
ATOM    551  H   ASN A  38       3.513  19.960   6.369  1.00  0.00           H  
ATOM    552  HA  ASN A  38       3.098  18.057   4.424  1.00  0.00           H  
ATOM    553  HB2 ASN A  38       1.135  19.459   3.845  1.00  0.00           H  
ATOM    554  HB3 ASN A  38       1.623  20.440   5.056  1.00  0.00           H  
ATOM    555 HD21 ASN A  38      -0.542  20.065   5.940  1.00  0.00           H  
ATOM    556 HD22 ASN A  38      -0.764  18.642   6.901  1.00  0.00           H  
ATOM    557  N   VAL A  39       3.869  20.964   3.219  1.00  0.00           N  
ATOM    558  CA  VAL A  39       4.376  21.640   2.025  1.00  0.00           C  
ATOM    559  C   VAL A  39       5.837  21.251   1.795  1.00  0.00           C  
ATOM    560  O   VAL A  39       6.241  20.975   0.659  1.00  0.00           O  
ATOM    561  CB  VAL A  39       4.237  23.169   2.134  1.00  0.00           C  
ATOM    562  CG1 VAL A  39       4.742  23.843   0.859  1.00  0.00           C  
ATOM    563  CG2 VAL A  39       2.792  23.577   2.405  1.00  0.00           C  
ATOM    564  H   VAL A  39       3.743  21.480   4.066  1.00  0.00           H  
ATOM    565  HA  VAL A  39       3.841  21.331   1.238  1.00  0.00           H  
ATOM    566  HB  VAL A  39       4.800  23.482   2.899  1.00  0.00           H  
ATOM    567 HG11 VAL A  39       4.645  24.835   0.945  1.00  0.00           H  
ATOM    568 HG12 VAL A  39       5.705  23.613   0.719  1.00  0.00           H  
ATOM    569 HG13 VAL A  39       4.206  23.523   0.078  1.00  0.00           H  
ATOM    570 HG21 VAL A  39       2.734  24.573   2.470  1.00  0.00           H  
ATOM    571 HG22 VAL A  39       2.210  23.257   1.658  1.00  0.00           H  
ATOM    572 HG23 VAL A  39       2.486  23.168   3.265  1.00  0.00           H  
ATOM    573  N   SER A  40       6.612  21.150   2.878  1.00  0.00           N  
ATOM    574  CA  SER A  40       8.026  20.796   2.745  1.00  0.00           C  
ATOM    575  C   SER A  40       8.268  19.493   2.017  1.00  0.00           C  
ATOM    576  O   SER A  40       9.158  19.424   1.150  1.00  0.00           O  
ATOM    577  CB  SER A  40       8.699  20.771   4.127  1.00  0.00           C  
ATOM    578  OG  SER A  40      10.123  20.855   3.941  1.00  0.00           O  
ATOM    579  H   SER A  40       6.224  21.317   3.784  1.00  0.00           H  
ATOM    580  HA  SER A  40       8.465  21.520   2.213  1.00  0.00           H  
ATOM    581  HB2 SER A  40       8.470  19.920   4.599  1.00  0.00           H  
ATOM    582  HB3 SER A  40       8.383  21.549   4.670  1.00  0.00           H  
ATOM    583  HG  SER A  40      10.577  20.840   4.832  1.00  0.00           H  
ATOM    584  N   ARG A  41       7.487  18.440   2.289  1.00  0.00           N  
ATOM    585  CA  ARG A  41       7.696  17.156   1.616  1.00  0.00           C  
ATOM    586  C   ARG A  41       7.544  17.232   0.111  1.00  0.00           C  
ATOM    587  O   ARG A  41       8.158  16.433  -0.625  1.00  0.00           O  
ATOM    588  CB  ARG A  41       6.760  16.084   2.190  1.00  0.00           C  
ATOM    589  CG  ARG A  41       7.148  15.646   3.599  1.00  0.00           C  
ATOM    590  CD  ARG A  41       6.352  14.397   3.989  1.00  0.00           C  
ATOM    591  NE  ARG A  41       4.923  14.687   4.031  1.00  0.00           N  
ATOM    592  CZ  ARG A  41       4.315  15.308   5.039  1.00  0.00           C  
ATOM    593  NH1 ARG A  41       4.986  15.669   6.126  1.00  0.00           N  
ATOM    594  NH2 ARG A  41       3.009  15.556   4.976  1.00  0.00           N  
ATOM    595  H   ARG A  41       6.751  18.531   2.960  1.00  0.00           H  
ATOM    596  HA  ARG A  41       8.634  16.867   1.807  1.00  0.00           H  
ATOM    597  HB2 ARG A  41       6.785  15.285   1.590  1.00  0.00           H  
ATOM    598  HB3 ARG A  41       5.831  16.453   2.216  1.00  0.00           H  
ATOM    599  HG2 ARG A  41       6.946  16.383   4.244  1.00  0.00           H  
ATOM    600  HG3 ARG A  41       8.126  15.439   3.625  1.00  0.00           H  
ATOM    601  HD2 ARG A  41       6.650  14.086   4.892  1.00  0.00           H  
ATOM    602  HD3 ARG A  41       6.521  13.677   3.316  1.00  0.00           H  
ATOM    603  HE  ARG A  41       4.364  14.401   3.252  1.00  0.00           H  
ATOM    604 HH11 ARG A  41       4.513  16.135   6.874  1.00  0.00           H  
ATOM    605 HH12 ARG A  41       5.964  15.475   6.197  1.00  0.00           H  
ATOM    606 HH21 ARG A  41       2.552  16.023   5.733  1.00  0.00           H  
ATOM    607 HH22 ARG A  41       2.485  15.276   4.172  1.00  0.00           H  
ATOM    608  N   ASP A  42       6.725  18.156  -0.396  1.00  0.00           N  
ATOM    609  CA  ASP A  42       6.545  18.312  -1.824  1.00  0.00           C  
ATOM    610  C   ASP A  42       7.675  19.111  -2.469  1.00  0.00           C  
ATOM    611  O   ASP A  42       7.924  18.932  -3.670  1.00  0.00           O  
ATOM    612  CB  ASP A  42       5.215  19.013  -2.121  1.00  0.00           C  
ATOM    613  CG  ASP A  42       4.008  18.113  -1.949  1.00  0.00           C  
ATOM    614  OD1 ASP A  42       4.111  16.867  -1.949  1.00  0.00           O  
ATOM    615  OD2 ASP A  42       2.893  18.684  -1.825  1.00  0.00           O  
ATOM    616  H   ASP A  42       6.223  18.756   0.227  1.00  0.00           H  
ATOM    617  HA  ASP A  42       6.523  17.403  -2.241  1.00  0.00           H  
ATOM    618  HB2 ASP A  42       5.234  19.341  -3.066  1.00  0.00           H  
ATOM    619  HB3 ASP A  42       5.121  19.791  -1.500  1.00  0.00           H  
ATOM    620  N   LEU A  43       8.323  19.993  -1.720  1.00  0.00           N  
ATOM    621  CA  LEU A  43       9.374  20.830  -2.259  1.00  0.00           C  
ATOM    622  C   LEU A  43      10.797  20.371  -1.995  1.00  0.00           C  
ATOM    623  O   LEU A  43      11.659  20.632  -2.862  1.00  0.00           O  
ATOM    624  CB  LEU A  43       9.266  22.266  -1.684  1.00  0.00           C  
ATOM    625  CG  LEU A  43       7.990  23.035  -2.002  1.00  0.00           C  
ATOM    626  CD1 LEU A  43       7.969  24.378  -1.282  1.00  0.00           C  
ATOM    627  CD2 LEU A  43       7.833  23.223  -3.504  1.00  0.00           C  
ATOM    628  H   LEU A  43       8.078  20.083  -0.755  1.00  0.00           H  
ATOM    629  HA  LEU A  43       9.247  20.885  -3.249  1.00  0.00           H  
ATOM    630  HB2 LEU A  43      10.036  22.795  -2.042  1.00  0.00           H  
ATOM    631  HB3 LEU A  43       9.341  22.201  -0.689  1.00  0.00           H  
ATOM    632  HG  LEU A  43       7.214  22.496  -1.675  1.00  0.00           H  
ATOM    633 HD11 LEU A  43       7.124  24.863  -1.506  1.00  0.00           H  
ATOM    634 HD12 LEU A  43       8.015  24.228  -0.294  1.00  0.00           H  
ATOM    635 HD13 LEU A  43       8.754  24.925  -1.573  1.00  0.00           H  
ATOM    636 HD21 LEU A  43       6.991  23.729  -3.690  1.00  0.00           H  
ATOM    637 HD22 LEU A  43       8.615  23.735  -3.859  1.00  0.00           H  
ATOM    638 HD23 LEU A  43       7.790  22.329  -3.949  1.00  0.00           H  
ATOM    639  N   PHE A  44      11.098  19.823  -0.829  1.00  0.00           N  
ATOM    640  CA  PHE A  44      12.471  19.435  -0.507  1.00  0.00           C  
ATOM    641  C   PHE A  44      12.537  17.954  -0.162  1.00  0.00           C  
ATOM    642  O   PHE A  44      11.746  17.446   0.643  1.00  0.00           O  
ATOM    643  CB  PHE A  44      13.016  20.302   0.634  1.00  0.00           C  
ATOM    644  CG  PHE A  44      13.022  21.780   0.329  1.00  0.00           C  
ATOM    645  CD1 PHE A  44      14.043  22.337  -0.437  1.00  0.00           C  
ATOM    646  CD2 PHE A  44      11.996  22.601   0.769  1.00  0.00           C  
ATOM    647  CE1 PHE A  44      14.040  23.690  -0.735  1.00  0.00           C  
ATOM    648  CE2 PHE A  44      11.987  23.955   0.475  1.00  0.00           C  
ATOM    649  CZ  PHE A  44      13.013  24.504  -0.280  1.00  0.00           C  
ATOM    650  H   PHE A  44      10.374  19.671  -0.156  1.00  0.00           H  
ATOM    651  HA  PHE A  44      13.037  19.592  -1.316  1.00  0.00           H  
ATOM    652  HB2 PHE A  44      13.955  20.016   0.826  1.00  0.00           H  
ATOM    653  HB3 PHE A  44      12.449  20.150   1.444  1.00  0.00           H  
ATOM    654  HD1 PHE A  44      14.784  21.756  -0.774  1.00  0.00           H  
ATOM    655  HD2 PHE A  44      11.250  22.210   1.308  1.00  0.00           H  
ATOM    656  HE1 PHE A  44      14.781  24.081  -1.280  1.00  0.00           H  
ATOM    657  HE2 PHE A  44      11.243  24.535   0.806  1.00  0.00           H  
ATOM    658  HZ  PHE A  44      13.012  25.481  -0.495  1.00  0.00           H  
ATOM    659  N   GLU A  45      13.496  17.256  -0.786  1.00  0.00           N  
ATOM    660  CA  GLU A  45      13.634  15.819  -0.546  1.00  0.00           C  
ATOM    661  C   GLU A  45      14.985  15.484   0.064  1.00  0.00           C  
ATOM    662  O   GLU A  45      16.028  15.863  -0.480  1.00  0.00           O  
ATOM    663  CB  GLU A  45      13.433  15.064  -1.862  1.00  0.00           C  
ATOM    664  CG  GLU A  45      13.681  13.569  -1.739  1.00  0.00           C  
ATOM    665  CD  GLU A  45      13.485  12.850  -3.053  1.00  0.00           C  
ATOM    666  OE1 GLU A  45      14.422  12.791  -3.874  1.00  0.00           O  
ATOM    667  OE2 GLU A  45      12.362  12.341  -3.273  1.00  0.00           O  
ATOM    668  H   GLU A  45      14.119  17.718  -1.417  1.00  0.00           H  
ATOM    669  HA  GLU A  45      12.919  15.535   0.093  1.00  0.00           H  
ATOM    670  HB2 GLU A  45      14.065  15.436  -2.542  1.00  0.00           H  
ATOM    671  HB3 GLU A  45      12.492  15.206  -2.169  1.00  0.00           H  
ATOM    672  HG2 GLU A  45      13.045  13.191  -1.067  1.00  0.00           H  
ATOM    673  HG3 GLU A  45      14.620  13.423  -1.428  1.00  0.00           H  
ATOM    674  N   GLY A  46      14.965  14.777   1.186  1.00  0.00           N  
ATOM    675  CA  GLY A  46      16.156  14.375   1.893  1.00  0.00           C  
ATOM    676  C   GLY A  46      16.703  13.028   1.418  1.00  0.00           C  
ATOM    677  O   GLY A  46      16.380  12.534   0.345  1.00  0.00           O  
ATOM    678  H   GLY A  46      14.078  14.509   1.561  1.00  0.00           H  
ATOM    679  HA2 GLY A  46      15.941  14.307   2.867  1.00  0.00           H  
ATOM    680  HA3 GLY A  46      16.860  15.072   1.755  1.00  0.00           H  
ATOM    681  N   LEU A  47      17.545  12.442   2.259  1.00  0.00           N  
ATOM    682  CA  LEU A  47      18.192  11.166   1.946  1.00  0.00           C  
ATOM    683  C   LEU A  47      17.179  10.054   1.712  1.00  0.00           C  
ATOM    684  O   LEU A  47      17.267   9.284   0.749  1.00  0.00           O  
ATOM    685  CB  LEU A  47      19.154  10.796   3.077  1.00  0.00           C  
ATOM    686  CG  LEU A  47      20.316  11.782   3.300  1.00  0.00           C  
ATOM    687  CD1 LEU A  47      21.007  11.467   4.612  1.00  0.00           C  
ATOM    688  CD2 LEU A  47      21.296  11.736   2.132  1.00  0.00           C  
ATOM    689  H   LEU A  47      17.744  12.885   3.133  1.00  0.00           H  
ATOM    690  HA  LEU A  47      18.725  11.284   1.108  1.00  0.00           H  
ATOM    691  HB2 LEU A  47      19.545   9.899   2.869  1.00  0.00           H  
ATOM    692  HB3 LEU A  47      18.627  10.742   3.925  1.00  0.00           H  
ATOM    693  HG  LEU A  47      19.938  12.706   3.357  1.00  0.00           H  
ATOM    694 HD11 LEU A  47      21.761  12.109   4.754  1.00  0.00           H  
ATOM    695 HD12 LEU A  47      20.352  11.551   5.363  1.00  0.00           H  
ATOM    696 HD13 LEU A  47      21.364  10.533   4.585  1.00  0.00           H  
ATOM    697 HD21 LEU A  47      22.041  12.382   2.296  1.00  0.00           H  
ATOM    698 HD22 LEU A  47      21.669  10.812   2.046  1.00  0.00           H  
ATOM    699 HD23 LEU A  47      20.820  11.983   1.288  1.00  0.00           H  
ATOM    700  N   LEU A  48      16.233   9.932   2.634  1.00  0.00           N  
ATOM    701  CA  LEU A  48      15.170   8.950   2.566  1.00  0.00           C  
ATOM    702  C   LEU A  48      13.825   9.692   2.555  1.00  0.00           C  
ATOM    703  O   LEU A  48      13.751  10.854   2.966  1.00  0.00           O  
ATOM    704  CB  LEU A  48      15.170   8.010   3.768  1.00  0.00           C  
ATOM    705  CG  LEU A  48      16.101   6.808   3.751  1.00  0.00           C  
ATOM    706  CD1 LEU A  48      17.566   7.201   3.817  1.00  0.00           C  
ATOM    707  CD2 LEU A  48      15.773   5.870   4.917  1.00  0.00           C  
ATOM    708  H   LEU A  48      16.255  10.552   3.419  1.00  0.00           H  
ATOM    709  HA  LEU A  48      15.263   8.416   1.726  1.00  0.00           H  
ATOM    710  HB2 LEU A  48      14.239   7.660   3.869  1.00  0.00           H  
ATOM    711  HB3 LEU A  48      15.409   8.557   4.570  1.00  0.00           H  
ATOM    712  HG  LEU A  48      15.950   6.309   2.898  1.00  0.00           H  
ATOM    713 HD11 LEU A  48      18.133   6.377   3.803  1.00  0.00           H  
ATOM    714 HD12 LEU A  48      17.793   7.775   3.030  1.00  0.00           H  
ATOM    715 HD13 LEU A  48      17.737   7.709   4.661  1.00  0.00           H  
ATOM    716 HD21 LEU A  48      16.391   5.084   4.896  1.00  0.00           H  
ATOM    717 HD22 LEU A  48      15.886   6.360   5.781  1.00  0.00           H  
ATOM    718 HD23 LEU A  48      14.828   5.554   4.835  1.00  0.00           H  
ATOM    719  N   ILE A  49      12.801   9.016   2.063  1.00  0.00           N  
ATOM    720  CA  ILE A  49      11.438   9.539   2.050  1.00  0.00           C  
ATOM    721  C   ILE A  49      10.539   8.401   2.562  1.00  0.00           C  
ATOM    722  O   ILE A  49      11.015   7.255   2.633  1.00  0.00           O  
ATOM    723  CB  ILE A  49      10.907   9.992   0.684  1.00  0.00           C  
ATOM    724  CG1 ILE A  49      10.969   8.870  -0.359  1.00  0.00           C  
ATOM    725  CG2 ILE A  49      11.641  11.230   0.181  1.00  0.00           C  
ATOM    726  CD1 ILE A  49      10.312   9.200  -1.687  1.00  0.00           C  
ATOM    727  H   ILE A  49      12.967   8.106   1.683  1.00  0.00           H  
ATOM    728  HA  ILE A  49      11.381  10.307   2.688  1.00  0.00           H  
ATOM    729  HB  ILE A  49       9.945  10.240   0.802  1.00  0.00           H  
ATOM    730 HG12 ILE A  49      10.514   8.065   0.022  1.00  0.00           H  
ATOM    731 HG13 ILE A  49      11.931   8.658  -0.532  1.00  0.00           H  
ATOM    732 HG21 ILE A  49      11.272  11.498  -0.709  1.00  0.00           H  
ATOM    733 HG22 ILE A  49      11.517  11.979   0.832  1.00  0.00           H  
ATOM    734 HG23 ILE A  49      12.616  11.025   0.089  1.00  0.00           H  
ATOM    735 HD11 ILE A  49      10.398   8.418  -2.305  1.00  0.00           H  
ATOM    736 HD12 ILE A  49       9.344   9.403  -1.539  1.00  0.00           H  
ATOM    737 HD13 ILE A  49      10.761   9.996  -2.092  1.00  0.00           H  
ATOM    738  N   SER A  50       9.298   8.697   2.915  1.00  0.00           N  
ATOM    739  CA  SER A  50       8.392   7.611   3.317  1.00  0.00           C  
ATOM    740  C   SER A  50       7.685   7.115   2.052  1.00  0.00           C  
ATOM    741  O   SER A  50       7.346   7.946   1.194  1.00  0.00           O  
ATOM    742  CB  SER A  50       7.335   8.085   4.306  1.00  0.00           C  
ATOM    743  OG  SER A  50       7.917   8.569   5.498  1.00  0.00           O  
ATOM    744  H   SER A  50       8.981   9.645   2.908  1.00  0.00           H  
ATOM    745  HA  SER A  50       8.920   6.865   3.722  1.00  0.00           H  
ATOM    746  HB2 SER A  50       6.731   7.319   4.527  1.00  0.00           H  
ATOM    747  HB3 SER A  50       6.802   8.818   3.884  1.00  0.00           H  
ATOM    748  HG  SER A  50       7.196   8.871   6.122  1.00  0.00           H  
ATOM    749  N   ASP A  51       7.474   5.811   1.930  1.00  0.00           N  
ATOM    750  CA  ASP A  51       6.714   5.335   0.749  1.00  0.00           C  
ATOM    751  C   ASP A  51       5.245   5.622   1.038  1.00  0.00           C  
ATOM    752  O   ASP A  51       4.922   6.211   2.095  1.00  0.00           O  
ATOM    753  CB  ASP A  51       7.001   3.881   0.470  1.00  0.00           C  
ATOM    754  CG  ASP A  51       6.521   2.875   1.478  1.00  0.00           C  
ATOM    755  OD1 ASP A  51       5.776   3.212   2.425  1.00  0.00           O  
ATOM    756  OD2 ASP A  51       6.886   1.666   1.349  1.00  0.00           O  
ATOM    757  H   ASP A  51       7.817   5.168   2.614  1.00  0.00           H  
ATOM    758  HA  ASP A  51       6.993   5.873  -0.047  1.00  0.00           H  
ATOM    759  HB2 ASP A  51       7.993   3.780   0.395  1.00  0.00           H  
ATOM    760  HB3 ASP A  51       6.576   3.654  -0.406  1.00  0.00           H  
ATOM    761  N   VAL A  52       4.308   5.154   0.213  1.00  0.00           N  
ATOM    762  CA  VAL A  52       2.887   5.414   0.445  1.00  0.00           C  
ATOM    763  C   VAL A  52       2.324   4.824   1.719  1.00  0.00           C  
ATOM    764  O   VAL A  52       1.236   5.238   2.173  1.00  0.00           O  
ATOM    765  CB  VAL A  52       1.992   4.976  -0.737  1.00  0.00           C  
ATOM    766  CG1 VAL A  52       2.062   6.008  -1.850  1.00  0.00           C  
ATOM    767  CG2 VAL A  52       2.356   3.598  -1.248  1.00  0.00           C  
ATOM    768  H   VAL A  52       4.583   4.613  -0.582  1.00  0.00           H  
ATOM    769  HA  VAL A  52       2.789   6.406   0.524  1.00  0.00           H  
ATOM    770  HB  VAL A  52       1.048   4.942  -0.410  1.00  0.00           H  
ATOM    771 HG11 VAL A  52       1.481   5.718  -2.610  1.00  0.00           H  
ATOM    772 HG12 VAL A  52       1.744   6.892  -1.506  1.00  0.00           H  
ATOM    773 HG13 VAL A  52       3.007   6.094  -2.166  1.00  0.00           H  
ATOM    774 HG21 VAL A  52       1.755   3.355  -2.009  1.00  0.00           H  
ATOM    775 HG22 VAL A  52       3.306   3.599  -1.561  1.00  0.00           H  
ATOM    776 HG23 VAL A  52       2.248   2.930  -0.512  1.00  0.00           H  
ATOM    777  N   GLU A  53       2.998   3.851   2.330  1.00  0.00           N  
ATOM    778  CA  GLU A  53       2.536   3.257   3.574  1.00  0.00           C  
ATOM    779  C   GLU A  53       3.372   3.708   4.757  1.00  0.00           C  
ATOM    780  O   GLU A  53       3.209   3.205   5.874  1.00  0.00           O  
ATOM    781  CB  GLU A  53       2.548   1.732   3.468  1.00  0.00           C  
ATOM    782  CG  GLU A  53       1.594   1.256   2.368  1.00  0.00           C  
ATOM    783  CD  GLU A  53       1.572  -0.261   2.324  1.00  0.00           C  
ATOM    784  OE1 GLU A  53       1.898  -0.861   3.374  1.00  0.00           O  
ATOM    785  OE2 GLU A  53       1.233  -0.795   1.248  1.00  0.00           O  
ATOM    786  H   GLU A  53       3.848   3.519   1.921  1.00  0.00           H  
ATOM    787  HA  GLU A  53       1.593   3.551   3.729  1.00  0.00           H  
ATOM    788  HB2 GLU A  53       2.262   1.340   4.342  1.00  0.00           H  
ATOM    789  HB3 GLU A  53       3.475   1.426   3.253  1.00  0.00           H  
ATOM    790  HG2 GLU A  53       1.904   1.609   1.485  1.00  0.00           H  
ATOM    791  HG3 GLU A  53       0.673   1.596   2.558  1.00  0.00           H  
ATOM    792  N   GLY A  54       4.287   4.657   4.527  1.00  0.00           N  
ATOM    793  CA  GLY A  54       5.113   5.171   5.589  1.00  0.00           C  
ATOM    794  C   GLY A  54       6.427   4.494   5.854  1.00  0.00           C  
ATOM    795  O   GLY A  54       7.133   4.898   6.802  1.00  0.00           O  
ATOM    796  H   GLY A  54       4.399   5.016   3.600  1.00  0.00           H  
ATOM    797  HA2 GLY A  54       4.578   5.121   6.432  1.00  0.00           H  
ATOM    798  HA3 GLY A  54       5.310   6.128   5.375  1.00  0.00           H  
ATOM    799  N   HIS A  55       6.822   3.485   5.083  1.00  0.00           N  
ATOM    800  CA  HIS A  55       8.119   2.839   5.321  1.00  0.00           C  
ATOM    801  C   HIS A  55       9.252   3.729   4.804  1.00  0.00           C  
ATOM    802  O   HIS A  55       9.175   4.246   3.693  1.00  0.00           O  
ATOM    803  CB  HIS A  55       8.216   1.525   4.554  1.00  0.00           C  
ATOM    804  CG  HIS A  55       7.068   0.585   4.717  1.00  0.00           C  
ATOM    805  ND1 HIS A  55       6.236   0.262   3.663  1.00  0.00           N  
ATOM    806  CD2 HIS A  55       6.612  -0.106   5.789  1.00  0.00           C  
ATOM    807  CE1 HIS A  55       5.313  -0.586   4.086  1.00  0.00           C  
ATOM    808  NE2 HIS A  55       5.509  -0.827   5.369  1.00  0.00           N  
ATOM    809  H   HIS A  55       6.234   3.166   4.340  1.00  0.00           H  
ATOM    810  HA  HIS A  55       8.240   2.670   6.299  1.00  0.00           H  
ATOM    811  HB2 HIS A  55       9.043   1.053   4.859  1.00  0.00           H  
ATOM    812  HB3 HIS A  55       8.296   1.744   3.582  1.00  0.00           H  
ATOM    813  HD1 HIS A  55       6.318   0.613   2.730  1.00  0.00           H  
ATOM    814  HD2 HIS A  55       7.000  -0.097   6.711  1.00  0.00           H  
ATOM    815  HE1 HIS A  55       4.585  -0.980   3.525  1.00  0.00           H  
ATOM    816  HE2 HIS A  55       4.953  -1.430   5.941  1.00  0.00           H  
ATOM    817  N   PRO A  56      10.292   3.882   5.594  1.00  0.00           N  
ATOM    818  CA  PRO A  56      11.481   4.643   5.198  1.00  0.00           C  
ATOM    819  C   PRO A  56      11.963   4.057   3.876  1.00  0.00           C  
ATOM    820  O   PRO A  56      12.095   2.823   3.769  1.00  0.00           O  
ATOM    821  CB  PRO A  56      12.524   4.462   6.303  1.00  0.00           C  
ATOM    822  CG  PRO A  56      11.675   3.990   7.463  1.00  0.00           C  
ATOM    823  CD  PRO A  56      10.437   3.289   6.919  1.00  0.00           C  
ATOM    824  HA  PRO A  56      11.254   5.611   5.088  1.00  0.00           H  
ATOM    825  HB2 PRO A  56      13.206   3.776   6.050  1.00  0.00           H  
ATOM    826  HB3 PRO A  56      12.982   5.325   6.515  1.00  0.00           H  
ATOM    827  HG2 PRO A  56      12.201   3.352   8.026  1.00  0.00           H  
ATOM    828  HG3 PRO A  56      11.399   4.775   8.018  1.00  0.00           H  
ATOM    829  HD2 PRO A  56      10.579   2.301   6.859  1.00  0.00           H  
ATOM    830  HD3 PRO A  56       9.636   3.477   7.488  1.00  0.00           H  
ATOM    831  N   SER A  57      12.145   4.863   2.854  1.00  0.00           N  
ATOM    832  CA  SER A  57      12.520   4.400   1.526  1.00  0.00           C  
ATOM    833  C   SER A  57      13.506   5.359   0.877  1.00  0.00           C  
ATOM    834  O   SER A  57      13.710   6.488   1.322  1.00  0.00           O  
ATOM    835  CB  SER A  57      11.261   4.335   0.638  1.00  0.00           C  
ATOM    836  OG  SER A  57      10.310   3.427   1.157  1.00  0.00           O  
ATOM    837  H   SER A  57      12.019   5.845   2.996  1.00  0.00           H  
ATOM    838  HA  SER A  57      12.931   3.491   1.592  1.00  0.00           H  
ATOM    839  HB2 SER A  57      11.525   4.040  -0.280  1.00  0.00           H  
ATOM    840  HB3 SER A  57      10.849   5.245   0.590  1.00  0.00           H  
ATOM    841  HG  SER A  57       9.508   3.408   0.561  1.00  0.00           H  
ATOM    842  N   PRO A  58      14.108   4.923  -0.215  1.00  0.00           N  
ATOM    843  CA  PRO A  58      15.082   5.718  -0.938  1.00  0.00           C  
ATOM    844  C   PRO A  58      14.545   7.078  -1.349  1.00  0.00           C  
ATOM    845  O   PRO A  58      13.473   7.179  -1.947  1.00  0.00           O  
ATOM    846  CB  PRO A  58      15.478   4.893  -2.185  1.00  0.00           C  
ATOM    847  CG  PRO A  58      15.126   3.492  -1.736  1.00  0.00           C  
ATOM    848  CD  PRO A  58      13.931   3.594  -0.792  1.00  0.00           C  
ATOM    849  HA  PRO A  58      15.890   5.847  -0.362  1.00  0.00           H  
ATOM    850  HB2 PRO A  58      14.947   5.165  -2.988  1.00  0.00           H  
ATOM    851  HB3 PRO A  58      16.454   4.979  -2.386  1.00  0.00           H  
ATOM    852  HG2 PRO A  58      14.887   2.930  -2.528  1.00  0.00           H  
ATOM    853  HG3 PRO A  58      15.903   3.082  -1.259  1.00  0.00           H  
ATOM    854  HD2 PRO A  58      13.067   3.528  -1.292  1.00  0.00           H  
ATOM    855  HD3 PRO A  58      13.964   2.885  -0.087  1.00  0.00           H  
ATOM    856  N   GLY A  59      15.306   8.124  -1.031  1.00  0.00           N  
ATOM    857  CA  GLY A  59      14.943   9.499  -1.447  1.00  0.00           C  
ATOM    858  C   GLY A  59      16.070   9.941  -2.394  1.00  0.00           C  
ATOM    859  O   GLY A  59      16.252   9.347  -3.466  1.00  0.00           O  
ATOM    860  H   GLY A  59      16.141   7.978  -0.500  1.00  0.00           H  
ATOM    861  HA2 GLY A  59      14.894  10.105  -0.653  1.00  0.00           H  
ATOM    862  HA3 GLY A  59      14.063   9.501  -1.923  1.00  0.00           H  
ATOM    863  N   VAL A  60      16.873  10.913  -1.954  1.00  0.00           N  
ATOM    864  CA  VAL A  60      18.036  11.301  -2.779  1.00  0.00           C  
ATOM    865  C   VAL A  60      19.028  10.134  -2.714  1.00  0.00           C  
ATOM    866  O   VAL A  60      19.666   9.812  -3.718  1.00  0.00           O  
ATOM    867  CB  VAL A  60      18.686  12.616  -2.366  1.00  0.00           C  
ATOM    868  CG1 VAL A  60      20.002  12.842  -3.119  1.00  0.00           C  
ATOM    869  CG2 VAL A  60      17.752  13.797  -2.628  1.00  0.00           C  
ATOM    870  H   VAL A  60      16.691  11.369  -1.083  1.00  0.00           H  
ATOM    871  HA  VAL A  60      17.727  11.392  -3.726  1.00  0.00           H  
ATOM    872  HB  VAL A  60      18.883  12.579  -1.386  1.00  0.00           H  
ATOM    873 HG11 VAL A  60      20.407  13.710  -2.830  1.00  0.00           H  
ATOM    874 HG12 VAL A  60      20.635  12.095  -2.916  1.00  0.00           H  
ATOM    875 HG13 VAL A  60      19.823  12.869  -4.102  1.00  0.00           H  
ATOM    876 HG21 VAL A  60      18.201  14.646  -2.349  1.00  0.00           H  
ATOM    877 HG22 VAL A  60      17.534  13.840  -3.603  1.00  0.00           H  
ATOM    878 HG23 VAL A  60      16.909  13.678  -2.103  1.00  0.00           H  
ATOM    879  N   ALA A  61      19.128   9.466  -1.572  1.00  0.00           N  
ATOM    880  CA  ALA A  61      20.003   8.299  -1.437  1.00  0.00           C  
ATOM    881  C   ALA A  61      19.306   7.056  -1.990  1.00  0.00           C  
ATOM    882  O   ALA A  61      18.193   6.717  -1.558  1.00  0.00           O  
ATOM    883  CB  ALA A  61      20.366   8.097   0.027  1.00  0.00           C  
ATOM    884  H   ALA A  61      18.592   9.767  -0.783  1.00  0.00           H  
ATOM    885  HA  ALA A  61      20.841   8.460  -1.959  1.00  0.00           H  
ATOM    886  HB1 ALA A  61      20.963   7.300   0.115  1.00  0.00           H  
ATOM    887  HB2 ALA A  61      20.841   8.909   0.368  1.00  0.00           H  
ATOM    888  HB3 ALA A  61      19.533   7.950   0.560  1.00  0.00           H  
ATOM    889  N   GLU A  62      19.938   6.357  -2.943  1.00  0.00           N  
ATOM    890  CA  GLU A  62      19.309   5.149  -3.498  1.00  0.00           C  
ATOM    891  C   GLU A  62      19.648   3.912  -2.668  1.00  0.00           C  
ATOM    892  O   GLU A  62      18.917   2.911  -2.694  1.00  0.00           O  
ATOM    893  CB  GLU A  62      19.687   4.935  -4.954  1.00  0.00           C  
ATOM    894  CG  GLU A  62      21.152   4.641  -5.209  1.00  0.00           C  
ATOM    895  CD  GLU A  62      21.519   4.713  -6.679  1.00  0.00           C  
ATOM    896  OE1 GLU A  62      20.621   4.547  -7.531  1.00  0.00           O  
ATOM    897  OE2 GLU A  62      22.715   4.929  -6.976  1.00  0.00           O  
ATOM    898  H   GLU A  62      20.833   6.655  -3.275  1.00  0.00           H  
ATOM    899  HA  GLU A  62      18.318   5.278  -3.458  1.00  0.00           H  
ATOM    900  HB2 GLU A  62      19.446   5.763  -5.460  1.00  0.00           H  
ATOM    901  HB3 GLU A  62      19.153   4.164  -5.301  1.00  0.00           H  
ATOM    902  HG2 GLU A  62      21.356   3.721  -4.873  1.00  0.00           H  
ATOM    903  HG3 GLU A  62      21.704   5.309  -4.709  1.00  0.00           H  
ATOM    904  N   LYS A  63      20.767   3.969  -1.951  1.00  0.00           N  
ATOM    905  CA  LYS A  63      21.176   2.859  -1.099  1.00  0.00           C  
ATOM    906  C   LYS A  63      22.115   3.387  -0.014  1.00  0.00           C  
ATOM    907  O   LYS A  63      22.691   4.461  -0.145  1.00  0.00           O  
ATOM    908  CB  LYS A  63      21.769   1.706  -1.858  1.00  0.00           C  
ATOM    909  CG  LYS A  63      23.074   1.908  -2.574  1.00  0.00           C  
ATOM    910  CD  LYS A  63      22.981   1.564  -4.051  1.00  0.00           C  
ATOM    911  CE  LYS A  63      22.422   0.179  -4.320  1.00  0.00           C  
ATOM    912  NZ  LYS A  63      21.613   0.141  -5.576  1.00  0.00           N  
ATOM    913  H   LYS A  63      21.338   4.788  -1.997  1.00  0.00           H  
ATOM    914  HA  LYS A  63      20.355   2.520  -0.640  1.00  0.00           H  
ATOM    915  HB2 LYS A  63      21.097   1.429  -2.544  1.00  0.00           H  
ATOM    916  HB3 LYS A  63      21.904   0.962  -1.204  1.00  0.00           H  
ATOM    917  HG2 LYS A  63      23.767   1.324  -2.151  1.00  0.00           H  
ATOM    918  HG3 LYS A  63      23.345   2.866  -2.484  1.00  0.00           H  
ATOM    919  HD2 LYS A  63      23.898   1.617  -4.446  1.00  0.00           H  
ATOM    920  HD3 LYS A  63      22.388   2.236  -4.495  1.00  0.00           H  
ATOM    921  HE2 LYS A  63      21.840  -0.090  -3.552  1.00  0.00           H  
ATOM    922  HE3 LYS A  63      23.182  -0.466  -4.405  1.00  0.00           H  
ATOM    923  HZ1 LYS A  63      21.263  -0.785  -5.719  1.00  0.00           H  
ATOM    924  HZ2 LYS A  63      20.847   0.779  -5.498  1.00  0.00           H  
ATOM    925  HZ3 LYS A  63      22.188   0.403  -6.351  1.00  0.00           H  
ATOM    926  N   TRP A  64      22.165   2.664   1.092  1.00  0.00           N  
ATOM    927  CA  TRP A  64      22.980   3.079   2.222  1.00  0.00           C  
ATOM    928  C   TRP A  64      23.390   1.864   3.039  1.00  0.00           C  
ATOM    929  O   TRP A  64      22.798   0.793   2.950  1.00  0.00           O  
ATOM    930  CB  TRP A  64      22.218   4.053   3.129  1.00  0.00           C  
ATOM    931  CG  TRP A  64      20.890   3.513   3.587  1.00  0.00           C  
ATOM    932  CD1 TRP A  64      20.636   2.787   4.714  1.00  0.00           C  
ATOM    933  CD2 TRP A  64      19.631   3.675   2.909  1.00  0.00           C  
ATOM    934  NE1 TRP A  64      19.291   2.481   4.774  1.00  0.00           N  
ATOM    935  CE2 TRP A  64      18.659   3.009   3.681  1.00  0.00           C  
ATOM    936  CE3 TRP A  64      19.230   4.321   1.735  1.00  0.00           C  
ATOM    937  CZ2 TRP A  64      17.313   2.967   3.303  1.00  0.00           C  
ATOM    938  CZ3 TRP A  64      17.906   4.272   1.353  1.00  0.00           C  
ATOM    939  CH2 TRP A  64      16.955   3.598   2.141  1.00  0.00           C  
ATOM    940  H   TRP A  64      21.634   1.819   1.152  1.00  0.00           H  
ATOM    941  HA  TRP A  64      23.803   3.532   1.879  1.00  0.00           H  
ATOM    942  HB2 TRP A  64      22.060   4.902   2.624  1.00  0.00           H  
ATOM    943  HB3 TRP A  64      22.779   4.244   3.934  1.00  0.00           H  
ATOM    944  HD1 TRP A  64      21.319   2.518   5.393  1.00  0.00           H  
ATOM    945  HE1 TRP A  64      18.849   1.956   5.501  1.00  0.00           H  
ATOM    946  HE3 TRP A  64      19.898   4.814   1.177  1.00  0.00           H  
ATOM    947  HZ2 TRP A  64      16.634   2.492   3.863  1.00  0.00           H  
ATOM    948  HZ3 TRP A  64      17.619   4.720   0.507  1.00  0.00           H  
ATOM    949  HH2 TRP A  64      15.999   3.579   1.847  1.00  0.00           H  
ATOM    950  N   GLU A  65      24.462   2.040   3.797  1.00  0.00           N  
ATOM    951  CA  GLU A  65      24.989   1.001   4.657  1.00  0.00           C  
ATOM    952  C   GLU A  65      25.340   1.649   6.008  1.00  0.00           C  
ATOM    953  O   GLU A  65      25.465   2.873   6.088  1.00  0.00           O  
ATOM    954  CB  GLU A  65      26.273   0.361   4.142  1.00  0.00           C  
ATOM    955  CG  GLU A  65      26.286  -0.232   2.758  1.00  0.00           C  
ATOM    956  CD  GLU A  65      26.486   0.822   1.675  1.00  0.00           C  
ATOM    957  OE1 GLU A  65      27.385   1.676   1.827  1.00  0.00           O  
ATOM    958  OE2 GLU A  65      25.693   0.795   0.702  1.00  0.00           O  
ATOM    959  H   GLU A  65      24.926   2.926   3.774  1.00  0.00           H  
ATOM    960  HA  GLU A  65      24.294   0.295   4.794  1.00  0.00           H  
ATOM    961  HB2 GLU A  65      26.511  -0.373   4.778  1.00  0.00           H  
ATOM    962  HB3 GLU A  65      26.982   1.066   4.166  1.00  0.00           H  
ATOM    963  HG2 GLU A  65      25.414  -0.694   2.599  1.00  0.00           H  
ATOM    964  HG3 GLU A  65      27.031  -0.897   2.701  1.00  0.00           H  
ATOM    965  N   ASN A  66      25.525   0.804   7.009  1.00  0.00           N  
ATOM    966  CA  ASN A  66      25.939   1.306   8.315  1.00  0.00           C  
ATOM    967  C   ASN A  66      27.058   0.393   8.848  1.00  0.00           C  
ATOM    968  O   ASN A  66      27.076  -0.812   8.593  1.00  0.00           O  
ATOM    969  CB  ASN A  66      24.806   1.414   9.312  1.00  0.00           C  
ATOM    970  CG  ASN A  66      24.453   0.096   9.977  1.00  0.00           C  
ATOM    971  OD1 ASN A  66      25.109  -0.292  10.947  1.00  0.00           O  
ATOM    972  ND2 ASN A  66      23.452  -0.585   9.430  1.00  0.00           N  
ATOM    973  H   ASN A  66      25.382  -0.176   6.871  1.00  0.00           H  
ATOM    974  HA  ASN A  66      26.323   2.220   8.186  1.00  0.00           H  
ATOM    975  HB2 ASN A  66      23.996   1.754   8.834  1.00  0.00           H  
ATOM    976  HB3 ASN A  66      25.072   2.065  10.023  1.00  0.00           H  
ATOM    977 HD21 ASN A  66      22.963  -0.209   8.643  1.00  0.00           H  
ATOM    978 HD22 ASN A  66      23.188  -1.474   9.805  1.00  0.00           H  
ATOM    979  N   LYS A  67      27.967   1.022   9.567  1.00  0.00           N  
ATOM    980  CA  LYS A  67      29.077   0.291  10.200  1.00  0.00           C  
ATOM    981  C   LYS A  67      28.855   0.451  11.702  1.00  0.00           C  
ATOM    982  O   LYS A  67      28.940   1.565  12.236  1.00  0.00           O  
ATOM    983  CB  LYS A  67      30.414   0.827   9.740  1.00  0.00           C  
ATOM    984  CG  LYS A  67      31.644   0.175  10.342  1.00  0.00           C  
ATOM    985  CD  LYS A  67      32.911   0.896   9.890  1.00  0.00           C  
ATOM    986  CE  LYS A  67      33.116   2.205  10.640  1.00  0.00           C  
ATOM    987  NZ  LYS A  67      33.999   3.144   9.883  1.00  0.00           N  
ATOM    988  H   LYS A  67      27.901   2.013   9.684  1.00  0.00           H  
ATOM    989  HA  LYS A  67      29.011  -0.678   9.960  1.00  0.00           H  
ATOM    990  HB2 LYS A  67      30.445   1.801   9.964  1.00  0.00           H  
ATOM    991  HB3 LYS A  67      30.463   0.712   8.748  1.00  0.00           H  
ATOM    992  HG2 LYS A  67      31.687  -0.780  10.048  1.00  0.00           H  
ATOM    993  HG3 LYS A  67      31.582   0.214  11.339  1.00  0.00           H  
ATOM    994  HD2 LYS A  67      32.841   1.091   8.912  1.00  0.00           H  
ATOM    995  HD3 LYS A  67      33.698   0.302  10.056  1.00  0.00           H  
ATOM    996  HE2 LYS A  67      33.536   2.008  11.526  1.00  0.00           H  
ATOM    997  HE3 LYS A  67      32.227   2.640  10.782  1.00  0.00           H  
ATOM    998  HZ1 LYS A  67      34.111   3.990  10.404  1.00  0.00           H  
ATOM    999  HZ2 LYS A  67      34.893   2.719   9.741  1.00  0.00           H  
ATOM   1000  HZ3 LYS A  67      33.584   3.351   8.997  1.00  0.00           H  
ATOM   1001  N   ASP A  68      28.448  -0.632  12.357  1.00  0.00           N  
ATOM   1002  CA  ASP A  68      28.164  -0.682  13.775  1.00  0.00           C  
ATOM   1003  C   ASP A  68      27.047   0.256  14.214  1.00  0.00           C  
ATOM   1004  O   ASP A  68      26.941   0.612  15.400  1.00  0.00           O  
ATOM   1005  CB  ASP A  68      29.418  -0.350  14.606  1.00  0.00           C  
ATOM   1006  CG  ASP A  68      30.620  -1.223  14.325  1.00  0.00           C  
ATOM   1007  OD1 ASP A  68      30.458  -2.443  14.107  1.00  0.00           O  
ATOM   1008  OD2 ASP A  68      31.749  -0.666  14.315  1.00  0.00           O  
ATOM   1009  H   ASP A  68      28.329  -1.474  11.831  1.00  0.00           H  
ATOM   1010  HA  ASP A  68      27.886  -1.616  13.999  1.00  0.00           H  
ATOM   1011  HB2 ASP A  68      29.184  -0.447  15.573  1.00  0.00           H  
ATOM   1012  HB3 ASP A  68      29.673   0.599  14.418  1.00  0.00           H  
ATOM   1013  N   PHE A  69      26.192   0.709  13.305  1.00  0.00           N  
ATOM   1014  CA  PHE A  69      25.127   1.654  13.528  1.00  0.00           C  
ATOM   1015  C   PHE A  69      25.680   3.026  13.927  1.00  0.00           C  
ATOM   1016  O   PHE A  69      24.925   3.873  14.417  1.00  0.00           O  
ATOM   1017  CB  PHE A  69      24.103   1.180  14.562  1.00  0.00           C  
ATOM   1018  CG  PHE A  69      23.531  -0.192  14.338  1.00  0.00           C  
ATOM   1019  CD1 PHE A  69      22.783  -0.484  13.210  1.00  0.00           C  
ATOM   1020  CD2 PHE A  69      23.772  -1.201  15.261  1.00  0.00           C  
ATOM   1021  CE1 PHE A  69      22.272  -1.751  13.007  1.00  0.00           C  
ATOM   1022  CE2 PHE A  69      23.266  -2.473  15.068  1.00  0.00           C  
ATOM   1023  CZ  PHE A  69      22.514  -2.743  13.940  1.00  0.00           C  
ATOM   1024  H   PHE A  69      26.297   0.360  12.374  1.00  0.00           H  
ATOM   1025  HA  PHE A  69      24.643   1.768  12.660  1.00  0.00           H  
ATOM   1026  HB2 PHE A  69      23.345   1.832  14.563  1.00  0.00           H  
ATOM   1027  HB3 PHE A  69      24.548   1.184  15.458  1.00  0.00           H  
ATOM   1028  HD1 PHE A  69      22.610   0.232  12.533  1.00  0.00           H  
ATOM   1029  HD2 PHE A  69      24.318  -1.005  16.075  1.00  0.00           H  
ATOM   1030  HE1 PHE A  69      21.730  -1.950  12.190  1.00  0.00           H  
ATOM   1031  HE2 PHE A  69      23.443  -3.193  15.740  1.00  0.00           H  
ATOM   1032  HZ  PHE A  69      22.143  -3.661  13.798  1.00  0.00           H  
ATOM   1033  N   LYS A  70      26.961   3.293  13.686  1.00  0.00           N  
ATOM   1034  CA  LYS A  70      27.596   4.544  14.043  1.00  0.00           C  
ATOM   1035  C   LYS A  70      28.045   5.338  12.831  1.00  0.00           C  
ATOM   1036  O   LYS A  70      28.065   6.568  12.879  1.00  0.00           O  
ATOM   1037  CB  LYS A  70      28.822   4.311  14.950  1.00  0.00           C  
ATOM   1038  CG  LYS A  70      28.464   3.822  16.335  1.00  0.00           C  
ATOM   1039  CD  LYS A  70      29.672   3.396  17.141  1.00  0.00           C  
ATOM   1040  CE  LYS A  70      30.454   4.596  17.655  1.00  0.00           C  
ATOM   1041  NZ  LYS A  70      31.208   4.224  18.896  1.00  0.00           N  
ATOM   1042  H   LYS A  70      27.514   2.593  13.235  1.00  0.00           H  
ATOM   1043  HA  LYS A  70      26.934   5.096  14.550  1.00  0.00           H  
ATOM   1044  HB2 LYS A  70      29.319   5.174  15.038  1.00  0.00           H  
ATOM   1045  HB3 LYS A  70      29.411   3.629  14.516  1.00  0.00           H  
ATOM   1046  HG2 LYS A  70      27.847   3.040  16.247  1.00  0.00           H  
ATOM   1047  HG3 LYS A  70      27.999   4.560  16.824  1.00  0.00           H  
ATOM   1048  HD2 LYS A  70      30.270   2.843  16.561  1.00  0.00           H  
ATOM   1049  HD3 LYS A  70      29.366   2.850  17.921  1.00  0.00           H  
ATOM   1050  HE2 LYS A  70      29.819   5.340  17.864  1.00  0.00           H  
ATOM   1051  HE3 LYS A  70      31.100   4.896  16.953  1.00  0.00           H  
ATOM   1052  HZ1 LYS A  70      31.718   5.018  19.226  1.00  0.00           H  
ATOM   1053  HZ2 LYS A  70      30.564   3.925  19.600  1.00  0.00           H  
ATOM   1054  HZ3 LYS A  70      31.844   3.481  18.689  1.00  0.00           H  
ATOM   1055  N   VAL A  71      28.459   4.643  11.771  1.00  0.00           N  
ATOM   1056  CA  VAL A  71      28.878   5.335  10.555  1.00  0.00           C  
ATOM   1057  C   VAL A  71      27.915   4.894   9.444  1.00  0.00           C  
ATOM   1058  O   VAL A  71      27.830   3.730   9.074  1.00  0.00           O  
ATOM   1059  CB  VAL A  71      30.318   5.101  10.118  1.00  0.00           C  
ATOM   1060  CG1 VAL A  71      30.617   5.842   8.815  1.00  0.00           C  
ATOM   1061  CG2 VAL A  71      31.304   5.532  11.200  1.00  0.00           C  
ATOM   1062  H   VAL A  71      28.483   3.644  11.809  1.00  0.00           H  
ATOM   1063  HA  VAL A  71      28.754   6.317  10.700  1.00  0.00           H  
ATOM   1064  HB  VAL A  71      30.440   4.122   9.956  1.00  0.00           H  
ATOM   1065 HG11 VAL A  71      31.566   5.675   8.547  1.00  0.00           H  
ATOM   1066 HG12 VAL A  71      30.005   5.513   8.096  1.00  0.00           H  
ATOM   1067 HG13 VAL A  71      30.476   6.823   8.950  1.00  0.00           H  
ATOM   1068 HG21 VAL A  71      32.238   5.367  10.885  1.00  0.00           H  
ATOM   1069 HG22 VAL A  71      31.184   6.506  11.391  1.00  0.00           H  
ATOM   1070 HG23 VAL A  71      31.135   5.006  12.033  1.00  0.00           H  
ATOM   1071  N   TRP A  72      27.148   5.885   8.988  1.00  0.00           N  
ATOM   1072  CA  TRP A  72      26.137   5.632   7.957  1.00  0.00           C  
ATOM   1073  C   TRP A  72      26.585   6.232   6.648  1.00  0.00           C  
ATOM   1074  O   TRP A  72      26.929   7.419   6.596  1.00  0.00           O  
ATOM   1075  CB  TRP A  72      24.803   6.225   8.446  1.00  0.00           C  
ATOM   1076  CG  TRP A  72      24.281   5.522   9.669  1.00  0.00           C  
ATOM   1077  CD1 TRP A  72      24.685   5.691  10.963  1.00  0.00           C  
ATOM   1078  CD2 TRP A  72      23.257   4.519   9.699  1.00  0.00           C  
ATOM   1079  NE1 TRP A  72      23.984   4.848  11.792  1.00  0.00           N  
ATOM   1080  CE2 TRP A  72      23.100   4.118  11.041  1.00  0.00           C  
ATOM   1081  CE3 TRP A  72      22.464   3.917   8.714  1.00  0.00           C  
ATOM   1082  CZ2 TRP A  72      22.177   3.152  11.428  1.00  0.00           C  
ATOM   1083  CZ3 TRP A  72      21.543   2.963   9.106  1.00  0.00           C  
ATOM   1084  CH2 TRP A  72      21.405   2.588  10.448  1.00  0.00           C  
ATOM   1085  H   TRP A  72      27.264   6.809   9.353  1.00  0.00           H  
ATOM   1086  HA  TRP A  72      26.031   4.644   7.842  1.00  0.00           H  
ATOM   1087  HB2 TRP A  72      24.127   6.142   7.714  1.00  0.00           H  
ATOM   1088  HB3 TRP A  72      24.941   7.191   8.665  1.00  0.00           H  
ATOM   1089  HD1 TRP A  72      25.389   6.335  11.264  1.00  0.00           H  
ATOM   1090  HE1 TRP A  72      24.100   4.779  12.783  1.00  0.00           H  
ATOM   1091  HE3 TRP A  72      22.561   4.171   7.752  1.00  0.00           H  
ATOM   1092  HZ2 TRP A  72      22.081   2.880  12.385  1.00  0.00           H  
ATOM   1093  HZ3 TRP A  72      20.963   2.531   8.416  1.00  0.00           H  
ATOM   1094  HH2 TRP A  72      20.729   1.894  10.696  1.00  0.00           H  
ATOM   1095  N   THR A  73      26.623   5.422   5.597  1.00  0.00           N  
ATOM   1096  CA  THR A  73      27.062   5.893   4.283  1.00  0.00           C  
ATOM   1097  C   THR A  73      25.908   5.847   3.297  1.00  0.00           C  
ATOM   1098  O   THR A  73      25.298   4.805   3.070  1.00  0.00           O  
ATOM   1099  CB  THR A  73      28.257   5.079   3.759  1.00  0.00           C  
ATOM   1100  OG1 THR A  73      29.285   5.090   4.764  1.00  0.00           O  
ATOM   1101  CG2 THR A  73      28.800   5.684   2.477  1.00  0.00           C  
ATOM   1102  H   THR A  73      26.345   4.468   5.706  1.00  0.00           H  
ATOM   1103  HA  THR A  73      27.352   6.845   4.376  1.00  0.00           H  
ATOM   1104  HB  THR A  73      27.969   4.137   3.587  1.00  0.00           H  
ATOM   1105  HG1 THR A  73      30.072   4.565   4.441  1.00  0.00           H  
ATOM   1106 HG21 THR A  73      29.575   5.141   2.154  1.00  0.00           H  
ATOM   1107 HG22 THR A  73      28.082   5.688   1.780  1.00  0.00           H  
ATOM   1108 HG23 THR A  73      29.100   6.622   2.652  1.00  0.00           H  
ATOM   1109  N   PHE A  74      25.610   7.013   2.738  1.00  0.00           N  
ATOM   1110  CA  PHE A  74      24.504   7.164   1.807  1.00  0.00           C  
ATOM   1111  C   PHE A  74      24.975   7.371   0.383  1.00  0.00           C  
ATOM   1112  O   PHE A  74      25.715   8.324   0.104  1.00  0.00           O  
ATOM   1113  CB  PHE A  74      23.627   8.366   2.260  1.00  0.00           C  
ATOM   1114  CG  PHE A  74      23.054   8.113   3.632  1.00  0.00           C  
ATOM   1115  CD1 PHE A  74      21.866   7.406   3.778  1.00  0.00           C  
ATOM   1116  CD2 PHE A  74      23.729   8.526   4.770  1.00  0.00           C  
ATOM   1117  CE1 PHE A  74      21.367   7.122   5.037  1.00  0.00           C  
ATOM   1118  CE2 PHE A  74      23.234   8.256   6.030  1.00  0.00           C  
ATOM   1119  CZ  PHE A  74      22.047   7.543   6.166  1.00  0.00           C  
ATOM   1120  H   PHE A  74      26.164   7.814   2.965  1.00  0.00           H  
ATOM   1121  HA  PHE A  74      23.946   6.334   1.839  1.00  0.00           H  
ATOM   1122  HB2 PHE A  74      22.879   8.492   1.609  1.00  0.00           H  
ATOM   1123  HB3 PHE A  74      24.189   9.193   2.285  1.00  0.00           H  
ATOM   1124  HD1 PHE A  74      21.368   7.100   2.967  1.00  0.00           H  
ATOM   1125  HD2 PHE A  74      24.589   9.028   4.677  1.00  0.00           H  
ATOM   1126  HE1 PHE A  74      20.513   6.611   5.131  1.00  0.00           H  
ATOM   1127  HE2 PHE A  74      23.726   8.571   6.841  1.00  0.00           H  
ATOM   1128  HZ  PHE A  74      21.687   7.336   7.076  1.00  0.00           H  
ATOM   1129  N   HIS A  75      24.549   6.498  -0.518  1.00  0.00           N  
ATOM   1130  CA  HIS A  75      24.901   6.598  -1.934  1.00  0.00           C  
ATOM   1131  C   HIS A  75      23.811   7.357  -2.669  1.00  0.00           C  
ATOM   1132  O   HIS A  75      22.690   6.849  -2.825  1.00  0.00           O  
ATOM   1133  CB  HIS A  75      25.113   5.188  -2.509  1.00  0.00           C  
ATOM   1134  CG  HIS A  75      26.136   4.453  -1.678  1.00  0.00           C  
ATOM   1135  ND1 HIS A  75      27.490   4.653  -1.856  1.00  0.00           N  
ATOM   1136  CD2 HIS A  75      26.006   3.583  -0.657  1.00  0.00           C  
ATOM   1137  CE1 HIS A  75      28.158   3.920  -0.978  1.00  0.00           C  
ATOM   1138  NE2 HIS A  75      27.283   3.252  -0.249  1.00  0.00           N  
ATOM   1139  H   HIS A  75      23.965   5.743  -0.219  1.00  0.00           H  
ATOM   1140  HA  HIS A  75      25.757   7.109  -2.015  1.00  0.00           H  
ATOM   1141  HB2 HIS A  75      25.438   5.258  -3.452  1.00  0.00           H  
ATOM   1142  HB3 HIS A  75      24.248   4.687  -2.491  1.00  0.00           H  
ATOM   1143  HD1 HIS A  75      27.902   5.256  -2.540  1.00  0.00           H  
ATOM   1144  HD2 HIS A  75      25.149   3.243  -0.269  1.00  0.00           H  
ATOM   1145  HE1 HIS A  75      29.153   3.880  -0.884  1.00  0.00           H  
ATOM   1146  HE2 HIS A  75      27.509   2.609   0.482  1.00  0.00           H  
ATOM   1147  N   LEU A  76      24.105   8.587  -3.078  1.00  0.00           N  
ATOM   1148  CA  LEU A  76      23.133   9.444  -3.728  1.00  0.00           C  
ATOM   1149  C   LEU A  76      22.986   9.155  -5.208  1.00  0.00           C  
ATOM   1150  O   LEU A  76      23.980   9.003  -5.923  1.00  0.00           O  
ATOM   1151  CB  LEU A  76      23.496  10.926  -3.537  1.00  0.00           C  
ATOM   1152  CG  LEU A  76      23.865  11.370  -2.121  1.00  0.00           C  
ATOM   1153  CD1 LEU A  76      24.003  12.892  -2.075  1.00  0.00           C  
ATOM   1154  CD2 LEU A  76      22.863  10.886  -1.081  1.00  0.00           C  
ATOM   1155  H   LEU A  76      25.031   8.934  -2.932  1.00  0.00           H  
ATOM   1156  HA  LEU A  76      22.246   9.287  -3.294  1.00  0.00           H  
ATOM   1157  HB2 LEU A  76      22.709  11.470  -3.829  1.00  0.00           H  
ATOM   1158  HB3 LEU A  76      24.277  11.125  -4.129  1.00  0.00           H  
ATOM   1159  HG  LEU A  76      24.756  10.974  -1.897  1.00  0.00           H  
ATOM   1160 HD11 LEU A  76      24.244  13.177  -1.147  1.00  0.00           H  
ATOM   1161 HD12 LEU A  76      24.720  13.181  -2.710  1.00  0.00           H  
ATOM   1162 HD13 LEU A  76      23.135  13.313  -2.338  1.00  0.00           H  
ATOM   1163 HD21 LEU A  76      23.146  11.200  -0.175  1.00  0.00           H  
ATOM   1164 HD22 LEU A  76      21.958  11.254  -1.294  1.00  0.00           H  
ATOM   1165 HD23 LEU A  76      22.828   9.887  -1.092  1.00  0.00           H  
ATOM   1166  N   ARG A  77      21.725   9.096  -5.653  1.00  0.00           N  
ATOM   1167  CA  ARG A  77      21.477   8.815  -7.076  1.00  0.00           C  
ATOM   1168  C   ARG A  77      22.093   9.913  -7.926  1.00  0.00           C  
ATOM   1169  O   ARG A  77      22.030  11.101  -7.604  1.00  0.00           O  
ATOM   1170  CB  ARG A  77      19.992   8.634  -7.339  1.00  0.00           C  
ATOM   1171  CG  ARG A  77      19.145   9.866  -7.082  1.00  0.00           C  
ATOM   1172  CD  ARG A  77      17.674   9.516  -7.106  1.00  0.00           C  
ATOM   1173  NE  ARG A  77      17.244   8.699  -5.989  1.00  0.00           N  
ATOM   1174  CZ  ARG A  77      16.895   7.417  -6.054  1.00  0.00           C  
ATOM   1175  NH1 ARG A  77      16.950   6.775  -7.221  1.00  0.00           N  
ATOM   1176  NH2 ARG A  77      16.506   6.762  -4.970  1.00  0.00           N  
ATOM   1177  H   ARG A  77      20.960   9.241  -5.025  1.00  0.00           H  
ATOM   1178  HA  ARG A  77      21.936   7.956  -7.304  1.00  0.00           H  
ATOM   1179  HB2 ARG A  77      19.659   7.899  -6.748  1.00  0.00           H  
ATOM   1180  HB3 ARG A  77      19.876   8.371  -8.297  1.00  0.00           H  
ATOM   1181  HG2 ARG A  77      19.332  10.547  -7.790  1.00  0.00           H  
ATOM   1182  HG3 ARG A  77      19.378  10.244  -6.186  1.00  0.00           H  
ATOM   1183  HD2 ARG A  77      17.483   9.018  -7.952  1.00  0.00           H  
ATOM   1184  HD3 ARG A  77      17.148  10.367  -7.094  1.00  0.00           H  
ATOM   1185  HE  ARG A  77      17.206   9.137  -5.091  1.00  0.00           H  
ATOM   1186 HH11 ARG A  77      16.689   5.811  -7.274  1.00  0.00           H  
ATOM   1187 HH12 ARG A  77      17.253   7.257  -8.043  1.00  0.00           H  
ATOM   1188 HH21 ARG A  77      16.247   5.798  -5.034  1.00  0.00           H  
ATOM   1189 HH22 ARG A  77      16.472   7.231  -4.088  1.00  0.00           H  
ATOM   1190  N   GLU A  78      22.705   9.517  -9.044  1.00  0.00           N  
ATOM   1191  CA  GLU A  78      23.384  10.434  -9.939  1.00  0.00           C  
ATOM   1192  C   GLU A  78      22.471  11.454 -10.595  1.00  0.00           C  
ATOM   1193  O   GLU A  78      22.918  12.562 -10.918  1.00  0.00           O  
ATOM   1194  CB  GLU A  78      24.099   9.662 -11.068  1.00  0.00           C  
ATOM   1195  CG  GLU A  78      24.734   8.360 -10.667  1.00  0.00           C  
ATOM   1196  CD  GLU A  78      26.057   8.470  -9.950  1.00  0.00           C  
ATOM   1197  OE1 GLU A  78      26.060   8.553  -8.699  1.00  0.00           O  
ATOM   1198  OE2 GLU A  78      27.108   8.447 -10.634  1.00  0.00           O  
ATOM   1199  H   GLU A  78      22.695   8.544  -9.275  1.00  0.00           H  
ATOM   1200  HA  GLU A  78      24.076  10.928  -9.413  1.00  0.00           H  
ATOM   1201  HB2 GLU A  78      24.816  10.253 -11.438  1.00  0.00           H  
ATOM   1202  HB3 GLU A  78      23.426   9.469 -11.782  1.00  0.00           H  
ATOM   1203  HG2 GLU A  78      24.878   7.820 -11.496  1.00  0.00           H  
ATOM   1204  HG3 GLU A  78      24.097   7.880 -10.064  1.00  0.00           H  
ATOM   1205  N   ASN A  79      21.207  11.106 -10.802  1.00  0.00           N  
ATOM   1206  CA  ASN A  79      20.263  11.997 -11.458  1.00  0.00           C  
ATOM   1207  C   ASN A  79      19.451  12.882 -10.531  1.00  0.00           C  
ATOM   1208  O   ASN A  79      18.492  13.538 -10.984  1.00  0.00           O  
ATOM   1209  CB  ASN A  79      19.359  11.185 -12.390  1.00  0.00           C  
ATOM   1210  CG  ASN A  79      18.500  10.149 -11.708  1.00  0.00           C  
ATOM   1211  OD1 ASN A  79      18.650   9.817 -10.533  1.00  0.00           O  
ATOM   1212  ND2 ASN A  79      17.541   9.609 -12.468  1.00  0.00           N  
ATOM   1213  H   ASN A  79      20.895  10.206 -10.498  1.00  0.00           H  
ATOM   1214  HA  ASN A  79      20.801  12.607 -12.040  1.00  0.00           H  
ATOM   1215  HB2 ASN A  79      19.941  10.716 -13.054  1.00  0.00           H  
ATOM   1216  HB3 ASN A  79      18.755  11.822 -12.868  1.00  0.00           H  
ATOM   1217 HD21 ASN A  79      17.438   9.895 -13.421  1.00  0.00           H  
ATOM   1218 HD22 ASN A  79      16.927   8.920 -12.083  1.00  0.00           H  
ATOM   1219  N   ALA A  80      19.811  12.958  -9.255  1.00  0.00           N  
ATOM   1220  CA  ALA A  80      19.085  13.850  -8.335  1.00  0.00           C  
ATOM   1221  C   ALA A  80      19.412  15.284  -8.752  1.00  0.00           C  
ATOM   1222  O   ALA A  80      20.603  15.610  -8.936  1.00  0.00           O  
ATOM   1223  CB  ALA A  80      19.492  13.594  -6.900  1.00  0.00           C  
ATOM   1224  H   ALA A  80      20.576  12.409  -8.918  1.00  0.00           H  
ATOM   1225  HA  ALA A  80      18.102  13.694  -8.432  1.00  0.00           H  
ATOM   1226  HB1 ALA A  80      18.987  14.210  -6.295  1.00  0.00           H  
ATOM   1227  HB2 ALA A  80      19.285  12.646  -6.659  1.00  0.00           H  
ATOM   1228  HB3 ALA A  80      20.473  13.757  -6.798  1.00  0.00           H  
ATOM   1229  N   LYS A  81      18.402  16.121  -8.949  1.00  0.00           N  
ATOM   1230  CA  LYS A  81      18.619  17.493  -9.360  1.00  0.00           C  
ATOM   1231  C   LYS A  81      17.683  18.496  -8.681  1.00  0.00           C  
ATOM   1232  O   LYS A  81      16.580  18.156  -8.254  1.00  0.00           O  
ATOM   1233  CB  LYS A  81      18.340  17.650 -10.869  1.00  0.00           C  
ATOM   1234  CG  LYS A  81      19.450  17.188 -11.789  1.00  0.00           C  
ATOM   1235  CD  LYS A  81      18.948  17.056 -13.220  1.00  0.00           C  
ATOM   1236  CE  LYS A  81      19.955  16.266 -14.053  1.00  0.00           C  
ATOM   1237  NZ  LYS A  81      19.572  16.259 -15.498  1.00  0.00           N  
ATOM   1238  H   LYS A  81      17.466  15.796  -8.810  1.00  0.00           H  
ATOM   1239  HA  LYS A  81      19.568  17.748  -9.172  1.00  0.00           H  
ATOM   1240  HB2 LYS A  81      18.171  18.619 -11.052  1.00  0.00           H  
ATOM   1241  HB3 LYS A  81      17.519  17.122 -11.087  1.00  0.00           H  
ATOM   1242  HG2 LYS A  81      19.786  16.300 -11.476  1.00  0.00           H  
ATOM   1243  HG3 LYS A  81      20.195  17.854 -11.763  1.00  0.00           H  
ATOM   1244  HD2 LYS A  81      18.832  17.967 -13.616  1.00  0.00           H  
ATOM   1245  HD3 LYS A  81      18.070  16.578 -13.221  1.00  0.00           H  
ATOM   1246  HE2 LYS A  81      19.987  15.324 -13.719  1.00  0.00           H  
ATOM   1247  HE3 LYS A  81      20.858  16.685 -13.957  1.00  0.00           H  
ATOM   1248  HZ1 LYS A  81      20.247  15.736 -16.019  1.00  0.00           H  
ATOM   1249  HZ2 LYS A  81      18.671  15.838 -15.602  1.00  0.00           H  
ATOM   1250  HZ3 LYS A  81      19.542  17.198 -15.839  1.00  0.00           H  
ATOM   1251  N   TRP A  82      18.148  19.739  -8.644  1.00  0.00           N  
ATOM   1252  CA  TRP A  82      17.364  20.855  -8.139  1.00  0.00           C  
ATOM   1253  C   TRP A  82      16.467  21.314  -9.290  1.00  0.00           C  
ATOM   1254  O   TRP A  82      16.689  20.927 -10.452  1.00  0.00           O  
ATOM   1255  CB  TRP A  82      18.250  22.014  -7.697  1.00  0.00           C  
ATOM   1256  CG  TRP A  82      19.069  21.715  -6.479  1.00  0.00           C  
ATOM   1257  CD1 TRP A  82      20.366  21.292  -6.441  1.00  0.00           C  
ATOM   1258  CD2 TRP A  82      18.648  21.823  -5.113  1.00  0.00           C  
ATOM   1259  NE1 TRP A  82      20.779  21.129  -5.141  1.00  0.00           N  
ATOM   1260  CE2 TRP A  82      19.743  21.456  -4.301  1.00  0.00           C  
ATOM   1261  CE3 TRP A  82      17.457  22.209  -4.496  1.00  0.00           C  
ATOM   1262  CZ2 TRP A  82      19.673  21.448  -2.908  1.00  0.00           C  
ATOM   1263  CZ3 TRP A  82      17.384  22.196  -3.115  1.00  0.00           C  
ATOM   1264  CH2 TRP A  82      18.480  21.815  -2.340  1.00  0.00           C  
ATOM   1265  H   TRP A  82      19.074  19.915  -8.977  1.00  0.00           H  
ATOM   1266  HA  TRP A  82      16.799  20.551  -7.372  1.00  0.00           H  
ATOM   1267  HB2 TRP A  82      17.665  22.801  -7.499  1.00  0.00           H  
ATOM   1268  HB3 TRP A  82      18.871  22.241  -8.447  1.00  0.00           H  
ATOM   1269  HD1 TRP A  82      20.935  21.124  -7.246  1.00  0.00           H  
ATOM   1270  HE1 TRP A  82      21.686  20.822  -4.853  1.00  0.00           H  
ATOM   1271  HE3 TRP A  82      16.669  22.490  -5.044  1.00  0.00           H  
ATOM   1272  HZ2 TRP A  82      20.459  21.186  -2.348  1.00  0.00           H  
ATOM   1273  HZ3 TRP A  82      16.532  22.464  -2.665  1.00  0.00           H  
ATOM   1274  HH2 TRP A  82      18.393  21.809  -1.344  1.00  0.00           H  
ATOM   1275  N   SER A  83      15.516  22.193  -9.006  1.00  0.00           N  
ATOM   1276  CA  SER A  83      14.587  22.692 -10.011  1.00  0.00           C  
ATOM   1277  C   SER A  83      15.233  23.576 -11.062  1.00  0.00           C  
ATOM   1278  O   SER A  83      14.648  23.814 -12.134  1.00  0.00           O  
ATOM   1279  CB  SER A  83      13.434  23.461  -9.330  1.00  0.00           C  
ATOM   1280  OG  SER A  83      13.955  24.496  -8.510  1.00  0.00           O  
ATOM   1281  H   SER A  83      15.433  22.526  -8.067  1.00  0.00           H  
ATOM   1282  HA  SER A  83      14.191  21.902 -10.479  1.00  0.00           H  
ATOM   1283  HB2 SER A  83      12.902  22.829  -8.767  1.00  0.00           H  
ATOM   1284  HB3 SER A  83      12.843  23.860 -10.031  1.00  0.00           H  
ATOM   1285  HG  SER A  83      13.201  24.987  -8.074  1.00  0.00           H  
ATOM   1286  N   ASP A  84      16.448  24.065 -10.811  1.00  0.00           N  
ATOM   1287  CA  ASP A  84      17.182  24.879 -11.765  1.00  0.00           C  
ATOM   1288  C   ASP A  84      18.069  24.024 -12.673  1.00  0.00           C  
ATOM   1289  O   ASP A  84      18.890  24.562 -13.427  1.00  0.00           O  
ATOM   1290  CB  ASP A  84      18.027  25.926 -11.045  1.00  0.00           C  
ATOM   1291  CG  ASP A  84      19.115  25.387 -10.159  1.00  0.00           C  
ATOM   1292  OD1 ASP A  84      19.335  24.162 -10.064  1.00  0.00           O  
ATOM   1293  OD2 ASP A  84      19.796  26.226  -9.504  1.00  0.00           O  
ATOM   1294  H   ASP A  84      16.872  23.863  -9.928  1.00  0.00           H  
ATOM   1295  HA  ASP A  84      16.519  25.357 -12.340  1.00  0.00           H  
ATOM   1296  HB2 ASP A  84      17.415  26.479 -10.479  1.00  0.00           H  
ATOM   1297  HB3 ASP A  84      18.454  26.506 -11.738  1.00  0.00           H  
ATOM   1298  N   GLY A  85      17.963  22.705 -12.588  1.00  0.00           N  
ATOM   1299  CA  GLY A  85      18.716  21.783 -13.396  1.00  0.00           C  
ATOM   1300  C   GLY A  85      20.039  21.334 -12.816  1.00  0.00           C  
ATOM   1301  O   GLY A  85      20.661  20.396 -13.344  1.00  0.00           O  
ATOM   1302  H   GLY A  85      17.320  22.328 -11.921  1.00  0.00           H  
ATOM   1303  HA2 GLY A  85      18.899  22.223 -14.275  1.00  0.00           H  
ATOM   1304  HA3 GLY A  85      18.152  20.970 -13.541  1.00  0.00           H  
ATOM   1305  N   THR A  86      20.497  21.972 -11.753  1.00  0.00           N  
ATOM   1306  CA  THR A  86      21.776  21.612 -11.131  1.00  0.00           C  
ATOM   1307  C   THR A  86      21.615  20.385 -10.256  1.00  0.00           C  
ATOM   1308  O   THR A  86      20.563  20.107  -9.673  1.00  0.00           O  
ATOM   1309  CB  THR A  86      22.361  22.795 -10.346  1.00  0.00           C  
ATOM   1310  OG1 THR A  86      21.553  23.078  -9.201  1.00  0.00           O  
ATOM   1311  CG2 THR A  86      22.405  24.041 -11.233  1.00  0.00           C  
ATOM   1312  H   THR A  86      19.958  22.719 -11.363  1.00  0.00           H  
ATOM   1313  HA  THR A  86      22.418  21.383 -11.863  1.00  0.00           H  
ATOM   1314  HB  THR A  86      23.288  22.568 -10.048  1.00  0.00           H  
ATOM   1315  HG1 THR A  86      21.944  23.849  -8.699  1.00  0.00           H  
ATOM   1316 HG21 THR A  86      22.787  24.806 -10.714  1.00  0.00           H  
ATOM   1317 HG22 THR A  86      22.978  23.861 -12.032  1.00  0.00           H  
ATOM   1318 HG23 THR A  86      21.479  24.270 -11.532  1.00  0.00           H  
ATOM   1319  N   PRO A  87      22.667  19.584 -10.164  1.00  0.00           N  
ATOM   1320  CA  PRO A  87      22.693  18.362  -9.411  1.00  0.00           C  
ATOM   1321  C   PRO A  87      22.559  18.529  -7.906  1.00  0.00           C  
ATOM   1322  O   PRO A  87      23.063  19.486  -7.322  1.00  0.00           O  
ATOM   1323  CB  PRO A  87      24.068  17.676  -9.677  1.00  0.00           C  
ATOM   1324  CG  PRO A  87      24.676  18.545 -10.731  1.00  0.00           C  
ATOM   1325  CD  PRO A  87      23.934  19.852 -10.856  1.00  0.00           C  
ATOM   1326  HA  PRO A  87      21.962  17.763  -9.738  1.00  0.00           H  
ATOM   1327  HB2 PRO A  87      24.631  17.666  -8.850  1.00  0.00           H  
ATOM   1328  HB3 PRO A  87      23.945  16.741 -10.009  1.00  0.00           H  
ATOM   1329  HG2 PRO A  87      25.628  18.732 -10.490  1.00  0.00           H  
ATOM   1330  HG3 PRO A  87      24.642  18.066 -11.608  1.00  0.00           H  
ATOM   1331  HD2 PRO A  87      24.436  20.594 -10.411  1.00  0.00           H  
ATOM   1332  HD3 PRO A  87      23.776  20.085 -11.816  1.00  0.00           H  
ATOM   1333  N   VAL A  88      21.888  17.567  -7.272  1.00  0.00           N  
ATOM   1334  CA  VAL A  88      21.817  17.545  -5.803  1.00  0.00           C  
ATOM   1335  C   VAL A  88      23.048  16.708  -5.405  1.00  0.00           C  
ATOM   1336  O   VAL A  88      23.237  15.612  -5.960  1.00  0.00           O  
ATOM   1337  CB  VAL A  88      20.558  16.912  -5.230  1.00  0.00           C  
ATOM   1338  CG1 VAL A  88      20.649  16.813  -3.702  1.00  0.00           C  
ATOM   1339  CG2 VAL A  88      19.307  17.688  -5.622  1.00  0.00           C  
ATOM   1340  H   VAL A  88      21.428  16.853  -7.801  1.00  0.00           H  
ATOM   1341  HA  VAL A  88      21.915  18.475  -5.449  1.00  0.00           H  
ATOM   1342  HB  VAL A  88      20.479  15.986  -5.599  1.00  0.00           H  
ATOM   1343 HG11 VAL A  88      19.814  16.395  -3.345  1.00  0.00           H  
ATOM   1344 HG12 VAL A  88      21.437  16.251  -3.451  1.00  0.00           H  
ATOM   1345 HG13 VAL A  88      20.756  17.729  -3.314  1.00  0.00           H  
ATOM   1346 HG21 VAL A  88      18.502  17.244  -5.229  1.00  0.00           H  
ATOM   1347 HG22 VAL A  88      19.373  18.624  -5.276  1.00  0.00           H  
ATOM   1348 HG23 VAL A  88      19.224  17.706  -6.618  1.00  0.00           H  
ATOM   1349  N   THR A  89      23.923  17.241  -4.570  1.00  0.00           N  
ATOM   1350  CA  THR A  89      25.140  16.506  -4.213  1.00  0.00           C  
ATOM   1351  C   THR A  89      25.258  16.291  -2.720  1.00  0.00           C  
ATOM   1352  O   THR A  89      24.520  16.856  -1.903  1.00  0.00           O  
ATOM   1353  CB  THR A  89      26.403  17.267  -4.687  1.00  0.00           C  
ATOM   1354  OG1 THR A  89      26.550  18.445  -3.862  1.00  0.00           O  
ATOM   1355  CG2 THR A  89      26.328  17.679  -6.143  1.00  0.00           C  
ATOM   1356  H   THR A  89      23.755  18.147  -4.181  1.00  0.00           H  
ATOM   1357  HA  THR A  89      25.117  15.613  -4.663  1.00  0.00           H  
ATOM   1358  HB  THR A  89      27.202  16.680  -4.558  1.00  0.00           H  
ATOM   1359  HG1 THR A  89      27.361  18.954  -4.150  1.00  0.00           H  
ATOM   1360 HG21 THR A  89      27.165  18.164  -6.396  1.00  0.00           H  
ATOM   1361 HG22 THR A  89      26.229  16.865  -6.715  1.00  0.00           H  
ATOM   1362 HG23 THR A  89      25.540  18.280  -6.279  1.00  0.00           H  
ATOM   1363  N   ALA A  90      26.277  15.526  -2.307  1.00  0.00           N  
ATOM   1364  CA  ALA A  90      26.541  15.293  -0.890  1.00  0.00           C  
ATOM   1365  C   ALA A  90      26.939  16.602  -0.204  1.00  0.00           C  
ATOM   1366  O   ALA A  90      26.714  16.794   0.990  1.00  0.00           O  
ATOM   1367  CB  ALA A  90      27.626  14.251  -0.713  1.00  0.00           C  
ATOM   1368  H   ALA A  90      26.874  15.102  -2.988  1.00  0.00           H  
ATOM   1369  HA  ALA A  90      25.703  14.954  -0.463  1.00  0.00           H  
ATOM   1370  HB1 ALA A  90      27.792  14.105   0.262  1.00  0.00           H  
ATOM   1371  HB2 ALA A  90      27.335  13.392  -1.133  1.00  0.00           H  
ATOM   1372  HB3 ALA A  90      28.467  14.568  -1.151  1.00  0.00           H  
ATOM   1373  N   HIS A  91      27.530  17.527  -0.971  1.00  0.00           N  
ATOM   1374  CA  HIS A  91      27.921  18.831  -0.461  1.00  0.00           C  
ATOM   1375  C   HIS A  91      26.707  19.648  -0.035  1.00  0.00           C  
ATOM   1376  O   HIS A  91      26.757  20.395   0.948  1.00  0.00           O  
ATOM   1377  CB  HIS A  91      28.745  19.600  -1.507  1.00  0.00           C  
ATOM   1378  CG  HIS A  91      29.884  18.746  -2.002  1.00  0.00           C  
ATOM   1379  ND1 HIS A  91      30.929  18.363  -1.191  1.00  0.00           N  
ATOM   1380  CD2 HIS A  91      30.091  18.180  -3.210  1.00  0.00           C  
ATOM   1381  CE1 HIS A  91      31.756  17.604  -1.896  1.00  0.00           C  
ATOM   1382  NE2 HIS A  91      31.275  17.476  -3.114  1.00  0.00           N  
ATOM   1383  H   HIS A  91      27.709  17.313  -1.931  1.00  0.00           H  
ATOM   1384  HA  HIS A  91      28.497  18.689   0.344  1.00  0.00           H  
ATOM   1385  HB2 HIS A  91      29.112  20.432  -1.092  1.00  0.00           H  
ATOM   1386  HB3 HIS A  91      28.156  19.844  -2.277  1.00  0.00           H  
ATOM   1387  HD1 HIS A  91      31.045  18.615  -0.230  1.00  0.00           H  
ATOM   1388  HD2 HIS A  91      29.503  18.256  -4.015  1.00  0.00           H  
ATOM   1389  HE1 HIS A  91      32.604  17.196  -1.558  1.00  0.00           H  
ATOM   1390  HE2 HIS A  91      31.699  16.952  -3.853  1.00  0.00           H  
ATOM   1391  N   ASP A  92      25.587  19.502  -0.748  1.00  0.00           N  
ATOM   1392  CA  ASP A  92      24.350  20.183  -0.379  1.00  0.00           C  
ATOM   1393  C   ASP A  92      23.916  19.741   1.024  1.00  0.00           C  
ATOM   1394  O   ASP A  92      23.511  20.565   1.836  1.00  0.00           O  
ATOM   1395  CB  ASP A  92      23.214  19.881  -1.356  1.00  0.00           C  
ATOM   1396  CG  ASP A  92      23.376  20.604  -2.675  1.00  0.00           C  
ATOM   1397  OD1 ASP A  92      23.687  21.819  -2.671  1.00  0.00           O  
ATOM   1398  OD2 ASP A  92      23.191  19.958  -3.735  1.00  0.00           O  
ATOM   1399  H   ASP A  92      25.596  18.911  -1.555  1.00  0.00           H  
ATOM   1400  HA  ASP A  92      24.515  21.169  -0.370  1.00  0.00           H  
ATOM   1401  HB2 ASP A  92      22.350  20.163  -0.940  1.00  0.00           H  
ATOM   1402  HB3 ASP A  92      23.194  18.897  -1.530  1.00  0.00           H  
ATOM   1403  N   PHE A  93      24.018  18.437   1.282  1.00  0.00           N  
ATOM   1404  CA  PHE A  93      23.666  17.873   2.573  1.00  0.00           C  
ATOM   1405  C   PHE A  93      24.623  18.314   3.663  1.00  0.00           C  
ATOM   1406  O   PHE A  93      24.194  18.615   4.782  1.00  0.00           O  
ATOM   1407  CB  PHE A  93      23.560  16.340   2.494  1.00  0.00           C  
ATOM   1408  CG  PHE A  93      22.239  15.929   1.869  1.00  0.00           C  
ATOM   1409  CD1 PHE A  93      21.118  15.761   2.667  1.00  0.00           C  
ATOM   1410  CD2 PHE A  93      22.135  15.736   0.506  1.00  0.00           C  
ATOM   1411  CE1 PHE A  93      19.900  15.399   2.111  1.00  0.00           C  
ATOM   1412  CE2 PHE A  93      20.923  15.371  -0.064  1.00  0.00           C  
ATOM   1413  CZ  PHE A  93      19.808  15.206   0.745  1.00  0.00           C  
ATOM   1414  H   PHE A  93      24.348  17.827   0.562  1.00  0.00           H  
ATOM   1415  HA  PHE A  93      22.760  18.222   2.813  1.00  0.00           H  
ATOM   1416  HB2 PHE A  93      23.620  15.958   3.416  1.00  0.00           H  
ATOM   1417  HB3 PHE A  93      24.312  15.987   1.937  1.00  0.00           H  
ATOM   1418  HD1 PHE A  93      21.188  15.902   3.654  1.00  0.00           H  
ATOM   1419  HD2 PHE A  93      22.939  15.860  -0.075  1.00  0.00           H  
ATOM   1420  HE1 PHE A  93      19.096  15.279   2.693  1.00  0.00           H  
ATOM   1421  HE2 PHE A  93      20.854  15.228  -1.051  1.00  0.00           H  
ATOM   1422  HZ  PHE A  93      18.933  14.946   0.338  1.00  0.00           H  
ATOM   1423  N   VAL A  94      25.932  18.391   3.352  1.00  0.00           N  
ATOM   1424  CA  VAL A  94      26.893  18.850   4.356  1.00  0.00           C  
ATOM   1425  C   VAL A  94      26.551  20.281   4.767  1.00  0.00           C  
ATOM   1426  O   VAL A  94      26.437  20.598   5.949  1.00  0.00           O  
ATOM   1427  CB  VAL A  94      28.338  18.773   3.841  1.00  0.00           C  
ATOM   1428  CG1 VAL A  94      29.291  19.532   4.751  1.00  0.00           C  
ATOM   1429  CG2 VAL A  94      28.766  17.308   3.744  1.00  0.00           C  
ATOM   1430  H   VAL A  94      26.246  18.135   2.438  1.00  0.00           H  
ATOM   1431  HA  VAL A  94      26.813  18.263   5.161  1.00  0.00           H  
ATOM   1432  HB  VAL A  94      28.375  19.179   2.928  1.00  0.00           H  
ATOM   1433 HG11 VAL A  94      30.221  19.464   4.391  1.00  0.00           H  
ATOM   1434 HG12 VAL A  94      29.019  20.493   4.791  1.00  0.00           H  
ATOM   1435 HG13 VAL A  94      29.260  19.138   5.670  1.00  0.00           H  
ATOM   1436 HG21 VAL A  94      29.707  17.257   3.409  1.00  0.00           H  
ATOM   1437 HG22 VAL A  94      28.711  16.884   4.648  1.00  0.00           H  
ATOM   1438 HG23 VAL A  94      28.160  16.825   3.112  1.00  0.00           H  
ATOM   1439  N   TYR A  95      26.370  21.146   3.774  1.00  0.00           N  
ATOM   1440  CA  TYR A  95      26.026  22.535   4.047  1.00  0.00           C  
ATOM   1441  C   TYR A  95      24.736  22.611   4.865  1.00  0.00           C  
ATOM   1442  O   TYR A  95      24.675  23.277   5.902  1.00  0.00           O  
ATOM   1443  CB  TYR A  95      25.827  23.311   2.743  1.00  0.00           C  
ATOM   1444  CG  TYR A  95      25.180  24.660   2.962  1.00  0.00           C  
ATOM   1445  CD1 TYR A  95      25.891  25.731   3.484  1.00  0.00           C  
ATOM   1446  CD2 TYR A  95      23.832  24.847   2.663  1.00  0.00           C  
ATOM   1447  CE1 TYR A  95      25.292  26.961   3.679  1.00  0.00           C  
ATOM   1448  CE2 TYR A  95      23.222  26.069   2.871  1.00  0.00           C  
ATOM   1449  CZ  TYR A  95      23.953  27.126   3.372  1.00  0.00           C  
ATOM   1450  OH  TYR A  95      23.340  28.343   3.569  1.00  0.00           O  
ATOM   1451  H   TYR A  95      26.471  20.839   2.828  1.00  0.00           H  
ATOM   1452  HA  TYR A  95      26.767  22.958   4.568  1.00  0.00           H  
ATOM   1453  HB2 TYR A  95      25.245  22.771   2.135  1.00  0.00           H  
ATOM   1454  HB3 TYR A  95      26.719  23.450   2.314  1.00  0.00           H  
ATOM   1455  HD1 TYR A  95      26.854  25.611   3.723  1.00  0.00           H  
ATOM   1456  HD2 TYR A  95      23.299  24.086   2.293  1.00  0.00           H  
ATOM   1457  HE1 TYR A  95      25.823  27.727   4.040  1.00  0.00           H  
ATOM   1458  HE2 TYR A  95      22.252  26.187   2.659  1.00  0.00           H  
ATOM   1459  HH  TYR A  95      22.372  28.457   3.346  1.00  0.00           H  
ATOM   1460  N   SER A  96      23.709  21.925   4.365  1.00  0.00           N  
ATOM   1461  CA  SER A  96      22.400  21.945   5.011  1.00  0.00           C  
ATOM   1462  C   SER A  96      22.404  21.475   6.441  1.00  0.00           C  
ATOM   1463  O   SER A  96      21.825  22.158   7.309  1.00  0.00           O  
ATOM   1464  CB  SER A  96      21.414  21.125   4.154  1.00  0.00           C  
ATOM   1465  OG  SER A  96      21.346  21.685   2.861  1.00  0.00           O  
ATOM   1466  H   SER A  96      23.837  21.387   3.532  1.00  0.00           H  
ATOM   1467  HA  SER A  96      22.081  22.893   5.009  1.00  0.00           H  
ATOM   1468  HB2 SER A  96      20.507  21.146   4.575  1.00  0.00           H  
ATOM   1469  HB3 SER A  96      21.731  20.179   4.092  1.00  0.00           H  
ATOM   1470  HG  SER A  96      20.708  21.156   2.302  1.00  0.00           H  
ATOM   1471  N   TRP A  97      23.043  20.340   6.757  1.00  0.00           N  
ATOM   1472  CA  TRP A  97      23.044  19.863   8.149  1.00  0.00           C  
ATOM   1473  C   TRP A  97      23.879  20.781   9.025  1.00  0.00           C  
ATOM   1474  O   TRP A  97      23.560  20.972  10.212  1.00  0.00           O  
ATOM   1475  CB  TRP A  97      23.404  18.399   8.264  1.00  0.00           C  
ATOM   1476  CG  TRP A  97      22.392  17.438   7.692  1.00  0.00           C  
ATOM   1477  CD1 TRP A  97      21.435  17.685   6.745  1.00  0.00           C  
ATOM   1478  CD2 TRP A  97      22.314  16.034   7.978  1.00  0.00           C  
ATOM   1479  NE1 TRP A  97      20.750  16.534   6.448  1.00  0.00           N  
ATOM   1480  CE2 TRP A  97      21.272  15.504   7.186  1.00  0.00           C  
ATOM   1481  CE3 TRP A  97      23.010  15.175   8.838  1.00  0.00           C  
ATOM   1482  CZ2 TRP A  97      20.924  14.152   7.231  1.00  0.00           C  
ATOM   1483  CZ3 TRP A  97      22.659  13.836   8.881  1.00  0.00           C  
ATOM   1484  CH2 TRP A  97      21.624  13.338   8.080  1.00  0.00           C  
ATOM   1485  H   TRP A  97      23.518  19.818   6.048  1.00  0.00           H  
ATOM   1486  HA  TRP A  97      22.102  19.946   8.474  1.00  0.00           H  
ATOM   1487  HB2 TRP A  97      23.519  18.185   9.234  1.00  0.00           H  
ATOM   1488  HB3 TRP A  97      24.270  18.256   7.786  1.00  0.00           H  
ATOM   1489  HD1 TRP A  97      21.260  18.577   6.329  1.00  0.00           H  
ATOM   1490  HE1 TRP A  97      19.993  16.459   5.799  1.00  0.00           H  
ATOM   1491  HE3 TRP A  97      23.750  15.524   9.413  1.00  0.00           H  
ATOM   1492  HZ2 TRP A  97      20.187  13.790   6.661  1.00  0.00           H  
ATOM   1493  HZ3 TRP A  97      23.151  13.216   9.492  1.00  0.00           H  
ATOM   1494  HH2 TRP A  97      21.391  12.367   8.129  1.00  0.00           H  
ATOM   1495  N   GLN A  98      24.918  21.419   8.464  1.00  0.00           N  
ATOM   1496  CA  GLN A  98      25.695  22.383   9.241  1.00  0.00           C  
ATOM   1497  C   GLN A  98      24.841  23.606   9.585  1.00  0.00           C  
ATOM   1498  O   GLN A  98      24.874  24.101  10.714  1.00  0.00           O  
ATOM   1499  CB  GLN A  98      26.931  22.828   8.457  1.00  0.00           C  
ATOM   1500  CG  GLN A  98      28.015  21.759   8.404  1.00  0.00           C  
ATOM   1501  CD  GLN A  98      29.145  22.126   7.454  1.00  0.00           C  
ATOM   1502  OE1 GLN A  98      29.064  23.100   6.712  1.00  0.00           O  
ATOM   1503  NE2 GLN A  98      30.198  21.313   7.471  1.00  0.00           N  
ATOM   1504  H   GLN A  98      25.161  21.234   7.512  1.00  0.00           H  
ATOM   1505  HA  GLN A  98      25.992  21.948  10.091  1.00  0.00           H  
ATOM   1506  HB2 GLN A  98      27.309  23.645   8.893  1.00  0.00           H  
ATOM   1507  HB3 GLN A  98      26.654  23.048   7.522  1.00  0.00           H  
ATOM   1508  HG2 GLN A  98      27.604  20.900   8.098  1.00  0.00           H  
ATOM   1509  HG3 GLN A  98      28.393  21.639   9.322  1.00  0.00           H  
ATOM   1510 HE21 GLN A  98      30.216  20.532   8.095  1.00  0.00           H  
ATOM   1511 HE22 GLN A  98      30.971  21.483   6.860  1.00  0.00           H  
ATOM   1512  N   ARG A  99      24.055  24.085   8.622  1.00  0.00           N  
ATOM   1513  CA  ARG A  99      23.174  25.237   8.834  1.00  0.00           C  
ATOM   1514  C   ARG A  99      22.116  24.919   9.888  1.00  0.00           C  
ATOM   1515  O   ARG A  99      21.809  25.744  10.746  1.00  0.00           O  
ATOM   1516  CB  ARG A  99      22.523  25.676   7.534  1.00  0.00           C  
ATOM   1517  CG  ARG A  99      21.577  26.869   7.660  1.00  0.00           C  
ATOM   1518  CD  ARG A  99      21.123  27.317   6.279  1.00  0.00           C  
ATOM   1519  NE  ARG A  99      20.308  28.517   6.308  1.00  0.00           N  
ATOM   1520  CZ  ARG A  99      18.980  28.565   6.234  1.00  0.00           C  
ATOM   1521  NH1 ARG A  99      18.290  27.439   6.113  1.00  0.00           N  
ATOM   1522  NH2 ARG A  99      18.357  29.740   6.261  1.00  0.00           N  
ATOM   1523  H   ARG A  99      24.066  23.644   7.725  1.00  0.00           H  
ATOM   1524  HA  ARG A  99      23.731  25.995   9.173  1.00  0.00           H  
ATOM   1525  HB2 ARG A  99      22.002  24.903   7.171  1.00  0.00           H  
ATOM   1526  HB3 ARG A  99      23.248  25.921   6.891  1.00  0.00           H  
ATOM   1527  HG2 ARG A  99      22.052  27.623   8.114  1.00  0.00           H  
ATOM   1528  HG3 ARG A  99      20.779  26.604   8.202  1.00  0.00           H  
ATOM   1529  HD2 ARG A  99      20.589  26.580   5.865  1.00  0.00           H  
ATOM   1530  HD3 ARG A  99      21.933  27.496   5.720  1.00  0.00           H  
ATOM   1531  HE  ARG A  99      20.789  29.390   6.391  1.00  0.00           H  
ATOM   1532 HH11 ARG A  99      17.292  27.468   6.057  1.00  0.00           H  
ATOM   1533 HH12 ARG A  99      18.768  26.561   6.078  1.00  0.00           H  
ATOM   1534 HH21 ARG A  99      17.359  29.778   6.206  1.00  0.00           H  
ATOM   1535 HH22 ARG A  99      18.886  30.585   6.337  1.00  0.00           H  
ATOM   1536  N   LEU A 100      21.603  23.682   9.857  1.00  0.00           N  
ATOM   1537  CA  LEU A 100      20.629  23.248  10.857  1.00  0.00           C  
ATOM   1538  C   LEU A 100      21.227  23.296  12.260  1.00  0.00           C  
ATOM   1539  O   LEU A 100      20.603  23.753  13.219  1.00  0.00           O  
ATOM   1540  CB  LEU A 100      20.158  21.822  10.544  1.00  0.00           C  
ATOM   1541  CG  LEU A 100      19.193  21.200  11.553  1.00  0.00           C  
ATOM   1542  CD1 LEU A 100      17.936  22.056  11.687  1.00  0.00           C  
ATOM   1543  CD2 LEU A 100      18.849  19.768  11.152  1.00  0.00           C  
ATOM   1544  H   LEU A 100      21.890  23.047   9.140  1.00  0.00           H  
ATOM   1545  HA  LEU A 100      19.840  23.861  10.823  1.00  0.00           H  
ATOM   1546  HB2 LEU A 100      20.967  21.237  10.493  1.00  0.00           H  
ATOM   1547  HB3 LEU A 100      19.702  21.839   9.654  1.00  0.00           H  
ATOM   1548  HG  LEU A 100      19.648  21.173  12.443  1.00  0.00           H  
ATOM   1549 HD11 LEU A 100      17.316  21.636  12.350  1.00  0.00           H  
ATOM   1550 HD12 LEU A 100      18.188  22.972  12.000  1.00  0.00           H  
ATOM   1551 HD13 LEU A 100      17.481  22.121  10.799  1.00  0.00           H  
ATOM   1552 HD21 LEU A 100      18.218  19.377  11.822  1.00  0.00           H  
ATOM   1553 HD22 LEU A 100      18.419  19.769  10.249  1.00  0.00           H  
ATOM   1554 HD23 LEU A 100      19.685  19.220  11.122  1.00  0.00           H  
ATOM   1555  N   ALA A 101      22.462  22.828  12.401  1.00  0.00           N  
ATOM   1556  CA  ALA A 101      23.181  22.787  13.656  1.00  0.00           C  
ATOM   1557  C   ALA A 101      23.633  24.149  14.180  1.00  0.00           C  
ATOM   1558  O   ALA A 101      23.755  24.346  15.391  1.00  0.00           O  
ATOM   1559  CB  ALA A 101      24.447  21.922  13.446  1.00  0.00           C  
ATOM   1560  H   ALA A 101      22.926  22.481  11.586  1.00  0.00           H  
ATOM   1561  HA  ALA A 101      22.603  22.351  14.346  1.00  0.00           H  
ATOM   1562  HB1 ALA A 101      24.965  21.876  14.300  1.00  0.00           H  
ATOM   1563  HB2 ALA A 101      24.178  20.999  13.169  1.00  0.00           H  
ATOM   1564  HB3 ALA A 101      25.016  22.331  12.733  1.00  0.00           H  
ATOM   1565  N   ASP A 102      23.902  25.078  13.275  1.00  0.00           N  
ATOM   1566  CA  ASP A 102      24.390  26.405  13.626  1.00  0.00           C  
ATOM   1567  C   ASP A 102      23.401  27.179  14.473  1.00  0.00           C  
ATOM   1568  O   ASP A 102      22.297  27.503  14.029  1.00  0.00           O  
ATOM   1569  CB  ASP A 102      24.652  27.183  12.330  1.00  0.00           C  
ATOM   1570  CG  ASP A 102      25.388  28.488  12.504  1.00  0.00           C  
ATOM   1571  OD1 ASP A 102      25.411  29.085  13.600  1.00  0.00           O  
ATOM   1572  OD2 ASP A 102      25.964  28.950  11.486  1.00  0.00           O  
ATOM   1573  H   ASP A 102      23.764  24.859  12.309  1.00  0.00           H  
ATOM   1574  HA  ASP A 102      25.249  26.313  14.130  1.00  0.00           H  
ATOM   1575  HB2 ASP A 102      23.769  27.380  11.903  1.00  0.00           H  
ATOM   1576  HB3 ASP A 102      25.193  26.601  11.723  1.00  0.00           H  
ATOM   1577  N   PRO A 103      23.829  27.595  15.657  1.00  0.00           N  
ATOM   1578  CA  PRO A 103      23.049  28.388  16.585  1.00  0.00           C  
ATOM   1579  C   PRO A 103      22.492  29.649  15.952  1.00  0.00           C  
ATOM   1580  O   PRO A 103      21.376  30.096  16.263  1.00  0.00           O  
ATOM   1581  CB  PRO A 103      23.967  28.750  17.769  1.00  0.00           C  
ATOM   1582  CG  PRO A 103      25.137  27.839  17.586  1.00  0.00           C  
ATOM   1583  CD  PRO A 103      25.159  27.279  16.186  1.00  0.00           C  
ATOM   1584  HA  PRO A 103      22.289  27.834  16.924  1.00  0.00           H  
ATOM   1585  HB2 PRO A 103      24.249  29.708  17.724  1.00  0.00           H  
ATOM   1586  HB3 PRO A 103      23.511  28.577  18.642  1.00  0.00           H  
ATOM   1587  HG2 PRO A 103      25.981  28.351  17.749  1.00  0.00           H  
ATOM   1588  HG3 PRO A 103      25.073  27.086  18.240  1.00  0.00           H  
ATOM   1589  HD2 PRO A 103      25.872  27.717  15.639  1.00  0.00           H  
ATOM   1590  HD3 PRO A 103      25.310  26.291  16.201  1.00  0.00           H  
ATOM   1591  N   ASN A 104      23.211  30.255  15.011  1.00  0.00           N  
ATOM   1592  CA  ASN A 104      22.756  31.446  14.314  1.00  0.00           C  
ATOM   1593  C   ASN A 104      21.546  31.212  13.439  1.00  0.00           C  
ATOM   1594  O   ASN A 104      20.775  32.155  13.162  1.00  0.00           O  
ATOM   1595  CB  ASN A 104      23.945  32.042  13.533  1.00  0.00           C  
ATOM   1596  CG  ASN A 104      24.978  32.517  14.567  1.00  0.00           C  
ATOM   1597  OD1 ASN A 104      24.833  33.605  15.120  1.00  0.00           O  
ATOM   1598  ND2 ASN A 104      25.957  31.670  14.853  1.00  0.00           N  
ATOM   1599  H   ASN A 104      24.104  29.874  14.773  1.00  0.00           H  
ATOM   1600  HA  ASN A 104      22.494  32.115  15.010  1.00  0.00           H  
ATOM   1601  HB2 ASN A 104      23.637  32.814  12.977  1.00  0.00           H  
ATOM   1602  HB3 ASN A 104      24.349  31.345  12.941  1.00  0.00           H  
ATOM   1603 HD21 ASN A 104      26.022  30.798  14.367  1.00  0.00           H  
ATOM   1604 HD22 ASN A 104      26.631  31.903  15.554  1.00  0.00           H  
ATOM   1605  N   THR A 105      21.287  29.966  13.023  1.00  0.00           N  
ATOM   1606  CA  THR A 105      20.080  29.666  12.239  1.00  0.00           C  
ATOM   1607  C   THR A 105      18.860  29.637  13.157  1.00  0.00           C  
ATOM   1608  O   THR A 105      17.716  29.802  12.734  1.00  0.00           O  
ATOM   1609  CB  THR A 105      20.218  28.317  11.519  1.00  0.00           C  
ATOM   1610  OG1 THR A 105      21.473  28.313  10.821  1.00  0.00           O  
ATOM   1611  CG2 THR A 105      19.079  28.096  10.540  1.00  0.00           C  
ATOM   1612  H   THR A 105      21.924  29.229  13.249  1.00  0.00           H  
ATOM   1613  HA  THR A 105      19.952  30.385  11.556  1.00  0.00           H  
ATOM   1614  HB  THR A 105      20.216  27.581  12.196  1.00  0.00           H  
ATOM   1615  HG1 THR A 105      21.586  27.442  10.343  1.00  0.00           H  
ATOM   1616 HG21 THR A 105      19.195  27.212  10.087  1.00  0.00           H  
ATOM   1617 HG22 THR A 105      18.209  28.106  11.033  1.00  0.00           H  
ATOM   1618 HG23 THR A 105      19.082  28.824   9.855  1.00  0.00           H  
ATOM   1619  N   ALA A 106      19.095  29.375  14.445  1.00  0.00           N  
ATOM   1620  CA  ALA A 106      18.059  29.334  15.452  1.00  0.00           C  
ATOM   1621  C   ALA A 106      16.905  28.428  15.049  1.00  0.00           C  
ATOM   1622  O   ALA A 106      15.729  28.773  15.226  1.00  0.00           O  
ATOM   1623  CB  ALA A 106      17.554  30.754  15.720  1.00  0.00           C  
ATOM   1624  H   ALA A 106      20.038  29.198  14.728  1.00  0.00           H  
ATOM   1625  HA  ALA A 106      18.457  28.978  16.297  1.00  0.00           H  
ATOM   1626  HB1 ALA A 106      16.837  30.727  16.417  1.00  0.00           H  
ATOM   1627  HB2 ALA A 106      18.311  31.322  16.043  1.00  0.00           H  
ATOM   1628  HB3 ALA A 106      17.184  31.141  14.876  1.00  0.00           H  
ATOM   1629  N   SER A 107      17.235  27.245  14.516  1.00  0.00           N  
ATOM   1630  CA  SER A 107      16.180  26.323  14.116  1.00  0.00           C  
ATOM   1631  C   SER A 107      15.524  25.703  15.335  1.00  0.00           C  
ATOM   1632  O   SER A 107      16.176  25.238  16.279  1.00  0.00           O  
ATOM   1633  CB  SER A 107      16.786  25.182  13.272  1.00  0.00           C  
ATOM   1634  OG  SER A 107      15.761  24.202  13.016  1.00  0.00           O  
ATOM   1635  H   SER A 107      18.196  26.997  14.394  1.00  0.00           H  
ATOM   1636  HA  SER A 107      15.494  26.811  13.577  1.00  0.00           H  
ATOM   1637  HB2 SER A 107      17.540  24.757  13.773  1.00  0.00           H  
ATOM   1638  HB3 SER A 107      17.125  25.548  12.406  1.00  0.00           H  
ATOM   1639  HG  SER A 107      16.142  23.456  12.469  1.00  0.00           H  
ATOM   1640  N   PRO A 108      14.204  25.561  15.278  1.00  0.00           N  
ATOM   1641  CA  PRO A 108      13.431  24.872  16.297  1.00  0.00           C  
ATOM   1642  C   PRO A 108      13.763  23.376  16.288  1.00  0.00           C  
ATOM   1643  O   PRO A 108      13.494  22.650  17.245  1.00  0.00           O  
ATOM   1644  CB  PRO A 108      11.943  25.077  15.949  1.00  0.00           C  
ATOM   1645  CG  PRO A 108      12.019  25.381  14.470  1.00  0.00           C  
ATOM   1646  CD  PRO A 108      13.365  26.028  14.176  1.00  0.00           C  
ATOM   1647  HA  PRO A 108      13.628  25.261  17.197  1.00  0.00           H  
ATOM   1648  HB2 PRO A 108      11.409  24.250  16.125  1.00  0.00           H  
ATOM   1649  HB3 PRO A 108      11.550  25.842  16.460  1.00  0.00           H  
ATOM   1650  HG2 PRO A 108      11.931  24.533  13.947  1.00  0.00           H  
ATOM   1651  HG3 PRO A 108      11.282  26.007  14.216  1.00  0.00           H  
ATOM   1652  HD2 PRO A 108      13.726  25.722  13.295  1.00  0.00           H  
ATOM   1653  HD3 PRO A 108      13.292  27.025  14.178  1.00  0.00           H  
ATOM   1654  N   TYR A 109      14.349  22.896  15.179  1.00  0.00           N  
ATOM   1655  CA  TYR A 109      14.753  21.515  15.046  1.00  0.00           C  
ATOM   1656  C   TYR A 109      16.259  21.309  15.072  1.00  0.00           C  
ATOM   1657  O   TYR A 109      16.761  20.267  14.638  1.00  0.00           O  
ATOM   1658  CB  TYR A 109      14.157  20.885  13.787  1.00  0.00           C  
ATOM   1659  CG  TYR A 109      12.923  20.061  14.083  1.00  0.00           C  
ATOM   1660  CD1 TYR A 109      13.035  18.746  14.518  1.00  0.00           C  
ATOM   1661  CD2 TYR A 109      11.654  20.596  13.912  1.00  0.00           C  
ATOM   1662  CE1 TYR A 109      11.905  17.986  14.788  1.00  0.00           C  
ATOM   1663  CE2 TYR A 109      10.519  19.837  14.164  1.00  0.00           C  
ATOM   1664  CZ  TYR A 109      10.656  18.532  14.605  1.00  0.00           C  
ATOM   1665  OH  TYR A 109       9.522  17.783  14.827  1.00  0.00           O  
ATOM   1666  H   TYR A 109      14.512  23.519  14.414  1.00  0.00           H  
ATOM   1667  HA  TYR A 109      14.375  21.021  15.829  1.00  0.00           H  
ATOM   1668  HB2 TYR A 109      14.845  20.293  13.367  1.00  0.00           H  
ATOM   1669  HB3 TYR A 109      13.911  21.614  13.149  1.00  0.00           H  
ATOM   1670  HD1 TYR A 109      13.942  18.342  14.638  1.00  0.00           H  
ATOM   1671  HD2 TYR A 109      11.556  21.542  13.603  1.00  0.00           H  
ATOM   1672  HE1 TYR A 109      11.999  17.045  15.114  1.00  0.00           H  
ATOM   1673  HE2 TYR A 109       9.610  20.230  14.028  1.00  0.00           H  
ATOM   1674  HH  TYR A 109       8.619  18.190  14.691  1.00  0.00           H  
ATOM   1675  N   ALA A 110      16.995  22.264  15.659  1.00  0.00           N  
ATOM   1676  CA  ALA A 110      18.443  22.096  15.811  1.00  0.00           C  
ATOM   1677  C   ALA A 110      18.747  20.801  16.552  1.00  0.00           C  
ATOM   1678  O   ALA A 110      19.671  20.052  16.205  1.00  0.00           O  
ATOM   1679  CB  ALA A 110      19.020  23.275  16.606  1.00  0.00           C  
ATOM   1680  H   ALA A 110      16.553  23.096  15.995  1.00  0.00           H  
ATOM   1681  HA  ALA A 110      18.869  22.067  14.907  1.00  0.00           H  
ATOM   1682  HB1 ALA A 110      20.008  23.157  16.708  1.00  0.00           H  
ATOM   1683  HB2 ALA A 110      18.835  24.128  16.119  1.00  0.00           H  
ATOM   1684  HB3 ALA A 110      18.593  23.308  17.510  1.00  0.00           H  
ATOM   1685  N   SER A 111      17.950  20.478  17.577  1.00  0.00           N  
ATOM   1686  CA  SER A 111      18.120  19.272  18.363  1.00  0.00           C  
ATOM   1687  C   SER A 111      17.860  17.979  17.622  1.00  0.00           C  
ATOM   1688  O   SER A 111      18.196  16.899  18.150  1.00  0.00           O  
ATOM   1689  CB  SER A 111      17.233  19.321  19.626  1.00  0.00           C  
ATOM   1690  OG  SER A 111      17.722  20.318  20.514  1.00  0.00           O  
ATOM   1691  H   SER A 111      17.201  21.098  17.812  1.00  0.00           H  
ATOM   1692  HA  SER A 111      19.071  19.251  18.670  1.00  0.00           H  
ATOM   1693  HB2 SER A 111      17.253  18.431  20.081  1.00  0.00           H  
ATOM   1694  HB3 SER A 111      16.293  19.540  19.364  1.00  0.00           H  
ATOM   1695  HG  SER A 111      17.146  20.348  21.331  1.00  0.00           H  
ATOM   1696  N   TYR A 112      17.334  17.998  16.407  1.00  0.00           N  
ATOM   1697  CA  TYR A 112      17.120  16.787  15.620  1.00  0.00           C  
ATOM   1698  C   TYR A 112      18.466  16.083  15.401  1.00  0.00           C  
ATOM   1699  O   TYR A 112      18.523  14.851  15.364  1.00  0.00           O  
ATOM   1700  CB  TYR A 112      16.446  17.090  14.289  1.00  0.00           C  
ATOM   1701  CG  TYR A 112      15.665  15.920  13.724  1.00  0.00           C  
ATOM   1702  CD1 TYR A 112      14.541  15.448  14.403  1.00  0.00           C  
ATOM   1703  CD2 TYR A 112      16.026  15.297  12.540  1.00  0.00           C  
ATOM   1704  CE1 TYR A 112      13.805  14.388  13.911  1.00  0.00           C  
ATOM   1705  CE2 TYR A 112      15.293  14.224  12.039  1.00  0.00           C  
ATOM   1706  CZ  TYR A 112      14.182  13.779  12.729  1.00  0.00           C  
ATOM   1707  OH  TYR A 112      13.415  12.733  12.251  1.00  0.00           O  
ATOM   1708  H   TYR A 112      17.072  18.879  16.012  1.00  0.00           H  
ATOM   1709  HA  TYR A 112      16.526  16.174  16.141  1.00  0.00           H  
ATOM   1710  HB2 TYR A 112      17.152  17.348  13.629  1.00  0.00           H  
ATOM   1711  HB3 TYR A 112      15.817  17.856  14.420  1.00  0.00           H  
ATOM   1712  HD1 TYR A 112      14.264  15.884  15.259  1.00  0.00           H  
ATOM   1713  HD2 TYR A 112      16.826  15.623  12.037  1.00  0.00           H  
ATOM   1714  HE1 TYR A 112      13.001  14.062  14.409  1.00  0.00           H  
ATOM   1715  HE2 TYR A 112      15.569  13.779  11.187  1.00  0.00           H  
ATOM   1716  HH  TYR A 112      13.668  12.277  11.398  1.00  0.00           H  
ATOM   1717  N   LEU A 113      19.554  16.856  15.304  1.00  0.00           N  
ATOM   1718  CA  LEU A 113      20.897  16.304  15.141  1.00  0.00           C  
ATOM   1719  C   LEU A 113      21.401  15.695  16.441  1.00  0.00           C  
ATOM   1720  O   LEU A 113      22.253  14.795  16.408  1.00  0.00           O  
ATOM   1721  CB  LEU A 113      21.830  17.365  14.557  1.00  0.00           C  
ATOM   1722  CG  LEU A 113      21.441  17.888  13.167  1.00  0.00           C  
ATOM   1723  CD1 LEU A 113      22.284  19.099  12.783  1.00  0.00           C  
ATOM   1724  CD2 LEU A 113      21.564  16.806  12.101  1.00  0.00           C  
ATOM   1725  H   LEU A 113      19.444  17.849  15.345  1.00  0.00           H  
ATOM   1726  HA  LEU A 113      20.834  15.564  14.472  1.00  0.00           H  
ATOM   1727  HB2 LEU A 113      22.746  16.969  14.493  1.00  0.00           H  
ATOM   1728  HB3 LEU A 113      21.846  18.142  15.186  1.00  0.00           H  
ATOM   1729  HG  LEU A 113      20.484  18.177  13.203  1.00  0.00           H  
ATOM   1730 HD11 LEU A 113      22.012  19.420  11.876  1.00  0.00           H  
ATOM   1731 HD12 LEU A 113      22.142  19.829  13.451  1.00  0.00           H  
ATOM   1732 HD13 LEU A 113      23.250  18.842  12.770  1.00  0.00           H  
ATOM   1733 HD21 LEU A 113      21.303  17.183  11.212  1.00  0.00           H  
ATOM   1734 HD22 LEU A 113      22.509  16.483  12.062  1.00  0.00           H  
ATOM   1735 HD23 LEU A 113      20.960  16.043  12.330  1.00  0.00           H  
ATOM   1736  N   GLN A 114      20.872  16.104  17.594  1.00  0.00           N  
ATOM   1737  CA  GLN A 114      21.190  15.509  18.877  1.00  0.00           C  
ATOM   1738  C   GLN A 114      20.423  14.178  19.016  1.00  0.00           C  
ATOM   1739  O   GLN A 114      20.934  13.198  19.555  1.00  0.00           O  
ATOM   1740  CB  GLN A 114      20.831  16.393  20.067  1.00  0.00           C  
ATOM   1741  CG  GLN A 114      21.557  17.715  20.155  1.00  0.00           C  
ATOM   1742  CD  GLN A 114      21.131  18.584  21.321  1.00  0.00           C  
ATOM   1743  OE1 GLN A 114      19.971  19.000  21.450  1.00  0.00           O  
ATOM   1744  NE2 GLN A 114      22.091  18.904  22.195  1.00  0.00           N  
ATOM   1745  H   GLN A 114      20.220  16.862  17.573  1.00  0.00           H  
ATOM   1746  HA  GLN A 114      22.171  15.317  18.906  1.00  0.00           H  
ATOM   1747  HB2 GLN A 114      21.030  15.879  20.901  1.00  0.00           H  
ATOM   1748  HB3 GLN A 114      19.851  16.585  20.020  1.00  0.00           H  
ATOM   1749  HG2 GLN A 114      21.389  18.221  19.309  1.00  0.00           H  
ATOM   1750  HG3 GLN A 114      22.536  17.530  20.244  1.00  0.00           H  
ATOM   1751 HE21 GLN A 114      23.019  18.555  22.068  1.00  0.00           H  
ATOM   1752 HE22 GLN A 114      21.881  19.492  22.976  1.00  0.00           H  
ATOM   1753  N   TYR A 115      19.195  14.135  18.490  1.00  0.00           N  
ATOM   1754  CA  TYR A 115      18.362  12.934  18.530  1.00  0.00           C  
ATOM   1755  C   TYR A 115      19.014  11.792  17.745  1.00  0.00           C  
ATOM   1756  O   TYR A 115      18.906  10.622  18.124  1.00  0.00           O  
ATOM   1757  CB  TYR A 115      16.941  13.163  18.008  1.00  0.00           C  
ATOM   1758  CG  TYR A 115      16.164  14.312  18.612  1.00  0.00           C  
ATOM   1759  CD1 TYR A 115      16.541  14.905  19.806  1.00  0.00           C  
ATOM   1760  CD2 TYR A 115      15.005  14.790  17.997  1.00  0.00           C  
ATOM   1761  CE1 TYR A 115      15.840  15.959  20.349  1.00  0.00           C  
ATOM   1762  CE2 TYR A 115      14.282  15.832  18.540  1.00  0.00           C  
ATOM   1763  CZ  TYR A 115      14.703  16.422  19.713  1.00  0.00           C  
ATOM   1764  OH  TYR A 115      14.000  17.467  20.278  1.00  0.00           O  
ATOM   1765  H   TYR A 115      18.831  14.957  18.052  1.00  0.00           H  
ATOM   1766  HA  TYR A 115      18.292  12.645  19.485  1.00  0.00           H  
ATOM   1767  HB2 TYR A 115      16.420  12.326  18.175  1.00  0.00           H  
ATOM   1768  HB3 TYR A 115      17.004  13.326  17.023  1.00  0.00           H  
ATOM   1769  HD1 TYR A 115      17.346  14.558  20.288  1.00  0.00           H  
ATOM   1770  HD2 TYR A 115      14.693  14.368  17.146  1.00  0.00           H  
ATOM   1771  HE1 TYR A 115      16.151  16.387  21.198  1.00  0.00           H  
ATOM   1772  HE2 TYR A 115      13.454  16.159  18.084  1.00  0.00           H  
ATOM   1773  HH  TYR A 115      13.175  17.814  19.831  1.00  0.00           H  
ATOM   1774  N   GLY A 116      19.694  12.152  16.651  1.00  0.00           N  
ATOM   1775  CA  GLY A 116      20.404  11.183  15.828  1.00  0.00           C  
ATOM   1776  C   GLY A 116      21.826  10.980  16.346  1.00  0.00           C  
ATOM   1777  O   GLY A 116      22.520  10.046  15.919  1.00  0.00           O  
ATOM   1778  H   GLY A 116      19.716  13.117  16.390  1.00  0.00           H  
ATOM   1779  HA2 GLY A 116      20.442  11.516  14.886  1.00  0.00           H  
ATOM   1780  HA3 GLY A 116      19.917  10.310  15.854  1.00  0.00           H  
ATOM   1781  N   HIS A 117      22.271  11.839  17.253  1.00  0.00           N  
ATOM   1782  CA  HIS A 117      23.583  11.787  17.850  1.00  0.00           C  
ATOM   1783  C   HIS A 117      24.714  12.010  16.869  1.00  0.00           C  
ATOM   1784  O   HIS A 117      25.752  11.331  16.957  1.00  0.00           O  
ATOM   1785  CB  HIS A 117      23.819  10.446  18.607  1.00  0.00           C  
ATOM   1786  CG  HIS A 117      22.908  10.427  19.803  1.00  0.00           C  
ATOM   1787  ND1 HIS A 117      21.678   9.814  19.775  1.00  0.00           N  
ATOM   1788  CD2 HIS A 117      23.021  11.031  21.005  1.00  0.00           C  
ATOM   1789  CE1 HIS A 117      21.082  10.016  20.942  1.00  0.00           C  
ATOM   1790  NE2 HIS A 117      21.878  10.741  21.707  1.00  0.00           N  
ATOM   1791  H   HIS A 117      21.656  12.572  17.543  1.00  0.00           H  
ATOM   1792  HA  HIS A 117      23.629  12.521  18.527  1.00  0.00           H  
ATOM   1793  HB2 HIS A 117      24.772  10.386  18.904  1.00  0.00           H  
ATOM   1794  HB3 HIS A 117      23.608   9.675  18.006  1.00  0.00           H  
ATOM   1795  HD1 HIS A 117      21.297   9.302  19.005  1.00  0.00           H  
ATOM   1796  HD2 HIS A 117      23.791  11.584  21.323  1.00  0.00           H  
ATOM   1797  HE1 HIS A 117      20.178   9.675  21.201  1.00  0.00           H  
ATOM   1798  HE2 HIS A 117      21.680  11.031  22.643  1.00  0.00           H  
ATOM   1799  N   ILE A 118      24.540  12.945  15.945  1.00  0.00           N  
ATOM   1800  CA  ILE A 118      25.625  13.241  14.994  1.00  0.00           C  
ATOM   1801  C   ILE A 118      26.794  13.777  15.830  1.00  0.00           C  
ATOM   1802  O   ILE A 118      26.605  14.537  16.789  1.00  0.00           O  
ATOM   1803  CB  ILE A 118      25.211  14.204  13.893  1.00  0.00           C  
ATOM   1804  CG1 ILE A 118      24.218  13.538  12.920  1.00  0.00           C  
ATOM   1805  CG2 ILE A 118      26.412  14.689  13.079  1.00  0.00           C  
ATOM   1806  CD1 ILE A 118      22.804  13.458  13.438  1.00  0.00           C  
ATOM   1807  H   ILE A 118      23.676  13.447  15.894  1.00  0.00           H  
ATOM   1808  HA  ILE A 118      25.912  12.383  14.568  1.00  0.00           H  
ATOM   1809  HB  ILE A 118      24.767  14.996  14.311  1.00  0.00           H  
ATOM   1810 HG12 ILE A 118      24.537  12.609  12.734  1.00  0.00           H  
ATOM   1811 HG13 ILE A 118      24.211  14.064  12.070  1.00  0.00           H  
ATOM   1812 HG21 ILE A 118      26.100  15.318  12.367  1.00  0.00           H  
ATOM   1813 HG22 ILE A 118      27.055  15.161  13.682  1.00  0.00           H  
ATOM   1814 HG23 ILE A 118      26.866  13.905  12.655  1.00  0.00           H  
ATOM   1815 HD11 ILE A 118      22.223  13.016  12.754  1.00  0.00           H  
ATOM   1816 HD12 ILE A 118      22.788  12.924  14.284  1.00  0.00           H  
ATOM   1817 HD13 ILE A 118      22.463  14.380  13.619  1.00  0.00           H  
ATOM   1818  N   ALA A 119      27.999  13.323  15.505  1.00  0.00           N  
ATOM   1819  CA  ALA A 119      29.184  13.727  16.249  1.00  0.00           C  
ATOM   1820  C   ALA A 119      29.312  15.239  16.348  1.00  0.00           C  
ATOM   1821  O   ALA A 119      29.086  15.990  15.396  1.00  0.00           O  
ATOM   1822  CB  ALA A 119      30.417  13.125  15.564  1.00  0.00           C  
ATOM   1823  H   ALA A 119      28.094  12.692  14.735  1.00  0.00           H  
ATOM   1824  HA  ALA A 119      29.121  13.353  17.174  1.00  0.00           H  
ATOM   1825  HB1 ALA A 119      31.240  13.394  16.064  1.00  0.00           H  
ATOM   1826  HB2 ALA A 119      30.341  12.128  15.558  1.00  0.00           H  
ATOM   1827  HB3 ALA A 119      30.473  13.461  14.624  1.00  0.00           H  
ATOM   1828  N   ASN A 120      29.681  15.712  17.536  1.00  0.00           N  
ATOM   1829  CA  ASN A 120      29.929  17.083  17.885  1.00  0.00           C  
ATOM   1830  C   ASN A 120      28.739  18.021  17.948  1.00  0.00           C  
ATOM   1831  O   ASN A 120      28.946  19.244  18.122  1.00  0.00           O  
ATOM   1832  CB  ASN A 120      30.956  17.713  16.902  1.00  0.00           C  
ATOM   1833  CG  ASN A 120      32.334  17.090  17.076  1.00  0.00           C  
ATOM   1834  OD1 ASN A 120      32.729  16.782  18.200  1.00  0.00           O  
ATOM   1835  ND2 ASN A 120      33.022  16.896  15.959  1.00  0.00           N  
ATOM   1836  H   ASN A 120      29.799  15.039  18.266  1.00  0.00           H  
ATOM   1837  HA  ASN A 120      30.352  17.083  18.791  1.00  0.00           H  
ATOM   1838  HB2 ASN A 120      31.017  18.695  17.079  1.00  0.00           H  
ATOM   1839  HB3 ASN A 120      30.645  17.562  15.964  1.00  0.00           H  
ATOM   1840 HD21 ASN A 120      32.636  17.173  15.079  1.00  0.00           H  
ATOM   1841 HD22 ASN A 120      33.927  16.473  15.996  1.00  0.00           H  
ATOM   1842  N   ILE A 121      27.515  17.522  17.859  1.00  0.00           N  
ATOM   1843  CA  ILE A 121      26.339  18.384  17.869  1.00  0.00           C  
ATOM   1844  C   ILE A 121      26.152  19.201  19.127  1.00  0.00           C  
ATOM   1845  O   ILE A 121      25.801  20.396  19.017  1.00  0.00           O  
ATOM   1846  CB  ILE A 121      25.069  17.570  17.517  1.00  0.00           C  
ATOM   1847  CG1 ILE A 121      23.872  18.504  17.339  1.00  0.00           C  
ATOM   1848  CG2 ILE A 121      24.793  16.494  18.551  1.00  0.00           C  
ATOM   1849  CD1 ILE A 121      24.036  19.537  16.244  1.00  0.00           C  
ATOM   1850  H   ILE A 121      27.395  16.532  17.783  1.00  0.00           H  
ATOM   1851  HA  ILE A 121      26.466  19.040  17.125  1.00  0.00           H  
ATOM   1852  HB  ILE A 121      25.232  17.115  16.641  1.00  0.00           H  
ATOM   1853 HG12 ILE A 121      23.721  18.986  18.202  1.00  0.00           H  
ATOM   1854 HG13 ILE A 121      23.070  17.946  17.124  1.00  0.00           H  
ATOM   1855 HG21 ILE A 121      23.969  15.989  18.294  1.00  0.00           H  
ATOM   1856 HG22 ILE A 121      25.570  15.866  18.594  1.00  0.00           H  
ATOM   1857 HG23 ILE A 121      24.658  16.919  19.446  1.00  0.00           H  
ATOM   1858 HD11 ILE A 121      23.213  20.104  16.194  1.00  0.00           H  
ATOM   1859 HD12 ILE A 121      24.827  20.115  16.446  1.00  0.00           H  
ATOM   1860 HD13 ILE A 121      24.176  19.075  15.368  1.00  0.00           H  
ATOM   1861  N   ASP A 122      26.385  18.646  20.311  1.00  0.00           N  
ATOM   1862  CA  ASP A 122      26.207  19.394  21.560  1.00  0.00           C  
ATOM   1863  C   ASP A 122      27.100  20.625  21.622  1.00  0.00           C  
ATOM   1864  O   ASP A 122      26.634  21.723  21.942  1.00  0.00           O  
ATOM   1865  CB  ASP A 122      26.450  18.515  22.786  1.00  0.00           C  
ATOM   1866  CG  ASP A 122      25.476  17.370  22.932  1.00  0.00           C  
ATOM   1867  OD1 ASP A 122      24.567  17.230  22.081  1.00  0.00           O  
ATOM   1868  OD2 ASP A 122      25.608  16.586  23.899  1.00  0.00           O  
ATOM   1869  H   ASP A 122      26.689  17.694  20.352  1.00  0.00           H  
ATOM   1870  HA  ASP A 122      25.258  19.706  21.594  1.00  0.00           H  
ATOM   1871  HB2 ASP A 122      26.383  19.090  23.602  1.00  0.00           H  
ATOM   1872  HB3 ASP A 122      27.373  18.135  22.721  1.00  0.00           H  
ATOM   1873  N   ASP A 123      28.380  20.471  21.301  1.00  0.00           N  
ATOM   1874  CA  ASP A 123      29.321  21.584  21.306  1.00  0.00           C  
ATOM   1875  C   ASP A 123      28.959  22.655  20.290  1.00  0.00           C  
ATOM   1876  O   ASP A 123      29.098  23.848  20.571  1.00  0.00           O  
ATOM   1877  CB  ASP A 123      30.743  21.077  21.044  1.00  0.00           C  
ATOM   1878  CG  ASP A 123      31.415  20.589  22.315  1.00  0.00           C  
ATOM   1879  OD1 ASP A 123      30.751  20.539  23.374  1.00  0.00           O  
ATOM   1880  OD2 ASP A 123      32.623  20.262  22.246  1.00  0.00           O  
ATOM   1881  H   ASP A 123      28.709  19.561  21.048  1.00  0.00           H  
ATOM   1882  HA  ASP A 123      29.303  22.001  22.215  1.00  0.00           H  
ATOM   1883  HB2 ASP A 123      31.286  21.823  20.658  1.00  0.00           H  
ATOM   1884  HB3 ASP A 123      30.701  20.322  20.390  1.00  0.00           H  
ATOM   1885  N   ILE A 124      28.494  22.246  19.110  1.00  0.00           N  
ATOM   1886  CA  ILE A 124      28.094  23.197  18.075  1.00  0.00           C  
ATOM   1887  C   ILE A 124      26.866  23.983  18.527  1.00  0.00           C  
ATOM   1888  O   ILE A 124      26.831  25.213  18.420  1.00  0.00           O  
ATOM   1889  CB  ILE A 124      27.807  22.502  16.735  1.00  0.00           C  
ATOM   1890  CG1 ILE A 124      29.092  21.848  16.201  1.00  0.00           C  
ATOM   1891  CG2 ILE A 124      27.233  23.484  15.719  1.00  0.00           C  
ATOM   1892  CD1 ILE A 124      28.826  20.767  15.176  1.00  0.00           C  
ATOM   1893  H   ILE A 124      28.417  21.266  18.929  1.00  0.00           H  
ATOM   1894  HA  ILE A 124      28.845  23.843  17.937  1.00  0.00           H  
ATOM   1895  HB  ILE A 124      27.131  21.782  16.893  1.00  0.00           H  
ATOM   1896 HG12 ILE A 124      29.586  21.443  16.970  1.00  0.00           H  
ATOM   1897 HG13 ILE A 124      29.657  22.556  15.778  1.00  0.00           H  
ATOM   1898 HG21 ILE A 124      27.056  23.007  14.858  1.00  0.00           H  
ATOM   1899 HG22 ILE A 124      26.378  23.866  16.071  1.00  0.00           H  
ATOM   1900 HG23 ILE A 124      27.889  24.223  15.562  1.00  0.00           H  
ATOM   1901 HD11 ILE A 124      29.695  20.380  14.867  1.00  0.00           H  
ATOM   1902 HD12 ILE A 124      28.268  20.047  15.588  1.00  0.00           H  
ATOM   1903 HD13 ILE A 124      28.339  21.160  14.396  1.00  0.00           H  
ATOM   1904  N   ILE A 125      25.871  23.280  19.072  1.00  0.00           N  
ATOM   1905  CA  ILE A 125      24.661  23.941  19.564  1.00  0.00           C  
ATOM   1906  C   ILE A 125      24.996  24.936  20.668  1.00  0.00           C  
ATOM   1907  O   ILE A 125      24.438  26.042  20.719  1.00  0.00           O  
ATOM   1908  CB  ILE A 125      23.608  22.916  20.022  1.00  0.00           C  
ATOM   1909  CG1 ILE A 125      23.026  22.184  18.801  1.00  0.00           C  
ATOM   1910  CG2 ILE A 125      22.494  23.594  20.808  1.00  0.00           C  
ATOM   1911  CD1 ILE A 125      22.005  21.119  19.105  1.00  0.00           C  
ATOM   1912  H   ILE A 125      25.953  22.286  19.145  1.00  0.00           H  
ATOM   1913  HA  ILE A 125      24.268  24.457  18.802  1.00  0.00           H  
ATOM   1914  HB  ILE A 125      24.053  22.244  20.614  1.00  0.00           H  
ATOM   1915 HG12 ILE A 125      23.784  21.753  18.311  1.00  0.00           H  
ATOM   1916 HG13 ILE A 125      22.593  22.866  18.211  1.00  0.00           H  
ATOM   1917 HG21 ILE A 125      21.824  22.909  21.094  1.00  0.00           H  
ATOM   1918 HG22 ILE A 125      22.880  24.041  21.615  1.00  0.00           H  
ATOM   1919 HG23 ILE A 125      22.047  24.277  20.231  1.00  0.00           H  
ATOM   1920 HD11 ILE A 125      21.690  20.706  18.251  1.00  0.00           H  
ATOM   1921 HD12 ILE A 125      22.419  20.416  19.683  1.00  0.00           H  
ATOM   1922 HD13 ILE A 125      21.228  21.529  19.583  1.00  0.00           H  
ATOM   1923  N   ALA A 126      25.934  24.601  21.544  1.00  0.00           N  
ATOM   1924  CA  ALA A 126      26.364  25.446  22.641  1.00  0.00           C  
ATOM   1925  C   ALA A 126      27.323  26.556  22.250  1.00  0.00           C  
ATOM   1926  O   ALA A 126      27.755  27.346  23.111  1.00  0.00           O  
ATOM   1927  CB  ALA A 126      27.003  24.549  23.713  1.00  0.00           C  
ATOM   1928  H   ALA A 126      26.373  23.708  21.441  1.00  0.00           H  
ATOM   1929  HA  ALA A 126      25.550  25.869  23.040  1.00  0.00           H  
ATOM   1930  HB1 ALA A 126      27.308  25.113  24.481  1.00  0.00           H  
ATOM   1931  HB2 ALA A 126      26.330  23.883  24.035  1.00  0.00           H  
ATOM   1932  HB3 ALA A 126      27.787  24.068  23.321  1.00  0.00           H  
ATOM   1933  N   GLY A 127      27.721  26.668  20.992  1.00  0.00           N  
ATOM   1934  CA  GLY A 127      28.618  27.684  20.500  1.00  0.00           C  
ATOM   1935  C   GLY A 127      30.079  27.426  20.828  1.00  0.00           C  
ATOM   1936  O   GLY A 127      30.930  28.316  20.685  1.00  0.00           O  
ATOM   1937  H   GLY A 127      27.374  25.999  20.335  1.00  0.00           H  
ATOM   1938  HA2 GLY A 127      28.354  28.560  20.905  1.00  0.00           H  
ATOM   1939  HA3 GLY A 127      28.522  27.734  19.506  1.00  0.00           H  
ATOM   1940  N   LYS A 128      30.393  26.207  21.251  1.00  0.00           N  
ATOM   1941  CA  LYS A 128      31.749  25.826  21.625  1.00  0.00           C  
ATOM   1942  C   LYS A 128      32.561  25.373  20.427  1.00  0.00           C  
ATOM   1943  O   LYS A 128      33.787  25.538  20.390  1.00  0.00           O  
ATOM   1944  CB  LYS A 128      31.690  24.748  22.717  1.00  0.00           C  
ATOM   1945  CG  LYS A 128      31.079  25.282  24.013  1.00  0.00           C  
ATOM   1946  CD  LYS A 128      30.462  24.167  24.834  1.00  0.00           C  
ATOM   1947  CE  LYS A 128      29.651  24.709  26.003  1.00  0.00           C  
ATOM   1948  NZ  LYS A 128      28.779  23.654  26.605  1.00  0.00           N  
ATOM   1949  H   LYS A 128      29.668  25.521  21.316  1.00  0.00           H  
ATOM   1950  HA  LYS A 128      32.198  26.631  22.013  1.00  0.00           H  
ATOM   1951  HB2 LYS A 128      32.618  24.427  22.905  1.00  0.00           H  
ATOM   1952  HB3 LYS A 128      31.134  23.985  22.388  1.00  0.00           H  
ATOM   1953  HG2 LYS A 128      30.370  25.950  23.787  1.00  0.00           H  
ATOM   1954  HG3 LYS A 128      31.795  25.725  24.552  1.00  0.00           H  
ATOM   1955  HD2 LYS A 128      31.193  23.584  25.189  1.00  0.00           H  
ATOM   1956  HD3 LYS A 128      29.861  23.626  24.246  1.00  0.00           H  
ATOM   1957  HE2 LYS A 128      29.075  25.459  25.678  1.00  0.00           H  
ATOM   1958  HE3 LYS A 128      30.279  25.049  26.703  1.00  0.00           H  
ATOM   1959  HZ1 LYS A 128      28.262  24.044  27.367  1.00  0.00           H  
ATOM   1960  HZ2 LYS A 128      28.144  23.311  25.913  1.00  0.00           H  
ATOM   1961  HZ3 LYS A 128      29.347  22.901  26.938  1.00  0.00           H  
ATOM   1962  N   LYS A 129      31.893  24.798  19.432  1.00  0.00           N  
ATOM   1963  CA  LYS A 129      32.534  24.353  18.202  1.00  0.00           C  
ATOM   1964  C   LYS A 129      31.760  24.947  17.018  1.00  0.00           C  
ATOM   1965  O   LYS A 129      30.550  25.147  17.096  1.00  0.00           O  
ATOM   1966  CB  LYS A 129      32.558  22.836  18.053  1.00  0.00           C  
ATOM   1967  CG  LYS A 129      33.483  22.102  18.997  1.00  0.00           C  
ATOM   1968  CD  LYS A 129      34.023  20.837  18.357  1.00  0.00           C  
ATOM   1969  CE  LYS A 129      34.538  19.865  19.410  1.00  0.00           C  
ATOM   1970  NZ  LYS A 129      33.405  19.149  20.071  1.00  0.00           N  
ATOM   1971  H   LYS A 129      30.907  24.665  19.532  1.00  0.00           H  
ATOM   1972  HA  LYS A 129      33.473  24.697  18.182  1.00  0.00           H  
ATOM   1973  HB2 LYS A 129      32.841  22.623  17.118  1.00  0.00           H  
ATOM   1974  HB3 LYS A 129      31.630  22.497  18.206  1.00  0.00           H  
ATOM   1975  HG2 LYS A 129      32.979  21.859  19.826  1.00  0.00           H  
ATOM   1976  HG3 LYS A 129      34.248  22.700  19.235  1.00  0.00           H  
ATOM   1977  HD2 LYS A 129      34.773  21.078  17.740  1.00  0.00           H  
ATOM   1978  HD3 LYS A 129      33.291  20.397  17.836  1.00  0.00           H  
ATOM   1979  HE2 LYS A 129      35.053  20.373  20.101  1.00  0.00           H  
ATOM   1980  HE3 LYS A 129      35.138  19.195  18.972  1.00  0.00           H  
ATOM   1981  HZ1 LYS A 129      33.765  18.517  20.757  1.00  0.00           H  
ATOM   1982  HZ2 LYS A 129      32.803  19.814  20.513  1.00  0.00           H  
ATOM   1983  HZ3 LYS A 129      32.889  18.637  19.385  1.00  0.00           H  
ATOM   1984  N   PRO A 130      32.471  25.239  15.957  1.00  0.00           N  
ATOM   1985  CA  PRO A 130      31.889  25.777  14.736  1.00  0.00           C  
ATOM   1986  C   PRO A 130      31.015  24.708  14.090  1.00  0.00           C  
ATOM   1987  O   PRO A 130      31.291  23.506  14.258  1.00  0.00           O  
ATOM   1988  CB  PRO A 130      33.056  26.171  13.821  1.00  0.00           C  
ATOM   1989  CG  PRO A 130      34.186  25.341  14.380  1.00  0.00           C  
ATOM   1990  CD  PRO A 130      33.907  25.004  15.829  1.00  0.00           C  
ATOM   1991  HA  PRO A 130      31.337  26.583  14.949  1.00  0.00           H  
ATOM   1992  HB2 PRO A 130      32.867  25.933  12.868  1.00  0.00           H  
ATOM   1993  HB3 PRO A 130      33.256  27.149  13.887  1.00  0.00           H  
ATOM   1994  HG2 PRO A 130      34.269  24.495  13.853  1.00  0.00           H  
ATOM   1995  HG3 PRO A 130      35.040  25.858  14.318  1.00  0.00           H  
ATOM   1996  HD2 PRO A 130      34.133  24.050  16.025  1.00  0.00           H  
ATOM   1997  HD3 PRO A 130      34.424  25.602  16.442  1.00  0.00           H  
ATOM   1998  N   ALA A 131      30.018  25.110  13.314  1.00  0.00           N  
ATOM   1999  CA  ALA A 131      29.108  24.184  12.642  1.00  0.00           C  
ATOM   2000  C   ALA A 131      29.813  23.258  11.676  1.00  0.00           C  
ATOM   2001  O   ALA A 131      29.401  22.112  11.440  1.00  0.00           O  
ATOM   2002  CB  ALA A 131      28.002  24.967  11.931  1.00  0.00           C  
ATOM   2003  H   ALA A 131      29.882  26.092  13.182  1.00  0.00           H  
ATOM   2004  HA  ALA A 131      28.676  23.619  13.345  1.00  0.00           H  
ATOM   2005  HB1 ALA A 131      27.383  24.329  11.473  1.00  0.00           H  
ATOM   2006  HB2 ALA A 131      27.491  25.505  12.601  1.00  0.00           H  
ATOM   2007  HB3 ALA A 131      28.410  25.579  11.254  1.00  0.00           H  
ATOM   2008  N   THR A 132      30.955  23.668  11.130  1.00  0.00           N  
ATOM   2009  CA  THR A 132      31.778  22.877  10.236  1.00  0.00           C  
ATOM   2010  C   THR A 132      32.439  21.699  10.930  1.00  0.00           C  
ATOM   2011  O   THR A 132      33.043  20.836  10.279  1.00  0.00           O  
ATOM   2012  CB  THR A 132      32.845  23.762   9.546  1.00  0.00           C  
ATOM   2013  OG1 THR A 132      33.514  24.555  10.533  1.00  0.00           O  
ATOM   2014  CG2 THR A 132      32.167  24.687   8.539  1.00  0.00           C  
ATOM   2015  H   THR A 132      31.269  24.591  11.353  1.00  0.00           H  
ATOM   2016  HA  THR A 132      31.182  22.511   9.522  1.00  0.00           H  
ATOM   2017  HB  THR A 132      33.509  23.182   9.075  1.00  0.00           H  
ATOM   2018  HG1 THR A 132      34.204  25.127  10.089  1.00  0.00           H  
ATOM   2019 HG21 THR A 132      32.857  25.258   8.094  1.00  0.00           H  
ATOM   2020 HG22 THR A 132      31.693  24.139   7.850  1.00  0.00           H  
ATOM   2021 HG23 THR A 132      31.507  25.270   9.013  1.00  0.00           H  
ATOM   2022  N   ASP A 133      32.326  21.579  12.247  1.00  0.00           N  
ATOM   2023  CA  ASP A 133      32.827  20.463  13.010  1.00  0.00           C  
ATOM   2024  C   ASP A 133      31.824  19.309  13.085  1.00  0.00           C  
ATOM   2025  O   ASP A 133      32.142  18.233  13.595  1.00  0.00           O  
ATOM   2026  CB  ASP A 133      33.150  20.910  14.447  1.00  0.00           C  
ATOM   2027  CG  ASP A 133      34.640  21.207  14.561  1.00  0.00           C  
ATOM   2028  OD1 ASP A 133      35.197  21.731  13.579  1.00  0.00           O  
ATOM   2029  OD2 ASP A 133      35.179  20.859  15.623  1.00  0.00           O  
ATOM   2030  H   ASP A 133      31.862  22.312  12.744  1.00  0.00           H  
ATOM   2031  HA  ASP A 133      33.667  20.131  12.580  1.00  0.00           H  
ATOM   2032  HB2 ASP A 133      32.905  20.181  15.086  1.00  0.00           H  
ATOM   2033  HB3 ASP A 133      32.628  21.734  14.665  1.00  0.00           H  
ATOM   2034  N   LEU A 134      30.605  19.524  12.593  1.00  0.00           N  
ATOM   2035  CA  LEU A 134      29.579  18.482  12.641  1.00  0.00           C  
ATOM   2036  C   LEU A 134      30.052  17.198  11.987  1.00  0.00           C  
ATOM   2037  O   LEU A 134      30.699  17.238  10.923  1.00  0.00           O  
ATOM   2038  CB  LEU A 134      28.306  18.995  11.947  1.00  0.00           C  
ATOM   2039  CG  LEU A 134      27.081  18.076  12.103  1.00  0.00           C  
ATOM   2040  CD1 LEU A 134      26.529  18.150  13.515  1.00  0.00           C  
ATOM   2041  CD2 LEU A 134      26.044  18.423  11.043  1.00  0.00           C  
ATOM   2042  H   LEU A 134      30.388  20.411  12.185  1.00  0.00           H  
ATOM   2043  HA  LEU A 134      29.364  18.291  13.599  1.00  0.00           H  
ATOM   2044  HB2 LEU A 134      28.500  19.094  10.971  1.00  0.00           H  
ATOM   2045  HB3 LEU A 134      28.078  19.889  12.334  1.00  0.00           H  
ATOM   2046  HG  LEU A 134      27.381  17.136  11.941  1.00  0.00           H  
ATOM   2047 HD11 LEU A 134      25.735  17.547  13.595  1.00  0.00           H  
ATOM   2048 HD12 LEU A 134      27.233  17.862  14.164  1.00  0.00           H  
ATOM   2049 HD13 LEU A 134      26.255  19.090  13.717  1.00  0.00           H  
ATOM   2050 HD21 LEU A 134      25.249  17.825  11.146  1.00  0.00           H  
ATOM   2051 HD22 LEU A 134      25.761  19.376  11.153  1.00  0.00           H  
ATOM   2052 HD23 LEU A 134      26.441  18.296  10.134  1.00  0.00           H  
ATOM   2053  N   GLY A 135      29.708  16.042  12.548  1.00  0.00           N  
ATOM   2054  CA  GLY A 135      30.109  14.755  12.030  1.00  0.00           C  
ATOM   2055  C   GLY A 135      29.497  14.320  10.727  1.00  0.00           C  
ATOM   2056  O   GLY A 135      28.906  13.222  10.643  1.00  0.00           O  
ATOM   2057  H   GLY A 135      29.142  16.065  13.372  1.00  0.00           H  
ATOM   2058  HA2 GLY A 135      29.875  14.067  12.717  1.00  0.00           H  
ATOM   2059  HA3 GLY A 135      31.101  14.777  11.905  1.00  0.00           H  
ATOM   2060  N   VAL A 136      29.582  15.111   9.671  1.00  0.00           N  
ATOM   2061  CA  VAL A 136      29.063  14.807   8.362  1.00  0.00           C  
ATOM   2062  C   VAL A 136      30.119  15.180   7.310  1.00  0.00           C  
ATOM   2063  O   VAL A 136      30.851  16.158   7.502  1.00  0.00           O  
ATOM   2064  CB  VAL A 136      27.748  15.522   7.993  1.00  0.00           C  
ATOM   2065  CG1 VAL A 136      26.590  15.061   8.874  1.00  0.00           C  
ATOM   2066  CG2 VAL A 136      27.891  17.038   8.054  1.00  0.00           C  
ATOM   2067  H   VAL A 136      30.043  15.990   9.790  1.00  0.00           H  
ATOM   2068  HA  VAL A 136      28.906  13.821   8.310  1.00  0.00           H  
ATOM   2069  HB  VAL A 136      27.526  15.277   7.049  1.00  0.00           H  
ATOM   2070 HG11 VAL A 136      25.756  15.544   8.608  1.00  0.00           H  
ATOM   2071 HG12 VAL A 136      26.456  14.077   8.760  1.00  0.00           H  
ATOM   2072 HG13 VAL A 136      26.799  15.261   9.831  1.00  0.00           H  
ATOM   2073 HG21 VAL A 136      27.021  17.465   7.809  1.00  0.00           H  
ATOM   2074 HG22 VAL A 136      28.147  17.312   8.981  1.00  0.00           H  
ATOM   2075 HG23 VAL A 136      28.599  17.332   7.412  1.00  0.00           H  
ATOM   2076  N   LYS A 137      30.162  14.415   6.227  1.00  0.00           N  
ATOM   2077  CA  LYS A 137      31.111  14.748   5.170  1.00  0.00           C  
ATOM   2078  C   LYS A 137      30.687  14.158   3.832  1.00  0.00           C  
ATOM   2079  O   LYS A 137      30.010  13.133   3.768  1.00  0.00           O  
ATOM   2080  CB  LYS A 137      32.518  14.280   5.527  1.00  0.00           C  
ATOM   2081  CG  LYS A 137      32.748  12.789   5.454  1.00  0.00           C  
ATOM   2082  CD  LYS A 137      34.187  12.425   5.804  1.00  0.00           C  
ATOM   2083  CE  LYS A 137      34.482  12.689   7.267  1.00  0.00           C  
ATOM   2084  NZ  LYS A 137      35.919  12.516   7.597  1.00  0.00           N  
ATOM   2085  H   LYS A 137      29.555  13.625   6.137  1.00  0.00           H  
ATOM   2086  HA  LYS A 137      31.131  15.743   5.076  1.00  0.00           H  
ATOM   2087  HB2 LYS A 137      32.713  14.576   6.462  1.00  0.00           H  
ATOM   2088  HB3 LYS A 137      33.158  14.721   4.898  1.00  0.00           H  
ATOM   2089  HG2 LYS A 137      32.551  12.475   4.525  1.00  0.00           H  
ATOM   2090  HG3 LYS A 137      32.132  12.334   6.097  1.00  0.00           H  
ATOM   2091  HD2 LYS A 137      34.807  12.973   5.243  1.00  0.00           H  
ATOM   2092  HD3 LYS A 137      34.333  11.455   5.612  1.00  0.00           H  
ATOM   2093  HE2 LYS A 137      33.947  12.053   7.822  1.00  0.00           H  
ATOM   2094  HE3 LYS A 137      34.214  13.628   7.484  1.00  0.00           H  
ATOM   2095  HZ1 LYS A 137      36.062  12.700   8.569  1.00  0.00           H  
ATOM   2096  HZ2 LYS A 137      36.198  11.578   7.391  1.00  0.00           H  
ATOM   2097  HZ3 LYS A 137      36.465  13.153   7.053  1.00  0.00           H  
ATOM   2098  N   ALA A 138      31.082  14.854   2.774  1.00  0.00           N  
ATOM   2099  CA  ALA A 138      30.844  14.390   1.418  1.00  0.00           C  
ATOM   2100  C   ALA A 138      32.123  13.628   1.011  1.00  0.00           C  
ATOM   2101  O   ALA A 138      33.189  14.252   0.923  1.00  0.00           O  
ATOM   2102  CB  ALA A 138      30.574  15.521   0.463  1.00  0.00           C  
ATOM   2103  H   ALA A 138      31.557  15.723   2.914  1.00  0.00           H  
ATOM   2104  HA  ALA A 138      30.067  13.760   1.414  1.00  0.00           H  
ATOM   2105  HB1 ALA A 138      30.417  15.153  -0.454  1.00  0.00           H  
ATOM   2106  HB2 ALA A 138      29.764  16.025   0.763  1.00  0.00           H  
ATOM   2107  HB3 ALA A 138      31.362  16.137   0.445  1.00  0.00           H  
ATOM   2108  N   LEU A 139      32.007  12.321   0.815  1.00  0.00           N  
ATOM   2109  CA  LEU A 139      33.192  11.537   0.393  1.00  0.00           C  
ATOM   2110  C   LEU A 139      33.462  11.805  -1.085  1.00  0.00           C  
ATOM   2111  O   LEU A 139      34.592  11.726  -1.591  1.00  0.00           O  
ATOM   2112  CB  LEU A 139      33.005  10.067   0.710  1.00  0.00           C  
ATOM   2113  CG  LEU A 139      32.730   9.709   2.177  1.00  0.00           C  
ATOM   2114  CD1 LEU A 139      32.572   8.206   2.347  1.00  0.00           C  
ATOM   2115  CD2 LEU A 139      33.831  10.231   3.092  1.00  0.00           C  
ATOM   2116  H   LEU A 139      31.126  11.868   0.951  1.00  0.00           H  
ATOM   2117  HA  LEU A 139      33.980  11.866   0.914  1.00  0.00           H  
ATOM   2118  HB2 LEU A 139      33.838   9.589   0.432  1.00  0.00           H  
ATOM   2119  HB3 LEU A 139      32.233   9.736   0.167  1.00  0.00           H  
ATOM   2120  HG  LEU A 139      31.871  10.144   2.447  1.00  0.00           H  
ATOM   2121 HD11 LEU A 139      32.394   7.996   3.308  1.00  0.00           H  
ATOM   2122 HD12 LEU A 139      31.807   7.886   1.789  1.00  0.00           H  
ATOM   2123 HD13 LEU A 139      33.412   7.748   2.056  1.00  0.00           H  
ATOM   2124 HD21 LEU A 139      33.624   9.983   4.038  1.00  0.00           H  
ATOM   2125 HD22 LEU A 139      34.706   9.827   2.825  1.00  0.00           H  
ATOM   2126 HD23 LEU A 139      33.886  11.226   3.013  1.00  0.00           H  
ATOM   2127  N   ASP A 140      32.415  12.150  -1.806  1.00  0.00           N  
ATOM   2128  CA  ASP A 140      32.443  12.558  -3.201  1.00  0.00           C  
ATOM   2129  C   ASP A 140      31.110  13.266  -3.474  1.00  0.00           C  
ATOM   2130  O   ASP A 140      30.299  13.393  -2.533  1.00  0.00           O  
ATOM   2131  CB  ASP A 140      32.784  11.456  -4.160  1.00  0.00           C  
ATOM   2132  CG  ASP A 140      31.833  10.296  -4.257  1.00  0.00           C  
ATOM   2133  OD1 ASP A 140      30.609  10.506  -4.139  1.00  0.00           O  
ATOM   2134  OD2 ASP A 140      32.287   9.145  -4.478  1.00  0.00           O  
ATOM   2135  H   ASP A 140      31.523  12.129  -1.354  1.00  0.00           H  
ATOM   2136  HA  ASP A 140      33.161  13.249  -3.286  1.00  0.00           H  
ATOM   2137  HB2 ASP A 140      33.675  11.090  -3.890  1.00  0.00           H  
ATOM   2138  HB3 ASP A 140      32.853  11.863  -5.071  1.00  0.00           H  
ATOM   2139  N   ASP A 141      30.848  13.701  -4.691  1.00  0.00           N  
ATOM   2140  CA  ASP A 141      29.592  14.392  -4.984  1.00  0.00           C  
ATOM   2141  C   ASP A 141      28.355  13.540  -4.725  1.00  0.00           C  
ATOM   2142  O   ASP A 141      27.264  14.095  -4.502  1.00  0.00           O  
ATOM   2143  CB  ASP A 141      29.561  14.886  -6.430  1.00  0.00           C  
ATOM   2144  CG  ASP A 141      30.323  16.152  -6.718  1.00  0.00           C  
ATOM   2145  OD1 ASP A 141      30.862  16.793  -5.798  1.00  0.00           O  
ATOM   2146  OD2 ASP A 141      30.414  16.541  -7.919  1.00  0.00           O  
ATOM   2147  H   ASP A 141      31.515  13.557  -5.422  1.00  0.00           H  
ATOM   2148  HA  ASP A 141      29.540  15.193  -4.388  1.00  0.00           H  
ATOM   2149  HB2 ASP A 141      28.605  15.042  -6.678  1.00  0.00           H  
ATOM   2150  HB3 ASP A 141      29.941  14.163  -7.007  1.00  0.00           H  
ATOM   2151  N   HIS A 142      28.449  12.215  -4.803  1.00  0.00           N  
ATOM   2152  CA  HIS A 142      27.303  11.347  -4.609  1.00  0.00           C  
ATOM   2153  C   HIS A 142      27.364  10.466  -3.385  1.00  0.00           C  
ATOM   2154  O   HIS A 142      26.651   9.451  -3.311  1.00  0.00           O  
ATOM   2155  CB  HIS A 142      27.153  10.429  -5.856  1.00  0.00           C  
ATOM   2156  CG  HIS A 142      27.073  11.268  -7.098  1.00  0.00           C  
ATOM   2157  ND1 HIS A 142      26.093  12.234  -7.245  1.00  0.00           N  
ATOM   2158  CD2 HIS A 142      27.857  11.335  -8.192  1.00  0.00           C  
ATOM   2159  CE1 HIS A 142      26.268  12.850  -8.401  1.00  0.00           C  
ATOM   2160  NE2 HIS A 142      27.326  12.318  -8.997  1.00  0.00           N  
ATOM   2161  H   HIS A 142      29.339  11.804  -5.002  1.00  0.00           H  
ATOM   2162  HA  HIS A 142      26.486  11.919  -4.542  1.00  0.00           H  
ATOM   2163  HB2 HIS A 142      26.319   9.884  -5.769  1.00  0.00           H  
ATOM   2164  HB3 HIS A 142      27.944   9.820  -5.917  1.00  0.00           H  
ATOM   2165  HD1 HIS A 142      25.370  12.434  -6.584  1.00  0.00           H  
ATOM   2166  HD2 HIS A 142      28.666  10.779  -8.382  1.00  0.00           H  
ATOM   2167  HE1 HIS A 142      25.701  13.589  -8.763  1.00  0.00           H  
ATOM   2168  HE2 HIS A 142      27.683  12.588  -9.891  1.00  0.00           H  
ATOM   2169  N   THR A 143      28.222  10.775  -2.415  1.00  0.00           N  
ATOM   2170  CA  THR A 143      28.340   9.937  -1.224  1.00  0.00           C  
ATOM   2171  C   THR A 143      28.391  10.786   0.037  1.00  0.00           C  
ATOM   2172  O   THR A 143      29.303  11.604   0.234  1.00  0.00           O  
ATOM   2173  CB  THR A 143      29.567   9.011  -1.288  1.00  0.00           C  
ATOM   2174  OG1 THR A 143      29.614   8.386  -2.586  1.00  0.00           O  
ATOM   2175  CG2 THR A 143      29.478   7.938  -0.206  1.00  0.00           C  
ATOM   2176  H   THR A 143      28.793  11.591  -2.503  1.00  0.00           H  
ATOM   2177  HA  THR A 143      27.524   9.361  -1.173  1.00  0.00           H  
ATOM   2178  HB  THR A 143      30.397   9.551  -1.151  1.00  0.00           H  
ATOM   2179  HG1 THR A 143      30.409   7.782  -2.636  1.00  0.00           H  
ATOM   2180 HG21 THR A 143      30.281   7.344  -0.259  1.00  0.00           H  
ATOM   2181 HG22 THR A 143      29.444   8.374   0.693  1.00  0.00           H  
ATOM   2182 HG23 THR A 143      28.651   7.394  -0.344  1.00  0.00           H  
ATOM   2183  N   PHE A 144      27.361  10.633   0.868  1.00  0.00           N  
ATOM   2184  CA  PHE A 144      27.249  11.393   2.115  1.00  0.00           C  
ATOM   2185  C   PHE A 144      27.464  10.457   3.300  1.00  0.00           C  
ATOM   2186  O   PHE A 144      26.761   9.459   3.462  1.00  0.00           O  
ATOM   2187  CB  PHE A 144      25.886  12.079   2.169  1.00  0.00           C  
ATOM   2188  CG  PHE A 144      25.627  12.977   3.339  1.00  0.00           C  
ATOM   2189  CD1 PHE A 144      26.355  14.138   3.533  1.00  0.00           C  
ATOM   2190  CD2 PHE A 144      24.625  12.662   4.247  1.00  0.00           C  
ATOM   2191  CE1 PHE A 144      26.107  14.961   4.615  1.00  0.00           C  
ATOM   2192  CE2 PHE A 144      24.362  13.483   5.325  1.00  0.00           C  
ATOM   2193  CZ  PHE A 144      25.105  14.638   5.516  1.00  0.00           C  
ATOM   2194  H   PHE A 144      26.642   9.979   0.633  1.00  0.00           H  
ATOM   2195  HA  PHE A 144      27.961  12.095   2.128  1.00  0.00           H  
ATOM   2196  HB2 PHE A 144      25.187  11.363   2.177  1.00  0.00           H  
ATOM   2197  HB3 PHE A 144      25.791  12.629   1.339  1.00  0.00           H  
ATOM   2198  HD1 PHE A 144      27.071  14.385   2.880  1.00  0.00           H  
ATOM   2199  HD2 PHE A 144      24.087  11.829   4.118  1.00  0.00           H  
ATOM   2200  HE1 PHE A 144      26.651  15.790   4.748  1.00  0.00           H  
ATOM   2201  HE2 PHE A 144      23.635  13.245   5.969  1.00  0.00           H  
ATOM   2202  HZ  PHE A 144      24.919  15.233   6.298  1.00  0.00           H  
ATOM   2203  N   GLU A 145      28.461  10.773   4.126  1.00  0.00           N  
ATOM   2204  CA  GLU A 145      28.794   9.948   5.273  1.00  0.00           C  
ATOM   2205  C   GLU A 145      28.502  10.657   6.586  1.00  0.00           C  
ATOM   2206  O   GLU A 145      28.941  11.790   6.814  1.00  0.00           O  
ATOM   2207  CB  GLU A 145      30.281   9.551   5.242  1.00  0.00           C  
ATOM   2208  CG  GLU A 145      30.634   8.528   6.320  1.00  0.00           C  
ATOM   2209  CD  GLU A 145      32.138   8.452   6.534  1.00  0.00           C  
ATOM   2210  OE1 GLU A 145      32.705   9.408   7.106  1.00  0.00           O  
ATOM   2211  OE2 GLU A 145      32.733   7.440   6.115  1.00  0.00           O  
ATOM   2212  H   GLU A 145      28.994  11.601   3.951  1.00  0.00           H  
ATOM   2213  HA  GLU A 145      28.243   9.114   5.234  1.00  0.00           H  
ATOM   2214  HB2 GLU A 145      30.835  10.371   5.384  1.00  0.00           H  
ATOM   2215  HB3 GLU A 145      30.490   9.158   4.346  1.00  0.00           H  
ATOM   2216  HG2 GLU A 145      30.299   7.629   6.039  1.00  0.00           H  
ATOM   2217  HG3 GLU A 145      30.195   8.794   7.178  1.00  0.00           H  
ATOM   2218  N   VAL A 146      27.762   9.972   7.449  1.00  0.00           N  
ATOM   2219  CA  VAL A 146      27.375  10.496   8.746  1.00  0.00           C  
ATOM   2220  C   VAL A 146      28.005   9.681   9.871  1.00  0.00           C  
ATOM   2221  O   VAL A 146      27.892   8.456   9.914  1.00  0.00           O  
ATOM   2222  CB  VAL A 146      25.841  10.485   8.947  1.00  0.00           C  
ATOM   2223  CG1 VAL A 146      25.490  11.115  10.295  1.00  0.00           C  
ATOM   2224  CG2 VAL A 146      25.135  11.212   7.815  1.00  0.00           C  
ATOM   2225  H   VAL A 146      27.458   9.054   7.194  1.00  0.00           H  
ATOM   2226  HA  VAL A 146      27.698  11.440   8.817  1.00  0.00           H  
ATOM   2227  HB  VAL A 146      25.531   9.534   8.953  1.00  0.00           H  
ATOM   2228 HG11 VAL A 146      24.498  11.105  10.419  1.00  0.00           H  
ATOM   2229 HG12 VAL A 146      25.923  10.593  11.030  1.00  0.00           H  
ATOM   2230 HG13 VAL A 146      25.819  12.059  10.318  1.00  0.00           H  
ATOM   2231 HG21 VAL A 146      24.147  11.190   7.969  1.00  0.00           H  
ATOM   2232 HG22 VAL A 146      25.446  12.162   7.783  1.00  0.00           H  
ATOM   2233 HG23 VAL A 146      25.347  10.763   6.947  1.00  0.00           H  
ATOM   2234  N   THR A 147      28.659  10.394  10.787  1.00  0.00           N  
ATOM   2235  CA  THR A 147      29.312   9.736  11.913  1.00  0.00           C  
ATOM   2236  C   THR A 147      28.604  10.102  13.211  1.00  0.00           C  
ATOM   2237  O   THR A 147      28.494  11.279  13.553  1.00  0.00           O  
ATOM   2238  CB  THR A 147      30.810  10.088  11.986  1.00  0.00           C  
ATOM   2239  OG1 THR A 147      31.440   9.602  10.785  1.00  0.00           O  
ATOM   2240  CG2 THR A 147      31.483   9.447  13.187  1.00  0.00           C  
ATOM   2241  H   THR A 147      28.703  11.389  10.702  1.00  0.00           H  
ATOM   2242  HA  THR A 147      29.232   8.748  11.784  1.00  0.00           H  
ATOM   2243  HB  THR A 147      30.915  11.081  12.037  1.00  0.00           H  
ATOM   2244  HG1 THR A 147      32.416   9.819  10.809  1.00  0.00           H  
ATOM   2245 HG21 THR A 147      32.451   9.698  13.200  1.00  0.00           H  
ATOM   2246 HG22 THR A 147      31.044   9.768  14.026  1.00  0.00           H  
ATOM   2247 HG23 THR A 147      31.397   8.453  13.126  1.00  0.00           H  
ATOM   2248  N   LEU A 148      28.115   9.089  13.904  1.00  0.00           N  
ATOM   2249  CA  LEU A 148      27.414   9.279  15.163  1.00  0.00           C  
ATOM   2250  C   LEU A 148      28.347   9.022  16.346  1.00  0.00           C  
ATOM   2251  O   LEU A 148      29.336   8.297  16.231  1.00  0.00           O  
ATOM   2252  CB  LEU A 148      26.211   8.341  15.243  1.00  0.00           C  
ATOM   2253  CG  LEU A 148      25.314   8.266  14.005  1.00  0.00           C  
ATOM   2254  CD1 LEU A 148      24.117   7.360  14.297  1.00  0.00           C  
ATOM   2255  CD2 LEU A 148      24.853   9.647  13.566  1.00  0.00           C  
ATOM   2256  H   LEU A 148      28.231   8.161  13.551  1.00  0.00           H  
ATOM   2257  HA  LEU A 148      27.089  10.223  15.210  1.00  0.00           H  
ATOM   2258  HB2 LEU A 148      25.644   8.640  16.010  1.00  0.00           H  
ATOM   2259  HB3 LEU A 148      26.556   7.420  15.423  1.00  0.00           H  
ATOM   2260  HG  LEU A 148      25.841   7.859  13.259  1.00  0.00           H  
ATOM   2261 HD11 LEU A 148      23.531   7.311  13.488  1.00  0.00           H  
ATOM   2262 HD12 LEU A 148      24.442   6.443  14.529  1.00  0.00           H  
ATOM   2263 HD13 LEU A 148      23.596   7.733  15.064  1.00  0.00           H  
ATOM   2264 HD21 LEU A 148      24.271   9.563  12.757  1.00  0.00           H  
ATOM   2265 HD22 LEU A 148      24.336  10.077  14.306  1.00  0.00           H  
ATOM   2266 HD23 LEU A 148      25.650  10.210  13.346  1.00  0.00           H  
ATOM   2267  N   SER A 149      27.993   9.578  17.497  1.00  0.00           N  
ATOM   2268  CA  SER A 149      28.787   9.417  18.709  1.00  0.00           C  
ATOM   2269  C   SER A 149      28.496   8.107  19.426  1.00  0.00           C  
ATOM   2270  O   SER A 149      29.229   7.718  20.345  1.00  0.00           O  
ATOM   2271  CB  SER A 149      28.573  10.621  19.638  1.00  0.00           C  
ATOM   2272  OG  SER A 149      27.190  10.806  19.914  1.00  0.00           O  
ATOM   2273  H   SER A 149      27.156  10.124  17.535  1.00  0.00           H  
ATOM   2274  HA  SER A 149      29.750   9.408  18.441  1.00  0.00           H  
ATOM   2275  HB2 SER A 149      28.932  11.443  19.197  1.00  0.00           H  
ATOM   2276  HB3 SER A 149      29.061  10.463  20.497  1.00  0.00           H  
ATOM   2277  HG  SER A 149      27.073  11.593  20.519  1.00  0.00           H  
ATOM   2278  N   GLU A 150      27.439   7.413  19.036  1.00  0.00           N  
ATOM   2279  CA  GLU A 150      27.063   6.122  19.597  1.00  0.00           C  
ATOM   2280  C   GLU A 150      26.144   5.402  18.605  1.00  0.00           C  
ATOM   2281  O   GLU A 150      25.617   6.016  17.678  1.00  0.00           O  
ATOM   2282  CB  GLU A 150      26.404   6.265  20.954  1.00  0.00           C  
ATOM   2283  CG  GLU A 150      25.085   7.005  20.960  1.00  0.00           C  
ATOM   2284  CD  GLU A 150      24.641   7.388  22.360  1.00  0.00           C  
ATOM   2285  OE1 GLU A 150      25.176   6.818  23.337  1.00  0.00           O  
ATOM   2286  OE2 GLU A 150      23.753   8.264  22.469  1.00  0.00           O  
ATOM   2287  H   GLU A 150      26.864   7.797  18.314  1.00  0.00           H  
ATOM   2288  HA  GLU A 150      27.893   5.575  19.708  1.00  0.00           H  
ATOM   2289  HB2 GLU A 150      27.036   6.756  21.554  1.00  0.00           H  
ATOM   2290  HB3 GLU A 150      26.244   5.347  21.318  1.00  0.00           H  
ATOM   2291  HG2 GLU A 150      24.386   6.418  20.551  1.00  0.00           H  
ATOM   2292  HG3 GLU A 150      25.182   7.838  20.415  1.00  0.00           H  
ATOM   2293  N   PRO A 151      26.032   4.098  18.761  1.00  0.00           N  
ATOM   2294  CA  PRO A 151      25.216   3.248  17.914  1.00  0.00           C  
ATOM   2295  C   PRO A 151      23.747   3.638  18.009  1.00  0.00           C  
ATOM   2296  O   PRO A 151      23.175   3.722  19.098  1.00  0.00           O  
ATOM   2297  CB  PRO A 151      25.400   1.794  18.375  1.00  0.00           C  
ATOM   2298  CG  PRO A 151      26.588   1.903  19.307  1.00  0.00           C  
ATOM   2299  CD  PRO A 151      26.669   3.328  19.828  1.00  0.00           C  
ATOM   2300  HA  PRO A 151      25.521   3.335  16.966  1.00  0.00           H  
ATOM   2301  HB2 PRO A 151      24.590   1.461  18.857  1.00  0.00           H  
ATOM   2302  HB3 PRO A 151      25.599   1.191  17.603  1.00  0.00           H  
ATOM   2303  HG2 PRO A 151      26.474   1.271  20.073  1.00  0.00           H  
ATOM   2304  HG3 PRO A 151      27.427   1.678  18.811  1.00  0.00           H  
ATOM   2305  HD2 PRO A 151      26.171   3.426  20.690  1.00  0.00           H  
ATOM   2306  HD3 PRO A 151      27.619   3.611  19.958  1.00  0.00           H  
ATOM   2307  N   VAL A 152      23.160   3.946  16.864  1.00  0.00           N  
ATOM   2308  CA  VAL A 152      21.744   4.317  16.770  1.00  0.00           C  
ATOM   2309  C   VAL A 152      21.140   3.448  15.663  1.00  0.00           C  
ATOM   2310  O   VAL A 152      21.145   3.791  14.484  1.00  0.00           O  
ATOM   2311  CB  VAL A 152      21.525   5.801  16.466  1.00  0.00           C  
ATOM   2312  CG1 VAL A 152      20.035   6.155  16.605  1.00  0.00           C  
ATOM   2313  CG2 VAL A 152      22.326   6.752  17.345  1.00  0.00           C  
ATOM   2314  H   VAL A 152      23.705   3.925  16.026  1.00  0.00           H  
ATOM   2315  HA  VAL A 152      21.294   4.095  17.635  1.00  0.00           H  
ATOM   2316  HB  VAL A 152      21.792   5.963  15.516  1.00  0.00           H  
ATOM   2317 HG11 VAL A 152      19.903   7.126  16.404  1.00  0.00           H  
ATOM   2318 HG12 VAL A 152      19.501   5.606  15.962  1.00  0.00           H  
ATOM   2319 HG13 VAL A 152      19.733   5.963  17.539  1.00  0.00           H  
ATOM   2320 HG21 VAL A 152      22.126   7.696  17.083  1.00  0.00           H  
ATOM   2321 HG22 VAL A 152      22.075   6.612  18.303  1.00  0.00           H  
ATOM   2322 HG23 VAL A 152      23.303   6.573  17.227  1.00  0.00           H  
ATOM   2323  N   PRO A 153      20.619   2.286  16.031  1.00  0.00           N  
ATOM   2324  CA  PRO A 153      20.056   1.318  15.111  1.00  0.00           C  
ATOM   2325  C   PRO A 153      18.925   1.847  14.257  1.00  0.00           C  
ATOM   2326  O   PRO A 153      18.772   1.460  13.086  1.00  0.00           O  
ATOM   2327  CB  PRO A 153      19.620   0.093  15.935  1.00  0.00           C  
ATOM   2328  CG  PRO A 153      20.286   0.329  17.261  1.00  0.00           C  
ATOM   2329  CD  PRO A 153      20.600   1.803  17.412  1.00  0.00           C  
ATOM   2330  HA  PRO A 153      20.788   1.024  14.496  1.00  0.00           H  
ATOM   2331  HB2 PRO A 153      18.625   0.060  16.032  1.00  0.00           H  
ATOM   2332  HB3 PRO A 153      19.942  -0.756  15.516  1.00  0.00           H  
ATOM   2333  HG2 PRO A 153      19.674   0.041  17.998  1.00  0.00           H  
ATOM   2334  HG3 PRO A 153      21.134  -0.199  17.307  1.00  0.00           H  
ATOM   2335  HD2 PRO A 153      19.892   2.267  17.944  1.00  0.00           H  
ATOM   2336  HD3 PRO A 153      21.489   1.937  17.851  1.00  0.00           H  
ATOM   2337  N   TYR A 154      18.118   2.765  14.798  1.00  0.00           N  
ATOM   2338  CA  TYR A 154      17.008   3.359  14.069  1.00  0.00           C  
ATOM   2339  C   TYR A 154      17.351   4.673  13.384  1.00  0.00           C  
ATOM   2340  O   TYR A 154      16.459   5.352  12.847  1.00  0.00           O  
ATOM   2341  CB  TYR A 154      15.837   3.573  15.050  1.00  0.00           C  
ATOM   2342  CG  TYR A 154      16.212   4.378  16.274  1.00  0.00           C  
ATOM   2343  CD1 TYR A 154      16.214   5.771  16.247  1.00  0.00           C  
ATOM   2344  CD2 TYR A 154      16.557   3.747  17.460  1.00  0.00           C  
ATOM   2345  CE1 TYR A 154      16.557   6.502  17.364  1.00  0.00           C  
ATOM   2346  CE2 TYR A 154      16.891   4.472  18.589  1.00  0.00           C  
ATOM   2347  CZ  TYR A 154      16.897   5.849  18.533  1.00  0.00           C  
ATOM   2348  OH  TYR A 154      17.233   6.580  19.655  1.00  0.00           O  
ATOM   2349  H   TYR A 154      18.284   3.055  15.741  1.00  0.00           H  
ATOM   2350  HA  TYR A 154      16.713   2.710  13.368  1.00  0.00           H  
ATOM   2351  HB2 TYR A 154      15.508   2.677  15.349  1.00  0.00           H  
ATOM   2352  HB3 TYR A 154      15.104   4.054  14.568  1.00  0.00           H  
ATOM   2353  HD1 TYR A 154      15.963   6.248  15.405  1.00  0.00           H  
ATOM   2354  HD2 TYR A 154      16.564   2.748  17.499  1.00  0.00           H  
ATOM   2355  HE1 TYR A 154      16.560   7.501  17.328  1.00  0.00           H  
ATOM   2356  HE2 TYR A 154      17.126   4.001  19.439  1.00  0.00           H  
ATOM   2357  HH  TYR A 154      17.480   6.110  20.503  1.00  0.00           H  
ATOM   2358  N   PHE A 155      18.623   5.067  13.333  1.00  0.00           N  
ATOM   2359  CA  PHE A 155      19.053   6.313  12.745  1.00  0.00           C  
ATOM   2360  C   PHE A 155      18.420   6.652  11.409  1.00  0.00           C  
ATOM   2361  O   PHE A 155      17.922   7.778  11.231  1.00  0.00           O  
ATOM   2362  CB  PHE A 155      20.597   6.364  12.585  1.00  0.00           C  
ATOM   2363  CG  PHE A 155      21.068   7.664  11.971  1.00  0.00           C  
ATOM   2364  CD1 PHE A 155      20.917   8.862  12.655  1.00  0.00           C  
ATOM   2365  CD2 PHE A 155      21.657   7.685  10.721  1.00  0.00           C  
ATOM   2366  CE1 PHE A 155      21.333  10.057  12.106  1.00  0.00           C  
ATOM   2367  CE2 PHE A 155      22.084   8.877  10.164  1.00  0.00           C  
ATOM   2368  CZ  PHE A 155      21.917  10.069  10.853  1.00  0.00           C  
ATOM   2369  H   PHE A 155      19.319   4.465  13.724  1.00  0.00           H  
ATOM   2370  HA  PHE A 155      18.800   7.041  13.382  1.00  0.00           H  
ATOM   2371  HB2 PHE A 155      20.885   5.608  11.997  1.00  0.00           H  
ATOM   2372  HB3 PHE A 155      21.017   6.263  13.487  1.00  0.00           H  
ATOM   2373  HD1 PHE A 155      20.499   8.859  13.563  1.00  0.00           H  
ATOM   2374  HD2 PHE A 155      21.776   6.831  10.215  1.00  0.00           H  
ATOM   2375  HE1 PHE A 155      21.213  10.911  12.612  1.00  0.00           H  
ATOM   2376  HE2 PHE A 155      22.515   8.879   9.261  1.00  0.00           H  
ATOM   2377  HZ  PHE A 155      22.217  10.932  10.446  1.00  0.00           H  
ATOM   2378  N   TYR A 156      18.432   5.734  10.439  1.00  0.00           N  
ATOM   2379  CA  TYR A 156      17.881   5.994   9.114  1.00  0.00           C  
ATOM   2380  C   TYR A 156      16.425   6.421   9.135  1.00  0.00           C  
ATOM   2381  O   TYR A 156      15.986   7.206   8.278  1.00  0.00           O  
ATOM   2382  CB  TYR A 156      18.098   4.772   8.189  1.00  0.00           C  
ATOM   2383  CG  TYR A 156      17.202   3.607   8.545  1.00  0.00           C  
ATOM   2384  CD1 TYR A 156      17.558   2.688   9.527  1.00  0.00           C  
ATOM   2385  CD2 TYR A 156      15.968   3.459   7.917  1.00  0.00           C  
ATOM   2386  CE1 TYR A 156      16.700   1.655   9.873  1.00  0.00           C  
ATOM   2387  CE2 TYR A 156      15.115   2.428   8.252  1.00  0.00           C  
ATOM   2388  CZ  TYR A 156      15.485   1.529   9.223  1.00  0.00           C  
ATOM   2389  OH  TYR A 156      14.632   0.497   9.561  1.00  0.00           O  
ATOM   2390  H   TYR A 156      18.833   4.837  10.628  1.00  0.00           H  
ATOM   2391  HA  TYR A 156      18.403   6.753   8.724  1.00  0.00           H  
ATOM   2392  HB2 TYR A 156      19.051   4.478   8.265  1.00  0.00           H  
ATOM   2393  HB3 TYR A 156      17.908   5.046   7.246  1.00  0.00           H  
ATOM   2394  HD1 TYR A 156      18.441   2.773   9.988  1.00  0.00           H  
ATOM   2395  HD2 TYR A 156      15.695   4.112   7.210  1.00  0.00           H  
ATOM   2396  HE1 TYR A 156      16.958   1.005  10.588  1.00  0.00           H  
ATOM   2397  HE2 TYR A 156      14.233   2.335   7.791  1.00  0.00           H  
ATOM   2398  HH  TYR A 156      13.753   0.402   9.094  1.00  0.00           H  
ATOM   2399  N   LYS A 157      15.642   5.964  10.107  1.00  0.00           N  
ATOM   2400  CA  LYS A 157      14.236   6.329  10.228  1.00  0.00           C  
ATOM   2401  C   LYS A 157      14.054   7.825  10.418  1.00  0.00           C  
ATOM   2402  O   LYS A 157      13.048   8.409   9.958  1.00  0.00           O  
ATOM   2403  CB  LYS A 157      13.581   5.530  11.366  1.00  0.00           C  
ATOM   2404  CG  LYS A 157      13.535   4.027  11.091  1.00  0.00           C  
ATOM   2405  CD  LYS A 157      13.150   3.184  12.295  1.00  0.00           C  
ATOM   2406  CE  LYS A 157      11.778   3.523  12.840  1.00  0.00           C  
ATOM   2407  NZ  LYS A 157      11.206   2.460  13.707  1.00  0.00           N  
ATOM   2408  H   LYS A 157      16.035   5.343  10.785  1.00  0.00           H  
ATOM   2409  HA  LYS A 157      13.781   6.073   9.375  1.00  0.00           H  
ATOM   2410  HB2 LYS A 157      12.645   5.860  11.490  1.00  0.00           H  
ATOM   2411  HB3 LYS A 157      14.103   5.685  12.205  1.00  0.00           H  
ATOM   2412  HG2 LYS A 157      14.441   3.737  10.782  1.00  0.00           H  
ATOM   2413  HG3 LYS A 157      12.867   3.861  10.366  1.00  0.00           H  
ATOM   2414  HD2 LYS A 157      13.825   3.333  13.017  1.00  0.00           H  
ATOM   2415  HD3 LYS A 157      13.157   2.221  12.025  1.00  0.00           H  
ATOM   2416  HE2 LYS A 157      11.158   3.670  12.069  1.00  0.00           H  
ATOM   2417  HE3 LYS A 157      11.849   4.364  13.376  1.00  0.00           H  
ATOM   2418  HZ1 LYS A 157      10.304   2.745  14.032  1.00  0.00           H  
ATOM   2419  HZ2 LYS A 157      11.119   1.613  13.183  1.00  0.00           H  
ATOM   2420  HZ3 LYS A 157      11.810   2.307  14.489  1.00  0.00           H  
ATOM   2421  N   LEU A 158      15.009   8.519  11.038  1.00  0.00           N  
ATOM   2422  CA  LEU A 158      14.927   9.943  11.238  1.00  0.00           C  
ATOM   2423  C   LEU A 158      15.006  10.757   9.956  1.00  0.00           C  
ATOM   2424  O   LEU A 158      14.499  11.884   9.903  1.00  0.00           O  
ATOM   2425  CB  LEU A 158      16.131  10.441  12.082  1.00  0.00           C  
ATOM   2426  CG  LEU A 158      15.973  10.413  13.593  1.00  0.00           C  
ATOM   2427  CD1 LEU A 158      15.864   8.986  14.109  1.00  0.00           C  
ATOM   2428  CD2 LEU A 158      17.137  11.151  14.243  1.00  0.00           C  
ATOM   2429  H   LEU A 158      15.814   8.032  11.377  1.00  0.00           H  
ATOM   2430  HA  LEU A 158      14.076  10.161  11.716  1.00  0.00           H  
ATOM   2431  HB2 LEU A 158      16.315  11.387  11.815  1.00  0.00           H  
ATOM   2432  HB3 LEU A 158      16.919   9.870  11.850  1.00  0.00           H  
ATOM   2433  HG  LEU A 158      15.129  10.895  13.827  1.00  0.00           H  
ATOM   2434 HD11 LEU A 158      15.761   8.998  15.104  1.00  0.00           H  
ATOM   2435 HD12 LEU A 158      15.068   8.542  13.697  1.00  0.00           H  
ATOM   2436 HD13 LEU A 158      16.691   8.479  13.866  1.00  0.00           H  
ATOM   2437 HD21 LEU A 158      17.031  11.131  15.237  1.00  0.00           H  
ATOM   2438 HD22 LEU A 158      17.996  10.706  13.991  1.00  0.00           H  
ATOM   2439 HD23 LEU A 158      17.148  12.100  13.928  1.00  0.00           H  
ATOM   2440  N   LEU A 159      15.664  10.240   8.923  1.00  0.00           N  
ATOM   2441  CA  LEU A 159      15.983  10.958   7.720  1.00  0.00           C  
ATOM   2442  C   LEU A 159      14.914  11.383   6.768  1.00  0.00           C  
ATOM   2443  O   LEU A 159      15.238  12.083   5.781  1.00  0.00           O  
ATOM   2444  CB  LEU A 159      17.127  10.197   6.990  1.00  0.00           C  
ATOM   2445  CG  LEU A 159      18.271   9.847   7.971  1.00  0.00           C  
ATOM   2446  CD1 LEU A 159      19.372   9.130   7.218  1.00  0.00           C  
ATOM   2447  CD2 LEU A 159      18.808  11.077   8.682  1.00  0.00           C  
ATOM   2448  H   LEU A 159      15.957   9.286   8.988  1.00  0.00           H  
ATOM   2449  HA  LEU A 159      16.401  11.811   8.033  1.00  0.00           H  
ATOM   2450  HB2 LEU A 159      17.489  10.774   6.258  1.00  0.00           H  
ATOM   2451  HB3 LEU A 159      16.761   9.352   6.599  1.00  0.00           H  
ATOM   2452  HG  LEU A 159      17.908   9.222   8.662  1.00  0.00           H  
ATOM   2453 HD11 LEU A 159      20.114   8.902   7.849  1.00  0.00           H  
ATOM   2454 HD12 LEU A 159      19.008   8.291   6.814  1.00  0.00           H  
ATOM   2455 HD13 LEU A 159      19.722   9.724   6.493  1.00  0.00           H  
ATOM   2456 HD21 LEU A 159      19.543  10.808   9.304  1.00  0.00           H  
ATOM   2457 HD22 LEU A 159      19.163  11.724   8.007  1.00  0.00           H  
ATOM   2458 HD23 LEU A 159      18.072  11.509   9.203  1.00  0.00           H  
ATOM   2459  N   VAL A 160      13.651  11.086   7.025  1.00  0.00           N  
ATOM   2460  CA  VAL A 160      12.544  11.524   6.185  1.00  0.00           C  
ATOM   2461  C   VAL A 160      12.020  12.892   6.617  1.00  0.00           C  
ATOM   2462  O   VAL A 160      11.199  13.521   5.921  1.00  0.00           O  
ATOM   2463  CB  VAL A 160      11.405  10.478   6.241  1.00  0.00           C  
ATOM   2464  CG1 VAL A 160      11.925   9.089   5.862  1.00  0.00           C  
ATOM   2465  CG2 VAL A 160      10.768  10.427   7.619  1.00  0.00           C  
ATOM   2466  H   VAL A 160      13.446  10.535   7.834  1.00  0.00           H  
ATOM   2467  HA  VAL A 160      12.868  11.591   5.241  1.00  0.00           H  
ATOM   2468  HB  VAL A 160      10.703  10.742   5.580  1.00  0.00           H  
ATOM   2469 HG11 VAL A 160      11.175   8.429   5.904  1.00  0.00           H  
ATOM   2470 HG12 VAL A 160      12.295   9.114   4.933  1.00  0.00           H  
ATOM   2471 HG13 VAL A 160      12.645   8.817   6.501  1.00  0.00           H  
ATOM   2472 HG21 VAL A 160      10.038   9.744   7.624  1.00  0.00           H  
ATOM   2473 HG22 VAL A 160      11.460  10.180   8.297  1.00  0.00           H  
ATOM   2474 HG23 VAL A 160      10.387  11.324   7.843  1.00  0.00           H  
ATOM   2475  N   HIS A 161      12.464  13.397   7.760  1.00  0.00           N  
ATOM   2476  CA  HIS A 161      11.991  14.673   8.308  1.00  0.00           C  
ATOM   2477  C   HIS A 161      12.516  15.879   7.578  1.00  0.00           C  
ATOM   2478  O   HIS A 161      13.682  15.916   7.156  1.00  0.00           O  
ATOM   2479  CB  HIS A 161      12.461  14.713   9.785  1.00  0.00           C  
ATOM   2480  CG  HIS A 161      11.807  15.815  10.554  1.00  0.00           C  
ATOM   2481  ND1 HIS A 161      12.394  17.057  10.729  1.00  0.00           N  
ATOM   2482  CD2 HIS A 161      10.582  15.870  11.136  1.00  0.00           C  
ATOM   2483  CE1 HIS A 161      11.570  17.830  11.410  1.00  0.00           C  
ATOM   2484  NE2 HIS A 161      10.465  17.134  11.681  1.00  0.00           N  
ATOM   2485  H   HIS A 161      13.153  12.884   8.272  1.00  0.00           H  
ATOM   2486  HA  HIS A 161      10.991  14.687   8.284  1.00  0.00           H  
ATOM   2487  HB2 HIS A 161      13.451  14.850   9.805  1.00  0.00           H  
ATOM   2488  HB3 HIS A 161      12.237  13.840  10.218  1.00  0.00           H  
ATOM   2489  HD1 HIS A 161      13.297  17.325  10.393  1.00  0.00           H  
ATOM   2490  HD2 HIS A 161       9.899  15.140  11.165  1.00  0.00           H  
ATOM   2491  HE1 HIS A 161      11.744  18.778  11.678  1.00  0.00           H  
ATOM   2492  HE2 HIS A 161       9.678  17.473  12.196  1.00  0.00           H  
ATOM   2493  N   PRO A 162      11.721  16.935   7.431  1.00  0.00           N  
ATOM   2494  CA  PRO A 162      12.085  18.147   6.731  1.00  0.00           C  
ATOM   2495  C   PRO A 162      13.343  18.835   7.206  1.00  0.00           C  
ATOM   2496  O   PRO A 162      14.087  19.385   6.361  1.00  0.00           O  
ATOM   2497  CB  PRO A 162      10.884  19.123   6.870  1.00  0.00           C  
ATOM   2498  CG  PRO A 162       9.747  18.149   7.087  1.00  0.00           C  
ATOM   2499  CD  PRO A 162      10.318  16.968   7.877  1.00  0.00           C  
ATOM   2500  HA  PRO A 162      12.197  17.926   5.762  1.00  0.00           H  
ATOM   2501  HB2 PRO A 162      10.997  19.736   7.652  1.00  0.00           H  
ATOM   2502  HB3 PRO A 162      10.752  19.663   6.039  1.00  0.00           H  
ATOM   2503  HG2 PRO A 162       9.013  18.587   7.606  1.00  0.00           H  
ATOM   2504  HG3 PRO A 162       9.391  17.834   6.207  1.00  0.00           H  
ATOM   2505  HD2 PRO A 162      10.256  17.128   8.862  1.00  0.00           H  
ATOM   2506  HD3 PRO A 162       9.846  16.117   7.647  1.00  0.00           H  
ATOM   2507  N   SER A 163      13.646  18.822   8.498  1.00  0.00           N  
ATOM   2508  CA  SER A 163      14.828  19.483   9.029  1.00  0.00           C  
ATOM   2509  C   SER A 163      16.125  18.966   8.425  1.00  0.00           C  
ATOM   2510  O   SER A 163      17.117  19.708   8.380  1.00  0.00           O  
ATOM   2511  CB  SER A 163      14.880  19.372  10.558  1.00  0.00           C  
ATOM   2512  OG  SER A 163      15.104  18.052  10.994  1.00  0.00           O  
ATOM   2513  H   SER A 163      13.039  18.340   9.130  1.00  0.00           H  
ATOM   2514  HA  SER A 163      14.757  20.454   8.801  1.00  0.00           H  
ATOM   2515  HB2 SER A 163      14.009  19.690  10.933  1.00  0.00           H  
ATOM   2516  HB3 SER A 163      15.621  19.952  10.897  1.00  0.00           H  
ATOM   2517  HG  SER A 163      15.130  18.031  11.993  1.00  0.00           H  
ATOM   2518  N   VAL A 164      16.153  17.713   7.974  1.00  0.00           N  
ATOM   2519  CA  VAL A 164      17.345  17.133   7.372  1.00  0.00           C  
ATOM   2520  C   VAL A 164      17.272  17.059   5.856  1.00  0.00           C  
ATOM   2521  O   VAL A 164      18.030  16.332   5.205  1.00  0.00           O  
ATOM   2522  CB  VAL A 164      17.741  15.808   8.023  1.00  0.00           C  
ATOM   2523  CG1 VAL A 164      18.343  16.105   9.402  1.00  0.00           C  
ATOM   2524  CG2 VAL A 164      16.567  14.848   8.178  1.00  0.00           C  
ATOM   2525  H   VAL A 164      15.328  17.152   8.051  1.00  0.00           H  
ATOM   2526  HA  VAL A 164      18.089  17.769   7.577  1.00  0.00           H  
ATOM   2527  HB  VAL A 164      18.439  15.370   7.457  1.00  0.00           H  
ATOM   2528 HG11 VAL A 164      18.608  15.247   9.842  1.00  0.00           H  
ATOM   2529 HG12 VAL A 164      19.149  16.687   9.295  1.00  0.00           H  
ATOM   2530 HG13 VAL A 164      17.665  16.574   9.968  1.00  0.00           H  
ATOM   2531 HG21 VAL A 164      16.883  14.002   8.607  1.00  0.00           H  
ATOM   2532 HG22 VAL A 164      15.864  15.270   8.751  1.00  0.00           H  
ATOM   2533 HG23 VAL A 164      16.184  14.642   7.278  1.00  0.00           H  
ATOM   2534  N   SER A 165      16.400  17.877   5.261  1.00  0.00           N  
ATOM   2535  CA  SER A 165      16.316  18.012   3.809  1.00  0.00           C  
ATOM   2536  C   SER A 165      17.374  19.061   3.411  1.00  0.00           C  
ATOM   2537  O   SER A 165      17.772  19.889   4.232  1.00  0.00           O  
ATOM   2538  CB  SER A 165      14.951  18.520   3.364  1.00  0.00           C  
ATOM   2539  OG  SER A 165      13.952  17.520   3.507  1.00  0.00           O  
ATOM   2540  H   SER A 165      15.781  18.417   5.831  1.00  0.00           H  
ATOM   2541  HA  SER A 165      16.517  17.136   3.370  1.00  0.00           H  
ATOM   2542  HB2 SER A 165      15.003  18.793   2.403  1.00  0.00           H  
ATOM   2543  HB3 SER A 165      14.701  19.311   3.922  1.00  0.00           H  
ATOM   2544  HG  SER A 165      13.070  17.884   3.207  1.00  0.00           H  
ATOM   2545  N   PRO A 166      17.804  19.024   2.180  1.00  0.00           N  
ATOM   2546  CA  PRO A 166      18.789  19.956   1.662  1.00  0.00           C  
ATOM   2547  C   PRO A 166      18.188  21.303   1.310  1.00  0.00           C  
ATOM   2548  O   PRO A 166      17.033  21.392   0.880  1.00  0.00           O  
ATOM   2549  CB  PRO A 166      19.332  19.298   0.360  1.00  0.00           C  
ATOM   2550  CG  PRO A 166      18.097  18.535  -0.095  1.00  0.00           C  
ATOM   2551  CD  PRO A 166      17.363  18.072   1.164  1.00  0.00           C  
ATOM   2552  HA  PRO A 166      19.531  20.073   2.322  1.00  0.00           H  
ATOM   2553  HB2 PRO A 166      19.612  19.984  -0.312  1.00  0.00           H  
ATOM   2554  HB3 PRO A 166      20.098  18.683   0.548  1.00  0.00           H  
ATOM   2555  HG2 PRO A 166      17.505  19.132  -0.637  1.00  0.00           H  
ATOM   2556  HG3 PRO A 166      18.366  17.744  -0.645  1.00  0.00           H  
ATOM   2557  HD2 PRO A 166      16.372  18.117   1.038  1.00  0.00           H  
ATOM   2558  HD3 PRO A 166      17.626  17.139   1.409  1.00  0.00           H  
ATOM   2559  N   VAL A 167      18.966  22.366   1.496  1.00  0.00           N  
ATOM   2560  CA  VAL A 167      18.570  23.720   1.112  1.00  0.00           C  
ATOM   2561  C   VAL A 167      19.674  24.221   0.151  1.00  0.00           C  
ATOM   2562  O   VAL A 167      20.830  23.805   0.291  1.00  0.00           O  
ATOM   2563  CB  VAL A 167      18.404  24.703   2.262  1.00  0.00           C  
ATOM   2564  CG1 VAL A 167      17.328  24.234   3.242  1.00  0.00           C  
ATOM   2565  CG2 VAL A 167      19.702  24.928   3.027  1.00  0.00           C  
ATOM   2566  H   VAL A 167      19.863  22.233   1.918  1.00  0.00           H  
ATOM   2567  HA  VAL A 167      17.708  23.669   0.608  1.00  0.00           H  
ATOM   2568  HB  VAL A 167      18.114  25.580   1.880  1.00  0.00           H  
ATOM   2569 HG11 VAL A 167      17.241  24.898   3.985  1.00  0.00           H  
ATOM   2570 HG12 VAL A 167      16.454  24.153   2.763  1.00  0.00           H  
ATOM   2571 HG13 VAL A 167      17.585  23.344   3.619  1.00  0.00           H  
ATOM   2572 HG21 VAL A 167      19.543  25.579   3.770  1.00  0.00           H  
ATOM   2573 HG22 VAL A 167      20.020  24.059   3.407  1.00  0.00           H  
ATOM   2574 HG23 VAL A 167      20.396  25.294   2.406  1.00  0.00           H  
ATOM   2575  N   PRO A 168      19.311  25.043  -0.796  1.00  0.00           N  
ATOM   2576  CA  PRO A 168      20.220  25.584  -1.796  1.00  0.00           C  
ATOM   2577  C   PRO A 168      21.053  26.729  -1.259  1.00  0.00           C  
ATOM   2578  O   PRO A 168      20.570  27.860  -1.123  1.00  0.00           O  
ATOM   2579  CB  PRO A 168      19.326  26.063  -2.962  1.00  0.00           C  
ATOM   2580  CG  PRO A 168      18.030  26.358  -2.251  1.00  0.00           C  
ATOM   2581  CD  PRO A 168      17.942  25.512  -0.997  1.00  0.00           C  
ATOM   2582  HA  PRO A 168      20.826  24.857  -2.120  1.00  0.00           H  
ATOM   2583  HB2 PRO A 168      19.700  26.884  -3.395  1.00  0.00           H  
ATOM   2584  HB3 PRO A 168      19.210  25.347  -3.650  1.00  0.00           H  
ATOM   2585  HG2 PRO A 168      17.998  27.326  -2.003  1.00  0.00           H  
ATOM   2586  HG3 PRO A 168      17.262  26.142  -2.854  1.00  0.00           H  
ATOM   2587  HD2 PRO A 168      17.635  26.060  -0.219  1.00  0.00           H  
ATOM   2588  HD3 PRO A 168      17.318  24.742  -1.130  1.00  0.00           H  
ATOM   2589  N   LYS A 169      22.317  26.475  -0.951  1.00  0.00           N  
ATOM   2590  CA  LYS A 169      23.228  27.482  -0.405  1.00  0.00           C  
ATOM   2591  C   LYS A 169      23.257  28.781  -1.196  1.00  0.00           C  
ATOM   2592  O   LYS A 169      23.160  29.875  -0.623  1.00  0.00           O  
ATOM   2593  CB  LYS A 169      24.633  26.879  -0.319  1.00  0.00           C  
ATOM   2594  CG  LYS A 169      25.684  27.800   0.287  1.00  0.00           C  
ATOM   2595  CD  LYS A 169      27.051  27.127   0.235  1.00  0.00           C  
ATOM   2596  CE  LYS A 169      28.104  27.933   0.980  1.00  0.00           C  
ATOM   2597  NZ  LYS A 169      29.427  27.238   0.963  1.00  0.00           N  
ATOM   2598  H   LYS A 169      22.665  25.549  -1.099  1.00  0.00           H  
ATOM   2599  HA  LYS A 169      22.928  27.695   0.525  1.00  0.00           H  
ATOM   2600  HB2 LYS A 169      24.926  26.638  -1.244  1.00  0.00           H  
ATOM   2601  HB3 LYS A 169      24.583  26.052   0.241  1.00  0.00           H  
ATOM   2602  HG2 LYS A 169      25.446  27.995   1.238  1.00  0.00           H  
ATOM   2603  HG3 LYS A 169      25.715  28.655  -0.231  1.00  0.00           H  
ATOM   2604  HD2 LYS A 169      27.330  27.034  -0.721  1.00  0.00           H  
ATOM   2605  HD3 LYS A 169      26.982  26.221   0.652  1.00  0.00           H  
ATOM   2606  HE2 LYS A 169      27.811  28.055   1.928  1.00  0.00           H  
ATOM   2607  HE3 LYS A 169      28.200  28.828   0.543  1.00  0.00           H  
ATOM   2608  HZ1 LYS A 169      30.099  27.788   1.459  1.00  0.00           H  
ATOM   2609  HZ2 LYS A 169      29.339  26.344   1.402  1.00  0.00           H  
ATOM   2610  HZ3 LYS A 169      29.728  27.117   0.017  1.00  0.00           H  
ATOM   2611  N   SER A 170      23.379  28.697  -2.515  1.00  0.00           N  
ATOM   2612  CA  SER A 170      23.423  29.853  -3.389  1.00  0.00           C  
ATOM   2613  C   SER A 170      22.259  30.810  -3.161  1.00  0.00           C  
ATOM   2614  O   SER A 170      22.469  32.020  -3.012  1.00  0.00           O  
ATOM   2615  CB  SER A 170      23.418  29.408  -4.865  1.00  0.00           C  
ATOM   2616  OG  SER A 170      22.093  29.010  -5.240  1.00  0.00           O  
ATOM   2617  H   SER A 170      23.444  27.788  -2.928  1.00  0.00           H  
ATOM   2618  HA  SER A 170      24.274  30.347  -3.213  1.00  0.00           H  
ATOM   2619  HB2 SER A 170      24.044  28.637  -4.983  1.00  0.00           H  
ATOM   2620  HB3 SER A 170      23.714  30.168  -5.443  1.00  0.00           H  
ATOM   2621  HG  SER A 170      22.090  28.721  -6.197  1.00  0.00           H  
ATOM   2622  N   ALA A 171      21.032  30.288  -3.151  1.00  0.00           N  
ATOM   2623  CA  ALA A 171      19.848  31.116  -2.943  1.00  0.00           C  
ATOM   2624  C   ALA A 171      19.811  31.667  -1.526  1.00  0.00           C  
ATOM   2625  O   ALA A 171      19.515  32.848  -1.317  1.00  0.00           O  
ATOM   2626  CB  ALA A 171      18.580  30.318  -3.241  1.00  0.00           C  
ATOM   2627  H   ALA A 171      20.920  29.304  -3.290  1.00  0.00           H  
ATOM   2628  HA  ALA A 171      19.889  31.887  -3.578  1.00  0.00           H  
ATOM   2629  HB1 ALA A 171      17.779  30.898  -3.094  1.00  0.00           H  
ATOM   2630  HB2 ALA A 171      18.597  30.008  -4.191  1.00  0.00           H  
ATOM   2631  HB3 ALA A 171      18.534  29.526  -2.632  1.00  0.00           H  
ATOM   2632  N   VAL A 172      20.117  30.828  -0.538  1.00  0.00           N  
ATOM   2633  CA  VAL A 172      20.120  31.264   0.856  1.00  0.00           C  
ATOM   2634  C   VAL A 172      21.051  32.463   1.030  1.00  0.00           C  
ATOM   2635  O   VAL A 172      20.675  33.517   1.536  1.00  0.00           O  
ATOM   2636  CB  VAL A 172      20.559  30.132   1.799  1.00  0.00           C  
ATOM   2637  CG1 VAL A 172      20.814  30.640   3.209  1.00  0.00           C  
ATOM   2638  CG2 VAL A 172      19.518  29.010   1.824  1.00  0.00           C  
ATOM   2639  H   VAL A 172      20.350  29.880  -0.755  1.00  0.00           H  
ATOM   2640  HA  VAL A 172      19.192  31.543   1.104  1.00  0.00           H  
ATOM   2641  HB  VAL A 172      21.415  29.752   1.448  1.00  0.00           H  
ATOM   2642 HG11 VAL A 172      21.097  29.878   3.792  1.00  0.00           H  
ATOM   2643 HG12 VAL A 172      21.537  31.330   3.189  1.00  0.00           H  
ATOM   2644 HG13 VAL A 172      19.976  31.046   3.574  1.00  0.00           H  
ATOM   2645 HG21 VAL A 172      19.823  28.286   2.442  1.00  0.00           H  
ATOM   2646 HG22 VAL A 172      18.643  29.374   2.143  1.00  0.00           H  
ATOM   2647 HG23 VAL A 172      19.408  28.637   0.903  1.00  0.00           H  
ATOM   2648  N   GLU A 173      22.294  32.290   0.589  1.00  0.00           N  
ATOM   2649  CA  GLU A 173      23.303  33.331   0.702  1.00  0.00           C  
ATOM   2650  C   GLU A 173      23.010  34.578  -0.102  1.00  0.00           C  
ATOM   2651  O   GLU A 173      23.265  35.696   0.385  1.00  0.00           O  
ATOM   2652  CB  GLU A 173      24.676  32.755   0.303  1.00  0.00           C  
ATOM   2653  CG  GLU A 173      25.221  31.842   1.395  1.00  0.00           C  
ATOM   2654  CD  GLU A 173      26.593  31.291   1.073  1.00  0.00           C  
ATOM   2655  OE1 GLU A 173      27.029  31.379  -0.097  1.00  0.00           O  
ATOM   2656  OE2 GLU A 173      27.229  30.767   2.019  1.00  0.00           O  
ATOM   2657  H   GLU A 173      22.542  31.418   0.167  1.00  0.00           H  
ATOM   2658  HA  GLU A 173      23.355  33.598   1.664  1.00  0.00           H  
ATOM   2659  HB2 GLU A 173      25.317  33.508   0.156  1.00  0.00           H  
ATOM   2660  HB3 GLU A 173      24.578  32.231  -0.543  1.00  0.00           H  
ATOM   2661  HG2 GLU A 173      24.590  31.076   1.515  1.00  0.00           H  
ATOM   2662  HG3 GLU A 173      25.278  32.363   2.247  1.00  0.00           H  
ATOM   2663  N   LYS A 174      22.495  34.445  -1.315  1.00  0.00           N  
ATOM   2664  CA  LYS A 174      22.213  35.608  -2.147  1.00  0.00           C  
ATOM   2665  C   LYS A 174      20.984  36.383  -1.718  1.00  0.00           C  
ATOM   2666  O   LYS A 174      20.977  37.622  -1.738  1.00  0.00           O  
ATOM   2667  CB  LYS A 174      22.075  35.158  -3.611  1.00  0.00           C  
ATOM   2668  CG  LYS A 174      21.830  36.311  -4.582  1.00  0.00           C  
ATOM   2669  CD  LYS A 174      21.905  35.811  -6.015  1.00  0.00           C  
ATOM   2670  CE  LYS A 174      21.554  36.899  -7.017  1.00  0.00           C  
ATOM   2671  NZ  LYS A 174      21.297  36.321  -8.375  1.00  0.00           N  
ATOM   2672  H   LYS A 174      22.296  33.530  -1.666  1.00  0.00           H  
ATOM   2673  HA  LYS A 174      22.999  36.224  -2.089  1.00  0.00           H  
ATOM   2674  HB2 LYS A 174      21.307  34.521  -3.675  1.00  0.00           H  
ATOM   2675  HB3 LYS A 174      22.918  34.692  -3.880  1.00  0.00           H  
ATOM   2676  HG2 LYS A 174      22.525  37.016  -4.441  1.00  0.00           H  
ATOM   2677  HG3 LYS A 174      20.924  36.698  -4.414  1.00  0.00           H  
ATOM   2678  HD2 LYS A 174      21.264  35.051  -6.126  1.00  0.00           H  
ATOM   2679  HD3 LYS A 174      22.835  35.492  -6.197  1.00  0.00           H  
ATOM   2680  HE2 LYS A 174      22.314  37.546  -7.076  1.00  0.00           H  
ATOM   2681  HE3 LYS A 174      20.733  37.377  -6.705  1.00  0.00           H  
ATOM   2682  HZ1 LYS A 174      21.069  37.057  -9.013  1.00  0.00           H  
ATOM   2683  HZ2 LYS A 174      22.116  35.844  -8.695  1.00  0.00           H  
ATOM   2684  HZ3 LYS A 174      20.535  35.676  -8.324  1.00  0.00           H  
ATOM   2685  N   PHE A 175      19.914  35.676  -1.343  1.00  0.00           N  
ATOM   2686  CA  PHE A 175      18.661  36.316  -0.976  1.00  0.00           C  
ATOM   2687  C   PHE A 175      18.331  36.341   0.496  1.00  0.00           C  
ATOM   2688  O   PHE A 175      17.358  37.019   0.882  1.00  0.00           O  
ATOM   2689  CB  PHE A 175      17.514  35.627  -1.759  1.00  0.00           C  
ATOM   2690  CG  PHE A 175      17.795  35.629  -3.239  1.00  0.00           C  
ATOM   2691  CD1 PHE A 175      17.626  36.781  -3.983  1.00  0.00           C  
ATOM   2692  CD2 PHE A 175      18.277  34.492  -3.861  1.00  0.00           C  
ATOM   2693  CE1 PHE A 175      17.894  36.789  -5.341  1.00  0.00           C  
ATOM   2694  CE2 PHE A 175      18.545  34.491  -5.218  1.00  0.00           C  
ATOM   2695  CZ  PHE A 175      18.353  35.643  -5.960  1.00  0.00           C  
ATOM   2696  H   PHE A 175      19.977  34.678  -1.314  1.00  0.00           H  
ATOM   2697  HA  PHE A 175      18.708  37.265  -1.288  1.00  0.00           H  
ATOM   2698  HB2 PHE A 175      16.660  36.118  -1.587  1.00  0.00           H  
ATOM   2699  HB3 PHE A 175      17.424  34.682  -1.444  1.00  0.00           H  
ATOM   2700  HD1 PHE A 175      17.307  37.617  -3.536  1.00  0.00           H  
ATOM   2701  HD2 PHE A 175      18.433  33.663  -3.325  1.00  0.00           H  
ATOM   2702  HE1 PHE A 175      17.755  37.624  -5.873  1.00  0.00           H  
ATOM   2703  HE2 PHE A 175      18.877  33.659  -5.662  1.00  0.00           H  
ATOM   2704  HZ  PHE A 175      18.546  35.646  -6.941  1.00  0.00           H  
ATOM   2705  N   GLY A 176      19.090  35.658   1.335  1.00  0.00           N  
ATOM   2706  CA  GLY A 176      18.821  35.659   2.774  1.00  0.00           C  
ATOM   2707  C   GLY A 176      17.402  35.197   3.062  1.00  0.00           C  
ATOM   2708  O   GLY A 176      16.885  34.271   2.420  1.00  0.00           O  
ATOM   2709  H   GLY A 176      19.862  35.131   0.980  1.00  0.00           H  
ATOM   2710  HA2 GLY A 176      18.942  36.586   3.129  1.00  0.00           H  
ATOM   2711  HA3 GLY A 176      19.464  35.042   3.228  1.00  0.00           H  
ATOM   2712  N   ASP A 177      16.700  35.874   3.957  1.00  0.00           N  
ATOM   2713  CA  ASP A 177      15.331  35.556   4.328  1.00  0.00           C  
ATOM   2714  C   ASP A 177      14.335  35.513   3.187  1.00  0.00           C  
ATOM   2715  O   ASP A 177      13.255  34.904   3.338  1.00  0.00           O  
ATOM   2716  CB  ASP A 177      14.843  36.546   5.410  1.00  0.00           C  
ATOM   2717  CG  ASP A 177      15.384  37.947   5.188  1.00  0.00           C  
ATOM   2718  OD1 ASP A 177      16.485  38.243   5.714  1.00  0.00           O  
ATOM   2719  OD2 ASP A 177      14.737  38.752   4.480  1.00  0.00           O  
ATOM   2720  H   ASP A 177      17.139  36.653   4.406  1.00  0.00           H  
ATOM   2721  HA  ASP A 177      15.342  34.647   4.744  1.00  0.00           H  
ATOM   2722  HB2 ASP A 177      15.147  36.221   6.305  1.00  0.00           H  
ATOM   2723  HB3 ASP A 177      13.844  36.579   5.390  1.00  0.00           H  
ATOM   2724  N   LYS A 178      14.605  36.093   2.029  1.00  0.00           N  
ATOM   2725  CA  LYS A 178      13.713  36.075   0.887  1.00  0.00           C  
ATOM   2726  C   LYS A 178      14.037  34.975  -0.109  1.00  0.00           C  
ATOM   2727  O   LYS A 178      13.474  34.929  -1.212  1.00  0.00           O  
ATOM   2728  CB  LYS A 178      13.799  37.449   0.180  1.00  0.00           C  
ATOM   2729  CG  LYS A 178      13.473  38.611   1.106  1.00  0.00           C  
ATOM   2730  CD  LYS A 178      14.298  39.844   0.801  1.00  0.00           C  
ATOM   2731  CE  LYS A 178      15.727  39.765   1.312  1.00  0.00           C  
ATOM   2732  NZ  LYS A 178      16.720  39.564   0.212  1.00  0.00           N  
ATOM   2733  H   LYS A 178      15.477  36.573   1.936  1.00  0.00           H  
ATOM   2734  HA  LYS A 178      12.778  35.943   1.215  1.00  0.00           H  
ATOM   2735  HB2 LYS A 178      13.152  37.457  -0.582  1.00  0.00           H  
ATOM   2736  HB3 LYS A 178      14.728  37.570  -0.170  1.00  0.00           H  
ATOM   2737  HG2 LYS A 178      13.653  38.330   2.049  1.00  0.00           H  
ATOM   2738  HG3 LYS A 178      12.505  38.840   1.005  1.00  0.00           H  
ATOM   2739  HD2 LYS A 178      13.854  40.634   1.225  1.00  0.00           H  
ATOM   2740  HD3 LYS A 178      14.324  39.969  -0.191  1.00  0.00           H  
ATOM   2741  HE2 LYS A 178      15.797  38.999   1.951  1.00  0.00           H  
ATOM   2742  HE3 LYS A 178      15.945  40.617   1.788  1.00  0.00           H  
ATOM   2743  HZ1 LYS A 178      17.641  39.519   0.599  1.00  0.00           H  
ATOM   2744  HZ2 LYS A 178      16.518  38.710  -0.268  1.00  0.00           H  
ATOM   2745  HZ3 LYS A 178      16.665  40.328  -0.430  1.00  0.00           H  
ATOM   2746  N   TRP A 179      14.913  34.037   0.261  1.00  0.00           N  
ATOM   2747  CA  TRP A 179      15.296  32.945  -0.634  1.00  0.00           C  
ATOM   2748  C   TRP A 179      14.129  32.034  -0.986  1.00  0.00           C  
ATOM   2749  O   TRP A 179      14.133  31.407  -2.051  1.00  0.00           O  
ATOM   2750  CB  TRP A 179      16.461  32.152  -0.066  1.00  0.00           C  
ATOM   2751  CG  TRP A 179      16.180  31.108   0.954  1.00  0.00           C  
ATOM   2752  CD1 TRP A 179      16.216  31.262   2.314  1.00  0.00           C  
ATOM   2753  CD2 TRP A 179      15.856  29.719   0.729  1.00  0.00           C  
ATOM   2754  NE1 TRP A 179      15.935  30.072   2.941  1.00  0.00           N  
ATOM   2755  CE2 TRP A 179      15.706  29.115   1.988  1.00  0.00           C  
ATOM   2756  CE3 TRP A 179      15.662  28.947  -0.422  1.00  0.00           C  
ATOM   2757  CZ2 TRP A 179      15.383  27.762   2.137  1.00  0.00           C  
ATOM   2758  CZ3 TRP A 179      15.340  27.611  -0.274  1.00  0.00           C  
ATOM   2759  CH2 TRP A 179      15.192  27.029   0.996  1.00  0.00           C  
ATOM   2760  H   TRP A 179      15.318  34.082   1.174  1.00  0.00           H  
ATOM   2761  HA  TRP A 179      15.612  33.361  -1.487  1.00  0.00           H  
ATOM   2762  HB2 TRP A 179      17.090  32.809   0.350  1.00  0.00           H  
ATOM   2763  HB3 TRP A 179      16.912  31.699  -0.835  1.00  0.00           H  
ATOM   2764  HD1 TRP A 179      16.418  32.120   2.785  1.00  0.00           H  
ATOM   2765  HE1 TRP A 179      15.903  29.928   3.930  1.00  0.00           H  
ATOM   2766  HE3 TRP A 179      15.754  29.353  -1.331  1.00  0.00           H  
ATOM   2767  HZ2 TRP A 179      15.295  27.346   3.042  1.00  0.00           H  
ATOM   2768  HZ3 TRP A 179      15.210  27.046  -1.089  1.00  0.00           H  
ATOM   2769  HH2 TRP A 179      14.943  26.063   1.068  1.00  0.00           H  
ATOM   2770  N   THR A 180      13.119  31.947  -0.124  1.00  0.00           N  
ATOM   2771  CA  THR A 180      11.956  31.115  -0.350  1.00  0.00           C  
ATOM   2772  C   THR A 180      10.876  31.781  -1.185  1.00  0.00           C  
ATOM   2773  O   THR A 180       9.832  31.164  -1.453  1.00  0.00           O  
ATOM   2774  CB  THR A 180      11.354  30.613   0.982  1.00  0.00           C  
ATOM   2775  OG1 THR A 180      11.047  31.727   1.831  1.00  0.00           O  
ATOM   2776  CG2 THR A 180      12.347  29.696   1.683  1.00  0.00           C  
ATOM   2777  H   THR A 180      13.166  32.482   0.720  1.00  0.00           H  
ATOM   2778  HA  THR A 180      12.264  30.309  -0.856  1.00  0.00           H  
ATOM   2779  HB  THR A 180      10.515  30.104   0.792  1.00  0.00           H  
ATOM   2780  HG1 THR A 180      10.658  31.394   2.690  1.00  0.00           H  
ATOM   2781 HG21 THR A 180      11.953  29.374   2.544  1.00  0.00           H  
ATOM   2782 HG22 THR A 180      12.549  28.913   1.095  1.00  0.00           H  
ATOM   2783 HG23 THR A 180      13.191  30.199   1.870  1.00  0.00           H  
ATOM   2784  N   GLN A 181      11.087  33.024  -1.627  1.00  0.00           N  
ATOM   2785  CA  GLN A 181      10.096  33.673  -2.497  1.00  0.00           C  
ATOM   2786  C   GLN A 181      10.112  32.948  -3.831  1.00  0.00           C  
ATOM   2787  O   GLN A 181      11.172  32.489  -4.281  1.00  0.00           O  
ATOM   2788  CB  GLN A 181      10.439  35.152  -2.685  1.00  0.00           C  
ATOM   2789  CG  GLN A 181      10.037  36.037  -1.510  1.00  0.00           C  
ATOM   2790  CD  GLN A 181       8.550  35.950  -1.200  1.00  0.00           C  
ATOM   2791  OE1 GLN A 181       8.157  35.384  -0.172  1.00  0.00           O  
ATOM   2792  NE2 GLN A 181       7.725  36.482  -2.089  1.00  0.00           N  
ATOM   2793  H   GLN A 181      11.919  33.513  -1.366  1.00  0.00           H  
ATOM   2794  HA  GLN A 181       9.188  33.592  -2.085  1.00  0.00           H  
ATOM   2795  HB2 GLN A 181       9.968  35.482  -3.503  1.00  0.00           H  
ATOM   2796  HB3 GLN A 181      11.427  35.231  -2.815  1.00  0.00           H  
ATOM   2797  HG2 GLN A 181      10.264  36.986  -1.730  1.00  0.00           H  
ATOM   2798  HG3 GLN A 181      10.551  35.750  -0.701  1.00  0.00           H  
ATOM   2799 HE21 GLN A 181       8.090  36.929  -2.905  1.00  0.00           H  
ATOM   2800 HE22 GLN A 181       6.737  36.436  -1.944  1.00  0.00           H  
ATOM   2801  N   PRO A 182       8.986  32.839  -4.492  1.00  0.00           N  
ATOM   2802  CA  PRO A 182       8.852  32.170  -5.774  1.00  0.00           C  
ATOM   2803  C   PRO A 182       9.937  32.531  -6.763  1.00  0.00           C  
ATOM   2804  O   PRO A 182      10.514  31.634  -7.405  1.00  0.00           O  
ATOM   2805  CB  PRO A 182       7.450  32.518  -6.323  1.00  0.00           C  
ATOM   2806  CG  PRO A 182       6.712  32.832  -5.044  1.00  0.00           C  
ATOM   2807  CD  PRO A 182       7.702  33.357  -4.013  1.00  0.00           C  
ATOM   2808  HA  PRO A 182       8.889  31.183  -5.616  1.00  0.00           H  
ATOM   2809  HB2 PRO A 182       7.480  33.309  -6.934  1.00  0.00           H  
ATOM   2810  HB3 PRO A 182       7.040  31.742  -6.803  1.00  0.00           H  
ATOM   2811  HG2 PRO A 182       6.014  33.526  -5.222  1.00  0.00           H  
ATOM   2812  HG3 PRO A 182       6.276  32.002  -4.697  1.00  0.00           H  
ATOM   2813  HD2 PRO A 182       7.703  34.357  -3.993  1.00  0.00           H  
ATOM   2814  HD3 PRO A 182       7.491  33.006  -3.101  1.00  0.00           H  
ATOM   2815  N   ALA A 183      10.290  33.811  -6.909  1.00  0.00           N  
ATOM   2816  CA  ALA A 183      11.327  34.215  -7.848  1.00  0.00           C  
ATOM   2817  C   ALA A 183      12.729  33.785  -7.450  1.00  0.00           C  
ATOM   2818  O   ALA A 183      13.629  33.759  -8.314  1.00  0.00           O  
ATOM   2819  CB  ALA A 183      11.285  35.733  -8.037  1.00  0.00           C  
ATOM   2820  H   ALA A 183       9.831  34.509  -6.360  1.00  0.00           H  
ATOM   2821  HA  ALA A 183      11.119  33.793  -8.730  1.00  0.00           H  
ATOM   2822  HB1 ALA A 183      11.998  36.008  -8.682  1.00  0.00           H  
ATOM   2823  HB2 ALA A 183      10.390  36.000  -8.395  1.00  0.00           H  
ATOM   2824  HB3 ALA A 183      11.440  36.183  -7.157  1.00  0.00           H  
ATOM   2825  N   ASN A 184      12.982  33.459  -6.190  1.00  0.00           N  
ATOM   2826  CA  ASN A 184      14.291  33.102  -5.703  1.00  0.00           C  
ATOM   2827  C   ASN A 184      14.516  31.643  -5.341  1.00  0.00           C  
ATOM   2828  O   ASN A 184      15.652  31.145  -5.393  1.00  0.00           O  
ATOM   2829  CB  ASN A 184      14.577  33.908  -4.402  1.00  0.00           C  
ATOM   2830  CG  ASN A 184      14.431  35.398  -4.596  1.00  0.00           C  
ATOM   2831  OD1 ASN A 184      14.655  35.922  -5.694  1.00  0.00           O  
ATOM   2832  ND2 ASN A 184      14.070  36.105  -3.536  1.00  0.00           N  
ATOM   2833  H   ASN A 184      12.222  33.461  -5.541  1.00  0.00           H  
ATOM   2834  HA  ASN A 184      14.967  33.364  -6.392  1.00  0.00           H  
ATOM   2835  HB2 ASN A 184      15.512  33.714  -4.105  1.00  0.00           H  
ATOM   2836  HB3 ASN A 184      13.934  33.613  -3.695  1.00  0.00           H  
ATOM   2837 HD21 ASN A 184      13.897  35.646  -2.664  1.00  0.00           H  
ATOM   2838 HD22 ASN A 184      13.970  37.097  -3.607  1.00  0.00           H  
ATOM   2839  N   ILE A 185      13.466  30.969  -4.896  1.00  0.00           N  
ATOM   2840  CA  ILE A 185      13.548  29.595  -4.429  1.00  0.00           C  
ATOM   2841  C   ILE A 185      14.009  28.582  -5.446  1.00  0.00           C  
ATOM   2842  O   ILE A 185      13.772  28.681  -6.653  1.00  0.00           O  
ATOM   2843  CB  ILE A 185      12.161  29.194  -3.836  1.00  0.00           C  
ATOM   2844  CG1 ILE A 185      12.323  28.044  -2.835  1.00  0.00           C  
ATOM   2845  CG2 ILE A 185      11.158  28.858  -4.916  1.00  0.00           C  
ATOM   2846  CD1 ILE A 185      11.048  27.735  -2.057  1.00  0.00           C  
ATOM   2847  H   ILE A 185      12.577  31.426  -4.881  1.00  0.00           H  
ATOM   2848  HA  ILE A 185      14.206  29.578  -3.677  1.00  0.00           H  
ATOM   2849  HB  ILE A 185      11.809  29.983  -3.333  1.00  0.00           H  
ATOM   2850 HG12 ILE A 185      13.041  28.290  -2.183  1.00  0.00           H  
ATOM   2851 HG13 ILE A 185      12.595  27.223  -3.337  1.00  0.00           H  
ATOM   2852 HG21 ILE A 185      10.286  28.607  -4.495  1.00  0.00           H  
ATOM   2853 HG22 ILE A 185      11.026  29.653  -5.508  1.00  0.00           H  
ATOM   2854 HG23 ILE A 185      11.498  28.091  -5.460  1.00  0.00           H  
ATOM   2855 HD11 ILE A 185      11.218  26.980  -1.424  1.00  0.00           H  
ATOM   2856 HD12 ILE A 185      10.767  28.545  -1.542  1.00  0.00           H  
ATOM   2857 HD13 ILE A 185      10.322  27.478  -2.695  1.00  0.00           H  
ATOM   2858  N   VAL A 186      14.731  27.564  -4.974  1.00  0.00           N  
ATOM   2859  CA  VAL A 186      15.198  26.438  -5.779  1.00  0.00           C  
ATOM   2860  C   VAL A 186      14.855  25.175  -4.967  1.00  0.00           C  
ATOM   2861  O   VAL A 186      15.150  25.145  -3.770  1.00  0.00           O  
ATOM   2862  CB  VAL A 186      16.680  26.464  -6.137  1.00  0.00           C  
ATOM   2863  CG1 VAL A 186      17.066  25.194  -6.892  1.00  0.00           C  
ATOM   2864  CG2 VAL A 186      17.035  27.675  -7.006  1.00  0.00           C  
ATOM   2865  H   VAL A 186      14.969  27.572  -4.003  1.00  0.00           H  
ATOM   2866  HA  VAL A 186      14.670  26.419  -6.628  1.00  0.00           H  
ATOM   2867  HB  VAL A 186      17.213  26.509  -5.292  1.00  0.00           H  
ATOM   2868 HG11 VAL A 186      18.039  25.225  -7.120  1.00  0.00           H  
ATOM   2869 HG12 VAL A 186      16.883  24.396  -6.318  1.00  0.00           H  
ATOM   2870 HG13 VAL A 186      16.528  25.130  -7.733  1.00  0.00           H  
ATOM   2871 HG21 VAL A 186      18.012  27.657  -7.219  1.00  0.00           H  
ATOM   2872 HG22 VAL A 186      16.508  27.642  -7.855  1.00  0.00           H  
ATOM   2873 HG23 VAL A 186      16.817  28.516  -6.511  1.00  0.00           H  
ATOM   2874  N   THR A 187      14.166  24.217  -5.572  1.00  0.00           N  
ATOM   2875  CA  THR A 187      13.712  23.023  -4.846  1.00  0.00           C  
ATOM   2876  C   THR A 187      14.116  21.707  -5.490  1.00  0.00           C  
ATOM   2877  O   THR A 187      14.382  21.642  -6.693  1.00  0.00           O  
ATOM   2878  CB  THR A 187      12.163  23.052  -4.736  1.00  0.00           C  
ATOM   2879  OG1 THR A 187      11.605  23.116  -6.049  1.00  0.00           O  
ATOM   2880  CG2 THR A 187      11.684  24.244  -3.915  1.00  0.00           C  
ATOM   2881  H   THR A 187      13.951  24.309  -6.544  1.00  0.00           H  
ATOM   2882  HA  THR A 187      14.094  23.052  -3.922  1.00  0.00           H  
ATOM   2883  HB  THR A 187      11.854  22.210  -4.294  1.00  0.00           H  
ATOM   2884  HG1 THR A 187      10.607  23.135  -5.987  1.00  0.00           H  
ATOM   2885 HG21 THR A 187      10.685  24.234  -3.863  1.00  0.00           H  
ATOM   2886 HG22 THR A 187      12.066  24.188  -2.992  1.00  0.00           H  
ATOM   2887 HG23 THR A 187      11.986  25.092  -4.351  1.00  0.00           H  
ATOM   2888  N   ASN A 188      14.182  20.623  -4.688  1.00  0.00           N  
ATOM   2889  CA  ASN A 188      14.584  19.328  -5.244  1.00  0.00           C  
ATOM   2890  C   ASN A 188      13.539  18.234  -5.072  1.00  0.00           C  
ATOM   2891  O   ASN A 188      13.811  17.067  -5.412  1.00  0.00           O  
ATOM   2892  CB  ASN A 188      15.929  18.883  -4.661  1.00  0.00           C  
ATOM   2893  CG  ASN A 188      15.803  18.309  -3.258  1.00  0.00           C  
ATOM   2894  OD1 ASN A 188      15.117  18.892  -2.407  1.00  0.00           O  
ATOM   2895  ND2 ASN A 188      16.441  17.170  -3.021  1.00  0.00           N  
ATOM   2896  H   ASN A 188      13.957  20.704  -3.717  1.00  0.00           H  
ATOM   2897  HA  ASN A 188      14.717  19.457  -6.227  1.00  0.00           H  
ATOM   2898  HB2 ASN A 188      16.540  19.674  -4.629  1.00  0.00           H  
ATOM   2899  HB3 ASN A 188      16.320  18.183  -5.259  1.00  0.00           H  
ATOM   2900 HD21 ASN A 188      16.982  16.740  -3.744  1.00  0.00           H  
ATOM   2901 HD22 ASN A 188      16.381  16.741  -2.120  1.00  0.00           H  
ATOM   2902  N   GLY A 189      12.353  18.575  -4.566  1.00  0.00           N  
ATOM   2903  CA  GLY A 189      11.279  17.578  -4.413  1.00  0.00           C  
ATOM   2904  C   GLY A 189      10.524  17.465  -5.732  1.00  0.00           C  
ATOM   2905  O   GLY A 189      10.930  18.033  -6.769  1.00  0.00           O  
ATOM   2906  H   GLY A 189      12.190  19.521  -4.286  1.00  0.00           H  
ATOM   2907  HA2 GLY A 189      10.652  17.868  -3.690  1.00  0.00           H  
ATOM   2908  HA3 GLY A 189      11.675  16.691  -4.175  1.00  0.00           H  
ATOM   2909  N   ALA A 190       9.379  16.772  -5.719  1.00  0.00           N  
ATOM   2910  CA  ALA A 190       8.610  16.587  -6.947  1.00  0.00           C  
ATOM   2911  C   ALA A 190       7.976  17.860  -7.463  1.00  0.00           C  
ATOM   2912  O   ALA A 190       7.482  17.916  -8.606  1.00  0.00           O  
ATOM   2913  CB  ALA A 190       7.542  15.513  -6.716  1.00  0.00           C  
ATOM   2914  H   ALA A 190       9.047  16.378  -4.862  1.00  0.00           H  
ATOM   2915  HA  ALA A 190       9.235  16.250  -7.651  1.00  0.00           H  
ATOM   2916  HB1 ALA A 190       7.013  15.383  -7.555  1.00  0.00           H  
ATOM   2917  HB2 ALA A 190       7.984  14.652  -6.464  1.00  0.00           H  
ATOM   2918  HB3 ALA A 190       6.932  15.803  -5.979  1.00  0.00           H  
ATOM   2919  N   TYR A 191       7.862  18.897  -6.634  1.00  0.00           N  
ATOM   2920  CA  TYR A 191       7.235  20.152  -6.962  1.00  0.00           C  
ATOM   2921  C   TYR A 191       8.133  21.368  -6.775  1.00  0.00           C  
ATOM   2922  O   TYR A 191       9.185  21.324  -6.130  1.00  0.00           O  
ATOM   2923  CB  TYR A 191       5.940  20.330  -6.077  1.00  0.00           C  
ATOM   2924  CG  TYR A 191       4.950  19.241  -6.479  1.00  0.00           C  
ATOM   2925  CD1 TYR A 191       4.103  19.429  -7.562  1.00  0.00           C  
ATOM   2926  CD2 TYR A 191       4.956  18.001  -5.850  1.00  0.00           C  
ATOM   2927  CE1 TYR A 191       3.251  18.427  -7.987  1.00  0.00           C  
ATOM   2928  CE2 TYR A 191       4.133  16.980  -6.287  1.00  0.00           C  
ATOM   2929  CZ  TYR A 191       3.284  17.203  -7.352  1.00  0.00           C  
ATOM   2930  OH  TYR A 191       2.459  16.187  -7.788  1.00  0.00           O  
ATOM   2931  H   TYR A 191       8.241  18.796  -5.714  1.00  0.00           H  
ATOM   2932  HA  TYR A 191       6.954  20.118  -7.921  1.00  0.00           H  
ATOM   2933  HB2 TYR A 191       5.539  21.232  -6.238  1.00  0.00           H  
ATOM   2934  HB3 TYR A 191       6.174  20.237  -5.109  1.00  0.00           H  
ATOM   2935  HD1 TYR A 191       4.109  20.305  -8.044  1.00  0.00           H  
ATOM   2936  HD2 TYR A 191       5.564  17.846  -5.071  1.00  0.00           H  
ATOM   2937  HE1 TYR A 191       2.619  18.587  -8.745  1.00  0.00           H  
ATOM   2938  HE2 TYR A 191       4.153  16.088  -5.836  1.00  0.00           H  
ATOM   2939  HH  TYR A 191       2.478  15.297  -7.332  1.00  0.00           H  
ATOM   2940  N   LYS A 192       7.710  22.479  -7.374  1.00  0.00           N  
ATOM   2941  CA  LYS A 192       8.372  23.761  -7.290  1.00  0.00           C  
ATOM   2942  C   LYS A 192       7.317  24.793  -6.825  1.00  0.00           C  
ATOM   2943  O   LYS A 192       6.121  24.583  -7.067  1.00  0.00           O  
ATOM   2944  CB  LYS A 192       8.896  24.276  -8.624  1.00  0.00           C  
ATOM   2945  CG  LYS A 192       9.633  23.307  -9.498  1.00  0.00           C  
ATOM   2946  CD  LYS A 192      10.211  23.976 -10.725  1.00  0.00           C  
ATOM   2947  CE  LYS A 192       9.147  24.370 -11.733  1.00  0.00           C  
ATOM   2948  NZ  LYS A 192       9.789  24.903 -12.983  1.00  0.00           N  
ATOM   2949  H   LYS A 192       6.875  22.423  -7.921  1.00  0.00           H  
ATOM   2950  HA  LYS A 192       9.119  23.715  -6.626  1.00  0.00           H  
ATOM   2951  HB2 LYS A 192       9.517  25.036  -8.429  1.00  0.00           H  
ATOM   2952  HB3 LYS A 192       8.111  24.612  -9.145  1.00  0.00           H  
ATOM   2953  HG2 LYS A 192       9.000  22.590  -9.789  1.00  0.00           H  
ATOM   2954  HG3 LYS A 192      10.379  22.900  -8.971  1.00  0.00           H  
ATOM   2955  HD2 LYS A 192      10.849  23.343 -11.164  1.00  0.00           H  
ATOM   2956  HD3 LYS A 192      10.702  24.799 -10.439  1.00  0.00           H  
ATOM   2957  HE2 LYS A 192       8.561  25.076 -11.336  1.00  0.00           H  
ATOM   2958  HE3 LYS A 192       8.595  23.568 -11.961  1.00  0.00           H  
ATOM   2959  HZ1 LYS A 192       9.079  25.159 -13.639  1.00  0.00           H  
ATOM   2960  HZ2 LYS A 192      10.340  25.706 -12.758  1.00  0.00           H  
ATOM   2961  HZ3 LYS A 192      10.375  24.198 -13.384  1.00  0.00           H  
ATOM   2962  N   LEU A 193       7.798  25.862  -6.209  1.00  0.00           N  
ATOM   2963  CA  LEU A 193       6.871  26.892  -5.741  1.00  0.00           C  
ATOM   2964  C   LEU A 193       6.466  27.823  -6.875  1.00  0.00           C  
ATOM   2965  O   LEU A 193       7.325  28.466  -7.483  1.00  0.00           O  
ATOM   2966  CB  LEU A 193       7.516  27.691  -4.601  1.00  0.00           C  
ATOM   2967  CG  LEU A 193       6.692  28.860  -4.047  1.00  0.00           C  
ATOM   2968  CD1 LEU A 193       5.438  28.350  -3.342  1.00  0.00           C  
ATOM   2969  CD2 LEU A 193       7.544  29.708  -3.103  1.00  0.00           C  
ATOM   2970  H   LEU A 193       8.782  25.964  -6.066  1.00  0.00           H  
ATOM   2971  HA  LEU A 193       6.049  26.444  -5.389  1.00  0.00           H  
ATOM   2972  HB2 LEU A 193       8.382  28.060  -4.938  1.00  0.00           H  
ATOM   2973  HB3 LEU A 193       7.694  27.059  -3.847  1.00  0.00           H  
ATOM   2974  HG  LEU A 193       6.408  29.435  -4.815  1.00  0.00           H  
ATOM   2975 HD11 LEU A 193       4.915  29.126  -2.989  1.00  0.00           H  
ATOM   2976 HD12 LEU A 193       4.876  27.837  -3.991  1.00  0.00           H  
ATOM   2977 HD13 LEU A 193       5.701  27.753  -2.584  1.00  0.00           H  
ATOM   2978 HD21 LEU A 193       6.996  30.466  -2.749  1.00  0.00           H  
ATOM   2979 HD22 LEU A 193       7.862  29.142  -2.342  1.00  0.00           H  
ATOM   2980 HD23 LEU A 193       8.332  30.071  -3.600  1.00  0.00           H  
ATOM   2981  N   LYS A 194       5.172  27.929  -7.146  1.00  0.00           N  
ATOM   2982  CA  LYS A 194       4.684  28.828  -8.179  1.00  0.00           C  
ATOM   2983  C   LYS A 194       4.202  30.146  -7.591  1.00  0.00           C  
ATOM   2984  O   LYS A 194       4.576  31.228  -8.046  1.00  0.00           O  
ATOM   2985  CB  LYS A 194       3.536  28.175  -8.962  1.00  0.00           C  
ATOM   2986  CG  LYS A 194       2.999  29.116 -10.040  1.00  0.00           C  
ATOM   2987  CD  LYS A 194       1.908  28.449 -10.857  1.00  0.00           C  
ATOM   2988  CE  LYS A 194       1.412  29.410 -11.937  1.00  0.00           C  
ATOM   2989  NZ  LYS A 194       0.939  28.674 -13.142  1.00  0.00           N  
ATOM   2990  H   LYS A 194       4.517  27.378  -6.628  1.00  0.00           H  
ATOM   2991  HA  LYS A 194       5.433  29.019  -8.814  1.00  0.00           H  
ATOM   2992  HB2 LYS A 194       2.796  27.948  -8.328  1.00  0.00           H  
ATOM   2993  HB3 LYS A 194       3.871  27.339  -9.396  1.00  0.00           H  
ATOM   2994  HG2 LYS A 194       3.749  29.377 -10.648  1.00  0.00           H  
ATOM   2995  HG3 LYS A 194       2.625  29.934  -9.602  1.00  0.00           H  
ATOM   2996  HD2 LYS A 194       1.147  28.202 -10.257  1.00  0.00           H  
ATOM   2997  HD3 LYS A 194       2.273  27.624 -11.288  1.00  0.00           H  
ATOM   2998  HE2 LYS A 194       2.161  30.018 -12.200  1.00  0.00           H  
ATOM   2999  HE3 LYS A 194       0.656  29.951 -11.569  1.00  0.00           H  
ATOM   3000  HZ1 LYS A 194       0.622  29.328 -13.829  1.00  0.00           H  
ATOM   3001  HZ2 LYS A 194       1.691  28.133 -13.519  1.00  0.00           H  
ATOM   3002  HZ3 LYS A 194       0.187  28.066 -12.887  1.00  0.00           H  
ATOM   3003  N   ASN A 195       3.311  30.081  -6.604  1.00  0.00           N  
ATOM   3004  CA  ASN A 195       2.728  31.239  -5.962  1.00  0.00           C  
ATOM   3005  C   ASN A 195       2.678  31.087  -4.436  1.00  0.00           C  
ATOM   3006  O   ASN A 195       2.473  29.982  -3.936  1.00  0.00           O  
ATOM   3007  CB  ASN A 195       1.259  31.452  -6.383  1.00  0.00           C  
ATOM   3008  CG  ASN A 195       1.039  31.626  -7.859  1.00  0.00           C  
ATOM   3009  OD1 ASN A 195       1.248  32.709  -8.416  1.00  0.00           O  
ATOM   3010  ND2 ASN A 195       0.642  30.546  -8.530  1.00  0.00           N  
ATOM   3011  H   ASN A 195       3.027  29.176  -6.287  1.00  0.00           H  
ATOM   3012  HA  ASN A 195       3.261  32.052  -6.197  1.00  0.00           H  
ATOM   3013  HB2 ASN A 195       0.920  32.271  -5.920  1.00  0.00           H  
ATOM   3014  HB3 ASN A 195       0.732  30.657  -6.083  1.00  0.00           H  
ATOM   3015 HD21 ASN A 195       0.483  29.686  -8.045  1.00  0.00           H  
ATOM   3016 HD22 ASN A 195       0.503  30.595  -9.519  1.00  0.00           H  
ATOM   3017  N   TRP A 196       2.822  32.200  -3.732  1.00  0.00           N  
ATOM   3018  CA  TRP A 196       2.718  32.202  -2.282  1.00  0.00           C  
ATOM   3019  C   TRP A 196       2.062  33.522  -1.826  1.00  0.00           C  
ATOM   3020  O   TRP A 196       2.728  34.544  -1.690  1.00  0.00           O  
ATOM   3021  CB  TRP A 196       4.023  31.984  -1.554  1.00  0.00           C  
ATOM   3022  CG  TRP A 196       3.921  31.928  -0.054  1.00  0.00           C  
ATOM   3023  CD1 TRP A 196       2.792  31.868   0.717  1.00  0.00           C  
ATOM   3024  CD2 TRP A 196       5.024  31.861   0.862  1.00  0.00           C  
ATOM   3025  NE1 TRP A 196       3.121  31.803   2.041  1.00  0.00           N  
ATOM   3026  CE2 TRP A 196       4.487  31.794   2.163  1.00  0.00           C  
ATOM   3027  CE3 TRP A 196       6.419  31.869   0.703  1.00  0.00           C  
ATOM   3028  CZ2 TRP A 196       5.287  31.737   3.304  1.00  0.00           C  
ATOM   3029  CZ3 TRP A 196       7.211  31.818   1.838  1.00  0.00           C  
ATOM   3030  CH2 TRP A 196       6.648  31.748   3.123  1.00  0.00           C  
ATOM   3031  H   TRP A 196       3.007  33.059  -4.209  1.00  0.00           H  
ATOM   3032  HA  TRP A 196       2.103  31.457  -2.024  1.00  0.00           H  
ATOM   3033  HB2 TRP A 196       4.640  32.734  -1.794  1.00  0.00           H  
ATOM   3034  HB3 TRP A 196       4.412  31.119  -1.870  1.00  0.00           H  
ATOM   3035  HD1 TRP A 196       1.857  31.871   0.361  1.00  0.00           H  
ATOM   3036  HE1 TRP A 196       2.470  31.768   2.800  1.00  0.00           H  
ATOM   3037  HE3 TRP A 196       6.831  31.911  -0.207  1.00  0.00           H  
ATOM   3038  HZ2 TRP A 196       4.885  31.690   4.218  1.00  0.00           H  
ATOM   3039  HZ3 TRP A 196       8.206  31.831   1.741  1.00  0.00           H  
ATOM   3040  HH2 TRP A 196       7.250  31.705   3.921  1.00  0.00           H  
ATOM   3041  N   VAL A 197       0.754  33.438  -1.617  1.00  0.00           N  
ATOM   3042  CA  VAL A 197      -0.021  34.588  -1.145  1.00  0.00           C  
ATOM   3043  C   VAL A 197      -0.298  34.333   0.343  1.00  0.00           C  
ATOM   3044  O   VAL A 197      -1.078  33.430   0.662  1.00  0.00           O  
ATOM   3045  CB  VAL A 197      -1.344  34.763  -1.893  1.00  0.00           C  
ATOM   3046  CG1 VAL A 197      -2.021  36.079  -1.508  1.00  0.00           C  
ATOM   3047  CG2 VAL A 197      -1.148  34.721  -3.407  1.00  0.00           C  
ATOM   3048  H   VAL A 197       0.287  32.570  -1.786  1.00  0.00           H  
ATOM   3049  HA  VAL A 197       0.527  35.419  -1.242  1.00  0.00           H  
ATOM   3050  HB  VAL A 197      -1.951  34.011  -1.635  1.00  0.00           H  
ATOM   3051 HG11 VAL A 197      -2.882  36.170  -2.009  1.00  0.00           H  
ATOM   3052 HG12 VAL A 197      -2.205  36.084  -0.525  1.00  0.00           H  
ATOM   3053 HG13 VAL A 197      -1.419  36.843  -1.738  1.00  0.00           H  
ATOM   3054 HG21 VAL A 197      -2.031  34.838  -3.861  1.00  0.00           H  
ATOM   3055 HG22 VAL A 197      -0.531  35.457  -3.684  1.00  0.00           H  
ATOM   3056 HG23 VAL A 197      -0.754  33.840  -3.668  1.00  0.00           H  
ATOM   3057  N   VAL A 198       0.375  35.083   1.206  1.00  0.00           N  
ATOM   3058  CA  VAL A 198       0.199  34.877   2.651  1.00  0.00           C  
ATOM   3059  C   VAL A 198      -1.261  35.008   3.041  1.00  0.00           C  
ATOM   3060  O   VAL A 198      -1.985  35.931   2.654  1.00  0.00           O  
ATOM   3061  CB  VAL A 198       1.116  35.794   3.457  1.00  0.00           C  
ATOM   3062  CG1 VAL A 198       0.822  35.744   4.947  1.00  0.00           C  
ATOM   3063  CG2 VAL A 198       2.576  35.393   3.212  1.00  0.00           C  
ATOM   3064  H   VAL A 198       1.002  35.788   0.874  1.00  0.00           H  
ATOM   3065  HA  VAL A 198       0.474  33.936   2.850  1.00  0.00           H  
ATOM   3066  HB  VAL A 198       0.986  36.733   3.139  1.00  0.00           H  
ATOM   3067 HG11 VAL A 198       1.445  36.358   5.431  1.00  0.00           H  
ATOM   3068 HG12 VAL A 198      -0.122  36.031   5.110  1.00  0.00           H  
ATOM   3069 HG13 VAL A 198       0.949  34.810   5.281  1.00  0.00           H  
ATOM   3070 HG21 VAL A 198       3.179  35.992   3.739  1.00  0.00           H  
ATOM   3071 HG22 VAL A 198       2.714  34.445   3.499  1.00  0.00           H  
ATOM   3072 HG23 VAL A 198       2.787  35.480   2.238  1.00  0.00           H  
ATOM   3073  N   ASN A 199      -1.748  34.011   3.780  1.00  0.00           N  
ATOM   3074  CA  ASN A 199      -3.108  33.910   4.254  1.00  0.00           C  
ATOM   3075  C   ASN A 199      -4.127  33.725   3.143  1.00  0.00           C  
ATOM   3076  O   ASN A 199      -5.322  33.982   3.313  1.00  0.00           O  
ATOM   3077  CB  ASN A 199      -3.473  35.118   5.142  1.00  0.00           C  
ATOM   3078  CG  ASN A 199      -2.907  34.964   6.545  1.00  0.00           C  
ATOM   3079  OD1 ASN A 199      -2.468  35.920   7.183  1.00  0.00           O  
ATOM   3080  ND2 ASN A 199      -2.907  33.729   7.047  1.00  0.00           N  
ATOM   3081  H   ASN A 199      -1.120  33.273   4.026  1.00  0.00           H  
ATOM   3082  HA  ASN A 199      -3.156  33.096   4.833  1.00  0.00           H  
ATOM   3083  HB2 ASN A 199      -4.469  35.191   5.199  1.00  0.00           H  
ATOM   3084  HB3 ASN A 199      -3.100  35.949   4.730  1.00  0.00           H  
ATOM   3085 HD21 ASN A 199      -3.270  32.970   6.507  1.00  0.00           H  
ATOM   3086 HD22 ASN A 199      -2.544  33.562   7.964  1.00  0.00           H  
ATOM   3087  N   GLU A 200      -3.675  33.221   1.999  1.00  0.00           N  
ATOM   3088  CA  GLU A 200      -4.567  32.991   0.865  1.00  0.00           C  
ATOM   3089  C   GLU A 200      -4.280  31.607   0.293  1.00  0.00           C  
ATOM   3090  O   GLU A 200      -5.138  30.723   0.351  1.00  0.00           O  
ATOM   3091  CB  GLU A 200      -4.370  34.088  -0.165  1.00  0.00           C  
ATOM   3092  CG  GLU A 200      -5.591  34.549  -0.924  1.00  0.00           C  
ATOM   3093  CD  GLU A 200      -5.502  34.315  -2.419  1.00  0.00           C  
ATOM   3094  OE1 GLU A 200      -4.394  34.420  -2.995  1.00  0.00           O  
ATOM   3095  OE2 GLU A 200      -6.551  34.028  -3.042  1.00  0.00           O  
ATOM   3096  H   GLU A 200      -2.705  32.995   1.913  1.00  0.00           H  
ATOM   3097  HA  GLU A 200      -5.513  33.017   1.188  1.00  0.00           H  
ATOM   3098  HB2 GLU A 200      -3.707  33.756  -0.835  1.00  0.00           H  
ATOM   3099  HB3 GLU A 200      -3.993  34.883   0.311  1.00  0.00           H  
ATOM   3100  HG2 GLU A 200      -5.711  35.529  -0.764  1.00  0.00           H  
ATOM   3101  HG3 GLU A 200      -6.386  34.054  -0.574  1.00  0.00           H  
ATOM   3102  N   ARG A 201      -3.063  31.420  -0.230  1.00  0.00           N  
ATOM   3103  CA  ARG A 201      -2.739  30.115  -0.796  1.00  0.00           C  
ATOM   3104  C   ARG A 201      -1.266  29.974  -1.149  1.00  0.00           C  
ATOM   3105  O   ARG A 201      -0.530  30.936  -1.334  1.00  0.00           O  
ATOM   3106  CB  ARG A 201      -3.556  29.904  -2.094  1.00  0.00           C  
ATOM   3107  CG  ARG A 201      -3.098  30.825  -3.226  1.00  0.00           C  
ATOM   3108  CD  ARG A 201      -4.035  30.750  -4.428  1.00  0.00           C  
ATOM   3109  NE  ARG A 201      -5.390  31.138  -4.070  1.00  0.00           N  
ATOM   3110  CZ  ARG A 201      -6.477  30.383  -4.036  1.00  0.00           C  
ATOM   3111  NH1 ARG A 201      -6.468  29.105  -4.401  1.00  0.00           N  
ATOM   3112  NH2 ARG A 201      -7.639  30.924  -3.646  1.00  0.00           N  
ATOM   3113  H   ARG A 201      -2.390  32.159  -0.233  1.00  0.00           H  
ATOM   3114  HA  ARG A 201      -2.985  29.404  -0.137  1.00  0.00           H  
ATOM   3115  HB2 ARG A 201      -4.520  30.087  -1.900  1.00  0.00           H  
ATOM   3116  HB3 ARG A 201      -3.450  28.955  -2.390  1.00  0.00           H  
ATOM   3117  HG2 ARG A 201      -2.180  30.553  -3.513  1.00  0.00           H  
ATOM   3118  HG3 ARG A 201      -3.077  31.766  -2.890  1.00  0.00           H  
ATOM   3119  HD2 ARG A 201      -4.046  29.812  -4.774  1.00  0.00           H  
ATOM   3120  HD3 ARG A 201      -3.698  31.364  -5.142  1.00  0.00           H  
ATOM   3121  HE  ARG A 201      -5.517  32.097  -3.817  1.00  0.00           H  
ATOM   3122 HH11 ARG A 201      -7.310  28.568  -4.361  1.00  0.00           H  
ATOM   3123 HH12 ARG A 201      -5.619  28.681  -4.716  1.00  0.00           H  
ATOM   3124 HH21 ARG A 201      -8.467  30.363  -3.616  1.00  0.00           H  
ATOM   3125 HH22 ARG A 201      -7.679  31.888  -3.385  1.00  0.00           H  
ATOM   3126  N   ILE A 202      -0.872  28.707  -1.242  1.00  0.00           N  
ATOM   3127  CA  ILE A 202       0.455  28.304  -1.682  1.00  0.00           C  
ATOM   3128  C   ILE A 202       0.204  27.399  -2.902  1.00  0.00           C  
ATOM   3129  O   ILE A 202      -0.549  26.422  -2.780  1.00  0.00           O  
ATOM   3130  CB  ILE A 202       1.279  27.574  -0.633  1.00  0.00           C  
ATOM   3131  CG1 ILE A 202       1.808  28.560   0.424  1.00  0.00           C  
ATOM   3132  CG2 ILE A 202       2.462  26.829  -1.264  1.00  0.00           C  
ATOM   3133  CD1 ILE A 202       2.387  27.892   1.648  1.00  0.00           C  
ATOM   3134  H   ILE A 202      -1.525  27.991  -0.996  1.00  0.00           H  
ATOM   3135  HA  ILE A 202       0.957  29.116  -1.980  1.00  0.00           H  
ATOM   3136  HB  ILE A 202       0.691  26.906  -0.177  1.00  0.00           H  
ATOM   3137 HG12 ILE A 202       1.052  29.147   0.714  1.00  0.00           H  
ATOM   3138 HG13 ILE A 202       2.522  29.120   0.003  1.00  0.00           H  
ATOM   3139 HG21 ILE A 202       2.981  26.361  -0.549  1.00  0.00           H  
ATOM   3140 HG22 ILE A 202       2.121  26.157  -1.921  1.00  0.00           H  
ATOM   3141 HG23 ILE A 202       3.056  27.483  -1.733  1.00  0.00           H  
ATOM   3142 HD11 ILE A 202       2.709  28.590   2.288  1.00  0.00           H  
ATOM   3143 HD12 ILE A 202       1.683  27.335   2.089  1.00  0.00           H  
ATOM   3144 HD13 ILE A 202       3.153  27.308   1.378  1.00  0.00           H  
ATOM   3145  N   VAL A 203       0.742  27.768  -4.054  1.00  0.00           N  
ATOM   3146  CA  VAL A 203       0.515  26.959  -5.253  1.00  0.00           C  
ATOM   3147  C   VAL A 203       1.830  26.335  -5.718  1.00  0.00           C  
ATOM   3148  O   VAL A 203       2.806  27.052  -5.967  1.00  0.00           O  
ATOM   3149  CB  VAL A 203      -0.078  27.786  -6.407  1.00  0.00           C  
ATOM   3150  CG1 VAL A 203      -0.363  26.897  -7.615  1.00  0.00           C  
ATOM   3151  CG2 VAL A 203      -1.341  28.528  -5.981  1.00  0.00           C  
ATOM   3152  H   VAL A 203       1.301  28.596  -4.105  1.00  0.00           H  
ATOM   3153  HA  VAL A 203      -0.124  26.224  -5.026  1.00  0.00           H  
ATOM   3154  HB  VAL A 203       0.602  28.467  -6.679  1.00  0.00           H  
ATOM   3155 HG11 VAL A 203      -0.747  27.451  -8.353  1.00  0.00           H  
ATOM   3156 HG12 VAL A 203       0.488  26.473  -7.925  1.00  0.00           H  
ATOM   3157 HG13 VAL A 203      -1.016  26.185  -7.358  1.00  0.00           H  
ATOM   3158 HG21 VAL A 203      -1.696  29.053  -6.755  1.00  0.00           H  
ATOM   3159 HG22 VAL A 203      -2.030  27.868  -5.681  1.00  0.00           H  
ATOM   3160 HG23 VAL A 203      -1.125  29.150  -5.228  1.00  0.00           H  
ATOM   3161  N   LEU A 204       1.851  25.012  -5.804  1.00  0.00           N  
ATOM   3162  CA  LEU A 204       3.014  24.273  -6.254  1.00  0.00           C  
ATOM   3163  C   LEU A 204       2.737  23.656  -7.631  1.00  0.00           C  
ATOM   3164  O   LEU A 204       1.627  23.207  -7.918  1.00  0.00           O  
ATOM   3165  CB  LEU A 204       3.408  23.135  -5.305  1.00  0.00           C  
ATOM   3166  CG  LEU A 204       3.428  23.446  -3.813  1.00  0.00           C  
ATOM   3167  CD1 LEU A 204       3.952  22.242  -3.036  1.00  0.00           C  
ATOM   3168  CD2 LEU A 204       4.275  24.679  -3.503  1.00  0.00           C  
ATOM   3169  H   LEU A 204       1.030  24.502  -5.548  1.00  0.00           H  
ATOM   3170  HA  LEU A 204       3.785  24.905  -6.335  1.00  0.00           H  
ATOM   3171  HB2 LEU A 204       4.326  22.834  -5.562  1.00  0.00           H  
ATOM   3172  HB3 LEU A 204       2.760  22.387  -5.447  1.00  0.00           H  
ATOM   3173  HG  LEU A 204       2.490  23.627  -3.517  1.00  0.00           H  
ATOM   3174 HD11 LEU A 204       3.962  22.454  -2.059  1.00  0.00           H  
ATOM   3175 HD12 LEU A 204       3.357  21.455  -3.200  1.00  0.00           H  
ATOM   3176 HD13 LEU A 204       4.880  22.028  -3.340  1.00  0.00           H  
ATOM   3177 HD21 LEU A 204       4.265  24.852  -2.518  1.00  0.00           H  
ATOM   3178 HD22 LEU A 204       5.216  24.522  -3.804  1.00  0.00           H  
ATOM   3179 HD23 LEU A 204       3.899  25.471  -3.984  1.00  0.00           H  
ATOM   3180  N   GLU A 205       3.786  23.647  -8.448  1.00  0.00           N  
ATOM   3181  CA  GLU A 205       3.664  23.058  -9.787  1.00  0.00           C  
ATOM   3182  C   GLU A 205       4.759  22.000  -9.934  1.00  0.00           C  
ATOM   3183  O   GLU A 205       5.811  22.078  -9.290  1.00  0.00           O  
ATOM   3184  CB  GLU A 205       3.740  24.097 -10.880  1.00  0.00           C  
ATOM   3185  CG  GLU A 205       5.090  24.789 -11.020  1.00  0.00           C  
ATOM   3186  CD  GLU A 205       5.025  26.032 -11.892  1.00  0.00           C  
ATOM   3187  OE1 GLU A 205       3.986  26.272 -12.549  1.00  0.00           O  
ATOM   3188  OE2 GLU A 205       6.017  26.791 -11.915  1.00  0.00           O  
ATOM   3189  H   GLU A 205       4.656  24.041  -8.151  1.00  0.00           H  
ATOM   3190  HA  GLU A 205       2.776  22.602  -9.849  1.00  0.00           H  
ATOM   3191  HB2 GLU A 205       3.051  24.797 -10.691  1.00  0.00           H  
ATOM   3192  HB3 GLU A 205       3.530  23.649 -11.749  1.00  0.00           H  
ATOM   3193  HG2 GLU A 205       5.738  24.146 -11.428  1.00  0.00           H  
ATOM   3194  HG3 GLU A 205       5.410  25.053 -10.110  1.00  0.00           H  
ATOM   3195  N   ARG A 206       4.460  20.976 -10.720  1.00  0.00           N  
ATOM   3196  CA  ARG A 206       5.412  19.886 -10.919  1.00  0.00           C  
ATOM   3197  C   ARG A 206       6.806  20.385 -11.280  1.00  0.00           C  
ATOM   3198  O   ARG A 206       6.999  21.332 -12.048  1.00  0.00           O  
ATOM   3199  CB  ARG A 206       4.865  18.970 -12.017  1.00  0.00           C  
ATOM   3200  CG  ARG A 206       5.760  17.785 -12.348  1.00  0.00           C  
ATOM   3201  CD  ARG A 206       5.598  17.459 -13.834  1.00  0.00           C  
ATOM   3202  NE  ARG A 206       4.328  16.776 -14.083  1.00  0.00           N  
ATOM   3203  CZ  ARG A 206       4.186  15.453 -14.006  1.00  0.00           C  
ATOM   3204  NH1 ARG A 206       5.212  14.680 -13.692  1.00  0.00           N  
ATOM   3205  NH2 ARG A 206       2.997  14.929 -14.260  1.00  0.00           N  
ATOM   3206  H   ARG A 206       3.573  20.949 -11.182  1.00  0.00           H  
ATOM   3207  HA  ARG A 206       5.474  19.361 -10.070  1.00  0.00           H  
ATOM   3208  HB2 ARG A 206       4.746  19.514 -12.848  1.00  0.00           H  
ATOM   3209  HB3 ARG A 206       3.978  18.618 -11.718  1.00  0.00           H  
ATOM   3210  HG2 ARG A 206       5.491  16.995 -11.797  1.00  0.00           H  
ATOM   3211  HG3 ARG A 206       6.713  18.017 -12.155  1.00  0.00           H  
ATOM   3212  HD2 ARG A 206       6.350  16.867 -14.123  1.00  0.00           H  
ATOM   3213  HD3 ARG A 206       5.621  18.309 -14.360  1.00  0.00           H  
ATOM   3214  HE  ARG A 206       3.529  17.328 -14.322  1.00  0.00           H  
ATOM   3215 HH11 ARG A 206       5.093  13.689 -13.637  1.00  0.00           H  
ATOM   3216 HH12 ARG A 206       6.107  15.087 -13.509  1.00  0.00           H  
ATOM   3217 HH21 ARG A 206       2.866  13.939 -14.209  1.00  0.00           H  
ATOM   3218 HH22 ARG A 206       2.230  15.523 -14.503  1.00  0.00           H  
ATOM   3219  N   ASN A 207       7.802  19.734 -10.691  1.00  0.00           N  
ATOM   3220  CA  ASN A 207       9.213  20.058 -10.961  1.00  0.00           C  
ATOM   3221  C   ASN A 207       9.709  19.017 -11.958  1.00  0.00           C  
ATOM   3222  O   ASN A 207       9.909  17.852 -11.611  1.00  0.00           O  
ATOM   3223  CB  ASN A 207       9.996  19.986  -9.666  1.00  0.00           C  
ATOM   3224  CG  ASN A 207      11.492  20.110  -9.784  1.00  0.00           C  
ATOM   3225  OD1 ASN A 207      12.008  20.610 -10.785  1.00  0.00           O  
ATOM   3226  ND2 ASN A 207      12.216  19.665  -8.761  1.00  0.00           N  
ATOM   3227  H   ASN A 207       7.588  19.002 -10.045  1.00  0.00           H  
ATOM   3228  HA  ASN A 207       9.286  20.974 -11.356  1.00  0.00           H  
ATOM   3229  HB2 ASN A 207       9.796  19.105  -9.238  1.00  0.00           H  
ATOM   3230  HB3 ASN A 207       9.675  20.725  -9.074  1.00  0.00           H  
ATOM   3231 HD21 ASN A 207      11.763  19.265  -7.964  1.00  0.00           H  
ATOM   3232 HD22 ASN A 207      13.213  19.731  -8.788  1.00  0.00           H  
ATOM   3233  N   PRO A 208       9.933  19.417 -13.197  1.00  0.00           N  
ATOM   3234  CA  PRO A 208      10.385  18.543 -14.264  1.00  0.00           C  
ATOM   3235  C   PRO A 208      11.784  17.990 -14.069  1.00  0.00           C  
ATOM   3236  O   PRO A 208      12.159  16.976 -14.683  1.00  0.00           O  
ATOM   3237  CB  PRO A 208      10.294  19.340 -15.583  1.00  0.00           C  
ATOM   3238  CG  PRO A 208      10.082  20.748 -15.120  1.00  0.00           C  
ATOM   3239  CD  PRO A 208       9.716  20.784 -13.654  1.00  0.00           C  
ATOM   3240  HA  PRO A 208       9.751  17.772 -14.323  1.00  0.00           H  
ATOM   3241  HB2 PRO A 208      11.140  19.260 -16.109  1.00  0.00           H  
ATOM   3242  HB3 PRO A 208       9.524  19.026 -16.139  1.00  0.00           H  
ATOM   3243  HG2 PRO A 208      10.924  21.269 -15.260  1.00  0.00           H  
ATOM   3244  HG3 PRO A 208       9.342  21.160 -15.652  1.00  0.00           H  
ATOM   3245  HD2 PRO A 208      10.305  21.422 -13.157  1.00  0.00           H  
ATOM   3246  HD3 PRO A 208       8.760  21.050 -13.534  1.00  0.00           H  
ATOM   3247  N   GLN A 209      12.586  18.615 -13.208  1.00  0.00           N  
ATOM   3248  CA  GLN A 209      13.934  18.172 -12.909  1.00  0.00           C  
ATOM   3249  C   GLN A 209      13.964  17.092 -11.834  1.00  0.00           C  
ATOM   3250  O   GLN A 209      15.028  16.501 -11.602  1.00  0.00           O  
ATOM   3251  CB  GLN A 209      14.815  19.347 -12.451  1.00  0.00           C  
ATOM   3252  CG  GLN A 209      14.944  20.471 -13.468  1.00  0.00           C  
ATOM   3253  CD  GLN A 209      15.495  19.974 -14.796  1.00  0.00           C  
ATOM   3254  OE1 GLN A 209      14.944  20.264 -15.861  1.00  0.00           O  
ATOM   3255  NE2 GLN A 209      16.563  19.197 -14.733  1.00  0.00           N  
ATOM   3256  H   GLN A 209      12.241  19.431 -12.744  1.00  0.00           H  
ATOM   3257  HA  GLN A 209      14.330  17.792 -13.745  1.00  0.00           H  
ATOM   3258  HB2 GLN A 209      15.730  18.994 -12.257  1.00  0.00           H  
ATOM   3259  HB3 GLN A 209      14.420  19.726 -11.614  1.00  0.00           H  
ATOM   3260  HG2 GLN A 209      15.561  21.168 -13.103  1.00  0.00           H  
ATOM   3261  HG3 GLN A 209      14.041  20.872 -13.622  1.00  0.00           H  
ATOM   3262 HE21 GLN A 209      16.978  18.988 -13.847  1.00  0.00           H  
ATOM   3263 HE22 GLN A 209      16.956  18.819 -15.571  1.00  0.00           H  
ATOM   3264  N   TYR A 210      12.828  16.851 -11.166  1.00  0.00           N  
ATOM   3265  CA  TYR A 210      12.791  15.823 -10.124  1.00  0.00           C  
ATOM   3266  C   TYR A 210      13.178  14.486 -10.734  1.00  0.00           C  
ATOM   3267  O   TYR A 210      12.630  14.087 -11.769  1.00  0.00           O  
ATOM   3268  CB  TYR A 210      11.412  15.764  -9.466  1.00  0.00           C  
ATOM   3269  CG  TYR A 210      11.288  14.719  -8.381  1.00  0.00           C  
ATOM   3270  CD1 TYR A 210      12.183  14.669  -7.317  1.00  0.00           C  
ATOM   3271  CD2 TYR A 210      10.258  13.777  -8.407  1.00  0.00           C  
ATOM   3272  CE1 TYR A 210      12.070  13.715  -6.329  1.00  0.00           C  
ATOM   3273  CE2 TYR A 210      10.146  12.810  -7.427  1.00  0.00           C  
ATOM   3274  CZ  TYR A 210      11.051  12.776  -6.390  1.00  0.00           C  
ATOM   3275  OH  TYR A 210      10.953  11.818  -5.404  1.00  0.00           O  
ATOM   3276  H   TYR A 210      12.003  17.375 -11.380  1.00  0.00           H  
ATOM   3277  HA  TYR A 210      13.465  16.058  -9.424  1.00  0.00           H  
ATOM   3278  HB2 TYR A 210      10.735  15.563 -10.174  1.00  0.00           H  
ATOM   3279  HB3 TYR A 210      11.218  16.659  -9.064  1.00  0.00           H  
ATOM   3280  HD1 TYR A 210      12.924  15.339  -7.268  1.00  0.00           H  
ATOM   3281  HD2 TYR A 210       9.588  13.803  -9.149  1.00  0.00           H  
ATOM   3282  HE1 TYR A 210      12.721  13.700  -5.570  1.00  0.00           H  
ATOM   3283  HE2 TYR A 210       9.409  12.136  -7.471  1.00  0.00           H  
ATOM   3284  HH  TYR A 210      10.222  11.137  -5.440  1.00  0.00           H  
ATOM   3285  N   TRP A 211      14.095  13.763 -10.093  1.00  0.00           N  
ATOM   3286  CA  TRP A 211      14.564  12.486 -10.617  1.00  0.00           C  
ATOM   3287  C   TRP A 211      13.459  11.491 -10.912  1.00  0.00           C  
ATOM   3288  O   TRP A 211      13.572  10.731 -11.890  1.00  0.00           O  
ATOM   3289  CB  TRP A 211      15.604  11.865  -9.677  1.00  0.00           C  
ATOM   3290  CG  TRP A 211      15.074  11.374  -8.375  1.00  0.00           C  
ATOM   3291  CD1 TRP A 211      15.015  12.073  -7.198  1.00  0.00           C  
ATOM   3292  CD2 TRP A 211      14.561  10.064  -8.086  1.00  0.00           C  
ATOM   3293  NE1 TRP A 211      14.497  11.281  -6.201  1.00  0.00           N  
ATOM   3294  CE2 TRP A 211      14.213  10.042  -6.718  1.00  0.00           C  
ATOM   3295  CE3 TRP A 211      14.380   8.907  -8.852  1.00  0.00           C  
ATOM   3296  CZ2 TRP A 211      13.663   8.916  -6.109  1.00  0.00           C  
ATOM   3297  CZ3 TRP A 211      13.833   7.786  -8.241  1.00  0.00           C  
ATOM   3298  CH2 TRP A 211      13.483   7.799  -6.883  1.00  0.00           C  
ATOM   3299  H   TRP A 211      14.471  14.104  -9.231  1.00  0.00           H  
ATOM   3300  HA  TRP A 211      15.027  12.676 -11.483  1.00  0.00           H  
ATOM   3301  HB2 TRP A 211      16.300  12.557  -9.486  1.00  0.00           H  
ATOM   3302  HB3 TRP A 211      16.025  11.091 -10.150  1.00  0.00           H  
ATOM   3303  HD1 TRP A 211      15.307  13.022  -7.081  1.00  0.00           H  
ATOM   3304  HE1 TRP A 211      14.351  11.562  -5.253  1.00  0.00           H  
ATOM   3305  HE3 TRP A 211      14.639   8.888  -9.818  1.00  0.00           H  
ATOM   3306  HZ2 TRP A 211      13.409   8.922  -5.142  1.00  0.00           H  
ATOM   3307  HZ3 TRP A 211      13.686   6.956  -8.779  1.00  0.00           H  
ATOM   3308  HH2 TRP A 211      13.094   6.976  -6.470  1.00  0.00           H  
ATOM   3309  N   ASP A 212      12.403  11.458 -10.108  1.00  0.00           N  
ATOM   3310  CA  ASP A 212      11.300  10.532 -10.319  1.00  0.00           C  
ATOM   3311  C   ASP A 212      10.098  11.207 -10.964  1.00  0.00           C  
ATOM   3312  O   ASP A 212       8.976  10.709 -10.855  1.00  0.00           O  
ATOM   3313  CB  ASP A 212      10.900   9.902  -8.983  1.00  0.00           C  
ATOM   3314  CG  ASP A 212      10.398   8.488  -9.100  1.00  0.00           C  
ATOM   3315  OD1 ASP A 212      10.583   7.848 -10.160  1.00  0.00           O  
ATOM   3316  OD2 ASP A 212       9.808   7.982  -8.114  1.00  0.00           O  
ATOM   3317  H   ASP A 212      12.364  12.089  -9.333  1.00  0.00           H  
ATOM   3318  HA  ASP A 212      11.614   9.803 -10.928  1.00  0.00           H  
ATOM   3319  HB2 ASP A 212      10.177  10.460  -8.576  1.00  0.00           H  
ATOM   3320  HB3 ASP A 212      11.700   9.903  -8.383  1.00  0.00           H  
ATOM   3321  N   ASN A 213      10.299  12.306 -11.674  1.00  0.00           N  
ATOM   3322  CA  ASN A 213       9.252  13.058 -12.330  1.00  0.00           C  
ATOM   3323  C   ASN A 213       8.350  12.261 -13.248  1.00  0.00           C  
ATOM   3324  O   ASN A 213       7.138  12.548 -13.348  1.00  0.00           O  
ATOM   3325  CB  ASN A 213       9.856  14.242 -13.121  1.00  0.00           C  
ATOM   3326  CG  ASN A 213       8.747  15.111 -13.698  1.00  0.00           C  
ATOM   3327  OD1 ASN A 213       7.913  15.627 -12.948  1.00  0.00           O  
ATOM   3328  ND2 ASN A 213       8.711  15.254 -15.022  1.00  0.00           N  
ATOM   3329  H   ASN A 213      11.238  12.639 -11.763  1.00  0.00           H  
ATOM   3330  HA  ASN A 213       8.674  13.447 -11.613  1.00  0.00           H  
ATOM   3331  HB2 ASN A 213      10.419  13.887 -13.867  1.00  0.00           H  
ATOM   3332  HB3 ASN A 213      10.423  14.793 -12.509  1.00  0.00           H  
ATOM   3333 HD21 ASN A 213       9.408  14.818 -15.591  1.00  0.00           H  
ATOM   3334 HD22 ASN A 213       7.987  15.798 -15.447  1.00  0.00           H  
ATOM   3335  N   ALA A 214       8.858  11.242 -13.938  1.00  0.00           N  
ATOM   3336  CA  ALA A 214       8.036  10.421 -14.822  1.00  0.00           C  
ATOM   3337  C   ALA A 214       6.886   9.745 -14.086  1.00  0.00           C  
ATOM   3338  O   ALA A 214       5.840   9.476 -14.701  1.00  0.00           O  
ATOM   3339  CB  ALA A 214       8.904   9.383 -15.531  1.00  0.00           C  
ATOM   3340  H   ALA A 214       9.832  11.033 -13.848  1.00  0.00           H  
ATOM   3341  HA  ALA A 214       7.643  11.020 -15.520  1.00  0.00           H  
ATOM   3342  HB1 ALA A 214       8.332   8.826 -16.134  1.00  0.00           H  
ATOM   3343  HB2 ALA A 214       9.605   9.848 -16.072  1.00  0.00           H  
ATOM   3344  HB3 ALA A 214       9.343   8.795 -14.851  1.00  0.00           H  
ATOM   3345  N   LYS A 215       7.023   9.454 -12.799  1.00  0.00           N  
ATOM   3346  CA  LYS A 215       5.986   8.832 -12.002  1.00  0.00           C  
ATOM   3347  C   LYS A 215       5.069   9.843 -11.315  1.00  0.00           C  
ATOM   3348  O   LYS A 215       4.044   9.437 -10.740  1.00  0.00           O  
ATOM   3349  CB  LYS A 215       6.597   7.897 -10.949  1.00  0.00           C  
ATOM   3350  CG  LYS A 215       7.468   6.799 -11.574  1.00  0.00           C  
ATOM   3351  CD  LYS A 215       7.565   5.620 -10.623  1.00  0.00           C  
ATOM   3352  CE  LYS A 215       8.477   4.532 -11.160  1.00  0.00           C  
ATOM   3353  NZ  LYS A 215       9.922   4.841 -10.947  1.00  0.00           N  
ATOM   3354  H   LYS A 215       7.891   9.677 -12.354  1.00  0.00           H  
ATOM   3355  HA  LYS A 215       5.423   8.276 -12.614  1.00  0.00           H  
ATOM   3356  HB2 LYS A 215       5.856   7.465 -10.435  1.00  0.00           H  
ATOM   3357  HB3 LYS A 215       7.162   8.440 -10.327  1.00  0.00           H  
ATOM   3358  HG2 LYS A 215       8.384   7.161 -11.750  1.00  0.00           H  
ATOM   3359  HG3 LYS A 215       7.057   6.499 -12.435  1.00  0.00           H  
ATOM   3360  HD2 LYS A 215       6.651   5.238 -10.488  1.00  0.00           H  
ATOM   3361  HD3 LYS A 215       7.925   5.940  -9.747  1.00  0.00           H  
ATOM   3362  HE2 LYS A 215       8.312   4.430 -12.141  1.00  0.00           H  
ATOM   3363  HE3 LYS A 215       8.261   3.674 -10.695  1.00  0.00           H  
ATOM   3364  HZ1 LYS A 215      10.480   4.098 -11.316  1.00  0.00           H  
ATOM   3365  HZ2 LYS A 215      10.153   5.695 -11.414  1.00  0.00           H  
ATOM   3366  HZ3 LYS A 215      10.101   4.938  -9.968  1.00  0.00           H  
ATOM   3367  N   THR A 216       5.393  11.129 -11.355  1.00  0.00           N  
ATOM   3368  CA  THR A 216       4.524  12.148 -10.759  1.00  0.00           C  
ATOM   3369  C   THR A 216       3.293  12.341 -11.652  1.00  0.00           C  
ATOM   3370  O   THR A 216       3.437  12.485 -12.872  1.00  0.00           O  
ATOM   3371  CB  THR A 216       5.241  13.494 -10.601  1.00  0.00           C  
ATOM   3372  OG1 THR A 216       6.363  13.337  -9.712  1.00  0.00           O  
ATOM   3373  CG2 THR A 216       4.306  14.565 -10.054  1.00  0.00           C  
ATOM   3374  H   THR A 216       6.244  11.408 -11.799  1.00  0.00           H  
ATOM   3375  HA  THR A 216       4.225  11.832  -9.858  1.00  0.00           H  
ATOM   3376  HB  THR A 216       5.578  13.787 -11.496  1.00  0.00           H  
ATOM   3377  HG1 THR A 216       6.831  14.214  -9.608  1.00  0.00           H  
ATOM   3378 HG21 THR A 216       4.804  15.428  -9.963  1.00  0.00           H  
ATOM   3379 HG22 THR A 216       3.537  14.688 -10.681  1.00  0.00           H  
ATOM   3380 HG23 THR A 216       3.963  14.282  -9.158  1.00  0.00           H  
ATOM   3381  N   VAL A 217       2.108  12.357 -11.061  1.00  0.00           N  
ATOM   3382  CA  VAL A 217       0.875  12.519 -11.824  1.00  0.00           C  
ATOM   3383  C   VAL A 217       0.248  13.893 -11.633  1.00  0.00           C  
ATOM   3384  O   VAL A 217      -0.113  14.546 -12.630  1.00  0.00           O  
ATOM   3385  CB  VAL A 217      -0.140  11.408 -11.492  1.00  0.00           C  
ATOM   3386  CG1 VAL A 217      -1.449  11.605 -12.243  1.00  0.00           C  
ATOM   3387  CG2 VAL A 217       0.429  10.032 -11.840  1.00  0.00           C  
ATOM   3388  H   VAL A 217       2.057  12.256 -10.067  1.00  0.00           H  
ATOM   3389  HA  VAL A 217       1.109  12.430 -12.792  1.00  0.00           H  
ATOM   3390  HB  VAL A 217      -0.330  11.434 -10.511  1.00  0.00           H  
ATOM   3391 HG11 VAL A 217      -2.083  10.869 -12.006  1.00  0.00           H  
ATOM   3392 HG12 VAL A 217      -1.850  12.485 -11.989  1.00  0.00           H  
ATOM   3393 HG13 VAL A 217      -1.274  11.590 -13.227  1.00  0.00           H  
ATOM   3394 HG21 VAL A 217      -0.244   9.327 -11.617  1.00  0.00           H  
ATOM   3395 HG22 VAL A 217       0.639   9.996 -12.817  1.00  0.00           H  
ATOM   3396 HG23 VAL A 217       1.264   9.874 -11.313  1.00  0.00           H  
ATOM   3397  N   ILE A 218       0.108  14.350 -10.393  1.00  0.00           N  
ATOM   3398  CA  ILE A 218      -0.488  15.668 -10.129  1.00  0.00           C  
ATOM   3399  C   ILE A 218       0.424  16.769 -10.663  1.00  0.00           C  
ATOM   3400  O   ILE A 218       1.610  16.824 -10.306  1.00  0.00           O  
ATOM   3401  CB  ILE A 218      -0.712  15.873  -8.618  1.00  0.00           C  
ATOM   3402  CG1 ILE A 218      -1.611  14.787  -8.029  1.00  0.00           C  
ATOM   3403  CG2 ILE A 218      -1.244  17.268  -8.313  1.00  0.00           C  
ATOM   3404  CD1 ILE A 218      -3.037  14.778  -8.490  1.00  0.00           C  
ATOM   3405  H   ILE A 218       0.414  13.787  -9.625  1.00  0.00           H  
ATOM   3406  HA  ILE A 218      -1.370  15.724 -10.597  1.00  0.00           H  
ATOM   3407  HB  ILE A 218       0.180  15.793  -8.173  1.00  0.00           H  
ATOM   3408 HG12 ILE A 218      -1.613  14.900  -7.035  1.00  0.00           H  
ATOM   3409 HG13 ILE A 218      -1.210  13.901  -8.263  1.00  0.00           H  
ATOM   3410 HG21 ILE A 218      -1.377  17.366  -7.327  1.00  0.00           H  
ATOM   3411 HG22 ILE A 218      -0.587  17.952  -8.630  1.00  0.00           H  
ATOM   3412 HG23 ILE A 218      -2.117  17.402  -8.782  1.00  0.00           H  
ATOM   3413 HD11 ILE A 218      -3.527  14.030  -8.042  1.00  0.00           H  
ATOM   3414 HD12 ILE A 218      -3.469  15.648  -8.254  1.00  0.00           H  
ATOM   3415 HD13 ILE A 218      -3.066  14.649  -9.481  1.00  0.00           H  
ATOM   3416  N   ASN A 219      -0.123  17.657 -11.493  1.00  0.00           N  
ATOM   3417  CA  ASN A 219       0.669  18.733 -12.078  1.00  0.00           C  
ATOM   3418  C   ASN A 219       0.734  19.983 -11.221  1.00  0.00           C  
ATOM   3419  O   ASN A 219       1.694  20.762 -11.292  1.00  0.00           O  
ATOM   3420  CB  ASN A 219       0.102  19.087 -13.470  1.00  0.00           C  
ATOM   3421  CG  ASN A 219       0.338  17.934 -14.440  1.00  0.00           C  
ATOM   3422  OD1 ASN A 219       1.427  17.344 -14.453  1.00  0.00           O  
ATOM   3423  ND2 ASN A 219      -0.673  17.610 -15.228  1.00  0.00           N  
ATOM   3424  H   ASN A 219      -1.094  17.584 -11.719  1.00  0.00           H  
ATOM   3425  HA  ASN A 219       1.602  18.396 -12.202  1.00  0.00           H  
ATOM   3426  HB2 ASN A 219       0.558  19.908 -13.814  1.00  0.00           H  
ATOM   3427  HB3 ASN A 219      -0.880  19.259 -13.393  1.00  0.00           H  
ATOM   3428 HD21 ASN A 219      -1.531  18.121 -15.176  1.00  0.00           H  
ATOM   3429 HD22 ASN A 219      -0.579  16.854 -15.876  1.00  0.00           H  
ATOM   3430  N   GLN A 220      -0.294  20.212 -10.412  1.00  0.00           N  
ATOM   3431  CA  GLN A 220      -0.339  21.374  -9.547  1.00  0.00           C  
ATOM   3432  C   GLN A 220      -1.135  21.043  -8.283  1.00  0.00           C  
ATOM   3433  O   GLN A 220      -2.172  20.398  -8.372  1.00  0.00           O  
ATOM   3434  CB  GLN A 220      -1.021  22.560 -10.243  1.00  0.00           C  
ATOM   3435  CG  GLN A 220      -1.364  23.701  -9.295  1.00  0.00           C  
ATOM   3436  CD  GLN A 220      -2.081  24.832 -10.012  1.00  0.00           C  
ATOM   3437  OE1 GLN A 220      -1.465  25.497 -10.839  1.00  0.00           O  
ATOM   3438  NE2 GLN A 220      -3.350  25.036  -9.708  1.00  0.00           N  
ATOM   3439  H   GLN A 220      -1.057  19.566 -10.399  1.00  0.00           H  
ATOM   3440  HA  GLN A 220       0.593  21.632  -9.292  1.00  0.00           H  
ATOM   3441  HB2 GLN A 220      -1.866  22.235 -10.667  1.00  0.00           H  
ATOM   3442  HB3 GLN A 220      -0.406  22.909 -10.950  1.00  0.00           H  
ATOM   3443  HG2 GLN A 220      -0.519  24.055  -8.895  1.00  0.00           H  
ATOM   3444  HG3 GLN A 220      -1.955  23.352  -8.568  1.00  0.00           H  
ATOM   3445 HE21 GLN A 220      -3.799  24.461  -9.024  1.00  0.00           H  
ATOM   3446 HE22 GLN A 220      -3.862  25.766 -10.161  1.00  0.00           H  
ATOM   3447  N   VAL A 221      -0.616  21.504  -7.156  1.00  0.00           N  
ATOM   3448  CA  VAL A 221      -1.321  21.317  -5.889  1.00  0.00           C  
ATOM   3449  C   VAL A 221      -1.366  22.668  -5.169  1.00  0.00           C  
ATOM   3450  O   VAL A 221      -0.377  23.402  -5.129  1.00  0.00           O  
ATOM   3451  CB  VAL A 221      -0.719  20.234  -4.993  1.00  0.00           C  
ATOM   3452  CG1 VAL A 221       0.768  20.451  -4.739  1.00  0.00           C  
ATOM   3453  CG2 VAL A 221      -1.474  20.132  -3.666  1.00  0.00           C  
ATOM   3454  H   VAL A 221       0.262  21.982  -7.171  1.00  0.00           H  
ATOM   3455  HA  VAL A 221      -2.262  21.051  -6.099  1.00  0.00           H  
ATOM   3456  HB  VAL A 221      -0.820  19.359  -5.467  1.00  0.00           H  
ATOM   3457 HG11 VAL A 221       1.116  19.721  -4.151  1.00  0.00           H  
ATOM   3458 HG12 VAL A 221       1.260  20.440  -5.610  1.00  0.00           H  
ATOM   3459 HG13 VAL A 221       0.904  21.334  -4.290  1.00  0.00           H  
ATOM   3460 HG21 VAL A 221      -1.060  19.418  -3.101  1.00  0.00           H  
ATOM   3461 HG22 VAL A 221      -1.424  21.008  -3.186  1.00  0.00           H  
ATOM   3462 HG23 VAL A 221      -2.431  19.904  -3.844  1.00  0.00           H  
ATOM   3463  N   THR A 222      -2.541  22.990  -4.650  1.00  0.00           N  
ATOM   3464  CA  THR A 222      -2.702  24.231  -3.891  1.00  0.00           C  
ATOM   3465  C   THR A 222      -2.895  23.871  -2.417  1.00  0.00           C  
ATOM   3466  O   THR A 222      -3.667  22.955  -2.126  1.00  0.00           O  
ATOM   3467  CB  THR A 222      -3.923  25.028  -4.380  1.00  0.00           C  
ATOM   3468  OG1 THR A 222      -3.695  25.433  -5.737  1.00  0.00           O  
ATOM   3469  CG2 THR A 222      -4.177  26.252  -3.512  1.00  0.00           C  
ATOM   3470  H   THR A 222      -3.324  22.381  -4.778  1.00  0.00           H  
ATOM   3471  HA  THR A 222      -1.879  24.790  -3.991  1.00  0.00           H  
ATOM   3472  HB  THR A 222      -4.729  24.437  -4.350  1.00  0.00           H  
ATOM   3473  HG1 THR A 222      -4.483  25.953  -6.067  1.00  0.00           H  
ATOM   3474 HG21 THR A 222      -4.975  26.745  -3.857  1.00  0.00           H  
ATOM   3475 HG22 THR A 222      -4.345  25.963  -2.570  1.00  0.00           H  
ATOM   3476 HG23 THR A 222      -3.377  26.852  -3.539  1.00  0.00           H  
ATOM   3477  N   TYR A 223      -2.199  24.569  -1.539  1.00  0.00           N  
ATOM   3478  CA  TYR A 223      -2.322  24.375  -0.098  1.00  0.00           C  
ATOM   3479  C   TYR A 223      -2.967  25.650   0.475  1.00  0.00           C  
ATOM   3480  O   TYR A 223      -2.443  26.751   0.258  1.00  0.00           O  
ATOM   3481  CB  TYR A 223      -0.971  24.148   0.582  1.00  0.00           C  
ATOM   3482  CG  TYR A 223      -0.423  22.748   0.423  1.00  0.00           C  
ATOM   3483  CD1 TYR A 223      -0.769  21.738   1.310  1.00  0.00           C  
ATOM   3484  CD2 TYR A 223       0.434  22.437  -0.635  1.00  0.00           C  
ATOM   3485  CE1 TYR A 223      -0.290  20.448   1.163  1.00  0.00           C  
ATOM   3486  CE2 TYR A 223       0.922  21.151  -0.788  1.00  0.00           C  
ATOM   3487  CZ  TYR A 223       0.562  20.168   0.118  1.00  0.00           C  
ATOM   3488  OH  TYR A 223       1.042  18.886  -0.038  1.00  0.00           O  
ATOM   3489  H   TYR A 223      -1.560  25.260  -1.876  1.00  0.00           H  
ATOM   3490  HA  TYR A 223      -2.919  23.593   0.081  1.00  0.00           H  
ATOM   3491  HB2 TYR A 223      -1.077  24.334   1.559  1.00  0.00           H  
ATOM   3492  HB3 TYR A 223      -0.311  24.789   0.190  1.00  0.00           H  
ATOM   3493  HD1 TYR A 223      -1.379  21.948   2.074  1.00  0.00           H  
ATOM   3494  HD2 TYR A 223       0.697  23.149  -1.287  1.00  0.00           H  
ATOM   3495  HE1 TYR A 223      -0.558  19.730   1.806  1.00  0.00           H  
ATOM   3496  HE2 TYR A 223       1.532  20.933  -1.550  1.00  0.00           H  
ATOM   3497  HH  TYR A 223       1.661  18.672  -0.794  1.00  0.00           H  
ATOM   3498  N   LEU A 224      -4.092  25.482   1.145  1.00  0.00           N  
ATOM   3499  CA  LEU A 224      -4.817  26.603   1.742  1.00  0.00           C  
ATOM   3500  C   LEU A 224      -4.533  26.674   3.232  1.00  0.00           C  
ATOM   3501  O   LEU A 224      -4.217  25.672   3.878  1.00  0.00           O  
ATOM   3502  CB  LEU A 224      -6.325  26.442   1.499  1.00  0.00           C  
ATOM   3503  CG  LEU A 224      -6.731  26.280   0.024  1.00  0.00           C  
ATOM   3504  CD1 LEU A 224      -8.216  25.961  -0.071  1.00  0.00           C  
ATOM   3505  CD2 LEU A 224      -6.392  27.526  -0.778  1.00  0.00           C  
ATOM   3506  H   LEU A 224      -4.460  24.558   1.248  1.00  0.00           H  
ATOM   3507  HA  LEU A 224      -4.509  27.452   1.313  1.00  0.00           H  
ATOM   3508  HB2 LEU A 224      -6.786  27.252   1.861  1.00  0.00           H  
ATOM   3509  HB3 LEU A 224      -6.635  25.632   1.997  1.00  0.00           H  
ATOM   3510  HG  LEU A 224      -6.220  25.511  -0.360  1.00  0.00           H  
ATOM   3511 HD11 LEU A 224      -8.474  25.857  -1.032  1.00  0.00           H  
ATOM   3512 HD12 LEU A 224      -8.406  25.110   0.419  1.00  0.00           H  
ATOM   3513 HD13 LEU A 224      -8.744  26.706   0.337  1.00  0.00           H  
ATOM   3514 HD21 LEU A 224      -6.666  27.394  -1.731  1.00  0.00           H  
ATOM   3515 HD22 LEU A 224      -6.880  28.311  -0.397  1.00  0.00           H  
ATOM   3516 HD23 LEU A 224      -5.407  27.693  -0.734  1.00  0.00           H  
ATOM   3517  N   PRO A 225      -4.660  27.850   3.803  1.00  0.00           N  
ATOM   3518  CA  PRO A 225      -4.367  28.127   5.195  1.00  0.00           C  
ATOM   3519  C   PRO A 225      -5.575  28.298   6.080  1.00  0.00           C  
ATOM   3520  O   PRO A 225      -5.557  29.155   6.978  1.00  0.00           O  
ATOM   3521  CB  PRO A 225      -3.607  29.495   5.099  1.00  0.00           C  
ATOM   3522  CG  PRO A 225      -4.416  30.167   4.003  1.00  0.00           C  
ATOM   3523  CD  PRO A 225      -4.967  29.091   3.075  1.00  0.00           C  
ATOM   3524  HA  PRO A 225      -3.763  27.422   5.567  1.00  0.00           H  
ATOM   3525  HB2 PRO A 225      -3.650  30.005   5.958  1.00  0.00           H  
ATOM   3526  HB3 PRO A 225      -2.651  29.371   4.832  1.00  0.00           H  
ATOM   3527  HG2 PRO A 225      -5.172  30.681   4.409  1.00  0.00           H  
ATOM   3528  HG3 PRO A 225      -3.830  30.790   3.485  1.00  0.00           H  
ATOM   3529  HD2 PRO A 225      -5.953  29.198   2.944  1.00  0.00           H  
ATOM   3530  HD3 PRO A 225      -4.508  29.111   2.187  1.00  0.00           H  
ATOM   3531  N   ILE A 226      -6.633  27.531   5.866  1.00  0.00           N  
ATOM   3532  CA  ILE A 226      -7.870  27.687   6.635  1.00  0.00           C  
ATOM   3533  C   ILE A 226      -7.804  27.027   7.997  1.00  0.00           C  
ATOM   3534  O   ILE A 226      -7.684  25.797   8.090  1.00  0.00           O  
ATOM   3535  CB  ILE A 226      -9.063  27.124   5.832  1.00  0.00           C  
ATOM   3536  CG1 ILE A 226      -9.075  27.725   4.419  1.00  0.00           C  
ATOM   3537  CG2 ILE A 226     -10.379  27.415   6.541  1.00  0.00           C  
ATOM   3538  CD1 ILE A 226      -9.871  26.889   3.428  1.00  0.00           C  
ATOM   3539  H   ILE A 226      -6.586  26.825   5.159  1.00  0.00           H  
ATOM   3540  HA  ILE A 226      -8.026  28.665   6.774  1.00  0.00           H  
ATOM   3541  HB  ILE A 226      -8.955  26.133   5.755  1.00  0.00           H  
ATOM   3542 HG12 ILE A 226      -8.132  27.794   4.093  1.00  0.00           H  
ATOM   3543 HG13 ILE A 226      -9.480  28.638   4.464  1.00  0.00           H  
ATOM   3544 HG21 ILE A 226     -11.136  27.042   6.005  1.00  0.00           H  
ATOM   3545 HG22 ILE A 226     -10.371  26.990   7.446  1.00  0.00           H  
ATOM   3546 HG23 ILE A 226     -10.494  28.404   6.638  1.00  0.00           H  
ATOM   3547 HD11 ILE A 226      -9.845  27.325   2.528  1.00  0.00           H  
ATOM   3548 HD12 ILE A 226      -9.471  25.974   3.367  1.00  0.00           H  
ATOM   3549 HD13 ILE A 226     -10.819  26.819   3.737  1.00  0.00           H  
ATOM   3550  N   SER A 227      -7.885  27.815   9.069  1.00  0.00           N  
ATOM   3551  CA  SER A 227      -7.793  27.272  10.417  1.00  0.00           C  
ATOM   3552  C   SER A 227      -9.141  26.829  10.970  1.00  0.00           C  
ATOM   3553  O   SER A 227      -9.197  26.076  11.950  1.00  0.00           O  
ATOM   3554  CB  SER A 227      -7.121  28.269  11.371  1.00  0.00           C  
ATOM   3555  OG  SER A 227      -7.738  29.539  11.293  1.00  0.00           O  
ATOM   3556  H   SER A 227      -8.012  28.799   8.945  1.00  0.00           H  
ATOM   3557  HA  SER A 227      -7.208  26.462  10.373  1.00  0.00           H  
ATOM   3558  HB2 SER A 227      -6.156  28.358  11.124  1.00  0.00           H  
ATOM   3559  HB3 SER A 227      -7.195  27.926  12.308  1.00  0.00           H  
ATOM   3560  HG  SER A 227      -7.284  30.170  11.922  1.00  0.00           H  
ATOM   3561  N   SER A 228     -10.217  27.303  10.344  1.00  0.00           N  
ATOM   3562  CA  SER A 228     -11.569  26.913  10.743  1.00  0.00           C  
ATOM   3563  C   SER A 228     -11.883  25.551  10.123  1.00  0.00           C  
ATOM   3564  O   SER A 228     -11.986  25.447   8.899  1.00  0.00           O  
ATOM   3565  CB  SER A 228     -12.575  27.950  10.262  1.00  0.00           C  
ATOM   3566  OG  SER A 228     -13.902  27.463  10.259  1.00  0.00           O  
ATOM   3567  H   SER A 228     -10.098  27.941   9.583  1.00  0.00           H  
ATOM   3568  HA  SER A 228     -11.614  26.843  11.740  1.00  0.00           H  
ATOM   3569  HB2 SER A 228     -12.332  28.223   9.331  1.00  0.00           H  
ATOM   3570  HB3 SER A 228     -12.528  28.746  10.866  1.00  0.00           H  
ATOM   3571  HG  SER A 228     -14.520  28.180   9.936  1.00  0.00           H  
ATOM   3572  N   GLU A 229     -12.036  24.519  10.942  1.00  0.00           N  
ATOM   3573  CA  GLU A 229     -12.343  23.181  10.439  1.00  0.00           C  
ATOM   3574  C   GLU A 229     -13.731  23.145   9.802  1.00  0.00           C  
ATOM   3575  O   GLU A 229     -13.958  22.401   8.839  1.00  0.00           O  
ATOM   3576  CB  GLU A 229     -12.208  22.144  11.548  1.00  0.00           C  
ATOM   3577  CG  GLU A 229     -10.806  22.048  12.130  1.00  0.00           C  
ATOM   3578  CD  GLU A 229     -10.496  23.020  13.234  1.00  0.00           C  
ATOM   3579  OE1 GLU A 229     -11.372  23.832  13.607  1.00  0.00           O  
ATOM   3580  OE2 GLU A 229      -9.341  22.991  13.745  1.00  0.00           O  
ATOM   3581  H   GLU A 229     -11.939  24.659  11.927  1.00  0.00           H  
ATOM   3582  HA  GLU A 229     -11.674  22.960   9.729  1.00  0.00           H  
ATOM   3583  HB2 GLU A 229     -12.457  21.250  11.176  1.00  0.00           H  
ATOM   3584  HB3 GLU A 229     -12.839  22.386  12.285  1.00  0.00           H  
ATOM   3585  HG2 GLU A 229     -10.153  22.205  11.389  1.00  0.00           H  
ATOM   3586  HG3 GLU A 229     -10.685  21.123  12.491  1.00  0.00           H  
ATOM   3587  N   VAL A 230     -14.654  23.962  10.311  1.00  0.00           N  
ATOM   3588  CA  VAL A 230     -15.993  24.056   9.721  1.00  0.00           C  
ATOM   3589  C   VAL A 230     -15.875  24.603   8.302  1.00  0.00           C  
ATOM   3590  O   VAL A 230     -16.426  24.027   7.354  1.00  0.00           O  
ATOM   3591  CB  VAL A 230     -16.928  24.946  10.557  1.00  0.00           C  
ATOM   3592  CG1 VAL A 230     -18.236  25.225   9.833  1.00  0.00           C  
ATOM   3593  CG2 VAL A 230     -17.212  24.286  11.906  1.00  0.00           C  
ATOM   3594  H   VAL A 230     -14.429  24.521  11.109  1.00  0.00           H  
ATOM   3595  HA  VAL A 230     -16.385  23.137   9.676  1.00  0.00           H  
ATOM   3596  HB  VAL A 230     -16.468  25.818  10.723  1.00  0.00           H  
ATOM   3597 HG11 VAL A 230     -18.817  25.805  10.405  1.00  0.00           H  
ATOM   3598 HG12 VAL A 230     -18.046  25.692   8.970  1.00  0.00           H  
ATOM   3599 HG13 VAL A 230     -18.706  24.362   9.648  1.00  0.00           H  
ATOM   3600 HG21 VAL A 230     -17.820  24.871  12.442  1.00  0.00           H  
ATOM   3601 HG22 VAL A 230     -17.649  23.399  11.758  1.00  0.00           H  
ATOM   3602 HG23 VAL A 230     -16.353  24.156  12.401  1.00  0.00           H  
ATOM   3603  N   THR A 231     -15.123  25.689   8.134  1.00  0.00           N  
ATOM   3604  CA  THR A 231     -14.912  26.292   6.819  1.00  0.00           C  
ATOM   3605  C   THR A 231     -14.209  25.328   5.878  1.00  0.00           C  
ATOM   3606  O   THR A 231     -14.577  25.226   4.694  1.00  0.00           O  
ATOM   3607  CB  THR A 231     -14.109  27.599   6.933  1.00  0.00           C  
ATOM   3608  OG1 THR A 231     -14.792  28.465   7.865  1.00  0.00           O  
ATOM   3609  CG2 THR A 231     -13.978  28.290   5.589  1.00  0.00           C  
ATOM   3610  H   THR A 231     -14.689  26.105   8.933  1.00  0.00           H  
ATOM   3611  HA  THR A 231     -15.807  26.510   6.430  1.00  0.00           H  
ATOM   3612  HB  THR A 231     -13.196  27.393   7.286  1.00  0.00           H  
ATOM   3613  HG1 THR A 231     -14.286  29.323   7.955  1.00  0.00           H  
ATOM   3614 HG21 THR A 231     -13.452  29.134   5.698  1.00  0.00           H  
ATOM   3615 HG22 THR A 231     -13.507  27.684   4.947  1.00  0.00           H  
ATOM   3616 HG23 THR A 231     -14.888  28.507   5.236  1.00  0.00           H  
ATOM   3617  N   ASP A 232     -13.217  24.598   6.387  1.00  0.00           N  
ATOM   3618  CA  ASP A 232     -12.508  23.599   5.576  1.00  0.00           C  
ATOM   3619  C   ASP A 232     -13.499  22.579   5.024  1.00  0.00           C  
ATOM   3620  O   ASP A 232     -13.565  22.325   3.818  1.00  0.00           O  
ATOM   3621  CB  ASP A 232     -11.433  22.957   6.442  1.00  0.00           C  
ATOM   3622  CG  ASP A 232     -10.499  22.004   5.763  1.00  0.00           C  
ATOM   3623  OD1 ASP A 232     -10.606  21.786   4.533  1.00  0.00           O  
ATOM   3624  OD2 ASP A 232      -9.612  21.440   6.471  1.00  0.00           O  
ATOM   3625  H   ASP A 232     -12.950  24.733   7.341  1.00  0.00           H  
ATOM   3626  HA  ASP A 232     -12.066  24.064   4.809  1.00  0.00           H  
ATOM   3627  HB2 ASP A 232     -11.894  22.458   7.176  1.00  0.00           H  
ATOM   3628  HB3 ASP A 232     -10.881  23.693   6.835  1.00  0.00           H  
ATOM   3629  N   VAL A 233     -14.334  22.006   5.896  1.00  0.00           N  
ATOM   3630  CA  VAL A 233     -15.362  21.058   5.448  1.00  0.00           C  
ATOM   3631  C   VAL A 233     -16.313  21.716   4.454  1.00  0.00           C  
ATOM   3632  O   VAL A 233     -16.671  21.109   3.433  1.00  0.00           O  
ATOM   3633  CB  VAL A 233     -16.131  20.477   6.649  1.00  0.00           C  
ATOM   3634  CG1 VAL A 233     -17.334  19.651   6.205  1.00  0.00           C  
ATOM   3635  CG2 VAL A 233     -15.195  19.622   7.503  1.00  0.00           C  
ATOM   3636  H   VAL A 233     -14.258  22.226   6.868  1.00  0.00           H  
ATOM   3637  HA  VAL A 233     -14.902  20.302   4.981  1.00  0.00           H  
ATOM   3638  HB  VAL A 233     -16.461  21.237   7.209  1.00  0.00           H  
ATOM   3639 HG11 VAL A 233     -17.807  19.291   7.010  1.00  0.00           H  
ATOM   3640 HG12 VAL A 233     -17.960  20.229   5.681  1.00  0.00           H  
ATOM   3641 HG13 VAL A 233     -17.024  18.891   5.633  1.00  0.00           H  
ATOM   3642 HG21 VAL A 233     -15.701  19.248   8.280  1.00  0.00           H  
ATOM   3643 HG22 VAL A 233     -14.832  18.872   6.950  1.00  0.00           H  
ATOM   3644 HG23 VAL A 233     -14.440  20.186   7.837  1.00  0.00           H  
ATOM   3645  N   ASN A 234     -16.741  22.959   4.709  1.00  0.00           N  
ATOM   3646  CA  ASN A 234     -17.657  23.636   3.794  1.00  0.00           C  
ATOM   3647  C   ASN A 234     -17.080  23.780   2.396  1.00  0.00           C  
ATOM   3648  O   ASN A 234     -17.756  23.487   1.406  1.00  0.00           O  
ATOM   3649  CB  ASN A 234     -18.063  25.026   4.299  1.00  0.00           C  
ATOM   3650  CG  ASN A 234     -18.940  24.982   5.533  1.00  0.00           C  
ATOM   3651  OD1 ASN A 234     -19.602  23.979   5.824  1.00  0.00           O  
ATOM   3652  ND2 ASN A 234     -18.930  26.081   6.280  1.00  0.00           N  
ATOM   3653  H   ASN A 234     -16.430  23.429   5.535  1.00  0.00           H  
ATOM   3654  HA  ASN A 234     -18.486  23.081   3.726  1.00  0.00           H  
ATOM   3655  HB2 ASN A 234     -18.563  25.495   3.571  1.00  0.00           H  
ATOM   3656  HB3 ASN A 234     -17.233  25.539   4.517  1.00  0.00           H  
ATOM   3657 HD21 ASN A 234     -18.378  26.868   6.004  1.00  0.00           H  
ATOM   3658 HD22 ASN A 234     -19.474  26.121   7.118  1.00  0.00           H  
ATOM   3659  N   ARG A 235     -15.814  24.209   2.297  1.00  0.00           N  
ATOM   3660  CA  ARG A 235     -15.185  24.385   0.985  1.00  0.00           C  
ATOM   3661  C   ARG A 235     -14.835  23.063   0.338  1.00  0.00           C  
ATOM   3662  O   ARG A 235     -14.685  22.977  -0.886  1.00  0.00           O  
ATOM   3663  CB  ARG A 235     -14.000  25.348   1.122  1.00  0.00           C  
ATOM   3664  CG  ARG A 235     -14.525  26.720   1.542  1.00  0.00           C  
ATOM   3665  CD  ARG A 235     -13.440  27.746   1.755  1.00  0.00           C  
ATOM   3666  NE  ARG A 235     -14.025  28.969   2.303  1.00  0.00           N  
ATOM   3667  CZ  ARG A 235     -13.337  30.033   2.700  1.00  0.00           C  
ATOM   3668  NH1 ARG A 235     -12.012  30.046   2.623  1.00  0.00           N  
ATOM   3669  NH2 ARG A 235     -13.986  31.086   3.183  1.00  0.00           N  
ATOM   3670  H   ARG A 235     -15.293  24.411   3.127  1.00  0.00           H  
ATOM   3671  HA  ARG A 235     -15.858  24.831   0.395  1.00  0.00           H  
ATOM   3672  HB2 ARG A 235     -13.526  25.424   0.245  1.00  0.00           H  
ATOM   3673  HB3 ARG A 235     -13.366  25.004   1.815  1.00  0.00           H  
ATOM   3674  HG2 ARG A 235     -15.033  26.615   2.397  1.00  0.00           H  
ATOM   3675  HG3 ARG A 235     -15.140  27.055   0.828  1.00  0.00           H  
ATOM   3676  HD2 ARG A 235     -12.999  27.950   0.881  1.00  0.00           H  
ATOM   3677  HD3 ARG A 235     -12.762  27.385   2.395  1.00  0.00           H  
ATOM   3678  HE  ARG A 235     -15.021  29.007   2.385  1.00  0.00           H  
ATOM   3679 HH11 ARG A 235     -11.502  30.851   2.924  1.00  0.00           H  
ATOM   3680 HH12 ARG A 235     -11.524  29.250   2.264  1.00  0.00           H  
ATOM   3681 HH21 ARG A 235     -13.477  31.892   3.485  1.00  0.00           H  
ATOM   3682 HH22 ARG A 235     -14.984  31.073   3.245  1.00  0.00           H  
ATOM   3683  N   TYR A 236     -14.728  22.008   1.144  1.00  0.00           N  
ATOM   3684  CA  TYR A 236     -14.512  20.668   0.606  1.00  0.00           C  
ATOM   3685  C   TYR A 236     -15.843  20.241  -0.031  1.00  0.00           C  
ATOM   3686  O   TYR A 236     -15.907  19.875  -1.196  1.00  0.00           O  
ATOM   3687  CB  TYR A 236     -14.086  19.720   1.717  1.00  0.00           C  
ATOM   3688  CG  TYR A 236     -14.139  18.252   1.384  1.00  0.00           C  
ATOM   3689  CD1 TYR A 236     -15.329  17.542   1.494  1.00  0.00           C  
ATOM   3690  CD2 TYR A 236     -13.004  17.563   0.972  1.00  0.00           C  
ATOM   3691  CE1 TYR A 236     -15.401  16.202   1.188  1.00  0.00           C  
ATOM   3692  CE2 TYR A 236     -13.062  16.219   0.653  1.00  0.00           C  
ATOM   3693  CZ  TYR A 236     -14.261  15.546   0.772  1.00  0.00           C  
ATOM   3694  OH  TYR A 236     -14.333  14.211   0.456  1.00  0.00           O  
ATOM   3695  H   TYR A 236     -14.797  22.136   2.133  1.00  0.00           H  
ATOM   3696  HA  TYR A 236     -13.801  20.701  -0.096  1.00  0.00           H  
ATOM   3697  HB2 TYR A 236     -14.685  19.878   2.502  1.00  0.00           H  
ATOM   3698  HB3 TYR A 236     -13.144  19.944   1.967  1.00  0.00           H  
ATOM   3699  HD1 TYR A 236     -16.153  18.017   1.803  1.00  0.00           H  
ATOM   3700  HD2 TYR A 236     -12.132  18.047   0.905  1.00  0.00           H  
ATOM   3701  HE1 TYR A 236     -16.268  15.710   1.266  1.00  0.00           H  
ATOM   3702  HE2 TYR A 236     -12.243  15.739   0.339  1.00  0.00           H  
ATOM   3703  HH  TYR A 236     -13.514  13.724   0.153  1.00  0.00           H  
ATOM   3704  N   ARG A 237     -16.935  20.350   0.745  1.00  0.00           N  
ATOM   3705  CA  ARG A 237     -18.241  19.931   0.237  1.00  0.00           C  
ATOM   3706  C   ARG A 237     -18.761  20.808  -0.878  1.00  0.00           C  
ATOM   3707  O   ARG A 237     -19.571  20.311  -1.676  1.00  0.00           O  
ATOM   3708  CB  ARG A 237     -19.279  19.821   1.356  1.00  0.00           C  
ATOM   3709  CG  ARG A 237     -18.868  18.794   2.408  1.00  0.00           C  
ATOM   3710  CD  ARG A 237     -20.032  18.481   3.330  1.00  0.00           C  
ATOM   3711  NE  ARG A 237     -20.977  17.567   2.683  1.00  0.00           N  
ATOM   3712  CZ  ARG A 237     -22.039  17.053   3.306  1.00  0.00           C  
ATOM   3713  NH1 ARG A 237     -22.299  17.369   4.568  1.00  0.00           N  
ATOM   3714  NH2 ARG A 237     -22.846  16.223   2.655  1.00  0.00           N  
ATOM   3715  H   ARG A 237     -16.854  20.718   1.671  1.00  0.00           H  
ATOM   3716  HA  ARG A 237     -18.125  19.014  -0.144  1.00  0.00           H  
ATOM   3717  HB2 ARG A 237     -20.155  19.546   0.960  1.00  0.00           H  
ATOM   3718  HB3 ARG A 237     -19.377  20.714   1.796  1.00  0.00           H  
ATOM   3719  HG2 ARG A 237     -18.110  19.161   2.948  1.00  0.00           H  
ATOM   3720  HG3 ARG A 237     -18.575  17.954   1.951  1.00  0.00           H  
ATOM   3721  HD2 ARG A 237     -20.505  19.331   3.562  1.00  0.00           H  
ATOM   3722  HD3 ARG A 237     -19.684  18.055   4.165  1.00  0.00           H  
ATOM   3723  HE  ARG A 237     -20.818  17.316   1.728  1.00  0.00           H  
ATOM   3724 HH11 ARG A 237     -23.097  16.979   5.027  1.00  0.00           H  
ATOM   3725 HH12 ARG A 237     -21.697  17.997   5.060  1.00  0.00           H  
ATOM   3726 HH21 ARG A 237     -23.643  15.835   3.118  1.00  0.00           H  
ATOM   3727 HH22 ARG A 237     -22.656  15.986   1.702  1.00  0.00           H  
ATOM   3728  N   SER A 238     -18.302  22.046  -0.991  1.00  0.00           N  
ATOM   3729  CA  SER A 238     -18.713  22.931  -2.069  1.00  0.00           C  
ATOM   3730  C   SER A 238     -18.000  22.570  -3.371  1.00  0.00           C  
ATOM   3731  O   SER A 238     -18.406  23.014  -4.445  1.00  0.00           O  
ATOM   3732  CB  SER A 238     -18.463  24.399  -1.724  1.00  0.00           C  
ATOM   3733  OG  SER A 238     -17.086  24.732  -1.852  1.00  0.00           O  
ATOM   3734  H   SER A 238     -17.650  22.383  -0.311  1.00  0.00           H  
ATOM   3735  HA  SER A 238     -19.695  22.810  -2.211  1.00  0.00           H  
ATOM   3736  HB2 SER A 238     -18.752  24.566  -0.782  1.00  0.00           H  
ATOM   3737  HB3 SER A 238     -18.996  24.975  -2.344  1.00  0.00           H  
ATOM   3738  HG  SER A 238     -16.953  25.696  -1.621  1.00  0.00           H  
ATOM   3739  N   GLY A 239     -16.921  21.784  -3.283  1.00  0.00           N  
ATOM   3740  CA  GLY A 239     -16.163  21.343  -4.423  1.00  0.00           C  
ATOM   3741  C   GLY A 239     -14.783  21.964  -4.562  1.00  0.00           C  
ATOM   3742  O   GLY A 239     -13.971  21.467  -5.358  1.00  0.00           O  
ATOM   3743  H   GLY A 239     -16.625  21.487  -2.375  1.00  0.00           H  
ATOM   3744  HA2 GLY A 239     -16.686  21.564  -5.246  1.00  0.00           H  
ATOM   3745  HA3 GLY A 239     -16.051  20.352  -4.355  1.00  0.00           H  
ATOM   3746  N   GLU A 240     -14.487  23.030  -3.824  1.00  0.00           N  
ATOM   3747  CA  GLU A 240     -13.198  23.699  -3.917  1.00  0.00           C  
ATOM   3748  C   GLU A 240     -12.022  22.872  -3.403  1.00  0.00           C  
ATOM   3749  O   GLU A 240     -10.937  22.894  -3.998  1.00  0.00           O  
ATOM   3750  CB  GLU A 240     -13.258  25.017  -3.121  1.00  0.00           C  
ATOM   3751  CG  GLU A 240     -11.962  25.804  -3.155  1.00  0.00           C  
ATOM   3752  CD  GLU A 240     -11.968  27.037  -2.280  1.00  0.00           C  
ATOM   3753  OE1 GLU A 240     -13.013  27.404  -1.692  1.00  0.00           O  
ATOM   3754  OE2 GLU A 240     -10.882  27.667  -2.189  1.00  0.00           O  
ATOM   3755  H   GLU A 240     -15.171  23.383  -3.186  1.00  0.00           H  
ATOM   3756  HA  GLU A 240     -13.029  23.921  -4.877  1.00  0.00           H  
ATOM   3757  HB2 GLU A 240     -13.473  24.802  -2.168  1.00  0.00           H  
ATOM   3758  HB3 GLU A 240     -13.984  25.586  -3.506  1.00  0.00           H  
ATOM   3759  HG2 GLU A 240     -11.792  26.089  -4.098  1.00  0.00           H  
ATOM   3760  HG3 GLU A 240     -11.222  25.205  -2.849  1.00  0.00           H  
ATOM   3761  N   ILE A 241     -12.212  22.195  -2.285  1.00  0.00           N  
ATOM   3762  CA  ILE A 241     -11.149  21.412  -1.658  1.00  0.00           C  
ATOM   3763  C   ILE A 241     -11.309  19.922  -1.882  1.00  0.00           C  
ATOM   3764  O   ILE A 241     -12.387  19.353  -1.694  1.00  0.00           O  
ATOM   3765  CB  ILE A 241     -11.094  21.758  -0.148  1.00  0.00           C  
ATOM   3766  CG1 ILE A 241     -10.793  23.246   0.036  1.00  0.00           C  
ATOM   3767  CG2 ILE A 241     -10.054  20.901   0.555  1.00  0.00           C  
ATOM   3768  CD1 ILE A 241     -10.871  23.775   1.445  1.00  0.00           C  
ATOM   3769  H   ILE A 241     -13.114  22.219  -1.853  1.00  0.00           H  
ATOM   3770  HA  ILE A 241     -10.281  21.692  -2.068  1.00  0.00           H  
ATOM   3771  HB  ILE A 241     -11.989  21.564   0.254  1.00  0.00           H  
ATOM   3772 HG12 ILE A 241     -11.447  23.760  -0.519  1.00  0.00           H  
ATOM   3773 HG13 ILE A 241      -9.866  23.413  -0.301  1.00  0.00           H  
ATOM   3774 HG21 ILE A 241     -10.030  21.136   1.527  1.00  0.00           H  
ATOM   3775 HG22 ILE A 241     -10.292  19.935   0.451  1.00  0.00           H  
ATOM   3776 HG23 ILE A 241      -9.155  21.068   0.150  1.00  0.00           H  
ATOM   3777 HD11 ILE A 241     -10.657  24.752   1.447  1.00  0.00           H  
ATOM   3778 HD12 ILE A 241     -11.794  23.635   1.803  1.00  0.00           H  
ATOM   3779 HD13 ILE A 241     -10.213  23.289   2.020  1.00  0.00           H  
ATOM   3780  N   ASP A 242     -10.218  19.257  -2.282  1.00  0.00           N  
ATOM   3781  CA  ASP A 242     -10.219  17.822  -2.520  1.00  0.00           C  
ATOM   3782  C   ASP A 242      -9.877  17.008  -1.279  1.00  0.00           C  
ATOM   3783  O   ASP A 242     -10.276  15.847  -1.137  1.00  0.00           O  
ATOM   3784  CB  ASP A 242      -9.196  17.452  -3.603  1.00  0.00           C  
ATOM   3785  CG  ASP A 242      -9.508  18.121  -4.925  1.00  0.00           C  
ATOM   3786  OD1 ASP A 242     -10.572  17.817  -5.504  1.00  0.00           O  
ATOM   3787  OD2 ASP A 242      -8.670  18.941  -5.359  1.00  0.00           O  
ATOM   3788  H   ASP A 242      -9.369  19.767  -2.423  1.00  0.00           H  
ATOM   3789  HA  ASP A 242     -11.129  17.553  -2.836  1.00  0.00           H  
ATOM   3790  HB2 ASP A 242      -9.206  16.460  -3.732  1.00  0.00           H  
ATOM   3791  HB3 ASP A 242      -8.287  17.740  -3.301  1.00  0.00           H  
ATOM   3792  N   MET A 243      -9.042  17.573  -0.411  1.00  0.00           N  
ATOM   3793  CA  MET A 243      -8.627  16.925   0.822  1.00  0.00           C  
ATOM   3794  C   MET A 243      -8.624  17.961   1.948  1.00  0.00           C  
ATOM   3795  O   MET A 243      -7.962  19.000   1.823  1.00  0.00           O  
ATOM   3796  CB  MET A 243      -7.216  16.327   0.727  1.00  0.00           C  
ATOM   3797  CG  MET A 243      -7.024  15.251  -0.311  1.00  0.00           C  
ATOM   3798  SD  MET A 243      -5.291  14.775  -0.534  1.00  0.00           S  
ATOM   3799  CE  MET A 243      -5.006  13.887   0.997  1.00  0.00           C  
ATOM   3800  H   MET A 243      -8.684  18.484  -0.616  1.00  0.00           H  
ATOM   3801  HA  MET A 243      -9.277  16.199   1.046  1.00  0.00           H  
ATOM   3802  HB2 MET A 243      -6.988  15.936   1.619  1.00  0.00           H  
ATOM   3803  HB3 MET A 243      -6.582  17.071   0.518  1.00  0.00           H  
ATOM   3804  HG2 MET A 243      -7.376  15.586  -1.185  1.00  0.00           H  
ATOM   3805  HG3 MET A 243      -7.542  14.443  -0.030  1.00  0.00           H  
ATOM   3806  HE1 MET A 243      -4.063  13.554   1.019  1.00  0.00           H  
ATOM   3807  HE2 MET A 243      -5.161  14.500   1.772  1.00  0.00           H  
ATOM   3808  HE3 MET A 243      -5.635  13.111   1.055  1.00  0.00           H  
ATOM   3809  N   THR A 244      -9.373  17.707   3.011  1.00  0.00           N  
ATOM   3810  CA  THR A 244      -9.365  18.655   4.118  1.00  0.00           C  
ATOM   3811  C   THR A 244      -8.074  18.463   4.933  1.00  0.00           C  
ATOM   3812  O   THR A 244      -7.339  17.495   4.743  1.00  0.00           O  
ATOM   3813  CB  THR A 244     -10.540  18.417   5.097  1.00  0.00           C  
ATOM   3814  OG1 THR A 244     -10.400  17.115   5.691  1.00  0.00           O  
ATOM   3815  CG2 THR A 244     -11.878  18.518   4.391  1.00  0.00           C  
ATOM   3816  H   THR A 244      -9.934  16.880   3.053  1.00  0.00           H  
ATOM   3817  HA  THR A 244      -9.405  19.589   3.763  1.00  0.00           H  
ATOM   3818  HB  THR A 244     -10.503  19.107   5.820  1.00  0.00           H  
ATOM   3819  HG1 THR A 244     -11.157  16.955   6.325  1.00  0.00           H  
ATOM   3820 HG21 THR A 244     -12.615  18.360   5.049  1.00  0.00           H  
ATOM   3821 HG22 THR A 244     -11.977  19.430   3.993  1.00  0.00           H  
ATOM   3822 HG23 THR A 244     -11.925  17.831   3.666  1.00  0.00           H  
ATOM   3823  N   TYR A 245      -7.860  19.398   5.846  1.00  0.00           N  
ATOM   3824  CA  TYR A 245      -6.743  19.233   6.786  1.00  0.00           C  
ATOM   3825  C   TYR A 245      -7.247  18.154   7.752  1.00  0.00           C  
ATOM   3826  O   TYR A 245      -8.456  17.843   7.705  1.00  0.00           O  
ATOM   3827  CB  TYR A 245      -6.450  20.539   7.481  1.00  0.00           C  
ATOM   3828  CG  TYR A 245      -5.274  20.472   8.433  1.00  0.00           C  
ATOM   3829  CD1 TYR A 245      -4.005  20.159   7.960  1.00  0.00           C  
ATOM   3830  CD2 TYR A 245      -5.441  20.722   9.789  1.00  0.00           C  
ATOM   3831  CE1 TYR A 245      -2.921  20.107   8.817  1.00  0.00           C  
ATOM   3832  CE2 TYR A 245      -4.359  20.667  10.653  1.00  0.00           C  
ATOM   3833  CZ  TYR A 245      -3.108  20.358  10.157  1.00  0.00           C  
ATOM   3834  OH  TYR A 245      -2.029  20.307  11.018  1.00  0.00           O  
ATOM   3835  H   TYR A 245      -8.450  20.204   5.895  1.00  0.00           H  
ATOM   3836  HA  TYR A 245      -5.930  18.910   6.302  1.00  0.00           H  
ATOM   3837  HB2 TYR A 245      -7.261  20.809   8.000  1.00  0.00           H  
ATOM   3838  HB3 TYR A 245      -6.254  21.230   6.785  1.00  0.00           H  
ATOM   3839  HD1 TYR A 245      -3.874  19.969   6.987  1.00  0.00           H  
ATOM   3840  HD2 TYR A 245      -6.349  20.943  10.145  1.00  0.00           H  
ATOM   3841  HE1 TYR A 245      -2.010  19.889   8.466  1.00  0.00           H  
ATOM   3842  HE2 TYR A 245      -4.483  20.850  11.628  1.00  0.00           H  
ATOM   3843  HH  TYR A 245      -2.158  20.488  11.993  1.00  0.00           H  
ATOM   3844  N   ASN A 246      -6.408  17.572   8.582  1.00  0.00           N  
ATOM   3845  CA  ASN A 246      -6.853  16.509   9.476  1.00  0.00           C  
ATOM   3846  C   ASN A 246      -7.039  16.973  10.913  1.00  0.00           C  
ATOM   3847  O   ASN A 246      -6.417  16.520  11.867  1.00  0.00           O  
ATOM   3848  CB  ASN A 246      -5.970  15.275   9.384  1.00  0.00           C  
ATOM   3849  CG  ASN A 246      -4.497  15.543   9.572  1.00  0.00           C  
ATOM   3850  OD1 ASN A 246      -4.024  16.685   9.571  1.00  0.00           O  
ATOM   3851  ND2 ASN A 246      -3.745  14.461   9.750  1.00  0.00           N  
ATOM   3852  H   ASN A 246      -5.451  17.863   8.600  1.00  0.00           H  
ATOM   3853  HA  ASN A 246      -7.757  16.231   9.152  1.00  0.00           H  
ATOM   3854  HB2 ASN A 246      -6.100  14.865   8.481  1.00  0.00           H  
ATOM   3855  HB3 ASN A 246      -6.262  14.629  10.089  1.00  0.00           H  
ATOM   3856 HD21 ASN A 246      -4.165  13.554   9.744  1.00  0.00           H  
ATOM   3857 HD22 ASN A 246      -2.759  14.555   9.890  1.00  0.00           H  
ATOM   3858  N   ASN A 247      -7.949  17.899  11.058  1.00  0.00           N  
ATOM   3859  CA  ASN A 247      -8.499  18.492  12.259  1.00  0.00           C  
ATOM   3860  C   ASN A 247     -10.016  18.566  11.906  1.00  0.00           C  
ATOM   3861  O   ASN A 247     -10.326  19.279  10.930  1.00  0.00           O  
ATOM   3862  CB  ASN A 247      -8.015  19.873  12.588  1.00  0.00           C  
ATOM   3863  CG  ASN A 247      -6.880  20.071  13.543  1.00  0.00           C  
ATOM   3864  OD1 ASN A 247      -6.357  19.164  14.192  1.00  0.00           O  
ATOM   3865  ND2 ASN A 247      -6.445  21.342  13.664  1.00  0.00           N  
ATOM   3866  H   ASN A 247      -8.326  18.255  10.203  1.00  0.00           H  
ATOM   3867  HA  ASN A 247      -8.357  17.883  13.039  1.00  0.00           H  
ATOM   3868  HB2 ASN A 247      -8.797  20.369  12.965  1.00  0.00           H  
ATOM   3869  HB3 ASN A 247      -7.739  20.294  11.724  1.00  0.00           H  
ATOM   3870 HD21 ASN A 247      -6.877  22.071  13.133  1.00  0.00           H  
ATOM   3871 HD22 ASN A 247      -5.691  21.555  14.285  1.00  0.00           H  
ATOM   3872  N   MET A 248     -10.862  17.819  12.582  1.00  0.00           N  
ATOM   3873  CA  MET A 248     -12.286  17.835  12.213  1.00  0.00           C  
ATOM   3874  C   MET A 248     -13.148  18.675  13.141  1.00  0.00           C  
ATOM   3875  O   MET A 248     -12.960  18.726  14.354  1.00  0.00           O  
ATOM   3876  CB  MET A 248     -12.801  16.395  12.139  1.00  0.00           C  
ATOM   3877  CG  MET A 248     -12.220  15.576  10.995  1.00  0.00           C  
ATOM   3878  SD  MET A 248     -13.012  15.931   9.408  1.00  0.00           S  
ATOM   3879  CE  MET A 248     -11.975  17.277   8.812  1.00  0.00           C  
ATOM   3880  H   MET A 248     -10.541  17.247  13.337  1.00  0.00           H  
ATOM   3881  HA  MET A 248     -12.356  18.229  11.296  1.00  0.00           H  
ATOM   3882  HB2 MET A 248     -13.795  16.424  12.030  1.00  0.00           H  
ATOM   3883  HB3 MET A 248     -12.573  15.937  12.998  1.00  0.00           H  
ATOM   3884  HG2 MET A 248     -12.341  14.605  11.203  1.00  0.00           H  
ATOM   3885  HG3 MET A 248     -11.244  15.781  10.918  1.00  0.00           H  
ATOM   3886  HE1 MET A 248     -12.305  17.582   7.919  1.00  0.00           H  
ATOM   3887  HE2 MET A 248     -12.013  18.039   9.459  1.00  0.00           H  
ATOM   3888  HE3 MET A 248     -11.031  16.958   8.727  1.00  0.00           H  
ATOM   3889  N   PRO A 249     -14.123  19.362  12.549  1.00  0.00           N  
ATOM   3890  CA  PRO A 249     -15.065  20.217  13.228  1.00  0.00           C  
ATOM   3891  C   PRO A 249     -16.009  19.460  14.153  1.00  0.00           C  
ATOM   3892  O   PRO A 249     -16.695  18.524  13.706  1.00  0.00           O  
ATOM   3893  CB  PRO A 249     -15.929  20.911  12.134  1.00  0.00           C  
ATOM   3894  CG  PRO A 249     -15.671  20.056  10.933  1.00  0.00           C  
ATOM   3895  CD  PRO A 249     -14.366  19.312  11.103  1.00  0.00           C  
ATOM   3896  HA  PRO A 249     -14.569  20.910  13.751  1.00  0.00           H  
ATOM   3897  HB2 PRO A 249     -16.898  20.906  12.381  1.00  0.00           H  
ATOM   3898  HB3 PRO A 249     -15.629  21.852  11.979  1.00  0.00           H  
ATOM   3899  HG2 PRO A 249     -16.417  19.398  10.828  1.00  0.00           H  
ATOM   3900  HG3 PRO A 249     -15.619  20.634  10.119  1.00  0.00           H  
ATOM   3901  HD2 PRO A 249     -14.451  18.367  10.788  1.00  0.00           H  
ATOM   3902  HD3 PRO A 249     -13.629  19.765  10.602  1.00  0.00           H  
ATOM   3903  N   ILE A 250     -16.098  19.892  15.415  1.00  0.00           N  
ATOM   3904  CA  ILE A 250     -17.012  19.242  16.366  1.00  0.00           C  
ATOM   3905  C   ILE A 250     -18.454  19.462  15.921  1.00  0.00           C  
ATOM   3906  O   ILE A 250     -19.316  18.587  16.057  1.00  0.00           O  
ATOM   3907  CB  ILE A 250     -16.775  19.721  17.808  1.00  0.00           C  
ATOM   3908  CG1 ILE A 250     -15.468  19.127  18.358  1.00  0.00           C  
ATOM   3909  CG2 ILE A 250     -17.938  19.356  18.723  1.00  0.00           C  
ATOM   3910  CD1 ILE A 250     -15.040  19.630  19.713  1.00  0.00           C  
ATOM   3911  H   ILE A 250     -15.538  20.664  15.715  1.00  0.00           H  
ATOM   3912  HA  ILE A 250     -16.831  18.259  16.338  1.00  0.00           H  
ATOM   3913  HB  ILE A 250     -16.686  20.717  17.797  1.00  0.00           H  
ATOM   3914 HG12 ILE A 250     -14.738  19.337  17.708  1.00  0.00           H  
ATOM   3915 HG13 ILE A 250     -15.584  18.136  18.421  1.00  0.00           H  
ATOM   3916 HG21 ILE A 250     -17.749  19.682  19.649  1.00  0.00           H  
ATOM   3917 HG22 ILE A 250     -18.776  19.783  18.384  1.00  0.00           H  
ATOM   3918 HG23 ILE A 250     -18.052  18.363  18.737  1.00  0.00           H  
ATOM   3919 HD11 ILE A 250     -14.185  19.185  19.979  1.00  0.00           H  
ATOM   3920 HD12 ILE A 250     -14.903  20.620  19.673  1.00  0.00           H  
ATOM   3921 HD13 ILE A 250     -15.749  19.419  20.386  1.00  0.00           H  
ATOM   3922  N   GLU A 251     -18.736  20.628  15.343  1.00  0.00           N  
ATOM   3923  CA  GLU A 251     -20.029  21.004  14.842  1.00  0.00           C  
ATOM   3924  C   GLU A 251     -20.595  20.011  13.820  1.00  0.00           C  
ATOM   3925  O   GLU A 251     -21.778  19.675  13.865  1.00  0.00           O  
ATOM   3926  CB  GLU A 251     -19.975  22.363  14.110  1.00  0.00           C  
ATOM   3927  CG  GLU A 251     -19.730  23.584  14.953  1.00  0.00           C  
ATOM   3928  CD  GLU A 251     -18.286  23.759  15.368  1.00  0.00           C  
ATOM   3929  OE1 GLU A 251     -17.404  23.040  14.848  1.00  0.00           O  
ATOM   3930  OE2 GLU A 251     -18.020  24.618  16.234  1.00  0.00           O  
ATOM   3931  H   GLU A 251     -17.993  21.291  15.251  1.00  0.00           H  
ATOM   3932  HA  GLU A 251     -20.665  21.075  15.610  1.00  0.00           H  
ATOM   3933  HB2 GLU A 251     -20.851  22.489  13.644  1.00  0.00           H  
ATOM   3934  HB3 GLU A 251     -19.241  22.312  13.433  1.00  0.00           H  
ATOM   3935  HG2 GLU A 251     -20.289  23.514  15.779  1.00  0.00           H  
ATOM   3936  HG3 GLU A 251     -20.008  24.390  14.429  1.00  0.00           H  
ATOM   3937  N   LEU A 252     -19.759  19.601  12.869  1.00  0.00           N  
ATOM   3938  CA  LEU A 252     -20.167  18.754  11.778  1.00  0.00           C  
ATOM   3939  C   LEU A 252     -19.732  17.311  11.725  1.00  0.00           C  
ATOM   3940  O   LEU A 252     -20.330  16.552  10.922  1.00  0.00           O  
ATOM   3941  CB  LEU A 252     -19.622  19.426  10.471  1.00  0.00           C  
ATOM   3942  CG  LEU A 252     -19.788  20.935  10.345  1.00  0.00           C  
ATOM   3943  CD1 LEU A 252     -19.124  21.447   9.069  1.00  0.00           C  
ATOM   3944  CD2 LEU A 252     -21.257  21.342  10.362  1.00  0.00           C  
ATOM   3945  H   LEU A 252     -18.804  19.894  12.914  1.00  0.00           H  
ATOM   3946  HA  LEU A 252     -21.166  18.772  11.736  1.00  0.00           H  
ATOM   3947  HB2 LEU A 252     -20.094  19.005   9.697  1.00  0.00           H  
ATOM   3948  HB3 LEU A 252     -18.644  19.225  10.414  1.00  0.00           H  
ATOM   3949  HG  LEU A 252     -19.336  21.365  11.126  1.00  0.00           H  
ATOM   3950 HD11 LEU A 252     -19.244  22.438   9.005  1.00  0.00           H  
ATOM   3951 HD12 LEU A 252     -18.148  21.230   9.091  1.00  0.00           H  
ATOM   3952 HD13 LEU A 252     -19.545  21.008   8.275  1.00  0.00           H  
ATOM   3953 HD21 LEU A 252     -21.329  22.336  10.278  1.00  0.00           H  
ATOM   3954 HD22 LEU A 252     -21.732  20.907   9.597  1.00  0.00           H  
ATOM   3955 HD23 LEU A 252     -21.674  21.050  11.223  1.00  0.00           H  
ATOM   3956  N   PHE A 253     -18.732  16.856  12.461  1.00  0.00           N  
ATOM   3957  CA  PHE A 253     -18.233  15.505  12.348  1.00  0.00           C  
ATOM   3958  C   PHE A 253     -19.230  14.373  12.415  1.00  0.00           C  
ATOM   3959  O   PHE A 253     -19.164  13.446  11.575  1.00  0.00           O  
ATOM   3960  CB  PHE A 253     -17.118  15.237  13.387  1.00  0.00           C  
ATOM   3961  CG  PHE A 253     -16.405  13.948  13.039  1.00  0.00           C  
ATOM   3962  CD1 PHE A 253     -15.585  13.881  11.926  1.00  0.00           C  
ATOM   3963  CD2 PHE A 253     -16.578  12.817  13.813  1.00  0.00           C  
ATOM   3964  CE1 PHE A 253     -14.923  12.714  11.607  1.00  0.00           C  
ATOM   3965  CE2 PHE A 253     -15.921  11.640  13.495  1.00  0.00           C  
ATOM   3966  CZ  PHE A 253     -15.091  11.587  12.390  1.00  0.00           C  
ATOM   3967  H   PHE A 253     -18.304  17.472  13.122  1.00  0.00           H  
ATOM   3968  HA  PHE A 253     -17.799  15.442  11.449  1.00  0.00           H  
ATOM   3969  HB2 PHE A 253     -17.523  15.159  14.298  1.00  0.00           H  
ATOM   3970  HB3 PHE A 253     -16.464  15.993  13.377  1.00  0.00           H  
ATOM   3971  HD1 PHE A 253     -15.471  14.688  11.347  1.00  0.00           H  
ATOM   3972  HD2 PHE A 253     -17.182  12.848  14.609  1.00  0.00           H  
ATOM   3973  HE1 PHE A 253     -14.321  12.683  10.809  1.00  0.00           H  
ATOM   3974  HE2 PHE A 253     -16.047  10.828  14.065  1.00  0.00           H  
ATOM   3975  HZ  PHE A 253     -14.615  10.738  12.159  1.00  0.00           H  
ATOM   3976  N   GLN A 254     -20.126  14.357  13.400  1.00  0.00           N  
ATOM   3977  CA  GLN A 254     -21.086  13.243  13.482  1.00  0.00           C  
ATOM   3978  C   GLN A 254     -21.900  13.150  12.202  1.00  0.00           C  
ATOM   3979  O   GLN A 254     -22.009  12.073  11.612  1.00  0.00           O  
ATOM   3980  CB  GLN A 254     -21.961  13.366  14.719  1.00  0.00           C  
ATOM   3981  CG  GLN A 254     -21.223  13.489  16.040  1.00  0.00           C  
ATOM   3982  CD  GLN A 254     -20.032  12.560  16.174  1.00  0.00           C  
ATOM   3983  OE1 GLN A 254     -20.146  11.342  16.007  1.00  0.00           O  
ATOM   3984  NE2 GLN A 254     -18.867  13.150  16.450  1.00  0.00           N  
ATOM   3985  H   GLN A 254     -20.147  15.093  14.076  1.00  0.00           H  
ATOM   3986  HA  GLN A 254     -20.560  12.397  13.567  1.00  0.00           H  
ATOM   3987  HB2 GLN A 254     -22.542  12.553  14.766  1.00  0.00           H  
ATOM   3988  HB3 GLN A 254     -22.533  14.179  14.610  1.00  0.00           H  
ATOM   3989  HG2 GLN A 254     -21.865  13.284  16.779  1.00  0.00           H  
ATOM   3990  HG3 GLN A 254     -20.899  14.430  16.132  1.00  0.00           H  
ATOM   3991 HE21 GLN A 254     -18.826  14.141  16.577  1.00  0.00           H  
ATOM   3992 HE22 GLN A 254     -18.035  12.601  16.530  1.00  0.00           H  
ATOM   3993  N   LYS A 255     -22.442  14.274  11.736  1.00  0.00           N  
ATOM   3994  CA  LYS A 255     -23.219  14.307  10.511  1.00  0.00           C  
ATOM   3995  C   LYS A 255     -22.437  13.816   9.302  1.00  0.00           C  
ATOM   3996  O   LYS A 255     -22.985  13.060   8.490  1.00  0.00           O  
ATOM   3997  CB  LYS A 255     -23.768  15.710  10.234  1.00  0.00           C  
ATOM   3998  CG  LYS A 255     -25.283  15.818  10.276  1.00  0.00           C  
ATOM   3999  CD  LYS A 255     -25.956  14.836   9.328  1.00  0.00           C  
ATOM   4000  CE  LYS A 255     -27.281  15.369   8.806  1.00  0.00           C  
ATOM   4001  NZ  LYS A 255     -27.065  16.523   7.880  1.00  0.00           N  
ATOM   4002  H   LYS A 255     -22.309  15.123  12.247  1.00  0.00           H  
ATOM   4003  HA  LYS A 255     -24.001  13.696  10.633  1.00  0.00           H  
ATOM   4004  HB2 LYS A 255     -23.461  15.991   9.325  1.00  0.00           H  
ATOM   4005  HB3 LYS A 255     -23.392  16.333  10.920  1.00  0.00           H  
ATOM   4006  HG2 LYS A 255     -25.547  16.747  10.018  1.00  0.00           H  
ATOM   4007  HG3 LYS A 255     -25.594  15.630  11.208  1.00  0.00           H  
ATOM   4008  HD2 LYS A 255     -26.122  13.979   9.815  1.00  0.00           H  
ATOM   4009  HD3 LYS A 255     -25.348  14.667   8.553  1.00  0.00           H  
ATOM   4010  HE2 LYS A 255     -27.840  15.670   9.579  1.00  0.00           H  
ATOM   4011  HE3 LYS A 255     -27.756  14.639   8.314  1.00  0.00           H  
ATOM   4012  HZ1 LYS A 255     -27.949  16.856   7.550  1.00  0.00           H  
ATOM   4013  HZ2 LYS A 255     -26.593  17.258   8.367  1.00  0.00           H  
ATOM   4014  HZ3 LYS A 255     -26.509  16.227   7.103  1.00  0.00           H  
ATOM   4015  N   LEU A 256     -21.174  14.209   9.161  1.00  0.00           N  
ATOM   4016  CA  LEU A 256     -20.349  13.791   8.038  1.00  0.00           C  
ATOM   4017  C   LEU A 256     -20.187  12.289   7.922  1.00  0.00           C  
ATOM   4018  O   LEU A 256     -20.249  11.715   6.823  1.00  0.00           O  
ATOM   4019  CB  LEU A 256     -18.948  14.423   8.141  1.00  0.00           C  
ATOM   4020  CG  LEU A 256     -18.919  15.943   7.986  1.00  0.00           C  
ATOM   4021  CD1 LEU A 256     -17.530  16.482   8.313  1.00  0.00           C  
ATOM   4022  CD2 LEU A 256     -19.352  16.338   6.579  1.00  0.00           C  
ATOM   4023  H   LEU A 256     -20.777  14.814   9.852  1.00  0.00           H  
ATOM   4024  HA  LEU A 256     -20.778  14.123   7.198  1.00  0.00           H  
ATOM   4025  HB2 LEU A 256     -18.374  14.026   7.425  1.00  0.00           H  
ATOM   4026  HB3 LEU A 256     -18.568  14.194   9.037  1.00  0.00           H  
ATOM   4027  HG  LEU A 256     -19.569  16.337   8.636  1.00  0.00           H  
ATOM   4028 HD11 LEU A 256     -17.525  17.476   8.208  1.00  0.00           H  
ATOM   4029 HD12 LEU A 256     -17.294  16.245   9.256  1.00  0.00           H  
ATOM   4030 HD13 LEU A 256     -16.860  16.078   7.690  1.00  0.00           H  
ATOM   4031 HD21 LEU A 256     -19.329  17.334   6.490  1.00  0.00           H  
ATOM   4032 HD22 LEU A 256     -18.729  15.929   5.912  1.00  0.00           H  
ATOM   4033 HD23 LEU A 256     -20.282  16.010   6.412  1.00  0.00           H  
ATOM   4034  N   LYS A 257     -19.993  11.616   9.058  1.00  0.00           N  
ATOM   4035  CA  LYS A 257     -19.843  10.162   9.043  1.00  0.00           C  
ATOM   4036  C   LYS A 257     -21.077   9.477   8.466  1.00  0.00           C  
ATOM   4037  O   LYS A 257     -20.977   8.454   7.777  1.00  0.00           O  
ATOM   4038  CB  LYS A 257     -19.523   9.636  10.442  1.00  0.00           C  
ATOM   4039  CG  LYS A 257     -19.092   8.172  10.439  1.00  0.00           C  
ATOM   4040  CD  LYS A 257     -17.871   7.947   9.555  1.00  0.00           C  
ATOM   4041  CE  LYS A 257     -17.986   6.641   8.785  1.00  0.00           C  
ATOM   4042  NZ  LYS A 257     -16.837   6.438   7.856  1.00  0.00           N  
ATOM   4043  H   LYS A 257     -19.950  12.110   9.926  1.00  0.00           H  
ATOM   4044  HA  LYS A 257     -19.068   9.942   8.451  1.00  0.00           H  
ATOM   4045  HB2 LYS A 257     -20.339   9.728  11.012  1.00  0.00           H  
ATOM   4046  HB3 LYS A 257     -18.783  10.186  10.829  1.00  0.00           H  
ATOM   4047  HG2 LYS A 257     -19.847   7.612  10.098  1.00  0.00           H  
ATOM   4048  HG3 LYS A 257     -18.870   7.897  11.375  1.00  0.00           H  
ATOM   4049  HD2 LYS A 257     -17.053   7.917  10.129  1.00  0.00           H  
ATOM   4050  HD3 LYS A 257     -17.794   8.703   8.905  1.00  0.00           H  
ATOM   4051  HE2 LYS A 257     -18.833   6.653   8.253  1.00  0.00           H  
ATOM   4052  HE3 LYS A 257     -18.012   5.883   9.437  1.00  0.00           H  
ATOM   4053  HZ1 LYS A 257     -16.950   5.571   7.370  1.00  0.00           H  
ATOM   4054  HZ2 LYS A 257     -16.806   7.188   7.196  1.00  0.00           H  
ATOM   4055  HZ3 LYS A 257     -15.985   6.418   8.379  1.00  0.00           H  
ATOM   4056  N   LYS A 258     -22.256  10.035   8.735  1.00  0.00           N  
ATOM   4057  CA  LYS A 258     -23.508   9.502   8.221  1.00  0.00           C  
ATOM   4058  C   LYS A 258     -23.847  10.048   6.840  1.00  0.00           C  
ATOM   4059  O   LYS A 258     -24.518   9.367   6.049  1.00  0.00           O  
ATOM   4060  CB  LYS A 258     -24.646   9.797   9.211  1.00  0.00           C  
ATOM   4061  CG  LYS A 258     -24.374   9.319  10.631  1.00  0.00           C  
ATOM   4062  CD  LYS A 258     -24.379   7.802  10.730  1.00  0.00           C  
ATOM   4063  CE  LYS A 258     -24.032   7.317  12.127  1.00  0.00           C  
ATOM   4064  NZ  LYS A 258     -22.563   7.262  12.364  1.00  0.00           N  
ATOM   4065  H   LYS A 258     -22.281  10.851   9.312  1.00  0.00           H  
ATOM   4066  HA  LYS A 258     -23.413   8.509   8.146  1.00  0.00           H  
ATOM   4067  HB2 LYS A 258     -25.475   9.345   8.881  1.00  0.00           H  
ATOM   4068  HB3 LYS A 258     -24.793  10.786   9.235  1.00  0.00           H  
ATOM   4069  HG2 LYS A 258     -25.081   9.685  11.236  1.00  0.00           H  
ATOM   4070  HG3 LYS A 258     -23.479   9.659  10.921  1.00  0.00           H  
ATOM   4071  HD2 LYS A 258     -23.708   7.435  10.086  1.00  0.00           H  
ATOM   4072  HD3 LYS A 258     -25.290   7.467  10.490  1.00  0.00           H  
ATOM   4073  HE2 LYS A 258     -24.411   6.400  12.251  1.00  0.00           H  
ATOM   4074  HE3 LYS A 258     -24.441   7.940  12.793  1.00  0.00           H  
ATOM   4075  HZ1 LYS A 258     -22.387   6.938  13.294  1.00  0.00           H  
ATOM   4076  HZ2 LYS A 258     -22.143   6.635  11.708  1.00  0.00           H  
ATOM   4077  HZ3 LYS A 258     -22.172   8.175  12.250  1.00  0.00           H  
ATOM   4078  N   GLU A 259     -23.396  11.255   6.507  1.00  0.00           N  
ATOM   4079  CA  GLU A 259     -23.689  11.842   5.201  1.00  0.00           C  
ATOM   4080  C   GLU A 259     -22.774  11.331   4.106  1.00  0.00           C  
ATOM   4081  O   GLU A 259     -23.239  10.950   3.025  1.00  0.00           O  
ATOM   4082  CB  GLU A 259     -23.625  13.372   5.256  1.00  0.00           C  
ATOM   4083  CG  GLU A 259     -24.722  14.025   6.079  1.00  0.00           C  
ATOM   4084  CD  GLU A 259     -24.831  15.517   5.822  1.00  0.00           C  
ATOM   4085  OE1 GLU A 259     -25.267  15.890   4.708  1.00  0.00           O  
ATOM   4086  OE2 GLU A 259     -24.487  16.314   6.723  1.00  0.00           O  
ATOM   4087  H   GLU A 259     -22.846  11.771   7.164  1.00  0.00           H  
ATOM   4088  HA  GLU A 259     -24.625  11.587   4.957  1.00  0.00           H  
ATOM   4089  HB2 GLU A 259     -23.688  13.720   4.321  1.00  0.00           H  
ATOM   4090  HB3 GLU A 259     -22.743  13.633   5.650  1.00  0.00           H  
ATOM   4091  HG2 GLU A 259     -24.525  13.880   7.049  1.00  0.00           H  
ATOM   4092  HG3 GLU A 259     -25.595  13.595   5.848  1.00  0.00           H  
ATOM   4093  N   ILE A 260     -21.460  11.286   4.345  1.00  0.00           N  
ATOM   4094  CA  ILE A 260     -20.485  10.825   3.358  1.00  0.00           C  
ATOM   4095  C   ILE A 260     -19.468   9.886   3.989  1.00  0.00           C  
ATOM   4096  O   ILE A 260     -18.276  10.184   4.114  1.00  0.00           O  
ATOM   4097  CB  ILE A 260     -19.723  12.024   2.736  1.00  0.00           C  
ATOM   4098  CG1 ILE A 260     -19.320  13.034   3.815  1.00  0.00           C  
ATOM   4099  CG2 ILE A 260     -20.544  12.694   1.647  1.00  0.00           C  
ATOM   4100  CD1 ILE A 260     -18.383  14.127   3.343  1.00  0.00           C  
ATOM   4101  H   ILE A 260     -21.128  11.581   5.241  1.00  0.00           H  
ATOM   4102  HA  ILE A 260     -20.968  10.337   2.631  1.00  0.00           H  
ATOM   4103  HB  ILE A 260     -18.886  11.672   2.317  1.00  0.00           H  
ATOM   4104 HG12 ILE A 260     -18.869  12.535   4.555  1.00  0.00           H  
ATOM   4105 HG13 ILE A 260     -20.152  13.466   4.163  1.00  0.00           H  
ATOM   4106 HG21 ILE A 260     -20.029  13.461   1.265  1.00  0.00           H  
ATOM   4107 HG22 ILE A 260     -20.741  12.032   0.924  1.00  0.00           H  
ATOM   4108 HG23 ILE A 260     -21.402  13.029   2.035  1.00  0.00           H  
ATOM   4109 HD11 ILE A 260     -18.173  14.738   4.106  1.00  0.00           H  
ATOM   4110 HD12 ILE A 260     -17.537  13.717   3.002  1.00  0.00           H  
ATOM   4111 HD13 ILE A 260     -18.821  14.647   2.610  1.00  0.00           H  
ATOM   4112  N   PRO A 261     -19.910   8.704   4.385  1.00  0.00           N  
ATOM   4113  CA  PRO A 261     -19.123   7.699   5.057  1.00  0.00           C  
ATOM   4114  C   PRO A 261     -17.858   7.290   4.341  1.00  0.00           C  
ATOM   4115  O   PRO A 261     -16.806   7.147   4.973  1.00  0.00           O  
ATOM   4116  CB  PRO A 261     -20.017   6.451   5.282  1.00  0.00           C  
ATOM   4117  CG  PRO A 261     -21.215   6.763   4.440  1.00  0.00           C  
ATOM   4118  CD  PRO A 261     -21.301   8.262   4.240  1.00  0.00           C  
ATOM   4119  HA  PRO A 261     -18.866   8.059   5.954  1.00  0.00           H  
ATOM   4120  HB2 PRO A 261     -19.561   5.618   4.969  1.00  0.00           H  
ATOM   4121  HB3 PRO A 261     -20.267   6.353   6.245  1.00  0.00           H  
ATOM   4122  HG2 PRO A 261     -21.128   6.311   3.552  1.00  0.00           H  
ATOM   4123  HG3 PRO A 261     -22.042   6.438   4.900  1.00  0.00           H  
ATOM   4124  HD2 PRO A 261     -21.654   8.482   3.330  1.00  0.00           H  
ATOM   4125  HD3 PRO A 261     -21.885   8.683   4.935  1.00  0.00           H  
ATOM   4126  N   ASN A 262     -17.931   7.116   3.032  1.00  0.00           N  
ATOM   4127  CA  ASN A 262     -16.796   6.717   2.221  1.00  0.00           C  
ATOM   4128  C   ASN A 262     -15.733   7.795   2.081  1.00  0.00           C  
ATOM   4129  O   ASN A 262     -14.577   7.472   1.755  1.00  0.00           O  
ATOM   4130  CB  ASN A 262     -17.289   6.281   0.828  1.00  0.00           C  
ATOM   4131  CG  ASN A 262     -18.224   5.085   0.929  1.00  0.00           C  
ATOM   4132  OD1 ASN A 262     -17.924   4.102   1.613  1.00  0.00           O  
ATOM   4133  ND2 ASN A 262     -19.362   5.175   0.251  1.00  0.00           N  
ATOM   4134  H   ASN A 262     -18.810   7.267   2.580  1.00  0.00           H  
ATOM   4135  HA  ASN A 262     -16.372   5.924   2.658  1.00  0.00           H  
ATOM   4136  HB2 ASN A 262     -16.501   6.033   0.265  1.00  0.00           H  
ATOM   4137  HB3 ASN A 262     -17.777   7.042   0.401  1.00  0.00           H  
ATOM   4138 HD21 ASN A 262     -19.559   5.993  -0.289  1.00  0.00           H  
ATOM   4139 HD22 ASN A 262     -20.022   4.425   0.280  1.00  0.00           H  
ATOM   4140  N   GLU A 263     -16.079   9.055   2.321  1.00  0.00           N  
ATOM   4141  CA  GLU A 263     -15.111  10.142   2.216  1.00  0.00           C  
ATOM   4142  C   GLU A 263     -14.463  10.456   3.549  1.00  0.00           C  
ATOM   4143  O   GLU A 263     -13.460  11.182   3.612  1.00  0.00           O  
ATOM   4144  CB  GLU A 263     -15.811  11.380   1.630  1.00  0.00           C  
ATOM   4145  CG  GLU A 263     -16.282  11.137   0.201  1.00  0.00           C  
ATOM   4146  CD  GLU A 263     -17.120  12.264  -0.357  1.00  0.00           C  
ATOM   4147  OE1 GLU A 263     -16.752  13.445  -0.192  1.00  0.00           O  
ATOM   4148  OE2 GLU A 263     -18.162  11.974  -0.990  1.00  0.00           O  
ATOM   4149  H   GLU A 263     -17.023   9.263   2.579  1.00  0.00           H  
ATOM   4150  HA  GLU A 263     -14.393   9.860   1.580  1.00  0.00           H  
ATOM   4151  HB2 GLU A 263     -15.170  12.147   1.634  1.00  0.00           H  
ATOM   4152  HB3 GLU A 263     -16.603  11.604   2.198  1.00  0.00           H  
ATOM   4153  HG2 GLU A 263     -16.828  10.299   0.186  1.00  0.00           H  
ATOM   4154  HG3 GLU A 263     -15.478  11.022  -0.382  1.00  0.00           H  
ATOM   4155  N   VAL A 264     -15.031   9.924   4.631  1.00  0.00           N  
ATOM   4156  CA  VAL A 264     -14.479  10.167   5.965  1.00  0.00           C  
ATOM   4157  C   VAL A 264     -13.388   9.144   6.268  1.00  0.00           C  
ATOM   4158  O   VAL A 264     -13.689   7.983   6.563  1.00  0.00           O  
ATOM   4159  CB  VAL A 264     -15.564  10.128   7.048  1.00  0.00           C  
ATOM   4160  CG1 VAL A 264     -14.968  10.455   8.412  1.00  0.00           C  
ATOM   4161  CG2 VAL A 264     -16.700  11.094   6.717  1.00  0.00           C  
ATOM   4162  H   VAL A 264     -15.845   9.351   4.530  1.00  0.00           H  
ATOM   4163  HA  VAL A 264     -14.064  11.077   5.971  1.00  0.00           H  
ATOM   4164  HB  VAL A 264     -15.939   9.202   7.083  1.00  0.00           H  
ATOM   4165 HG11 VAL A 264     -15.687  10.425   9.106  1.00  0.00           H  
ATOM   4166 HG12 VAL A 264     -14.261   9.784   8.636  1.00  0.00           H  
ATOM   4167 HG13 VAL A 264     -14.565  11.370   8.389  1.00  0.00           H  
ATOM   4168 HG21 VAL A 264     -17.394  11.051   7.436  1.00  0.00           H  
ATOM   4169 HG22 VAL A 264     -16.339  12.025   6.657  1.00  0.00           H  
ATOM   4170 HG23 VAL A 264     -17.110  10.838   5.842  1.00  0.00           H  
ATOM   4171  N   ARG A 265     -12.126   9.569   6.166  1.00  0.00           N  
ATOM   4172  CA  ARG A 265     -10.994   8.682   6.429  1.00  0.00           C  
ATOM   4173  C   ARG A 265     -10.558   8.782   7.886  1.00  0.00           C  
ATOM   4174  O   ARG A 265     -10.281   9.878   8.378  1.00  0.00           O  
ATOM   4175  CB  ARG A 265      -9.800   9.022   5.527  1.00  0.00           C  
ATOM   4176  CG  ARG A 265     -10.122   9.175   4.062  1.00  0.00           C  
ATOM   4177  CD  ARG A 265     -10.686   7.894   3.452  1.00  0.00           C  
ATOM   4178  NE  ARG A 265     -10.384   7.839   2.024  1.00  0.00           N  
ATOM   4179  CZ  ARG A 265      -9.245   7.393   1.503  1.00  0.00           C  
ATOM   4180  NH1 ARG A 265      -8.281   6.920   2.280  1.00  0.00           N  
ATOM   4181  NH2 ARG A 265      -9.078   7.421   0.183  1.00  0.00           N  
ATOM   4182  H   ARG A 265     -11.951  10.518   5.903  1.00  0.00           H  
ATOM   4183  HA  ARG A 265     -11.276   7.741   6.244  1.00  0.00           H  
ATOM   4184  HB2 ARG A 265      -9.124   8.291   5.620  1.00  0.00           H  
ATOM   4185  HB3 ARG A 265      -9.406   9.883   5.848  1.00  0.00           H  
ATOM   4186  HG2 ARG A 265      -9.285   9.422   3.573  1.00  0.00           H  
ATOM   4187  HG3 ARG A 265     -10.797   9.905   3.956  1.00  0.00           H  
ATOM   4188  HD2 ARG A 265     -11.678   7.876   3.581  1.00  0.00           H  
ATOM   4189  HD3 ARG A 265     -10.276   7.103   3.907  1.00  0.00           H  
ATOM   4190  HE  ARG A 265     -11.087   8.161   1.390  1.00  0.00           H  
ATOM   4191 HH11 ARG A 265      -7.429   6.588   1.874  1.00  0.00           H  
ATOM   4192 HH12 ARG A 265      -8.405   6.895   3.272  1.00  0.00           H  
ATOM   4193 HH21 ARG A 265      -8.226   7.088  -0.220  1.00  0.00           H  
ATOM   4194 HH22 ARG A 265      -9.805   7.775  -0.406  1.00  0.00           H  
ATOM   4195  N   VAL A 266     -10.548   7.656   8.591  1.00  0.00           N  
ATOM   4196  CA  VAL A 266     -10.140   7.628  10.004  1.00  0.00           C  
ATOM   4197  C   VAL A 266      -9.105   6.517  10.167  1.00  0.00           C  
ATOM   4198  O   VAL A 266      -9.392   5.330   9.964  1.00  0.00           O  
ATOM   4199  CB  VAL A 266     -11.301   7.442  10.981  1.00  0.00           C  
ATOM   4200  CG1 VAL A 266     -10.796   7.290  12.420  1.00  0.00           C  
ATOM   4201  CG2 VAL A 266     -12.273   8.621  10.945  1.00  0.00           C  
ATOM   4202  H   VAL A 266     -10.826   6.803   8.149  1.00  0.00           H  
ATOM   4203  HA  VAL A 266      -9.695   8.498  10.215  1.00  0.00           H  
ATOM   4204  HB  VAL A 266     -11.799   6.612  10.729  1.00  0.00           H  
ATOM   4205 HG11 VAL A 266     -11.575   7.170  13.036  1.00  0.00           H  
ATOM   4206 HG12 VAL A 266     -10.197   6.491  12.481  1.00  0.00           H  
ATOM   4207 HG13 VAL A 266     -10.286   8.109  12.683  1.00  0.00           H  
ATOM   4208 HG21 VAL A 266     -13.015   8.461  11.596  1.00  0.00           H  
ATOM   4209 HG22 VAL A 266     -11.788   9.460  11.192  1.00  0.00           H  
ATOM   4210 HG23 VAL A 266     -12.651   8.713  10.024  1.00  0.00           H  
ATOM   4211  N   ASP A 267      -7.847   6.891  10.417  1.00  0.00           N  
ATOM   4212  CA  ASP A 267      -6.758   5.917  10.529  1.00  0.00           C  
ATOM   4213  C   ASP A 267      -5.875   6.208  11.732  1.00  0.00           C  
ATOM   4214  O   ASP A 267      -5.864   7.320  12.266  1.00  0.00           O  
ATOM   4215  CB  ASP A 267      -5.887   5.980   9.261  1.00  0.00           C  
ATOM   4216  CG  ASP A 267      -6.634   5.615   7.993  1.00  0.00           C  
ATOM   4217  OD1 ASP A 267      -6.981   4.421   7.846  1.00  0.00           O  
ATOM   4218  OD2 ASP A 267      -6.924   6.518   7.181  1.00  0.00           O  
ATOM   4219  H   ASP A 267      -7.643   7.863  10.531  1.00  0.00           H  
ATOM   4220  HA  ASP A 267      -7.145   4.999  10.618  1.00  0.00           H  
ATOM   4221  HB2 ASP A 267      -5.122   5.345   9.371  1.00  0.00           H  
ATOM   4222  HB3 ASP A 267      -5.536   6.911   9.164  1.00  0.00           H  
ATOM   4223  N   PRO A 268      -5.119   5.214  12.158  1.00  0.00           N  
ATOM   4224  CA  PRO A 268      -4.204   5.339  13.290  1.00  0.00           C  
ATOM   4225  C   PRO A 268      -3.257   6.509  13.048  1.00  0.00           C  
ATOM   4226  O   PRO A 268      -2.859   6.770  11.903  1.00  0.00           O  
ATOM   4227  CB  PRO A 268      -3.462   4.007  13.433  1.00  0.00           C  
ATOM   4228  CG  PRO A 268      -4.366   3.067  12.669  1.00  0.00           C  
ATOM   4229  CD  PRO A 268      -5.085   3.870  11.585  1.00  0.00           C  
ATOM   4230  HA  PRO A 268      -4.732   5.511  14.121  1.00  0.00           H  
ATOM   4231  HB2 PRO A 268      -2.552   4.051  13.022  1.00  0.00           H  
ATOM   4232  HB3 PRO A 268      -3.382   3.736  14.392  1.00  0.00           H  
ATOM   4233  HG2 PRO A 268      -3.822   2.342  12.248  1.00  0.00           H  
ATOM   4234  HG3 PRO A 268      -5.036   2.662  13.291  1.00  0.00           H  
ATOM   4235  HD2 PRO A 268      -4.574   3.856  10.726  1.00  0.00           H  
ATOM   4236  HD3 PRO A 268      -6.009   3.520  11.429  1.00  0.00           H  
ATOM   4237  N   TYR A 269      -2.934   7.216  14.116  1.00  0.00           N  
ATOM   4238  CA  TYR A 269      -2.068   8.408  13.987  1.00  0.00           C  
ATOM   4239  C   TYR A 269      -1.189   8.498  15.218  1.00  0.00           C  
ATOM   4240  O   TYR A 269      -1.701   8.469  16.350  1.00  0.00           O  
ATOM   4241  CB  TYR A 269      -2.968   9.620  13.848  1.00  0.00           C  
ATOM   4242  CG  TYR A 269      -2.440  10.899  13.283  1.00  0.00           C  
ATOM   4243  CD1 TYR A 269      -1.289  10.985  12.512  1.00  0.00           C  
ATOM   4244  CD2 TYR A 269      -3.181  12.078  13.475  1.00  0.00           C  
ATOM   4245  CE1 TYR A 269      -0.864  12.194  11.983  1.00  0.00           C  
ATOM   4246  CE2 TYR A 269      -2.766  13.290  12.953  1.00  0.00           C  
ATOM   4247  CZ  TYR A 269      -1.608  13.339  12.206  1.00  0.00           C  
ATOM   4248  OH  TYR A 269      -1.183  14.539  11.671  1.00  0.00           O  
ATOM   4249  H   TYR A 269      -3.276   6.944  15.015  1.00  0.00           H  
ATOM   4250  HA  TYR A 269      -1.496   8.320  13.172  1.00  0.00           H  
ATOM   4251  HB2 TYR A 269      -3.307   9.831  14.765  1.00  0.00           H  
ATOM   4252  HB3 TYR A 269      -3.732   9.344  13.265  1.00  0.00           H  
ATOM   4253  HD1 TYR A 269      -0.755  10.158  12.334  1.00  0.00           H  
ATOM   4254  HD2 TYR A 269      -4.030  12.040  14.002  1.00  0.00           H  
ATOM   4255  HE1 TYR A 269      -0.024  12.238  11.443  1.00  0.00           H  
ATOM   4256  HE2 TYR A 269      -3.299  14.120  13.115  1.00  0.00           H  
ATOM   4257  HH  TYR A 269      -1.714  15.372  11.827  1.00  0.00           H  
ATOM   4258  N   LEU A 270       0.125   8.603  15.024  1.00  0.00           N  
ATOM   4259  CA  LEU A 270       1.031   8.678  16.174  1.00  0.00           C  
ATOM   4260  C   LEU A 270       1.206  10.104  16.666  1.00  0.00           C  
ATOM   4261  O   LEU A 270       2.276  10.723  16.517  1.00  0.00           O  
ATOM   4262  CB  LEU A 270       2.377   8.035  15.809  1.00  0.00           C  
ATOM   4263  CG  LEU A 270       2.348   6.498  15.749  1.00  0.00           C  
ATOM   4264  CD1 LEU A 270       3.618   5.967  15.109  1.00  0.00           C  
ATOM   4265  CD2 LEU A 270       2.149   5.925  17.142  1.00  0.00           C  
ATOM   4266  H   LEU A 270       0.493   8.631  14.095  1.00  0.00           H  
ATOM   4267  HA  LEU A 270       0.628   8.144  16.917  1.00  0.00           H  
ATOM   4268  HB2 LEU A 270       3.051   8.309  16.495  1.00  0.00           H  
ATOM   4269  HB3 LEU A 270       2.655   8.378  14.912  1.00  0.00           H  
ATOM   4270  HG  LEU A 270       1.572   6.221  15.182  1.00  0.00           H  
ATOM   4271 HD11 LEU A 270       3.583   4.968  15.078  1.00  0.00           H  
ATOM   4272 HD12 LEU A 270       3.699   6.327  14.179  1.00  0.00           H  
ATOM   4273 HD13 LEU A 270       4.409   6.256  15.648  1.00  0.00           H  
ATOM   4274 HD21 LEU A 270       2.132   4.926  17.092  1.00  0.00           H  
ATOM   4275 HD22 LEU A 270       2.901   6.216  17.733  1.00  0.00           H  
ATOM   4276 HD23 LEU A 270       1.283   6.255  17.518  1.00  0.00           H  
ATOM   4277  N   CYS A 271       0.135  10.642  17.261  1.00  0.00           N  
ATOM   4278  CA  CYS A 271       0.113  11.993  17.787  1.00  0.00           C  
ATOM   4279  C   CYS A 271      -0.615  12.006  19.132  1.00  0.00           C  
ATOM   4280  O   CYS A 271      -1.556  11.231  19.317  1.00  0.00           O  
ATOM   4281  CB  CYS A 271      -0.581  13.020  16.891  1.00  0.00           C  
ATOM   4282  SG  CYS A 271      -0.104  13.017  15.179  1.00  0.00           S  
ATOM   4283  H   CYS A 271      -0.691  10.085  17.347  1.00  0.00           H  
ATOM   4284  HA  CYS A 271       1.056  12.290  17.936  1.00  0.00           H  
ATOM   4285  HB2 CYS A 271      -0.386  13.929  17.260  1.00  0.00           H  
ATOM   4286  HB3 CYS A 271      -1.565  12.847  16.934  1.00  0.00           H  
ATOM   4287  N   THR A 272      -0.201  12.899  20.005  1.00  0.00           N  
ATOM   4288  CA  THR A 272      -0.821  13.052  21.307  1.00  0.00           C  
ATOM   4289  C   THR A 272      -1.276  14.499  21.513  1.00  0.00           C  
ATOM   4290  O   THR A 272      -0.526  15.435  21.238  1.00  0.00           O  
ATOM   4291  CB  THR A 272       0.126  12.669  22.453  1.00  0.00           C  
ATOM   4292  OG1 THR A 272       0.517  11.301  22.265  1.00  0.00           O  
ATOM   4293  CG2 THR A 272      -0.560  12.798  23.810  1.00  0.00           C  
ATOM   4294  H   THR A 272       0.567  13.492  19.763  1.00  0.00           H  
ATOM   4295  HA  THR A 272      -1.624  12.458  21.348  1.00  0.00           H  
ATOM   4296  HB  THR A 272       0.936  13.256  22.429  1.00  0.00           H  
ATOM   4297  HG1 THR A 272       1.136  11.027  23.001  1.00  0.00           H  
ATOM   4298 HG21 THR A 272       0.081  12.542  24.533  1.00  0.00           H  
ATOM   4299 HG22 THR A 272      -0.855  13.744  23.946  1.00  0.00           H  
ATOM   4300 HG23 THR A 272      -1.355  12.193  23.840  1.00  0.00           H  
ATOM   4301  N   TYR A 273      -2.536  14.634  21.913  1.00  0.00           N  
ATOM   4302  CA  TYR A 273      -3.118  15.941  22.222  1.00  0.00           C  
ATOM   4303  C   TYR A 273      -2.911  16.131  23.733  1.00  0.00           C  
ATOM   4304  O   TYR A 273      -3.256  15.211  24.498  1.00  0.00           O  
ATOM   4305  CB  TYR A 273      -4.601  15.995  21.910  1.00  0.00           C  
ATOM   4306  CG  TYR A 273      -5.228  17.370  21.847  1.00  0.00           C  
ATOM   4307  CD1 TYR A 273      -5.425  18.156  22.976  1.00  0.00           C  
ATOM   4308  CD2 TYR A 273      -5.641  17.873  20.615  1.00  0.00           C  
ATOM   4309  CE1 TYR A 273      -6.017  19.409  22.883  1.00  0.00           C  
ATOM   4310  CE2 TYR A 273      -6.234  19.116  20.512  1.00  0.00           C  
ATOM   4311  CZ  TYR A 273      -6.419  19.879  21.650  1.00  0.00           C  
ATOM   4312  OH  TYR A 273      -7.011  21.117  21.519  1.00  0.00           O  
ATOM   4313  H   TYR A 273      -3.105  13.817  22.006  1.00  0.00           H  
ATOM   4314  HA  TYR A 273      -2.636  16.658  21.718  1.00  0.00           H  
ATOM   4315  HB2 TYR A 273      -5.079  15.475  22.618  1.00  0.00           H  
ATOM   4316  HB3 TYR A 273      -4.741  15.556  21.022  1.00  0.00           H  
ATOM   4317  HD1 TYR A 273      -5.136  17.814  23.870  1.00  0.00           H  
ATOM   4318  HD2 TYR A 273      -5.506  17.324  19.790  1.00  0.00           H  
ATOM   4319  HE1 TYR A 273      -6.151  19.966  23.703  1.00  0.00           H  
ATOM   4320  HE2 TYR A 273      -6.527  19.462  19.621  1.00  0.00           H  
ATOM   4321  HH  TYR A 273      -7.296  21.442  20.617  1.00  0.00           H  
ATOM   4322  N   TYR A 274      -2.349  17.261  24.134  1.00  0.00           N  
ATOM   4323  CA  TYR A 274      -2.109  17.492  25.555  1.00  0.00           C  
ATOM   4324  C   TYR A 274      -2.157  18.980  25.877  1.00  0.00           C  
ATOM   4325  O   TYR A 274      -2.155  19.809  24.956  1.00  0.00           O  
ATOM   4326  CB  TYR A 274      -0.741  16.931  25.963  1.00  0.00           C  
ATOM   4327  CG  TYR A 274       0.476  17.468  25.254  1.00  0.00           C  
ATOM   4328  CD1 TYR A 274       0.755  17.126  23.938  1.00  0.00           C  
ATOM   4329  CD2 TYR A 274       1.378  18.313  25.899  1.00  0.00           C  
ATOM   4330  CE1 TYR A 274       1.872  17.612  23.285  1.00  0.00           C  
ATOM   4331  CE2 TYR A 274       2.502  18.802  25.257  1.00  0.00           C  
ATOM   4332  CZ  TYR A 274       2.744  18.451  23.952  1.00  0.00           C  
ATOM   4333  OH  TYR A 274       3.859  18.918  23.281  1.00  0.00           O  
ATOM   4334  H   TYR A 274      -2.089  17.956  23.463  1.00  0.00           H  
ATOM   4335  HA  TYR A 274      -2.819  17.025  26.082  1.00  0.00           H  
ATOM   4336  HB2 TYR A 274      -0.765  15.943  25.809  1.00  0.00           H  
ATOM   4337  HB3 TYR A 274      -0.623  17.113  26.939  1.00  0.00           H  
ATOM   4338  HD1 TYR A 274       0.133  16.513  23.451  1.00  0.00           H  
ATOM   4339  HD2 TYR A 274       1.208  18.572  26.850  1.00  0.00           H  
ATOM   4340  HE1 TYR A 274       2.048  17.358  22.334  1.00  0.00           H  
ATOM   4341  HE2 TYR A 274       3.134  19.407  25.741  1.00  0.00           H  
ATOM   4342  HH  TYR A 274       4.503  19.526  23.745  1.00  0.00           H  
ATOM   4343  N   TYR A 275      -2.203  19.283  27.182  1.00  0.00           N  
ATOM   4344  CA  TYR A 275      -2.115  20.694  27.573  1.00  0.00           C  
ATOM   4345  C   TYR A 275      -0.686  20.859  28.100  1.00  0.00           C  
ATOM   4346  O   TYR A 275      -0.274  20.196  29.053  1.00  0.00           O  
ATOM   4347  CB  TYR A 275      -3.160  21.184  28.568  1.00  0.00           C  
ATOM   4348  CG  TYR A 275      -4.476  21.376  27.822  1.00  0.00           C  
ATOM   4349  CD1 TYR A 275      -4.688  22.480  27.014  1.00  0.00           C  
ATOM   4350  CD2 TYR A 275      -5.436  20.378  27.858  1.00  0.00           C  
ATOM   4351  CE1 TYR A 275      -5.861  22.610  26.288  1.00  0.00           C  
ATOM   4352  CE2 TYR A 275      -6.611  20.504  27.139  1.00  0.00           C  
ATOM   4353  CZ  TYR A 275      -6.820  21.621  26.357  1.00  0.00           C  
ATOM   4354  OH  TYR A 275      -7.987  21.728  25.644  1.00  0.00           O  
ATOM   4355  H   TYR A 275      -2.295  18.565  27.872  1.00  0.00           H  
ATOM   4356  HA  TYR A 275      -2.200  21.246  26.744  1.00  0.00           H  
ATOM   4357  HB2 TYR A 275      -2.867  22.053  28.966  1.00  0.00           H  
ATOM   4358  HB3 TYR A 275      -3.279  20.508  29.295  1.00  0.00           H  
ATOM   4359  HD1 TYR A 275      -3.987  23.191  26.954  1.00  0.00           H  
ATOM   4360  HD2 TYR A 275      -5.278  19.559  28.409  1.00  0.00           H  
ATOM   4361  HE1 TYR A 275      -6.012  23.417  25.717  1.00  0.00           H  
ATOM   4362  HE2 TYR A 275      -7.307  19.787  27.186  1.00  0.00           H  
ATOM   4363  HH  TYR A 275      -8.676  21.005  25.701  1.00  0.00           H  
ATOM   4364  N   GLU A 276       0.059  21.687  27.387  1.00  0.00           N  
ATOM   4365  CA  GLU A 276       1.447  21.956  27.742  1.00  0.00           C  
ATOM   4366  C   GLU A 276       1.514  22.963  28.879  1.00  0.00           C  
ATOM   4367  O   GLU A 276       0.989  24.077  28.769  1.00  0.00           O  
ATOM   4368  CB  GLU A 276       2.153  22.499  26.502  1.00  0.00           C  
ATOM   4369  CG  GLU A 276       3.613  22.885  26.720  1.00  0.00           C  
ATOM   4370  CD  GLU A 276       4.154  23.432  25.404  1.00  0.00           C  
ATOM   4371  OE1 GLU A 276       3.918  24.618  25.117  1.00  0.00           O  
ATOM   4372  OE2 GLU A 276       4.787  22.637  24.681  1.00  0.00           O  
ATOM   4373  H   GLU A 276      -0.338  22.138  26.588  1.00  0.00           H  
ATOM   4374  HA  GLU A 276       1.887  21.104  28.027  1.00  0.00           H  
ATOM   4375  HB2 GLU A 276       1.659  23.311  26.192  1.00  0.00           H  
ATOM   4376  HB3 GLU A 276       2.119  21.797  25.791  1.00  0.00           H  
ATOM   4377  HG2 GLU A 276       4.140  22.081  26.996  1.00  0.00           H  
ATOM   4378  HG3 GLU A 276       3.677  23.585  27.431  1.00  0.00           H  
ATOM   4379  N   ILE A 277       2.142  22.576  29.978  1.00  0.00           N  
ATOM   4380  CA  ILE A 277       2.294  23.485  31.119  1.00  0.00           C  
ATOM   4381  C   ILE A 277       3.661  24.154  31.027  1.00  0.00           C  
ATOM   4382  O   ILE A 277       4.658  23.483  30.709  1.00  0.00           O  
ATOM   4383  CB  ILE A 277       2.169  22.728  32.458  1.00  0.00           C  
ATOM   4384  CG1 ILE A 277       0.775  22.114  32.604  1.00  0.00           C  
ATOM   4385  CG2 ILE A 277       2.483  23.656  33.630  1.00  0.00           C  
ATOM   4386  CD1 ILE A 277       0.660  21.095  33.724  1.00  0.00           C  
ATOM   4387  H   ILE A 277       2.518  21.651  30.031  1.00  0.00           H  
ATOM   4388  HA  ILE A 277       1.583  24.187  31.074  1.00  0.00           H  
ATOM   4389  HB  ILE A 277       2.839  21.985  32.460  1.00  0.00           H  
ATOM   4390 HG12 ILE A 277       0.539  21.663  31.743  1.00  0.00           H  
ATOM   4391 HG13 ILE A 277       0.124  22.852  32.783  1.00  0.00           H  
ATOM   4392 HG21 ILE A 277       2.397  23.150  34.488  1.00  0.00           H  
ATOM   4393 HG22 ILE A 277       3.416  24.003  33.540  1.00  0.00           H  
ATOM   4394 HG23 ILE A 277       1.841  24.423  33.630  1.00  0.00           H  
ATOM   4395 HD11 ILE A 277      -0.274  20.740  33.757  1.00  0.00           H  
ATOM   4396 HD12 ILE A 277       1.297  20.342  33.557  1.00  0.00           H  
ATOM   4397 HD13 ILE A 277       0.882  21.532  34.596  1.00  0.00           H  
ATOM   4398  N   ASN A 278       3.728  25.469  31.257  1.00  0.00           N  
ATOM   4399  CA  ASN A 278       5.048  26.131  31.237  1.00  0.00           C  
ATOM   4400  C   ASN A 278       5.660  25.799  32.609  1.00  0.00           C  
ATOM   4401  O   ASN A 278       5.312  26.418  33.613  1.00  0.00           O  
ATOM   4402  CB  ASN A 278       4.947  27.622  31.023  1.00  0.00           C  
ATOM   4403  CG  ASN A 278       6.291  28.330  31.046  1.00  0.00           C  
ATOM   4404  OD1 ASN A 278       7.333  27.735  31.319  1.00  0.00           O  
ATOM   4405  ND2 ASN A 278       6.273  29.626  30.750  1.00  0.00           N  
ATOM   4406  H   ASN A 278       2.898  25.996  31.440  1.00  0.00           H  
ATOM   4407  HA  ASN A 278       5.611  25.729  30.515  1.00  0.00           H  
ATOM   4408  HB2 ASN A 278       4.374  28.007  31.746  1.00  0.00           H  
ATOM   4409  HB3 ASN A 278       4.518  27.786  30.135  1.00  0.00           H  
ATOM   4410 HD21 ASN A 278       5.407  30.077  30.533  1.00  0.00           H  
ATOM   4411 HD22 ASN A 278       7.125  30.149  30.744  1.00  0.00           H  
ATOM   4412  N   ASN A 279       6.546  24.807  32.628  1.00  0.00           N  
ATOM   4413  CA  ASN A 279       7.138  24.318  33.859  1.00  0.00           C  
ATOM   4414  C   ASN A 279       8.051  25.273  34.594  1.00  0.00           C  
ATOM   4415  O   ASN A 279       8.344  25.017  35.775  1.00  0.00           O  
ATOM   4416  CB  ASN A 279       7.899  22.999  33.576  1.00  0.00           C  
ATOM   4417  CG  ASN A 279       6.960  21.822  33.443  1.00  0.00           C  
ATOM   4418  OD1 ASN A 279       6.121  21.745  32.535  1.00  0.00           O  
ATOM   4419  ND2 ASN A 279       7.081  20.872  34.363  1.00  0.00           N  
ATOM   4420  H   ASN A 279       6.814  24.383  31.763  1.00  0.00           H  
ATOM   4421  HA  ASN A 279       6.385  24.096  34.479  1.00  0.00           H  
ATOM   4422  HB2 ASN A 279       8.532  22.823  34.330  1.00  0.00           H  
ATOM   4423  HB3 ASN A 279       8.414  23.099  32.725  1.00  0.00           H  
ATOM   4424 HD21 ASN A 279       7.767  20.960  35.085  1.00  0.00           H  
ATOM   4425 HD22 ASN A 279       6.486  20.069  34.334  1.00  0.00           H  
ATOM   4426  N   GLN A 280       8.515  26.340  33.969  1.00  0.00           N  
ATOM   4427  CA  GLN A 280       9.407  27.291  34.606  1.00  0.00           C  
ATOM   4428  C   GLN A 280       8.700  28.527  35.137  1.00  0.00           C  
ATOM   4429  O   GLN A 280       9.379  29.444  35.619  1.00  0.00           O  
ATOM   4430  CB  GLN A 280      10.465  27.756  33.587  1.00  0.00           C  
ATOM   4431  CG  GLN A 280      11.304  26.623  33.036  1.00  0.00           C  
ATOM   4432  CD  GLN A 280      12.297  27.101  31.989  1.00  0.00           C  
ATOM   4433  OE1 GLN A 280      12.099  28.152  31.371  1.00  0.00           O  
ATOM   4434  NE2 GLN A 280      13.349  26.311  31.799  1.00  0.00           N  
ATOM   4435  H   GLN A 280       8.241  26.499  33.020  1.00  0.00           H  
ATOM   4436  HA  GLN A 280       9.872  26.836  35.366  1.00  0.00           H  
ATOM   4437  HB2 GLN A 280      11.072  28.411  34.036  1.00  0.00           H  
ATOM   4438  HB3 GLN A 280       9.997  28.204  32.825  1.00  0.00           H  
ATOM   4439  HG2 GLN A 280      10.697  25.946  32.619  1.00  0.00           H  
ATOM   4440  HG3 GLN A 280      11.808  26.200  33.789  1.00  0.00           H  
ATOM   4441 HE21 GLN A 280      13.448  25.473  32.335  1.00  0.00           H  
ATOM   4442 HE22 GLN A 280      14.042  26.555  31.120  1.00  0.00           H  
ATOM   4443  N   LYS A 281       7.384  28.585  35.037  1.00  0.00           N  
ATOM   4444  CA  LYS A 281       6.652  29.761  35.492  1.00  0.00           C  
ATOM   4445  C   LYS A 281       5.741  29.471  36.668  1.00  0.00           C  
ATOM   4446  O   LYS A 281       4.817  28.664  36.574  1.00  0.00           O  
ATOM   4447  CB  LYS A 281       5.833  30.321  34.314  1.00  0.00           C  
ATOM   4448  CG  LYS A 281       5.328  31.740  34.570  1.00  0.00           C  
ATOM   4449  CD  LYS A 281       4.206  32.088  33.610  1.00  0.00           C  
ATOM   4450  CE  LYS A 281       3.699  33.506  33.830  1.00  0.00           C  
ATOM   4451  NZ  LYS A 281       2.774  33.915  32.732  1.00  0.00           N  
ATOM   4452  H   LYS A 281       6.884  27.813  34.645  1.00  0.00           H  
ATOM   4453  HA  LYS A 281       7.315  30.455  35.772  1.00  0.00           H  
ATOM   4454  HB2 LYS A 281       5.046  29.724  34.159  1.00  0.00           H  
ATOM   4455  HB3 LYS A 281       6.411  30.329  33.498  1.00  0.00           H  
ATOM   4456  HG2 LYS A 281       6.081  32.385  34.443  1.00  0.00           H  
ATOM   4457  HG3 LYS A 281       4.989  31.804  35.509  1.00  0.00           H  
ATOM   4458  HD2 LYS A 281       3.450  31.448  33.749  1.00  0.00           H  
ATOM   4459  HD3 LYS A 281       4.544  32.006  32.672  1.00  0.00           H  
ATOM   4460  HE2 LYS A 281       4.478  34.133  33.853  1.00  0.00           H  
ATOM   4461  HE3 LYS A 281       3.211  33.548  34.702  1.00  0.00           H  
ATOM   4462  HZ1 LYS A 281       2.454  34.848  32.896  1.00  0.00           H  
ATOM   4463  HZ2 LYS A 281       3.258  33.878  31.858  1.00  0.00           H  
ATOM   4464  HZ3 LYS A 281       1.991  33.293  32.707  1.00  0.00           H  
ATOM   4465  N   ALA A 282       5.998  30.161  37.791  1.00  0.00           N  
ATOM   4466  CA  ALA A 282       5.133  29.960  38.970  1.00  0.00           C  
ATOM   4467  C   ALA A 282       3.740  30.460  38.607  1.00  0.00           C  
ATOM   4468  O   ALA A 282       3.595  31.404  37.819  1.00  0.00           O  
ATOM   4469  CB  ALA A 282       5.704  30.695  40.164  1.00  0.00           C  
ATOM   4470  H   ALA A 282       6.765  30.802  37.828  1.00  0.00           H  
ATOM   4471  HA  ALA A 282       5.086  28.983  39.179  1.00  0.00           H  
ATOM   4472  HB1 ALA A 282       5.112  30.553  40.957  1.00  0.00           H  
ATOM   4473  HB2 ALA A 282       6.619  30.345  40.364  1.00  0.00           H  
ATOM   4474  HB3 ALA A 282       5.758  31.672  39.959  1.00  0.00           H  
ATOM   4475  N   PRO A 283       2.728  29.804  39.124  1.00  0.00           N  
ATOM   4476  CA  PRO A 283       2.813  28.698  40.047  1.00  0.00           C  
ATOM   4477  C   PRO A 283       2.852  27.313  39.432  1.00  0.00           C  
ATOM   4478  O   PRO A 283       2.589  26.301  40.108  1.00  0.00           O  
ATOM   4479  CB  PRO A 283       1.495  28.790  40.889  1.00  0.00           C  
ATOM   4480  CG  PRO A 283       0.547  29.320  39.837  1.00  0.00           C  
ATOM   4481  CD  PRO A 283       1.326  30.178  38.861  1.00  0.00           C  
ATOM   4482  HA  PRO A 283       3.604  28.821  40.647  1.00  0.00           H  
ATOM   4483  HB2 PRO A 283       1.209  27.894  41.229  1.00  0.00           H  
ATOM   4484  HB3 PRO A 283       1.589  29.424  41.657  1.00  0.00           H  
ATOM   4485  HG2 PRO A 283       0.125  28.555  39.349  1.00  0.00           H  
ATOM   4486  HG3 PRO A 283      -0.165  29.870  40.273  1.00  0.00           H  
ATOM   4487  HD2 PRO A 283       1.071  29.969  37.917  1.00  0.00           H  
ATOM   4488  HD3 PRO A 283       1.175  31.150  39.039  1.00  0.00           H  
ATOM   4489  N   PHE A 284       3.196  27.219  38.151  1.00  0.00           N  
ATOM   4490  CA  PHE A 284       3.252  25.956  37.433  1.00  0.00           C  
ATOM   4491  C   PHE A 284       4.571  25.234  37.614  1.00  0.00           C  
ATOM   4492  O   PHE A 284       4.777  24.140  37.086  1.00  0.00           O  
ATOM   4493  CB  PHE A 284       2.952  26.179  35.935  1.00  0.00           C  
ATOM   4494  CG  PHE A 284       1.681  26.980  35.777  1.00  0.00           C  
ATOM   4495  CD1 PHE A 284       0.452  26.381  35.954  1.00  0.00           C  
ATOM   4496  CD2 PHE A 284       1.747  28.338  35.507  1.00  0.00           C  
ATOM   4497  CE1 PHE A 284      -0.712  27.122  35.839  1.00  0.00           C  
ATOM   4498  CE2 PHE A 284       0.590  29.085  35.394  1.00  0.00           C  
ATOM   4499  CZ  PHE A 284      -0.636  28.475  35.564  1.00  0.00           C  
ATOM   4500  H   PHE A 284       3.427  28.057  37.658  1.00  0.00           H  
ATOM   4501  HA  PHE A 284       2.532  25.367  37.801  1.00  0.00           H  
ATOM   4502  HB2 PHE A 284       2.844  25.293  35.483  1.00  0.00           H  
ATOM   4503  HB3 PHE A 284       3.711  26.676  35.516  1.00  0.00           H  
ATOM   4504  HD1 PHE A 284       0.401  25.405  36.167  1.00  0.00           H  
ATOM   4505  HD2 PHE A 284       2.637  28.780  35.393  1.00  0.00           H  
ATOM   4506  HE1 PHE A 284      -1.602  26.681  35.954  1.00  0.00           H  
ATOM   4507  HE2 PHE A 284       0.641  30.063  35.190  1.00  0.00           H  
ATOM   4508  HZ  PHE A 284      -1.474  29.015  35.488  1.00  0.00           H  
ATOM   4509  N   ASN A 285       5.461  25.806  38.421  1.00  0.00           N  
ATOM   4510  CA  ASN A 285       6.737  25.196  38.761  1.00  0.00           C  
ATOM   4511  C   ASN A 285       6.575  24.347  40.034  1.00  0.00           C  
ATOM   4512  O   ASN A 285       7.515  23.756  40.561  1.00  0.00           O  
ATOM   4513  CB  ASN A 285       7.849  26.216  38.887  1.00  0.00           C  
ATOM   4514  CG  ASN A 285       7.641  27.305  39.912  1.00  0.00           C  
ATOM   4515  OD1 ASN A 285       6.531  27.556  40.380  1.00  0.00           O  
ATOM   4516  ND2 ASN A 285       8.735  27.978  40.269  1.00  0.00           N  
ATOM   4517  H   ASN A 285       5.242  26.699  38.813  1.00  0.00           H  
ATOM   4518  HA  ASN A 285       6.981  24.576  38.016  1.00  0.00           H  
ATOM   4519  HB2 ASN A 285       7.964  26.654  37.995  1.00  0.00           H  
ATOM   4520  HB3 ASN A 285       8.687  25.726  39.128  1.00  0.00           H  
ATOM   4521 HD21 ASN A 285       9.620  27.744  39.866  1.00  0.00           H  
ATOM   4522 HD22 ASN A 285       8.671  28.717  40.940  1.00  0.00           H  
ATOM   4523  N   ASP A 286       5.344  24.259  40.508  1.00  0.00           N  
ATOM   4524  CA  ASP A 286       4.930  23.469  41.647  1.00  0.00           C  
ATOM   4525  C   ASP A 286       4.203  22.224  41.124  1.00  0.00           C  
ATOM   4526  O   ASP A 286       3.109  22.344  40.560  1.00  0.00           O  
ATOM   4527  CB  ASP A 286       3.996  24.277  42.543  1.00  0.00           C  
ATOM   4528  CG  ASP A 286       3.516  23.611  43.802  1.00  0.00           C  
ATOM   4529  OD1 ASP A 286       3.527  22.367  43.924  1.00  0.00           O  
ATOM   4530  OD2 ASP A 286       3.079  24.343  44.732  1.00  0.00           O  
ATOM   4531  H   ASP A 286       4.636  24.785  40.037  1.00  0.00           H  
ATOM   4532  HA  ASP A 286       5.735  23.190  42.170  1.00  0.00           H  
ATOM   4533  HB2 ASP A 286       3.190  24.516  42.002  1.00  0.00           H  
ATOM   4534  HB3 ASP A 286       4.479  25.112  42.808  1.00  0.00           H  
ATOM   4535  N   VAL A 287       4.770  21.043  41.344  1.00  0.00           N  
ATOM   4536  CA  VAL A 287       4.178  19.789  40.891  1.00  0.00           C  
ATOM   4537  C   VAL A 287       2.761  19.545  41.352  1.00  0.00           C  
ATOM   4538  O   VAL A 287       1.970  18.896  40.635  1.00  0.00           O  
ATOM   4539  CB  VAL A 287       5.067  18.583  41.284  1.00  0.00           C  
ATOM   4540  CG1 VAL A 287       5.135  18.419  42.792  1.00  0.00           C  
ATOM   4541  CG2 VAL A 287       4.565  17.306  40.620  1.00  0.00           C  
ATOM   4542  H   VAL A 287       5.638  21.012  41.840  1.00  0.00           H  
ATOM   4543  HA  VAL A 287       4.157  19.822  39.892  1.00  0.00           H  
ATOM   4544  HB  VAL A 287       5.993  18.761  40.951  1.00  0.00           H  
ATOM   4545 HG11 VAL A 287       5.714  17.635  43.016  1.00  0.00           H  
ATOM   4546 HG12 VAL A 287       5.521  19.246  43.200  1.00  0.00           H  
ATOM   4547 HG13 VAL A 287       4.215  18.268  43.153  1.00  0.00           H  
ATOM   4548 HG21 VAL A 287       5.151  16.540  40.885  1.00  0.00           H  
ATOM   4549 HG22 VAL A 287       3.626  17.125  40.913  1.00  0.00           H  
ATOM   4550 HG23 VAL A 287       4.589  17.415  39.626  1.00  0.00           H  
ATOM   4551  N   ARG A 288       2.370  20.029  42.532  1.00  0.00           N  
ATOM   4552  CA  ARG A 288       1.015  19.850  43.029  1.00  0.00           C  
ATOM   4553  C   ARG A 288       0.015  20.575  42.139  1.00  0.00           C  
ATOM   4554  O   ARG A 288      -1.081  20.069  41.890  1.00  0.00           O  
ATOM   4555  CB  ARG A 288       0.898  20.354  44.473  1.00  0.00           C  
ATOM   4556  CG  ARG A 288       1.763  19.529  45.431  1.00  0.00           C  
ATOM   4557  CD  ARG A 288       1.812  20.203  46.796  1.00  0.00           C  
ATOM   4558  NE  ARG A 288       2.277  21.582  46.683  1.00  0.00           N  
ATOM   4559  CZ  ARG A 288       2.686  22.341  47.686  1.00  0.00           C  
ATOM   4560  NH1 ARG A 288       2.717  21.871  48.929  1.00  0.00           N  
ATOM   4561  NH2 ARG A 288       3.078  23.589  47.449  1.00  0.00           N  
ATOM   4562  H   ARG A 288       3.029  20.531  43.092  1.00  0.00           H  
ATOM   4563  HA  ARG A 288       0.800  18.874  43.016  1.00  0.00           H  
ATOM   4564  HB2 ARG A 288      -0.057  20.291  44.762  1.00  0.00           H  
ATOM   4565  HB3 ARG A 288       1.194  21.308  44.508  1.00  0.00           H  
ATOM   4566  HG2 ARG A 288       2.690  19.458  45.063  1.00  0.00           H  
ATOM   4567  HG3 ARG A 288       1.371  18.614  45.527  1.00  0.00           H  
ATOM   4568  HD2 ARG A 288       2.437  19.695  47.389  1.00  0.00           H  
ATOM   4569  HD3 ARG A 288       0.895  20.199  47.196  1.00  0.00           H  
ATOM   4570  HE  ARG A 288       2.287  21.988  45.769  1.00  0.00           H  
ATOM   4571 HH11 ARG A 288       3.029  22.457  49.677  1.00  0.00           H  
ATOM   4572 HH12 ARG A 288       2.429  20.932  49.116  1.00  0.00           H  
ATOM   4573 HH21 ARG A 288       3.388  24.167  48.203  1.00  0.00           H  
ATOM   4574 HH22 ARG A 288       3.063  23.949  46.516  1.00  0.00           H  
ATOM   4575  N   VAL A 289       0.399  21.756  41.666  1.00  0.00           N  
ATOM   4576  CA  VAL A 289      -0.461  22.523  40.761  1.00  0.00           C  
ATOM   4577  C   VAL A 289      -0.608  21.760  39.445  1.00  0.00           C  
ATOM   4578  O   VAL A 289      -1.711  21.537  38.945  1.00  0.00           O  
ATOM   4579  CB  VAL A 289       0.133  23.911  40.495  1.00  0.00           C  
ATOM   4580  CG1 VAL A 289      -0.694  24.685  39.478  1.00  0.00           C  
ATOM   4581  CG2 VAL A 289       0.235  24.683  41.810  1.00  0.00           C  
ATOM   4582  H   VAL A 289       1.289  22.127  41.932  1.00  0.00           H  
ATOM   4583  HA  VAL A 289      -1.363  22.629  41.179  1.00  0.00           H  
ATOM   4584  HB  VAL A 289       1.055  23.793  40.127  1.00  0.00           H  
ATOM   4585 HG11 VAL A 289      -0.281  25.583  39.327  1.00  0.00           H  
ATOM   4586 HG12 VAL A 289      -0.719  24.180  38.615  1.00  0.00           H  
ATOM   4587 HG13 VAL A 289      -1.625  24.800  39.824  1.00  0.00           H  
ATOM   4588 HG21 VAL A 289       0.623  25.588  41.636  1.00  0.00           H  
ATOM   4589 HG22 VAL A 289      -0.676  24.782  42.210  1.00  0.00           H  
ATOM   4590 HG23 VAL A 289       0.825  24.184  42.444  1.00  0.00           H  
ATOM   4591  N   ARG A 290       0.534  21.323  38.909  1.00  0.00           N  
ATOM   4592  CA  ARG A 290       0.525  20.563  37.656  1.00  0.00           C  
ATOM   4593  C   ARG A 290      -0.247  19.261  37.781  1.00  0.00           C  
ATOM   4594  O   ARG A 290      -1.065  18.917  36.914  1.00  0.00           O  
ATOM   4595  CB  ARG A 290       1.961  20.319  37.194  1.00  0.00           C  
ATOM   4596  CG  ARG A 290       2.768  21.590  36.957  1.00  0.00           C  
ATOM   4597  CD  ARG A 290       3.983  21.278  36.087  1.00  0.00           C  
ATOM   4598  NE  ARG A 290       4.846  20.282  36.724  1.00  0.00           N  
ATOM   4599  CZ  ARG A 290       5.835  20.564  37.565  1.00  0.00           C  
ATOM   4600  NH1 ARG A 290       6.122  21.819  37.888  1.00  0.00           N  
ATOM   4601  NH2 ARG A 290       6.566  19.585  38.090  1.00  0.00           N  
ATOM   4602  H   ARG A 290       1.402  21.516  39.366  1.00  0.00           H  
ATOM   4603  HA  ARG A 290       0.071  21.122  36.962  1.00  0.00           H  
ATOM   4604  HB2 ARG A 290       1.931  19.803  36.338  1.00  0.00           H  
ATOM   4605  HB3 ARG A 290       2.427  19.778  37.894  1.00  0.00           H  
ATOM   4606  HG2 ARG A 290       3.074  21.957  37.835  1.00  0.00           H  
ATOM   4607  HG3 ARG A 290       2.194  22.266  36.495  1.00  0.00           H  
ATOM   4608  HD2 ARG A 290       4.506  22.118  35.943  1.00  0.00           H  
ATOM   4609  HD3 ARG A 290       3.671  20.924  35.205  1.00  0.00           H  
ATOM   4610  HE  ARG A 290       4.679  19.319  36.511  1.00  0.00           H  
ATOM   4611 HH11 ARG A 290       6.870  22.013  38.523  1.00  0.00           H  
ATOM   4612 HH12 ARG A 290       5.590  22.570  37.497  1.00  0.00           H  
ATOM   4613 HH21 ARG A 290       7.310  19.801  38.723  1.00  0.00           H  
ATOM   4614 HH22 ARG A 290       6.372  18.633  37.852  1.00  0.00           H  
ATOM   4615  N   THR A 291      -0.046  18.515  38.869  1.00  0.00           N  
ATOM   4616  CA  THR A 291      -0.764  17.250  39.073  1.00  0.00           C  
ATOM   4617  C   THR A 291      -2.261  17.446  39.187  1.00  0.00           C  
ATOM   4618  O   THR A 291      -3.052  16.652  38.640  1.00  0.00           O  
ATOM   4619  CB  THR A 291      -0.199  16.517  40.309  1.00  0.00           C  
ATOM   4620  OG1 THR A 291       1.208  16.307  40.098  1.00  0.00           O  
ATOM   4621  CG2 THR A 291      -0.889  15.181  40.527  1.00  0.00           C  
ATOM   4622  H   THR A 291       0.607  18.824  39.560  1.00  0.00           H  
ATOM   4623  HA  THR A 291      -0.594  16.673  38.274  1.00  0.00           H  
ATOM   4624  HB  THR A 291      -0.328  17.090  41.118  1.00  0.00           H  
ATOM   4625  HG1 THR A 291       1.596  15.832  40.888  1.00  0.00           H  
ATOM   4626 HG21 THR A 291      -0.501  14.733  41.333  1.00  0.00           H  
ATOM   4627 HG22 THR A 291      -1.868  15.330  40.667  1.00  0.00           H  
ATOM   4628 HG23 THR A 291      -0.752  14.600  39.724  1.00  0.00           H  
ATOM   4629  N   ALA A 292      -2.700  18.509  39.870  1.00  0.00           N  
ATOM   4630  CA  ALA A 292      -4.122  18.806  40.021  1.00  0.00           C  
ATOM   4631  C   ALA A 292      -4.799  19.034  38.676  1.00  0.00           C  
ATOM   4632  O   ALA A 292      -5.879  18.512  38.392  1.00  0.00           O  
ATOM   4633  CB  ALA A 292      -4.293  20.039  40.907  1.00  0.00           C  
ATOM   4634  H   ALA A 292      -2.031  19.122  40.292  1.00  0.00           H  
ATOM   4635  HA  ALA A 292      -4.563  18.029  40.470  1.00  0.00           H  
ATOM   4636  HB1 ALA A 292      -5.267  20.243  41.011  1.00  0.00           H  
ATOM   4637  HB2 ALA A 292      -3.892  19.862  41.806  1.00  0.00           H  
ATOM   4638  HB3 ALA A 292      -3.832  20.820  40.484  1.00  0.00           H  
ATOM   4639  N   LEU A 293      -4.153  19.824  37.809  1.00  0.00           N  
ATOM   4640  CA  LEU A 293      -4.674  20.085  36.470  1.00  0.00           C  
ATOM   4641  C   LEU A 293      -4.766  18.788  35.664  1.00  0.00           C  
ATOM   4642  O   LEU A 293      -5.767  18.511  35.004  1.00  0.00           O  
ATOM   4643  CB  LEU A 293      -3.790  21.095  35.733  1.00  0.00           C  
ATOM   4644  CG  LEU A 293      -3.806  22.524  36.284  1.00  0.00           C  
ATOM   4645  CD1 LEU A 293      -2.823  23.395  35.517  1.00  0.00           C  
ATOM   4646  CD2 LEU A 293      -5.213  23.104  36.219  1.00  0.00           C  
ATOM   4647  H   LEU A 293      -3.290  20.247  38.086  1.00  0.00           H  
ATOM   4648  HA  LEU A 293      -5.593  20.471  36.556  1.00  0.00           H  
ATOM   4649  HB2 LEU A 293      -4.093  21.130  34.781  1.00  0.00           H  
ATOM   4650  HB3 LEU A 293      -2.848  20.762  35.771  1.00  0.00           H  
ATOM   4651  HG  LEU A 293      -3.521  22.496  37.242  1.00  0.00           H  
ATOM   4652 HD11 LEU A 293      -2.843  24.324  35.886  1.00  0.00           H  
ATOM   4653 HD12 LEU A 293      -1.901  23.019  35.610  1.00  0.00           H  
ATOM   4654 HD13 LEU A 293      -3.079  23.414  34.550  1.00  0.00           H  
ATOM   4655 HD21 LEU A 293      -5.207  24.036  36.582  1.00  0.00           H  
ATOM   4656 HD22 LEU A 293      -5.524  23.118  35.269  1.00  0.00           H  
ATOM   4657 HD23 LEU A 293      -5.832  22.538  36.764  1.00  0.00           H  
ATOM   4658  N   LYS A 294      -3.714  17.974  35.747  1.00  0.00           N  
ATOM   4659  CA  LYS A 294      -3.667  16.699  35.053  1.00  0.00           C  
ATOM   4660  C   LYS A 294      -4.791  15.777  35.514  1.00  0.00           C  
ATOM   4661  O   LYS A 294      -5.504  15.197  34.688  1.00  0.00           O  
ATOM   4662  CB  LYS A 294      -2.308  16.025  35.279  1.00  0.00           C  
ATOM   4663  CG  LYS A 294      -2.168  14.707  34.523  1.00  0.00           C  
ATOM   4664  CD  LYS A 294      -0.848  14.023  34.846  1.00  0.00           C  
ATOM   4665  CE  LYS A 294      -0.897  13.397  36.235  1.00  0.00           C  
ATOM   4666  NZ  LYS A 294       0.440  12.881  36.639  1.00  0.00           N  
ATOM   4667  H   LYS A 294      -2.932  18.250  36.305  1.00  0.00           H  
ATOM   4668  HA  LYS A 294      -3.778  16.868  34.074  1.00  0.00           H  
ATOM   4669  HB2 LYS A 294      -2.199  15.846  36.257  1.00  0.00           H  
ATOM   4670  HB3 LYS A 294      -1.588  16.647  34.972  1.00  0.00           H  
ATOM   4671  HG2 LYS A 294      -2.209  14.889  33.541  1.00  0.00           H  
ATOM   4672  HG3 LYS A 294      -2.921  14.101  34.782  1.00  0.00           H  
ATOM   4673  HD2 LYS A 294      -0.111  14.698  34.815  1.00  0.00           H  
ATOM   4674  HD3 LYS A 294      -0.673  13.308  34.169  1.00  0.00           H  
ATOM   4675  HE2 LYS A 294      -1.551  12.640  36.229  1.00  0.00           H  
ATOM   4676  HE3 LYS A 294      -1.193  14.088  36.894  1.00  0.00           H  
ATOM   4677  HZ1 LYS A 294       0.379  12.477  37.552  1.00  0.00           H  
ATOM   4678  HZ2 LYS A 294       0.740  12.186  35.986  1.00  0.00           H  
ATOM   4679  HZ3 LYS A 294       1.098  13.634  36.651  1.00  0.00           H  
ATOM   4680  N   LEU A 295      -4.957  15.641  36.835  1.00  0.00           N  
ATOM   4681  CA  LEU A 295      -5.989  14.780  37.387  1.00  0.00           C  
ATOM   4682  C   LEU A 295      -7.399  15.316  37.268  1.00  0.00           C  
ATOM   4683  O   LEU A 295      -8.320  14.530  36.981  1.00  0.00           O  
ATOM   4684  CB  LEU A 295      -5.693  14.497  38.874  1.00  0.00           C  
ATOM   4685  CG  LEU A 295      -4.369  13.821  39.215  1.00  0.00           C  
ATOM   4686  CD1 LEU A 295      -4.243  13.663  40.730  1.00  0.00           C  
ATOM   4687  CD2 LEU A 295      -4.225  12.474  38.533  1.00  0.00           C  
ATOM   4688  H   LEU A 295      -4.357  16.144  37.457  1.00  0.00           H  
ATOM   4689  HA  LEU A 295      -5.952  13.909  36.898  1.00  0.00           H  
ATOM   4690  HB2 LEU A 295      -6.426  13.910  39.218  1.00  0.00           H  
ATOM   4691  HB3 LEU A 295      -5.714  15.373  39.355  1.00  0.00           H  
ATOM   4692  HG  LEU A 295      -3.626  14.412  38.900  1.00  0.00           H  
ATOM   4693 HD11 LEU A 295      -3.374  13.219  40.948  1.00  0.00           H  
ATOM   4694 HD12 LEU A 295      -4.275  14.564  41.163  1.00  0.00           H  
ATOM   4695 HD13 LEU A 295      -4.998  13.102  41.071  1.00  0.00           H  
ATOM   4696 HD21 LEU A 295      -3.347  12.066  38.782  1.00  0.00           H  
ATOM   4697 HD22 LEU A 295      -4.967  11.871  38.826  1.00  0.00           H  
ATOM   4698 HD23 LEU A 295      -4.266  12.596  37.541  1.00  0.00           H  
ATOM   4699  N   ALA A 296      -7.627  16.619  37.456  1.00  0.00           N  
ATOM   4700  CA  ALA A 296      -8.979  17.185  37.401  1.00  0.00           C  
ATOM   4701  C   ALA A 296      -9.597  17.230  36.017  1.00  0.00           C  
ATOM   4702  O   ALA A 296     -10.823  17.391  35.870  1.00  0.00           O  
ATOM   4703  CB  ALA A 296      -9.010  18.575  38.039  1.00  0.00           C  
ATOM   4704  H   ALA A 296      -6.854  17.226  37.639  1.00  0.00           H  
ATOM   4705  HA  ALA A 296      -9.563  16.596  37.960  1.00  0.00           H  
ATOM   4706  HB1 ALA A 296      -9.939  18.943  37.992  1.00  0.00           H  
ATOM   4707  HB2 ALA A 296      -8.726  18.509  38.996  1.00  0.00           H  
ATOM   4708  HB3 ALA A 296      -8.386  19.182  37.547  1.00  0.00           H  
ATOM   4709  N   LEU A 297      -8.778  17.101  34.973  1.00  0.00           N  
ATOM   4710  CA  LEU A 297      -9.289  17.081  33.603  1.00  0.00           C  
ATOM   4711  C   LEU A 297     -10.000  15.744  33.371  1.00  0.00           C  
ATOM   4712  O   LEU A 297      -9.395  14.689  33.608  1.00  0.00           O  
ATOM   4713  CB  LEU A 297      -8.144  17.262  32.617  1.00  0.00           C  
ATOM   4714  CG  LEU A 297      -8.498  17.377  31.136  1.00  0.00           C  
ATOM   4715  CD1 LEU A 297      -7.591  18.405  30.460  1.00  0.00           C  
ATOM   4716  CD2 LEU A 297      -8.369  16.026  30.450  1.00  0.00           C  
ATOM   4717  H   LEU A 297      -7.794  17.016  35.130  1.00  0.00           H  
ATOM   4718  HA  LEU A 297      -9.945  17.827  33.486  1.00  0.00           H  
ATOM   4719  HB2 LEU A 297      -7.534  16.476  32.719  1.00  0.00           H  
ATOM   4720  HB3 LEU A 297      -7.657  18.097  32.874  1.00  0.00           H  
ATOM   4721  HG  LEU A 297      -9.446  17.686  31.057  1.00  0.00           H  
ATOM   4722 HD11 LEU A 297      -7.829  18.474  29.491  1.00  0.00           H  
ATOM   4723 HD12 LEU A 297      -7.713  19.296  30.898  1.00  0.00           H  
ATOM   4724 HD13 LEU A 297      -6.637  18.118  30.549  1.00  0.00           H  
ATOM   4725 HD21 LEU A 297      -8.604  16.120  29.483  1.00  0.00           H  
ATOM   4726 HD22 LEU A 297      -7.428  15.698  30.534  1.00  0.00           H  
ATOM   4727 HD23 LEU A 297      -8.990  15.372  30.882  1.00  0.00           H  
ATOM   4728  N   ASP A 298     -11.253  15.795  32.948  1.00  0.00           N  
ATOM   4729  CA  ASP A 298     -12.018  14.572  32.698  1.00  0.00           C  
ATOM   4730  C   ASP A 298     -11.876  14.158  31.238  1.00  0.00           C  
ATOM   4731  O   ASP A 298     -12.543  14.688  30.347  1.00  0.00           O  
ATOM   4732  CB  ASP A 298     -13.481  14.794  33.078  1.00  0.00           C  
ATOM   4733  CG  ASP A 298     -14.286  13.517  33.148  1.00  0.00           C  
ATOM   4734  OD1 ASP A 298     -13.926  12.527  32.468  1.00  0.00           O  
ATOM   4735  OD2 ASP A 298     -15.300  13.487  33.888  1.00  0.00           O  
ATOM   4736  H   ASP A 298     -11.685  16.684  32.797  1.00  0.00           H  
ATOM   4737  HA  ASP A 298     -11.648  13.842  33.273  1.00  0.00           H  
ATOM   4738  HB2 ASP A 298     -13.898  15.394  32.395  1.00  0.00           H  
ATOM   4739  HB3 ASP A 298     -13.512  15.237  33.974  1.00  0.00           H  
ATOM   4740  N   ARG A 299     -11.003  13.176  30.994  1.00  0.00           N  
ATOM   4741  CA  ARG A 299     -10.731  12.686  29.653  1.00  0.00           C  
ATOM   4742  C   ARG A 299     -11.903  11.982  29.001  1.00  0.00           C  
ATOM   4743  O   ARG A 299     -12.062  12.044  27.775  1.00  0.00           O  
ATOM   4744  CB  ARG A 299      -9.523  11.731  29.672  1.00  0.00           C  
ATOM   4745  CG  ARG A 299      -8.225  12.482  29.900  1.00  0.00           C  
ATOM   4746  CD  ARG A 299      -7.161  11.580  30.531  1.00  0.00           C  
ATOM   4747  NE  ARG A 299      -6.046  12.436  30.934  1.00  0.00           N  
ATOM   4748  CZ  ARG A 299      -5.939  13.129  32.056  1.00  0.00           C  
ATOM   4749  NH1 ARG A 299      -6.877  13.060  32.998  1.00  0.00           N  
ATOM   4750  NH2 ARG A 299      -4.869  13.900  32.252  1.00  0.00           N  
ATOM   4751  H   ARG A 299     -10.518  12.762  31.764  1.00  0.00           H  
ATOM   4752  HA  ARG A 299     -10.491  13.472  29.083  1.00  0.00           H  
ATOM   4753  HB2 ARG A 299      -9.472  11.253  28.795  1.00  0.00           H  
ATOM   4754  HB3 ARG A 299      -9.647  11.065  30.408  1.00  0.00           H  
ATOM   4755  HG2 ARG A 299      -8.399  13.255  30.510  1.00  0.00           H  
ATOM   4756  HG3 ARG A 299      -7.886  12.820  29.022  1.00  0.00           H  
ATOM   4757  HD2 ARG A 299      -6.849  10.902  29.865  1.00  0.00           H  
ATOM   4758  HD3 ARG A 299      -7.539  11.112  31.330  1.00  0.00           H  
ATOM   4759  HE  ARG A 299      -5.282  12.505  30.292  1.00  0.00           H  
ATOM   4760 HH11 ARG A 299      -6.780  13.591  33.840  1.00  0.00           H  
ATOM   4761 HH12 ARG A 299      -7.679  12.478  32.864  1.00  0.00           H  
ATOM   4762 HH21 ARG A 299      -4.780  14.427  33.097  1.00  0.00           H  
ATOM   4763 HH22 ARG A 299      -4.155  13.951  31.554  1.00  0.00           H  
ATOM   4764  N   ASP A 300     -12.722  11.302  29.807  1.00  0.00           N  
ATOM   4765  CA  ASP A 300     -13.894  10.617  29.242  1.00  0.00           C  
ATOM   4766  C   ASP A 300     -14.843  11.667  28.665  1.00  0.00           C  
ATOM   4767  O   ASP A 300     -15.348  11.490  27.556  1.00  0.00           O  
ATOM   4768  CB  ASP A 300     -14.568   9.740  30.277  1.00  0.00           C  
ATOM   4769  CG  ASP A 300     -15.610   8.785  29.745  1.00  0.00           C  
ATOM   4770  OD1 ASP A 300     -15.978   8.845  28.552  1.00  0.00           O  
ATOM   4771  OD2 ASP A 300     -16.099   7.935  30.535  1.00  0.00           O  
ATOM   4772  H   ASP A 300     -12.539  11.259  30.789  1.00  0.00           H  
ATOM   4773  HA  ASP A 300     -13.583  10.032  28.493  1.00  0.00           H  
ATOM   4774  HB2 ASP A 300     -15.011  10.338  30.945  1.00  0.00           H  
ATOM   4775  HB3 ASP A 300     -13.859   9.200  30.731  1.00  0.00           H  
ATOM   4776  N   ILE A 301     -15.065  12.761  29.399  1.00  0.00           N  
ATOM   4777  CA  ILE A 301     -15.947  13.816  28.892  1.00  0.00           C  
ATOM   4778  C   ILE A 301     -15.395  14.399  27.593  1.00  0.00           C  
ATOM   4779  O   ILE A 301     -16.057  14.382  26.553  1.00  0.00           O  
ATOM   4780  CB  ILE A 301     -16.172  14.928  29.928  1.00  0.00           C  
ATOM   4781  CG1 ILE A 301     -17.149  14.432  31.010  1.00  0.00           C  
ATOM   4782  CG2 ILE A 301     -16.713  16.202  29.291  1.00  0.00           C  
ATOM   4783  CD1 ILE A 301     -17.213  15.328  32.227  1.00  0.00           C  
ATOM   4784  H   ILE A 301     -14.630  12.860  30.294  1.00  0.00           H  
ATOM   4785  HA  ILE A 301     -16.834  13.402  28.689  1.00  0.00           H  
ATOM   4786  HB  ILE A 301     -15.297  15.138  30.363  1.00  0.00           H  
ATOM   4787 HG12 ILE A 301     -16.859  13.521  31.303  1.00  0.00           H  
ATOM   4788 HG13 ILE A 301     -18.064  14.378  30.609  1.00  0.00           H  
ATOM   4789 HG21 ILE A 301     -16.845  16.898  29.997  1.00  0.00           H  
ATOM   4790 HG22 ILE A 301     -16.061  16.537  28.610  1.00  0.00           H  
ATOM   4791 HG23 ILE A 301     -17.588  16.007  28.847  1.00  0.00           H  
ATOM   4792 HD11 ILE A 301     -17.863  14.949  32.886  1.00  0.00           H  
ATOM   4793 HD12 ILE A 301     -16.307  15.385  32.647  1.00  0.00           H  
ATOM   4794 HD13 ILE A 301     -17.511  16.242  31.953  1.00  0.00           H  
ATOM   4795  N   ILE A 302     -14.176  14.920  27.652  1.00  0.00           N  
ATOM   4796  CA  ILE A 302     -13.569  15.519  26.460  1.00  0.00           C  
ATOM   4797  C   ILE A 302     -13.536  14.568  25.284  1.00  0.00           C  
ATOM   4798  O   ILE A 302     -14.096  14.851  24.211  1.00  0.00           O  
ATOM   4799  CB  ILE A 302     -12.170  16.054  26.819  1.00  0.00           C  
ATOM   4800  CG1 ILE A 302     -12.361  17.303  27.699  1.00  0.00           C  
ATOM   4801  CG2 ILE A 302     -11.346  16.379  25.586  1.00  0.00           C  
ATOM   4802  CD1 ILE A 302     -11.326  17.459  28.781  1.00  0.00           C  
ATOM   4803  H   ILE A 302     -13.669  14.904  28.514  1.00  0.00           H  
ATOM   4804  HA  ILE A 302     -14.132  16.302  26.197  1.00  0.00           H  
ATOM   4805  HB  ILE A 302     -11.688  15.358  27.351  1.00  0.00           H  
ATOM   4806 HG12 ILE A 302     -13.261  17.247  28.131  1.00  0.00           H  
ATOM   4807 HG13 ILE A 302     -12.323  18.110  27.110  1.00  0.00           H  
ATOM   4808 HG21 ILE A 302     -10.449  16.722  25.865  1.00  0.00           H  
ATOM   4809 HG22 ILE A 302     -11.230  15.553  25.035  1.00  0.00           H  
ATOM   4810 HG23 ILE A 302     -11.816  17.077  25.045  1.00  0.00           H  
ATOM   4811 HD11 ILE A 302     -11.516  18.288  29.307  1.00  0.00           H  
ATOM   4812 HD12 ILE A 302     -11.356  16.665  29.388  1.00  0.00           H  
ATOM   4813 HD13 ILE A 302     -10.418  17.528  28.367  1.00  0.00           H  
ATOM   4814  N   VAL A 303     -12.894  13.420  25.444  1.00  0.00           N  
ATOM   4815  CA  VAL A 303     -12.760  12.445  24.374  1.00  0.00           C  
ATOM   4816  C   VAL A 303     -14.050  11.818  23.894  1.00  0.00           C  
ATOM   4817  O   VAL A 303     -14.261  11.744  22.664  1.00  0.00           O  
ATOM   4818  CB  VAL A 303     -11.757  11.341  24.806  1.00  0.00           C  
ATOM   4819  CG1 VAL A 303     -11.647  10.256  23.760  1.00  0.00           C  
ATOM   4820  CG2 VAL A 303     -10.398  11.964  25.099  1.00  0.00           C  
ATOM   4821  H   VAL A 303     -12.486  13.217  26.334  1.00  0.00           H  
ATOM   4822  HA  VAL A 303     -12.356  12.920  23.592  1.00  0.00           H  
ATOM   4823  HB  VAL A 303     -12.097  10.926  25.650  1.00  0.00           H  
ATOM   4824 HG11 VAL A 303     -10.996   9.562  24.067  1.00  0.00           H  
ATOM   4825 HG12 VAL A 303     -12.543   9.834  23.622  1.00  0.00           H  
ATOM   4826 HG13 VAL A 303     -11.330  10.654  22.899  1.00  0.00           H  
ATOM   4827 HG21 VAL A 303      -9.756  11.249  25.377  1.00  0.00           H  
ATOM   4828 HG22 VAL A 303     -10.055  12.418  24.277  1.00  0.00           H  
ATOM   4829 HG23 VAL A 303     -10.490  12.634  25.836  1.00  0.00           H  
ATOM   4830  N   ASN A 304     -14.915  11.328  24.781  1.00  0.00           N  
ATOM   4831  CA  ASN A 304     -16.129  10.652  24.353  1.00  0.00           C  
ATOM   4832  C   ASN A 304     -17.394  11.480  24.341  1.00  0.00           C  
ATOM   4833  O   ASN A 304     -18.366  11.064  23.685  1.00  0.00           O  
ATOM   4834  CB  ASN A 304     -16.382   9.414  25.245  1.00  0.00           C  
ATOM   4835  CG  ASN A 304     -15.224   8.443  25.202  1.00  0.00           C  
ATOM   4836  OD1 ASN A 304     -14.610   8.235  24.152  1.00  0.00           O  
ATOM   4837  ND2 ASN A 304     -14.911   7.842  26.347  1.00  0.00           N  
ATOM   4838  H   ASN A 304     -14.726  11.427  25.758  1.00  0.00           H  
ATOM   4839  HA  ASN A 304     -15.977  10.324  23.421  1.00  0.00           H  
ATOM   4840  HB2 ASN A 304     -17.207   8.948  24.925  1.00  0.00           H  
ATOM   4841  HB3 ASN A 304     -16.515   9.717  26.189  1.00  0.00           H  
ATOM   4842 HD21 ASN A 304     -15.435   8.040  27.175  1.00  0.00           H  
ATOM   4843 HD22 ASN A 304     -14.151   7.192  26.379  1.00  0.00           H  
ATOM   4844  N   LYS A 305     -17.442  12.595  25.056  1.00  0.00           N  
ATOM   4845  CA  LYS A 305     -18.662  13.398  25.077  1.00  0.00           C  
ATOM   4846  C   LYS A 305     -18.541  14.645  24.208  1.00  0.00           C  
ATOM   4847  O   LYS A 305     -19.410  14.875  23.356  1.00  0.00           O  
ATOM   4848  CB  LYS A 305     -19.051  13.788  26.500  1.00  0.00           C  
ATOM   4849  CG  LYS A 305     -18.978  12.705  27.549  1.00  0.00           C  
ATOM   4850  CD  LYS A 305     -20.093  11.689  27.457  1.00  0.00           C  
ATOM   4851  CE  LYS A 305     -19.587  10.278  27.215  1.00  0.00           C  
ATOM   4852  NZ  LYS A 305     -19.001   9.668  28.446  1.00  0.00           N  
ATOM   4853  H   LYS A 305     -16.643  12.887  25.581  1.00  0.00           H  
ATOM   4854  HA  LYS A 305     -19.401  12.838  24.703  1.00  0.00           H  
ATOM   4855  HB2 LYS A 305     -19.993  14.121  26.475  1.00  0.00           H  
ATOM   4856  HB3 LYS A 305     -18.443  14.528  26.787  1.00  0.00           H  
ATOM   4857  HG2 LYS A 305     -19.018  13.136  28.450  1.00  0.00           H  
ATOM   4858  HG3 LYS A 305     -18.106  12.226  27.447  1.00  0.00           H  
ATOM   4859  HD2 LYS A 305     -20.697  11.945  26.702  1.00  0.00           H  
ATOM   4860  HD3 LYS A 305     -20.607  11.701  28.314  1.00  0.00           H  
ATOM   4861  HE2 LYS A 305     -18.884  10.306  26.504  1.00  0.00           H  
ATOM   4862  HE3 LYS A 305     -20.351   9.711  26.907  1.00  0.00           H  
ATOM   4863  HZ1 LYS A 305     -18.682   8.743  28.240  1.00  0.00           H  
ATOM   4864  HZ2 LYS A 305     -18.231  10.224  28.759  1.00  0.00           H  
ATOM   4865  HZ3 LYS A 305     -19.697   9.629  29.163  1.00  0.00           H  
ATOM   4866  N   VAL A 306     -17.490  15.442  24.407  1.00  0.00           N  
ATOM   4867  CA  VAL A 306     -17.352  16.678  23.638  1.00  0.00           C  
ATOM   4868  C   VAL A 306     -16.750  16.489  22.259  1.00  0.00           C  
ATOM   4869  O   VAL A 306     -17.250  17.086  21.287  1.00  0.00           O  
ATOM   4870  CB  VAL A 306     -16.647  17.799  24.421  1.00  0.00           C  
ATOM   4871  CG1 VAL A 306     -16.946  17.690  25.920  1.00  0.00           C  
ATOM   4872  CG2 VAL A 306     -15.152  17.869  24.199  1.00  0.00           C  
ATOM   4873  H   VAL A 306     -16.796  15.194  25.083  1.00  0.00           H  
ATOM   4874  HA  VAL A 306     -18.285  17.004  23.482  1.00  0.00           H  
ATOM   4875  HB  VAL A 306     -17.033  18.666  24.106  1.00  0.00           H  
ATOM   4876 HG11 VAL A 306     -16.478  18.427  26.408  1.00  0.00           H  
ATOM   4877 HG12 VAL A 306     -17.932  17.764  26.070  1.00  0.00           H  
ATOM   4878 HG13 VAL A 306     -16.623  16.807  26.261  1.00  0.00           H  
ATOM   4879 HG21 VAL A 306     -14.770  18.619  24.739  1.00  0.00           H  
ATOM   4880 HG22 VAL A 306     -14.732  17.006  24.482  1.00  0.00           H  
ATOM   4881 HG23 VAL A 306     -14.966  18.028  23.229  1.00  0.00           H  
ATOM   4882  N   LYS A 307     -15.707  15.690  22.121  1.00  0.00           N  
ATOM   4883  CA  LYS A 307     -15.050  15.480  20.825  1.00  0.00           C  
ATOM   4884  C   LYS A 307     -15.667  14.302  20.088  1.00  0.00           C  
ATOM   4885  O   LYS A 307     -16.180  14.429  18.972  1.00  0.00           O  
ATOM   4886  CB  LYS A 307     -13.560  15.278  21.073  1.00  0.00           C  
ATOM   4887  CG  LYS A 307     -12.717  14.802  19.922  1.00  0.00           C  
ATOM   4888  CD  LYS A 307     -12.231  15.938  19.052  1.00  0.00           C  
ATOM   4889  CE  LYS A 307     -10.805  15.730  18.589  1.00  0.00           C  
ATOM   4890  NZ  LYS A 307     -10.653  14.700  17.539  1.00  0.00           N  
ATOM   4891  H   LYS A 307     -15.354  15.213  22.926  1.00  0.00           H  
ATOM   4892  HA  LYS A 307     -15.172  16.302  20.269  1.00  0.00           H  
ATOM   4893  HB2 LYS A 307     -13.468  14.606  21.808  1.00  0.00           H  
ATOM   4894  HB3 LYS A 307     -13.186  16.155  21.374  1.00  0.00           H  
ATOM   4895  HG2 LYS A 307     -13.262  14.179  19.361  1.00  0.00           H  
ATOM   4896  HG3 LYS A 307     -11.923  14.315  20.286  1.00  0.00           H  
ATOM   4897  HD2 LYS A 307     -12.279  16.789  19.576  1.00  0.00           H  
ATOM   4898  HD3 LYS A 307     -12.824  16.006  18.250  1.00  0.00           H  
ATOM   4899  HE2 LYS A 307     -10.256  15.456  19.379  1.00  0.00           H  
ATOM   4900  HE3 LYS A 307     -10.462  16.598  18.229  1.00  0.00           H  
ATOM   4901  HZ1 LYS A 307      -9.689  14.621  17.287  1.00  0.00           H  
ATOM   4902  HZ2 LYS A 307     -10.980  13.821  17.885  1.00  0.00           H  
ATOM   4903  HZ3 LYS A 307     -11.187  14.962  16.735  1.00  0.00           H  
ATOM   4904  N   ASN A 308     -15.607  13.133  20.710  1.00  0.00           N  
ATOM   4905  CA  ASN A 308     -16.151  11.898  20.177  1.00  0.00           C  
ATOM   4906  C   ASN A 308     -15.854  11.639  18.713  1.00  0.00           C  
ATOM   4907  O   ASN A 308     -16.755  11.453  17.883  1.00  0.00           O  
ATOM   4908  CB  ASN A 308     -17.669  11.887  20.441  1.00  0.00           C  
ATOM   4909  CG  ASN A 308     -18.256  10.491  20.386  1.00  0.00           C  
ATOM   4910  OD1 ASN A 308     -19.395  10.316  19.937  1.00  0.00           O  
ATOM   4911  ND2 ASN A 308     -17.499   9.497  20.834  1.00  0.00           N  
ATOM   4912  H   ASN A 308     -15.158  13.100  21.603  1.00  0.00           H  
ATOM   4913  HA  ASN A 308     -15.751  11.145  20.700  1.00  0.00           H  
ATOM   4914  HB2 ASN A 308     -18.119  12.452  19.749  1.00  0.00           H  
ATOM   4915  HB3 ASN A 308     -17.840  12.271  21.348  1.00  0.00           H  
ATOM   4916 HD21 ASN A 308     -16.583   9.686  21.188  1.00  0.00           H  
ATOM   4917 HD22 ASN A 308     -17.844   8.559  20.817  1.00  0.00           H  
ATOM   4918  N   GLN A 309     -14.569  11.600  18.341  1.00  0.00           N  
ATOM   4919  CA  GLN A 309     -14.178  11.356  16.956  1.00  0.00           C  
ATOM   4920  C   GLN A 309     -13.329  10.096  16.830  1.00  0.00           C  
ATOM   4921  O   GLN A 309     -12.719   9.840  15.787  1.00  0.00           O  
ATOM   4922  CB  GLN A 309     -13.456  12.567  16.365  1.00  0.00           C  
ATOM   4923  CG  GLN A 309     -14.352  13.788  16.210  1.00  0.00           C  
ATOM   4924  CD  GLN A 309     -13.641  14.987  15.629  1.00  0.00           C  
ATOM   4925  OE1 GLN A 309     -12.437  14.942  15.347  1.00  0.00           O  
ATOM   4926  NE2 GLN A 309     -14.381  16.079  15.443  1.00  0.00           N  
ATOM   4927  H   GLN A 309     -13.858  11.742  19.030  1.00  0.00           H  
ATOM   4928  HA  GLN A 309     -15.014  11.213  16.426  1.00  0.00           H  
ATOM   4929  HB2 GLN A 309     -13.102  12.317  15.464  1.00  0.00           H  
ATOM   4930  HB3 GLN A 309     -12.694  12.807  16.967  1.00  0.00           H  
ATOM   4931  HG2 GLN A 309     -14.707  14.037  17.111  1.00  0.00           H  
ATOM   4932  HG3 GLN A 309     -15.113  13.548  15.607  1.00  0.00           H  
ATOM   4933 HE21 GLN A 309     -15.351  16.073  15.685  1.00  0.00           H  
ATOM   4934 HE22 GLN A 309     -13.966  16.905  15.062  1.00  0.00           H  
ATOM   4935  N   GLY A 310     -13.318   9.292  17.896  1.00  0.00           N  
ATOM   4936  CA  GLY A 310     -12.577   8.046  17.922  1.00  0.00           C  
ATOM   4937  C   GLY A 310     -11.268   8.133  18.690  1.00  0.00           C
[truncated: 407,107 more chars]
