# Supplementary material for: FastGrow: on-the-fly growing and its application to DYRK1A
Source: J Comput Aided Mol Des. 2022 Aug 22;36(9):639–51. doi: 10.1007/s10822-022-00469-y (PMC9512872; doi:10.1007/s10822-022-00469-y)
Supplement: Supplementary file 3 — (zip 300339 KB) [file 10822_2022_469_MOESM3_ESM.zip › validation_sets/cross_growing/1b3f_1jet/water_replacement.json]

{
    "interactions": [
        {
            "ligandInteraction": {
                "center": [
                    4.142,
                    20.542,
                    20.574
                ],
                "chemicalType": "Unspecified",
                "geometryType": "Undirected",
                "interactionType": "Hydrophobic",
                "referenceAtom": {
                    "coordinates": [
                        4.142,
                        20.542,
                        20.574
                    ],
                    "element": "O",
                    "inFileID": 4315,
                    "moleculePosition": 0,
                    "name": "O"
                }
            },
            "score": 0.8531459576155225,
            "siteInteraction": {
                "center": [
                    6.196,
                    18.249,
                    18.804
                ],
                "chemicalType": "Unspecified",
                "geometryType": "Undirected",
                "interactionType": "Hydrophobic",
                "referenceAtom": {
                    "coordinates": [
                        6.196,
                        18.249,
                        18.804
                    ],
                    "element": "C",
                    "inFileID": 3362,
                    "moleculePosition": 6640,
                    "name": "CE3"
                }
            }
        }
    ]
}
