# Supplementary material for: FastGrow: on-the-fly growing and its application to DYRK1A
Source: J Comput Aided Mol Des. 2022 Aug 22;36(9):639–51. doi: 10.1007/s10822-022-00469-y (PMC9512872; doi:10.1007/s10822-022-00469-y)
Supplement: Supplementary file 3 — (zip 300339 KB) [file 10822_2022_469_MOESM3_ESM.zip › validation_sets/cross_growing/1b3f_1jet/1jet_core.mol2]

@<TRIPOS>MOLECULE
1jet
  56   55
SMALL
USER_CHARGES
@<TRIPOS>ATOM
   1 O1          -0.4695    20.9505    17.4052 O.co2        1    LIG  -1.0000
   2 O2          -1.8561    20.8308    15.6684 O.co2        1    LIG   0.0000
   3 O3           2.5739    20.4733    14.2095 O.2          1    LIG   0.0000
   4 O4           4.3748    17.4898    15.8711 O.2          1    LIG   0.0000
   5 N5          -3.7193    17.9135    12.8731 N.4          1    LIG   1.0000
   6 N6           6.6193    14.4414    10.9983 N.4          1    LIG   1.0000
   7 N7           1.5473    19.7925    16.1100 N.am         1    LIG   0.0000
   8 N8           5.0233    19.6082    15.4379 N.am         1    LIG   0.0000
   9 N9           6.8299    16.4914    15.1212 N.3          1    LIG   0.0000
  10 C10         -0.7816    20.5579    16.2636 C.2          1    LIG   0.0000
  11 C11          2.6290    20.1820    15.4035 C.2          1    LIG   0.0000
  12 C12          5.1453    18.2933    15.3325 C.2          1    LIG   0.0000
  13 C13          0.2428    19.7256    15.4842 C.3          1    LIG   0.0000
  14 C14          3.9332    20.2366    16.1763 C.3          1    LIG   0.0000
  15 C15          6.3599    17.7988    14.5644 C.3          1    LIG   0.0000
  16 C16         -2.4456    17.3856    12.3155 C.3          1    LIG   0.0000
  17 C17          6.3906    15.8434    10.5278 C.3          1    LIG   0.0000
  18 C18         -0.2480    18.2783    15.3440 C.3          1    LIG   0.0000
  19 C19          6.0882    17.6999    13.0707 C.3          1    LIG   0.0000
  20 C20         -1.4357    17.1018    13.4231 C.3          1    LIG   0.0000
  21 C21          5.1144    16.4072    11.1465 C.3          1    LIG   0.0000
  22 C22         -1.4953    18.1728    14.4736 C.3          1    LIG   0.0000
  23 C23          5.2409    16.5053    12.6629 C.3          1    LIG   0.0000
  24 C24          4.3057    21.6918    16.4664 C.3          1    LIG   0.0000
  25 H25         -4.3616    18.0905    12.1274 H            1    LIG   0.0000
  26 H26         -4.1130    17.2409    13.4996 H            1    LIG   0.0000
  27 H27         -3.5396    18.7641    13.3672 H            1    LIG   0.0000
  28 H28          7.4575    14.0841    10.5862 H            1    LIG   0.0000
  29 H29          6.7083    14.4343    11.9943 H            1    LIG   0.0000
  30 H30          5.8450    13.8688    10.7287 H            1    LIG   0.0000
  31 H31          1.6473    19.5478    17.0745 H            1    LIG   0.0000
  32 H32          5.7039    20.1918    14.9948 H            1    LIG   0.0000
  33 H33          6.9995    16.5884    16.1019 H            1    LIG   0.0000
  34 H34          6.1290    15.7941    14.9715 H            1    LIG   0.0000
  35 H35          0.3213    20.1145    14.5662 H            1    LIG   0.0000
  36 H36          3.8132    19.7556    17.0448 H            1    LIG   0.0000
  37 H37          7.0936    18.4655    14.6956 H            1    LIG   0.0000
  38 H38         -2.6330    16.5377    11.8195 H            1    LIG   0.0000
  39 H39         -2.0597    18.0610    11.6871 H            1    LIG   0.0000
  40 H40          7.1674    16.4128    10.7972 H            1    LIG   0.0000
  41 H41          6.3041    15.8473     9.5316 H            1    LIG   0.0000
  42 H42         -0.4594    17.9207    16.2537 H            1    LIG   0.0000
  43 H43          0.4796    17.7303    14.9313 H            1    LIG   0.0000
  44 H44          6.9665    17.6364    12.5969 H            1    LIG   0.0000
  45 H45          5.6139    18.5320    12.7836 H            1    LIG   0.0000
  46 H46         -1.6454    16.2180    13.8414 H            1    LIG   0.0000
  47 H47         -0.5160    17.0754    13.0314 H            1    LIG   0.0000
  48 H48          4.9447    17.3190    10.7726 H            1    LIG   0.0000
  49 H49          4.3479    15.8062    10.9202 H            1    LIG   0.0000
  50 H50         -1.6314    19.0514    14.0159 H            1    LIG   0.0000
  51 H51         -2.2760    17.9827    15.0689 H            1    LIG   0.0000
  52 H52          4.3284    16.6023    13.0602 H            1    LIG   0.0000
  53 H53          5.6679    15.6698    13.0088 H            1    LIG   0.0000
  54 H54          3.4826    22.2040    16.7120 H            1    LIG   0.0000
  55 H55          4.7207    22.0982    15.6525 H            1    LIG   0.0000
  56 R56          4.9570    21.7243    17.2244 Du           1    LIG   0.0000
@<TRIPOS>BOND
   1        1       10 ar
   2        2       10 ar
   3        3       11 2
   4        4       12 2
   5        5       16 1
   6        5       25 1
   7        5       26 1
   8        5       27 1
   9        6       17 1
  10        6       28 1
  11        6       29 1
  12        6       30 1
  13        7       11 am
  14        7       13 1
  15        7       31 1
  16        8       12 am
  17        8       14 1
  18        8       32 1
  19        9       15 1
  20        9       33 1
  21        9       34 1
  22       10       13 1
  23       11       14 1
  24       12       15 1
  25       13       18 1
  26       13       35 1
  27       14       24 1
  28       14       36 1
  29       15       19 1
  30       15       37 1
  31       16       20 1
  32       16       38 1
  33       16       39 1
  34       17       21 1
  35       17       40 1
  36       17       41 1
  37       18       22 1
  38       18       42 1
  39       18       43 1
  40       19       23 1
  41       19       44 1
  42       19       45 1
  43       20       22 1
  44       20       46 1
  45       20       47 1
  46       21       23 1
  47       21       48 1
  48       21       49 1
  49       22       50 1
  50       22       51 1
  51       23       52 1
  52       23       53 1
  53       24       54 1
  54       24       56 1
  55       24       55 1
