# Supplementary material for: FastGrow: on-the-fly growing and its application to DYRK1A
Source: J Comput Aided Mol Des. 2022 Aug 22;36(9):639–51. doi: 10.1007/s10822-022-00469-y (PMC9512872; doi:10.1007/s10822-022-00469-y)
Supplement: Supplementary file 3 — (zip 300339 KB) [file 10822_2022_469_MOESM3_ESM.zip › validation_sets/cross_growing/1b3f_1jet/1b3f_core.mol2]

@<TRIPOS>MOLECULE
1b3f
  57   56
SMALL
USER_CHARGES
@<TRIPOS>ATOM
   1 O1          -0.6730    21.1220    17.1810 O.co2        1    LIG  -1.0000
   2 O2          -1.8330    21.1520    15.3540 O.co2        1    LIG   0.0000
   3 O3           4.3320    17.5910    15.8510 O.2          1    LIG   0.0000
   4 O4           2.6300    20.5190    14.2370 O.2          1    LIG   0.0000
   5 N5           6.9140    16.6450    15.2960 N.4          1    LIG   1.0000
   6 N6           6.6160    14.6150    10.9480 N.4          1    LIG   1.0000
   7 N7          -3.3780    17.5310    11.9980 N.4          1    LIG   1.0000
   8 N8           1.4200    19.8270    16.0570 N.am         1    LIG   0.0000
   9 N9           5.0070    19.7440    15.6040 N.am         1    LIG   0.0000
  10 C10         -0.8520    20.7630    16.0080 C.2          1    LIG   0.0000
  11 C11          5.1480    18.4300    15.4470 C.2          1    LIG   0.0000
  12 C12          2.5570    20.1930    15.4230 C.2          1    LIG   0.0000
  13 C13          6.4130    17.9440    14.7500 C.3          1    LIG   0.0000
  14 C14          0.1640    19.8440    15.3010 C.3          1    LIG   0.0000
  15 C15          3.8060    20.2520    16.2970 C.3          1    LIG   0.0000
  16 C16          6.5930    16.0980    10.6610 C.3          1    LIG   0.0000
  17 C17         -3.6670    17.2530    13.4280 C.3          1    LIG   0.0000
  18 C18          3.9920    21.7460    16.6740 C.3          1    LIG   0.0000
  19 C19          6.2200    17.9060    13.2230 C.3          1    LIG   0.0000
  20 C20         -0.4780    18.4580    15.1660 C.3          1    LIG   0.0000
  21 C21          5.2800    16.7040    11.2170 C.3          1    LIG   0.0000
  22 C22         -2.4430    17.2120    14.2930 C.3          1    LIG   0.0000
  23 C23          5.2860    16.7890    12.7530 C.3          1    LIG   0.0000
  24 C24         -1.5920    18.4640    14.1110 C.3          1    LIG   0.0000
  25 H25          7.7485    16.3719    14.8009 H            1    LIG   0.0000
  26 H26          6.2069    15.9362    15.1790 H            1    LIG   0.0000
  27 H27          7.1244    16.7512    16.2760 H            1    LIG   0.0000
  28 H28          7.4689    14.2163    10.5879 H            1    LIG   0.0000
  29 H29          5.8255    14.1745    10.5040 H            1    LIG   0.0000
  30 H30          6.5690    14.4646    11.9436 H            1    LIG   0.0000
  31 H31         -4.2410    17.5442    11.4772 H            1    LIG   0.0000
  32 H32         -2.7751    16.8114    11.6310 H            1    LIG   0.0000
  33 H33         -2.9219    18.4261    11.9152 H            1    LIG   0.0000
  34 H34          1.4355    19.5514    17.0182 H            1    LIG   0.0000
  35 H35          5.7014    20.3756    15.2591 H            1    LIG   0.0000
  36 H36          7.1948    18.6904    14.9541 H            1    LIG   0.0000
  37 H37          0.3721    20.2354    14.2943 H            1    LIG   0.0000
  38 H38          3.6459    19.6534    17.2058 H            1    LIG   0.0000
  39 H39          7.4549    16.5799    11.1457 H            1    LIG   0.0000
  40 H40          6.6435    16.2633     9.5747 H            1    LIG   0.0000
  41 H41         -4.3340    18.0412    13.8071 H            1    LIG   0.0000
  42 H42         -4.1739    16.2792    13.4969 H            1    LIG   0.0000
  43 H43          3.0239    22.1680    16.9816 H            1    LIG   0.0000
  44 H44          4.3721    22.2979    15.8017 H            1    LIG   0.0000
  45 H45          7.2029    17.7593    12.7514 H            1    LIG   0.0000
  46 H46          5.7991    18.8700    12.9012 H            1    LIG   0.0000
  47 H47         -0.9042    18.1637    16.1364 H            1    LIG   0.0000
  48 H48          0.2935    17.7323    14.8692 H            1    LIG   0.0000
  49 H49          5.1552    17.7168    10.8063 H            1    LIG   0.0000
  50 H50          4.4364    16.0733    10.9001 H            1    LIG   0.0000
  51 H51         -2.7513    17.1386    15.3463 H            1    LIG   0.0000
  52 H52         -1.8439    16.3296    14.0239 H            1    LIG   0.0000
  53 H53          4.2658    16.9964    13.1082 H            1    LIG   0.0000
  54 H54          5.6308    15.8302    13.1674 H            1    LIG   0.0000
  55 H55         -1.1487    18.4673    13.1043 H            1    LIG   0.0000
  56 H56         -2.2183    19.3592    14.2388 H            1    LIG   0.0000
  57 R57          4.9770    21.8690    17.8130 Du           1    LIG   0.0000
@<TRIPOS>BOND
   1        1       10 ar
   2        2       10 ar
   3        3       11 2
   4        4       12 2
   5        5       13 1
   6        5       25 1
   7        5       26 1
   8        5       27 1
   9        6       16 1
  10        6       28 1
  11        6       29 1
  12        6       30 1
  13        7       17 1
  14        7       31 1
  15        7       32 1
  16        7       33 1
  17        8       12 am
  18        8       14 1
  19        8       34 1
  20        9       11 am
  21        9       15 1
  22        9       35 1
  23       10       14 1
  24       11       13 1
  25       12       15 1
  26       18       57 1
  27       13       19 1
  28       13       36 1
  29       14       20 1
  30       14       37 1
  31       15       18 1
  32       15       38 1
  33       16       21 1
  34       16       39 1
  35       16       40 1
  36       17       22 1
  37       17       41 1
  38       17       42 1
  39       18       43 1
  40       18       44 1
  41       19       23 1
  42       19       45 1
  43       19       46 1
  44       20       24 1
  45       20       47 1
  46       20       48 1
  47       21       23 1
  48       21       49 1
  49       21       50 1
  50       22       24 1
  51       22       51 1
  52       22       52 1
  53       23       53 1
  54       23       54 1
  55       24       55 1
  56       24       56 1
