# Supplementary material for: FastGrow: on-the-fly growing and its application to DYRK1A
Source: J Comput Aided Mol Des. 2022 Aug 22;36(9):639–51. doi: 10.1007/s10822-022-00469-y (PMC9512872; doi:10.1007/s10822-022-00469-y)
Supplement: Supplementary file 3 — (zip 300339 KB) [file 10822_2022_469_MOESM3_ESM.zip › validation_sets/cross_growing/1b3f_1jet/1b3f_ligand.mol2]

@<TRIPOS>MOLECULE
1b3f_ligand
  64   64
SMALL
USER_CHARGES
@<TRIPOS>ATOM
   1 N1           6.9140    16.6450    15.2960 N.4          1    LIG   1.0000
   2 C2           6.4130    17.9440    14.7500 C.3          1    LIG   0.0000
   3 C3           5.1480    18.4300    15.4470 C.2          1    LIG   0.0000
   4 O4           4.3320    17.5910    15.8510 O.2          1    LIG   0.0000
   5 C5           6.2200    17.9060    13.2230 C.3          1    LIG   0.0000
   6 C6           5.2860    16.7890    12.7530 C.3          1    LIG   0.0000
   7 C7           5.2800    16.7040    11.2170 C.3          1    LIG   0.0000
   8 C8           6.5930    16.0980    10.6610 C.3          1    LIG   0.0000
   9 N9           6.6160    14.6150    10.9480 N.4          1    LIG   1.0000
  10 N10          5.0070    19.7440    15.6040 N.am         1    LIG   0.0000
  11 C11          3.8060    20.2520    16.2970 C.3          1    LIG   0.0000
  12 C12          2.5570    20.1930    15.4230 C.2          1    LIG   0.0000
  13 O13          2.6300    20.5190    14.2370 O.2          1    LIG   0.0000
  14 C14          3.9920    21.7460    16.6740 C.3          1    LIG   0.0000
  15 C15          4.9770    21.8690    17.8130 C.2          1    LIG   0.0000
  16 N16          4.8140    21.3600    19.0710 N.pl3        1    LIG   0.0000
  17 C17          6.1940    22.4580    17.7740 C.2          1    LIG   0.0000
  18 C18          5.8910    21.6470    19.7900 C.2          1    LIG   0.0000
  19 N19          6.7560    22.3220    19.0340 N.2          1    LIG   0.0000
  20 N20          1.4200    19.8270    16.0570 N.am         1    LIG   0.0000
  21 C21          0.1640    19.8440    15.3010 C.3          1    LIG   0.0000
  22 C22         -0.8520    20.7630    16.0080 C.2          1    LIG   0.0000
  23 O23         -1.8330    21.1520    15.3540 O.co2        1    LIG   0.0000
  24 C24         -0.4780    18.4580    15.1660 C.3          1    LIG   0.0000
  25 C25         -1.5920    18.4640    14.1110 C.3          1    LIG   0.0000
  26 C26         -2.4430    17.2120    14.2930 C.3          1    LIG   0.0000
  27 C27         -3.6670    17.2530    13.4280 C.3          1    LIG   0.0000
  28 N28         -3.3780    17.5310    11.9980 N.4          1    LIG   1.0000
  29 O29         -0.6730    21.1220    17.1810 O.co2        1    LIG  -1.0000
  30 H30          7.7485    16.3719    14.8009 H            1    LIG   0.0000
  31 H31          6.2069    15.9362    15.1790 H            1    LIG   0.0000
  32 H32          7.1244    16.7512    16.2760 H            1    LIG   0.0000
  33 H33          7.1948    18.6904    14.9541 H            1    LIG   0.0000
  34 H34          7.2029    17.7593    12.7514 H            1    LIG   0.0000
  35 H35          5.7991    18.8700    12.9012 H            1    LIG   0.0000
  36 H36          4.2658    16.9964    13.1082 H            1    LIG   0.0000
  37 H37          5.6308    15.8302    13.1674 H            1    LIG   0.0000
  38 H38          5.1552    17.7168    10.8063 H            1    LIG   0.0000
  39 H39          4.4364    16.0733    10.9001 H            1    LIG   0.0000
  40 H40          7.4549    16.5799    11.1457 H            1    LIG   0.0000
  41 H41          6.6435    16.2633     9.5747 H            1    LIG   0.0000
  42 H42          7.4689    14.2163    10.5879 H            1    LIG   0.0000
  43 H43          5.8255    14.1745    10.5040 H            1    LIG   0.0000
  44 H44          6.5690    14.4646    11.9436 H            1    LIG   0.0000
  45 H45          5.7014    20.3756    15.2591 H            1    LIG   0.0000
  46 H46          3.6459    19.6534    17.2058 H            1    LIG   0.0000
  47 H47          3.0239    22.1680    16.9816 H            1    LIG   0.0000
  48 H48          4.3721    22.2979    15.8017 H            1    LIG   0.0000
  49 H49          3.9906    20.8394    19.4055 H            1    LIG   0.0000
  50 H50          6.6476    22.9476    16.9135 H            1    LIG   0.0000
  51 H51          6.0441    21.3741    20.8331 H            1    LIG   0.0000
  52 H52          1.4355    19.5514    17.0182 H            1    LIG   0.0000
  53 H53          0.3721    20.2354    14.2943 H            1    LIG   0.0000
  54 H54         -0.9042    18.1637    16.1364 H            1    LIG   0.0000
  55 H55          0.2935    17.7323    14.8692 H            1    LIG   0.0000
  56 H56         -1.1487    18.4673    13.1043 H            1    LIG   0.0000
  57 H57         -2.2183    19.3592    14.2388 H            1    LIG   0.0000
  58 H58         -2.7513    17.1386    15.3463 H            1    LIG   0.0000
  59 H59         -1.8439    16.3296    14.0239 H            1    LIG   0.0000
  60 H60         -4.3340    18.0412    13.8071 H            1    LIG   0.0000
  61 H61         -4.1739    16.2792    13.4969 H            1    LIG   0.0000
  62 H62         -4.2410    17.5442    11.4772 H            1    LIG   0.0000
  63 H63         -2.7751    16.8114    11.6310 H            1    LIG   0.0000
  64 H64         -2.9219    18.4261    11.9152 H            1    LIG   0.0000
@<TRIPOS>BOND
   1        3        2 1
   2        2        5 1
   3        2        1 1
   4        5        6 1
   5        6        7 1
   6        7        8 1
   7        8        9 1
   8        3        4 2
   9       12       11 1
  10       11       14 1
  11       11       10 1
  12       14       15 1
  13       15       17 2
  14       15       16 1
  15       16       18 1
  16       18       19 2
  17       17       19 1
  18       12       13 2
  19       21       22 1
  20       21       24 1
  21       20       21 1
  22       24       25 1
  23       25       26 1
  24       26       27 1
  25       27       28 1
  26       22       29 ar
  27       22       23 ar
  28       10        3 am
  29       12       20 am
  30        1       30 1
  31        1       31 1
  32        1       32 1
  33        2       33 1
  34        5       34 1
  35        5       35 1
  36        6       36 1
  37        6       37 1
  38        7       38 1
  39        7       39 1
  40        8       40 1
  41        8       41 1
  42        9       42 1
  43        9       43 1
  44        9       44 1
  45       10       45 1
  46       11       46 1
  47       14       47 1
  48       14       48 1
  49       16       49 1
  50       17       50 1
  51       18       51 1
  52       20       52 1
  53       21       53 1
  54       24       54 1
  55       24       55 1
  56       25       56 1
  57       25       57 1
  58       26       58 1
  59       26       59 1
  60       27       60 1
  61       27       61 1
  62       28       62 1
  63       28       63 1
  64       28       64 1
