# Supplementary material for: FastGrow: on-the-fly growing and its application to DYRK1A
Source: J Comput Aided Mol Des. 2022 Aug 22;36(9):639–51. doi: 10.1007/s10822-022-00469-y (PMC9512872; doi:10.1007/s10822-022-00469-y)
Supplement: Supplementary file 3 — (zip 300339 KB) [file 10822_2022_469_MOESM3_ESM.zip › validation_sets/cross_growing/1b3f_1jet/1jet_ligand.mol2]

@<TRIPOS>MOLECULE
LYS_B_1_ALA_B_2_LYS_B_3
  56   55
SMALL
USER_CHARGES
@<TRIPOS>ATOM
   1 N1           6.8299    16.4914    15.1212 N.3          1    LIG   0.0000
   2 C2           6.3599    17.7988    14.5644 C.3          1    LIG   0.0000
   3 C3           5.1453    18.2933    15.3325 C.2          1    LIG   0.0000
   4 O4           4.3748    17.4898    15.8711 O.2          1    LIG   0.0000
   5 C5           6.0882    17.6999    13.0707 C.3          1    LIG   0.0000
   6 C6           5.2409    16.5053    12.6629 C.3          1    LIG   0.0000
   7 C7           5.1144    16.4072    11.1465 C.3          1    LIG   0.0000
   8 C8           6.3906    15.8434    10.5278 C.3          1    LIG   0.0000
   9 N9           6.6193    14.4414    10.9983 N.4          1    LIG   1.0000
  10 H10          6.9995    16.5884    16.1019 H            1    LIG   0.0000
  11 H11          6.1290    15.7941    14.9715 H            1    LIG   0.0000
  12 H12          7.0936    18.4655    14.6956 H            1    LIG   0.0000
  13 H13          6.9665    17.6364    12.5969 H            1    LIG   0.0000
  14 H14          5.6139    18.5320    12.7836 H            1    LIG   0.0000
  15 H15          4.3284    16.6023    13.0602 H            1    LIG   0.0000
  16 H16          5.6679    15.6698    13.0088 H            1    LIG   0.0000
  17 H17          4.9447    17.3190    10.7726 H            1    LIG   0.0000
  18 H18          4.3479    15.8062    10.9202 H            1    LIG   0.0000
  19 H19          7.1674    16.4128    10.7972 H            1    LIG   0.0000
  20 H20          6.3041    15.8473     9.5316 H            1    LIG   0.0000
  21 H21          7.4575    14.0841    10.5862 H            1    LIG   0.0000
  22 H22          6.7083    14.4343    11.9943 H            1    LIG   0.0000
  23 H23          5.8450    13.8688    10.7287 H            1    LIG   0.0000
  24 N24          5.0233    19.6082    15.4379 N.am         1    LIG   0.0000
  25 C25          3.9332    20.2366    16.1763 C.3          1    LIG   0.0000
  26 C26          2.6290    20.1820    15.4035 C.2          1    LIG   0.0000
  27 O27          2.5739    20.4733    14.2095 O.2          1    LIG   0.0000
  28 C28          4.3057    21.6918    16.4664 C.3          1    LIG   0.0000
  29 H29          5.7039    20.1918    14.9948 H            1    LIG   0.0000
  30 H30          3.8132    19.7556    17.0448 H            1    LIG   0.0000
  31 H31          3.5637    22.1312    16.9728 H            1    LIG   0.0000
  32 H32          5.1433    21.7190    17.0119 H            1    LIG   0.0000
  33 H33          4.4534    22.1763    15.6042 H            1    LIG   0.0000
  34 N34          1.5473    19.7925    16.1100 N.am         1    LIG   0.0000
  35 C35          0.2428    19.7256    15.4842 C.3          1    LIG   0.0000
  36 C36         -0.7816    20.5579    16.2636 C.2          1    LIG   0.0000
  37 O37         -1.8561    20.8308    15.6684 O.co2        1    LIG   0.0000
  38 C38         -0.2480    18.2783    15.3440 C.3          1    LIG   0.0000
  39 C39         -1.4953    18.1728    14.4736 C.3          1    LIG   0.0000
  40 C40         -1.4357    17.1018    13.4231 C.3          1    LIG   0.0000
  41 C41         -2.4456    17.3856    12.3155 C.3          1    LIG   0.0000
  42 N42         -3.7193    17.9135    12.8731 N.4          1    LIG   1.0000
  43 O43         -0.4695    20.9505    17.4052 O.co2        1    LIG  -1.0000
  44 H44          1.6473    19.5478    17.0745 H            1    LIG   0.0000
  45 H45          0.3213    20.1145    14.5662 H            1    LIG   0.0000
  46 H46         -0.4594    17.9207    16.2537 H            1    LIG   0.0000
  47 H47          0.4796    17.7303    14.9313 H            1    LIG   0.0000
  48 H48         -1.6314    19.0514    14.0159 H            1    LIG   0.0000
  49 H49         -2.2760    17.9827    15.0689 H            1    LIG   0.0000
  50 H50         -1.6454    16.2180    13.8414 H            1    LIG   0.0000
  51 H51         -0.5160    17.0754    13.0314 H            1    LIG   0.0000
  52 H52         -2.6330    16.5377    11.8195 H            1    LIG   0.0000
  53 H53         -2.0597    18.0610    11.6871 H            1    LIG   0.0000
  54 H54         -4.3616    18.0905    12.1274 H            1    LIG   0.0000
  55 H55         -4.1130    17.2409    13.4996 H            1    LIG   0.0000
  56 H56         -3.5396    18.7641    13.3672 H            1    LIG   0.0000
@<TRIPOS>BOND
   1        1        2 1
   2        2        5 1
   3        2        3 1
   4        5        6 1
   5        6        7 1
   6        7        8 1
   7        8        9 1
   8        3        4 2
   9        1       10 1
  10        1       11 1
  11        2       12 1
  12        3       24 am
  13        5       13 1
  14        5       14 1
  15        6       15 1
  16        6       16 1
  17        7       17 1
  18        7       18 1
  19        8       19 1
  20        8       20 1
  21        9       21 1
  22        9       22 1
  23        9       23 1
  24       24       25 1
  25       25       28 1
  26       25       26 1
  27       26       27 2
  28       28       33 1
  29       24       29 1
  30       25       30 1
  31       26       34 am
  32       28       31 1
  33       28       32 1
  34       34       35 1
  35       35       38 1
  36       35       36 1
  37       38       39 1
  38       39       40 1
  39       40       41 1
  40       41       42 1
  41       36       37 ar
  42       36       43 ar
  43       42       56 1
  44       34       44 1
  45       35       45 1
  46       38       46 1
  47       38       47 1
  48       39       48 1
  49       39       49 1
  50       40       50 1
  51       40       51 1
  52       41       52 1
  53       41       53 1
  54       42       54 1
  55       42       55 1
