# Supplementary material for: FastGrow: on-the-fly growing and its application to DYRK1A
Source: J Comput Aided Mol Des. 2022 Aug 22;36(9):639–51. doi: 10.1007/s10822-022-00469-y (PMC9512872; doi:10.1007/s10822-022-00469-y)
Supplement: Supplementary file 3 — (zip 300339 KB) [file 10822_2022_469_MOESM3_ESM.zip › validation_sets/cross_growing/1b3f_1jet/1b3f_frag.mol2]

@<TRIPOS>MOLECULE
1b3f
   9    9
SMALL
USER_CHARGES
@<TRIPOS>ATOM
   1 N1           6.7560    22.3220    19.0340 N.2          1    LIG   0.0000
   2 N2           4.8140    21.3600    19.0710 N.pl3        1    LIG   0.0000
   3 C3           4.9770    21.8690    17.8130 C.2          1    LIG   0.0000
   4 C4           5.8910    21.6470    19.7900 C.2          1    LIG   0.0000
   5 C5           6.1940    22.4580    17.7740 C.2          1    LIG   0.0000
   6 H6           3.9906    20.8394    19.4055 H            1    LIG   0.0000
   7 H7           6.0441    21.3741    20.8331 H            1    LIG   0.0000
   8 H8           6.6476    22.9476    16.9135 H            1    LIG   0.0000
   9 R9           3.9920    21.7460    16.6740 Du           1    LIG   0.0000
@<TRIPOS>BOND
   1        1        4 2
   2        1        5 1
   3        2        3 1
   4        2        4 1
   5        2        6 1
   6        3        5 2
   7        3        9 1
   8        4        7 1
   9        5        8 1
