# Supplementary material for: FastGrow: on-the-fly growing and its application to DYRK1A
Source: J Comput Aided Mol Des. 2022 Aug 22;36(9):639–51. doi: 10.1007/s10822-022-00469-y (PMC9512872; doi:10.1007/s10822-022-00469-y)
Supplement: Supplementary file 3 — (zip 300339 KB) [file 10822_2022_469_MOESM3_ESM.zip › validation_sets/cross_growing/1b3h_1b5h/1b5h.pdb]

HEADER    PEPTIDE BINDING PROTEIN                 13-NOV-98   1B5H              
TITLE     OLIGO-PEPTIDE BINDING PROTEIN COMPLEXED WITH LYSYL-DIAMINOPROPANOIC   
TITLE    2 ACID-LYSINE                                                          
COMPND    MOL_ID: 1;                                                            
COMPND   2 MOLECULE: OLIGO-PEPTIDE BINDING PROTEIN;                             
COMPND   3 CHAIN: A;                                                            
COMPND   4 SYNONYM: OPPA;                                                       
COMPND   5 ENGINEERED: YES;                                                     
COMPND   6 MOL_ID: 2;                                                           
COMPND   7 MOLECULE: LYS-DPP-LYS PEPTIDE;                                       
COMPND   8 CHAIN: B;                                                            
COMPND   9 ENGINEERED: YES                                                      
SOURCE    MOL_ID: 1;                                                            
SOURCE   2 ORGANISM_SCIENTIFIC: SALMONELLA TYPHIMURIUM;                         
SOURCE   3 ORGANISM_TAXID: 602;                                                 
SOURCE   4 EXPRESSION_SYSTEM: ESCHERICHIA COLI;                                 
SOURCE   5 EXPRESSION_SYSTEM_TAXID: 562;                                        
SOURCE   6 MOL_ID: 2;                                                           
SOURCE   7 SYNTHETIC: YES                                                       
KEYWDS    PERIPLASMIC PEPTIDE BINDING PROTEIN, PEPTIDE BINDING PROTEIN          
EXPDTA    X-RAY DIFFRACTION                                                     
AUTHOR    T.G.DAVIES,J.R.H.TAME                                                 
REVDAT   5   14-SEP-11 1B5H    1       HETNAM VERSN                             
REVDAT   4   24-FEB-09 1B5H    1       VERSN                                    
REVDAT   3   01-APR-03 1B5H    1       JRNL                                     
REVDAT   2   15-DEC-99 1B5H    4       HEADER COMPND REMARK JRNL                
REVDAT   2 2                   4       ATOM   SOURCE SEQRES                     
REVDAT   1   18-NOV-98 1B5H    0                                                
JRNL        AUTH   T.G.DAVIES,R.E.HUBBARD,J.R.TAME                              
JRNL        TITL   RELATING STRUCTURE TO THERMODYNAMICS: THE CRYSTAL STRUCTURES 
JRNL        TITL 2 AND BINDING AFFINITY OF EIGHT OPPA-PEPTIDE COMPLEXES.        
JRNL        REF    PROTEIN SCI.                  V.   8  1432 1999              
JRNL        REFN                   ISSN 0961-8368                               
JRNL        PMID   10422831                                                     
REMARK   1                                                                      
REMARK   1 REFERENCE 1                                                          
REMARK   1  AUTH   J.R.TAME,E.J.DODSON,G.MURSHUDOV,C.F.HIGGINS,A.J.WILKINSON    
REMARK   1  TITL   THE CRYSTAL STRUCTURES OF THE OLIGOPEPTIDE-BINDING PROTEIN   
REMARK   1  TITL 2 OPPA COMPLEXED WITH TRIPEPTIDE AND TETRAPEPTIDE LIGANDS      
REMARK   1  REF    STRUCTURE                     V.   3  1395 1995              
REMARK   1  REFN                   ISSN 0969-2126                               
REMARK   2                                                                      
REMARK   2 RESOLUTION.    1.90 ANGSTROMS.                                       
REMARK   3                                                                      
REMARK   3 REFINEMENT.                                                          
REMARK   3   PROGRAM     : REFMAC                                               
REMARK   3   AUTHORS     : MURSHUDOV,VAGIN,DODSON                               
REMARK   3                                                                      
REMARK   3  DATA USED IN REFINEMENT.                                            
REMARK   3   RESOLUTION RANGE HIGH (ANGSTROMS) : 1.90                           
REMARK   3   RESOLUTION RANGE LOW  (ANGSTROMS) : 20.00                          
REMARK   3   DATA CUTOFF            (SIGMA(F)) : 0.000                          
REMARK   3   COMPLETENESS FOR RANGE        (%) : 96.0                           
REMARK   3   NUMBER OF REFLECTIONS             : 43257                          
REMARK   3                                                                      
REMARK   3  FIT TO DATA USED IN REFINEMENT.                                     
REMARK   3   CROSS-VALIDATION METHOD          : THROUGHOUT                      
REMARK   3   FREE R VALUE TEST SET SELECTION  : RANDOM                          
REMARK   3   R VALUE     (WORKING + TEST SET) : NULL                            
REMARK   3   R VALUE            (WORKING SET) : 0.200                           
REMARK   3   FREE R VALUE                     : 0.230                           
REMARK   3   FREE R VALUE TEST SET SIZE   (%) : 5.000                           
REMARK   3   FREE R VALUE TEST SET COUNT      : NULL                            
REMARK   3                                                                      
REMARK   3  NUMBER OF NON-HYDROGEN ATOMS USED IN REFINEMENT.                    
REMARK   3   PROTEIN ATOMS            : 4190                                    
REMARK   3   NUCLEIC ACID ATOMS       : 0                                       
REMARK   3   HETEROGEN ATOMS          : 8                                       
REMARK   3   SOLVENT ATOMS            : 312                                     
REMARK   3                                                                      
REMARK   3  B VALUES.                                                           
REMARK   3   FROM WILSON PLOT           (A**2) : NULL                           
REMARK   3   MEAN B VALUE      (OVERALL, A**2) : 30.00                          
REMARK   3   OVERALL ANISOTROPIC B VALUE.                                       
REMARK   3    B11 (A**2) : NULL                                                 
REMARK   3    B22 (A**2) : NULL                                                 
REMARK   3    B33 (A**2) : NULL                                                 
REMARK   3    B12 (A**2) : NULL                                                 
REMARK   3    B13 (A**2) : NULL                                                 
REMARK   3    B23 (A**2) : NULL                                                 
REMARK   3                                                                      
REMARK   3  ESTIMATED OVERALL COORDINATE ERROR.                                 
REMARK   3   ESU BASED ON R VALUE                            (A): NULL          
REMARK   3   ESU BASED ON FREE R VALUE                       (A): NULL          
REMARK   3   ESU BASED ON MAXIMUM LIKELIHOOD                 (A): NULL          
REMARK   3   ESU FOR B VALUES BASED ON MAXIMUM LIKELIHOOD (A**2): NULL          
REMARK   3                                                                      
REMARK   3  RMS DEVIATIONS FROM IDEAL VALUES.                                   
REMARK   3   DISTANCE RESTRAINTS.                    RMS    SIGMA               
REMARK   3    BOND LENGTH                     (A) : 0.011 ; 0.020               
REMARK   3    ANGLE DISTANCE                  (A) : 0.028 ; 0.040               
REMARK   3    INTRAPLANAR 1-4 DISTANCE        (A) : 0.030 ; 0.050               
REMARK   3    H-BOND OR METAL COORDINATION    (A) : NULL  ; NULL                
REMARK   3                                                                      
REMARK   3   PLANE RESTRAINT                  (A) : NULL  ; NULL                
REMARK   3   CHIRAL-CENTER RESTRAINT       (A**3) : NULL  ; NULL                
REMARK   3                                                                      
REMARK   3   NON-BONDED CONTACT RESTRAINTS.                                     
REMARK   3    SINGLE TORSION                  (A) : 0.177 ; 0.300               
REMARK   3    MULTIPLE TORSION                (A) : 0.248 ; 0.300               
REMARK   3    H-BOND (X...Y)                  (A) : 0.141 ; 0.300               
REMARK   3    H-BOND (X-H...Y)                (A) : NULL  ; NULL                
REMARK   3                                                                      
REMARK   3   CONFORMATIONAL TORSION ANGLE RESTRAINTS.                           
REMARK   3    SPECIFIED                 (DEGREES) : NULL  ; NULL                
REMARK   3    PLANAR                    (DEGREES) : 3.700 ; 7.000               
REMARK   3    STAGGERED                 (DEGREES) : 14.500; 15.000              
REMARK   3    TRANSVERSE                (DEGREES) : 29.500; 20.000              
REMARK   3                                                                      
REMARK   3  ISOTROPIC THERMAL FACTOR RESTRAINTS.    RMS    SIGMA                
REMARK   3   MAIN-CHAIN BOND              (A**2) : 1.306 ; 2.000                
REMARK   3   MAIN-CHAIN ANGLE             (A**2) : 1.847 ; 3.000                
REMARK   3   SIDE-CHAIN BOND              (A**2) : 1.629 ; 2.000                
REMARK   3   SIDE-CHAIN ANGLE             (A**2) : 2.402 ; 3.000                
REMARK   3                                                                      
REMARK   3  OTHER REFINEMENT REMARKS: NULL                                      
REMARK   4                                                                      
REMARK   4 1B5H COMPLIES WITH FORMAT V. 3.15, 01-DEC-08                         
REMARK 100                                                                      
REMARK 100 THIS ENTRY HAS BEEN PROCESSED BY RCSB ON 17-NOV-98.                  
REMARK 100 THE RCSB ID CODE IS RCSB000093.                                      
REMARK 200                                                                      
REMARK 200 EXPERIMENTAL DETAILS                                                 
REMARK 200  EXPERIMENT TYPE                : X-RAY DIFFRACTION                  
REMARK 200  DATE OF DATA COLLECTION        : NULL                               
REMARK 200  TEMPERATURE           (KELVIN) : 120                                
REMARK 200  PH                             : 5.5                                
REMARK 200  NUMBER OF CRYSTALS USED        : 1                                  
REMARK 200                                                                      
REMARK 200  SYNCHROTRON              (Y/N) : N                                  
REMARK 200  RADIATION SOURCE               : ROTATING ANODE                     
REMARK 200  BEAMLINE                       : NULL                               
REMARK 200  X-RAY GENERATOR MODEL          : NULL                               
REMARK 200  MONOCHROMATIC OR LAUE    (M/L) : M                                  
REMARK 200  WAVELENGTH OR RANGE        (A) : 1.5418                             
REMARK 200  MONOCHROMATOR                  : NULL                               
REMARK 200  OPTICS                         : NULL                               
REMARK 200                                                                      
REMARK 200  DETECTOR TYPE                  : NULL                               
REMARK 200  DETECTOR MANUFACTURER          : NULL                               
REMARK 200  INTENSITY-INTEGRATION SOFTWARE : DENZO                              
REMARK 200  DATA SCALING SOFTWARE          : CCP4 (SCALA)                       
REMARK 200                                                                      
REMARK 200  NUMBER OF UNIQUE REFLECTIONS   : 45583                              
REMARK 200  RESOLUTION RANGE HIGH      (A) : 1.900                              
REMARK 200  RESOLUTION RANGE LOW       (A) : 20.000                             
REMARK 200  REJECTION CRITERIA  (SIGMA(I)) : NULL                               
REMARK 200                                                                      
REMARK 200 OVERALL.                                                             
REMARK 200  COMPLETENESS FOR RANGE     (%) : 96.0                               
REMARK 200  DATA REDUNDANCY                : 4.000                              
REMARK 200  R MERGE                    (I) : 0.10200                            
REMARK 200  R SYM                      (I) : NULL                               
REMARK 200  <I/SIGMA(I)> FOR THE DATA SET  : 5.1000                             
REMARK 200                                                                      
REMARK 200 IN THE HIGHEST RESOLUTION SHELL.                                     
REMARK 200  HIGHEST RESOLUTION SHELL, RANGE HIGH (A) : NULL                     
REMARK 200  HIGHEST RESOLUTION SHELL, RANGE LOW  (A) : NULL                     
REMARK 200  COMPLETENESS FOR SHELL     (%) : NULL                               
REMARK 200  DATA REDUNDANCY IN SHELL       : NULL                               
REMARK 200  R MERGE FOR SHELL          (I) : NULL                               
REMARK 200  R SYM FOR SHELL            (I) : NULL                               
REMARK 200  <I/SIGMA(I)> FOR SHELL         : NULL                               
REMARK 200                                                                      
REMARK 200 DIFFRACTION PROTOCOL: SINGLE WAVELENGTH                              
REMARK 200 METHOD USED TO DETERMINE THE STRUCTURE: MOLECULAR REPLACEMENT        
REMARK 200 SOFTWARE USED: NULL                                                  
REMARK 200 STARTING MODEL: NULL                                                 
REMARK 200                                                                      
REMARK 200 REMARK: NULL                                                         
REMARK 280                                                                      
REMARK 280 CRYSTAL                                                              
REMARK 280 SOLVENT CONTENT, VS   (%): 49.91                                     
REMARK 280 MATTHEWS COEFFICIENT, VM (ANGSTROMS**3/DA): 2.46                     
REMARK 280                                                                      
REMARK 280 CRYSTALLIZATION CONDITIONS: PH 5.5                                   
REMARK 290                                                                      
REMARK 290 CRYSTALLOGRAPHIC SYMMETRY                                            
REMARK 290 SYMMETRY OPERATORS FOR SPACE GROUP: P 21 21 21                       
REMARK 290                                                                      
REMARK 290      SYMOP   SYMMETRY                                                
REMARK 290     NNNMMM   OPERATOR                                                
REMARK 290       1555   X,Y,Z                                                   
REMARK 290       2555   -X+1/2,-Y,Z+1/2                                         
REMARK 290       3555   -X,Y+1/2,-Z+1/2                                         
REMARK 290       4555   X+1/2,-Y+1/2,-Z                                         
REMARK 290                                                                      
REMARK 290     WHERE NNN -> OPERATOR NUMBER                                     
REMARK 290           MMM -> TRANSLATION VECTOR                                  
REMARK 290                                                                      
REMARK 290 CRYSTALLOGRAPHIC SYMMETRY TRANSFORMATIONS                            
REMARK 290 THE FOLLOWING TRANSFORMATIONS OPERATE ON THE ATOM/HETATM             
REMARK 290 RECORDS IN THIS ENTRY TO PRODUCE CRYSTALLOGRAPHICALLY                
REMARK 290 RELATED MOLECULES.                                                   
REMARK 290   SMTRY1   1  1.000000  0.000000  0.000000        0.00000            
REMARK 290   SMTRY2   1  0.000000  1.000000  0.000000        0.00000            
REMARK 290   SMTRY3   1  0.000000  0.000000  1.000000        0.00000            
REMARK 290   SMTRY1   2 -1.000000  0.000000  0.000000       54.72500            
REMARK 290   SMTRY2   2  0.000000 -1.000000  0.000000        0.00000            
REMARK 290   SMTRY3   2  0.000000  0.000000  1.000000       35.09500            
REMARK 290   SMTRY1   3 -1.000000  0.000000  0.000000        0.00000            
REMARK 290   SMTRY2   3  0.000000  1.000000  0.000000       37.89500            
REMARK 290   SMTRY3   3  0.000000  0.000000 -1.000000       35.09500            
REMARK 290   SMTRY1   4  1.000000  0.000000  0.000000       54.72500            
REMARK 290   SMTRY2   4  0.000000 -1.000000  0.000000       37.89500            
REMARK 290   SMTRY3   4  0.000000  0.000000 -1.000000        0.00000            
REMARK 290                                                                      
REMARK 290 REMARK: NULL                                                         
REMARK 300                                                                      
REMARK 300 BIOMOLECULE: 1                                                       
REMARK 300 SEE REMARK 350 FOR THE AUTHOR PROVIDED AND/OR PROGRAM                
REMARK 300 GENERATED ASSEMBLY INFORMATION FOR THE STRUCTURE IN                  
REMARK 300 THIS ENTRY. THE REMARK MAY ALSO PROVIDE INFORMATION ON               
REMARK 300 BURIED SURFACE AREA.                                                 
REMARK 350                                                                      
REMARK 350 COORDINATES FOR A COMPLETE MULTIMER REPRESENTING THE KNOWN           
REMARK 350 BIOLOGICALLY SIGNIFICANT OLIGOMERIZATION STATE OF THE                
REMARK 350 MOLECULE CAN BE GENERATED BY APPLYING BIOMT TRANSFORMATIONS          
REMARK 350 GIVEN BELOW.  BOTH NON-CRYSTALLOGRAPHIC AND                          
REMARK 350 CRYSTALLOGRAPHIC OPERATIONS ARE GIVEN.                               
REMARK 350                                                                      
REMARK 350 BIOMOLECULE: 1                                                       
REMARK 350 AUTHOR DETERMINED BIOLOGICAL UNIT: DIMERIC                           
REMARK 350 APPLY THE FOLLOWING TO CHAINS: A, B                                  
REMARK 350   BIOMT1   1  1.000000  0.000000  0.000000        0.00000            
REMARK 350   BIOMT2   1  0.000000  1.000000  0.000000        0.00000            
REMARK 350   BIOMT3   1  0.000000  0.000000  1.000000        0.00000            
REMARK 480                                                                      
REMARK 480 ZERO OCCUPANCY ATOM                                                  
REMARK 480 THE FOLLOWING RESIDUES HAVE ATOMS MODELED WITH ZERO                  
REMARK 480 OCCUPANCY. THE LOCATION AND PROPERTIES OF THESE ATOMS                
REMARK 480 MAY NOT BE RELIABLE. (M=MODEL NUMBER; RES=RESIDUE NAME;              
REMARK 480 C=CHAIN IDENTIFIER; SSEQ=SEQUENCE NUMBER; I=INSERTION CODE):         
REMARK 480   M RES C SSEQI ATOMS                                                
REMARK 480     GLN A    8   CD   OE1  NE2                                       
REMARK 480     LYS A   67   CD   CE   NZ                                        
REMARK 480     ASP A  177   CG   OD1  OD2                                       
REMARK 480     ASP A  369   CG   OD1  OD2                                       
REMARK 480     ASP A  433   CG   OD1  OD2                                       
REMARK 480     LYS A  516   CE   NZ                                             
REMARK 500                                                                      
REMARK 500 GEOMETRY AND STEREOCHEMISTRY                                         
REMARK 500 SUBTOPIC: CLOSE CONTACTS                                             
REMARK 500                                                                      
REMARK 500 THE FOLLOWING ATOMS THAT ARE RELATED BY CRYSTALLOGRAPHIC             
REMARK 500 SYMMETRY ARE IN CLOSE CONTACT.  AN ATOM LOCATED WITHIN 0.15          
REMARK 500 ANGSTROMS OF A SYMMETRY RELATED ATOM IS ASSUMED TO BE ON A           
REMARK 500 SPECIAL POSITION AND IS, THEREFORE, LISTED IN REMARK 375             
REMARK 500 INSTEAD OF REMARK 500.  ATOMS WITH NON-BLANK ALTERNATE               
REMARK 500 LOCATION INDICATORS ARE NOT INCLUDED IN THE CALCULATIONS.            
REMARK 500                                                                      
REMARK 500 DISTANCE CUTOFF:                                                     
REMARK 500 2.2 ANGSTROMS FOR CONTACTS NOT INVOLVING HYDROGEN ATOMS              
REMARK 500 1.6 ANGSTROMS FOR CONTACTS INVOLVING HYDROGEN ATOMS                  
REMARK 500                                                                      
REMARK 500  ATM1  RES C  SSEQI   ATM2  RES C  SSEQI  SSYMOP   DISTANCE          
REMARK 500   OE2  GLU A   342     U     U1 A   525     1556     1.75            
REMARK 500                                                                      
REMARK 500 REMARK: NULL                                                         
REMARK 500                                                                      
REMARK 500 GEOMETRY AND STEREOCHEMISTRY                                         
REMARK 500 SUBTOPIC: COVALENT BOND LENGTHS                                      
REMARK 500                                                                      
REMARK 500 THE STEREOCHEMICAL PARAMETERS OF THE FOLLOWING RESIDUES              
REMARK 500 HAVE VALUES WHICH DEVIATE FROM EXPECTED VALUES BY MORE               
REMARK 500 THAN 6*RMSD (M=MODEL NUMBER; RES=RESIDUE NAME; C=CHAIN               
REMARK 500 IDENTIFIER; SSEQ=SEQUENCE NUMBER; I=INSERTION CODE).                 
REMARK 500                                                                      
REMARK 500 STANDARD TABLE:                                                      
REMARK 500 FORMAT: (10X,I3,1X,2(A3,1X,A1,I4,A1,1X,A4,3X),1X,F6.3)               
REMARK 500                                                                      
REMARK 500 EXPECTED VALUES PROTEIN: ENGH AND HUBER, 1999                        
REMARK 500 EXPECTED VALUES NUCLEIC ACID: CLOWNEY ET AL 1996                     
REMARK 500                                                                      
REMARK 500  M RES CSSEQI ATM1   RES CSSEQI ATM2   DEVIATION                     
REMARK 500    ASP A 369   CB    ASP A 369   CG     -0.388                       
REMARK 500                                                                      
REMARK 500 REMARK: NULL                                                         
REMARK 500                                                                      
REMARK 500 GEOMETRY AND STEREOCHEMISTRY                                         
REMARK 500 SUBTOPIC: COVALENT BOND ANGLES                                       
REMARK 500                                                                      
REMARK 500 THE STEREOCHEMICAL PARAMETERS OF THE FOLLOWING RESIDUES              
REMARK 500 HAVE VALUES WHICH DEVIATE FROM EXPECTED VALUES BY MORE               
REMARK 500 THAN 6*RMSD (M=MODEL NUMBER; RES=RESIDUE NAME; C=CHAIN               
REMARK 500 IDENTIFIER; SSEQ=SEQUENCE NUMBER; I=INSERTION CODE).                 
REMARK 500                                                                      
REMARK 500 STANDARD TABLE:                                                      
REMARK 500 FORMAT: (10X,I3,1X,A3,1X,A1,I4,A1,3(1X,A4,2X),12X,F5.1)              
REMARK 500                                                                      
REMARK 500 EXPECTED VALUES PROTEIN: ENGH AND HUBER, 1999                        
REMARK 500 EXPECTED VALUES NUCLEIC ACID: CLOWNEY ET AL 1996                     
REMARK 500                                                                      
REMARK 500  M RES CSSEQI ATM1   ATM2   ATM3                                     
REMARK 500    ARG A  77   NE  -  CZ  -  NH2 ANGL. DEV. =   3.2 DEGREES          
REMARK 500    ASP A  84   CB  -  CG  -  OD1 ANGL. DEV. =   6.0 DEGREES          
REMARK 500    ASP A 133   CB  -  CG  -  OD1 ANGL. DEV. =   6.2 DEGREES          
REMARK 500    ASP A 133   CB  -  CG  -  OD2 ANGL. DEV. =  -7.4 DEGREES          
REMARK 500    ARG A 201   NE  -  CZ  -  NH2 ANGL. DEV. =   5.4 DEGREES          
REMARK 500    TYR A 273   CB  -  CG  -  CD1 ANGL. DEV. =  -3.9 DEGREES          
REMARK 500    ASP A 369   CA  -  CB  -  CG  ANGL. DEV. =  32.3 DEGREES          
REMARK 500    ASP A 369   CB  -  CG  -  OD2 ANGL. DEV. = -11.2 DEGREES          
REMARK 500    ARG A 413   NE  -  CZ  -  NH2 ANGL. DEV. =  -5.9 DEGREES          
REMARK 500    ASP A 433   CB  -  CG  -  OD2 ANGL. DEV. =  -6.1 DEGREES          
REMARK 500    ARG A 462   NE  -  CZ  -  NH1 ANGL. DEV. =   3.5 DEGREES          
REMARK 500    TYR A 485   CA  -  CB  -  CG  ANGL. DEV. =  11.9 DEGREES          
REMARK 500    LYS A 516   CG  -  CD  -  CE  ANGL. DEV. =  18.7 DEGREES          
REMARK 500                                                                      
REMARK 500 REMARK: NULL                                                         
REMARK 500                                                                      
REMARK 500 GEOMETRY AND STEREOCHEMISTRY                                         
REMARK 500 SUBTOPIC: TORSION ANGLES                                             
REMARK 500                                                                      
REMARK 500 TORSION ANGLES OUTSIDE THE EXPECTED RAMACHANDRAN REGIONS:            
REMARK 500 (M=MODEL NUMBER; RES=RESIDUE NAME; C=CHAIN IDENTIFIER;               
REMARK 500 SSEQ=SEQUENCE NUMBER; I=INSERTION CODE).                             
REMARK 500                                                                      
REMARK 500 STANDARD TABLE:                                                      
REMARK 500 FORMAT:(10X,I3,1X,A3,1X,A1,I4,A1,4X,F7.2,3X,F7.2)                    
REMARK 500                                                                      
REMARK 500 EXPECTED VALUES: GJ KLEYWEGT AND TA JONES (1996). PHI/PSI-           
REMARK 500 CHOLOGY: RAMACHANDRAN REVISITED. STRUCTURE 4, 1395 - 1400            
REMARK 500                                                                      
REMARK 500  M RES CSSEQI        PSI       PHI                                   
REMARK 500    GLN A  13       74.18   -102.91                                   
REMARK 500    GLU A  32       -0.02   -144.73                                   
REMARK 500    GLU A 200      -66.13   -127.80                                   
REMARK 500    ASN A 308       61.09     39.02                                   
REMARK 500    THR A 367      122.92    -37.05                                   
REMARK 500    SER A 368      143.43   -178.78                                   
REMARK 500    THR A 408       56.44    -98.42                                   
REMARK 500    ASP A 410      -72.54   -107.89                                   
REMARK 500                                                                      
REMARK 500 REMARK: NULL                                                         
REMARK 525                                                                      
REMARK 525 SOLVENT                                                              
REMARK 525                                                                      
REMARK 525 THE SOLVENT MOLECULES HAVE CHAIN IDENTIFIERS THAT                    
REMARK 525 INDICATE THE POLYMER CHAIN WITH WHICH THEY ARE MOST                  
REMARK 525 CLOSELY ASSOCIATED. THE REMARK LISTS ALL THE SOLVENT                 
REMARK 525 MOLECULES WHICH ARE MORE THAN 5A AWAY FROM THE                       
REMARK 525 NEAREST POLYMER CHAIN (M = MODEL NUMBER;                             
REMARK 525 RES=RESIDUE NAME; C=CHAIN IDENTIFIER; SSEQ=SEQUENCE                  
REMARK 525 NUMBER; I=INSERTION CODE):                                           
REMARK 525                                                                      
REMARK 525  M RES CSSEQI                                                        
REMARK 525    HOH A 532        DISTANCE =  5.07 ANGSTROMS                       
REMARK 600                                                                      
REMARK 600 HETEROGEN                                                            
REMARK 600 THE SOLVENT STRUCTURE AROUND THE URANIUM IONS IS TENTATIVE           
REMARK 620                                                                      
REMARK 620 METAL COORDINATION                                                   
REMARK 620 (M=MODEL NUMBER; RES=RESIDUE NAME; C=CHAIN IDENTIFIER;               
REMARK 620 SSEQ=SEQUENCE NUMBER; I=INSERTION CODE):                             
REMARK 620                                                                      
REMARK 620 COORDINATION ANGLES FOR:  M RES CSSEQI METAL                         
REMARK 620                              U1 A 518   U                            
REMARK 620 N RES CSSEQI ATOM                                                    
REMARK 620 1 ASP A 323   OD2                                                    
REMARK 620 2 ASP A 323   OD1  39.2                                              
REMARK 620 N                    1                                               
REMARK 620                                                                      
REMARK 620 COORDINATION ANGLES FOR:  M RES CSSEQI METAL                         
REMARK 620                              U1 A 522   U                            
REMARK 620 N RES CSSEQI ATOM                                                    
REMARK 620 1 ASP A 362   OD1                                                    
REMARK 620 2 ASP A 410   OD1  78.6                                              
REMARK 620 3 ASP A 410   OD2 100.6  34.4                                        
REMARK 620 4 ASP A 362   OD2  31.1  87.4 119.3                                  
REMARK 620 5 LYS A 281   NZ  116.4  73.4  39.3 146.6                            
REMARK 620 N                    1     2     3     4                             
REMARK 620                                                                      
REMARK 620 COORDINATION ANGLES FOR:  M RES CSSEQI METAL                         
REMARK 620                              U1 A 521   U                            
REMARK 620 N RES CSSEQI ATOM                                                    
REMARK 620 1 GLU A 251   OE1                                                    
REMARK 620 2 ASP A 369   OD2  88.6                                              
REMARK 620 N                    1                                               
REMARK 620                                                                      
REMARK 620 COORDINATION ANGLES FOR:  M RES CSSEQI METAL                         
REMARK 620                              U1 A 523   U                            
REMARK 620 N RES CSSEQI ATOM                                                    
REMARK 620 1 HIS A 517   OXT                                                    
REMARK 620 2 HIS A 517   O    41.5                                              
REMARK 620 N                    1                                               
REMARK 800                                                                      
REMARK 800 SITE                                                                 
REMARK 800 SITE_IDENTIFIER: AC1                                                 
REMARK 800 EVIDENCE_CODE: SOFTWARE                                              
REMARK 800 SITE_DESCRIPTION: BINDING SITE FOR RESIDUE U1 A 518                  
REMARK 800                                                                      
REMARK 800 SITE_IDENTIFIER: AC2                                                 
REMARK 800 EVIDENCE_CODE: SOFTWARE                                              
REMARK 800 SITE_DESCRIPTION: BINDING SITE FOR RESIDUE U1 A 521                  
REMARK 800                                                                      
REMARK 800 SITE_IDENTIFIER: AC3                                                 
REMARK 800 EVIDENCE_CODE: SOFTWARE                                              
REMARK 800 SITE_DESCRIPTION: BINDING SITE FOR RESIDUE U1 A 522                  
REMARK 800                                                                      
REMARK 800 SITE_IDENTIFIER: AC4                                                 
REMARK 800 EVIDENCE_CODE: SOFTWARE                                              
REMARK 800 SITE_DESCRIPTION: BINDING SITE FOR RESIDUE U1 A 523                  
REMARK 800                                                                      
REMARK 800 SITE_IDENTIFIER: AC5                                                 
REMARK 800 EVIDENCE_CODE: SOFTWARE                                              
REMARK 800 SITE_DESCRIPTION: BINDING SITE FOR RESIDUE U1 A 525                  
DBREF  1B5H A    1   517  UNP    P06202   OPPA_SALTY      26    542             
DBREF  1B5H B    1     3  PDB    1B5H     1B5H             1      3             
SEQRES   1 A  517  ALA ASP VAL PRO ALA GLY VAL GLN LEU ALA ASP LYS GLN          
SEQRES   2 A  517  THR LEU VAL ARG ASN ASN GLY SER GLU VAL GLN SER LEU          
SEQRES   3 A  517  ASP PRO HIS LYS ILE GLU GLY VAL PRO GLU SER ASN VAL          
SEQRES   4 A  517  SER ARG ASP LEU PHE GLU GLY LEU LEU ILE SER ASP VAL          
SEQRES   5 A  517  GLU GLY HIS PRO SER PRO GLY VAL ALA GLU LYS TRP GLU          
SEQRES   6 A  517  ASN LYS ASP PHE LYS VAL TRP THR PHE HIS LEU ARG GLU          
SEQRES   7 A  517  ASN ALA LYS TRP SER ASP GLY THR PRO VAL THR ALA HIS          
SEQRES   8 A  517  ASP PHE VAL TYR SER TRP GLN ARG LEU ALA ASP PRO ASN          
SEQRES   9 A  517  THR ALA SER PRO TYR ALA SER TYR LEU GLN TYR GLY HIS          
SEQRES  10 A  517  ILE ALA ASN ILE ASP ASP ILE ILE ALA GLY LYS LYS PRO          
SEQRES  11 A  517  ALA THR ASP LEU GLY VAL LYS ALA LEU ASP ASP HIS THR          
SEQRES  12 A  517  PHE GLU VAL THR LEU SER GLU PRO VAL PRO TYR PHE TYR          
SEQRES  13 A  517  LYS LEU LEU VAL HIS PRO SER VAL SER PRO VAL PRO LYS          
SEQRES  14 A  517  SER ALA VAL GLU LYS PHE GLY ASP LYS TRP THR GLN PRO          
SEQRES  15 A  517  ALA ASN ILE VAL THR ASN GLY ALA TYR LYS LEU LYS ASN          
SEQRES  16 A  517  TRP VAL VAL ASN GLU ARG ILE VAL LEU GLU ARG ASN PRO          
SEQRES  17 A  517  GLN TYR TRP ASP ASN ALA LYS THR VAL ILE ASN GLN VAL          
SEQRES  18 A  517  THR TYR LEU PRO ILE SER SER GLU VAL THR ASP VAL ASN          
SEQRES  19 A  517  ARG TYR ARG SER GLY GLU ILE ASP MET THR TYR ASN ASN          
SEQRES  20 A  517  MET PRO ILE GLU LEU PHE GLN LYS LEU LYS LYS GLU ILE          
SEQRES  21 A  517  PRO ASN GLU VAL ARG VAL ASP PRO TYR LEU CYS THR TYR          
SEQRES  22 A  517  TYR TYR GLU ILE ASN ASN GLN LYS ALA PRO PHE ASN ASP          
SEQRES  23 A  517  VAL ARG VAL ARG THR ALA LEU LYS LEU ALA LEU ASP ARG          
SEQRES  24 A  517  ASP ILE ILE VAL ASN LYS VAL LYS ASN GLN GLY ASP LEU          
SEQRES  25 A  517  PRO ALA TYR SER TYR THR PRO PRO TYR THR ASP GLY ALA          
SEQRES  26 A  517  LYS LEU VAL GLU PRO GLU TRP PHE LYS TRP SER GLN GLN          
SEQRES  27 A  517  LYS ARG ASN GLU GLU ALA LYS LYS LEU LEU ALA GLU ALA          
SEQRES  28 A  517  GLY PHE THR ALA ASP LYS PRO LEU THR PHE ASP LEU LEU          
SEQRES  29 A  517  TYR ASN THR SER ASP LEU HIS LYS LYS LEU ALA ILE ALA          
SEQRES  30 A  517  VAL ALA SER ILE TRP LYS LYS ASN LEU GLY VAL ASN VAL          
SEQRES  31 A  517  ASN LEU GLU ASN GLN GLU TRP LYS THR PHE LEU ASP THR          
SEQRES  32 A  517  ARG HIS GLN GLY THR PHE ASP VAL ALA ARG ALA GLY TRP          
SEQRES  33 A  517  CYS ALA ASP TYR ASN GLU PRO THR SER PHE LEU ASN THR          
SEQRES  34 A  517  MET LEU SER ASP SER SER ASN ASN THR ALA HIS TYR LYS          
SEQRES  35 A  517  SER PRO ALA PHE ASP LYS LEU ILE ALA ASP THR LEU LYS          
SEQRES  36 A  517  VAL ALA ASP ASP THR GLN ARG SER GLU LEU TYR ALA LYS          
SEQRES  37 A  517  ALA GLU GLN GLN LEU ASP LYS ASP SER ALA ILE VAL PRO          
SEQRES  38 A  517  VAL TYR TYR TYR VAL ASN ALA ARG LEU VAL LYS PRO TRP          
SEQRES  39 A  517  VAL GLY GLY TYR THR GLY LYS ASP PRO LEU ASP ASN ILE          
SEQRES  40 A  517  TYR VAL LYS ASN LEU TYR ILE ILE LYS HIS                      
SEQRES   1 B    3  LYS DPP LYS                                                  
MODRES 1B5H DPP B    2  ALA  DIAMINOPROPANOIC ACID                              
HET    DPP  B   2       6                                                       
HET     U1  A 518       1                                                       
HET     U1  A 519       1                                                       
HET     U1  A 520       1                                                       
HET     U1  A 521       1                                                       
HET     U1  A 522       1                                                       
HET     U1  A 523       1                                                       
HET     U1  A 524       1                                                       
HET     U1  A 525       1                                                       
HETNAM     DPP DIAMINOPROPANOIC ACID                                            
HETNAM      U1 URANIUM ATOM                                                     
FORMUL   2  DPP    C3 H8 N2 O2                                                  
FORMUL   3   U1    8(U)                                                         
FORMUL  11  HOH   *312(H2 O)                                                    
HELIX    1   1 VAL A   34  LEU A   43  1                                  10    
HELIX    2   2 ALA A   90  ALA A  101  1                                  12    
HELIX    3   3 PRO A  103  THR A  105  5                                   3    
HELIX    4   4 ALA A  110  TYR A  115  5                                   6    
HELIX    5   5 ILE A  121  ILE A  125  1                                   5    
HELIX    6   6 ALA A  131  ASP A  133  5                                   3    
HELIX    7   7 PHE A  155  VAL A  160  5                                   6    
HELIX    8   8 PRO A  162  VAL A  164  5                                   3    
HELIX    9   9 LYS A  169  LYS A  178  1                                  10    
HELIX   10  10 ASN A  213  LYS A  215  5                                   3    
HELIX   11  11 GLU A  229  ARG A  237  1                                   9    
HELIX   12  12 PHE A  253  GLU A  259  1                                   7    
HELIX   13  13 PRO A  261  GLU A  263  5                                   3    
HELIX   14  14 VAL A  287  ALA A  296  1                                  10    
HELIX   15  15 ARG A  299  ASN A  304  1                                   6    
HELIX   16  16 GLU A  331  LYS A  334  1                                   4    
HELIX   17  17 GLN A  337  GLU A  350  1                                  14    
HELIX   18  18 ASP A  369  LEU A  386  1                                  18    
HELIX   19  19 TRP A  397  GLN A  406  1                                  10    
HELIX   20  20 PRO A  423  MET A  430  5                                   8    
HELIX   21  21 PRO A  444  LEU A  454  1                                  11    
HELIX   22  22 ASP A  459  LYS A  475  1                                  17    
HELIX   23  23 VAL A  509  ASN A  511  5                                   3    
SHEET    1   A 4 THR A  14  ASN A  18  0                                        
SHEET    2   A 4 GLN A 220  LEU A 224  1  N  GLN A 220   O  LEU A  15           
SHEET    3   A 4 ARG A 201  ARG A 206 -1  N  LEU A 204   O  VAL A 221           
SHEET    4   A 4 TYR A 191  VAL A 197 -1  N  VAL A 197   O  ARG A 201           
SHEET    1   B 2 LEU A  48  SER A  50  0                                        
SHEET    2   B 2 PRO A  56  PRO A  58 -1  N  SER A  57   O  ILE A  49           
SHEET    1   C 4 ALA A  61  LYS A  67  0                                        
SHEET    2   C 4 VAL A  71  LEU A  76 -1  N  HIS A  75   O  GLU A  62           
SHEET    3   C 4 THR A 143  THR A 147 -1  N  VAL A 146   O  TRP A  72           
SHEET    4   C 4 VAL A 136  ASP A 140 -1  N  ASP A 140   O  THR A 143           
SHEET    1   D 2 VAL A 264  PRO A 268  0                                        
SHEET    2   D 2 VAL A 486  LEU A 490 -1  N  ARG A 489   O  ARG A 265           
SHEET    1   E 3 VAL A 411  CYS A 417  0                                        
SHEET    2   E 3 CYS A 271  ILE A 277 -1  N  GLU A 276   O  ALA A 412           
SHEET    3   E 3 ILE A 479  TYR A 484 -1  N  TYR A 483   O  TYR A 273           
SHEET    1   F 2 THR A 360  ASN A 366  0                                        
SHEET    2   F 2 ASN A 389  GLN A 395  1  N  ASN A 389   O  PHE A 361           
SSBOND   1 CYS A  271    CYS A  417                          1555   1555  2.04  
LINK         C   LYS B   1                 N   DPP B   2     1555   1555  1.31  
LINK         C   DPP B   2                 N   LYS B   3     1555   1555  1.34  
LINK         OD2 ASP A 323                 U    U1 A 518     1555   1555  2.22  
LINK         OD1 ASP A 362                 U    U1 A 522     1555   1555  2.33  
LINK         OE1 GLU A 251                 U    U1 A 521     1555   1555  2.34  
LINK         OD1 ASP A 410                 U    U1 A 522     1555   1555  2.43  
LINK         OD2 ASP A  11                 U    U1 A 525     1555   1555  2.52  
LINK         OXT HIS A 517                 U    U1 A 523     1555   1555  2.77  
LINK         OD2 ASP A 369                 U    U1 A 521     1555   1555  2.78  
LINK         O   HIS A 517                 U    U1 A 523     1555   1555  3.30  
LINK         OD1 ASP A 323                 U    U1 A 518     1555   1555  3.44  
LINK         OD2 ASP A 410                 U    U1 A 522     1555   1555  3.64  
LINK         OD2 ASP A 362                 U    U1 A 522     1555   1555  3.80  
LINK         NZ  LYS A 281                 U    U1 A 522     1555   1555  3.86  
CISPEP   1 ALA A  282    PRO A  283          0         2.13                     
SITE     1 AC1  2 ASP A 323  ASN A 394                                          
SITE     1 AC2  1 GLU A 251                                                     
SITE     1 AC3  3 GLU A  53  ASP A 362  ASP A 410                               
SITE     1 AC4  2 ASP A 133  HIS A 517                                          
SITE     1 AC5  2 ASP A  11  GLU A 342                                          
CRYST1  109.450   75.790   70.190  90.00  90.00  90.00 P 21 21 21    4          
ORIGX1      1.000000  0.000000  0.000000        0.00000                         
ORIGX2      0.000000  1.000000  0.000000        0.00000                         
ORIGX3      0.000000  0.000000  1.000000        0.00000                         
SCALE1      0.009136  0.000000  0.000000        0.00000                         
SCALE2      0.000000  0.013194  0.000000        0.00000                         
SCALE3      0.000000  0.000000  0.014247        0.00000                         
ATOM      1  N   ALA A   1       3.750   8.369  -8.359  1.00 28.85           N  
ATOM      2  CA  ALA A   1       2.493   7.667  -8.033  1.00 30.29           C  
ATOM      3  C   ALA A   1       2.466   6.336  -8.800  1.00 32.31           C  
ATOM      4  O   ALA A   1       3.068   6.313  -9.885  1.00 32.30           O  
ATOM      5  CB  ALA A   1       1.300   8.494  -8.517  1.00 29.87           C  
ATOM      6  N   ASP A   2       1.816   5.335  -8.237  1.00 33.12           N  
ATOM      7  CA  ASP A   2       1.679   4.059  -8.969  1.00 35.48           C  
ATOM      8  C   ASP A   2       0.215   3.878  -9.308  1.00 35.04           C  
ATOM      9  O   ASP A   2      -0.513   3.482  -8.388  1.00 34.96           O  
ATOM     10  CB  ASP A   2       2.161   2.880  -8.116  1.00 37.76           C  
ATOM     11  CG  ASP A   2       3.670   2.959  -7.929  1.00 41.64           C  
ATOM     12  OD1 ASP A   2       4.351   3.401  -8.878  1.00 42.90           O  
ATOM     13  OD2 ASP A   2       4.166   2.589  -6.845  1.00 42.62           O  
ATOM     14  N   VAL A   3      -0.217   4.283 -10.498  1.00 35.87           N  
ATOM     15  CA  VAL A   3      -1.655   4.197 -10.828  1.00 37.56           C  
ATOM     16  C   VAL A   3      -2.062   2.771 -11.182  1.00 39.45           C  
ATOM     17  O   VAL A   3      -1.484   2.212 -12.113  1.00 38.69           O  
ATOM     18  CB  VAL A   3      -1.955   5.137 -12.011  1.00 36.96           C  
ATOM     19  CG1 VAL A   3      -3.435   5.158 -12.402  1.00 37.17           C  
ATOM     20  CG2 VAL A   3      -1.480   6.568 -11.703  1.00 36.42           C  
ATOM     21  N   PRO A   4      -3.000   2.182 -10.457  1.00 40.47           N  
ATOM     22  CA  PRO A   4      -3.459   0.824 -10.690  1.00 41.63           C  
ATOM     23  C   PRO A   4      -3.966   0.560 -12.089  1.00 42.57           C  
ATOM     24  O   PRO A   4      -4.606   1.395 -12.732  1.00 41.96           O  
ATOM     25  CB  PRO A   4      -4.581   0.612  -9.663  1.00 41.92           C  
ATOM     26  CG  PRO A   4      -4.257   1.590  -8.572  1.00 42.85           C  
ATOM     27  CD  PRO A   4      -3.703   2.800  -9.304  1.00 41.45           C  
ATOM     28  N   ALA A   5      -3.727  -0.671 -12.572  1.00 44.91           N  
ATOM     29  CA  ALA A   5      -4.156  -1.096 -13.900  1.00 44.72           C  
ATOM     30  C   ALA A   5      -5.643  -0.822 -14.059  1.00 45.56           C  
ATOM     31  O   ALA A   5      -6.363  -1.134 -13.102  1.00 47.35           O  
ATOM     32  CB  ALA A   5      -3.924  -2.595 -14.071  1.00 44.46           C  
ATOM     33  N   GLY A   6      -6.089  -0.231 -15.166  1.00 45.44           N  
ATOM     34  CA  GLY A   6      -7.512   0.001 -15.311  1.00 45.48           C  
ATOM     35  C   GLY A   6      -8.081   1.249 -14.675  1.00 45.91           C  
ATOM     36  O   GLY A   6      -9.276   1.522 -14.904  1.00 47.36           O  
ATOM     37  N   VAL A   7      -7.334   2.043 -13.889  1.00 44.33           N  
ATOM     38  CA  VAL A   7      -8.012   3.250 -13.395  1.00 42.05           C  
ATOM     39  C   VAL A   7      -7.934   4.252 -14.549  1.00 39.67           C  
ATOM     40  O   VAL A   7      -6.920   4.287 -15.238  1.00 39.69           O  
ATOM     41  CB  VAL A   7      -7.574   3.851 -12.062  1.00 42.86           C  
ATOM     42  CG1 VAL A   7      -6.816   2.840 -11.216  1.00 42.77           C  
ATOM     43  CG2 VAL A   7      -6.848   5.176 -12.205  1.00 43.15           C  
ATOM     44  N   GLN A   8      -9.009   4.982 -14.751  1.00 37.97           N  
ATOM     45  CA  GLN A   8      -9.029   6.013 -15.780  1.00 37.42           C  
ATOM     46  C   GLN A   8      -8.606   7.332 -15.127  1.00 35.52           C  
ATOM     47  O   GLN A   8      -9.175   7.718 -14.107  1.00 34.76           O  
ATOM     48  CB  GLN A   8     -10.421   6.128 -16.386  1.00 38.85           C  
ATOM     49  CG  GLN A   8     -10.563   5.439 -17.741  1.00 42.33           C  
ATOM     50  CD  GLN A   8     -11.931   6.050 -18.401  0.00 53.63           C  
ATOM     51  OE1 GLN A   8     -11.735   6.678 -19.457  0.00 56.08           O  
ATOM     52  NE2 GLN A   8     -13.147   5.912 -17.880  0.00 54.42           N  
ATOM     53  N   LEU A   9      -7.592   7.990 -15.642  1.00 34.50           N  
ATOM     54  CA  LEU A   9      -7.180   9.261 -15.043  1.00 32.36           C  
ATOM     55  C   LEU A   9      -7.996  10.431 -15.572  1.00 32.06           C  
ATOM     56  O   LEU A   9      -8.477  10.453 -16.718  1.00 31.37           O  
ATOM     57  CB  LEU A   9      -5.690   9.498 -15.257  1.00 32.95           C  
ATOM     58  CG  LEU A   9      -4.762   8.540 -14.498  1.00 32.30           C  
ATOM     59  CD1 LEU A   9      -3.328   8.713 -14.971  1.00 33.69           C  
ATOM     60  CD2 LEU A   9      -4.835   8.742 -12.983  1.00 31.31           C  
ATOM     61  N   ALA A  10      -8.202  11.418 -14.693  1.00 28.90           N  
ATOM     62  CA  ALA A  10      -8.857  12.645 -15.120  1.00 28.88           C  
ATOM     63  C   ALA A  10      -7.901  13.327 -16.108  1.00 30.73           C  
ATOM     64  O   ALA A  10      -6.676  13.147 -16.048  1.00 28.03           O  
ATOM     65  CB  ALA A  10      -9.126  13.606 -13.981  1.00 30.14           C  
ATOM     66  N   ASP A  11      -8.471  14.093 -17.032  1.00 31.79           N  
ATOM     67  CA  ASP A  11      -7.622  14.850 -17.960  1.00 33.63           C  
ATOM     68  C   ASP A  11      -6.829  15.886 -17.135  1.00 32.55           C  
ATOM     69  O   ASP A  11      -5.642  16.096 -17.394  1.00 33.28           O  
ATOM     70  CB  ASP A  11      -8.433  15.644 -18.965  1.00 35.20           C  
ATOM     71  CG  ASP A  11      -8.963  14.847 -20.145  1.00 37.30           C  
ATOM     72  OD1 ASP A  11      -8.683  13.628 -20.196  1.00 37.17           O  
ATOM     73  OD2 ASP A  11      -9.631  15.472 -21.001  1.00 37.39           O  
ATOM     74  N   LYS A  12      -7.525  16.536 -16.217  1.00 30.51           N  
ATOM     75  CA  LYS A  12      -6.920  17.591 -15.427  1.00 32.55           C  
ATOM     76  C   LYS A  12      -6.380  17.012 -14.116  1.00 30.87           C  
ATOM     77  O   LYS A  12      -7.153  16.562 -13.275  1.00 28.99           O  
ATOM     78  CB  LYS A  12      -7.926  18.705 -15.118  1.00 36.37           C  
ATOM     79  CG  LYS A  12      -7.255  19.978 -14.585  1.00 40.12           C  
ATOM     80  CD  LYS A  12      -8.234  21.152 -14.701  1.00 42.44           C  
ATOM     81  CE  LYS A  12      -7.910  22.292 -13.753  1.00 45.51           C  
ATOM     82  NZ  LYS A  12      -8.219  21.899 -12.332  1.00 47.17           N  
ATOM     83  N   GLN A  13      -5.057  17.064 -13.984  1.00 29.20           N  
ATOM     84  CA  GLN A  13      -4.470  16.497 -12.748  1.00 27.25           C  
ATOM     85  C   GLN A  13      -4.060  17.551 -11.753  1.00 25.05           C  
ATOM     86  O   GLN A  13      -2.898  17.890 -11.644  1.00 25.82           O  
ATOM     87  CB  GLN A  13      -3.311  15.579 -13.163  1.00 25.41           C  
ATOM     88  CG  GLN A  13      -3.795  14.312 -13.862  1.00 24.51           C  
ATOM     89  CD  GLN A  13      -4.477  13.381 -12.867  1.00 24.18           C  
ATOM     90  OE1 GLN A  13      -4.065  13.323 -11.710  1.00 24.84           O  
ATOM     91  NE2 GLN A  13      -5.483  12.658 -13.340  1.00 23.95           N  
ATOM     92  N   THR A  14      -5.004  18.188 -11.059  1.00 25.23           N  
ATOM     93  CA  THR A  14      -4.752  19.224 -10.063  1.00 25.20           C  
ATOM     94  C   THR A  14      -5.441  18.856  -8.751  1.00 25.24           C  
ATOM     95  O   THR A  14      -6.399  18.072  -8.683  1.00 24.23           O  
ATOM     96  CB  THR A  14      -5.222  20.620 -10.547  1.00 26.42           C  
ATOM     97  OG1 THR A  14      -6.629  20.649 -10.666  1.00 28.73           O  
ATOM     98  CG2 THR A  14      -4.617  20.880 -11.940  1.00 27.52           C  
ATOM     99  N   LEU A  15      -4.909  19.356  -7.653  1.00 24.00           N  
ATOM    100  CA  LEU A  15      -5.321  18.983  -6.316  1.00 23.63           C  
ATOM    101  C   LEU A  15      -5.376  20.222  -5.451  1.00 23.23           C  
ATOM    102  O   LEU A  15      -4.547  21.114  -5.657  1.00 23.74           O  
ATOM    103  CB  LEU A  15      -4.287  17.989  -5.706  1.00 22.81           C  
ATOM    104  CG  LEU A  15      -4.692  17.419  -4.330  1.00 21.14           C  
ATOM    105  CD1 LEU A  15      -5.841  16.412  -4.473  1.00 21.37           C  
ATOM    106  CD2 LEU A  15      -3.513  16.677  -3.668  1.00 21.38           C  
ATOM    107  N   VAL A  16      -6.363  20.265  -4.577  1.00 24.29           N  
ATOM    108  CA  VAL A  16      -6.463  21.400  -3.652  1.00 24.27           C  
ATOM    109  C   VAL A  16      -6.547  20.757  -2.268  1.00 23.21           C  
ATOM    110  O   VAL A  16      -7.399  19.901  -2.029  1.00 22.21           O  
ATOM    111  CB  VAL A  16      -7.680  22.315  -3.861  1.00 25.55           C  
ATOM    112  CG1 VAL A  16      -7.808  23.307  -2.708  1.00 25.24           C  
ATOM    113  CG2 VAL A  16      -7.582  23.074  -5.180  1.00 25.10           C  
ATOM    114  N   ARG A  17      -5.577  21.102  -1.421  1.00 23.49           N  
ATOM    115  CA  ARG A  17      -5.574  20.562  -0.062  1.00 23.97           C  
ATOM    116  C   ARG A  17      -5.689  21.672   0.942  1.00 22.63           C  
ATOM    117  O   ARG A  17      -5.000  22.690   0.723  1.00 24.05           O  
ATOM    118  CB  ARG A  17      -4.196  19.895   0.187  1.00 23.24           C  
ATOM    119  CG  ARG A  17      -3.952  18.674  -0.683  1.00 24.23           C  
ATOM    120  CD  ARG A  17      -2.683  17.948  -0.215  1.00 25.18           C  
ATOM    121  NE  ARG A  17      -2.739  17.531   1.185  1.00 25.91           N  
ATOM    122  CZ  ARG A  17      -1.685  17.054   1.867  1.00 26.06           C  
ATOM    123  NH1 ARG A  17      -1.812  16.668   3.127  1.00 27.26           N  
ATOM    124  NH2 ARG A  17      -0.500  16.969   1.288  1.00 25.41           N  
ATOM    125  N   ASN A  18      -6.449  21.503   2.022  1.00 23.58           N  
ATOM    126  CA  ASN A  18      -6.423  22.516   3.064  1.00 21.05           C  
ATOM    127  C   ASN A  18      -5.196  22.165   3.940  1.00 21.59           C  
ATOM    128  O   ASN A  18      -4.900  20.996   4.124  1.00 23.26           O  
ATOM    129  CB  ASN A  18      -7.668  22.558   3.963  1.00 21.32           C  
ATOM    130  CG  ASN A  18      -7.532  23.793   4.831  1.00 20.89           C  
ATOM    131  OD1 ASN A  18      -7.112  24.872   4.364  1.00 21.03           O  
ATOM    132  ND2 ASN A  18      -7.810  23.640   6.126  1.00 20.17           N  
ATOM    133  N   ASN A  19      -4.534  23.146   4.516  1.00 20.24           N  
ATOM    134  CA  ASN A  19      -3.289  22.882   5.229  1.00 21.13           C  
ATOM    135  C   ASN A  19      -3.311  23.458   6.642  1.00 22.26           C  
ATOM    136  O   ASN A  19      -2.285  23.591   7.309  1.00 23.07           O  
ATOM    137  CB  ASN A  19      -2.131  23.546   4.433  1.00 20.91           C  
ATOM    138  CG  ASN A  19      -0.776  22.948   4.814  1.00 21.71           C  
ATOM    139  OD1 ASN A  19      -0.679  21.743   5.034  1.00 22.59           O  
ATOM    140  ND2 ASN A  19       0.274  23.768   4.884  1.00 22.22           N  
ATOM    141  N   GLY A  20      -4.511  23.746   7.134  1.00 22.29           N  
ATOM    142  CA  GLY A  20      -4.696  24.164   8.536  1.00 22.73           C  
ATOM    143  C   GLY A  20      -4.391  25.614   8.832  1.00 22.24           C  
ATOM    144  O   GLY A  20      -5.074  26.176   9.696  1.00 25.28           O  
ATOM    145  N   SER A  21      -3.303  26.191   8.394  1.00 22.31           N  
ATOM    146  CA  SER A  21      -2.949  27.565   8.677  1.00 24.72           C  
ATOM    147  C   SER A  21      -1.879  28.056   7.708  1.00 25.08           C  
ATOM    148  O   SER A  21      -1.368  27.265   6.917  1.00 26.19           O  
ATOM    149  CB  SER A  21      -2.313  27.693  10.089  1.00 26.19           C  
ATOM    150  OG  SER A  21      -1.388  26.620  10.206  1.00 30.22           O  
ATOM    151  N   GLU A  22      -1.568  29.340   7.848  1.00 23.47           N  
ATOM    152  CA  GLU A  22      -0.456  29.914   7.108  1.00 24.20           C  
ATOM    153  C   GLU A  22       0.843  29.307   7.653  1.00 26.44           C  
ATOM    154  O   GLU A  22       1.009  29.213   8.883  1.00 24.69           O  
ATOM    155  CB  GLU A  22      -0.421  31.412   7.318  1.00 25.13           C  
ATOM    156  CG  GLU A  22       0.638  32.159   6.548  1.00 25.16           C  
ATOM    157  CD  GLU A  22       0.658  31.990   5.045  1.00 27.19           C  
ATOM    158  OE1 GLU A  22       1.762  32.163   4.477  1.00 28.18           O  
ATOM    159  OE2 GLU A  22      -0.346  31.717   4.378  1.00 26.74           O  
ATOM    160  N   VAL A  23       1.746  28.895   6.755  1.00 24.29           N  
ATOM    161  CA  VAL A  23       2.963  28.277   7.231  1.00 23.98           C  
ATOM    162  C   VAL A  23       3.886  29.277   7.922  1.00 23.58           C  
ATOM    163  O   VAL A  23       3.924  30.480   7.623  1.00 23.56           O  
ATOM    164  CB  VAL A  23       3.743  27.600   6.076  1.00 23.16           C  
ATOM    165  CG1 VAL A  23       2.940  26.439   5.478  1.00 23.86           C  
ATOM    166  CG2 VAL A  23       4.092  28.607   4.992  1.00 23.89           C  
ATOM    167  N   GLN A  24       4.669  28.773   8.863  1.00 21.99           N  
ATOM    168  CA  GLN A  24       5.691  29.577   9.512  1.00 22.94           C  
ATOM    169  C   GLN A  24       6.699  30.065   8.438  1.00 23.54           C  
ATOM    170  O   GLN A  24       7.187  31.202   8.517  1.00 22.85           O  
ATOM    171  CB  GLN A  24       6.567  28.765  10.452  1.00 22.03           C  
ATOM    172  CG  GLN A  24       5.935  28.409  11.800  1.00 22.48           C  
ATOM    173  CD  GLN A  24       6.814  27.379  12.502  1.00 20.84           C  
ATOM    174  OE1 GLN A  24       6.942  26.242  12.023  1.00 21.64           O  
ATOM    175  NE2 GLN A  24       7.407  27.735  13.633  1.00 20.54           N  
ATOM    176  N   SER A  25       7.058  29.148   7.535  1.00 21.97           N  
ATOM    177  CA  SER A  25       8.081  29.487   6.547  1.00 22.51           C  
ATOM    178  C   SER A  25       8.133  28.388   5.505  1.00 22.83           C  
ATOM    179  O   SER A  25       7.562  27.334   5.765  1.00 21.77           O  
ATOM    180  CB  SER A  25       9.426  29.459   7.344  1.00 23.39           C  
ATOM    181  OG  SER A  25      10.545  29.603   6.472  1.00 24.64           O  
ATOM    182  N   LEU A  26       8.849  28.552   4.391  1.00 23.77           N  
ATOM    183  CA  LEU A  26       9.117  27.450   3.472  1.00 23.04           C  
ATOM    184  C   LEU A  26      10.574  27.005   3.580  1.00 24.40           C  
ATOM    185  O   LEU A  26      11.048  26.108   2.876  1.00 24.71           O  
ATOM    186  CB  LEU A  26       8.807  27.799   2.004  1.00 24.18           C  
ATOM    187  CG  LEU A  26       7.374  28.160   1.691  1.00 26.25           C  
ATOM    188  CD1 LEU A  26       7.182  28.431   0.199  1.00 26.67           C  
ATOM    189  CD2 LEU A  26       6.398  27.081   2.145  1.00 25.47           C  
ATOM    190  N   ASP A  27      11.327  27.601   4.511  1.00 23.70           N  
ATOM    191  CA  ASP A  27      12.734  27.228   4.736  1.00 22.57           C  
ATOM    192  C   ASP A  27      12.754  26.044   5.685  1.00 21.98           C  
ATOM    193  O   ASP A  27      12.324  26.167   6.832  1.00 23.50           O  
ATOM    194  CB  ASP A  27      13.483  28.400   5.331  1.00 21.61           C  
ATOM    195  CG  ASP A  27      14.967  28.207   5.553  1.00 24.29           C  
ATOM    196  OD1 ASP A  27      15.444  27.067   5.746  1.00 21.47           O  
ATOM    197  OD2 ASP A  27      15.616  29.289   5.572  1.00 23.80           O  
ATOM    198  N   PRO A  28      13.259  24.902   5.251  1.00 21.89           N  
ATOM    199  CA  PRO A  28      13.319  23.689   6.018  1.00 23.27           C  
ATOM    200  C   PRO A  28      13.973  23.816   7.381  1.00 23.81           C  
ATOM    201  O   PRO A  28      13.695  23.005   8.255  1.00 22.53           O  
ATOM    202  CB  PRO A  28      14.132  22.732   5.146  1.00 24.57           C  
ATOM    203  CG  PRO A  28      13.942  23.242   3.749  1.00 24.09           C  
ATOM    204  CD  PRO A  28      13.829  24.739   3.873  1.00 22.57           C  
ATOM    205  N   HIS A  29      14.852  24.806   7.576  1.00 21.72           N  
ATOM    206  CA  HIS A  29      15.497  25.003   8.868  1.00 23.65           C  
ATOM    207  C   HIS A  29      14.736  25.982   9.756  1.00 23.96           C  
ATOM    208  O   HIS A  29      15.178  26.148  10.898  1.00 26.20           O  
ATOM    209  CB  HIS A  29      16.909  25.588   8.659  1.00 22.89           C  
ATOM    210  CG  HIS A  29      17.778  24.643   7.872  1.00 23.55           C  
ATOM    211  ND1 HIS A  29      18.845  25.089   7.117  1.00 25.48           N  
ATOM    212  CD2 HIS A  29      17.750  23.297   7.738  1.00 22.62           C  
ATOM    213  CE1 HIS A  29      19.449  24.048   6.571  1.00 25.42           C  
ATOM    214  NE2 HIS A  29      18.810  22.933   6.936  1.00 23.50           N  
ATOM    215  N   LYS A  30      13.633  26.554   9.293  1.00 23.52           N  
ATOM    216  CA  LYS A  30      12.922  27.491  10.174  1.00 23.83           C  
ATOM    217  C   LYS A  30      11.546  26.946  10.533  1.00 23.67           C  
ATOM    218  O   LYS A  30      10.680  27.751  10.891  1.00 26.73           O  
ATOM    219  CB  LYS A  30      12.756  28.824   9.440  1.00 24.39           C  
ATOM    220  CG  LYS A  30      14.052  29.412   8.831  1.00 26.08           C  
ATOM    221  CD  LYS A  30      14.853  30.074   9.972  1.00 26.59           C  
ATOM    222  CE  LYS A  30      16.106  30.698   9.333  1.00 28.93           C  
ATOM    223  NZ  LYS A  30      16.885  31.435  10.363  1.00 28.99           N  
ATOM    224  N   ILE A  31      11.258  25.674  10.295  1.00 23.40           N  
ATOM    225  CA  ILE A  31       9.888  25.179  10.481  1.00 21.89           C  
ATOM    226  C   ILE A  31       9.821  24.074  11.532  1.00 22.46           C  
ATOM    227  O   ILE A  31      10.828  23.398  11.772  1.00 21.13           O  
ATOM    228  CB  ILE A  31       9.329  24.638   9.158  1.00 20.79           C  
ATOM    229  CG1 ILE A  31      10.223  23.463   8.665  1.00 22.77           C  
ATOM    230  CG2 ILE A  31       9.260  25.723   8.083  1.00 22.69           C  
ATOM    231  CD1 ILE A  31       9.584  22.703   7.502  1.00 23.98           C  
ATOM    232  N   GLU A  32       8.617  23.944  12.120  1.00 22.82           N  
ATOM    233  CA  GLU A  32       8.503  22.815  13.081  1.00 21.93           C  
ATOM    234  C   GLU A  32       7.154  22.155  13.088  1.00 23.88           C  
ATOM    235  O   GLU A  32       6.946  21.173  13.853  1.00 22.78           O  
ATOM    236  CB  GLU A  32       8.885  23.356  14.474  1.00 23.68           C  
ATOM    237  CG  GLU A  32       7.792  24.235  15.097  1.00 23.25           C  
ATOM    238  CD  GLU A  32       8.371  25.176  16.138  1.00 25.78           C  
ATOM    239  OE1 GLU A  32       8.777  26.308  15.772  1.00 24.31           O  
ATOM    240  OE2 GLU A  32       8.438  24.748  17.301  1.00 25.93           O  
ATOM    241  N   GLY A  33       6.212  22.627  12.258  1.00 21.99           N  
ATOM    242  CA  GLY A  33       4.834  22.093  12.384  1.00 21.58           C  
ATOM    243  C   GLY A  33       4.384  21.250  11.192  1.00 22.54           C  
ATOM    244  O   GLY A  33       5.109  21.064  10.200  1.00 21.40           O  
ATOM    245  N   VAL A  34       3.208  20.664  11.375  1.00 21.34           N  
ATOM    246  CA  VAL A  34       2.586  19.806  10.355  1.00 22.66           C  
ATOM    247  C   VAL A  34       2.232  20.520   9.082  1.00 21.32           C  
ATOM    248  O   VAL A  34       2.640  20.078   7.987  1.00 22.05           O  
ATOM    249  CB  VAL A  34       1.391  19.024  10.961  1.00 21.77           C  
ATOM    250  CG1 VAL A  34       0.578  18.262   9.931  1.00 22.75           C  
ATOM    251  CG2 VAL A  34       1.965  18.014  11.969  1.00 22.86           C  
ATOM    252  N   PRO A  35       1.629  21.704   9.152  1.00 20.43           N  
ATOM    253  CA  PRO A  35       1.325  22.459   7.944  1.00 23.60           C  
ATOM    254  C   PRO A  35       2.607  22.794   7.179  1.00 21.54           C  
ATOM    255  O   PRO A  35       2.652  22.685   5.958  1.00 19.69           O  
ATOM    256  CB  PRO A  35       0.701  23.753   8.458  1.00 21.41           C  
ATOM    257  CG  PRO A  35       0.055  23.322   9.751  1.00 23.43           C  
ATOM    258  CD  PRO A  35       1.071  22.344  10.360  1.00 22.44           C  
ATOM    259  N   GLU A  36       3.678  23.104   7.921  1.00 20.85           N  
ATOM    260  CA  GLU A  36       4.952  23.474   7.273  1.00 20.82           C  
ATOM    261  C   GLU A  36       5.549  22.251   6.591  1.00 21.16           C  
ATOM    262  O   GLU A  36       6.033  22.309   5.442  1.00 20.69           O  
ATOM    263  CB  GLU A  36       5.989  24.014   8.291  1.00 20.50           C  
ATOM    264  CG  GLU A  36       5.668  25.375   8.906  1.00 20.79           C  
ATOM    265  CD  GLU A  36       4.447  25.357   9.810  1.00 23.00           C  
ATOM    266  OE1 GLU A  36       4.060  24.305  10.354  1.00 23.23           O  
ATOM    267  OE2 GLU A  36       3.829  26.418  10.036  1.00 21.49           O  
ATOM    268  N   SER A  37       5.429  21.119   7.293  1.00 20.99           N  
ATOM    269  CA  SER A  37       6.039  19.875   6.795  1.00 20.72           C  
ATOM    270  C   SER A  37       5.270  19.341   5.604  1.00 22.54           C  
ATOM    271  O   SER A  37       5.873  18.710   4.739  1.00 22.35           O  
ATOM    272  CB  SER A  37       6.114  18.832   7.911  1.00 20.84           C  
ATOM    273  OG  SER A  37       7.014  19.371   8.884  1.00 23.83           O  
ATOM    274  N   ASN A  38       3.975  19.617   5.576  1.00 21.22           N  
ATOM    275  CA  ASN A  38       3.125  19.178   4.466  1.00 21.88           C  
ATOM    276  C   ASN A  38       3.617  19.771   3.143  1.00 21.38           C  
ATOM    277  O   ASN A  38       3.660  19.120   2.095  1.00 21.24           O  
ATOM    278  CB  ASN A  38       1.675  19.648   4.713  1.00 22.26           C  
ATOM    279  CG  ASN A  38       0.925  18.790   5.729  1.00 23.29           C  
ATOM    280  OD1 ASN A  38       1.355  17.689   6.085  1.00 23.77           O  
ATOM    281  ND2 ASN A  38      -0.224  19.280   6.185  1.00 23.34           N  
ATOM    282  N   VAL A  39       3.873  21.074   3.147  1.00 20.09           N  
ATOM    283  CA  VAL A  39       4.399  21.747   1.968  1.00 21.32           C  
ATOM    284  C   VAL A  39       5.841  21.319   1.748  1.00 20.93           C  
ATOM    285  O   VAL A  39       6.253  21.051   0.609  1.00 22.06           O  
ATOM    286  CB  VAL A  39       4.269  23.275   2.056  1.00 21.77           C  
ATOM    287  CG1 VAL A  39       4.775  23.915   0.759  1.00 23.46           C  
ATOM    288  CG2 VAL A  39       2.788  23.642   2.237  1.00 20.79           C  
ATOM    289  N   SER A  40       6.667  21.279   2.811  1.00 21.10           N  
ATOM    290  CA  SER A  40       8.087  20.927   2.639  1.00 20.45           C  
ATOM    291  C   SER A  40       8.310  19.608   1.931  1.00 21.17           C  
ATOM    292  O   SER A  40       9.203  19.505   1.066  1.00 21.20           O  
ATOM    293  CB  SER A  40       8.733  20.847   4.054  1.00 20.19           C  
ATOM    294  OG  SER A  40      10.171  20.929   3.838  1.00 21.09           O  
ATOM    295  N   ARG A  41       7.482  18.593   2.191  1.00 20.83           N  
ATOM    296  CA  ARG A  41       7.710  17.298   1.524  1.00 23.04           C  
ATOM    297  C   ARG A  41       7.546  17.350   0.004  1.00 22.89           C  
ATOM    298  O   ARG A  41       8.169  16.544  -0.689  1.00 23.20           O  
ATOM    299  CB  ARG A  41       6.847  16.187   2.125  1.00 21.98           C  
ATOM    300  CG  ARG A  41       7.272  15.725   3.525  1.00 23.03           C  
ATOM    301  CD  ARG A  41       6.457  14.459   3.905  1.00 24.27           C  
ATOM    302  NE  ARG A  41       5.031  14.729   3.969  1.00 23.88           N  
ATOM    303  CZ  ARG A  41       4.403  15.369   4.938  1.00 23.91           C  
ATOM    304  NH1 ARG A  41       5.058  15.788   6.041  1.00 22.56           N  
ATOM    305  NH2 ARG A  41       3.109  15.637   4.876  1.00 22.68           N  
ATOM    306  N   ASP A  42       6.678  18.227  -0.514  1.00 23.29           N  
ATOM    307  CA  ASP A  42       6.549  18.369  -1.954  1.00 23.75           C  
ATOM    308  C   ASP A  42       7.699  19.173  -2.569  1.00 25.17           C  
ATOM    309  O   ASP A  42       7.958  18.981  -3.767  1.00 23.14           O  
ATOM    310  CB  ASP A  42       5.222  19.069  -2.302  1.00 22.33           C  
ATOM    311  CG  ASP A  42       4.032  18.145  -2.032  1.00 22.66           C  
ATOM    312  OD1 ASP A  42       4.179  16.889  -2.016  1.00 21.41           O  
ATOM    313  OD2 ASP A  42       2.923  18.718  -1.878  1.00 24.21           O  
ATOM    314  N   LEU A  43       8.324  20.043  -1.775  1.00 23.68           N  
ATOM    315  CA  LEU A  43       9.392  20.872  -2.345  1.00 24.55           C  
ATOM    316  C   LEU A  43      10.823  20.422  -2.132  1.00 24.34           C  
ATOM    317  O   LEU A  43      11.704  20.613  -2.994  1.00 25.60           O  
ATOM    318  CB  LEU A  43       9.324  22.291  -1.733  1.00 23.12           C  
ATOM    319  CG  LEU A  43       8.055  23.096  -1.955  1.00 24.60           C  
ATOM    320  CD1 LEU A  43       8.097  24.463  -1.343  1.00 24.23           C  
ATOM    321  CD2 LEU A  43       7.786  23.199  -3.474  1.00 24.79           C  
ATOM    322  N   PHE A  44      11.173  19.957  -0.946  1.00 23.12           N  
ATOM    323  CA  PHE A  44      12.527  19.562  -0.616  1.00 21.44           C  
ATOM    324  C   PHE A  44      12.618  18.085  -0.253  1.00 22.35           C  
ATOM    325  O   PHE A  44      11.882  17.578   0.595  1.00 22.70           O  
ATOM    326  CB  PHE A  44      13.090  20.438   0.487  1.00 20.24           C  
ATOM    327  CG  PHE A  44      13.083  21.911   0.203  1.00 21.31           C  
ATOM    328  CD1 PHE A  44      12.065  22.729   0.671  1.00 24.10           C  
ATOM    329  CD2 PHE A  44      14.053  22.458  -0.636  1.00 21.64           C  
ATOM    330  CE1 PHE A  44      12.081  24.087   0.384  1.00 24.39           C  
ATOM    331  CE2 PHE A  44      14.082  23.804  -0.913  1.00 23.08           C  
ATOM    332  CZ  PHE A  44      13.070  24.628  -0.407  1.00 24.82           C  
ATOM    333  N   GLU A  45      13.590  17.408  -0.893  1.00 22.22           N  
ATOM    334  CA  GLU A  45      13.731  15.962  -0.658  1.00 22.18           C  
ATOM    335  C   GLU A  45      15.084  15.618  -0.054  1.00 23.02           C  
ATOM    336  O   GLU A  45      16.146  15.950  -0.611  1.00 22.75           O  
ATOM    337  CB  GLU A  45      13.581  15.187  -1.981  1.00 23.29           C  
ATOM    338  CG  GLU A  45      13.708  13.677  -1.795  1.00 23.54           C  
ATOM    339  CD  GLU A  45      13.518  12.954  -3.125  1.00 25.20           C  
ATOM    340  OE1 GLU A  45      12.402  12.444  -3.360  1.00 23.94           O  
ATOM    341  OE2 GLU A  45      14.460  12.946  -3.937  1.00 24.27           O  
ATOM    342  N   GLY A  46      15.035  14.930   1.085  1.00 21.47           N  
ATOM    343  CA  GLY A  46      16.231  14.521   1.791  1.00 22.18           C  
ATOM    344  C   GLY A  46      16.784  13.171   1.337  1.00 20.37           C  
ATOM    345  O   GLY A  46      16.483  12.706   0.241  1.00 22.28           O  
ATOM    346  N   LEU A  47      17.621  12.577   2.182  1.00 20.69           N  
ATOM    347  CA  LEU A  47      18.325  11.346   1.876  1.00 20.81           C  
ATOM    348  C   LEU A  47      17.325  10.208   1.624  1.00 22.05           C  
ATOM    349  O   LEU A  47      17.450   9.441   0.684  1.00 21.38           O  
ATOM    350  CB  LEU A  47      19.284  11.015   3.038  1.00 21.92           C  
ATOM    351  CG  LEU A  47      20.461  12.013   3.203  1.00 22.02           C  
ATOM    352  CD1 LEU A  47      21.199  11.793   4.509  1.00 19.49           C  
ATOM    353  CD2 LEU A  47      21.408  11.902   1.989  1.00 22.53           C  
ATOM    354  N   LEU A  48      16.374  10.069   2.550  1.00 22.38           N  
ATOM    355  CA  LEU A  48      15.301   9.079   2.446  1.00 23.72           C  
ATOM    356  C   LEU A  48      13.951   9.809   2.443  1.00 23.09           C  
ATOM    357  O   LEU A  48      13.875  10.999   2.801  1.00 24.30           O  
ATOM    358  CB  LEU A  48      15.255   8.128   3.635  1.00 23.08           C  
ATOM    359  CG  LEU A  48      16.239   6.951   3.681  1.00 23.25           C  
ATOM    360  CD1 LEU A  48      17.667   7.436   3.731  1.00 24.49           C  
ATOM    361  CD2 LEU A  48      16.000   6.090   4.933  1.00 24.03           C  
ATOM    362  N   ILE A  49      12.885   9.111   2.001  1.00 22.76           N  
ATOM    363  CA  ILE A  49      11.537   9.671   2.043  1.00 23.02           C  
ATOM    364  C   ILE A  49      10.631   8.546   2.565  1.00 23.83           C  
ATOM    365  O   ILE A  49      11.076   7.387   2.601  1.00 22.23           O  
ATOM    366  CB  ILE A  49      10.997  10.137   0.672  1.00 24.03           C  
ATOM    367  CG1 ILE A  49      11.077   9.046  -0.404  1.00 23.66           C  
ATOM    368  CG2 ILE A  49      11.758  11.387   0.211  1.00 23.54           C  
ATOM    369  CD1 ILE A  49      10.371   9.426  -1.702  1.00 24.61           C  
ATOM    370  N   SER A  50       9.400   8.831   2.970  1.00 23.00           N  
ATOM    371  CA  SER A  50       8.503   7.724   3.299  1.00 23.49           C  
ATOM    372  C   SER A  50       7.867   7.230   2.017  1.00 24.12           C  
ATOM    373  O   SER A  50       7.486   8.090   1.205  1.00 26.49           O  
ATOM    374  CB  SER A  50       7.376   8.210   4.230  1.00 24.01           C  
ATOM    375  OG  SER A  50       8.016   8.611   5.434  1.00 24.63           O  
ATOM    376  N   ASP A  51       7.604   5.928   1.900  1.00 25.41           N  
ATOM    377  CA  ASP A  51       6.846   5.473   0.729  1.00 25.18           C  
ATOM    378  C   ASP A  51       5.378   5.774   0.986  1.00 25.89           C  
ATOM    379  O   ASP A  51       5.026   6.330   2.049  1.00 23.43           O  
ATOM    380  CB  ASP A  51       7.131   4.004   0.443  1.00 26.67           C  
ATOM    381  CG  ASP A  51       6.645   3.035   1.488  1.00 27.37           C  
ATOM    382  OD1 ASP A  51       6.963   1.815   1.368  1.00 28.44           O  
ATOM    383  OD2 ASP A  51       5.953   3.430   2.448  1.00 25.18           O  
ATOM    384  N   VAL A  52       4.457   5.280   0.163  1.00 28.19           N  
ATOM    385  CA  VAL A  52       3.045   5.583   0.344  1.00 29.79           C  
ATOM    386  C   VAL A  52       2.481   4.953   1.601  1.00 29.12           C  
ATOM    387  O   VAL A  52       1.385   5.402   1.920  1.00 30.54           O  
ATOM    388  CB  VAL A  52       2.021   5.174  -0.735  1.00 31.28           C  
ATOM    389  CG1 VAL A  52       1.868   6.266  -1.774  1.00 33.22           C  
ATOM    390  CG2 VAL A  52       2.303   3.816  -1.351  1.00 31.68           C  
ATOM    391  N   GLU A  53       3.149   4.007   2.239  1.00 26.97           N  
ATOM    392  CA  GLU A  53       2.624   3.422   3.464  1.00 27.79           C  
ATOM    393  C   GLU A  53       3.423   3.926   4.648  1.00 27.35           C  
ATOM    394  O   GLU A  53       3.159   3.531   5.780  1.00 29.97           O  
ATOM    395  CB  GLU A  53       2.670   1.871   3.370  1.00 26.84           C  
ATOM    396  CG  GLU A  53       1.702   1.386   2.285  1.00 27.62           C  
ATOM    397  CD  GLU A  53       1.680  -0.149   2.232  1.00 26.69           C  
ATOM    398  OE1 GLU A  53       2.180  -0.764   3.201  1.00 22.03           O  
ATOM    399  OE2 GLU A  53       1.240  -0.655   1.176  1.00 25.09           O  
ATOM    400  N   GLY A  54       4.404   4.813   4.443  1.00 27.18           N  
ATOM    401  CA  GLY A  54       5.173   5.349   5.566  1.00 26.88           C  
ATOM    402  C   GLY A  54       6.520   4.702   5.822  1.00 26.37           C  
ATOM    403  O   GLY A  54       7.223   5.173   6.709  1.00 27.43           O  
ATOM    404  N   HIS A  55       6.911   3.640   5.093  1.00 25.81           N  
ATOM    405  CA  HIS A  55       8.213   3.040   5.396  1.00 26.09           C  
ATOM    406  C   HIS A  55       9.348   3.918   4.829  1.00 25.14           C  
ATOM    407  O   HIS A  55       9.257   4.434   3.718  1.00 23.82           O  
ATOM    408  CB  HIS A  55       8.383   1.667   4.786  1.00 27.60           C  
ATOM    409  CG  HIS A  55       7.183   0.773   4.773  1.00 29.27           C  
ATOM    410  ND1 HIS A  55       6.738   0.150   5.925  1.00 31.06           N  
ATOM    411  CD2 HIS A  55       6.382   0.374   3.774  1.00 27.86           C  
ATOM    412  CE1 HIS A  55       5.670  -0.577   5.608  1.00 29.33           C  
ATOM    413  NE2 HIS A  55       5.441  -0.466   4.321  1.00 30.45           N  
ATOM    414  N   PRO A  56      10.414   4.045   5.595  1.00 25.96           N  
ATOM    415  CA  PRO A  56      11.568   4.826   5.170  1.00 24.39           C  
ATOM    416  C   PRO A  56      12.055   4.197   3.869  1.00 25.49           C  
ATOM    417  O   PRO A  56      12.101   2.959   3.780  1.00 26.29           O  
ATOM    418  CB  PRO A  56      12.572   4.640   6.291  1.00 26.50           C  
ATOM    419  CG  PRO A  56      11.725   4.345   7.486  1.00 26.80           C  
ATOM    420  CD  PRO A  56      10.584   3.480   6.967  1.00 26.79           C  
ATOM    421  N   SER A  57      12.308   4.976   2.840  1.00 24.18           N  
ATOM    422  CA  SER A  57      12.646   4.468   1.518  1.00 27.36           C  
ATOM    423  C   SER A  57      13.615   5.431   0.855  1.00 26.62           C  
ATOM    424  O   SER A  57      13.842   6.555   1.308  1.00 26.02           O  
ATOM    425  CB  SER A  57      11.350   4.461   0.646  1.00 29.31           C  
ATOM    426  OG  SER A  57      10.431   3.561   1.256  1.00 35.44           O  
ATOM    427  N   PRO A  58      14.182   4.982  -0.270  1.00 27.51           N  
ATOM    428  CA  PRO A  58      15.150   5.837  -0.971  1.00 26.43           C  
ATOM    429  C   PRO A  58      14.640   7.206  -1.337  1.00 24.29           C  
ATOM    430  O   PRO A  58      13.603   7.353  -2.011  1.00 23.47           O  
ATOM    431  CB  PRO A  58      15.509   4.983  -2.195  1.00 28.61           C  
ATOM    432  CG  PRO A  58      15.343   3.582  -1.688  1.00 28.48           C  
ATOM    433  CD  PRO A  58      14.021   3.675  -0.903  1.00 27.70           C  
ATOM    434  N   GLY A  59      15.402   8.256  -0.998  1.00 22.18           N  
ATOM    435  CA  GLY A  59      15.018   9.632  -1.402  1.00 22.23           C  
ATOM    436  C   GLY A  59      16.150  10.070  -2.344  1.00 24.41           C  
ATOM    437  O   GLY A  59      16.330   9.418  -3.387  1.00 25.78           O  
ATOM    438  N   VAL A  60      16.942  11.075  -2.002  1.00 23.54           N  
ATOM    439  CA  VAL A  60      18.113  11.394  -2.830  1.00 24.15           C  
ATOM    440  C   VAL A  60      19.122  10.255  -2.747  1.00 24.83           C  
ATOM    441  O   VAL A  60      19.775   9.925  -3.737  1.00 25.61           O  
ATOM    442  CB  VAL A  60      18.803  12.709  -2.414  1.00 25.39           C  
ATOM    443  CG1 VAL A  60      20.109  12.889  -3.215  1.00 23.96           C  
ATOM    444  CG2 VAL A  60      17.836  13.867  -2.658  1.00 25.07           C  
ATOM    445  N   ALA A  61      19.241   9.602  -1.583  1.00 25.55           N  
ATOM    446  CA  ALA A  61      20.113   8.443  -1.466  1.00 24.67           C  
ATOM    447  C   ALA A  61      19.434   7.217  -2.054  1.00 26.14           C  
ATOM    448  O   ALA A  61      18.327   6.892  -1.644  1.00 23.35           O  
ATOM    449  CB  ALA A  61      20.498   8.191  -0.015  1.00 24.46           C  
ATOM    450  N   GLU A  62      20.091   6.543  -3.017  1.00 28.06           N  
ATOM    451  CA  GLU A  62      19.456   5.339  -3.581  1.00 29.91           C  
ATOM    452  C   GLU A  62      19.783   4.117  -2.728  1.00 30.84           C  
ATOM    453  O   GLU A  62      19.036   3.127  -2.726  1.00 29.57           O  
ATOM    454  CB  GLU A  62      19.793   5.062  -5.036  1.00 30.94           C  
ATOM    455  CG  GLU A  62      21.241   4.952  -5.401  1.00 34.65           C  
ATOM    456  CD  GLU A  62      21.331   4.820  -6.924  1.00 35.30           C  
ATOM    457  OE1 GLU A  62      20.844   3.842  -7.505  1.00 38.95           O  
ATOM    458  OE2 GLU A  62      21.854   5.753  -7.492  1.00 37.75           O  
ATOM    459  N   LYS A  63      20.891   4.156  -1.989  1.00 29.69           N  
ATOM    460  CA  LYS A  63      21.242   3.047  -1.107  1.00 31.06           C  
ATOM    461  C   LYS A  63      22.232   3.531  -0.038  1.00 29.60           C  
ATOM    462  O   LYS A  63      22.853   4.576  -0.221  1.00 27.72           O  
ATOM    463  CB  LYS A  63      21.820   1.835  -1.799  1.00 35.94           C  
ATOM    464  CG  LYS A  63      22.930   2.131  -2.787  1.00 39.99           C  
ATOM    465  CD  LYS A  63      22.313   1.952  -4.181  1.00 44.15           C  
ATOM    466  CE  LYS A  63      22.463   0.508  -4.657  1.00 45.89           C  
ATOM    467  NZ  LYS A  63      21.446   0.195  -5.708  1.00 48.55           N  
ATOM    468  N   TRP A  64      22.306   2.778   1.059  1.00 28.50           N  
ATOM    469  CA  TRP A  64      23.144   3.234   2.173  1.00 30.15           C  
ATOM    470  C   TRP A  64      23.586   2.048   3.013  1.00 29.94           C  
ATOM    471  O   TRP A  64      22.975   0.986   2.946  1.00 29.30           O  
ATOM    472  CB  TRP A  64      22.351   4.228   3.033  1.00 28.80           C  
ATOM    473  CG  TRP A  64      21.036   3.688   3.537  1.00 28.79           C  
ATOM    474  CD1 TRP A  64      20.816   2.967   4.677  1.00 28.79           C  
ATOM    475  CD2 TRP A  64      19.764   3.846   2.897  1.00 29.91           C  
ATOM    476  NE1 TRP A  64      19.472   2.656   4.771  1.00 29.96           N  
ATOM    477  CE2 TRP A  64      18.811   3.192   3.694  1.00 30.54           C  
ATOM    478  CE3 TRP A  64      19.349   4.506   1.721  1.00 30.14           C  
ATOM    479  CZ2 TRP A  64      17.457   3.157   3.346  1.00 32.12           C  
ATOM    480  CZ3 TRP A  64      18.014   4.458   1.371  1.00 33.10           C  
ATOM    481  CH2 TRP A  64      17.079   3.788   2.188  1.00 31.20           C  
ATOM    482  N   GLU A  65      24.655   2.220   3.777  1.00 30.82           N  
ATOM    483  CA  GLU A  65      25.197   1.200   4.642  1.00 30.99           C  
ATOM    484  C   GLU A  65      25.578   1.850   5.964  1.00 30.25           C  
ATOM    485  O   GLU A  65      25.731   3.069   6.039  1.00 32.12           O  
ATOM    486  CB  GLU A  65      26.489   0.535   4.122  1.00 33.24           C  
ATOM    487  CG  GLU A  65      26.383  -0.119   2.768  1.00 34.72           C  
ATOM    488  CD  GLU A  65      26.582   0.815   1.596  1.00 35.22           C  
ATOM    489  OE1 GLU A  65      25.716   0.750   0.688  1.00 35.73           O  
ATOM    490  OE2 GLU A  65      27.558   1.593   1.617  1.00 36.24           O  
ATOM    491  N   ASN A  66      25.755   1.016   6.981  1.00 30.25           N  
ATOM    492  CA  ASN A  66      26.201   1.534   8.270  1.00 28.94           C  
ATOM    493  C   ASN A  66      27.298   0.618   8.824  1.00 29.35           C  
ATOM    494  O   ASN A  66      27.276  -0.602   8.618  1.00 29.32           O  
ATOM    495  CB  ASN A  66      25.030   1.655   9.217  1.00 29.18           C  
ATOM    496  CG  ASN A  66      24.673   0.330   9.872  1.00 28.63           C  
ATOM    497  OD1 ASN A  66      25.303  -0.014  10.885  1.00 27.75           O  
ATOM    498  ND2 ASN A  66      23.728  -0.384   9.281  1.00 29.06           N  
ATOM    499  N   LYS A  67      28.223   1.222   9.539  1.00 28.77           N  
ATOM    500  CA  LYS A  67      29.273   0.484  10.231  1.00 29.98           C  
ATOM    501  C   LYS A  67      28.990   0.655  11.724  1.00 30.40           C  
ATOM    502  O   LYS A  67      29.024   1.794  12.238  1.00 28.93           O  
ATOM    503  CB  LYS A  67      30.651   1.028   9.862  1.00 29.89           C  
ATOM    504  CG  LYS A  67      31.802   0.370  10.611  1.00 33.99           C  
ATOM    505  CD  LYS A  67      31.599  -1.170  10.692  0.00 42.55           C  
ATOM    506  CE  LYS A  67      31.840  -1.893   9.377  0.00 46.08           C  
ATOM    507  NZ  LYS A  67      30.938  -3.096   9.281  0.00 49.74           N  
ATOM    508  N   ASP A  68      28.635  -0.448  12.378  1.00 29.70           N  
ATOM    509  CA  ASP A  68      28.325  -0.494  13.789  1.00 32.45           C  
ATOM    510  C   ASP A  68      27.248   0.492  14.231  1.00 32.54           C  
ATOM    511  O   ASP A  68      27.160   0.865  15.408  1.00 29.95           O  
ATOM    512  CB  ASP A  68      29.567  -0.234  14.646  1.00 34.77           C  
ATOM    513  CG  ASP A  68      30.750  -1.132  14.264  1.00 38.13           C  
ATOM    514  OD1 ASP A  68      30.486  -2.267  13.837  1.00 38.14           O  
ATOM    515  OD2 ASP A  68      31.889  -0.630  14.396  1.00 40.32           O  
ATOM    516  N   PHE A  69      26.349   0.877  13.316  1.00 31.48           N  
ATOM    517  CA  PHE A  69      25.326   1.873  13.574  1.00 31.02           C  
ATOM    518  C   PHE A  69      25.923   3.220  13.958  1.00 30.01           C  
ATOM    519  O   PHE A  69      25.204   4.101  14.436  1.00 28.20           O  
ATOM    520  CB  PHE A  69      24.303   1.438  14.626  1.00 31.11           C  
ATOM    521  CG  PHE A  69      23.725   0.072  14.418  1.00 30.57           C  
ATOM    522  CD1 PHE A  69      23.974  -0.918  15.355  1.00 32.07           C  
ATOM    523  CD2 PHE A  69      22.979  -0.246  13.302  1.00 32.13           C  
ATOM    524  CE1 PHE A  69      23.469  -2.196  15.173  1.00 32.17           C  
ATOM    525  CE2 PHE A  69      22.425  -1.499  13.120  1.00 31.12           C  
ATOM    526  CZ  PHE A  69      22.692  -2.466  14.076  1.00 33.57           C  
ATOM    527  N   LYS A  70      27.185   3.507  13.628  1.00 30.62           N  
ATOM    528  CA  LYS A  70      27.813   4.755  14.003  1.00 30.66           C  
ATOM    529  C   LYS A  70      28.261   5.540  12.792  1.00 30.43           C  
ATOM    530  O   LYS A  70      28.265   6.765  12.878  1.00 30.46           O  
ATOM    531  CB  LYS A  70      28.998   4.550  14.950  1.00 33.48           C  
ATOM    532  CG  LYS A  70      28.652   4.089  16.350  1.00 35.96           C  
ATOM    533  CD  LYS A  70      29.881   3.935  17.240  1.00 39.20           C  
ATOM    534  CE  LYS A  70      30.742   5.193  17.281  1.00 39.61           C  
ATOM    535  NZ  LYS A  70      31.690   5.138  18.450  1.00 41.60           N  
ATOM    536  N   VAL A  71      28.680   4.835  11.730  1.00 28.99           N  
ATOM    537  CA  VAL A  71      29.098   5.529  10.522  1.00 29.10           C  
ATOM    538  C   VAL A  71      28.148   5.118   9.401  1.00 28.96           C  
ATOM    539  O   VAL A  71      28.033   3.954   9.009  1.00 28.79           O  
ATOM    540  CB  VAL A  71      30.565   5.313  10.147  1.00 30.65           C  
ATOM    541  CG1 VAL A  71      30.936   6.124   8.920  1.00 28.71           C  
ATOM    542  CG2 VAL A  71      31.503   5.639  11.329  1.00 31.25           C  
ATOM    543  N   TRP A  72      27.378   6.097   8.929  1.00 27.04           N  
ATOM    544  CA  TRP A  72      26.371   5.877   7.898  1.00 26.63           C  
ATOM    545  C   TRP A  72      26.771   6.477   6.566  1.00 26.04           C  
ATOM    546  O   TRP A  72      27.051   7.670   6.486  1.00 28.12           O  
ATOM    547  CB  TRP A  72      25.028   6.492   8.398  1.00 25.68           C  
ATOM    548  CG  TRP A  72      24.495   5.788   9.605  1.00 23.46           C  
ATOM    549  CD1 TRP A  72      24.907   5.904  10.905  1.00 23.47           C  
ATOM    550  CD2 TRP A  72      23.461   4.787   9.605  1.00 23.98           C  
ATOM    551  NE1 TRP A  72      24.182   5.039  11.708  1.00 24.03           N  
ATOM    552  CE2 TRP A  72      23.288   4.350  10.928  1.00 23.29           C  
ATOM    553  CE3 TRP A  72      22.648   4.227   8.612  1.00 23.59           C  
ATOM    554  CZ2 TRP A  72      22.356   3.373  11.294  1.00 23.50           C  
ATOM    555  CZ3 TRP A  72      21.711   3.283   8.970  1.00 22.81           C  
ATOM    556  CH2 TRP A  72      21.551   2.873  10.318  1.00 24.37           C  
ATOM    557  N   THR A  73      26.814   5.661   5.522  1.00 27.99           N  
ATOM    558  CA  THR A  73      27.240   6.097   4.182  1.00 26.81           C  
ATOM    559  C   THR A  73      26.092   6.058   3.203  1.00 26.82           C  
ATOM    560  O   THR A  73      25.499   5.002   2.985  1.00 27.45           O  
ATOM    561  CB  THR A  73      28.410   5.206   3.695  1.00 26.75           C  
ATOM    562  OG1 THR A  73      29.386   5.213   4.752  1.00 27.59           O  
ATOM    563  CG2 THR A  73      29.064   5.764   2.443  1.00 25.84           C  
ATOM    564  N   PHE A  74      25.774   7.209   2.614  1.00 26.29           N  
ATOM    565  CA  PHE A  74      24.620   7.329   1.722  1.00 25.39           C  
ATOM    566  C   PHE A  74      25.080   7.556   0.291  1.00 25.50           C  
ATOM    567  O   PHE A  74      25.873   8.476   0.043  1.00 26.40           O  
ATOM    568  CB  PHE A  74      23.721   8.515   2.177  1.00 24.99           C  
ATOM    569  CG  PHE A  74      23.167   8.271   3.557  1.00 24.29           C  
ATOM    570  CD1 PHE A  74      23.817   8.754   4.674  1.00 26.21           C  
ATOM    571  CD2 PHE A  74      21.993   7.536   3.710  1.00 23.98           C  
ATOM    572  CE1 PHE A  74      23.315   8.503   5.948  1.00 25.70           C  
ATOM    573  CE2 PHE A  74      21.499   7.255   4.979  1.00 23.43           C  
ATOM    574  CZ  PHE A  74      22.155   7.741   6.091  1.00 24.86           C  
ATOM    575  N   HIS A  75      24.656   6.664  -0.591  1.00 24.27           N  
ATOM    576  CA  HIS A  75      25.005   6.733  -2.009  1.00 25.96           C  
ATOM    577  C   HIS A  75      23.941   7.499  -2.766  1.00 25.54           C  
ATOM    578  O   HIS A  75      22.836   7.013  -2.963  1.00 27.54           O  
ATOM    579  CB  HIS A  75      25.223   5.313  -2.570  1.00 25.39           C  
ATOM    580  CG  HIS A  75      26.215   4.561  -1.705  1.00 26.23           C  
ATOM    581  ND1 HIS A  75      27.572   4.750  -1.794  1.00 26.88           N  
ATOM    582  CD2 HIS A  75      26.028   3.631  -0.744  1.00 27.31           C  
ATOM    583  CE1 HIS A  75      28.200   4.005  -0.906  1.00 25.94           C  
ATOM    584  NE2 HIS A  75      27.284   3.304  -0.277  1.00 27.10           N  
ATOM    585  N   LEU A  76      24.222   8.745  -3.163  1.00 23.41           N  
ATOM    586  CA  LEU A  76      23.267   9.618  -3.790  1.00 24.97           C  
ATOM    587  C   LEU A  76      23.079   9.303  -5.273  1.00 27.04           C  
ATOM    588  O   LEU A  76      24.085   9.152  -5.954  1.00 27.96           O  
ATOM    589  CB  LEU A  76      23.625  11.104  -3.626  1.00 24.67           C  
ATOM    590  CG  LEU A  76      24.019  11.481  -2.187  1.00 27.16           C  
ATOM    591  CD1 LEU A  76      24.198  12.981  -2.088  1.00 28.27           C  
ATOM    592  CD2 LEU A  76      22.966  10.951  -1.195  1.00 25.26           C  
ATOM    593  N   ARG A  77      21.798   9.257  -5.690  1.00 26.50           N  
ATOM    594  CA  ARG A  77      21.544   8.902  -7.097  1.00 27.53           C  
ATOM    595  C   ARG A  77      22.177   9.925  -8.013  1.00 29.42           C  
ATOM    596  O   ARG A  77      22.153  11.151  -7.801  1.00 28.52           O  
ATOM    597  CB  ARG A  77      20.040   8.712  -7.323  1.00 27.16           C  
ATOM    598  CG  ARG A  77      19.216   9.974  -7.300  1.00 25.82           C  
ATOM    599  CD  ARG A  77      17.751   9.626  -7.187  1.00 25.51           C  
ATOM    600  NE  ARG A  77      17.340   8.835  -6.045  1.00 25.71           N  
ATOM    601  CZ  ARG A  77      16.984   7.553  -6.092  1.00 25.42           C  
ATOM    602  NH1 ARG A  77      16.607   6.991  -4.976  1.00 23.58           N  
ATOM    603  NH2 ARG A  77      17.038   6.811  -7.209  1.00 25.62           N  
ATOM    604  N   GLU A  78      22.804   9.446  -9.109  1.00 31.55           N  
ATOM    605  CA  GLU A  78      23.470  10.412 -10.004  1.00 34.46           C  
ATOM    606  C   GLU A  78      22.570  11.403 -10.696  1.00 32.15           C  
ATOM    607  O   GLU A  78      23.024  12.519 -11.011  1.00 32.57           O  
ATOM    608  CB  GLU A  78      24.328   9.625 -11.026  1.00 38.16           C  
ATOM    609  CG  GLU A  78      25.318   8.745 -10.251  1.00 42.72           C  
ATOM    610  CD  GLU A  78      26.522   8.344 -11.083  1.00 45.53           C  
ATOM    611  OE1 GLU A  78      26.348   8.200 -12.313  1.00 46.21           O  
ATOM    612  OE2 GLU A  78      27.627   8.206 -10.502  1.00 47.07           O  
ATOM    613  N   ASN A  79      21.297  11.119 -10.921  1.00 31.63           N  
ATOM    614  CA  ASN A  79      20.422  12.075 -11.608  1.00 31.01           C  
ATOM    615  C   ASN A  79      19.575  12.962 -10.711  1.00 30.14           C  
ATOM    616  O   ASN A  79      18.600  13.599 -11.139  1.00 28.83           O  
ATOM    617  CB  ASN A  79      19.600  11.244 -12.589  1.00 32.53           C  
ATOM    618  CG  ASN A  79      18.608  10.286 -11.974  1.00 33.09           C  
ATOM    619  OD1 ASN A  79      18.720   9.774 -10.861  1.00 33.85           O  
ATOM    620  ND2 ASN A  79      17.539  10.021 -12.731  1.00 34.92           N  
ATOM    621  N   ALA A  80      19.899  13.063  -9.424  1.00 30.13           N  
ATOM    622  CA  ALA A  80      19.109  13.902  -8.515  1.00 28.65           C  
ATOM    623  C   ALA A  80      19.426  15.344  -8.908  1.00 30.26           C  
ATOM    624  O   ALA A  80      20.620  15.670  -9.010  1.00 29.80           O  
ATOM    625  CB  ALA A  80      19.431  13.645  -7.053  1.00 27.63           C  
ATOM    626  N   LYS A  81      18.422  16.165  -9.187  1.00 26.99           N  
ATOM    627  CA  LYS A  81      18.671  17.544  -9.568  1.00 28.22           C  
ATOM    628  C   LYS A  81      17.746  18.516  -8.831  1.00 27.64           C  
ATOM    629  O   LYS A  81      16.671  18.085  -8.432  1.00 28.52           O  
ATOM    630  CB  LYS A  81      18.316  17.762 -11.059  1.00 29.59           C  
ATOM    631  CG  LYS A  81      19.296  17.092 -12.025  1.00 30.86           C  
ATOM    632  CD  LYS A  81      18.740  17.152 -13.469  1.00 31.41           C  
ATOM    633  CE  LYS A  81      19.785  16.443 -14.332  1.00 34.96           C  
ATOM    634  NZ  LYS A  81      19.222  15.971 -15.616  1.00 37.80           N  
ATOM    635  N   TRP A  82      18.149  19.770  -8.736  1.00 25.34           N  
ATOM    636  CA  TRP A  82      17.372  20.878  -8.242  1.00 25.01           C  
ATOM    637  C   TRP A  82      16.495  21.365  -9.409  1.00 26.15           C  
ATOM    638  O   TRP A  82      16.799  21.078 -10.581  1.00 27.13           O  
ATOM    639  CB  TRP A  82      18.280  22.040  -7.849  1.00 26.09           C  
ATOM    640  CG  TRP A  82      19.102  21.761  -6.622  1.00 26.78           C  
ATOM    641  CD1 TRP A  82      20.369  21.296  -6.543  1.00 26.29           C  
ATOM    642  CD2 TRP A  82      18.654  21.913  -5.267  1.00 26.44           C  
ATOM    643  NE1 TRP A  82      20.775  21.171  -5.251  1.00 26.12           N  
ATOM    644  CE2 TRP A  82      19.740  21.577  -4.434  1.00 25.60           C  
ATOM    645  CE3 TRP A  82      17.458  22.361  -4.691  1.00 26.36           C  
ATOM    646  CZ2 TRP A  82      19.677  21.618  -3.040  1.00 26.28           C  
ATOM    647  CZ3 TRP A  82      17.386  22.383  -3.291  1.00 25.44           C  
ATOM    648  CH2 TRP A  82      18.481  22.008  -2.495  1.00 24.45           C  
ATOM    649  N   SER A  83      15.513  22.215  -9.148  1.00 25.78           N  
ATOM    650  CA  SER A  83      14.611  22.736 -10.163  1.00 27.50           C  
ATOM    651  C   SER A  83      15.267  23.629 -11.219  1.00 29.88           C  
ATOM    652  O   SER A  83      14.747  23.833 -12.323  1.00 29.36           O  
ATOM    653  CB  SER A  83      13.542  23.567  -9.432  1.00 27.11           C  
ATOM    654  OG  SER A  83      14.102  24.586  -8.628  1.00 28.14           O  
ATOM    655  N   ASP A  84      16.463  24.142 -10.947  1.00 30.05           N  
ATOM    656  CA  ASP A  84      17.206  24.926 -11.913  1.00 31.12           C  
ATOM    657  C   ASP A  84      18.079  24.030 -12.797  1.00 32.90           C  
ATOM    658  O   ASP A  84      18.920  24.572 -13.542  1.00 32.47           O  
ATOM    659  CB  ASP A  84      18.077  25.977 -11.249  1.00 30.85           C  
ATOM    660  CG  ASP A  84      19.196  25.482 -10.383  1.00 30.90           C  
ATOM    661  OD1 ASP A  84      19.502  24.289 -10.250  1.00 32.62           O  
ATOM    662  OD2 ASP A  84      19.881  26.323  -9.765  1.00 32.79           O  
ATOM    663  N   GLY A  85      17.995  22.722 -12.650  1.00 32.09           N  
ATOM    664  CA  GLY A  85      18.776  21.792 -13.446  1.00 33.31           C  
ATOM    665  C   GLY A  85      20.087  21.311 -12.879  1.00 32.86           C  
ATOM    666  O   GLY A  85      20.677  20.328 -13.344  1.00 31.43           O  
ATOM    667  N   THR A  86      20.593  21.973 -11.852  1.00 33.26           N  
ATOM    668  CA  THR A  86      21.863  21.610 -11.230  1.00 33.38           C  
ATOM    669  C   THR A  86      21.747  20.386 -10.357  1.00 32.50           C  
ATOM    670  O   THR A  86      20.720  20.058  -9.757  1.00 33.40           O  
ATOM    671  CB  THR A  86      22.405  22.832 -10.472  1.00 35.00           C  
ATOM    672  OG1 THR A  86      21.556  23.133  -9.379  1.00 37.43           O  
ATOM    673  CG2 THR A  86      22.418  24.040 -11.421  1.00 37.04           C  
ATOM    674  N   PRO A  87      22.814  19.598 -10.281  1.00 31.82           N  
ATOM    675  CA  PRO A  87      22.846  18.383  -9.509  1.00 30.48           C  
ATOM    676  C   PRO A  87      22.670  18.606  -8.010  1.00 28.71           C  
ATOM    677  O   PRO A  87      23.183  19.555  -7.443  1.00 29.11           O  
ATOM    678  CB  PRO A  87      24.275  17.832  -9.699  1.00 30.56           C  
ATOM    679  CG  PRO A  87      24.627  18.387 -11.066  1.00 31.46           C  
ATOM    680  CD  PRO A  87      24.110  19.820 -10.999  1.00 31.40           C  
ATOM    681  N   VAL A  88      21.965  17.664  -7.398  1.00 27.66           N  
ATOM    682  CA  VAL A  88      21.926  17.622  -5.939  1.00 27.14           C  
ATOM    683  C   VAL A  88      23.166  16.817  -5.543  1.00 26.24           C  
ATOM    684  O   VAL A  88      23.343  15.725  -6.105  1.00 27.02           O  
ATOM    685  CB  VAL A  88      20.706  16.906  -5.357  1.00 25.55           C  
ATOM    686  CG1 VAL A  88      20.818  16.955  -3.835  1.00 25.07           C  
ATOM    687  CG2 VAL A  88      19.443  17.606  -5.841  1.00 25.52           C  
ATOM    688  N   THR A  89      24.017  17.345  -4.677  1.00 25.92           N  
ATOM    689  CA  THR A  89      25.227  16.592  -4.321  1.00 26.62           C  
ATOM    690  C   THR A  89      25.330  16.346  -2.835  1.00 25.13           C  
ATOM    691  O   THR A  89      24.599  16.979  -2.067  1.00 24.07           O  
ATOM    692  CB  THR A  89      26.498  17.367  -4.749  1.00 27.35           C  
ATOM    693  OG1 THR A  89      26.601  18.629  -4.029  1.00 26.73           O  
ATOM    694  CG2 THR A  89      26.495  17.650  -6.236  1.00 26.31           C  
ATOM    695  N   ALA A  90      26.328  15.563  -2.400  1.00 24.47           N  
ATOM    696  CA  ALA A  90      26.586  15.410  -0.979  1.00 24.84           C  
ATOM    697  C   ALA A  90      27.049  16.737  -0.367  1.00 24.91           C  
ATOM    698  O   ALA A  90      26.840  16.921   0.848  1.00 24.20           O  
ATOM    699  CB  ALA A  90      27.592  14.324  -0.673  1.00 23.83           C  
ATOM    700  N   HIS A  91      27.647  17.638  -1.133  1.00 25.87           N  
ATOM    701  CA  HIS A  91      28.060  18.951  -0.641  1.00 27.16           C  
ATOM    702  C   HIS A  91      26.819  19.763  -0.208  1.00 27.64           C  
ATOM    703  O   HIS A  91      26.854  20.508   0.770  1.00 26.11           O  
ATOM    704  CB  HIS A  91      28.838  19.733  -1.725  1.00 27.18           C  
ATOM    705  CG  HIS A  91      29.987  18.869  -2.219  1.00 27.03           C  
ATOM    706  ND1 HIS A  91      31.025  18.516  -1.412  1.00 27.20           N  
ATOM    707  CD2 HIS A  91      30.211  18.297  -3.428  1.00 27.55           C  
ATOM    708  CE1 HIS A  91      31.881  17.744  -2.077  1.00 26.76           C  
ATOM    709  NE2 HIS A  91      31.415  17.619  -3.301  1.00 27.38           N  
ATOM    710  N   ASP A  92      25.703  19.620  -0.940  1.00 26.49           N  
ATOM    711  CA  ASP A  92      24.479  20.273  -0.512  1.00 25.67           C  
ATOM    712  C   ASP A  92      24.069  19.818   0.890  1.00 24.65           C  
ATOM    713  O   ASP A  92      23.593  20.648   1.675  1.00 24.59           O  
ATOM    714  CB  ASP A  92      23.296  20.010  -1.463  1.00 25.30           C  
ATOM    715  CG  ASP A  92      23.488  20.681  -2.808  1.00 27.16           C  
ATOM    716  OD1 ASP A  92      23.813  21.884  -2.862  1.00 28.76           O  
ATOM    717  OD2 ASP A  92      23.279  20.056  -3.844  1.00 26.03           O  
ATOM    718  N   PHE A  93      24.152  18.496   1.168  1.00 24.52           N  
ATOM    719  CA  PHE A  93      23.765  18.001   2.479  1.00 24.95           C  
ATOM    720  C   PHE A  93      24.747  18.461   3.545  1.00 23.59           C  
ATOM    721  O   PHE A  93      24.346  18.763   4.684  1.00 22.75           O  
ATOM    722  CB  PHE A  93      23.629  16.446   2.512  1.00 25.22           C  
ATOM    723  CG  PHE A  93      22.338  16.063   1.801  1.00 25.94           C  
ATOM    724  CD1 PHE A  93      22.317  15.803   0.447  1.00 25.97           C  
ATOM    725  CD2 PHE A  93      21.147  15.957   2.521  1.00 25.04           C  
ATOM    726  CE1 PHE A  93      21.114  15.463  -0.190  1.00 24.85           C  
ATOM    727  CE2 PHE A  93      19.962  15.640   1.880  1.00 24.74           C  
ATOM    728  CZ  PHE A  93      19.931  15.403   0.519  1.00 23.37           C  
ATOM    729  N   VAL A  94      26.042  18.552   3.214  1.00 23.51           N  
ATOM    730  CA  VAL A  94      27.043  19.013   4.181  1.00 22.87           C  
ATOM    731  C   VAL A  94      26.698  20.436   4.591  1.00 22.34           C  
ATOM    732  O   VAL A  94      26.619  20.774   5.791  1.00 22.18           O  
ATOM    733  CB  VAL A  94      28.490  18.925   3.620  1.00 22.57           C  
ATOM    734  CG1 VAL A  94      29.479  19.619   4.554  1.00 23.80           C  
ATOM    735  CG2 VAL A  94      28.841  17.422   3.530  1.00 23.29           C  
ATOM    736  N   TYR A  95      26.492  21.308   3.612  1.00 23.62           N  
ATOM    737  CA  TYR A  95      26.166  22.717   3.903  1.00 24.74           C  
ATOM    738  C   TYR A  95      24.876  22.747   4.716  1.00 23.71           C  
ATOM    739  O   TYR A  95      24.741  23.500   5.698  1.00 24.47           O  
ATOM    740  CB  TYR A  95      25.929  23.536   2.637  1.00 25.34           C  
ATOM    741  CG  TYR A  95      25.271  24.883   2.852  1.00 28.04           C  
ATOM    742  CD1 TYR A  95      25.990  25.964   3.333  1.00 28.42           C  
ATOM    743  CD2 TYR A  95      23.924  25.052   2.546  1.00 28.80           C  
ATOM    744  CE1 TYR A  95      25.382  27.186   3.528  1.00 31.11           C  
ATOM    745  CE2 TYR A  95      23.311  26.272   2.746  1.00 29.70           C  
ATOM    746  CZ  TYR A  95      24.041  27.333   3.230  1.00 30.23           C  
ATOM    747  OH  TYR A  95      23.419  28.539   3.400  1.00 30.80           O  
ATOM    748  N   SER A  96      23.884  22.005   4.235  1.00 22.97           N  
ATOM    749  CA  SER A  96      22.569  22.047   4.889  1.00 24.25           C  
ATOM    750  C   SER A  96      22.554  21.600   6.336  1.00 23.18           C  
ATOM    751  O   SER A  96      21.989  22.315   7.190  1.00 22.13           O  
ATOM    752  CB  SER A  96      21.545  21.245   4.062  1.00 22.98           C  
ATOM    753  OG  SER A  96      21.364  21.862   2.792  1.00 25.47           O  
ATOM    754  N   TRP A  97      23.160  20.453   6.654  1.00 22.18           N  
ATOM    755  CA  TRP A  97      23.166  20.016   8.056  1.00 23.58           C  
ATOM    756  C   TRP A  97      24.029  20.939   8.905  1.00 24.45           C  
ATOM    757  O   TRP A  97      23.790  21.115  10.113  1.00 23.50           O  
ATOM    758  CB  TRP A  97      23.580  18.544   8.155  1.00 23.21           C  
ATOM    759  CG  TRP A  97      22.571  17.568   7.607  1.00 21.90           C  
ATOM    760  CD1 TRP A  97      21.586  17.824   6.705  1.00 22.98           C  
ATOM    761  CD2 TRP A  97      22.508  16.167   7.881  1.00 21.54           C  
ATOM    762  NE1 TRP A  97      20.887  16.676   6.424  1.00 21.28           N  
ATOM    763  CE2 TRP A  97      21.437  15.638   7.118  1.00 21.91           C  
ATOM    764  CE3 TRP A  97      23.197  15.306   8.744  1.00 21.18           C  
ATOM    765  CZ2 TRP A  97      21.083  14.299   7.174  1.00 22.31           C  
ATOM    766  CZ3 TRP A  97      22.848  13.968   8.757  1.00 21.02           C  
ATOM    767  CH2 TRP A  97      21.792  13.447   7.992  1.00 21.17           C  
ATOM    768  N   GLN A  98      25.068  21.557   8.323  1.00 24.54           N  
ATOM    769  CA  GLN A  98      25.829  22.539   9.104  1.00 24.48           C  
ATOM    770  C   GLN A  98      24.964  23.761   9.428  1.00 25.68           C  
ATOM    771  O   GLN A  98      25.015  24.295  10.535  1.00 25.98           O  
ATOM    772  CB  GLN A  98      27.057  23.034   8.311  1.00 24.59           C  
ATOM    773  CG  GLN A  98      28.131  21.949   8.229  1.00 24.68           C  
ATOM    774  CD  GLN A  98      29.241  22.313   7.245  1.00 26.56           C  
ATOM    775  OE1 GLN A  98      29.134  23.267   6.490  1.00 28.78           O  
ATOM    776  NE2 GLN A  98      30.327  21.571   7.234  1.00 24.71           N  
ATOM    777  N   ARG A  99      24.204  24.252   8.465  1.00 24.69           N  
ATOM    778  CA  ARG A  99      23.310  25.375   8.620  1.00 25.80           C  
ATOM    779  C   ARG A  99      22.239  25.048   9.670  1.00 25.77           C  
ATOM    780  O   ARG A  99      21.967  25.894  10.499  1.00 22.92           O  
ATOM    781  CB  ARG A  99      22.615  25.785   7.325  1.00 25.67           C  
ATOM    782  CG  ARG A  99      21.743  27.027   7.521  1.00 24.74           C  
ATOM    783  CD  ARG A  99      21.227  27.505   6.181  1.00 24.22           C  
ATOM    784  NE  ARG A  99      20.431  28.735   6.202  1.00 24.22           N  
ATOM    785  CZ  ARG A  99      19.108  28.742   6.066  1.00 24.63           C  
ATOM    786  NH1 ARG A  99      18.449  27.592   5.973  1.00 24.75           N  
ATOM    787  NH2 ARG A  99      18.455  29.900   6.069  1.00 24.64           N  
ATOM    788  N   LEU A 100      21.704  23.816   9.623  1.00 23.24           N  
ATOM    789  CA  LEU A 100      20.766  23.435  10.671  1.00 24.47           C  
ATOM    790  C   LEU A 100      21.366  23.541  12.068  1.00 25.54           C  
ATOM    791  O   LEU A 100      20.740  23.988  13.044  1.00 25.31           O  
ATOM    792  CB  LEU A 100      20.318  21.985  10.386  1.00 23.87           C  
ATOM    793  CG  LEU A 100      19.415  21.396  11.486  1.00 24.23           C  
ATOM    794  CD1 LEU A 100      18.141  22.232  11.637  1.00 24.08           C  
ATOM    795  CD2 LEU A 100      19.110  19.943  11.145  1.00 26.22           C  
ATOM    796  N   ALA A 101      22.609  23.068  12.226  1.00 24.49           N  
ATOM    797  CA  ALA A 101      23.321  23.044  13.485  1.00 23.16           C  
ATOM    798  C   ALA A 101      23.720  24.421  14.019  1.00 25.77           C  
ATOM    799  O   ALA A 101      23.813  24.629  15.218  1.00 25.56           O  
ATOM    800  CB  ALA A 101      24.607  22.217  13.300  1.00 22.79           C  
ATOM    801  N   ASP A 102      23.963  25.346  13.113  1.00 26.98           N  
ATOM    802  CA  ASP A 102      24.484  26.663  13.437  1.00 28.11           C  
ATOM    803  C   ASP A 102      23.486  27.475  14.260  1.00 28.57           C  
ATOM    804  O   ASP A 102      22.399  27.772  13.780  1.00 27.19           O  
ATOM    805  CB  ASP A 102      24.822  27.376  12.136  1.00 28.39           C  
ATOM    806  CG  ASP A 102      25.536  28.715  12.354  1.00 31.91           C  
ATOM    807  OD1 ASP A 102      26.065  29.164  11.326  1.00 32.80           O  
ATOM    808  OD2 ASP A 102      25.550  29.289  13.459  1.00 29.91           O  
ATOM    809  N   PRO A 103      23.900  27.901  15.446  1.00 29.08           N  
ATOM    810  CA  PRO A 103      23.066  28.674  16.355  1.00 29.54           C  
ATOM    811  C   PRO A 103      22.546  29.960  15.761  1.00 29.93           C  
ATOM    812  O   PRO A 103      21.464  30.449  16.076  1.00 27.14           O  
ATOM    813  CB  PRO A 103      23.944  28.958  17.571  1.00 31.21           C  
ATOM    814  CG  PRO A 103      25.230  28.256  17.382  1.00 30.66           C  
ATOM    815  CD  PRO A 103      25.198  27.520  16.068  1.00 30.70           C  
ATOM    816  N   ASN A 104      23.280  30.561  14.817  1.00 28.47           N  
ATOM    817  CA  ASN A 104      22.867  31.745  14.102  1.00 30.56           C  
ATOM    818  C   ASN A 104      21.619  31.480  13.252  1.00 29.20           C  
ATOM    819  O   ASN A 104      20.848  32.401  13.002  1.00 26.55           O  
ATOM    820  CB  ASN A 104      24.031  32.270  13.258  1.00 34.27           C  
ATOM    821  CG  ASN A 104      25.103  32.894  14.161  1.00 38.43           C  
ATOM    822  OD1 ASN A 104      24.847  33.360  15.277  1.00 40.13           O  
ATOM    823  ND2 ASN A 104      26.338  32.905  13.690  1.00 39.07           N  
ATOM    824  N   THR A 105      21.392  30.239  12.812  1.00 27.50           N  
ATOM    825  CA  THR A 105      20.165  29.916  12.067  1.00 26.40           C  
ATOM    826  C   THR A 105      18.955  29.856  13.011  1.00 27.41           C  
ATOM    827  O   THR A 105      17.806  29.918  12.600  1.00 27.43           O  
ATOM    828  CB  THR A 105      20.317  28.541  11.393  1.00 26.27           C  
ATOM    829  OG1 THR A 105      21.542  28.555  10.649  1.00 25.67           O  
ATOM    830  CG2 THR A 105      19.118  28.247  10.489  1.00 24.15           C  
ATOM    831  N   ALA A 106      19.191  29.621  14.302  1.00 26.79           N  
ATOM    832  CA  ALA A 106      18.136  29.543  15.299  1.00 28.66           C  
ATOM    833  C   ALA A 106      17.006  28.601  14.881  1.00 29.00           C  
ATOM    834  O   ALA A 106      15.813  28.899  14.935  1.00 28.39           O  
ATOM    835  CB  ALA A 106      17.638  30.954  15.602  1.00 28.70           C  
ATOM    836  N   SER A 107      17.370  27.399  14.408  1.00 27.25           N  
ATOM    837  CA  SER A 107      16.304  26.483  13.980  1.00 25.03           C  
ATOM    838  C   SER A 107      15.629  25.914  15.221  1.00 24.18           C  
ATOM    839  O   SER A 107      16.282  25.418  16.139  1.00 21.83           O  
ATOM    840  CB  SER A 107      16.851  25.298  13.194  1.00 25.97           C  
ATOM    841  OG  SER A 107      15.805  24.341  12.926  1.00 23.98           O  
ATOM    842  N   PRO A 108      14.304  25.832  15.187  1.00 23.77           N  
ATOM    843  CA  PRO A 108      13.587  25.092  16.244  1.00 22.75           C  
ATOM    844  C   PRO A 108      13.948  23.617  16.235  1.00 24.03           C  
ATOM    845  O   PRO A 108      13.616  22.878  17.195  1.00 23.03           O  
ATOM    846  CB  PRO A 108      12.131  25.226  15.808  1.00 22.62           C  
ATOM    847  CG  PRO A 108      12.150  25.466  14.330  1.00 22.47           C  
ATOM    848  CD  PRO A 108      13.393  26.332  14.128  1.00 22.44           C  
ATOM    849  N   TYR A 109      14.476  23.102  15.112  1.00 23.00           N  
ATOM    850  CA  TYR A 109      14.870  21.716  14.970  1.00 23.62           C  
ATOM    851  C   TYR A 109      16.383  21.527  14.956  1.00 23.85           C  
ATOM    852  O   TYR A 109      16.928  20.487  14.579  1.00 23.82           O  
ATOM    853  CB  TYR A 109      14.247  21.065  13.742  1.00 24.29           C  
ATOM    854  CG  TYR A 109      12.955  20.317  13.996  1.00 24.85           C  
ATOM    855  CD1 TYR A 109      11.694  20.835  13.731  1.00 24.33           C  
ATOM    856  CD2 TYR A 109      13.043  19.040  14.519  1.00 25.66           C  
ATOM    857  CE1 TYR A 109      10.557  20.077  13.979  1.00 23.74           C  
ATOM    858  CE2 TYR A 109      11.915  18.293  14.816  1.00 25.92           C  
ATOM    859  CZ  TYR A 109      10.672  18.803  14.498  1.00 24.88           C  
ATOM    860  OH  TYR A 109       9.600  17.998  14.745  1.00 22.20           O  
ATOM    861  N   ALA A 110      17.115  22.528  15.507  1.00 21.56           N  
ATOM    862  CA  ALA A 110      18.568  22.316  15.656  1.00 23.79           C  
ATOM    863  C   ALA A 110      18.890  21.051  16.416  1.00 23.80           C  
ATOM    864  O   ALA A 110      19.836  20.312  16.006  1.00 24.27           O  
ATOM    865  CB  ALA A 110      19.225  23.504  16.354  1.00 22.97           C  
ATOM    866  N   SER A 111      18.150  20.688  17.477  1.00 23.22           N  
ATOM    867  CA  SER A 111      18.351  19.494  18.269  1.00 24.76           C  
ATOM    868  C   SER A 111      18.050  18.182  17.566  1.00 24.00           C  
ATOM    869  O   SER A 111      18.381  17.097  18.034  1.00 25.60           O  
ATOM    870  CB  SER A 111      17.466  19.523  19.552  1.00 25.43           C  
ATOM    871  OG  SER A 111      17.888  20.629  20.333  1.00 25.53           O  
ATOM    872  N   TYR A 112      17.462  18.209  16.367  1.00 23.19           N  
ATOM    873  CA  TYR A 112      17.247  16.996  15.588  1.00 22.78           C  
ATOM    874  C   TYR A 112      18.604  16.317  15.347  1.00 23.31           C  
ATOM    875  O   TYR A 112      18.635  15.093  15.328  1.00 23.95           O  
ATOM    876  CB  TYR A 112      16.574  17.300  14.254  1.00 22.53           C  
ATOM    877  CG  TYR A 112      15.811  16.113  13.659  1.00 23.25           C  
ATOM    878  CD1 TYR A 112      14.681  15.657  14.314  1.00 21.61           C  
ATOM    879  CD2 TYR A 112      16.189  15.485  12.478  1.00 20.56           C  
ATOM    880  CE1 TYR A 112      13.919  14.614  13.824  1.00 23.25           C  
ATOM    881  CE2 TYR A 112      15.441  14.429  11.967  1.00 21.16           C  
ATOM    882  CZ  TYR A 112      14.318  13.999  12.636  1.00 22.26           C  
ATOM    883  OH  TYR A 112      13.544  12.972  12.170  1.00 21.22           O  
ATOM    884  N   LEU A 113      19.704  17.096  15.229  1.00 23.65           N  
ATOM    885  CA  LEU A 113      21.021  16.522  15.043  1.00 23.19           C  
ATOM    886  C   LEU A 113      21.556  15.952  16.357  1.00 23.41           C  
ATOM    887  O   LEU A 113      22.358  15.002  16.313  1.00 23.57           O  
ATOM    888  CB  LEU A 113      21.969  17.538  14.410  1.00 23.57           C  
ATOM    889  CG  LEU A 113      21.598  18.057  13.013  1.00 23.45           C  
ATOM    890  CD1 LEU A 113      22.519  19.229  12.661  1.00 25.28           C  
ATOM    891  CD2 LEU A 113      21.673  16.993  11.922  1.00 25.11           C  
ATOM    892  N   GLN A 114      21.060  16.395  17.510  1.00 24.39           N  
ATOM    893  CA  GLN A 114      21.375  15.782  18.796  1.00 23.15           C  
ATOM    894  C   GLN A 114      20.575  14.478  18.885  1.00 24.78           C  
ATOM    895  O   GLN A 114      21.057  13.484  19.446  1.00 26.14           O  
ATOM    896  CB  GLN A 114      21.037  16.591  20.052  1.00 24.08           C  
ATOM    897  CG  GLN A 114      21.788  17.907  20.194  1.00 29.29           C  
ATOM    898  CD  GLN A 114      21.332  18.833  21.301  1.00 30.75           C  
ATOM    899  OE1 GLN A 114      20.164  19.272  21.413  1.00 27.71           O  
ATOM    900  NE2 GLN A 114      22.331  19.198  22.135  1.00 28.73           N  
ATOM    901  N   TYR A 115      19.339  14.475  18.350  1.00 23.61           N  
ATOM    902  CA  TYR A 115      18.539  13.239  18.421  1.00 25.24           C  
ATOM    903  C   TYR A 115      19.215  12.107  17.642  1.00 27.21           C  
ATOM    904  O   TYR A 115      19.038  10.944  17.980  1.00 27.75           O  
ATOM    905  CB  TYR A 115      17.110  13.379  17.903  1.00 25.20           C  
ATOM    906  CG  TYR A 115      16.345  14.549  18.518  1.00 23.90           C  
ATOM    907  CD1 TYR A 115      16.723  15.123  19.716  1.00 22.90           C  
ATOM    908  CD2 TYR A 115      15.211  15.022  17.884  1.00 25.16           C  
ATOM    909  CE1 TYR A 115      16.029  16.211  20.245  1.00 24.08           C  
ATOM    910  CE2 TYR A 115      14.486  16.065  18.422  1.00 25.77           C  
ATOM    911  CZ  TYR A 115      14.901  16.664  19.586  1.00 24.38           C  
ATOM    912  OH  TYR A 115      14.201  17.735  20.107  1.00 21.69           O  
ATOM    913  N   GLY A 116      19.851  12.486  16.515  1.00 26.97           N  
ATOM    914  CA  GLY A 116      20.598  11.481  15.760  1.00 25.42           C  
ATOM    915  C   GLY A 116      22.004  11.270  16.294  1.00 25.87           C  
ATOM    916  O   GLY A 116      22.643  10.323  15.820  1.00 25.53           O  
ATOM    917  N   HIS A 117      22.487  12.062  17.235  1.00 27.90           N  
ATOM    918  CA  HIS A 117      23.807  11.983  17.811  1.00 27.65           C  
ATOM    919  C   HIS A 117      24.944  12.185  16.820  1.00 27.85           C  
ATOM    920  O   HIS A 117      25.978  11.504  16.935  1.00 28.21           O  
ATOM    921  CB  HIS A 117      24.055  10.653  18.578  1.00 29.57           C  
ATOM    922  CG  HIS A 117      23.093  10.656  19.740  1.00 32.36           C  
ATOM    923  ND1 HIS A 117      21.836  10.102  19.643  1.00 33.86           N  
ATOM    924  CD2 HIS A 117      23.201  11.220  20.960  1.00 32.98           C  
ATOM    925  CE1 HIS A 117      21.208  10.342  20.799  1.00 34.72           C  
ATOM    926  NE2 HIS A 117      22.017  10.981  21.625  1.00 34.33           N  
ATOM    927  N   ILE A 118      24.801  13.135  15.918  1.00 25.16           N  
ATOM    928  CA  ILE A 118      25.853  13.451  14.962  1.00 25.83           C  
ATOM    929  C   ILE A 118      27.036  14.000  15.755  1.00 27.11           C  
ATOM    930  O   ILE A 118      26.843  14.790  16.697  1.00 27.87           O  
ATOM    931  CB  ILE A 118      25.385  14.349  13.824  1.00 26.05           C  
ATOM    932  CG1 ILE A 118      24.388  13.585  12.898  1.00 26.35           C  
ATOM    933  CG2 ILE A 118      26.541  14.791  12.920  1.00 25.82           C  
ATOM    934  CD1 ILE A 118      22.988  13.471  13.412  1.00 30.55           C  
ATOM    935  N   ALA A 119      28.243  13.561  15.427  1.00 27.38           N  
ATOM    936  CA  ALA A 119      29.430  13.964  16.167  1.00 28.97           C  
ATOM    937  C   ALA A 119      29.558  15.484  16.252  1.00 27.45           C  
ATOM    938  O   ALA A 119      29.279  16.245  15.321  1.00 27.55           O  
ATOM    939  CB  ALA A 119      30.716  13.402  15.519  1.00 31.01           C  
ATOM    940  N   ASN A 120      29.938  15.968  17.429  1.00 26.30           N  
ATOM    941  CA  ASN A 120      30.192  17.336  17.801  1.00 27.13           C  
ATOM    942  C   ASN A 120      28.972  18.264  17.863  1.00 27.65           C  
ATOM    943  O   ASN A 120      29.146  19.485  18.040  1.00 27.92           O  
ATOM    944  CB  ASN A 120      31.189  17.986  16.822  1.00 30.12           C  
ATOM    945  CG  ASN A 120      32.564  17.325  16.948  1.00 33.36           C  
ATOM    946  OD1 ASN A 120      32.939  16.979  18.075  1.00 33.38           O  
ATOM    947  ND2 ASN A 120      33.258  17.179  15.826  1.00 34.46           N  
ATOM    948  N   ILE A 121      27.753  17.750  17.761  1.00 28.05           N  
ATOM    949  CA  ILE A 121      26.595  18.655  17.733  1.00 27.53           C  
ATOM    950  C   ILE A 121      26.422  19.431  19.043  1.00 29.02           C  
ATOM    951  O   ILE A 121      26.067  20.615  18.950  1.00 27.22           O  
ATOM    952  CB  ILE A 121      25.307  17.931  17.338  1.00 27.97           C  
ATOM    953  CG1 ILE A 121      24.121  18.897  17.176  1.00 26.80           C  
ATOM    954  CG2 ILE A 121      24.978  16.868  18.374  1.00 25.40           C  
ATOM    955  CD1 ILE A 121      24.224  19.887  16.040  1.00 25.47           C  
ATOM    956  N   ASP A 122      26.611  18.831  20.200  1.00 29.60           N  
ATOM    957  CA  ASP A 122      26.411  19.574  21.464  1.00 33.78           C  
ATOM    958  C   ASP A 122      27.290  20.822  21.521  1.00 33.92           C  
ATOM    959  O   ASP A 122      26.847  21.959  21.692  1.00 34.58           O  
ATOM    960  CB  ASP A 122      26.648  18.682  22.678  1.00 33.99           C  
ATOM    961  CG  ASP A 122      25.628  17.595  22.882  1.00 37.44           C  
ATOM    962  OD1 ASP A 122      25.802  16.714  23.752  1.00 36.72           O  
ATOM    963  OD2 ASP A 122      24.607  17.571  22.162  1.00 38.04           O  
ATOM    964  N   ASP A 123      28.580  20.688  21.223  1.00 35.42           N  
ATOM    965  CA  ASP A 123      29.516  21.799  21.151  1.00 34.47           C  
ATOM    966  C   ASP A 123      29.151  22.866  20.131  1.00 33.51           C  
ATOM    967  O   ASP A 123      29.414  24.064  20.300  1.00 32.45           O  
ATOM    968  CB  ASP A 123      30.910  21.273  20.801  1.00 36.58           C  
ATOM    969  CG  ASP A 123      31.684  20.802  22.020  1.00 38.21           C  
ATOM    970  OD1 ASP A 123      31.104  20.656  23.096  1.00 38.56           O  
ATOM    971  OD2 ASP A 123      32.919  20.600  21.877  1.00 41.37           O  
ATOM    972  N   ILE A 124      28.612  22.444  18.989  1.00 30.49           N  
ATOM    973  CA  ILE A 124      28.215  23.384  17.949  1.00 31.12           C  
ATOM    974  C   ILE A 124      26.991  24.168  18.405  1.00 32.72           C  
ATOM    975  O   ILE A 124      26.977  25.392  18.336  1.00 31.70           O  
ATOM    976  CB  ILE A 124      27.933  22.676  16.611  1.00 30.26           C  
ATOM    977  CG1 ILE A 124      29.261  22.125  16.104  1.00 29.06           C  
ATOM    978  CG2 ILE A 124      27.287  23.623  15.587  1.00 27.84           C  
ATOM    979  CD1 ILE A 124      29.181  20.965  15.144  1.00 30.33           C  
ATOM    980  N   ILE A 125      25.958  23.477  18.911  1.00 34.22           N  
ATOM    981  CA  ILE A 125      24.792  24.224  19.404  1.00 34.71           C  
ATOM    982  C   ILE A 125      25.189  25.225  20.489  1.00 37.06           C  
ATOM    983  O   ILE A 125      24.648  26.336  20.592  1.00 35.61           O  
ATOM    984  CB  ILE A 125      23.712  23.260  19.910  1.00 33.69           C  
ATOM    985  CG1 ILE A 125      23.123  22.534  18.680  1.00 33.46           C  
ATOM    986  CG2 ILE A 125      22.616  23.995  20.665  1.00 34.39           C  
ATOM    987  CD1 ILE A 125      22.175  21.408  18.974  1.00 32.56           C  
ATOM    988  N   ALA A 126      26.122  24.839  21.348  1.00 37.24           N  
ATOM    989  CA  ALA A 126      26.562  25.709  22.442  1.00 40.23           C  
ATOM    990  C   ALA A 126      27.497  26.811  21.995  1.00 41.60           C  
ATOM    991  O   ALA A 126      27.884  27.629  22.841  1.00 43.95           O  
ATOM    992  CB  ALA A 126      27.168  24.839  23.538  1.00 38.86           C  
ATOM    993  N   GLY A 127      27.902  26.914  20.733  1.00 41.10           N  
ATOM    994  CA  GLY A 127      28.781  27.967  20.275  1.00 42.73           C  
ATOM    995  C   GLY A 127      30.242  27.699  20.585  1.00 44.31           C  
ATOM    996  O   GLY A 127      31.104  28.558  20.361  1.00 45.62           O  
ATOM    997  N   LYS A 128      30.551  26.490  21.057  1.00 44.90           N  
ATOM    998  CA  LYS A 128      31.911  26.121  21.406  1.00 45.49           C  
ATOM    999  C   LYS A 128      32.748  25.735  20.199  1.00 44.88           C  
ATOM   1000  O   LYS A 128      33.970  25.902  20.206  1.00 45.93           O  
ATOM   1001  CB  LYS A 128      31.898  25.003  22.445  1.00 47.48           C  
ATOM   1002  CG  LYS A 128      31.305  25.421  23.790  1.00 48.80           C  
ATOM   1003  CD  LYS A 128      31.241  24.191  24.680  1.00 51.20           C  
ATOM   1004  CE  LYS A 128      30.585  24.466  26.022  1.00 52.64           C  
ATOM   1005  NZ  LYS A 128      30.499  23.216  26.840  1.00 53.85           N  
ATOM   1006  N   LYS A 129      32.140  25.168  19.166  1.00 42.36           N  
ATOM   1007  CA  LYS A 129      32.839  24.786  17.953  1.00 40.73           C  
ATOM   1008  C   LYS A 129      32.006  25.330  16.789  1.00 37.67           C  
ATOM   1009  O   LYS A 129      30.805  25.489  16.933  1.00 35.67           O  
ATOM   1010  CB  LYS A 129      32.977  23.286  17.742  1.00 43.45           C  
ATOM   1011  CG  LYS A 129      33.784  22.490  18.752  1.00 45.74           C  
ATOM   1012  CD  LYS A 129      33.935  21.054  18.240  1.00 48.45           C  
ATOM   1013  CE  LYS A 129      34.568  20.092  19.219  1.00 48.70           C  
ATOM   1014  NZ  LYS A 129      33.588  19.234  19.930  1.00 50.21           N  
ATOM   1015  N   PRO A 130      32.662  25.646  15.699  1.00 36.04           N  
ATOM   1016  CA  PRO A 130      31.973  26.126  14.517  1.00 34.42           C  
ATOM   1017  C   PRO A 130      31.183  24.984  13.891  1.00 32.26           C  
ATOM   1018  O   PRO A 130      31.555  23.803  13.992  1.00 30.58           O  
ATOM   1019  CB  PRO A 130      33.113  26.645  13.663  1.00 35.26           C  
ATOM   1020  CG  PRO A 130      34.239  25.710  13.994  1.00 37.41           C  
ATOM   1021  CD  PRO A 130      34.122  25.487  15.483  1.00 36.18           C  
ATOM   1022  N   ALA A 131      30.171  25.334  13.106  1.00 30.56           N  
ATOM   1023  CA  ALA A 131      29.266  24.393  12.444  1.00 29.34           C  
ATOM   1024  C   ALA A 131      29.988  23.442  11.518  1.00 30.03           C  
ATOM   1025  O   ALA A 131      29.654  22.254  11.313  1.00 26.79           O  
ATOM   1026  CB  ALA A 131      28.202  25.181  11.682  1.00 29.83           C  
ATOM   1027  N   THR A 132      31.098  23.951  10.940  1.00 28.36           N  
ATOM   1028  CA  THR A 132      31.940  23.110  10.098  1.00 28.79           C  
ATOM   1029  C   THR A 132      32.569  21.954  10.808  1.00 27.41           C  
ATOM   1030  O   THR A 132      33.121  21.076  10.103  1.00 27.30           O  
ATOM   1031  CB  THR A 132      33.048  23.963   9.403  1.00 30.92           C  
ATOM   1032  OG1 THR A 132      33.639  24.799  10.392  1.00 30.64           O  
ATOM   1033  CG2 THR A 132      32.361  24.798   8.341  1.00 32.10           C  
ATOM   1034  N   ASP A 133      32.526  21.796  12.127  1.00 28.04           N  
ATOM   1035  CA  ASP A 133      33.064  20.617  12.774  1.00 29.88           C  
ATOM   1036  C   ASP A 133      32.007  19.509  12.886  1.00 29.68           C  
ATOM   1037  O   ASP A 133      32.353  18.450  13.402  1.00 28.42           O  
ATOM   1038  CB  ASP A 133      33.547  20.894  14.193  1.00 29.57           C  
ATOM   1039  CG  ASP A 133      34.882  21.630  14.244  1.00 30.39           C  
ATOM   1040  OD1 ASP A 133      35.379  22.245  13.297  1.00 29.09           O  
ATOM   1041  OD2 ASP A 133      35.396  21.537  15.364  1.00 32.70           O  
ATOM   1042  N   LEU A 134      30.805  19.728  12.361  1.00 30.04           N  
ATOM   1043  CA  LEU A 134      29.758  18.695  12.473  1.00 28.91           C  
ATOM   1044  C   LEU A 134      30.223  17.394  11.860  1.00 28.28           C  
ATOM   1045  O   LEU A 134      30.917  17.441  10.822  1.00 28.13           O  
ATOM   1046  CB  LEU A 134      28.492  19.217  11.782  1.00 29.39           C  
ATOM   1047  CG  LEU A 134      27.255  18.314  11.961  1.00 28.82           C  
ATOM   1048  CD1 LEU A 134      26.720  18.367  13.382  1.00 27.42           C  
ATOM   1049  CD2 LEU A 134      26.226  18.747  10.919  1.00 29.77           C  
ATOM   1050  N   GLY A 135      29.867  16.230  12.385  1.00 27.54           N  
ATOM   1051  CA  GLY A 135      30.394  14.972  11.825  1.00 26.31           C  
ATOM   1052  C   GLY A 135      29.713  14.507  10.552  1.00 27.12           C  
ATOM   1053  O   GLY A 135      29.099  13.423  10.492  1.00 28.28           O  
ATOM   1054  N   VAL A 136      29.771  15.322   9.505  1.00 25.03           N  
ATOM   1055  CA  VAL A 136      29.255  14.999   8.196  1.00 24.73           C  
ATOM   1056  C   VAL A 136      30.368  15.351   7.187  1.00 25.92           C  
ATOM   1057  O   VAL A 136      31.062  16.372   7.329  1.00 25.96           O  
ATOM   1058  CB  VAL A 136      27.961  15.704   7.781  1.00 26.68           C  
ATOM   1059  CG1 VAL A 136      26.795  15.428   8.771  1.00 25.55           C  
ATOM   1060  CG2 VAL A 136      28.058  17.228   7.678  1.00 27.59           C  
ATOM   1061  N   LYS A 137      30.420  14.572   6.132  1.00 25.71           N  
ATOM   1062  CA  LYS A 137      31.335  14.875   5.030  1.00 26.68           C  
ATOM   1063  C   LYS A 137      30.862  14.317   3.709  1.00 25.50           C  
ATOM   1064  O   LYS A 137      30.140  13.331   3.599  1.00 26.22           O  
ATOM   1065  CB  LYS A 137      32.754  14.401   5.354  1.00 29.59           C  
ATOM   1066  CG  LYS A 137      33.003  12.927   5.441  1.00 30.98           C  
ATOM   1067  CD  LYS A 137      34.432  12.582   5.835  1.00 31.04           C  
ATOM   1068  CE  LYS A 137      34.852  13.030   7.196  1.00 32.15           C  
ATOM   1069  NZ  LYS A 137      36.194  12.543   7.638  1.00 34.62           N  
ATOM   1070  N   ALA A 138      31.204  15.027   2.628  1.00 25.52           N  
ATOM   1071  CA  ALA A 138      30.930  14.535   1.284  1.00 26.10           C  
ATOM   1072  C   ALA A 138      32.248  13.799   0.914  1.00 26.99           C  
ATOM   1073  O   ALA A 138      33.299  14.470   0.861  1.00 28.03           O  
ATOM   1074  CB  ALA A 138      30.660  15.620   0.282  1.00 24.11           C  
ATOM   1075  N   LEU A 139      32.170  12.508   0.677  1.00 25.37           N  
ATOM   1076  CA  LEU A 139      33.382  11.752   0.295  1.00 27.67           C  
ATOM   1077  C   LEU A 139      33.638  12.001  -1.190  1.00 28.94           C  
ATOM   1078  O   LEU A 139      34.754  11.864  -1.715  1.00 28.77           O  
ATOM   1079  CB  LEU A 139      33.176  10.273   0.578  1.00 28.60           C  
ATOM   1080  CG  LEU A 139      32.956   9.861   2.036  1.00 28.19           C  
ATOM   1081  CD1 LEU A 139      32.787   8.339   2.137  1.00 27.55           C  
ATOM   1082  CD2 LEU A 139      34.144  10.311   2.876  1.00 30.48           C  
ATOM   1083  N   ASP A 140      32.579  12.356  -1.915  1.00 27.93           N  
ATOM   1084  CA  ASP A 140      32.609  12.747  -3.307  1.00 28.04           C  
ATOM   1085  C   ASP A 140      31.266  13.396  -3.635  1.00 29.02           C  
ATOM   1086  O   ASP A 140      30.422  13.511  -2.735  1.00 28.59           O  
ATOM   1087  CB  ASP A 140      32.979  11.631  -4.295  1.00 30.76           C  
ATOM   1088  CG  ASP A 140      31.960  10.514  -4.377  1.00 32.69           C  
ATOM   1089  OD1 ASP A 140      32.379   9.339  -4.501  1.00 34.89           O  
ATOM   1090  OD2 ASP A 140      30.739  10.740  -4.290  1.00 29.54           O  
ATOM   1091  N   ASP A 141      31.004  13.827  -4.872  1.00 27.26           N  
ATOM   1092  CA  ASP A 141      29.728  14.494  -5.136  1.00 28.37           C  
ATOM   1093  C   ASP A 141      28.537  13.581  -4.837  1.00 28.04           C  
ATOM   1094  O   ASP A 141      27.442  14.100  -4.625  1.00 28.37           O  
ATOM   1095  CB  ASP A 141      29.612  14.991  -6.576  1.00 29.03           C  
ATOM   1096  CG  ASP A 141      30.383  16.239  -6.928  1.00 31.26           C  
ATOM   1097  OD1 ASP A 141      30.469  16.554  -8.144  1.00 32.50           O  
ATOM   1098  OD2 ASP A 141      30.951  16.941  -6.072  1.00 30.76           O  
ATOM   1099  N   HIS A 142      28.668  12.250  -4.888  1.00 28.05           N  
ATOM   1100  CA  HIS A 142      27.455  11.440  -4.740  1.00 29.90           C  
ATOM   1101  C   HIS A 142      27.525  10.575  -3.512  1.00 28.04           C  
ATOM   1102  O   HIS A 142      26.854   9.539  -3.456  1.00 27.49           O  
ATOM   1103  CB  HIS A 142      27.269  10.576  -6.000  1.00 33.64           C  
ATOM   1104  CG  HIS A 142      27.303  11.399  -7.252  1.00 36.17           C  
ATOM   1105  ND1 HIS A 142      26.390  12.387  -7.491  1.00 37.98           N  
ATOM   1106  CD2 HIS A 142      28.130  11.382  -8.319  1.00 37.07           C  
ATOM   1107  CE1 HIS A 142      26.632  12.967  -8.654  1.00 38.01           C  
ATOM   1108  NE2 HIS A 142      27.681  12.361  -9.163  1.00 38.60           N  
ATOM   1109  N   THR A 143      28.356  10.981  -2.547  1.00 26.53           N  
ATOM   1110  CA  THR A 143      28.493  10.144  -1.362  1.00 27.53           C  
ATOM   1111  C   THR A 143      28.550  10.975  -0.081  1.00 27.50           C  
ATOM   1112  O   THR A 143      29.484  11.746   0.141  1.00 26.52           O  
ATOM   1113  CB  THR A 143      29.736   9.240  -1.465  1.00 27.87           C  
ATOM   1114  OG1 THR A 143      29.760   8.558  -2.751  1.00 30.05           O  
ATOM   1115  CG2 THR A 143      29.746   8.192  -0.374  1.00 27.36           C  
ATOM   1116  N   PHE A 144      27.548  10.821   0.778  1.00 26.79           N  
ATOM   1117  CA  PHE A 144      27.442  11.584   2.017  1.00 25.65           C  
ATOM   1118  C   PHE A 144      27.671  10.665   3.198  1.00 26.46           C  
ATOM   1119  O   PHE A 144      26.938   9.679   3.318  1.00 26.35           O  
ATOM   1120  CB  PHE A 144      26.068  12.265   2.047  1.00 26.29           C  
ATOM   1121  CG  PHE A 144      25.747  13.142   3.218  1.00 24.09           C  
ATOM   1122  CD1 PHE A 144      24.747  12.773   4.117  1.00 25.31           C  
ATOM   1123  CD2 PHE A 144      26.453  14.315   3.453  1.00 24.46           C  
ATOM   1124  CE1 PHE A 144      24.431  13.567   5.197  1.00 23.61           C  
ATOM   1125  CE2 PHE A 144      26.152  15.107   4.554  1.00 23.33           C  
ATOM   1126  CZ  PHE A 144      25.135  14.750   5.410  1.00 22.19           C  
ATOM   1127  N   GLU A 145      28.605  10.992   4.081  1.00 25.41           N  
ATOM   1128  CA  GLU A 145      28.956  10.108   5.193  1.00 26.00           C  
ATOM   1129  C   GLU A 145      28.690  10.774   6.532  1.00 25.68           C  
ATOM   1130  O   GLU A 145      29.191  11.887   6.773  1.00 26.22           O  
ATOM   1131  CB  GLU A 145      30.469   9.772   5.132  1.00 25.26           C  
ATOM   1132  CG  GLU A 145      30.844   8.743   6.219  1.00 26.49           C  
ATOM   1133  CD  GLU A 145      32.359   8.735   6.430  1.00 28.32           C  
ATOM   1134  OE1 GLU A 145      32.884   9.722   6.988  1.00 27.88           O  
ATOM   1135  OE2 GLU A 145      33.028   7.765   6.035  1.00 28.23           O  
ATOM   1136  N   VAL A 146      27.943  10.078   7.382  1.00 24.86           N  
ATOM   1137  CA  VAL A 146      27.574  10.716   8.661  1.00 24.96           C  
ATOM   1138  C   VAL A 146      28.227   9.947   9.779  1.00 24.95           C  
ATOM   1139  O   VAL A 146      28.123   8.714   9.747  1.00 25.83           O  
ATOM   1140  CB  VAL A 146      26.031  10.649   8.828  1.00 25.33           C  
ATOM   1141  CG1 VAL A 146      25.661  11.300  10.172  1.00 25.68           C  
ATOM   1142  CG2 VAL A 146      25.349  11.349   7.674  1.00 23.23           C  
ATOM   1143  N   THR A 147      28.896  10.622  10.697  1.00 25.74           N  
ATOM   1144  CA  THR A 147      29.522   9.954  11.830  1.00 27.11           C  
ATOM   1145  C   THR A 147      28.819  10.313  13.130  1.00 25.77           C  
ATOM   1146  O   THR A 147      28.681  11.461  13.496  1.00 26.69           O  
ATOM   1147  CB  THR A 147      31.028  10.296  11.920  1.00 28.08           C  
ATOM   1148  OG1 THR A 147      31.681   9.779  10.742  1.00 27.12           O  
ATOM   1149  CG2 THR A 147      31.717   9.702  13.137  1.00 28.07           C  
ATOM   1150  N   LEU A 148      28.296   9.353  13.851  1.00 26.75           N  
ATOM   1151  CA  LEU A 148      27.623   9.549  15.118  1.00 26.88           C  
ATOM   1152  C   LEU A 148      28.542   9.278  16.308  1.00 28.93           C  
ATOM   1153  O   LEU A 148      29.404   8.396  16.254  1.00 26.80           O  
ATOM   1154  CB  LEU A 148      26.464   8.548  15.193  1.00 25.92           C  
ATOM   1155  CG  LEU A 148      25.555   8.526  13.940  1.00 26.74           C  
ATOM   1156  CD1 LEU A 148      24.381   7.605  14.287  1.00 26.14           C  
ATOM   1157  CD2 LEU A 148      25.091   9.941  13.582  1.00 24.43           C  
ATOM   1158  N   SER A 149      28.202   9.867  17.447  1.00 28.85           N  
ATOM   1159  CA  SER A 149      29.024   9.669  18.651  1.00 31.42           C  
ATOM   1160  C   SER A 149      28.688   8.390  19.382  1.00 32.86           C  
ATOM   1161  O   SER A 149      29.347   8.071  20.371  1.00 33.08           O  
ATOM   1162  CB  SER A 149      28.886  10.888  19.585  1.00 30.77           C  
ATOM   1163  OG  SER A 149      27.498  11.123  19.788  1.00 34.13           O  
ATOM   1164  N   GLU A 150      27.654   7.666  18.966  1.00 32.20           N  
ATOM   1165  CA  GLU A 150      27.331   6.383  19.570  1.00 34.18           C  
ATOM   1166  C   GLU A 150      26.393   5.665  18.611  1.00 31.72           C  
ATOM   1167  O   GLU A 150      25.878   6.311  17.713  1.00 29.22           O  
ATOM   1168  CB  GLU A 150      26.676   6.540  20.925  1.00 39.35           C  
ATOM   1169  CG  GLU A 150      25.487   7.483  20.896  1.00 43.08           C  
ATOM   1170  CD  GLU A 150      24.910   7.657  22.291  1.00 46.49           C  
ATOM   1171  OE1 GLU A 150      25.439   6.973  23.192  1.00 47.29           O  
ATOM   1172  OE2 GLU A 150      23.952   8.456  22.402  1.00 47.92           O  
ATOM   1173  N   PRO A 151      26.270   4.359  18.752  1.00 30.50           N  
ATOM   1174  CA  PRO A 151      25.419   3.588  17.881  1.00 29.50           C  
ATOM   1175  C   PRO A 151      23.948   3.978  18.043  1.00 29.97           C  
ATOM   1176  O   PRO A 151      23.393   4.136  19.133  1.00 29.32           O  
ATOM   1177  CB  PRO A 151      25.644   2.135  18.237  1.00 29.45           C  
ATOM   1178  CG  PRO A 151      26.763   2.111  19.221  1.00 30.26           C  
ATOM   1179  CD  PRO A 151      26.911   3.506  19.784  1.00 31.07           C  
ATOM   1180  N   VAL A 152      23.356   4.214  16.867  1.00 26.48           N  
ATOM   1181  CA  VAL A 152      21.918   4.532  16.766  1.00 27.35           C  
ATOM   1182  C   VAL A 152      21.327   3.655  15.674  1.00 27.39           C  
ATOM   1183  O   VAL A 152      21.330   3.976  14.487  1.00 29.20           O  
ATOM   1184  CB  VAL A 152      21.690   6.014  16.487  1.00 26.07           C  
ATOM   1185  CG1 VAL A 152      20.212   6.378  16.612  1.00 25.63           C  
ATOM   1186  CG2 VAL A 152      22.465   6.936  17.431  1.00 25.94           C  
ATOM   1187  N   PRO A 153      20.745   2.510  16.029  1.00 28.49           N  
ATOM   1188  CA  PRO A 153      20.259   1.539  15.050  1.00 27.55           C  
ATOM   1189  C   PRO A 153      19.110   2.059  14.220  1.00 28.22           C  
ATOM   1190  O   PRO A 153      18.928   1.764  13.023  1.00 27.86           O  
ATOM   1191  CB  PRO A 153      19.882   0.327  15.912  1.00 29.44           C  
ATOM   1192  CG  PRO A 153      20.590   0.494  17.207  1.00 30.80           C  
ATOM   1193  CD  PRO A 153      20.724   1.989  17.418  1.00 28.33           C  
ATOM   1194  N   TYR A 154      18.300   2.960  14.817  1.00 26.36           N  
ATOM   1195  CA  TYR A 154      17.234   3.623  14.094  1.00 26.16           C  
ATOM   1196  C   TYR A 154      17.597   4.922  13.410  1.00 25.84           C  
ATOM   1197  O   TYR A 154      16.675   5.555  12.850  1.00 25.12           O  
ATOM   1198  CB  TYR A 154      16.040   3.876  15.041  1.00 25.74           C  
ATOM   1199  CG  TYR A 154      16.434   4.641  16.297  1.00 24.31           C  
ATOM   1200  CD1 TYR A 154      16.770   4.016  17.487  1.00 26.45           C  
ATOM   1201  CD2 TYR A 154      16.356   6.028  16.284  1.00 26.06           C  
ATOM   1202  CE1 TYR A 154      17.116   4.753  18.618  1.00 26.18           C  
ATOM   1203  CE2 TYR A 154      16.699   6.778  17.384  1.00 24.98           C  
ATOM   1204  CZ  TYR A 154      17.048   6.134  18.548  1.00 26.07           C  
ATOM   1205  OH  TYR A 154      17.373   6.914  19.628  1.00 26.75           O  
ATOM   1206  N   PHE A 155      18.855   5.331  13.299  1.00 23.74           N  
ATOM   1207  CA  PHE A 155      19.210   6.610  12.705  1.00 25.77           C  
ATOM   1208  C   PHE A 155      18.593   6.887  11.348  1.00 26.00           C  
ATOM   1209  O   PHE A 155      18.079   7.997  11.143  1.00 26.42           O  
ATOM   1210  CB  PHE A 155      20.744   6.691  12.552  1.00 26.93           C  
ATOM   1211  CG  PHE A 155      21.223   7.980  11.931  1.00 26.29           C  
ATOM   1212  CD1 PHE A 155      21.046   9.172  12.581  1.00 28.11           C  
ATOM   1213  CD2 PHE A 155      21.850   7.957  10.680  1.00 28.25           C  
ATOM   1214  CE1 PHE A 155      21.481  10.371  12.039  1.00 28.40           C  
ATOM   1215  CE2 PHE A 155      22.288   9.165  10.151  1.00 27.26           C  
ATOM   1216  CZ  PHE A 155      22.090  10.350  10.799  1.00 28.16           C  
ATOM   1217  N   TYR A 156      18.627   5.936  10.419  1.00 25.20           N  
ATOM   1218  CA  TYR A 156      18.077   6.191   9.081  1.00 25.12           C  
ATOM   1219  C   TYR A 156      16.611   6.605   9.112  1.00 23.93           C  
ATOM   1220  O   TYR A 156      16.212   7.436   8.292  1.00 23.13           O  
ATOM   1221  CB  TYR A 156      18.320   5.013   8.107  1.00 26.21           C  
ATOM   1222  CG  TYR A 156      17.405   3.851   8.483  1.00 25.79           C  
ATOM   1223  CD1 TYR A 156      16.185   3.712   7.867  1.00 25.43           C  
ATOM   1224  CD2 TYR A 156      17.803   2.941   9.470  1.00 24.51           C  
ATOM   1225  CE1 TYR A 156      15.340   2.652   8.188  1.00 25.57           C  
ATOM   1226  CE2 TYR A 156      16.924   1.913   9.835  1.00 26.76           C  
ATOM   1227  CZ  TYR A 156      15.713   1.790   9.192  1.00 24.79           C  
ATOM   1228  OH  TYR A 156      14.851   0.779   9.562  1.00 25.93           O  
ATOM   1229  N   LYS A 157      15.791   6.171  10.065  1.00 23.81           N  
ATOM   1230  CA  LYS A 157      14.391   6.536  10.189  1.00 23.01           C  
ATOM   1231  C   LYS A 157      14.198   8.018  10.390  1.00 23.16           C  
ATOM   1232  O   LYS A 157      13.222   8.615   9.906  1.00 23.02           O  
ATOM   1233  CB  LYS A 157      13.699   5.719  11.314  1.00 23.03           C  
ATOM   1234  CG  LYS A 157      13.670   4.217  11.014  1.00 23.44           C  
ATOM   1235  CD  LYS A 157      13.276   3.309  12.175  1.00 24.34           C  
ATOM   1236  CE  LYS A 157      11.897   3.649  12.698  1.00 24.60           C  
ATOM   1237  NZ  LYS A 157      11.280   2.785  13.725  1.00 21.90           N  
ATOM   1238  N   LEU A 158      15.158   8.693  11.034  1.00 23.82           N  
ATOM   1239  CA  LEU A 158      15.100  10.124  11.209  1.00 24.65           C  
ATOM   1240  C   LEU A 158      15.129  10.902   9.899  1.00 24.16           C  
ATOM   1241  O   LEU A 158      14.657  12.035   9.907  1.00 22.25           O  
ATOM   1242  CB  LEU A 158      16.299  10.675  12.009  1.00 25.42           C  
ATOM   1243  CG  LEU A 158      16.205  10.677  13.537  1.00 26.09           C  
ATOM   1244  CD1 LEU A 158      15.959   9.286  14.109  1.00 26.97           C  
ATOM   1245  CD2 LEU A 158      17.443  11.312  14.150  1.00 27.96           C  
ATOM   1246  N   LEU A 159      15.773  10.384   8.855  1.00 23.31           N  
ATOM   1247  CA  LEU A 159      16.107  11.133   7.665  1.00 23.18           C  
ATOM   1248  C   LEU A 159      15.022  11.546   6.708  1.00 23.63           C  
ATOM   1249  O   LEU A 159      15.314  12.407   5.866  1.00 23.95           O  
ATOM   1250  CB  LEU A 159      17.269  10.418   6.929  1.00 22.68           C  
ATOM   1251  CG  LEU A 159      18.414  10.082   7.921  1.00 22.02           C  
ATOM   1252  CD1 LEU A 159      19.464   9.241   7.225  1.00 23.66           C  
ATOM   1253  CD2 LEU A 159      18.971  11.370   8.515  1.00 24.30           C  
ATOM   1254  N   VAL A 160      13.764  11.189   6.958  1.00 22.50           N  
ATOM   1255  CA  VAL A 160      12.667  11.722   6.151  1.00 20.91           C  
ATOM   1256  C   VAL A 160      12.197  13.098   6.607  1.00 22.70           C  
ATOM   1257  O   VAL A 160      11.350  13.713   5.949  1.00 25.34           O  
ATOM   1258  CB  VAL A 160      11.496  10.723   6.218  1.00 23.96           C  
ATOM   1259  CG1 VAL A 160      11.973   9.321   5.791  1.00 22.09           C  
ATOM   1260  CG2 VAL A 160      10.925  10.645   7.634  1.00 24.73           C  
ATOM   1261  N   HIS A 161      12.662  13.661   7.701  1.00 23.33           N  
ATOM   1262  CA  HIS A 161      12.131  14.901   8.289  1.00 22.69           C  
ATOM   1263  C   HIS A 161      12.593  16.130   7.561  1.00 23.58           C  
ATOM   1264  O   HIS A 161      13.708  16.139   7.078  1.00 22.65           O  
ATOM   1265  CB  HIS A 161      12.644  14.931   9.753  1.00 23.64           C  
ATOM   1266  CG  HIS A 161      11.948  15.995  10.550  1.00 24.99           C  
ATOM   1267  ND1 HIS A 161      12.494  17.237  10.840  1.00 25.04           N  
ATOM   1268  CD2 HIS A 161      10.692  15.984  11.066  1.00 23.61           C  
ATOM   1269  CE1 HIS A 161      11.577  17.925  11.520  1.00 25.49           C  
ATOM   1270  NE2 HIS A 161      10.481  17.176  11.686  1.00 25.08           N  
ATOM   1271  N   PRO A 162      11.780  17.182   7.429  1.00 24.48           N  
ATOM   1272  CA  PRO A 162      12.163  18.357   6.664  1.00 23.70           C  
ATOM   1273  C   PRO A 162      13.433  19.009   7.165  1.00 22.97           C  
ATOM   1274  O   PRO A 162      14.185  19.530   6.328  1.00 22.02           O  
ATOM   1275  CB  PRO A 162      10.992  19.323   6.864  1.00 25.89           C  
ATOM   1276  CG  PRO A 162       9.822  18.385   7.003  1.00 26.38           C  
ATOM   1277  CD  PRO A 162      10.383  17.299   7.933  1.00 26.00           C  
ATOM   1278  N   SER A 163      13.740  18.979   8.458  1.00 21.37           N  
ATOM   1279  CA  SER A 163      14.950  19.647   8.942  1.00 24.12           C  
ATOM   1280  C   SER A 163      16.234  19.083   8.350  1.00 23.49           C  
ATOM   1281  O   SER A 163      17.246  19.799   8.292  1.00 22.44           O  
ATOM   1282  CB  SER A 163      15.012  19.610  10.482  1.00 25.30           C  
ATOM   1283  OG  SER A 163      15.285  18.278  10.890  1.00 29.22           O  
ATOM   1284  N   VAL A 164      16.250  17.848   7.873  1.00 23.95           N  
ATOM   1285  CA  VAL A 164      17.444  17.274   7.252  1.00 23.63           C  
ATOM   1286  C   VAL A 164      17.357  17.209   5.716  1.00 24.07           C  
ATOM   1287  O   VAL A 164      18.177  16.556   5.075  1.00 24.06           O  
ATOM   1288  CB  VAL A 164      17.895  15.986   7.915  1.00 22.47           C  
ATOM   1289  CG1 VAL A 164      18.425  16.303   9.332  1.00 21.71           C  
ATOM   1290  CG2 VAL A 164      16.748  14.977   8.048  1.00 22.99           C  
ATOM   1291  N   SER A 165      16.435  17.978   5.135  1.00 22.85           N  
ATOM   1292  CA  SER A 165      16.375  18.143   3.659  1.00 22.76           C  
ATOM   1293  C   SER A 165      17.432  19.166   3.254  1.00 23.37           C  
ATOM   1294  O   SER A 165      17.868  19.996   4.071  1.00 23.86           O  
ATOM   1295  CB  SER A 165      14.984  18.668   3.279  1.00 23.11           C  
ATOM   1296  OG  SER A 165      14.011  17.635   3.408  1.00 22.41           O  
ATOM   1297  N   PRO A 166      17.921  19.113   2.026  1.00 23.64           N  
ATOM   1298  CA  PRO A 166      18.891  20.086   1.565  1.00 22.95           C  
ATOM   1299  C   PRO A 166      18.253  21.411   1.243  1.00 22.64           C  
ATOM   1300  O   PRO A 166      17.074  21.518   0.867  1.00 23.54           O  
ATOM   1301  CB  PRO A 166      19.447  19.460   0.274  1.00 21.74           C  
ATOM   1302  CG  PRO A 166      18.226  18.768  -0.282  1.00 22.59           C  
ATOM   1303  CD  PRO A 166      17.474  18.218   0.927  1.00 23.33           C  
ATOM   1304  N   VAL A 167      19.056  22.470   1.387  1.00 23.64           N  
ATOM   1305  CA  VAL A 167      18.654  23.817   0.998  1.00 24.33           C  
ATOM   1306  C   VAL A 167      19.739  24.262   0.002  1.00 25.48           C  
ATOM   1307  O   VAL A 167      20.905  23.879   0.104  1.00 26.31           O  
ATOM   1308  CB  VAL A 167      18.502  24.788   2.165  1.00 25.34           C  
ATOM   1309  CG1 VAL A 167      17.501  24.253   3.235  1.00 23.84           C  
ATOM   1310  CG2 VAL A 167      19.795  25.086   2.895  1.00 25.23           C  
ATOM   1311  N   PRO A 168      19.383  25.094  -0.963  1.00 26.15           N  
ATOM   1312  CA  PRO A 168      20.353  25.529  -1.987  1.00 27.12           C  
ATOM   1313  C   PRO A 168      21.175  26.728  -1.501  1.00 28.09           C  
ATOM   1314  O   PRO A 168      20.690  27.845  -1.361  1.00 26.57           O  
ATOM   1315  CB  PRO A 168      19.432  25.871  -3.145  1.00 28.07           C  
ATOM   1316  CG  PRO A 168      18.179  26.374  -2.501  1.00 26.92           C  
ATOM   1317  CD  PRO A 168      18.018  25.554  -1.234  1.00 26.34           C  
ATOM   1318  N   LYS A 169      22.433  26.512  -1.180  1.00 30.30           N  
ATOM   1319  CA  LYS A 169      23.349  27.520  -0.656  1.00 33.22           C  
ATOM   1320  C   LYS A 169      23.401  28.812  -1.464  1.00 35.09           C  
ATOM   1321  O   LYS A 169      23.246  29.880  -0.884  1.00 34.52           O  
ATOM   1322  CB  LYS A 169      24.767  26.949  -0.634  1.00 33.77           C  
ATOM   1323  CG  LYS A 169      25.802  27.928  -0.083  1.00 35.36           C  
ATOM   1324  CD  LYS A 169      27.192  27.285  -0.006  1.00 35.84           C  
ATOM   1325  CE  LYS A 169      28.184  28.421   0.291  1.00 38.60           C  
ATOM   1326  NZ  LYS A 169      29.516  27.914   0.737  1.00 39.91           N  
ATOM   1327  N   SER A 170      23.505  28.704  -2.792  1.00 35.60           N  
ATOM   1328  CA  SER A 170      23.598  29.937  -3.595  1.00 36.43           C  
ATOM   1329  C   SER A 170      22.386  30.836  -3.441  1.00 34.14           C  
ATOM   1330  O   SER A 170      22.597  32.031  -3.256  1.00 32.68           O  
ATOM   1331  CB  SER A 170      23.913  29.662  -5.057  1.00 36.19           C  
ATOM   1332  OG  SER A 170      22.901  28.941  -5.718  1.00 39.43           O  
ATOM   1333  N   ALA A 171      21.168  30.305  -3.384  1.00 32.84           N  
ATOM   1334  CA  ALA A 171      19.980  31.120  -3.202  1.00 31.01           C  
ATOM   1335  C   ALA A 171      19.902  31.693  -1.799  1.00 30.95           C  
ATOM   1336  O   ALA A 171      19.527  32.853  -1.550  1.00 29.22           O  
ATOM   1337  CB  ALA A 171      18.728  30.250  -3.469  1.00 30.56           C  
ATOM   1338  N   VAL A 172      20.218  30.861  -0.806  1.00 31.92           N  
ATOM   1339  CA  VAL A 172      20.213  31.311   0.587  1.00 33.42           C  
ATOM   1340  C   VAL A 172      21.171  32.502   0.754  1.00 36.66           C  
ATOM   1341  O   VAL A 172      20.862  33.559   1.300  1.00 36.80           O  
ATOM   1342  CB  VAL A 172      20.680  30.187   1.533  1.00 33.16           C  
ATOM   1343  CG1 VAL A 172      21.015  30.735   2.927  1.00 31.67           C  
ATOM   1344  CG2 VAL A 172      19.615  29.094   1.618  1.00 31.10           C  
ATOM   1345  N   GLU A 173      22.396  32.287   0.295  1.00 38.92           N  
ATOM   1346  CA  GLU A 173      23.439  33.305   0.431  1.00 41.49           C  
ATOM   1347  C   GLU A 173      23.165  34.578  -0.334  1.00 41.32           C  
ATOM   1348  O   GLU A 173      23.428  35.690   0.151  1.00 42.48           O  
ATOM   1349  CB  GLU A 173      24.793  32.702   0.028  1.00 43.68           C  
ATOM   1350  CG  GLU A 173      25.433  32.258   1.352  1.00 46.91           C  
ATOM   1351  CD  GLU A 173      26.640  31.378   1.167  1.00 48.10           C  
ATOM   1352  OE1 GLU A 173      27.108  31.242   0.016  1.00 49.71           O  
ATOM   1353  OE2 GLU A 173      27.091  30.827   2.195  1.00 49.20           O  
ATOM   1354  N   LYS A 174      22.625  34.428  -1.536  1.00 39.43           N  
ATOM   1355  CA  LYS A 174      22.325  35.603  -2.336  1.00 37.87           C  
ATOM   1356  C   LYS A 174      21.107  36.373  -1.864  1.00 37.28           C  
ATOM   1357  O   LYS A 174      21.113  37.609  -1.927  1.00 33.93           O  
ATOM   1358  CB  LYS A 174      22.177  35.163  -3.803  1.00 38.57           C  
ATOM   1359  CG  LYS A 174      21.689  36.302  -4.683  1.00 40.58           C  
ATOM   1360  CD  LYS A 174      22.277  36.179  -6.083  1.00 41.77           C  
ATOM   1361  CE  LYS A 174      21.609  37.231  -6.980  1.00 41.99           C  
ATOM   1362  NZ  LYS A 174      21.909  36.873  -8.415  1.00 43.70           N  
ATOM   1363  N   PHE A 175      20.024  35.682  -1.471  1.00 35.53           N  
ATOM   1364  CA  PHE A 175      18.791  36.384  -1.115  1.00 34.29           C  
ATOM   1365  C   PHE A 175      18.421  36.374   0.356  1.00 34.49           C  
ATOM   1366  O   PHE A 175      17.430  37.017   0.751  1.00 33.48           O  
ATOM   1367  CB  PHE A 175      17.643  35.842  -1.985  1.00 33.12           C  
ATOM   1368  CG  PHE A 175      17.869  35.837  -3.465  1.00 34.84           C  
ATOM   1369  CD1 PHE A 175      18.259  34.674  -4.117  1.00 34.44           C  
ATOM   1370  CD2 PHE A 175      17.684  36.979  -4.233  1.00 34.57           C  
ATOM   1371  CE1 PHE A 175      18.466  34.622  -5.477  1.00 34.27           C  
ATOM   1372  CE2 PHE A 175      17.899  36.965  -5.593  1.00 35.57           C  
ATOM   1373  CZ  PHE A 175      18.288  35.791  -6.218  1.00 36.86           C  
ATOM   1374  N   GLY A 176      19.220  35.753   1.216  1.00 35.23           N  
ATOM   1375  CA  GLY A 176      18.950  35.791   2.643  1.00 37.38           C  
ATOM   1376  C   GLY A 176      17.544  35.247   2.914  1.00 39.20           C  
ATOM   1377  O   GLY A 176      17.146  34.239   2.313  1.00 38.79           O  
ATOM   1378  N   ASP A 177      16.761  35.983   3.698  1.00 38.53           N  
ATOM   1379  CA  ASP A 177      15.421  35.591   4.063  1.00 38.72           C  
ATOM   1380  C   ASP A 177      14.375  35.660   2.958  1.00 38.21           C  
ATOM   1381  O   ASP A 177      13.262  35.178   3.177  1.00 36.68           O  
ATOM   1382  CB  ASP A 177      14.944  36.463   5.238  1.00 40.33           C  
ATOM   1383  CG  ASP A 177      14.866  37.878   5.082  0.00 49.53           C  
ATOM   1384  OD1 ASP A 177      14.504  38.432   4.017  0.00 50.38           O  
ATOM   1385  OD2 ASP A 177      15.213  38.543   6.097  0.00 51.93           O  
ATOM   1386  N   LYS A 178      14.698  36.168   1.773  1.00 35.44           N  
ATOM   1387  CA  LYS A 178      13.757  36.168   0.676  1.00 33.32           C  
ATOM   1388  C   LYS A 178      14.114  35.028  -0.273  1.00 31.36           C  
ATOM   1389  O   LYS A 178      13.555  34.974  -1.356  1.00 31.05           O  
ATOM   1390  CB  LYS A 178      13.743  37.545  -0.039  1.00 35.79           C  
ATOM   1391  CG  LYS A 178      12.995  38.574   0.833  1.00 37.86           C  
ATOM   1392  CD  LYS A 178      12.684  39.840   0.052  1.00 40.65           C  
ATOM   1393  CE  LYS A 178      11.879  40.851   0.868  1.00 41.93           C  
ATOM   1394  NZ  LYS A 178      11.555  42.085   0.071  1.00 42.28           N  
ATOM   1395  N   TRP A 179      15.000  34.099   0.103  1.00 30.04           N  
ATOM   1396  CA  TRP A 179      15.378  33.000  -0.792  1.00 29.56           C  
ATOM   1397  C   TRP A 179      14.189  32.119  -1.171  1.00 28.02           C  
ATOM   1398  O   TRP A 179      14.221  31.480  -2.218  1.00 26.95           O  
ATOM   1399  CB  TRP A 179      16.518  32.134  -0.260  1.00 28.63           C  
ATOM   1400  CG  TRP A 179      16.285  31.103   0.790  1.00 28.72           C  
ATOM   1401  CD1 TRP A 179      16.397  31.285   2.147  1.00 28.98           C  
ATOM   1402  CD2 TRP A 179      15.934  29.720   0.624  1.00 28.57           C  
ATOM   1403  NE1 TRP A 179      16.156  30.112   2.812  1.00 27.08           N  
ATOM   1404  CE2 TRP A 179      15.860  29.135   1.898  1.00 28.01           C  
ATOM   1405  CE3 TRP A 179      15.669  28.931  -0.509  1.00 27.50           C  
ATOM   1406  CZ2 TRP A 179      15.510  27.792   2.088  1.00 25.55           C  
ATOM   1407  CZ3 TRP A 179      15.346  27.607  -0.324  1.00 26.72           C  
ATOM   1408  CH2 TRP A 179      15.255  27.033   0.967  1.00 26.17           C  
ATOM   1409  N   THR A 180      13.166  32.035  -0.305  1.00 26.12           N  
ATOM   1410  CA  THR A 180      12.015  31.181  -0.546  1.00 26.01           C  
ATOM   1411  C   THR A 180      10.910  31.849  -1.356  1.00 26.64           C  
ATOM   1412  O   THR A 180       9.866  31.237  -1.618  1.00 27.17           O  
ATOM   1413  CB  THR A 180      11.402  30.698   0.786  1.00 25.24           C  
ATOM   1414  OG1 THR A 180      11.048  31.806   1.606  1.00 23.57           O  
ATOM   1415  CG2 THR A 180      12.398  29.806   1.523  1.00 25.04           C  
ATOM   1416  N   GLN A 181      11.110  33.091  -1.807  1.00 27.48           N  
ATOM   1417  CA  GLN A 181      10.096  33.738  -2.656  1.00 29.33           C  
ATOM   1418  C   GLN A 181      10.103  32.981  -3.967  1.00 27.07           C  
ATOM   1419  O   GLN A 181      11.177  32.525  -4.362  1.00 28.00           O  
ATOM   1420  CB  GLN A 181      10.449  35.211  -2.908  1.00 31.01           C  
ATOM   1421  CG  GLN A 181      10.075  36.146  -1.767  1.00 35.01           C  
ATOM   1422  CD  GLN A 181       8.617  36.029  -1.383  1.00 37.10           C  
ATOM   1423  OE1 GLN A 181       8.302  35.464  -0.315  1.00 41.46           O  
ATOM   1424  NE2 GLN A 181       7.726  36.494  -2.240  1.00 38.00           N  
ATOM   1425  N   PRO A 182       9.016  32.936  -4.700  1.00 29.81           N  
ATOM   1426  CA  PRO A 182       8.916  32.190  -5.940  1.00 30.55           C  
ATOM   1427  C   PRO A 182       9.935  32.612  -6.988  1.00 31.67           C  
ATOM   1428  O   PRO A 182      10.455  31.748  -7.691  1.00 32.35           O  
ATOM   1429  CB  PRO A 182       7.491  32.409  -6.445  1.00 30.26           C  
ATOM   1430  CG  PRO A 182       6.729  32.769  -5.198  1.00 30.79           C  
ATOM   1431  CD  PRO A 182       7.680  33.467  -4.261  1.00 29.56           C  
ATOM   1432  N   ALA A 183      10.316  33.896  -7.019  1.00 32.75           N  
ATOM   1433  CA  ALA A 183      11.290  34.299  -8.052  1.00 33.03           C  
ATOM   1434  C   ALA A 183      12.683  33.820  -7.719  1.00 31.67           C  
ATOM   1435  O   ALA A 183      13.570  33.829  -8.589  1.00 32.10           O  
ATOM   1436  CB  ALA A 183      11.204  35.810  -8.215  1.00 33.35           C  
ATOM   1437  N   ASN A 184      12.959  33.426  -6.469  1.00 28.85           N  
ATOM   1438  CA  ASN A 184      14.288  33.079  -6.051  1.00 29.60           C  
ATOM   1439  C   ASN A 184      14.536  31.624  -5.648  1.00 29.52           C  
ATOM   1440  O   ASN A 184      15.674  31.163  -5.658  1.00 25.83           O  
ATOM   1441  CB  ASN A 184      14.646  33.890  -4.781  1.00 30.63           C  
ATOM   1442  CG  ASN A 184      14.496  35.387  -5.000  1.00 32.56           C  
ATOM   1443  OD1 ASN A 184      14.733  35.878  -6.114  1.00 33.48           O  
ATOM   1444  ND2 ASN A 184      14.118  36.123  -3.977  1.00 30.88           N  
ATOM   1445  N   ILE A 185      13.463  31.013  -5.166  1.00 28.20           N  
ATOM   1446  CA  ILE A 185      13.620  29.671  -4.590  1.00 27.45           C  
ATOM   1447  C   ILE A 185      14.040  28.663  -5.623  1.00 26.17           C  
ATOM   1448  O   ILE A 185      13.739  28.773  -6.829  1.00 26.70           O  
ATOM   1449  CB  ILE A 185      12.265  29.273  -3.934  1.00 23.95           C  
ATOM   1450  CG1 ILE A 185      12.487  28.134  -2.906  1.00 24.44           C  
ATOM   1451  CG2 ILE A 185      11.258  28.906  -4.997  1.00 24.18           C  
ATOM   1452  CD1 ILE A 185      11.170  27.687  -2.250  1.00 25.04           C  
ATOM   1453  N   VAL A 186      14.769  27.673  -5.176  1.00 26.43           N  
ATOM   1454  CA  VAL A 186      15.194  26.507  -5.963  1.00 25.75           C  
ATOM   1455  C   VAL A 186      14.883  25.244  -5.158  1.00 25.87           C  
ATOM   1456  O   VAL A 186      15.173  25.202  -3.946  1.00 25.76           O  
ATOM   1457  CB  VAL A 186      16.687  26.586  -6.299  1.00 27.48           C  
ATOM   1458  CG1 VAL A 186      17.124  25.327  -7.004  1.00 28.68           C  
ATOM   1459  CG2 VAL A 186      16.997  27.784  -7.204  1.00 26.93           C  
ATOM   1460  N   THR A 187      14.214  24.250  -5.739  1.00 25.52           N  
ATOM   1461  CA  THR A 187      13.777  23.072  -4.976  1.00 25.24           C  
ATOM   1462  C   THR A 187      14.167  21.740  -5.596  1.00 24.75           C  
ATOM   1463  O   THR A 187      14.451  21.706  -6.809  1.00 25.06           O  
ATOM   1464  CB  THR A 187      12.251  23.110  -4.792  1.00 23.85           C  
ATOM   1465  OG1 THR A 187      11.660  23.184  -6.116  1.00 23.47           O  
ATOM   1466  CG2 THR A 187      11.794  24.315  -3.963  1.00 22.33           C  
ATOM   1467  N   ASN A 188      14.238  20.664  -4.800  1.00 22.34           N  
ATOM   1468  CA  ASN A 188      14.683  19.383  -5.364  1.00 22.63           C  
ATOM   1469  C   ASN A 188      13.633  18.277  -5.187  1.00 23.44           C  
ATOM   1470  O   ASN A 188      13.890  17.091  -5.470  1.00 22.05           O  
ATOM   1471  CB  ASN A 188      16.022  18.955  -4.768  1.00 22.99           C  
ATOM   1472  CG  ASN A 188      15.882  18.346  -3.372  1.00 24.00           C  
ATOM   1473  OD1 ASN A 188      15.170  18.902  -2.543  1.00 22.40           O  
ATOM   1474  ND2 ASN A 188      16.527  17.208  -3.120  1.00 23.63           N  
ATOM   1475  N   GLY A 189      12.448  18.688  -4.695  1.00 24.03           N  
ATOM   1476  CA  GLY A 189      11.390  17.656  -4.552  1.00 24.01           C  
ATOM   1477  C   GLY A 189      10.611  17.532  -5.855  1.00 25.55           C  
ATOM   1478  O   GLY A 189      10.960  18.122  -6.914  1.00 24.50           O  
ATOM   1479  N   ALA A 190       9.469  16.835  -5.812  1.00 23.79           N  
ATOM   1480  CA  ALA A 190       8.680  16.625  -7.025  1.00 24.10           C  
ATOM   1481  C   ALA A 190       8.029  17.886  -7.545  1.00 25.16           C  
ATOM   1482  O   ALA A 190       7.517  17.903  -8.675  1.00 25.05           O  
ATOM   1483  CB  ALA A 190       7.629  15.530  -6.853  1.00 23.19           C  
ATOM   1484  N   TYR A 191       7.924  18.945  -6.740  1.00 24.93           N  
ATOM   1485  CA  TYR A 191       7.282  20.178  -7.093  1.00 23.58           C  
ATOM   1486  C   TYR A 191       8.190  21.398  -6.952  1.00 25.73           C  
ATOM   1487  O   TYR A 191       9.189  21.376  -6.247  1.00 22.88           O  
ATOM   1488  CB  TYR A 191       6.004  20.410  -6.184  1.00 22.61           C  
ATOM   1489  CG  TYR A 191       5.024  19.313  -6.598  1.00 23.44           C  
ATOM   1490  CD1 TYR A 191       5.042  18.075  -5.979  1.00 22.52           C  
ATOM   1491  CD2 TYR A 191       4.133  19.530  -7.655  1.00 21.96           C  
ATOM   1492  CE1 TYR A 191       4.206  17.053  -6.371  1.00 21.75           C  
ATOM   1493  CE2 TYR A 191       3.298  18.507  -8.056  1.00 23.13           C  
ATOM   1494  CZ  TYR A 191       3.349  17.273  -7.438  1.00 22.50           C  
ATOM   1495  OH  TYR A 191       2.514  16.297  -7.881  1.00 23.45           O  
ATOM   1496  N   LYS A 192       7.734  22.508  -7.541  1.00 26.11           N  
ATOM   1497  CA  LYS A 192       8.422  23.775  -7.493  1.00 27.56           C  
ATOM   1498  C   LYS A 192       7.412  24.783  -6.969  1.00 26.16           C  
ATOM   1499  O   LYS A 192       6.220  24.566  -7.177  1.00 25.96           O  
ATOM   1500  CB  LYS A 192       8.785  24.378  -8.869  1.00 29.16           C  
ATOM   1501  CG  LYS A 192       9.637  23.561  -9.786  1.00 32.93           C  
ATOM   1502  CD  LYS A 192      10.076  24.416 -10.971  1.00 35.01           C  
ATOM   1503  CE  LYS A 192       9.261  24.121 -12.227  1.00 35.83           C  
ATOM   1504  NZ  LYS A 192       9.917  24.842 -13.386  1.00 35.29           N  
ATOM   1505  N   LEU A 193       7.882  25.901  -6.423  1.00 26.82           N  
ATOM   1506  CA  LEU A 193       6.885  26.866  -5.935  1.00 26.70           C  
ATOM   1507  C   LEU A 193       6.437  27.802  -7.059  1.00 27.72           C  
ATOM   1508  O   LEU A 193       7.288  28.491  -7.634  1.00 27.82           O  
ATOM   1509  CB  LEU A 193       7.532  27.713  -4.821  1.00 24.63           C  
ATOM   1510  CG  LEU A 193       6.668  28.874  -4.290  1.00 24.79           C  
ATOM   1511  CD1 LEU A 193       5.398  28.356  -3.621  1.00 24.18           C  
ATOM   1512  CD2 LEU A 193       7.542  29.663  -3.318  1.00 24.85           C  
ATOM   1513  N   LYS A 194       5.140  27.874  -7.303  1.00 28.42           N  
ATOM   1514  CA  LYS A 194       4.595  28.767  -8.311  1.00 30.49           C  
ATOM   1515  C   LYS A 194       4.112  30.095  -7.743  1.00 32.15           C  
ATOM   1516  O   LYS A 194       4.520  31.174  -8.204  1.00 30.41           O  
ATOM   1517  CB  LYS A 194       3.433  28.105  -9.068  1.00 31.93           C  
ATOM   1518  CG  LYS A 194       3.087  28.902 -10.328  1.00 34.40           C  
ATOM   1519  CD  LYS A 194       1.847  28.351 -11.022  1.00 35.04           C  
ATOM   1520  CE  LYS A 194       1.554  29.252 -12.238  1.00 38.10           C  
ATOM   1521  NZ  LYS A 194       0.579  28.597 -13.160  1.00 39.81           N  
ATOM   1522  N   ASN A 195       3.197  30.017  -6.773  1.00 30.33           N  
ATOM   1523  CA  ASN A 195       2.623  31.218  -6.174  1.00 33.20           C  
ATOM   1524  C   ASN A 195       2.617  31.088  -4.643  1.00 30.29           C  
ATOM   1525  O   ASN A 195       2.458  29.965  -4.154  1.00 26.43           O  
ATOM   1526  CB  ASN A 195       1.171  31.431  -6.604  1.00 35.92           C  
ATOM   1527  CG  ASN A 195       0.904  31.536  -8.086  1.00 40.38           C  
ATOM   1528  OD1 ASN A 195       1.080  32.593  -8.712  1.00 42.20           O  
ATOM   1529  ND2 ASN A 195       0.484  30.441  -8.712  1.00 39.60           N  
ATOM   1530  N   TRP A 196       2.758  32.193  -3.939  1.00 29.26           N  
ATOM   1531  CA  TRP A 196       2.713  32.181  -2.476  1.00 29.49           C  
ATOM   1532  C   TRP A 196       2.062  33.509  -2.052  1.00 31.25           C  
ATOM   1533  O   TRP A 196       2.754  34.523  -2.026  1.00 30.75           O  
ATOM   1534  CB  TRP A 196       4.026  32.023  -1.727  1.00 29.27           C  
ATOM   1535  CG  TRP A 196       3.999  31.961  -0.225  1.00 28.56           C  
ATOM   1536  CD1 TRP A 196       2.866  31.954   0.566  1.00 28.53           C  
ATOM   1537  CD2 TRP A 196       5.102  31.901   0.680  1.00 28.68           C  
ATOM   1538  NE1 TRP A 196       3.205  31.894   1.886  1.00 28.76           N  
ATOM   1539  CE2 TRP A 196       4.574  31.832   1.991  1.00 28.77           C  
ATOM   1540  CE3 TRP A 196       6.490  31.871   0.522  1.00 28.89           C  
ATOM   1541  CZ2 TRP A 196       5.371  31.775   3.132  1.00 28.79           C  
ATOM   1542  CZ3 TRP A 196       7.298  31.793   1.663  1.00 28.28           C  
ATOM   1543  CH2 TRP A 196       6.741  31.734   2.947  1.00 29.59           C  
ATOM   1544  N   VAL A 197       0.759  33.454  -1.797  1.00 29.33           N  
ATOM   1545  CA  VAL A 197       0.025  34.631  -1.343  1.00 29.93           C  
ATOM   1546  C   VAL A 197      -0.342  34.394   0.130  1.00 29.15           C  
ATOM   1547  O   VAL A 197      -1.133  33.518   0.477  1.00 25.48           O  
ATOM   1548  CB  VAL A 197      -1.209  34.886  -2.197  1.00 31.09           C  
ATOM   1549  CG1 VAL A 197      -1.952  36.173  -1.843  1.00 31.53           C  
ATOM   1550  CG2 VAL A 197      -0.824  34.950  -3.696  1.00 32.94           C  
ATOM   1551  N   VAL A 198       0.330  35.137   1.005  1.00 29.26           N  
ATOM   1552  CA  VAL A 198       0.109  34.945   2.446  1.00 28.71           C  
ATOM   1553  C   VAL A 198      -1.348  35.043   2.824  1.00 28.23           C  
ATOM   1554  O   VAL A 198      -2.113  35.940   2.478  1.00 26.96           O  
ATOM   1555  CB  VAL A 198       0.977  35.904   3.258  1.00 30.34           C  
ATOM   1556  CG1 VAL A 198       0.631  35.945   4.759  1.00 29.77           C  
ATOM   1557  CG2 VAL A 198       2.444  35.523   3.087  1.00 29.39           C  
ATOM   1558  N   ASN A 199      -1.815  34.071   3.591  1.00 27.65           N  
ATOM   1559  CA  ASN A 199      -3.157  33.934   4.091  1.00 27.37           C  
ATOM   1560  C   ASN A 199      -4.138  33.673   2.956  1.00 29.05           C  
ATOM   1561  O   ASN A 199      -5.319  33.903   3.123  1.00 26.77           O  
ATOM   1562  CB  ASN A 199      -3.582  35.150   4.937  1.00 28.65           C  
ATOM   1563  CG  ASN A 199      -2.990  35.051   6.328  1.00 28.24           C  
ATOM   1564  OD1 ASN A 199      -2.574  35.994   6.992  1.00 29.94           O  
ATOM   1565  ND2 ASN A 199      -2.935  33.825   6.830  1.00 27.42           N  
ATOM   1566  N   GLU A 200      -3.652  33.257   1.779  1.00 28.48           N  
ATOM   1567  CA  GLU A 200      -4.569  32.980   0.686  1.00 29.68           C  
ATOM   1568  C   GLU A 200      -4.295  31.589   0.138  1.00 28.48           C  
ATOM   1569  O   GLU A 200      -5.122  30.688   0.228  1.00 27.76           O  
ATOM   1570  CB  GLU A 200      -4.464  33.994  -0.459  1.00 33.33           C  
ATOM   1571  CG  GLU A 200      -5.806  34.082  -1.177  1.00 39.37           C  
ATOM   1572  CD  GLU A 200      -6.037  35.492  -1.707  1.00 42.68           C  
ATOM   1573  OE1 GLU A 200      -6.765  36.309  -1.099  1.00 47.00           O  
ATOM   1574  OE2 GLU A 200      -5.411  35.736  -2.755  1.00 43.72           O  
ATOM   1575  N   ARG A 201      -3.093  31.448  -0.460  1.00 27.70           N  
ATOM   1576  CA  ARG A 201      -2.819  30.103  -0.982  1.00 26.23           C  
ATOM   1577  C   ARG A 201      -1.349  29.921  -1.254  1.00 24.44           C  
ATOM   1578  O   ARG A 201      -0.610  30.892  -1.405  1.00 26.93           O  
ATOM   1579  CB  ARG A 201      -3.625  29.928  -2.294  1.00 26.96           C  
ATOM   1580  CG  ARG A 201      -3.127  30.762  -3.468  1.00 28.53           C  
ATOM   1581  CD  ARG A 201      -4.094  30.748  -4.671  1.00 30.73           C  
ATOM   1582  NE  ARG A 201      -5.447  31.063  -4.220  1.00 34.06           N  
ATOM   1583  CZ  ARG A 201      -6.529  30.284  -4.146  1.00 36.03           C  
ATOM   1584  NH1 ARG A 201      -7.662  30.787  -3.627  1.00 36.66           N  
ATOM   1585  NH2 ARG A 201      -6.602  29.015  -4.549  1.00 35.26           N  
ATOM   1586  N   ILE A 202      -0.944  28.648  -1.337  1.00 22.48           N  
ATOM   1587  CA  ILE A 202       0.385  28.286  -1.795  1.00 23.43           C  
ATOM   1588  C   ILE A 202       0.146  27.388  -3.008  1.00 24.27           C  
ATOM   1589  O   ILE A 202      -0.633  26.433  -2.873  1.00 25.80           O  
ATOM   1590  CB  ILE A 202       1.277  27.579  -0.770  1.00 22.21           C  
ATOM   1591  CG1 ILE A 202       1.782  28.618   0.259  1.00 21.43           C  
ATOM   1592  CG2 ILE A 202       2.460  26.888  -1.432  1.00 22.50           C  
ATOM   1593  CD1 ILE A 202       2.373  27.892   1.474  1.00 21.47           C  
ATOM   1594  N   VAL A 203       0.690  27.758  -4.169  1.00 24.60           N  
ATOM   1595  CA  VAL A 203       0.470  26.902  -5.349  1.00 25.23           C  
ATOM   1596  C   VAL A 203       1.800  26.321  -5.835  1.00 25.09           C  
ATOM   1597  O   VAL A 203       2.760  27.084  -6.031  1.00 25.76           O  
ATOM   1598  CB  VAL A 203      -0.133  27.692  -6.526  1.00 27.58           C  
ATOM   1599  CG1 VAL A 203      -0.369  26.740  -7.703  1.00 25.74           C  
ATOM   1600  CG2 VAL A 203      -1.472  28.346  -6.147  1.00 25.96           C  
ATOM   1601  N   LEU A 204       1.867  24.998  -5.960  1.00 23.87           N  
ATOM   1602  CA  LEU A 204       3.070  24.286  -6.369  1.00 24.11           C  
ATOM   1603  C   LEU A 204       2.875  23.663  -7.762  1.00 25.44           C  
ATOM   1604  O   LEU A 204       1.731  23.313  -8.080  1.00 24.93           O  
ATOM   1605  CB  LEU A 204       3.390  23.122  -5.395  1.00 22.60           C  
ATOM   1606  CG  LEU A 204       3.428  23.468  -3.897  1.00 21.58           C  
ATOM   1607  CD1 LEU A 204       4.008  22.327  -3.065  1.00 22.66           C  
ATOM   1608  CD2 LEU A 204       4.342  24.675  -3.615  1.00 21.11           C  
ATOM   1609  N   GLU A 205       3.920  23.652  -8.590  1.00 24.82           N  
ATOM   1610  CA  GLU A 205       3.735  23.045  -9.917  1.00 27.12           C  
ATOM   1611  C   GLU A 205       4.819  21.971 -10.098  1.00 26.30           C  
ATOM   1612  O   GLU A 205       5.874  22.015  -9.435  1.00 25.71           O  
ATOM   1613  CB  GLU A 205       3.793  24.038 -11.065  1.00 27.95           C  
ATOM   1614  CG  GLU A 205       5.153  24.728 -11.173  1.00 32.49           C  
ATOM   1615  CD  GLU A 205       5.185  25.896 -12.141  1.00 34.96           C  
ATOM   1616  OE1 GLU A 205       4.331  25.972 -13.038  1.00 37.68           O  
ATOM   1617  OE2 GLU A 205       6.058  26.770 -12.007  1.00 36.30           O  
ATOM   1618  N   ARG A 206       4.460  20.940 -10.850  1.00 26.32           N  
ATOM   1619  CA  ARG A 206       5.422  19.863 -11.085  1.00 28.51           C  
ATOM   1620  C   ARG A 206       6.818  20.374 -11.406  1.00 27.36           C  
ATOM   1621  O   ARG A 206       7.036  21.345 -12.137  1.00 26.72           O  
ATOM   1622  CB  ARG A 206       4.932  19.044 -12.308  1.00 30.14           C  
ATOM   1623  CG  ARG A 206       5.940  17.953 -12.676  1.00 33.10           C  
ATOM   1624  CD  ARG A 206       5.737  17.524 -14.128  1.00 35.68           C  
ATOM   1625  NE  ARG A 206       4.431  16.903 -14.300  1.00 33.66           N  
ATOM   1626  CZ  ARG A 206       4.205  15.601 -14.215  1.00 34.48           C  
ATOM   1627  NH1 ARG A 206       2.970  15.135 -14.423  1.00 33.24           N  
ATOM   1628  NH2 ARG A 206       5.208  14.788 -13.956  1.00 32.86           N  
ATOM   1629  N   ASN A 207       7.835  19.727 -10.827  1.00 26.71           N  
ATOM   1630  CA  ASN A 207       9.236  20.082 -11.073  1.00 27.45           C  
ATOM   1631  C   ASN A 207       9.768  19.082 -12.092  1.00 27.45           C  
ATOM   1632  O   ASN A 207      10.003  17.930 -11.721  1.00 27.97           O  
ATOM   1633  CB  ASN A 207      10.063  19.915  -9.797  1.00 27.58           C  
ATOM   1634  CG  ASN A 207      11.547  20.074  -9.959  1.00 27.09           C  
ATOM   1635  OD1 ASN A 207      12.062  20.590 -10.957  1.00 27.50           O  
ATOM   1636  ND2 ASN A 207      12.294  19.659  -8.939  1.00 27.45           N  
ATOM   1637  N   PRO A 208       9.957  19.459 -13.349  1.00 27.84           N  
ATOM   1638  CA  PRO A 208      10.394  18.522 -14.367  1.00 28.23           C  
ATOM   1639  C   PRO A 208      11.818  18.051 -14.208  1.00 27.67           C  
ATOM   1640  O   PRO A 208      12.186  17.035 -14.799  1.00 26.78           O  
ATOM   1641  CB  PRO A 208      10.121  19.207 -15.701  1.00 30.09           C  
ATOM   1642  CG  PRO A 208      10.077  20.661 -15.360  1.00 31.62           C  
ATOM   1643  CD  PRO A 208       9.758  20.810 -13.886  1.00 29.25           C  
ATOM   1644  N   GLN A 209      12.604  18.667 -13.335  1.00 26.99           N  
ATOM   1645  CA  GLN A 209      13.962  18.185 -13.072  1.00 27.22           C  
ATOM   1646  C   GLN A 209      13.995  17.099 -12.015  1.00 28.29           C  
ATOM   1647  O   GLN A 209      15.044  16.471 -11.810  1.00 28.01           O  
ATOM   1648  CB  GLN A 209      14.845  19.359 -12.646  1.00 28.07           C  
ATOM   1649  CG  GLN A 209      14.963  20.499 -13.658  1.00 30.58           C  
ATOM   1650  CD  GLN A 209      15.610  19.978 -14.940  1.00 32.20           C  
ATOM   1651  OE1 GLN A 209      16.530  19.182 -14.858  1.00 31.05           O  
ATOM   1652  NE2 GLN A 209      15.060  20.402 -16.077  1.00 35.55           N  
ATOM   1653  N   TYR A 210      12.890  16.893 -11.266  1.00 26.11           N  
ATOM   1654  CA  TYR A 210      12.881  15.850 -10.247  1.00 23.64           C  
ATOM   1655  C   TYR A 210      13.268  14.529 -10.869  1.00 24.54           C  
ATOM   1656  O   TYR A 210      12.652  14.120 -11.876  1.00 25.43           O  
ATOM   1657  CB  TYR A 210      11.461  15.756  -9.608  1.00 22.98           C  
ATOM   1658  CG  TYR A 210      11.377  14.766  -8.481  1.00 22.34           C  
ATOM   1659  CD1 TYR A 210      12.296  14.771  -7.414  1.00 21.41           C  
ATOM   1660  CD2 TYR A 210      10.355  13.816  -8.479  1.00 20.89           C  
ATOM   1661  CE1 TYR A 210      12.181  13.820  -6.423  1.00 21.87           C  
ATOM   1662  CE2 TYR A 210      10.268  12.850  -7.491  1.00 22.20           C  
ATOM   1663  CZ  TYR A 210      11.171  12.875  -6.445  1.00 22.20           C  
ATOM   1664  OH  TYR A 210      11.069  11.903  -5.482  1.00 22.55           O  
ATOM   1665  N   TRP A 211      14.196  13.807 -10.271  1.00 24.04           N  
ATOM   1666  CA  TRP A 211      14.666  12.523 -10.778  1.00 27.31           C  
ATOM   1667  C   TRP A 211      13.558  11.512 -11.017  1.00 28.26           C  
ATOM   1668  O   TRP A 211      13.709  10.652 -11.908  1.00 27.09           O  
ATOM   1669  CB  TRP A 211      15.706  11.896  -9.815  1.00 25.86           C  
ATOM   1670  CG  TRP A 211      15.156  11.416  -8.502  1.00 24.88           C  
ATOM   1671  CD1 TRP A 211      15.078  12.132  -7.333  1.00 24.03           C  
ATOM   1672  CD2 TRP A 211      14.648  10.118  -8.204  1.00 26.26           C  
ATOM   1673  NE1 TRP A 211      14.556  11.367  -6.318  1.00 23.47           N  
ATOM   1674  CE2 TRP A 211      14.285  10.115  -6.831  1.00 25.51           C  
ATOM   1675  CE3 TRP A 211      14.475   8.944  -8.964  1.00 26.07           C  
ATOM   1676  CZ2 TRP A 211      13.714   9.001  -6.200  1.00 27.43           C  
ATOM   1677  CZ3 TRP A 211      13.915   7.846  -8.306  1.00 26.01           C  
ATOM   1678  CH2 TRP A 211      13.555   7.862  -6.941  1.00 24.45           C  
ATOM   1679  N   ASP A 212      12.521  11.483 -10.186  1.00 27.30           N  
ATOM   1680  CA  ASP A 212      11.405  10.571 -10.372  1.00 27.41           C  
ATOM   1681  C   ASP A 212      10.216  11.241 -11.050  1.00 27.76           C  
ATOM   1682  O   ASP A 212       9.081  10.815 -10.865  1.00 27.17           O  
ATOM   1683  CB  ASP A 212      10.943   9.998  -9.022  1.00 29.15           C  
ATOM   1684  CG  ASP A 212      10.446   8.576  -9.082  1.00 30.25           C  
ATOM   1685  OD1 ASP A 212      10.716   7.897 -10.102  1.00 29.06           O  
ATOM   1686  OD2 ASP A 212       9.823   8.064  -8.133  1.00 29.72           O  
ATOM   1687  N   ASN A 213      10.387  12.309 -11.817  1.00 27.95           N  
ATOM   1688  CA  ASN A 213       9.323  13.058 -12.459  1.00 28.53           C  
ATOM   1689  C   ASN A 213       8.387  12.260 -13.343  1.00 30.58           C  
ATOM   1690  O   ASN A 213       7.176  12.545 -13.386  1.00 28.42           O  
ATOM   1691  CB  ASN A 213       9.889  14.217 -13.287  1.00 28.47           C  
ATOM   1692  CG  ASN A 213       8.786  15.091 -13.866  1.00 30.72           C  
ATOM   1693  OD1 ASN A 213       7.945  15.616 -13.129  1.00 29.63           O  
ATOM   1694  ND2 ASN A 213       8.782  15.229 -15.197  1.00 30.11           N  
ATOM   1695  N   ALA A 214       8.926  11.246 -14.039  1.00 30.40           N  
ATOM   1696  CA  ALA A 214       8.068  10.439 -14.917  1.00 30.75           C  
ATOM   1697  C   ALA A 214       6.953   9.764 -14.151  1.00 30.59           C  
ATOM   1698  O   ALA A 214       5.887   9.509 -14.737  1.00 30.10           O  
ATOM   1699  CB  ALA A 214       8.933   9.449 -15.691  1.00 30.69           C  
ATOM   1700  N   LYS A 215       7.094   9.467 -12.864  1.00 30.54           N  
ATOM   1701  CA  LYS A 215       6.044   8.858 -12.069  1.00 29.56           C  
ATOM   1702  C   LYS A 215       5.132   9.872 -11.362  1.00 28.62           C  
ATOM   1703  O   LYS A 215       4.174   9.441 -10.712  1.00 28.73           O  
ATOM   1704  CB  LYS A 215       6.649   7.936 -11.009  1.00 32.72           C  
ATOM   1705  CG  LYS A 215       7.704   6.987 -11.555  1.00 34.00           C  
ATOM   1706  CD  LYS A 215       7.769   5.709 -10.745  1.00 35.11           C  
ATOM   1707  CE  LYS A 215       8.736   4.738 -11.438  1.00 37.27           C  
ATOM   1708  NZ  LYS A 215       9.104   3.608 -10.533  1.00 38.34           N  
ATOM   1709  N   THR A 216       5.446  11.143 -11.407  1.00 26.92           N  
ATOM   1710  CA  THR A 216       4.558  12.165 -10.811  1.00 26.25           C  
ATOM   1711  C   THR A 216       3.325  12.309 -11.694  1.00 26.86           C  
ATOM   1712  O   THR A 216       3.472  12.381 -12.917  1.00 27.50           O  
ATOM   1713  CB  THR A 216       5.332  13.489 -10.697  1.00 26.93           C  
ATOM   1714  OG1 THR A 216       6.386  13.298  -9.726  1.00 26.73           O  
ATOM   1715  CG2 THR A 216       4.432  14.662 -10.315  1.00 28.45           C  
ATOM   1716  N   VAL A 217       2.127  12.401 -11.133  1.00 25.83           N  
ATOM   1717  CA  VAL A 217       0.903  12.524 -11.915  1.00 28.18           C  
ATOM   1718  C   VAL A 217       0.244  13.879 -11.731  1.00 28.68           C  
ATOM   1719  O   VAL A 217      -0.161  14.524 -12.710  1.00 26.07           O  
ATOM   1720  CB  VAL A 217      -0.033  11.345 -11.594  1.00 28.72           C  
ATOM   1721  CG1 VAL A 217      -1.419  11.524 -12.165  1.00 30.09           C  
ATOM   1722  CG2 VAL A 217       0.587  10.036 -12.132  1.00 30.36           C  
ATOM   1723  N   ILE A 218       0.145  14.359 -10.478  1.00 25.53           N  
ATOM   1724  CA  ILE A 218      -0.495  15.650 -10.238  1.00 25.67           C  
ATOM   1725  C   ILE A 218       0.393  16.778 -10.760  1.00 25.95           C  
ATOM   1726  O   ILE A 218       1.566  16.841 -10.385  1.00 25.49           O  
ATOM   1727  CB  ILE A 218      -0.742  15.811  -8.721  1.00 27.83           C  
ATOM   1728  CG1 ILE A 218      -1.633  14.682  -8.190  1.00 29.17           C  
ATOM   1729  CG2 ILE A 218      -1.282  17.193  -8.396  1.00 27.88           C  
ATOM   1730  CD1 ILE A 218      -3.050  14.706  -8.719  1.00 31.74           C  
ATOM   1731  N   ASN A 219      -0.145  17.668 -11.617  1.00 24.37           N  
ATOM   1732  CA  ASN A 219       0.672  18.718 -12.191  1.00 26.73           C  
ATOM   1733  C   ASN A 219       0.740  19.975 -11.356  1.00 24.82           C  
ATOM   1734  O   ASN A 219       1.646  20.771 -11.515  1.00 26.23           O  
ATOM   1735  CB  ASN A 219       0.138  19.138 -13.612  1.00 26.09           C  
ATOM   1736  CG  ASN A 219       0.393  17.965 -14.562  1.00 28.99           C  
ATOM   1737  OD1 ASN A 219       1.484  17.394 -14.571  1.00 28.39           O  
ATOM   1738  ND2 ASN A 219      -0.611  17.513 -15.282  1.00 28.89           N  
ATOM   1739  N   GLN A 220      -0.263  20.194 -10.499  1.00 26.85           N  
ATOM   1740  CA  GLN A 220      -0.374  21.368  -9.655  1.00 25.26           C  
ATOM   1741  C   GLN A 220      -1.144  21.044  -8.383  1.00 24.34           C  
ATOM   1742  O   GLN A 220      -2.197  20.437  -8.452  1.00 23.79           O  
ATOM   1743  CB  GLN A 220      -1.155  22.491 -10.370  1.00 26.74           C  
ATOM   1744  CG  GLN A 220      -1.334  23.749  -9.527  1.00 30.16           C  
ATOM   1745  CD  GLN A 220      -2.050  24.847 -10.306  1.00 30.82           C  
ATOM   1746  OE1 GLN A 220      -1.465  25.422 -11.218  1.00 31.02           O  
ATOM   1747  NE2 GLN A 220      -3.286  25.111  -9.938  1.00 30.41           N  
ATOM   1748  N   VAL A 221      -0.612  21.452  -7.237  1.00 23.82           N  
ATOM   1749  CA  VAL A 221      -1.344  21.277  -5.971  1.00 20.65           C  
ATOM   1750  C   VAL A 221      -1.399  22.645  -5.287  1.00 23.26           C  
ATOM   1751  O   VAL A 221      -0.460  23.447  -5.325  1.00 23.45           O  
ATOM   1752  CB  VAL A 221      -0.702  20.237  -5.044  1.00 23.03           C  
ATOM   1753  CG1 VAL A 221       0.781  20.520  -4.863  1.00 19.19           C  
ATOM   1754  CG2 VAL A 221      -1.387  20.127  -3.680  1.00 21.64           C  
ATOM   1755  N   THR A 222      -2.523  22.985  -4.692  1.00 22.56           N  
ATOM   1756  CA  THR A 222      -2.673  24.257  -3.985  1.00 25.03           C  
ATOM   1757  C   THR A 222      -2.863  23.909  -2.501  1.00 24.11           C  
ATOM   1758  O   THR A 222      -3.664  23.001  -2.206  1.00 24.82           O  
ATOM   1759  CB  THR A 222      -3.942  25.008  -4.458  1.00 26.16           C  
ATOM   1760  OG1 THR A 222      -3.820  25.422  -5.827  1.00 25.60           O  
ATOM   1761  CG2 THR A 222      -4.173  26.276  -3.629  1.00 27.31           C  
ATOM   1762  N   TYR A 223      -2.126  24.581  -1.636  1.00 23.79           N  
ATOM   1763  CA  TYR A 223      -2.317  24.390  -0.197  1.00 22.40           C  
ATOM   1764  C   TYR A 223      -2.992  25.649   0.340  1.00 22.12           C  
ATOM   1765  O   TYR A 223      -2.471  26.744   0.077  1.00 22.10           O  
ATOM   1766  CB  TYR A 223      -0.990  24.183   0.581  1.00 20.11           C  
ATOM   1767  CG  TYR A 223      -0.416  22.804   0.357  1.00 22.48           C  
ATOM   1768  CD1 TYR A 223       0.410  22.511  -0.749  1.00 22.64           C  
ATOM   1769  CD2 TYR A 223      -0.753  21.775   1.200  1.00 22.48           C  
ATOM   1770  CE1 TYR A 223       0.930  21.230  -0.903  1.00 24.47           C  
ATOM   1771  CE2 TYR A 223      -0.249  20.488   1.047  1.00 24.12           C  
ATOM   1772  CZ  TYR A 223       0.613  20.230  -0.006  1.00 24.31           C  
ATOM   1773  OH  TYR A 223       1.067  18.936  -0.136  1.00 23.60           O  
ATOM   1774  N   LEU A 224      -4.099  25.485   1.064  1.00 20.99           N  
ATOM   1775  CA  LEU A 224      -4.828  26.606   1.625  1.00 21.41           C  
ATOM   1776  C   LEU A 224      -4.556  26.707   3.130  1.00 21.24           C  
ATOM   1777  O   LEU A 224      -4.206  25.702   3.750  1.00 22.62           O  
ATOM   1778  CB  LEU A 224      -6.346  26.458   1.437  1.00 21.80           C  
ATOM   1779  CG  LEU A 224      -6.748  26.309  -0.065  1.00 22.77           C  
ATOM   1780  CD1 LEU A 224      -8.246  25.961  -0.102  1.00 24.34           C  
ATOM   1781  CD2 LEU A 224      -6.391  27.571  -0.823  1.00 21.46           C  
ATOM   1782  N   PRO A 225      -4.759  27.880   3.685  1.00 21.85           N  
ATOM   1783  CA  PRO A 225      -4.407  28.148   5.078  1.00 23.47           C  
ATOM   1784  C   PRO A 225      -5.608  28.318   5.977  1.00 22.93           C  
ATOM   1785  O   PRO A 225      -5.605  29.194   6.863  1.00 24.29           O  
ATOM   1786  CB  PRO A 225      -3.692  29.508   4.948  1.00 22.42           C  
ATOM   1787  CG  PRO A 225      -4.529  30.225   3.917  1.00 22.04           C  
ATOM   1788  CD  PRO A 225      -4.995  29.158   2.955  1.00 22.75           C  
ATOM   1789  N   ILE A 226      -6.626  27.535   5.784  1.00 21.30           N  
ATOM   1790  CA  ILE A 226      -7.893  27.707   6.505  1.00 22.80           C  
ATOM   1791  C   ILE A 226      -7.841  27.055   7.881  1.00 23.11           C  
ATOM   1792  O   ILE A 226      -7.791  25.844   7.944  1.00 23.83           O  
ATOM   1793  CB  ILE A 226      -9.071  27.156   5.682  1.00 22.43           C  
ATOM   1794  CG1 ILE A 226      -9.142  27.846   4.310  1.00 22.16           C  
ATOM   1795  CG2 ILE A 226     -10.375  27.325   6.472  1.00 23.40           C  
ATOM   1796  CD1 ILE A 226      -9.950  27.036   3.289  1.00 23.83           C  
ATOM   1797  N   SER A 227      -7.964  27.840   8.950  1.00 22.17           N  
ATOM   1798  CA  SER A 227      -7.863  27.299  10.301  1.00 23.69           C  
ATOM   1799  C   SER A 227      -9.206  26.912  10.884  1.00 26.03           C  
ATOM   1800  O   SER A 227      -9.259  26.133  11.848  1.00 26.66           O  
ATOM   1801  CB  SER A 227      -7.124  28.315  11.213  1.00 23.84           C  
ATOM   1802  OG  SER A 227      -7.800  29.541  11.159  1.00 26.11           O  
ATOM   1803  N   SER A 228     -10.278  27.406  10.238  1.00 25.72           N  
ATOM   1804  CA  SER A 228     -11.609  26.982  10.636  1.00 25.78           C  
ATOM   1805  C   SER A 228     -11.918  25.616  10.022  1.00 26.35           C  
ATOM   1806  O   SER A 228     -12.098  25.473   8.809  1.00 24.38           O  
ATOM   1807  CB  SER A 228     -12.657  28.020  10.212  1.00 25.88           C  
ATOM   1808  OG  SER A 228     -13.942  27.429  10.218  1.00 26.90           O  
ATOM   1809  N   GLU A 229     -12.039  24.588  10.864  1.00 23.95           N  
ATOM   1810  CA  GLU A 229     -12.391  23.243  10.374  1.00 25.77           C  
ATOM   1811  C   GLU A 229     -13.789  23.215   9.738  1.00 26.85           C  
ATOM   1812  O   GLU A 229     -14.038  22.466   8.768  1.00 25.80           O  
ATOM   1813  CB  GLU A 229     -12.233  22.254  11.524  1.00 26.09           C  
ATOM   1814  CG  GLU A 229     -10.813  22.121  12.125  1.00 25.58           C  
ATOM   1815  CD  GLU A 229     -10.499  23.123  13.210  1.00 27.61           C  
ATOM   1816  OE1 GLU A 229     -11.406  23.923  13.581  1.00 28.90           O  
ATOM   1817  OE2 GLU A 229      -9.362  23.185  13.740  1.00 26.64           O  
ATOM   1818  N   VAL A 230     -14.735  24.040  10.208  1.00 27.61           N  
ATOM   1819  CA  VAL A 230     -16.068  24.132   9.609  1.00 28.18           C  
ATOM   1820  C   VAL A 230     -15.913  24.665   8.183  1.00 27.05           C  
ATOM   1821  O   VAL A 230     -16.460  24.153   7.212  1.00 26.56           O  
ATOM   1822  CB  VAL A 230     -17.033  25.025  10.422  1.00 28.46           C  
ATOM   1823  CG1 VAL A 230     -18.347  25.286   9.712  1.00 30.83           C  
ATOM   1824  CG2 VAL A 230     -17.367  24.345  11.764  1.00 28.84           C  
ATOM   1825  N   THR A 231     -15.153  25.751   8.034  1.00 26.44           N  
ATOM   1826  CA  THR A 231     -14.935  26.338   6.723  1.00 24.52           C  
ATOM   1827  C   THR A 231     -14.258  25.354   5.777  1.00 25.42           C  
ATOM   1828  O   THR A 231     -14.642  25.251   4.604  1.00 24.68           O  
ATOM   1829  CB  THR A 231     -14.088  27.632   6.826  1.00 25.84           C  
ATOM   1830  OG1 THR A 231     -14.833  28.524   7.700  1.00 24.47           O  
ATOM   1831  CG2 THR A 231     -13.954  28.269   5.463  1.00 23.97           C  
ATOM   1832  N   ASP A 232     -13.276  24.626   6.308  1.00 21.54           N  
ATOM   1833  CA  ASP A 232     -12.591  23.617   5.461  1.00 22.19           C  
ATOM   1834  C   ASP A 232     -13.587  22.596   4.942  1.00 22.80           C  
ATOM   1835  O   ASP A 232     -13.720  22.349   3.740  1.00 22.60           O  
ATOM   1836  CB  ASP A 232     -11.526  22.978   6.371  1.00 21.44           C  
ATOM   1837  CG  ASP A 232     -10.559  22.044   5.714  1.00 20.81           C  
ATOM   1838  OD1 ASP A 232      -9.683  21.483   6.433  1.00 22.62           O  
ATOM   1839  OD2 ASP A 232     -10.645  21.809   4.480  1.00 21.42           O  
ATOM   1840  N   VAL A 233     -14.389  22.023   5.844  1.00 22.11           N  
ATOM   1841  CA  VAL A 233     -15.401  21.047   5.447  1.00 23.94           C  
ATOM   1842  C   VAL A 233     -16.368  21.700   4.442  1.00 22.75           C  
ATOM   1843  O   VAL A 233     -16.707  21.041   3.449  1.00 21.70           O  
ATOM   1844  CB  VAL A 233     -16.160  20.488   6.664  1.00 24.04           C  
ATOM   1845  CG1 VAL A 233     -17.409  19.710   6.232  1.00 22.98           C  
ATOM   1846  CG2 VAL A 233     -15.225  19.562   7.451  1.00 22.45           C  
ATOM   1847  N   ASN A 234     -16.778  22.927   4.707  1.00 23.44           N  
ATOM   1848  CA  ASN A 234     -17.694  23.597   3.788  1.00 25.69           C  
ATOM   1849  C   ASN A 234     -17.100  23.706   2.383  1.00 26.41           C  
ATOM   1850  O   ASN A 234     -17.805  23.378   1.432  1.00 27.50           O  
ATOM   1851  CB  ASN A 234     -18.103  24.995   4.246  1.00 24.74           C  
ATOM   1852  CG  ASN A 234     -19.007  24.928   5.491  1.00 25.62           C  
ATOM   1853  OD1 ASN A 234     -19.686  23.927   5.743  1.00 25.06           O  
ATOM   1854  ND2 ASN A 234     -18.985  26.027   6.220  1.00 25.21           N  
ATOM   1855  N   ARG A 235     -15.875  24.180   2.231  1.00 25.26           N  
ATOM   1856  CA  ARG A 235     -15.247  24.344   0.913  1.00 25.15           C  
ATOM   1857  C   ARG A 235     -14.850  23.020   0.288  1.00 24.90           C  
ATOM   1858  O   ARG A 235     -14.686  22.913  -0.944  1.00 24.07           O  
ATOM   1859  CB  ARG A 235     -14.051  25.315   1.052  1.00 24.33           C  
ATOM   1860  CG  ARG A 235     -14.617  26.703   1.375  1.00 26.39           C  
ATOM   1861  CD  ARG A 235     -13.527  27.762   1.554  1.00 26.26           C  
ATOM   1862  NE  ARG A 235     -14.103  28.971   2.098  1.00 30.00           N  
ATOM   1863  CZ  ARG A 235     -13.422  30.068   2.454  1.00 32.03           C  
ATOM   1864  NH1 ARG A 235     -14.068  31.097   2.995  1.00 33.22           N  
ATOM   1865  NH2 ARG A 235     -12.113  30.127   2.280  1.00 32.97           N  
ATOM   1866  N   TYR A 236     -14.736  21.983   1.105  1.00 24.21           N  
ATOM   1867  CA  TYR A 236     -14.586  20.619   0.577  1.00 23.97           C  
ATOM   1868  C   TYR A 236     -15.959  20.235  -0.029  1.00 26.21           C  
ATOM   1869  O   TYR A 236     -16.017  19.931  -1.229  1.00 25.67           O  
ATOM   1870  CB  TYR A 236     -14.196  19.659   1.688  1.00 22.72           C  
ATOM   1871  CG  TYR A 236     -14.192  18.187   1.350  1.00 23.30           C  
ATOM   1872  CD1 TYR A 236     -13.060  17.525   0.908  1.00 23.99           C  
ATOM   1873  CD2 TYR A 236     -15.364  17.445   1.507  1.00 23.86           C  
ATOM   1874  CE1 TYR A 236     -13.083  16.167   0.595  1.00 23.85           C  
ATOM   1875  CE2 TYR A 236     -15.433  16.113   1.195  1.00 24.76           C  
ATOM   1876  CZ  TYR A 236     -14.277  15.484   0.743  1.00 26.01           C  
ATOM   1877  OH  TYR A 236     -14.353  14.150   0.447  1.00 25.51           O  
ATOM   1878  N   ARG A 237     -17.049  20.361   0.729  1.00 23.34           N  
ATOM   1879  CA  ARG A 237     -18.350  19.921   0.215  1.00 25.46           C  
ATOM   1880  C   ARG A 237     -18.881  20.768  -0.922  1.00 25.94           C  
ATOM   1881  O   ARG A 237     -19.651  20.228  -1.747  1.00 26.05           O  
ATOM   1882  CB  ARG A 237     -19.392  19.779   1.347  1.00 24.81           C  
ATOM   1883  CG  ARG A 237     -18.916  18.739   2.355  1.00 26.36           C  
ATOM   1884  CD  ARG A 237     -20.009  18.285   3.321  1.00 27.45           C  
ATOM   1885  NE  ARG A 237     -20.982  17.445   2.633  1.00 28.18           N  
ATOM   1886  CZ  ARG A 237     -22.097  16.958   3.173  1.00 30.10           C  
ATOM   1887  NH1 ARG A 237     -22.921  16.160   2.486  1.00 30.12           N  
ATOM   1888  NH2 ARG A 237     -22.447  17.280   4.412  1.00 29.61           N  
ATOM   1889  N   SER A 238     -18.395  21.985  -1.052  1.00 22.73           N  
ATOM   1890  CA  SER A 238     -18.780  22.853  -2.156  1.00 27.18           C  
ATOM   1891  C   SER A 238     -18.099  22.457  -3.463  1.00 28.76           C  
ATOM   1892  O   SER A 238     -18.520  22.914  -4.517  1.00 28.75           O  
ATOM   1893  CB  SER A 238     -18.417  24.309  -1.838  1.00 25.97           C  
ATOM   1894  OG  SER A 238     -17.057  24.531  -2.231  1.00 27.09           O  
ATOM   1895  N   GLY A 239     -17.014  21.682  -3.378  1.00 28.63           N  
ATOM   1896  CA  GLY A 239     -16.267  21.226  -4.535  1.00 28.07           C  
ATOM   1897  C   GLY A 239     -14.890  21.880  -4.663  1.00 29.10           C  
ATOM   1898  O   GLY A 239     -14.089  21.453  -5.498  1.00 30.12           O  
ATOM   1899  N   GLU A 240     -14.611  22.924  -3.890  1.00 26.20           N  
ATOM   1900  CA  GLU A 240     -13.305  23.583  -4.008  1.00 27.11           C  
ATOM   1901  C   GLU A 240     -12.118  22.789  -3.485  1.00 25.62           C  
ATOM   1902  O   GLU A 240     -11.020  22.834  -4.067  1.00 25.53           O  
ATOM   1903  CB  GLU A 240     -13.412  24.944  -3.313  1.00 28.71           C  
ATOM   1904  CG  GLU A 240     -12.124  25.739  -3.419  1.00 30.81           C  
ATOM   1905  CD  GLU A 240     -12.027  26.925  -2.501  1.00 31.81           C  
ATOM   1906  OE1 GLU A 240     -13.034  27.365  -1.911  1.00 33.38           O  
ATOM   1907  OE2 GLU A 240     -10.881  27.424  -2.387  1.00 33.61           O  
ATOM   1908  N   ILE A 241     -12.268  22.140  -2.343  1.00 22.70           N  
ATOM   1909  CA  ILE A 241     -11.180  21.412  -1.686  1.00 22.61           C  
ATOM   1910  C   ILE A 241     -11.323  19.919  -1.937  1.00 23.00           C  
ATOM   1911  O   ILE A 241     -12.398  19.362  -1.743  1.00 21.62           O  
ATOM   1912  CB  ILE A 241     -11.162  21.736  -0.179  1.00 22.39           C  
ATOM   1913  CG1 ILE A 241     -10.943  23.242   0.014  1.00 22.23           C  
ATOM   1914  CG2 ILE A 241     -10.005  20.982   0.505  1.00 22.94           C  
ATOM   1915  CD1 ILE A 241     -10.839  23.766   1.431  1.00 21.34           C  
ATOM   1916  N   ASP A 242     -10.252  19.255  -2.353  1.00 24.24           N  
ATOM   1917  CA  ASP A 242     -10.256  17.821  -2.563  1.00 23.15           C  
ATOM   1918  C   ASP A 242      -9.880  17.061  -1.296  1.00 23.78           C  
ATOM   1919  O   ASP A 242     -10.237  15.892  -1.189  1.00 24.72           O  
ATOM   1920  CB  ASP A 242      -9.207  17.453  -3.624  1.00 23.36           C  
ATOM   1921  CG  ASP A 242      -9.502  18.094  -4.971  1.00 25.28           C  
ATOM   1922  OD1 ASP A 242     -10.561  17.737  -5.517  1.00 25.40           O  
ATOM   1923  OD2 ASP A 242      -8.701  18.902  -5.460  1.00 24.11           O  
ATOM   1924  N   MET A 243      -9.031  17.614  -0.441  1.00 23.69           N  
ATOM   1925  CA  MET A 243      -8.632  16.929   0.787  1.00 25.40           C  
ATOM   1926  C   MET A 243      -8.646  17.919   1.948  1.00 24.18           C  
ATOM   1927  O   MET A 243      -7.966  18.946   1.827  1.00 25.91           O  
ATOM   1928  CB  MET A 243      -7.170  16.406   0.707  1.00 25.62           C  
ATOM   1929  CG  MET A 243      -6.941  15.402  -0.400  1.00 24.98           C  
ATOM   1930  SD  MET A 243      -5.246  14.835  -0.591  1.00 24.50           S  
ATOM   1931  CE  MET A 243      -4.995  13.813   0.851  1.00 27.67           C  
ATOM   1932  N   THR A 244      -9.470  17.705   2.979  1.00 22.14           N  
ATOM   1933  CA  THR A 244      -9.443  18.682   4.064  1.00 22.54           C  
ATOM   1934  C   THR A 244      -8.104  18.539   4.814  1.00 23.03           C  
ATOM   1935  O   THR A 244      -7.357  17.584   4.616  1.00 21.04           O  
ATOM   1936  CB  THR A 244     -10.567  18.412   5.115  1.00 21.92           C  
ATOM   1937  OG1 THR A 244     -10.437  17.095   5.618  1.00 22.46           O  
ATOM   1938  CG2 THR A 244     -11.932  18.542   4.455  1.00 21.27           C  
ATOM   1939  N   TYR A 245      -7.904  19.466   5.759  1.00 22.79           N  
ATOM   1940  CA  TYR A 245      -6.781  19.298   6.672  1.00 24.61           C  
ATOM   1941  C   TYR A 245      -7.286  18.258   7.688  1.00 25.32           C  
ATOM   1942  O   TYR A 245      -8.500  17.985   7.682  1.00 25.35           O  
ATOM   1943  CB  TYR A 245      -6.482  20.605   7.378  1.00 24.17           C  
ATOM   1944  CG  TYR A 245      -5.322  20.511   8.340  1.00 24.23           C  
ATOM   1945  CD1 TYR A 245      -4.050  20.249   7.845  1.00 24.12           C  
ATOM   1946  CD2 TYR A 245      -5.503  20.733   9.694  1.00 25.91           C  
ATOM   1947  CE1 TYR A 245      -2.968  20.177   8.705  1.00 25.05           C  
ATOM   1948  CE2 TYR A 245      -4.424  20.659  10.581  1.00 26.14           C  
ATOM   1949  CZ  TYR A 245      -3.177  20.373  10.065  1.00 26.69           C  
ATOM   1950  OH  TYR A 245      -2.098  20.293  10.920  1.00 26.68           O  
ATOM   1951  N   ASN A 246      -6.413  17.647   8.475  1.00 24.60           N  
ATOM   1952  CA  ASN A 246      -6.832  16.606   9.391  1.00 26.03           C  
ATOM   1953  C   ASN A 246      -7.014  17.126  10.814  1.00 28.92           C  
ATOM   1954  O   ASN A 246      -6.340  16.707  11.737  1.00 28.91           O  
ATOM   1955  CB  ASN A 246      -5.913  15.395   9.436  1.00 27.08           C  
ATOM   1956  CG  ASN A 246      -4.431  15.709   9.561  1.00 28.83           C  
ATOM   1957  OD1 ASN A 246      -3.988  16.846   9.449  1.00 29.07           O  
ATOM   1958  ND2 ASN A 246      -3.634  14.674   9.786  1.00 27.88           N  
ATOM   1959  N   ASN A 247      -7.928  18.034  10.979  1.00 29.21           N  
ATOM   1960  CA  ASN A 247      -8.503  18.587  12.183  1.00 30.89           C  
ATOM   1961  C   ASN A 247     -10.009  18.617  11.827  1.00 30.66           C  
ATOM   1962  O   ASN A 247     -10.315  19.241  10.789  1.00 30.57           O  
ATOM   1963  CB  ASN A 247      -8.104  20.006  12.526  1.00 31.07           C  
ATOM   1964  CG  ASN A 247      -6.843  20.196  13.334  1.00 33.15           C  
ATOM   1965  OD1 ASN A 247      -6.297  19.227  13.841  1.00 33.67           O  
ATOM   1966  ND2 ASN A 247      -6.362  21.456  13.443  1.00 34.05           N  
ATOM   1967  N   MET A 248     -10.867  17.919  12.548  1.00 30.86           N  
ATOM   1968  CA  MET A 248     -12.281  17.901  12.139  1.00 29.71           C  
ATOM   1969  C   MET A 248     -13.157  18.682  13.130  1.00 30.12           C  
ATOM   1970  O   MET A 248     -12.891  18.662  14.327  1.00 30.33           O  
ATOM   1971  CB  MET A 248     -12.698  16.444  12.060  1.00 29.39           C  
ATOM   1972  CG  MET A 248     -12.184  15.619  10.918  1.00 28.73           C  
ATOM   1973  SD  MET A 248     -13.048  15.896   9.366  1.00 28.65           S  
ATOM   1974  CE  MET A 248     -12.155  17.260   8.652  1.00 30.35           C  
ATOM   1975  N   PRO A 249     -14.179  19.355  12.622  1.00 30.17           N  
ATOM   1976  CA  PRO A 249     -15.040  20.188  13.438  1.00 32.41           C  
ATOM   1977  C   PRO A 249     -16.036  19.416  14.287  1.00 33.40           C  
ATOM   1978  O   PRO A 249     -16.761  18.550  13.765  1.00 33.57           O  
ATOM   1979  CB  PRO A 249     -15.761  21.064  12.427  1.00 30.98           C  
ATOM   1980  CG  PRO A 249     -15.835  20.217  11.193  1.00 30.54           C  
ATOM   1981  CD  PRO A 249     -14.554  19.415  11.184  1.00 30.05           C  
ATOM   1982  N   ILE A 250     -16.141  19.828  15.554  1.00 33.55           N  
ATOM   1983  CA  ILE A 250     -17.121  19.198  16.448  1.00 33.79           C  
ATOM   1984  C   ILE A 250     -18.511  19.451  15.908  1.00 35.12           C  
ATOM   1985  O   ILE A 250     -19.397  18.593  16.003  1.00 36.53           O  
ATOM   1986  CB  ILE A 250     -16.919  19.685  17.900  1.00 34.33           C  
ATOM   1987  CG1 ILE A 250     -15.680  18.989  18.488  1.00 34.25           C  
ATOM   1988  CG2 ILE A 250     -18.141  19.397  18.776  1.00 35.68           C  
ATOM   1989  CD1 ILE A 250     -15.094  19.534  19.753  1.00 36.08           C  
ATOM   1990  N   GLU A 251     -18.781  20.620  15.343  1.00 35.18           N  
ATOM   1991  CA  GLU A 251     -20.098  20.929  14.836  1.00 38.28           C  
ATOM   1992  C   GLU A 251     -20.667  19.938  13.821  1.00 39.03           C  
ATOM   1993  O   GLU A 251     -21.886  19.770  13.780  1.00 40.54           O  
ATOM   1994  CB  GLU A 251     -20.112  22.282  14.102  1.00 37.92           C  
ATOM   1995  CG  GLU A 251     -20.098  23.507  14.989  1.00 39.63           C  
ATOM   1996  CD  GLU A 251     -18.683  23.939  15.321  1.00 41.44           C  
ATOM   1997  OE1 GLU A 251     -18.537  25.138  15.665  1.00 41.05           O  
ATOM   1998  OE2 GLU A 251     -17.756  23.095  15.243  1.00 41.85           O  
ATOM   1999  N   LEU A 252     -19.843  19.450  12.905  1.00 38.38           N  
ATOM   2000  CA  LEU A 252     -20.265  18.652  11.775  1.00 37.91           C  
ATOM   2001  C   LEU A 252     -19.898  17.183  11.664  1.00 36.44           C  
ATOM   2002  O   LEU A 252     -20.499  16.465  10.861  1.00 35.76           O  
ATOM   2003  CB  LEU A 252     -19.585  19.324  10.547  1.00 36.82           C  
ATOM   2004  CG  LEU A 252     -19.961  20.797  10.310  1.00 38.31           C  
ATOM   2005  CD1 LEU A 252     -19.298  21.352   9.062  1.00 36.10           C  
ATOM   2006  CD2 LEU A 252     -21.481  20.973  10.214  1.00 38.69           C  
ATOM   2007  N   PHE A 253     -18.887  16.713  12.374  1.00 34.96           N  
ATOM   2008  CA  PHE A 253     -18.338  15.386  12.215  1.00 35.77           C  
ATOM   2009  C   PHE A 253     -19.322  14.236  12.296  1.00 36.96           C  
ATOM   2010  O   PHE A 253     -19.323  13.355  11.418  1.00 38.03           O  
ATOM   2011  CB  PHE A 253     -17.229  15.188  13.272  1.00 35.45           C  
ATOM   2012  CG  PHE A 253     -16.467  13.918  13.003  1.00 36.28           C  
ATOM   2013  CD1 PHE A 253     -15.649  13.821  11.880  1.00 37.35           C  
ATOM   2014  CD2 PHE A 253     -16.578  12.833  13.850  1.00 37.35           C  
ATOM   2015  CE1 PHE A 253     -14.939  12.657  11.645  1.00 36.75           C  
ATOM   2016  CE2 PHE A 253     -15.869  11.665  13.616  1.00 38.74           C  
ATOM   2017  CZ  PHE A 253     -15.057  11.581  12.494  1.00 37.12           C  
ATOM   2018  N   GLN A 254     -20.151  14.219  13.349  1.00 37.66           N  
ATOM   2019  CA  GLN A 254     -21.102  13.099  13.470  1.00 38.14           C  
ATOM   2020  C   GLN A 254     -21.974  13.040  12.216  1.00 37.27           C  
ATOM   2021  O   GLN A 254     -22.179  11.982  11.631  1.00 37.67           O  
ATOM   2022  CB  GLN A 254     -21.943  13.230  14.734  1.00 39.37           C  
ATOM   2023  CG  GLN A 254     -21.235  13.410  16.053  1.00 40.94           C  
ATOM   2024  CD  GLN A 254     -20.100  12.446  16.305  1.00 43.20           C  
ATOM   2025  OE1 GLN A 254     -20.281  11.229  16.173  1.00 43.98           O  
ATOM   2026  NE2 GLN A 254     -18.916  12.993  16.626  1.00 43.34           N  
ATOM   2027  N   LYS A 255     -22.473  14.180  11.754  1.00 36.70           N  
ATOM   2028  CA  LYS A 255     -23.288  14.300  10.559  1.00 37.09           C  
ATOM   2029  C   LYS A 255     -22.523  13.763   9.347  1.00 36.02           C  
ATOM   2030  O   LYS A 255     -23.087  13.035   8.535  1.00 34.96           O  
ATOM   2031  CB  LYS A 255     -23.665  15.752  10.242  1.00 39.16           C  
ATOM   2032  CG  LYS A 255     -24.630  16.448  11.175  1.00 42.11           C  
ATOM   2033  CD  LYS A 255     -24.350  17.964  11.249  1.00 43.45           C  
ATOM   2034  CE  LYS A 255     -25.098  18.545  12.445  1.00 44.52           C  
ATOM   2035  NZ  LYS A 255     -26.538  18.091  12.389  1.00 44.61           N  
ATOM   2036  N   LEU A 256     -21.258  14.164   9.204  1.00 34.86           N  
ATOM   2037  CA  LEU A 256     -20.422  13.737   8.087  1.00 33.93           C  
ATOM   2038  C   LEU A 256     -20.236  12.235   7.980  1.00 34.48           C  
ATOM   2039  O   LEU A 256     -20.310  11.600   6.902  1.00 32.30           O  
ATOM   2040  CB  LEU A 256     -19.019  14.371   8.180  1.00 33.19           C  
ATOM   2041  CG  LEU A 256     -18.974  15.879   8.039  1.00 32.60           C  
ATOM   2042  CD1 LEU A 256     -17.565  16.416   8.294  1.00 31.24           C  
ATOM   2043  CD2 LEU A 256     -19.461  16.312   6.659  1.00 32.43           C  
ATOM   2044  N   LYS A 257     -20.052  11.565   9.117  1.00 36.50           N  
ATOM   2045  CA  LYS A 257     -19.912  10.111   9.073  1.00 40.53           C  
ATOM   2046  C   LYS A 257     -21.183   9.468   8.536  1.00 41.90           C  
ATOM   2047  O   LYS A 257     -21.175   8.445   7.856  1.00 40.82           O  
ATOM   2048  CB  LYS A 257     -19.511   9.534  10.432  1.00 43.45           C  
ATOM   2049  CG  LYS A 257     -19.393   8.022  10.426  1.00 47.16           C  
ATOM   2050  CD  LYS A 257     -18.821   7.350   9.205  1.00 48.09           C  
ATOM   2051  CE  LYS A 257     -17.334   7.052   9.228  1.00 49.46           C  
ATOM   2052  NZ  LYS A 257     -16.950   6.276   8.000  1.00 49.96           N  
ATOM   2053  N   LYS A 258     -22.347  10.066   8.833  1.00 43.96           N  
ATOM   2054  CA  LYS A 258     -23.578   9.458   8.320  1.00 45.57           C  
ATOM   2055  C   LYS A 258     -23.862   9.962   6.914  1.00 44.27           C  
ATOM   2056  O   LYS A 258     -24.463   9.238   6.117  1.00 42.53           O  
ATOM   2057  CB  LYS A 258     -24.716   9.684   9.303  1.00 48.61           C  
ATOM   2058  CG  LYS A 258     -24.406   9.210  10.719  1.00 51.87           C  
ATOM   2059  CD  LYS A 258     -24.210   7.706  10.832  1.00 54.07           C  
ATOM   2060  CE  LYS A 258     -22.750   7.319  10.940  1.00 55.18           C  
ATOM   2061  NZ  LYS A 258     -22.473   5.885  10.661  1.00 56.04           N  
ATOM   2062  N   GLU A 259     -23.392  11.163   6.578  1.00 43.12           N  
ATOM   2063  CA  GLU A 259     -23.699  11.679   5.245  1.00 42.42           C  
ATOM   2064  C   GLU A 259     -22.738  11.194   4.186  1.00 40.93           C  
ATOM   2065  O   GLU A 259     -23.229  10.899   3.101  1.00 39.82           O  
ATOM   2066  CB  GLU A 259     -23.745  13.203   5.202  1.00 44.73           C  
ATOM   2067  CG  GLU A 259     -24.911  13.820   5.973  1.00 47.87           C  
ATOM   2068  CD  GLU A 259     -24.922  15.325   5.761  1.00 50.25           C  
ATOM   2069  OE1 GLU A 259     -24.728  16.028   6.777  1.00 52.14           O  
ATOM   2070  OE2 GLU A 259     -25.100  15.784   4.607  1.00 50.37           O  
ATOM   2071  N   ILE A 260     -21.418  11.133   4.436  1.00 36.81           N  
ATOM   2072  CA  ILE A 260     -20.487  10.706   3.390  1.00 35.98           C  
ATOM   2073  C   ILE A 260     -19.433   9.779   3.977  1.00 36.44           C  
ATOM   2074  O   ILE A 260     -18.220  10.031   3.978  1.00 33.27           O  
ATOM   2075  CB  ILE A 260     -19.814  11.941   2.759  1.00 35.70           C  
ATOM   2076  CG1 ILE A 260     -19.266  12.864   3.857  1.00 36.12           C  
ATOM   2077  CG2 ILE A 260     -20.726  12.734   1.818  1.00 36.82           C  
ATOM   2078  CD1 ILE A 260     -18.336  13.946   3.338  1.00 36.14           C  
ATOM   2079  N   PRO A 261     -19.865   8.648   4.533  1.00 37.36           N  
ATOM   2080  CA  PRO A 261     -19.043   7.677   5.210  1.00 37.69           C  
ATOM   2081  C   PRO A 261     -17.770   7.267   4.506  1.00 36.90           C  
ATOM   2082  O   PRO A 261     -16.722   7.161   5.142  1.00 36.19           O  
ATOM   2083  CB  PRO A 261     -19.937   6.428   5.377  1.00 38.63           C  
ATOM   2084  CG  PRO A 261     -21.043   6.653   4.408  1.00 38.37           C  
ATOM   2085  CD  PRO A 261     -21.278   8.152   4.545  1.00 38.69           C  
ATOM   2086  N   ASN A 262     -17.856   7.069   3.209  1.00 36.17           N  
ATOM   2087  CA  ASN A 262     -16.756   6.675   2.362  1.00 37.80           C  
ATOM   2088  C   ASN A 262     -15.695   7.759   2.170  1.00 37.00           C  
ATOM   2089  O   ASN A 262     -14.622   7.434   1.648  1.00 38.27           O  
ATOM   2090  CB  ASN A 262     -17.271   6.312   0.953  1.00 40.45           C  
ATOM   2091  CG  ASN A 262     -18.154   5.070   0.974  1.00 44.05           C  
ATOM   2092  OD1 ASN A 262     -18.057   4.222   1.866  1.00 46.34           O  
ATOM   2093  ND2 ASN A 262     -19.033   4.947  -0.015  1.00 46.14           N  
ATOM   2094  N   GLU A 263     -16.031   9.002   2.461  1.00 33.53           N  
ATOM   2095  CA  GLU A 263     -15.080  10.104   2.319  1.00 32.37           C  
ATOM   2096  C   GLU A 263     -14.370  10.410   3.627  1.00 30.21           C  
ATOM   2097  O   GLU A 263     -13.387  11.145   3.637  1.00 28.92           O  
ATOM   2098  CB  GLU A 263     -15.830  11.352   1.809  1.00 30.42           C  
ATOM   2099  CG  GLU A 263     -16.249  11.102   0.363  1.00 33.71           C  
ATOM   2100  CD  GLU A 263     -17.035  12.214  -0.292  1.00 33.20           C  
ATOM   2101  OE1 GLU A 263     -16.764  13.408  -0.169  1.00 30.90           O  
ATOM   2102  OE2 GLU A 263     -17.994  11.885  -1.027  1.00 33.84           O  
ATOM   2103  N   VAL A 264     -14.945   9.981   4.740  1.00 29.91           N  
ATOM   2104  CA  VAL A 264     -14.399  10.200   6.068  1.00 30.43           C  
ATOM   2105  C   VAL A 264     -13.310   9.187   6.381  1.00 32.69           C  
ATOM   2106  O   VAL A 264     -13.595   8.008   6.651  1.00 33.70           O  
ATOM   2107  CB  VAL A 264     -15.491  10.136   7.167  1.00 30.84           C  
ATOM   2108  CG1 VAL A 264     -14.890  10.531   8.506  1.00 30.50           C  
ATOM   2109  CG2 VAL A 264     -16.611  11.093   6.789  1.00 28.74           C  
ATOM   2110  N   ARG A 265     -12.045   9.624   6.270  1.00 29.80           N  
ATOM   2111  CA  ARG A 265     -10.956   8.676   6.503  1.00 29.57           C  
ATOM   2112  C   ARG A 265     -10.552   8.794   7.965  1.00 29.98           C  
ATOM   2113  O   ARG A 265     -10.405   9.899   8.498  1.00 28.03           O  
ATOM   2114  CB  ARG A 265      -9.782   8.913   5.558  1.00 31.24           C  
ATOM   2115  CG  ARG A 265     -10.174   9.115   4.091  1.00 31.49           C  
ATOM   2116  CD  ARG A 265     -10.736   7.800   3.489  1.00 33.90           C  
ATOM   2117  NE  ARG A 265     -10.432   7.820   2.047  1.00 37.21           N  
ATOM   2118  CZ  ARG A 265      -9.269   7.525   1.486  1.00 37.12           C  
ATOM   2119  NH1 ARG A 265      -8.252   7.114   2.233  1.00 39.56           N  
ATOM   2120  NH2 ARG A 265      -9.113   7.626   0.170  1.00 37.24           N  
ATOM   2121  N   VAL A 266     -10.438   7.662   8.653  1.00 29.59           N  
ATOM   2122  CA  VAL A 266     -10.076   7.707  10.073  1.00 29.03           C  
ATOM   2123  C   VAL A 266      -9.034   6.619  10.266  1.00 29.49           C  
ATOM   2124  O   VAL A 266      -9.326   5.441  10.050  1.00 28.27           O  
ATOM   2125  CB  VAL A 266     -11.251   7.510  11.042  1.00 30.55           C  
ATOM   2126  CG1 VAL A 266     -10.709   7.550  12.484  1.00 31.71           C  
ATOM   2127  CG2 VAL A 266     -12.330   8.561  10.851  1.00 31.98           C  
ATOM   2128  N   ASP A 267      -7.795   7.030  10.536  1.00 28.44           N  
ATOM   2129  CA  ASP A 267      -6.703   6.048  10.620  1.00 28.94           C  
ATOM   2130  C   ASP A 267      -5.825   6.338  11.827  1.00 28.29           C  
ATOM   2131  O   ASP A 267      -5.823   7.451  12.356  1.00 29.08           O  
ATOM   2132  CB  ASP A 267      -5.861   6.156   9.346  1.00 29.12           C  
ATOM   2133  CG  ASP A 267      -6.614   5.772   8.071  1.00 29.75           C  
ATOM   2134  OD1 ASP A 267      -6.938   6.632   7.245  1.00 29.81           O  
ATOM   2135  OD2 ASP A 267      -6.888   4.562   7.956  1.00 28.62           O  
ATOM   2136  N   PRO A 268      -5.005   5.358  12.188  1.00 26.96           N  
ATOM   2137  CA  PRO A 268      -4.130   5.522  13.334  1.00 26.10           C  
ATOM   2138  C   PRO A 268      -3.206   6.704  13.081  1.00 25.50           C  
ATOM   2139  O   PRO A 268      -2.833   6.933  11.935  1.00 25.29           O  
ATOM   2140  CB  PRO A 268      -3.395   4.187  13.409  1.00 26.62           C  
ATOM   2141  CG  PRO A 268      -4.341   3.182  12.778  1.00 27.57           C  
ATOM   2142  CD  PRO A 268      -4.963   3.981  11.630  1.00 27.71           C  
ATOM   2143  N   TYR A 269      -2.746   7.342  14.130  1.00 25.53           N  
ATOM   2144  CA  TYR A 269      -1.905   8.546  13.958  1.00 26.04           C  
ATOM   2145  C   TYR A 269      -1.018   8.672  15.180  1.00 23.91           C  
ATOM   2146  O   TYR A 269      -1.565   8.606  16.304  1.00 23.22           O  
ATOM   2147  CB  TYR A 269      -2.903   9.689  13.777  1.00 23.77           C  
ATOM   2148  CG  TYR A 269      -2.404  10.993  13.197  1.00 26.43           C  
ATOM   2149  CD1 TYR A 269      -1.201  11.097  12.501  1.00 25.12           C  
ATOM   2150  CD2 TYR A 269      -3.179  12.151  13.356  1.00 26.54           C  
ATOM   2151  CE1 TYR A 269      -0.782  12.320  11.992  1.00 26.50           C  
ATOM   2152  CE2 TYR A 269      -2.750  13.374  12.868  1.00 26.14           C  
ATOM   2153  CZ  TYR A 269      -1.570  13.439  12.163  1.00 25.30           C  
ATOM   2154  OH  TYR A 269      -1.149  14.644  11.635  1.00 26.17           O  
ATOM   2155  N   LEU A 270       0.287   8.808  14.999  1.00 24.01           N  
ATOM   2156  CA  LEU A 270       1.172   8.846  16.197  1.00 23.24           C  
ATOM   2157  C   LEU A 270       1.325  10.271  16.691  1.00 23.46           C  
ATOM   2158  O   LEU A 270       2.412  10.889  16.512  1.00 20.54           O  
ATOM   2159  CB  LEU A 270       2.536   8.241  15.845  1.00 23.62           C  
ATOM   2160  CG  LEU A 270       2.477   6.707  15.695  1.00 26.98           C  
ATOM   2161  CD1 LEU A 270       3.731   6.166  15.022  1.00 25.68           C  
ATOM   2162  CD2 LEU A 270       2.284   6.111  17.079  1.00 26.13           C  
ATOM   2163  N   CYS A 271       0.228  10.793  17.267  1.00 22.85           N  
ATOM   2164  CA  CYS A 271       0.229  12.166  17.760  1.00 22.68           C  
ATOM   2165  C   CYS A 271      -0.475  12.233  19.133  1.00 22.67           C  
ATOM   2166  O   CYS A 271      -1.391  11.429  19.367  1.00 21.38           O  
ATOM   2167  CB  CYS A 271      -0.536  13.101  16.817  1.00 22.95           C  
ATOM   2168  SG  CYS A 271      -0.027  13.146  15.102  1.00 21.82           S  
ATOM   2169  N   THR A 272      -0.044  13.171  19.946  1.00 21.19           N  
ATOM   2170  CA  THR A 272      -0.679  13.271  21.273  1.00 22.51           C  
ATOM   2171  C   THR A 272      -1.173  14.693  21.448  1.00 22.35           C  
ATOM   2172  O   THR A 272      -0.401  15.609  21.166  1.00 22.41           O  
ATOM   2173  CB  THR A 272       0.277  12.887  22.418  1.00 22.72           C  
ATOM   2174  OG1 THR A 272       0.624  11.500  22.257  1.00 24.04           O  
ATOM   2175  CG2 THR A 272      -0.428  13.045  23.779  1.00 22.69           C  
ATOM   2176  N   TYR A 273      -2.423  14.815  21.913  1.00 23.08           N  
ATOM   2177  CA  TYR A 273      -2.964  16.150  22.212  1.00 22.78           C  
ATOM   2178  C   TYR A 273      -2.808  16.362  23.712  1.00 21.87           C  
ATOM   2179  O   TYR A 273      -3.124  15.460  24.508  1.00 21.84           O  
ATOM   2180  CB  TYR A 273      -4.444  16.154  21.816  1.00 24.39           C  
ATOM   2181  CG  TYR A 273      -5.125  17.506  21.782  1.00 24.60           C  
ATOM   2182  CD1 TYR A 273      -5.580  17.950  20.557  1.00 24.83           C  
ATOM   2183  CD2 TYR A 273      -5.360  18.285  22.923  1.00 24.47           C  
ATOM   2184  CE1 TYR A 273      -6.254  19.168  20.431  1.00 26.41           C  
ATOM   2185  CE2 TYR A 273      -6.002  19.510  22.803  1.00 25.25           C  
ATOM   2186  CZ  TYR A 273      -6.455  19.939  21.571  1.00 26.03           C  
ATOM   2187  OH  TYR A 273      -7.088  21.139  21.383  1.00 25.42           O  
ATOM   2188  N   TYR A 274      -2.277  17.497  24.137  1.00 21.73           N  
ATOM   2189  CA  TYR A 274      -2.071  17.720  25.561  1.00 23.03           C  
ATOM   2190  C   TYR A 274      -2.126  19.202  25.865  1.00 24.62           C  
ATOM   2191  O   TYR A 274      -2.016  19.980  24.904  1.00 24.32           O  
ATOM   2192  CB  TYR A 274      -0.678  17.187  25.922  1.00 23.02           C  
ATOM   2193  CG  TYR A 274       0.542  17.712  25.208  1.00 22.78           C  
ATOM   2194  CD1 TYR A 274       1.470  18.530  25.866  1.00 22.44           C  
ATOM   2195  CD2 TYR A 274       0.809  17.353  23.881  1.00 22.89           C  
ATOM   2196  CE1 TYR A 274       2.616  18.998  25.218  1.00 24.23           C  
ATOM   2197  CE2 TYR A 274       1.934  17.820  23.234  1.00 21.82           C  
ATOM   2198  CZ  TYR A 274       2.829  18.628  23.904  1.00 24.06           C  
ATOM   2199  OH  TYR A 274       3.934  19.047  23.211  1.00 24.93           O  
ATOM   2200  N   TYR A 275      -2.181  19.555  27.165  1.00 25.15           N  
ATOM   2201  CA  TYR A 275      -2.034  20.953  27.537  1.00 25.46           C  
ATOM   2202  C   TYR A 275      -0.601  21.082  28.036  1.00 26.15           C  
ATOM   2203  O   TYR A 275      -0.130  20.444  28.992  1.00 26.63           O  
ATOM   2204  CB  TYR A 275      -3.031  21.564  28.569  1.00 25.62           C  
ATOM   2205  CG  TYR A 275      -4.363  21.631  27.805  1.00 25.43           C  
ATOM   2206  CD1 TYR A 275      -5.231  20.559  27.814  1.00 23.45           C  
ATOM   2207  CD2 TYR A 275      -4.636  22.735  26.999  1.00 25.00           C  
ATOM   2208  CE1 TYR A 275      -6.394  20.609  27.075  1.00 26.31           C  
ATOM   2209  CE2 TYR A 275      -5.802  22.787  26.259  1.00 24.31           C  
ATOM   2210  CZ  TYR A 275      -6.678  21.729  26.294  1.00 25.62           C  
ATOM   2211  OH  TYR A 275      -7.836  21.744  25.579  1.00 24.81           O  
ATOM   2212  N   GLU A 276       0.185  21.891  27.317  1.00 25.51           N  
ATOM   2213  CA  GLU A 276       1.574  22.147  27.640  1.00 24.73           C  
ATOM   2214  C   GLU A 276       1.636  23.197  28.754  1.00 26.14           C  
ATOM   2215  O   GLU A 276       1.064  24.281  28.596  1.00 26.40           O  
ATOM   2216  CB  GLU A 276       2.314  22.679  26.417  1.00 24.08           C  
ATOM   2217  CG  GLU A 276       3.752  23.176  26.658  1.00 23.33           C  
ATOM   2218  CD  GLU A 276       4.279  23.687  25.337  1.00 26.17           C  
ATOM   2219  OE1 GLU A 276       4.923  22.893  24.618  1.00 28.24           O  
ATOM   2220  OE2 GLU A 276       4.036  24.851  24.970  1.00 25.13           O  
ATOM   2221  N   ILE A 277       2.247  22.817  29.866  1.00 26.78           N  
ATOM   2222  CA  ILE A 277       2.373  23.742  31.009  1.00 26.43           C  
ATOM   2223  C   ILE A 277       3.708  24.450  30.900  1.00 25.69           C  
ATOM   2224  O   ILE A 277       4.719  23.817  30.542  1.00 25.76           O  
ATOM   2225  CB  ILE A 277       2.278  22.992  32.355  1.00 29.22           C  
ATOM   2226  CG1 ILE A 277       0.888  22.407  32.630  1.00 29.61           C  
ATOM   2227  CG2 ILE A 277       2.653  23.941  33.504  1.00 29.79           C  
ATOM   2228  CD1 ILE A 277       0.930  21.293  33.683  1.00 30.03           C  
ATOM   2229  N   ASN A 278       3.794  25.751  31.140  1.00 23.87           N  
ATOM   2230  CA  ASN A 278       5.089  26.434  31.109  1.00 26.80           C  
ATOM   2231  C   ASN A 278       5.749  26.122  32.455  1.00 26.98           C  
ATOM   2232  O   ASN A 278       5.369  26.678  33.499  1.00 28.36           O  
ATOM   2233  CB  ASN A 278       4.987  27.935  30.871  1.00 27.87           C  
ATOM   2234  CG  ASN A 278       6.346  28.616  30.908  1.00 28.59           C  
ATOM   2235  OD1 ASN A 278       7.400  28.018  31.133  1.00 28.15           O  
ATOM   2236  ND2 ASN A 278       6.365  29.930  30.653  1.00 27.28           N  
ATOM   2237  N   ASN A 279       6.648  25.133  32.477  1.00 28.12           N  
ATOM   2238  CA  ASN A 279       7.226  24.660  33.710  1.00 28.67           C  
ATOM   2239  C   ASN A 279       8.152  25.645  34.421  1.00 29.86           C  
ATOM   2240  O   ASN A 279       8.444  25.389  35.590  1.00 30.12           O  
ATOM   2241  CB  ASN A 279       7.980  23.336  33.508  1.00 28.32           C  
ATOM   2242  CG  ASN A 279       7.072  22.140  33.364  1.00 27.47           C  
ATOM   2243  OD1 ASN A 279       6.223  22.064  32.451  1.00 29.29           O  
ATOM   2244  ND2 ASN A 279       7.156  21.157  34.223  1.00 26.79           N  
ATOM   2245  N   GLN A 280       8.590  26.714  33.798  1.00 31.00           N  
ATOM   2246  CA  GLN A 280       9.487  27.659  34.437  1.00 36.14           C  
ATOM   2247  C   GLN A 280       8.769  28.865  35.045  1.00 36.82           C  
ATOM   2248  O   GLN A 280       9.427  29.756  35.589  1.00 40.36           O  
ATOM   2249  CB  GLN A 280      10.425  28.263  33.404  1.00 37.88           C  
ATOM   2250  CG  GLN A 280      11.547  27.486  32.792  1.00 43.38           C  
ATOM   2251  CD  GLN A 280      12.067  28.290  31.589  1.00 44.75           C  
ATOM   2252  OE1 GLN A 280      11.553  29.370  31.262  1.00 46.49           O  
ATOM   2253  NE2 GLN A 280      13.055  27.735  30.914  1.00 47.57           N  
ATOM   2254  N   LYS A 281       7.474  28.951  34.887  1.00 38.45           N  
ATOM   2255  CA  LYS A 281       6.766  30.123  35.378  1.00 38.81           C  
ATOM   2256  C   LYS A 281       5.862  29.805  36.556  1.00 37.47           C  
ATOM   2257  O   LYS A 281       4.956  28.984  36.466  1.00 36.90           O  
ATOM   2258  CB  LYS A 281       5.942  30.732  34.243  1.00 39.26           C  
ATOM   2259  CG  LYS A 281       5.498  32.170  34.587  1.00 41.26           C  
ATOM   2260  CD  LYS A 281       4.154  32.397  33.920  1.00 41.00           C  
ATOM   2261  CE  LYS A 281       3.725  33.858  34.022  1.00 41.66           C  
ATOM   2262  NZ  LYS A 281       2.652  34.098  33.012  1.00 39.97           N  
ATOM   2263  N   ALA A 282       6.102  30.542  37.648  1.00 36.46           N  
ATOM   2264  CA  ALA A 282       5.245  30.401  38.823  1.00 35.99           C  
ATOM   2265  C   ALA A 282       3.838  30.842  38.441  1.00 34.63           C  
ATOM   2266  O   ALA A 282       3.685  31.758  37.644  1.00 36.49           O  
ATOM   2267  CB  ALA A 282       5.816  31.313  39.910  1.00 36.59           C  
ATOM   2268  N   PRO A 283       2.820  30.170  38.951  1.00 33.52           N  
ATOM   2269  CA  PRO A 283       2.982  29.073  39.884  1.00 33.81           C  
ATOM   2270  C   PRO A 283       3.111  27.692  39.251  1.00 33.92           C  
ATOM   2271  O   PRO A 283       2.933  26.691  39.950  1.00 32.56           O  
ATOM   2272  CB  PRO A 283       1.624  29.077  40.609  1.00 34.10           C  
ATOM   2273  CG  PRO A 283       0.670  29.419  39.506  1.00 33.86           C  
ATOM   2274  CD  PRO A 283       1.394  30.466  38.697  1.00 33.48           C  
ATOM   2275  N   PHE A 284       3.383  27.633  37.937  1.00 34.17           N  
ATOM   2276  CA  PHE A 284       3.457  26.330  37.275  1.00 34.29           C  
ATOM   2277  C   PHE A 284       4.753  25.594  37.545  1.00 34.24           C  
ATOM   2278  O   PHE A 284       4.864  24.442  37.129  1.00 35.05           O  
ATOM   2279  CB  PHE A 284       3.166  26.418  35.752  1.00 32.14           C  
ATOM   2280  CG  PHE A 284       1.878  27.205  35.611  1.00 31.70           C  
ATOM   2281  CD1 PHE A 284       1.955  28.572  35.333  1.00 32.28           C  
ATOM   2282  CD2 PHE A 284       0.660  26.609  35.791  1.00 30.74           C  
ATOM   2283  CE1 PHE A 284       0.779  29.280  35.226  1.00 29.89           C  
ATOM   2284  CE2 PHE A 284      -0.521  27.321  35.689  1.00 30.76           C  
ATOM   2285  CZ  PHE A 284      -0.429  28.678  35.419  1.00 29.60           C  
ATOM   2286  N   ASN A 285       5.683  26.171  38.294  1.00 34.35           N  
ATOM   2287  CA  ASN A 285       6.893  25.485  38.700  1.00 34.60           C  
ATOM   2288  C   ASN A 285       6.613  24.638  39.945  1.00 35.36           C  
ATOM   2289  O   ASN A 285       7.479  23.906  40.409  1.00 35.56           O  
ATOM   2290  CB  ASN A 285       8.085  26.401  38.941  1.00 35.76           C  
ATOM   2291  CG  ASN A 285       7.817  27.586  39.847  1.00 35.84           C  
ATOM   2292  OD1 ASN A 285       6.681  27.893  40.203  1.00 34.58           O  
ATOM   2293  ND2 ASN A 285       8.889  28.263  40.222  1.00 37.15           N  
ATOM   2294  N   ASP A 286       5.399  24.672  40.471  1.00 35.01           N  
ATOM   2295  CA  ASP A 286       5.028  23.867  41.613  1.00 36.34           C  
ATOM   2296  C   ASP A 286       4.412  22.573  41.096  1.00 35.10           C  
ATOM   2297  O   ASP A 286       3.344  22.663  40.507  1.00 34.10           O  
ATOM   2298  CB  ASP A 286       3.960  24.582  42.451  1.00 38.30           C  
ATOM   2299  CG  ASP A 286       3.697  23.872  43.768  1.00 40.01           C  
ATOM   2300  OD1 ASP A 286       3.163  24.542  44.678  1.00 41.22           O  
ATOM   2301  OD2 ASP A 286       3.997  22.673  43.885  1.00 38.66           O  
ATOM   2302  N   VAL A 287       4.972  21.400  41.395  1.00 34.85           N  
ATOM   2303  CA  VAL A 287       4.362  20.165  40.905  1.00 35.25           C  
ATOM   2304  C   VAL A 287       2.945  19.936  41.363  1.00 35.16           C  
ATOM   2305  O   VAL A 287       2.099  19.341  40.643  1.00 35.65           O  
ATOM   2306  CB  VAL A 287       5.267  18.939  41.194  1.00 35.92           C  
ATOM   2307  CG1 VAL A 287       5.381  18.636  42.681  1.00 35.57           C  
ATOM   2308  CG2 VAL A 287       4.726  17.712  40.461  1.00 35.32           C  
ATOM   2309  N   ARG A 288       2.552  20.450  42.544  1.00 34.56           N  
ATOM   2310  CA  ARG A 288       1.205  20.246  43.055  1.00 33.85           C  
ATOM   2311  C   ARG A 288       0.173  20.882  42.122  1.00 32.37           C  
ATOM   2312  O   ARG A 288      -0.859  20.280  41.866  1.00 32.80           O  
ATOM   2313  CB  ARG A 288       1.021  20.764  44.493  1.00 34.16           C  
ATOM   2314  CG  ARG A 288       2.077  20.167  45.423  1.00 35.09           C  
ATOM   2315  CD  ARG A 288       2.002  20.795  46.818  1.00 37.34           C  
ATOM   2316  NE  ARG A 288       2.392  22.199  46.750  1.00 38.76           N  
ATOM   2317  CZ  ARG A 288       2.836  22.948  47.750  1.00 39.37           C  
ATOM   2318  NH1 ARG A 288       2.954  22.420  48.972  1.00 39.75           N  
ATOM   2319  NH2 ARG A 288       3.153  24.210  47.536  1.00 39.62           N  
ATOM   2320  N   VAL A 289       0.511  22.056  41.636  1.00 31.86           N  
ATOM   2321  CA  VAL A 289      -0.369  22.746  40.689  1.00 31.91           C  
ATOM   2322  C   VAL A 289      -0.466  21.971  39.380  1.00 29.89           C  
ATOM   2323  O   VAL A 289      -1.543  21.724  38.849  1.00 28.70           O  
ATOM   2324  CB  VAL A 289       0.265  24.131  40.435  1.00 32.04           C  
ATOM   2325  CG1 VAL A 289      -0.509  24.888  39.375  1.00 31.66           C  
ATOM   2326  CG2 VAL A 289       0.262  24.907  41.769  1.00 34.24           C  
ATOM   2327  N   ARG A 290       0.688  21.577  38.820  1.00 30.51           N  
ATOM   2328  CA  ARG A 290       0.646  20.863  37.536  1.00 30.48           C  
ATOM   2329  C   ARG A 290      -0.116  19.565  37.675  1.00 31.23           C  
ATOM   2330  O   ARG A 290      -1.001  19.230  36.883  1.00 30.84           O  
ATOM   2331  CB  ARG A 290       2.010  20.674  36.920  1.00 29.91           C  
ATOM   2332  CG  ARG A 290       2.975  21.847  36.938  1.00 29.93           C  
ATOM   2333  CD  ARG A 290       4.171  21.506  36.045  1.00 28.66           C  
ATOM   2334  NE  ARG A 290       5.006  20.467  36.672  1.00 29.24           N  
ATOM   2335  CZ  ARG A 290       5.968  20.753  37.550  1.00 30.24           C  
ATOM   2336  NH1 ARG A 290       6.202  22.009  37.891  1.00 31.31           N  
ATOM   2337  NH2 ARG A 290       6.731  19.806  38.097  1.00 30.42           N  
ATOM   2338  N   THR A 291       0.142  18.804  38.749  1.00 32.32           N  
ATOM   2339  CA  THR A 291      -0.562  17.554  38.994  1.00 32.97           C  
ATOM   2340  C   THR A 291      -2.051  17.744  39.164  1.00 32.53           C  
ATOM   2341  O   THR A 291      -2.839  16.954  38.625  1.00 31.06           O  
ATOM   2342  CB  THR A 291       0.089  16.851  40.226  1.00 33.01           C  
ATOM   2343  OG1 THR A 291       1.477  16.698  39.913  1.00 34.12           O  
ATOM   2344  CG2 THR A 291      -0.617  15.555  40.536  1.00 34.38           C  
ATOM   2345  N   ALA A 292      -2.475  18.842  39.827  1.00 32.78           N  
ATOM   2346  CA  ALA A 292      -3.890  19.145  40.005  1.00 32.71           C  
ATOM   2347  C   ALA A 292      -4.613  19.353  38.689  1.00 32.27           C  
ATOM   2348  O   ALA A 292      -5.687  18.875  38.396  1.00 30.14           O  
ATOM   2349  CB  ALA A 292      -4.037  20.472  40.783  1.00 34.64           C  
ATOM   2350  N   LEU A 293      -3.964  20.162  37.825  1.00 32.53           N  
ATOM   2351  CA  LEU A 293      -4.530  20.382  36.494  1.00 31.80           C  
ATOM   2352  C   LEU A 293      -4.611  19.087  35.702  1.00 30.29           C  
ATOM   2353  O   LEU A 293      -5.586  18.814  34.990  1.00 31.33           O  
ATOM   2354  CB  LEU A 293      -3.665  21.412  35.759  1.00 31.49           C  
ATOM   2355  CG  LEU A 293      -3.732  22.853  36.225  1.00 31.88           C  
ATOM   2356  CD1 LEU A 293      -2.737  23.732  35.458  1.00 31.56           C  
ATOM   2357  CD2 LEU A 293      -5.155  23.374  36.030  1.00 30.41           C  
ATOM   2358  N   LYS A 294      -3.587  18.247  35.766  1.00 30.45           N  
ATOM   2359  CA  LYS A 294      -3.575  16.993  35.025  1.00 31.05           C  
ATOM   2360  C   LYS A 294      -4.702  16.078  35.456  1.00 31.61           C  
ATOM   2361  O   LYS A 294      -5.381  15.435  34.641  1.00 29.69           O  
ATOM   2362  CB  LYS A 294      -2.230  16.288  35.284  1.00 31.21           C  
ATOM   2363  CG  LYS A 294      -2.080  14.961  34.554  1.00 30.59           C  
ATOM   2364  CD  LYS A 294      -0.748  14.296  34.916  1.00 30.41           C  
ATOM   2365  CE  LYS A 294      -0.770  13.690  36.319  1.00 31.87           C  
ATOM   2366  NZ  LYS A 294       0.630  13.278  36.698  1.00 32.41           N  
ATOM   2367  N   LEU A 295      -4.824  15.918  36.788  1.00 31.02           N  
ATOM   2368  CA  LEU A 295      -5.858  15.034  37.333  1.00 30.82           C  
ATOM   2369  C   LEU A 295      -7.273  15.561  37.219  1.00 30.85           C  
ATOM   2370  O   LEU A 295      -8.193  14.757  36.987  1.00 30.47           O  
ATOM   2371  CB  LEU A 295      -5.577  14.751  38.829  1.00 33.01           C  
ATOM   2372  CG  LEU A 295      -4.296  13.988  39.187  1.00 33.80           C  
ATOM   2373  CD1 LEU A 295      -4.176  13.854  40.705  1.00 35.26           C  
ATOM   2374  CD2 LEU A 295      -4.230  12.610  38.553  1.00 35.00           C  
ATOM   2375  N   ALA A 296      -7.511  16.871  37.363  1.00 31.73           N  
ATOM   2376  CA  ALA A 296      -8.907  17.343  37.315  1.00 30.39           C  
ATOM   2377  C   ALA A 296      -9.502  17.345  35.924  1.00 30.86           C  
ATOM   2378  O   ALA A 296     -10.723  17.363  35.724  1.00 29.24           O  
ATOM   2379  CB  ALA A 296      -9.029  18.722  37.950  1.00 33.37           C  
ATOM   2380  N   LEU A 297      -8.615  17.366  34.899  1.00 31.85           N  
ATOM   2381  CA  LEU A 297      -9.184  17.332  33.534  1.00 31.04           C  
ATOM   2382  C   LEU A 297      -9.843  15.970  33.382  1.00 32.29           C  
ATOM   2383  O   LEU A 297      -9.252  14.962  33.798  1.00 34.89           O  
ATOM   2384  CB  LEU A 297      -8.052  17.590  32.560  1.00 33.13           C  
ATOM   2385  CG  LEU A 297      -8.444  17.744  31.085  1.00 35.24           C  
ATOM   2386  CD1 LEU A 297      -7.347  18.531  30.372  1.00 34.57           C  
ATOM   2387  CD2 LEU A 297      -8.595  16.359  30.482  1.00 36.47           C  
ATOM   2388  N   ASP A 298     -11.060  15.878  32.887  1.00 32.37           N  
ATOM   2389  CA  ASP A 298     -11.782  14.640  32.722  1.00 32.82           C  
ATOM   2390  C   ASP A 298     -11.695  14.184  31.265  1.00 33.61           C  
ATOM   2391  O   ASP A 298     -12.510  14.600  30.433  1.00 33.07           O  
ATOM   2392  CB  ASP A 298     -13.252  14.834  33.126  1.00 33.78           C  
ATOM   2393  CG  ASP A 298     -14.103  13.591  33.060  1.00 35.95           C  
ATOM   2394  OD1 ASP A 298     -13.781  12.660  32.285  1.00 34.61           O  
ATOM   2395  OD2 ASP A 298     -15.130  13.550  33.800  1.00 35.92           O  
ATOM   2396  N   ARG A 299     -10.742  13.298  30.969  1.00 33.27           N  
ATOM   2397  CA  ARG A 299     -10.592  12.834  29.584  1.00 34.15           C  
ATOM   2398  C   ARG A 299     -11.801  12.151  28.996  1.00 35.14           C  
ATOM   2399  O   ARG A 299     -12.021  12.268  27.776  1.00 33.53           O  
ATOM   2400  CB  ARG A 299      -9.372  11.898  29.507  1.00 31.84           C  
ATOM   2401  CG  ARG A 299      -8.157  12.678  30.015  1.00 30.37           C  
ATOM   2402  CD  ARG A 299      -7.140  11.776  30.710  1.00 29.15           C  
ATOM   2403  NE  ARG A 299      -5.938  12.609  30.912  1.00 29.35           N  
ATOM   2404  CZ  ARG A 299      -5.777  13.373  31.997  1.00 29.98           C  
ATOM   2405  NH1 ARG A 299      -4.730  14.141  32.166  1.00 28.39           N  
ATOM   2406  NH2 ARG A 299      -6.696  13.372  32.973  1.00 28.84           N  
ATOM   2407  N   ASP A 300     -12.557  11.404  29.812  1.00 36.02           N  
ATOM   2408  CA  ASP A 300     -13.740  10.744  29.273  1.00 39.86           C  
ATOM   2409  C   ASP A 300     -14.724  11.779  28.718  1.00 38.61           C  
ATOM   2410  O   ASP A 300     -15.280  11.498  27.656  1.00 38.33           O  
ATOM   2411  CB  ASP A 300     -14.466   9.808  30.257  1.00 42.60           C  
ATOM   2412  CG  ASP A 300     -15.593   9.093  29.520  1.00 46.03           C  
ATOM   2413  OD1 ASP A 300     -15.348   8.021  28.920  1.00 48.81           O  
ATOM   2414  OD2 ASP A 300     -16.735   9.595  29.469  1.00 48.92           O  
ATOM   2415  N   ILE A 301     -14.952  12.886  29.401  1.00 37.35           N  
ATOM   2416  CA  ILE A 301     -15.888  13.887  28.859  1.00 38.58           C  
ATOM   2417  C   ILE A 301     -15.363  14.499  27.557  1.00 37.51           C  
ATOM   2418  O   ILE A 301     -16.047  14.546  26.532  1.00 36.31           O  
ATOM   2419  CB  ILE A 301     -16.128  14.995  29.897  1.00 39.00           C  
ATOM   2420  CG1 ILE A 301     -16.913  14.394  31.079  1.00 39.55           C  
ATOM   2421  CG2 ILE A 301     -16.895  16.181  29.308  1.00 39.17           C  
ATOM   2422  CD1 ILE A 301     -17.070  15.381  32.223  1.00 41.95           C  
ATOM   2423  N   ILE A 302     -14.112  14.928  27.611  1.00 37.40           N  
ATOM   2424  CA  ILE A 302     -13.484  15.524  26.425  1.00 38.20           C  
ATOM   2425  C   ILE A 302     -13.439  14.555  25.260  1.00 38.02           C  
ATOM   2426  O   ILE A 302     -13.945  14.849  24.167  1.00 37.32           O  
ATOM   2427  CB  ILE A 302     -12.057  15.987  26.760  1.00 38.87           C  
ATOM   2428  CG1 ILE A 302     -12.200  17.237  27.633  1.00 39.43           C  
ATOM   2429  CG2 ILE A 302     -11.241  16.251  25.490  1.00 37.95           C  
ATOM   2430  CD1 ILE A 302     -10.909  17.693  28.262  1.00 42.52           C  
ATOM   2431  N   VAL A 303     -12.859  13.381  25.505  1.00 38.92           N  
ATOM   2432  CA  VAL A 303     -12.705  12.422  24.420  1.00 41.39           C  
ATOM   2433  C   VAL A 303     -13.985  11.826  23.892  1.00 42.85           C  
ATOM   2434  O   VAL A 303     -14.177  11.799  22.663  1.00 41.31           O  
ATOM   2435  CB  VAL A 303     -11.701  11.306  24.818  1.00 42.93           C  
ATOM   2436  CG1 VAL A 303     -11.653  10.224  23.760  1.00 43.94           C  
ATOM   2437  CG2 VAL A 303     -10.336  11.932  25.027  1.00 41.76           C  
ATOM   2438  N   ASN A 304     -14.830  11.272  24.773  1.00 44.53           N  
ATOM   2439  CA  ASN A 304     -16.031  10.618  24.260  1.00 47.50           C  
ATOM   2440  C   ASN A 304     -17.258  11.497  24.195  1.00 47.73           C  
ATOM   2441  O   ASN A 304     -18.146  11.250  23.380  1.00 50.03           O  
ATOM   2442  CB  ASN A 304     -16.396   9.408  25.128  1.00 49.53           C  
ATOM   2443  CG  ASN A 304     -15.155   8.588  25.393  1.00 50.53           C  
ATOM   2444  OD1 ASN A 304     -14.963   8.209  26.539  1.00 52.23           O  
ATOM   2445  ND2 ASN A 304     -14.358   8.351  24.358  1.00 52.16           N  
ATOM   2446  N   LYS A 305     -17.343  12.472  25.079  1.00 47.79           N  
ATOM   2447  CA  LYS A 305     -18.539  13.324  25.067  1.00 48.16           C  
ATOM   2448  C   LYS A 305     -18.372  14.549  24.201  1.00 46.59           C  
ATOM   2449  O   LYS A 305     -19.127  14.656  23.217  1.00 48.60           O  
ATOM   2450  CB  LYS A 305     -18.942  13.565  26.533  1.00 49.59           C  
ATOM   2451  CG  LYS A 305     -19.103  12.205  27.211  1.00 50.85           C  
ATOM   2452  CD  LYS A 305     -19.686  12.181  28.603  1.00 52.74           C  
ATOM   2453  CE  LYS A 305     -20.217  10.771  28.892  1.00 53.39           C  
ATOM   2454  NZ  LYS A 305     -19.174   9.717  28.703  1.00 55.37           N  
ATOM   2455  N   VAL A 306     -17.395  15.422  24.410  1.00 45.59           N  
ATOM   2456  CA  VAL A 306     -17.357  16.621  23.583  1.00 44.00           C  
ATOM   2457  C   VAL A 306     -16.780  16.408  22.195  1.00 43.43           C  
ATOM   2458  O   VAL A 306     -17.355  16.979  21.261  1.00 42.02           O  
ATOM   2459  CB  VAL A 306     -16.814  17.879  24.265  1.00 44.82           C  
ATOM   2460  CG1 VAL A 306     -16.574  17.648  25.757  1.00 43.39           C  
ATOM   2461  CG2 VAL A 306     -15.614  18.513  23.573  1.00 43.64           C  
ATOM   2462  N   LYS A 307     -15.727  15.630  22.016  1.00 42.91           N  
ATOM   2463  CA  LYS A 307     -15.122  15.455  20.705  1.00 41.42           C  
ATOM   2464  C   LYS A 307     -15.694  14.251  19.982  1.00 42.42           C  
ATOM   2465  O   LYS A 307     -16.176  14.369  18.853  1.00 42.68           O  
ATOM   2466  CB  LYS A 307     -13.590  15.401  20.832  1.00 39.98           C  
ATOM   2467  CG  LYS A 307     -12.880  15.538  19.480  1.00 38.59           C  
ATOM   2468  CD  LYS A 307     -11.386  15.691  19.621  1.00 37.53           C  
ATOM   2469  CE  LYS A 307     -10.684  15.888  18.293  1.00 35.93           C  
ATOM   2470  NZ  LYS A 307     -10.444  14.650  17.522  1.00 32.43           N  
ATOM   2471  N   ASN A 308     -15.678  13.083  20.599  1.00 42.66           N  
ATOM   2472  CA  ASN A 308     -16.155  11.831  20.076  1.00 43.60           C  
ATOM   2473  C   ASN A 308     -15.874  11.569  18.598  1.00 42.90           C  
ATOM   2474  O   ASN A 308     -16.759  11.365  17.754  1.00 42.68           O  
ATOM   2475  CB  ASN A 308     -17.663  11.598  20.332  1.00 45.64           C  
ATOM   2476  CG  ASN A 308     -17.951  10.110  20.152  1.00 47.37           C  
ATOM   2477  OD1 ASN A 308     -18.648   9.686  19.222  1.00 49.17           O  
ATOM   2478  ND2 ASN A 308     -17.385   9.309  21.049  1.00 47.40           N  
ATOM   2479  N   GLN A 309     -14.584  11.530  18.256  1.00 41.12           N  
ATOM   2480  CA  GLN A 309     -14.163  11.266  16.894  1.00 40.54           C  
ATOM   2481  C   GLN A 309     -13.295  10.014  16.833  1.00 39.50           C  
ATOM   2482  O   GLN A 309     -12.787   9.719  15.757  1.00 41.09           O  
ATOM   2483  CB  GLN A 309     -13.429  12.458  16.276  1.00 39.91           C  
ATOM   2484  CG  GLN A 309     -14.275  13.730  16.248  1.00 39.43           C  
ATOM   2485  CD  GLN A 309     -13.507  14.886  15.621  1.00 38.95           C  
ATOM   2486  OE1 GLN A 309     -12.299  14.755  15.351  1.00 37.55           O  
ATOM   2487  NE2 GLN A 309     -14.251  15.981  15.437  1.00 37.68           N  
ATOM   2488  N   GLY A 310     -13.213   9.248  17.909  1.00 38.37           N  
ATOM   2489  CA  GLY A 310     -12.402   8.035  17.909  1.00 37.40           C  
ATOM   2490  C   GLY A 310     -11.057   8.214  18.622  1.00 36.00           C  
ATOM   2491  O   GLY A 310     -10.272   7.265  18.632  1.00 35.50           O  
ATOM   2492  N   ASP A 311     -10.771   9.368  19.217  1.00 35.13           N  
ATOM   2493  CA  ASP A 311      -9.519   9.537  19.945  1.00 34.96           C  
ATOM   2494  C   ASP A 311      -9.514   8.691  21.220  1.00 34.32           C  
ATOM   2495  O   ASP A 311     -10.536   8.199  21.677  1.00 34.11           O  
ATOM   2496  CB  ASP A 311      -9.246  10.985  20.334  1.00 35.44           C  
ATOM   2497  CG  ASP A 311      -9.419  11.908  19.152  1.00 35.92           C  
ATOM   2498  OD1 ASP A 311      -8.571  11.850  18.242  1.00 35.46           O  
ATOM   2499  OD2 ASP A 311     -10.417  12.668  19.180  1.00 36.46           O  
ATOM   2500  N   LEU A 312      -8.324   8.438  21.751  1.00 32.16           N  
ATOM   2501  CA  LEU A 312      -8.206   7.606  22.953  1.00 33.10           C  
ATOM   2502  C   LEU A 312      -7.672   8.423  24.113  1.00 30.97           C  
ATOM   2503  O   LEU A 312      -6.713   9.180  23.935  1.00 29.30           O  
ATOM   2504  CB  LEU A 312      -7.218   6.476  22.665  1.00 35.16           C  
ATOM   2505  CG  LEU A 312      -7.752   5.215  21.984  1.00 38.52           C  
ATOM   2506  CD1 LEU A 312      -8.305   5.476  20.596  1.00 40.39           C  
ATOM   2507  CD2 LEU A 312      -6.615   4.189  21.877  1.00 41.22           C  
ATOM   2508  N   PRO A 313      -8.292   8.328  25.284  1.00 29.46           N  
ATOM   2509  CA  PRO A 313      -7.836   9.027  26.463  1.00 29.37           C  
ATOM   2510  C   PRO A 313      -6.349   8.789  26.704  1.00 28.00           C  
ATOM   2511  O   PRO A 313      -5.894   7.639  26.721  1.00 27.41           O  
ATOM   2512  CB  PRO A 313      -8.639   8.450  27.622  1.00 30.04           C  
ATOM   2513  CG  PRO A 313      -9.708   7.644  27.027  1.00 32.66           C  
ATOM   2514  CD  PRO A 313      -9.450   7.431  25.553  1.00 31.90           C  
ATOM   2515  N   ALA A 314      -5.587   9.837  26.999  1.00 28.01           N  
ATOM   2516  CA  ALA A 314      -4.140   9.742  27.165  1.00 27.18           C  
ATOM   2517  C   ALA A 314      -3.627   9.875  28.583  1.00 26.53           C  
ATOM   2518  O   ALA A 314      -4.101  10.663  29.399  1.00 26.15           O  
ATOM   2519  CB  ALA A 314      -3.395  10.817  26.341  1.00 25.42           C  
ATOM   2520  N   TYR A 315      -2.579   9.102  28.864  1.00 25.90           N  
ATOM   2521  CA  TYR A 315      -1.946   9.139  30.175  1.00 25.73           C  
ATOM   2522  C   TYR A 315      -0.452   9.280  30.052  1.00 24.48           C  
ATOM   2523  O   TYR A 315       0.265   9.262  31.064  1.00 25.04           O  
ATOM   2524  CB  TYR A 315      -2.317   7.814  30.930  1.00 27.74           C  
ATOM   2525  CG  TYR A 315      -1.832   6.609  30.133  1.00 25.66           C  
ATOM   2526  CD1 TYR A 315      -0.502   6.210  30.126  1.00 26.78           C  
ATOM   2527  CD2 TYR A 315      -2.750   5.901  29.389  1.00 27.74           C  
ATOM   2528  CE1 TYR A 315      -0.097   5.109  29.357  1.00 27.61           C  
ATOM   2529  CE2 TYR A 315      -2.367   4.790  28.637  1.00 30.08           C  
ATOM   2530  CZ  TYR A 315      -1.038   4.421  28.623  1.00 28.52           C  
ATOM   2531  OH  TYR A 315      -0.685   3.327  27.861  1.00 30.21           O  
ATOM   2532  N   SER A 316       0.055   9.461  28.824  1.00 25.10           N  
ATOM   2533  CA  SER A 316       1.482   9.663  28.577  1.00 24.25           C  
ATOM   2534  C   SER A 316       1.690  10.683  27.430  1.00 24.36           C  
ATOM   2535  O   SER A 316       0.740  11.178  26.823  1.00 24.01           O  
ATOM   2536  CB  SER A 316       2.169   8.382  28.040  1.00 24.27           C  
ATOM   2537  OG  SER A 316       1.484   7.992  26.829  1.00 24.22           O  
ATOM   2538  N   TYR A 317       2.944  10.963  27.158  1.00 24.51           N  
ATOM   2539  CA  TYR A 317       3.335  11.847  26.055  1.00 24.59           C  
ATOM   2540  C   TYR A 317       3.519  10.990  24.803  1.00 24.94           C  
ATOM   2541  O   TYR A 317       2.789  11.098  23.822  1.00 25.98           O  
ATOM   2542  CB  TYR A 317       4.580  12.613  26.401  1.00 24.77           C  
ATOM   2543  CG  TYR A 317       5.111  13.643  25.435  1.00 25.95           C  
ATOM   2544  CD1 TYR A 317       4.256  14.525  24.773  1.00 26.35           C  
ATOM   2545  CD2 TYR A 317       6.475  13.767  25.214  1.00 23.75           C  
ATOM   2546  CE1 TYR A 317       4.753  15.499  23.919  1.00 23.91           C  
ATOM   2547  CE2 TYR A 317       6.968  14.745  24.380  1.00 22.02           C  
ATOM   2548  CZ  TYR A 317       6.110  15.599  23.724  1.00 23.90           C  
ATOM   2549  OH  TYR A 317       6.613  16.570  22.889  1.00 22.77           O  
ATOM   2550  N   THR A 318       4.444  10.043  24.881  1.00 23.61           N  
ATOM   2551  CA  THR A 318       4.591   9.091  23.770  1.00 24.65           C  
ATOM   2552  C   THR A 318       3.329   8.264  23.586  1.00 25.52           C  
ATOM   2553  O   THR A 318       2.818   7.687  24.564  1.00 25.14           O  
ATOM   2554  CB  THR A 318       5.768   8.145  24.103  1.00 25.01           C  
ATOM   2555  OG1 THR A 318       7.009   8.865  24.246  1.00 23.93           O  
ATOM   2556  CG2 THR A 318       5.879   7.113  22.986  1.00 25.45           C  
ATOM   2557  N   PRO A 319       2.753   8.172  22.391  1.00 23.59           N  
ATOM   2558  CA  PRO A 319       1.577   7.352  22.174  1.00 24.85           C  
ATOM   2559  C   PRO A 319       1.975   5.907  22.425  1.00 26.08           C  
ATOM   2560  O   PRO A 319       3.009   5.464  21.910  1.00 26.81           O  
ATOM   2561  CB  PRO A 319       1.243   7.598  20.710  1.00 25.69           C  
ATOM   2562  CG  PRO A 319       1.860   8.924  20.389  1.00 23.99           C  
ATOM   2563  CD  PRO A 319       3.197   8.871  21.160  1.00 23.80           C  
ATOM   2564  N   PRO A 320       1.142   5.101  23.092  1.00 25.15           N  
ATOM   2565  CA  PRO A 320       1.466   3.747  23.469  1.00 27.45           C  
ATOM   2566  C   PRO A 320       1.688   2.798  22.317  1.00 27.94           C  
ATOM   2567  O   PRO A 320       2.274   1.752  22.533  1.00 28.86           O  
ATOM   2568  CB  PRO A 320       0.317   3.266  24.371  1.00 28.37           C  
ATOM   2569  CG  PRO A 320      -0.779   4.272  24.185  1.00 27.86           C  
ATOM   2570  CD  PRO A 320      -0.098   5.560  23.761  1.00 26.73           C  
ATOM   2571  N   TYR A 321       1.236   3.170  21.132  1.00 26.80           N  
ATOM   2572  CA  TYR A 321       1.335   2.339  19.958  1.00 28.34           C  
ATOM   2573  C   TYR A 321       2.517   2.730  19.079  1.00 25.64           C  
ATOM   2574  O   TYR A 321       2.653   2.214  17.994  1.00 23.06           O  
ATOM   2575  CB  TYR A 321       0.050   2.394  19.157  1.00 31.40           C  
ATOM   2576  CG  TYR A 321      -0.601   3.742  19.011  1.00 34.08           C  
ATOM   2577  CD1 TYR A 321      -0.621   4.418  17.800  1.00 35.32           C  
ATOM   2578  CD2 TYR A 321      -1.236   4.353  20.106  1.00 36.43           C  
ATOM   2579  CE1 TYR A 321      -1.238   5.658  17.688  1.00 34.86           C  
ATOM   2580  CE2 TYR A 321      -1.826   5.596  20.011  1.00 34.35           C  
ATOM   2581  CZ  TYR A 321      -1.843   6.230  18.776  1.00 34.58           C  
ATOM   2582  OH  TYR A 321      -2.466   7.444  18.673  1.00 35.47           O  
ATOM   2583  N   THR A 322       3.373   3.596  19.608  1.00 25.92           N  
ATOM   2584  CA  THR A 322       4.608   3.954  18.875  1.00 24.08           C  
ATOM   2585  C   THR A 322       5.466   2.689  18.791  1.00 23.66           C  
ATOM   2586  O   THR A 322       5.435   1.908  19.762  1.00 22.13           O  
ATOM   2587  CB  THR A 322       5.362   5.018  19.683  1.00 22.69           C  
ATOM   2588  OG1 THR A 322       4.488   6.163  19.823  1.00 23.43           O  
ATOM   2589  CG2 THR A 322       6.660   5.409  19.017  1.00 22.48           C  
ATOM   2590  N   ASP A 323       6.161   2.493  17.675  1.00 23.23           N  
ATOM   2591  CA  ASP A 323       7.035   1.307  17.580  1.00 24.81           C  
ATOM   2592  C   ASP A 323       8.058   1.331  18.705  1.00 24.81           C  
ATOM   2593  O   ASP A 323       8.893   2.244  18.658  1.00 22.50           O  
ATOM   2594  CB  ASP A 323       7.736   1.322  16.192  1.00 24.70           C  
ATOM   2595  CG  ASP A 323       8.452   0.032  15.820  1.00 26.40           C  
ATOM   2596  OD1 ASP A 323       8.812  -0.658  16.783  1.00 23.78           O  
ATOM   2597  OD2 ASP A 323       8.678  -0.269  14.608  1.00 21.37           O  
ATOM   2598  N   GLY A 324       8.057   0.411  19.663  1.00 24.54           N  
ATOM   2599  CA  GLY A 324       9.058   0.386  20.718  1.00 25.09           C  
ATOM   2600  C   GLY A 324       8.520   0.882  22.066  1.00 26.66           C  
ATOM   2601  O   GLY A 324       9.223   0.869  23.094  1.00 27.24           O  
ATOM   2602  N   ALA A 325       7.260   1.322  22.085  1.00 25.49           N  
ATOM   2603  CA  ALA A 325       6.653   1.776  23.315  1.00 25.83           C  
ATOM   2604  C   ALA A 325       5.976   0.587  24.025  1.00 26.10           C  
ATOM   2605  O   ALA A 325       5.112  -0.098  23.483  1.00 24.84           O  
ATOM   2606  CB  ALA A 325       5.631   2.879  23.069  1.00 23.96           C  
ATOM   2607  N   LYS A 326       6.354   0.426  25.290  1.00 27.46           N  
ATOM   2608  CA  LYS A 326       5.784  -0.597  26.163  1.00 28.40           C  
ATOM   2609  C   LYS A 326       5.523   0.132  27.491  1.00 28.43           C  
ATOM   2610  O   LYS A 326       6.258  -0.032  28.472  1.00 25.68           O  
ATOM   2611  CB  LYS A 326       6.783  -1.743  26.312  1.00 32.36           C  
ATOM   2612  CG  LYS A 326       6.859  -2.731  25.159  1.00 38.05           C  
ATOM   2613  CD  LYS A 326       8.051  -3.683  25.349  1.00 40.64           C  
ATOM   2614  CE  LYS A 326       7.968  -4.864  24.384  1.00 40.74           C  
ATOM   2615  NZ  LYS A 326       6.814  -5.747  24.733  1.00 40.16           N  
ATOM   2616  N   LEU A 327       4.537   1.044  27.462  1.00 25.64           N  
ATOM   2617  CA  LEU A 327       4.349   1.941  28.586  1.00 27.52           C  
ATOM   2618  C   LEU A 327       3.493   1.377  29.717  1.00 27.57           C  
ATOM   2619  O   LEU A 327       2.613   0.550  29.534  1.00 26.09           O  
ATOM   2620  CB  LEU A 327       3.724   3.260  28.076  1.00 26.63           C  
ATOM   2621  CG  LEU A 327       4.357   3.903  26.833  1.00 26.51           C  
ATOM   2622  CD1 LEU A 327       3.641   5.248  26.566  1.00 27.86           C  
ATOM   2623  CD2 LEU A 327       5.847   4.143  26.991  1.00 27.10           C  
ATOM   2624  N   VAL A 328       3.788   1.874  30.913  1.00 30.10           N  
ATOM   2625  CA  VAL A 328       3.044   1.482  32.104  1.00 30.58           C  
ATOM   2626  C   VAL A 328       1.972   2.552  32.358  1.00 32.86           C  
ATOM   2627  O   VAL A 328       2.306   3.725  32.541  1.00 30.99           O  
ATOM   2628  CB  VAL A 328       4.000   1.361  33.305  1.00 30.56           C  
ATOM   2629  CG1 VAL A 328       3.202   1.113  34.593  1.00 29.02           C  
ATOM   2630  CG2 VAL A 328       5.000   0.216  33.114  1.00 26.86           C  
ATOM   2631  N   GLU A 329       0.721   2.158  32.317  1.00 34.13           N  
ATOM   2632  CA  GLU A 329      -0.431   3.023  32.609  1.00 38.03           C  
ATOM   2633  C   GLU A 329      -0.423   3.308  34.106  1.00 38.87           C  
ATOM   2634  O   GLU A 329      -0.413   2.369  34.914  1.00 38.53           O  
ATOM   2635  CB  GLU A 329      -1.704   2.292  32.206  1.00 40.20           C  
ATOM   2636  CG  GLU A 329      -3.046   2.942  32.444  1.00 45.97           C  
ATOM   2637  CD  GLU A 329      -4.183   2.039  31.997  1.00 49.25           C  
ATOM   2638  OE1 GLU A 329      -4.475   1.966  30.783  1.00 51.01           O  
ATOM   2639  OE2 GLU A 329      -4.805   1.357  32.828  1.00 52.04           O  
ATOM   2640  N   PRO A 330      -0.306   4.573  34.489  1.00 38.72           N  
ATOM   2641  CA  PRO A 330      -0.217   4.948  35.882  1.00 38.67           C  
ATOM   2642  C   PRO A 330      -1.524   4.662  36.603  1.00 37.80           C  
ATOM   2643  O   PRO A 330      -2.570   4.632  35.965  1.00 36.13           O  
ATOM   2644  CB  PRO A 330       0.113   6.445  35.865  1.00 38.62           C  
ATOM   2645  CG  PRO A 330      -0.399   6.930  34.542  1.00 39.87           C  
ATOM   2646  CD  PRO A 330      -0.330   5.752  33.586  1.00 38.44           C  
ATOM   2647  N   GLU A 331      -1.470   4.490  37.920  1.00 37.18           N  
ATOM   2648  CA  GLU A 331      -2.653   4.179  38.720  1.00 39.02           C  
ATOM   2649  C   GLU A 331      -3.714   5.261  38.701  1.00 37.74           C  
ATOM   2650  O   GLU A 331      -4.886   4.940  38.493  1.00 39.02           O  
ATOM   2651  CB  GLU A 331      -2.172   3.833  40.144  1.00 41.88           C  
ATOM   2652  CG  GLU A 331      -1.507   2.458  40.194  1.00 43.63           C  
ATOM   2653  CD  GLU A 331      -2.463   1.362  39.735  1.00 45.70           C  
ATOM   2654  OE1 GLU A 331      -3.559   1.317  40.344  1.00 47.18           O  
ATOM   2655  OE2 GLU A 331      -2.167   0.552  38.820  1.00 45.79           O  
ATOM   2656  N   TRP A 332      -3.356   6.543  38.657  1.00 37.12           N  
ATOM   2657  CA  TRP A 332      -4.333   7.626  38.562  1.00 37.31           C  
ATOM   2658  C   TRP A 332      -5.260   7.505  37.366  1.00 36.61           C  
ATOM   2659  O   TRP A 332      -6.429   7.895  37.409  1.00 35.77           O  
ATOM   2660  CB  TRP A 332      -3.649   8.992  38.571  1.00 37.92           C  
ATOM   2661  CG  TRP A 332      -2.819   9.420  37.401  1.00 40.31           C  
ATOM   2662  CD1 TRP A 332      -1.449   9.460  37.361  1.00 40.81           C  
ATOM   2663  CD2 TRP A 332      -3.264   9.909  36.133  1.00 39.93           C  
ATOM   2664  NE1 TRP A 332      -1.026   9.928  36.128  1.00 41.52           N  
ATOM   2665  CE2 TRP A 332      -2.128  10.195  35.362  1.00 40.57           C  
ATOM   2666  CE3 TRP A 332      -4.526  10.106  35.563  1.00 41.00           C  
ATOM   2667  CZ2 TRP A 332      -2.198  10.682  34.052  1.00 40.57           C  
ATOM   2668  CZ3 TRP A 332      -4.610  10.583  34.268  1.00 40.16           C  
ATOM   2669  CH2 TRP A 332      -3.447  10.870  33.531  1.00 40.10           C  
ATOM   2670  N   PHE A 333      -4.811   6.938  36.242  1.00 34.99           N  
ATOM   2671  CA  PHE A 333      -5.623   6.826  35.048  1.00 35.64           C  
ATOM   2672  C   PHE A 333      -6.777   5.836  35.220  1.00 35.04           C  
ATOM   2673  O   PHE A 333      -7.802   5.971  34.576  1.00 32.29           O  
ATOM   2674  CB  PHE A 333      -4.714   6.368  33.892  1.00 35.60           C  
ATOM   2675  CG  PHE A 333      -5.392   6.424  32.559  1.00 35.91           C  
ATOM   2676  CD1 PHE A 333      -5.771   7.626  32.013  1.00 36.11           C  
ATOM   2677  CD2 PHE A 333      -5.604   5.257  31.834  1.00 37.39           C  
ATOM   2678  CE1 PHE A 333      -6.360   7.670  30.766  1.00 36.61           C  
ATOM   2679  CE2 PHE A 333      -6.219   5.298  30.594  1.00 37.87           C  
ATOM   2680  CZ  PHE A 333      -6.601   6.510  30.060  1.00 37.00           C  
ATOM   2681  N   LYS A 334      -6.601   4.869  36.118  1.00 38.23           N  
ATOM   2682  CA  LYS A 334      -7.605   3.856  36.407  1.00 41.11           C  
ATOM   2683  C   LYS A 334      -8.582   4.303  37.498  1.00 41.32           C  
ATOM   2684  O   LYS A 334      -9.635   3.666  37.638  1.00 42.66           O  
ATOM   2685  CB  LYS A 334      -6.939   2.565  36.890  1.00 42.56           C  
ATOM   2686  CG  LYS A 334      -5.948   1.873  35.957  1.00 45.37           C  
ATOM   2687  CD  LYS A 334      -5.269   0.750  36.763  1.00 48.02           C  
ATOM   2688  CE  LYS A 334      -3.844   0.519  36.287  1.00 50.05           C  
ATOM   2689  NZ  LYS A 334      -3.243  -0.728  36.855  1.00 51.14           N  
ATOM   2690  N   TRP A 335      -8.257   5.332  38.265  1.00 41.46           N  
ATOM   2691  CA  TRP A 335      -9.168   5.811  39.294  1.00 41.42           C  
ATOM   2692  C   TRP A 335     -10.459   6.368  38.686  1.00 41.99           C  
ATOM   2693  O   TRP A 335     -10.621   6.479  37.473  1.00 43.08           O  
ATOM   2694  CB  TRP A 335      -8.585   6.886  40.180  1.00 40.58           C  
ATOM   2695  CG  TRP A 335      -7.325   6.680  40.939  1.00 40.70           C  
ATOM   2696  CD1 TRP A 335      -6.715   5.497  41.260  1.00 40.83           C  
ATOM   2697  CD2 TRP A 335      -6.506   7.708  41.517  1.00 40.77           C  
ATOM   2698  NE1 TRP A 335      -5.573   5.725  41.974  1.00 39.46           N  
ATOM   2699  CE2 TRP A 335      -5.423   7.075  42.165  1.00 40.46           C  
ATOM   2700  CE3 TRP A 335      -6.573   9.107  41.542  1.00 41.10           C  
ATOM   2701  CZ2 TRP A 335      -4.414   7.786  42.808  1.00 40.96           C  
ATOM   2702  CZ3 TRP A 335      -5.581   9.816  42.180  1.00 40.61           C  
ATOM   2703  CH2 TRP A 335      -4.510   9.153  42.813  1.00 42.10           C  
ATOM   2704  N   SER A 336     -11.385   6.743  39.572  1.00 40.95           N  
ATOM   2705  CA  SER A 336     -12.628   7.370  39.118  1.00 39.42           C  
ATOM   2706  C   SER A 336     -12.283   8.848  38.938  1.00 38.91           C  
ATOM   2707  O   SER A 336     -11.344   9.306  39.591  1.00 38.03           O  
ATOM   2708  CB  SER A 336     -13.723   7.260  40.185  1.00 38.90           C  
ATOM   2709  OG  SER A 336     -13.291   7.955  41.353  1.00 39.09           O  
ATOM   2710  N   GLN A 337     -13.060   9.599  38.163  1.00 38.79           N  
ATOM   2711  CA  GLN A 337     -12.769  11.034  38.037  1.00 38.47           C  
ATOM   2712  C   GLN A 337     -12.956  11.766  39.364  1.00 39.33           C  
ATOM   2713  O   GLN A 337     -12.241  12.706  39.740  1.00 38.54           O  
ATOM   2714  CB  GLN A 337     -13.642  11.624  36.924  1.00 37.46           C  
ATOM   2715  CG  GLN A 337     -13.293  13.092  36.680  1.00 35.56           C  
ATOM   2716  CD  GLN A 337     -11.859  13.320  36.260  1.00 34.29           C  
ATOM   2717  OE1 GLN A 337     -11.343  12.522  35.479  1.00 33.84           O  
ATOM   2718  NE2 GLN A 337     -11.229  14.383  36.755  1.00 32.48           N  
ATOM   2719  N   GLN A 338     -13.926  11.290  40.154  1.00 40.28           N  
ATOM   2720  CA  GLN A 338     -14.196  11.824  41.486  1.00 42.35           C  
ATOM   2721  C   GLN A 338     -12.963  11.782  42.376  1.00 39.09           C  
ATOM   2722  O   GLN A 338     -12.573  12.740  43.036  1.00 38.50           O  
ATOM   2723  CB  GLN A 338     -15.298  10.986  42.161  1.00 45.23           C  
ATOM   2724  CG  GLN A 338     -15.685  11.509  43.537  1.00 50.32           C  
ATOM   2725  CD  GLN A 338     -16.213  10.402  44.441  1.00 52.62           C  
ATOM   2726  OE1 GLN A 338     -17.073   9.604  44.049  1.00 54.55           O  
ATOM   2727  NE2 GLN A 338     -15.668  10.363  45.655  1.00 53.56           N  
ATOM   2728  N   LYS A 339     -12.317  10.616  42.388  1.00 39.52           N  
ATOM   2729  CA  LYS A 339     -11.077  10.423  43.142  1.00 39.08           C  
ATOM   2730  C   LYS A 339      -9.948  11.294  42.612  1.00 37.14           C  
ATOM   2731  O   LYS A 339      -9.192  11.898  43.379  1.00 35.68           O  
ATOM   2732  CB  LYS A 339     -10.714   8.940  43.146  1.00 40.31           C  
ATOM   2733  CG  LYS A 339      -9.348   8.675  43.752  1.00 39.99           C  
ATOM   2734  CD  LYS A 339      -9.161   7.150  43.883  1.00 40.83           C  
ATOM   2735  CE  LYS A 339      -7.856   6.917  44.666  1.00 41.19           C  
ATOM   2736  NZ  LYS A 339      -7.728   5.458  44.937  1.00 42.60           N  
ATOM   2737  N   ARG A 340      -9.820  11.412  41.285  1.00 35.64           N  
ATOM   2738  CA  ARG A 340      -8.852  12.363  40.720  1.00 35.21           C  
ATOM   2739  C   ARG A 340      -9.196  13.805  41.154  1.00 33.70           C  
ATOM   2740  O   ARG A 340      -8.318  14.591  41.500  1.00 35.43           O  
ATOM   2741  CB  ARG A 340      -8.846  12.289  39.192  1.00 34.49           C  
ATOM   2742  CG  ARG A 340      -8.005  11.154  38.602  1.00 35.49           C  
ATOM   2743  CD  ARG A 340      -7.914  11.316  37.072  1.00 33.30           C  
ATOM   2744  NE  ARG A 340      -9.213  11.049  36.434  1.00 33.98           N  
ATOM   2745  CZ  ARG A 340      -9.660   9.839  36.159  1.00 33.77           C  
ATOM   2746  NH1 ARG A 340     -10.830   9.637  35.597  1.00 34.97           N  
ATOM   2747  NH2 ARG A 340      -8.917   8.747  36.413  1.00 35.62           N  
ATOM   2748  N   ASN A 341     -10.472  14.164  41.103  1.00 34.11           N  
ATOM   2749  CA  ASN A 341     -10.903  15.499  41.504  1.00 34.72           C  
ATOM   2750  C   ASN A 341     -10.525  15.809  42.949  1.00 35.56           C  
ATOM   2751  O   ASN A 341      -9.976  16.878  43.217  1.00 34.93           O  
ATOM   2752  CB  ASN A 341     -12.415  15.665  41.310  1.00 33.82           C  
ATOM   2753  CG  ASN A 341     -12.811  15.758  39.845  1.00 35.83           C  
ATOM   2754  OD1 ASN A 341     -11.927  15.974  39.005  1.00 33.83           O  
ATOM   2755  ND2 ASN A 341     -14.113  15.581  39.629  1.00 34.78           N  
ATOM   2756  N   GLU A 342     -10.789  14.904  43.891  1.00 36.53           N  
ATOM   2757  CA  GLU A 342     -10.431  15.180  45.295  1.00 38.32           C  
ATOM   2758  C   GLU A 342      -8.942  15.392  45.479  1.00 37.26           C  
ATOM   2759  O   GLU A 342      -8.478  16.364  46.064  1.00 36.44           O  
ATOM   2760  CB  GLU A 342     -10.900  14.047  46.210  1.00 40.20           C  
ATOM   2761  CG  GLU A 342     -12.262  14.142  46.832  1.00 44.06           C  
ATOM   2762  CD  GLU A 342     -12.650  15.467  47.460  1.00 45.47           C  
ATOM   2763  OE1 GLU A 342     -13.325  16.163  46.652  1.00 46.48           O  
ATOM   2764  OE2 GLU A 342     -12.421  15.891  48.645  1.00 47.71           O  
ATOM   2765  N   GLU A 343      -8.128  14.487  44.926  1.00 36.48           N  
ATOM   2766  CA  GLU A 343      -6.667  14.633  45.017  1.00 35.99           C  
ATOM   2767  C   GLU A 343      -6.216  15.980  44.449  1.00 36.00           C  
ATOM   2768  O   GLU A 343      -5.369  16.655  45.045  1.00 34.06           O  
ATOM   2769  CB  GLU A 343      -6.050  13.440  44.282  1.00 37.82           C  
ATOM   2770  CG  GLU A 343      -4.553  13.490  44.061  1.00 41.32           C  
ATOM   2771  CD  GLU A 343      -3.785  13.243  45.352  1.00 42.91           C  
ATOM   2772  OE1 GLU A 343      -4.339  12.459  46.160  1.00 44.11           O  
ATOM   2773  OE2 GLU A 343      -2.706  13.844  45.537  1.00 43.20           O  
ATOM   2774  N   ALA A 344      -6.772  16.400  43.316  1.00 36.04           N  
ATOM   2775  CA  ALA A 344      -6.454  17.666  42.662  1.00 35.53           C  
ATOM   2776  C   ALA A 344      -6.762  18.853  43.569  1.00 36.10           C  
ATOM   2777  O   ALA A 344      -5.904  19.678  43.886  1.00 35.82           O  
ATOM   2778  CB  ALA A 344      -7.264  17.798  41.369  1.00 34.83           C  
ATOM   2779  N   LYS A 345      -8.005  18.882  44.047  1.00 37.33           N  
ATOM   2780  CA  LYS A 345      -8.437  19.931  44.973  1.00 39.84           C  
ATOM   2781  C   LYS A 345      -7.512  19.948  46.188  1.00 40.05           C  
ATOM   2782  O   LYS A 345      -7.059  20.990  46.661  1.00 40.02           O  
ATOM   2783  CB  LYS A 345      -9.893  19.741  45.385  1.00 40.83           C  
ATOM   2784  CG  LYS A 345     -10.908  19.945  44.285  1.00 41.87           C  
ATOM   2785  CD  LYS A 345     -12.349  19.888  44.756  1.00 43.97           C  
ATOM   2786  CE  LYS A 345     -12.700  18.545  45.351  1.00 44.21           C  
ATOM   2787  NZ  LYS A 345     -14.120  18.132  45.179  1.00 45.22           N  
ATOM   2788  N   LYS A 346      -7.221  18.756  46.695  1.00 40.86           N  
ATOM   2789  CA  LYS A 346      -6.282  18.620  47.813  1.00 41.33           C  
ATOM   2790  C   LYS A 346      -4.936  19.244  47.523  1.00 40.73           C  
ATOM   2791  O   LYS A 346      -4.376  19.995  48.339  1.00 40.13           O  
ATOM   2792  CB  LYS A 346      -6.196  17.129  48.125  1.00 42.77           C  
ATOM   2793  CG  LYS A 346      -5.359  16.733  49.324  1.00 44.64           C  
ATOM   2794  CD  LYS A 346      -5.464  15.224  49.519  1.00 46.05           C  
ATOM   2795  CE  LYS A 346      -4.366  14.507  48.750  1.00 48.50           C  
ATOM   2796  NZ  LYS A 346      -4.738  13.077  48.479  1.00 50.93           N  
ATOM   2797  N   LEU A 347      -4.333  18.997  46.351  1.00 39.57           N  
ATOM   2798  CA  LEU A 347      -3.038  19.559  46.007  1.00 38.36           C  
ATOM   2799  C   LEU A 347      -3.048  21.075  45.872  1.00 37.34           C  
ATOM   2800  O   LEU A 347      -2.094  21.746  46.282  1.00 38.16           O  
ATOM   2801  CB  LEU A 347      -2.480  18.894  44.731  1.00 39.25           C  
ATOM   2802  CG  LEU A 347      -2.064  17.424  44.866  1.00 40.67           C  
ATOM   2803  CD1 LEU A 347      -2.002  16.720  43.517  1.00 40.11           C  
ATOM   2804  CD2 LEU A 347      -0.740  17.296  45.601  1.00 41.31           C  
ATOM   2805  N   LEU A 348      -4.103  21.654  45.296  1.00 37.87           N  
ATOM   2806  CA  LEU A 348      -4.171  23.108  45.176  1.00 39.06           C  
ATOM   2807  C   LEU A 348      -4.401  23.754  46.549  1.00 40.23           C  
ATOM   2808  O   LEU A 348      -3.824  24.801  46.860  1.00 40.39           O  
ATOM   2809  CB  LEU A 348      -5.266  23.575  44.231  1.00 38.36           C  
ATOM   2810  CG  LEU A 348      -5.008  23.558  42.731  1.00 38.11           C  
ATOM   2811  CD1 LEU A 348      -5.890  24.619  42.064  1.00 37.15           C  
ATOM   2812  CD2 LEU A 348      -3.552  23.804  42.379  1.00 35.46           C  
ATOM   2813  N   ALA A 349      -5.232  23.100  47.360  1.00 40.76           N  
ATOM   2814  CA  ALA A 349      -5.440  23.645  48.722  1.00 42.13           C  
ATOM   2815  C   ALA A 349      -4.091  23.609  49.428  1.00 41.66           C  
ATOM   2816  O   ALA A 349      -3.625  24.561  50.044  1.00 40.33           O  
ATOM   2817  CB  ALA A 349      -6.482  22.828  49.472  1.00 42.92           C  
ATOM   2818  N   GLU A 350      -3.376  22.485  49.276  1.00 42.88           N  
ATOM   2819  CA  GLU A 350      -2.033  22.364  49.818  1.00 43.92           C  
ATOM   2820  C   GLU A 350      -1.130  23.443  49.239  1.00 44.28           C  
ATOM   2821  O   GLU A 350      -0.331  24.013  49.984  1.00 43.18           O  
ATOM   2822  CB  GLU A 350      -1.402  20.992  49.548  1.00 45.21           C  
ATOM   2823  CG  GLU A 350      -1.876  19.887  50.480  1.00 45.17           C  
ATOM   2824  CD  GLU A 350      -1.388  18.522  50.045  1.00 46.32           C  
ATOM   2825  OE1 GLU A 350      -0.381  18.432  49.318  1.00 46.26           O  
ATOM   2826  OE2 GLU A 350      -2.024  17.500  50.398  1.00 48.01           O  
ATOM   2827  N   ALA A 351      -1.245  23.777  47.952  1.00 44.96           N  
ATOM   2828  CA  ALA A 351      -0.398  24.799  47.348  1.00 45.92           C  
ATOM   2829  C   ALA A 351      -0.724  26.237  47.716  1.00 47.14           C  
ATOM   2830  O   ALA A 351      -0.056  27.158  47.238  1.00 48.60           O  
ATOM   2831  CB  ALA A 351      -0.429  24.655  45.829  1.00 45.55           C  
ATOM   2832  N   GLY A 352      -1.738  26.499  48.530  1.00 48.00           N  
ATOM   2833  CA  GLY A 352      -2.062  27.828  48.975  1.00 48.20           C  
ATOM   2834  C   GLY A 352      -3.230  28.490  48.268  1.00 48.09           C  
ATOM   2835  O   GLY A 352      -3.445  29.680  48.533  1.00 48.18           O  
ATOM   2836  N   PHE A 353      -3.967  27.773  47.429  1.00 46.28           N  
ATOM   2837  CA  PHE A 353      -5.094  28.394  46.742  1.00 46.21           C  
ATOM   2838  C   PHE A 353      -6.396  28.219  47.499  1.00 47.15           C  
ATOM   2839  O   PHE A 353      -6.634  27.223  48.181  1.00 48.35           O  
ATOM   2840  CB  PHE A 353      -5.205  27.884  45.297  1.00 44.80           C  
ATOM   2841  CG  PHE A 353      -3.989  28.349  44.528  1.00 43.03           C  
ATOM   2842  CD1 PHE A 353      -2.896  27.531  44.390  1.00 42.08           C  
ATOM   2843  CD2 PHE A 353      -3.952  29.617  43.983  1.00 43.43           C  
ATOM   2844  CE1 PHE A 353      -1.772  27.950  43.709  1.00 42.27           C  
ATOM   2845  CE2 PHE A 353      -2.836  30.047  43.281  1.00 43.30           C  
ATOM   2846  CZ  PHE A 353      -1.736  29.211  43.143  1.00 42.82           C  
ATOM   2847  N   THR A 354      -7.228  29.254  47.471  1.00 48.27           N  
ATOM   2848  CA  THR A 354      -8.502  29.255  48.186  1.00 49.70           C  
ATOM   2849  C   THR A 354      -9.636  29.817  47.343  1.00 50.32           C  
ATOM   2850  O   THR A 354      -9.397  30.484  46.335  1.00 48.41           O  
ATOM   2851  CB  THR A 354      -8.412  30.165  49.436  1.00 49.70           C  
ATOM   2852  OG1 THR A 354      -8.119  31.511  49.023  1.00 50.14           O  
ATOM   2853  CG2 THR A 354      -7.387  29.683  50.451  1.00 48.70           C  
ATOM   2854  N   ALA A 355     -10.880  29.699  47.813  1.00 51.41           N  
ATOM   2855  CA  ALA A 355     -11.997  30.329  47.113  1.00 52.93           C  
ATOM   2856  C   ALA A 355     -11.733  31.829  46.970  1.00 54.30           C  
ATOM   2857  O   ALA A 355     -11.993  32.411  45.914  1.00 54.46           O  
ATOM   2858  CB  ALA A 355     -13.301  30.086  47.843  1.00 52.87           C  
ATOM   2859  N   ASP A 356     -11.189  32.480  47.991  1.00 56.54           N  
ATOM   2860  CA  ASP A 356     -10.891  33.904  47.950  1.00 58.01           C  
ATOM   2861  C   ASP A 356      -9.659  34.237  47.136  1.00 57.27           C  
ATOM   2862  O   ASP A 356      -9.623  35.334  46.557  1.00 57.78           O  
ATOM   2863  CB  ASP A 356     -10.768  34.468  49.361  1.00 61.43           C  
ATOM   2864  CG  ASP A 356     -10.385  35.931  49.440  1.00 63.19           C  
ATOM   2865  OD1 ASP A 356     -10.858  36.738  48.612  1.00 64.47           O  
ATOM   2866  OD2 ASP A 356      -9.593  36.261  50.354  1.00 64.43           O  
ATOM   2867  N   LYS A 357      -8.648  33.370  47.040  1.00 54.45           N  
ATOM   2868  CA  LYS A 357      -7.478  33.690  46.200  1.00 52.76           C  
ATOM   2869  C   LYS A 357      -7.247  32.480  45.287  1.00 49.36           C  
ATOM   2870  O   LYS A 357      -6.433  31.594  45.554  1.00 48.70           O  
ATOM   2871  CB  LYS A 357      -6.241  33.998  47.013  1.00 54.25           C  
ATOM   2872  CG  LYS A 357      -6.391  34.467  48.446  1.00 55.95           C  
ATOM   2873  CD  LYS A 357      -5.036  34.812  49.042  1.00 57.50           C  
ATOM   2874  CE  LYS A 357      -4.740  36.310  48.980  1.00 58.47           C  
ATOM   2875  NZ  LYS A 357      -5.230  36.963  50.242  1.00 58.67           N  
ATOM   2876  N   PRO A 358      -8.141  32.322  44.311  1.00 45.74           N  
ATOM   2877  CA  PRO A 358      -8.127  31.137  43.469  1.00 42.85           C  
ATOM   2878  C   PRO A 358      -7.021  31.152  42.434  1.00 39.74           C  
ATOM   2879  O   PRO A 358      -6.218  32.078  42.347  1.00 38.26           O  
ATOM   2880  CB  PRO A 358      -9.527  31.091  42.886  1.00 42.53           C  
ATOM   2881  CG  PRO A 358      -9.904  32.544  42.773  1.00 44.78           C  
ATOM   2882  CD  PRO A 358      -9.195  33.259  43.888  1.00 44.23           C  
ATOM   2883  N   LEU A 359      -6.935  30.023  41.731  1.00 38.31           N  
ATOM   2884  CA  LEU A 359      -5.902  29.893  40.699  1.00 37.00           C  
ATOM   2885  C   LEU A 359      -6.476  30.406  39.375  1.00 34.86           C  
ATOM   2886  O   LEU A 359      -7.477  29.865  38.891  1.00 33.03           O  
ATOM   2887  CB  LEU A 359      -5.424  28.452  40.531  1.00 37.19           C  
ATOM   2888  CG  LEU A 359      -4.535  28.213  39.302  1.00 37.40           C  
ATOM   2889  CD1 LEU A 359      -3.371  29.191  39.314  1.00 35.67           C  
ATOM   2890  CD2 LEU A 359      -4.061  26.774  39.223  1.00 38.19           C  
ATOM   2891  N   THR A 360      -5.829  31.453  38.868  1.00 34.74           N  
ATOM   2892  CA  THR A 360      -6.305  32.028  37.605  1.00 33.45           C  
ATOM   2893  C   THR A 360      -5.140  32.184  36.644  1.00 30.84           C  
ATOM   2894  O   THR A 360      -4.116  32.766  36.996  1.00 31.44           O  
ATOM   2895  CB  THR A 360      -7.015  33.376  37.823  1.00 34.79           C  
ATOM   2896  OG1 THR A 360      -8.086  33.171  38.769  1.00 35.41           O  
ATOM   2897  CG2 THR A 360      -7.604  33.854  36.508  1.00 33.58           C  
ATOM   2898  N   PHE A 361      -5.332  31.640  35.427  1.00 30.63           N  
ATOM   2899  CA  PHE A 361      -4.256  31.689  34.436  1.00 29.07           C  
ATOM   2900  C   PHE A 361      -4.781  31.618  33.004  1.00 28.04           C  
ATOM   2901  O   PHE A 361      -5.974  31.521  32.763  1.00 26.63           O  
ATOM   2902  CB  PHE A 361      -3.247  30.564  34.720  1.00 29.31           C  
ATOM   2903  CG  PHE A 361      -3.875  29.195  34.633  1.00 30.27           C  
ATOM   2904  CD1 PHE A 361      -3.944  28.525  33.416  1.00 30.07           C  
ATOM   2905  CD2 PHE A 361      -4.398  28.599  35.755  1.00 28.64           C  
ATOM   2906  CE1 PHE A 361      -4.535  27.279  33.354  1.00 31.69           C  
ATOM   2907  CE2 PHE A 361      -4.992  27.352  35.692  1.00 31.87           C  
ATOM   2908  CZ  PHE A 361      -5.067  26.666  34.490  1.00 32.24           C  
ATOM   2909  N   ASP A 362      -3.880  31.797  32.018  1.00 25.68           N  
ATOM   2910  CA  ASP A 362      -4.361  31.817  30.631  1.00 25.20           C  
ATOM   2911  C   ASP A 362      -4.279  30.460  29.945  1.00 26.67           C  
ATOM   2912  O   ASP A 362      -3.427  29.649  30.238  1.00 27.71           O  
ATOM   2913  CB  ASP A 362      -3.457  32.779  29.820  1.00 25.21           C  
ATOM   2914  CG  ASP A 362      -3.290  34.100  30.532  1.00 25.91           C  
ATOM   2915  OD1 ASP A 362      -2.166  34.560  30.785  1.00 21.43           O  
ATOM   2916  OD2 ASP A 362      -4.332  34.705  30.823  1.00 27.10           O  
ATOM   2917  N   LEU A 363      -5.107  30.244  28.946  1.00 25.99           N  
ATOM   2918  CA  LEU A 363      -5.073  28.998  28.181  1.00 25.97           C  
ATOM   2919  C   LEU A 363      -4.981  29.473  26.725  1.00 26.34           C  
ATOM   2920  O   LEU A 363      -5.955  30.011  26.213  1.00 26.61           O  
ATOM   2921  CB  LEU A 363      -6.272  28.120  28.449  1.00 25.20           C  
ATOM   2922  CG  LEU A 363      -6.258  26.717  27.842  1.00 28.72           C  
ATOM   2923  CD1 LEU A 363      -4.975  26.024  28.212  1.00 31.00           C  
ATOM   2924  CD2 LEU A 363      -7.483  25.954  28.368  1.00 27.96           C  
ATOM   2925  N   LEU A 364      -3.777  29.313  26.205  1.00 26.56           N  
ATOM   2926  CA  LEU A 364      -3.465  29.794  24.858  1.00 25.28           C  
ATOM   2927  C   LEU A 364      -3.690  28.699  23.819  1.00 26.16           C  
ATOM   2928  O   LEU A 364      -3.215  27.573  24.046  1.00 26.70           O  
ATOM   2929  CB  LEU A 364      -1.990  30.187  24.867  1.00 25.84           C  
ATOM   2930  CG  LEU A 364      -1.427  30.532  23.471  1.00 25.43           C  
ATOM   2931  CD1 LEU A 364      -2.008  31.833  22.934  1.00 26.34           C  
ATOM   2932  CD2 LEU A 364       0.087  30.569  23.497  1.00 24.67           C  
ATOM   2933  N   TYR A 365      -4.311  29.033  22.697  1.00 22.92           N  
ATOM   2934  CA  TYR A 365      -4.519  28.003  21.687  1.00 24.40           C  
ATOM   2935  C   TYR A 365      -4.387  28.682  20.330  1.00 25.32           C  
ATOM   2936  O   TYR A 365      -4.464  29.914  20.242  1.00 26.98           O  
ATOM   2937  CB  TYR A 365      -5.850  27.256  21.866  1.00 21.96           C  
ATOM   2938  CG  TYR A 365      -7.080  28.114  21.648  1.00 23.32           C  
ATOM   2939  CD1 TYR A 365      -7.655  28.110  20.383  1.00 22.12           C  
ATOM   2940  CD2 TYR A 365      -7.663  28.915  22.626  1.00 22.47           C  
ATOM   2941  CE1 TYR A 365      -8.754  28.882  20.088  1.00 23.02           C  
ATOM   2942  CE2 TYR A 365      -8.765  29.727  22.327  1.00 23.31           C  
ATOM   2943  CZ  TYR A 365      -9.311  29.682  21.074  1.00 23.01           C  
ATOM   2944  OH  TYR A 365     -10.406  30.431  20.693  1.00 21.64           O  
ATOM   2945  N   ASN A 366      -4.061  27.887  19.310  1.00 23.10           N  
ATOM   2946  CA  ASN A 366      -3.989  28.480  17.975  1.00 21.47           C  
ATOM   2947  C   ASN A 366      -5.414  28.514  17.421  1.00 23.22           C  
ATOM   2948  O   ASN A 366      -6.192  27.567  17.576  1.00 23.35           O  
ATOM   2949  CB  ASN A 366      -3.053  27.664  17.095  1.00 23.12           C  
ATOM   2950  CG  ASN A 366      -3.370  26.181  17.004  1.00 22.45           C  
ATOM   2951  OD1 ASN A 366      -3.318  25.466  18.009  1.00 23.65           O  
ATOM   2952  ND2 ASN A 366      -3.752  25.674  15.816  1.00 19.42           N  
ATOM   2953  N   THR A 367      -5.781  29.656  16.829  1.00 22.73           N  
ATOM   2954  CA  THR A 367      -7.092  29.845  16.206  1.00 23.98           C  
ATOM   2955  C   THR A 367      -7.609  28.619  15.501  1.00 24.09           C  
ATOM   2956  O   THR A 367      -6.968  28.054  14.589  1.00 22.66           O  
ATOM   2957  CB  THR A 367      -6.917  31.041  15.234  1.00 24.94           C  
ATOM   2958  OG1 THR A 367      -6.449  32.163  16.037  1.00 27.36           O  
ATOM   2959  CG2 THR A 367      -8.209  31.382  14.533  1.00 26.96           C  
ATOM   2960  N   SER A 368      -8.793  28.122  15.866  1.00 23.38           N  
ATOM   2961  CA  SER A 368      -9.337  26.880  15.375  1.00 25.93           C  
ATOM   2962  C   SER A 368     -10.719  26.645  15.984  1.00 29.05           C  
ATOM   2963  O   SER A 368     -10.853  26.934  17.180  1.00 30.65           O  
ATOM   2964  CB  SER A 368      -8.450  25.699  15.810  1.00 23.97           C  
ATOM   2965  OG  SER A 368      -9.152  24.456  15.872  1.00 25.16           O  
ATOM   2966  N   ASP A 369     -11.623  26.076  15.190  1.00 29.64           N  
ATOM   2967  CA  ASP A 369     -12.944  25.813  15.785  1.00 29.21           C  
ATOM   2968  C   ASP A 369     -12.827  24.677  16.785  1.00 27.53           C  
ATOM   2969  O   ASP A 369     -13.290  24.782  17.913  1.00 28.69           O  
ATOM   2970  CB  ASP A 369     -13.976  25.582  14.680  1.00 33.27           C  
ATOM   2971  CG  ASP A 369     -14.599  26.062  13.875  0.00 40.33           C  
ATOM   2972  OD1 ASP A 369     -14.279  26.055  12.662  0.00 41.46           O  
ATOM   2973  OD2 ASP A 369     -15.532  26.672  14.447  0.00 42.84           O  
ATOM   2974  N   LEU A 370     -12.089  23.625  16.447  1.00 27.52           N  
ATOM   2975  CA  LEU A 370     -11.832  22.497  17.307  1.00 26.83           C  
ATOM   2976  C   LEU A 370     -11.104  22.878  18.594  1.00 25.05           C  
ATOM   2977  O   LEU A 370     -11.586  22.526  19.690  1.00 25.70           O  
ATOM   2978  CB  LEU A 370     -10.980  21.457  16.534  1.00 27.90           C  
ATOM   2979  CG  LEU A 370     -10.466  20.257  17.336  1.00 28.19           C  
ATOM   2980  CD1 LEU A 370     -11.657  19.448  17.839  1.00 29.53           C  
ATOM   2981  CD2 LEU A 370      -9.556  19.374  16.496  1.00 30.45           C  
ATOM   2982  N   HIS A 371     -10.027  23.662  18.525  1.00 24.35           N  
ATOM   2983  CA  HIS A 371      -9.258  23.928  19.745  1.00 22.56           C  
ATOM   2984  C   HIS A 371     -10.037  24.857  20.679  1.00 23.31           C  
ATOM   2985  O   HIS A 371      -9.880  24.758  21.886  1.00 23.14           O  
ATOM   2986  CB  HIS A 371      -7.868  24.509  19.482  1.00 22.15           C  
ATOM   2987  CG  HIS A 371      -7.039  23.582  18.615  1.00 21.28           C  
ATOM   2988  ND1 HIS A 371      -7.046  22.231  18.845  1.00 21.02           N  
ATOM   2989  CD2 HIS A 371      -6.261  23.838  17.519  1.00 19.99           C  
ATOM   2990  CE1 HIS A 371      -6.247  21.642  17.937  1.00 20.63           C  
ATOM   2991  NE2 HIS A 371      -5.779  22.600  17.128  1.00 20.75           N  
ATOM   2992  N   LYS A 372     -10.808  25.758  20.085  1.00 23.53           N  
ATOM   2993  CA  LYS A 372     -11.605  26.672  20.893  1.00 24.50           C  
ATOM   2994  C   LYS A 372     -12.682  25.866  21.638  1.00 25.16           C  
ATOM   2995  O   LYS A 372     -12.793  26.052  22.854  1.00 25.12           O  
ATOM   2996  CB  LYS A 372     -12.242  27.739  20.005  1.00 26.05           C  
ATOM   2997  CG  LYS A 372     -13.412  28.439  20.718  1.00 30.00           C  
ATOM   2998  CD  LYS A 372     -14.312  29.077  19.642  1.00 33.75           C  
ATOM   2999  CE  LYS A 372     -13.575  30.273  19.050  1.00 35.54           C  
ATOM   3000  NZ  LYS A 372     -14.546  31.230  18.435  1.00 37.93           N  
ATOM   3001  N   LYS A 373     -13.412  25.015  20.924  1.00 25.85           N  
ATOM   3002  CA  LYS A 373     -14.406  24.172  21.592  1.00 29.18           C  
ATOM   3003  C   LYS A 373     -13.814  23.317  22.700  1.00 30.15           C  
ATOM   3004  O   LYS A 373     -14.414  23.213  23.780  1.00 29.46           O  
ATOM   3005  CB  LYS A 373     -15.176  23.331  20.583  1.00 31.20           C  
ATOM   3006  CG  LYS A 373     -16.175  24.220  19.854  1.00 35.31           C  
ATOM   3007  CD  LYS A 373     -17.132  23.448  18.961  1.00 40.15           C  
ATOM   3008  CE  LYS A 373     -18.450  24.242  18.918  1.00 41.10           C  
ATOM   3009  NZ  LYS A 373     -18.161  25.696  18.693  1.00 42.58           N  
ATOM   3010  N   LEU A 374     -12.663  22.670  22.470  1.00 28.83           N  
ATOM   3011  CA  LEU A 374     -11.979  21.908  23.490  1.00 27.47           C  
ATOM   3012  C   LEU A 374     -11.491  22.785  24.636  1.00 27.17           C  
ATOM   3013  O   LEU A 374     -11.724  22.395  25.801  1.00 27.46           O  
ATOM   3014  CB  LEU A 374     -10.806  21.117  22.922  1.00 27.46           C  
ATOM   3015  CG  LEU A 374     -11.191  19.952  22.010  1.00 28.68           C  
ATOM   3016  CD1 LEU A 374      -9.931  19.463  21.261  1.00 30.32           C  
ATOM   3017  CD2 LEU A 374     -11.765  18.846  22.873  1.00 32.53           C  
ATOM   3018  N   ALA A 375     -10.969  23.957  24.358  1.00 26.03           N  
ATOM   3019  CA  ALA A 375     -10.525  24.828  25.453  1.00 27.43           C  
ATOM   3020  C   ALA A 375     -11.703  25.305  26.331  1.00 27.67           C  
ATOM   3021  O   ALA A 375     -11.528  25.491  27.551  1.00 26.55           O  
ATOM   3022  CB  ALA A 375      -9.830  26.053  24.910  1.00 25.91           C  
ATOM   3023  N   ILE A 376     -12.825  25.636  25.712  1.00 26.42           N  
ATOM   3024  CA  ILE A 376     -14.005  26.078  26.476  1.00 27.54           C  
ATOM   3025  C   ILE A 376     -14.456  24.938  27.395  1.00 30.47           C  
ATOM   3026  O   ILE A 376     -14.790  25.169  28.570  1.00 31.75           O  
ATOM   3027  CB  ILE A 376     -15.146  26.516  25.525  1.00 26.52           C  
ATOM   3028  CG1 ILE A 376     -14.777  27.811  24.794  1.00 25.02           C  
ATOM   3029  CG2 ILE A 376     -16.471  26.699  26.276  1.00 27.62           C  
ATOM   3030  CD1 ILE A 376     -15.700  28.098  23.620  1.00 24.11           C  
ATOM   3031  N   ALA A 377     -14.509  23.715  26.873  1.00 29.19           N  
ATOM   3032  CA  ALA A 377     -14.881  22.526  27.622  1.00 31.05           C  
ATOM   3033  C   ALA A 377     -13.913  22.240  28.765  1.00 30.73           C  
ATOM   3034  O   ALA A 377     -14.340  21.933  29.885  1.00 29.63           O  
ATOM   3035  CB  ALA A 377     -14.923  21.271  26.746  1.00 30.23           C  
ATOM   3036  N   VAL A 378     -12.622  22.381  28.494  1.00 31.14           N  
ATOM   3037  CA  VAL A 378     -11.589  22.183  29.506  1.00 31.66           C  
ATOM   3038  C   VAL A 378     -11.684  23.275  30.569  1.00 32.45           C  
ATOM   3039  O   VAL A 378     -11.487  23.035  31.767  1.00 31.90           O  
ATOM   3040  CB  VAL A 378     -10.196  22.170  28.852  1.00 31.07           C  
ATOM   3041  CG1 VAL A 378      -9.074  22.444  29.838  1.00 29.96           C  
ATOM   3042  CG2 VAL A 378      -9.998  20.851  28.099  1.00 31.58           C  
ATOM   3043  N   ALA A 379     -11.969  24.514  30.126  1.00 31.42           N  
ATOM   3044  CA  ALA A 379     -12.119  25.595  31.087  1.00 31.73           C  
ATOM   3045  C   ALA A 379     -13.289  25.312  32.054  1.00 32.72           C  
ATOM   3046  O   ALA A 379     -13.146  25.510  33.257  1.00 31.86           O  
ATOM   3047  CB  ALA A 379     -12.340  26.899  30.346  1.00 32.38           C  
ATOM   3048  N   SER A 380     -14.418  24.858  31.542  1.00 33.44           N  
ATOM   3049  CA  SER A 380     -15.589  24.560  32.361  1.00 35.07           C  
ATOM   3050  C   SER A 380     -15.348  23.356  33.272  1.00 35.02           C  
ATOM   3051  O   SER A 380     -15.741  23.375  34.447  1.00 33.69           O  
ATOM   3052  CB  SER A 380     -16.778  24.342  31.437  1.00 35.88           C  
ATOM   3053  OG  SER A 380     -17.820  23.662  32.099  1.00 39.54           O  
ATOM   3054  N   ILE A 381     -14.631  22.353  32.764  1.00 32.31           N  
ATOM   3055  CA  ILE A 381     -14.323  21.155  33.561  1.00 33.06           C  
ATOM   3056  C   ILE A 381     -13.421  21.540  34.717  1.00 33.53           C  
ATOM   3057  O   ILE A 381     -13.689  21.211  35.890  1.00 34.77           O  
ATOM   3058  CB  ILE A 381     -13.698  20.057  32.676  1.00 32.95           C  
ATOM   3059  CG1 ILE A 381     -14.782  19.492  31.760  1.00 33.95           C  
ATOM   3060  CG2 ILE A 381     -12.998  18.977  33.498  1.00 34.68           C  
ATOM   3061  CD1 ILE A 381     -14.235  18.734  30.568  1.00 34.53           C  
ATOM   3062  N   TRP A 382     -12.385  22.321  34.461  1.00 32.67           N  
ATOM   3063  CA  TRP A 382     -11.459  22.787  35.470  1.00 33.02           C  
ATOM   3064  C   TRP A 382     -12.116  23.747  36.478  1.00 34.24           C  
ATOM   3065  O   TRP A 382     -11.766  23.733  37.669  1.00 33.25           O  
ATOM   3066  CB  TRP A 382     -10.205  23.414  34.875  1.00 33.33           C  
ATOM   3067  CG  TRP A 382      -9.093  22.458  34.532  1.00 34.63           C  
ATOM   3068  CD1 TRP A 382      -8.871  21.186  34.953  1.00 34.19           C  
ATOM   3069  CD2 TRP A 382      -8.002  22.780  33.647  1.00 34.11           C  
ATOM   3070  NE1 TRP A 382      -7.703  20.685  34.379  1.00 34.11           N  
ATOM   3071  CE2 TRP A 382      -7.171  21.653  33.574  1.00 34.55           C  
ATOM   3072  CE3 TRP A 382      -7.680  23.921  32.897  1.00 34.65           C  
ATOM   3073  CZ2 TRP A 382      -6.009  21.630  32.790  1.00 34.24           C  
ATOM   3074  CZ3 TRP A 382      -6.528  23.901  32.139  1.00 34.10           C  
ATOM   3075  CH2 TRP A 382      -5.714  22.762  32.098  1.00 33.81           C  
ATOM   3076  N   LYS A 383     -13.048  24.539  35.988  1.00 34.51           N  
ATOM   3077  CA  LYS A 383     -13.814  25.435  36.858  1.00 35.69           C  
ATOM   3078  C   LYS A 383     -14.668  24.589  37.813  1.00 36.34           C  
ATOM   3079  O   LYS A 383     -14.550  24.677  39.020  1.00 37.66           O  
ATOM   3080  CB  LYS A 383     -14.739  26.347  36.053  1.00 35.06           C  
ATOM   3081  CG  LYS A 383     -15.710  27.172  36.934  1.00 35.69           C  
ATOM   3082  CD  LYS A 383     -14.929  28.185  37.729  1.00 37.54           C  
ATOM   3083  CE  LYS A 383     -15.733  28.964  38.757  1.00 38.68           C  
ATOM   3084  NZ  LYS A 383     -14.916  30.036  39.407  1.00 38.99           N  
ATOM   3085  N   LYS A 384     -15.467  23.713  37.246  1.00 38.02           N  
ATOM   3086  CA  LYS A 384     -16.353  22.837  37.973  1.00 41.07           C  
ATOM   3087  C   LYS A 384     -15.658  21.819  38.877  1.00 40.56           C  
ATOM   3088  O   LYS A 384     -16.175  21.500  39.957  1.00 39.06           O  
ATOM   3089  CB  LYS A 384     -17.232  22.047  36.990  1.00 42.43           C  
ATOM   3090  CG  LYS A 384     -18.333  21.297  37.708  1.00 46.97           C  
ATOM   3091  CD  LYS A 384     -18.625  19.932  37.109  1.00 48.75           C  
ATOM   3092  CE  LYS A 384     -19.824  19.314  37.840  1.00 50.10           C  
ATOM   3093  NZ  LYS A 384     -19.666  19.485  39.322  1.00 52.52           N  
ATOM   3094  N   ASN A 385     -14.553  21.238  38.423  1.00 37.30           N  
ATOM   3095  CA  ASN A 385     -13.901  20.183  39.166  1.00 37.57           C  
ATOM   3096  C   ASN A 385     -12.853  20.679  40.143  1.00 37.58           C  
ATOM   3097  O   ASN A 385     -12.603  19.982  41.141  1.00 36.73           O  
ATOM   3098  CB  ASN A 385     -13.204  19.207  38.214  1.00 36.73           C  
ATOM   3099  CG  ASN A 385     -14.168  18.309  37.475  1.00 38.01           C  
ATOM   3100  OD1 ASN A 385     -15.399  18.380  37.573  1.00 37.15           O  
ATOM   3101  ND2 ASN A 385     -13.565  17.426  36.687  1.00 36.65           N  
ATOM   3102  N   LEU A 386     -12.229  21.813  39.816  1.00 35.97           N  
ATOM   3103  CA  LEU A 386     -11.136  22.268  40.682  1.00 34.87           C  
ATOM   3104  C   LEU A 386     -11.241  23.701  41.154  1.00 34.75           C  
ATOM   3105  O   LEU A 386     -10.375  24.209  41.874  1.00 35.56           O  
ATOM   3106  CB  LEU A 386      -9.894  22.010  39.800  1.00 35.58           C  
ATOM   3107  CG  LEU A 386      -8.497  22.231  40.353  1.00 35.90           C  
ATOM   3108  CD1 LEU A 386      -8.350  21.450  41.650  1.00 34.60           C  
ATOM   3109  CD2 LEU A 386      -7.454  21.772  39.319  1.00 34.90           C  
ATOM   3110  N   GLY A 387     -12.249  24.457  40.757  1.00 34.95           N  
ATOM   3111  CA  GLY A 387     -12.400  25.853  41.113  1.00 36.64           C  
ATOM   3112  C   GLY A 387     -11.339  26.779  40.531  1.00 36.70           C  
ATOM   3113  O   GLY A 387     -10.998  27.794  41.145  1.00 37.01           O  
ATOM   3114  N   VAL A 388     -10.752  26.413  39.382  1.00 35.55           N  
ATOM   3115  CA  VAL A 388      -9.743  27.291  38.768  1.00 34.59           C  
ATOM   3116  C   VAL A 388     -10.396  28.055  37.613  1.00 32.79           C  
ATOM   3117  O   VAL A 388     -11.357  27.584  37.021  1.00 32.14           O  
ATOM   3118  CB  VAL A 388      -8.488  26.557  38.266  1.00 36.17           C  
ATOM   3119  CG1 VAL A 388      -7.955  25.636  39.361  1.00 35.74           C  
ATOM   3120  CG2 VAL A 388      -8.778  25.767  37.016  1.00 35.12           C  
ATOM   3121  N   ASN A 389      -9.952  29.280  37.403  1.00 32.25           N  
ATOM   3122  CA  ASN A 389     -10.434  30.174  36.379  1.00 33.45           C  
ATOM   3123  C   ASN A 389      -9.377  30.323  35.275  1.00 32.53           C  
ATOM   3124  O   ASN A 389      -8.185  30.490  35.550  1.00 32.55           O  
ATOM   3125  CB  ASN A 389     -10.652  31.577  36.959  1.00 34.87           C  
ATOM   3126  CG  ASN A 389     -11.637  31.428  38.120  1.00 36.25           C  
ATOM   3127  OD1 ASN A 389     -12.750  30.961  37.876  1.00 37.65           O  
ATOM   3128  ND2 ASN A 389     -11.123  31.758  39.287  1.00 38.95           N  
ATOM   3129  N   VAL A 390      -9.870  30.249  34.046  1.00 31.19           N  
ATOM   3130  CA  VAL A 390      -8.933  30.349  32.923  1.00 32.23           C  
ATOM   3131  C   VAL A 390      -9.377  31.412  31.942  1.00 31.95           C  
ATOM   3132  O   VAL A 390     -10.553  31.566  31.714  1.00 31.43           O  
ATOM   3133  CB  VAL A 390      -8.890  28.935  32.302  1.00 34.98           C  
ATOM   3134  CG1 VAL A 390      -8.706  28.913  30.810  1.00 36.46           C  
ATOM   3135  CG2 VAL A 390      -7.766  28.146  32.966  1.00 33.89           C  
ATOM   3136  N   ASN A 391      -8.427  32.154  31.387  1.00 30.77           N  
ATOM   3137  CA  ASN A 391      -8.710  33.143  30.374  1.00 30.32           C  
ATOM   3138  C   ASN A 391      -8.167  32.549  29.054  1.00 28.21           C  
ATOM   3139  O   ASN A 391      -6.983  32.303  28.900  1.00 26.46           O  
ATOM   3140  CB  ASN A 391      -8.062  34.483  30.660  1.00 29.92           C  
ATOM   3141  CG  ASN A 391      -8.735  35.144  31.877  1.00 31.62           C  
ATOM   3142  OD1 ASN A 391      -8.081  35.428  32.852  1.00 34.30           O  
ATOM   3143  ND2 ASN A 391     -10.027  35.377  31.842  1.00 34.02           N  
ATOM   3144  N   LEU A 392      -9.110  32.333  28.165  1.00 26.11           N  
ATOM   3145  CA  LEU A 392      -8.812  31.745  26.882  1.00 26.89           C  
ATOM   3146  C   LEU A 392      -8.206  32.808  25.976  1.00 26.80           C  
ATOM   3147  O   LEU A 392      -8.604  33.980  25.974  1.00 24.53           O  
ATOM   3148  CB  LEU A 392     -10.048  31.155  26.219  1.00 28.63           C  
ATOM   3149  CG  LEU A 392     -10.232  29.633  26.332  1.00 30.26           C  
ATOM   3150  CD1 LEU A 392     -10.241  29.145  27.758  1.00 31.40           C  
ATOM   3151  CD2 LEU A 392     -11.486  29.221  25.564  1.00 29.46           C  
ATOM   3152  N   GLU A 393      -7.200  32.367  25.208  1.00 25.30           N  
ATOM   3153  CA  GLU A 393      -6.585  33.319  24.269  1.00 26.28           C  
ATOM   3154  C   GLU A 393      -6.226  32.563  22.990  1.00 24.44           C  
ATOM   3155  O   GLU A 393      -5.584  31.518  23.089  1.00 24.65           O  
ATOM   3156  CB  GLU A 393      -5.276  33.917  24.816  1.00 29.69           C  
ATOM   3157  CG  GLU A 393      -5.307  34.666  26.130  1.00 32.92           C  
ATOM   3158  CD  GLU A 393      -3.958  35.070  26.700  1.00 34.94           C  
ATOM   3159  OE1 GLU A 393      -3.902  35.732  27.746  1.00 37.64           O  
ATOM   3160  OE2 GLU A 393      -2.893  34.826  26.108  1.00 36.91           O  
ATOM   3161  N   ASN A 394      -6.670  33.095  21.846  1.00 24.21           N  
ATOM   3162  CA  ASN A 394      -6.282  32.416  20.598  1.00 21.64           C  
ATOM   3163  C   ASN A 394      -5.186  33.246  19.957  1.00 21.92           C  
ATOM   3164  O   ASN A 394      -5.104  34.488  20.016  1.00 22.51           O  
ATOM   3165  CB  ASN A 394      -7.504  32.336  19.671  1.00 22.81           C  
ATOM   3166  CG  ASN A 394      -7.969  33.724  19.222  1.00 25.17           C  
ATOM   3167  OD1 ASN A 394      -8.533  34.529  19.996  1.00 22.43           O  
ATOM   3168  ND2 ASN A 394      -7.715  34.069  17.954  1.00 25.04           N  
ATOM   3169  N   GLN A 395      -4.328  32.598  19.152  1.00 23.36           N  
ATOM   3170  CA  GLN A 395      -3.302  33.284  18.392  1.00 23.98           C  
ATOM   3171  C   GLN A 395      -3.132  32.537  17.054  1.00 24.40           C  
ATOM   3172  O   GLN A 395      -3.332  31.318  17.042  1.00 23.26           O  
ATOM   3173  CB  GLN A 395      -1.926  33.304  19.068  1.00 24.70           C  
ATOM   3174  CG  GLN A 395      -1.739  34.354  20.136  1.00 28.19           C  
ATOM   3175  CD  GLN A 395      -0.428  34.329  20.864  1.00 28.70           C  
ATOM   3176  OE1 GLN A 395       0.533  33.648  20.557  1.00 26.52           O  
ATOM   3177  NE2 GLN A 395      -0.368  35.109  21.961  1.00 31.74           N  
ATOM   3178  N   GLU A 396      -2.781  33.247  15.982  1.00 24.16           N  
ATOM   3179  CA  GLU A 396      -2.598  32.486  14.729  1.00 25.14           C  
ATOM   3180  C   GLU A 396      -1.419  31.525  14.865  1.00 24.00           C  
ATOM   3181  O   GLU A 396      -0.498  31.837  15.644  1.00 21.98           O  
ATOM   3182  CB  GLU A 396      -2.398  33.472  13.569  1.00 30.63           C  
ATOM   3183  CG  GLU A 396      -3.666  34.258  13.272  1.00 33.51           C  
ATOM   3184  CD  GLU A 396      -4.971  33.506  13.244  1.00 36.23           C  
ATOM   3185  OE1 GLU A 396      -5.150  32.544  12.450  1.00 36.67           O  
ATOM   3186  OE2 GLU A 396      -5.863  33.907  14.059  1.00 37.04           O  
ATOM   3187  N   TRP A 397      -1.390  30.449  14.090  1.00 22.40           N  
ATOM   3188  CA  TRP A 397      -0.351  29.421  14.194  1.00 23.72           C  
ATOM   3189  C   TRP A 397       1.070  29.869  14.373  1.00 24.43           C  
ATOM   3190  O   TRP A 397       1.777  29.444  15.287  1.00 22.54           O  
ATOM   3191  CB  TRP A 397      -0.391  28.500  12.972  1.00 22.69           C  
ATOM   3192  CG  TRP A 397       0.481  27.276  12.908  1.00 22.87           C  
ATOM   3193  CD1 TRP A 397       1.394  27.003  11.917  1.00 21.79           C  
ATOM   3194  CD2 TRP A 397       0.472  26.142  13.760  1.00 22.39           C  
ATOM   3195  NE1 TRP A 397       1.985  25.781  12.141  1.00 22.70           N  
ATOM   3196  CE2 TRP A 397       1.420  25.216  13.262  1.00 22.41           C  
ATOM   3197  CE3 TRP A 397      -0.254  25.785  14.904  1.00 23.42           C  
ATOM   3198  CZ2 TRP A 397       1.665  23.965  13.841  1.00 22.23           C  
ATOM   3199  CZ3 TRP A 397       0.008  24.555  15.502  1.00 22.77           C  
ATOM   3200  CH2 TRP A 397       0.955  23.648  14.970  1.00 22.50           C  
ATOM   3201  N   LYS A 398       1.614  30.662  13.434  1.00 24.84           N  
ATOM   3202  CA  LYS A 398       3.005  31.082  13.513  1.00 26.81           C  
ATOM   3203  C   LYS A 398       3.329  31.828  14.803  1.00 24.89           C  
ATOM   3204  O   LYS A 398       4.358  31.568  15.439  1.00 25.68           O  
ATOM   3205  CB  LYS A 398       3.280  32.016  12.312  1.00 29.51           C  
ATOM   3206  CG  LYS A 398       4.740  32.432  12.211  1.00 33.87           C  
ATOM   3207  CD  LYS A 398       4.950  33.266  10.944  1.00 37.66           C  
ATOM   3208  CE  LYS A 398       6.443  33.424  10.618  1.00 40.70           C  
ATOM   3209  NZ  LYS A 398       6.580  34.345   9.437  1.00 42.08           N  
ATOM   3210  N   THR A 399       2.451  32.751  15.174  1.00 23.46           N  
ATOM   3211  CA  THR A 399       2.621  33.526  16.417  1.00 25.33           C  
ATOM   3212  C   THR A 399       2.541  32.664  17.671  1.00 22.63           C  
ATOM   3213  O   THR A 399       3.321  32.808  18.610  1.00 23.42           O  
ATOM   3214  CB  THR A 399       1.522  34.600  16.486  1.00 25.98           C  
ATOM   3215  OG1 THR A 399       1.681  35.360  15.278  1.00 30.84           O  
ATOM   3216  CG2 THR A 399       1.678  35.509  17.683  1.00 27.98           C  
ATOM   3217  N   PHE A 400       1.589  31.757  17.711  1.00 23.53           N  
ATOM   3218  CA  PHE A 400       1.393  30.755  18.742  1.00 22.72           C  
ATOM   3219  C   PHE A 400       2.638  29.937  19.019  1.00 23.53           C  
ATOM   3220  O   PHE A 400       3.027  29.743  20.196  1.00 23.18           O  
ATOM   3221  CB  PHE A 400       0.256  29.836  18.257  1.00 23.35           C  
ATOM   3222  CG  PHE A 400      -0.018  28.590  19.050  1.00 23.49           C  
ATOM   3223  CD1 PHE A 400      -0.537  28.681  20.327  1.00 25.07           C  
ATOM   3224  CD2 PHE A 400       0.213  27.333  18.515  1.00 24.59           C  
ATOM   3225  CE1 PHE A 400      -0.833  27.530  21.042  1.00 23.66           C  
ATOM   3226  CE2 PHE A 400      -0.063  26.164  19.217  1.00 22.95           C  
ATOM   3227  CZ  PHE A 400      -0.608  26.301  20.496  1.00 23.12           C  
ATOM   3228  N   LEU A 401       3.306  29.452  17.951  1.00 21.93           N  
ATOM   3229  CA  LEU A 401       4.541  28.690  18.182  1.00 22.80           C  
ATOM   3230  C   LEU A 401       5.653  29.561  18.755  1.00 25.50           C  
ATOM   3231  O   LEU A 401       6.435  29.153  19.628  1.00 23.30           O  
ATOM   3232  CB  LEU A 401       5.017  28.000  16.895  1.00 21.55           C  
ATOM   3233  CG  LEU A 401       3.941  27.043  16.313  1.00 24.09           C  
ATOM   3234  CD1 LEU A 401       4.512  26.322  15.110  1.00 23.33           C  
ATOM   3235  CD2 LEU A 401       3.410  26.001  17.326  1.00 22.82           C  
ATOM   3236  N   ASP A 402       5.730  30.810  18.243  1.00 26.88           N  
ATOM   3237  CA  ASP A 402       6.763  31.707  18.762  1.00 29.37           C  
ATOM   3238  C   ASP A 402       6.507  32.020  20.238  1.00 27.69           C  
ATOM   3239  O   ASP A 402       7.447  32.057  21.021  1.00 27.49           O  
ATOM   3240  CB  ASP A 402       6.770  32.959  17.903  1.00 33.68           C  
ATOM   3241  CG  ASP A 402       7.769  33.987  18.395  1.00 38.07           C  
ATOM   3242  OD1 ASP A 402       8.946  33.631  18.487  1.00 40.46           O  
ATOM   3243  OD2 ASP A 402       7.277  35.101  18.674  1.00 42.58           O  
ATOM   3244  N   THR A 403       5.260  32.241  20.621  1.00 26.11           N  
ATOM   3245  CA  THR A 403       4.944  32.479  22.042  1.00 25.07           C  
ATOM   3246  C   THR A 403       5.437  31.352  22.921  1.00 24.90           C  
ATOM   3247  O   THR A 403       6.028  31.539  23.984  1.00 23.68           O  
ATOM   3248  CB  THR A 403       3.433  32.689  22.185  1.00 23.61           C  
ATOM   3249  OG1 THR A 403       3.080  33.866  21.421  1.00 24.91           O  
ATOM   3250  CG2 THR A 403       2.986  32.863  23.637  1.00 24.74           C  
ATOM   3251  N   ARG A 404       5.176  30.103  22.545  1.00 25.42           N  
ATOM   3252  CA  ARG A 404       5.612  28.938  23.326  1.00 25.15           C  
ATOM   3253  C   ARG A 404       7.127  28.897  23.426  1.00 26.68           C  
ATOM   3254  O   ARG A 404       7.629  28.664  24.541  1.00 26.20           O  
ATOM   3255  CB  ARG A 404       4.996  27.682  22.713  1.00 25.93           C  
ATOM   3256  CG  ARG A 404       3.474  27.671  22.955  1.00 25.91           C  
ATOM   3257  CD  ARG A 404       2.768  26.610  22.135  1.00 27.10           C  
ATOM   3258  NE  ARG A 404       3.316  25.285  22.409  1.00 26.44           N  
ATOM   3259  CZ  ARG A 404       3.118  24.211  21.641  1.00 27.37           C  
ATOM   3260  NH1 ARG A 404       2.392  24.316  20.537  1.00 25.09           N  
ATOM   3261  NH2 ARG A 404       3.665  23.035  21.983  1.00 26.22           N  
ATOM   3262  N   HIS A 405       7.854  29.124  22.320  1.00 26.01           N  
ATOM   3263  CA  HIS A 405       9.311  29.186  22.426  1.00 28.54           C  
ATOM   3264  C   HIS A 405       9.756  30.335  23.338  1.00 29.16           C  
ATOM   3265  O   HIS A 405      10.734  30.122  24.076  1.00 30.36           O  
ATOM   3266  CB  HIS A 405      10.062  29.354  21.092  1.00 25.44           C  
ATOM   3267  CG  HIS A 405      10.003  28.053  20.319  1.00 25.59           C  
ATOM   3268  ND1 HIS A 405      10.812  26.977  20.592  1.00 25.28           N  
ATOM   3269  CD2 HIS A 405       9.174  27.672  19.326  1.00 27.02           C  
ATOM   3270  CE1 HIS A 405      10.496  25.965  19.795  1.00 26.96           C  
ATOM   3271  NE2 HIS A 405       9.515  26.373  19.010  1.00 26.37           N  
ATOM   3272  N   GLN A 406       9.078  31.464  23.295  1.00 29.62           N  
ATOM   3273  CA  GLN A 406       9.434  32.611  24.111  1.00 33.50           C  
ATOM   3274  C   GLN A 406       9.193  32.330  25.593  1.00 32.00           C  
ATOM   3275  O   GLN A 406       9.861  32.907  26.459  1.00 31.70           O  
ATOM   3276  CB  GLN A 406       8.595  33.856  23.763  1.00 36.09           C  
ATOM   3277  CG  GLN A 406       9.007  34.540  22.464  1.00 40.90           C  
ATOM   3278  CD  GLN A 406       8.007  35.565  21.973  1.00 44.46           C  
ATOM   3279  OE1 GLN A 406       8.178  36.166  20.895  1.00 47.40           O  
ATOM   3280  NE2 GLN A 406       6.916  35.796  22.713  1.00 44.80           N  
ATOM   3281  N   GLY A 407       8.242  31.438  25.877  1.00 31.89           N  
ATOM   3282  CA  GLY A 407       7.902  31.154  27.252  1.00 34.15           C  
ATOM   3283  C   GLY A 407       7.004  32.326  27.700  1.00 35.99           C  
ATOM   3284  O   GLY A 407       6.854  32.506  28.901  1.00 35.15           O  
ATOM   3285  N   THR A 408       6.261  32.991  26.776  1.00 36.70           N  
ATOM   3286  CA  THR A 408       5.415  34.091  27.283  1.00 39.43           C  
ATOM   3287  C   THR A 408       3.985  33.605  27.469  1.00 39.13           C  
ATOM   3288  O   THR A 408       3.022  34.150  26.912  1.00 39.18           O  
ATOM   3289  CB  THR A 408       5.541  35.348  26.423  1.00 41.40           C  
ATOM   3290  OG1 THR A 408       5.312  35.084  25.040  1.00 40.58           O  
ATOM   3291  CG2 THR A 408       6.971  35.909  26.534  1.00 42.64           C  
ATOM   3292  N   PHE A 409       3.881  32.534  28.283  1.00 36.05           N  
ATOM   3293  CA  PHE A 409       2.633  31.870  28.534  1.00 31.03           C  
ATOM   3294  C   PHE A 409       2.558  31.100  29.846  1.00 28.32           C  
ATOM   3295  O   PHE A 409       3.502  30.883  30.627  1.00 28.54           O  
ATOM   3296  CB  PHE A 409       2.389  30.915  27.353  1.00 30.09           C  
ATOM   3297  CG  PHE A 409       3.147  29.610  27.351  1.00 26.99           C  
ATOM   3298  CD1 PHE A 409       2.472  28.432  27.660  1.00 25.88           C  
ATOM   3299  CD2 PHE A 409       4.476  29.542  26.984  1.00 26.79           C  
ATOM   3300  CE1 PHE A 409       3.149  27.212  27.618  1.00 24.93           C  
ATOM   3301  CE2 PHE A 409       5.149  28.332  26.919  1.00 26.39           C  
ATOM   3302  CZ  PHE A 409       4.463  27.158  27.235  1.00 25.77           C  
ATOM   3303  N   ASP A 410       1.337  30.650  30.104  1.00 27.32           N  
ATOM   3304  CA  ASP A 410       0.984  29.885  31.296  1.00 26.14           C  
ATOM   3305  C   ASP A 410       0.735  28.438  30.905  1.00 25.93           C  
ATOM   3306  O   ASP A 410       1.568  27.562  31.144  1.00 26.87           O  
ATOM   3307  CB  ASP A 410      -0.296  30.447  31.948  1.00 25.84           C  
ATOM   3308  CG  ASP A 410       0.021  31.797  32.596  1.00 26.64           C  
ATOM   3309  OD1 ASP A 410      -0.947  32.546  32.677  1.00 27.01           O  
ATOM   3310  OD2 ASP A 410       1.109  32.092  33.017  1.00 28.92           O  
ATOM   3311  N   VAL A 411      -0.392  28.206  30.239  1.00 26.54           N  
ATOM   3312  CA  VAL A 411      -0.752  26.906  29.718  1.00 23.05           C  
ATOM   3313  C   VAL A 411      -1.120  27.092  28.236  1.00 24.83           C  
ATOM   3314  O   VAL A 411      -1.758  28.103  27.884  1.00 24.93           O  
ATOM   3315  CB  VAL A 411      -1.878  26.211  30.491  1.00 25.13           C  
ATOM   3316  CG1 VAL A 411      -2.266  24.856  29.911  1.00 24.16           C  
ATOM   3317  CG2 VAL A 411      -1.529  25.962  31.976  1.00 24.34           C  
ATOM   3318  N   ALA A 412      -0.696  26.165  27.384  1.00 23.41           N  
ATOM   3319  CA  ALA A 412      -1.062  26.195  25.990  1.00 21.94           C  
ATOM   3320  C   ALA A 412      -1.520  24.836  25.510  1.00 22.88           C  
ATOM   3321  O   ALA A 412      -0.989  23.777  25.866  1.00 23.75           O  
ATOM   3322  CB  ALA A 412       0.126  26.651  25.103  1.00 22.85           C  
ATOM   3323  N   ARG A 413      -2.497  24.858  24.618  1.00 23.04           N  
ATOM   3324  CA  ARG A 413      -3.003  23.698  23.909  1.00 24.74           C  
ATOM   3325  C   ARG A 413      -1.819  23.199  23.076  1.00 24.65           C  
ATOM   3326  O   ARG A 413      -0.962  24.009  22.671  1.00 26.19           O  
ATOM   3327  CB  ARG A 413      -4.143  24.242  23.070  1.00 27.22           C  
ATOM   3328  CG  ARG A 413      -4.851  23.409  22.047  1.00 30.20           C  
ATOM   3329  CD  ARG A 413      -4.196  23.634  20.648  1.00 27.99           C  
ATOM   3330  NE  ARG A 413      -3.916  22.263  20.241  1.00 24.12           N  
ATOM   3331  CZ  ARG A 413      -3.067  21.895  19.281  1.00 25.87           C  
ATOM   3332  NH1 ARG A 413      -2.448  22.785  18.535  1.00 23.42           N  
ATOM   3333  NH2 ARG A 413      -2.956  20.583  19.124  1.00 24.29           N  
ATOM   3334  N   ALA A 414      -1.664  21.896  22.854  1.00 22.86           N  
ATOM   3335  CA  ALA A 414      -0.515  21.451  22.091  1.00 21.71           C  
ATOM   3336  C   ALA A 414      -0.729  20.057  21.515  1.00 22.78           C  
ATOM   3337  O   ALA A 414      -1.579  19.311  21.968  1.00 20.72           O  
ATOM   3338  CB  ALA A 414       0.759  21.366  22.929  1.00 23.16           C  
ATOM   3339  N   GLY A 415       0.082  19.800  20.475  1.00 22.47           N  
ATOM   3340  CA  GLY A 415       0.003  18.470  19.873  1.00 21.58           C  
ATOM   3341  C   GLY A 415       1.418  18.168  19.344  1.00 21.36           C  
ATOM   3342  O   GLY A 415       2.061  19.072  18.800  1.00 22.25           O  
ATOM   3343  N   TRP A 416       1.844  16.922  19.522  1.00 20.37           N  
ATOM   3344  CA  TRP A 416       3.138  16.516  18.971  1.00 21.56           C  
ATOM   3345  C   TRP A 416       2.883  15.245  18.147  1.00 22.24           C  
ATOM   3346  O   TRP A 416       2.220  14.325  18.643  1.00 21.53           O  
ATOM   3347  CB  TRP A 416       4.210  16.296  20.037  1.00 23.03           C  
ATOM   3348  CG  TRP A 416       5.584  16.023  19.436  1.00 23.05           C  
ATOM   3349  CD1 TRP A 416       6.242  14.839  19.331  1.00 22.59           C  
ATOM   3350  CD2 TRP A 416       6.455  17.027  18.890  1.00 21.74           C  
ATOM   3351  NE1 TRP A 416       7.500  15.034  18.742  1.00 20.95           N  
ATOM   3352  CE2 TRP A 416       7.619  16.368  18.461  1.00 22.19           C  
ATOM   3353  CE3 TRP A 416       6.318  18.413  18.747  1.00 22.20           C  
ATOM   3354  CZ2 TRP A 416       8.685  17.053  17.872  1.00 22.46           C  
ATOM   3355  CZ3 TRP A 416       7.389  19.085  18.160  1.00 22.23           C  
ATOM   3356  CH2 TRP A 416       8.547  18.407  17.730  1.00 21.44           C  
ATOM   3357  N   CYS A 417       3.379  15.229  16.918  1.00 20.57           N  
ATOM   3358  CA  CYS A 417       3.285  14.054  16.066  1.00 21.56           C  
ATOM   3359  C   CYS A 417       4.704  13.551  15.793  1.00 20.83           C  
ATOM   3360  O   CYS A 417       5.624  14.349  15.606  1.00 21.97           O  
ATOM   3361  CB  CYS A 417       2.662  14.392  14.705  1.00 22.11           C  
ATOM   3362  SG  CYS A 417       0.930  14.929  14.826  1.00 20.84           S  
ATOM   3363  N   ALA A 418       4.884  12.255  15.765  1.00 21.04           N  
ATOM   3364  CA  ALA A 418       6.198  11.659  15.577  1.00 21.12           C  
ATOM   3365  C   ALA A 418       6.814  12.138  14.257  1.00 21.64           C  
ATOM   3366  O   ALA A 418       6.078  12.372  13.287  1.00 21.66           O  
ATOM   3367  CB  ALA A 418       6.047  10.143  15.540  1.00 22.67           C  
ATOM   3368  N   ASP A 419       8.128  12.255  14.280  1.00 21.51           N  
ATOM   3369  CA  ASP A 419       8.915  12.558  13.082  1.00 20.82           C  
ATOM   3370  C   ASP A 419       9.532  11.271  12.553  1.00 21.98           C  
ATOM   3371  O   ASP A 419       9.803  11.165  11.341  1.00 22.85           O  
ATOM   3372  CB  ASP A 419      10.030  13.545  13.436  1.00 21.83           C  
ATOM   3373  CG  ASP A 419       9.481  14.866  13.941  1.00 21.74           C  
ATOM   3374  OD1 ASP A 419       8.480  15.353  13.359  1.00 20.85           O  
ATOM   3375  OD2 ASP A 419      10.057  15.415  14.912  1.00 21.18           O  
ATOM   3376  N   TYR A 420       9.673  10.306  13.446  1.00 20.26           N  
ATOM   3377  CA  TYR A 420      10.161   8.959  13.093  1.00 20.91           C  
ATOM   3378  C   TYR A 420       9.463   7.998  14.065  1.00 21.88           C  
ATOM   3379  O   TYR A 420       9.181   8.425  15.203  1.00 21.89           O  
ATOM   3380  CB  TYR A 420      11.666   8.860  13.106  1.00 22.27           C  
ATOM   3381  CG  TYR A 420      12.386   9.250  14.364  1.00 22.58           C  
ATOM   3382  CD1 TYR A 420      12.803   8.295  15.288  1.00 23.68           C  
ATOM   3383  CD2 TYR A 420      12.653  10.577  14.646  1.00 24.94           C  
ATOM   3384  CE1 TYR A 420      13.451   8.680  16.471  1.00 23.77           C  
ATOM   3385  CE2 TYR A 420      13.330  10.983  15.788  1.00 25.26           C  
ATOM   3386  CZ  TYR A 420      13.729  10.012  16.686  1.00 25.60           C  
ATOM   3387  OH  TYR A 420      14.416  10.399  17.825  1.00 26.81           O  
ATOM   3388  N   ASN A 421       9.161   6.768  13.660  1.00 22.82           N  
ATOM   3389  CA  ASN A 421       8.387   5.907  14.572  1.00 24.53           C  
ATOM   3390  C   ASN A 421       9.224   5.181  15.613  1.00 24.76           C  
ATOM   3391  O   ASN A 421       9.599   4.014  15.421  1.00 23.51           O  
ATOM   3392  CB  ASN A 421       7.538   4.948  13.706  1.00 24.34           C  
ATOM   3393  CG  ASN A 421       6.470   4.226  14.483  1.00 24.08           C  
ATOM   3394  OD1 ASN A 421       6.405   4.348  15.710  1.00 24.44           O  
ATOM   3395  ND2 ASN A 421       5.588   3.463  13.824  1.00 23.70           N  
ATOM   3396  N   GLU A 422       9.531   5.895  16.687  1.00 25.64           N  
ATOM   3397  CA  GLU A 422      10.366   5.331  17.792  1.00 24.45           C  
ATOM   3398  C   GLU A 422      10.125   6.283  18.952  1.00 23.80           C  
ATOM   3399  O   GLU A 422       9.924   7.503  18.737  1.00 24.36           O  
ATOM   3400  CB  GLU A 422      11.813   5.342  17.316  1.00 25.13           C  
ATOM   3401  CG  GLU A 422      12.792   4.374  17.967  1.00 24.56           C  
ATOM   3402  CD  GLU A 422      13.332   4.743  19.318  1.00 26.16           C  
ATOM   3403  OE1 GLU A 422      13.849   3.857  20.078  1.00 27.34           O  
ATOM   3404  OE2 GLU A 422      13.302   5.937  19.680  1.00 24.61           O  
ATOM   3405  N   PRO A 423      10.048   5.812  20.190  1.00 23.31           N  
ATOM   3406  CA  PRO A 423       9.730   6.651  21.339  1.00 23.75           C  
ATOM   3407  C   PRO A 423      10.546   7.912  21.530  1.00 22.97           C  
ATOM   3408  O   PRO A 423       9.992   8.923  21.985  1.00 20.90           O  
ATOM   3409  CB  PRO A 423       9.895   5.692  22.531  1.00 25.28           C  
ATOM   3410  CG  PRO A 423       9.533   4.362  21.936  1.00 24.31           C  
ATOM   3411  CD  PRO A 423      10.224   4.394  20.566  1.00 22.26           C  
ATOM   3412  N   THR A 424      11.804   7.941  21.135  1.00 21.58           N  
ATOM   3413  CA  THR A 424      12.645   9.133  21.313  1.00 23.16           C  
ATOM   3414  C   THR A 424      12.216  10.291  20.432  1.00 20.82           C  
ATOM   3415  O   THR A 424      12.513  11.435  20.744  1.00 21.78           O  
ATOM   3416  CB  THR A 424      14.160   8.915  21.092  1.00 22.63           C  
ATOM   3417  OG1 THR A 424      14.394   8.441  19.759  1.00 21.80           O  
ATOM   3418  CG2 THR A 424      14.665   7.918  22.128  1.00 22.17           C  
ATOM   3419  N   SER A 425      11.452  10.054  19.364  1.00 21.00           N  
ATOM   3420  CA  SER A 425      10.902  11.148  18.579  1.00 21.82           C  
ATOM   3421  C   SER A 425       9.985  12.010  19.462  1.00 21.66           C  
ATOM   3422  O   SER A 425       9.843  13.204  19.171  1.00 21.05           O  
ATOM   3423  CB  SER A 425      10.037  10.585  17.418  1.00 22.36           C  
ATOM   3424  OG  SER A 425       9.782  11.669  16.542  1.00 22.45           O  
ATOM   3425  N   PHE A 426       9.367  11.386  20.483  1.00 20.40           N  
ATOM   3426  CA  PHE A 426       8.647  12.204  21.457  1.00 21.14           C  
ATOM   3427  C   PHE A 426       9.576  12.591  22.615  1.00 22.70           C  
ATOM   3428  O   PHE A 426       9.716  13.761  22.976  1.00 20.60           O  
ATOM   3429  CB  PHE A 426       7.466  11.420  22.099  1.00 23.07           C  
ATOM   3430  CG  PHE A 426       6.233  11.495  21.215  1.00 21.54           C  
ATOM   3431  CD1 PHE A 426       6.190  10.845  20.014  1.00 20.74           C  
ATOM   3432  CD2 PHE A 426       5.166  12.296  21.607  1.00 24.57           C  
ATOM   3433  CE1 PHE A 426       5.049  10.954  19.197  1.00 22.46           C  
ATOM   3434  CE2 PHE A 426       4.026  12.379  20.815  1.00 24.09           C  
ATOM   3435  CZ  PHE A 426       3.986  11.737  19.586  1.00 21.81           C  
ATOM   3436  N   LEU A 427      10.209  11.600  23.258  1.00 21.94           N  
ATOM   3437  CA  LEU A 427      10.977  11.817  24.489  1.00 23.14           C  
ATOM   3438  C   LEU A 427      12.115  12.815  24.411  1.00 23.61           C  
ATOM   3439  O   LEU A 427      12.351  13.599  25.353  1.00 23.90           O  
ATOM   3440  CB  LEU A 427      11.446  10.434  25.008  1.00 22.20           C  
ATOM   3441  CG  LEU A 427      10.280   9.573  25.546  1.00 23.49           C  
ATOM   3442  CD1 LEU A 427      10.623   8.102  25.736  1.00 24.75           C  
ATOM   3443  CD2 LEU A 427       9.824  10.158  26.865  1.00 22.95           C  
ATOM   3444  N   ASN A 428      12.784  12.897  23.265  1.00 22.88           N  
ATOM   3445  CA  ASN A 428      13.897  13.800  23.056  1.00 23.25           C  
ATOM   3446  C   ASN A 428      13.499  15.274  23.148  1.00 23.35           C  
ATOM   3447  O   ASN A 428      14.345  16.103  23.509  1.00 22.59           O  
ATOM   3448  CB  ASN A 428      14.573  13.569  21.694  1.00 21.64           C  
ATOM   3449  CG  ASN A 428      15.410  12.307  21.630  1.00 22.49           C  
ATOM   3450  OD1 ASN A 428      15.777  11.772  22.682  1.00 25.33           O  
ATOM   3451  ND2 ASN A 428      15.657  11.822  20.418  1.00 21.21           N  
ATOM   3452  N   THR A 429      12.225  15.564  22.894  1.00 23.45           N  
ATOM   3453  CA  THR A 429      11.727  16.927  22.973  1.00 22.21           C  
ATOM   3454  C   THR A 429      11.569  17.391  24.421  1.00 23.65           C  
ATOM   3455  O   THR A 429      11.344  18.591  24.596  1.00 22.38           O  
ATOM   3456  CB  THR A 429      10.383  17.102  22.250  1.00 23.53           C  
ATOM   3457  OG1 THR A 429       9.376  16.370  22.962  1.00 22.48           O  
ATOM   3458  CG2 THR A 429      10.515  16.610  20.806  1.00 24.36           C  
ATOM   3459  N   MET A 430      11.638  16.494  25.384  1.00 22.58           N  
ATOM   3460  CA  MET A 430      11.577  16.916  26.787  1.00 25.24           C  
ATOM   3461  C   MET A 430      12.950  16.978  27.461  1.00 25.58           C  
ATOM   3462  O   MET A 430      12.995  17.263  28.672  1.00 23.36           O  
ATOM   3463  CB  MET A 430      10.639  15.998  27.576  1.00 24.71           C  
ATOM   3464  CG  MET A 430       9.189  16.166  27.108  1.00 26.36           C  
ATOM   3465  SD  MET A 430       8.509  17.805  27.554  1.00 24.54           S  
ATOM   3466  CE  MET A 430       6.826  17.496  26.985  1.00 25.28           C  
ATOM   3467  N   LEU A 431      14.022  16.779  26.701  1.00 25.11           N  
ATOM   3468  CA  LEU A 431      15.377  16.940  27.209  1.00 26.91           C  
ATOM   3469  C   LEU A 431      15.590  18.405  27.579  1.00 26.78           C  
ATOM   3470  O   LEU A 431      15.168  19.329  26.876  1.00 25.05           O  
ATOM   3471  CB  LEU A 431      16.410  16.484  26.154  1.00 25.51           C  
ATOM   3472  CG  LEU A 431      16.318  15.005  25.758  1.00 24.73           C  
ATOM   3473  CD1 LEU A 431      17.268  14.686  24.596  1.00 25.10           C  
ATOM   3474  CD2 LEU A 431      16.663  14.104  26.939  1.00 26.43           C  
ATOM   3475  N   SER A 432      16.301  18.663  28.686  1.00 26.91           N  
ATOM   3476  CA  SER A 432      16.561  20.001  29.174  1.00 25.61           C  
ATOM   3477  C   SER A 432      16.977  20.971  28.088  1.00 26.93           C  
ATOM   3478  O   SER A 432      16.491  22.096  28.024  1.00 28.06           O  
ATOM   3479  CB  SER A 432      17.761  19.955  30.180  1.00 27.73           C  
ATOM   3480  OG  SER A 432      17.325  19.130  31.241  1.00 28.40           O  
ATOM   3481  N   ASP A 433      17.939  20.563  27.267  1.00 26.37           N  
ATOM   3482  CA  ASP A 433      18.483  21.410  26.232  1.00 27.37           C  
ATOM   3483  C   ASP A 433      17.862  21.235  24.851  1.00 28.09           C  
ATOM   3484  O   ASP A 433      18.477  21.750  23.918  1.00 28.46           O  
ATOM   3485  CB  ASP A 433      20.009  21.203  26.096  1.00 30.12           C  
ATOM   3486  CG  ASP A 433      20.244  19.779  25.526  0.00 40.06           C  
ATOM   3487  OD1 ASP A 433      19.440  18.805  25.703  0.00 39.80           O  
ATOM   3488  OD2 ASP A 433      21.294  19.711  24.844  0.00 41.99           O  
ATOM   3489  N   SER A 434      16.737  20.575  24.692  1.00 27.71           N  
ATOM   3490  CA  SER A 434      16.148  20.418  23.358  1.00 26.70           C  
ATOM   3491  C   SER A 434      15.614  21.721  22.806  1.00 25.17           C  
ATOM   3492  O   SER A 434      14.873  22.433  23.480  1.00 23.89           O  
ATOM   3493  CB  SER A 434      14.936  19.465  23.434  1.00 26.28           C  
ATOM   3494  OG  SER A 434      14.233  19.460  22.195  1.00 25.65           O  
ATOM   3495  N   SER A 435      15.908  21.981  21.533  1.00 24.67           N  
ATOM   3496  CA  SER A 435      15.324  23.151  20.879  1.00 25.16           C  
ATOM   3497  C   SER A 435      13.817  23.018  20.747  1.00 25.71           C  
ATOM   3498  O   SER A 435      13.104  24.007  20.525  1.00 24.70           O  
ATOM   3499  CB  SER A 435      16.031  23.314  19.515  1.00 25.83           C  
ATOM   3500  OG  SER A 435      15.708  22.186  18.686  1.00 28.02           O  
ATOM   3501  N   ASN A 436      13.226  21.802  20.814  1.00 25.11           N  
ATOM   3502  CA  ASN A 436      11.781  21.619  20.722  1.00 23.86           C  
ATOM   3503  C   ASN A 436      11.065  21.651  22.078  1.00 23.68           C  
ATOM   3504  O   ASN A 436       9.858  21.420  22.168  1.00 20.51           O  
ATOM   3505  CB  ASN A 436      11.492  20.244  20.115  1.00 24.47           C  
ATOM   3506  CG  ASN A 436      11.986  20.088  18.674  1.00 24.00           C  
ATOM   3507  OD1 ASN A 436      12.912  19.302  18.450  1.00 23.06           O  
ATOM   3508  ND2 ASN A 436      11.339  20.795  17.745  1.00 23.20           N  
ATOM   3509  N   ASN A 437      11.809  21.927  23.159  1.00 21.97           N  
ATOM   3510  CA  ASN A 437      11.253  21.896  24.495  1.00 23.69           C  
ATOM   3511  C   ASN A 437      10.535  23.195  24.871  1.00 24.03           C  
ATOM   3512  O   ASN A 437      11.029  24.074  25.571  1.00 25.72           O  
ATOM   3513  CB  ASN A 437      12.309  21.499  25.520  1.00 23.39           C  
ATOM   3514  CG  ASN A 437      11.814  21.185  26.917  1.00 25.44           C  
ATOM   3515  OD1 ASN A 437      10.723  21.540  27.377  1.00 25.01           O  
ATOM   3516  ND2 ASN A 437      12.649  20.418  27.639  1.00 24.80           N  
ATOM   3517  N   THR A 438       9.271  23.266  24.414  1.00 24.32           N  
ATOM   3518  CA  THR A 438       8.455  24.440  24.721  1.00 26.02           C  
ATOM   3519  C   THR A 438       7.762  24.248  26.044  1.00 25.81           C  
ATOM   3520  O   THR A 438       7.077  25.194  26.513  1.00 26.96           O  
ATOM   3521  CB  THR A 438       7.463  24.732  23.574  1.00 25.29           C  
ATOM   3522  OG1 THR A 438       6.891  23.501  23.137  1.00 25.40           O  
ATOM   3523  CG2 THR A 438       8.251  25.362  22.415  1.00 28.32           C  
ATOM   3524  N   ALA A 439       7.890  23.079  26.677  1.00 23.21           N  
ATOM   3525  CA  ALA A 439       7.306  22.926  28.009  1.00 25.20           C  
ATOM   3526  C   ALA A 439       8.259  23.610  29.014  1.00 27.10           C  
ATOM   3527  O   ALA A 439       7.905  23.915  30.170  1.00 27.22           O  
ATOM   3528  CB  ALA A 439       7.069  21.495  28.442  1.00 25.45           C  
ATOM   3529  N   HIS A 440       9.486  23.866  28.594  1.00 28.07           N  
ATOM   3530  CA  HIS A 440      10.545  24.463  29.378  1.00 29.73           C  
ATOM   3531  C   HIS A 440      10.831  23.585  30.599  1.00 29.74           C  
ATOM   3532  O   HIS A 440      11.019  24.054  31.723  1.00 28.71           O  
ATOM   3533  CB  HIS A 440      10.202  25.898  29.791  1.00 33.00           C  
ATOM   3534  CG  HIS A 440      10.084  26.793  28.580  1.00 33.32           C  
ATOM   3535  ND1 HIS A 440      11.138  27.517  28.073  1.00 34.49           N  
ATOM   3536  CD2 HIS A 440       9.047  27.021  27.760  1.00 32.99           C  
ATOM   3537  CE1 HIS A 440      10.722  28.161  26.994  1.00 34.10           C  
ATOM   3538  NE2 HIS A 440       9.450  27.872  26.773  1.00 33.00           N  
ATOM   3539  N   TYR A 441      10.690  22.280  30.391  1.00 28.80           N  
ATOM   3540  CA  TYR A 441      10.893  21.246  31.386  1.00 29.93           C  
ATOM   3541  C   TYR A 441      12.375  20.871  31.443  1.00 30.59           C  
ATOM   3542  O   TYR A 441      13.013  20.615  30.409  1.00 28.70           O  
ATOM   3543  CB  TYR A 441      10.086  20.013  31.062  1.00 30.02           C  
ATOM   3544  CG  TYR A 441      10.295  18.745  31.882  1.00 30.40           C  
ATOM   3545  CD1 TYR A 441       9.762  18.663  33.168  1.00 30.77           C  
ATOM   3546  CD2 TYR A 441      10.895  17.620  31.349  1.00 29.30           C  
ATOM   3547  CE1 TYR A 441       9.892  17.501  33.923  1.00 31.50           C  
ATOM   3548  CE2 TYR A 441      11.020  16.455  32.085  1.00 31.05           C  
ATOM   3549  CZ  TYR A 441      10.510  16.401  33.378  1.00 31.82           C  
ATOM   3550  OH  TYR A 441      10.601  15.233  34.127  1.00 30.34           O  
ATOM   3551  N   LYS A 442      12.913  20.848  32.667  1.00 30.54           N  
ATOM   3552  CA  LYS A 442      14.335  20.552  32.843  1.00 32.76           C  
ATOM   3553  C   LYS A 442      14.494  19.579  34.015  1.00 32.95           C  
ATOM   3554  O   LYS A 442      14.262  19.940  35.177  1.00 31.76           O  
ATOM   3555  CB  LYS A 442      15.190  21.803  33.089  1.00 34.74           C  
ATOM   3556  CG  LYS A 442      15.249  22.788  31.919  1.00 37.45           C  
ATOM   3557  CD  LYS A 442      16.490  23.653  31.904  1.00 39.70           C  
ATOM   3558  CE  LYS A 442      16.570  24.463  30.604  1.00 41.01           C  
ATOM   3559  NZ  LYS A 442      15.310  25.212  30.345  1.00 41.74           N  
ATOM   3560  N   SER A 443      14.754  18.334  33.668  1.00 32.79           N  
ATOM   3561  CA  SER A 443      14.910  17.247  34.630  1.00 32.09           C  
ATOM   3562  C   SER A 443      16.152  16.423  34.361  1.00 32.26           C  
ATOM   3563  O   SER A 443      16.266  15.641  33.413  1.00 29.92           O  
ATOM   3564  CB  SER A 443      13.690  16.324  34.647  1.00 32.10           C  
ATOM   3565  OG  SER A 443      13.897  15.145  35.426  1.00 33.00           O  
ATOM   3566  N   PRO A 444      17.130  16.489  35.287  1.00 32.88           N  
ATOM   3567  CA  PRO A 444      18.357  15.717  35.172  1.00 31.85           C  
ATOM   3568  C   PRO A 444      18.038  14.233  35.212  1.00 31.56           C  
ATOM   3569  O   PRO A 444      18.563  13.479  34.397  1.00 30.80           O  
ATOM   3570  CB  PRO A 444      19.229  16.217  36.324  1.00 34.10           C  
ATOM   3571  CG  PRO A 444      18.667  17.571  36.655  1.00 34.01           C  
ATOM   3572  CD  PRO A 444      17.168  17.385  36.465  1.00 32.80           C  
ATOM   3573  N   ALA A 445      17.068  13.833  36.038  1.00 31.25           N  
ATOM   3574  CA  ALA A 445      16.646  12.434  36.117  1.00 31.87           C  
ATOM   3575  C   ALA A 445      16.108  11.957  34.746  1.00 31.44           C  
ATOM   3576  O   ALA A 445      16.503  10.908  34.220  1.00 29.78           O  
ATOM   3577  CB  ALA A 445      15.578  12.252  37.178  1.00 30.36           C  
ATOM   3578  N   PHE A 446      15.216  12.773  34.184  1.00 29.78           N  
ATOM   3579  CA  PHE A 446      14.703  12.468  32.838  1.00 29.44           C  
ATOM   3580  C   PHE A 446      15.817  12.487  31.823  1.00 29.05           C  
ATOM   3581  O   PHE A 446      15.902  11.523  31.037  1.00 30.22           O  
ATOM   3582  CB  PHE A 446      13.547  13.408  32.471  1.00 29.64           C  
ATOM   3583  CG  PHE A 446      12.998  13.202  31.073  1.00 28.07           C  
ATOM   3584  CD1 PHE A 446      11.895  12.416  30.859  1.00 28.84           C  
ATOM   3585  CD2 PHE A 446      13.617  13.820  29.993  1.00 28.24           C  
ATOM   3586  CE1 PHE A 446      11.354  12.226  29.597  1.00 27.84           C  
ATOM   3587  CE2 PHE A 446      13.093  13.628  28.714  1.00 28.13           C  
ATOM   3588  CZ  PHE A 446      11.986  12.837  28.523  1.00 26.62           C  
ATOM   3589  N   ASP A 447      16.727  13.464  31.790  1.00 28.23           N  
ATOM   3590  CA  ASP A 447      17.784  13.484  30.800  1.00 30.75           C  
ATOM   3591  C   ASP A 447      18.673  12.239  30.837  1.00 31.47           C  
ATOM   3592  O   ASP A 447      19.050  11.659  29.809  1.00 30.47           O  
ATOM   3593  CB  ASP A 447      18.664  14.726  30.998  1.00 31.00           C  
ATOM   3594  CG  ASP A 447      17.961  16.026  30.678  1.00 32.09           C  
ATOM   3595  OD1 ASP A 447      16.839  16.010  30.131  1.00 29.89           O  
ATOM   3596  OD2 ASP A 447      18.569  17.075  31.013  1.00 31.24           O  
ATOM   3597  N   LYS A 448      19.018  11.826  32.060  1.00 33.06           N  
ATOM   3598  CA  LYS A 448      19.836  10.630  32.258  1.00 33.80           C  
ATOM   3599  C   LYS A 448      19.150   9.371  31.732  1.00 32.74           C  
ATOM   3600  O   LYS A 448      19.796   8.524  31.092  1.00 34.31           O  
ATOM   3601  CB  LYS A 448      20.157  10.447  33.746  1.00 35.39           C  
ATOM   3602  CG  LYS A 448      20.829   9.121  34.097  1.00 38.69           C  
ATOM   3603  CD  LYS A 448      22.073   8.852  33.255  1.00 40.36           C  
ATOM   3604  CE  LYS A 448      23.122   8.165  34.168  1.00 41.70           C  
ATOM   3605  NZ  LYS A 448      22.848   6.683  34.194  1.00 43.79           N  
ATOM   3606  N   LEU A 449      17.868   9.152  32.008  1.00 32.28           N  
ATOM   3607  CA  LEU A 449      17.169   7.970  31.485  1.00 30.20           C  
ATOM   3608  C   LEU A 449      17.280   7.873  29.974  1.00 30.19           C  
ATOM   3609  O   LEU A 449      17.579   6.798  29.422  1.00 31.82           O  
ATOM   3610  CB  LEU A 449      15.705   7.948  31.935  1.00 30.14           C  
ATOM   3611  CG  LEU A 449      15.519   7.742  33.441  1.00 30.49           C  
ATOM   3612  CD1 LEU A 449      14.163   8.204  33.943  1.00 30.55           C  
ATOM   3613  CD2 LEU A 449      15.718   6.262  33.790  1.00 30.23           C  
ATOM   3614  N   ILE A 450      17.066   8.960  29.238  1.00 28.30           N  
ATOM   3615  CA  ILE A 450      17.174   8.935  27.782  1.00 28.41           C  
ATOM   3616  C   ILE A 450      18.618   8.800  27.319  1.00 29.75           C  
ATOM   3617  O   ILE A 450      18.920   8.040  26.396  1.00 27.90           O  
ATOM   3618  CB  ILE A 450      16.527  10.228  27.215  1.00 29.29           C  
ATOM   3619  CG1 ILE A 450      15.060  10.313  27.633  1.00 27.58           C  
ATOM   3620  CG2 ILE A 450      16.676  10.387  25.716  1.00 26.02           C  
ATOM   3621  CD1 ILE A 450      14.170   9.150  27.290  1.00 27.82           C  
ATOM   3622  N   ALA A 451      19.574   9.400  28.031  1.00 30.57           N  
ATOM   3623  CA  ALA A 451      20.982   9.293  27.646  1.00 33.32           C  
ATOM   3624  C   ALA A 451      21.409   7.817  27.686  1.00 32.75           C  
ATOM   3625  O   ALA A 451      22.141   7.302  26.843  1.00 32.45           O  
ATOM   3626  CB  ALA A 451      21.866  10.166  28.518  1.00 31.41           C  
ATOM   3627  N   ASP A 452      20.917   7.116  28.695  1.00 33.99           N  
ATOM   3628  CA  ASP A 452      21.169   5.701  28.893  1.00 34.34           C  
ATOM   3629  C   ASP A 452      20.604   4.799  27.821  1.00 33.52           C  
ATOM   3630  O   ASP A 452      21.163   3.717  27.648  1.00 34.39           O  
ATOM   3631  CB  ASP A 452      20.553   5.292  30.248  1.00 35.47           C  
ATOM   3632  CG  ASP A 452      21.481   5.758  31.359  1.00 35.80           C  
ATOM   3633  OD1 ASP A 452      22.590   6.195  31.004  1.00 37.54           O  
ATOM   3634  OD2 ASP A 452      21.085   5.711  32.528  1.00 36.84           O  
ATOM   3635  N   THR A 453      19.556   5.175  27.096  1.00 31.80           N  
ATOM   3636  CA  THR A 453      19.006   4.344  26.053  1.00 32.16           C  
ATOM   3637  C   THR A 453      19.989   3.997  24.944  1.00 33.00           C  
ATOM   3638  O   THR A 453      19.763   2.957  24.326  1.00 36.69           O  
ATOM   3639  CB  THR A 453      17.714   4.920  25.424  1.00 30.61           C  
ATOM   3640  OG1 THR A 453      18.000   6.109  24.686  1.00 30.47           O  
ATOM   3641  CG2 THR A 453      16.697   5.159  26.540  1.00 31.09           C  
ATOM   3642  N   LEU A 454      20.990   4.796  24.608  1.00 34.78           N  
ATOM   3643  CA  LEU A 454      21.907   4.394  23.539  1.00 38.23           C  
ATOM   3644  C   LEU A 454      23.193   3.818  24.146  1.00 40.36           C  
ATOM   3645  O   LEU A 454      24.100   3.450  23.405  1.00 40.88           O  
ATOM   3646  CB  LEU A 454      22.187   5.524  22.589  1.00 37.96           C  
ATOM   3647  CG  LEU A 454      21.020   6.005  21.713  1.00 37.96           C  
ATOM   3648  CD1 LEU A 454      21.503   7.179  20.892  1.00 38.92           C  
ATOM   3649  CD2 LEU A 454      20.478   4.936  20.766  1.00 37.91           C  
ATOM   3650  N   LYS A 455      23.224   3.719  25.471  1.00 40.68           N  
ATOM   3651  CA  LYS A 455      24.369   3.132  26.162  1.00 43.84           C  
ATOM   3652  C   LYS A 455      24.189   1.644  26.406  1.00 44.20           C  
ATOM   3653  O   LYS A 455      25.106   0.951  26.850  1.00 44.19           O  
ATOM   3654  CB  LYS A 455      24.673   3.907  27.455  1.00 45.12           C  
ATOM   3655  CG  LYS A 455      25.560   5.089  27.078  1.00 47.19           C  
ATOM   3656  CD  LYS A 455      25.414   6.283  27.994  1.00 49.04           C  
ATOM   3657  CE  LYS A 455      25.748   7.546  27.200  1.00 50.35           C  
ATOM   3658  NZ  LYS A 455      24.853   7.672  26.007  1.00 51.34           N  
ATOM   3659  N   VAL A 456      23.009   1.132  26.091  1.00 42.66           N  
ATOM   3660  CA  VAL A 456      22.692  -0.288  26.144  1.00 43.48           C  
ATOM   3661  C   VAL A 456      22.553  -0.694  24.665  1.00 44.02           C  
ATOM   3662  O   VAL A 456      22.343   0.194  23.825  1.00 43.93           O  
ATOM   3663  CB  VAL A 456      21.387  -0.602  26.865  1.00 42.77           C  
ATOM   3664  CG1 VAL A 456      21.357  -0.122  28.311  1.00 43.06           C  
ATOM   3665  CG2 VAL A 456      20.191   0.040  26.142  1.00 43.44           C  
ATOM   3666  N   ALA A 457      22.679  -1.957  24.331  1.00 42.24           N  
ATOM   3667  CA  ALA A 457      22.531  -2.375  22.925  1.00 42.23           C  
ATOM   3668  C   ALA A 457      21.447  -3.458  22.922  1.00 41.47           C  
ATOM   3669  O   ALA A 457      21.507  -4.527  22.329  1.00 41.86           O  
ATOM   3670  CB  ALA A 457      23.849  -2.901  22.401  1.00 42.58           C  
ATOM   3671  N   ASP A 458      20.442  -3.174  23.728  1.00 41.40           N  
ATOM   3672  CA  ASP A 458      19.351  -4.125  23.980  1.00 43.51           C  
ATOM   3673  C   ASP A 458      18.021  -3.419  23.842  1.00 44.04           C  
ATOM   3674  O   ASP A 458      17.792  -2.399  24.493  1.00 42.49           O  
ATOM   3675  CB  ASP A 458      19.659  -4.681  25.369  1.00 44.43           C  
ATOM   3676  CG  ASP A 458      18.645  -5.642  25.940  1.00 46.26           C  
ATOM   3677  OD1 ASP A 458      19.050  -6.554  26.692  1.00 47.29           O  
ATOM   3678  OD2 ASP A 458      17.449  -5.496  25.664  1.00 45.69           O  
ATOM   3679  N   ASP A 459      17.141  -3.924  22.975  1.00 44.18           N  
ATOM   3680  CA  ASP A 459      15.839  -3.359  22.734  1.00 44.49           C  
ATOM   3681  C   ASP A 459      14.910  -3.363  23.944  1.00 43.54           C  
ATOM   3682  O   ASP A 459      14.163  -2.393  24.058  1.00 42.11           O  
ATOM   3683  CB  ASP A 459      15.105  -4.075  21.597  1.00 47.82           C  
ATOM   3684  CG  ASP A 459      15.232  -3.400  20.249  1.00 49.87           C  
ATOM   3685  OD1 ASP A 459      15.804  -2.295  20.138  1.00 51.79           O  
ATOM   3686  OD2 ASP A 459      14.713  -4.000  19.275  1.00 51.80           O  
ATOM   3687  N   THR A 460      14.889  -4.390  24.779  1.00 42.38           N  
ATOM   3688  CA  THR A 460      14.016  -4.413  25.943  1.00 41.98           C  
ATOM   3689  C   THR A 460      14.497  -3.444  27.018  1.00 40.95           C  
ATOM   3690  O   THR A 460      13.692  -2.761  27.670  1.00 38.28           O  
ATOM   3691  CB  THR A 460      13.915  -5.804  26.611  1.00 44.25           C  
ATOM   3692  OG1 THR A 460      13.656  -6.777  25.597  1.00 44.71           O  
ATOM   3693  CG2 THR A 460      12.728  -5.837  27.562  1.00 43.76           C  
ATOM   3694  N   GLN A 461      15.831  -3.367  27.182  1.00 39.44           N  
ATOM   3695  CA  GLN A 461      16.312  -2.419  28.211  1.00 38.70           C  
ATOM   3696  C   GLN A 461      15.947  -1.013  27.719  1.00 36.36           C  
ATOM   3697  O   GLN A 461      15.603  -0.141  28.511  1.00 33.57           O  
ATOM   3698  CB  GLN A 461      17.812  -2.528  28.454  1.00 40.42           C  
ATOM   3699  CG  GLN A 461      18.318  -3.910  28.839  1.00 43.94           C  
ATOM   3700  CD  GLN A 461      19.782  -3.909  29.221  1.00 45.01           C  
ATOM   3701  OE1 GLN A 461      20.268  -2.925  29.785  1.00 47.99           O  
ATOM   3702  NE2 GLN A 461      20.518  -4.975  28.957  1.00 45.63           N  
ATOM   3703  N   ARG A 462      16.098  -0.810  26.389  1.00 33.87           N  
ATOM   3704  CA  ARG A 462      15.741   0.513  25.860  1.00 34.68           C  
ATOM   3705  C   ARG A 462      14.252   0.802  26.092  1.00 32.09           C  
ATOM   3706  O   ARG A 462      13.941   1.920  26.513  1.00 29.66           O  
ATOM   3707  CB  ARG A 462      16.115   0.630  24.407  1.00 36.91           C  
ATOM   3708  CG  ARG A 462      16.416   1.982  23.811  1.00 40.79           C  
ATOM   3709  CD  ARG A 462      16.833   1.768  22.348  1.00 43.80           C  
ATOM   3710  NE  ARG A 462      18.200   1.339  22.197  1.00 45.65           N  
ATOM   3711  CZ  ARG A 462      18.704   0.336  21.481  1.00 46.94           C  
ATOM   3712  NH1 ARG A 462      17.967  -0.509  20.778  1.00 46.53           N  
ATOM   3713  NH2 ARG A 462      20.023   0.164  21.504  1.00 46.44           N  
ATOM   3714  N   SER A 463      13.362  -0.144  25.816  1.00 29.89           N  
ATOM   3715  CA  SER A 463      11.930   0.070  26.023  1.00 31.60           C  
ATOM   3716  C   SER A 463      11.578   0.290  27.482  1.00 31.82           C  
ATOM   3717  O   SER A 463      10.685   1.071  27.824  1.00 30.98           O  
ATOM   3718  CB  SER A 463      11.121  -1.128  25.460  1.00 33.57           C  
ATOM   3719  OG  SER A 463      11.028  -0.942  24.040  1.00 32.47           O  
ATOM   3720  N   GLU A 464      12.276  -0.407  28.391  1.00 32.16           N  
ATOM   3721  CA  GLU A 464      12.070  -0.223  29.829  1.00 32.97           C  
ATOM   3722  C   GLU A 464      12.509   1.180  30.236  1.00 30.97           C  
ATOM   3723  O   GLU A 464      11.861   1.822  31.063  1.00 28.92           O  
ATOM   3724  CB  GLU A 464      12.779  -1.351  30.615  1.00 36.03           C  
ATOM   3725  CG  GLU A 464      11.889  -2.582  30.669  1.00 39.78           C  
ATOM   3726  CD  GLU A 464      12.468  -3.838  31.304  1.00 43.18           C  
ATOM   3727  OE1 GLU A 464      11.666  -4.721  31.715  1.00 45.05           O  
ATOM   3728  OE2 GLU A 464      13.700  -3.985  31.369  1.00 43.36           O  
ATOM   3729  N   LEU A 465      13.591   1.695  29.649  1.00 29.07           N  
ATOM   3730  CA  LEU A 465      14.048   3.053  29.932  1.00 28.15           C  
ATOM   3731  C   LEU A 465      13.056   4.093  29.400  1.00 28.06           C  
ATOM   3732  O   LEU A 465      12.805   5.083  30.079  1.00 28.15           O  
ATOM   3733  CB  LEU A 465      15.445   3.297  29.361  1.00 27.23           C  
ATOM   3734  CG  LEU A 465      16.542   2.587  30.217  1.00 29.52           C  
ATOM   3735  CD1 LEU A 465      17.815   2.517  29.390  1.00 29.30           C  
ATOM   3736  CD2 LEU A 465      16.749   3.379  31.515  1.00 29.49           C  
ATOM   3737  N   TYR A 466      12.480   3.865  28.211  1.00 27.65           N  
ATOM   3738  CA  TYR A 466      11.457   4.828  27.757  1.00 25.14           C  
ATOM   3739  C   TYR A 466      10.270   4.827  28.713  1.00 25.87           C  
ATOM   3740  O   TYR A 466       9.705   5.887  28.971  1.00 23.18           O  
ATOM   3741  CB  TYR A 466      10.967   4.479  26.364  1.00 24.97           C  
ATOM   3742  CG  TYR A 466      12.034   4.482  25.282  1.00 24.18           C  
ATOM   3743  CD1 TYR A 466      11.947   3.586  24.240  1.00 24.24           C  
ATOM   3744  CD2 TYR A 466      13.095   5.367  25.302  1.00 25.65           C  
ATOM   3745  CE1 TYR A 466      12.873   3.585  23.194  1.00 24.17           C  
ATOM   3746  CE2 TYR A 466      14.071   5.332  24.303  1.00 24.38           C  
ATOM   3747  CZ  TYR A 466      13.918   4.463  23.244  1.00 25.52           C  
ATOM   3748  OH  TYR A 466      14.871   4.437  22.251  1.00 23.61           O  
ATOM   3749  N   ALA A 467       9.827   3.623  29.127  1.00 24.61           N  
ATOM   3750  CA  ALA A 467       8.713   3.536  30.077  1.00 25.93           C  
ATOM   3751  C   ALA A 467       9.059   4.318  31.338  1.00 25.11           C  
ATOM   3752  O   ALA A 467       8.230   5.077  31.870  1.00 25.14           O  
ATOM   3753  CB  ALA A 467       8.437   2.067  30.381  1.00 25.13           C  
ATOM   3754  N   LYS A 468      10.271   4.113  31.865  1.00 27.20           N  
ATOM   3755  CA  LYS A 468      10.678   4.861  33.073  1.00 29.44           C  
ATOM   3756  C   LYS A 468      10.763   6.359  32.850  1.00 29.15           C  
ATOM   3757  O   LYS A 468      10.434   7.199  33.712  1.00 27.92           O  
ATOM   3758  CB  LYS A 468      11.995   4.249  33.605  1.00 30.70           C  
ATOM   3759  CG  LYS A 468      11.601   2.917  34.264  1.00 35.73           C  
ATOM   3760  CD  LYS A 468      12.718   1.901  34.439  1.00 38.52           C  
ATOM   3761  CE  LYS A 468      12.101   0.488  34.461  1.00 39.80           C  
ATOM   3762  NZ  LYS A 468      11.059   0.368  33.379  1.00 40.78           N  
ATOM   3763  N   ALA A 469      11.228   6.775  31.666  1.00 27.73           N  
ATOM   3764  CA  ALA A 469      11.281   8.200  31.318  1.00 27.21           C  
ATOM   3765  C   ALA A 469       9.863   8.751  31.306  1.00 26.12           C  
ATOM   3766  O   ALA A 469       9.633   9.855  31.822  1.00 27.38           O  
ATOM   3767  CB  ALA A 469      11.958   8.475  29.972  1.00 24.55           C  
ATOM   3768  N   GLU A 470       8.876   7.997  30.755  1.00 27.34           N  
ATOM   3769  CA  GLU A 470       7.504   8.497  30.785  1.00 26.79           C  
ATOM   3770  C   GLU A 470       7.010   8.619  32.220  1.00 27.98           C  
ATOM   3771  O   GLU A 470       6.304   9.558  32.573  1.00 26.88           O  
ATOM   3772  CB  GLU A 470       6.518   7.610  30.004  1.00 26.78           C  
ATOM   3773  CG  GLU A 470       6.696   7.786  28.491  1.00 26.45           C  
ATOM   3774  CD  GLU A 470       5.978   9.036  27.998  1.00 25.81           C  
ATOM   3775  OE1 GLU A 470       5.067   9.598  28.631  1.00 24.34           O  
ATOM   3776  OE2 GLU A 470       6.359   9.472  26.898  1.00 25.08           O  
ATOM   3777  N   GLN A 471       7.360   7.655  33.080  1.00 28.31           N  
ATOM   3778  CA  GLN A 471       6.993   7.719  34.493  1.00 30.06           C  
ATOM   3779  C   GLN A 471       7.672   8.919  35.150  1.00 29.74           C  
ATOM   3780  O   GLN A 471       7.018   9.583  35.983  1.00 31.89           O  
ATOM   3781  CB  GLN A 471       7.388   6.428  35.228  1.00 30.28           C  
ATOM   3782  CG  GLN A 471       6.545   5.227  34.824  1.00 33.46           C  
ATOM   3783  CD  GLN A 471       7.054   3.960  35.500  1.00 35.43           C  
ATOM   3784  OE1 GLN A 471       8.266   3.749  35.583  1.00 36.99           O  
ATOM   3785  NE2 GLN A 471       6.131   3.119  35.960  1.00 37.38           N  
ATOM   3786  N   GLN A 472       8.914   9.256  34.789  1.00 29.82           N  
ATOM   3787  CA  GLN A 472       9.514  10.464  35.375  1.00 30.42           C  
ATOM   3788  C   GLN A 472       8.726  11.720  34.969  1.00 30.49           C  
ATOM   3789  O   GLN A 472       8.381  12.597  35.773  1.00 29.88           O  
ATOM   3790  CB  GLN A 472      10.985  10.605  34.994  1.00 31.92           C  
ATOM   3791  CG  GLN A 472      11.657  11.860  35.540  1.00 31.93           C  
ATOM   3792  CD  GLN A 472      11.732  11.794  37.065  1.00 33.68           C  
ATOM   3793  OE1 GLN A 472      12.295  10.824  37.578  1.00 33.62           O  
ATOM   3794  NE2 GLN A 472      11.197  12.814  37.718  1.00 33.89           N  
ATOM   3795  N   LEU A 473       8.398  11.803  33.679  1.00 28.98           N  
ATOM   3796  CA  LEU A 473       7.610  12.916  33.140  1.00 29.75           C  
ATOM   3797  C   LEU A 473       6.287  13.048  33.868  1.00 29.44           C  
ATOM   3798  O   LEU A 473       5.864  14.154  34.226  1.00 31.01           O  
ATOM   3799  CB  LEU A 473       7.402  12.691  31.626  1.00 29.60           C  
ATOM   3800  CG  LEU A 473       7.072  13.913  30.762  1.00 32.03           C  
ATOM   3801  CD1 LEU A 473       8.258  14.874  30.727  1.00 29.28           C  
ATOM   3802  CD2 LEU A 473       6.720  13.503  29.325  1.00 30.97           C  
ATOM   3803  N   ASP A 474       5.549  11.950  34.050  1.00 29.87           N  
ATOM   3804  CA  ASP A 474       4.270  11.885  34.711  1.00 31.08           C  
ATOM   3805  C   ASP A 474       4.333  12.265  36.192  1.00 31.56           C  
ATOM   3806  O   ASP A 474       3.550  13.065  36.723  1.00 29.82           O  
ATOM   3807  CB  ASP A 474       3.720  10.445  34.600  1.00 32.58           C  
ATOM   3808  CG  ASP A 474       2.338  10.334  35.205  1.00 33.96           C  
ATOM   3809  OD1 ASP A 474       1.458  11.154  34.901  1.00 33.18           O  
ATOM   3810  OD2 ASP A 474       2.139   9.414  36.023  1.00 35.70           O  
ATOM   3811  N   LYS A 475       5.336  11.710  36.854  1.00 31.08           N  
ATOM   3812  CA  LYS A 475       5.595  12.045  38.260  1.00 34.08           C  
ATOM   3813  C   LYS A 475       5.769  13.538  38.416  1.00 33.02           C  
ATOM   3814  O   LYS A 475       5.286  14.117  39.400  1.00 33.90           O  
ATOM   3815  CB  LYS A 475       6.829  11.268  38.724  1.00 36.13           C  
ATOM   3816  CG  LYS A 475       7.540  11.781  39.966  1.00 40.51           C  
ATOM   3817  CD  LYS A 475       8.650  10.781  40.330  1.00 43.08           C  
ATOM   3818  CE  LYS A 475       9.970  11.481  40.583  1.00 45.46           C  
ATOM   3819  NZ  LYS A 475      10.786  10.794  41.632  1.00 47.21           N  
ATOM   3820  N   ASP A 476       6.456  14.197  37.478  1.00 31.80           N  
ATOM   3821  CA  ASP A 476       6.643  15.639  37.552  1.00 32.15           C  
ATOM   3822  C   ASP A 476       5.463  16.407  36.959  1.00 31.01           C  
ATOM   3823  O   ASP A 476       5.451  17.647  37.023  1.00 30.93           O  
ATOM   3824  CB  ASP A 476       7.924  16.104  36.830  1.00 30.93           C  
ATOM   3825  CG  ASP A 476       9.196  15.511  37.414  1.00 32.62           C  
ATOM   3826  OD1 ASP A 476      10.174  15.315  36.673  1.00 29.19           O  
ATOM   3827  OD2 ASP A 476       9.204  15.252  38.650  1.00 31.67           O  
ATOM   3828  N   SER A 477       4.519  15.728  36.310  1.00 30.68           N  
ATOM   3829  CA  SER A 477       3.396  16.404  35.675  1.00 30.17           C  
ATOM   3830  C   SER A 477       3.888  17.552  34.808  1.00 29.15           C  
ATOM   3831  O   SER A 477       3.407  18.696  34.820  1.00 29.15           O  
ATOM   3832  CB  SER A 477       2.332  16.876  36.677  1.00 30.81           C  
ATOM   3833  OG  SER A 477       1.785  15.736  37.327  1.00 31.10           O  
ATOM   3834  N   ALA A 478       4.856  17.212  33.941  1.00 28.51           N  
ATOM   3835  CA  ALA A 478       5.392  18.204  32.997  1.00 26.58           C  
ATOM   3836  C   ALA A 478       4.247  18.706  32.122  1.00 27.63           C  
ATOM   3837  O   ALA A 478       4.216  19.898  31.784  1.00 28.37           O  
ATOM   3838  CB  ALA A 478       6.456  17.556  32.113  1.00 29.23           C  
ATOM   3839  N   ILE A 479       3.369  17.816  31.668  1.00 27.27           N  
ATOM   3840  CA  ILE A 479       2.259  18.222  30.814  1.00 28.06           C  
ATOM   3841  C   ILE A 479       0.945  17.645  31.280  1.00 28.98           C  
ATOM   3842  O   ILE A 479       0.881  16.798  32.182  1.00 30.01           O  
ATOM   3843  CB  ILE A 479       2.483  17.716  29.362  1.00 29.23           C  
ATOM   3844  CG1 ILE A 479       2.606  16.182  29.384  1.00 28.89           C  
ATOM   3845  CG2 ILE A 479       3.719  18.310  28.709  1.00 28.10           C  
ATOM   3846  CD1 ILE A 479       2.437  15.520  28.021  1.00 28.18           C  
ATOM   3847  N   VAL A 480      -0.135  17.981  30.565  1.00 27.40           N  
ATOM   3848  CA  VAL A 480      -1.438  17.412  30.793  1.00 26.79           C  
ATOM   3849  C   VAL A 480      -1.826  16.641  29.531  1.00 26.70           C  
ATOM   3850  O   VAL A 480      -2.362  17.249  28.593  1.00 25.06           O  
ATOM   3851  CB  VAL A 480      -2.570  18.419  31.116  1.00 25.14           C  
ATOM   3852  CG1 VAL A 480      -3.860  17.671  31.426  1.00 25.59           C  
ATOM   3853  CG2 VAL A 480      -2.212  19.337  32.289  1.00 24.91           C  
ATOM   3854  N   PRO A 481      -1.574  15.343  29.521  1.00 26.34           N  
ATOM   3855  CA  PRO A 481      -2.000  14.505  28.415  1.00 27.03           C  
ATOM   3856  C   PRO A 481      -3.506  14.527  28.290  1.00 27.14           C  
ATOM   3857  O   PRO A 481      -4.247  14.361  29.283  1.00 26.63           O  
ATOM   3858  CB  PRO A 481      -1.526  13.091  28.758  1.00 28.17           C  
ATOM   3859  CG  PRO A 481      -0.471  13.272  29.811  1.00 27.70           C  
ATOM   3860  CD  PRO A 481      -0.949  14.512  30.564  1.00 26.77           C  
ATOM   3861  N   VAL A 482      -3.983  14.665  27.048  1.00 27.21           N  
ATOM   3862  CA  VAL A 482      -5.426  14.681  26.835  1.00 27.86           C  
ATOM   3863  C   VAL A 482      -5.881  13.459  26.040  1.00 28.37           C  
ATOM   3864  O   VAL A 482      -6.620  12.645  26.586  1.00 28.62           O  
ATOM   3865  CB  VAL A 482      -5.957  15.955  26.179  1.00 27.77           C  
ATOM   3866  CG1 VAL A 482      -7.476  15.869  25.985  1.00 27.52           C  
ATOM   3867  CG2 VAL A 482      -5.622  17.158  27.047  1.00 25.51           C  
ATOM   3868  N   TYR A 483      -5.443  13.301  24.788  1.00 24.94           N  
ATOM   3869  CA  TYR A 483      -5.865  12.127  24.048  1.00 26.06           C  
ATOM   3870  C   TYR A 483      -4.818  11.782  22.991  1.00 25.89           C  
ATOM   3871  O   TYR A 483      -4.013  12.642  22.669  1.00 25.40           O  
ATOM   3872  CB  TYR A 483      -7.215  12.281  23.364  1.00 27.67           C  
ATOM   3873  CG  TYR A 483      -7.412  13.401  22.372  1.00 30.73           C  
ATOM   3874  CD1 TYR A 483      -6.904  13.319  21.092  1.00 31.08           C  
ATOM   3875  CD2 TYR A 483      -8.149  14.535  22.712  1.00 31.84           C  
ATOM   3876  CE1 TYR A 483      -7.100  14.336  20.151  1.00 32.96           C  
ATOM   3877  CE2 TYR A 483      -8.361  15.553  21.783  1.00 32.98           C  
ATOM   3878  CZ  TYR A 483      -7.835  15.432  20.521  1.00 33.91           C  
ATOM   3879  OH  TYR A 483      -8.040  16.418  19.578  1.00 37.31           O  
ATOM   3880  N   TYR A 484      -4.865  10.561  22.513  1.00 25.33           N  
ATOM   3881  CA  TYR A 484      -3.979  10.193  21.389  1.00 25.28           C  
ATOM   3882  C   TYR A 484      -4.873  10.410  20.180  1.00 26.18           C  
ATOM   3883  O   TYR A 484      -6.034   9.942  20.167  1.00 27.17           O  
ATOM   3884  CB  TYR A 484      -3.536   8.735  21.447  1.00 23.61           C  
ATOM   3885  CG  TYR A 484      -2.947   8.429  22.814  1.00 24.81           C  
ATOM   3886  CD1 TYR A 484      -3.568   7.527  23.692  1.00 26.01           C  
ATOM   3887  CD2 TYR A 484      -1.808   9.092  23.218  1.00 22.64           C  
ATOM   3888  CE1 TYR A 484      -2.955   7.277  24.917  1.00 25.68           C  
ATOM   3889  CE2 TYR A 484      -1.240   8.883  24.454  1.00 26.31           C  
ATOM   3890  CZ  TYR A 484      -1.836   7.956  25.309  1.00 27.50           C  
ATOM   3891  OH  TYR A 484      -1.237   7.757  26.537  1.00 28.24           O  
ATOM   3892  N   TYR A 485      -4.351  11.104  19.175  1.00 25.07           N  
ATOM   3893  CA  TYR A 485      -5.167  11.398  18.023  1.00 26.42           C  
ATOM   3894  C   TYR A 485      -5.435  10.187  17.133  1.00 26.86           C  
ATOM   3895  O   TYR A 485      -4.644   9.273  17.017  1.00 27.75           O  
ATOM   3896  CB  TYR A 485      -4.452  12.353  17.058  1.00 24.91           C  
ATOM   3897  CG  TYR A 485      -4.182  13.793  17.317  1.00 25.04           C  
ATOM   3898  CD1 TYR A 485      -3.368  14.203  18.355  1.00 22.42           C  
ATOM   3899  CD2 TYR A 485      -4.725  14.776  16.489  1.00 23.52           C  
ATOM   3900  CE1 TYR A 485      -3.109  15.541  18.573  1.00 24.72           C  
ATOM   3901  CE2 TYR A 485      -4.492  16.124  16.690  1.00 25.50           C  
ATOM   3902  CZ  TYR A 485      -3.656  16.483  17.741  1.00 24.31           C  
ATOM   3903  OH  TYR A 485      -3.368  17.793  17.988  1.00 26.48           O  
ATOM   3904  N   VAL A 486      -6.522  10.311  16.381  1.00 29.26           N  
ATOM   3905  CA  VAL A 486      -6.770   9.513  15.209  1.00 29.57           C  
ATOM   3906  C   VAL A 486      -6.568  10.540  14.065  1.00 29.57           C  
ATOM   3907  O   VAL A 486      -6.754  11.735  14.293  1.00 29.52           O  
ATOM   3908  CB  VAL A 486      -8.112   8.819  14.977  1.00 31.70           C  
ATOM   3909  CG1 VAL A 486      -8.076   7.501  15.762  1.00 33.05           C  
ATOM   3910  CG2 VAL A 486      -9.295   9.663  15.403  1.00 32.75           C  
ATOM   3911  N   ASN A 487      -6.201  10.080  12.895  1.00 29.95           N  
ATOM   3912  CA  ASN A 487      -6.033  10.934  11.726  1.00 28.56           C  
ATOM   3913  C   ASN A 487      -7.367  10.983  10.965  1.00 28.03           C  
ATOM   3914  O   ASN A 487      -7.572  10.154  10.096  1.00 29.10           O  
ATOM   3915  CB  ASN A 487      -4.937  10.299  10.856  1.00 29.44           C  
ATOM   3916  CG  ASN A 487      -4.639  11.170   9.633  1.00 32.29           C  
ATOM   3917  OD1 ASN A 487      -5.227  12.233   9.477  1.00 31.19           O  
ATOM   3918  ND2 ASN A 487      -3.733  10.758   8.760  1.00 31.13           N  
ATOM   3919  N   ALA A 488      -8.230  11.943  11.255  1.00 29.49           N  
ATOM   3920  CA  ALA A 488      -9.541  12.080  10.651  1.00 28.01           C  
ATOM   3921  C   ALA A 488      -9.572  13.235   9.653  1.00 27.68           C  
ATOM   3922  O   ALA A 488      -9.248  14.388   9.993  1.00 29.15           O  
ATOM   3923  CB  ALA A 488     -10.568  12.343  11.771  1.00 27.14           C  
ATOM   3924  N   ARG A 489      -9.898  12.973   8.398  1.00 27.94           N  
ATOM   3925  CA  ARG A 489      -9.988  14.015   7.390  1.00 28.20           C  
ATOM   3926  C   ARG A 489     -10.954  13.566   6.294  1.00 27.03           C  
ATOM   3927  O   ARG A 489     -11.202  12.353   6.201  1.00 27.91           O  
ATOM   3928  CB  ARG A 489      -8.627  14.291   6.713  1.00 30.19           C  
ATOM   3929  CG  ARG A 489      -7.930  13.005   6.265  1.00 33.31           C  
ATOM   3930  CD  ARG A 489      -7.051  13.233   5.039  1.00 36.87           C  
ATOM   3931  NE  ARG A 489      -6.139  14.357   5.156  1.00 41.28           N  
ATOM   3932  CZ  ARG A 489      -4.893  14.428   5.597  1.00 41.85           C  
ATOM   3933  NH1 ARG A 489      -4.249  13.368   6.034  1.00 41.21           N  
ATOM   3934  NH2 ARG A 489      -4.288  15.609   5.599  1.00 43.54           N  
ATOM   3935  N   LEU A 490     -11.358  14.493   5.429  1.00 24.57           N  
ATOM   3936  CA  LEU A 490     -12.223  14.094   4.314  1.00 24.84           C  
ATOM   3937  C   LEU A 490     -11.384  14.041   3.047  1.00 25.11           C  
ATOM   3938  O   LEU A 490     -10.528  14.907   2.830  1.00 24.79           O  
ATOM   3939  CB  LEU A 490     -13.359  15.119   4.125  1.00 24.02           C  
ATOM   3940  CG  LEU A 490     -14.165  15.508   5.363  1.00 25.15           C  
ATOM   3941  CD1 LEU A 490     -15.282  16.464   4.930  1.00 25.26           C  
ATOM   3942  CD2 LEU A 490     -14.714  14.257   6.050  1.00 27.04           C  
ATOM   3943  N   VAL A 491     -11.600  13.058   2.181  1.00 23.77           N  
ATOM   3944  CA  VAL A 491     -10.803  12.882   0.961  1.00 23.54           C  
ATOM   3945  C   VAL A 491     -11.771  12.503  -0.164  1.00 25.76           C  
ATOM   3946  O   VAL A 491     -12.591  11.594   0.074  1.00 24.35           O  
ATOM   3947  CB  VAL A 491      -9.761  11.761   1.163  1.00 22.29           C  
ATOM   3948  CG1 VAL A 491      -9.009  11.563  -0.139  1.00 22.87           C  
ATOM   3949  CG2 VAL A 491      -8.770  12.060   2.312  1.00 22.68           C  
ATOM   3950  N   LYS A 492     -11.785  13.259  -1.261  1.00 26.27           N  
ATOM   3951  CA  LYS A 492     -12.804  12.998  -2.314  1.00 26.88           C  
ATOM   3952  C   LYS A 492     -12.581  11.626  -2.877  1.00 26.53           C  
ATOM   3953  O   LYS A 492     -11.454  11.092  -2.923  1.00 27.41           O  
ATOM   3954  CB  LYS A 492     -12.760  14.099  -3.374  1.00 26.47           C  
ATOM   3955  CG  LYS A 492     -13.208  15.494  -2.935  1.00 26.29           C  
ATOM   3956  CD  LYS A 492     -14.737  15.560  -2.784  1.00 26.80           C  
ATOM   3957  CE  LYS A 492     -15.150  16.890  -2.156  1.00 28.09           C  
ATOM   3958  NZ  LYS A 492     -14.796  18.043  -3.021  1.00 27.11           N  
ATOM   3959  N   PRO A 493     -13.641  10.987  -3.403  1.00 28.63           N  
ATOM   3960  CA  PRO A 493     -13.522   9.640  -3.935  1.00 29.70           C  
ATOM   3961  C   PRO A 493     -12.599   9.590  -5.146  1.00 29.03           C  
ATOM   3962  O   PRO A 493     -12.084   8.518  -5.428  1.00 29.33           O  
ATOM   3963  CB  PRO A 493     -14.939   9.216  -4.290  1.00 31.64           C  
ATOM   3964  CG  PRO A 493     -15.825  10.174  -3.537  1.00 31.35           C  
ATOM   3965  CD  PRO A 493     -15.041  11.456  -3.375  1.00 28.07           C  
ATOM   3966  N   TRP A 494     -12.360  10.682  -5.840  1.00 29.37           N  
ATOM   3967  CA  TRP A 494     -11.506  10.679  -7.023  1.00 28.89           C  
ATOM   3968  C   TRP A 494     -10.053  10.912  -6.679  1.00 27.35           C  
ATOM   3969  O   TRP A 494      -9.217  10.881  -7.580  1.00 29.39           O  
ATOM   3970  CB  TRP A 494     -12.001  11.712  -8.026  1.00 30.78           C  
ATOM   3971  CG  TRP A 494     -12.191  13.108  -7.483  1.00 31.12           C  
ATOM   3972  CD1 TRP A 494     -11.254  14.076  -7.287  1.00 31.35           C  
ATOM   3973  CD2 TRP A 494     -13.458  13.702  -7.154  1.00 30.99           C  
ATOM   3974  NE1 TRP A 494     -11.848  15.230  -6.828  1.00 31.50           N  
ATOM   3975  CE2 TRP A 494     -13.205  15.021  -6.746  1.00 32.42           C  
ATOM   3976  CE3 TRP A 494     -14.767  13.216  -7.157  1.00 32.08           C  
ATOM   3977  CZ2 TRP A 494     -14.221  15.888  -6.340  1.00 31.47           C  
ATOM   3978  CZ3 TRP A 494     -15.787  14.077  -6.772  1.00 32.54           C  
ATOM   3979  CH2 TRP A 494     -15.502  15.386  -6.356  1.00 33.42           C  
ATOM   3980  N   VAL A 495      -9.704  11.098  -5.409  1.00 27.78           N  
ATOM   3981  CA  VAL A 495      -8.276  11.237  -5.069  1.00 26.86           C  
ATOM   3982  C   VAL A 495      -7.682   9.854  -4.813  1.00 26.96           C  
ATOM   3983  O   VAL A 495      -8.058   9.180  -3.847  1.00 27.04           O  
ATOM   3984  CB  VAL A 495      -8.048  12.110  -3.826  1.00 27.95           C  
ATOM   3985  CG1 VAL A 495      -6.538  12.208  -3.546  1.00 27.88           C  
ATOM   3986  CG2 VAL A 495      -8.640  13.503  -4.056  1.00 24.91           C  
ATOM   3987  N   GLY A 496      -6.824   9.375  -5.713  1.00 25.68           N  
ATOM   3988  CA  GLY A 496      -6.213   8.075  -5.504  1.00 26.56           C  
ATOM   3989  C   GLY A 496      -4.848   8.207  -4.821  1.00 26.99           C  
ATOM   3990  O   GLY A 496      -4.190   9.244  -4.971  1.00 26.21           O  
ATOM   3991  N   GLY A 497      -4.375   7.123  -4.212  1.00 27.97           N  
ATOM   3992  CA  GLY A 497      -3.008   7.108  -3.676  1.00 30.08           C  
ATOM   3993  C   GLY A 497      -2.860   7.354  -2.189  1.00 31.67           C  
ATOM   3994  O   GLY A 497      -1.737   7.286  -1.674  1.00 29.30           O  
ATOM   3995  N   TYR A 498      -3.942   7.752  -1.521  1.00 31.76           N  
ATOM   3996  CA  TYR A 498      -3.885   8.010  -0.073  1.00 32.86           C  
ATOM   3997  C   TYR A 498      -4.421   6.773   0.655  1.00 33.26           C  
ATOM   3998  O   TYR A 498      -5.629   6.569   0.713  1.00 32.49           O  
ATOM   3999  CB  TYR A 498      -4.735   9.241   0.234  1.00 33.33           C  
ATOM   4000  CG  TYR A 498      -4.733   9.646   1.696  1.00 35.63           C  
ATOM   4001  CD1 TYR A 498      -5.847   9.427   2.496  1.00 35.56           C  
ATOM   4002  CD2 TYR A 498      -3.591  10.181   2.279  1.00 35.39           C  
ATOM   4003  CE1 TYR A 498      -5.845   9.785   3.845  1.00 36.15           C  
ATOM   4004  CE2 TYR A 498      -3.595  10.558   3.602  1.00 36.13           C  
ATOM   4005  CZ  TYR A 498      -4.707  10.359   4.380  1.00 37.93           C  
ATOM   4006  OH  TYR A 498      -4.672  10.714   5.713  1.00 37.55           O  
ATOM   4007  N   THR A 499      -3.517   5.973   1.197  1.00 34.13           N  
ATOM   4008  CA  THR A 499      -3.805   4.717   1.840  1.00 37.34           C  
ATOM   4009  C   THR A 499      -4.387   4.899   3.234  1.00 38.23           C  
ATOM   4010  O   THR A 499      -5.217   4.100   3.676  1.00 39.08           O  
ATOM   4011  CB  THR A 499      -2.562   3.807   1.907  1.00 37.55           C  
ATOM   4012  OG1 THR A 499      -1.554   4.228   2.838  1.00 37.81           O  
ATOM   4013  CG2 THR A 499      -1.881   3.796   0.521  1.00 36.47           C  
ATOM   4014  N   GLY A 500      -3.823   5.863   3.955  1.00 37.95           N  
ATOM   4015  CA  GLY A 500      -4.167   6.083   5.359  1.00 36.69           C  
ATOM   4016  C   GLY A 500      -3.315   5.119   6.201  1.00 36.99           C  
ATOM   4017  O   GLY A 500      -3.428   5.100   7.429  1.00 37.30           O  
ATOM   4018  N   LYS A 501      -2.410   4.390   5.558  1.00 35.62           N  
ATOM   4019  CA  LYS A 501      -1.586   3.414   6.256  1.00 36.90           C  
ATOM   4020  C   LYS A 501      -0.383   3.991   6.986  1.00 34.99           C  
ATOM   4021  O   LYS A 501       0.212   3.293   7.805  1.00 35.68           O  
ATOM   4022  CB  LYS A 501      -1.090   2.376   5.238  1.00 39.52           C  
ATOM   4023  CG  LYS A 501      -2.072   1.230   4.990  1.00 42.81           C  
ATOM   4024  CD  LYS A 501      -1.925   0.256   6.151  1.00 44.41           C  
ATOM   4025  CE  LYS A 501      -1.982  -1.199   5.705  1.00 46.24           C  
ATOM   4026  NZ  LYS A 501      -1.192  -2.046   6.647  1.00 46.63           N  
ATOM   4027  N   ASP A 502       0.057   5.194   6.647  1.00 30.87           N  
ATOM   4028  CA  ASP A 502       1.212   5.790   7.327  1.00 30.13           C  
ATOM   4029  C   ASP A 502       0.751   6.447   8.612  1.00 29.15           C  
ATOM   4030  O   ASP A 502       0.106   7.489   8.562  1.00 27.15           O  
ATOM   4031  CB  ASP A 502       1.875   6.792   6.401  1.00 28.60           C  
ATOM   4032  CG  ASP A 502       3.080   7.493   6.990  1.00 29.32           C  
ATOM   4033  OD1 ASP A 502       3.518   7.127   8.089  1.00 29.85           O  
ATOM   4034  OD2 ASP A 502       3.619   8.405   6.345  1.00 28.63           O  
ATOM   4035  N   PRO A 503       1.197   5.948   9.765  1.00 29.11           N  
ATOM   4036  CA  PRO A 503       0.813   6.518  11.051  1.00 27.44           C  
ATOM   4037  C   PRO A 503       1.440   7.879  11.309  1.00 27.82           C  
ATOM   4038  O   PRO A 503       1.052   8.549  12.289  1.00 25.72           O  
ATOM   4039  CB  PRO A 503       1.280   5.451  12.040  1.00 28.98           C  
ATOM   4040  CG  PRO A 503       2.502   4.862  11.364  1.00 28.97           C  
ATOM   4041  CD  PRO A 503       2.064   4.757   9.917  1.00 28.10           C  
ATOM   4042  N   LEU A 504       2.420   8.280  10.494  1.00 25.68           N  
ATOM   4043  CA  LEU A 504       3.004   9.600  10.553  1.00 27.70           C  
ATOM   4044  C   LEU A 504       2.339  10.574   9.572  1.00 26.01           C  
ATOM   4045  O   LEU A 504       2.557  11.782   9.675  1.00 25.93           O  
ATOM   4046  CB  LEU A 504       4.518   9.649  10.315  1.00 28.66           C  
ATOM   4047  CG  LEU A 504       5.401   8.807  11.249  1.00 31.92           C  
ATOM   4048  CD1 LEU A 504       6.820   9.326  11.322  1.00 32.11           C  
ATOM   4049  CD2 LEU A 504       4.806   8.619  12.619  1.00 32.43           C  
ATOM   4050  N   ASP A 505       1.528  10.062   8.658  1.00 26.26           N  
ATOM   4051  CA  ASP A 505       0.836  10.869   7.661  1.00 25.05           C  
ATOM   4052  C   ASP A 505       1.805  11.742   6.861  1.00 23.79           C  
ATOM   4053  O   ASP A 505       1.609  12.937   6.626  1.00 23.76           O  
ATOM   4054  CB  ASP A 505      -0.224  11.772   8.325  1.00 27.72           C  
ATOM   4055  CG  ASP A 505      -1.278  12.134   7.283  1.00 29.55           C  
ATOM   4056  OD1 ASP A 505      -1.525  11.336   6.364  1.00 31.23           O  
ATOM   4057  OD2 ASP A 505      -1.817  13.228   7.305  1.00 30.03           O  
ATOM   4058  N   ASN A 506       2.878  11.105   6.398  1.00 23.49           N  
ATOM   4059  CA  ASN A 506       3.908  11.799   5.597  1.00 23.13           C  
ATOM   4060  C   ASN A 506       3.472  11.728   4.136  1.00 21.69           C  
ATOM   4061  O   ASN A 506       4.080  11.045   3.352  1.00 23.51           O  
ATOM   4062  CB  ASN A 506       5.279  11.155   5.818  1.00 23.71           C  
ATOM   4063  CG  ASN A 506       5.927  11.731   7.082  1.00 27.33           C  
ATOM   4064  OD1 ASN A 506       5.784  12.908   7.441  1.00 27.57           O  
ATOM   4065  ND2 ASN A 506       6.628  10.886   7.808  1.00 27.92           N  
ATOM   4066  N   ILE A 507       2.483  12.544   3.751  1.00 20.65           N  
ATOM   4067  CA  ILE A 507       1.972  12.447   2.371  1.00 22.51           C  
ATOM   4068  C   ILE A 507       2.875  13.191   1.408  1.00 21.96           C  
ATOM   4069  O   ILE A 507       3.364  14.269   1.732  1.00 22.43           O  
ATOM   4070  CB  ILE A 507       0.566  13.056   2.319  1.00 24.60           C  
ATOM   4071  CG1 ILE A 507      -0.422  12.314   3.216  1.00 25.68           C  
ATOM   4072  CG2 ILE A 507       0.016  13.150   0.885  1.00 25.95           C  
ATOM   4073  CD1 ILE A 507      -0.314  10.808   3.283  1.00 28.20           C  
ATOM   4074  N   TYR A 508       3.031  12.607   0.235  1.00 21.15           N  
ATOM   4075  CA  TYR A 508       3.741  13.241  -0.869  1.00 20.64           C  
ATOM   4076  C   TYR A 508       2.717  13.383  -2.004  1.00 20.63           C  
ATOM   4077  O   TYR A 508       2.236  12.375  -2.517  1.00 20.37           O  
ATOM   4078  CB  TYR A 508       4.955  12.443  -1.344  1.00 19.73           C  
ATOM   4079  CG  TYR A 508       6.044  12.314  -0.299  1.00 22.61           C  
ATOM   4080  CD1 TYR A 508       5.885  11.400   0.738  1.00 22.87           C  
ATOM   4081  CD2 TYR A 508       7.213  13.067  -0.337  1.00 22.83           C  
ATOM   4082  CE1 TYR A 508       6.845  11.274   1.729  1.00 24.38           C  
ATOM   4083  CE2 TYR A 508       8.191  12.922   0.627  1.00 22.78           C  
ATOM   4084  CZ  TYR A 508       7.994  12.035   1.664  1.00 24.98           C  
ATOM   4085  OH  TYR A 508       8.928  11.853   2.655  1.00 24.27           O  
ATOM   4086  N   VAL A 509       2.482  14.589  -2.516  1.00 20.96           N  
ATOM   4087  CA  VAL A 509       1.523  14.760  -3.615  1.00 22.49           C  
ATOM   4088  C   VAL A 509       2.013  14.052  -4.878  1.00 22.83           C  
ATOM   4089  O   VAL A 509       1.187  13.616  -5.710  1.00 23.03           O  
ATOM   4090  CB  VAL A 509       1.175  16.245  -3.818  1.00 22.40           C  
ATOM   4091  CG1 VAL A 509       0.363  16.449  -5.079  1.00 21.71           C  
ATOM   4092  CG2 VAL A 509       0.453  16.790  -2.587  1.00 21.03           C  
ATOM   4093  N   LYS A 510       3.310  13.756  -5.017  1.00 24.05           N  
ATOM   4094  CA  LYS A 510       3.825  12.963  -6.140  1.00 23.62           C  
ATOM   4095  C   LYS A 510       3.259  11.538  -6.183  1.00 25.67           C  
ATOM   4096  O   LYS A 510       3.461  10.828  -7.177  1.00 25.68           O  
ATOM   4097  CB  LYS A 510       5.330  12.793  -6.095  1.00 24.21           C  
ATOM   4098  CG  LYS A 510       5.794  11.820  -4.983  1.00 24.08           C  
ATOM   4099  CD  LYS A 510       7.325  11.973  -4.864  1.00 24.76           C  
ATOM   4100  CE  LYS A 510       7.885  10.991  -3.861  1.00 24.71           C  
ATOM   4101  NZ  LYS A 510       7.545   9.571  -4.167  1.00 26.50           N  
ATOM   4102  N   ASN A 511       2.701  11.049  -5.088  1.00 24.31           N  
ATOM   4103  CA  ASN A 511       2.139   9.721  -5.005  1.00 26.67           C  
ATOM   4104  C   ASN A 511       0.645   9.702  -5.282  1.00 26.02           C  
ATOM   4105  O   ASN A 511       0.102   8.604  -5.349  1.00 26.25           O  
ATOM   4106  CB  ASN A 511       2.345   9.147  -3.590  1.00 25.69           C  
ATOM   4107  CG  ASN A 511       3.817   8.929  -3.306  1.00 27.75           C  
ATOM   4108  OD1 ASN A 511       4.576   8.657  -4.254  1.00 28.45           O  
ATOM   4109  ND2 ASN A 511       4.244   9.014  -2.041  1.00 26.07           N  
ATOM   4110  N   LEU A 512       0.001  10.853  -5.473  1.00 24.41           N  
ATOM   4111  CA  LEU A 512      -1.447  10.846  -5.615  1.00 24.05           C  
ATOM   4112  C   LEU A 512      -1.849  10.965  -7.099  1.00 24.30           C  
ATOM   4113  O   LEU A 512      -0.996  11.217  -7.925  1.00 24.23           O  
ATOM   4114  CB  LEU A 512      -2.022  12.034  -4.813  1.00 24.03           C  
ATOM   4115  CG  LEU A 512      -1.572  12.070  -3.338  1.00 24.13           C  
ATOM   4116  CD1 LEU A 512      -2.237  13.234  -2.592  1.00 24.78           C  
ATOM   4117  CD2 LEU A 512      -2.021  10.783  -2.641  1.00 24.76           C  
ATOM   4118  N   TYR A 513      -3.122  10.787  -7.358  1.00 25.54           N  
ATOM   4119  CA  TYR A 513      -3.624  10.887  -8.745  1.00 26.08           C  
ATOM   4120  C   TYR A 513      -5.120  11.166  -8.696  1.00 25.63           C  
ATOM   4121  O   TYR A 513      -5.802  10.845  -7.728  1.00 24.60           O  
ATOM   4122  CB  TYR A 513      -3.313   9.659  -9.595  1.00 26.09           C  
ATOM   4123  CG  TYR A 513      -3.762   8.358  -8.991  1.00 28.31           C  
ATOM   4124  CD1 TYR A 513      -5.053   7.891  -9.269  1.00 29.64           C  
ATOM   4125  CD2 TYR A 513      -2.924   7.599  -8.191  1.00 28.82           C  
ATOM   4126  CE1 TYR A 513      -5.505   6.695  -8.722  1.00 30.64           C  
ATOM   4127  CE2 TYR A 513      -3.383   6.400  -7.637  1.00 30.30           C  
ATOM   4128  CZ  TYR A 513      -4.650   5.964  -7.919  1.00 30.90           C  
ATOM   4129  OH  TYR A 513      -5.112   4.789  -7.378  1.00 33.32           O  
ATOM   4130  N   ILE A 514      -5.603  11.854  -9.726  1.00 26.77           N  
ATOM   4131  CA  ILE A 514      -7.022  12.187  -9.808  1.00 26.13           C  
ATOM   4132  C   ILE A 514      -7.726  11.223 -10.780  1.00 26.44           C  
ATOM   4133  O   ILE A 514      -7.334  11.162 -11.952  1.00 26.64           O  
ATOM   4134  CB  ILE A 514      -7.270  13.609 -10.305  1.00 25.99           C  
ATOM   4135  CG1 ILE A 514      -6.519  14.649  -9.448  1.00 25.12           C  
ATOM   4136  CG2 ILE A 514      -8.781  13.890 -10.268  1.00 27.08           C  
ATOM   4137  CD1 ILE A 514      -6.756  14.534  -7.962  1.00 23.47           C  
ATOM   4138  N   ILE A 515      -8.692  10.489 -10.247  1.00 25.45           N  
ATOM   4139  CA  ILE A 515      -9.459   9.532 -11.051  1.00 27.78           C  
ATOM   4140  C   ILE A 515     -10.537  10.265 -11.831  1.00 28.22           C  
ATOM   4141  O   ILE A 515     -11.191  11.148 -11.272  1.00 29.08           O  
ATOM   4142  CB  ILE A 515     -10.121   8.498 -10.099  1.00 29.28           C  
ATOM   4143  CG1 ILE A 515      -9.004   7.790  -9.325  1.00 30.18           C  
ATOM   4144  CG2 ILE A 515     -10.972   7.489 -10.866  1.00 29.02           C  
ATOM   4145  CD1 ILE A 515      -9.411   6.917  -8.160  1.00 30.27           C  
ATOM   4146  N   LYS A 516     -10.785   9.893 -13.077  1.00 27.67           N  
ATOM   4147  CA  LYS A 516     -11.809  10.562 -13.863  1.00 30.42           C  
ATOM   4148  C   LYS A 516     -13.139  10.571 -13.108  1.00 30.71           C  
ATOM   4149  O   LYS A 516     -13.578   9.523 -12.617  1.00 31.22           O  
ATOM   4150  CB  LYS A 516     -12.034   9.854 -15.186  1.00 31.66           C  
ATOM   4151  CG  LYS A 516     -12.996  10.573 -16.132  1.00 34.69           C  
ATOM   4152  CD  LYS A 516     -12.760   9.918 -17.508  1.00 35.81           C  
ATOM   4153  CE  LYS A 516     -11.620   9.872 -18.308  0.00 47.27           C  
ATOM   4154  NZ  LYS A 516     -11.755   9.163 -19.635  0.00 50.01           N  
ATOM   4155  N   HIS A 517     -13.765  11.713 -13.056  1.00 31.64           N  
ATOM   4156  CA  HIS A 517     -15.066  11.800 -12.391  1.00 33.50           C  
ATOM   4157  C   HIS A 517     -15.875  12.921 -13.028  1.00 33.86           C  
ATOM   4158  O   HIS A 517     -17.002  13.160 -12.545  1.00 34.99           O  
ATOM   4159  CB  HIS A 517     -14.903  12.014 -10.870  1.00 34.04           C  
ATOM   4160  CG  HIS A 517     -14.301  13.356 -10.579  1.00 34.87           C  
ATOM   4161  ND1 HIS A 517     -12.944  13.580 -10.726  1.00 35.07           N  
ATOM   4162  CD2 HIS A 517     -14.837  14.526 -10.161  1.00 35.53           C  
ATOM   4163  CE1 HIS A 517     -12.660  14.835 -10.434  1.00 35.37           C  
ATOM   4164  NE2 HIS A 517     -13.788  15.423 -10.079  1.00 36.78           N  
ATOM   4165  OXT HIS A 517     -15.326  13.620 -13.899  1.00 31.89           O  
TER    4166      HIS A 517                                                      
ATOM   4167  N   LYS B   1       6.947  16.634  15.136  1.00 20.48           N  
ATOM   4168  CA  LYS B   1       6.485  17.945  14.593  1.00 20.29           C  
ATOM   4169  C   LYS B   1       5.257  18.461  15.337  1.00 20.79           C  
ATOM   4170  O   LYS B   1       4.479  17.678  15.870  1.00 21.84           O  
ATOM   4171  CB  LYS B   1       6.243  17.869  13.075  1.00 23.24           C  
ATOM   4172  CG  LYS B   1       5.266  16.806  12.616  1.00 23.70           C  
ATOM   4173  CD  LYS B   1       5.165  16.709  11.085  1.00 24.75           C  
ATOM   4174  CE  LYS B   1       6.449  16.149  10.464  1.00 28.13           C  
ATOM   4175  NZ  LYS B   1       6.664  14.714  10.858  1.00 27.76           N  
HETATM 4176  N   DPP B   2       5.093  19.762  15.408  1.00 22.22           N  
HETATM 4177  CA  DPP B   2       4.027  20.427  16.136  1.00 23.42           C  
HETATM 4178  C   DPP B   2       2.695  20.412  15.418  1.00 22.19           C  
HETATM 4179  O   DPP B   2       2.682  20.701  14.213  1.00 21.40           O  
HETATM 4180  CB  DPP B   2       4.373  21.914  16.377  1.00 25.56           C  
HETATM 4181  NG  DPP B   2       5.304  21.904  17.514  1.00 30.76           N  
ATOM   4182  N   LYS B   3       1.616  20.035  16.114  1.00 21.72           N  
ATOM   4183  CA  LYS B   3       0.339  19.972  15.425  1.00 24.35           C  
ATOM   4184  C   LYS B   3      -0.756  20.771  16.160  1.00 26.08           C  
ATOM   4185  O   LYS B   3      -1.724  21.116  15.464  1.00 26.46           O  
ATOM   4186  CB  LYS B   3      -0.184  18.536  15.235  1.00 25.95           C  
ATOM   4187  CG  LYS B   3      -1.244  18.533  14.110  1.00 26.74           C  
ATOM   4188  CD  LYS B   3      -1.764  17.197  13.730  1.00 30.02           C  
ATOM   4189  CE  LYS B   3      -2.830  17.127  12.639  1.00 31.33           C  
ATOM   4190  NZ  LYS B   3      -3.560  18.428  12.564  1.00 35.20           N  
ATOM   4191  OXT LYS B   3      -0.601  21.074  17.342  1.00 25.47           O  
TER    4192      LYS B   3                                                      
HETATM 4193  U    U1 A 518      10.008  -1.851  13.791  0.88 24.28           U  
HETATM 4194  U    U1 A 519      16.273  -3.706  13.616  0.85 29.07           U  
HETATM 4195  U    U1 A 520      18.334  -4.152  17.221  0.81 29.74           U  
HETATM 4196  U    U1 A 521     -18.116  27.384  15.169  0.60 26.98           U  
HETATM 4197  U    U1 A 522      -1.107  34.971  32.822  0.86 28.67           U  
HETATM 4198  U    U1 A 523     -17.011  15.688 -14.661  0.31 23.42           U  
HETATM 4199  U    U1 A 524     -14.697  18.356 -16.671  0.23 20.64           U  
HETATM 4200  U    U1 A 525     -11.314  17.353 -20.986  0.46 35.35           U  
HETATM 4201  O   HOH A 526       7.639  24.540   4.773  1.00 20.71           O  
HETATM 4202  O   HOH A 527      -0.197  15.362   5.052  1.00 20.69           O  
HETATM 4203  O   HOH A 528      13.039   1.800  15.502  1.00 20.95           O  
HETATM 4204  O   HOH A 529       6.737  30.556  14.685  1.00 21.41           O  
HETATM 4205  O   HOH A 530      20.193  26.284  14.312  1.00 21.82           O  
HETATM 4206  O   HOH A 531       2.213  16.715   2.305  1.00 22.12           O  
HETATM 4207  O   HOH A 532      29.897   0.045  25.448  1.00 22.13           O  
HETATM 4208  O   HOH A 533       5.519  15.137  -3.560  1.00 22.16           O  
HETATM 4209  O   HOH A 534      14.552  15.252   4.610  1.00 22.31           O  
HETATM 4210  O   HOH A 535      13.133  13.664   2.837  1.00 22.45           O  
HETATM 4211  O   HOH A 536      28.512   3.332  23.615  1.00 22.43           O  
HETATM 4212  O   HOH A 537      11.376  18.463   3.219  1.00 22.90           O  
HETATM 4213  O   HOH A 538       9.894  31.112   4.001  1.00 22.85           O  
HETATM 4214  O   HOH A 539       3.475  17.019   8.113  1.00 22.90           O  
HETATM 4215  O   HOH A 540      10.161  13.740  -2.315  1.00 23.08           O  
HETATM 4216  O   HOH A 541      -7.898  23.552   9.594  1.00 23.14           O  
HETATM 4217  O   HOH A 542       7.796  15.634 -10.247  1.00 23.16           O  
HETATM 4218  O   HOH A 543       9.501   5.964  10.983  1.00 23.34           O  
HETATM 4219  O   HOH A 544       9.542   6.884   6.824  1.00 23.36           O  
HETATM 4220  O   HOH A 545      17.753  13.646   4.926  1.00 23.63           O  
HETATM 4221  O   HOH A 546      11.361  13.929  16.731  1.00 23.89           O  
HETATM 4222  O   HOH A 547      -0.546  26.905   4.348  1.00 24.11           O  
HETATM 4223  O   HOH A 548      15.682  15.072  -5.321  1.00 24.21           O  
HETATM 4224  O   HOH A 549       8.426  15.548  -3.460  1.00 24.36           O  
HETATM 4225  O   HOH A 550       2.293   9.771  -0.103  1.00 24.40           O  
HETATM 4226  O   HOH A 551      17.645   9.646  19.867  1.00 24.46           O  
HETATM 4227  O   HOH A 552      -9.684  21.431   9.042  1.00 24.50           O  
HETATM 4228  O   HOH A 553      -1.609  28.204   2.260  1.00 24.86           O  
HETATM 4229  O   HOH A 554      17.383   5.559  21.977  1.00 24.93           O  
HETATM 4230  O   HOH A 555      19.177  20.154   6.395  1.00 24.85           O  
HETATM 4231  O   HOH A 556      -0.954  30.792  28.326  1.00 24.99           O  
HETATM 4232  O   HOH A 557      -4.462  27.654  13.713  1.00 25.38           O  
HETATM 4233  O   HOH A 558       8.799   1.803  25.844  1.00 25.36           O  
HETATM 4234  O   HOH A 559       7.428  11.111  -8.731  1.00 25.68           O  
HETATM 4235  O   HOH A 560      32.700  17.482   3.001  1.00 25.75           O  
HETATM 4236  O   HOH A 561      -2.009  17.219   7.605  1.00 25.77           O  
HETATM 4237  O   HOH A 562       0.252  31.155  10.924  1.00 26.07           O  
HETATM 4238  O   HOH A 563       9.944  23.694   3.576  1.00 26.21           O  
HETATM 4239  O   HOH A 564       1.233  12.841  -8.456  1.00 26.24           O  
HETATM 4240  O   HOH A 565      23.460  23.788  -0.938  1.00 26.29           O  
HETATM 4241  O   HOH A 566      15.876  15.439  -8.150  1.00 26.22           O  
HETATM 4242  O   HOH A 567      -3.986  22.726  14.953  1.00 26.44           O  
HETATM 4243  O   HOH A 568       8.899  13.442   7.185  1.00 26.62           O  
HETATM 4244  O   HOH A 569      -0.588  30.871   1.922  1.00 26.74           O  
HETATM 4245  O   HOH A 570      31.431  11.386   8.352  1.00 26.80           O  
HETATM 4246  O   HOH A 571      -9.932  16.086  14.429  1.00 26.87           O  
HETATM 4247  O   HOH A 572       1.876  14.794   8.362  1.00 26.90           O  
HETATM 4248  O   HOH A 573       4.057  -7.884  22.566  1.00 26.88           O  
HETATM 4249  O   HOH A 574       2.852  14.894  32.718  1.00 26.98           O  
HETATM 4250  O   HOH A 575      10.377  15.312   0.059  1.00 27.09           O  
HETATM 4251  O   HOH A 576       4.233  10.359  30.946  1.00 27.14           O  
HETATM 4252  O   HOH A 577      -7.904  23.315  23.223  1.00 27.20           O  
HETATM 4253  O   HOH A 578      18.480  17.915  23.093  1.00 27.48           O  
HETATM 4254  O   HOH A 579      10.476  14.005   2.799  1.00 27.54           O  
HETATM 4255  O   HOH A 580     -13.810  31.497  24.028  1.00 27.49           O  
HETATM 4256  O   HOH A 581      13.557  23.346  10.992  1.00 27.68           O  
HETATM 4257  O   HOH A 582      20.117  13.134  27.618  1.00 27.71           O  
HETATM 4258  O   HOH A 583       9.132  22.476  18.580  1.00 27.79           O  
HETATM 4259  O   HOH A 584       3.896  20.704  20.304  1.00 27.82           O  
HETATM 4260  O   HOH A 585     -20.986  21.832   4.225  1.00 27.79           O  
HETATM 4261  O   HOH A 586       2.744   0.993  25.320  1.00 27.92           O  
HETATM 4262  O   HOH A 587      28.186   6.733  -3.954  1.00 27.88           O  
HETATM 4263  O   HOH A 588      21.850  25.439  16.838  1.00 28.09           O  
HETATM 4264  O   HOH A 589      -2.015   8.668   9.935  1.00 28.35           O  
HETATM 4265  O   HOH A 590       3.989  -0.235  20.785  1.00 28.27           O  
HETATM 4266  O   HOH A 591       5.512   4.081  31.093  1.00 28.62           O  
HETATM 4267  O   HOH A 592      -0.325   8.885   0.040  1.00 28.53           O  
HETATM 4268  O   HOH A 593      -4.442   6.681  16.460  1.00 28.75           O  
HETATM 4269  O   HOH A 594       0.011  13.618 -15.258  1.00 28.78           O  
HETATM 4270  O   HOH A 595       2.043  -1.965  19.041  1.00 28.71           O  
HETATM 4271  O   HOH A 596     -20.506  22.947   1.757  1.00 28.89           O  
HETATM 4272  O   HOH A 597      -2.017  37.066  28.779  1.00 29.22           O  
HETATM 4273  O   HOH A 598      29.194   3.339   6.604  1.00 29.25           O  
HETATM 4274  O   HOH A 599     -13.031  18.760  -5.099  1.00 29.51           O  
HETATM 4275  O   HOH A 600       1.616  14.572  11.156  1.00 29.62           O  
HETATM 4276  O   HOH A 601      14.500  17.207  31.037  1.00 29.65           O  
HETATM 4277  O   HOH A 602      27.815  15.994  20.825  1.00 29.81           O  
HETATM 4278  O   HOH A 603       6.998   8.378  -1.694  1.00 29.83           O  
HETATM 4279  O   HOH A 604       8.292  -1.551  29.475  1.00 30.07           O  
HETATM 4280  O   HOH A 605      -9.363  11.974  33.070  1.00 30.04           O  
HETATM 4281  O   HOH A 606       2.648   8.198  31.745  1.00 30.23           O  
HETATM 4282  O   HOH A 607       3.515  34.414  -5.372  1.00 30.37           O  
HETATM 4283  O   HOH A 608      -4.812  18.057   3.208  1.00 30.31           O  
HETATM 4284  O   HOH A 609      -4.245  23.330  -7.512  1.00 30.48           O  
HETATM 4285  O   HOH A 610      -5.015  27.632  -6.631  1.00 30.50           O  
HETATM 4286  O   HOH A 611      14.025  26.506  19.652  1.00 30.55           O  
HETATM 4287  O   HOH A 612      11.712  27.380  -8.594  1.00 30.60           O  
HETATM 4288  O   HOH A 613      12.449   0.966   8.332  1.00 30.58           O  
HETATM 4289  O   HOH A 614       9.717  29.310  -8.479  1.00 30.61           O  
HETATM 4290  O   HOH A 615      10.037   9.257  -5.670  1.00 30.95           O  
HETATM 4291  O   HOH A 616      17.889  26.905  17.871  1.00 30.96           O  
HETATM 4292  O   HOH A 617       3.671   8.630   2.064  1.00 30.96           O  
HETATM 4293  O   HOH A 618      31.375  19.353   1.286  1.00 31.09           O  
HETATM 4294  O   HOH A 619      17.601   9.116  35.963  1.00 31.22           O  
HETATM 4295  O   HOH A 620     -17.243  17.997  -4.714  1.00 31.13           O  
HETATM 4296  O   HOH A 621      19.554  -0.191  11.062  1.00 31.15           O  
HETATM 4297  O   HOH A 622      10.720  25.895  -6.600  1.00 31.32           O  
HETATM 4298  O   HOH A 623      32.701  13.267  10.288  1.00 31.74           O  
HETATM 4299  O   HOH A 624       8.707  13.099   9.682  1.00 31.61           O  
HETATM 4300  O   HOH A 625       6.959   8.920  -7.016  1.00 31.68           O  
HETATM 4301  O   HOH A 626      -7.289  23.707  12.194  1.00 31.85           O  
HETATM 4302  O   HOH A 627     -17.050  23.354  24.076  1.00 31.80           O  
HETATM 4303  O   HOH A 628      17.833   7.386  -9.927  1.00 31.93           O  
HETATM 4304  O   HOH A 629       9.308  23.445  37.526  1.00 32.14           O  
HETATM 4305  O   HOH A 630      35.336   9.702   8.013  1.00 32.24           O  
HETATM 4306  O   HOH A 631       9.265  21.060  35.894  1.00 32.04           O  
HETATM 4307  O   HOH A 632      -3.545  18.797  54.904  1.00 32.39           O  
HETATM 4308  O   HOH A 633      -1.444  32.998  26.787  1.00 32.61           O  
HETATM 4309  O   HOH A 634       0.842  11.757  32.357  1.00 32.86           O  
HETATM 4310  O   HOH A 635      10.271  15.960   4.773  1.00 32.89           O  
HETATM 4311  O   HOH A 636      -4.697  36.648  18.148  1.00 32.91           O  
HETATM 4312  O   HOH A 637     -12.529  11.714  20.255  1.00 33.06           O  
HETATM 4313  O   HOH A 638      26.153   7.050  -5.649  1.00 33.20           O  
HETATM 4314  O   HOH A 639       8.330  11.428   5.212  1.00 33.26           O  
HETATM 4315  O   HOH A 640      36.886  11.079  -0.486  1.00 33.12           O  
HETATM 4316  O   HOH A 641      12.663  28.388  17.943  1.00 33.29           O  
HETATM 4317  O   HOH A 642      10.609  28.366  16.058  1.00 33.25           O  
HETATM 4318  O   HOH A 643     -15.645  15.669  35.405  1.00 33.17           O  
HETATM 4319  O   HOH A 644     -10.192   8.550  -2.218  1.00 33.32           O  
HETATM 4320  O   HOH A 645       3.848  13.018  11.889  1.00 33.31           O  
HETATM 4321  O   HOH A 646      13.247  24.808  27.105  1.00 33.41           O  
HETATM 4322  O   HOH A 647      31.102  19.024   8.621  1.00 33.42           O  
HETATM 4323  O   HOH A 648      32.184   5.547   4.792  1.00 33.63           O  
HETATM 4324  O   HOH A 649      -2.344  19.786   3.829  1.00 33.82           O  
HETATM 4325  O   HOH A 650       8.632  36.103  -6.170  1.00 33.82           O  
HETATM 4326  O   HOH A 651      22.846   6.691  -9.534  1.00 33.85           O  
HETATM 4327  O   HOH A 652      17.256   2.411  -4.559  1.00 34.03           O  
HETATM 4328  O   HOH A 653      15.518   4.162  -5.489  1.00 34.05           O  
HETATM 4329  O   HOH A 654       6.107   8.206   7.610  1.00 33.97           O  
HETATM 4330  O   HOH A 655     -15.875  27.504  29.382  1.00 34.20           O  
HETATM 4331  O   HOH A 656      11.830  10.289 -13.991  1.00 34.25           O  
HETATM 4332  O   HOH A 657     -21.545  19.629   6.229  1.00 34.25           O  
HETATM 4333  O   HOH A 658      18.140  -9.105  29.895  1.00 34.31           O  
HETATM 4334  O   HOH A 659     -22.050  24.205   7.119  1.00 34.22           O  
HETATM 4335  O   HOH A 660      10.918   7.339   9.212  1.00 34.47           O  
HETATM 4336  O   HOH A 661      29.849  18.229  21.046  1.00 34.81           O  
HETATM 4337  O   HOH A 662      13.971  23.190  28.972  1.00 34.53           O  
HETATM 4338  O   HOH A 663      25.056  -1.804   6.266  1.00 34.81           O  
HETATM 4339  O   HOH A 664       3.147   6.988  34.291  1.00 35.00           O  
HETATM 4340  O   HOH A 665     -10.318  30.624  17.695  1.00 35.31           O  
HETATM 4341  O   HOH A 666       9.243   3.238  10.867  1.00 35.41           O  
HETATM 4342  O   HOH A 667      13.720  26.698 -10.205  1.00 35.51           O  
HETATM 4343  O   HOH A 668       3.367   2.228  15.483  1.00 35.61           O  
HETATM 4344  O   HOH A 669      19.339  32.120   9.208  1.00 35.88           O  
HETATM 4345  O   HOH A 670      -1.886  37.351  18.025  1.00 35.75           O  
HETATM 4346  O   HOH A 671     -13.010  10.350  33.533  1.00 35.70           O  
HETATM 4347  O   HOH A 672       5.799  -6.000  27.131  1.00 35.68           O  
HETATM 4348  O   HOH A 673      11.612  32.021   7.101  1.00 35.90           O  
HETATM 4349  O   HOH A 674       0.798  12.340  39.378  1.00 36.15           O  
HETATM 4350  O   HOH A 675       6.029  -1.710  19.376  1.00 36.25           O  
HETATM 4351  O   HOH A 676      -8.034  13.496  16.285  1.00 36.40           O  
HETATM 4352  O   HOH A 677     -10.417  29.089   0.112  1.00 36.35           O  
HETATM 4353  O   HOH A 678      -8.326  14.614  12.680  1.00 36.21           O  
HETATM 4354  O   HOH A 679      -2.135   5.097   9.834  1.00 36.27           O  
HETATM 4355  O   HOH A 680       7.891  15.606   6.727  1.00 36.26           O  
HETATM 4356  O   HOH A 681      26.691  13.634  19.280  1.00 36.54           O  
HETATM 4357  O   HOH A 682       1.612   4.777 -12.540  1.00 36.65           O  
HETATM 4358  O   HOH A 683       6.900   6.176   9.426  1.00 36.67           O  
HETATM 4359  O   HOH A 684      -6.796  24.138  -8.839  1.00 36.65           O  
HETATM 4360  O   HOH A 685      30.607  14.283  19.435  1.00 36.69           O  
HETATM 4361  O   HOH A 686       9.183  -7.203  26.836  1.00 36.62           O  
HETATM 4362  O   HOH A 687      33.989   8.437  10.586  1.00 36.64           O  
HETATM 4363  O   HOH A 688      -7.005   7.428  -1.908  1.00 36.70           O  
HETATM 4364  O   HOH A 689       2.596  -7.086  24.741  1.00 36.72           O  
HETATM 4365  O   HOH A 690      10.724  34.475   1.650  1.00 36.82           O  
HETATM 4366  O   HOH A 691      35.515  20.472   3.018  1.00 37.04           O  
HETATM 4367  O   HOH A 692      -1.599  21.828  12.553  1.00 37.14           O  
HETATM 4368  O   HOH A 693      23.337  -0.370  19.614  1.00 37.08           O  
HETATM 4369  O   HOH A 694      27.556  -0.940  17.479  1.00 37.13           O  
HETATM 4370  O   HOH A 695      -8.447  27.986  42.513  1.00 37.20           O  
HETATM 4371  O   HOH A 696       0.454  16.250  51.041  1.00 37.14           O  
HETATM 4372  O   HOH A 697     -14.203  29.521  28.543  1.00 37.37           O  
HETATM 4373  O   HOH A 698      14.545  31.814   5.553  1.00 37.37           O  
HETATM 4374  O   HOH A 699     -13.031  29.384  33.556  1.00 37.50           O  
HETATM 4375  O   HOH A 700       2.889  12.613  31.120  1.00 37.62           O  
HETATM 4376  O   HOH A 701      -6.891   9.379   7.514  1.00 37.68           O  
HETATM 4377  O   HOH A 702       5.922   3.946  10.685  1.00 38.06           O  
HETATM 4378  O   HOH A 703      -6.257   4.978  -3.485  1.00 38.12           O  
HETATM 4379  O   HOH A 704       3.219   5.642  30.883  1.00 37.89           O  
HETATM 4380  O   HOH A 705      12.245  23.295 -13.396  1.00 38.24           O  
HETATM 4381  O   HOH A 706     -11.706  27.308  34.232  1.00 38.24           O  
HETATM 4382  O   HOH A 707      13.329  32.661   3.081  1.00 38.53           O  
HETATM 4383  O   HOH A 708       8.731  21.299  39.826  1.00 38.69           O  
HETATM 4384  O   HOH A 709      20.273  11.925  25.250  1.00 38.74           O  
HETATM 4385  O   HOH A 710      15.512  23.611  25.882  1.00 38.72           O  
HETATM 4386  O   HOH A 711      16.618  14.386 -12.711  1.00 38.75           O  
HETATM 4387  O   HOH A 712      18.400  11.632  23.288  1.00 39.07           O  
HETATM 4388  O   HOH A 713      11.508  29.415  13.775  1.00 39.12           O  
HETATM 4389  O   HOH A 714      10.918  -6.341  24.254  1.00 39.36           O  
HETATM 4390  O   HOH A 715      17.022  -7.541  28.223  1.00 39.11           O  
HETATM 4391  O   HOH A 716      -1.147   7.090   4.543  1.00 39.11           O  
HETATM 4392  O   HOH A 717      -8.784  19.906  50.667  1.00 39.28           O  
HETATM 4393  O   HOH A 718      10.912   6.981  36.374  1.00 39.39           O  
HETATM 4394  O   HOH A 719     -22.844  16.580  13.522  1.00 39.61           O  
HETATM 4395  O   HOH A 720      33.735  15.702   9.374  1.00 39.57           O  
HETATM 4396  O   HOH A 721     -18.560  25.426  23.205  1.00 39.63           O  
HETATM 4397  O   HOH A 722      26.946  31.588  11.277  1.00 39.71           O  
HETATM 4398  O   HOH A 723      -6.382   4.927  26.177  1.00 39.70           O  
HETATM 4399  O   HOH A 724      33.994  21.430   0.449  1.00 39.69           O  
HETATM 4400  O   HOH A 725      21.666  31.194   6.730  1.00 39.86           O  
HETATM 4401  O   HOH A 726      19.528   0.091   8.253  1.00 39.71           O  
HETATM 4402  O   HOH A 727      10.698   7.926 -12.775  1.00 39.83           O  
HETATM 4403  O   HOH A 728     -12.082   8.918   0.093  1.00 40.26           O  
HETATM 4404  O   HOH A 729      10.076  -5.745  29.001  1.00 40.28           O  
HETATM 4405  O   HOH A 730      29.794  15.032 -10.183  1.00 40.27           O  
HETATM 4406  O   HOH A 731      -8.931  17.020  -8.090  1.00 40.51           O
[truncated: 10,936 more chars]
