# Supplementary material for: FastGrow: on-the-fly growing and its application to DYRK1A
Source: J Comput Aided Mol Des. 2022 Aug 22;36(9):639–51. doi: 10.1007/s10822-022-00469-y (PMC9512872; doi:10.1007/s10822-022-00469-y)
Supplement: Supplementary file 3 — (zip 300339 KB) [file 10822_2022_469_MOESM3_ESM.zip › validation_sets/cross_growing/1b3h_1b5h/1b3h_ligand.sdf]

1b3h_ligand
peunicon  08242115433D 1   1.00000     0.00000     0
unicon 1.4.1 penner
 73 73  0  0  0  0            999 V2000
    6.9910   16.6240   15.2240 N   0  3  0  0  0  0  0  0  0  0  0  0
    6.6310   17.9840   14.6770 C   0  0  2  0  0  0  0  0  0  0  0  0
    5.3960   18.5290   15.3820 C   0  0  0  0  0  0  0  0  0  0  0  0
    4.6070   17.7360   15.8990 O   0  0  0  0  0  0  0  0  0  0  0  0
    6.4400   17.9170   13.1440 C   0  0  0  0  0  0  0  0  0  0  0  0
    5.3720   16.9100   12.6970 C   0  0  0  0  0  0  0  0  0  0  0  0
    5.3310   16.7550   11.1780 C   0  0  0  0  0  0  0  0  0  0  0  0
    6.6420   16.2530   10.5790 C   0  0  0  0  0  0  0  0  0  0  0  0
    6.7580   14.7730   10.8530 N   0  3  0  0  0  0  0  0  0  0  0  0
    5.2020   19.8410   15.4620 N   0  0  0  0  0  0  0  0  0  0  0  0
    4.0680   20.4700   16.0990 C   0  0  2  0  0  0  0  0  0  0  0  0
    2.7730   20.4260   15.2790 C   0  0  0  0  0  0  0  0  0  0  0  0
    2.6950   20.7490   14.0800 O   0  0  0  0  0  0  0  0  0  0  0  0
    4.3500   21.9470   16.4480 C   0  0  0  0  0  0  0  0  0  0  0  0
    5.1730   22.0820   17.7930 C   0  0  0  0  0  0  0  0  0  0  0  0
    4.9840   23.5300   18.3200 C   0  0  0  0  0  0  0  0  0  0  0  0
    5.8770   23.8190   19.5390 C   0  0  0  0  0  0  0  0  0  0  0  0
    7.3610   23.5330   19.2530 C   0  0  0  0  0  0  0  0  0  0  0  0
    7.5790   22.1440   18.6200 C   0  0  0  0  0  0  0  0  0  0  0  0
    6.6740   21.9280   17.4160 C   0  0  0  0  0  0  0  0  0  0  0  0
    1.6840   20.0100   15.9440 N   0  0  0  0  0  0  0  0  0  0  0  0
    0.3890   19.9600   15.3340 C   0  0  2  0  0  0  0  0  0  0  0  0
   -0.5990   20.8560   16.1180 C   0  0  0  0  0  0  0  0  0  0  0  0
   -1.6080   21.2620   15.5260 O   0  0  0  0  0  0  0  0  0  0  0  0
   -0.2140   18.5380   15.2960 C   0  0  0  0  0  0  0  0  0  0  0  0
   -1.2060   18.5350   14.1010 C   0  0  0  0  0  0  0  0  0  0  0  0
   -2.1920   17.4180   14.3230 C   0  0  0  0  0  0  0  0  0  0  0  0
   -2.8130   16.8010   13.0950 C   0  0  0  0  0  0  0  0  0  0  0  0
   -3.1180   17.6700   11.9600 N   0  3  0  0  0  0  0  0  0  0  0  0
   -0.3650   21.2090   17.2690 O   0  5  0  0  0  0  0  0  0  0  0  0
    7.8091   16.2764   14.7486 H   0  0  0  0  0  0  0  0  0  0  0  0
    6.2222   15.9887   15.0778 H   0  0  0  0  0  0  0  0  0  0  0  0
    7.1823   16.6986   16.2109 H   0  0  0  0  0  0  0  0  0  0  0  0
    7.4669   18.6687   14.8830 H   0  0  0  0  0  0  0  0  0  0  0  0
    7.3989   17.6313   12.6871 H   0  0  0  0  0  0  0  0  0  0  0  0
    6.1466   18.9152   12.7870 H   0  0  0  0  0  0  0  0  0  0  0  0
    4.3882   17.2579   13.0450 H   0  0  0  0  0  0  0  0  0  0  0  0
    5.5956   15.9318   13.1477 H   0  0  0  0  0  0  0  0  0  0  0  0
    5.0988   17.7346   10.7347 H   0  0  0  0  0  0  0  0  0  0  0  0
    4.5357   16.0392   10.9229 H   0  0  0  0  0  0  0  0  0  0  0  0
    7.4880   16.7832   11.0407 H   0  0  0  0  0  0  0  0  0  0  0  0
    6.6461   16.4308    9.4935 H   0  0  0  0  0  0  0  0  0  0  0  0
    7.6202   14.4257   10.4630 H   0  0  0  0  0  0  0  0  0  0  0  0
    5.9800   14.2911   10.4306 H   0  0  0  0  0  0  0  0  0  0  0  0
    6.7514   14.6140   11.8483 H   0  0  0  0  0  0  0  0  0  0  0  0
    5.8918   20.4371   15.0510 H   0  0  0  0  0  0  0  0  0  0  0  0
    3.8871   19.9246   17.0370 H   0  0  0  0  0  0  0  0  0  0  0  0
    3.3922   22.4760   16.5612 H   0  0  0  0  0  0  0  0  0  0  0  0
    4.9264   22.4032   15.6297 H   0  0  0  0  0  0  0  0  0  0  0  0
    4.8596   21.3356   18.5377 H   0  0  0  0  0  0  0  0  0  0  0  0
    3.9318   23.6684   18.6094 H   0  0  0  0  0  0  0  0  0  0  0  0
    5.2394   24.2368   17.5168 H   0  0  0  0  0  0  0  0  0  0  0  0
    5.5492   23.1856   20.3764 H   0  0  0  0  0  0  0  0  0  0  0  0
    5.7673   24.8780   19.8154 H   0  0  0  0  0  0  0  0  0  0  0  0
    7.9193   23.5816   20.1996 H   0  0  0  0  0  0  0  0  0  0  0  0
    7.7422   24.2998   18.5626 H   0  0  0  0  0  0  0  0  0  0  0  0
    7.3626   21.3711   19.3722 H   0  0  0  0  0  0  0  0  0  0  0  0
    8.6274   22.0591   18.2981 H   0  0  0  0  0  0  0  0  0  0  0  0
    6.9257   22.6688   16.6428 H   0  0  0  0  0  0  0  0  0  0  0  0
    6.8408   20.9149   17.0213 H   0  0  0  0  0  0  0  0  0  0  0  0
    1.7799   19.7253   16.8978 H   0  0  0  0  0  0  0  0  0  0  0  0
    0.4806   20.3323   14.3030 H   0  0  0  0  0  0  0  0  0  0  0  0
   -0.7440   18.3207   16.2351 H   0  0  0  0  0  0  0  0  0  0  0  0
    0.5771   17.7898   15.1398 H   0  0  0  0  0  0  0  0  0  0  0  0
   -0.6590   18.3697   13.1611 H   0  0  0  0  0  0  0  0  0  0  0  0
   -1.7360   19.4976   14.0524 H   0  0  0  0  0  0  0  0  0  0  0  0
   -3.0084   17.8142   14.9446 H   0  0  0  0  0  0  0  0  0  0  0  0
   -1.6704   16.6181   14.8690 H   0  0  0  0  0  0  0  0  0  0  0  0
   -3.7573   16.3319   13.4086 H   0  0  0  0  0  0  0  0  0  0  0  0
   -2.1205   16.0261   12.7346 H   0  0  0  0  0  0  0  0  0  0  0  0
   -3.5258   17.1229   11.2181 H   0  0  0  0  0  0  0  0  0  0  0  0
   -2.2694   18.1030   11.6308 H   0  0  0  0  0  0  0  0  0  0  0  0
   -3.7692   18.3833   12.2484 H   0  0  0  0  0  0  0  0  0  0  0  0
  3  2  1  0  0  0  0
  2  5  1  0  0  0  0
  2  1  1  0  0  0  0
  5  6  1  0  0  0  0
  6  7  1  0  0  0  0
  7  8  1  0  0  0  0
  8  9  1  0  0  0  0
  3  4  2  0  0  0  0
 11 10  1  0  0  0  0
 11 14  1  0  0  0  0
 12 11  1  0  0  0  0
 12 13  2  0  0  0  0
 14 15  1  0  0  0  0
 15 20  1  0  0  0  0
 15 16  1  0  0  0  0
 16 17  1  0  0  0  0
 17 18  1  0  0  0  0
 19 18  1  0  0  0  0
 20 19  1  0  0  0  0
 22 23  1  0  0  0  0
 22 25  1  0  0  0  0
 21 22  1  0  0  0  0
 25 26  1  0  0  0  0
 26 27  1  0  0  0  0
 27 28  1  0  0  0  0
 28 29  1  0  0  0  0
 23 30  1  0  0  0  0
 23 24  2  0  0  0  0
 10  3  1  0  0  0  0
 12 21  1  0  0  0  0
  1 31  1  0  0  0  0
  1 32  1  0  0  0  0
  1 33  1  0  0  0  0
  2 34  1  0  0  0  0
  5 35  1  0  0  0  0
  5 36  1  0  0  0  0
  6 37  1  0  0  0  0
  6 38  1  0  0  0  0
  7 39  1  0  0  0  0
  7 40  1  0  0  0  0
  8 41  1  0  0  0  0
  8 42  1  0  0  0  0
  9 43  1  0  0  0  0
  9 44  1  0  0  0  0
  9 45  1  0  0  0  0
 10 46  1  0  0  0  0
 11 47  1  0  0  0  0
 14 48  1  0  0  0  0
 14 49  1  0  0  0  0
 15 50  1  0  0  0  0
 16 51  1  0  0  0  0
 16 52  1  0  0  0  0
 17 53  1  0  0  0  0
 17 54  1  0  0  0  0
 18 55  1  0  0  0  0
 18 56  1  0  0  0  0
 19 57  1  0  0  0  0
 19 58  1  0  0  0  0
 20 59  1  0  0  0  0
 20 60  1  0  0  0  0
 21 61  1  0  0  0  0
 22 62  1  0  0  0  0
 25 63  1  0  0  0  0
 25 64  1  0  0  0  0
 26 65  1  0  0  0  0
 26 66  1  0  0  0  0
 27 67  1  0  0  0  0
 27 68  1  0  0  0  0
 28 69  1  0  0  0  0
 28 70  1  0  0  0  0
 29 71  1  0  0  0  0
 29 72  1  0  0  0  0
 29 73  1  0  0  0  0
M  CHG  4   1   1   9   1  29   1  30  -1
M  END
$$$$
