# Supplementary material for: FastGrow: on-the-fly growing and its application to DYRK1A
Source: J Comput Aided Mol Des. 2022 Aug 22;36(9):639–51. doi: 10.1007/s10822-022-00469-y (PMC9512872; doi:10.1007/s10822-022-00469-y)
Supplement: Supplementary file 3 — (zip 300339 KB) [file 10822_2022_469_MOESM3_ESM.zip › validation_sets/cross_growing/1b3h_1b5h/1b5h_ligand.sdf]

LYS_B_1_DPP_B_2_LYS_B_3
          08242117043D 1   1.00000     0.00000     0
            
 58 57  0  0  0  0            999 V2000
    6.9472   16.6336   15.1358 N   0  0  0  0  0  0  0  0  0  0  0  0
    6.4847   17.9451   14.5929 C   0  0  2  0  0  0  0  0  0  0  0  0
    5.2572   18.4610   15.3366 C   0  0  0  0  0  0  0  0  0  0  0  0
    4.4786   17.6783   15.8701 O   0  0  0  0  0  0  0  0  0  0  0  0
    6.2431   17.8688   13.0748 C   0  0  0  0  0  0  0  0  0  0  0  0
    5.2655   16.8062   12.6164 C   0  0  0  0  0  0  0  0  0  0  0  0
    5.1652   16.7093   11.0849 C   0  0  0  0  0  0  0  0  0  0  0  0
    6.4485   16.1489   10.4635 C   0  0  0  0  0  0  0  0  0  0  0  0
    6.6640   14.7140   10.8583 N   0  3  0  0  0  0  0  0  0  0  0  0
    7.0953   16.7144   16.1215 H   0  0  0  0  0  0  0  0  0  0  0  0
    6.2528   15.9361   14.9591 H   0  0  0  0  0  0  0  0  0  0  0  0
    7.2212   18.6046   14.7431 H   0  0  0  0  0  0  0  0  0  0  0  0
    7.1218   17.6888   12.6328 H   0  0  0  0  0  0  0  0  0  0  0  0
    5.8945   18.7567   12.7744 H   0  0  0  0  0  0  0  0  0  0  0  0
    4.3610   17.0248   12.9826 H   0  0  0  0  0  0  0  0  0  0  0  0
    5.5648   15.9214   12.9736 H   0  0  0  0  0  0  0  0  0  0  0  0
    4.9979   17.6225   10.7134 H   0  0  0  0  0  0  0  0  0  0  0  0
    4.4020   16.1081   10.8482 H   0  0  0  0  0  0  0  0  0  0  0  0
    7.2268   16.6934   10.7763 H   0  0  0  0  0  0  0  0  0  0  0  0
    6.3804   16.2063    9.4675 H   0  0  0  0  0  0  0  0  0  0  0  0
    7.5066   14.3759   10.4392 H   0  0  0  0  0  0  0  0  0  0  0  0
    6.7375   14.6495   11.8535 H   0  0  0  0  0  0  0  0  0  0  0  0
    5.8911   14.1623   10.5448 H   0  0  0  0  0  0  0  0  0  0  0  0
    2.6819   20.7008   14.2135 O   0  0  0  0  0  0  0  0  0  0  0  0
    5.3037   21.9035   17.5142 N   0  0  0  0  0  0  0  0  0  0  0  0
    5.0931   19.7624   15.4080 N   0  0  0  0  0  0  0  0  0  0  0  0
    2.6955   20.4118   15.4175 C   0  0  0  0  0  0  0  0  0  0  0  0
    4.3725   21.9144   16.3770 C   0  0  0  0  0  0  0  0  0  0  0  0
    4.0272   20.4269   16.1364 C   0  0  2  0  0  0  0  0  0  0  0  0
    5.5752   22.8410   17.7316 H   0  0  0  0  0  0  0  0  0  0  0  0
    4.8551   21.4937   18.3084 H   0  0  0  0  0  0  0  0  0  0  0  0
    4.8081   22.3103   15.5686 H   0  0  0  0  0  0  0  0  0  0  0  0
    3.5490   22.4356   16.6009 H   0  0  0  0  0  0  0  0  0  0  0  0
    3.9171   19.9770   17.0226 H   0  0  0  0  0  0  0  0  0  0  0  0
    5.7517   20.3388   14.9243 H   0  0  0  0  0  0  0  0  0  0  0  0
    1.6161   20.0351   16.1137 N   0  0  0  0  0  0  0  0  0  0  0  0
    0.3386   19.9715   15.4251 C   0  0  2  0  0  0  0  0  0  0  0  0
   -0.7555   20.7707   16.1604 C   0  0  0  0  0  0  0  0  0  0  0  0
   -1.7239   21.1162   15.4642 O   0  0  0  0  0  0  0  0  0  0  0  0
   -0.1844   18.5363   15.2347 C   0  0  0  0  0  0  0  0  0  0  0  0
   -1.2445   18.5329   14.1100 C   0  0  0  0  0  0  0  0  0  0  0  0
   -1.7636   17.1968   13.7296 C   0  0  0  0  0  0  0  0  0  0  0  0
   -2.8302   17.1273   12.6389 C   0  0  0  0  0  0  0  0  0  0  0  0
   -3.5598   18.4282   12.5638 N   0  3  0  0  0  0  0  0  0  0  0  0
   -0.6007   21.0742   17.3421 O   0  5  0  0  0  0  0  0  0  0  0  0
    0.4582   20.3772   14.5189 H   0  0  0  0  0  0  0  0  0  0  0  0
   -0.5979   18.2143   16.0863 H   0  0  0  0  0  0  0  0  0  0  0  0
    0.5732   17.9339   14.9833 H   0  0  0  0  0  0  0  0  0  0  0  0
   -0.8339   18.9471   13.2977 H   0  0  0  0  0  0  0  0  0  0  0  0
   -2.0179   19.0896   14.4133 H   0  0  0  0  0  0  0  0  0  0  0  0
   -2.1525   16.7832   14.5528 H   0  0  0  0  0  0  0  0  0  0  0  0
   -0.9846   16.6521   13.4191 H   0  0  0  0  0  0  0  0  0  0  0  0
   -3.4772   16.3954   12.8529 H   0  0  0  0  0  0  0  0  0  0  0  0
   -2.3939   16.9398   11.7589 H   0  0  0  0  0  0  0  0  0  0  0  0
   -4.2570   18.3785   11.8487 H   0  0  0  0  0  0  0  0  0  0  0  0
   -3.9971   18.6163   13.4432 H   0  0  0  0  0  0  0  0  0  0  0  0
   -2.9138   19.1607   12.3492 H   0  0  0  0  0  0  0  0  0  0  0  0
    1.6873   19.8032   17.0839 H   0  0  0  0  0  0  0  0  0  0  0  0
  1  2  1  0  0  0  0
  2  5  1  0  0  0  0
  2  3  1  0  0  0  0
  5  6  1  0  0  0  0
  6  7  1  0  0  0  0
  7  8  1  0  0  0  0
  8  9  1  0  0  0  0
  3  4  2  0  0  0  0
  1 10  1  0  0  0  0
  1 11  1  0  0  0  0
  2 12  1  0  0  0  0
 29 34  1  0  0  0  0
  5 13  1  0  0  0  0
  5 14  1  0  0  0  0
  6 15  1  0  0  0  0
  6 16  1  0  0  0  0
  7 17  1  0  0  0  0
  7 18  1  0  0  0  0
  8 19  1  0  0  0  0
  8 20  1  0  0  0  0
  9 21  1  0  0  0  0
  9 22  1  0  0  0  0
  9 23  1  0  0  0  0
  3 26  1  0  0  0  0
 24 27  2  0  0  0  0
 25 28  1  0  0  0  0
 26 29  1  0  0  0  0
 27 29  1  0  0  0  0
 28 29  1  0  0  0  0
 25 30  1  0  0  0  0
 25 31  1  0  0  0  0
 28 33  1  0  0  0  0
 28 32  1  0  0  0  0
 44 57  1  0  0  0  0
 26 35  1  0  0  0  0
 27 36  1  0  0  0  0
 36 37  1  0  0  0  0
 37 40  1  0  0  0  0
 37 38  1  0  0  0  0
 40 41  1  0  0  0  0
 41 42  1  0  0  0  0
 42 43  1  0  0  0  0
 43 44  1  0  0  0  0
 38 39  2  0  0  0  0
 38 45  1  0  0  0  0
 44 56  1  0  0  0  0
 44 55  1  0  0  0  0
 37 46  1  0  0  0  0
 40 47  1  0  0  0  0
 40 48  1  0  0  0  0
 41 49  1  0  0  0  0
 41 50  1  0  0  0  0
 42 51  1  0  0  0  0
 42 52  1  0  0  0  0
 43 53  1  0  0  0  0
 43 54  1  0  0  0  0
 36 58  1  0  0  0  0
M  CHG  3   9   1  44   1  45  -1
M  END
$$$$
