# Supplementary material for: FastGrow: on-the-fly growing and its application to DYRK1A
Source: J Comput Aided Mol Des. 2022 Aug 22;36(9):639–51. doi: 10.1007/s10822-022-00469-y (PMC9512872; doi:10.1007/s10822-022-00469-y)
Supplement: Supplementary file 3 — (zip 300339 KB) [file 10822_2022_469_MOESM3_ESM.zip › validation_sets/cross_growing/1b3h_1b5h/1b3h_core.sdf]

1b3h
          08242119173D 1   1.00000     0.00000     0
            
 57 56  0  0  0  0            999 V2000
   -0.3650   21.2090   17.2690 O   0  5  0  0  0  0  0  0  0  0  0  0
   -1.6080   21.2620   15.5260 O   0  0  0  0  0  0  0  0  0  0  0  0
    4.6070   17.7360   15.8990 O   0  0  0  0  0  0  0  0  0  0  0  0
    2.6950   20.7490   14.0800 O   0  0  0  0  0  0  0  0  0  0  0  0
    6.9910   16.6240   15.2240 N   0  3  0  0  0  0  0  0  0  0  0  0
    6.7580   14.7730   10.8530 N   0  3  0  0  0  0  0  0  0  0  0  0
   -3.1180   17.6700   11.9600 N   0  3  0  0  0  0  0  0  0  0  0  0
    5.2020   19.8410   15.4620 N   0  0  0  0  0  0  0  0  0  0  0  0
    1.6840   20.0100   15.9440 N   0  0  0  0  0  0  0  0  0  0  0  0
   -0.5990   20.8560   16.1180 C   0  0  0  0  0  0  0  0  0  0  0  0
    5.3960   18.5290   15.3820 C   0  0  0  0  0  0  0  0  0  0  0  0
    2.7730   20.4260   15.2790 C   0  0  0  0  0  0  0  0  0  0  0  0
    6.6310   17.9840   14.6770 C   0  0  2  0  0  0  0  0  0  0  0  0
    0.3890   19.9600   15.3340 C   0  0  2  0  0  0  0  0  0  0  0  0
    4.0680   20.4700   16.0990 C   0  0  2  0  0  0  0  0  0  0  0  0
    6.6420   16.2530   10.5790 C   0  0  0  0  0  0  0  0  0  0  0  0
   -2.8130   16.8010   13.0950 C   0  0  0  0  0  0  0  0  0  0  0  0
    4.3500   21.9470   16.4480 C   0  0  0  0  0  0  0  0  0  0  0  0
    6.4400   17.9170   13.1440 C   0  0  0  0  0  0  0  0  0  0  0  0
   -0.2140   18.5380   15.2960 C   0  0  0  0  0  0  0  0  0  0  0  0
    5.3310   16.7550   11.1780 C   0  0  0  0  0  0  0  0  0  0  0  0
   -2.1920   17.4180   14.3230 C   0  0  0  0  0  0  0  0  0  0  0  0
    5.3720   16.9100   12.6970 C   0  0  0  0  0  0  0  0  0  0  0  0
   -1.2060   18.5350   14.1010 C   0  0  0  0  0  0  0  0  0  0  0  0
    7.8091   16.2764   14.7486 H   0  0  0  0  0  0  0  0  0  0  0  0
    6.2222   15.9887   15.0778 H   0  0  0  0  0  0  0  0  0  0  0  0
    7.1823   16.6986   16.2109 H   0  0  0  0  0  0  0  0  0  0  0  0
    7.6202   14.4257   10.4630 H   0  0  0  0  0  0  0  0  0  0  0  0
    5.9800   14.2911   10.4306 H   0  0  0  0  0  0  0  0  0  0  0  0
    6.7514   14.6140   11.8483 H   0  0  0  0  0  0  0  0  0  0  0  0
   -3.5258   17.1229   11.2181 H   0  0  0  0  0  0  0  0  0  0  0  0
   -2.2694   18.1030   11.6308 H   0  0  0  0  0  0  0  0  0  0  0  0
   -3.7692   18.3833   12.2484 H   0  0  0  0  0  0  0  0  0  0  0  0
    5.8918   20.4371   15.0510 H   0  0  0  0  0  0  0  0  0  0  0  0
    1.7799   19.7253   16.8978 H   0  0  0  0  0  0  0  0  0  0  0  0
    7.4669   18.6687   14.8830 H   0  0  0  0  0  0  0  0  0  0  0  0
    0.4806   20.3323   14.3030 H   0  0  0  0  0  0  0  0  0  0  0  0
    3.8871   19.9246   17.0370 H   0  0  0  0  0  0  0  0  0  0  0  0
    7.4880   16.7832   11.0407 H   0  0  0  0  0  0  0  0  0  0  0  0
    6.6461   16.4308    9.4935 H   0  0  0  0  0  0  0  0  0  0  0  0
   -3.7573   16.3319   13.4086 H   0  0  0  0  0  0  0  0  0  0  0  0
   -2.1205   16.0261   12.7346 H   0  0  0  0  0  0  0  0  0  0  0  0
    3.3922   22.4760   16.5612 H   0  0  0  0  0  0  0  0  0  0  0  0
    4.9264   22.4032   15.6297 H   0  0  0  0  0  0  0  0  0  0  0  0
    7.3989   17.6313   12.6871 H   0  0  0  0  0  0  0  0  0  0  0  0
    6.1466   18.9152   12.7870 H   0  0  0  0  0  0  0  0  0  0  0  0
   -0.7440   18.3207   16.2351 H   0  0  0  0  0  0  0  0  0  0  0  0
    0.5771   17.7898   15.1398 H   0  0  0  0  0  0  0  0  0  0  0  0
    5.0988   17.7346   10.7347 H   0  0  0  0  0  0  0  0  0  0  0  0
    4.5357   16.0392   10.9229 H   0  0  0  0  0  0  0  0  0  0  0  0
   -3.0084   17.8142   14.9446 H   0  0  0  0  0  0  0  0  0  0  0  0
   -1.6704   16.6181   14.8690 H   0  0  0  0  0  0  0  0  0  0  0  0
    4.3882   17.2579   13.0450 H   0  0  0  0  0  0  0  0  0  0  0  0
    5.5956   15.9318   13.1477 H   0  0  0  0  0  0  0  0  0  0  0  0
   -0.6590   18.3697   13.1611 H   0  0  0  0  0  0  0  0  0  0  0  0
   -1.7360   19.4976   14.0524 H   0  0  0  0  0  0  0  0  0  0  0  0
    5.1730   22.0820   17.7930 R#  0  0  0  0  0  0  0  0  0  0  0  0
  1 10  1  0  0  0  0
  2 10  2  0  0  0  0
  3 11  2  0  0  0  0
  4 12  2  0  0  0  0
  5 13  1  0  0  0  0
  5 25  1  0  0  0  0
  5 26  1  0  0  0  0
  5 27  1  0  0  0  0
  6 16  1  0  0  0  0
  6 28  1  0  0  0  0
  6 29  1  0  0  0  0
  6 30  1  0  0  0  0
  7 17  1  0  0  0  0
  7 31  1  0  0  0  0
  7 32  1  0  0  0  0
  7 33  1  0  0  0  0
  8 11  1  0  0  0  0
  8 15  1  0  0  0  0
  8 34  1  0  0  0  0
  9 12  1  0  0  0  0
  9 14  1  0  0  0  0
  9 35  1  0  0  0  0
 10 14  1  0  0  0  0
 11 13  1  0  0  0  0
 12 15  1  0  0  0  0
 13 19  1  0  0  0  0
 13 36  1  0  0  0  0
 14 20  1  0  0  0  0
 14 37  1  0  0  0  0
 15 18  1  0  0  0  0
 15 38  1  0  0  0  0
 18 57  1  0  0  0  0
 16 21  1  0  0  0  0
 16 39  1  0  0  0  0
 16 40  1  0  0  0  0
 17 22  1  0  0  0  0
 17 41  1  0  0  0  0
 17 42  1  0  0  0  0
 18 43  1  0  0  0  0
 18 44  1  0  0  0  0
 19 23  1  0  0  0  0
 19 45  1  0  0  0  0
 19 46  1  0  0  0  0
 20 24  1  0  0  0  0
 20 47  1  0  0  0  0
 20 48  1  0  0  0  0
 21 23  1  0  0  0  0
 21 49  1  0  0  0  0
 21 50  1  0  0  0  0
 22 24  1  0  0  0  0
 22 51  1  0  0  0  0
 22 52  1  0  0  0  0
 23 53  1  0  0  0  0
 23 54  1  0  0  0  0
 24 55  1  0  0  0  0
 24 56  1  0  0  0  0
M  CHG  4   1  -1   5   1   6   1   7   1
M  RGP  1  57  57
M  END
> <distance>
0.081302

> <angle>
9.47479

$$$$
