# Supplementary material for: FastGrow: on-the-fly growing and its application to DYRK1A
Source: J Comput Aided Mol Des. 2022 Aug 22;36(9):639–51. doi: 10.1007/s10822-022-00469-y (PMC9512872; doi:10.1007/s10822-022-00469-y)
Supplement: Supplementary file 3 — (zip 300339 KB) [file 10822_2022_469_MOESM3_ESM.zip › validation_sets/cross_growing/1b3h_1b5h/1b3h_frag.sdf]

1b3h
          08242119173D 1   1.00000     0.00000     0
            
 18 18  0  0  0  0            999 V2000
    5.1730   22.0820   17.7930 C   0  0  0  0  0  0  0  0  0  0  0  0
    4.9840   23.5300   18.3200 C   0  0  0  0  0  0  0  0  0  0  0  0
    6.6740   21.9280   17.4160 C   0  0  0  0  0  0  0  0  0  0  0  0
    5.8770   23.8190   19.5390 C   0  0  0  0  0  0  0  0  0  0  0  0
    7.5790   22.1440   18.6200 C   0  0  0  0  0  0  0  0  0  0  0  0
    7.3610   23.5330   19.2530 C   0  0  0  0  0  0  0  0  0  0  0  0
    4.8596   21.3356   18.5377 H   0  0  0  0  0  0  0  0  0  0  0  0
    3.9318   23.6684   18.6094 H   0  0  0  0  0  0  0  0  0  0  0  0
    5.2394   24.2368   17.5168 H   0  0  0  0  0  0  0  0  0  0  0  0
    6.9257   22.6688   16.6428 H   0  0  0  0  0  0  0  0  0  0  0  0
    6.8408   20.9149   17.0213 H   0  0  0  0  0  0  0  0  0  0  0  0
    5.5492   23.1856   20.3764 H   0  0  0  0  0  0  0  0  0  0  0  0
    5.7673   24.8780   19.8154 H   0  0  0  0  0  0  0  0  0  0  0  0
    7.3626   21.3711   19.3722 H   0  0  0  0  0  0  0  0  0  0  0  0
    8.6274   22.0591   18.2981 H   0  0  0  0  0  0  0  0  0  0  0  0
    7.9193   23.5816   20.1996 H   0  0  0  0  0  0  0  0  0  0  0  0
    7.7422   24.2998   18.5626 H   0  0  0  0  0  0  0  0  0  0  0  0
    4.3500   21.9470   16.4480 R#  0  0  0  0  0  0  0  0  0  0  0  0
  1 18  1  0  0  0  0
  1  2  1  0  0  0  0
  1  3  1  0  0  0  0
  1  7  1  0  0  0  0
  2  4  1  0  0  0  0
  2  8  1  0  0  0  0
  2  9  1  0  0  0  0
  3  5  1  0  0  0  0
  3 10  1  0  0  0  0
  3 11  1  0  0  0  0
  4  6  1  0  0  0  0
  4 12  1  0  0  0  0
  4 13  1  0  0  0  0
  5  6  1  0  0  0  0
  5 14  1  0  0  0  0
  5 15  1  0  0  0  0
  6 16  1  0  0  0  0
  6 17  1  0  0  0  0
M  RGP  1  18  18
M  END
> <distance>
0.081302

> <angle>
9.47479

$$$$
