# Supplementary material for: FastGrow: on-the-fly growing and its application to DYRK1A
Source: J Comput Aided Mol Des. 2022 Aug 22;36(9):639–51. doi: 10.1007/s10822-022-00469-y (PMC9512872; doi:10.1007/s10822-022-00469-y)
Supplement: Supplementary file 3 — (zip 300339 KB) [file 10822_2022_469_MOESM3_ESM.zip › validation_sets/cross_growing/1b3h_1b5h/1b5h_core.sdf]

1b5h
          08242119173D 1   1.00000     0.00000     0
            
 56 55  0  0  0  0            999 V2000
   -0.6007   21.0742   17.3421 O   0  5  0  0  0  0  0  0  0  0  0  0
   -1.7239   21.1162   15.4642 O   0  0  0  0  0  0  0  0  0  0  0  0
    2.6819   20.7008   14.2135 O   0  0  0  0  0  0  0  0  0  0  0  0
    4.4786   17.6783   15.8701 O   0  0  0  0  0  0  0  0  0  0  0  0
   -3.5598   18.4282   12.5638 N   0  3  0  0  0  0  0  0  0  0  0  0
    6.6640   14.7140   10.8583 N   0  3  0  0  0  0  0  0  0  0  0  0
    1.6161   20.0351   16.1137 N   0  0  0  0  0  0  0  0  0  0  0  0
    5.0931   19.7624   15.4080 N   0  0  0  0  0  0  0  0  0  0  0  0
    6.9472   16.6336   15.1358 N   0  0  0  0  0  0  0  0  0  0  0  0
   -0.7555   20.7707   16.1604 C   0  0  0  0  0  0  0  0  0  0  0  0
    2.6955   20.4118   15.4175 C   0  0  0  0  0  0  0  0  0  0  0  0
    5.2572   18.4610   15.3366 C   0  0  0  0  0  0  0  0  0  0  0  0
    0.3386   19.9715   15.4251 C   0  0  2  0  0  0  0  0  0  0  0  0
    4.0272   20.4269   16.1364 C   0  0  2  0  0  0  0  0  0  0  0  0
    6.4847   17.9451   14.5929 C   0  0  2  0  0  0  0  0  0  0  0  0
   -2.8302   17.1273   12.6389 C   0  0  0  0  0  0  0  0  0  0  0  0
    6.4485   16.1489   10.4635 C   0  0  0  0  0  0  0  0  0  0  0  0
    4.3725   21.9144   16.3770 C   0  0  0  0  0  0  0  0  0  0  0  0
   -0.1844   18.5363   15.2347 C   0  0  0  0  0  0  0  0  0  0  0  0
    6.2431   17.8688   13.0748 C   0  0  0  0  0  0  0  0  0  0  0  0
   -1.7636   17.1968   13.7296 C   0  0  0  0  0  0  0  0  0  0  0  0
    5.1652   16.7093   11.0849 C   0  0  0  0  0  0  0  0  0  0  0  0
   -1.2445   18.5329   14.1100 C   0  0  0  0  0  0  0  0  0  0  0  0
    5.2655   16.8062   12.6164 C   0  0  0  0  0  0  0  0  0  0  0  0
   -4.2570   18.3785   11.8487 H   0  0  0  0  0  0  0  0  0  0  0  0
   -3.9971   18.6163   13.4432 H   0  0  0  0  0  0  0  0  0  0  0  0
   -2.9138   19.1607   12.3492 H   0  0  0  0  0  0  0  0  0  0  0  0
    7.5066   14.3759   10.4392 H   0  0  0  0  0  0  0  0  0  0  0  0
    6.7375   14.6495   11.8535 H   0  0  0  0  0  0  0  0  0  0  0  0
    5.8911   14.1623   10.5448 H   0  0  0  0  0  0  0  0  0  0  0  0
    1.6873   19.8032   17.0839 H   0  0  0  0  0  0  0  0  0  0  0  0
    5.7517   20.3388   14.9243 H   0  0  0  0  0  0  0  0  0  0  0  0
    7.0953   16.7144   16.1215 H   0  0  0  0  0  0  0  0  0  0  0  0
    6.2528   15.9361   14.9591 H   0  0  0  0  0  0  0  0  0  0  0  0
    0.4582   20.3772   14.5189 H   0  0  0  0  0  0  0  0  0  0  0  0
    3.9171   19.9770   17.0226 H   0  0  0  0  0  0  0  0  0  0  0  0
    7.2212   18.6046   14.7431 H   0  0  0  0  0  0  0  0  0  0  0  0
   -3.4772   16.3954   12.8529 H   0  0  0  0  0  0  0  0  0  0  0  0
   -2.3939   16.9398   11.7589 H   0  0  0  0  0  0  0  0  0  0  0  0
    7.2268   16.6934   10.7763 H   0  0  0  0  0  0  0  0  0  0  0  0
    6.3804   16.2063    9.4675 H   0  0  0  0  0  0  0  0  0  0  0  0
    4.8081   22.3103   15.5686 H   0  0  0  0  0  0  0  0  0  0  0  0
    3.5490   22.4356   16.6009 H   0  0  0  0  0  0  0  0  0  0  0  0
   -0.5979   18.2143   16.0863 H   0  0  0  0  0  0  0  0  0  0  0  0
    0.5732   17.9339   14.9833 H   0  0  0  0  0  0  0  0  0  0  0  0
    7.1218   17.6888   12.6328 H   0  0  0  0  0  0  0  0  0  0  0  0
    5.8945   18.7567   12.7744 H   0  0  0  0  0  0  0  0  0  0  0  0
   -2.1525   16.7832   14.5528 H   0  0  0  0  0  0  0  0  0  0  0  0
   -0.9846   16.6521   13.4191 H   0  0  0  0  0  0  0  0  0  0  0  0
    4.9979   17.6225   10.7134 H   0  0  0  0  0  0  0  0  0  0  0  0
    4.4020   16.1081   10.8482 H   0  0  0  0  0  0  0  0  0  0  0  0
   -0.8339   18.9471   13.2977 H   0  0  0  0  0  0  0  0  0  0  0  0
   -2.0179   19.0896   14.4133 H   0  0  0  0  0  0  0  0  0  0  0  0
    4.3610   17.0248   12.9826 H   0  0  0  0  0  0  0  0  0  0  0  0
    5.5648   15.9214   12.9736 H   0  0  0  0  0  0  0  0  0  0  0  0
    5.3037   21.9035   17.5142 R#  0  0  0  0  0  0  0  0  0  0  0  0
  1 10  1  0  0  0  0
  2 10  2  0  0  0  0
  3 11  2  0  0  0  0
  4 12  2  0  0  0  0
  5 16  1  0  0  0  0
  5 25  1  0  0  0  0
  5 26  1  0  0  0  0
  5 27  1  0  0  0  0
  6 17  1  0  0  0  0
  6 28  1  0  0  0  0
  6 29  1  0  0  0  0
  6 30  1  0  0  0  0
  7 11  1  0  0  0  0
  7 13  1  0  0  0  0
  7 31  1  0  0  0  0
  8 12  1  0  0  0  0
  8 14  1  0  0  0  0
  8 32  1  0  0  0  0
  9 15  1  0  0  0  0
  9 33  1  0  0  0  0
  9 34  1  0  0  0  0
 18 56  1  0  0  0  0
 10 13  1  0  0  0  0
 11 14  1  0  0  0  0
 12 15  1  0  0  0  0
 13 19  1  0  0  0  0
 13 35  1  0  0  0  0
 14 18  1  0  0  0  0
 14 36  1  0  0  0  0
 15 20  1  0  0  0  0
 15 37  1  0  0  0  0
 16 21  1  0  0  0  0
 16 38  1  0  0  0  0
 16 39  1  0  0  0  0
 17 22  1  0  0  0  0
 17 40  1  0  0  0  0
 17 41  1  0  0  0  0
 18 42  1  0  0  0  0
 18 43  1  0  0  0  0
 19 23  1  0  0  0  0
 19 44  1  0  0  0  0
 19 45  1  0  0  0  0
 20 24  1  0  0  0  0
 20 46  1  0  0  0  0
 20 47  1  0  0  0  0
 21 23  1  0  0  0  0
 21 48  1  0  0  0  0
 21 49  1  0  0  0  0
 22 24  1  0  0  0  0
 22 50  1  0  0  0  0
 22 51  1  0  0  0  0
 23 52  1  0  0  0  0
 23 53  1  0  0  0  0
 24 54  1  0  0  0  0
 24 55  1  0  0  0  0
M  CHG  3   1  -1   5   1   6   1
M  RGP  1  56  56
M  END
> <distance>
0.081302

> <angle>
9.47479

$$$$
