# Supplementary material for: FastGrow: on-the-fly growing and its application to DYRK1A
Source: J Comput Aided Mol Des. 2022 Aug 22;36(9):639–51. doi: 10.1007/s10822-022-00469-y (PMC9512872; doi:10.1007/s10822-022-00469-y)
Supplement: Supplementary file 3 — (zip 300339 KB) [file 10822_2022_469_MOESM3_ESM.zip › validation_sets/cross_growing/1b3h_1b5h/1b5h_clean.pdb]

HEADER                                                        1B5H
ATOM      1  N   ALA A   1       3.750   8.369  -8.359  1.00  0.00           N  
ATOM      2  CA  ALA A   1       2.493   7.667  -8.033  1.00  0.00           C  
ATOM      3  C   ALA A   1       2.466   6.336  -8.800  1.00  0.00           C  
ATOM      4  O   ALA A   1       3.068   6.313  -9.885  1.00  0.00           O  
ATOM      5  CB  ALA A   1       1.300   8.494  -8.517  1.00  0.00           C  
ATOM      6  H   ALA A   1       3.723   9.251  -8.829  1.00  0.00           H  
ATOM      7  HA  ALA A   1       2.429   7.504  -7.048  1.00  0.00           H  
ATOM      8  HB1 ALA A   1       0.451   8.016  -8.295  1.00  0.00           H  
ATOM      9  HB2 ALA A   1       1.308   9.386  -8.066  1.00  0.00           H  
ATOM     10  HB3 ALA A   1       1.362   8.621  -9.507  1.00  0.00           H  
ATOM     11  N   ASP A   2       1.816   5.335  -8.237  1.00  0.00           N  
ATOM     12  CA  ASP A   2       1.679   4.059  -8.969  1.00  0.00           C  
ATOM     13  C   ASP A   2       0.215   3.878  -9.308  1.00  0.00           C  
ATOM     14  O   ASP A   2      -0.513   3.482  -8.388  1.00  0.00           O  
ATOM     15  CB  ASP A   2       2.161   2.880  -8.116  1.00  0.00           C  
ATOM     16  CG  ASP A   2       3.670   2.959  -7.929  1.00  0.00           C  
ATOM     17  OD1 ASP A   2       4.351   3.401  -8.878  1.00  0.00           O  
ATOM     18  OD2 ASP A   2       4.166   2.589  -6.845  1.00  0.00           O  
ATOM     19  H   ASP A   2       1.420   5.439  -7.325  1.00  0.00           H  
ATOM     20  HA  ASP A   2       2.214   4.100  -9.813  1.00  0.00           H  
ATOM     21  HB2 ASP A   2       1.928   2.022  -8.574  1.00  0.00           H  
ATOM     22  HB3 ASP A   2       1.714   2.913  -7.222  1.00  0.00           H  
ATOM     23  N   VAL A   3      -0.217   4.283 -10.498  1.00  0.00           N  
ATOM     24  CA  VAL A   3      -1.655   4.197 -10.828  1.00  0.00           C  
ATOM     25  C   VAL A   3      -2.062   2.771 -11.182  1.00  0.00           C  
ATOM     26  O   VAL A   3      -1.484   2.212 -12.113  1.00  0.00           O  
ATOM     27  CB  VAL A   3      -1.955   5.137 -12.011  1.00  0.00           C  
ATOM     28  CG1 VAL A   3      -3.435   5.158 -12.402  1.00  0.00           C  
ATOM     29  CG2 VAL A   3      -1.480   6.568 -11.703  1.00  0.00           C  
ATOM     30  H   VAL A   3       0.430   4.645 -11.169  1.00  0.00           H  
ATOM     31  HA  VAL A   3      -2.186   4.497 -10.035  1.00  0.00           H  
ATOM     32  HB  VAL A   3      -1.437   4.808 -12.800  1.00  0.00           H  
ATOM     33 HG11 VAL A   3      -3.568   5.783 -13.172  1.00  0.00           H  
ATOM     34 HG12 VAL A   3      -3.723   4.238 -12.666  1.00  0.00           H  
ATOM     35 HG13 VAL A   3      -3.981   5.468 -11.624  1.00  0.00           H  
ATOM     36 HG21 VAL A   3      -1.683   7.162 -12.482  1.00  0.00           H  
ATOM     37 HG22 VAL A   3      -1.954   6.909 -10.891  1.00  0.00           H  
ATOM     38 HG23 VAL A   3      -0.494   6.563 -11.536  1.00  0.00           H  
ATOM     39  N   PRO A   4      -3.000   2.182 -10.457  1.00  0.00           N  
ATOM     40  CA  PRO A   4      -3.459   0.824 -10.690  1.00  0.00           C  
ATOM     41  C   PRO A   4      -3.966   0.560 -12.089  1.00  0.00           C  
ATOM     42  O   PRO A   4      -4.606   1.395 -12.732  1.00  0.00           O  
ATOM     43  CB  PRO A   4      -4.581   0.612  -9.663  1.00  0.00           C  
ATOM     44  CG  PRO A   4      -4.257   1.590  -8.572  1.00  0.00           C  
ATOM     45  CD  PRO A   4      -3.703   2.800  -9.304  1.00  0.00           C  
ATOM     46  HA  PRO A   4      -2.712   0.190 -10.490  1.00  0.00           H  
ATOM     47  HB2 PRO A   4      -5.475   0.810 -10.066  1.00  0.00           H  
ATOM     48  HB3 PRO A   4      -4.573  -0.325  -9.315  1.00  0.00           H  
ATOM     49  HG2 PRO A   4      -5.080   1.833  -8.058  1.00  0.00           H  
ATOM     50  HG3 PRO A   4      -3.574   1.211  -7.948  1.00  0.00           H  
ATOM     51  HD2 PRO A   4      -4.438   3.405  -9.611  1.00  0.00           H  
ATOM     52  HD3 PRO A   4      -3.068   3.313  -8.726  1.00  0.00           H  
ATOM     53  N   ALA A   5      -3.727  -0.671 -12.572  1.00  0.00           N  
ATOM     54  CA  ALA A   5      -4.156  -1.096 -13.900  1.00  0.00           C  
ATOM     55  C   ALA A   5      -5.643  -0.822 -14.059  1.00  0.00           C  
ATOM     56  O   ALA A   5      -6.363  -1.134 -13.102  1.00  0.00           O  
ATOM     57  CB  ALA A   5      -3.924  -2.595 -14.071  1.00  0.00           C  
ATOM     58  H   ALA A   5      -3.234  -1.324 -11.997  1.00  0.00           H  
ATOM     59  HA  ALA A   5      -3.644  -0.594 -14.597  1.00  0.00           H  
ATOM     60  HB1 ALA A   5      -4.221  -2.876 -14.984  1.00  0.00           H  
ATOM     61  HB2 ALA A   5      -2.951  -2.796 -13.960  1.00  0.00           H  
ATOM     62  HB3 ALA A   5      -4.448  -3.094 -13.381  1.00  0.00           H  
ATOM     63  N   GLY A   6      -6.089  -0.231 -15.166  1.00  0.00           N  
ATOM     64  CA  GLY A   6      -7.512   0.001 -15.311  1.00  0.00           C  
ATOM     65  C   GLY A   6      -8.081   1.249 -14.675  1.00  0.00           C  
ATOM     66  O   GLY A   6      -9.276   1.522 -14.904  1.00  0.00           O  
ATOM     67  H   GLY A   6      -5.453   0.048 -15.885  1.00  0.00           H  
ATOM     68  HA2 GLY A   6      -7.986  -0.783 -14.910  1.00  0.00           H  
ATOM     69  HA3 GLY A   6      -7.711   0.046 -16.290  1.00  0.00           H  
ATOM     70  N   VAL A   7      -7.334   2.043 -13.889  1.00  0.00           N  
ATOM     71  CA  VAL A   7      -8.012   3.250 -13.395  1.00  0.00           C  
ATOM     72  C   VAL A   7      -7.934   4.252 -14.549  1.00  0.00           C  
ATOM     73  O   VAL A   7      -6.920   4.287 -15.238  1.00  0.00           O  
ATOM     74  CB  VAL A   7      -7.574   3.851 -12.062  1.00  0.00           C  
ATOM     75  CG1 VAL A   7      -6.816   2.840 -11.216  1.00  0.00           C  
ATOM     76  CG2 VAL A   7      -6.848   5.176 -12.205  1.00  0.00           C  
ATOM     77  H   VAL A   7      -6.385   1.828 -13.657  1.00  0.00           H  
ATOM     78  HA  VAL A   7      -8.978   3.010 -13.293  1.00  0.00           H  
ATOM     79  HB  VAL A   7      -8.416   4.052 -11.561  1.00  0.00           H  
ATOM     80 HG11 VAL A   7      -6.544   3.265 -10.352  1.00  0.00           H  
ATOM     81 HG12 VAL A   7      -7.404   2.053 -11.030  1.00  0.00           H  
ATOM     82 HG13 VAL A   7      -6.001   2.537 -11.709  1.00  0.00           H  
ATOM     83 HG21 VAL A   7      -6.590   5.514 -11.300  1.00  0.00           H  
ATOM     84 HG22 VAL A   7      -6.026   5.048 -12.760  1.00  0.00           H  
ATOM     85 HG23 VAL A   7      -7.450   5.840 -12.649  1.00  0.00           H  
ATOM     86  N   GLN A   8      -9.009   4.982 -14.751  1.00  0.00           N  
ATOM     87  CA  GLN A   8      -9.029   6.013 -15.780  1.00  0.00           C  
ATOM     88  C   GLN A   8      -8.606   7.332 -15.127  1.00  0.00           C  
ATOM     89  O   GLN A   8      -9.175   7.718 -14.107  1.00  0.00           O  
ATOM     90  CB  GLN A   8     -10.421   6.128 -16.386  1.00  0.00           C  
ATOM     91  CG  GLN A   8     -10.563   5.439 -17.741  1.00  0.00           C  
ATOM     92  CD  GLN A   8     -11.931   6.050 -18.401  1.00  0.00           C  
ATOM     93  OE1 GLN A   8     -11.735   6.678 -19.457  1.00  0.00           O  
ATOM     94  NE2 GLN A   8     -13.147   5.912 -17.880  1.00  0.00           N  
ATOM     95  H   GLN A   8      -9.823   4.827 -14.191  1.00  0.00           H  
ATOM     96  HA  GLN A   8      -8.375   5.775 -16.498  1.00  0.00           H  
ATOM     97  HB2 GLN A   8     -10.635   7.098 -16.502  1.00  0.00           H  
ATOM     98  HB3 GLN A   8     -11.076   5.715 -15.753  1.00  0.00           H  
ATOM     99  HG2 GLN A   8     -10.644   4.449 -17.623  1.00  0.00           H  
ATOM    100  HG3 GLN A   8      -9.774   5.642 -18.321  1.00  0.00           H  
ATOM    101 HE21 GLN A   8     -13.272   5.401 -17.029  1.00  0.00           H  
ATOM    102 HE22 GLN A   8     -13.937   6.319 -18.339  1.00  0.00           H  
ATOM    103  N   LEU A   9      -7.592   7.990 -15.642  1.00  0.00           N  
ATOM    104  CA  LEU A   9      -7.180   9.261 -15.043  1.00  0.00           C  
ATOM    105  C   LEU A   9      -7.996  10.431 -15.572  1.00  0.00           C  
ATOM    106  O   LEU A   9      -8.477  10.453 -16.718  1.00  0.00           O  
ATOM    107  CB  LEU A   9      -5.690   9.498 -15.257  1.00  0.00           C  
ATOM    108  CG  LEU A   9      -4.762   8.540 -14.498  1.00  0.00           C  
ATOM    109  CD1 LEU A   9      -3.328   8.713 -14.971  1.00  0.00           C  
ATOM    110  CD2 LEU A   9      -4.835   8.742 -12.983  1.00  0.00           C  
ATOM    111  H   LEU A   9      -7.106   7.626 -16.436  1.00  0.00           H  
ATOM    112  HA  LEU A   9      -7.340   9.199 -14.058  1.00  0.00           H  
ATOM    113  HB2 LEU A   9      -5.479  10.430 -14.963  1.00  0.00           H  
ATOM    114  HB3 LEU A   9      -5.499   9.405 -16.234  1.00  0.00           H  
ATOM    115  HG  LEU A   9      -5.047   7.603 -14.702  1.00  0.00           H  
ATOM    116 HD11 LEU A   9      -2.734   8.084 -14.470  1.00  0.00           H  
ATOM    117 HD12 LEU A   9      -3.274   8.515 -15.950  1.00  0.00           H  
ATOM    118 HD13 LEU A   9      -3.033   9.654 -14.805  1.00  0.00           H  
ATOM    119 HD21 LEU A   9      -4.217   8.099 -12.531  1.00  0.00           H  
ATOM    120 HD22 LEU A   9      -4.565   9.678 -12.758  1.00  0.00           H  
ATOM    121 HD23 LEU A   9      -5.771   8.580 -12.670  1.00  0.00           H  
ATOM    122  N   ALA A  10      -8.202  11.418 -14.693  1.00  0.00           N  
ATOM    123  CA  ALA A  10      -8.857  12.645 -15.120  1.00  0.00           C  
ATOM    124  C   ALA A  10      -7.901  13.327 -16.108  1.00  0.00           C  
ATOM    125  O   ALA A  10      -6.676  13.147 -16.048  1.00  0.00           O  
ATOM    126  CB  ALA A  10      -9.126  13.606 -13.981  1.00  0.00           C  
ATOM    127  H   ALA A  10      -7.906  11.313 -13.744  1.00  0.00           H  
ATOM    128  HA  ALA A  10      -9.716  12.424 -15.582  1.00  0.00           H  
ATOM    129  HB1 ALA A  10      -9.575  14.426 -14.336  1.00  0.00           H  
ATOM    130  HB2 ALA A  10      -9.719  13.166 -13.307  1.00  0.00           H  
ATOM    131  HB3 ALA A  10      -8.261  13.860 -13.548  1.00  0.00           H  
ATOM    132  N   ASP A  11      -8.471  14.093 -17.032  1.00  0.00           N  
ATOM    133  CA  ASP A  11      -7.622  14.850 -17.960  1.00  0.00           C  
ATOM    134  C   ASP A  11      -6.829  15.886 -17.135  1.00  0.00           C  
ATOM    135  O   ASP A  11      -5.642  16.096 -17.394  1.00  0.00           O  
ATOM    136  CB  ASP A  11      -8.433  15.644 -18.965  1.00  0.00           C  
ATOM    137  CG  ASP A  11      -8.963  14.847 -20.145  1.00  0.00           C  
ATOM    138  OD1 ASP A  11      -8.683  13.628 -20.196  1.00  0.00           O  
ATOM    139  OD2 ASP A  11      -9.631  15.472 -21.001  1.00  0.00           O  
ATOM    140  H   ASP A  11      -9.467  14.153 -17.095  1.00  0.00           H  
ATOM    141  HA  ASP A  11      -6.994  14.233 -18.434  1.00  0.00           H  
ATOM    142  HB2 ASP A  11      -7.852  16.376 -19.322  1.00  0.00           H  
ATOM    143  HB3 ASP A  11      -9.215  16.043 -18.485  1.00  0.00           H  
ATOM    144  N   LYS A  12      -7.525  16.536 -16.217  1.00  0.00           N  
ATOM    145  CA  LYS A  12      -6.920  17.591 -15.427  1.00  0.00           C  
ATOM    146  C   LYS A  12      -6.380  17.012 -14.116  1.00  0.00           C  
ATOM    147  O   LYS A  12      -7.153  16.562 -13.275  1.00  0.00           O  
ATOM    148  CB  LYS A  12      -7.926  18.705 -15.118  1.00  0.00           C  
ATOM    149  CG  LYS A  12      -7.255  19.978 -14.585  1.00  0.00           C  
ATOM    150  CD  LYS A  12      -8.234  21.152 -14.701  1.00  0.00           C  
ATOM    151  CE  LYS A  12      -7.910  22.292 -13.753  1.00  0.00           C  
ATOM    152  NZ  LYS A  12      -8.219  21.899 -12.332  1.00  0.00           N  
ATOM    153  H   LYS A  12      -8.484  16.296 -16.065  1.00  0.00           H  
ATOM    154  HA  LYS A  12      -6.158  17.981 -15.943  1.00  0.00           H  
ATOM    155  HB2 LYS A  12      -8.571  18.372 -14.431  1.00  0.00           H  
ATOM    156  HB3 LYS A  12      -8.420  18.931 -15.957  1.00  0.00           H  
ATOM    157  HG2 LYS A  12      -6.434  20.173 -15.122  1.00  0.00           H  
ATOM    158  HG3 LYS A  12      -7.003  19.847 -13.626  1.00  0.00           H  
ATOM    159  HD2 LYS A  12      -9.155  20.820 -14.497  1.00  0.00           H  
ATOM    160  HD3 LYS A  12      -8.205  21.499 -15.638  1.00  0.00           H  
ATOM    161  HE2 LYS A  12      -8.458  23.091 -14.000  1.00  0.00           H  
ATOM    162  HE3 LYS A  12      -6.939  22.517 -13.829  1.00  0.00           H  
ATOM    163  HZ1 LYS A  12      -8.000  22.660 -11.721  1.00  0.00           H  
ATOM    164  HZ2 LYS A  12      -9.190  21.675 -12.252  1.00  0.00           H  
ATOM    165  HZ3 LYS A  12      -7.671  21.101 -12.080  1.00  0.00           H  
ATOM    166  N   GLN A  13      -5.057  17.064 -13.984  1.00  0.00           N  
ATOM    167  CA  GLN A  13      -4.470  16.497 -12.748  1.00  0.00           C  
ATOM    168  C   GLN A  13      -4.060  17.551 -11.753  1.00  0.00           C  
ATOM    169  O   GLN A  13      -2.898  17.890 -11.644  1.00  0.00           O  
ATOM    170  CB  GLN A  13      -3.311  15.579 -13.163  1.00  0.00           C  
ATOM    171  CG  GLN A  13      -3.795  14.312 -13.862  1.00  0.00           C  
ATOM    172  CD  GLN A  13      -4.477  13.381 -12.867  1.00  0.00           C  
ATOM    173  OE1 GLN A  13      -4.065  13.323 -11.710  1.00  0.00           O  
ATOM    174  NE2 GLN A  13      -5.483  12.658 -13.340  1.00  0.00           N  
ATOM    175  H   GLN A  13      -4.481  17.471 -14.693  1.00  0.00           H  
ATOM    176  HA  GLN A  13      -5.168  15.927 -12.315  1.00  0.00           H  
ATOM    177  HB2 GLN A  13      -2.799  15.319 -12.345  1.00  0.00           H  
ATOM    178  HB3 GLN A  13      -2.711  16.081 -13.786  1.00  0.00           H  
ATOM    179  HG2 GLN A  13      -3.012  13.842 -14.270  1.00  0.00           H  
ATOM    180  HG3 GLN A  13      -4.446  14.560 -14.580  1.00  0.00           H  
ATOM    181 HE21 GLN A  13      -5.765  12.757 -14.294  1.00  0.00           H  
ATOM    182 HE22 GLN A  13      -5.960  12.013 -12.742  1.00  0.00           H  
ATOM    183  N   THR A  14      -5.004  18.188 -11.059  1.00  0.00           N  
ATOM    184  CA  THR A  14      -4.752  19.224 -10.063  1.00  0.00           C  
ATOM    185  C   THR A  14      -5.441  18.856  -8.751  1.00  0.00           C  
ATOM    186  O   THR A  14      -6.399  18.072  -8.683  1.00  0.00           O  
ATOM    187  CB  THR A  14      -5.222  20.620 -10.547  1.00  0.00           C  
ATOM    188  OG1 THR A  14      -6.629  20.649 -10.666  1.00  0.00           O  
ATOM    189  CG2 THR A  14      -4.617  20.880 -11.940  1.00  0.00           C  
ATOM    190  H   THR A  14      -5.956  17.937 -11.234  1.00  0.00           H  
ATOM    191  HA  THR A  14      -3.767  19.266  -9.898  1.00  0.00           H  
ATOM    192  HB  THR A  14      -4.918  21.324  -9.905  1.00  0.00           H  
ATOM    193  HG1 THR A  14      -6.919  21.554 -10.978  1.00  0.00           H  
ATOM    194 HG21 THR A  14      -4.910  21.778 -12.268  1.00  0.00           H  
ATOM    195 HG22 THR A  14      -3.619  20.857 -11.880  1.00  0.00           H  
ATOM    196 HG23 THR A  14      -4.929  20.174 -12.576  1.00  0.00           H  
ATOM    197  N   LEU A  15      -4.909  19.356  -7.653  1.00  0.00           N  
ATOM    198  CA  LEU A  15      -5.321  18.983  -6.316  1.00  0.00           C  
ATOM    199  C   LEU A  15      -5.376  20.222  -5.451  1.00  0.00           C  
ATOM    200  O   LEU A  15      -4.547  21.114  -5.657  1.00  0.00           O  
ATOM    201  CB  LEU A  15      -4.287  17.989  -5.706  1.00  0.00           C  
ATOM    202  CG  LEU A  15      -4.692  17.419  -4.330  1.00  0.00           C  
ATOM    203  CD1 LEU A  15      -5.841  16.412  -4.473  1.00  0.00           C  
ATOM    204  CD2 LEU A  15      -3.513  16.677  -3.668  1.00  0.00           C  
ATOM    205  H   LEU A  15      -4.179  20.032  -7.749  1.00  0.00           H  
ATOM    206  HA  LEU A  15      -6.224  18.554  -6.348  1.00  0.00           H  
ATOM    207  HB2 LEU A  15      -3.415  18.468  -5.603  1.00  0.00           H  
ATOM    208  HB3 LEU A  15      -4.174  17.225  -6.341  1.00  0.00           H  
ATOM    209  HG  LEU A  15      -4.984  18.169  -3.736  1.00  0.00           H  
ATOM    210 HD11 LEU A  15      -6.087  16.056  -3.571  1.00  0.00           H  
ATOM    211 HD12 LEU A  15      -6.634  16.866  -4.879  1.00  0.00           H  
ATOM    212 HD13 LEU A  15      -5.551  15.657  -5.062  1.00  0.00           H  
ATOM    213 HD21 LEU A  15      -3.801  16.318  -2.780  1.00  0.00           H  
ATOM    214 HD22 LEU A  15      -3.223  15.921  -4.255  1.00  0.00           H  
ATOM    215 HD23 LEU A  15      -2.750  17.311  -3.540  1.00  0.00           H  
ATOM    216  N   VAL A  16      -6.363  20.265  -4.577  1.00  0.00           N  
ATOM    217  CA  VAL A  16      -6.463  21.400  -3.652  1.00  0.00           C  
ATOM    218  C   VAL A  16      -6.547  20.757  -2.268  1.00  0.00           C  
ATOM    219  O   VAL A  16      -7.399  19.901  -2.029  1.00  0.00           O  
ATOM    220  CB  VAL A  16      -7.680  22.315  -3.861  1.00  0.00           C  
ATOM    221  CG1 VAL A  16      -7.808  23.307  -2.708  1.00  0.00           C  
ATOM    222  CG2 VAL A  16      -7.582  23.074  -5.180  1.00  0.00           C  
ATOM    223  H   VAL A  16      -7.039  19.529  -4.545  1.00  0.00           H  
ATOM    224  HA  VAL A  16      -5.627  21.946  -3.710  1.00  0.00           H  
ATOM    225  HB  VAL A  16      -8.503  21.747  -3.883  1.00  0.00           H  
ATOM    226 HG11 VAL A  16      -8.604  23.894  -2.860  1.00  0.00           H  
ATOM    227 HG12 VAL A  16      -7.921  22.807  -1.849  1.00  0.00           H  
ATOM    228 HG13 VAL A  16      -6.983  23.870  -2.660  1.00  0.00           H  
ATOM    229 HG21 VAL A  16      -8.385  23.659  -5.288  1.00  0.00           H  
ATOM    230 HG22 VAL A  16      -6.756  23.638  -5.179  1.00  0.00           H  
ATOM    231 HG23 VAL A  16      -7.540  22.422  -5.937  1.00  0.00           H  
ATOM    232  N   ARG A  17      -5.577  21.102  -1.421  1.00  0.00           N  
ATOM    233  CA  ARG A  17      -5.574  20.562  -0.062  1.00  0.00           C  
ATOM    234  C   ARG A  17      -5.689  21.672   0.942  1.00  0.00           C  
ATOM    235  O   ARG A  17      -5.000  22.690   0.723  1.00  0.00           O  
ATOM    236  CB  ARG A  17      -4.196  19.895   0.187  1.00  0.00           C  
ATOM    237  CG  ARG A  17      -3.952  18.674  -0.683  1.00  0.00           C  
ATOM    238  CD  ARG A  17      -2.683  17.948  -0.215  1.00  0.00           C  
ATOM    239  NE  ARG A  17      -2.739  17.531   1.185  1.00  0.00           N  
ATOM    240  CZ  ARG A  17      -1.685  17.054   1.867  1.00  0.00           C  
ATOM    241  NH1 ARG A  17      -1.812  16.668   3.127  1.00  0.00           N  
ATOM    242  NH2 ARG A  17      -0.500  16.969   1.288  1.00  0.00           N  
ATOM    243  H   ARG A  17      -4.854  21.728  -1.714  1.00  0.00           H  
ATOM    244  HA  ARG A  17      -6.314  19.900   0.057  1.00  0.00           H  
ATOM    245  HB2 ARG A  17      -4.147  19.616   1.146  1.00  0.00           H  
ATOM    246  HB3 ARG A  17      -3.480  20.567  -0.001  1.00  0.00           H  
ATOM    247  HG2 ARG A  17      -3.839  18.961  -1.634  1.00  0.00           H  
ATOM    248  HG3 ARG A  17      -4.734  18.055  -0.613  1.00  0.00           H  
ATOM    249  HD2 ARG A  17      -1.904  18.564  -0.332  1.00  0.00           H  
ATOM    250  HD3 ARG A  17      -2.554  17.135  -0.783  1.00  0.00           H  
ATOM    251  HE  ARG A  17      -3.614  17.605   1.663  1.00  0.00           H  
ATOM    252 HH11 ARG A  17      -1.019  16.315   3.624  1.00  0.00           H  
ATOM    253 HH12 ARG A  17      -2.700  16.730   3.582  1.00  0.00           H  
ATOM    254 HH21 ARG A  17       0.282  16.613   1.800  1.00  0.00           H  
ATOM    255 HH22 ARG A  17      -0.385  17.260   0.338  1.00  0.00           H  
ATOM    256  N   ASN A  18      -6.449  21.503   2.022  1.00  0.00           N  
ATOM    257  CA  ASN A  18      -6.423  22.516   3.064  1.00  0.00           C  
ATOM    258  C   ASN A  18      -5.196  22.165   3.940  1.00  0.00           C  
ATOM    259  O   ASN A  18      -4.900  20.996   4.124  1.00  0.00           O  
ATOM    260  CB  ASN A  18      -7.668  22.558   3.963  1.00  0.00           C  
ATOM    261  CG  ASN A  18      -7.532  23.793   4.831  1.00  0.00           C  
ATOM    262  OD1 ASN A  18      -7.112  24.872   4.364  1.00  0.00           O  
ATOM    263  ND2 ASN A  18      -7.810  23.640   6.126  1.00  0.00           N  
ATOM    264  H   ASN A  18      -7.028  20.693   2.115  1.00  0.00           H  
ATOM    265  HA  ASN A  18      -6.286  23.415   2.648  1.00  0.00           H  
ATOM    266  HB2 ASN A  18      -7.710  21.738   4.534  1.00  0.00           H  
ATOM    267  HB3 ASN A  18      -8.495  22.618   3.404  1.00  0.00           H  
ATOM    268 HD21 ASN A  18      -8.145  22.761   6.465  1.00  0.00           H  
ATOM    269 HD22 ASN A  18      -7.684  24.404   6.758  1.00  0.00           H  
ATOM    270  N   ASN A  19      -4.534  23.146   4.516  1.00  0.00           N  
ATOM    271  CA  ASN A  19      -3.289  22.882   5.229  1.00  0.00           C  
ATOM    272  C   ASN A  19      -3.311  23.458   6.642  1.00  0.00           C  
ATOM    273  O   ASN A  19      -2.285  23.591   7.309  1.00  0.00           O  
ATOM    274  CB  ASN A  19      -2.131  23.546   4.433  1.00  0.00           C  
ATOM    275  CG  ASN A  19      -0.776  22.948   4.814  1.00  0.00           C  
ATOM    276  OD1 ASN A  19      -0.679  21.743   5.034  1.00  0.00           O  
ATOM    277  ND2 ASN A  19       0.274  23.768   4.884  1.00  0.00           N  
ATOM    278  H   ASN A  19      -4.887  24.080   4.464  1.00  0.00           H  
ATOM    279  HA  ASN A  19      -3.136  21.895   5.276  1.00  0.00           H  
ATOM    280  HB2 ASN A  19      -2.121  24.526   4.630  1.00  0.00           H  
ATOM    281  HB3 ASN A  19      -2.286  23.404   3.455  1.00  0.00           H  
ATOM    282 HD21 ASN A  19       0.159  24.744   4.699  1.00  0.00           H  
ATOM    283 HD22 ASN A  19       1.176  23.407   5.122  1.00  0.00           H  
ATOM    284  N   GLY A  20      -4.511  23.746   7.134  1.00  0.00           N  
ATOM    285  CA  GLY A  20      -4.696  24.164   8.536  1.00  0.00           C  
ATOM    286  C   GLY A  20      -4.391  25.614   8.832  1.00  0.00           C  
ATOM    287  O   GLY A  20      -5.074  26.176   9.696  1.00  0.00           O  
ATOM    288  H   GLY A  20      -5.311  23.677   6.537  1.00  0.00           H  
ATOM    289  HA2 GLY A  20      -4.097  23.601   9.106  1.00  0.00           H  
ATOM    290  HA3 GLY A  20      -5.650  23.994   8.784  1.00  0.00           H  
ATOM    291  N   SER A  21      -3.303  26.191   8.394  1.00  0.00           N  
ATOM    292  CA  SER A  21      -2.949  27.565   8.677  1.00  0.00           C  
ATOM    293  C   SER A  21      -1.879  28.056   7.708  1.00  0.00           C  
ATOM    294  O   SER A  21      -1.368  27.265   6.917  1.00  0.00           O  
ATOM    295  CB  SER A  21      -2.313  27.693  10.089  1.00  0.00           C  
ATOM    296  OG  SER A  21      -1.388  26.620  10.206  1.00  0.00           O  
ATOM    297  H   SER A  21      -2.678  25.651   7.830  1.00  0.00           H  
ATOM    298  HA  SER A  21      -3.760  28.147   8.614  1.00  0.00           H  
ATOM    299  HB2 SER A  21      -3.018  27.621  10.795  1.00  0.00           H  
ATOM    300  HB3 SER A  21      -1.840  28.570  10.178  1.00  0.00           H  
ATOM    301  HG  SER A  21      -0.947  26.656  11.103  1.00  0.00           H  
ATOM    302  N   GLU A  22      -1.568  29.340   7.848  1.00  0.00           N  
ATOM    303  CA  GLU A  22      -0.456  29.914   7.108  1.00  0.00           C  
ATOM    304  C   GLU A  22       0.843  29.307   7.653  1.00  0.00           C  
ATOM    305  O   GLU A  22       1.009  29.213   8.883  1.00  0.00           O  
ATOM    306  CB  GLU A  22      -0.421  31.412   7.318  1.00  0.00           C  
ATOM    307  CG  GLU A  22       0.638  32.159   6.548  1.00  0.00           C  
ATOM    308  CD  GLU A  22       0.658  31.990   5.045  1.00  0.00           C  
ATOM    309  OE1 GLU A  22       1.762  32.163   4.477  1.00  0.00           O  
ATOM    310  OE2 GLU A  22      -0.346  31.717   4.378  1.00  0.00           O  
ATOM    311  H   GLU A  22      -2.103  29.916   8.467  1.00  0.00           H  
ATOM    312  HA  GLU A  22      -0.549  29.707   6.134  1.00  0.00           H  
ATOM    313  HB2 GLU A  22      -0.269  31.582   8.292  1.00  0.00           H  
ATOM    314  HB3 GLU A  22      -1.312  31.780   7.050  1.00  0.00           H  
ATOM    315  HG2 GLU A  22       1.527  31.861   6.895  1.00  0.00           H  
ATOM    316  HG3 GLU A  22       0.516  33.133   6.738  1.00  0.00           H  
ATOM    317  N   VAL A  23       1.746  28.895   6.755  1.00  0.00           N  
ATOM    318  CA  VAL A  23       2.963  28.277   7.231  1.00  0.00           C  
ATOM    319  C   VAL A  23       3.886  29.277   7.922  1.00  0.00           C  
ATOM    320  O   VAL A  23       3.924  30.480   7.623  1.00  0.00           O  
ATOM    321  CB  VAL A  23       3.743  27.600   6.076  1.00  0.00           C  
ATOM    322  CG1 VAL A  23       2.940  26.439   5.478  1.00  0.00           C  
ATOM    323  CG2 VAL A  23       4.092  28.607   4.992  1.00  0.00           C  
ATOM    324  H   VAL A  23       1.582  29.012   5.775  1.00  0.00           H  
ATOM    325  HA  VAL A  23       2.715  27.572   7.895  1.00  0.00           H  
ATOM    326  HB  VAL A  23       4.595  27.232   6.448  1.00  0.00           H  
ATOM    327 HG11 VAL A  23       3.463  26.019   4.736  1.00  0.00           H  
ATOM    328 HG12 VAL A  23       2.761  25.757   6.187  1.00  0.00           H  
ATOM    329 HG13 VAL A  23       2.072  26.783   5.120  1.00  0.00           H  
ATOM    330 HG21 VAL A  23       4.594  28.147   4.259  1.00  0.00           H  
ATOM    331 HG22 VAL A  23       3.252  29.004   4.623  1.00  0.00           H  
ATOM    332 HG23 VAL A  23       4.660  29.332   5.381  1.00  0.00           H  
ATOM    333  N   GLN A  24       4.669  28.773   8.863  1.00  0.00           N  
ATOM    334  CA  GLN A  24       5.691  29.577   9.512  1.00  0.00           C  
ATOM    335  C   GLN A  24       6.699  30.065   8.438  1.00  0.00           C  
ATOM    336  O   GLN A  24       7.187  31.202   8.517  1.00  0.00           O  
ATOM    337  CB  GLN A  24       6.567  28.765  10.452  1.00  0.00           C  
ATOM    338  CG  GLN A  24       5.935  28.409  11.800  1.00  0.00           C  
ATOM    339  CD  GLN A  24       6.814  27.379  12.502  1.00  0.00           C  
ATOM    340  OE1 GLN A  24       6.942  26.242  12.023  1.00  0.00           O  
ATOM    341  NE2 GLN A  24       7.407  27.735  13.633  1.00  0.00           N  
ATOM    342  H   GLN A  24       4.555  27.817   9.133  1.00  0.00           H  
ATOM    343  HA  GLN A  24       5.280  30.353   9.991  1.00  0.00           H  
ATOM    344  HB2 GLN A  24       7.398  29.292  10.631  1.00  0.00           H  
ATOM    345  HB3 GLN A  24       6.807  27.912   9.989  1.00  0.00           H  
ATOM    346  HG2 GLN A  24       5.023  28.027  11.652  1.00  0.00           H  
ATOM    347  HG3 GLN A  24       5.865  29.231  12.365  1.00  0.00           H  
ATOM    348 HE21 GLN A  24       7.284  28.660  13.993  1.00  0.00           H  
ATOM    349 HE22 GLN A  24       7.978  27.079  14.126  1.00  0.00           H  
ATOM    350  N   SER A  25       7.058  29.148   7.535  1.00  0.00           N  
ATOM    351  CA  SER A  25       8.081  29.487   6.547  1.00  0.00           C  
ATOM    352  C   SER A  25       8.133  28.388   5.505  1.00  0.00           C  
ATOM    353  O   SER A  25       7.562  27.334   5.765  1.00  0.00           O  
ATOM    354  CB  SER A  25       9.426  29.459   7.344  1.00  0.00           C  
ATOM    355  OG  SER A  25      10.545  29.603   6.472  1.00  0.00           O  
ATOM    356  H   SER A  25       6.633  28.243   7.535  1.00  0.00           H  
ATOM    357  HA  SER A  25       7.914  30.382   6.133  1.00  0.00           H  
ATOM    358  HB2 SER A  25       9.500  28.587   7.828  1.00  0.00           H  
ATOM    359  HB3 SER A  25       9.429  30.209   8.005  1.00  0.00           H  
ATOM    360  HG  SER A  25      11.390  29.582   7.007  1.00  0.00           H  
ATOM    361  N   LEU A  26       8.849  28.552   4.391  1.00  0.00           N  
ATOM    362  CA  LEU A  26       9.117  27.450   3.472  1.00  0.00           C  
ATOM    363  C   LEU A  26      10.574  27.005   3.580  1.00  0.00           C  
ATOM    364  O   LEU A  26      11.048  26.108   2.876  1.00  0.00           O  
ATOM    365  CB  LEU A  26       8.807  27.799   2.004  1.00  0.00           C  
ATOM    366  CG  LEU A  26       7.374  28.160   1.691  1.00  0.00           C  
ATOM    367  CD1 LEU A  26       7.182  28.431   0.199  1.00  0.00           C  
ATOM    368  CD2 LEU A  26       6.398  27.081   2.145  1.00  0.00           C  
ATOM    369  H   LEU A  26       9.214  29.459   4.179  1.00  0.00           H  
ATOM    370  HA  LEU A  26       8.537  26.679   3.736  1.00  0.00           H  
ATOM    371  HB2 LEU A  26       9.051  27.007   1.444  1.00  0.00           H  
ATOM    372  HB3 LEU A  26       9.380  28.577   1.748  1.00  0.00           H  
ATOM    373  HG  LEU A  26       7.154  29.001   2.186  1.00  0.00           H  
ATOM    374 HD11 LEU A  26       6.226  28.667   0.023  1.00  0.00           H  
ATOM    375 HD12 LEU A  26       7.769  29.191  -0.080  1.00  0.00           H  
ATOM    376 HD13 LEU A  26       7.425  27.613  -0.322  1.00  0.00           H  
ATOM    377 HD21 LEU A  26       5.464  27.360   1.919  1.00  0.00           H  
ATOM    378 HD22 LEU A  26       6.611  26.222   1.680  1.00  0.00           H  
ATOM    379 HD23 LEU A  26       6.478  26.954   3.134  1.00  0.00           H  
ATOM    380  N   ASP A  27      11.327  27.601   4.511  1.00  0.00           N  
ATOM    381  CA  ASP A  27      12.734  27.228   4.736  1.00  0.00           C  
ATOM    382  C   ASP A  27      12.754  26.044   5.685  1.00  0.00           C  
ATOM    383  O   ASP A  27      12.324  26.167   6.832  1.00  0.00           O  
ATOM    384  CB  ASP A  27      13.483  28.400   5.331  1.00  0.00           C  
ATOM    385  CG  ASP A  27      14.967  28.207   5.553  1.00  0.00           C  
ATOM    386  OD1 ASP A  27      15.444  27.067   5.746  1.00  0.00           O  
ATOM    387  OD2 ASP A  27      15.616  29.289   5.572  1.00  0.00           O  
ATOM    388  H   ASP A  27      10.922  28.323   5.072  1.00  0.00           H  
ATOM    389  HA  ASP A  27      13.155  26.968   3.867  1.00  0.00           H  
ATOM    390  HB2 ASP A  27      13.068  28.609   6.216  1.00  0.00           H  
ATOM    391  HB3 ASP A  27      13.366  29.180   4.716  1.00  0.00           H  
ATOM    392  N   PRO A  28      13.259  24.902   5.251  1.00  0.00           N  
ATOM    393  CA  PRO A  28      13.319  23.689   6.018  1.00  0.00           C  
ATOM    394  C   PRO A  28      13.973  23.816   7.381  1.00  0.00           C  
ATOM    395  O   PRO A  28      13.695  23.005   8.255  1.00  0.00           O  
ATOM    396  CB  PRO A  28      14.132  22.732   5.146  1.00  0.00           C  
ATOM    397  CG  PRO A  28      13.942  23.242   3.749  1.00  0.00           C  
ATOM    398  CD  PRO A  28      13.829  24.739   3.873  1.00  0.00           C  
ATOM    399  HA  PRO A  28      12.394  23.325   6.130  1.00  0.00           H  
ATOM    400  HB2 PRO A  28      15.098  22.755   5.402  1.00  0.00           H  
ATOM    401  HB3 PRO A  28      13.787  21.797   5.231  1.00  0.00           H  
ATOM    402  HG2 PRO A  28      14.726  22.998   3.179  1.00  0.00           H  
ATOM    403  HG3 PRO A  28      13.108  22.861   3.349  1.00  0.00           H  
ATOM    404  HD2 PRO A  28      14.725  25.178   3.797  1.00  0.00           H  
ATOM    405  HD3 PRO A  28      13.214  25.115   3.180  1.00  0.00           H  
ATOM    406  N   HIS A  29      14.852  24.806   7.576  1.00  0.00           N  
ATOM    407  CA  HIS A  29      15.497  25.003   8.868  1.00  0.00           C  
ATOM    408  C   HIS A  29      14.736  25.982   9.756  1.00  0.00           C  
ATOM    409  O   HIS A  29      15.178  26.148  10.898  1.00  0.00           O  
ATOM    410  CB  HIS A  29      16.909  25.588   8.659  1.00  0.00           C  
ATOM    411  CG  HIS A  29      17.778  24.643   7.872  1.00  0.00           C  
ATOM    412  ND1 HIS A  29      18.845  25.089   7.117  1.00  0.00           N  
ATOM    413  CD2 HIS A  29      17.750  23.297   7.738  1.00  0.00           C  
ATOM    414  CE1 HIS A  29      19.449  24.048   6.571  1.00  0.00           C  
ATOM    415  NE2 HIS A  29      18.810  22.933   6.936  1.00  0.00           N  
ATOM    416  H   HIS A  29      15.071  25.423   6.820  1.00  0.00           H  
ATOM    417  HA  HIS A  29      15.571  24.123   9.337  1.00  0.00           H  
ATOM    418  HB2 HIS A  29      17.330  25.752   9.551  1.00  0.00           H  
ATOM    419  HB3 HIS A  29      16.834  26.453   8.162  1.00  0.00           H  
ATOM    420  HD1 HIS A  29      19.116  26.045   7.002  1.00  0.00           H  
ATOM    421  HD2 HIS A  29      17.080  22.677   8.147  1.00  0.00           H  
ATOM    422  HE1 HIS A  29      20.255  24.088   5.980  1.00  0.00           H  
ATOM    423  HE2 HIS A  29      19.057  22.000   6.674  1.00  0.00           H  
ATOM    424  N   LYS A  30      13.633  26.554   9.293  1.00  0.00           N  
ATOM    425  CA  LYS A  30      12.922  27.491  10.174  1.00  0.00           C  
ATOM    426  C   LYS A  30      11.546  26.946  10.533  1.00  0.00           C  
ATOM    427  O   LYS A  30      10.680  27.751  10.891  1.00  0.00           O  
ATOM    428  CB  LYS A  30      12.756  28.824   9.440  1.00  0.00           C  
ATOM    429  CG  LYS A  30      14.052  29.412   8.831  1.00  0.00           C  
ATOM    430  CD  LYS A  30      14.853  30.074   9.972  1.00  0.00           C  
ATOM    431  CE  LYS A  30      16.106  30.698   9.333  1.00  0.00           C  
ATOM    432  NZ  LYS A  30      16.885  31.435  10.363  1.00  0.00           N  
ATOM    433  H   LYS A  30      13.296  26.354   8.373  1.00  0.00           H  
ATOM    434  HA  LYS A  30      13.453  27.633  11.009  1.00  0.00           H  
ATOM    435  HB2 LYS A  30      12.390  29.491  10.090  1.00  0.00           H  
ATOM    436  HB3 LYS A  30      12.100  28.688   8.697  1.00  0.00           H  
ATOM    437  HG2 LYS A  30      13.822  30.094   8.137  1.00  0.00           H  
ATOM    438  HG3 LYS A  30      14.594  28.682   8.415  1.00  0.00           H  
ATOM    439  HD2 LYS A  30      15.118  29.388  10.650  1.00  0.00           H  
ATOM    440  HD3 LYS A  30      14.302  30.783  10.413  1.00  0.00           H  
ATOM    441  HE2 LYS A  30      15.829  31.331   8.610  1.00  0.00           H  
ATOM    442  HE3 LYS A  30      16.675  29.974   8.942  1.00  0.00           H  
ATOM    443  HZ1 LYS A  30      17.697  31.838   9.941  1.00  0.00           H  
ATOM    444  HZ2 LYS A  30      16.318  32.160  10.754  1.00  0.00           H  
ATOM    445  HZ3 LYS A  30      17.163  30.803  11.086  1.00  0.00           H  
ATOM    446  N   ILE A  31      11.258  25.674  10.295  1.00  0.00           N  
ATOM    447  CA  ILE A  31       9.888  25.179  10.481  1.00  0.00           C  
ATOM    448  C   ILE A  31       9.821  24.074  11.532  1.00  0.00           C  
ATOM    449  O   ILE A  31      10.828  23.398  11.772  1.00  0.00           O  
ATOM    450  CB  ILE A  31       9.329  24.638   9.158  1.00  0.00           C  
ATOM    451  CG1 ILE A  31      10.223  23.463   8.665  1.00  0.00           C  
ATOM    452  CG2 ILE A  31       9.260  25.723   8.083  1.00  0.00           C  
ATOM    453  CD1 ILE A  31       9.584  22.703   7.502  1.00  0.00           C  
ATOM    454  H   ILE A  31      11.976  25.050   9.988  1.00  0.00           H  
ATOM    455  HA  ILE A  31       9.313  25.940  10.782  1.00  0.00           H  
ATOM    456  HB  ILE A  31       8.406  24.290   9.320  1.00  0.00           H  
ATOM    457 HG12 ILE A  31      10.369  22.828   9.424  1.00  0.00           H  
ATOM    458 HG13 ILE A  31      11.103  23.831   8.365  1.00  0.00           H  
ATOM    459 HG21 ILE A  31       8.892  25.333   7.239  1.00  0.00           H  
ATOM    460 HG22 ILE A  31       8.665  26.464   8.395  1.00  0.00           H  
ATOM    461 HG23 ILE A  31      10.178  26.082   7.912  1.00  0.00           H  
ATOM    462 HD11 ILE A  31      10.189  21.959   7.217  1.00  0.00           H  
ATOM    463 HD12 ILE A  31       8.705  22.325   7.794  1.00  0.00           H  
ATOM    464 HD13 ILE A  31       9.440  23.328   6.735  1.00  0.00           H  
ATOM    465  N   GLU A  32       8.617  23.944  12.120  1.00  0.00           N  
ATOM    466  CA  GLU A  32       8.503  22.815  13.081  1.00  0.00           C  
ATOM    467  C   GLU A  32       7.154  22.155  13.088  1.00  0.00           C  
ATOM    468  O   GLU A  32       6.946  21.173  13.853  1.00  0.00           O  
ATOM    469  CB  GLU A  32       8.885  23.356  14.474  1.00  0.00           C  
ATOM    470  CG  GLU A  32       7.792  24.235  15.097  1.00  0.00           C  
ATOM    471  CD  GLU A  32       8.371  25.176  16.138  1.00  0.00           C  
ATOM    472  OE1 GLU A  32       8.777  26.308  15.772  1.00  0.00           O  
ATOM    473  OE2 GLU A  32       8.438  24.748  17.301  1.00  0.00           O  
ATOM    474  H   GLU A  32       7.855  24.562  11.925  1.00  0.00           H  
ATOM    475  HA  GLU A  32       9.180  22.125  12.824  1.00  0.00           H  
ATOM    476  HB2 GLU A  32       9.720  23.900  14.387  1.00  0.00           H  
ATOM    477  HB3 GLU A  32       9.055  22.580  15.082  1.00  0.00           H  
ATOM    478  HG2 GLU A  32       7.110  23.648  15.532  1.00  0.00           H  
ATOM    479  HG3 GLU A  32       7.357  24.774  14.376  1.00  0.00           H  
ATOM    480  N   GLY A  33       6.212  22.627  12.258  1.00  0.00           N  
ATOM    481  CA  GLY A  33       4.834  22.093  12.384  1.00  0.00           C  
ATOM    482  C   GLY A  33       4.384  21.250  11.192  1.00  0.00           C  
ATOM    483  O   GLY A  33       5.109  21.064  10.200  1.00  0.00           O  
ATOM    484  H   GLY A  33       6.433  23.321  11.572  1.00  0.00           H  
ATOM    485  HA2 GLY A  33       4.205  22.865  12.479  1.00  0.00           H  
ATOM    486  HA3 GLY A  33       4.791  21.525  13.206  1.00  0.00           H  
ATOM    487  N   VAL A  34       3.208  20.664  11.375  1.00  0.00           N  
ATOM    488  CA  VAL A  34       2.586  19.806  10.355  1.00  0.00           C  
ATOM    489  C   VAL A  34       2.232  20.520   9.082  1.00  0.00           C  
ATOM    490  O   VAL A  34       2.640  20.078   7.987  1.00  0.00           O  
ATOM    491  CB  VAL A  34       1.391  19.024  10.961  1.00  0.00           C  
ATOM    492  CG1 VAL A  34       0.578  18.262   9.931  1.00  0.00           C  
ATOM    493  CG2 VAL A  34       1.965  18.014  11.969  1.00  0.00           C  
ATOM    494  H   VAL A  34       2.726  20.811  12.239  1.00  0.00           H  
ATOM    495  HA  VAL A  34       3.272  19.121  10.110  1.00  0.00           H  
ATOM    496  HB  VAL A  34       0.792  19.663  11.443  1.00  0.00           H  
ATOM    497 HG11 VAL A  34      -0.172  17.783  10.387  1.00  0.00           H  
ATOM    498 HG12 VAL A  34       0.206  18.903   9.260  1.00  0.00           H  
ATOM    499 HG13 VAL A  34       1.165  17.598   9.468  1.00  0.00           H  
ATOM    500 HG21 VAL A  34       1.218  17.491  12.379  1.00  0.00           H  
ATOM    501 HG22 VAL A  34       2.588  17.390  11.498  1.00  0.00           H  
ATOM    502 HG23 VAL A  34       2.462  18.504  12.685  1.00  0.00           H  
ATOM    503  N   PRO A  35       1.629  21.704   9.152  1.00  0.00           N  
ATOM    504  CA  PRO A  35       1.325  22.459   7.944  1.00  0.00           C  
ATOM    505  C   PRO A  35       2.607  22.794   7.179  1.00  0.00           C  
ATOM    506  O   PRO A  35       2.652  22.685   5.958  1.00  0.00           O  
ATOM    507  CB  PRO A  35       0.701  23.753   8.458  1.00  0.00           C  
ATOM    508  CG  PRO A  35       0.055  23.322   9.751  1.00  0.00           C  
ATOM    509  CD  PRO A  35       1.071  22.344  10.360  1.00  0.00           C  
ATOM    510  HA  PRO A  35       0.683  21.959   7.363  1.00  0.00           H  
ATOM    511  HB2 PRO A  35       1.399  24.450   8.619  1.00  0.00           H  
ATOM    512  HB3 PRO A  35       0.021  24.105   7.815  1.00  0.00           H  
ATOM    513  HG2 PRO A  35      -0.091  24.106  10.355  1.00  0.00           H  
ATOM    514  HG3 PRO A  35      -0.818  22.867   9.578  1.00  0.00           H  
ATOM    515  HD2 PRO A  35       1.778  22.827  10.877  1.00  0.00           H  
ATOM    516  HD3 PRO A  35       0.623  21.675  10.953  1.00  0.00           H  
ATOM    517  N   GLU A  36       3.678  23.104   7.921  1.00  0.00           N  
ATOM    518  CA  GLU A  36       4.952  23.474   7.273  1.00  0.00           C  
ATOM    519  C   GLU A  36       5.549  22.251   6.591  1.00  0.00           C  
ATOM    520  O   GLU A  36       6.033  22.309   5.442  1.00  0.00           O  
ATOM    521  CB  GLU A  36       5.989  24.014   8.291  1.00  0.00           C  
ATOM    522  CG  GLU A  36       5.668  25.375   8.906  1.00  0.00           C  
ATOM    523  CD  GLU A  36       4.447  25.357   9.810  1.00  0.00           C  
ATOM    524  OE1 GLU A  36       4.060  24.305  10.354  1.00  0.00           O  
ATOM    525  OE2 GLU A  36       3.829  26.418  10.036  1.00  0.00           O  
ATOM    526  H   GLU A  36       3.614  23.085   8.919  1.00  0.00           H  
ATOM    527  HA  GLU A  36       4.775  24.177   6.584  1.00  0.00           H  
ATOM    528  HB2 GLU A  36       6.869  24.089   7.822  1.00  0.00           H  
ATOM    529  HB3 GLU A  36       6.063  23.350   9.035  1.00  0.00           H  
ATOM    530  HG2 GLU A  36       5.504  26.027   8.165  1.00  0.00           H  
ATOM    531  HG3 GLU A  36       6.456  25.673   9.444  1.00  0.00           H  
ATOM    532  N   SER A  37       5.429  21.119   7.293  1.00  0.00           N  
ATOM    533  CA  SER A  37       6.039  19.875   6.795  1.00  0.00           C  
ATOM    534  C   SER A  37       5.270  19.341   5.604  1.00  0.00           C  
ATOM    535  O   SER A  37       5.873  18.710   4.739  1.00  0.00           O  
ATOM    536  CB  SER A  37       6.114  18.832   7.911  1.00  0.00           C  
ATOM    537  OG  SER A  37       7.014  19.371   8.884  1.00  0.00           O  
ATOM    538  H   SER A  37       4.925  21.118   8.157  1.00  0.00           H  
ATOM    539  HA  SER A  37       6.971  20.082   6.498  1.00  0.00           H  
ATOM    540  HB2 SER A  37       6.463  17.965   7.555  1.00  0.00           H  
ATOM    541  HB3 SER A  37       5.210  18.687   8.314  1.00  0.00           H  
ATOM    542  HG  SER A  37       7.105  18.729   9.645  1.00  0.00           H  
ATOM    543  N   ASN A  38       3.975  19.617   5.576  1.00  0.00           N  
ATOM    544  CA  ASN A  38       3.125  19.178   4.466  1.00  0.00           C  
ATOM    545  C   ASN A  38       3.617  19.771   3.143  1.00  0.00           C  
ATOM    546  O   ASN A  38       3.660  19.120   2.095  1.00  0.00           O  
ATOM    547  CB  ASN A  38       1.675  19.648   4.713  1.00  0.00           C  
ATOM    548  CG  ASN A  38       0.925  18.790   5.729  1.00  0.00           C  
ATOM    549  OD1 ASN A  38       1.355  17.689   6.085  1.00  0.00           O  
ATOM    550  ND2 ASN A  38      -0.224  19.280   6.185  1.00  0.00           N  
ATOM    551  H   ASN A  38       3.569  20.136   6.328  1.00  0.00           H  
ATOM    552  HA  ASN A  38       3.144  18.180   4.409  1.00  0.00           H  
ATOM    553  HB2 ASN A  38       1.180  19.617   3.845  1.00  0.00           H  
ATOM    554  HB3 ASN A  38       1.700  20.589   5.050  1.00  0.00           H  
ATOM    555 HD21 ASN A  38      -0.543  20.176   5.876  1.00  0.00           H  
ATOM    556 HD22 ASN A  38      -0.769  18.753   6.837  1.00  0.00           H  
ATOM    557  N   VAL A  39       3.873  21.074   3.147  1.00  0.00           N  
ATOM    558  CA  VAL A  39       4.399  21.747   1.968  1.00  0.00           C  
ATOM    559  C   VAL A  39       5.841  21.319   1.748  1.00  0.00           C  
ATOM    560  O   VAL A  39       6.253  21.051   0.609  1.00  0.00           O  
ATOM    561  CB  VAL A  39       4.269  23.275   2.056  1.00  0.00           C  
ATOM    562  CG1 VAL A  39       4.775  23.915   0.759  1.00  0.00           C  
ATOM    563  CG2 VAL A  39       2.788  23.642   2.237  1.00  0.00           C  
ATOM    564  H   VAL A  39       3.701  21.604   3.977  1.00  0.00           H  
ATOM    565  HA  VAL A  39       3.866  21.441   1.179  1.00  0.00           H  
ATOM    566  HB  VAL A  39       4.800  23.616   2.832  1.00  0.00           H  
ATOM    567 HG11 VAL A  39       4.688  24.909   0.822  1.00  0.00           H  
ATOM    568 HG12 VAL A  39       5.735  23.672   0.620  1.00  0.00           H  
ATOM    569 HG13 VAL A  39       4.232  23.581  -0.011  1.00  0.00           H  
ATOM    570 HG21 VAL A  39       2.696  24.636   2.295  1.00  0.00           H  
ATOM    571 HG22 VAL A  39       2.263  23.303   1.456  1.00  0.00           H  
ATOM    572 HG23 VAL A  39       2.442  23.225   3.077  1.00  0.00           H  
ATOM    573  N   SER A  40       6.667  21.279   2.811  1.00  0.00           N  
ATOM    574  CA  SER A  40       8.087  20.927   2.639  1.00  0.00           C  
ATOM    575  C   SER A  40       8.310  19.608   1.931  1.00  0.00           C  
ATOM    576  O   SER A  40       9.203  19.505   1.066  1.00  0.00           O  
ATOM    577  CB  SER A  40       8.733  20.847   4.054  1.00  0.00           C  
ATOM    578  OG  SER A  40      10.171  20.929   3.838  1.00  0.00           O  
ATOM    579  H   SER A  40       6.314  21.490   3.723  1.00  0.00           H  
ATOM    580  HA  SER A  40       8.538  21.652   2.119  1.00  0.00           H  
ATOM    581  HB2 SER A  40       8.496  19.982   4.497  1.00  0.00           H  
ATOM    582  HB3 SER A  40       8.422  21.609   4.622  1.00  0.00           H  
ATOM    583  HG  SER A  40      10.643  20.882   4.718  1.00  0.00           H  
ATOM    584  N   ARG A  41       7.482  18.593   2.191  1.00  0.00           N  
ATOM    585  CA  ARG A  41       7.710  17.298   1.524  1.00  0.00           C  
ATOM    586  C   ARG A  41       7.546  17.350   0.004  1.00  0.00           C  
ATOM    587  O   ARG A  41       8.169  16.544  -0.689  1.00  0.00           O  
ATOM    588  CB  ARG A  41       6.847  16.187   2.125  1.00  0.00           C  
ATOM    589  CG  ARG A  41       7.272  15.725   3.525  1.00  0.00           C  
ATOM    590  CD  ARG A  41       6.457  14.459   3.905  1.00  0.00           C  
ATOM    591  NE  ARG A  41       5.031  14.729   3.969  1.00  0.00           N  
ATOM    592  CZ  ARG A  41       4.403  15.369   4.938  1.00  0.00           C  
ATOM    593  NH1 ARG A  41       5.058  15.788   6.041  1.00  0.00           N  
ATOM    594  NH2 ARG A  41       3.109  15.637   4.876  1.00  0.00           N  
ATOM    595  H   ARG A  41       6.720  18.709   2.828  1.00  0.00           H  
ATOM    596  HA  ARG A  41       8.662  17.048   1.701  1.00  0.00           H  
ATOM    597  HB2 ARG A  41       6.886  15.398   1.512  1.00  0.00           H  
ATOM    598  HB3 ARG A  41       5.906  16.520   2.180  1.00  0.00           H  
ATOM    599  HG2 ARG A  41       7.092  16.452   4.188  1.00  0.00           H  
ATOM    600  HG3 ARG A  41       8.248  15.508   3.525  1.00  0.00           H  
ATOM    601  HD2 ARG A  41       6.764  14.133   4.799  1.00  0.00           H  
ATOM    602  HD3 ARG A  41       6.621  13.751   3.218  1.00  0.00           H  
ATOM    603  HE  ARG A  41       4.473  14.399   3.208  1.00  0.00           H  
ATOM    604 HH11 ARG A  41       4.563  16.271   6.763  1.00  0.00           H  
ATOM    605 HH12 ARG A  41       6.038  15.615   6.136  1.00  0.00           H  
ATOM    606 HH21 ARG A  41       2.663  16.124   5.627  1.00  0.00           H  
ATOM    607 HH22 ARG A  41       2.577  15.353   4.078  1.00  0.00           H  
ATOM    608  N   ASP A  42       6.678  18.227  -0.514  1.00  0.00           N  
ATOM    609  CA  ASP A  42       6.549  18.369  -1.954  1.00  0.00           C  
ATOM    610  C   ASP A  42       7.699  19.173  -2.569  1.00  0.00           C  
ATOM    611  O   ASP A  42       7.958  18.981  -3.767  1.00  0.00           O  
ATOM    612  CB  ASP A  42       5.222  19.069  -2.302  1.00  0.00           C  
ATOM    613  CG  ASP A  42       4.032  18.145  -2.032  1.00  0.00           C  
ATOM    614  OD1 ASP A  42       4.179  16.889  -2.016  1.00  0.00           O  
ATOM    615  OD2 ASP A  42       2.923  18.718  -1.878  1.00  0.00           O  
ATOM    616  H   ASP A  42       6.115  18.788   0.093  1.00  0.00           H  
ATOM    617  HA  ASP A  42       6.544  17.457  -2.364  1.00  0.00           H  
ATOM    618  HB2 ASP A  42       5.228  19.321  -3.270  1.00  0.00           H  
ATOM    619  HB3 ASP A  42       5.130  19.893  -1.744  1.00  0.00           H  
ATOM    620  N   LEU A  43       8.324  20.043  -1.775  1.00  0.00           N  
ATOM    621  CA  LEU A  43       9.392  20.872  -2.345  1.00  0.00           C  
ATOM    622  C   LEU A  43      10.823  20.422  -2.132  1.00  0.00           C  
ATOM    623  O   LEU A  43      11.704  20.613  -2.994  1.00  0.00           O  
ATOM    624  CB  LEU A  43       9.324  22.291  -1.733  1.00  0.00           C  
ATOM    625  CG  LEU A  43       8.055  23.096  -1.955  1.00  0.00           C  
ATOM    626  CD1 LEU A  43       8.097  24.463  -1.343  1.00  0.00           C  
ATOM    627  CD2 LEU A  43       7.786  23.199  -3.474  1.00  0.00           C  
ATOM    628  H   LEU A  43       8.070  20.129  -0.812  1.00  0.00           H  
ATOM    629  HA  LEU A  43       9.234  20.950  -3.329  1.00  0.00           H  
ATOM    630  HB2 LEU A  43      10.083  22.818  -2.116  1.00  0.00           H  
ATOM    631  HB3 LEU A  43       9.449  22.197  -0.745  1.00  0.00           H  
ATOM    632  HG  LEU A  43       7.295  22.595  -1.540  1.00  0.00           H  
ATOM    633 HD11 LEU A  43       7.235  24.937  -1.525  1.00  0.00           H  
ATOM    634 HD12 LEU A  43       8.230  24.382  -0.355  1.00  0.00           H  
ATOM    635 HD13 LEU A  43       8.854  24.983  -1.740  1.00  0.00           H  
ATOM    636 HD21 LEU A  43       6.952  23.728  -3.630  1.00  0.00           H  
ATOM    637 HD22 LEU A  43       8.557  23.654  -3.919  1.00  0.00           H  
ATOM    638 HD23 LEU A  43       7.675  22.281  -3.856  1.00  0.00           H  
ATOM    639  N   PHE A  44      11.173  19.957  -0.946  1.00  0.00           N  
ATOM    640  CA  PHE A  44      12.527  19.562  -0.616  1.00  0.00           C  
ATOM    641  C   PHE A  44      12.618  18.085  -0.253  1.00  0.00           C  
ATOM    642  O   PHE A  44      11.882  17.578   0.595  1.00  0.00           O  
ATOM    643  CB  PHE A  44      13.090  20.438   0.487  1.00  0.00           C  
ATOM    644  CG  PHE A  44      13.083  21.911   0.203  1.00  0.00           C  
ATOM    645  CD1 PHE A  44      12.065  22.729   0.671  1.00  0.00           C  
ATOM    646  CD2 PHE A  44      14.053  22.458  -0.636  1.00  0.00           C  
ATOM    647  CE1 PHE A  44      12.081  24.087   0.384  1.00  0.00           C  
ATOM    648  CE2 PHE A  44      14.082  23.804  -0.913  1.00  0.00           C  
ATOM    649  CZ  PHE A  44      13.070  24.628  -0.407  1.00  0.00           C  
ATOM    650  H   PHE A  44      10.468  19.874  -0.241  1.00  0.00           H  
ATOM    651  HA  PHE A  44      13.089  19.706  -1.430  1.00  0.00           H  
ATOM    652  HB2 PHE A  44      14.036  20.159   0.650  1.00  0.00           H  
ATOM    653  HB3 PHE A  44      12.549  20.280   1.313  1.00  0.00           H  
ATOM    654  HD1 PHE A  44      11.321  22.341   1.214  1.00  0.00           H  
ATOM    655  HD2 PHE A  44      14.742  21.859  -1.045  1.00  0.00           H  
ATOM    656  HE1 PHE A  44      11.366  24.679   0.756  1.00  0.00           H  
ATOM    657  HE2 PHE A  44      14.818  24.190  -1.470  1.00  0.00           H  
ATOM    658  HZ  PHE A  44      13.065  25.605  -0.619  1.00  0.00           H  
ATOM    659  N   GLU A  45      13.590  17.408  -0.893  1.00  0.00           N  
ATOM    660  CA  GLU A  45      13.731  15.962  -0.658  1.00  0.00           C  
ATOM    661  C   GLU A  45      15.084  15.618  -0.054  1.00  0.00           C  
ATOM    662  O   GLU A  45      16.146  15.950  -0.611  1.00  0.00           O  
ATOM    663  CB  GLU A  45      13.581  15.187  -1.981  1.00  0.00           C  
ATOM    664  CG  GLU A  45      13.708  13.677  -1.795  1.00  0.00           C  
ATOM    665  CD  GLU A  45      13.518  12.954  -3.125  1.00  0.00           C  
ATOM    666  OE1 GLU A  45      12.402  12.444  -3.360  1.00  0.00           O  
ATOM    667  OE2 GLU A  45      14.460  12.946  -3.937  1.00  0.00           O  
ATOM    668  H   GLU A  45      14.208  17.882  -1.520  1.00  0.00           H  
ATOM    669  HA  GLU A  45      13.013  15.666  -0.028  1.00  0.00           H  
ATOM    670  HB2 GLU A  45      14.293  15.493  -2.614  1.00  0.00           H  
ATOM    671  HB3 GLU A  45      12.681  15.387  -2.369  1.00  0.00           H  
ATOM    672  HG2 GLU A  45      13.011  13.366  -1.149  1.00  0.00           H  
ATOM    673  HG3 GLU A  45      14.616  13.466  -1.433  1.00  0.00           H  
ATOM    674  N   GLY A  46      15.035  14.930   1.085  1.00  0.00           N  
ATOM    675  CA  GLY A  46      16.231  14.521   1.791  1.00  0.00           C  
ATOM    676  C   GLY A  46      16.784  13.171   1.337  1.00  0.00           C  
ATOM    677  O   GLY A  46      16.483  12.706   0.241  1.00  0.00           O  
ATOM    678  H   GLY A  46      14.142  14.688   1.465  1.00  0.00           H  
ATOM    679  HA2 GLY A  46      16.017  14.462   2.766  1.00  0.00           H  
ATOM    680  HA3 GLY A  46      16.936  15.215   1.646  1.00  0.00           H  
ATOM    681  N   LEU A  47      17.621  12.577   2.182  1.00  0.00           N  
ATOM    682  CA  LEU A  47      18.325  11.346   1.876  1.00  0.00           C  
ATOM    683  C   LEU A  47      17.325  10.208   1.624  1.00  0.00           C  
ATOM    684  O   LEU A  47      17.450   9.441   0.684  1.00  0.00           O  
ATOM    685  CB  LEU A  47      19.284  11.015   3.038  1.00  0.00           C  
ATOM    686  CG  LEU A  47      20.461  12.013   3.203  1.00  0.00           C  
ATOM    687  CD1 LEU A  47      21.199  11.793   4.509  1.00  0.00           C  
ATOM    688  CD2 LEU A  47      21.408  11.902   1.989  1.00  0.00           C  
ATOM    689  H   LEU A  47      17.773  13.001   3.075  1.00  0.00           H  
ATOM    690  HA  LEU A  47      18.865  11.485   1.046  1.00  0.00           H  
ATOM    691  HB2 LEU A  47      19.666  10.105   2.878  1.00  0.00           H  
ATOM    692  HB3 LEU A  47      18.756  11.011   3.887  1.00  0.00           H  
ATOM    693  HG  LEU A  47      20.082  12.938   3.215  1.00  0.00           H  
ATOM    694 HD11 LEU A  47      21.949  12.451   4.583  1.00  0.00           H  
ATOM    695 HD12 LEU A  47      20.568  11.920   5.274  1.00  0.00           H  
ATOM    696 HD13 LEU A  47      21.567  10.864   4.531  1.00  0.00           H  
ATOM    697 HD21 LEU A  47      22.166  12.546   2.097  1.00  0.00           H  
ATOM    698 HD22 LEU A  47      21.768  10.971   1.931  1.00  0.00           H  
ATOM    699 HD23 LEU A  47      20.904  12.118   1.152  1.00  0.00           H  
ATOM    700  N   LEU A  48      16.374  10.069   2.550  1.00  0.00           N  
ATOM    701  CA  LEU A  48      15.301   9.079   2.446  1.00  0.00           C  
ATOM    702  C   LEU A  48      13.951   9.809   2.443  1.00  0.00           C  
ATOM    703  O   LEU A  48      13.875  10.999   2.801  1.00  0.00           O  
ATOM    704  CB  LEU A  48      15.255   8.128   3.635  1.00  0.00           C  
ATOM    705  CG  LEU A  48      16.239   6.951   3.681  1.00  0.00           C  
ATOM    706  CD1 LEU A  48      17.667   7.436   3.731  1.00  0.00           C  
ATOM    707  CD2 LEU A  48      16.000   6.090   4.933  1.00  0.00           C  
ATOM    708  H   LEU A  48      16.395  10.668   3.351  1.00  0.00           H  
ATOM    709  HA  LEU A  48      15.404   8.557   1.600  1.00  0.00           H  
ATOM    710  HB2 LEU A  48      14.333   7.741   3.666  1.00  0.00           H  
ATOM    711  HB3 LEU A  48      15.415   8.676   4.456  1.00  0.00           H  
ATOM    712  HG  LEU A  48      16.113   6.386   2.866  1.00  0.00           H  
ATOM    713 HD11 LEU A  48      18.285   6.650   3.760  1.00  0.00           H  
ATOM    714 HD12 LEU A  48      17.862   7.983   2.917  1.00  0.00           H  
ATOM    715 HD13 LEU A  48      17.800   7.996   4.549  1.00  0.00           H  
ATOM    716 HD21 LEU A  48      16.650   5.330   4.944  1.00  0.00           H  
ATOM    717 HD22 LEU A  48      16.128   6.650   5.752  1.00  0.00           H  
ATOM    718 HD23 LEU A  48      15.067   5.730   4.917  1.00  0.00           H  
ATOM    719  N   ILE A  49      12.885   9.111   2.001  1.00  0.00           N  
ATOM    720  CA  ILE A  49      11.537   9.671   2.043  1.00  0.00           C  
ATOM    721  C   ILE A  49      10.631   8.546   2.565  1.00  0.00           C  
ATOM    722  O   ILE A  49      11.076   7.387   2.601  1.00  0.00           O  
ATOM    723  CB  ILE A  49      10.997  10.137   0.672  1.00  0.00           C  
ATOM    724  CG1 ILE A  49      11.077   9.046  -0.404  1.00  0.00           C  
ATOM    725  CG2 ILE A  49      11.758  11.387   0.211  1.00  0.00           C  
ATOM    726  CD1 ILE A  49      10.371   9.426  -1.702  1.00  0.00           C  
ATOM    727  H   ILE A  49      13.021   8.190   1.637  1.00  0.00           H  
ATOM    728  HA  ILE A  49      11.517  10.437   2.685  1.00  0.00           H  
ATOM    729  HB  ILE A  49      10.036  10.386   0.788  1.00  0.00           H  
ATOM    730 HG12 ILE A  49      10.654   8.214  -0.045  1.00  0.00           H  
ATOM    731 HG13 ILE A  49      12.040   8.870  -0.606  1.00  0.00           H  
ATOM    732 HG21 ILE A  49      11.405  11.684  -0.676  1.00  0.00           H  
ATOM    733 HG22 ILE A  49      11.634  12.119   0.881  1.00  0.00           H  
ATOM    734 HG23 ILE A  49      12.731  11.173   0.127  1.00  0.00           H  
ATOM    735 HD11 ILE A  49      10.458   8.678  -2.360  1.00  0.00           H  
ATOM    736 HD12 ILE A  49       9.403   9.597  -1.517  1.00  0.00           H  
ATOM    737 HD13 ILE A  49      10.789  10.252  -2.079  1.00  0.00           H  
ATOM    738  N   SER A  50       9.400   8.831   2.970  1.00  0.00           N  
ATOM    739  CA  SER A  50       8.503   7.724   3.299  1.00  0.00           C  
ATOM    740  C   SER A  50       7.867   7.230   2.017  1.00  0.00           C  
ATOM    741  O   SER A  50       7.486   8.090   1.205  1.00  0.00           O  
ATOM    742  CB  SER A  50       7.376   8.210   4.230  1.00  0.00           C  
ATOM    743  OG  SER A  50       8.016   8.611   5.434  1.00  0.00           O  
ATOM    744  H   SER A  50       9.093   9.780   3.048  1.00  0.00           H  
ATOM    745  HA  SER A  50       9.015   6.985   3.736  1.00  0.00           H  
ATOM    746  HB2 SER A  50       6.729   7.469   4.410  1.00  0.00           H  
ATOM    747  HB3 SER A  50       6.893   8.983   3.818  1.00  0.00           H  
ATOM    748  HG  SER A  50       7.330   8.939   6.083  1.00  0.00           H  
ATOM    749  N   ASP A  51       7.604   5.928   1.900  1.00  0.00           N  
ATOM    750  CA  ASP A  51       6.846   5.473   0.729  1.00  0.00           C  
ATOM    751  C   ASP A  51       5.378   5.774   0.986  1.00  0.00           C  
ATOM    752  O   ASP A  51       5.026   6.330   2.049  1.00  0.00           O  
ATOM    753  CB  ASP A  51       7.131   4.004   0.443  1.00  0.00           C  
ATOM    754  CG  ASP A  51       6.645   3.035   1.488  1.00  0.00           C  
ATOM    755  OD1 ASP A  51       6.963   1.815   1.368  1.00  0.00           O  
ATOM    756  OD2 ASP A  51       5.953   3.430   2.448  1.00  0.00           O  
ATOM    757  H   ASP A  51       7.916   5.278   2.593  1.00  0.00           H  
ATOM    758  HA  ASP A  51       7.141   6.009  -0.062  1.00  0.00           H  
ATOM    759  HB2 ASP A  51       8.121   3.893   0.357  1.00  0.00           H  
ATOM    760  HB3 ASP A  51       6.692   3.768  -0.424  1.00  0.00           H  
ATOM    761  N   VAL A  52       4.457   5.280   0.163  1.00  0.00           N  
ATOM    762  CA  VAL A  52       3.045   5.583   0.344  1.00  0.00           C  
ATOM    763  C   VAL A  52       2.481   4.953   1.601  1.00  0.00           C  
ATOM    764  O   VAL A  52       1.385   5.402   1.920  1.00  0.00           O  
ATOM    765  CB  VAL A  52       2.021   5.174  -0.735  1.00  0.00           C  
ATOM    766  CG1 VAL A  52       1.868   6.266  -1.774  1.00  0.00           C  
ATOM    767  CG2 VAL A  52       2.303   3.816  -1.351  1.00  0.00           C  
ATOM    768  H   VAL A  52       4.740   4.690  -0.593  1.00  0.00           H  
ATOM    769  HA  VAL A  52       2.971   6.574   0.456  1.00  0.00           H  
ATOM    770  HB  VAL A  52       1.138   5.097  -0.273  1.00  0.00           H  
ATOM    771 HG11 VAL A  52       1.201   5.980  -2.462  1.00  0.00           H  
ATOM    772 HG12 VAL A  52       1.552   7.105  -1.332  1.00  0.00           H  
ATOM    773 HG13 VAL A  52       2.750   6.433  -2.214  1.00  0.00           H  
ATOM    774 HG21 VAL A  52       1.607   3.611  -2.039  1.00  0.00           H  
ATOM    775 HG22 VAL A  52       3.205   3.826  -1.782  1.00  0.00           H  
ATOM    776 HG23 VAL A  52       2.283   3.116  -0.638  1.00  0.00           H  
ATOM    777  N   GLU A  53       3.149   4.007   2.239  1.00  0.00           N  
ATOM    778  CA  GLU A  53       2.624   3.422   3.464  1.00  0.00           C  
ATOM    779  C   GLU A  53       3.423   3.926   4.648  1.00  0.00           C  
ATOM    780  O   GLU A  53       3.159   3.531   5.780  1.00  0.00           O  
ATOM    781  CB  GLU A  53       2.670   1.871   3.370  1.00  0.00           C  
ATOM    782  CG  GLU A  53       1.702   1.386   2.285  1.00  0.00           C  
ATOM    783  CD  GLU A  53       1.680  -0.149   2.232  1.00  0.00           C  
ATOM    784  OE1 GLU A  53       2.180  -0.764   3.201  1.00  0.00           O  
ATOM    785  OE2 GLU A  53       1.240  -0.655   1.176  1.00  0.00           O  
ATOM    786  H   GLU A  53       4.025   3.690   1.876  1.00  0.00           H  
ATOM    787  HA  GLU A  53       1.672   3.709   3.574  1.00  0.00           H  
ATOM    788  HB2 GLU A  53       2.406   1.477   4.250  1.00  0.00           H  
ATOM    789  HB3 GLU A  53       3.599   1.580   3.140  1.00  0.00           H  
ATOM    790  HG2 GLU A  53       1.997   1.742   1.398  1.00  0.00           H  
ATOM    791  HG3 GLU A  53       0.783   1.722   2.490  1.00  0.00           H  
ATOM    792  N   GLY A  54       4.404   4.813   4.443  1.00  0.00           N  
ATOM    793  CA  GLY A  54       5.173   5.349   5.566  1.00  0.00           C  
ATOM    794  C   GLY A  54       6.520   4.702   5.822  1.00  0.00           C  
ATOM    795  O   GLY A  54       7.223   5.173   6.709  1.00  0.00           O  
ATOM    796  H   GLY A  54       4.614   5.113   3.512  1.00  0.00           H  
ATOM    797  HA2 GLY A  54       4.621   5.242   6.393  1.00  0.00           H  
ATOM    798  HA3 GLY A  54       5.329   6.321   5.393  1.00  0.00           H  
ATOM    799  N   HIS A  55       6.911   3.640   5.093  1.00  0.00           N  
ATOM    800  CA  HIS A  55       8.213   3.040   5.396  1.00  0.00           C  
ATOM    801  C   HIS A  55       9.348   3.918   4.829  1.00  0.00           C  
ATOM    802  O   HIS A  55       9.257   4.434   3.718  1.00  0.00           O  
ATOM    803  CB  HIS A  55       8.383   1.667   4.786  1.00  0.00           C  
ATOM    804  CG  HIS A  55       7.183   0.773   4.773  1.00  0.00           C  
ATOM    805  ND1 HIS A  55       6.738   0.150   5.925  1.00  0.00           N  
ATOM    806  CD2 HIS A  55       6.382   0.374   3.774  1.00  0.00           C  
ATOM    807  CE1 HIS A  55       5.670  -0.577   5.608  1.00  0.00           C  
ATOM    808  NE2 HIS A  55       5.441  -0.466   4.321  1.00  0.00           N  
ATOM    809  H   HIS A  55       6.331   3.272   4.367  1.00  0.00           H  
ATOM    810  HA  HIS A  55       8.318   2.972   6.388  1.00  0.00           H  
ATOM    811  HB2 HIS A  55       9.103   1.197   5.297  1.00  0.00           H  
ATOM    812  HB3 HIS A  55       8.675   1.793   3.838  1.00  0.00           H  
ATOM    813  HD1 HIS A  55       7.146   0.232   6.834  1.00  0.00           H  
ATOM    814  HD2 HIS A  55       6.455   0.638   2.812  1.00  0.00           H  
ATOM    815  HE1 HIS A  55       5.128  -1.121   6.248  1.00  0.00           H  
ATOM    816  HE2 HIS A  55       4.703  -0.918   3.820  1.00  0.00           H  
ATOM    817  N   PRO A  56      10.414   4.045   5.595  1.00  0.00           N  
ATOM    818  CA  PRO A  56      11.568   4.826   5.170  1.00  0.00           C  
ATOM    819  C   PRO A  56      12.055   4.197   3.869  1.00  0.00           C  
ATOM    820  O   PRO A  56      12.101   2.959   3.780  1.00  0.00           O  
ATOM    821  CB  PRO A  56      12.572   4.640   6.291  1.00  0.00           C  
ATOM    822  CG  PRO A  56      11.725   4.345   7.486  1.00  0.00           C  
ATOM    823  CD  PRO A  56      10.584   3.480   6.967  1.00  0.00           C  
ATOM    824  HA  PRO A  56      11.332   5.790   5.045  1.00  0.00           H  
ATOM    825  HB2 PRO A  56      13.188   3.877   6.094  1.00  0.00           H  
ATOM    826  HB3 PRO A  56      13.107   5.473   6.431  1.00  0.00           H  
ATOM    827  HG2 PRO A  56      12.253   3.851   8.176  1.00  0.00           H  
ATOM    828  HG3 PRO A  56      11.370   5.192   7.882  1.00  0.00           H  
ATOM    829  HD2 PRO A  56      10.837   2.513   6.939  1.00  0.00           H  
ATOM    830  HD3 PRO A  56       9.756   3.592   7.517  1.00  0.00           H  
ATOM    831  N   SER A  57      12.308   4.976   2.840  1.00  0.00           N  
ATOM    832  CA  SER A  57      12.646   4.468   1.518  1.00  0.00           C  
ATOM    833  C   SER A  57      13.615   5.431   0.855  1.00  0.00           C  
ATOM    834  O   SER A  57      13.842   6.555   1.308  1.00  0.00           O  
ATOM    835  CB  SER A  57      11.350   4.461   0.646  1.00  0.00           C  
ATOM    836  OG  SER A  57      10.431   3.561   1.256  1.00  0.00           O  
ATOM    837  H   SER A  57      12.266   5.966   2.972  1.00  0.00           H  
ATOM    838  HA  SER A  57      13.040   3.551   1.578  1.00  0.00           H  
ATOM    839  HB2 SER A  57      11.564   4.155  -0.282  1.00  0.00           H  
ATOM    840  HB3 SER A  57      10.957   5.380   0.611  1.00  0.00           H  
ATOM    841  HG  SER A  57       9.587   3.533   0.721  1.00  0.00           H  
ATOM    842  N   PRO A  58      14.182   4.982  -0.270  1.00  0.00           N  
ATOM    843  CA  PRO A  58      15.150   5.837  -0.971  1.00  0.00           C  
ATOM    844  C   PRO A  58      14.640   7.206  -1.337  1.00  0.00           C  
ATOM    845  O   PRO A  58      13.603   7.353  -2.011  1.00  0.00           O  
ATOM    846  CB  PRO A  58      15.509   4.983  -2.195  1.00  0.00           C  
ATOM    847  CG  PRO A  58      15.343   3.582  -1.688  1.00  0.00           C  
ATOM    848  CD  PRO A  58      14.021   3.675  -0.903  1.00  0.00           C  
ATOM    849  HA  PRO A  58      15.964   5.939  -0.399  1.00  0.00           H  
ATOM    850  HB2 PRO A  58      14.887   5.166  -2.956  1.00  0.00           H  
ATOM    851  HB3 PRO A  58      16.451   5.151  -2.487  1.00  0.00           H  
ATOM    852  HG2 PRO A  58      15.272   2.929  -2.442  1.00  0.00           H  
ATOM    853  HG3 PRO A  58      16.101   3.320  -1.091  1.00  0.00           H  
ATOM    854  HD2 PRO A  58      13.228   3.654  -1.511  1.00  0.00           H  
ATOM    855  HD3 PRO A  58      13.941   2.944  -0.226  1.00  0.00           H  
ATOM    856  N   GLY A  59      15.402   8.256  -0.998  1.00  0.00           N  
ATOM    857  CA  GLY A  59      15.018   9.632  -1.402  1.00  0.00           C  
ATOM    858  C   GLY A  59      16.150  10.070  -2.344  1.00  0.00           C  
ATOM    859  O   GLY A  59      16.330   9.418  -3.387  1.00  0.00           O  
ATOM    860  H   GLY A  59      16.237   8.111  -0.468  1.00  0.00           H  
ATOM    861  HA2 GLY A  59      14.964  10.235  -0.606  1.00  0.00           H  
ATOM    862  HA3 GLY A  59      14.139   9.631  -1.879  1.00  0.00           H  
ATOM    863  N   VAL A  60      16.942  11.075  -2.002  1.00  0.00           N  
ATOM    864  CA  VAL A  60      18.113  11.394  -2.830  1.00  0.00           C  
ATOM    865  C   VAL A  60      19.122  10.255  -2.747  1.00  0.00           C  
ATOM    866  O   VAL A  60      19.775   9.925  -3.737  1.00  0.00           O  
ATOM    867  CB  VAL A  60      18.803  12.709  -2.414  1.00  0.00           C  
ATOM    868  CG1 VAL A  60      20.109  12.889  -3.215  1.00  0.00           C  
ATOM    869  CG2 VAL A  60      17.836  13.867  -2.658  1.00  0.00           C  
ATOM    870  H   VAL A  60      16.744  11.614  -1.184  1.00  0.00           H  
ATOM    871  HA  VAL A  60      17.813  11.482  -3.780  1.00  0.00           H  
ATOM    872  HB  VAL A  60      19.022  12.668  -1.439  1.00  0.00           H  
ATOM    873 HG11 VAL A  60      20.553  13.743  -2.942  1.00  0.00           H  
ATOM    874 HG12 VAL A  60      20.722  12.121  -3.030  1.00  0.00           H  
ATOM    875 HG13 VAL A  60      19.899  12.920  -4.192  1.00  0.00           H  
ATOM    876 HG21 VAL A  60      18.272  14.727  -2.392  1.00  0.00           H  
ATOM    877 HG22 VAL A  60      17.595  13.901  -3.628  1.00  0.00           H  
ATOM    878 HG23 VAL A  60      17.008  13.730  -2.114  1.00  0.00           H  
ATOM    879  N   ALA A  61      19.241   9.602  -1.583  1.00  0.00           N  
ATOM    880  CA  ALA A  61      20.113   8.443  -1.466  1.00  0.00           C  
ATOM    881  C   ALA A  61      19.434   7.217  -2.054  1.00  0.00           C  
ATOM    882  O   ALA A  61      18.327   6.892  -1.644  1.00  0.00           O  
ATOM    883  CB  ALA A  61      20.498   8.191  -0.015  1.00  0.00           C  
ATOM    884  H   ALA A  61      18.725   9.915  -0.786  1.00  0.00           H  
ATOM    885  HA  ALA A  61      20.947   8.622  -1.987  1.00  0.00           H  
ATOM    886  HB1 ALA A  61      21.096   7.391   0.037  1.00  0.00           H  
ATOM    887  HB2 ALA A  61      20.978   8.990   0.346  1.00  0.00           H  
ATOM    888  HB3 ALA A  61      19.673   8.026   0.525  1.00  0.00           H  
ATOM    889  N   GLU A  62      20.091   6.543  -3.017  1.00  0.00           N  
ATOM    890  CA  GLU A  62      19.456   5.339  -3.581  1.00  0.00           C  
ATOM    891  C   GLU A  62      19.783   4.117  -2.728  1.00  0.00           C  
ATOM    892  O   GLU A  62      19.036   3.127  -2.726  1.00  0.00           O  
ATOM    893  CB  GLU A  62      19.793   5.062  -5.036  1.00  0.00           C  
ATOM    894  CG  GLU A  62      21.241   4.952  -5.401  1.00  0.00           C  
ATOM    895  CD  GLU A  62      21.331   4.820  -6.924  1.00  0.00           C  
ATOM    896  OE1 GLU A  62      20.844   3.842  -7.505  1.00  0.00           O  
ATOM    897  OE2 GLU A  62      21.854   5.753  -7.492  1.00  0.00           O  
ATOM    898  H   GLU A  62      20.986   6.851  -3.341  1.00  0.00           H  
ATOM    899  HA  GLU A  62      18.467   5.477  -3.530  1.00  0.00           H  
ATOM    900  HB2 GLU A  62      19.402   5.804  -5.581  1.00  0.00           H  
ATOM    901  HB3 GLU A  62      19.355   4.199  -5.286  1.00  0.00           H  
ATOM    902  HG2 GLU A  62      21.641   4.146  -4.965  1.00  0.00           H  
ATOM    903  HG3 GLU A  62      21.731   5.771  -5.101  1.00  0.00           H  
ATOM    904  N   LYS A  63      20.891   4.156  -1.989  1.00  0.00           N  
ATOM    905  CA  LYS A  63      21.242   3.047  -1.107  1.00  0.00           C  
ATOM    906  C   LYS A  63      22.232   3.531  -0.038  1.00  0.00           C  
ATOM    907  O   LYS A  63      22.853   4.576  -0.221  1.00  0.00           O  
ATOM    908  CB  LYS A  63      21.820   1.835  -1.799  1.00  0.00           C  
ATOM    909  CG  LYS A  63      22.930   2.131  -2.787  1.00  0.00           C  
ATOM    910  CD  LYS A  63      22.313   1.952  -4.181  1.00  0.00           C  
ATOM    911  CE  LYS A  63      22.463   0.508  -4.657  1.00  0.00           C  
ATOM    912  NZ  LYS A  63      21.446   0.195  -5.708  1.00  0.00           N  
ATOM    913  H   LYS A  63      21.490   4.955  -2.039  1.00  0.00           H  
ATOM    914  HA  LYS A  63      20.408   2.758  -0.638  1.00  0.00           H  
ATOM    915  HB2 LYS A  63      21.080   1.377  -2.292  1.00  0.00           H  
ATOM    916  HB3 LYS A  63      22.184   1.222  -1.098  1.00  0.00           H  
ATOM    917  HG2 LYS A  63      23.689   1.493  -2.658  1.00  0.00           H  
ATOM    918  HG3 LYS A  63      23.259   3.068  -2.670  1.00  0.00           H  
ATOM    919  HD2 LYS A  63      22.777   2.560  -4.826  1.00  0.00           H  
ATOM    920  HD3 LYS A  63      21.341   2.186  -4.142  1.00  0.00           H  
ATOM    921  HE2 LYS A  63      22.335  -0.109  -3.881  1.00  0.00           H  
ATOM    922  HE3 LYS A  63      23.379   0.380  -5.037  1.00  0.00           H  
ATOM    923  HZ1 LYS A  63      21.558  -0.752  -6.008  1.00  0.00           H  
ATOM    924  HZ2 LYS A  63      20.528   0.319  -5.331  1.00  0.00           H  
ATOM    925  HZ3 LYS A  63      21.572   0.809  -6.487  1.00  0.00           H  
ATOM    926  N   TRP A  64      22.306   2.778   1.059  1.00  0.00           N  
ATOM    927  CA  TRP A  64      23.144   3.234   2.173  1.00  0.00           C  
ATOM    928  C   TRP A  64      23.586   2.048   3.013  1.00  0.00           C  
ATOM    929  O   TRP A  64      22.975   0.986   2.946  1.00  0.00           O  
ATOM    930  CB  TRP A  64      22.351   4.228   3.033  1.00  0.00           C  
ATOM    931  CG  TRP A  64      21.036   3.688   3.537  1.00  0.00           C  
ATOM    932  CD1 TRP A  64      20.816   2.967   4.677  1.00  0.00           C  
ATOM    933  CD2 TRP A  64      19.764   3.846   2.897  1.00  0.00           C  
ATOM    934  NE1 TRP A  64      19.472   2.656   4.771  1.00  0.00           N  
ATOM    935  CE2 TRP A  64      18.811   3.192   3.694  1.00  0.00           C  
ATOM    936  CE3 TRP A  64      19.349   4.506   1.721  1.00  0.00           C  
ATOM    937  CZ2 TRP A  64      17.457   3.157   3.346  1.00  0.00           C  
ATOM    938  CZ3 TRP A  64      18.014   4.458   1.371  1.00  0.00           C  
ATOM    939  CH2 TRP A  64      17.079   3.788   2.188  1.00  0.00           C  
ATOM    940  H   TRP A  64      21.800   1.918   1.121  1.00  0.00           H  
ATOM    941  HA  TRP A  64      23.953   3.693   1.806  1.00  0.00           H  
ATOM    942  HB2 TRP A  64      22.167   5.043   2.483  1.00  0.00           H  
ATOM    943  HB3 TRP A  64      22.912   4.478   3.822  1.00  0.00           H  
ATOM    944  HD1 TRP A  64      21.518   2.705   5.340  1.00  0.00           H  
ATOM    945  HE1 TRP A  64      19.049   2.126   5.506  1.00  0.00           H  
ATOM    946  HE3 TRP A  64      20.008   4.998   1.153  1.00  0.00           H  
ATOM    947  HZ2 TRP A  64      16.787   2.688   3.922  1.00  0.00           H  
ATOM    948  HZ3 TRP A  64      17.707   4.903   0.530  1.00  0.00           H  
ATOM    949  HH2 TRP A  64      16.117   3.773   1.916  1.00  0.00           H  
ATOM    950  N   GLU A  65      24.655   2.220   3.777  1.00  0.00           N  
ATOM    951  CA  GLU A  65      25.197   1.200   4.642  1.00  0.00           C  
ATOM    952  C   GLU A  65      25.578   1.850   5.964  1.00  0.00           C  
ATOM    953  O   GLU A  65      25.731   3.069   6.039  1.00  0.00           O  
ATOM    954  CB  GLU A  65      26.489   0.535   4.122  1.00  0.00           C  
ATOM    955  CG  GLU A  65      26.383  -0.119   2.768  1.00  0.00           C  
ATOM    956  CD  GLU A  65      26.582   0.815   1.596  1.00  0.00           C  
ATOM    957  OE1 GLU A  65      25.716   0.750   0.688  1.00  0.00           O  
ATOM    958  OE2 GLU A  65      27.558   1.593   1.617  1.00  0.00           O  
ATOM    959  H   GLU A  65      25.113   3.109   3.753  1.00  0.00           H  
ATOM    960  HA  GLU A  65      24.503   0.498   4.804  1.00  0.00           H  
ATOM    961  HB2 GLU A  65      26.762  -0.165   4.782  1.00  0.00           H  
ATOM    962  HB3 GLU A  65      27.198   1.238   4.070  1.00  0.00           H  
ATOM    963  HG2 GLU A  65      25.473  -0.527   2.690  1.00  0.00           H  
ATOM    964  HG3 GLU A  65      27.076  -0.838   2.714  1.00  0.00           H  
ATOM    965  N   ASN A  66      25.755   1.016   6.981  1.00  0.00           N  
ATOM    966  CA  ASN A  66      26.201   1.534   8.270  1.00  0.00           C  
ATOM    967  C   ASN A  66      27.298   0.618   8.824  1.00  0.00           C  
ATOM    968  O   ASN A  66      27.276  -0.602   8.618  1.00  0.00           O  
ATOM    969  CB  ASN A  66      25.030   1.655   9.217  1.00  0.00           C  
ATOM    970  CG  ASN A  66      24.673   0.330   9.872  1.00  0.00           C  
ATOM    971  OD1 ASN A  66      25.303  -0.014  10.885  1.00  0.00           O  
ATOM    972  ND2 ASN A  66      23.728  -0.384   9.281  1.00  0.00           N  
ATOM    973  H   ASN A  66      25.584   0.038   6.864  1.00  0.00           H  
ATOM    974  HA  ASN A  66      26.590   2.444   8.128  1.00  0.00           H  
ATOM    975  HB2 ASN A  66      24.236   1.984   8.705  1.00  0.00           H  
ATOM    976  HB3 ASN A  66      25.262   2.314   9.932  1.00  0.00           H  
ATOM    977 HD21 ASN A  66      23.270  -0.030   8.466  1.00  0.00           H  
ATOM    978 HD22 ASN A  66      23.472  -1.278   9.650  1.00  0.00           H  
ATOM    979  N   LYS A  67      28.223   1.222   9.539  1.00  0.00           N  
ATOM    980  CA  LYS A  67      29.273   0.484  10.231  1.00  0.00           C  
ATOM    981  C   LYS A  67      28.990   0.655  11.724  1.00  0.00           C  
ATOM    982  O   LYS A  67      29.024   1.794  12.238  1.00  0.00           O  
ATOM    983  CB  LYS A  67      30.651   1.028   9.862  1.00  0.00           C  
ATOM    984  CG  LYS A  67      31.802   0.370  10.611  1.00  0.00           C  
ATOM    985  CD  LYS A  67      31.599  -1.170  10.692  1.00  0.00           C  
ATOM    986  CE  LYS A  67      31.840  -1.893   9.377  1.00  0.00           C  
ATOM    987  NZ  LYS A  67      30.938  -3.096   9.281  1.00  0.00           N  
ATOM    988  H   LYS A  67      28.205   2.219   9.610  1.00  0.00           H  
ATOM    989  HA  LYS A  67      29.218  -0.484   9.988  1.00  0.00           H  
ATOM    990  HB2 LYS A  67      30.666   2.008  10.062  1.00  0.00           H  
ATOM    991  HB3 LYS A  67      30.792   0.886   8.882  1.00  0.00           H  
ATOM    992  HG2 LYS A  67      31.847   0.744  11.537  1.00  0.00           H  
ATOM    993  HG3 LYS A  67      32.658   0.563  10.132  1.00  0.00           H  
ATOM    994  HD2 LYS A  67      30.659  -1.349  10.982  1.00  0.00           H  
ATOM    995  HD3 LYS A  67      32.233  -1.536  11.373  1.00  0.00           H  
ATOM    996  HE2 LYS A  67      32.794  -2.189   9.331  1.00  0.00           H  
ATOM    997  HE3 LYS A  67      31.647  -1.272   8.617  1.00  0.00           H  
ATOM    998  HZ1 LYS A  67      31.101  -3.567   8.414  1.00  0.00           H  
ATOM    999  HZ2 LYS A  67      31.130  -3.718  10.040  1.00  0.00           H  
ATOM   1000  HZ3 LYS A  67      29.983  -2.801   9.325  1.00  0.00           H  
ATOM   1001  N   ASP A  68      28.635  -0.448  12.378  1.00  0.00           N  
ATOM   1002  CA  ASP A  68      28.325  -0.494  13.789  1.00  0.00           C  
ATOM   1003  C   ASP A  68      27.248   0.492  14.231  1.00  0.00           C  
ATOM   1004  O   ASP A  68      27.160   0.865  15.408  1.00  0.00           O  
ATOM   1005  CB  ASP A  68      29.567  -0.234  14.646  1.00  0.00           C  
ATOM   1006  CG  ASP A  68      30.750  -1.132  14.264  1.00  0.00           C  
ATOM   1007  OD1 ASP A  68      30.486  -2.267  13.837  1.00  0.00           O  
ATOM   1008  OD2 ASP A  68      31.889  -0.630  14.396  1.00  0.00           O  
ATOM   1009  H   ASP A  68      28.579  -1.301  11.859  1.00  0.00           H  
ATOM   1010  HA  ASP A  68      27.998  -1.416  13.999  1.00  0.00           H  
ATOM   1011  HB2 ASP A  68      29.335  -0.401  15.604  1.00  0.00           H  
ATOM   1012  HB3 ASP A  68      29.840   0.721  14.531  1.00  0.00           H  
ATOM   1013  N   PHE A  69      26.349   0.877  13.316  1.00  0.00           N  
ATOM   1014  CA  PHE A  69      25.326   1.873  13.574  1.00  0.00           C  
ATOM   1015  C   PHE A  69      25.923   3.220  13.958  1.00  0.00           C  
ATOM   1016  O   PHE A  69      25.204   4.101  14.436  1.00  0.00           O  
ATOM   1017  CB  PHE A  69      24.303   1.438  14.626  1.00  0.00           C  
ATOM   1018  CG  PHE A  69      23.725   0.072  14.418  1.00  0.00           C  
ATOM   1019  CD1 PHE A  69      23.974  -0.918  15.355  1.00  0.00           C  
ATOM   1020  CD2 PHE A  69      22.979  -0.246  13.302  1.00  0.00           C  
ATOM   1021  CE1 PHE A  69      23.469  -2.196  15.173  1.00  0.00           C  
ATOM   1022  CE2 PHE A  69      22.425  -1.499  13.120  1.00  0.00           C  
ATOM   1023  CZ  PHE A  69      22.692  -2.466  14.076  1.00  0.00           C  
ATOM   1024  H   PHE A  69      26.385   0.457  12.409  1.00  0.00           H  
ATOM   1025  HA  PHE A  69      24.826   2.008  12.718  1.00  0.00           H  
ATOM   1026  HB2 PHE A  69      23.551   2.097  14.619  1.00  0.00           H  
ATOM   1027  HB3 PHE A  69      24.751   1.453  15.520  1.00  0.00           H  
ATOM   1028  HD1 PHE A  69      24.520  -0.710  16.166  1.00  0.00           H  
ATOM   1029  HD2 PHE A  69      22.834   0.453  12.602  1.00  0.00           H  
ATOM   1030  HE1 PHE A  69      23.670  -2.916  15.837  1.00  0.00           H  
ATOM   1031  HE2 PHE A  69      21.851  -1.701  12.326  1.00  0.00           H  
ATOM   1032  HZ  PHE A  69      22.309  -3.383  13.963  1.00  0.00           H  
ATOM   1033  N   LYS A  70      27.185   3.507  13.628  1.00  0.00           N  
ATOM   1034  CA  LYS A  70      27.813   4.755  14.003  1.00  0.00           C  
ATOM   1035  C   LYS A  70      28.261   5.540  12.792  1.00  0.00           C  
ATOM   1036  O   LYS A  70      28.265   6.765  12.878  1.00  0.00           O  
ATOM   1037  CB  LYS A  70      28.998   4.550  14.950  1.00  0.00           C  
ATOM   1038  CG  LYS A  70      28.652   4.089  16.350  1.00  0.00           C  
ATOM   1039  CD  LYS A  70      29.881   3.935  17.240  1.00  0.00           C  
ATOM   1040  CE  LYS A  70      30.742   5.193  17.281  1.00  0.00           C  
ATOM   1041  NZ  LYS A  70      31.690   5.138  18.450  1.00  0.00           N  
ATOM   1042  H   LYS A  70      27.713   2.838  13.105  1.00  0.00           H  
ATOM   1043  HA  LYS A  70      27.131   5.305  14.485  1.00  0.00           H  
ATOM   1044  HB2 LYS A  70      29.484   5.420  15.025  1.00  0.00           H  
ATOM   1045  HB3 LYS A  70      29.602   3.865  14.542  1.00  0.00           H  
ATOM   1046  HG2 LYS A  70      28.188   3.205  16.290  1.00  0.00           H  
ATOM   1047  HG3 LYS A  70      28.038   4.761  16.765  1.00  0.00           H  
ATOM   1048  HD2 LYS A  70      30.436   3.179  16.891  1.00  0.00           H  
ATOM   1049  HD3 LYS A  70      29.578   3.725  18.170  1.00  0.00           H  
ATOM   1050  HE2 LYS A  70      30.151   5.995  17.373  1.00  0.00           H  
ATOM   1051  HE3 LYS A  70      31.267   5.261  16.433  1.00  0.00           H  
ATOM   1052  HZ1 LYS A  70      32.248   5.968  18.466  1.00  0.00           H  
ATOM   1053  HZ2 LYS A  70      31.167   5.072  19.300  1.00  0.00           H  
ATOM   1054  HZ3 LYS A  70      32.284   4.338  18.360  1.00  0.00           H  
ATOM   1055  N   VAL A  71      28.680   4.835  11.730  1.00  0.00           N  
ATOM   1056  CA  VAL A  71      29.098   5.529  10.522  1.00  0.00           C  
ATOM   1057  C   VAL A  71      28.148   5.118   9.401  1.00  0.00           C  
ATOM   1058  O   VAL A  71      28.033   3.954   9.009  1.00  0.00           O  
ATOM   1059  CB  VAL A  71      30.565   5.313  10.147  1.00  0.00           C  
ATOM   1060  CG1 VAL A  71      30.936   6.124   8.920  1.00  0.00           C  
ATOM   1061  CG2 VAL A  71      31.503   5.639  11.329  1.00  0.00           C  
ATOM   1062  H   VAL A  71      28.705   3.836  11.769  1.00  0.00           H  
ATOM   1063  HA  VAL A  71      28.970   6.508  10.679  1.00  0.00           H  
ATOM   1064  HB  VAL A  71      30.683   4.346   9.921  1.00  0.00           H  
ATOM   1065 HG11 VAL A  71      31.898   5.967   8.695  1.00  0.00           H  
ATOM   1066 HG12 VAL A  71      30.363   5.844   8.150  1.00  0.00           H  
ATOM   1067 HG13 VAL A  71      30.792   7.096   9.107  1.00  0.00           H  
ATOM   1068 HG21 VAL A  71      32.452   5.488  11.053  1.00  0.00           H  
ATOM   1069 HG22 VAL A  71      31.382   6.595  11.597  1.00  0.00           H  
ATOM   1070 HG23 VAL A  71      31.283   5.045  12.103  1.00  0.00           H  
ATOM   1071  N   TRP A  72      27.378   6.097   8.929  1.00  0.00           N  
ATOM   1072  CA  TRP A  72      26.371   5.877   7.898  1.00  0.00           C  
ATOM   1073  C   TRP A  72      26.771   6.477   6.566  1.00  0.00           C  
ATOM   1074  O   TRP A  72      27.051   7.670   6.486  1.00  0.00           O  
ATOM   1075  CB  TRP A  72      25.028   6.492   8.398  1.00  0.00           C  
ATOM   1076  CG  TRP A  72      24.495   5.788   9.605  1.00  0.00           C  
ATOM   1077  CD1 TRP A  72      24.907   5.904  10.905  1.00  0.00           C  
ATOM   1078  CD2 TRP A  72      23.461   4.787   9.605  1.00  0.00           C  
ATOM   1079  NE1 TRP A  72      24.182   5.039  11.708  1.00  0.00           N  
ATOM   1080  CE2 TRP A  72      23.288   4.350  10.928  1.00  0.00           C  
ATOM   1081  CE3 TRP A  72      22.648   4.227   8.612  1.00  0.00           C  
ATOM   1082  CZ2 TRP A  72      22.356   3.373  11.294  1.00  0.00           C  
ATOM   1083  CZ3 TRP A  72      21.711   3.283   8.970  1.00  0.00           C  
ATOM   1084  CH2 TRP A  72      21.551   2.873  10.318  1.00  0.00           C  
ATOM   1085  H   TRP A  72      27.495   7.020   9.296  1.00  0.00           H  
ATOM   1086  HA  TRP A  72      26.246   4.892   7.779  1.00  0.00           H  
ATOM   1087  HB2 TRP A  72      24.352   6.428   7.664  1.00  0.00           H  
ATOM   1088  HB3 TRP A  72      25.180   7.453   8.628  1.00  0.00           H  
ATOM   1089  HD1 TRP A  72      25.625   6.521  11.227  1.00  0.00           H  
ATOM   1090  HE1 TRP A  72      24.292   4.934  12.696  1.00  0.00           H  
ATOM   1091  HE3 TRP A  72      22.746   4.508   7.657  1.00  0.00           H  
ATOM   1092  HZ2 TRP A  72      22.284   3.054  12.239  1.00  0.00           H  
ATOM   1093  HZ3 TRP A  72      21.131   2.878   8.264  1.00  0.00           H  
ATOM   1094  HH2 TRP A  72      20.840   2.210  10.553  1.00  0.00           H  
ATOM   1095  N   THR A  73      26.814   5.661   5.522  1.00  0.00           N  
ATOM   1096  CA  THR A  73      27.240   6.097   4.182  1.00  0.00           C  
ATOM   1097  C   THR A  73      26.092   6.058   3.203  1.00  0.00           C  
ATOM   1098  O   THR A  73      25.499   5.002   2.985  1.00  0.00           O  
ATOM   1099  CB  THR A  73      28.410   5.206   3.695  1.00  0.00           C  
ATOM   1100  OG1 THR A  73      29.386   5.213   4.752  1.00  0.00           O  
ATOM   1101  CG2 THR A  73      29.064   5.764   2.443  1.00  0.00           C  
ATOM   1102  H   THR A  73      26.545   4.706   5.651  1.00  0.00           H  
ATOM   1103  HA  THR A  73      27.567   7.040   4.247  1.00  0.00           H  
ATOM   1104  HB  THR A  73      28.088   4.274   3.529  1.00  0.00           H  
ATOM   1105  HG1 THR A  73      30.168   4.649   4.487  1.00  0.00           H  
ATOM   1106 HG21 THR A  73      29.812   5.163   2.161  1.00  0.00           H  
ATOM   1107 HG22 THR A  73      28.387   5.820   1.710  1.00  0.00           H  
ATOM   1108 HG23 THR A  73      29.424   6.677   2.634  1.00  0.00           H  
ATOM   1109  N   PHE A  74      25.774   7.209   2.614  1.00  0.00           N  
ATOM   1110  CA  PHE A  74      24.620   7.329   1.722  1.00  0.00           C  
ATOM   1111  C   PHE A  74      25.080   7.556   0.291  1.00  0.00           C  
ATOM   1112  O   PHE A  74      25.873   8.476   0.043  1.00  0.00           O  
ATOM   1113  CB  PHE A  74      23.721   8.515   2.177  1.00  0.00           C  
ATOM   1114  CG  PHE A  74      23.167   8.271   3.557  1.00  0.00           C  
ATOM   1115  CD1 PHE A  74      23.817   8.754   4.674  1.00  0.00           C  
ATOM   1116  CD2 PHE A  74      21.993   7.536   3.710  1.00  0.00           C  
ATOM   1117  CE1 PHE A  74      23.315   8.503   5.948  1.00  0.00           C  
ATOM   1118  CE2 PHE A  74      21.499   7.255   4.979  1.00  0.00           C  
ATOM   1119  CZ  PHE A  74      22.155   7.741   6.091  1.00  0.00           C  
ATOM   1120  H   PHE A  74      26.340   8.015   2.786  1.00  0.00           H  
ATOM   1121  HA  PHE A  74      24.088   6.483   1.763  1.00  0.00           H  
ATOM   1122  HB2 PHE A  74      22.963   8.617   1.533  1.00  0.00           H  
ATOM   1123  HB3 PHE A  74      24.265   9.354   2.186  1.00  0.00           H  
ATOM   1124  HD1 PHE A  74      24.655   9.289   4.568  1.00  0.00           H  
ATOM   1125  HD2 PHE A  74      21.503   7.209   2.902  1.00  0.00           H  
ATOM   1126  HE1 PHE A  74      23.782   8.866   6.754  1.00  0.00           H  
ATOM   1127  HE2 PHE A  74      20.672   6.703   5.085  1.00  0.00           H  
ATOM   1128  HZ  PHE A  74      21.797   7.546   7.004  1.00  0.00           H  
ATOM   1129  N   HIS A  75      24.656   6.664  -0.591  1.00  0.00           N  
ATOM   1130  CA  HIS A  75      25.005   6.733  -2.009  1.00  0.00           C  
ATOM   1131  C   HIS A  75      23.941   7.499  -2.766  1.00  0.00           C  
ATOM   1132  O   HIS A  75      22.836   7.013  -2.963  1.00  0.00           O  
ATOM   1133  CB  HIS A  75      25.223   5.313  -2.570  1.00  0.00           C  
ATOM   1134  CG  HIS A  75      26.215   4.561  -1.705  1.00  0.00           C  
ATOM   1135  ND1 HIS A  75      27.572   4.750  -1.794  1.00  0.00           N  
ATOM   1136  CD2 HIS A  75      26.028   3.631  -0.744  1.00  0.00           C  
ATOM   1137  CE1 HIS A  75      28.200   4.005  -0.906  1.00  0.00           C  
ATOM   1138  NE2 HIS A  75      27.284   3.304  -0.277  1.00  0.00           N  
ATOM   1139  H   HIS A  75      24.075   5.914  -0.275  1.00  0.00           H  
ATOM   1140  HA  HIS A  75      25.866   7.235  -2.092  1.00  0.00           H  
ATOM   1141  HB2 HIS A  75      25.578   5.376  -3.503  1.00  0.00           H  
ATOM   1142  HB3 HIS A  75      24.352   4.822  -2.578  1.00  0.00           H  
ATOM   1143  HD1 HIS A  75      28.021   5.366  -2.441  1.00  0.00           H  
ATOM   1144  HD2 HIS A  75      25.155   3.255  -0.433  1.00  0.00           H  
ATOM   1145  HE1 HIS A  75      29.186   3.978  -0.742  1.00  0.00           H  
ATOM   1146  HE2 HIS A  75      27.471   2.630   0.438  1.00  0.00           H  
ATOM   1147  N   LEU A  76      24.222   8.745  -3.163  1.00  0.00           N  
ATOM   1148  CA  LEU A  76      23.267   9.618  -3.790  1.00  0.00           C  
ATOM   1149  C   LEU A  76      23.079   9.303  -5.273  1.00  0.00           C  
ATOM   1150  O   LEU A  76      24.085   9.152  -5.954  1.00  0.00           O  
ATOM   1151  CB  LEU A  76      23.625  11.104  -3.626  1.00  0.00           C  
ATOM   1152  CG  LEU A  76      24.019  11.481  -2.187  1.00  0.00           C  
ATOM   1153  CD1 LEU A  76      24.198  12.981  -2.088  1.00  0.00           C  
ATOM   1154  CD2 LEU A  76      22.966  10.951  -1.195  1.00  0.00           C  
ATOM   1155  H   LEU A  76      25.149   9.089  -3.015  1.00  0.00           H  
ATOM   1156  HA  LEU A  76      22.387   9.471  -3.339  1.00  0.00           H  
ATOM   1157  HB2 LEU A  76      22.832  11.653  -3.892  1.00  0.00           H  
ATOM   1158  HB3 LEU A  76      24.393  11.314  -4.231  1.00  0.00           H  
ATOM   1159  HG  LEU A  76      24.895  11.046  -1.977  1.00  0.00           H  
ATOM   1160 HD11 LEU A  76      24.454  13.225  -1.153  1.00  0.00           H  
ATOM   1161 HD12 LEU A  76      24.918  13.273  -2.718  1.00  0.00           H  
ATOM   1162 HD13 LEU A  76      23.340  13.436  -2.328  1.00  0.00           H  
ATOM   1163 HD21 LEU A  76      23.230  11.201  -0.263  1.00  0.00           H  
ATOM   1164 HD22 LEU A  76      22.075  11.353  -1.408  1.00  0.00           H  
ATOM   1165 HD23 LEU A  76      22.909   9.955  -1.270  1.00  0.00           H  
ATOM   1166  N   ARG A  77      21.798   9.257  -5.690  1.00  0.00           N  
ATOM   1167  CA  ARG A  77      21.544   8.902  -7.097  1.00  0.00           C  
ATOM   1168  C   ARG A  77      22.177   9.925  -8.013  1.00  0.00           C  
ATOM   1169  O   ARG A  77      22.153  11.151  -7.801  1.00  0.00           O  
ATOM   1170  CB  ARG A  77      20.040   8.712  -7.323  1.00  0.00           C  
ATOM   1171  CG  ARG A  77      19.216   9.974  -7.300  1.00  0.00           C  
ATOM   1172  CD  ARG A  77      17.751   9.626  -7.187  1.00  0.00           C  
ATOM   1173  NE  ARG A  77      17.340   8.835  -6.045  1.00  0.00           N  
ATOM   1174  CZ  ARG A  77      16.984   7.553  -6.092  1.00  0.00           C  
ATOM   1175  NH1 ARG A  77      16.607   6.991  -4.976  1.00  0.00           N  
ATOM   1176  NH2 ARG A  77      17.038   6.811  -7.209  1.00  0.00           N  
ATOM   1177  H   ARG A  77      21.044   9.457  -5.064  1.00  0.00           H  
ATOM   1178  HA  ARG A  77      21.989   8.024  -7.272  1.00  0.00           H  
ATOM   1179  HB2 ARG A  77      19.695   8.106  -6.607  1.00  0.00           H  
ATOM   1180  HB3 ARG A  77      19.915   8.279  -8.215  1.00  0.00           H  
ATOM   1181  HG2 ARG A  77      19.371  10.487  -8.144  1.00  0.00           H  
ATOM   1182  HG3 ARG A  77      19.486  10.533  -6.516  1.00  0.00           H  
ATOM   1183  HD2 ARG A  77      17.499   9.118  -8.010  1.00  0.00           H  
ATOM   1184  HD3 ARG A  77      17.240  10.485  -7.156  1.00  0.00           H  
ATOM   1185  HE  ARG A  77      17.322   9.287  -5.153  1.00  0.00           H  
ATOM   1186 HH11 ARG A  77      16.332   6.030  -4.968  1.00  0.00           H  
ATOM   1187 HH12 ARG A  77      16.593   7.522  -4.129  1.00  0.00           H  
ATOM   1188 HH21 ARG A  77      16.758   5.851  -7.186  1.00  0.00           H  
ATOM   1189 HH22 ARG A  77      17.359   7.218  -8.064  1.00  0.00           H  
ATOM   1190  N   GLU A  78      22.804   9.446  -9.109  1.00  0.00           N  
ATOM   1191  CA  GLU A  78      23.470  10.412 -10.004  1.00  0.00           C  
ATOM   1192  C   GLU A  78      22.570  11.403 -10.696  1.00  0.00           C  
ATOM   1193  O   GLU A  78      23.024  12.519 -11.011  1.00  0.00           O  
ATOM   1194  CB  GLU A  78      24.328   9.625 -11.026  1.00  0.00           C  
ATOM   1195  CG  GLU A  78      25.318   8.745 -10.251  1.00  0.00           C  
ATOM   1196  CD  GLU A  78      26.522   8.344 -11.083  1.00  0.00           C  
ATOM   1197  OE1 GLU A  78      26.348   8.200 -12.313  1.00  0.00           O  
ATOM   1198  OE2 GLU A  78      27.627   8.206 -10.502  1.00  0.00           O  
ATOM   1199  H   GLU A  78      22.817   8.466  -9.308  1.00  0.00           H  
ATOM   1200  HA  GLU A  78      24.104  10.941  -9.440  1.00  0.00           H  
ATOM   1201  HB2 GLU A  78      24.829  10.264 -11.609  1.00  0.00           H  
ATOM   1202  HB3 GLU A  78      23.737   9.050 -11.592  1.00  0.00           H  
ATOM   1203  HG2 GLU A  78      24.844   7.916  -9.954  1.00  0.00           H  
ATOM   1204  HG3 GLU A  78      25.637   9.252  -9.450  1.00  0.00           H  
ATOM   1205  N   ASN A  79      21.297  11.119 -10.921  1.00  0.00           N  
ATOM   1206  CA  ASN A  79      20.422  12.075 -11.608  1.00  0.00           C  
ATOM   1207  C   ASN A  79      19.575  12.962 -10.711  1.00  0.00           C  
ATOM   1208  O   ASN A  79      18.600  13.599 -11.139  1.00  0.00           O  
ATOM   1209  CB  ASN A  79      19.600  11.244 -12.589  1.00  0.00           C  
ATOM   1210  CG  ASN A  79      18.608  10.286 -11.974  1.00  0.00           C  
ATOM   1211  OD1 ASN A  79      18.720   9.774 -10.861  1.00  0.00           O  
ATOM   1212  ND2 ASN A  79      17.539  10.021 -12.731  1.00  0.00           N  
ATOM   1213  H   ASN A  79      20.927  10.241 -10.619  1.00  0.00           H  
ATOM   1214  HA  ASN A  79      21.009  12.677 -12.150  1.00  0.00           H  
ATOM   1215  HB2 ASN A  79      20.236  10.710 -13.146  1.00  0.00           H  
ATOM   1216  HB3 ASN A  79      19.093  11.876 -13.175  1.00  0.00           H  
ATOM   1217 HD21 ASN A  79      17.451  10.439 -13.635  1.00  0.00           H  
ATOM   1218 HD22 ASN A  79      16.827   9.405 -12.393  1.00  0.00           H  
ATOM   1219  N   ALA A  80      19.899  13.063  -9.424  1.00  0.00           N  
ATOM   1220  CA  ALA A  80      19.109  13.902  -8.515  1.00  0.00           C  
ATOM   1221  C   ALA A  80      19.426  15.344  -8.908  1.00  0.00           C  
ATOM   1222  O   ALA A  80      20.620  15.670  -9.010  1.00  0.00           O  
ATOM   1223  CB  ALA A  80      19.431  13.645  -7.053  1.00  0.00           C  
ATOM   1224  H   ALA A  80      20.690  12.562  -9.072  1.00  0.00           H  
ATOM   1225  HA  ALA A  80      18.137  13.727  -8.671  1.00  0.00           H  
ATOM   1226  HB1 ALA A  80      18.868  14.239  -6.478  1.00  0.00           H  
ATOM   1227  HB2 ALA A  80      19.239  12.689  -6.832  1.00  0.00           H  
ATOM   1228  HB3 ALA A  80      20.398  13.838  -6.886  1.00  0.00           H  
ATOM   1229  N   LYS A  81      18.422  16.165  -9.187  1.00  0.00           N  
ATOM   1230  CA  LYS A  81      18.671  17.544  -9.568  1.00  0.00           C  
ATOM   1231  C   LYS A  81      17.746  18.516  -8.831  1.00  0.00           C  
ATOM   1232  O   LYS A  81      16.671  18.085  -8.432  1.00  0.00           O  
ATOM   1233  CB  LYS A  81      18.316  17.762 -11.059  1.00  0.00           C  
ATOM   1234  CG  LYS A  81      19.296  17.092 -12.025  1.00  0.00           C  
ATOM   1235  CD  LYS A  81      18.740  17.152 -13.469  1.00  0.00           C  
ATOM   1236  CE  LYS A  81      19.785  16.443 -14.332  1.00  0.00           C  
ATOM   1237  NZ  LYS A  81      19.222  15.971 -15.616  1.00  0.00           N  
ATOM   1238  H   LYS A  81      17.481  15.830  -9.134  1.00  0.00           H  
ATOM   1239  HA  LYS A  81      19.628  17.782  -9.401  1.00  0.00           H  
ATOM   1240  HB2 LYS A  81      18.313  18.745 -11.243  1.00  0.00           H  
ATOM   1241  HB3 LYS A  81      17.403  17.389 -11.225  1.00  0.00           H  
ATOM   1242  HG2 LYS A  81      19.423  16.137 -11.758  1.00  0.00           H  
ATOM   1243  HG3 LYS A  81      20.175  17.568 -11.988  1.00  0.00           H  
ATOM   1244  HD2 LYS A  81      18.629  18.101 -13.763  1.00  0.00           H  
ATOM   1245  HD3 LYS A  81      17.860  16.680 -13.526  1.00  0.00           H  
ATOM   1246  HE2 LYS A  81      20.139  15.656 -13.827  1.00  0.00           H  
ATOM   1247  HE3 LYS A  81      20.532  17.080 -14.523  1.00  0.00           H  
ATOM   1248  HZ1 LYS A  81      19.937  15.515 -16.146  1.00  0.00           H  
ATOM   1249  HZ2 LYS A  81      18.478  15.327 -15.437  1.00  0.00           H  
ATOM   1250  HZ3 LYS A  81      18.870  16.752 -16.133  1.00  0.00           H  
ATOM   1251  N   TRP A  82      18.149  19.770  -8.736  1.00  0.00           N  
ATOM   1252  CA  TRP A  82      17.372  20.878  -8.242  1.00  0.00           C  
ATOM   1253  C   TRP A  82      16.495  21.365  -9.409  1.00  0.00           C  
ATOM   1254  O   TRP A  82      16.799  21.078 -10.581  1.00  0.00           O  
ATOM   1255  CB  TRP A  82      18.280  22.040  -7.849  1.00  0.00           C  
ATOM   1256  CG  TRP A  82      19.102  21.761  -6.622  1.00  0.00           C  
ATOM   1257  CD1 TRP A  82      20.369  21.296  -6.543  1.00  0.00           C  
ATOM   1258  CD2 TRP A  82      18.654  21.913  -5.267  1.00  0.00           C  
ATOM   1259  NE1 TRP A  82      20.775  21.171  -5.251  1.00  0.00           N  
ATOM   1260  CE2 TRP A  82      19.740  21.577  -4.434  1.00  0.00           C  
ATOM   1261  CE3 TRP A  82      17.458  22.361  -4.691  1.00  0.00           C  
ATOM   1262  CZ2 TRP A  82      19.677  21.618  -3.040  1.00  0.00           C  
ATOM   1263  CZ3 TRP A  82      17.386  22.383  -3.291  1.00  0.00           C  
ATOM   1264  CH2 TRP A  82      18.481  22.008  -2.495  1.00  0.00           C  
ATOM   1265  H   TRP A  82      19.082  19.969  -9.035  1.00  0.00           H  
ATOM   1266  HA  TRP A  82      16.805  20.595  -7.468  1.00  0.00           H  
ATOM   1267  HB2 TRP A  82      17.710  22.843  -7.674  1.00  0.00           H  
ATOM   1268  HB3 TRP A  82      18.900  22.230  -8.610  1.00  0.00           H  
ATOM   1269  HD1 TRP A  82      20.937  21.072  -7.335  1.00  0.00           H  
ATOM   1270  HE1 TRP A  82      21.669  20.842  -4.946  1.00  0.00           H  
ATOM   1271  HE3 TRP A  82      16.686  22.653  -5.256  1.00  0.00           H  
ATOM   1272  HZ2 TRP A  82      20.462  21.376  -2.470  1.00  0.00           H  
ATOM   1273  HZ3 TRP A  82      16.537  22.672  -2.849  1.00  0.00           H  
ATOM   1274  HH2 TRP A  82      18.385  22.026  -1.500  1.00  0.00           H  
ATOM   1275  N   SER A  83      15.513  22.215  -9.148  1.00  0.00           N  
ATOM   1276  CA  SER A  83      14.611  22.736 -10.163  1.00  0.00           C  
ATOM   1277  C   SER A  83      15.267  23.629 -11.219  1.00  0.00           C  
ATOM   1278  O   SER A  83      14.747  23.833 -12.323  1.00  0.00           O  
ATOM   1279  CB  SER A  83      13.542  23.567  -9.432  1.00  0.00           C  
ATOM   1280  OG  SER A  83      14.102  24.586  -8.628  1.00  0.00           O  
ATOM   1281  H   SER A  83      15.385  22.514  -8.202  1.00  0.00           H  
ATOM   1282  HA  SER A  83      14.164  21.968 -10.622  1.00  0.00           H  
ATOM   1283  HB2 SER A  83      13.006  22.957  -8.849  1.00  0.00           H  
ATOM   1284  HB3 SER A  83      12.943  23.989 -10.113  1.00  0.00           H  
ATOM   1285  HG  SER A  83      13.369  25.095  -8.176  1.00  0.00           H  
ATOM   1286  N   ASP A  84      16.463  24.142 -10.947  1.00  0.00           N  
ATOM   1287  CA  ASP A  84      17.206  24.926 -11.913  1.00  0.00           C  
ATOM   1288  C   ASP A  84      18.079  24.030 -12.797  1.00  0.00           C  
ATOM   1289  O   ASP A  84      18.920  24.572 -13.542  1.00  0.00           O  
ATOM   1290  CB  ASP A  84      18.077  25.977 -11.249  1.00  0.00           C  
ATOM   1291  CG  ASP A  84      19.196  25.482 -10.383  1.00  0.00           C  
ATOM   1292  OD1 ASP A  84      19.502  24.289 -10.250  1.00  0.00           O  
ATOM   1293  OD2 ASP A  84      19.881  26.323  -9.765  1.00  0.00           O  
ATOM   1294  H   ASP A  84      16.864  23.981 -10.045  1.00  0.00           H  
ATOM   1295  HA  ASP A  84      16.548  25.396 -12.502  1.00  0.00           H  
ATOM   1296  HB2 ASP A  84      17.483  26.546 -10.680  1.00  0.00           H  
ATOM   1297  HB3 ASP A  84      18.480  26.537 -11.973  1.00  0.00           H  
ATOM   1298  N   GLY A  85      17.995  22.722 -12.650  1.00  0.00           N  
ATOM   1299  CA  GLY A  85      18.776  21.792 -13.446  1.00  0.00           C  
ATOM   1300  C   GLY A  85      20.087  21.311 -12.879  1.00  0.00           C  
ATOM   1301  O   GLY A  85      20.677  20.328 -13.344  1.00  0.00           O  
ATOM   1302  H   GLY A  85      17.368  22.356 -11.962  1.00  0.00           H  
ATOM   1303  HA2 GLY A  85      18.974  22.239 -14.318  1.00  0.00           H  
ATOM   1304  HA3 GLY A  85      18.207  20.986 -13.607  1.00  0.00           H  
ATOM   1305  N   THR A  86      20.593  21.973 -11.852  1.00  0.00           N  
ATOM   1306  CA  THR A  86      21.863  21.610 -11.230  1.00  0.00           C  
ATOM   1307  C   THR A  86      21.747  20.386 -10.357  1.00  0.00           C  
ATOM   1308  O   THR A  86      20.720  20.058  -9.757  1.00  0.00           O  
ATOM   1309  CB  THR A  86      22.405  22.832 -10.472  1.00  0.00           C  
ATOM   1310  OG1 THR A  86      21.556  23.133  -9.379  1.00  0.00           O  
ATOM   1311  CG2 THR A  86      22.418  24.040 -11.421  1.00  0.00           C  
ATOM   1312  H   THR A  86      20.085  22.753 -11.487  1.00  0.00           H  
ATOM   1313  HA  THR A  86      22.509  21.398 -11.963  1.00  0.00           H  
ATOM   1314  HB  THR A  86      23.331  22.646 -10.143  1.00  0.00           H  
ATOM   1315  HG1 THR A  86      21.913  23.928  -8.889  1.00  0.00           H  
ATOM   1316 HG21 THR A  86      22.770  24.841 -10.936  1.00  0.00           H  
ATOM   1317 HG22 THR A  86      23.005  23.841 -12.206  1.00  0.00           H  
ATOM   1318 HG23 THR A  86      21.488  24.224 -11.739  1.00  0.00           H  
ATOM   1319  N   PRO A  87      22.814  19.598 -10.281  1.00  0.00           N  
ATOM   1320  CA  PRO A  87      22.846  18.383  -9.509  1.00  0.00           C  
ATOM   1321  C   PRO A  87      22.670  18.606  -8.010  1.00  0.00           C  
ATOM   1322  O   PRO A  87      23.183  19.555  -7.443  1.00  0.00           O  
ATOM   1323  CB  PRO A  87      24.275  17.832  -9.699  1.00  0.00           C  
ATOM   1324  CG  PRO A  87      24.627  18.387 -11.066  1.00  0.00           C  
ATOM   1325  CD  PRO A  87      24.110  19.820 -10.999  1.00  0.00           C  
ATOM   1326  HA  PRO A  87      22.169  17.731  -9.850  1.00  0.00           H  
ATOM   1327  HB2 PRO A  87      24.896  18.174  -8.994  1.00  0.00           H  
ATOM   1328  HB3 PRO A  87      24.285  16.832  -9.696  1.00  0.00           H  
ATOM   1329  HG2 PRO A  87      25.615  18.368 -11.218  1.00  0.00           H  
ATOM   1330  HG3 PRO A  87      24.169  17.873 -11.791  1.00  0.00           H  
ATOM   1331  HD2 PRO A  87      24.725  20.412 -10.479  1.00  0.00           H  
ATOM   1332  HD3 PRO A  87      23.968  20.206 -11.911  1.00  0.00           H  
ATOM   1333  N   VAL A  88      21.965  17.664  -7.398  1.00  0.00           N  
ATOM   1334  CA  VAL A  88      21.926  17.622  -5.939  1.00  0.00           C  
ATOM   1335  C   VAL A  88      23.166  16.817  -5.543  1.00  0.00           C  
ATOM   1336  O   VAL A  88      23.343  15.725  -6.105  1.00  0.00           O  
ATOM   1337  CB  VAL A  88      20.706  16.906  -5.357  1.00  0.00           C  
ATOM   1338  CG1 VAL A  88      20.818  16.955  -3.835  1.00  0.00           C  
ATOM   1339  CG2 VAL A  88      19.443  17.606  -5.841  1.00  0.00           C  
ATOM   1340  H   VAL A  88      21.462  16.985  -7.933  1.00  0.00           H  
ATOM   1341  HA  VAL A  88      21.987  18.549  -5.569  1.00  0.00           H  
ATOM   1342  HB  VAL A  88      20.699  15.954  -5.662  1.00  0.00           H  
ATOM   1343 HG11 VAL A  88      20.030  16.492  -3.428  1.00  0.00           H  
ATOM   1344 HG12 VAL A  88      21.659  16.497  -3.548  1.00  0.00           H  
ATOM   1345 HG13 VAL A  88      20.838  17.908  -3.533  1.00  0.00           H  
ATOM   1346 HG21 VAL A  88      18.640  17.143  -5.464  1.00  0.00           H  
ATOM   1347 HG22 VAL A  88      19.452  18.558  -5.536  1.00  0.00           H  
ATOM   1348 HG23 VAL A  88      19.407  17.576  -6.840  1.00  0.00           H  
ATOM   1349  N   THR A  89      24.017  17.345  -4.677  1.00  0.00           N  
ATOM   1350  CA  THR A  89      25.227  16.592  -4.321  1.00  0.00           C  
ATOM   1351  C   THR A  89      25.330  16.346  -2.835  1.00  0.00           C  
ATOM   1352  O   THR A  89      24.599  16.979  -2.067  1.00  0.00           O  
ATOM   1353  CB  THR A  89      26.498  17.367  -4.749  1.00  0.00           C  
ATOM   1354  OG1 THR A  89      26.601  18.629  -4.029  1.00  0.00           O  
ATOM   1355  CG2 THR A  89      26.495  17.650  -6.236  1.00  0.00           C  
ATOM   1356  H   THR A  89      23.839  18.242  -4.272  1.00  0.00           H  
ATOM   1357  HA  THR A  89      25.211  15.711  -4.794  1.00  0.00           H  
ATOM   1358  HB  THR A  89      27.299  16.810  -4.532  1.00  0.00           H  
ATOM   1359  HG1 THR A  89      27.427  19.112  -4.320  1.00  0.00           H  
ATOM   1360 HG21 THR A  89      27.325  18.150  -6.482  1.00  0.00           H  
ATOM   1361 HG22 THR A  89      26.464  16.787  -6.740  1.00  0.00           H  
ATOM   1362 HG23 THR A  89      25.693  18.200  -6.469  1.00  0.00           H  
ATOM   1363  N   ALA A  90      26.328  15.563  -2.400  1.00  0.00           N  
ATOM   1364  CA  ALA A  90      26.586  15.410  -0.979  1.00  0.00           C  
ATOM   1365  C   ALA A  90      27.049  16.737  -0.367  1.00  0.00           C  
ATOM   1366  O   ALA A  90      26.840  16.921   0.848  1.00  0.00           O  
ATOM   1367  CB  ALA A  90      27.592  14.324  -0.673  1.00  0.00           C  
ATOM   1368  H   ALA A  90      26.901  15.079  -3.061  1.00  0.00           H  
ATOM   1369  HA  ALA A  90      25.724  15.158  -0.540  1.00  0.00           H  
ATOM   1370  HB1 ALA A  90      27.729  14.265   0.316  1.00  0.00           H  
ATOM   1371  HB2 ALA A  90      27.252  13.448  -1.015  1.00  0.00           H  
ATOM   1372  HB3 ALA A  90      28.461  14.540  -1.117  1.00  0.00           H  
ATOM   1373  N   HIS A  91      27.647  17.638  -1.133  1.00  0.00           N  
ATOM   1374  CA  HIS A  91      28.060  18.951  -0.641  1.00  0.00           C  
ATOM   1375  C   HIS A  91      26.819  19.763  -0.208  1.00  0.00           C  
ATOM   1376  O   HIS A  91      26.854  20.508   0.770  1.00  0.00           O  
ATOM   1377  CB  HIS A  91      28.838  19.733  -1.725  1.00  0.00           C  
ATOM   1378  CG  HIS A  91      29.987  18.869  -2.219  1.00  0.00           C  
ATOM   1379  ND1 HIS A  91      31.025  18.516  -1.412  1.00  0.00           N  
ATOM   1380  CD2 HIS A  91      30.211  18.297  -3.428  1.00  0.00           C  
ATOM   1381  CE1 HIS A  91      31.881  17.744  -2.077  1.00  0.00           C  
ATOM   1382  NE2 HIS A  91      31.415  17.619  -3.301  1.00  0.00           N  
ATOM   1383  H   HIS A  91      27.824  17.409  -2.090  1.00  0.00           H  
ATOM   1384  HA  HIS A  91      28.654  18.824   0.153  1.00  0.00           H  
ATOM   1385  HB2 HIS A  91      29.198  20.581  -1.335  1.00  0.00           H  
ATOM   1386  HB3 HIS A  91      28.228  19.949  -2.487  1.00  0.00           H  
ATOM   1387  HD1 HIS A  91      31.129  18.796  -0.458  1.00  0.00           H  
ATOM   1388  HD2 HIS A  91      29.630  18.352  -4.240  1.00  0.00           H  
ATOM   1389  HE1 HIS A  91      32.719  17.336  -1.715  1.00  0.00           H  
ATOM   1390  HE2 HIS A  91      31.864  17.109  -4.034  1.00  0.00           H  
ATOM   1391  N   ASP A  92      25.703  19.620  -0.940  1.00  0.00           N  
ATOM   1392  CA  ASP A  92      24.479  20.273  -0.512  1.00  0.00           C  
ATOM   1393  C   ASP A  92      24.069  19.818   0.890  1.00  0.00           C  
ATOM   1394  O   ASP A  92      23.593  20.648   1.675  1.00  0.00           O  
ATOM   1395  CB  ASP A  92      23.296  20.010  -1.463  1.00  0.00           C  
ATOM   1396  CG  ASP A  92      23.488  20.681  -2.808  1.00  0.00           C  
ATOM   1397  OD1 ASP A  92      23.813  21.884  -2.862  1.00  0.00           O  
ATOM   1398  OD2 ASP A  92      23.279  20.056  -3.844  1.00  0.00           O  
ATOM   1399  H   ASP A  92      25.715  19.068  -1.774  1.00  0.00           H  
ATOM   1400  HA  ASP A  92      24.644  21.259  -0.484  1.00  0.00           H  
ATOM   1401  HB2 ASP A  92      22.460  20.362  -1.043  1.00  0.00           H  
ATOM   1402  HB3 ASP A  92      23.208  19.024  -1.604  1.00  0.00           H  
ATOM   1403  N   PHE A  93      24.152  18.496   1.168  1.00  0.00           N  
ATOM   1404  CA  PHE A  93      23.765  18.001   2.479  1.00  0.00           C  
ATOM   1405  C   PHE A  93      24.747  18.461   3.545  1.00  0.00           C  
ATOM   1406  O   PHE A  93      24.346  18.763   4.684  1.00  0.00           O  
ATOM   1407  CB  PHE A  93      23.629  16.446   2.512  1.00  0.00           C  
ATOM   1408  CG  PHE A  93      22.338  16.063   1.801  1.00  0.00           C  
ATOM   1409  CD1 PHE A  93      22.317  15.803   0.447  1.00  0.00           C  
ATOM   1410  CD2 PHE A  93      21.147  15.957   2.521  1.00  0.00           C  
ATOM   1411  CE1 PHE A  93      21.114  15.463  -0.190  1.00  0.00           C  
ATOM   1412  CE2 PHE A  93      19.962  15.640   1.880  1.00  0.00           C  
ATOM   1413  CZ  PHE A  93      19.931  15.403   0.519  1.00  0.00           C  
ATOM   1414  H   PHE A  93      24.480  17.859   0.471  1.00  0.00           H  
ATOM   1415  HA  PHE A  93      22.871  18.390   2.700  1.00  0.00           H  
ATOM   1416  HB2 PHE A  93      23.600  16.129   3.460  1.00  0.00           H  
ATOM   1417  HB3 PHE A  93      24.409  16.029   2.045  1.00  0.00           H  
ATOM   1418  HD1 PHE A  93      23.163  15.857  -0.083  1.00  0.00           H  
ATOM   1419  HD2 PHE A  93      21.150  16.112   3.509  1.00  0.00           H  
ATOM   1420  HE1 PHE A  93      21.114  15.262  -1.170  1.00  0.00           H  
ATOM   1421  HE2 PHE A  93      19.116  15.582   2.410  1.00  0.00           H  
ATOM   1422  HZ  PHE A  93      19.069  15.192   0.057  1.00  0.00           H  
ATOM   1423  N   VAL A  94      26.042  18.552   3.214  1.00  0.00           N  
ATOM   1424  CA  VAL A  94      27.043  19.013   4.181  1.00  0.00           C  
ATOM   1425  C   VAL A  94      26.698  20.436   4.591  1.00  0.00           C  
ATOM   1426  O   VAL A  94      26.619  20.774   5.791  1.00  0.00           O  
ATOM   1427  CB  VAL A  94      28.490  18.925   3.620  1.00  0.00           C  
ATOM   1428  CG1 VAL A  94      29.479  19.619   4.554  1.00  0.00           C  
ATOM   1429  CG2 VAL A  94      28.841  17.422   3.530  1.00  0.00           C  
ATOM   1430  H   VAL A  94      26.331  18.301   2.290  1.00  0.00           H  
ATOM   1431  HA  VAL A  94      26.986  18.431   4.992  1.00  0.00           H  
ATOM   1432  HB  VAL A  94      28.530  19.340   2.711  1.00  0.00           H  
ATOM   1433 HG11 VAL A  94      30.401  19.550   4.174  1.00  0.00           H  
ATOM   1434 HG12 VAL A  94      29.229  20.583   4.648  1.00  0.00           H  
ATOM   1435 HG13 VAL A  94      29.455  19.179   5.452  1.00  0.00           H  
ATOM   1436 HG21 VAL A  94      29.769  17.317   3.172  1.00  0.00           H  
ATOM   1437 HG22 VAL A  94      28.787  17.012   4.440  1.00  0.00           H  
ATOM   1438 HG23 VAL A  94      28.194  16.965   2.920  1.00  0.00           H  
ATOM   1439  N   TYR A  95      26.492  21.308   3.612  1.00  0.00           N  
ATOM   1440  CA  TYR A  95      26.166  22.717   3.903  1.00  0.00           C  
ATOM   1441  C   TYR A  95      24.876  22.747   4.716  1.00  0.00           C  
ATOM   1442  O   TYR A  95      24.741  23.500   5.698  1.00  0.00           O  
ATOM   1443  CB  TYR A  95      25.929  23.536   2.637  1.00  0.00           C  
ATOM   1444  CG  TYR A  95      25.271  24.883   2.852  1.00  0.00           C  
ATOM   1445  CD1 TYR A  95      25.990  25.964   3.333  1.00  0.00           C  
ATOM   1446  CD2 TYR A  95      23.924  25.052   2.546  1.00  0.00           C  
ATOM   1447  CE1 TYR A  95      25.382  27.186   3.528  1.00  0.00           C  
ATOM   1448  CE2 TYR A  95      23.311  26.272   2.746  1.00  0.00           C  
ATOM   1449  CZ  TYR A  95      24.041  27.333   3.230  1.00  0.00           C  
ATOM   1450  OH  TYR A  95      23.419  28.539   3.400  1.00  0.00           O  
ATOM   1451  H   TYR A  95      26.559  21.005   2.661  1.00  0.00           H  
ATOM   1452  HA  TYR A  95      26.906  23.129   4.434  1.00  0.00           H  
ATOM   1453  HB2 TYR A  95      25.345  23.000   2.027  1.00  0.00           H  
ATOM   1454  HB3 TYR A  95      26.814  23.691   2.199  1.00  0.00           H  
ATOM   1455  HD1 TYR A  95      26.962  25.857   3.542  1.00  0.00           H  
ATOM   1456  HD2 TYR A  95      23.397  24.285   2.179  1.00  0.00           H  
ATOM   1457  HE1 TYR A  95      25.907  27.960   3.882  1.00  0.00           H  
ATOM   1458  HE2 TYR A  95      22.339  26.385   2.540  1.00  0.00           H  
ATOM   1459  HH  TYR A  95      22.448  28.636   3.182  1.00  0.00           H  
ATOM   1460  N   SER A  96      23.884  22.005   4.235  1.00  0.00           N  
ATOM   1461  CA  SER A  96      22.569  22.047   4.889  1.00  0.00           C  
ATOM   1462  C   SER A  96      22.554  21.600   6.336  1.00  0.00           C  
ATOM   1463  O   SER A  96      21.989  22.315   7.190  1.00  0.00           O  
ATOM   1464  CB  SER A  96      21.545  21.245   4.062  1.00  0.00           C  
ATOM   1465  OG  SER A  96      21.364  21.862   2.792  1.00  0.00           O  
ATOM   1466  H   SER A  96      24.031  21.423   3.435  1.00  0.00           H  
ATOM   1467  HA  SER A  96      22.269  23.001   4.877  1.00  0.00           H  
ATOM   1468  HB2 SER A  96      20.671  21.222   4.548  1.00  0.00           H  
ATOM   1469  HB3 SER A  96      21.880  20.312   3.933  1.00  0.00           H  
ATOM   1470  HG  SER A  96      20.699  21.339   2.259  1.00  0.00           H  
ATOM   1471  N   TRP A  97      23.160  20.453   6.654  1.00  0.00           N  
ATOM   1472  CA  TRP A  97      23.166  20.016   8.056  1.00  0.00           C  
ATOM   1473  C   TRP A  97      24.029  20.939   8.905  1.00  0.00           C  
ATOM   1474  O   TRP A  97      23.790  21.115  10.113  1.00  0.00           O  
ATOM   1475  CB  TRP A  97      23.580  18.544   8.155  1.00  0.00           C  
ATOM   1476  CG  TRP A  97      22.571  17.568   7.607  1.00  0.00           C  
ATOM   1477  CD1 TRP A  97      21.586  17.824   6.705  1.00  0.00           C  
ATOM   1478  CD2 TRP A  97      22.508  16.167   7.881  1.00  0.00           C  
ATOM   1479  NE1 TRP A  97      20.887  16.676   6.424  1.00  0.00           N  
ATOM   1480  CE2 TRP A  97      21.437  15.638   7.118  1.00  0.00           C  
ATOM   1481  CE3 TRP A  97      23.197  15.306   8.744  1.00  0.00           C  
ATOM   1482  CZ2 TRP A  97      21.083  14.299   7.174  1.00  0.00           C  
ATOM   1483  CZ3 TRP A  97      22.848  13.968   8.757  1.00  0.00           C  
ATOM   1484  CH2 TRP A  97      21.792  13.447   7.992  1.00  0.00           C  
ATOM   1485  H   TRP A  97      23.603  19.900   5.948  1.00  0.00           H  
ATOM   1486  HA  TRP A  97      22.228  20.087   8.396  1.00  0.00           H  
ATOM   1487  HB2 TRP A  97      23.731  18.327   9.119  1.00  0.00           H  
ATOM   1488  HB3 TRP A  97      24.434  18.426   7.649  1.00  0.00           H  
ATOM   1489  HD1 TRP A  97      21.398  18.720   6.304  1.00  0.00           H  
ATOM   1490  HE1 TRP A  97      20.101  16.611   5.809  1.00  0.00           H  
ATOM   1491  HE3 TRP A  97      23.925  15.651   9.337  1.00  0.00           H  
ATOM   1492  HZ2 TRP A  97      20.321  13.955   6.626  1.00  0.00           H  
ATOM   1493  HZ3 TRP A  97      23.371  13.344   9.337  1.00  0.00           H  
ATOM   1494  HH2 TRP A  97      21.559  12.476   8.040  1.00  0.00           H  
ATOM   1495  N   GLN A  98      25.068  21.557   8.323  1.00  0.00           N  
ATOM   1496  CA  GLN A  98      25.829  22.539   9.104  1.00  0.00           C  
ATOM   1497  C   GLN A  98      24.964  23.761   9.428  1.00  0.00           C  
ATOM   1498  O   GLN A  98      25.015  24.295  10.535  1.00  0.00           O  
ATOM   1499  CB  GLN A  98      27.057  23.034   8.311  1.00  0.00           C  
ATOM   1500  CG  GLN A  98      28.131  21.949   8.229  1.00  0.00           C  
ATOM   1501  CD  GLN A  98      29.241  22.313   7.245  1.00  0.00           C  
ATOM   1502  OE1 GLN A  98      29.134  23.267   6.490  1.00  0.00           O  
ATOM   1503  NE2 GLN A  98      30.327  21.571   7.234  1.00  0.00           N  
ATOM   1504  H   GLN A  98      25.319  21.353   7.377  1.00  0.00           H  
ATOM   1505  HA  GLN A  98      26.135  22.116   9.957  1.00  0.00           H  
ATOM   1506  HB2 GLN A  98      27.439  23.838   8.767  1.00  0.00           H  
ATOM   1507  HB3 GLN A  98      26.770  23.281   7.385  1.00  0.00           H  
ATOM   1508  HG2 GLN A  98      27.704  21.095   7.932  1.00  0.00           H  
ATOM   1509  HG3 GLN A  98      28.533  21.824   9.136  1.00  0.00           H  
ATOM   1510 HE21 GLN A  98      30.406  20.792   7.856  1.00  0.00           H  
ATOM   1511 HE22 GLN A  98      31.073  21.786   6.604  1.00  0.00           H  
ATOM   1512  N   ARG A  99      24.204  24.252   8.465  1.00  0.00           N  
ATOM   1513  CA  ARG A  99      23.310  25.375   8.620  1.00  0.00           C  
ATOM   1514  C   ARG A  99      22.239  25.048   9.670  1.00  0.00           C  
ATOM   1515  O   ARG A  99      21.967  25.894  10.499  1.00  0.00           O  
ATOM   1516  CB  ARG A  99      22.615  25.785   7.325  1.00  0.00           C  
ATOM   1517  CG  ARG A  99      21.743  27.027   7.521  1.00  0.00           C  
ATOM   1518  CD  ARG A  99      21.227  27.505   6.181  1.00  0.00           C  
ATOM   1519  NE  ARG A  99      20.431  28.735   6.202  1.00  0.00           N  
ATOM   1520  CZ  ARG A  99      19.108  28.742   6.066  1.00  0.00           C  
ATOM   1521  NH1 ARG A  99      18.449  27.592   5.973  1.00  0.00           N  
ATOM   1522  NH2 ARG A  99      18.455  29.900   6.069  1.00  0.00           N  
ATOM   1523  H   ARG A  99      24.251  23.815   7.567  1.00  0.00           H  
ATOM   1524  HA  ARG A  99      23.842  26.155   8.949  1.00  0.00           H  
ATOM   1525  HB2 ARG A  99      22.038  25.030   7.013  1.00  0.00           H  
ATOM   1526  HB3 ARG A  99      23.309  25.982   6.633  1.00  0.00           H  
ATOM   1527  HG2 ARG A  99      22.287  27.751   7.945  1.00  0.00           H  
ATOM   1528  HG3 ARG A  99      20.970  26.800   8.113  1.00  0.00           H  
ATOM   1529  HD2 ARG A  99      20.658  26.779   5.795  1.00  0.00           H  
ATOM   1530  HD3 ARG A  99      22.016  27.661   5.587  1.00  0.00           H  
ATOM   1531  HE  ARG A  99      20.903  29.608   6.324  1.00  0.00           H  
ATOM   1532 HH11 ARG A  99      17.454  27.593   5.871  1.00  0.00           H  
ATOM   1533 HH12 ARG A  99      18.948  26.726   6.005  1.00  0.00           H  
ATOM   1534 HH21 ARG A  99      17.460  29.913   5.967  1.00  0.00           H  
ATOM   1535 HH22 ARG A  99      18.959  30.758   6.173  1.00  0.00           H  
ATOM   1536  N   LEU A 100      21.704  23.816   9.623  1.00  0.00           N  
ATOM   1537  CA  LEU A 100      20.766  23.435  10.671  1.00  0.00           C  
ATOM   1538  C   LEU A 100      21.366  23.541  12.068  1.00  0.00           C  
ATOM   1539  O   LEU A 100      20.740  23.988  13.044  1.00  0.00           O  
ATOM   1540  CB  LEU A 100      20.318  21.985  10.386  1.00  0.00           C  
ATOM   1541  CG  LEU A 100      19.415  21.396  11.486  1.00  0.00           C  
ATOM   1542  CD1 LEU A 100      18.141  22.232  11.637  1.00  0.00           C  
ATOM   1543  CD2 LEU A 100      19.110  19.943  11.145  1.00  0.00           C  
ATOM   1544  H   LEU A 100      21.943  23.179   8.890  1.00  0.00           H  
ATOM   1545  HA  LEU A 100      19.967  24.034  10.619  1.00  0.00           H  
ATOM   1546  HB2 LEU A 100      21.133  21.412  10.304  1.00  0.00           H  
ATOM   1547  HB3 LEU A 100      19.814  21.973   9.522  1.00  0.00           H  
ATOM   1548  HG  LEU A 100      19.914  21.420  12.352  1.00  0.00           H  
ATOM   1549 HD11 LEU A 100      17.566  21.837  12.354  1.00  0.00           H  
ATOM   1550 HD12 LEU A 100      18.385  23.170  11.884  1.00  0.00           H  
ATOM   1551 HD13 LEU A 100      17.640  22.235  10.772  1.00  0.00           H  
ATOM   1552 HD21 LEU A 100      18.524  19.550  11.854  1.00  0.00           H  
ATOM   1553 HD22 LEU A 100      18.642  19.899  10.263  1.00  0.00           H  
ATOM   1554 HD23 LEU A 100      19.964  19.426  11.095  1.00  0.00           H  
ATOM   1555  N   ALA A 101      22.609  23.068  12.226  1.00  0.00           N  
ATOM   1556  CA  ALA A 101      23.321  23.044  13.485  1.00  0.00           C  
ATOM   1557  C   ALA A 101      23.720  24.421  14.019  1.00  0.00           C  
ATOM   1558  O   ALA A 101      23.813  24.629  15.218  1.00  0.00           O  
ATOM   1559  CB  ALA A 101      24.607  22.217  13.300  1.00  0.00           C  
ATOM   1560  H   ALA A 101      23.077  22.707  11.419  1.00  0.00           H  
ATOM   1561  HA  ALA A 101      22.747  22.592  14.167  1.00  0.00           H  
ATOM   1562  HB1 ALA A 101      25.113  22.190  14.162  1.00  0.00           H  
ATOM   1563  HB2 ALA A 101      24.368  21.286  13.024  1.00  0.00           H  
ATOM   1564  HB3 ALA A 101      25.175  22.638  12.593  1.00  0.00           H  
ATOM   1565  N   ASP A 102      23.963  25.346  13.113  1.00  0.00           N  
ATOM   1566  CA  ASP A 102      24.484  26.663  13.437  1.00  0.00           C  
ATOM   1567  C   ASP A 102      23.486  27.475  14.260  1.00  0.00           C  
ATOM   1568  O   ASP A 102      22.399  27.772  13.780  1.00  0.00           O  
ATOM   1569  CB  ASP A 102      24.822  27.376  12.136  1.00  0.00           C  
ATOM   1570  CG  ASP A 102      25.536  28.715  12.354  1.00  0.00           C  
ATOM   1571  OD1 ASP A 102      26.065  29.164  11.326  1.00  0.00           O  
ATOM   1572  OD2 ASP A 102      25.550  29.289  13.459  1.00  0.00           O  
ATOM   1573  H   ASP A 102      23.780  25.131  12.154  1.00  0.00           H  
ATOM   1574  HA  ASP A 102      25.323  26.553  13.969  1.00  0.00           H  
ATOM   1575  HB2 ASP A 102      23.973  27.546  11.636  1.00  0.00           H  
ATOM   1576  HB3 ASP A 102      25.416  26.783  11.593  1.00  0.00           H  
ATOM   1577  N   PRO A 103      23.900  27.901  15.446  1.00  0.00           N  
ATOM   1578  CA  PRO A 103      23.066  28.674  16.355  1.00  0.00           C  
ATOM   1579  C   PRO A 103      22.546  29.960  15.761  1.00  0.00           C  
ATOM   1580  O   PRO A 103      21.464  30.449  16.076  1.00  0.00           O  
ATOM   1581  CB  PRO A 103      23.944  28.958  17.571  1.00  0.00           C  
ATOM   1582  CG  PRO A 103      25.230  28.256  17.382  1.00  0.00           C  
ATOM   1583  CD  PRO A 103      25.198  27.520  16.068  1.00  0.00           C  
ATOM   1584  HA  PRO A 103      22.290  28.112  16.640  1.00  0.00           H  
ATOM   1585  HB2 PRO A 103      24.103  29.942  17.652  1.00  0.00           H  
ATOM   1586  HB3 PRO A 103      23.494  28.624  18.399  1.00  0.00           H  
ATOM   1587  HG2 PRO A 103      25.977  28.921  17.376  1.00  0.00           H  
ATOM   1588  HG3 PRO A 103      25.369  27.605  18.128  1.00  0.00           H  
ATOM   1589  HD2 PRO A 103      25.962  27.802  15.488  1.00  0.00           H  
ATOM   1590  HD3 PRO A 103      25.240  26.532  16.217  1.00  0.00           H  
ATOM   1591  N   ASN A 104      23.280  30.561  14.817  1.00  0.00           N  
ATOM   1592  CA  ASN A 104      22.867  31.745  14.102  1.00  0.00           C  
ATOM   1593  C   ASN A 104      21.619  31.480  13.252  1.00  0.00           C  
ATOM   1594  O   ASN A 104      20.848  32.401  13.002  1.00  0.00           O  
ATOM   1595  CB  ASN A 104      24.031  32.270  13.258  1.00  0.00           C  
ATOM   1596  CG  ASN A 104      25.103  32.894  14.161  1.00  0.00           C  
ATOM   1597  OD1 ASN A 104      24.847  33.360  15.277  1.00  0.00           O  
ATOM   1598  ND2 ASN A 104      26.338  32.905  13.690  1.00  0.00           N  
ATOM   1599  H   ASN A 104      24.170  30.165  14.593  1.00  0.00           H  
ATOM   1600  HA  ASN A 104      22.636  32.446  14.777  1.00  0.00           H  
ATOM   1601  HB2 ASN A 104      23.691  32.963  12.622  1.00  0.00           H  
ATOM   1602  HB3 ASN A 104      24.433  31.513  12.743  1.00  0.00           H  
ATOM   1603 HD21 ASN A 104      26.532  32.525  12.786  1.00  0.00           H  
ATOM   1604 HD22 ASN A 104      27.079  33.294  14.238  1.00  0.00           H  
ATOM   1605  N   THR A 105      21.392  30.239  12.812  1.00  0.00           N  
ATOM   1606  CA  THR A 105      20.165  29.916  12.067  1.00  0.00           C  
ATOM   1607  C   THR A 105      18.955  29.856  13.011  1.00  0.00           C  
ATOM   1608  O   THR A 105      17.806  29.918  12.600  1.00  0.00           O  
ATOM   1609  CB  THR A 105      20.317  28.541  11.393  1.00  0.00           C  
ATOM   1610  OG1 THR A 105      21.542  28.555  10.649  1.00  0.00           O  
ATOM   1611  CG2 THR A 105      19.118  28.247  10.489  1.00  0.00           C  
ATOM   1612  H   THR A 105      22.064  29.521  12.991  1.00  0.00           H  
ATOM   1613  HA  THR A 105      20.007  30.613  11.368  1.00  0.00           H  
ATOM   1614  HB  THR A 105      20.373  27.836  12.100  1.00  0.00           H  
ATOM   1615  HG1 THR A 105      21.668  27.671  10.198  1.00  0.00           H  
ATOM   1616 HG21 THR A 105      19.235  27.351  10.061  1.00  0.00           H  
ATOM   1617 HG22 THR A 105      18.280  28.249  11.035  1.00  0.00           H  
ATOM   1618 HG23 THR A 105      19.055  28.949   9.780  1.00  0.00           H  
ATOM   1619  N   ALA A 106      19.191  29.621  14.302  1.00  0.00           N  
ATOM   1620  CA  ALA A 106      18.136  29.543  15.299  1.00  0.00           C  
ATOM   1621  C   ALA A 106      17.006  28.601  14.881  1.00  0.00           C  
ATOM   1622  O   ALA A 106      15.813  28.899  14.935  1.00  0.00           O  
ATOM   1623  CB  ALA A 106      17.638  30.954  15.602  1.00  0.00           C  
ATOM   1624  H   ALA A 106      20.137  29.492  14.598  1.00  0.00           H  
ATOM   1625  HA  ALA A 106      18.539  29.178  16.138  1.00  0.00           H  
ATOM   1626  HB1 ALA A 106      16.911  30.911  16.288  1.00  0.00           H  
ATOM   1627  HB2 ALA A 106      18.394  31.506  15.952  1.00  0.00           H  
ATOM   1628  HB3 ALA A 106      17.282  31.369  14.765  1.00  0.00           H  
ATOM   1629  N   SER A 107      17.370  27.399  14.408  1.00  0.00           N  
ATOM   1630  CA  SER A 107      16.304  26.483  13.980  1.00  0.00           C  
ATOM   1631  C   SER A 107      15.629  25.914  15.221  1.00  0.00           C  
ATOM   1632  O   SER A 107      16.282  25.418  16.139  1.00  0.00           O  
ATOM   1633  CB  SER A 107      16.851  25.298  13.194  1.00  0.00           C  
ATOM   1634  OG  SER A 107      15.805  24.341  12.926  1.00  0.00           O  
ATOM   1635  H   SER A 107      18.333  27.136  14.349  1.00  0.00           H  
ATOM   1636  HA  SER A 107      15.634  26.977  13.426  1.00  0.00           H  
ATOM   1637  HB2 SER A 107      17.573  24.856  13.726  1.00  0.00           H  
ATOM   1638  HB3 SER A 107      17.228  25.624  12.327  1.00  0.00           H  
ATOM   1639  HG  SER A 107      16.181  23.571  12.410  1.00  0.00           H  
ATOM   1640  N   PRO A 108      14.304  25.832  15.187  1.00  0.00           N  
ATOM   1641  CA  PRO A 108      13.587  25.092  16.244  1.00  0.00           C  
ATOM   1642  C   PRO A 108      13.948  23.617  16.235  1.00  0.00           C  
ATOM   1643  O   PRO A 108      13.616  22.878  17.195  1.00  0.00           O  
ATOM   1644  CB  PRO A 108      12.131  25.226  15.808  1.00  0.00           C  
ATOM   1645  CG  PRO A 108      12.150  25.466  14.330  1.00  0.00           C  
ATOM   1646  CD  PRO A 108      13.393  26.332  14.128  1.00  0.00           C  
ATOM   1647  HA  PRO A 108      13.739  25.500  17.144  1.00  0.00           H  
ATOM   1648  HB2 PRO A 108      11.630  24.386  16.015  1.00  0.00           H  
ATOM   1649  HB3 PRO A 108      11.699  25.996  16.278  1.00  0.00           H  
ATOM   1650  HG2 PRO A 108      12.229  24.604  13.829  1.00  0.00           H  
ATOM   1651  HG3 PRO A 108      11.326  25.949  14.035  1.00  0.00           H  
ATOM   1652  HD2 PRO A 108      13.786  26.195  13.219  1.00  0.00           H  
ATOM   1653  HD3 PRO A 108      13.184  27.301  14.258  1.00  0.00           H  
ATOM   1654  N   TYR A 109      14.476  23.102  15.112  1.00  0.00           N  
ATOM   1655  CA  TYR A 109      14.870  21.716  14.970  1.00  0.00           C  
ATOM   1656  C   TYR A 109      16.383  21.527  14.956  1.00  0.00           C  
ATOM   1657  O   TYR A 109      16.928  20.487  14.579  1.00  0.00           O  
ATOM   1658  CB  TYR A 109      14.247  21.065  13.742  1.00  0.00           C  
ATOM   1659  CG  TYR A 109      12.955  20.317  13.996  1.00  0.00           C  
ATOM   1660  CD1 TYR A 109      11.694  20.835  13.731  1.00  0.00           C  
ATOM   1661  CD2 TYR A 109      13.043  19.040  14.519  1.00  0.00           C  
ATOM   1662  CE1 TYR A 109      10.557  20.077  13.979  1.00  0.00           C  
ATOM   1663  CE2 TYR A 109      11.915  18.293  14.816  1.00  0.00           C  
ATOM   1664  CZ  TYR A 109      10.672  18.803  14.498  1.00  0.00           C  
ATOM   1665  OH  TYR A 109       9.600  17.998  14.745  1.00  0.00           O  
ATOM   1666  H   TYR A 109      14.604  23.711  14.329  1.00  0.00           H  
ATOM   1667  HA  TYR A 109      14.521  21.228  15.770  1.00  0.00           H  
ATOM   1668  HB2 TYR A 109      14.910  20.419  13.364  1.00  0.00           H  
ATOM   1669  HB3 TYR A 109      14.062  21.783  13.071  1.00  0.00           H  
ATOM   1670  HD1 TYR A 109      11.604  21.759  13.359  1.00  0.00           H  
ATOM   1671  HD2 TYR A 109      13.946  18.645  14.687  1.00  0.00           H  
ATOM   1672  HE1 TYR A 109       9.653  20.455  13.781  1.00  0.00           H  
ATOM   1673  HE2 TYR A 109      12.000  17.398  15.254  1.00  0.00           H  
ATOM   1674  HH  TYR A 109       9.739  17.082  15.122  1.00  0.00           H  
ATOM   1675  N   ALA A 110      17.115  22.528  15.507  1.00  0.00           N  
ATOM   1676  CA  ALA A 110      18.568  22.316  15.656  1.00  0.00           C  
ATOM   1677  C   ALA A 110      18.890  21.051  16.416  1.00  0.00           C  
ATOM   1678  O   ALA A 110      19.836  20.312  16.006  1.00  0.00           O  
ATOM   1679  CB  ALA A 110      19.225  23.504  16.354  1.00  0.00           C  
ATOM   1680  H   ALA A 110      16.684  23.381  15.802  1.00  0.00           H  
ATOM   1681  HA  ALA A 110      18.964  22.237  14.741  1.00  0.00           H  
ATOM   1682  HB1 ALA A 110      20.207  23.337  16.443  1.00  0.00           H  
ATOM   1683  HB2 ALA A 110      19.075  24.332  15.814  1.00  0.00           H  
ATOM   1684  HB3 ALA A 110      18.823  23.621  17.262  1.00  0.00           H  
ATOM   1685  N   SER A 111      18.150  20.688  17.477  1.00  0.00           N  
ATOM   1686  CA  SER A 111      18.351  19.494  18.269  1.00  0.00           C  
ATOM   1687  C   SER A 111      18.050  18.182  17.566  1.00  0.00           C  
ATOM   1688  O   SER A 111      18.381  17.097  18.034  1.00  0.00           O  
ATOM   1689  CB  SER A 111      17.466  19.523  19.552  1.00  0.00           C  
ATOM   1690  OG  SER A 111      17.888  20.629  20.333  1.00  0.00           O  
ATOM   1691  H   SER A 111      17.399  21.293  17.741  1.00  0.00           H  
ATOM   1692  HA  SER A 111      19.308  19.475  18.557  1.00  0.00           H  
ATOM   1693  HB2 SER A 111      17.585  18.675  20.068  1.00  0.00           H  
ATOM   1694  HB3 SER A 111      16.504  19.629  19.301  1.00  0.00           H  
ATOM   1695  HG  SER A 111      17.338  20.677  21.167  1.00  0.00           H  
ATOM   1696  N   TYR A 112      17.462  18.209  16.367  1.00  0.00           N  
ATOM   1697  CA  TYR A 112      17.247  16.996  15.588  1.00  0.00           C  
ATOM   1698  C   TYR A 112      18.604  16.317  15.347  1.00  0.00           C  
ATOM   1699  O   TYR A 112      18.635  15.093  15.328  1.00  0.00           O  
ATOM   1700  CB  TYR A 112      16.574  17.300  14.254  1.00  0.00           C  
ATOM   1701  CG  TYR A 112      15.811  16.113  13.659  1.00  0.00           C  
ATOM   1702  CD1 TYR A 112      14.681  15.657  14.314  1.00  0.00           C  
ATOM   1703  CD2 TYR A 112      16.189  15.485  12.478  1.00  0.00           C  
ATOM   1704  CE1 TYR A 112      13.919  14.614  13.824  1.00  0.00           C  
ATOM   1705  CE2 TYR A 112      15.441  14.429  11.967  1.00  0.00           C  
ATOM   1706  CZ  TYR A 112      14.318  13.999  12.636  1.00  0.00           C  
ATOM   1707  OH  TYR A 112      13.544  12.972  12.170  1.00  0.00           O  
ATOM   1708  H   TYR A 112      17.161  19.086  15.993  1.00  0.00           H  
ATOM   1709  HA  TYR A 112      16.663  16.375  16.111  1.00  0.00           H  
ATOM   1710  HB2 TYR A 112      17.279  17.580  13.602  1.00  0.00           H  
ATOM   1711  HB3 TYR A 112      15.929  18.052  14.391  1.00  0.00           H  
ATOM   1712  HD1 TYR A 112      14.407  16.096  15.169  1.00  0.00           H  
ATOM   1713  HD2 TYR A 112      17.006  15.795  11.991  1.00  0.00           H  
ATOM   1714  HE1 TYR A 112      13.100  14.307  14.309  1.00  0.00           H  
ATOM   1715  HE2 TYR A 112      15.719  13.984  11.116  1.00  0.00           H  
ATOM   1716  HH  TYR A 112      13.793  12.503  11.323  1.00  0.00           H  
ATOM   1717  N   LEU A 113      19.704  17.096  15.229  1.00  0.00           N  
ATOM   1718  CA  LEU A 113      21.021  16.522  15.043  1.00  0.00           C  
ATOM   1719  C   LEU A 113      21.556  15.952  16.357  1.00  0.00           C  
ATOM   1720  O   LEU A 113      22.358  15.002  16.313  1.00  0.00           O  
ATOM   1721  CB  LEU A 113      21.969  17.538  14.410  1.00  0.00           C  
ATOM   1722  CG  LEU A 113      21.598  18.057  13.013  1.00  0.00           C  
ATOM   1723  CD1 LEU A 113      22.519  19.229  12.661  1.00  0.00           C  
ATOM   1724  CD2 LEU A 113      21.673  16.993  11.922  1.00  0.00           C  
ATOM   1725  H   LEU A 113      19.606  18.090  15.271  1.00  0.00           H  
ATOM   1726  HA  LEU A 113      20.928  15.760  14.402  1.00  0.00           H  
ATOM   1727  HB2 LEU A 113      22.870  17.110  14.344  1.00  0.00           H  
ATOM   1728  HB3 LEU A 113      22.019  18.327  15.022  1.00  0.00           H  
ATOM   1729  HG  LEU A 113      20.659  18.400  13.048  1.00  0.00           H  
ATOM   1730 HD11 LEU A 113      22.286  19.575  11.752  1.00  0.00           H  
ATOM   1731 HD12 LEU A 113      22.403  19.958  13.335  1.00  0.00           H  
ATOM   1732 HD13 LEU A 113      23.470  18.919  12.666  1.00  0.00           H  
ATOM   1733 HD21 LEU A 113      21.420  17.398  11.043  1.00  0.00           H  
ATOM   1734 HD22 LEU A 113      22.605  16.636  11.868  1.00  0.00           H  
ATOM   1735 HD23 LEU A 113      21.043  16.248  12.139  1.00  0.00           H  
ATOM   1736  N   GLN A 114      21.060  16.395  17.510  1.00  0.00           N  
ATOM   1737  CA  GLN A 114      21.375  15.782  18.796  1.00  0.00           C  
ATOM   1738  C   GLN A 114      20.575  14.478  18.885  1.00  0.00           C  
ATOM   1739  O   GLN A 114      21.057  13.484  19.446  1.00  0.00           O  
ATOM   1740  CB  GLN A 114      21.037  16.591  20.052  1.00  0.00           C  
ATOM   1741  CG  GLN A 114      21.788  17.907  20.194  1.00  0.00           C  
ATOM   1742  CD  GLN A 114      21.332  18.833  21.301  1.00  0.00           C  
ATOM   1743  OE1 GLN A 114      20.164  19.272  21.413  1.00  0.00           O  
ATOM   1744  NE2 GLN A 114      22.331  19.198  22.135  1.00  0.00           N  
ATOM   1745  H   GLN A 114      20.444  17.183  17.494  1.00  0.00           H  
ATOM   1746  HA  GLN A 114      22.350  15.560  18.813  1.00  0.00           H  
ATOM   1747  HB2 GLN A 114      21.248  16.026  20.850  1.00  0.00           H  
ATOM   1748  HB3 GLN A 114      20.058  16.793  20.036  1.00  0.00           H  
ATOM   1749  HG2 GLN A 114      21.699  18.401  19.329  1.00  0.00           H  
ATOM   1750  HG3 GLN A 114      22.751  17.691  20.357  1.00  0.00           H  
ATOM   1751 HE21 GLN A 114      23.249  18.823  22.009  1.00  0.00           H  
ATOM   1752 HE22 GLN A 114      22.152  19.843  22.878  1.00  0.00           H  
ATOM   1753  N   TYR A 115      19.339  14.475  18.350  1.00  0.00           N  
ATOM   1754  CA  TYR A 115      18.539  13.239  18.421  1.00  0.00           C  
ATOM   1755  C   TYR A 115      19.215  12.107  17.642  1.00  0.00           C  
ATOM   1756  O   TYR A 115      19.038  10.944  17.980  1.00  0.00           O  
ATOM   1757  CB  TYR A 115      17.110  13.379  17.903  1.00  0.00           C  
ATOM   1758  CG  TYR A 115      16.345  14.549  18.518  1.00  0.00           C  
ATOM   1759  CD1 TYR A 115      16.723  15.123  19.716  1.00  0.00           C  
ATOM   1760  CD2 TYR A 115      15.211  15.022  17.884  1.00  0.00           C  
ATOM   1761  CE1 TYR A 115      16.029  16.211  20.245  1.00  0.00           C  
ATOM   1762  CE2 TYR A 115      14.486  16.065  18.422  1.00  0.00           C  
ATOM   1763  CZ  TYR A 115      14.901  16.664  19.586  1.00  0.00           C  
ATOM   1764  OH  TYR A 115      14.201  17.735  20.107  1.00  0.00           O  
ATOM   1765  H   TYR A 115      18.971  15.296  17.913  1.00  0.00           H  
ATOM   1766  HA  TYR A 115      18.490  12.962  19.381  1.00  0.00           H  
ATOM   1767  HB2 TYR A 115      16.615  12.535  18.110  1.00  0.00           H  
ATOM   1768  HB3 TYR A 115      17.145  13.511  16.912  1.00  0.00           H  
ATOM   1769  HD1 TYR A 115      17.508  14.752  20.213  1.00  0.00           H  
ATOM   1770  HD2 TYR A 115      14.913  14.603  17.026  1.00  0.00           H  
ATOM   1771  HE1 TYR A 115      16.341  16.655  21.085  1.00  0.00           H  
ATOM   1772  HE2 TYR A 115      13.657  16.385  17.964  1.00  0.00           H  
ATOM   1773  HH  TYR A 115      13.384  18.073  19.640  1.00  0.00           H  
ATOM   1774  N   GLY A 116      19.851  12.486  16.515  1.00  0.00           N  
ATOM   1775  CA  GLY A 116      20.598  11.481  15.760  1.00  0.00           C  
ATOM   1776  C   GLY A 116      22.004  11.270  16.294  1.00  0.00           C  
ATOM   1777  O   GLY A 116      22.643  10.323  15.820  1.00  0.00           O  
ATOM   1778  H   GLY A 116      19.813  13.435  16.202  1.00  0.00           H  
ATOM   1779  HA2 GLY A 116      20.659  11.777  14.807  1.00  0.00           H  
ATOM   1780  HA3 GLY A 116      20.104  10.613  15.808  1.00  0.00           H  
ATOM   1781  N   HIS A 117      22.487  12.062  17.235  1.00  0.00           N  
ATOM   1782  CA  HIS A 117      23.807  11.983  17.811  1.00  0.00           C  
ATOM   1783  C   HIS A 117      24.944  12.185  16.820  1.00  0.00           C  
ATOM   1784  O   HIS A 117      25.978  11.504  16.935  1.00  0.00           O  
ATOM   1785  CB  HIS A 117      24.055  10.653  18.578  1.00  0.00           C  
ATOM   1786  CG  HIS A 117      23.093  10.656  19.740  1.00  0.00           C  
ATOM   1787  ND1 HIS A 117      21.836  10.102  19.643  1.00  0.00           N  
ATOM   1788  CD2 HIS A 117      23.201  11.220  20.960  1.00  0.00           C  
ATOM   1789  CE1 HIS A 117      21.208  10.342  20.799  1.00  0.00           C  
ATOM   1790  NE2 HIS A 117      22.017  10.981  21.625  1.00  0.00           N  
ATOM   1791  H   HIS A 117      21.883  12.781  17.579  1.00  0.00           H  
ATOM   1792  HA  HIS A 117      23.874  12.721  18.483  1.00  0.00           H  
ATOM   1793  HB2 HIS A 117      24.998  10.613  18.908  1.00  0.00           H  
ATOM   1794  HB3 HIS A 117      23.877   9.870  17.982  1.00  0.00           H  
ATOM   1795  HD1 HIS A 117      21.463   9.612  18.855  1.00  0.00           H  
ATOM   1796  HD2 HIS A 117      23.992  11.718  21.316  1.00  0.00           H  
ATOM   1797  HE1 HIS A 117      20.266  10.077  21.007  1.00  0.00           H  
ATOM   1798  HE2 HIS A 117      21.808  11.245  22.567  1.00  0.00           H  
ATOM   1799  N   ILE A 118      24.801  13.135  15.918  1.00  0.00           N  
ATOM   1800  CA  ILE A 118      25.853  13.451  14.962  1.00  0.00           C  
ATOM   1801  C   ILE A 118      27.036  14.000  15.755  1.00  0.00           C  
ATOM   1802  O   ILE A 118      26.843  14.790  16.697  1.00  0.00           O  
ATOM   1803  CB  ILE A 118      25.385  14.349  13.824  1.00  0.00           C  
ATOM   1804  CG1 ILE A 118      24.388  13.585  12.898  1.00  0.00           C  
ATOM   1805  CG2 ILE A 118      26.541  14.791  12.920  1.00  0.00           C  
ATOM   1806  CD1 ILE A 118      22.988  13.471  13.412  1.00  0.00           C  
ATOM   1807  H   ILE A 118      23.946  13.653  15.889  1.00  0.00           H  
ATOM   1808  HA  ILE A 118      26.148  12.587  14.553  1.00  0.00           H  
ATOM   1809  HB  ILE A 118      24.933  15.156  14.203  1.00  0.00           H  
ATOM   1810 HG12 ILE A 118      24.742  12.660  12.761  1.00  0.00           H  
ATOM   1811 HG13 ILE A 118      24.356  14.063  12.020  1.00  0.00           H  
ATOM   1812 HG21 ILE A 118      26.188  15.376  12.190  1.00  0.00           H  
ATOM   1813 HG22 ILE A 118      27.211  15.300  13.461  1.00  0.00           H  
ATOM   1814 HG23 ILE A 118      26.978  13.985  12.520  1.00  0.00           H  
ATOM   1815 HD11 ILE A 118      22.430  12.968  12.751  1.00  0.00           H  
ATOM   1816 HD12 ILE A 118      22.992  12.983  14.285  1.00  0.00           H  
ATOM   1817 HD13 ILE A 118      22.606  14.386  13.543  1.00  0.00           H  
ATOM   1818  N   ALA A 119      28.243  13.561  15.427  1.00  0.00           N  
ATOM   1819  CA  ALA A 119      29.430  13.964  16.167  1.00  0.00           C  
ATOM   1820  C   ALA A 119      29.558  15.484  16.252  1.00  0.00           C  
ATOM   1821  O   ALA A 119      29.279  16.245  15.321  1.00  0.00           O  
ATOM   1822  CB  ALA A 119      30.716  13.402  15.519  1.00  0.00           C  
ATOM   1823  H   ALA A 119      28.341  12.937  14.652  1.00  0.00           H  
ATOM   1824  HA  ALA A 119      29.361  13.601  17.096  1.00  0.00           H  
ATOM   1825  HB1 ALA A 119      31.512  13.695  16.049  1.00  0.00           H  
ATOM   1826  HB2 ALA A 119      30.674  12.403  15.506  1.00  0.00           H  
ATOM   1827  HB3 ALA A 119      30.794  13.744  14.583  1.00  0.00           H  
ATOM   1828  N   ASN A 120      29.938  15.968  17.429  1.00  0.00           N  
ATOM   1829  CA  ASN A 120      30.192  17.336  17.801  1.00  0.00           C  
ATOM   1830  C   ASN A 120      28.972  18.264  17.863  1.00  0.00           C  
ATOM   1831  O   ASN A 120      29.146  19.485  18.040  1.00  0.00           O  
ATOM   1832  CB  ASN A 120      31.189  17.986  16.822  1.00  0.00           C  
ATOM   1833  CG  ASN A 120      32.564  17.325  16.948  1.00  0.00           C  
ATOM   1834  OD1 ASN A 120      32.939  16.979  18.075  1.00  0.00           O  
ATOM   1835  ND2 ASN A 120      33.258  17.179  15.826  1.00  0.00           N  
ATOM   1836  H   ASN A 120      30.065  15.292  18.155  1.00  0.00           H  
ATOM   1837  HA  ASN A 120      30.616  17.331  18.707  1.00  0.00           H  
ATOM   1838  HB2 ASN A 120      31.271  18.960  17.033  1.00  0.00           H  
ATOM   1839  HB3 ASN A 120      30.854  17.874  15.887  1.00  0.00           H  
ATOM   1840 HD21 ASN A 120      32.874  17.490  14.956  1.00  0.00           H  
ATOM   1841 HD22 ASN A 120      34.165  16.758  15.850  1.00  0.00           H  
ATOM   1842  N   ILE A 121      27.753  17.750  17.761  1.00  0.00           N  
ATOM   1843  CA  ILE A 121      26.595  18.655  17.733  1.00  0.00           C  
ATOM   1844  C   ILE A 121      26.422  19.431  19.043  1.00  0.00           C  
ATOM   1845  O   ILE A 121      26.067  20.615  18.950  1.00  0.00           O  
ATOM   1846  CB  ILE A 121      25.307  17.931  17.338  1.00  0.00           C  
ATOM   1847  CG1 ILE A 121      24.121  18.897  17.176  1.00  0.00           C  
ATOM   1848  CG2 ILE A 121      24.978  16.868  18.374  1.00  0.00           C  
ATOM   1849  CD1 ILE A 121      24.224  19.887  16.040  1.00  0.00           C  
ATOM   1850  H   ILE A 121      27.624  16.760  17.704  1.00  0.00           H  
ATOM   1851  HA  ILE A 121      26.776  19.332  17.019  1.00  0.00           H  
ATOM   1852  HB  ILE A 121      25.461  17.476  16.461  1.00  0.00           H  
ATOM   1853 HG12 ILE A 121      24.030  19.415  18.026  1.00  0.00           H  
ATOM   1854 HG13 ILE A 121      23.297  18.349  17.030  1.00  0.00           H  
ATOM   1855 HG21 ILE A 121      24.136  16.397  18.112  1.00  0.00           H  
ATOM   1856 HG22 ILE A 121      25.727  16.208  18.424  1.00  0.00           H  
ATOM   1857 HG23 ILE A 121      24.855  17.300  19.267  1.00  0.00           H  
ATOM   1858 HD11 ILE A 121      23.407  20.463  16.025  1.00  0.00           H  
ATOM   1859 HD12 ILE A 121      25.033  20.460  16.170  1.00  0.00           H  
ATOM   1860 HD13 ILE A 121      24.300  19.393  15.174  1.00  0.00           H  
ATOM   1861  N   ASP A 122      26.611  18.831  20.200  1.00  0.00           N  
ATOM   1862  CA  ASP A 122      26.411  19.574  21.464  1.00  0.00           C  
ATOM   1863  C   ASP A 122      27.290  20.822  21.521  1.00  0.00           C  
ATOM   1864  O   ASP A 122      26.847  21.959  21.692  1.00  0.00           O  
ATOM   1865  CB  ASP A 122      26.648  18.682  22.678  1.00  0.00           C  
ATOM   1866  CG  ASP A 122      25.628  17.595  22.882  1.00  0.00           C  
ATOM   1867  OD1 ASP A 122      25.802  16.714  23.752  1.00  0.00           O  
ATOM   1868  OD2 ASP A 122      24.607  17.571  22.162  1.00  0.00           O  
ATOM   1869  H   ASP A 122      26.890  17.871  20.224  1.00  0.00           H  
ATOM   1870  HA  ASP A 122      25.457  19.874  21.491  1.00  0.00           H  
ATOM   1871  HB2 ASP A 122      26.649  19.262  23.493  1.00  0.00           H  
ATOM   1872  HB3 ASP A 122      27.544  18.250  22.575  1.00  0.00           H  
ATOM   1873  N   ASP A 123      28.580  20.688  21.223  1.00  0.00           N  
ATOM   1874  CA  ASP A 123      29.516  21.799  21.151  1.00  0.00           C  
ATOM   1875  C   ASP A 123      29.151  22.866  20.131  1.00  0.00           C  
ATOM   1876  O   ASP A 123      29.414  24.064  20.300  1.00  0.00           O  
ATOM   1877  CB  ASP A 123      30.910  21.273  20.801  1.00  0.00           C  
ATOM   1878  CG  ASP A 123      31.684  20.802  22.020  1.00  0.00           C  
ATOM   1879  OD1 ASP A 123      31.104  20.656  23.096  1.00  0.00           O  
ATOM   1880  OD2 ASP A 123      32.919  20.600  21.877  1.00  0.00           O  
ATOM   1881  H   ASP A 123      28.927  19.769  21.037  1.00  0.00           H  
ATOM   1882  HA  ASP A 123      29.561  22.230  22.052  1.00  0.00           H  
ATOM   1883  HB2 ASP A 123      31.426  22.006  20.358  1.00  0.00           H  
ATOM   1884  HB3 ASP A 123      30.812  20.505  20.168  1.00  0.00           H  
ATOM   1885  N   ILE A 124      28.612  22.444  18.989  1.00  0.00           N  
ATOM   1886  CA  ILE A 124      28.215  23.384  17.949  1.00  0.00           C  
ATOM   1887  C   ILE A 124      26.991  24.168  18.405  1.00  0.00           C  
ATOM   1888  O   ILE A 124      26.977  25.392  18.336  1.00  0.00           O  
ATOM   1889  CB  ILE A 124      27.933  22.676  16.611  1.00  0.00           C  
ATOM   1890  CG1 ILE A 124      29.261  22.125  16.104  1.00  0.00           C  
ATOM   1891  CG2 ILE A 124      27.287  23.623  15.587  1.00  0.00           C  
ATOM   1892  CD1 ILE A 124      29.181  20.965  15.144  1.00  0.00           C  
ATOM   1893  H   ILE A 124      28.477  21.464  18.842  1.00  0.00           H  
ATOM   1894  HA  ILE A 124      28.965  24.030  17.809  1.00  0.00           H  
ATOM   1895  HB  ILE A 124      27.311  21.911  16.778  1.00  0.00           H  
ATOM   1896 HG12 ILE A 124      29.790  21.827  16.898  1.00  0.00           H  
ATOM   1897 HG13 ILE A 124      29.743  22.870  15.642  1.00  0.00           H  
ATOM   1898 HG21 ILE A 124      27.120  23.128  14.734  1.00  0.00           H  
ATOM   1899 HG22 ILE A 124      26.420  23.965  15.950  1.00  0.00           H  
ATOM   1900 HG23 ILE A 124      27.901  24.392  15.411  1.00  0.00           H  
ATOM   1901 HD11 ILE A 124      30.104  20.687  14.879  1.00  0.00           H  
ATOM   1902 HD12 ILE A 124      28.716  20.198  15.586  1.00  0.00           H  
ATOM   1903 HD13 ILE A 124      28.669  21.240  14.330  1.00  0.00           H  
ATOM   1904  N   ILE A 125      25.958  23.477  18.911  1.00  0.00           N  
ATOM   1905  CA  ILE A 125      24.792  24.224  19.404  1.00  0.00           C  
ATOM   1906  C   ILE A 125      25.189  25.225  20.489  1.00  0.00           C  
ATOM   1907  O   ILE A 125      24.648  26.336  20.592  1.00  0.00           O  
ATOM   1908  CB  ILE A 125      23.712  23.260  19.910  1.00  0.00           C  
ATOM   1909  CG1 ILE A 125      23.123  22.534  18.680  1.00  0.00           C  
ATOM   1910  CG2 ILE A 125      22.616  23.995  20.665  1.00  0.00           C  
ATOM   1911  CD1 ILE A 125      22.175  21.408  18.974  1.00  0.00           C  
ATOM   1912  H   ILE A 125      25.981  22.478  18.952  1.00  0.00           H  
ATOM   1913  HA  ILE A 125      24.410  24.738  18.636  1.00  0.00           H  
ATOM   1914  HB  ILE A 125      24.133  22.586  20.517  1.00  0.00           H  
ATOM   1915 HG12 ILE A 125      23.885  22.162  18.150  1.00  0.00           H  
ATOM   1916 HG13 ILE A 125      22.633  23.211  18.130  1.00  0.00           H  
ATOM   1917 HG21 ILE A 125      21.930  23.339  20.980  1.00  0.00           H  
ATOM   1918 HG22 ILE A 125      23.012  24.467  21.453  1.00  0.00           H  
ATOM   1919 HG23 ILE A 125      22.184  24.663  20.059  1.00  0.00           H  
ATOM   1920 HD11 ILE A 125      21.854  21.009  18.115  1.00  0.00           H  
ATOM   1921 HD12 ILE A 125      22.645  20.708  19.511  1.00  0.00           H  
ATOM   1922 HD13 ILE A 125      21.394  21.757  19.492  1.00  0.00           H  
ATOM   1923  N   ALA A 126      26.122  24.839  21.348  1.00  0.00           N  
ATOM   1924  CA  ALA A 126      26.562  25.709  22.442  1.00  0.00           C  
ATOM   1925  C   ALA A 126      27.497  26.811  21.995  1.00  0.00           C  
ATOM   1926  O   ALA A 126      27.884  27.629  22.841  1.00  0.00           O  
ATOM   1927  CB  ALA A 126      27.168  24.839  23.538  1.00  0.00           C  
ATOM   1928  H   ALA A 126      26.535  23.934  21.247  1.00  0.00           H  
ATOM   1929  HA  ALA A 126      25.747  26.145  22.823  1.00  0.00           H  
ATOM   1930  HB1 ALA A 126      27.474  25.419  24.293  1.00  0.00           H  
ATOM   1931  HB2 ALA A 126      26.480  24.194  23.870  1.00  0.00           H  
ATOM   1932  HB3 ALA A 126      27.948  24.333  23.169  1.00  0.00           H  
ATOM   1933  N   GLY A 127      27.902  26.914  20.733  1.00  0.00           N  
ATOM   1934  CA  GLY A 127      28.781  27.967  20.275  1.00  0.00           C  
ATOM   1935  C   GLY A 127      30.242  27.699  20.585  1.00  0.00           C  
ATOM   1936  O   GLY A 127      31.104  28.558  20.361  1.00  0.00           O  
ATOM   1937  H   GLY A 127      27.585  26.234  20.072  1.00  0.00           H  
ATOM   1938  HA2 GLY A 127      28.513  28.822  20.720  1.00  0.00           H  
ATOM   1939  HA3 GLY A 127      28.678  28.060  19.285  1.00  0.00           H  
ATOM   1940  N   LYS A 128      30.551  26.490  21.057  1.00  0.00           N  
ATOM   1941  CA  LYS A 128      31.911  26.121  21.406  1.00  0.00           C  
ATOM   1942  C   LYS A 128      32.748  25.735  20.199  1.00  0.00           C  
ATOM   1943  O   LYS A 128      33.970  25.902  20.206  1.00  0.00           O  
ATOM   1944  CB  LYS A 128      31.898  25.003  22.445  1.00  0.00           C  
ATOM   1945  CG  LYS A 128      31.305  25.421  23.790  1.00  0.00           C  
ATOM   1946  CD  LYS A 128      31.241  24.191  24.680  1.00  0.00           C  
ATOM   1947  CE  LYS A 128      30.585  24.466  26.022  1.00  0.00           C  
ATOM   1948  NZ  LYS A 128      30.499  23.216  26.840  1.00  0.00           N  
ATOM   1949  H   LYS A 128      29.822  25.816  21.174  1.00  0.00           H  
ATOM   1950  HA  LYS A 128      32.341  26.919  21.828  1.00  0.00           H  
ATOM   1951  HB2 LYS A 128      32.839  24.701  22.595  1.00  0.00           H  
ATOM   1952  HB3 LYS A 128      31.357  24.243  22.084  1.00  0.00           H  
ATOM   1953  HG2 LYS A 128      30.385  25.790  23.655  1.00  0.00           H  
ATOM   1954  HG3 LYS A 128      31.884  26.117  24.214  1.00  0.00           H  
ATOM   1955  HD2 LYS A 128      32.173  23.865  24.841  1.00  0.00           H  
ATOM   1956  HD3 LYS A 128      30.717  23.482  24.208  1.00  0.00           H  
ATOM   1957  HE2 LYS A 128      29.663  24.821  25.869  1.00  0.00           H  
ATOM   1958  HE3 LYS A 128      31.126  25.145  26.518  1.00  0.00           H  
ATOM   1959  HZ1 LYS A 128      30.065  23.421  27.717  1.00  0.00           H  
ATOM   1960  HZ2 LYS A 128      29.956  22.534  26.350  1.00  0.00           H  
ATOM   1961  HZ3 LYS A 128      31.419  22.858  26.999  1.00  0.00           H  
ATOM   1962  N   LYS A 129      32.140  25.168  19.166  1.00  0.00           N  
ATOM   1963  CA  LYS A 129      32.839  24.786  17.953  1.00  0.00           C  
ATOM   1964  C   LYS A 129      32.006  25.330  16.789  1.00  0.00           C  
ATOM   1965  O   LYS A 129      30.805  25.489  16.933  1.00  0.00           O  
ATOM   1966  CB  LYS A 129      32.977  23.286  17.742  1.00  0.00           C  
ATOM   1967  CG  LYS A 129      33.784  22.490  18.752  1.00  0.00           C  
ATOM   1968  CD  LYS A 129      33.935  21.054  18.240  1.00  0.00           C  
ATOM   1969  CE  LYS A 129      34.568  20.092  19.219  1.00  0.00           C  
ATOM   1970  NZ  LYS A 129      33.588  19.234  19.930  1.00  0.00           N  
ATOM   1971  H   LYS A 129      31.157  24.996  19.225  1.00  0.00           H  
ATOM   1972  HA  LYS A 129      33.745  25.210  17.942  1.00  0.00           H  
ATOM   1973  HB2 LYS A 129      33.404  23.151  16.848  1.00  0.00           H  
ATOM   1974  HB3 LYS A 129      32.054  22.902  17.732  1.00  0.00           H  
ATOM   1975  HG2 LYS A 129      33.310  22.485  19.632  1.00  0.00           H  
ATOM   1976  HG3 LYS A 129      34.687  22.904  18.862  1.00  0.00           H  
ATOM   1977  HD2 LYS A 129      34.501  21.076  17.416  1.00  0.00           H  
ATOM   1978  HD3 LYS A 129      33.025  20.709  18.010  1.00  0.00           H  
ATOM   1979  HE2 LYS A 129      35.076  20.622  19.899  1.00  0.00           H  
ATOM   1980  HE3 LYS A 129      35.200  19.501  18.717  1.00  0.00           H  
ATOM   1981  HZ1 LYS A 129      34.072  18.625  20.558  1.00  0.00           H  
ATOM   1982  HZ2 LYS A 129      32.954  19.810  20.446  1.00  0.00           H  
ATOM   1983  HZ3 LYS A 129      33.078  18.689  19.265  1.00  0.00           H  
ATOM   1984  N   PRO A 130      32.662  25.646  15.699  1.00  0.00           N  
ATOM   1985  CA  PRO A 130      31.973  26.126  14.517  1.00  0.00           C  
ATOM   1986  C   PRO A 130      31.183  24.984  13.891  1.00  0.00           C  
ATOM   1987  O   PRO A 130      31.555  23.803  13.992  1.00  0.00           O  
ATOM   1988  CB  PRO A 130      33.113  26.645  13.663  1.00  0.00           C  
ATOM   1989  CG  PRO A 130      34.239  25.710  13.994  1.00  0.00           C  
ATOM   1990  CD  PRO A 130      34.122  25.487  15.483  1.00  0.00           C  
ATOM   1991  HA  PRO A 130      31.358  26.876  14.760  1.00  0.00           H  
ATOM   1992  HB2 PRO A 130      32.883  26.600  12.691  1.00  0.00           H  
ATOM   1993  HB3 PRO A 130      33.345  27.587  13.907  1.00  0.00           H  
ATOM   1994  HG2 PRO A 130      34.139  24.847  13.499  1.00  0.00           H  
ATOM   1995  HG3 PRO A 130      35.120  26.124  13.767  1.00  0.00           H  
ATOM   1996  HD2 PRO A 130      34.431  24.571  15.740  1.00  0.00           H  
ATOM   1997  HD3 PRO A 130      34.643  26.170  15.996  1.00  0.00           H  
ATOM   1998  N   ALA A 131      30.171  25.334  13.106  1.00  0.00           N  
ATOM   1999  CA  ALA A 131      29.266  24.393  12.444  1.00  0.00           C  
ATOM   2000  C   ALA A 131      29.988  23.442  11.518  1.00  0.00           C  
ATOM   2001  O   ALA A 131      29.654  22.254  11.313  1.00  0.00           O  
ATOM   2002  CB  ALA A 131      28.202  25.181  11.682  1.00  0.00           C  
ATOM   2003  H   ALA A 131      30.016  26.310  12.956  1.00  0.00           H  
ATOM   2004  HA  ALA A 131      28.808  23.853  13.150  1.00  0.00           H  
ATOM   2005  HB1 ALA A 131      27.579  24.545  11.226  1.00  0.00           H  
ATOM   2006  HB2 ALA A 131      27.687  25.751  12.322  1.00  0.00           H  
ATOM   2007  HB3 ALA A 131      28.643  25.762  10.999  1.00  0.00           H  
ATOM   2008  N   THR A 132      31.098  23.951  10.940  1.00  0.00           N  
ATOM   2009  CA  THR A 132      31.940  23.110  10.098  1.00  0.00           C  
ATOM   2010  C   THR A 132      32.569  21.954  10.808  1.00  0.00           C  
ATOM   2011  O   THR A 132      33.121  21.076  10.103  1.00  0.00           O  
ATOM   2012  CB  THR A 132      33.048  23.963   9.403  1.00  0.00           C  
ATOM   2013  OG1 THR A 132      33.639  24.799  10.392  1.00  0.00           O  
ATOM   2014  CG2 THR A 132      32.361  24.798   8.341  1.00  0.00           C  
ATOM   2015  H   THR A 132      31.343  24.909  11.090  1.00  0.00           H  
ATOM   2016  HA  THR A 132      31.358  22.735   9.377  1.00  0.00           H  
ATOM   2017  HB  THR A 132      33.738  23.369   8.989  1.00  0.00           H  
ATOM   2018  HG1 THR A 132      34.354  25.358   9.972  1.00  0.00           H  
ATOM   2019 HG21 THR A 132      33.039  25.362   7.870  1.00  0.00           H  
ATOM   2020 HG22 THR A 132      31.913  24.195   7.681  1.00  0.00           H  
ATOM   2021 HG23 THR A 132      31.678  25.388   8.771  1.00  0.00           H  
ATOM   2022  N   ASP A 133      32.526  21.796  12.127  1.00  0.00           N  
ATOM   2023  CA  ASP A 133      33.064  20.617  12.774  1.00  0.00           C  
ATOM   2024  C   ASP A 133      32.007  19.509  12.886  1.00  0.00           C  
ATOM   2025  O   ASP A 133      32.353  18.450  13.402  1.00  0.00           O  
ATOM   2026  CB  ASP A 133      33.547  20.894  14.193  1.00  0.00           C  
ATOM   2027  CG  ASP A 133      34.882  21.630  14.244  1.00  0.00           C  
ATOM   2028  OD1 ASP A 133      35.379  22.245  13.297  1.00  0.00           O  
ATOM   2029  OD2 ASP A 133      35.396  21.537  15.364  1.00  0.00           O  
ATOM   2030  H   ASP A 133      32.110  22.511  12.689  1.00  0.00           H  
ATOM   2031  HA  ASP A 133      33.833  20.275  12.233  1.00  0.00           H  
ATOM   2032  HB2 ASP A 133      33.648  20.021  14.670  1.00  0.00           H  
ATOM   2033  HB3 ASP A 133      32.860  21.451  14.659  1.00  0.00           H  
ATOM   2034  N   LEU A 134      30.805  19.728  12.361  1.00  0.00           N  
ATOM   2035  CA  LEU A 134      29.758  18.695  12.473  1.00  0.00           C  
ATOM   2036  C   LEU A 134      30.223  17.394  11.860  1.00  0.00           C  
ATOM   2037  O   LEU A 134      30.917  17.441  10.822  1.00  0.00           O  
ATOM   2038  CB  LEU A 134      28.492  19.217  11.782  1.00  0.00           C  
ATOM   2039  CG  LEU A 134      27.255  18.314  11.961  1.00  0.00           C  
ATOM   2040  CD1 LEU A 134      26.720  18.367  13.382  1.00  0.00           C  
ATOM   2041  CD2 LEU A 134      26.226  18.747  10.919  1.00  0.00           C  
ATOM   2042  H   LEU A 134      30.612  20.590  11.892  1.00  0.00           H  
ATOM   2043  HA  LEU A 134      29.558  18.542  13.441  1.00  0.00           H  
ATOM   2044  HB2 LEU A 134      28.681  19.300  10.803  1.00  0.00           H  
ATOM   2045  HB3 LEU A 134      28.279  20.119  12.158  1.00  0.00           H  
ATOM   2046  HG  LEU A 134      27.524  17.372  11.763  1.00  0.00           H  
ATOM   2047 HD11 LEU A 134      25.921  17.771  13.460  1.00  0.00           H  
ATOM   2048 HD12 LEU A 134      27.429  18.059  14.017  1.00  0.00           H  
ATOM   2049 HD13 LEU A 134      26.458  19.306  13.605  1.00  0.00           H  
ATOM   2050 HD21 LEU A 134      25.406  18.181  11.005  1.00  0.00           H  
ATOM   2051 HD22 LEU A 134      25.986  19.706  11.066  1.00  0.00           H  
ATOM   2052 HD23 LEU A 134      26.612  18.637  10.003  1.00  0.00           H  
ATOM   2053  N   GLY A 135      29.867  16.230  12.385  1.00  0.00           N  
ATOM   2054  CA  GLY A 135      30.394  14.972  11.825  1.00  0.00           C  
ATOM   2055  C   GLY A 135      29.713  14.507  10.552  1.00  0.00           C  
ATOM   2056  O   GLY A 135      29.099  13.423  10.492  1.00  0.00           O  
ATOM   2057  H   GLY A 135      29.239  16.205  13.163  1.00  0.00           H  
ATOM   2058  HA2 GLY A 135      30.287  14.256  12.515  1.00  0.00           H  
ATOM   2059  HA3 GLY A 135      31.366  15.102  11.628  1.00  0.00           H  
ATOM   2060  N   VAL A 136      29.771  15.322   9.505  1.00  0.00           N  
ATOM   2061  CA  VAL A 136      29.255  14.999   8.196  1.00  0.00           C  
ATOM   2062  C   VAL A 136      30.368  15.351   7.187  1.00  0.00           C  
ATOM   2063  O   VAL A 136      31.062  16.372   7.329  1.00  0.00           O  
ATOM   2064  CB  VAL A 136      27.961  15.704   7.781  1.00  0.00           C  
ATOM   2065  CG1 VAL A 136      26.795  15.428   8.771  1.00  0.00           C  
ATOM   2066  CG2 VAL A 136      28.058  17.228   7.678  1.00  0.00           C  
ATOM   2067  H   VAL A 136      30.200  16.217   9.631  1.00  0.00           H  
ATOM   2068  HA  VAL A 136      29.099  14.012   8.157  1.00  0.00           H  
ATOM   2069  HB  VAL A 136      27.693  15.352   6.884  1.00  0.00           H  
ATOM   2070 HG11 VAL A 136      25.974  15.907   8.461  1.00  0.00           H  
ATOM   2071 HG12 VAL A 136      26.614  14.445   8.807  1.00  0.00           H  
ATOM   2072 HG13 VAL A 136      27.047  15.754   9.682  1.00  0.00           H  
ATOM   2073 HG21 VAL A 136      27.172  17.601   7.403  1.00  0.00           H  
ATOM   2074 HG22 VAL A 136      28.318  17.606   8.567  1.00  0.00           H  
ATOM   2075 HG23 VAL A 136      28.748  17.473   6.997  1.00  0.00           H  
ATOM   2076  N   LYS A 137      30.420  14.572   6.132  1.00  0.00           N  
ATOM   2077  CA  LYS A 137      31.335  14.875   5.030  1.00  0.00           C  
ATOM   2078  C   LYS A 137      30.862  14.317   3.709  1.00  0.00           C  
ATOM   2079  O   LYS A 137      30.140  13.331   3.599  1.00  0.00           O  
ATOM   2080  CB  LYS A 137      32.754  14.401   5.354  1.00  0.00           C  
ATOM   2081  CG  LYS A 137      33.003  12.927   5.441  1.00  0.00           C  
ATOM   2082  CD  LYS A 137      34.432  12.582   5.835  1.00  0.00           C  
ATOM   2083  CE  LYS A 137      34.852  13.030   7.196  1.00  0.00           C  
ATOM   2084  NZ  LYS A 137      36.194  12.543   7.638  1.00  0.00           N  
ATOM   2085  H   LYS A 137      29.831  13.766   6.081  1.00  0.00           H  
ATOM   2086  HA  LYS A 137      31.368  15.870   4.937  1.00  0.00           H  
ATOM   2087  HB2 LYS A 137      33.005  14.797   6.237  1.00  0.00           H  
ATOM   2088  HB3 LYS A 137      33.357  14.763   4.643  1.00  0.00           H  
ATOM   2089  HG2 LYS A 137      32.812  12.519   4.548  1.00  0.00           H  
ATOM   2090  HG3 LYS A 137      32.383  12.540   6.123  1.00  0.00           H  
ATOM   2091  HD2 LYS A 137      35.046  13.006   5.169  1.00  0.00           H  
ATOM   2092  HD3 LYS A 137      34.531  11.588   5.794  1.00  0.00           H  
ATOM   2093  HE2 LYS A 137      34.172  12.704   7.853  1.00  0.00           H  
ATOM   2094  HE3 LYS A 137      34.868  14.030   7.202  1.00  0.00           H  
ATOM   2095  HZ1 LYS A 137      36.389  12.891   8.555  1.00  0.00           H  
ATOM   2096  HZ2 LYS A 137      36.197  11.543   7.653  1.00  0.00           H  
ATOM   2097  HZ3 LYS A 137      36.893  12.869   7.002  1.00  0.00           H  
ATOM   2098  N   ALA A 138      31.204  15.027   2.628  1.00  0.00           N  
ATOM   2099  CA  ALA A 138      30.930  14.535   1.284  1.00  0.00           C  
ATOM   2100  C   ALA A 138      32.248  13.799   0.914  1.00  0.00           C  
ATOM   2101  O   ALA A 138      33.299  14.470   0.861  1.00  0.00           O  
ATOM   2102  CB  ALA A 138      30.660  15.620   0.282  1.00  0.00           C  
ATOM   2103  H   ALA A 138      31.656  15.911   2.744  1.00  0.00           H  
ATOM   2104  HA  ALA A 138      30.168  13.887   1.303  1.00  0.00           H  
ATOM   2105  HB1 ALA A 138      30.481  15.211  -0.613  1.00  0.00           H  
ATOM   2106  HB2 ALA A 138      29.863  16.150   0.571  1.00  0.00           H  
ATOM   2107  HB3 ALA A 138      31.456  16.222   0.220  1.00  0.00           H  
ATOM   2108  N   LEU A 139      32.170  12.508   0.677  1.00  0.00           N  
ATOM   2109  CA  LEU A 139      33.382  11.752   0.295  1.00  0.00           C  
ATOM   2110  C   LEU A 139      33.638  12.001  -1.190  1.00  0.00           C  
ATOM   2111  O   LEU A 139      34.754  11.864  -1.715  1.00  0.00           O  
ATOM   2112  CB  LEU A 139      33.176  10.273   0.578  1.00  0.00           C  
ATOM   2113  CG  LEU A 139      32.956   9.861   2.036  1.00  0.00           C  
ATOM   2114  CD1 LEU A 139      32.787   8.339   2.137  1.00  0.00           C  
ATOM   2115  CD2 LEU A 139      34.144  10.311   2.876  1.00  0.00           C  
ATOM   2116  H   LEU A 139      31.291  12.037   0.755  1.00  0.00           H  
ATOM   2117  HA  LEU A 139      34.161  12.085   0.826  1.00  0.00           H  
ATOM   2118  HB2 LEU A 139      33.986   9.788   0.248  1.00  0.00           H  
ATOM   2119  HB3 LEU A 139      32.375   9.976   0.058  1.00  0.00           H  
ATOM   2120  HG  LEU A 139      32.128  10.304   2.379  1.00  0.00           H  
ATOM   2121 HD11 LEU A 139      32.644   8.082   3.093  1.00  0.00           H  
ATOM   2122 HD12 LEU A 139      31.997   8.055   1.594  1.00  0.00           H  
ATOM   2123 HD13 LEU A 139      33.610   7.889   1.790  1.00  0.00           H  
ATOM   2124 HD21 LEU A 139      34.000  10.042   3.828  1.00  0.00           H  
ATOM   2125 HD22 LEU A 139      34.978   9.881   2.531  1.00  0.00           H  
ATOM   2126 HD23 LEU A 139      34.234  11.305   2.821  1.00  0.00           H  
ATOM   2127  N   ASP A 140      32.579  12.356  -1.915  1.00  0.00           N  
ATOM   2128  CA  ASP A 140      32.609  12.747  -3.307  1.00  0.00           C  
ATOM   2129  C   ASP A 140      31.266  13.396  -3.635  1.00  0.00           C  
ATOM   2130  O   ASP A 140      30.422  13.511  -2.735  1.00  0.00           O  
ATOM   2131  CB  ASP A 140      32.979  11.631  -4.295  1.00  0.00           C  
ATOM   2132  CG  ASP A 140      31.960  10.514  -4.377  1.00  0.00           C  
ATOM   2133  OD1 ASP A 140      32.379   9.339  -4.501  1.00  0.00           O  
ATOM   2134  OD2 ASP A 140      30.739  10.740  -4.290  1.00  0.00           O  
ATOM   2135  H   ASP A 140      31.689  12.352  -1.459  1.00  0.00           H  
ATOM   2136  HA  ASP A 140      33.306  13.458  -3.395  1.00  0.00           H  
ATOM   2137  HB2 ASP A 140      33.854  11.238  -4.011  1.00  0.00           H  
ATOM   2138  HB3 ASP A 140      33.075  12.036  -5.204  1.00  0.00           H  
ATOM   2139  N   ASP A 141      31.004  13.827  -4.872  1.00  0.00           N  
ATOM   2140  CA  ASP A 141      29.728  14.494  -5.136  1.00  0.00           C  
ATOM   2141  C   ASP A 141      28.537  13.581  -4.837  1.00  0.00           C  
ATOM   2142  O   ASP A 141      27.442  14.100  -4.625  1.00  0.00           O  
ATOM   2143  CB  ASP A 141      29.612  14.991  -6.576  1.00  0.00           C  
ATOM   2144  CG  ASP A 141      30.383  16.239  -6.928  1.00  0.00           C  
ATOM   2145  OD1 ASP A 141      30.469  16.554  -8.144  1.00  0.00           O  
ATOM   2146  OD2 ASP A 141      30.951  16.941  -6.072  1.00  0.00           O  
ATOM   2147  H   ASP A 141      31.670  13.696  -5.607  1.00  0.00           H  
ATOM   2148  HA  ASP A 141      29.666  15.288  -4.531  1.00  0.00           H  
ATOM   2149  HB2 ASP A 141      28.645  15.171  -6.757  1.00  0.00           H  
ATOM   2150  HB3 ASP A 141      29.932  14.258  -7.176  1.00  0.00           H  
ATOM   2151  N   HIS A 142      28.668  12.250  -4.888  1.00  0.00           N  
ATOM   2152  CA  HIS A 142      27.455  11.440  -4.740  1.00  0.00           C  
ATOM   2153  C   HIS A 142      27.525  10.575  -3.512  1.00  0.00           C  
ATOM   2154  O   HIS A 142      26.854   9.539  -3.456  1.00  0.00           O  
ATOM   2155  CB  HIS A 142      27.269  10.576  -6.000  1.00  0.00           C  
ATOM   2156  CG  HIS A 142      27.303  11.399  -7.252  1.00  0.00           C  
ATOM   2157  ND1 HIS A 142      26.390  12.387  -7.491  1.00  0.00           N  
ATOM   2158  CD2 HIS A 142      28.130  11.382  -8.319  1.00  0.00           C  
ATOM   2159  CE1 HIS A 142      26.632  12.967  -8.654  1.00  0.00           C  
ATOM   2160  NE2 HIS A 142      27.681  12.361  -9.163  1.00  0.00           N  
ATOM   2161  H   HIS A 142      29.562  11.823  -5.022  1.00  0.00           H  
ATOM   2162  HA  HIS A 142      26.670  12.053  -4.654  1.00  0.00           H  
ATOM   2163  HB2 HIS A 142      26.387  10.109  -5.944  1.00  0.00           H  
ATOM   2164  HB3 HIS A 142      28.003   9.898  -6.039  1.00  0.00           H  
ATOM   2165  HD1 HIS A 142      25.644  12.636  -6.873  1.00  0.00           H  
ATOM   2166  HD2 HIS A 142      28.913  10.776  -8.463  1.00  0.00           H  
ATOM   2167  HE1 HIS A 142      26.118  13.719  -9.066  1.00  0.00           H  
ATOM   2168  HE2 HIS A 142      28.094  12.585 -10.046  1.00  0.00           H  
ATOM   2169  N   THR A 143      28.356  10.981  -2.547  1.00  0.00           N  
ATOM   2170  CA  THR A 143      28.493  10.144  -1.362  1.00  0.00           C  
ATOM   2171  C   THR A 143      28.550  10.975  -0.081  1.00  0.00           C  
ATOM   2172  O   THR A 143      29.484  11.746   0.141  1.00  0.00           O  
ATOM   2173  CB  THR A 143      29.736   9.240  -1.465  1.00  0.00           C  
ATOM   2174  OG1 THR A 143      29.760   8.558  -2.751  1.00  0.00           O  
ATOM   2175  CG2 THR A 143      29.746   8.192  -0.374  1.00  0.00           C  
ATOM   2176  H   THR A 143      28.869  11.835  -2.636  1.00  0.00           H  
ATOM   2177  HA  THR A 143      27.688   9.553  -1.309  1.00  0.00           H  
ATOM   2178  HB  THR A 143      30.557   9.805  -1.381  1.00  0.00           H  
ATOM   2179  HG1 THR A 143      30.571   7.975  -2.804  1.00  0.00           H  
ATOM   2180 HG21 THR A 143      30.562   7.622  -0.467  1.00  0.00           H  
ATOM   2181 HG22 THR A 143      29.753   8.641   0.519  1.00  0.00           H  
ATOM   2182 HG23 THR A 143      28.930   7.620  -0.454  1.00  0.00           H  
ATOM   2183  N   PHE A 144      27.548  10.821   0.778  1.00  0.00           N  
ATOM   2184  CA  PHE A 144      27.442  11.584   2.017  1.00  0.00           C  
ATOM   2185  C   PHE A 144      27.671  10.665   3.198  1.00  0.00           C  
ATOM   2186  O   PHE A 144      26.938   9.679   3.318  1.00  0.00           O  
ATOM   2187  CB  PHE A 144      26.068  12.265   2.047  1.00  0.00           C  
ATOM   2188  CG  PHE A 144      25.747  13.142   3.218  1.00  0.00           C  
ATOM   2189  CD1 PHE A 144      24.747  12.773   4.117  1.00  0.00           C  
ATOM   2190  CD2 PHE A 144      26.453  14.315   3.453  1.00  0.00           C  
ATOM   2191  CE1 PHE A 144      24.431  13.567   5.197  1.00  0.00           C  
ATOM   2192  CE2 PHE A 144      26.152  15.107   4.554  1.00  0.00           C  
ATOM   2193  CZ  PHE A 144      25.135  14.750   5.410  1.00  0.00           C  
ATOM   2194  H   PHE A 144      26.835  10.153   0.566  1.00  0.00           H  
ATOM   2195  HA  PHE A 144      28.150  12.291   2.019  1.00  0.00           H  
ATOM   2196  HB2 PHE A 144      25.377  11.543   2.017  1.00  0.00           H  
ATOM   2197  HB3 PHE A 144      25.997  12.829   1.224  1.00  0.00           H  
ATOM   2198  HD1 PHE A 144      24.250  11.917   3.975  1.00  0.00           H  
ATOM   2199  HD2 PHE A 144      27.182  14.591   2.826  1.00  0.00           H  
ATOM   2200  HE1 PHE A 144      23.701  13.296   5.824  1.00  0.00           H  
ATOM   2201  HE2 PHE A 144      26.677  15.941   4.725  1.00  0.00           H  
ATOM   2202  HZ  PHE A 144      24.902  15.339   6.184  1.00  0.00           H  
ATOM   2203  N   GLU A 145      28.605  10.992   4.081  1.00  0.00           N  
ATOM   2204  CA  GLU A 145      28.956  10.108   5.193  1.00  0.00           C  
ATOM   2205  C   GLU A 145      28.690  10.774   6.532  1.00  0.00           C  
ATOM   2206  O   GLU A 145      29.191  11.887   6.773  1.00  0.00           O  
ATOM   2207  CB  GLU A 145      30.469   9.772   5.132  1.00  0.00           C  
ATOM   2208  CG  GLU A 145      30.844   8.743   6.219  1.00  0.00           C  
ATOM   2209  CD  GLU A 145      32.359   8.735   6.430  1.00  0.00           C  
ATOM   2210  OE1 GLU A 145      32.884   9.722   6.988  1.00  0.00           O  
ATOM   2211  OE2 GLU A 145      33.028   7.765   6.035  1.00  0.00           O  
ATOM   2212  H   GLU A 145      29.082  11.866   3.984  1.00  0.00           H  
ATOM   2213  HA  GLU A 145      28.424   9.264   5.129  1.00  0.00           H  
ATOM   2214  HB2 GLU A 145      30.997  10.609   5.276  1.00  0.00           H  
ATOM   2215  HB3 GLU A 145      30.685   9.392   4.232  1.00  0.00           H  
ATOM   2216  HG2 GLU A 145      30.545   7.833   5.931  1.00  0.00           H  
ATOM   2217  HG3 GLU A 145      30.391   8.987   7.077  1.00  0.00           H  
ATOM   2218  N   VAL A 146      27.943  10.078   7.382  1.00  0.00           N  
ATOM   2219  CA  VAL A 146      27.574  10.716   8.661  1.00  0.00           C  
ATOM   2220  C   VAL A 146      28.227   9.947   9.779  1.00  0.00           C  
ATOM   2221  O   VAL A 146      28.123   8.714   9.747  1.00  0.00           O  
ATOM   2222  CB  VAL A 146      26.031  10.649   8.828  1.00  0.00           C  
ATOM   2223  CG1 VAL A 146      25.661  11.300  10.172  1.00  0.00           C  
ATOM   2224  CG2 VAL A 146      25.349  11.349   7.674  1.00  0.00           C  
ATOM   2225  H   VAL A 146      27.640   9.151   7.162  1.00  0.00           H  
ATOM   2226  HA  VAL A 146      27.881  11.668   8.672  1.00  0.00           H  
ATOM   2227  HB  VAL A 146      25.746   9.690   8.841  1.00  0.00           H  
ATOM   2228 HG11 VAL A 146      24.669  11.266  10.297  1.00  0.00           H  
ATOM   2229 HG12 VAL A 146      26.108  10.804  10.917  1.00  0.00           H  
ATOM   2230 HG13 VAL A 146      25.965  12.253  10.176  1.00  0.00           H  
ATOM   2231 HG21 VAL A 146      24.357  11.299   7.793  1.00  0.00           H  
ATOM   2232 HG22 VAL A 146      25.634  12.307   7.650  1.00  0.00           H  
ATOM   2233 HG23 VAL A 146      25.605  10.904   6.816  1.00  0.00           H  
ATOM   2234  N   THR A 147      28.896  10.622  10.697  1.00  0.00           N  
ATOM   2235  CA  THR A 147      29.522   9.954  11.830  1.00  0.00           C  
ATOM   2236  C   THR A 147      28.819  10.313  13.130  1.00  0.00           C  
ATOM   2237  O   THR A 147      28.681  11.461  13.496  1.00  0.00           O  
ATOM   2238  CB  THR A 147      31.028  10.296  11.920  1.00  0.00           C  
ATOM   2239  OG1 THR A 147      31.681   9.779  10.742  1.00  0.00           O  
ATOM   2240  CG2 THR A 147      31.717   9.702  13.137  1.00  0.00           C  
ATOM   2241  H   THR A 147      28.974  11.615  10.612  1.00  0.00           H  
ATOM   2242  HA  THR A 147      29.436   8.967  11.694  1.00  0.00           H  
ATOM   2243  HB  THR A 147      31.134  11.290  11.940  1.00  0.00           H  
ATOM   2244  HG1 THR A 147      32.657   9.991  10.782  1.00  0.00           H  
ATOM   2245 HG21 THR A 147      32.683   9.961  13.133  1.00  0.00           H  
ATOM   2246 HG22 THR A 147      31.283  10.049  13.968  1.00  0.00           H  
ATOM   2247 HG23 THR A 147      31.639   8.705  13.111  1.00  0.00           H  
ATOM   2248  N   LEU A 148      28.296   9.353  13.851  1.00  0.00           N  
ATOM   2249  CA  LEU A 148      27.623   9.549  15.118  1.00  0.00           C  
ATOM   2250  C   LEU A 148      28.542   9.278  16.308  1.00  0.00           C  
ATOM   2251  O   LEU A 148      29.404   8.396  16.254  1.00  0.00           O  
ATOM   2252  CB  LEU A 148      26.464   8.548  15.193  1.00  0.00           C  
ATOM   2253  CG  LEU A 148      25.555   8.526  13.940  1.00  0.00           C  
ATOM   2254  CD1 LEU A 148      24.381   7.605  14.287  1.00  0.00           C  
ATOM   2255  CD2 LEU A 148      25.091   9.941  13.582  1.00  0.00           C  
ATOM   2256  H   LEU A 148      28.366   8.419  13.502  1.00  0.00           H  
ATOM   2257  HA  LEU A 148      27.268  10.482  15.171  1.00  0.00           H  
ATOM   2258  HB2 LEU A 148      25.900   8.782  15.985  1.00  0.00           H  
ATOM   2259  HB3 LEU A 148      26.849   7.633  15.316  1.00  0.00           H  
ATOM   2260  HG  LEU A 148      26.062   8.139  13.170  1.00  0.00           H  
ATOM   2261 HD11 LEU A 148      23.757   7.553  13.508  1.00  0.00           H  
ATOM   2262 HD12 LEU A 148      24.726   6.691  14.499  1.00  0.00           H  
ATOM   2263 HD13 LEU A 148      23.894   7.970  15.080  1.00  0.00           H  
ATOM   2264 HD21 LEU A 148      24.506   9.905  12.772  1.00  0.00           H  
ATOM   2265 HD22 LEU A 148      24.576  10.327  14.348  1.00  0.00           H  
ATOM   2266 HD23 LEU A 148      25.888  10.515  13.393  1.00  0.00           H  
ATOM   2267  N   SER A 149      28.202   9.867  17.447  1.00  0.00           N  
ATOM   2268  CA  SER A 149      29.024   9.669  18.651  1.00  0.00           C  
ATOM   2269  C   SER A 149      28.688   8.390  19.382  1.00  0.00           C  
ATOM   2270  O   SER A 149      29.347   8.071  20.371  1.00  0.00           O  
ATOM   2271  CB  SER A 149      28.886  10.888  19.585  1.00  0.00           C  
ATOM   2272  OG  SER A 149      27.498  11.123  19.788  1.00  0.00           O  
ATOM   2273  H   SER A 149      27.387  10.445  17.487  1.00  0.00           H  
ATOM   2274  HA  SER A 149      29.980   9.613  18.362  1.00  0.00           H  
ATOM   2275  HB2 SER A 149      29.309  11.690  19.163  1.00  0.00           H  
ATOM   2276  HB3 SER A 149      29.331  10.698  20.460  1.00  0.00           H  
ATOM   2277  HG  SER A 149      27.378  11.911  20.392  1.00  0.00           H  
ATOM   2278  N   GLU A 150      27.654   7.666  18.966  1.00  0.00           N  
ATOM   2279  CA  GLU A 150      27.331   6.383  19.570  1.00  0.00           C  
ATOM   2280  C   GLU A 150      26.393   5.665  18.611  1.00  0.00           C  
ATOM   2281  O   GLU A 150      25.878   6.311  17.713  1.00  0.00           O  
ATOM   2282  CB  GLU A 150      26.676   6.540  20.925  1.00  0.00           C  
ATOM   2283  CG  GLU A 150      25.487   7.483  20.896  1.00  0.00           C  
ATOM   2284  CD  GLU A 150      24.910   7.657  22.291  1.00  0.00           C  
ATOM   2285  OE1 GLU A 150      25.439   6.973  23.192  1.00  0.00           O  
ATOM   2286  OE2 GLU A 150      23.952   8.456  22.402  1.00  0.00           O  
ATOM   2287  H   GLU A 150      27.085   8.012  18.220  1.00  0.00           H  
ATOM   2288  HA  GLU A 150      28.170   5.848  19.671  1.00  0.00           H  
ATOM   2289  HB2 GLU A 150      27.353   6.899  21.568  1.00  0.00           H  
ATOM   2290  HB3 GLU A 150      26.364   5.642  21.236  1.00  0.00           H  
ATOM   2291  HG2 GLU A 150      24.783   7.106  20.294  1.00  0.00           H  
ATOM   2292  HG3 GLU A 150      25.782   8.373  20.549  1.00  0.00           H  
ATOM   2293  N   PRO A 151      26.270   4.359  18.752  1.00  0.00           N  
ATOM   2294  CA  PRO A 151      25.419   3.588  17.881  1.00  0.00           C  
ATOM   2295  C   PRO A 151      23.948   3.978  18.043  1.00  0.00           C  
ATOM   2296  O   PRO A 151      23.393   4.136  19.133  1.00  0.00           O  
ATOM   2297  CB  PRO A 151      25.644   2.135  18.237  1.00  0.00           C  
ATOM   2298  CG  PRO A 151      26.763   2.111  19.221  1.00  0.00           C  
ATOM   2299  CD  PRO A 151      26.911   3.506  19.784  1.00  0.00           C  
ATOM   2300  HA  PRO A 151      25.696   3.740  16.932  1.00  0.00           H  
ATOM   2301  HB2 PRO A 151      24.817   1.747  18.644  1.00  0.00           H  
ATOM   2302  HB3 PRO A 151      25.890   1.613  17.420  1.00  0.00           H  
ATOM   2303  HG2 PRO A 151      26.555   1.467  19.957  1.00  0.00           H  
ATOM   2304  HG3 PRO A 151      27.610   1.836  18.767  1.00  0.00           H  
ATOM   2305  HD2 PRO A 151      26.440   3.590  20.662  1.00  0.00           H  
ATOM   2306  HD3 PRO A 151      27.875   3.746  19.899  1.00  0.00           H  
ATOM   2307  N   VAL A 152      23.356   4.214  16.867  1.00  0.00           N  
ATOM   2308  CA  VAL A 152      21.918   4.532  16.766  1.00  0.00           C  
ATOM   2309  C   VAL A 152      21.327   3.655  15.674  1.00  0.00           C  
ATOM   2310  O   VAL A 152      21.330   3.976  14.487  1.00  0.00           O  
ATOM   2311  CB  VAL A 152      21.690   6.014  16.487  1.00  0.00           C  
ATOM   2312  CG1 VAL A 152      20.212   6.378  16.612  1.00  0.00           C  
ATOM   2313  CG2 VAL A 152      22.465   6.936  17.431  1.00  0.00           C  
ATOM   2314  H   VAL A 152      23.904   4.174  16.031  1.00  0.00           H  
ATOM   2315  HA  VAL A 152      21.479   4.300  17.634  1.00  0.00           H  
ATOM   2316  HB  VAL A 152      21.983   6.206  15.550  1.00  0.00           H  
ATOM   2317 HG11 VAL A 152      20.092   7.353  16.424  1.00  0.00           H  
ATOM   2318 HG12 VAL A 152      19.680   5.844  15.955  1.00  0.00           H  
ATOM   2319 HG13 VAL A 152      19.896   6.175  17.539  1.00  0.00           H  
ATOM   2320 HG21 VAL A 152      22.274   7.889  17.197  1.00  0.00           H  
ATOM   2321 HG22 VAL A 152      22.183   6.761  18.374  1.00  0.00           H  
ATOM   2322 HG23 VAL A 152      23.445   6.760  17.338  1.00  0.00           H  
ATOM   2323  N   PRO A 153      20.745   2.510  16.029  1.00  0.00           N  
ATOM   2324  CA  PRO A 153      20.259   1.539  15.050  1.00  0.00           C  
ATOM   2325  C   PRO A 153      19.110   2.059  14.220  1.00  0.00           C  
ATOM   2326  O   PRO A 153      18.928   1.764  13.023  1.00  0.00           O  
ATOM   2327  CB  PRO A 153      19.882   0.327  15.912  1.00  0.00           C  
ATOM   2328  CG  PRO A 153      20.590   0.494  17.207  1.00  0.00           C  
ATOM   2329  CD  PRO A 153      20.724   1.989  17.418  1.00  0.00           C  
ATOM   2330  HA  PRO A 153      21.011   1.285  14.442  1.00  0.00           H  
ATOM   2331  HB2 PRO A 153      18.893   0.302  16.060  1.00  0.00           H  
ATOM   2332  HB3 PRO A 153      20.174  -0.519  15.465  1.00  0.00           H  
ATOM   2333  HG2 PRO A 153      20.059   0.084  17.949  1.00  0.00           H  
ATOM   2334  HG3 PRO A 153      21.493   0.066  17.167  1.00  0.00           H  
ATOM   2335  HD2 PRO A 153      19.945   2.353  17.929  1.00  0.00           H  
ATOM   2336  HD3 PRO A 153      21.572   2.211  17.900  1.00  0.00           H  
ATOM   2337  N   TYR A 154      18.300   2.960  14.817  1.00  0.00           N  
ATOM   2338  CA  TYR A 154      17.234   3.623  14.094  1.00  0.00           C  
ATOM   2339  C   TYR A 154      17.597   4.922  13.410  1.00  0.00           C  
ATOM   2340  O   TYR A 154      16.675   5.555  12.850  1.00  0.00           O  
ATOM   2341  CB  TYR A 154      16.040   3.876  15.041  1.00  0.00           C  
ATOM   2342  CG  TYR A 154      16.434   4.641  16.297  1.00  0.00           C  
ATOM   2343  CD1 TYR A 154      16.770   4.016  17.487  1.00  0.00           C  
ATOM   2344  CD2 TYR A 154      16.356   6.028  16.284  1.00  0.00           C  
ATOM   2345  CE1 TYR A 154      17.116   4.753  18.618  1.00  0.00           C  
ATOM   2346  CE2 TYR A 154      16.699   6.778  17.384  1.00  0.00           C  
ATOM   2347  CZ  TYR A 154      17.048   6.134  18.548  1.00  0.00           C  
ATOM   2348  OH  TYR A 154      17.373   6.914  19.628  1.00  0.00           O  
ATOM   2349  H   TYR A 154      18.440   3.175  15.784  1.00  0.00           H  
ATOM   2350  HA  TYR A 154      16.921   2.992  13.384  1.00  0.00           H  
ATOM   2351  HB2 TYR A 154      15.655   2.994  15.312  1.00  0.00           H  
ATOM   2352  HB3 TYR A 154      15.348   4.405  14.549  1.00  0.00           H  
ATOM   2353  HD1 TYR A 154      16.764   3.017  17.535  1.00  0.00           H  
ATOM   2354  HD2 TYR A 154      16.043   6.492  15.455  1.00  0.00           H  
ATOM   2355  HE1 TYR A 154      17.406   4.296  19.459  1.00  0.00           H  
ATOM   2356  HE2 TYR A 154      16.695   7.777  17.338  1.00  0.00           H  
ATOM   2357  HH  TYR A 154      17.318   7.910  19.560  1.00  0.00           H  
ATOM   2358  N   PHE A 155      18.855   5.331  13.299  1.00  0.00           N  
ATOM   2359  CA  PHE A 155      19.210   6.610  12.705  1.00  0.00           C  
ATOM   2360  C   PHE A 155      18.593   6.887  11.348  1.00  0.00           C  
ATOM   2361  O   PHE A 155      18.079   7.997  11.143  1.00  0.00           O  
ATOM   2362  CB  PHE A 155      20.744   6.691  12.552  1.00  0.00           C  
ATOM   2363  CG  PHE A 155      21.223   7.980  11.931  1.00  0.00           C  
ATOM   2364  CD1 PHE A 155      21.046   9.172  12.581  1.00  0.00           C  
ATOM   2365  CD2 PHE A 155      21.850   7.957  10.680  1.00  0.00           C  
ATOM   2366  CE1 PHE A 155      21.481  10.371  12.039  1.00  0.00           C  
ATOM   2367  CE2 PHE A 155      22.288   9.165  10.151  1.00  0.00           C  
ATOM   2368  CZ  PHE A 155      22.090  10.350  10.799  1.00  0.00           C  
ATOM   2369  H   PHE A 155      19.586   4.738  13.636  1.00  0.00           H  
ATOM   2370  HA  PHE A 155      18.921   7.334  13.331  1.00  0.00           H  
ATOM   2371  HB2 PHE A 155      21.045   5.932  11.975  1.00  0.00           H  
ATOM   2372  HB3 PHE A 155      21.157   6.605  13.459  1.00  0.00           H  
ATOM   2373  HD1 PHE A 155      20.590   9.178  13.471  1.00  0.00           H  
ATOM   2374  HD2 PHE A 155      21.979   7.099  10.183  1.00  0.00           H  
ATOM   2375  HE1 PHE A 155      21.357  11.231  12.534  1.00  0.00           H  
ATOM   2376  HE2 PHE A 155      22.762   9.166   9.270  1.00  0.00           H  
ATOM   2377  HZ  PHE A 155      22.387  11.206  10.375  1.00  0.00           H  
ATOM   2378  N   TYR A 156      18.627   5.936  10.419  1.00  0.00           N  
ATOM   2379  CA  TYR A 156      18.077   6.191   9.081  1.00  0.00           C  
ATOM   2380  C   TYR A 156      16.611   6.605   9.112  1.00  0.00           C  
ATOM   2381  O   TYR A 156      16.212   7.436   8.292  1.00  0.00           O  
ATOM   2382  CB  TYR A 156      18.320   5.013   8.107  1.00  0.00           C  
ATOM   2383  CG  TYR A 156      17.405   3.851   8.483  1.00  0.00           C  
ATOM   2384  CD1 TYR A 156      16.185   3.712   7.867  1.00  0.00           C  
ATOM   2385  CD2 TYR A 156      17.803   2.941   9.470  1.00  0.00           C  
ATOM   2386  CE1 TYR A 156      15.340   2.652   8.188  1.00  0.00           C  
ATOM   2387  CE2 TYR A 156      16.924   1.913   9.835  1.00  0.00           C  
ATOM   2388  CZ  TYR A 156      15.713   1.790   9.192  1.00  0.00           C  
ATOM   2389  OH  TYR A 156      14.851   0.779   9.562  1.00  0.00           O  
ATOM   2390  H   TYR A 156      19.028   5.045  10.632  1.00  0.00           H  
ATOM   2391  HA  TYR A 156      18.583   6.971   8.712  1.00  0.00           H  
ATOM   2392  HB2 TYR A 156      19.274   4.720   8.168  1.00  0.00           H  
ATOM   2393  HB3 TYR A 156      18.121   5.306   7.172  1.00  0.00           H  
ATOM   2394  HD1 TYR A 156      15.900   4.380   7.180  1.00  0.00           H  
ATOM   2395  HD2 TYR A 156      18.699   3.023   9.907  1.00  0.00           H  
ATOM   2396  HE1 TYR A 156      14.479   2.521   7.697  1.00  0.00           H  
ATOM   2397  HE2 TYR A 156      17.175   1.271  10.560  1.00  0.00           H  
ATOM   2398  HH  TYR A 156      15.108   0.144  10.291  1.00  0.00           H  
ATOM   2399  N   LYS A 157      15.791   6.171  10.065  1.00  0.00           N  
ATOM   2400  CA  LYS A 157      14.391   6.536  10.189  1.00  0.00           C  
ATOM   2401  C   LYS A 157      14.198   8.018  10.390  1.00  0.00           C  
ATOM   2402  O   LYS A 157      13.222   8.615   9.906  1.00  0.00           O  
ATOM   2403  CB  LYS A 157      13.699   5.719  11.314  1.00  0.00           C  
ATOM   2404  CG  LYS A 157      13.670   4.217  11.014  1.00  0.00           C  
ATOM   2405  CD  LYS A 157      13.276   3.309  12.175  1.00  0.00           C  
ATOM   2406  CE  LYS A 157      11.897   3.649  12.698  1.00  0.00           C  
ATOM   2407  NZ  LYS A 157      11.280   2.785  13.725  1.00  0.00           N  
ATOM   2408  H   LYS A 157      16.167   5.545  10.748  1.00  0.00           H  
ATOM   2409  HA  LYS A 157      13.944   6.293   9.328  1.00  0.00           H  
ATOM   2410  HB2 LYS A 157      12.759   6.044  11.415  1.00  0.00           H  
ATOM   2411  HB3 LYS A 157      14.196   5.866  12.169  1.00  0.00           H  
ATOM   2412  HG2 LYS A 157      14.585   3.948  10.712  1.00  0.00           H  
ATOM   2413  HG3 LYS A 157      13.016   4.066  10.272  1.00  0.00           H  
ATOM   2414  HD2 LYS A 157      13.941   3.419  12.914  1.00  0.00           H  
ATOM   2415  HD3 LYS A 157      13.280   2.359  11.861  1.00  0.00           H  
ATOM   2416  HE2 LYS A 157      11.280   3.654  11.911  1.00  0.00           H  
ATOM   2417  HE3 LYS A 157      11.951   4.570  13.085  1.00  0.00           H  
ATOM   2418  HZ1 LYS A 157      10.377   3.142  13.962  1.00  0.00           H  
ATOM   2419  HZ2 LYS A 157      11.187   1.856  13.367  1.00  0.00           H  
ATOM   2420  HZ3 LYS A 157      11.858   2.772  14.541  1.00  0.00           H  
ATOM   2421  N   LEU A 158      15.158   8.693  11.034  1.00  0.00           N  
ATOM   2422  CA  LEU A 158      15.100  10.124  11.209  1.00  0.00           C  
ATOM   2423  C   LEU A 158      15.129  10.902   9.899  1.00  0.00           C  
ATOM   2424  O   LEU A 158      14.657  12.035   9.907  1.00  0.00           O  
ATOM   2425  CB  LEU A 158      16.299  10.675  12.009  1.00  0.00           C  
ATOM   2426  CG  LEU A 158      16.205  10.677  13.537  1.00  0.00           C  
ATOM   2427  CD1 LEU A 158      15.959   9.286  14.109  1.00  0.00           C  
ATOM   2428  CD2 LEU A 158      17.443  11.312  14.150  1.00  0.00           C  
ATOM   2429  H   LEU A 158      15.939   8.190  11.405  1.00  0.00           H  
ATOM   2430  HA  LEU A 158      14.258  10.352  11.698  1.00  0.00           H  
ATOM   2431  HB2 LEU A 158      16.440  11.621  11.719  1.00  0.00           H  
ATOM   2432  HB3 LEU A 158      17.098  10.128  11.761  1.00  0.00           H  
ATOM   2433  HG  LEU A 158      15.422  11.246  13.788  1.00  0.00           H  
ATOM   2434 HD11 LEU A 158      15.906   9.340  15.106  1.00  0.00           H  
ATOM   2435 HD12 LEU A 158      15.099   8.925  13.748  1.00  0.00           H  
ATOM   2436 HD13 LEU A 158      16.711   8.680  13.848  1.00  0.00           H  
ATOM   2437 HD21 LEU A 158      17.363  11.304  15.147  1.00  0.00           H  
ATOM   2438 HD22 LEU A 158      18.253  10.794  13.877  1.00  0.00           H  
ATOM   2439 HD23 LEU A 158      17.527  12.256  13.830  1.00  0.00           H  
ATOM   2440  N   LEU A 159      15.773  10.384   8.855  1.00  0.00           N  
ATOM   2441  CA  LEU A 159      16.107  11.133   7.665  1.00  0.00           C  
ATOM   2442  C   LEU A 159      15.022  11.546   6.708  1.00  0.00           C  
ATOM   2443  O   LEU A 159      15.314  12.407   5.866  1.00  0.00           O  
ATOM   2444  CB  LEU A 159      17.269  10.418   6.929  1.00  0.00           C  
ATOM   2445  CG  LEU A 159      18.414  10.082   7.921  1.00  0.00           C  
ATOM   2446  CD1 LEU A 159      19.464   9.241   7.225  1.00  0.00           C  
ATOM   2447  CD2 LEU A 159      18.971  11.370   8.515  1.00  0.00           C  
ATOM   2448  H   LEU A 159      16.041   9.421   8.897  1.00  0.00           H  
ATOM   2449  HA  LEU A 159      16.499  11.990   7.999  1.00  0.00           H  
ATOM   2450  HB2 LEU A 159      17.621  11.017   6.210  1.00  0.00           H  
ATOM   2451  HB3 LEU A 159      16.928   9.571   6.520  1.00  0.00           H  
ATOM   2452  HG  LEU A 159      18.028   9.539   8.667  1.00  0.00           H  
ATOM   2453 HD11 LEU A 159      20.200   9.027   7.868  1.00  0.00           H  
ATOM   2454 HD12 LEU A 159      19.049   8.392   6.899  1.00  0.00           H  
ATOM   2455 HD13 LEU A 159      19.837   9.749   6.449  1.00  0.00           H  
ATOM   2456 HD21 LEU A 159      19.709  11.151   9.154  1.00  0.00           H  
ATOM   2457 HD22 LEU A 159      19.327  11.949   7.781  1.00  0.00           H  
ATOM   2458 HD23 LEU A 159      18.243  11.855   9.000  1.00  0.00           H  
ATOM   2459  N   VAL A 160      13.764  11.189   6.958  1.00  0.00           N  
ATOM   2460  CA  VAL A 160      12.667  11.722   6.151  1.00  0.00           C  
ATOM   2461  C   VAL A 160      12.197  13.098   6.607  1.00  0.00           C  
ATOM   2462  O   VAL A 160      11.350  13.713   5.949  1.00  0.00           O  
ATOM   2463  CB  VAL A 160      11.496  10.723   6.218  1.00  0.00           C  
ATOM   2464  CG1 VAL A 160      11.973   9.321   5.791  1.00  0.00           C  
ATOM   2465  CG2 VAL A 160      10.925  10.645   7.634  1.00  0.00           C  
ATOM   2466  H   VAL A 160      13.568  10.552   7.703  1.00  0.00           H  
ATOM   2467  HA  VAL A 160      12.974  11.789   5.202  1.00  0.00           H  
ATOM   2468  HB  VAL A 160      10.776  11.025   5.594  1.00  0.00           H  
ATOM   2469 HG11 VAL A 160      11.207   8.680   5.838  1.00  0.00           H  
ATOM   2470 HG12 VAL A 160      12.320   9.358   4.854  1.00  0.00           H  
ATOM   2471 HG13 VAL A 160      12.701   9.015   6.404  1.00  0.00           H  
ATOM   2472 HG21 VAL A 160      10.168   9.992   7.653  1.00  0.00           H  
ATOM   2473 HG22 VAL A 160      11.640  10.345   8.266  1.00  0.00           H  
ATOM   2474 HG23 VAL A 160      10.594  11.547   7.910  1.00  0.00           H  
ATOM   2475  N   HIS A 161      12.662  13.661   7.701  1.00  0.00           N  
ATOM   2476  CA  HIS A 161      12.131  14.901   8.289  1.00  0.00           C  
ATOM   2477  C   HIS A 161      12.593  16.130   7.561  1.00  0.00           C  
ATOM   2478  O   HIS A 161      13.708  16.139   7.078  1.00  0.00           O  
ATOM   2479  CB  HIS A 161      12.644  14.931   9.753  1.00  0.00           C  
ATOM   2480  CG  HIS A 161      11.948  15.995  10.550  1.00  0.00           C  
ATOM   2481  ND1 HIS A 161      12.494  17.237  10.840  1.00  0.00           N  
ATOM   2482  CD2 HIS A 161      10.692  15.984  11.066  1.00  0.00           C  
ATOM   2483  CE1 HIS A 161      11.577  17.925  11.520  1.00  0.00           C  
ATOM   2484  NE2 HIS A 161      10.481  17.176  11.686  1.00  0.00           N  
ATOM   2485  H   HIS A 161      13.428  13.216   8.165  1.00  0.00           H  
ATOM   2486  HA  HIS A 161      11.132  14.869   8.287  1.00  0.00           H  
ATOM   2487  HB2 HIS A 161      13.627  15.116   9.751  1.00  0.00           H  
ATOM   2488  HB3 HIS A 161      12.473  14.042  10.177  1.00  0.00           H  
ATOM   2489  HD1 HIS A 161      13.407  17.557  10.586  1.00  0.00           H  
ATOM   2490  HD2 HIS A 161      10.037  15.231  11.001  1.00  0.00           H  
ATOM   2491  HE1 HIS A 161      11.691  18.860  11.856  1.00  0.00           H  
ATOM   2492  HE2 HIS A 161       9.653  17.445  12.179  1.00  0.00           H  
ATOM   2493  N   PRO A 162      11.780  17.182   7.429  1.00  0.00           N  
ATOM   2494  CA  PRO A 162      12.163  18.357   6.664  1.00  0.00           C  
ATOM   2495  C   PRO A 162      13.433  19.009   7.165  1.00  0.00           C  
ATOM   2496  O   PRO A 162      14.185  19.530   6.328  1.00  0.00           O  
ATOM   2497  CB  PRO A 162      10.992  19.323   6.864  1.00  0.00           C  
ATOM   2498  CG  PRO A 162       9.822  18.385   7.003  1.00  0.00           C  
ATOM   2499  CD  PRO A 162      10.383  17.299   7.933  1.00  0.00           C  
ATOM   2500  HA  PRO A 162      12.255  18.123   5.696  1.00  0.00           H  
ATOM   2501  HB2 PRO A 162      11.114  19.874   7.689  1.00  0.00           H  
ATOM   2502  HB3 PRO A 162      10.881  19.926   6.074  1.00  0.00           H  
ATOM   2503  HG2 PRO A 162       9.036  18.845   7.416  1.00  0.00           H  
ATOM   2504  HG3 PRO A 162       9.557  18.003   6.118  1.00  0.00           H  
ATOM   2505  HD2 PRO A 162      10.361  17.589   8.890  1.00  0.00           H  
ATOM   2506  HD3 PRO A 162       9.884  16.438   7.834  1.00  0.00           H  
ATOM   2507  N   SER A 163      13.740  18.979   8.458  1.00  0.00           N  
ATOM   2508  CA  SER A 163      14.950  19.647   8.942  1.00  0.00           C  
ATOM   2509  C   SER A 163      16.234  19.083   8.350  1.00  0.00           C  
ATOM   2510  O   SER A 163      17.246  19.799   8.292  1.00  0.00           O  
ATOM   2511  CB  SER A 163      15.012  19.610  10.482  1.00  0.00           C  
ATOM   2512  OG  SER A 163      15.285  18.278  10.890  1.00  0.00           O  
ATOM   2513  H   SER A 163      13.143  18.499   9.101  1.00  0.00           H  
ATOM   2514  HA  SER A 163      14.891  20.607   8.668  1.00  0.00           H  
ATOM   2515  HB2 SER A 163      14.136  19.906  10.862  1.00  0.00           H  
ATOM   2516  HB3 SER A 163      15.738  20.217  10.805  1.00  0.00           H  
ATOM   2517  HG  SER A 163      15.328  18.237  11.888  1.00  0.00           H  
ATOM   2518  N   VAL A 164      16.250  17.848   7.873  1.00  0.00           N  
ATOM   2519  CA  VAL A 164      17.444  17.274   7.252  1.00  0.00           C  
ATOM   2520  C   VAL A 164      17.357  17.209   5.716  1.00  0.00           C  
ATOM   2521  O   VAL A 164      18.177  16.556   5.075  1.00  0.00           O  
ATOM   2522  CB  VAL A 164      17.895  15.986   7.915  1.00  0.00           C  
ATOM   2523  CG1 VAL A 164      18.425  16.303   9.332  1.00  0.00           C  
ATOM   2524  CG2 VAL A 164      16.748  14.977   8.048  1.00  0.00           C  
ATOM   2525  H   VAL A 164      15.422  17.291   7.939  1.00  0.00           H  
ATOM   2526  HA  VAL A 164      18.174  17.931   7.441  1.00  0.00           H  
ATOM   2527  HB  VAL A 164      18.630  15.578   7.373  1.00  0.00           H  
ATOM   2528 HG11 VAL A 164      18.724  15.457   9.773  1.00  0.00           H  
ATOM   2529 HG12 VAL A 164      19.197  16.935   9.265  1.00  0.00           H  
ATOM   2530 HG13 VAL A 164      17.697  16.723   9.874  1.00  0.00           H  
ATOM   2531 HG21 VAL A 164      17.085  14.145   8.488  1.00  0.00           H  
ATOM   2532 HG22 VAL A 164      16.017  15.375   8.603  1.00  0.00           H  
ATOM   2533 HG23 VAL A 164      16.394  14.754   7.140  1.00  0.00           H  
ATOM   2534  N   SER A 165      16.435  17.978   5.135  1.00  0.00           N  
ATOM   2535  CA  SER A 165      16.375  18.143   3.659  1.00  0.00           C  
ATOM   2536  C   SER A 165      17.432  19.166   3.254  1.00  0.00           C  
ATOM   2537  O   SER A 165      17.868  19.996   4.071  1.00  0.00           O  
ATOM   2538  CB  SER A 165      14.984  18.668   3.279  1.00  0.00           C  
ATOM   2539  OG  SER A 165      14.011  17.635   3.408  1.00  0.00           O  
ATOM   2540  H   SER A 165      15.768  18.455   5.707  1.00  0.00           H  
ATOM   2541  HA  SER A 165      16.550  17.269   3.206  1.00  0.00           H  
ATOM   2542  HB2 SER A 165      15.000  18.989   2.332  1.00  0.00           H  
ATOM   2543  HB3 SER A 165      14.742  19.426   3.884  1.00  0.00           H  
ATOM   2544  HG  SER A 165      13.111  17.992   3.157  1.00  0.00           H  
ATOM   2545  N   PRO A 166      17.921  19.113   2.026  1.00  0.00           N  
ATOM   2546  CA  PRO A 166      18.891  20.086   1.565  1.00  0.00           C  
ATOM   2547  C   PRO A 166      18.253  21.411   1.243  1.00  0.00           C  
ATOM   2548  O   PRO A 166      17.074  21.518   0.867  1.00  0.00           O  
ATOM   2549  CB  PRO A 166      19.447  19.460   0.274  1.00  0.00           C  
ATOM   2550  CG  PRO A 166      18.226  18.768  -0.282  1.00  0.00           C  
ATOM   2551  CD  PRO A 166      17.474  18.218   0.927  1.00  0.00           C  
ATOM   2552  HA  PRO A 166      19.619  20.202   2.240  1.00  0.00           H  
ATOM   2553  HB2 PRO A 166      19.786  20.160  -0.354  1.00  0.00           H  
ATOM   2554  HB3 PRO A 166      20.178  18.807   0.471  1.00  0.00           H  
ATOM   2555  HG2 PRO A 166      17.654  19.419  -0.782  1.00  0.00           H  
ATOM   2556  HG3 PRO A 166      18.495  18.024  -0.893  1.00  0.00           H  
ATOM   2557  HD2 PRO A 166      16.485  18.277   0.794  1.00  0.00           H  
ATOM   2558  HD3 PRO A 166      17.729  17.268   1.109  1.00  0.00           H  
ATOM   2559  N   VAL A 167      19.056  22.470   1.387  1.00  0.00           N  
ATOM   2560  CA  VAL A 167      18.654  23.817   0.998  1.00  0.00           C  
ATOM   2561  C   VAL A 167      19.739  24.262   0.002  1.00  0.00           C  
ATOM   2562  O   VAL A 167      20.905  23.879   0.104  1.00  0.00           O  
ATOM   2563  CB  VAL A 167      18.502  24.788   2.165  1.00  0.00           C  
ATOM   2564  CG1 VAL A 167      17.501  24.253   3.235  1.00  0.00           C  
ATOM   2565  CG2 VAL A 167      19.795  25.086   2.895  1.00  0.00           C  
ATOM   2566  H   VAL A 167      19.967  22.333   1.776  1.00  0.00           H  
ATOM   2567  HA  VAL A 167      17.781  23.762   0.514  1.00  0.00           H  
ATOM   2568  HB  VAL A 167      18.142  25.650   1.807  1.00  0.00           H  
ATOM   2569 HG11 VAL A 167      17.427  24.914   3.982  1.00  0.00           H  
ATOM   2570 HG12 VAL A 167      16.603  24.123   2.815  1.00  0.00           H  
ATOM   2571 HG13 VAL A 167      17.831  23.380   3.593  1.00  0.00           H  
ATOM   2572 HG21 VAL A 167      19.616  25.726   3.642  1.00  0.00           H  
ATOM   2573 HG22 VAL A 167      20.172  24.237   3.266  1.00  0.00           H  
ATOM   2574 HG23 VAL A 167      20.451  25.492   2.259  1.00  0.00           H  
ATOM   2575  N   PRO A 168      19.383  25.094  -0.963  1.00  0.00           N  
ATOM   2576  CA  PRO A 168      20.353  25.529  -1.987  1.00  0.00           C  
ATOM   2577  C   PRO A 168      21.175  26.728  -1.501  1.00  0.00           C  
ATOM   2578  O   PRO A 168      20.690  27.845  -1.361  1.00  0.00           O  
ATOM   2579  CB  PRO A 168      19.432  25.871  -3.145  1.00  0.00           C  
ATOM   2580  CG  PRO A 168      18.179  26.374  -2.501  1.00  0.00           C  
ATOM   2581  CD  PRO A 168      18.018  25.554  -1.234  1.00  0.00           C  
ATOM   2582  HA  PRO A 168      20.957  24.772  -2.236  1.00  0.00           H  
ATOM   2583  HB2 PRO A 168      19.840  26.578  -3.722  1.00  0.00           H  
ATOM   2584  HB3 PRO A 168      19.243  25.059  -3.697  1.00  0.00           H  
ATOM   2585  HG2 PRO A 168      18.265  27.345  -2.280  1.00  0.00           H  
ATOM   2586  HG3 PRO A 168      17.395  26.238  -3.107  1.00  0.00           H  
ATOM   2587  HD2 PRO A 168      17.673  26.117  -0.483  1.00  0.00           H  
ATOM   2588  HD3 PRO A 168      17.401  24.781  -1.382  1.00  0.00           H  
ATOM   2589  N   LYS A 169      22.433  26.512  -1.180  1.00  0.00           N  
ATOM   2590  CA  LYS A 169      23.349  27.520  -0.656  1.00  0.00           C  
ATOM   2591  C   LYS A 169      23.401  28.812  -1.464  1.00  0.00           C  
ATOM   2592  O   LYS A 169      23.246  29.880  -0.884  1.00  0.00           O  
ATOM   2593  CB  LYS A 169      24.767  26.949  -0.634  1.00  0.00           C  
ATOM   2594  CG  LYS A 169      25.802  27.928  -0.083  1.00  0.00           C  
ATOM   2595  CD  LYS A 169      27.192  27.285  -0.006  1.00  0.00           C  
ATOM   2596  CE  LYS A 169      28.184  28.421   0.291  1.00  0.00           C  
ATOM   2597  NZ  LYS A 169      29.516  27.914   0.737  1.00  0.00           N  
ATOM   2598  H   LYS A 169      22.789  25.586  -1.305  1.00  0.00           H  
ATOM   2599  HA  LYS A 169      23.079  27.740   0.281  1.00  0.00           H  
ATOM   2600  HB2 LYS A 169      25.026  26.705  -1.569  1.00  0.00           H  
ATOM   2601  HB3 LYS A 169      24.770  26.128  -0.063  1.00  0.00           H  
ATOM   2602  HG2 LYS A 169      25.524  28.214   0.834  1.00  0.00           H  
ATOM   2603  HG3 LYS A 169      25.846  28.727  -0.682  1.00  0.00           H  
ATOM   2604  HD2 LYS A 169      27.419  26.847  -0.876  1.00  0.00           H  
ATOM   2605  HD3 LYS A 169      27.217  26.604   0.726  1.00  0.00           H  
ATOM   2606  HE2 LYS A 169      27.803  28.999   1.012  1.00  0.00           H  
ATOM   2607  HE3 LYS A 169      28.309  28.963  -0.540  1.00  0.00           H  
ATOM   2608  HZ1 LYS A 169      30.124  28.687   0.917  1.00  0.00           H  
ATOM   2609  HZ2 LYS A 169      29.405  27.376   1.572  1.00  0.00           H  
ATOM   2610  HZ3 LYS A 169      29.911  27.340   0.020  1.00  0.00           H  
ATOM   2611  N   SER A 170      23.505  28.704  -2.792  1.00  0.00           N  
ATOM   2612  CA  SER A 170      23.598  29.937  -3.595  1.00  0.00           C  
ATOM   2613  C   SER A 170      22.386  30.836  -3.441  1.00  0.00           C  
ATOM   2614  O   SER A 170      22.597  32.031  -3.256  1.00  0.00           O  
ATOM   2615  CB  SER A 170      23.913  29.662  -5.057  1.00  0.00           C  
ATOM   2616  OG  SER A 170      22.901  28.941  -5.718  1.00  0.00           O  
ATOM   2617  H   SER A 170      23.519  27.806  -3.232  1.00  0.00           H  
ATOM   2618  HA  SER A 170      24.376  30.450  -3.232  1.00  0.00           H  
ATOM   2619  HB2 SER A 170      24.762  29.135  -5.105  1.00  0.00           H  
ATOM   2620  HB3 SER A 170      24.037  30.537  -5.525  1.00  0.00           H  
ATOM   2621  HG  SER A 170      23.166  28.792  -6.671  1.00  0.00           H  
ATOM   2622  N   ALA A 171      21.168  30.305  -3.384  1.00  0.00           N  
ATOM   2623  CA  ALA A 171      19.980  31.120  -3.202  1.00  0.00           C  
ATOM   2624  C   ALA A 171      19.902  31.693  -1.799  1.00  0.00           C  
ATOM   2625  O   ALA A 171      19.527  32.853  -1.550  1.00  0.00           O  
ATOM   2626  CB  ALA A 171      18.728  30.250  -3.469  1.00  0.00           C  
ATOM   2627  H   ALA A 171      21.067  29.314  -3.469  1.00  0.00           H  
ATOM   2628  HA  ALA A 171      19.999  31.873  -3.860  1.00  0.00           H  
ATOM   2629  HB1 ALA A 171      17.905  30.804  -3.346  1.00  0.00           H  
ATOM   2630  HB2 ALA A 171      18.758  29.901  -4.406  1.00  0.00           H  
ATOM   2631  HB3 ALA A 171      18.712  29.483  -2.828  1.00  0.00           H  
ATOM   2632  N   VAL A 172      20.218  30.861  -0.806  1.00  0.00           N  
ATOM   2633  CA  VAL A 172      20.213  31.311   0.587  1.00  0.00           C  
ATOM   2634  C   VAL A 172      21.171  32.502   0.754  1.00  0.00           C  
ATOM   2635  O   VAL A 172      20.862  33.559   1.300  1.00  0.00           O  
ATOM   2636  CB  VAL A 172      20.680  30.187   1.533  1.00  0.00           C  
ATOM   2637  CG1 VAL A 172      21.015  30.735   2.927  1.00  0.00           C  
ATOM   2638  CG2 VAL A 172      19.615  29.094   1.618  1.00  0.00           C  
ATOM   2639  H   VAL A 172      20.462  29.914  -1.016  1.00  0.00           H  
ATOM   2640  HA  VAL A 172      19.288  31.593   0.840  1.00  0.00           H  
ATOM   2641  HB  VAL A 172      21.511  29.783   1.150  1.00  0.00           H  
ATOM   2642 HG11 VAL A 172      21.314  29.985   3.517  1.00  0.00           H  
ATOM   2643 HG12 VAL A 172      21.747  31.412   2.852  1.00  0.00           H  
ATOM   2644 HG13 VAL A 172      20.202  31.165   3.320  1.00  0.00           H  
ATOM   2645 HG21 VAL A 172      19.928  28.371   2.234  1.00  0.00           H  
ATOM   2646 HG22 VAL A 172      18.764  29.485   1.968  1.00  0.00           H  
ATOM   2647 HG23 VAL A 172      19.457  28.712   0.708  1.00  0.00           H  
ATOM   2648  N   GLU A 173      22.396  32.287   0.295  1.00  0.00           N  
ATOM   2649  CA  GLU A 173      23.439  33.305   0.431  1.00  0.00           C  
ATOM   2650  C   GLU A 173      23.165  34.578  -0.334  1.00  0.00           C  
ATOM   2651  O   GLU A 173      23.428  35.690   0.151  1.00  0.00           O  
ATOM   2652  CB  GLU A 173      24.793  32.702   0.028  1.00  0.00           C  
ATOM   2653  CG  GLU A 173      25.433  32.258   1.352  1.00  0.00           C  
ATOM   2654  CD  GLU A 173      26.640  31.378   1.167  1.00  0.00           C  
ATOM   2655  OE1 GLU A 173      27.108  31.242   0.016  1.00  0.00           O  
ATOM   2656  OE2 GLU A 173      27.091  30.827   2.195  1.00  0.00           O  
ATOM   2657  H   GLU A 173      22.610  31.418  -0.150  1.00  0.00           H  
ATOM   2658  HA  GLU A 173      23.496  33.546   1.400  1.00  0.00           H  
ATOM   2659  HB2 GLU A 173      25.363  33.387  -0.427  1.00  0.00           H  
ATOM   2660  HB3 GLU A 173      24.663  31.919  -0.581  1.00  0.00           H  
ATOM   2661  HG2 GLU A 173      24.750  31.753   1.880  1.00  0.00           H  
ATOM   2662  HG3 GLU A 173      25.710  33.074   1.859  1.00  0.00           H  
ATOM   2663  N   LYS A 174      22.625  34.428  -1.536  1.00  0.00           N  
ATOM   2664  CA  LYS A 174      22.325  35.603  -2.336  1.00  0.00           C  
ATOM   2665  C   LYS A 174      21.107  36.373  -1.864  1.00  0.00           C  
ATOM   2666  O   LYS A 174      21.113  37.609  -1.927  1.00  0.00           O  
ATOM   2667  CB  LYS A 174      22.177  35.163  -3.803  1.00  0.00           C  
ATOM   2668  CG  LYS A 174      21.689  36.302  -4.683  1.00  0.00           C  
ATOM   2669  CD  LYS A 174      22.277  36.179  -6.083  1.00  0.00           C  
ATOM   2670  CE  LYS A 174      21.609  37.231  -6.980  1.00  0.00           C  
ATOM   2671  NZ  LYS A 174      21.909  36.873  -8.415  1.00  0.00           N  
ATOM   2672  H   LYS A 174      22.426  33.514  -1.889  1.00  0.00           H  
ATOM   2673  HA  LYS A 174      23.112  36.217  -2.281  1.00  0.00           H  
ATOM   2674  HB2 LYS A 174      21.520  34.411  -3.851  1.00  0.00           H  
ATOM   2675  HB3 LYS A 174      23.066  34.851  -4.139  1.00  0.00           H  
ATOM   2676  HG2 LYS A 174      21.972  37.173  -4.282  1.00  0.00           H  
ATOM   2677  HG3 LYS A 174      20.691  36.270  -4.740  1.00  0.00           H  
ATOM   2678  HD2 LYS A 174      22.100  35.264  -6.445  1.00  0.00           H  
ATOM   2679  HD3 LYS A 174      23.264  36.339  -6.051  1.00  0.00           H  
ATOM   2680  HE2 LYS A 174      21.976  38.138  -6.772  1.00  0.00           H  
ATOM   2681  HE3 LYS A 174      20.621  37.229  -6.829  1.00  0.00           H  
ATOM   2682  HZ1 LYS A 174      21.484  37.545  -9.022  1.00  0.00           H  
ATOM   2683  HZ2 LYS A 174      22.899  36.873  -8.559  1.00  0.00           H  
ATOM   2684  HZ3 LYS A 174      21.543  35.964  -8.615  1.00  0.00           H  
ATOM   2685  N   PHE A 175      20.024  35.682  -1.471  1.00  0.00           N  
ATOM   2686  CA  PHE A 175      18.791  36.384  -1.115  1.00  0.00           C  
ATOM   2687  C   PHE A 175      18.421  36.374   0.356  1.00  0.00           C  
ATOM   2688  O   PHE A 175      17.430  37.017   0.751  1.00  0.00           O  
ATOM   2689  CB  PHE A 175      17.643  35.842  -1.985  1.00  0.00           C  
ATOM   2690  CG  PHE A 175      17.869  35.837  -3.465  1.00  0.00           C  
ATOM   2691  CD1 PHE A 175      18.259  34.674  -4.117  1.00  0.00           C  
ATOM   2692  CD2 PHE A 175      17.684  36.979  -4.233  1.00  0.00           C  
ATOM   2693  CE1 PHE A 175      18.466  34.622  -5.477  1.00  0.00           C  
ATOM   2694  CE2 PHE A 175      17.899  36.965  -5.593  1.00  0.00           C  
ATOM   2695  CZ  PHE A 175      18.288  35.791  -6.218  1.00  0.00           C  
ATOM   2696  H   PHE A 175      20.061  34.684  -1.422  1.00  0.00           H  
ATOM   2697  HA  PHE A 175      18.920  37.342  -1.373  1.00  0.00           H  
ATOM   2698  HB2 PHE A 175      16.834  36.402  -1.803  1.00  0.00           H  
ATOM   2699  HB3 PHE A 175      17.467  34.899  -1.702  1.00  0.00           H  
ATOM   2700  HD1 PHE A 175      18.395  33.843  -3.578  1.00  0.00           H  
ATOM   2701  HD2 PHE A 175      17.390  37.826  -3.791  1.00  0.00           H  
ATOM   2702  HE1 PHE A 175      18.737  33.769  -5.922  1.00  0.00           H  
ATOM   2703  HE2 PHE A 175      17.775  37.800  -6.129  1.00  0.00           H  
ATOM   2704  HZ  PHE A 175      18.442  35.781  -7.206  1.00  0.00           H  
ATOM   2705  N   GLY A 176      19.220  35.753   1.216  1.00  0.00           N  
ATOM   2706  CA  GLY A 176      18.950  35.791   2.643  1.00  0.00           C  
ATOM   2707  C   GLY A 176      17.544  35.247   2.914  1.00  0.00           C  
ATOM   2708  O   GLY A 176      17.146  34.239   2.313  1.00  0.00           O  
ATOM   2709  H   GLY A 176      20.017  35.253   0.877  1.00  0.00           H  
ATOM   2710  HA2 GLY A 176      19.010  36.735   2.968  1.00  0.00           H  
ATOM   2711  HA3 GLY A 176      19.623  35.229   3.124  1.00  0.00           H  
ATOM   2712  N   ASP A 177      16.761  35.983   3.698  1.00  0.00           N  
ATOM   2713  CA  ASP A 177      15.421  35.591   4.063  1.00  0.00           C  
ATOM   2714  C   ASP A 177      14.375  35.660   2.958  1.00  0.00           C  
ATOM   2715  O   ASP A 177      13.262  35.178   3.177  1.00  0.00           O  
ATOM   2716  CB  ASP A 177      14.944  36.463   5.238  1.00  0.00           C  
ATOM   2717  CG  ASP A 177      14.866  37.878   5.082  1.00  0.00           C  
ATOM   2718  OD1 ASP A 177      14.504  38.432   4.017  1.00  0.00           O  
ATOM   2719  OD2 ASP A 177      15.213  38.543   6.097  1.00  0.00           O  
ATOM   2720  H   ASP A 177      17.117  36.848   4.051  1.00  0.00           H  
ATOM   2721  HA  ASP A 177      15.460  34.645   4.384  1.00  0.00           H  
ATOM   2722  HB2 ASP A 177      15.568  36.289   6.000  1.00  0.00           H  
ATOM   2723  HB3 ASP A 177      14.027  36.147   5.480  1.00  0.00           H  
ATOM   2724  N   LYS A 178      14.698  36.168   1.773  1.00  0.00           N  
ATOM   2725  CA  LYS A 178      13.757  36.168   0.676  1.00  0.00           C  
ATOM   2726  C   LYS A 178      14.114  35.028  -0.273  1.00  0.00           C  
ATOM   2727  O   LYS A 178      13.555  34.974  -1.356  1.00  0.00           O  
ATOM   2728  CB  LYS A 178      13.743  37.545  -0.039  1.00  0.00           C  
ATOM   2729  CG  LYS A 178      12.995  38.574   0.833  1.00  0.00           C  
ATOM   2730  CD  LYS A 178      12.684  39.840   0.052  1.00  0.00           C  
ATOM   2731  CE  LYS A 178      11.879  40.851   0.868  1.00  0.00           C  
ATOM   2732  NZ  LYS A 178      11.555  42.085   0.071  1.00  0.00           N  
ATOM   2733  H   LYS A 178      15.609  36.557   1.638  1.00  0.00           H  
ATOM   2734  HA  LYS A 178      12.844  35.996   1.045  1.00  0.00           H  
ATOM   2735  HB2 LYS A 178      13.280  37.457  -0.921  1.00  0.00           H  
ATOM   2736  HB3 LYS A 178      14.683  37.854  -0.185  1.00  0.00           H  
ATOM   2737  HG2 LYS A 178      13.565  38.809   1.620  1.00  0.00           H  
ATOM   2738  HG3 LYS A 178      12.138  38.169   1.151  1.00  0.00           H  
ATOM   2739  HD2 LYS A 178      12.158  39.593  -0.762  1.00  0.00           H  
ATOM   2740  HD3 LYS A 178      13.546  40.265  -0.225  1.00  0.00           H  
ATOM   2741  HE2 LYS A 178      12.412  41.116   1.671  1.00  0.00           H  
ATOM   2742  HE3 LYS A 178      11.025  40.422   1.162  1.00  0.00           H  
ATOM   2743  HZ1 LYS A 178      11.030  42.720   0.638  1.00  0.00           H  
ATOM   2744  HZ2 LYS A 178      12.404  42.525  -0.222  1.00  0.00           H  
ATOM   2745  HZ3 LYS A 178      11.016  41.831  -0.732  1.00  0.00           H  
ATOM   2746  N   TRP A 179      15.000  34.099   0.103  1.00  0.00           N  
ATOM   2747  CA  TRP A 179      15.378  33.000  -0.792  1.00  0.00           C  
ATOM   2748  C   TRP A 179      14.189  32.119  -1.171  1.00  0.00           C  
ATOM   2749  O   TRP A 179      14.221  31.480  -2.218  1.00  0.00           O  
ATOM   2750  CB  TRP A 179      16.518  32.134  -0.260  1.00  0.00           C  
ATOM   2751  CG  TRP A 179      16.285  31.103   0.790  1.00  0.00           C  
ATOM   2752  CD1 TRP A 179      16.397  31.285   2.147  1.00  0.00           C  
ATOM   2753  CD2 TRP A 179      15.934  29.720   0.624  1.00  0.00           C  
ATOM   2754  NE1 TRP A 179      16.156  30.112   2.812  1.00  0.00           N  
ATOM   2755  CE2 TRP A 179      15.860  29.135   1.898  1.00  0.00           C  
ATOM   2756  CE3 TRP A 179      15.669  28.931  -0.509  1.00  0.00           C  
ATOM   2757  CZ2 TRP A 179      15.510  27.792   2.088  1.00  0.00           C  
ATOM   2758  CZ3 TRP A 179      15.346  27.607  -0.324  1.00  0.00           C  
ATOM   2759  CH2 TRP A 179      15.255  27.033   0.967  1.00  0.00           C  
ATOM   2760  H   TRP A 179      15.413  34.155   1.012  1.00  0.00           H  
ATOM   2761  HA  TRP A 179      15.706  33.419  -1.639  1.00  0.00           H  
ATOM   2762  HB2 TRP A 179      17.202  32.763   0.109  1.00  0.00           H  
ATOM   2763  HB3 TRP A 179      16.899  31.652  -1.049  1.00  0.00           H  
ATOM   2764  HD1 TRP A 179      16.623  32.153   2.588  1.00  0.00           H  
ATOM   2765  HE1 TRP A 179      16.190  29.989   3.804  1.00  0.00           H  
ATOM   2766  HE3 TRP A 179      15.714  29.323  -1.428  1.00  0.00           H  
ATOM   2767  HZ2 TRP A 179      15.447  27.398   3.005  1.00  0.00           H  
ATOM   2768  HZ3 TRP A 179      15.170  27.033  -1.124  1.00  0.00           H  
ATOM   2769  HH2 TRP A 179      15.004  26.070   1.066  1.00  0.00           H  
ATOM   2770  N   THR A 180      13.166  32.035  -0.305  1.00  0.00           N  
ATOM   2771  CA  THR A 180      12.015  31.181  -0.546  1.00  0.00           C  
ATOM   2772  C   THR A 180      10.910  31.849  -1.356  1.00  0.00           C  
ATOM   2773  O   THR A 180       9.866  31.237  -1.618  1.00  0.00           O  
ATOM   2774  CB  THR A 180      11.402  30.698   0.786  1.00  0.00           C  
ATOM   2775  OG1 THR A 180      11.048  31.806   1.606  1.00  0.00           O  
ATOM   2776  CG2 THR A 180      12.398  29.806   1.523  1.00  0.00           C  
ATOM   2777  H   THR A 180      13.197  32.578   0.534  1.00  0.00           H  
ATOM   2778  HA  THR A 180      12.327  30.377  -1.052  1.00  0.00           H  
ATOM   2779  HB  THR A 180      10.578  30.167   0.588  1.00  0.00           H  
ATOM   2780  HG1 THR A 180      10.653  31.474   2.463  1.00  0.00           H  
ATOM   2781 HG21 THR A 180      11.995  29.497   2.384  1.00  0.00           H  
ATOM   2782 HG22 THR A 180      12.619  29.013   0.955  1.00  0.00           H  
ATOM   2783 HG23 THR A 180      13.232  30.324   1.712  1.00  0.00           H  
ATOM   2784  N   GLN A 181      11.110  33.091  -1.807  1.00  0.00           N  
ATOM   2785  CA  GLN A 181      10.096  33.738  -2.656  1.00  0.00           C  
ATOM   2786  C   GLN A 181      10.103  32.981  -3.967  1.00  0.00           C  
ATOM   2787  O   GLN A 181      11.177  32.525  -4.362  1.00  0.00           O  
ATOM   2788  CB  GLN A 181      10.449  35.211  -2.908  1.00  0.00           C  
ATOM   2789  CG  GLN A 181      10.075  36.146  -1.767  1.00  0.00           C  
ATOM   2790  CD  GLN A 181       8.617  36.029  -1.383  1.00  0.00           C  
ATOM   2791  OE1 GLN A 181       8.302  35.464  -0.315  1.00  0.00           O  
ATOM   2792  NE2 GLN A 181       7.726  36.494  -2.240  1.00  0.00           N  
ATOM   2793  H   GLN A 181      11.948  33.581  -1.568  1.00  0.00           H  
ATOM   2794  HA  GLN A 181       9.196  33.670  -2.226  1.00  0.00           H  
ATOM   2795  HB2 GLN A 181       9.968  35.512  -3.731  1.00  0.00           H  
ATOM   2796  HB3 GLN A 181      11.436  35.276  -3.056  1.00  0.00           H  
ATOM   2797  HG2 GLN A 181      10.258  37.088  -2.050  1.00  0.00           H  
ATOM   2798  HG3 GLN A 181      10.636  35.922  -0.970  1.00  0.00           H  
ATOM   2799 HE21 GLN A 181       8.028  36.939  -3.083  1.00  0.00           H  
ATOM   2800 HE22 GLN A 181       6.749  36.401  -2.046  1.00  0.00           H  
ATOM   2801  N   PRO A 182       9.016  32.936  -4.700  1.00  0.00           N  
ATOM   2802  CA  PRO A 182       8.916  32.190  -5.940  1.00  0.00           C  
ATOM   2803  C   PRO A 182       9.935  32.612  -6.988  1.00  0.00           C  
ATOM   2804  O   PRO A 182      10.455  31.748  -7.691  1.00  0.00           O  
ATOM   2805  CB  PRO A 182       7.491  32.409  -6.445  1.00  0.00           C  
ATOM   2806  CG  PRO A 182       6.729  32.769  -5.198  1.00  0.00           C  
ATOM   2807  CD  PRO A 182       7.680  33.467  -4.261  1.00  0.00           C  
ATOM   2808  HA  PRO A 182       9.042  31.218  -5.742  1.00  0.00           H  
ATOM   2809  HB2 PRO A 182       7.458  33.154  -7.112  1.00  0.00           H  
ATOM   2810  HB3 PRO A 182       7.126  31.575  -6.859  1.00  0.00           H  
ATOM   2811  HG2 PRO A 182       5.970  33.378  -5.427  1.00  0.00           H  
ATOM   2812  HG3 PRO A 182       6.373  31.940  -4.766  1.00  0.00           H  
ATOM   2813  HD2 PRO A 182       7.632  34.460  -4.370  1.00  0.00           H  
ATOM   2814  HD3 PRO A 182       7.491  33.227  -3.309  1.00  0.00           H  
ATOM   2815  N   ALA A 183      10.316  33.896  -7.019  1.00  0.00           N  
ATOM   2816  CA  ALA A 183      11.290  34.299  -8.052  1.00  0.00           C  
ATOM   2817  C   ALA A 183      12.683  33.820  -7.719  1.00  0.00           C  
ATOM   2818  O   ALA A 183      13.570  33.829  -8.589  1.00  0.00           O  
ATOM   2819  CB  ALA A 183      11.204  35.810  -8.215  1.00  0.00           C  
ATOM   2820  H   ALA A 183       9.953  34.559  -6.364  1.00  0.00           H  
ATOM   2821  HA  ALA A 183      11.016  33.878  -8.917  1.00  0.00           H  
ATOM   2822  HB1 ALA A 183      11.857  36.108  -8.912  1.00  0.00           H  
ATOM   2823  HB2 ALA A 183      10.278  36.063  -8.496  1.00  0.00           H  
ATOM   2824  HB3 ALA A 183      11.421  36.252  -7.345  1.00  0.00           H  
ATOM   2825  N   ASN A 184      12.959  33.426  -6.469  1.00  0.00           N  
ATOM   2826  CA  ASN A 184      14.288  33.079  -6.051  1.00  0.00           C  
ATOM   2827  C   ASN A 184      14.536  31.624  -5.648  1.00  0.00           C  
ATOM   2828  O   ASN A 184      15.674  31.163  -5.658  1.00  0.00           O  
ATOM   2829  CB  ASN A 184      14.646  33.890  -4.781  1.00  0.00           C  
ATOM   2830  CG  ASN A 184      14.496  35.387  -5.000  1.00  0.00           C  
ATOM   2831  OD1 ASN A 184      14.733  35.878  -6.114  1.00  0.00           O  
ATOM   2832  ND2 ASN A 184      14.118  36.123  -3.977  1.00  0.00           N  
ATOM   2833  H   ASN A 184      12.214  33.372  -5.804  1.00  0.00           H  
ATOM   2834  HA  ASN A 184      14.928  33.324  -6.779  1.00  0.00           H  
ATOM   2835  HB2 ASN A 184      15.594  33.694  -4.529  1.00  0.00           H  
ATOM   2836  HB3 ASN A 184      14.039  33.610  -4.037  1.00  0.00           H  
ATOM   2837 HD21 ASN A 184      13.935  35.694  -3.093  1.00  0.00           H  
ATOM   2838 HD22 ASN A 184      14.014  37.112  -4.084  1.00  0.00           H  
ATOM   2839  N   ILE A 185      13.463  31.013  -5.166  1.00  0.00           N  
ATOM   2840  CA  ILE A 185      13.620  29.671  -4.590  1.00  0.00           C  
ATOM   2841  C   ILE A 185      14.040  28.663  -5.623  1.00  0.00           C  
ATOM   2842  O   ILE A 185      13.739  28.773  -6.829  1.00  0.00           O  
ATOM   2843  CB  ILE A 185      12.265  29.273  -3.934  1.00  0.00           C  
ATOM   2844  CG1 ILE A 185      12.487  28.134  -2.906  1.00  0.00           C  
ATOM   2845  CG2 ILE A 185      11.258  28.906  -4.997  1.00  0.00           C  
ATOM   2846  CD1 ILE A 185      11.170  27.687  -2.250  1.00  0.00           C  
ATOM   2847  H   ILE A 185      12.567  31.456  -5.194  1.00  0.00           H  
ATOM   2848  HA  ILE A 185      14.321  29.709  -3.878  1.00  0.00           H  
ATOM   2849  HB  ILE A 185      11.916  30.070  -3.441  1.00  0.00           H  
ATOM   2850 HG12 ILE A 185      13.109  28.459  -2.193  1.00  0.00           H  
ATOM   2851 HG13 ILE A 185      12.896  27.351  -3.375  1.00  0.00           H  
ATOM   2852 HG21 ILE A 185      10.393  28.653  -4.564  1.00  0.00           H  
ATOM   2853 HG22 ILE A 185      11.111  29.689  -5.602  1.00  0.00           H  
ATOM   2854 HG23 ILE A 185      11.603  28.133  -5.530  1.00  0.00           H  
ATOM   2855 HD11 ILE A 185      11.356  26.954  -1.596  1.00  0.00           H  
ATOM   2856 HD12 ILE A 185      10.755  28.462  -1.773  1.00  0.00           H  
ATOM   2857 HD13 ILE A 185      10.543  27.355  -2.954  1.00  0.00           H  
ATOM   2858  N   VAL A 186      14.769  27.673  -5.176  1.00  0.00           N  
ATOM   2859  CA  VAL A 186      15.194  26.507  -5.963  1.00  0.00           C  
ATOM   2860  C   VAL A 186      14.883  25.244  -5.158  1.00  0.00           C  
ATOM   2861  O   VAL A 186      15.173  25.202  -3.946  1.00  0.00           O  
ATOM   2862  CB  VAL A 186      16.687  26.586  -6.299  1.00  0.00           C  
ATOM   2863  CG1 VAL A 186      17.124  25.327  -7.004  1.00  0.00           C  
ATOM   2864  CG2 VAL A 186      16.997  27.784  -7.204  1.00  0.00           C  
ATOM   2865  H   VAL A 186      15.061  27.713  -4.220  1.00  0.00           H  
ATOM   2866  HA  VAL A 186      14.671  26.484  -6.815  1.00  0.00           H  
ATOM   2867  HB  VAL A 186      17.206  26.679  -5.449  1.00  0.00           H  
ATOM   2868 HG11 VAL A 186      18.099  25.387  -7.219  1.00  0.00           H  
ATOM   2869 HG12 VAL A 186      16.962  24.539  -6.410  1.00  0.00           H  
ATOM   2870 HG13 VAL A 186      16.602  25.220  -7.850  1.00  0.00           H  
ATOM   2871 HG21 VAL A 186      17.977  27.806  -7.404  1.00  0.00           H  
ATOM   2872 HG22 VAL A 186      16.485  27.698  -8.058  1.00  0.00           H  
ATOM   2873 HG23 VAL A 186      16.732  28.629  -6.740  1.00  0.00           H  
ATOM   2874  N   THR A 187      14.214  24.250  -5.739  1.00  0.00           N  
ATOM   2875  CA  THR A 187      13.777  23.072  -4.976  1.00  0.00           C  
ATOM   2876  C   THR A 187      14.167  21.740  -5.596  1.00  0.00           C  
ATOM   2877  O   THR A 187      14.451  21.706  -6.809  1.00  0.00           O  
ATOM   2878  CB  THR A 187      12.251  23.110  -4.792  1.00  0.00           C  
ATOM   2879  OG1 THR A 187      11.660  23.184  -6.116  1.00  0.00           O  
ATOM   2880  CG2 THR A 187      11.794  24.315  -3.963  1.00  0.00           C  
ATOM   2881  H   THR A 187      14.004  24.306  -6.715  1.00  0.00           H  
ATOM   2882  HA  THR A 187      14.196  23.122  -4.069  1.00  0.00           H  
ATOM   2883  HB  THR A 187      11.952  22.268  -4.343  1.00  0.00           H  
ATOM   2884  HG1 THR A 187      10.664  23.210  -6.035  1.00  0.00           H  
ATOM   2885 HG21 THR A 187      10.798  24.298  -3.870  1.00  0.00           H  
ATOM   2886 HG22 THR A 187      12.214  24.274  -3.056  1.00  0.00           H  
ATOM   2887 HG23 THR A 187      12.071  25.159  -4.421  1.00  0.00           H  
ATOM   2888  N   ASN A 188      14.238  20.664  -4.800  1.00  0.00           N  
ATOM   2889  CA  ASN A 188      14.683  19.383  -5.364  1.00  0.00           C  
ATOM   2890  C   ASN A 188      13.633  18.277  -5.187  1.00  0.00           C  
ATOM   2891  O   ASN A 188      13.890  17.091  -5.470  1.00  0.00           O  
ATOM   2892  CB  ASN A 188      16.022  18.955  -4.768  1.00  0.00           C  
ATOM   2893  CG  ASN A 188      15.882  18.346  -3.372  1.00  0.00           C  
ATOM   2894  OD1 ASN A 188      15.170  18.902  -2.543  1.00  0.00           O  
ATOM   2895  ND2 ASN A 188      16.527  17.208  -3.120  1.00  0.00           N  
ATOM   2896  H   ASN A 188      13.991  20.733  -3.833  1.00  0.00           H  
ATOM   2897  HA  ASN A 188      14.818  19.516  -6.346  1.00  0.00           H  
ATOM   2898  HB2 ASN A 188      16.616  19.757  -4.709  1.00  0.00           H  
ATOM   2899  HB3 ASN A 188      16.438  18.276  -5.373  1.00  0.00           H  
ATOM   2900 HD21 ASN A 188      17.097  16.790  -3.827  1.00  0.00           H  
ATOM   2901 HD22 ASN A 188      16.441  16.772  -2.224  1.00  0.00           H  
ATOM   2902  N   GLY A 189      12.448  18.688  -4.695  1.00  0.00           N  
ATOM   2903  CA  GLY A 189      11.390  17.656  -4.552  1.00  0.00           C  
ATOM   2904  C   GLY A 189      10.611  17.532  -5.855  1.00  0.00           C  
ATOM   2905  O   GLY A 189      10.960  18.122  -6.914  1.00  0.00           O  
ATOM   2906  H   GLY A 189      12.289  19.641  -4.439  1.00  0.00           H  
ATOM   2907  HA2 GLY A 189      10.766  17.920  -3.816  1.00  0.00           H  
ATOM   2908  HA3 GLY A 189      11.812  16.776  -4.332  1.00  0.00           H  
ATOM   2909  N   ALA A 190       9.469  16.835  -5.812  1.00  0.00           N  
ATOM   2910  CA  ALA A 190       8.680  16.625  -7.025  1.00  0.00           C  
ATOM   2911  C   ALA A 190       8.029  17.886  -7.545  1.00  0.00           C  
ATOM   2912  O   ALA A 190       7.517  17.903  -8.675  1.00  0.00           O  
ATOM   2913  CB  ALA A 190       7.629  15.530  -6.853  1.00  0.00           C  
ATOM   2914  H   ALA A 190       9.153  16.455  -4.943  1.00  0.00           H  
ATOM   2915  HA  ALA A 190       9.313  16.312  -7.733  1.00  0.00           H  
ATOM   2916  HB1 ALA A 190       7.117  15.423  -7.705  1.00  0.00           H  
ATOM   2917  HB2 ALA A 190       8.081  14.667  -6.625  1.00  0.00           H  
ATOM   2918  HB3 ALA A 190       7.002  15.783  -6.116  1.00  0.00           H  
ATOM   2919  N   TYR A 191       7.924  18.945  -6.740  1.00  0.00           N  
ATOM   2920  CA  TYR A 191       7.282  20.178  -7.093  1.00  0.00           C  
ATOM   2921  C   TYR A 191       8.190  21.398  -6.952  1.00  0.00           C  
ATOM   2922  O   TYR A 191       9.189  21.376  -6.247  1.00  0.00           O  
ATOM   2923  CB  TYR A 191       6.004  20.410  -6.184  1.00  0.00           C  
ATOM   2924  CG  TYR A 191       5.024  19.313  -6.598  1.00  0.00           C  
ATOM   2925  CD1 TYR A 191       5.042  18.075  -5.979  1.00  0.00           C  
ATOM   2926  CD2 TYR A 191       4.133  19.530  -7.655  1.00  0.00           C  
ATOM   2927  CE1 TYR A 191       4.206  17.053  -6.371  1.00  0.00           C  
ATOM   2928  CE2 TYR A 191       3.298  18.507  -8.056  1.00  0.00           C  
ATOM   2929  CZ  TYR A 191       3.349  17.273  -7.438  1.00  0.00           C  
ATOM   2930  OH  TYR A 191       2.514  16.297  -7.881  1.00  0.00           O  
ATOM   2931  H   TYR A 191       8.321  18.874  -5.825  1.00  0.00           H  
ATOM   2932  HA  TYR A 191       6.984  20.116  -8.045  1.00  0.00           H  
ATOM   2933  HB2 TYR A 191       5.612  21.314  -6.352  1.00  0.00           H  
ATOM   2934  HB3 TYR A 191       6.240  20.324  -5.216  1.00  0.00           H  
ATOM   2935  HD1 TYR A 191       5.680  17.918  -5.225  1.00  0.00           H  
ATOM   2936  HD2 TYR A 191       4.102  20.417  -8.115  1.00  0.00           H  
ATOM   2937  HE1 TYR A 191       4.217  16.173  -5.897  1.00  0.00           H  
ATOM   2938  HE2 TYR A 191       2.650  18.661  -8.802  1.00  0.00           H  
ATOM   2939  HH  TYR A 191       1.903  16.474  -8.652  1.00  0.00           H  
ATOM   2940  N   LYS A 192       7.734  22.508  -7.541  1.00  0.00           N  
ATOM   2941  CA  LYS A 192       8.422  23.775  -7.493  1.00  0.00           C  
ATOM   2942  C   LYS A 192       7.412  24.783  -6.969  1.00  0.00           C  
ATOM   2943  O   LYS A 192       6.220  24.566  -7.177  1.00  0.00           O  
ATOM   2944  CB  LYS A 192       8.785  24.378  -8.869  1.00  0.00           C  
ATOM   2945  CG  LYS A 192       9.637  23.561  -9.786  1.00  0.00           C  
ATOM   2946  CD  LYS A 192      10.076  24.416 -10.971  1.00  0.00           C  
ATOM   2947  CE  LYS A 192       9.261  24.121 -12.227  1.00  0.00           C  
ATOM   2948  NZ  LYS A 192       9.917  24.842 -13.386  1.00  0.00           N  
ATOM   2949  H   LYS A 192       6.870  22.457  -8.042  1.00  0.00           H  
ATOM   2950  HA  LYS A 192       9.224  23.727  -6.898  1.00  0.00           H  
ATOM   2951  HB2 LYS A 192       9.268  25.237  -8.700  1.00  0.00           H  
ATOM   2952  HB3 LYS A 192       7.927  24.566  -9.348  1.00  0.00           H  
ATOM   2953  HG2 LYS A 192       9.113  22.777 -10.117  1.00  0.00           H  
ATOM   2954  HG3 LYS A 192      10.444  23.238  -9.291  1.00  0.00           H  
ATOM   2955  HD2 LYS A 192      11.040  24.231 -11.162  1.00  0.00           H  
ATOM   2956  HD3 LYS A 192       9.962  25.380 -10.732  1.00  0.00           H  
ATOM   2957  HE2 LYS A 192       8.324  24.449 -12.109  1.00  0.00           H  
ATOM   2958  HE3 LYS A 192       9.250  23.136 -12.402  1.00  0.00           H  
ATOM   2959  HZ1 LYS A 192       9.401  24.665 -14.224  1.00  0.00           H  
ATOM   2960  HZ2 LYS A 192       9.929  25.825 -13.203  1.00  0.00           H  
ATOM   2961  HZ3 LYS A 192      10.855  24.512 -13.496  1.00  0.00           H  
ATOM   2962  N   LEU A 193       7.882  25.901  -6.423  1.00  0.00           N  
ATOM   2963  CA  LEU A 193       6.885  26.866  -5.935  1.00  0.00           C  
ATOM   2964  C   LEU A 193       6.437  27.802  -7.059  1.00  0.00           C  
ATOM   2965  O   LEU A 193       7.288  28.491  -7.634  1.00  0.00           O  
ATOM   2966  CB  LEU A 193       7.532  27.713  -4.821  1.00  0.00           C  
ATOM   2967  CG  LEU A 193       6.668  28.874  -4.290  1.00  0.00           C  
ATOM   2968  CD1 LEU A 193       5.398  28.356  -3.621  1.00  0.00           C  
ATOM   2969  CD2 LEU A 193       7.542  29.663  -3.318  1.00  0.00           C  
ATOM   2970  H   LEU A 193       8.864  26.077  -6.348  1.00  0.00           H  
ATOM   2971  HA  LEU A 193       6.094  26.376  -5.569  1.00  0.00           H  
ATOM   2972  HB2 LEU A 193       8.381  28.099  -5.181  1.00  0.00           H  
ATOM   2973  HB3 LEU A 193       7.740  27.107  -4.053  1.00  0.00           H  
ATOM   2974  HG  LEU A 193       6.414  29.467  -5.054  1.00  0.00           H  
ATOM   2975 HD11 LEU A 193       4.858  29.129  -3.287  1.00  0.00           H  
ATOM   2976 HD12 LEU A 193       4.860  27.836  -4.284  1.00  0.00           H  
ATOM   2977 HD13 LEU A 193       5.643  27.764  -2.853  1.00  0.00           H  
ATOM   2978 HD21 LEU A 193       7.019  30.430  -2.947  1.00  0.00           H  
ATOM   2979 HD22 LEU A 193       7.833  29.065  -2.571  1.00  0.00           H  
ATOM   2980 HD23 LEU A 193       8.347  30.010  -3.800  1.00  0.00           H  
ATOM   2981  N   LYS A 194       5.140  27.874  -7.303  1.00  0.00           N  
ATOM   2982  CA  LYS A 194       4.595  28.767  -8.311  1.00  0.00           C  
ATOM   2983  C   LYS A 194       4.112  30.095  -7.743  1.00  0.00           C  
ATOM   2984  O   LYS A 194       4.520  31.174  -8.204  1.00  0.00           O  
ATOM   2985  CB  LYS A 194       3.433  28.105  -9.068  1.00  0.00           C  
ATOM   2986  CG  LYS A 194       3.087  28.902 -10.328  1.00  0.00           C  
ATOM   2987  CD  LYS A 194       1.847  28.351 -11.022  1.00  0.00           C  
ATOM   2988  CE  LYS A 194       1.554  29.252 -12.238  1.00  0.00           C  
ATOM   2989  NZ  LYS A 194       0.579  28.597 -13.160  1.00  0.00           N  
ATOM   2990  H   LYS A 194       4.515  27.296  -6.778  1.00  0.00           H  
ATOM   2991  HA  LYS A 194       5.320  28.962  -8.972  1.00  0.00           H  
ATOM   2992  HB2 LYS A 194       2.631  28.068  -8.472  1.00  0.00           H  
ATOM   2993  HB3 LYS A 194       3.697  27.176  -9.329  1.00  0.00           H  
ATOM   2994  HG2 LYS A 194       3.859  28.858 -10.962  1.00  0.00           H  
ATOM   2995  HG3 LYS A 194       2.919  29.854 -10.073  1.00  0.00           H  
ATOM   2996  HD2 LYS A 194       1.070  28.364 -10.393  1.00  0.00           H  
ATOM   2997  HD3 LYS A 194       2.014  27.413 -11.325  1.00  0.00           H  
ATOM   2998  HE2 LYS A 194       2.407  29.425 -12.731  1.00  0.00           H  
ATOM   2999  HE3 LYS A 194       1.172  30.119 -11.919  1.00  0.00           H  
ATOM   3000  HZ1 LYS A 194       0.403  29.197 -13.940  1.00  0.00           H  
ATOM   3001  HZ2 LYS A 194       0.958  27.730 -13.485  1.00  0.00           H  
ATOM   3002  HZ3 LYS A 194      -0.277  28.425 -12.672  1.00  0.00           H  
ATOM   3003  N   ASN A 195       3.197  30.017  -6.773  1.00  0.00           N  
ATOM   3004  CA  ASN A 195       2.623  31.218  -6.174  1.00  0.00           C  
ATOM   3005  C   ASN A 195       2.617  31.088  -4.643  1.00  0.00           C  
ATOM   3006  O   ASN A 195       2.458  29.965  -4.154  1.00  0.00           O  
ATOM   3007  CB  ASN A 195       1.171  31.431  -6.604  1.00  0.00           C  
ATOM   3008  CG  ASN A 195       0.904  31.536  -8.086  1.00  0.00           C  
ATOM   3009  OD1 ASN A 195       1.080  32.593  -8.712  1.00  0.00           O  
ATOM   3010  ND2 ASN A 195       0.484  30.441  -8.712  1.00  0.00           N  
ATOM   3011  H   ASN A 195       2.899  29.118  -6.451  1.00  0.00           H  
ATOM   3012  HA  ASN A 195       3.168  32.014  -6.438  1.00  0.00           H  
ATOM   3013  HB2 ASN A 195       0.852  32.278  -6.179  1.00  0.00           H  
ATOM   3014  HB3 ASN A 195       0.637  30.661  -6.255  1.00  0.00           H  
ATOM   3015 HD21 ASN A 195       0.345  29.594  -8.199  1.00  0.00           H  
ATOM   3016 HD22 ASN A 195       0.307  30.464  -9.696  1.00  0.00           H  
ATOM   3017  N   TRP A 196       2.758  32.193  -3.939  1.00  0.00           N  
ATOM   3018  CA  TRP A 196       2.713  32.181  -2.476  1.00  0.00           C  
ATOM   3019  C   TRP A 196       2.062  33.509  -2.052  1.00  0.00           C  
ATOM   3020  O   TRP A 196       2.754  34.523  -2.026  1.00  0.00           O  
ATOM   3021  CB  TRP A 196       4.026  32.023  -1.727  1.00  0.00           C  
ATOM   3022  CG  TRP A 196       3.999  31.961  -0.225  1.00  0.00           C  
ATOM   3023  CD1 TRP A 196       2.866  31.954   0.566  1.00  0.00           C  
ATOM   3024  CD2 TRP A 196       5.102  31.901   0.680  1.00  0.00           C  
ATOM   3025  NE1 TRP A 196       3.205  31.894   1.886  1.00  0.00           N  
ATOM   3026  CE2 TRP A 196       4.574  31.832   1.991  1.00  0.00           C  
ATOM   3027  CE3 TRP A 196       6.490  31.871   0.522  1.00  0.00           C  
ATOM   3028  CZ2 TRP A 196       5.371  31.775   3.132  1.00  0.00           C  
ATOM   3029  CZ3 TRP A 196       7.298  31.793   1.663  1.00  0.00           C  
ATOM   3030  CH2 TRP A 196       6.741  31.734   2.947  1.00  0.00           C  
ATOM   3031  H   TRP A 196       2.899  33.061  -4.416  1.00  0.00           H  
ATOM   3032  HA  TRP A 196       2.107  31.438  -2.193  1.00  0.00           H  
ATOM   3033  HB2 TRP A 196       4.604  32.799  -1.979  1.00  0.00           H  
ATOM   3034  HB3 TRP A 196       4.448  31.175  -2.049  1.00  0.00           H  
ATOM   3035  HD1 TRP A 196       1.929  31.988   0.219  1.00  0.00           H  
ATOM   3036  HE1 TRP A 196       2.562  31.895   2.652  1.00  0.00           H  
ATOM   3037  HE3 TRP A 196       6.899  31.905  -0.390  1.00  0.00           H  
ATOM   3038  HZ2 TRP A 196       4.969  31.764   4.048  1.00  0.00           H  
ATOM   3039  HZ3 TRP A 196       8.292  31.779   1.559  1.00  0.00           H  
ATOM   3040  HH2 TRP A 196       7.343  31.661   3.742  1.00  0.00           H  
ATOM   3041  N   VAL A 197       0.759  33.454  -1.797  1.00  0.00           N  
ATOM   3042  CA  VAL A 197       0.025  34.631  -1.343  1.00  0.00           C  
ATOM   3043  C   VAL A 197      -0.342  34.394   0.130  1.00  0.00           C  
ATOM   3044  O   VAL A 197      -1.133  33.518   0.477  1.00  0.00           O  
ATOM   3045  CB  VAL A 197      -1.209  34.886  -2.197  1.00  0.00           C  
ATOM   3046  CG1 VAL A 197      -1.952  36.173  -1.843  1.00  0.00           C  
ATOM   3047  CG2 VAL A 197      -0.824  34.950  -3.696  1.00  0.00           C  
ATOM   3048  H   VAL A 197       0.272  32.589  -1.919  1.00  0.00           H  
ATOM   3049  HA  VAL A 197       0.627  35.428  -1.401  1.00  0.00           H  
ATOM   3050  HB  VAL A 197      -1.838  34.119  -2.070  1.00  0.00           H  
ATOM   3051 HG11 VAL A 197      -2.747  36.274  -2.441  1.00  0.00           H  
ATOM   3052 HG12 VAL A 197      -2.255  36.132  -0.891  1.00  0.00           H  
ATOM   3053 HG13 VAL A 197      -1.341  36.955  -1.965  1.00  0.00           H  
ATOM   3054 HG21 VAL A 197      -1.644  35.118  -4.244  1.00  0.00           H  
ATOM   3055 HG22 VAL A 197      -0.169  35.692  -3.841  1.00  0.00           H  
ATOM   3056 HG23 VAL A 197      -0.411  34.082  -3.971  1.00  0.00           H  
ATOM   3057  N   VAL A 198       0.330  35.137   1.005  1.00  0.00           N  
ATOM   3058  CA  VAL A 198       0.109  34.945   2.446  1.00  0.00           C  
ATOM   3059  C   VAL A 198      -1.348  35.043   2.824  1.00  0.00           C  
ATOM   3060  O   VAL A 198      -2.113  35.940   2.478  1.00  0.00           O  
ATOM   3061  CB  VAL A 198       0.977  35.904   3.258  1.00  0.00           C  
ATOM   3062  CG1 VAL A 198       0.631  35.945   4.759  1.00  0.00           C  
ATOM   3063  CG2 VAL A 198       2.444  35.523   3.087  1.00  0.00           C  
ATOM   3064  H   VAL A 198       0.983  35.823   0.684  1.00  0.00           H  
ATOM   3065  HA  VAL A 198       0.409  34.017   2.668  1.00  0.00           H  
ATOM   3066  HB  VAL A 198       0.851  36.824   2.887  1.00  0.00           H  
ATOM   3067 HG11 VAL A 198       1.237  36.591   5.223  1.00  0.00           H  
ATOM   3068 HG12 VAL A 198      -0.318  36.237   4.874  1.00  0.00           H  
ATOM   3069 HG13 VAL A 198       0.750  35.034   5.153  1.00  0.00           H  
ATOM   3070 HG21 VAL A 198       3.015  36.149   3.618  1.00  0.00           H  
ATOM   3071 HG22 VAL A 198       2.585  34.588   3.411  1.00  0.00           H  
ATOM   3072 HG23 VAL A 198       2.693  35.582   2.120  1.00  0.00           H  
ATOM   3073  N   ASN A 199      -1.815  34.071   3.591  1.00  0.00           N  
ATOM   3074  CA  ASN A 199      -3.157  33.934   4.091  1.00  0.00           C  
ATOM   3075  C   ASN A 199      -4.138  33.673   2.956  1.00  0.00           C  
ATOM   3076  O   ASN A 199      -5.319  33.903   3.123  1.00  0.00           O  
ATOM   3077  CB  ASN A 199      -3.582  35.150   4.937  1.00  0.00           C  
ATOM   3078  CG  ASN A 199      -2.990  35.051   6.328  1.00  0.00           C  
ATOM   3079  OD1 ASN A 199      -2.574  35.994   6.992  1.00  0.00           O  
ATOM   3080  ND2 ASN A 199      -2.935  33.825   6.830  1.00  0.00           N  
ATOM   3081  H   ASN A 199      -1.166  33.356   3.851  1.00  0.00           H  
ATOM   3082  HA  ASN A 199      -3.173  33.133   4.690  1.00  0.00           H  
ATOM   3083  HB2 ASN A 199      -4.580  35.174   5.003  1.00  0.00           H  
ATOM   3084  HB3 ASN A 199      -3.257  35.988   4.498  1.00  0.00           H  
ATOM   3085 HD21 ASN A 199      -3.272  33.050   6.295  1.00  0.00           H  
ATOM   3086 HD22 ASN A 199      -2.556  33.675   7.743  1.00  0.00           H  
ATOM   3087  N   GLU A 200      -3.652  33.257   1.779  1.00  0.00           N  
ATOM   3088  CA  GLU A 200      -4.569  32.980   0.686  1.00  0.00           C  
ATOM   3089  C   GLU A 200      -4.295  31.589   0.138  1.00  0.00           C  
ATOM   3090  O   GLU A 200      -5.122  30.688   0.228  1.00  0.00           O  
ATOM   3091  CB  GLU A 200      -4.464  33.994  -0.459  1.00  0.00           C  
ATOM   3092  CG  GLU A 200      -5.806  34.082  -1.177  1.00  0.00           C  
ATOM   3093  CD  GLU A 200      -6.037  35.492  -1.707  1.00  0.00           C  
ATOM   3094  OE1 GLU A 200      -6.765  36.309  -1.099  1.00  0.00           O  
ATOM   3095  OE2 GLU A 200      -5.411  35.736  -2.755  1.00  0.00           O  
ATOM   3096  H   GLU A 200      -2.667  33.138   1.654  1.00  0.00           H  
ATOM   3097  HA  GLU A 200      -5.503  33.001   1.043  1.00  0.00           H  
ATOM   3098  HB2 GLU A 200      -3.759  33.699  -1.104  1.00  0.00           H  
ATOM   3099  HB3 GLU A 200      -4.223  34.891  -0.090  1.00  0.00           H  
ATOM   3100  HG2 GLU A 200      -6.538  33.847  -0.537  1.00  0.00           H  
ATOM   3101  HG3 GLU A 200      -5.813  33.438  -1.942  1.00  0.00           H  
ATOM   3102  N   ARG A 201      -3.093  31.448  -0.460  1.00  0.00           N  
ATOM   3103  CA  ARG A 201      -2.819  30.103  -0.982  1.00  0.00           C  
ATOM   3104  C   ARG A 201      -1.349  29.921  -1.254  1.00  0.00           C  
ATOM   3105  O   ARG A 201      -0.610  30.892  -1.405  1.00  0.00           O  
ATOM   3106  CB  ARG A 201      -3.625  29.928  -2.294  1.00  0.00           C  
ATOM   3107  CG  ARG A 201      -3.127  30.762  -3.468  1.00  0.00           C  
ATOM   3108  CD  ARG A 201      -4.094  30.748  -4.671  1.00  0.00           C  
ATOM   3109  NE  ARG A 201      -5.447  31.063  -4.220  1.00  0.00           N  
ATOM   3110  CZ  ARG A 201      -6.529  30.284  -4.146  1.00  0.00           C  
ATOM   3111  NH1 ARG A 201      -7.662  30.787  -3.627  1.00  0.00           N  
ATOM   3112  NH2 ARG A 201      -6.602  29.015  -4.549  1.00  0.00           N  
ATOM   3113  H   ARG A 201      -2.440  32.201  -0.541  1.00  0.00           H  
ATOM   3114  HA  ARG A 201      -3.119  29.421  -0.315  1.00  0.00           H  
ATOM   3115  HB2 ARG A 201      -4.574  30.184  -2.112  1.00  0.00           H  
ATOM   3116  HB3 ARG A 201      -3.584  28.964  -2.558  1.00  0.00           H  
ATOM   3117  HG2 ARG A 201      -2.244  30.399  -3.765  1.00  0.00           H  
ATOM   3118  HG3 ARG A 201      -3.013  31.707  -3.162  1.00  0.00           H  
ATOM   3119  HD2 ARG A 201      -4.087  29.841  -5.092  1.00  0.00           H  
ATOM   3120  HD3 ARG A 201      -3.800  31.429  -5.341  1.00  0.00           H  
ATOM   3121  HE  ARG A 201      -5.584  32.007  -3.921  1.00  0.00           H  
ATOM   3122 HH11 ARG A 201      -8.480  30.216  -3.565  1.00  0.00           H  
ATOM   3123 HH12 ARG A 201      -7.687  31.733  -3.303  1.00  0.00           H  
ATOM   3124 HH21 ARG A 201      -7.459  28.509  -4.453  1.00  0.00           H  
ATOM   3125 HH22 ARG A 201      -5.800  28.570  -4.947  1.00  0.00           H  
ATOM   3126  N   ILE A 202      -0.944  28.648  -1.337  1.00  0.00           N  
ATOM   3127  CA  ILE A 202       0.385  28.286  -1.795  1.00  0.00           C  
ATOM   3128  C   ILE A 202       0.146  27.388  -3.008  1.00  0.00           C  
ATOM   3129  O   ILE A 202      -0.633  26.433  -2.873  1.00  0.00           O  
ATOM   3130  CB  ILE A 202       1.277  27.579  -0.770  1.00  0.00           C  
ATOM   3131  CG1 ILE A 202       1.782  28.618   0.259  1.00  0.00           C  
ATOM   3132  CG2 ILE A 202       2.460  26.888  -1.432  1.00  0.00           C  
ATOM   3133  CD1 ILE A 202       2.373  27.892   1.474  1.00  0.00           C  
ATOM   3134  H   ILE A 202      -1.579  27.921  -1.074  1.00  0.00           H  
ATOM   3135  HA  ILE A 202       0.851  29.116  -2.102  1.00  0.00           H  
ATOM   3136  HB  ILE A 202       0.732  26.892  -0.290  1.00  0.00           H  
ATOM   3137 HG12 ILE A 202       1.019  29.193   0.554  1.00  0.00           H  
ATOM   3138 HG13 ILE A 202       2.486  29.189  -0.163  1.00  0.00           H  
ATOM   3139 HG21 ILE A 202       3.017  26.439  -0.734  1.00  0.00           H  
ATOM   3140 HG22 ILE A 202       2.126  26.205  -2.082  1.00  0.00           H  
ATOM   3141 HG23 ILE A 202       3.014  27.566  -1.916  1.00  0.00           H  
ATOM   3142 HD11 ILE A 202       2.699  28.565   2.138  1.00  0.00           H  
ATOM   3143 HD12 ILE A 202       1.669  27.321   1.896  1.00  0.00           H  
ATOM   3144 HD13 ILE A 202       3.136  27.317   1.180  1.00  0.00           H  
ATOM   3145  N   VAL A 203       0.690  27.758  -4.169  1.00  0.00           N  
ATOM   3146  CA  VAL A 203       0.470  26.902  -5.349  1.00  0.00           C  
ATOM   3147  C   VAL A 203       1.800  26.321  -5.835  1.00  0.00           C  
ATOM   3148  O   VAL A 203       2.760  27.084  -6.031  1.00  0.00           O  
ATOM   3149  CB  VAL A 203      -0.133  27.692  -6.526  1.00  0.00           C  
ATOM   3150  CG1 VAL A 203      -0.369  26.740  -7.703  1.00  0.00           C  
ATOM   3151  CG2 VAL A 203      -1.472  28.346  -6.147  1.00  0.00           C  
ATOM   3152  H   VAL A 203       1.233  28.595  -4.237  1.00  0.00           H  
ATOM   3153  HA  VAL A 203      -0.147  26.154  -5.103  1.00  0.00           H  
ATOM   3154  HB  VAL A 203       0.511  28.404  -6.806  1.00  0.00           H  
ATOM   3155 HG11 VAL A 203      -0.761  27.249  -8.470  1.00  0.00           H  
ATOM   3156 HG12 VAL A 203       0.501  26.333  -7.982  1.00  0.00           H  
ATOM   3157 HG13 VAL A 203      -1.001  26.017  -7.425  1.00  0.00           H  
ATOM   3158 HG21 VAL A 203      -1.832  28.848  -6.933  1.00  0.00           H  
ATOM   3159 HG22 VAL A 203      -2.124  27.638  -5.877  1.00  0.00           H  
ATOM   3160 HG23 VAL A 203      -1.331  28.977  -5.384  1.00  0.00           H  
ATOM   3161  N   LEU A 204       1.867  24.998  -5.960  1.00  0.00           N  
ATOM   3162  CA  LEU A 204       3.070  24.286  -6.369  1.00  0.00           C  
ATOM   3163  C   LEU A 204       2.875  23.663  -7.762  1.00  0.00           C  
ATOM   3164  O   LEU A 204       1.731  23.313  -8.080  1.00  0.00           O  
ATOM   3165  CB  LEU A 204       3.390  23.122  -5.395  1.00  0.00           C  
ATOM   3166  CG  LEU A 204       3.428  23.468  -3.897  1.00  0.00           C  
ATOM   3167  CD1 LEU A 204       4.008  22.327  -3.065  1.00  0.00           C  
ATOM   3168  CD2 LEU A 204       4.342  24.675  -3.615  1.00  0.00           C  
ATOM   3169  H   LEU A 204       1.046  24.463  -5.762  1.00  0.00           H  
ATOM   3170  HA  LEU A 204       3.841  24.922  -6.393  1.00  0.00           H  
ATOM   3171  HB2 LEU A 204       4.286  22.755  -5.644  1.00  0.00           H  
ATOM   3172  HB3 LEU A 204       2.693  22.417  -5.526  1.00  0.00           H  
ATOM   3173  HG  LEU A 204       2.502  23.672  -3.580  1.00  0.00           H  
ATOM   3174 HD11 LEU A 204       4.016  22.589  -2.100  1.00  0.00           H  
ATOM   3175 HD12 LEU A 204       3.446  21.509  -3.184  1.00  0.00           H  
ATOM   3176 HD13 LEU A 204       4.942  22.136  -3.366  1.00  0.00           H  
ATOM   3177 HD21 LEU A 204       4.343  24.871  -2.634  1.00  0.00           H  
ATOM   3178 HD22 LEU A 204       5.273  24.465  -3.913  1.00  0.00           H  
ATOM   3179 HD23 LEU A 204       4.004  25.473  -4.114  1.00  0.00           H  
ATOM   3180  N   GLU A 205       3.920  23.652  -8.590  1.00  0.00           N  
ATOM   3181  CA  GLU A 205       3.735  23.045  -9.917  1.00  0.00           C  
ATOM   3182  C   GLU A 205       4.819  21.971 -10.098  1.00  0.00           C  
ATOM   3183  O   GLU A 205       5.874  22.015  -9.435  1.00  0.00           O  
ATOM   3184  CB  GLU A 205       3.793  24.038 -11.065  1.00  0.00           C  
ATOM   3185  CG  GLU A 205       5.153  24.728 -11.173  1.00  0.00           C  
ATOM   3186  CD  GLU A 205       5.185  25.896 -12.141  1.00  0.00           C  
ATOM   3187  OE1 GLU A 205       4.331  25.972 -13.038  1.00  0.00           O  
ATOM   3188  OE2 GLU A 205       6.058  26.770 -12.007  1.00  0.00           O  
ATOM   3189  H   GLU A 205       4.799  24.043  -8.318  1.00  0.00           H  
ATOM   3190  HA  GLU A 205       2.842  22.596  -9.935  1.00  0.00           H  
ATOM   3191  HB2 GLU A 205       3.090  24.735 -10.922  1.00  0.00           H  
ATOM   3192  HB3 GLU A 205       3.611  23.551 -11.920  1.00  0.00           H  
ATOM   3193  HG2 GLU A 205       5.824  24.052 -11.476  1.00  0.00           H  
ATOM   3194  HG3 GLU A 205       5.406  25.066 -10.266  1.00  0.00           H  
ATOM   3195  N   ARG A 206       4.460  20.940 -10.850  1.00  0.00           N  
ATOM   3196  CA  ARG A 206       5.422  19.863 -11.085  1.00  0.00           C  
ATOM   3197  C   ARG A 206       6.818  20.374 -11.406  1.00  0.00           C  
ATOM   3198  O   ARG A 206       7.036  21.345 -12.137  1.00  0.00           O  
ATOM   3199  CB  ARG A 206       4.932  19.044 -12.308  1.00  0.00           C  
ATOM   3200  CG  ARG A 206       5.940  17.953 -12.676  1.00  0.00           C  
ATOM   3201  CD  ARG A 206       5.737  17.524 -14.128  1.00  0.00           C  
ATOM   3202  NE  ARG A 206       4.431  16.903 -14.300  1.00  0.00           N  
ATOM   3203  CZ  ARG A 206       4.205  15.601 -14.215  1.00  0.00           C  
ATOM   3204  NH1 ARG A 206       2.970  15.135 -14.423  1.00  0.00           N  
ATOM   3205  NH2 ARG A 206       5.208  14.788 -13.956  1.00  0.00           N  
ATOM   3206  H   ARG A 206       3.545  20.899 -11.251  1.00  0.00           H  
ATOM   3207  HA  ARG A 206       5.461  19.270 -10.281  1.00  0.00           H  
ATOM   3208  HB2 ARG A 206       4.816  19.659 -13.088  1.00  0.00           H  
ATOM   3209  HB3 ARG A 206       4.055  18.618 -12.086  1.00  0.00           H  
ATOM   3210  HG2 ARG A 206       5.808  17.164 -12.076  1.00  0.00           H  
ATOM   3211  HG3 ARG A 206       6.868  18.307 -12.562  1.00  0.00           H  
ATOM   3212  HD2 ARG A 206       6.449  16.868 -14.380  1.00  0.00           H  
ATOM   3213  HD3 ARG A 206       5.800  18.327 -14.720  1.00  0.00           H  
ATOM   3214  HE  ARG A 206       3.653  17.500 -14.495  1.00  0.00           H  
ATOM   3215 HH11 ARG A 206       2.789  14.153 -14.361  1.00  0.00           H  
ATOM   3216 HH12 ARG A 206       2.227  15.768 -14.641  1.00  0.00           H  
ATOM   3217 HH21 ARG A 206       5.049  13.803 -13.890  1.00  0.00           H  
ATOM   3218 HH22 ARG A 206       6.129  15.156 -13.826  1.00  0.00           H  
ATOM   3219  N   ASN A 207       7.835  19.727 -10.827  1.00  0.00           N  
ATOM   3220  CA  ASN A 207       9.236  20.082 -11.073  1.00  0.00           C  
ATOM   3221  C   ASN A 207       9.768  19.082 -12.092  1.00  0.00           C  
ATOM   3222  O   ASN A 207      10.003  17.930 -11.721  1.00  0.00           O  
ATOM   3223  CB  ASN A 207      10.063  19.915  -9.797  1.00  0.00           C  
ATOM   3224  CG  ASN A 207      11.547  20.074  -9.959  1.00  0.00           C  
ATOM   3225  OD1 ASN A 207      12.062  20.590 -10.957  1.00  0.00           O  
ATOM   3226  ND2 ASN A 207      12.294  19.659  -8.939  1.00  0.00           N  
ATOM   3227  H   ASN A 207       7.632  18.973 -10.203  1.00  0.00           H  
ATOM   3228  HA  ASN A 207       9.309  21.016 -11.422  1.00  0.00           H  
ATOM   3229  HB2 ASN A 207       9.890  18.999  -9.436  1.00  0.00           H  
ATOM   3230  HB3 ASN A 207       9.751  20.598  -9.137  1.00  0.00           H  
ATOM   3231 HD21 ASN A 207      11.861  19.244  -8.139  1.00  0.00           H  
ATOM   3232 HD22 ASN A 207      13.288  19.763  -8.973  1.00  0.00           H  
ATOM   3233  N   PRO A 208       9.957  19.459 -13.349  1.00  0.00           N  
ATOM   3234  CA  PRO A 208      10.394  18.522 -14.367  1.00  0.00           C  
ATOM   3235  C   PRO A 208      11.818  18.051 -14.208  1.00  0.00           C  
ATOM   3236  O   PRO A 208      12.186  17.035 -14.799  1.00  0.00           O  
ATOM   3237  CB  PRO A 208      10.121  19.207 -15.701  1.00  0.00           C  
ATOM   3238  CG  PRO A 208      10.077  20.661 -15.360  1.00  0.00           C  
ATOM   3239  CD  PRO A 208       9.758  20.810 -13.886  1.00  0.00           C  
ATOM   3240  HA  PRO A 208       9.802  17.718 -14.313  1.00  0.00           H  
ATOM   3241  HB2 PRO A 208      10.854  19.017 -16.354  1.00  0.00           H  
ATOM   3242  HB3 PRO A 208       9.248  18.905 -16.083  1.00  0.00           H  
ATOM   3243  HG2 PRO A 208      10.964  21.079 -15.555  1.00  0.00           H  
ATOM   3244  HG3 PRO A 208       9.369  21.112 -15.904  1.00  0.00           H  
ATOM   3245  HD2 PRO A 208      10.379  21.462 -13.451  1.00  0.00           H  
ATOM   3246  HD3 PRO A 208       8.813  21.111 -13.754  1.00  0.00           H  
ATOM   3247  N   GLN A 209      12.604  18.667 -13.335  1.00  0.00           N  
ATOM   3248  CA  GLN A 209      13.962  18.185 -13.072  1.00  0.00           C  
ATOM   3249  C   GLN A 209      13.995  17.099 -12.015  1.00  0.00           C  
ATOM   3250  O   GLN A 209      15.044  16.471 -11.810  1.00  0.00           O  
ATOM   3251  CB  GLN A 209      14.845  19.359 -12.646  1.00  0.00           C  
ATOM   3252  CG  GLN A 209      14.963  20.499 -13.658  1.00  0.00           C  
ATOM   3253  CD  GLN A 209      15.610  19.978 -14.940  1.00  0.00           C  
ATOM   3254  OE1 GLN A 209      16.530  19.182 -14.858  1.00  0.00           O  
ATOM   3255  NE2 GLN A 209      15.060  20.402 -16.077  1.00  0.00           N  
ATOM   3256  H   GLN A 209      12.264  19.472 -12.849  1.00  0.00           H  
ATOM   3257  HA  GLN A 209      14.331  17.807 -13.921  1.00  0.00           H  
ATOM   3258  HB2 GLN A 209      15.764  19.005 -12.473  1.00  0.00           H  
ATOM   3259  HB3 GLN A 209      14.468  19.736 -11.800  1.00  0.00           H  
ATOM   3260  HG2 GLN A 209      15.527  21.229 -13.273  1.00  0.00           H  
ATOM   3261  HG3 GLN A 209      14.052  20.856 -13.866  1.00  0.00           H  
ATOM   3262 HE21 GLN A 209      14.306  21.059 -16.053  1.00  0.00           H  
ATOM   3263 HE22 GLN A 209      15.401  20.064 -16.954  1.00  0.00           H  
ATOM   3264  N   TYR A 210      12.890  16.893 -11.266  1.00  0.00           N  
ATOM   3265  CA  TYR A 210      12.881  15.850 -10.247  1.00  0.00           C  
ATOM   3266  C   TYR A 210      13.268  14.529 -10.869  1.00  0.00           C  
ATOM   3267  O   TYR A 210      12.652  14.120 -11.876  1.00  0.00           O  
ATOM   3268  CB  TYR A 210      11.461  15.756  -9.608  1.00  0.00           C  
ATOM   3269  CG  TYR A 210      11.377  14.766  -8.481  1.00  0.00           C  
ATOM   3270  CD1 TYR A 210      12.296  14.771  -7.414  1.00  0.00           C  
ATOM   3271  CD2 TYR A 210      10.355  13.816  -8.479  1.00  0.00           C  
ATOM   3272  CE1 TYR A 210      12.181  13.820  -6.423  1.00  0.00           C  
ATOM   3273  CE2 TYR A 210      10.268  12.850  -7.491  1.00  0.00           C  
ATOM   3274  CZ  TYR A 210      11.171  12.875  -6.445  1.00  0.00           C  
ATOM   3275  OH  TYR A 210      11.069  11.903  -5.482  1.00  0.00           O  
ATOM   3276  H   TYR A 210      12.077  17.457 -11.411  1.00  0.00           H  
ATOM   3277  HA  TYR A 210      13.544  16.083  -9.536  1.00  0.00           H  
ATOM   3278  HB2 TYR A 210      10.812  15.484 -10.318  1.00  0.00           H  
ATOM   3279  HB3 TYR A 210      11.212  16.658  -9.256  1.00  0.00           H  
ATOM   3280  HD1 TYR A 210      13.023  15.456  -7.376  1.00  0.00           H  
ATOM   3281  HD2 TYR A 210       9.670  13.833  -9.207  1.00  0.00           H  
ATOM   3282  HE1 TYR A 210      12.842  13.813  -5.672  1.00  0.00           H  
ATOM   3283  HE2 TYR A 210       9.561  12.144  -7.534  1.00  0.00           H  
ATOM   3284  HH  TYR A 210      10.328  11.233  -5.524  1.00  0.00           H  
ATOM   3285  N   TRP A 211      14.196  13.807 -10.271  1.00  0.00           N  
ATOM   3286  CA  TRP A 211      14.666  12.523 -10.778  1.00  0.00           C  
ATOM   3287  C   TRP A 211      13.558  11.512 -11.017  1.00  0.00           C  
ATOM   3288  O   TRP A 211      13.709  10.652 -11.908  1.00  0.00           O  
ATOM   3289  CB  TRP A 211      15.706  11.896  -9.815  1.00  0.00           C  
ATOM   3290  CG  TRP A 211      15.156  11.416  -8.502  1.00  0.00           C  
ATOM   3291  CD1 TRP A 211      15.078  12.132  -7.333  1.00  0.00           C  
ATOM   3292  CD2 TRP A 211      14.648  10.118  -8.204  1.00  0.00           C  
ATOM   3293  NE1 TRP A 211      14.556  11.367  -6.318  1.00  0.00           N  
ATOM   3294  CE2 TRP A 211      14.285  10.115  -6.831  1.00  0.00           C  
ATOM   3295  CE3 TRP A 211      14.475   8.944  -8.964  1.00  0.00           C  
ATOM   3296  CZ2 TRP A 211      13.714   9.001  -6.200  1.00  0.00           C  
ATOM   3297  CZ3 TRP A 211      13.915   7.846  -8.306  1.00  0.00           C  
ATOM   3298  CH2 TRP A 211      13.555   7.862  -6.941  1.00  0.00           C  
ATOM   3299  H   TRP A 211      14.598  14.159  -9.426  1.00  0.00           H  
ATOM   3300  HA  TRP A 211      15.121  12.689 -11.653  1.00  0.00           H  
ATOM   3301  HB2 TRP A 211      16.405  12.585  -9.624  1.00  0.00           H  
ATOM   3302  HB3 TRP A 211      16.125  11.115 -10.278  1.00  0.00           H  
ATOM   3303  HD1 TRP A 211      15.364  13.085  -7.233  1.00  0.00           H  
ATOM   3304  HE1 TRP A 211      14.400  11.664  -5.376  1.00  0.00           H  
ATOM   3305  HE3 TRP A 211      14.740   8.899  -9.927  1.00  0.00           H  
ATOM   3306  HZ2 TRP A 211      13.433   9.038  -5.241  1.00  0.00           H  
ATOM   3307  HZ3 TRP A 211      13.762   7.007  -8.828  1.00  0.00           H  
ATOM   3308  HH2 TRP A 211      13.182   7.038  -6.514  1.00  0.00           H  
ATOM   3309  N   ASP A 212      12.521  11.483 -10.186  1.00  0.00           N  
ATOM   3310  CA  ASP A 212      11.405  10.571 -10.372  1.00  0.00           C  
ATOM   3311  C   ASP A 212      10.216  11.241 -11.050  1.00  0.00           C  
ATOM   3312  O   ASP A 212       9.081  10.815 -10.865  1.00  0.00           O  
ATOM   3313  CB  ASP A 212      10.943   9.998  -9.022  1.00  0.00           C  
ATOM   3314  CG  ASP A 212      10.446   8.576  -9.082  1.00  0.00           C  
ATOM   3315  OD1 ASP A 212      10.716   7.897 -10.102  1.00  0.00           O  
ATOM   3316  OD2 ASP A 212       9.823   8.064  -8.133  1.00  0.00           O  
ATOM   3317  H   ASP A 212      12.508  12.110  -9.407  1.00  0.00           H  
ATOM   3318  HA  ASP A 212      11.710   9.813 -10.948  1.00  0.00           H  
ATOM   3319  HB2 ASP A 212      10.202  10.573  -8.676  1.00  0.00           H  
ATOM   3320  HB3 ASP A 212      11.715  10.032  -8.388  1.00  0.00           H  
ATOM   3321  N   ASN A 213      10.387  12.309 -11.817  1.00  0.00           N  
ATOM   3322  CA  ASN A 213       9.323  13.058 -12.459  1.00  0.00           C  
ATOM   3323  C   ASN A 213       8.387  12.260 -13.343  1.00  0.00           C  
ATOM   3324  O   ASN A 213       7.176  12.545 -13.386  1.00  0.00           O  
ATOM   3325  CB  ASN A 213       9.889  14.217 -13.287  1.00  0.00           C  
ATOM   3326  CG  ASN A 213       8.786  15.091 -13.866  1.00  0.00           C  
ATOM   3327  OD1 ASN A 213       7.945  15.616 -13.129  1.00  0.00           O  
ATOM   3328  ND2 ASN A 213       8.782  15.229 -15.197  1.00  0.00           N  
ATOM   3329  H   ASN A 213      11.325  12.624 -11.965  1.00  0.00           H  
ATOM   3330  HA  ASN A 213       8.767  13.461 -11.732  1.00  0.00           H  
ATOM   3331  HB2 ASN A 213      10.433  13.843 -14.038  1.00  0.00           H  
ATOM   3332  HB3 ASN A 213      10.473  14.779 -12.701  1.00  0.00           H  
ATOM   3333 HD21 ASN A 213       9.487  14.782 -15.748  1.00  0.00           H  
ATOM   3334 HD22 ASN A 213       8.074  15.779 -15.641  1.00  0.00           H  
ATOM   3335  N   ALA A 214       8.926  11.246 -14.039  1.00  0.00           N  
ATOM   3336  CA  ALA A 214       8.068  10.439 -14.917  1.00  0.00           C  
ATOM   3337  C   ALA A 214       6.953   9.764 -14.151  1.00  0.00           C  
ATOM   3338  O   ALA A 214       5.887   9.509 -14.737  1.00  0.00           O  
ATOM   3339  CB  ALA A 214       8.933   9.449 -15.691  1.00  0.00           C  
ATOM   3340  H   ALA A 214       9.902  11.042 -13.960  1.00  0.00           H  
ATOM   3341  HA  ALA A 214       7.648  11.057 -15.581  1.00  0.00           H  
ATOM   3342  HB1 ALA A 214       8.353   8.897 -16.290  1.00  0.00           H  
ATOM   3343  HB2 ALA A 214       9.601   9.950 -16.242  1.00  0.00           H  
ATOM   3344  HB3 ALA A 214       9.412   8.851 -15.048  1.00  0.00           H  
ATOM   3345  N   LYS A 215       7.094   9.467 -12.864  1.00  0.00           N  
ATOM   3346  CA  LYS A 215       6.044   8.858 -12.069  1.00  0.00           C  
ATOM   3347  C   LYS A 215       5.132   9.872 -11.362  1.00  0.00           C  
ATOM   3348  O   LYS A 215       4.174   9.441 -10.712  1.00  0.00           O  
ATOM   3349  CB  LYS A 215       6.649   7.936 -11.009  1.00  0.00           C  
ATOM   3350  CG  LYS A 215       7.704   6.987 -11.555  1.00  0.00           C  
ATOM   3351  CD  LYS A 215       7.769   5.709 -10.745  1.00  0.00           C  
ATOM   3352  CE  LYS A 215       8.736   4.738 -11.438  1.00  0.00           C  
ATOM   3353  NZ  LYS A 215       9.104   3.608 -10.533  1.00  0.00           N  
ATOM   3354  H   LYS A 215       7.967   9.673 -12.421  1.00  0.00           H  
ATOM   3355  HA  LYS A 215       5.477   8.302 -12.677  1.00  0.00           H  
ATOM   3356  HB2 LYS A 215       5.913   7.392 -10.606  1.00  0.00           H  
ATOM   3357  HB3 LYS A 215       7.070   8.503 -10.301  1.00  0.00           H  
ATOM   3358  HG2 LYS A 215       8.596   7.438 -11.523  1.00  0.00           H  
ATOM   3359  HG3 LYS A 215       7.479   6.761 -12.503  1.00  0.00           H  
ATOM   3360  HD2 LYS A 215       6.859   5.297 -10.692  1.00  0.00           H  
ATOM   3361  HD3 LYS A 215       8.098   5.911  -9.823  1.00  0.00           H  
ATOM   3362  HE2 LYS A 215       9.566   5.233 -11.697  1.00  0.00           H  
ATOM   3363  HE3 LYS A 215       8.298   4.370 -12.258  1.00  0.00           H  
ATOM   3364  HZ1 LYS A 215       9.733   2.992 -11.008  1.00  0.00           H  
ATOM   3365  HZ2 LYS A 215       9.547   3.969  -9.712  1.00  0.00           H  
ATOM   3366  HZ3 LYS A 215       8.279   3.107 -10.273  1.00  0.00           H  
ATOM   3367  N   THR A 216       5.446  11.143 -11.407  1.00  0.00           N  
ATOM   3368  CA  THR A 216       4.558  12.165 -10.811  1.00  0.00           C  
ATOM   3369  C   THR A 216       3.325  12.309 -11.694  1.00  0.00           C  
ATOM   3370  O   THR A 216       3.472  12.381 -12.917  1.00  0.00           O  
ATOM   3371  CB  THR A 216       5.332  13.489 -10.697  1.00  0.00           C  
ATOM   3372  OG1 THR A 216       6.386  13.298  -9.726  1.00  0.00           O  
ATOM   3373  CG2 THR A 216       4.432  14.662 -10.315  1.00  0.00           C  
ATOM   3374  H   THR A 216       6.297  11.426 -11.850  1.00  0.00           H  
ATOM   3375  HA  THR A 216       4.278  11.867  -9.899  1.00  0.00           H  
ATOM   3376  HB  THR A 216       5.751  13.688 -11.583  1.00  0.00           H  
ATOM   3377  HG1 THR A 216       6.908  14.145  -9.630  1.00  0.00           H  
ATOM   3378 HG21 THR A 216       4.980  15.496 -10.254  1.00  0.00           H  
ATOM   3379 HG22 THR A 216       3.723  14.779 -11.011  1.00  0.00           H  
ATOM   3380 HG23 THR A 216       4.003  14.479  -9.430  1.00  0.00           H  
ATOM   3381  N   VAL A 217       2.127  12.401 -11.133  1.00  0.00           N  
ATOM   3382  CA  VAL A 217       0.903  12.524 -11.915  1.00  0.00           C  
ATOM   3383  C   VAL A 217       0.244  13.879 -11.731  1.00  0.00           C  
ATOM   3384  O   VAL A 217      -0.161  14.524 -12.710  1.00  0.00           O  
ATOM   3385  CB  VAL A 217      -0.033  11.345 -11.594  1.00  0.00           C  
ATOM   3386  CG1 VAL A 217      -1.419  11.524 -12.165  1.00  0.00           C  
ATOM   3387  CG2 VAL A 217       0.587  10.036 -12.132  1.00  0.00           C  
ATOM   3388  H   VAL A 217       2.061  12.385 -10.135  1.00  0.00           H  
ATOM   3389  HA  VAL A 217       1.158  12.447 -12.879  1.00  0.00           H  
ATOM   3390  HB  VAL A 217      -0.111  11.269 -10.600  1.00  0.00           H  
ATOM   3391 HG11 VAL A 217      -1.982  10.733 -11.927  1.00  0.00           H  
ATOM   3392 HG12 VAL A 217      -1.831  12.352 -11.786  1.00  0.00           H  
ATOM   3393 HG13 VAL A 217      -1.362  11.605 -13.160  1.00  0.00           H  
ATOM   3394 HG21 VAL A 217      -0.020   9.269 -11.924  1.00  0.00           H  
ATOM   3395 HG22 VAL A 217       0.707  10.107 -13.122  1.00  0.00           H  
ATOM   3396 HG23 VAL A 217       1.475   9.885 -11.698  1.00  0.00           H  
ATOM   3397  N   ILE A 218       0.145  14.359 -10.478  1.00  0.00           N  
ATOM   3398  CA  ILE A 218      -0.495  15.650 -10.238  1.00  0.00           C  
ATOM   3399  C   ILE A 218       0.393  16.778 -10.760  1.00  0.00           C  
ATOM   3400  O   ILE A 218       1.566  16.841 -10.385  1.00  0.00           O  
ATOM   3401  CB  ILE A 218      -0.742  15.811  -8.721  1.00  0.00           C  
ATOM   3402  CG1 ILE A 218      -1.633  14.682  -8.190  1.00  0.00           C  
ATOM   3403  CG2 ILE A 218      -1.282  17.193  -8.396  1.00  0.00           C  
ATOM   3404  CD1 ILE A 218      -3.050  14.706  -8.719  1.00  0.00           C  
ATOM   3405  H   ILE A 218       0.510  13.832  -9.711  1.00  0.00           H  
ATOM   3406  HA  ILE A 218      -1.372  15.675 -10.717  1.00  0.00           H  
ATOM   3407  HB  ILE A 218       0.145  15.726  -8.267  1.00  0.00           H  
ATOM   3408 HG12 ILE A 218      -1.670  14.754  -7.193  1.00  0.00           H  
ATOM   3409 HG13 ILE A 218      -1.218  13.809  -8.446  1.00  0.00           H  
ATOM   3410 HG21 ILE A 218      -1.432  17.269  -7.410  1.00  0.00           H  
ATOM   3411 HG22 ILE A 218      -0.622  17.886  -8.687  1.00  0.00           H  
ATOM   3412 HG23 ILE A 218      -2.147  17.334  -8.877  1.00  0.00           H  
ATOM   3413 HD11 ILE A 218      -3.565  13.943  -8.328  1.00  0.00           H  
ATOM   3414 HD12 ILE A 218      -3.487  15.568  -8.463  1.00  0.00           H  
ATOM   3415 HD13 ILE A 218      -3.035  14.623  -9.715  1.00  0.00           H  
ATOM   3416  N   ASN A 219      -0.145  17.668 -11.617  1.00  0.00           N  
ATOM   3417  CA  ASN A 219       0.672  18.718 -12.191  1.00  0.00           C  
ATOM   3418  C   ASN A 219       0.740  19.975 -11.356  1.00  0.00           C  
ATOM   3419  O   ASN A 219       1.646  20.771 -11.515  1.00  0.00           O  
ATOM   3420  CB  ASN A 219       0.138  19.138 -13.612  1.00  0.00           C  
ATOM   3421  CG  ASN A 219       0.393  17.965 -14.562  1.00  0.00           C  
ATOM   3422  OD1 ASN A 219       1.484  17.394 -14.571  1.00  0.00           O  
ATOM   3423  ND2 ASN A 219      -0.611  17.513 -15.282  1.00  0.00           N  
ATOM   3424  H   ASN A 219      -1.113  17.603 -11.858  1.00  0.00           H  
ATOM   3425  HA  ASN A 219       1.601  18.365 -12.299  1.00  0.00           H  
ATOM   3426  HB2 ASN A 219       0.625  19.950 -13.934  1.00  0.00           H  
ATOM   3427  HB3 ASN A 219      -0.842  19.333 -13.565  1.00  0.00           H  
ATOM   3428 HD21 ASN A 219      -1.492  17.987 -15.265  1.00  0.00           H  
ATOM   3429 HD22 ASN A 219      -0.494  16.696 -15.846  1.00  0.00           H  
ATOM   3430  N   GLN A 220      -0.263  20.194 -10.499  1.00  0.00           N  
ATOM   3431  CA  GLN A 220      -0.374  21.368  -9.655  1.00  0.00           C  
ATOM   3432  C   GLN A 220      -1.144  21.044  -8.383  1.00  0.00           C  
ATOM   3433  O   GLN A 220      -2.197  20.437  -8.452  1.00  0.00           O  
ATOM   3434  CB  GLN A 220      -1.155  22.491 -10.370  1.00  0.00           C  
ATOM   3435  CG  GLN A 220      -1.334  23.749  -9.527  1.00  0.00           C  
ATOM   3436  CD  GLN A 220      -2.050  24.847 -10.306  1.00  0.00           C  
ATOM   3437  OE1 GLN A 220      -1.465  25.422 -11.218  1.00  0.00           O  
ATOM   3438  NE2 GLN A 220      -3.286  25.111  -9.938  1.00  0.00           N  
ATOM   3439  H   GLN A 220      -0.983  19.503 -10.436  1.00  0.00           H  
ATOM   3440  HA  GLN A 220       0.540  21.696  -9.417  1.00  0.00           H  
ATOM   3441  HB2 GLN A 220      -2.060  22.141 -10.611  1.00  0.00           H  
ATOM   3442  HB3 GLN A 220      -0.660  22.738 -11.203  1.00  0.00           H  
ATOM   3443  HG2 GLN A 220      -0.434  24.083  -9.247  1.00  0.00           H  
ATOM   3444  HG3 GLN A 220      -1.873  23.522  -8.715  1.00  0.00           H  
ATOM   3445 HE21 GLN A 220      -3.703  24.603  -9.184  1.00  0.00           H  
ATOM   3446 HE22 GLN A 220      -3.808  25.820 -10.412  1.00  0.00           H  
ATOM   3447  N   VAL A 221      -0.612  21.452  -7.237  1.00  0.00           N  
ATOM   3448  CA  VAL A 221      -1.344  21.277  -5.971  1.00  0.00           C  
ATOM   3449  C   VAL A 221      -1.399  22.645  -5.287  1.00  0.00           C  
ATOM   3450  O   VAL A 221      -0.460  23.447  -5.325  1.00  0.00           O  
ATOM   3451  CB  VAL A 221      -0.702  20.237  -5.044  1.00  0.00           C  
ATOM   3452  CG1 VAL A 221       0.781  20.520  -4.863  1.00  0.00           C  
ATOM   3453  CG2 VAL A 221      -1.387  20.127  -3.680  1.00  0.00           C  
ATOM   3454  H   VAL A 221       0.291  21.881  -7.233  1.00  0.00           H  
ATOM   3455  HA  VAL A 221      -2.278  20.986  -6.179  1.00  0.00           H  
ATOM   3456  HB  VAL A 221      -0.784  19.347  -5.492  1.00  0.00           H  
ATOM   3457 HG11 VAL A 221       1.180  19.832  -4.257  1.00  0.00           H  
ATOM   3458 HG12 VAL A 221       1.238  20.486  -5.752  1.00  0.00           H  
ATOM   3459 HG13 VAL A 221       0.900  21.428  -4.461  1.00  0.00           H  
ATOM   3460 HG21 VAL A 221      -0.921  19.435  -3.128  1.00  0.00           H  
ATOM   3461 HG22 VAL A 221      -1.344  21.010  -3.213  1.00  0.00           H  
ATOM   3462 HG23 VAL A 221      -2.343  19.864  -3.807  1.00  0.00           H  
ATOM   3463  N   THR A 222      -2.523  22.985  -4.692  1.00  0.00           N  
ATOM   3464  CA  THR A 222      -2.673  24.257  -3.985  1.00  0.00           C  
ATOM   3465  C   THR A 222      -2.863  23.909  -2.501  1.00  0.00           C  
ATOM   3466  O   THR A 222      -3.664  23.001  -2.206  1.00  0.00           O  
ATOM   3467  CB  THR A 222      -3.942  25.008  -4.458  1.00  0.00           C  
ATOM   3468  OG1 THR A 222      -3.820  25.422  -5.827  1.00  0.00           O  
ATOM   3469  CG2 THR A 222      -4.173  26.276  -3.629  1.00  0.00           C  
ATOM   3470  H   THR A 222      -3.298  22.354  -4.724  1.00  0.00           H  
ATOM   3471  HA  THR A 222      -1.861  24.826  -4.111  1.00  0.00           H  
ATOM   3472  HB  THR A 222      -4.735  24.405  -4.366  1.00  0.00           H  
ATOM   3473  HG1 THR A 222      -4.651  25.903  -6.105  1.00  0.00           H  
ATOM   3474 HG21 THR A 222      -4.996  26.741  -3.954  1.00  0.00           H  
ATOM   3475 HG22 THR A 222      -4.287  26.029  -2.667  1.00  0.00           H  
ATOM   3476 HG23 THR A 222      -3.386  26.885  -3.725  1.00  0.00           H  
ATOM   3477  N   TYR A 223      -2.126  24.581  -1.636  1.00  0.00           N  
ATOM   3478  CA  TYR A 223      -2.317  24.390  -0.197  1.00  0.00           C  
ATOM   3479  C   TYR A 223      -2.992  25.649   0.340  1.00  0.00           C  
ATOM   3480  O   TYR A 223      -2.471  26.744   0.077  1.00  0.00           O  
ATOM   3481  CB  TYR A 223      -0.990  24.183   0.581  1.00  0.00           C  
ATOM   3482  CG  TYR A 223      -0.416  22.804   0.357  1.00  0.00           C  
ATOM   3483  CD1 TYR A 223       0.410  22.511  -0.749  1.00  0.00           C  
ATOM   3484  CD2 TYR A 223      -0.753  21.775   1.200  1.00  0.00           C  
ATOM   3485  CE1 TYR A 223       0.930  21.230  -0.903  1.00  0.00           C  
ATOM   3486  CE2 TYR A 223      -0.249  20.488   1.047  1.00  0.00           C  
ATOM   3487  CZ  TYR A 223       0.613  20.230  -0.006  1.00  0.00           C  
ATOM   3488  OH  TYR A 223       1.067  18.936  -0.136  1.00  0.00           O  
ATOM   3489  H   TYR A 223      -1.434  25.224  -1.965  1.00  0.00           H  
ATOM   3490  HA  TYR A 223      -2.916  23.604  -0.045  1.00  0.00           H  
ATOM   3491  HB2 TYR A 223      -1.165  24.306   1.558  1.00  0.00           H  
ATOM   3492  HB3 TYR A 223      -0.325  24.864   0.274  1.00  0.00           H  
ATOM   3493  HD1 TYR A 223       0.621  23.222  -1.420  1.00  0.00           H  
ATOM   3494  HD2 TYR A 223      -1.385  21.958   1.953  1.00  0.00           H  
ATOM   3495  HE1 TYR A 223       1.539  21.032  -1.671  1.00  0.00           H  
ATOM   3496  HE2 TYR A 223      -0.504  19.762   1.686  1.00  0.00           H  
ATOM   3497  HH  TYR A 223       0.810  18.246   0.540  1.00  0.00           H  
ATOM   3498  N   LEU A 224      -4.099  25.485   1.064  1.00  0.00           N  
ATOM   3499  CA  LEU A 224      -4.828  26.606   1.625  1.00  0.00           C  
ATOM   3500  C   LEU A 224      -4.556  26.707   3.130  1.00  0.00           C  
ATOM   3501  O   LEU A 224      -4.206  25.702   3.750  1.00  0.00           O  
ATOM   3502  CB  LEU A 224      -6.346  26.458   1.437  1.00  0.00           C  
ATOM   3503  CG  LEU A 224      -6.748  26.309  -0.065  1.00  0.00           C  
ATOM   3504  CD1 LEU A 224      -8.246  25.961  -0.102  1.00  0.00           C  
ATOM   3505  CD2 LEU A 224      -6.391  27.571  -0.823  1.00  0.00           C  
ATOM   3506  H   LEU A 224      -4.438  24.558   1.226  1.00  0.00           H  
ATOM   3507  HA  LEU A 224      -4.524  27.449   1.181  1.00  0.00           H  
ATOM   3508  HB2 LEU A 224      -6.797  27.269   1.811  1.00  0.00           H  
ATOM   3509  HB3 LEU A 224      -6.654  25.646   1.934  1.00  0.00           H  
ATOM   3510  HG  LEU A 224      -6.234  25.546  -0.458  1.00  0.00           H  
ATOM   3511 HD11 LEU A 224      -8.541  25.857  -1.052  1.00  0.00           H  
ATOM   3512 HD12 LEU A 224      -8.402  25.105   0.391  1.00  0.00           H  
ATOM   3513 HD13 LEU A 224      -8.769  26.695   0.331  1.00  0.00           H  
ATOM   3514 HD21 LEU A 224      -6.651  27.468  -1.783  1.00  0.00           H  
ATOM   3515 HD22 LEU A 224      -6.880  28.348  -0.426  1.00  0.00           H  
ATOM   3516 HD23 LEU A 224      -5.406  27.730  -0.760  1.00  0.00           H  
ATOM   3517  N   PRO A 225      -4.759  27.880   3.685  1.00  0.00           N  
ATOM   3518  CA  PRO A 225      -4.407  28.148   5.078  1.00  0.00           C  
ATOM   3519  C   PRO A 225      -5.608  28.318   5.977  1.00  0.00           C  
ATOM   3520  O   PRO A 225      -5.605  29.194   6.863  1.00  0.00           O  
ATOM   3521  CB  PRO A 225      -3.692  29.508   4.948  1.00  0.00           C  
ATOM   3522  CG  PRO A 225      -4.529  30.225   3.917  1.00  0.00           C  
ATOM   3523  CD  PRO A 225      -4.995  29.158   2.955  1.00  0.00           C  
ATOM   3524  HA  PRO A 225      -3.787  27.448   5.434  1.00  0.00           H  
ATOM   3525  HB2 PRO A 225      -3.692  30.000   5.818  1.00  0.00           H  
ATOM   3526  HB3 PRO A 225      -2.751  29.392   4.631  1.00  0.00           H  
ATOM   3527  HG2 PRO A 225      -5.313  30.669   4.352  1.00  0.00           H  
ATOM   3528  HG3 PRO A 225      -3.981  30.911   3.438  1.00  0.00           H  
ATOM   3529  HD2 PRO A 225      -5.966  29.271   2.743  1.00  0.00           H  
ATOM   3530  HD3 PRO A 225      -4.463  29.187   2.109  1.00  0.00           H  
ATOM   3531  N   ILE A 226      -6.626  27.535   5.784  1.00  0.00           N  
ATOM   3532  CA  ILE A 226      -7.893  27.707   6.505  1.00  0.00           C  
ATOM   3533  C   ILE A 226      -7.841  27.055   7.881  1.00  0.00           C  
ATOM   3534  O   ILE A 226      -7.791  25.844   7.944  1.00  0.00           O  
ATOM   3535  CB  ILE A 226      -9.071  27.156   5.682  1.00  0.00           C  
ATOM   3536  CG1 ILE A 226      -9.142  27.846   4.310  1.00  0.00           C  
ATOM   3537  CG2 ILE A 226     -10.375  27.325   6.472  1.00  0.00           C  
ATOM   3538  CD1 ILE A 226      -9.950  27.036   3.289  1.00  0.00           C  
ATOM   3539  H   ILE A 226      -6.544  26.790   5.122  1.00  0.00           H  
ATOM   3540  HA  ILE A 226      -8.041  28.687   6.635  1.00  0.00           H  
ATOM   3541  HB  ILE A 226      -8.919  26.179   5.534  1.00  0.00           H  
ATOM   3542 HG12 ILE A 226      -8.212  27.965   3.962  1.00  0.00           H  
ATOM   3543 HG13 ILE A 226      -9.573  28.741   4.423  1.00  0.00           H  
ATOM   3544 HG21 ILE A 226     -11.139  26.966   5.935  1.00  0.00           H  
ATOM   3545 HG22 ILE A 226     -10.309  26.824   7.335  1.00  0.00           H  
ATOM   3546 HG23 ILE A 226     -10.527  28.295   6.661  1.00  0.00           H  
ATOM   3547 HD11 ILE A 226      -9.968  27.523   2.416  1.00  0.00           H  
ATOM   3548 HD12 ILE A 226      -9.524  26.140   3.162  1.00  0.00           H  
ATOM   3549 HD13 ILE A 226     -10.885  26.916   3.623  1.00  0.00           H  
ATOM   3550  N   SER A 227      -7.964  27.840   8.950  1.00  0.00           N  
ATOM   3551  CA  SER A 227      -7.863  27.299  10.301  1.00  0.00           C  
ATOM   3552  C   SER A 227      -9.206  26.912  10.884  1.00  0.00           C  
ATOM   3553  O   SER A 227      -9.259  26.133  11.848  1.00  0.00           O  
ATOM   3554  CB  SER A 227      -7.124  28.315  11.213  1.00  0.00           C  
ATOM   3555  OG  SER A 227      -7.800  29.541  11.159  1.00  0.00           O  
ATOM   3556  H   SER A 227      -8.129  28.818   8.824  1.00  0.00           H  
ATOM   3557  HA  SER A 227      -7.304  26.471  10.255  1.00  0.00           H  
ATOM   3558  HB2 SER A 227      -6.185  28.434  10.892  1.00  0.00           H  
ATOM   3559  HB3 SER A 227      -7.114  27.977  12.154  1.00  0.00           H  
ATOM   3560  HG  SER A 227      -7.333  30.205  11.743  1.00  0.00           H  
ATOM   3561  N   SER A 228     -10.278  27.406  10.238  1.00  0.00           N  
ATOM   3562  CA  SER A 228     -11.609  26.982  10.636  1.00  0.00           C  
ATOM   3563  C   SER A 228     -11.918  25.616  10.022  1.00  0.00           C  
ATOM   3564  O   SER A 228     -12.098  25.473   8.809  1.00  0.00           O  
ATOM   3565  CB  SER A 228     -12.657  28.020  10.212  1.00  0.00           C  
ATOM   3566  OG  SER A 228     -13.942  27.429  10.218  1.00  0.00           O  
ATOM   3567  H   SER A 228     -10.159  28.059   9.490  1.00  0.00           H  
ATOM   3568  HA  SER A 228     -11.631  26.896  11.632  1.00  0.00           H  
ATOM   3569  HB2 SER A 228     -12.446  28.348   9.291  1.00  0.00           H  
ATOM   3570  HB3 SER A 228     -12.641  28.789  10.852  1.00  0.00           H  
ATOM   3571  HG  SER A 228     -14.622  28.108   9.941  1.00  0.00           H  
ATOM   3572  N   GLU A 229     -12.039  24.588  10.864  1.00  0.00           N  
ATOM   3573  CA  GLU A 229     -12.391  23.243  10.374  1.00  0.00           C  
ATOM   3574  C   GLU A 229     -13.789  23.215   9.738  1.00  0.00           C  
ATOM   3575  O   GLU A 229     -14.038  22.466   8.768  1.00  0.00           O  
ATOM   3576  CB  GLU A 229     -12.233  22.254  11.524  1.00  0.00           C  
ATOM   3577  CG  GLU A 229     -10.813  22.121  12.125  1.00  0.00           C  
ATOM   3578  CD  GLU A 229     -10.499  23.123  13.210  1.00  0.00           C  
ATOM   3579  OE1 GLU A 229     -11.406  23.923  13.581  1.00  0.00           O  
ATOM   3580  OE2 GLU A 229      -9.362  23.185  13.740  1.00  0.00           O  
ATOM   3581  H   GLU A 229     -11.889  24.732  11.842  1.00  0.00           H  
ATOM   3582  HA  GLU A 229     -11.730  22.995   9.666  1.00  0.00           H  
ATOM   3583  HB2 GLU A 229     -12.508  21.352  11.190  1.00  0.00           H  
ATOM   3584  HB3 GLU A 229     -12.849  22.540  12.258  1.00  0.00           H  
ATOM   3585  HG2 GLU A 229     -10.149  22.240  11.387  1.00  0.00           H  
ATOM   3586  HG3 GLU A 229     -10.721  21.203  12.511  1.00  0.00           H  
ATOM   3587  N   VAL A 230     -14.735  24.040  10.208  1.00  0.00           N  
ATOM   3588  CA  VAL A 230     -16.068  24.132   9.609  1.00  0.00           C  
ATOM   3589  C   VAL A 230     -15.913  24.665   8.183  1.00  0.00           C  
ATOM   3590  O   VAL A 230     -16.460  24.153   7.212  1.00  0.00           O  
ATOM   3591  CB  VAL A 230     -17.033  25.025  10.422  1.00  0.00           C  
ATOM   3592  CG1 VAL A 230     -18.347  25.286   9.712  1.00  0.00           C  
ATOM   3593  CG2 VAL A 230     -17.367  24.345  11.764  1.00  0.00           C  
ATOM   3594  H   VAL A 230     -14.522  24.615  10.998  1.00  0.00           H  
ATOM   3595  HA  VAL A 230     -16.456  23.212   9.561  1.00  0.00           H  
ATOM   3596  HB  VAL A 230     -16.586  25.900  10.606  1.00  0.00           H  
ATOM   3597 HG11 VAL A 230     -18.926  25.866  10.285  1.00  0.00           H  
ATOM   3598 HG12 VAL A 230     -18.170  25.747   8.842  1.00  0.00           H  
ATOM   3599 HG13 VAL A 230     -18.812  24.417   9.541  1.00  0.00           H  
ATOM   3600 HG21 VAL A 230     -17.991  24.926  12.286  1.00  0.00           H  
ATOM   3601 HG22 VAL A 230     -17.801  23.461  11.591  1.00  0.00           H  
ATOM   3602 HG23 VAL A 230     -16.525  24.207  12.286  1.00  0.00           H  
ATOM   3603  N   THR A 231     -15.153  25.751   8.034  1.00  0.00           N  
ATOM   3604  CA  THR A 231     -14.935  26.338   6.723  1.00  0.00           C  
ATOM   3605  C   THR A 231     -14.258  25.354   5.777  1.00  0.00           C  
ATOM   3606  O   THR A 231     -14.642  25.251   4.604  1.00  0.00           O  
ATOM   3607  CB  THR A 231     -14.088  27.632   6.826  1.00  0.00           C  
ATOM   3608  OG1 THR A 231     -14.833  28.524   7.700  1.00  0.00           O  
ATOM   3609  CG2 THR A 231     -13.954  28.269   5.463  1.00  0.00           C  
ATOM   3610  H   THR A 231     -14.727  26.168   8.837  1.00  0.00           H  
ATOM   3611  HA  THR A 231     -15.826  26.578   6.337  1.00  0.00           H  
ATOM   3612  HB  THR A 231     -13.187  27.433   7.212  1.00  0.00           H  
ATOM   3613  HG1 THR A 231     -14.332  29.383   7.805  1.00  0.00           H  
ATOM   3614 HG21 THR A 231     -13.407  29.103   5.537  1.00  0.00           H  
ATOM   3615 HG22 THR A 231     -13.505  27.630   4.839  1.00  0.00           H  
ATOM   3616 HG23 THR A 231     -14.862  28.496   5.111  1.00  0.00           H  
ATOM   3617  N   ASP A 232     -13.276  24.626   6.308  1.00  0.00           N  
ATOM   3618  CA  ASP A 232     -12.591  23.617   5.461  1.00  0.00           C  
ATOM   3619  C   ASP A 232     -13.587  22.596   4.942  1.00  0.00           C  
ATOM   3620  O   ASP A 232     -13.720  22.349   3.740  1.00  0.00           O  
ATOM   3621  CB  ASP A 232     -11.526  22.978   6.371  1.00  0.00           C  
ATOM   3622  CG  ASP A 232     -10.559  22.044   5.714  1.00  0.00           C  
ATOM   3623  OD1 ASP A 232      -9.683  21.483   6.433  1.00  0.00           O  
ATOM   3624  OD2 ASP A 232     -10.645  21.809   4.480  1.00  0.00           O  
ATOM   3625  H   ASP A 232     -13.005  24.757   7.262  1.00  0.00           H  
ATOM   3626  HA  ASP A 232     -12.145  24.072   4.691  1.00  0.00           H  
ATOM   3627  HB2 ASP A 232     -12.004  22.467   7.086  1.00  0.00           H  
ATOM   3628  HB3 ASP A 232     -10.998  23.718   6.787  1.00  0.00           H  
ATOM   3629  N   VAL A 233     -14.389  22.023   5.844  1.00  0.00           N  
ATOM   3630  CA  VAL A 233     -15.401  21.047   5.447  1.00  0.00           C  
ATOM   3631  C   VAL A 233     -16.368  21.700   4.442  1.00  0.00           C  
ATOM   3632  O   VAL A 233     -16.707  21.041   3.449  1.00  0.00           O  
ATOM   3633  CB  VAL A 233     -16.160  20.488   6.664  1.00  0.00           C  
ATOM   3634  CG1 VAL A 233     -17.409  19.710   6.232  1.00  0.00           C  
ATOM   3635  CG2 VAL A 233     -15.225  19.562   7.451  1.00  0.00           C  
ATOM   3636  H   VAL A 233     -14.295  22.267   6.809  1.00  0.00           H  
ATOM   3637  HA  VAL A 233     -14.940  20.287   4.989  1.00  0.00           H  
ATOM   3638  HB  VAL A 233     -16.437  21.248   7.252  1.00  0.00           H  
ATOM   3639 HG11 VAL A 233     -17.880  19.360   7.042  1.00  0.00           H  
ATOM   3640 HG12 VAL A 233     -18.022  20.317   5.726  1.00  0.00           H  
ATOM   3641 HG13 VAL A 233     -17.140  18.945   5.646  1.00  0.00           H  
ATOM   3642 HG21 VAL A 233     -15.710  19.194   8.244  1.00  0.00           H  
ATOM   3643 HG22 VAL A 233     -14.929  18.809   6.863  1.00  0.00           H  
ATOM   3644 HG23 VAL A 233     -14.426  20.079   7.759  1.00  0.00           H  
ATOM   3645  N   ASN A 234     -16.778  22.927   4.707  1.00  0.00           N  
ATOM   3646  CA  ASN A 234     -17.694  23.597   3.788  1.00  0.00           C  
ATOM   3647  C   ASN A 234     -17.100  23.706   2.383  1.00  0.00           C  
ATOM   3648  O   ASN A 234     -17.805  23.378   1.432  1.00  0.00           O  
ATOM   3649  CB  ASN A 234     -18.103  24.995   4.246  1.00  0.00           C  
ATOM   3650  CG  ASN A 234     -19.007  24.928   5.491  1.00  0.00           C  
ATOM   3651  OD1 ASN A 234     -19.686  23.927   5.743  1.00  0.00           O  
ATOM   3652  ND2 ASN A 234     -18.985  26.027   6.220  1.00  0.00           N  
ATOM   3653  H   ASN A 234     -16.463  23.395   5.533  1.00  0.00           H  
ATOM   3654  HA  ASN A 234     -18.523  23.042   3.726  1.00  0.00           H  
ATOM   3655  HB2 ASN A 234     -18.599  25.449   3.506  1.00  0.00           H  
ATOM   3656  HB3 ASN A 234     -17.281  25.520   4.467  1.00  0.00           H  
ATOM   3657 HD21 ASN A 234     -18.407  26.796   5.948  1.00  0.00           H  
ATOM   3658 HD22 ASN A 234     -19.547  26.091   7.045  1.00  0.00           H  
ATOM   3659  N   ARG A 235     -15.875  24.180   2.231  1.00  0.00           N  
ATOM   3660  CA  ARG A 235     -15.247  24.344   0.913  1.00  0.00           C  
ATOM   3661  C   ARG A 235     -14.850  23.020   0.288  1.00  0.00           C  
ATOM   3662  O   ARG A 235     -14.686  22.913  -0.944  1.00  0.00           O  
ATOM   3663  CB  ARG A 235     -14.051  25.315   1.052  1.00  0.00           C  
ATOM   3664  CG  ARG A 235     -14.617  26.703   1.375  1.00  0.00           C  
ATOM   3665  CD  ARG A 235     -13.527  27.762   1.554  1.00  0.00           C  
ATOM   3666  NE  ARG A 235     -14.103  28.971   2.098  1.00  0.00           N  
ATOM   3667  CZ  ARG A 235     -13.422  30.068   2.454  1.00  0.00           C  
ATOM   3668  NH1 ARG A 235     -14.068  31.097   2.995  1.00  0.00           N  
ATOM   3669  NH2 ARG A 235     -12.113  30.127   2.280  1.00  0.00           N  
ATOM   3670  H   ARG A 235     -15.355  24.437   3.046  1.00  0.00           H  
ATOM   3671  HA  ARG A 235     -15.918  24.775   0.309  1.00  0.00           H  
ATOM   3672  HB2 ARG A 235     -13.536  25.347   0.195  1.00  0.00           H  
ATOM   3673  HB3 ARG A 235     -13.449  25.012   1.791  1.00  0.00           H  
ATOM   3674  HG2 ARG A 235     -15.146  26.643   2.221  1.00  0.00           H  
ATOM   3675  HG3 ARG A 235     -15.217  26.985   0.626  1.00  0.00           H  
ATOM   3676  HD2 ARG A 235     -13.110  27.963   0.667  1.00  0.00           H  
ATOM   3677  HD3 ARG A 235     -12.828  27.416   2.180  1.00  0.00           H  
ATOM   3678  HE  ARG A 235     -15.095  28.990   2.219  1.00  0.00           H  
ATOM   3679 HH11 ARG A 235     -13.565  31.919   3.263  1.00  0.00           H  
ATOM   3680 HH12 ARG A 235     -15.057  31.049   3.134  1.00  0.00           H  
ATOM   3681 HH21 ARG A 235     -11.610  30.949   2.548  1.00  0.00           H  
ATOM   3682 HH22 ARG A 235     -11.626  29.350   1.881  1.00  0.00           H  
ATOM   3683  N   TYR A 236     -14.736  21.983   1.105  1.00  0.00           N  
ATOM   3684  CA  TYR A 236     -14.586  20.619   0.577  1.00  0.00           C  
ATOM   3685  C   TYR A 236     -15.959  20.235  -0.029  1.00  0.00           C  
ATOM   3686  O   TYR A 236     -16.017  19.931  -1.229  1.00  0.00           O  
ATOM   3687  CB  TYR A 236     -14.196  19.659   1.688  1.00  0.00           C  
ATOM   3688  CG  TYR A 236     -14.192  18.187   1.350  1.00  0.00           C  
ATOM   3689  CD1 TYR A 236     -13.060  17.525   0.908  1.00  0.00           C  
ATOM   3690  CD2 TYR A 236     -15.364  17.445   1.507  1.00  0.00           C  
ATOM   3691  CE1 TYR A 236     -13.083  16.167   0.595  1.00  0.00           C  
ATOM   3692  CE2 TYR A 236     -15.433  16.113   1.195  1.00  0.00           C  
ATOM   3693  CZ  TYR A 236     -14.277  15.484   0.743  1.00  0.00           C  
ATOM   3694  OH  TYR A 236     -14.353  14.150   0.447  1.00  0.00           O  
ATOM   3695  H   TYR A 236     -14.752  22.130   2.094  1.00  0.00           H  
ATOM   3696  HA  TYR A 236     -13.887  20.609  -0.138  1.00  0.00           H  
ATOM   3697  HB2 TYR A 236     -14.838  19.794   2.443  1.00  0.00           H  
ATOM   3698  HB3 TYR A 236     -13.274  19.903   1.988  1.00  0.00           H  
ATOM   3699  HD1 TYR A 236     -12.204  18.033   0.811  1.00  0.00           H  
ATOM   3700  HD2 TYR A 236     -16.181  17.901   1.859  1.00  0.00           H  
ATOM   3701  HE1 TYR A 236     -12.260  15.700   0.273  1.00  0.00           H  
ATOM   3702  HE2 TYR A 236     -16.290  15.607   1.289  1.00  0.00           H  
ATOM   3703  HH  TYR A 236     -15.219  13.662   0.556  1.00  0.00           H  
ATOM   3704  N   ARG A 237     -17.049  20.361   0.729  1.00  0.00           N  
ATOM   3705  CA  ARG A 237     -18.350  19.921   0.215  1.00  0.00           C  
ATOM   3706  C   ARG A 237     -18.881  20.768  -0.922  1.00  0.00           C  
ATOM   3707  O   ARG A 237     -19.651  20.228  -1.747  1.00  0.00           O  
ATOM   3708  CB  ARG A 237     -19.392  19.779   1.347  1.00  0.00           C  
ATOM   3709  CG  ARG A 237     -18.916  18.739   2.355  1.00  0.00           C  
ATOM   3710  CD  ARG A 237     -20.009  18.285   3.321  1.00  0.00           C  
ATOM   3711  NE  ARG A 237     -20.982  17.445   2.633  1.00  0.00           N  
ATOM   3712  CZ  ARG A 237     -22.097  16.958   3.173  1.00  0.00           C  
ATOM   3713  NH1 ARG A 237     -22.921  16.160   2.486  1.00  0.00           N  
ATOM   3714  NH2 ARG A 237     -22.447  17.280   4.412  1.00  0.00           N  
ATOM   3715  H   ARG A 237     -16.979  20.755   1.646  1.00  0.00           H  
ATOM   3716  HA  ARG A 237     -18.211  19.003  -0.157  1.00  0.00           H  
ATOM   3717  HB2 ARG A 237     -20.267  19.490   0.959  1.00  0.00           H  
ATOM   3718  HB3 ARG A 237     -19.506  20.660   1.807  1.00  0.00           H  
ATOM   3719  HG2 ARG A 237     -18.167  19.133   2.887  1.00  0.00           H  
ATOM   3720  HG3 ARG A 237     -18.585  17.940   1.853  1.00  0.00           H  
ATOM   3721  HD2 ARG A 237     -20.473  19.088   3.694  1.00  0.00           H  
ATOM   3722  HD3 ARG A 237     -19.594  17.764   4.067  1.00  0.00           H  
ATOM   3723  HE  ARG A 237     -20.797  17.216   1.677  1.00  0.00           H  
ATOM   3724 HH11 ARG A 237     -23.752  15.809   2.917  1.00  0.00           H  
ATOM   3725 HH12 ARG A 237     -22.706  15.914   1.541  1.00  0.00           H  
ATOM   3726 HH21 ARG A 237     -23.287  16.908   4.807  1.00  0.00           H  
ATOM   3727 HH22 ARG A 237     -21.871  17.895   4.951  1.00  0.00           H  
ATOM   3728  N   SER A 238     -18.395  21.985  -1.052  1.00  0.00           N  
ATOM   3729  CA  SER A 238     -18.780  22.853  -2.156  1.00  0.00           C  
ATOM   3730  C   SER A 238     -18.099  22.457  -3.463  1.00  0.00           C  
ATOM   3731  O   SER A 238     -18.520  22.914  -4.517  1.00  0.00           O  
ATOM   3732  CB  SER A 238     -18.417  24.309  -1.838  1.00  0.00           C  
ATOM   3733  OG  SER A 238     -17.057  24.531  -2.231  1.00  0.00           O  
ATOM   3734  H   SER A 238     -17.743  22.323  -0.373  1.00  0.00           H  
ATOM   3735  HA  SER A 238     -19.770  22.791  -2.280  1.00  0.00           H  
ATOM   3736  HB2 SER A 238     -18.517  24.476  -0.857  1.00  0.00           H  
ATOM   3737  HB3 SER A 238     -19.020  24.926  -2.344  1.00  0.00           H  
ATOM   3738  HG  SER A 238     -16.802  25.477  -2.031  1.00  0.00           H  
ATOM   3739  N   GLY A 239     -17.014  21.682  -3.378  1.00  0.00           N  
ATOM   3740  CA  GLY A 239     -16.267  21.226  -4.535  1.00  0.00           C  
ATOM   3741  C   GLY A 239     -14.890  21.880  -4.663  1.00  0.00           C  
ATOM   3742  O   GLY A 239     -14.089  21.453  -5.498  1.00  0.00           O  
ATOM   3743  H   GLY A 239     -16.701  21.402  -2.471  1.00  0.00           H  
ATOM   3744  HA2 GLY A 239     -16.796  21.436  -5.357  1.00  0.00           H  
ATOM   3745  HA3 GLY A 239     -16.143  20.236  -4.463  1.00  0.00           H  
ATOM   3746  N   GLU A 240     -14.611  22.924  -3.890  1.00  0.00           N  
ATOM   3747  CA  GLU A 240     -13.305  23.583  -4.008  1.00  0.00           C  
ATOM   3748  C   GLU A 240     -12.118  22.789  -3.485  1.00  0.00           C  
ATOM   3749  O   GLU A 240     -11.020  22.834  -4.067  1.00  0.00           O  
ATOM   3750  CB  GLU A 240     -13.412  24.944  -3.313  1.00  0.00           C  
ATOM   3751  CG  GLU A 240     -12.124  25.739  -3.419  1.00  0.00           C  
ATOM   3752  CD  GLU A 240     -12.027  26.925  -2.501  1.00  0.00           C  
ATOM   3753  OE1 GLU A 240     -13.034  27.365  -1.911  1.00  0.00           O  
ATOM   3754  OE2 GLU A 240     -10.881  27.424  -2.387  1.00  0.00           O  
ATOM   3755  H   GLU A 240     -15.286  23.258  -3.232  1.00  0.00           H  
ATOM   3756  HA  GLU A 240     -13.144  23.756  -4.980  1.00  0.00           H  
ATOM   3757  HB2 GLU A 240     -13.622  24.797  -2.346  1.00  0.00           H  
ATOM   3758  HB3 GLU A 240     -14.150  25.467  -3.739  1.00  0.00           H  
ATOM   3759  HG2 GLU A 240     -12.040  26.068  -4.360  1.00  0.00           H  
ATOM   3760  HG3 GLU A 240     -11.363  25.124  -3.212  1.00  0.00           H  
ATOM   3761  N   ILE A 241     -12.268  22.140  -2.343  1.00  0.00           N  
ATOM   3762  CA  ILE A 241     -11.180  21.412  -1.686  1.00  0.00           C  
ATOM   3763  C   ILE A 241     -11.323  19.919  -1.937  1.00  0.00           C  
ATOM   3764  O   ILE A 241     -12.398  19.362  -1.743  1.00  0.00           O  
ATOM   3765  CB  ILE A 241     -11.162  21.736  -0.179  1.00  0.00           C  
ATOM   3766  CG1 ILE A 241     -10.943  23.242   0.014  1.00  0.00           C  
ATOM   3767  CG2 ILE A 241     -10.005  20.982   0.505  1.00  0.00           C  
ATOM   3768  CD1 ILE A 241     -10.839  23.766   1.431  1.00  0.00           C  
ATOM   3769  H   ILE A 241     -13.168  22.146  -1.907  1.00  0.00           H  
ATOM   3770  HA  ILE A 241     -10.314  21.716  -2.083  1.00  0.00           H  
ATOM   3771  HB  ILE A 241     -12.032  21.466   0.234  1.00  0.00           H  
ATOM   3772 HG12 ILE A 241     -11.710  23.713  -0.422  1.00  0.00           H  
ATOM   3773 HG13 ILE A 241     -10.093  23.482  -0.456  1.00  0.00           H  
ATOM   3774 HG21 ILE A 241      -9.999  21.196   1.482  1.00  0.00           H  
ATOM   3775 HG22 ILE A 241     -10.129  19.998   0.380  1.00  0.00           H  
ATOM   3776 HG23 ILE A 241      -9.136  21.263   0.097  1.00  0.00           H  
ATOM   3777 HD11 ILE A 241     -10.698  24.756   1.411  1.00  0.00           H  
ATOM   3778 HD12 ILE A 241     -11.683  23.559   1.926  1.00  0.00           H  
ATOM   3779 HD13 ILE A 241     -10.067  23.329   1.892  1.00  0.00           H  
ATOM   3780  N   ASP A 242     -10.252  19.255  -2.353  1.00  0.00           N  
ATOM   3781  CA  ASP A 242     -10.256  17.821  -2.563  1.00  0.00           C  
ATOM   3782  C   ASP A 242      -9.880  17.061  -1.296  1.00  0.00           C  
ATOM   3783  O   ASP A 242     -10.237  15.892  -1.189  1.00  0.00           O  
ATOM   3784  CB  ASP A 242      -9.207  17.453  -3.624  1.00  0.00           C  
ATOM   3785  CG  ASP A 242      -9.502  18.094  -4.971  1.00  0.00           C  
ATOM   3786  OD1 ASP A 242     -10.561  17.737  -5.517  1.00  0.00           O  
ATOM   3787  OD2 ASP A 242      -8.701  18.902  -5.460  1.00  0.00           O  
ATOM   3788  H   ASP A 242      -9.409  19.764  -2.528  1.00  0.00           H  
ATOM   3789  HA  ASP A 242     -11.161  17.530  -2.872  1.00  0.00           H  
ATOM   3790  HB2 ASP A 242      -9.197  16.459  -3.736  1.00  0.00           H  
ATOM   3791  HB3 ASP A 242      -8.309  17.762  -3.310  1.00  0.00           H  
ATOM   3792  N   MET A 243      -9.031  17.614  -0.441  1.00  0.00           N  
ATOM   3793  CA  MET A 243      -8.632  16.929   0.787  1.00  0.00           C  
ATOM   3794  C   MET A 243      -8.646  17.919   1.948  1.00  0.00           C  
ATOM   3795  O   MET A 243      -7.966  18.946   1.827  1.00  0.00           O  
ATOM   3796  CB  MET A 243      -7.170  16.406   0.707  1.00  0.00           C  
ATOM   3797  CG  MET A 243      -6.941  15.402  -0.400  1.00  0.00           C  
ATOM   3798  SD  MET A 243      -5.246  14.835  -0.591  1.00  0.00           S  
ATOM   3799  CE  MET A 243      -4.995  13.813   0.851  1.00  0.00           C  
ATOM   3800  H   MET A 243      -8.656  18.519  -0.641  1.00  0.00           H  
ATOM   3801  HA  MET A 243      -9.257  16.171   0.975  1.00  0.00           H  
ATOM   3802  HB2 MET A 243      -6.942  15.972   1.579  1.00  0.00           H  
ATOM   3803  HB3 MET A 243      -6.564  17.187   0.555  1.00  0.00           H  
ATOM   3804  HG2 MET A 243      -7.224  15.823  -1.262  1.00  0.00           H  
ATOM   3805  HG3 MET A 243      -7.514  14.604  -0.215  1.00  0.00           H  
ATOM   3806  HE1 MET A 243      -4.066  13.443   0.840  1.00  0.00           H  
ATOM   3807  HE2 MET A 243      -5.124  14.363   1.676  1.00  0.00           H  
ATOM   3808  HE3 MET A 243      -5.654  13.061   0.845  1.00  0.00           H  
ATOM   3809  N   THR A 244      -9.470  17.705   2.979  1.00  0.00           N  
ATOM   3810  CA  THR A 244      -9.443  18.682   4.064  1.00  0.00           C  
ATOM   3811  C   THR A 244      -8.104  18.539   4.814  1.00  0.00           C  
ATOM   3812  O   THR A 244      -7.357  17.584   4.616  1.00  0.00           O  
ATOM   3813  CB  THR A 244     -10.567  18.412   5.115  1.00  0.00           C  
ATOM   3814  OG1 THR A 244     -10.437  17.095   5.618  1.00  0.00           O  
ATOM   3815  CG2 THR A 244     -11.932  18.542   4.455  1.00  0.00           C  
ATOM   3816  H   THR A 244     -10.078  16.911   3.006  1.00  0.00           H  
ATOM   3817  HA  THR A 244      -9.533  19.607   3.695  1.00  0.00           H  
ATOM   3818  HB  THR A 244     -10.492  19.069   5.866  1.00  0.00           H  
ATOM   3819  HG1 THR A 244     -11.157  16.923   6.291  1.00  0.00           H  
ATOM   3820 HG21 THR A 244     -12.647  18.368   5.132  1.00  0.00           H  
ATOM   3821 HG22 THR A 244     -12.038  19.466   4.088  1.00  0.00           H  
ATOM   3822 HG23 THR A 244     -12.008  17.877   3.712  1.00  0.00           H  
ATOM   3823  N   TYR A 245      -7.904  19.466   5.759  1.00  0.00           N  
ATOM   3824  CA  TYR A 245      -6.781  19.298   6.672  1.00  0.00           C  
ATOM   3825  C   TYR A 245      -7.286  18.258   7.688  1.00  0.00           C  
ATOM   3826  O   TYR A 245      -8.500  17.985   7.682  1.00  0.00           O  
ATOM   3827  CB  TYR A 245      -6.482  20.605   7.378  1.00  0.00           C  
ATOM   3828  CG  TYR A 245      -5.322  20.511   8.340  1.00  0.00           C  
ATOM   3829  CD1 TYR A 245      -4.050  20.249   7.845  1.00  0.00           C  
ATOM   3830  CD2 TYR A 245      -5.503  20.733   9.694  1.00  0.00           C  
ATOM   3831  CE1 TYR A 245      -2.968  20.177   8.705  1.00  0.00           C  
ATOM   3832  CE2 TYR A 245      -4.424  20.659  10.581  1.00  0.00           C  
ATOM   3833  CZ  TYR A 245      -3.177  20.373  10.065  1.00  0.00           C  
ATOM   3834  OH  TYR A 245      -2.098  20.293  10.920  1.00  0.00           O  
ATOM   3835  H   TYR A 245      -8.512  20.256   5.837  1.00  0.00           H  
ATOM   3836  HA  TYR A 245      -5.974  18.961   6.187  1.00  0.00           H  
ATOM   3837  HB2 TYR A 245      -7.296  20.884   7.888  1.00  0.00           H  
ATOM   3838  HB3 TYR A 245      -6.267  21.297   6.688  1.00  0.00           H  
ATOM   3839  HD1 TYR A 245      -3.916  20.112   6.864  1.00  0.00           H  
ATOM   3840  HD2 TYR A 245      -6.415  20.949  10.042  1.00  0.00           H  
ATOM   3841  HE1 TYR A 245      -2.051  19.987   8.354  1.00  0.00           H  
ATOM   3842  HE2 TYR A 245      -4.553  20.809  11.561  1.00  0.00           H  
ATOM   3843  HH  TYR A 245      -2.227  20.431  11.902  1.00  0.00           H  
ATOM   3844  N   ASN A 246      -6.413  17.647   8.475  1.00  0.00           N  
ATOM   3845  CA  ASN A 246      -6.832  16.606   9.391  1.00  0.00           C  
ATOM   3846  C   ASN A 246      -7.014  17.126  10.814  1.00  0.00           C  
ATOM   3847  O   ASN A 246      -6.340  16.707  11.737  1.00  0.00           O  
ATOM   3848  CB  ASN A 246      -5.913  15.395   9.436  1.00  0.00           C  
ATOM   3849  CG  ASN A 246      -4.431  15.709   9.561  1.00  0.00           C  
ATOM   3850  OD1 ASN A 246      -3.988  16.846   9.449  1.00  0.00           O  
ATOM   3851  ND2 ASN A 246      -3.634  14.674   9.786  1.00  0.00           N  
ATOM   3852  H   ASN A 246      -5.449  17.909   8.436  1.00  0.00           H  
ATOM   3853  HA  ASN A 246      -7.726  16.284   9.080  1.00  0.00           H  
ATOM   3854  HB2 ASN A 246      -6.048  14.873   8.594  1.00  0.00           H  
ATOM   3855  HB3 ASN A 246      -6.178  14.835  10.221  1.00  0.00           H  
ATOM   3856 HD21 ASN A 246      -4.020  13.756   9.874  1.00  0.00           H  
ATOM   3857 HD22 ASN A 246      -2.647  14.812   9.868  1.00  0.00           H  
ATOM   3858  N   ASN A 247      -7.928  18.034  10.979  1.00  0.00           N  
ATOM   3859  CA  ASN A 247      -8.503  18.587  12.183  1.00  0.00           C  
ATOM   3860  C   ASN A 247     -10.009  18.617  11.827  1.00  0.00           C  
ATOM   3861  O   ASN A 247     -10.315  19.241  10.789  1.00  0.00           O  
ATOM   3862  CB  ASN A 247      -8.104  20.006  12.526  1.00  0.00           C  
ATOM   3863  CG  ASN A 247      -6.843  20.196  13.334  1.00  0.00           C  
ATOM   3864  OD1 ASN A 247      -6.297  19.227  13.841  1.00  0.00           O  
ATOM   3865  ND2 ASN A 247      -6.362  21.456  13.443  1.00  0.00           N  
ATOM   3866  H   ASN A 247      -8.295  18.414  10.130  1.00  0.00           H  
ATOM   3867  HA  ASN A 247      -8.339  17.980  12.960  1.00  0.00           H  
ATOM   3868  HB2 ASN A 247      -8.857  20.412  13.044  1.00  0.00           H  
ATOM   3869  HB3 ASN A 247      -7.986  20.501  11.665  1.00  0.00           H  
ATOM   3870 HD21 ASN A 247      -6.847  22.215  13.009  1.00  0.00           H  
ATOM   3871 HD22 ASN A 247      -5.522  21.628  13.958  1.00  0.00           H  
ATOM   3872  N   MET A 248     -10.867  17.919  12.548  1.00  0.00           N  
ATOM   3873  CA  MET A 248     -12.281  17.901  12.139  1.00  0.00           C  
ATOM   3874  C   MET A 248     -13.157  18.682  13.130  1.00  0.00           C  
ATOM   3875  O   MET A 248     -12.891  18.662  14.327  1.00  0.00           O  
ATOM   3876  CB  MET A 248     -12.698  16.444  12.060  1.00  0.00           C  
ATOM   3877  CG  MET A 248     -12.184  15.619  10.918  1.00  0.00           C  
ATOM   3878  SD  MET A 248     -13.048  15.896   9.366  1.00  0.00           S  
ATOM   3879  CE  MET A 248     -12.155  17.260   8.652  1.00  0.00           C  
ATOM   3880  H   MET A 248     -10.563  17.413  13.355  1.00  0.00           H  
ATOM   3881  HA  MET A 248     -12.364  18.315  11.232  1.00  0.00           H  
ATOM   3882  HB2 MET A 248     -13.697  16.424  12.014  1.00  0.00           H  
ATOM   3883  HB3 MET A 248     -12.394  16.003  12.904  1.00  0.00           H  
ATOM   3884  HG2 MET A 248     -12.277  14.653  11.161  1.00  0.00           H  
ATOM   3885  HG3 MET A 248     -11.218  15.837  10.783  1.00  0.00           H  
ATOM   3886  HE1 MET A 248     -12.561  17.499   7.770  1.00  0.00           H  
ATOM   3887  HE2 MET A 248     -12.204  18.048   9.266  1.00  0.00           H  
ATOM   3888  HE3 MET A 248     -11.199  16.999   8.519  1.00  0.00           H  
ATOM   3889  N   PRO A 249     -14.179  19.355  12.622  1.00  0.00           N  
ATOM   3890  CA  PRO A 249     -15.040  20.188  13.438  1.00  0.00           C  
ATOM   3891  C   PRO A 249     -16.036  19.416  14.287  1.00  0.00           C  
ATOM   3892  O   PRO A 249     -16.761  18.550  13.765  1.00  0.00           O  
ATOM   3893  CB  PRO A 249     -15.761  21.064  12.427  1.00  0.00           C  
ATOM   3894  CG  PRO A 249     -15.835  20.217  11.193  1.00  0.00           C  
ATOM   3895  CD  PRO A 249     -14.554  19.415  11.184  1.00  0.00           C  
ATOM   3896  HA  PRO A 249     -14.477  20.763  14.031  1.00  0.00           H  
ATOM   3897  HB2 PRO A 249     -16.677  21.299  12.751  1.00  0.00           H  
ATOM   3898  HB3 PRO A 249     -15.244  21.902  12.251  1.00  0.00           H  
ATOM   3899  HG2 PRO A 249     -16.628  19.610  11.232  1.00  0.00           H  
ATOM   3900  HG3 PRO A 249     -15.895  20.791  10.377  1.00  0.00           H  
ATOM   3901  HD2 PRO A 249     -14.708  18.498  10.815  1.00  0.00           H  
ATOM   3902  HD3 PRO A 249     -13.847  19.876  10.648  1.00  0.00           H  
ATOM   3903  N   ILE A 250     -16.141  19.828  15.554  1.00  0.00           N  
ATOM   3904  CA  ILE A 250     -17.121  19.198  16.448  1.00  0.00           C  
ATOM   3905  C   ILE A 250     -18.511  19.451  15.908  1.00  0.00           C  
ATOM   3906  O   ILE A 250     -19.397  18.593  16.003  1.00  0.00           O  
ATOM   3907  CB  ILE A 250     -16.919  19.685  17.900  1.00  0.00           C  
ATOM   3908  CG1 ILE A 250     -15.680  18.989  18.488  1.00  0.00           C  
ATOM   3909  CG2 ILE A 250     -18.141  19.397  18.776  1.00  0.00           C  
ATOM   3910  CD1 ILE A 250     -15.094  19.534  19.753  1.00  0.00           C  
ATOM   3911  H   ILE A 250     -15.554  20.563  15.892  1.00  0.00           H  
ATOM   3912  HA  ILE A 250     -16.961  18.211  16.431  1.00  0.00           H  
ATOM   3913  HB  ILE A 250     -16.758  20.672  17.888  1.00  0.00           H  
ATOM   3914 HG12 ILE A 250     -14.963  19.022  17.791  1.00  0.00           H  
ATOM   3915 HG13 ILE A 250     -15.931  18.037  18.664  1.00  0.00           H  
ATOM   3916 HG21 ILE A 250     -17.970  19.726  19.705  1.00  0.00           H  
ATOM   3917 HG22 ILE A 250     -18.940  19.865  18.398  1.00  0.00           H  
ATOM   3918 HG23 ILE A 250     -18.311  18.412  18.798  1.00  0.00           H  
ATOM   3919 HD11 ILE A 250     -14.300  18.986  20.015  1.00  0.00           H  
ATOM   3920 HD12 ILE A 250     -14.812  20.482  19.608  1.00  0.00           H  
ATOM   3921 HD13 ILE A 250     -15.779  19.497  20.481  1.00  0.00           H  
ATOM   3922  N   GLU A 251     -18.781  20.620  15.343  1.00  0.00           N  
ATOM   3923  CA  GLU A 251     -20.098  20.929  14.836  1.00  0.00           C  
ATOM   3924  C   GLU A 251     -20.667  19.938  13.821  1.00  0.00           C  
ATOM   3925  O   GLU A 251     -21.886  19.770  13.780  1.00  0.00           O  
ATOM   3926  CB  GLU A 251     -20.112  22.282  14.102  1.00  0.00           C  
ATOM   3927  CG  GLU A 251     -20.098  23.507  14.989  1.00  0.00           C  
ATOM   3928  CD  GLU A 251     -18.683  23.939  15.321  1.00  0.00           C  
ATOM   3929  OE1 GLU A 251     -18.537  25.138  15.665  1.00  0.00           O  
ATOM   3930  OE2 GLU A 251     -17.756  23.095  15.243  1.00  0.00           O  
ATOM   3931  H   GLU A 251     -18.056  21.304  15.266  1.00  0.00           H  
ATOM   3932  HA  GLU A 251     -20.729  20.984  15.610  1.00  0.00           H  
ATOM   3933  HB2 GLU A 251     -20.938  22.319  13.540  1.00  0.00           H  
ATOM   3934  HB3 GLU A 251     -19.306  22.320  13.512  1.00  0.00           H  
ATOM   3935  HG2 GLU A 251     -20.581  23.298  15.839  1.00  0.00           H  
ATOM   3936  HG3 GLU A 251     -20.563  24.255  14.516  1.00  0.00           H  
ATOM   3937  N   LEU A 252     -19.843  19.450  12.905  1.00  0.00           N  
ATOM   3938  CA  LEU A 252     -20.265  18.652  11.775  1.00  0.00           C  
ATOM   3939  C   LEU A 252     -19.898  17.183  11.664  1.00  0.00           C  
ATOM   3940  O   LEU A 252     -20.499  16.465  10.861  1.00  0.00           O  
ATOM   3941  CB  LEU A 252     -19.585  19.324  10.547  1.00  0.00           C  
ATOM   3942  CG  LEU A 252     -19.961  20.797  10.310  1.00  0.00           C  
ATOM   3943  CD1 LEU A 252     -19.298  21.352   9.062  1.00  0.00           C  
ATOM   3944  CD2 LEU A 252     -21.481  20.973  10.214  1.00  0.00           C  
ATOM   3945  H   LEU A 252     -18.867  19.646  13.001  1.00  0.00           H  
ATOM   3946  HA  LEU A 252     -21.256  18.740  11.677  1.00  0.00           H  
ATOM   3947  HB2 LEU A 252     -19.840  18.805   9.731  1.00  0.00           H  
ATOM   3948  HB3 LEU A 252     -18.595  19.275  10.677  1.00  0.00           H  
ATOM   3949  HG  LEU A 252     -19.638  21.328  11.093  1.00  0.00           H  
ATOM   3950 HD11 LEU A 252     -19.564  22.308   8.940  1.00  0.00           H  
ATOM   3951 HD12 LEU A 252     -18.304  21.292   9.158  1.00  0.00           H  
ATOM   3952 HD13 LEU A 252     -19.589  20.821   8.266  1.00  0.00           H  
ATOM   3953 HD21 LEU A 252     -21.696  21.937  10.060  1.00  0.00           H  
ATOM   3954 HD22 LEU A 252     -21.832  20.428   9.453  1.00  0.00           H  
ATOM   3955 HD23 LEU A 252     -21.906  20.669  11.066  1.00  0.00           H  
ATOM   3956  N   PHE A 253     -18.887  16.713  12.374  1.00  0.00           N  
ATOM   3957  CA  PHE A 253     -18.338  15.386  12.215  1.00  0.00           C  
ATOM   3958  C   PHE A 253     -19.322  14.236  12.296  1.00  0.00           C  
ATOM   3959  O   PHE A 253     -19.323  13.355  11.418  1.00  0.00           O  
ATOM   3960  CB  PHE A 253     -17.229  15.188  13.272  1.00  0.00           C  
ATOM   3961  CG  PHE A 253     -16.467  13.918  13.003  1.00  0.00           C  
ATOM   3962  CD1 PHE A 253     -15.649  13.821  11.880  1.00  0.00           C  
ATOM   3963  CD2 PHE A 253     -16.578  12.833  13.850  1.00  0.00           C  
ATOM   3964  CE1 PHE A 253     -14.939  12.657  11.645  1.00  0.00           C  
ATOM   3965  CE2 PHE A 253     -15.869  11.665  13.616  1.00  0.00           C  
ATOM   3966  CZ  PHE A 253     -15.057  11.581  12.494  1.00  0.00           C  
ATOM   3967  H   PHE A 253     -18.478  17.312  13.062  1.00  0.00           H  
ATOM   3968  HA  PHE A 253     -17.905  15.347  11.315  1.00  0.00           H  
ATOM   3969  HB2 PHE A 253     -17.645  15.137  14.180  1.00  0.00           H  
ATOM   3970  HB3 PHE A 253     -16.599  15.964  13.237  1.00  0.00           H  
ATOM   3971  HD1 PHE A 253     -15.575  14.590  11.245  1.00  0.00           H  
ATOM   3972  HD2 PHE A 253     -17.180  12.891  14.646  1.00  0.00           H  
ATOM   3973  HE1 PHE A 253     -14.334  12.597  10.851  1.00  0.00           H  
ATOM   3974  HE2 PHE A 253     -15.942  10.893  14.248  1.00  0.00           H  
ATOM   3975  HZ  PHE A 253     -14.557  10.737  12.302  1.00  0.00           H  
ATOM   3976  N   GLN A 254     -20.151  14.219  13.349  1.00  0.00           N  
ATOM   3977  CA  GLN A 254     -21.102  13.099  13.470  1.00  0.00           C  
ATOM   3978  C   GLN A 254     -21.974  13.040  12.216  1.00  0.00           C  
ATOM   3979  O   GLN A 254     -22.179  11.982  11.631  1.00  0.00           O  
ATOM   3980  CB  GLN A 254     -21.943  13.230  14.734  1.00  0.00           C  
ATOM   3981  CG  GLN A 254     -21.235  13.410  16.053  1.00  0.00           C  
ATOM   3982  CD  GLN A 254     -20.100  12.446  16.305  1.00  0.00           C  
ATOM   3983  OE1 GLN A 254     -20.281  11.229  16.173  1.00  0.00           O  
ATOM   3984  NE2 GLN A 254     -18.916  12.993  16.626  1.00  0.00           N  
ATOM   3985  H   GLN A 254     -20.125  14.947  14.034  1.00  0.00           H  
ATOM   3986  HA  GLN A 254     -20.579  12.249  13.528  1.00  0.00           H  
ATOM   3987  HB2 GLN A 254     -22.497  12.401  14.807  1.00  0.00           H  
ATOM   3988  HB3 GLN A 254     -22.542  14.021  14.610  1.00  0.00           H  
ATOM   3989  HG2 GLN A 254     -21.907  13.295  16.784  1.00  0.00           H  
ATOM   3990  HG3 GLN A 254     -20.865  14.339  16.083  1.00  0.00           H  
ATOM   3991 HE21 GLN A 254     -18.832  13.985  16.718  1.00  0.00           H  
ATOM   3992 HE22 GLN A 254     -18.118  12.408  16.773  1.00  0.00           H  
ATOM   3993  N   LYS A 255     -22.473  14.180  11.754  1.00  0.00           N  
ATOM   3994  CA  LYS A 255     -23.288  14.300  10.559  1.00  0.00           C  
ATOM   3995  C   LYS A 255     -22.523  13.763   9.347  1.00  0.00           C  
ATOM   3996  O   LYS A 255     -23.087  13.035   8.535  1.00  0.00           O  
ATOM   3997  CB  LYS A 255     -23.665  15.752  10.242  1.00  0.00           C  
ATOM   3998  CG  LYS A 255     -24.630  16.448  11.175  1.00  0.00           C  
ATOM   3999  CD  LYS A 255     -24.350  17.964  11.249  1.00  0.00           C  
ATOM   4000  CE  LYS A 255     -25.098  18.545  12.445  1.00  0.00           C  
ATOM   4001  NZ  LYS A 255     -26.538  18.091  12.389  1.00  0.00           N  
ATOM   4002  H   LYS A 255     -22.273  15.016  12.266  1.00  0.00           H  
ATOM   4003  HA  LYS A 255     -24.124  13.765  10.680  1.00  0.00           H  
ATOM   4004  HB2 LYS A 255     -24.073  15.762   9.329  1.00  0.00           H  
ATOM   4005  HB3 LYS A 255     -22.819  16.285  10.235  1.00  0.00           H  
ATOM   4006  HG2 LYS A 255     -24.538  16.055  12.090  1.00  0.00           H  
ATOM   4007  HG3 LYS A 255     -25.563  16.305  10.844  1.00  0.00           H  
ATOM   4008  HD2 LYS A 255     -24.665  18.405  10.409  1.00  0.00           H  
ATOM   4009  HD3 LYS A 255     -23.368  18.119  11.359  1.00  0.00           H  
ATOM   4010  HE2 LYS A 255     -25.059  19.544  12.412  1.00  0.00           H  
ATOM   4011  HE3 LYS A 255     -24.677  18.223  13.293  1.00  0.00           H  
ATOM   4012  HZ1 LYS A 255     -27.037  18.467  13.170  1.00  0.00           H  
ATOM   4013  HZ2 LYS A 255     -26.956  18.413  11.540  1.00  0.00           H  
ATOM   4014  HZ3 LYS A 255     -26.574  17.092  12.420  1.00  0.00           H  
ATOM   4015  N   LEU A 256     -21.258  14.164   9.204  1.00  0.00           N  
ATOM   4016  CA  LEU A 256     -20.422  13.737   8.087  1.00  0.00           C  
ATOM   4017  C   LEU A 256     -20.236  12.235   7.980  1.00  0.00           C  
ATOM   4018  O   LEU A 256     -20.310  11.600   6.902  1.00  0.00           O  
ATOM   4019  CB  LEU A 256     -19.019  14.371   8.180  1.00  0.00           C  
ATOM   4020  CG  LEU A 256     -18.974  15.879   8.039  1.00  0.00           C  
ATOM   4021  CD1 LEU A 256     -17.565  16.416   8.294  1.00  0.00           C  
ATOM   4022  CD2 LEU A 256     -19.461  16.312   6.659  1.00  0.00           C  
ATOM   4023  H   LEU A 256     -20.868  14.780   9.888  1.00  0.00           H  
ATOM   4024  HA  LEU A 256     -20.850  14.056   7.241  1.00  0.00           H  
ATOM   4025  HB2 LEU A 256     -18.454  13.977   7.455  1.00  0.00           H  
ATOM   4026  HB3 LEU A 256     -18.632  14.133   9.071  1.00  0.00           H  
ATOM   4027  HG  LEU A 256     -19.587  16.274   8.724  1.00  0.00           H  
ATOM   4028 HD11 LEU A 256     -17.564  17.411   8.195  1.00  0.00           H  
ATOM   4029 HD12 LEU A 256     -17.279  16.173   9.221  1.00  0.00           H  
ATOM   4030 HD13 LEU A 256     -16.931  16.015   7.633  1.00  0.00           H  
ATOM   4031 HD21 LEU A 256     -19.422  17.309   6.590  1.00  0.00           H  
ATOM   4032 HD22 LEU A 256     -18.876  15.906   5.957  1.00  0.00           H  
ATOM   4033 HD23 LEU A 256     -20.403  16.005   6.527  1.00  0.00           H  
ATOM   4034  N   LYS A 257     -20.052  11.565   9.117  1.00  0.00           N  
ATOM   4035  CA  LYS A 257     -19.912  10.111   9.073  1.00  0.00           C  
ATOM   4036  C   LYS A 257     -21.183   9.468   8.536  1.00  0.00           C  
ATOM   4037  O   LYS A 257     -21.175   8.445   7.856  1.00  0.00           O  
ATOM   4038  CB  LYS A 257     -19.511   9.534  10.432  1.00  0.00           C  
ATOM   4039  CG  LYS A 257     -19.393   8.022  10.426  1.00  0.00           C  
ATOM   4040  CD  LYS A 257     -18.821   7.350   9.205  1.00  0.00           C  
ATOM   4041  CE  LYS A 257     -17.334   7.052   9.228  1.00  0.00           C  
ATOM   4042  NZ  LYS A 257     -16.950   6.276   8.000  1.00  0.00           N  
ATOM   4043  H   LYS A 257     -20.010  12.051   9.990  1.00  0.00           H  
ATOM   4044  HA  LYS A 257     -19.176   9.901   8.430  1.00  0.00           H  
ATOM   4045  HB2 LYS A 257     -20.202   9.796  11.105  1.00  0.00           H  
ATOM   4046  HB3 LYS A 257     -18.627   9.921  10.694  1.00  0.00           H  
ATOM   4047  HG2 LYS A 257     -20.313   7.654  10.562  1.00  0.00           H  
ATOM   4048  HG3 LYS A 257     -18.814   7.768  11.201  1.00  0.00           H  
ATOM   4049  HD2 LYS A 257     -18.999   7.944   8.420  1.00  0.00           H  
ATOM   4050  HD3 LYS A 257     -19.303   6.482   9.083  1.00  0.00           H  
ATOM   4051  HE2 LYS A 257     -17.116   6.514  10.042  1.00  0.00           H  
ATOM   4052  HE3 LYS A 257     -16.824   7.912   9.250  1.00  0.00           H  
ATOM   4053  HZ1 LYS A 257     -15.969   6.083   8.021  1.00  0.00           H  
ATOM   4054  HZ2 LYS A 257     -17.459   5.415   7.977  1.00  0.00           H  
ATOM   4055  HZ3 LYS A 257     -17.166   6.813   7.185  1.00  0.00           H  
ATOM   4056  N   LYS A 258     -22.347  10.066   8.833  1.00  0.00           N  
ATOM   4057  CA  LYS A 258     -23.578   9.458   8.320  1.00  0.00           C  
ATOM   4058  C   LYS A 258     -23.862   9.962   6.914  1.00  0.00           C  
ATOM   4059  O   LYS A 258     -24.463   9.238   6.117  1.00  0.00           O  
ATOM   4060  CB  LYS A 258     -24.716   9.684   9.303  1.00  0.00           C  
ATOM   4061  CG  LYS A 258     -24.406   9.210  10.719  1.00  0.00           C  
ATOM   4062  CD  LYS A 258     -24.210   7.706  10.832  1.00  0.00           C  
ATOM   4063  CE  LYS A 258     -22.750   7.319  10.940  1.00  0.00           C  
ATOM   4064  NZ  LYS A 258     -22.473   5.885  10.661  1.00  0.00           N  
ATOM   4065  H   LYS A 258     -22.374  10.899   9.386  1.00  0.00           H  
ATOM   4066  HA  LYS A 258     -23.424   8.472   8.260  1.00  0.00           H  
ATOM   4067  HB2 LYS A 258     -25.521   9.190   8.974  1.00  0.00           H  
ATOM   4068  HB3 LYS A 258     -24.916  10.663   9.335  1.00  0.00           H  
ATOM   4069  HG2 LYS A 258     -25.165   9.475  11.314  1.00  0.00           H  
ATOM   4070  HG3 LYS A 258     -23.568   9.661  11.027  1.00  0.00           H  
ATOM   4071  HD2 LYS A 258     -24.598   7.270  10.020  1.00  0.00           H  
ATOM   4072  HD3 LYS A 258     -24.689   7.380  11.647  1.00  0.00           H  
ATOM   4073  HE2 LYS A 258     -22.440   7.523  11.869  1.00  0.00           H  
ATOM   4074  HE3 LYS A 258     -22.231   7.871  10.287  1.00  0.00           H  
ATOM   4075  HZ1 LYS A 258     -21.493   5.711  10.752  1.00  0.00           H  
ATOM   4076  HZ2 LYS A 258     -22.975   5.316  11.312  1.00  0.00           H  
ATOM   4077  HZ3 LYS A 258     -22.765   5.664   9.731  1.00  0.00           H  
ATOM   4078  N   GLU A 259     -23.392  11.163   6.578  1.00  0.00           N  
ATOM   4079  CA  GLU A 259     -23.699  11.679   5.245  1.00  0.00           C  
ATOM   4080  C   GLU A 259     -22.738  11.194   4.186  1.00  0.00           C  
ATOM   4081  O   GLU A 259     -23.229  10.899   3.101  1.00  0.00           O  
ATOM   4082  CB  GLU A 259     -23.745  13.203   5.202  1.00  0.00           C  
ATOM   4083  CG  GLU A 259     -24.911  13.820   5.973  1.00  0.00           C  
ATOM   4084  CD  GLU A 259     -24.922  15.325   5.761  1.00  0.00           C  
ATOM   4085  OE1 GLU A 259     -24.728  16.028   6.777  1.00  0.00           O  
ATOM   4086  OE2 GLU A 259     -25.100  15.784   4.607  1.00  0.00           O  
ATOM   4087  H   GLU A 259     -22.844  11.697   7.221  1.00  0.00           H  
ATOM   4088  HA  GLU A 259     -24.609  11.346   4.998  1.00  0.00           H  
ATOM   4089  HB2 GLU A 259     -23.817  13.487   4.246  1.00  0.00           H  
ATOM   4090  HB3 GLU A 259     -22.893  13.553   5.591  1.00  0.00           H  
ATOM   4091  HG2 GLU A 259     -24.808  13.622   6.948  1.00  0.00           H  
ATOM   4092  HG3 GLU A 259     -25.771  13.431   5.643  1.00  0.00           H  
ATOM   4093  N   ILE A 260     -21.418  11.133   4.436  1.00  0.00           N  
ATOM   4094  CA  ILE A 260     -20.487  10.706   3.390  1.00  0.00           C  
ATOM   4095  C   ILE A 260     -19.433   9.779   3.977  1.00  0.00           C  
ATOM   4096  O   ILE A 260     -18.220  10.031   3.978  1.00  0.00           O  
ATOM   4097  CB  ILE A 260     -19.814  11.941   2.759  1.00  0.00           C  
ATOM   4098  CG1 ILE A 260     -19.266  12.864   3.857  1.00  0.00           C  
ATOM   4099  CG2 ILE A 260     -20.726  12.734   1.818  1.00  0.00           C  
ATOM   4100  CD1 ILE A 260     -18.336  13.946   3.338  1.00  0.00           C  
ATOM   4101  H   ILE A 260     -21.071  11.380   5.341  1.00  0.00           H  
ATOM   4102  HA  ILE A 260     -20.995  10.215   2.682  1.00  0.00           H  
ATOM   4103  HB  ILE A 260     -19.035  11.618   2.221  1.00  0.00           H  
ATOM   4104 HG12 ILE A 260     -18.763  12.306   4.517  1.00  0.00           H  
ATOM   4105 HG13 ILE A 260     -20.039  13.305   4.314  1.00  0.00           H  
ATOM   4106 HG21 ILE A 260     -20.224  13.516   1.448  1.00  0.00           H  
ATOM   4107 HG22 ILE A 260     -21.024  12.144   1.067  1.00  0.00           H  
ATOM   4108 HG23 ILE A 260     -21.525  13.059   2.324  1.00  0.00           H  
ATOM   4109 HD11 ILE A 260     -18.018  14.507   4.102  1.00  0.00           H  
ATOM   4110 HD12 ILE A 260     -17.551  13.522   2.887  1.00  0.00           H  
ATOM   4111 HD13 ILE A 260     -18.826  14.521   2.683  1.00  0.00           H  
ATOM   4112  N   PRO A 261     -19.865   8.648   4.533  1.00  0.00           N  
ATOM   4113  CA  PRO A 261     -19.043   7.677   5.210  1.00  0.00           C  
ATOM   4114  C   PRO A 261     -17.770   7.267   4.506  1.00  0.00           C  
ATOM   4115  O   PRO A 261     -16.722   7.161   5.142  1.00  0.00           O  
ATOM   4116  CB  PRO A 261     -19.937   6.428   5.377  1.00  0.00           C  
ATOM   4117  CG  PRO A 261     -21.043   6.653   4.408  1.00  0.00           C  
ATOM   4118  CD  PRO A 261     -21.278   8.152   4.545  1.00  0.00           C  
ATOM   4119  HA  PRO A 261     -18.810   8.029   6.116  1.00  0.00           H  
ATOM   4120  HB2 PRO A 261     -19.431   5.595   5.153  1.00  0.00           H  
ATOM   4121  HB3 PRO A 261     -20.289   6.364   6.311  1.00  0.00           H  
ATOM   4122  HG2 PRO A 261     -20.767   6.411   3.478  1.00  0.00           H  
ATOM   4123  HG3 PRO A 261     -21.859   6.132   4.659  1.00  0.00           H  
ATOM   4124  HD2 PRO A 261     -21.804   8.516   3.776  1.00  0.00           H  
ATOM   4125  HD3 PRO A 261     -21.742   8.377   5.402  1.00  0.00           H  
ATOM   4126  N   ASN A 262     -17.856   7.069   3.209  1.00  0.00           N  
ATOM   4127  CA  ASN A 262     -16.756   6.675   2.362  1.00  0.00           C  
ATOM   4128  C   ASN A 262     -15.695   7.759   2.170  1.00  0.00           C  
ATOM   4129  O   ASN A 262     -14.622   7.434   1.648  1.00  0.00           O  
ATOM   4130  CB  ASN A 262     -17.271   6.312   0.953  1.00  0.00           C  
ATOM   4131  CG  ASN A 262     -18.154   5.070   0.974  1.00  0.00           C  
ATOM   4132  OD1 ASN A 262     -18.057   4.222   1.866  1.00  0.00           O  
ATOM   4133  ND2 ASN A 262     -19.033   4.947  -0.015  1.00  0.00           N  
ATOM   4134  H   ASN A 262     -18.749   7.201   2.778  1.00  0.00           H  
ATOM   4135  HA  ASN A 262     -16.320   5.868   2.760  1.00  0.00           H  
ATOM   4136  HB2 ASN A 262     -16.487   6.141   0.356  1.00  0.00           H  
ATOM   4137  HB3 ASN A 262     -17.802   7.080   0.595  1.00  0.00           H  
ATOM   4138 HD21 ASN A 262     -19.089   5.650  -0.724  1.00  0.00           H  
ATOM   4139 HD22 ASN A 262     -19.638   4.152  -0.050  1.00  0.00           H  
ATOM   4140  N   GLU A 263     -16.031   9.002   2.461  1.00  0.00           N  
ATOM   4141  CA  GLU A 263     -15.080  10.104   2.319  1.00  0.00           C  
ATOM   4142  C   GLU A 263     -14.370  10.410   3.627  1.00  0.00           C  
ATOM   4143  O   GLU A 263     -13.387  11.145   3.637  1.00  0.00           O  
ATOM   4144  CB  GLU A 263     -15.830  11.352   1.809  1.00  0.00           C  
ATOM   4145  CG  GLU A 263     -16.249  11.102   0.363  1.00  0.00           C  
ATOM   4146  CD  GLU A 263     -17.035  12.214  -0.292  1.00  0.00           C  
ATOM   4147  OE1 GLU A 263     -16.764  13.408  -0.169  1.00  0.00           O  
ATOM   4148  OE2 GLU A 263     -17.994  11.885  -1.027  1.00  0.00           O  
ATOM   4149  H   GLU A 263     -16.957   9.195   2.786  1.00  0.00           H  
ATOM   4150  HA  GLU A 263     -14.394   9.846   1.639  1.00  0.00           H  
ATOM   4151  HB2 GLU A 263     -15.229  12.150   1.854  1.00  0.00           H  
ATOM   4152  HB3 GLU A 263     -16.640  11.513   2.373  1.00  0.00           H  
ATOM   4153  HG2 GLU A 263     -16.812  10.276   0.345  1.00  0.00           H  
ATOM   4154  HG3 GLU A 263     -15.420  10.953  -0.176  1.00  0.00           H  
ATOM   4155  N   VAL A 264     -14.945   9.981   4.740  1.00  0.00           N  
ATOM   4156  CA  VAL A 264     -14.399  10.200   6.068  1.00  0.00           C  
ATOM   4157  C   VAL A 264     -13.310   9.187   6.381  1.00  0.00           C  
ATOM   4158  O   VAL A 264     -13.595   8.008   6.651  1.00  0.00           O  
ATOM   4159  CB  VAL A 264     -15.491  10.136   7.167  1.00  0.00           C  
ATOM   4160  CG1 VAL A 264     -14.890  10.531   8.506  1.00  0.00           C  
ATOM   4161  CG2 VAL A 264     -16.611  11.093   6.789  1.00  0.00           C  
ATOM   4162  H   VAL A 264     -15.805   9.477   4.662  1.00  0.00           H  
ATOM   4163  HA  VAL A 264     -13.990  11.112   6.089  1.00  0.00           H  
ATOM   4164  HB  VAL A 264     -15.852   9.205   7.225  1.00  0.00           H  
ATOM   4165 HG11 VAL A 264     -15.596  10.489   9.213  1.00  0.00           H  
ATOM   4166 HG12 VAL A 264     -14.148   9.901   8.737  1.00  0.00           H  
ATOM   4167 HG13 VAL A 264     -14.531  11.462   8.448  1.00  0.00           H  
ATOM   4168 HG21 VAL A 264     -17.325  11.064   7.489  1.00  0.00           H  
ATOM   4169 HG22 VAL A 264     -16.247  12.022   6.722  1.00  0.00           H  
ATOM   4170 HG23 VAL A 264     -16.997  10.822   5.907  1.00  0.00           H  
ATOM   4171  N   ARG A 265     -12.045   9.624   6.270  1.00  0.00           N  
ATOM   4172  CA  ARG A 265     -10.956   8.676   6.503  1.00  0.00           C  
ATOM   4173  C   ARG A 265     -10.552   8.794   7.965  1.00  0.00           C  
ATOM   4174  O   ARG A 265     -10.405   9.899   8.498  1.00  0.00           O  
ATOM   4175  CB  ARG A 265      -9.782   8.913   5.558  1.00  0.00           C  
ATOM   4176  CG  ARG A 265     -10.174   9.115   4.091  1.00  0.00           C  
ATOM   4177  CD  ARG A 265     -10.736   7.800   3.489  1.00  0.00           C  
ATOM   4178  NE  ARG A 265     -10.432   7.820   2.047  1.00  0.00           N  
ATOM   4179  CZ  ARG A 265      -9.269   7.525   1.486  1.00  0.00           C  
ATOM   4180  NH1 ARG A 265      -8.252   7.114   2.233  1.00  0.00           N  
ATOM   4181  NH2 ARG A 265      -9.113   7.626   0.170  1.00  0.00           N  
ATOM   4182  H   ARG A 265     -11.852  10.576   6.033  1.00  0.00           H  
ATOM   4183  HA  ARG A 265     -11.304   7.752   6.346  1.00  0.00           H  
ATOM   4184  HB2 ARG A 265      -9.174   8.121   5.612  1.00  0.00           H  
ATOM   4185  HB3 ARG A 265      -9.294   9.730   5.866  1.00  0.00           H  
ATOM   4186  HG2 ARG A 265      -9.367   9.396   3.571  1.00  0.00           H  
ATOM   4187  HG3 ARG A 265     -10.873   9.828   4.033  1.00  0.00           H  
ATOM   4188  HD2 ARG A 265     -11.725   7.753   3.631  1.00  0.00           H  
ATOM   4189  HD3 ARG A 265     -10.299   7.011   3.921  1.00  0.00           H  
ATOM   4190  HE  ARG A 265     -11.176   8.082   1.432  1.00  0.00           H  
ATOM   4191 HH11 ARG A 265      -7.375   6.892   1.806  1.00  0.00           H  
ATOM   4192 HH12 ARG A 265      -8.362   7.026   3.223  1.00  0.00           H  
ATOM   4193 HH21 ARG A 265      -8.233   7.402  -0.248  1.00  0.00           H  
ATOM   4194 HH22 ARG A 265      -9.876   7.926  -0.402  1.00  0.00           H  
ATOM   4195  N   VAL A 266     -10.438   7.662   8.653  1.00  0.00           N  
ATOM   4196  CA  VAL A 266     -10.076   7.707  10.073  1.00  0.00           C  
ATOM   4197  C   VAL A 266      -9.034   6.619  10.266  1.00  0.00           C  
ATOM   4198  O   VAL A 266      -9.326   5.441  10.050  1.00  0.00           O  
ATOM   4199  CB  VAL A 266     -11.251   7.510  11.042  1.00  0.00           C  
ATOM   4200  CG1 VAL A 266     -10.709   7.550  12.484  1.00  0.00           C  
ATOM   4201  CG2 VAL A 266     -12.330   8.561  10.851  1.00  0.00           C  
ATOM   4202  H   VAL A 266     -10.599   6.783   8.204  1.00  0.00           H  
ATOM   4203  HA  VAL A 266      -9.651   8.592  10.265  1.00  0.00           H  
ATOM   4204  HB  VAL A 266     -11.652   6.609  10.877  1.00  0.00           H  
ATOM   4205 HG11 VAL A 266     -11.464   7.423  13.127  1.00  0.00           H  
ATOM   4206 HG12 VAL A 266     -10.038   6.819  12.608  1.00  0.00           H  
ATOM   4207 HG13 VAL A 266     -10.273   8.434  12.652  1.00  0.00           H  
ATOM   4208 HG21 VAL A 266     -13.074   8.397  11.499  1.00  0.00           H  
ATOM   4209 HG22 VAL A 266     -11.943   9.469  11.011  1.00  0.00           H  
ATOM   4210 HG23 VAL A 266     -12.684   8.509   9.917  1.00  0.00           H  
ATOM   4211  N   ASP A 267      -7.795   7.030  10.536  1.00  0.00           N  
ATOM   4212  CA  ASP A 267      -6.703   6.048  10.620  1.00  0.00           C  
ATOM   4213  C   ASP A 267      -5.825   6.338  11.827  1.00  0.00           C  
ATOM   4214  O   ASP A 267      -5.823   7.451  12.356  1.00  0.00           O  
ATOM   4215  CB  ASP A 267      -5.861   6.156   9.346  1.00  0.00           C  
ATOM   4216  CG  ASP A 267      -6.614   5.772   8.071  1.00  0.00           C  
ATOM   4217  OD1 ASP A 267      -6.938   6.632   7.245  1.00  0.00           O  
ATOM   4218  OD2 ASP A 267      -6.888   4.562   7.956  1.00  0.00           O  
ATOM   4219  H   ASP A 267      -7.609   8.002  10.681  1.00  0.00           H  
ATOM   4220  HA  ASP A 267      -7.084   5.126  10.695  1.00  0.00           H  
ATOM   4221  HB2 ASP A 267      -5.070   5.551   9.439  1.00  0.00           H  
ATOM   4222  HB3 ASP A 267      -5.548   7.101   9.254  1.00  0.00           H  
ATOM   4223  N   PRO A 268      -5.005   5.358  12.188  1.00  0.00           N  
ATOM   4224  CA  PRO A 268      -4.130   5.522  13.334  1.00  0.00           C  
ATOM   4225  C   PRO A 268      -3.206   6.704  13.081  1.00  0.00           C  
ATOM   4226  O   PRO A 268      -2.833   6.933  11.935  1.00  0.00           O  
ATOM   4227  CB  PRO A 268      -3.395   4.187  13.409  1.00  0.00           C  
ATOM   4228  CG  PRO A 268      -4.341   3.182  12.778  1.00  0.00           C  
ATOM   4229  CD  PRO A 268      -4.963   3.981  11.630  1.00  0.00           C  
ATOM   4230  HA  PRO A 268      -4.667   5.671  14.164  1.00  0.00           H  
ATOM   4231  HB2 PRO A 268      -2.536   4.230  12.899  1.00  0.00           H  
ATOM   4232  HB3 PRO A 268      -3.206   3.943  14.360  1.00  0.00           H  
ATOM   4233  HG2 PRO A 268      -3.844   2.385  12.435  1.00  0.00           H  
ATOM   4234  HG3 PRO A 268      -5.039   2.885  13.430  1.00  0.00           H  
ATOM   4235  HD2 PRO A 268      -4.393   3.940  10.810  1.00  0.00           H  
ATOM   4236  HD3 PRO A 268      -5.881   3.650  11.414  1.00  0.00           H  
ATOM   4237  N   TYR A 269      -2.746   7.342  14.130  1.00  0.00           N  
ATOM   4238  CA  TYR A 269      -1.905   8.546  13.958  1.00  0.00           C  
ATOM   4239  C   TYR A 269      -1.018   8.672  15.180  1.00  0.00           C  
ATOM   4240  O   TYR A 269      -1.565   8.606  16.304  1.00  0.00           O  
ATOM   4241  CB  TYR A 269      -2.903   9.689  13.777  1.00  0.00           C  
ATOM   4242  CG  TYR A 269      -2.404  10.993  13.197  1.00  0.00           C  
ATOM   4243  CD1 TYR A 269      -1.201  11.097  12.501  1.00  0.00           C  
ATOM   4244  CD2 TYR A 269      -3.179  12.151  13.356  1.00  0.00           C  
ATOM   4245  CE1 TYR A 269      -0.782  12.320  11.992  1.00  0.00           C  
ATOM   4246  CE2 TYR A 269      -2.750  13.374  12.868  1.00  0.00           C  
ATOM   4247  CZ  TYR A 269      -1.570  13.439  12.163  1.00  0.00           C  
ATOM   4248  OH  TYR A 269      -1.149  14.644  11.635  1.00  0.00           O  
ATOM   4249  H   TYR A 269      -2.964   7.013  15.049  1.00  0.00           H  
ATOM   4250  HA  TYR A 269      -1.342   8.453  13.137  1.00  0.00           H  
ATOM   4251  HB2 TYR A 269      -3.285   9.893  14.678  1.00  0.00           H  
ATOM   4252  HB3 TYR A 269      -3.628   9.356  13.175  1.00  0.00           H  
ATOM   4253  HD1 TYR A 269      -0.634  10.284  12.367  1.00  0.00           H  
ATOM   4254  HD2 TYR A 269      -4.057  12.093  13.830  1.00  0.00           H  
ATOM   4255  HE1 TYR A 269       0.088  12.389  11.503  1.00  0.00           H  
ATOM   4256  HE2 TYR A 269      -3.291  14.200  13.026  1.00  0.00           H  
ATOM   4257  HH  TYR A 269      -1.710  15.464  11.751  1.00  0.00           H  
ATOM   4258  N   LEU A 270       0.287   8.808  14.999  1.00  0.00           N  
ATOM   4259  CA  LEU A 270       1.172   8.846  16.197  1.00  0.00           C  
ATOM   4260  C   LEU A 270       1.325  10.271  16.691  1.00  0.00           C  
ATOM   4261  O   LEU A 270       2.412  10.889  16.512  1.00  0.00           O  
ATOM   4262  CB  LEU A 270       2.536   8.241  15.845  1.00  0.00           C  
ATOM   4263  CG  LEU A 270       2.477   6.707  15.695  1.00  0.00           C  
ATOM   4264  CD1 LEU A 270       3.731   6.166  15.022  1.00  0.00           C  
ATOM   4265  CD2 LEU A 270       2.284   6.111  17.079  1.00  0.00           C  
ATOM   4266  H   LEU A 270       0.670   8.884  14.078  1.00  0.00           H  
ATOM   4267  HA  LEU A 270       0.755   8.298  16.922  1.00  0.00           H  
ATOM   4268  HB2 LEU A 270       3.185   8.468  16.571  1.00  0.00           H  
ATOM   4269  HB3 LEU A 270       2.850   8.636  14.982  1.00  0.00           H  
ATOM   4270  HG  LEU A 270       1.685   6.471  15.132  1.00  0.00           H  
ATOM   4271 HD11 LEU A 270       3.663   5.172  14.939  1.00  0.00           H  
ATOM   4272 HD12 LEU A 270       3.822   6.571  14.112  1.00  0.00           H  
ATOM   4273 HD13 LEU A 270       4.532   6.400  15.572  1.00  0.00           H  
ATOM   4274 HD21 LEU A 270       2.242   5.114  17.010  1.00  0.00           H  
ATOM   4275 HD22 LEU A 270       3.051   6.373  17.665  1.00  0.00           H  
ATOM   4276 HD23 LEU A 270       1.431   6.454  17.474  1.00  0.00           H  
ATOM   4277  N   CYS A 271       0.228  10.793  17.267  1.00  0.00           N  
ATOM   4278  CA  CYS A 271       0.229  12.166  17.760  1.00  0.00           C  
ATOM   4279  C   CYS A 271      -0.475  12.233  19.133  1.00  0.00           C  
ATOM   4280  O   CYS A 271      -1.391  11.429  19.367  1.00  0.00           O  
ATOM   4281  CB  CYS A 271      -0.536  13.101  16.817  1.00  0.00           C  
ATOM   4282  SG  CYS A 271      -0.027  13.146  15.102  1.00  0.00           S  
ATOM   4283  H   CYS A 271      -0.597  10.235  17.358  1.00  0.00           H  
ATOM   4284  HA  CYS A 271       1.172  12.486  17.853  1.00  0.00           H  
ATOM   4285  HB2 CYS A 271      -0.448  14.029  17.180  1.00  0.00           H  
ATOM   4286  HB3 CYS A 271      -1.497  12.825  16.837  1.00  0.00           H  
ATOM   4287  N   THR A 272      -0.044  13.171  19.946  1.00  0.00           N  
ATOM   4288  CA  THR A 272      -0.679  13.271  21.273  1.00  0.00           C  
ATOM   4289  C   THR A 272      -1.173  14.693  21.448  1.00  0.00           C  
ATOM   4290  O   THR A 272      -0.401  15.609  21.166  1.00  0.00           O  
ATOM   4291  CB  THR A 272       0.277  12.887  22.418  1.00  0.00           C  
ATOM   4292  OG1 THR A 272       0.624  11.500  22.257  1.00  0.00           O  
ATOM   4293  CG2 THR A 272      -0.428  13.045  23.779  1.00  0.00           C  
ATOM   4294  H   THR A 272       0.689  13.795  19.674  1.00  0.00           H  
ATOM   4295  HA  THR A 272      -1.467  12.655  21.296  1.00  0.00           H  
ATOM   4296  HB  THR A 272       1.099  13.455  22.387  1.00  0.00           H  
ATOM   4297  HG1 THR A 272       1.246  11.225  22.990  1.00  0.00           H  
ATOM   4298 HG21 THR A 272       0.203  12.793  24.513  1.00  0.00           H  
ATOM   4299 HG22 THR A 272      -0.714  13.996  23.898  1.00  0.00           H  
ATOM   4300 HG23 THR A 272      -1.230  12.449  23.810  1.00  0.00           H  
ATOM   4301  N   TYR A 273      -2.423  14.815  21.913  1.00  0.00           N  
ATOM   4302  CA  TYR A 273      -2.964  16.150  22.212  1.00  0.00           C  
ATOM   4303  C   TYR A 273      -2.808  16.362  23.712  1.00  0.00           C  
ATOM   4304  O   TYR A 273      -3.124  15.460  24.508  1.00  0.00           O  
ATOM   4305  CB  TYR A 273      -4.444  16.154  21.816  1.00  0.00           C  
ATOM   4306  CG  TYR A 273      -5.125  17.506  21.782  1.00  0.00           C  
ATOM   4307  CD1 TYR A 273      -5.580  17.950  20.557  1.00  0.00           C  
ATOM   4308  CD2 TYR A 273      -5.360  18.285  22.923  1.00  0.00           C  
ATOM   4309  CE1 TYR A 273      -6.254  19.168  20.431  1.00  0.00           C  
ATOM   4310  CE2 TYR A 273      -6.002  19.510  22.803  1.00  0.00           C  
ATOM   4311  CZ  TYR A 273      -6.455  19.939  21.571  1.00  0.00           C  
ATOM   4312  OH  TYR A 273      -7.088  21.139  21.383  1.00  0.00           O  
ATOM   4313  H   TYR A 273      -2.987  14.002  22.056  1.00  0.00           H  
ATOM   4314  HA  TYR A 273      -2.464  16.852  21.705  1.00  0.00           H  
ATOM   4315  HB2 TYR A 273      -4.936  15.581  22.471  1.00  0.00           H  
ATOM   4316  HB3 TYR A 273      -4.516  15.753  20.903  1.00  0.00           H  
ATOM   4317  HD1 TYR A 273      -5.424  17.389  19.744  1.00  0.00           H  
ATOM   4318  HD2 TYR A 273      -5.066  17.959  23.822  1.00  0.00           H  
ATOM   4319  HE1 TYR A 273      -6.585  19.479  19.540  1.00  0.00           H  
ATOM   4320  HE2 TYR A 273      -6.137  20.083  23.611  1.00  0.00           H  
ATOM   4321  HH  TYR A 273      -7.262  21.740  22.163  1.00  0.00           H  
ATOM   4322  N   TYR A 274      -2.277  17.497  24.137  1.00  0.00           N  
ATOM   4323  CA  TYR A 274      -2.071  17.720  25.561  1.00  0.00           C  
ATOM   4324  C   TYR A 274      -2.126  19.202  25.865  1.00  0.00           C  
ATOM   4325  O   TYR A 274      -2.016  19.980  24.904  1.00  0.00           O  
ATOM   4326  CB  TYR A 274      -0.678  17.187  25.922  1.00  0.00           C  
ATOM   4327  CG  TYR A 274       0.542  17.712  25.208  1.00  0.00           C  
ATOM   4328  CD1 TYR A 274       1.470  18.530  25.866  1.00  0.00           C  
ATOM   4329  CD2 TYR A 274       0.809  17.353  23.881  1.00  0.00           C  
ATOM   4330  CE1 TYR A 274       2.616  18.998  25.218  1.00  0.00           C  
ATOM   4331  CE2 TYR A 274       1.934  17.820  23.234  1.00  0.00           C  
ATOM   4332  CZ  TYR A 274       2.829  18.628  23.904  1.00  0.00           C  
ATOM   4333  OH  TYR A 274       3.934  19.047  23.211  1.00  0.00           O  
ATOM   4334  H   TYR A 274      -2.017  18.203  23.479  1.00  0.00           H  
ATOM   4335  HA  TYR A 274      -2.770  17.236  26.088  1.00  0.00           H  
ATOM   4336  HB2 TYR A 274      -0.699  16.199  25.768  1.00  0.00           H  
ATOM   4337  HB3 TYR A 274      -0.543  17.370  26.896  1.00  0.00           H  
ATOM   4338  HD1 TYR A 274       1.309  18.784  26.820  1.00  0.00           H  
ATOM   4339  HD2 TYR A 274       0.176  16.750  23.396  1.00  0.00           H  
ATOM   4340  HE1 TYR A 274       3.268  19.588  25.695  1.00  0.00           H  
ATOM   4341  HE2 TYR A 274       2.101  17.573  22.279  1.00  0.00           H  
ATOM   4342  HH  TYR A 274       4.065  18.765  22.261  1.00  0.00           H  
ATOM   4343  N   TYR A 275      -2.181  19.555  27.165  1.00  0.00           N  
ATOM   4344  CA  TYR A 275      -2.034  20.953  27.537  1.00  0.00           C  
ATOM   4345  C   TYR A 275      -0.601  21.082  28.036  1.00  0.00           C  
ATOM   4346  O   TYR A 275      -0.130  20.444  28.992  1.00  0.00           O  
ATOM   4347  CB  TYR A 275      -3.031  21.564  28.569  1.00  0.00           C  
ATOM   4348  CG  TYR A 275      -4.363  21.631  27.805  1.00  0.00           C  
ATOM   4349  CD1 TYR A 275      -5.231  20.559  27.814  1.00  0.00           C  
ATOM   4350  CD2 TYR A 275      -4.636  22.735  26.999  1.00  0.00           C  
ATOM   4351  CE1 TYR A 275      -6.394  20.609  27.075  1.00  0.00           C  
ATOM   4352  CE2 TYR A 275      -5.802  22.787  26.259  1.00  0.00           C  
ATOM   4353  CZ  TYR A 275      -6.678  21.729  26.294  1.00  0.00           C  
ATOM   4354  OH  TYR A 275      -7.836  21.744  25.579  1.00  0.00           O  
ATOM   4355  H   TYR A 275      -2.322  18.859  27.869  1.00  0.00           H  
ATOM   4356  HA  TYR A 275      -2.106  21.493  26.698  1.00  0.00           H  
ATOM   4357  HB2 TYR A 275      -2.736  22.477  28.850  1.00  0.00           H  
ATOM   4358  HB3 TYR A 275      -3.113  20.977  29.375  1.00  0.00           H  
ATOM   4359  HD1 TYR A 275      -5.017  19.746  28.356  1.00  0.00           H  
ATOM   4360  HD2 TYR A 275      -3.985  23.493  26.956  1.00  0.00           H  
ATOM   4361  HE1 TYR A 275      -7.034  19.841  27.099  1.00  0.00           H  
ATOM   4362  HE2 TYR A 275      -6.007  23.591  25.701  1.00  0.00           H  
ATOM   4363  HH  TYR A 275      -8.063  22.535  25.011  1.00  0.00           H  
ATOM   4364  N   GLU A 276       0.185  21.891  27.317  1.00  0.00           N  
ATOM   4365  CA  GLU A 276       1.574  22.147  27.640  1.00  0.00           C  
ATOM   4366  C   GLU A 276       1.636  23.197  28.754  1.00  0.00           C  
ATOM   4367  O   GLU A 276       1.064  24.281  28.596  1.00  0.00           O  
ATOM   4368  CB  GLU A 276       2.314  22.679  26.417  1.00  0.00           C  
ATOM   4369  CG  GLU A 276       3.752  23.176  26.658  1.00  0.00           C  
ATOM   4370  CD  GLU A 276       4.279  23.687  25.337  1.00  0.00           C  
ATOM   4371  OE1 GLU A 276       4.923  22.893  24.618  1.00  0.00           O  
ATOM   4372  OE2 GLU A 276       4.036  24.851  24.970  1.00  0.00           O  
ATOM   4373  H   GLU A 276      -0.206  22.342  26.515  1.00  0.00           H  
ATOM   4374  HA  GLU A 276       2.007  21.301  27.952  1.00  0.00           H  
ATOM   4375  HB2 GLU A 276       1.785  23.443  26.048  1.00  0.00           H  
ATOM   4376  HB3 GLU A 276       2.354  21.944  25.740  1.00  0.00           H  
ATOM   4377  HG2 GLU A 276       4.323  22.424  26.986  1.00  0.00           H  
ATOM   4378  HG3 GLU A 276       3.750  23.913  27.334  1.00  0.00           H  
ATOM   4379  N   ILE A 277       2.247  22.817  29.866  1.00  0.00           N  
ATOM   4380  CA  ILE A 277       2.373  23.742  31.009  1.00  0.00           C  
ATOM   4381  C   ILE A 277       3.708  24.450  30.900  1.00  0.00           C  
ATOM   4382  O   ILE A 277       4.719  23.817  30.542  1.00  0.00           O  
ATOM   4383  CB  ILE A 277       2.278  22.992  32.355  1.00  0.00           C  
ATOM   4384  CG1 ILE A 277       0.888  22.407  32.630  1.00  0.00           C  
ATOM   4385  CG2 ILE A 277       2.653  23.941  33.504  1.00  0.00           C  
ATOM   4386  CD1 ILE A 277       0.930  21.293  33.683  1.00  0.00           C  
ATOM   4387  H   ILE A 277       2.627  21.894  29.932  1.00  0.00           H  
ATOM   4388  HA  ILE A 277       1.640  24.420  30.962  1.00  0.00           H  
ATOM   4389  HB  ILE A 277       2.937  22.240  32.342  1.00  0.00           H  
ATOM   4390 HG12 ILE A 277       0.521  22.032  31.778  1.00  0.00           H  
ATOM   4391 HG13 ILE A 277       0.289  23.138  32.957  1.00  0.00           H  
ATOM   4392 HG21 ILE A 277       2.590  23.452  34.374  1.00  0.00           H  
ATOM   4393 HG22 ILE A 277       3.588  24.270  33.373  1.00  0.00           H  
ATOM   4394 HG23 ILE A 277       2.024  24.719  33.513  1.00  0.00           H  
ATOM   4395 HD11 ILE A 277       0.006  20.940  33.832  1.00  0.00           H  
ATOM   4396 HD12 ILE A 277       1.522  20.553  33.362  1.00  0.00           H  
ATOM   4397 HD13 ILE A 277       1.290  21.659  34.541  1.00  0.00           H  
ATOM   4398  N   ASN A 278       3.794  25.751  31.140  1.00  0.00           N  
ATOM   4399  CA  ASN A 278       5.089  26.434  31.109  1.00  0.00           C  
ATOM   4400  C   ASN A 278       5.749  26.122  32.455  1.00  0.00           C  
ATOM   4401  O   ASN A 278       5.369  26.678  33.499  1.00  0.00           O  
ATOM   4402  CB  ASN A 278       4.987  27.935  30.871  1.00  0.00           C  
ATOM   4403  CG  ASN A 278       6.346  28.616  30.908  1.00  0.00           C  
ATOM   4404  OD1 ASN A 278       7.400  28.018  31.133  1.00  0.00           O  
ATOM   4405  ND2 ASN A 278       6.365  29.930  30.653  1.00  0.00           N  
ATOM   4406  H   ASN A 278       2.965  26.272  31.345  1.00  0.00           H  
ATOM   4407  HA  ASN A 278       5.644  26.032  30.381  1.00  0.00           H  
ATOM   4408  HB2 ASN A 278       4.407  28.335  31.581  1.00  0.00           H  
ATOM   4409  HB3 ASN A 278       4.573  28.091  29.974  1.00  0.00           H  
ATOM   4410 HD21 ASN A 278       5.511  30.416  30.470  1.00  0.00           H  
ATOM   4411 HD22 ASN A 278       7.234  30.425  30.645  1.00  0.00           H  
ATOM   4412  N   ASN A 279       6.648  25.133  32.477  1.00  0.00           N  
ATOM   4413  CA  ASN A 279       7.226  24.660  33.710  1.00  0.00           C  
ATOM   4414  C   ASN A 279       8.152  25.645  34.421  1.00  0.00           C  
ATOM   4415  O   ASN A 279       8.444  25.389  35.590  1.00  0.00           O  
ATOM   4416  CB  ASN A 279       7.980  23.336  33.508  1.00  0.00           C  
ATOM   4417  CG  ASN A 279       7.072  22.140  33.364  1.00  0.00           C  
ATOM   4418  OD1 ASN A 279       6.223  22.064  32.451  1.00  0.00           O  
ATOM   4419  ND2 ASN A 279       7.156  21.157  34.223  1.00  0.00           N  
ATOM   4420  H   ASN A 279       6.927  24.710  31.615  1.00  0.00           H  
ATOM   4421  HA  ASN A 279       6.468  24.471  34.334  1.00  0.00           H  
ATOM   4422  HB2 ASN A 279       8.575  23.188  34.298  1.00  0.00           H  
ATOM   4423  HB3 ASN A 279       8.536  23.412  32.681  1.00  0.00           H  
ATOM   4424 HD21 ASN A 279       7.828  21.195  34.963  1.00  0.00           H  
ATOM   4425 HD22 ASN A 279       6.548  20.367  34.140  1.00  0.00           H  
ATOM   4426  N   GLN A 280       8.590  26.714  33.798  1.00  0.00           N  
ATOM   4427  CA  GLN A 280       9.487  27.659  34.437  1.00  0.00           C  
ATOM   4428  C   GLN A 280       8.769  28.865  35.045  1.00  0.00           C  
ATOM   4429  O   GLN A 280       9.427  29.756  35.589  1.00  0.00           O  
ATOM   4430  CB  GLN A 280      10.425  28.263  33.404  1.00  0.00           C  
ATOM   4431  CG  GLN A 280      11.547  27.486  32.792  1.00  0.00           C  
ATOM   4432  CD  GLN A 280      12.067  28.290  31.589  1.00  0.00           C  
ATOM   4433  OE1 GLN A 280      11.553  29.370  31.262  1.00  0.00           O  
ATOM   4434  NE2 GLN A 280      13.055  27.735  30.914  1.00  0.00           N  
ATOM   4435  H   GLN A 280       8.297  26.882  32.857  1.00  0.00           H  
ATOM   4436  HA  GLN A 280      10.019  27.193  35.143  1.00  0.00           H  
ATOM   4437  HB2 GLN A 280      10.843  29.060  33.840  1.00  0.00           H  
ATOM   4438  HB3 GLN A 280       9.847  28.563  32.645  1.00  0.00           H  
ATOM   4439  HG2 GLN A 280      11.217  26.592  32.488  1.00  0.00           H  
ATOM   4440  HG3 GLN A 280      12.280  27.361  33.461  1.00  0.00           H  
ATOM   4441 HE21 GLN A 280      13.438  26.862  31.216  1.00  0.00           H  
ATOM   4442 HE22 GLN A 280      13.421  28.187  30.101  1.00  0.00           H  
ATOM   4443  N   LYS A 281       7.474  28.951  34.887  1.00  0.00           N  
ATOM   4444  CA  LYS A 281       6.766  30.123  35.378  1.00  0.00           C  
ATOM   4445  C   LYS A 281       5.862  29.805  36.556  1.00  0.00           C  
ATOM   4446  O   LYS A 281       4.956  28.984  36.466  1.00  0.00           O  
ATOM   4447  CB  LYS A 281       5.942  30.732  34.243  1.00  0.00           C  
ATOM   4448  CG  LYS A 281       5.498  32.170  34.587  1.00  0.00           C  
ATOM   4449  CD  LYS A 281       4.154  32.397  33.920  1.00  0.00           C  
ATOM   4450  CE  LYS A 281       3.725  33.858  34.022  1.00  0.00           C  
ATOM   4451  NZ  LYS A 281       2.652  34.098  33.012  1.00  0.00           N  
ATOM   4452  H   LYS A 281       6.973  28.215  34.431  1.00  0.00           H  
ATOM   4453  HA  LYS A 281       7.442  30.798  35.673  1.00  0.00           H  
ATOM   4454  HB2 LYS A 281       5.131  30.168  34.089  1.00  0.00           H  
ATOM   4455  HB3 LYS A 281       6.497  30.752  33.411  1.00  0.00           H  
ATOM   4456  HG2 LYS A 281       6.168  32.827  34.241  1.00  0.00           H  
ATOM   4457  HG3 LYS A 281       5.411  32.274  35.578  1.00  0.00           H  
ATOM   4458  HD2 LYS A 281       3.467  31.824  34.367  1.00  0.00           H  
ATOM   4459  HD3 LYS A 281       4.222  32.144  32.955  1.00  0.00           H  
ATOM   4460  HE2 LYS A 281       4.506  34.454  33.835  1.00  0.00           H  
ATOM   4461  HE3 LYS A 281       3.375  34.045  34.940  1.00  0.00           H  
ATOM   4462  HZ1 LYS A 281       2.355  35.052  33.061  1.00  0.00           H  
ATOM   4463  HZ2 LYS A 281       3.007  33.906  32.097  1.00  0.00           H  
ATOM   4464  HZ3 LYS A 281       1.876  33.497  33.201  1.00  0.00           H  
ATOM   4465  N   ALA A 282       6.102  30.542  37.648  1.00  0.00           N  
ATOM   4466  CA  ALA A 282       5.245  30.401  38.823  1.00  0.00           C  
ATOM   4467  C   ALA A 282       3.838  30.842  38.441  1.00  0.00           C  
ATOM   4468  O   ALA A 282       3.685  31.758  37.644  1.00  0.00           O  
ATOM   4469  CB  ALA A 282       5.816  31.313  39.910  1.00  0.00           C  
ATOM   4470  H   ALA A 282       6.866  31.187  37.659  1.00  0.00           H  
ATOM   4471  HA  ALA A 282       5.238  29.451  39.135  1.00  0.00           H  
ATOM   4472  HB1 ALA A 282       5.253  31.243  40.734  1.00  0.00           H  
ATOM   4473  HB2 ALA A 282       6.752  31.033  40.122  1.00  0.00           H  
ATOM   4474  HB3 ALA A 282       5.816  32.259  39.586  1.00  0.00           H  
ATOM   4475  N   PRO A 283       2.820  30.170  38.951  1.00  0.00           N  
ATOM   4476  CA  PRO A 283       2.982  29.073  39.884  1.00  0.00           C  
ATOM   4477  C   PRO A 283       3.111  27.692  39.251  1.00  0.00           C  
ATOM   4478  O   PRO A 283       2.933  26.691  39.950  1.00  0.00           O  
ATOM   4479  CB  PRO A 283       1.624  29.077  40.609  1.00  0.00           C  
ATOM   4480  CG  PRO A 283       0.670  29.419  39.506  1.00  0.00           C  
ATOM   4481  CD  PRO A 283       1.394  30.466  38.697  1.00  0.00           C  
ATOM   4482  HA  PRO A 283       3.732  29.249  40.522  1.00  0.00           H  
ATOM   4483  HB2 PRO A 283       1.419  28.179  40.998  1.00  0.00           H  
ATOM   4484  HB3 PRO A 283       1.602  29.767  41.333  1.00  0.00           H  
ATOM   4485  HG2 PRO A 283       0.472  28.614  38.947  1.00  0.00           H  
ATOM   4486  HG3 PRO A 283      -0.183  29.786  39.877  1.00  0.00           H  
ATOM   4487  HD2 PRO A 283       1.178  30.379  37.724  1.00  0.00           H  
ATOM   4488  HD3 PRO A 283       1.158  31.386  39.010  1.00  0.00           H  
ATOM   4489  N   PHE A 284       3.383  27.633  37.937  1.00  0.00           N  
ATOM   4490  CA  PHE A 284       3.457  26.330  37.275  1.00  0.00           C  
ATOM   4491  C   PHE A 284       4.753  25.594  37.545  1.00  0.00           C  
ATOM   4492  O   PHE A 284       4.864  24.442  37.129  1.00  0.00           O  
ATOM   4493  CB  PHE A 284       3.166  26.418  35.752  1.00  0.00           C  
ATOM   4494  CG  PHE A 284       1.878  27.205  35.611  1.00  0.00           C  
ATOM   4495  CD1 PHE A 284       1.955  28.572  35.333  1.00  0.00           C  
ATOM   4496  CD2 PHE A 284       0.660  26.609  35.791  1.00  0.00           C  
ATOM   4497  CE1 PHE A 284       0.779  29.280  35.226  1.00  0.00           C  
ATOM   4498  CE2 PHE A 284      -0.521  27.321  35.689  1.00  0.00           C  
ATOM   4499  CZ  PHE A 284      -0.429  28.678  35.419  1.00  0.00           C  
ATOM   4500  H   PHE A 284       3.534  28.473  37.415  1.00  0.00           H  
ATOM   4501  HA  PHE A 284       2.728  25.771  37.670  1.00  0.00           H  
ATOM   4502  HB2 PHE A 284       3.056  25.502  35.367  1.00  0.00           H  
ATOM   4503  HB3 PHE A 284       3.913  26.889  35.283  1.00  0.00           H  
ATOM   4504  HD1 PHE A 284       2.839  29.024  35.215  1.00  0.00           H  
ATOM   4505  HD2 PHE A 284       0.623  25.632  36.002  1.00  0.00           H  
ATOM   4506  HE1 PHE A 284       0.811  30.254  35.003  1.00  0.00           H  
ATOM   4507  HE2 PHE A 284      -1.408  26.874  35.806  1.00  0.00           H  
ATOM   4508  HZ  PHE A 284      -1.264  29.225  35.365  1.00  0.00           H  
ATOM   4509  N   ASN A 285       5.683  26.171  38.294  1.00  0.00           N  
ATOM   4510  CA  ASN A 285       6.893  25.485  38.700  1.00  0.00           C  
ATOM   4511  C   ASN A 285       6.613  24.638  39.945  1.00  0.00           C  
ATOM   4512  O   ASN A 285       7.479  23.906  40.409  1.00  0.00           O  
ATOM   4513  CB  ASN A 285       8.085  26.401  38.941  1.00  0.00           C  
ATOM   4514  CG  ASN A 285       7.817  27.586  39.847  1.00  0.00           C  
ATOM   4515  OD1 ASN A 285       6.681  27.893  40.203  1.00  0.00           O  
ATOM   4516  ND2 ASN A 285       8.889  28.263  40.222  1.00  0.00           N  
ATOM   4517  H   ASN A 285       5.544  27.116  38.590  1.00  0.00           H  
ATOM   4518  HA  ASN A 285       7.143  24.858  37.962  1.00  0.00           H  
ATOM   4519  HB2 ASN A 285       8.389  26.752  38.055  1.00  0.00           H  
ATOM   4520  HB3 ASN A 285       8.815  25.856  39.353  1.00  0.00           H  
ATOM   4521 HD21 ASN A 285       9.795  27.978  39.909  1.00  0.00           H  
ATOM   4522 HD22 ASN A 285       8.794  29.060  40.819  1.00  0.00           H  
ATOM   4523  N   ASP A 286       5.399  24.672  40.471  1.00  0.00           N  
ATOM   4524  CA  ASP A 286       5.028  23.867  41.613  1.00  0.00           C  
ATOM   4525  C   ASP A 286       4.412  22.573  41.096  1.00  0.00           C  
ATOM   4526  O   ASP A 286       3.344  22.663  40.507  1.00  0.00           O  
ATOM   4527  CB  ASP A 286       3.960  24.582  42.451  1.00  0.00           C  
ATOM   4528  CG  ASP A 286       3.697  23.872  43.768  1.00  0.00           C  
ATOM   4529  OD1 ASP A 286       3.163  24.542  44.678  1.00  0.00           O  
ATOM   4530  OD2 ASP A 286       3.997  22.673  43.885  1.00  0.00           O  
ATOM   4531  H   ASP A 286       4.714  25.276  40.064  1.00  0.00           H  
ATOM   4532  HA  ASP A 286       5.832  23.668  42.173  1.00  0.00           H  
ATOM   4533  HB2 ASP A 286       3.109  24.616  41.927  1.00  0.00           H  
ATOM   4534  HB3 ASP A 286       4.271  25.513  42.643  1.00  0.00           H  
ATOM   4535  N   VAL A 287       4.972  21.400  41.395  1.00  0.00           N  
ATOM   4536  CA  VAL A 287       4.362  20.165  40.905  1.00  0.00           C  
ATOM   4537  C   VAL A 287       2.945  19.936  41.363  1.00  0.00           C  
ATOM   4538  O   VAL A 287       2.099  19.341  40.643  1.00  0.00           O  
ATOM   4539  CB  VAL A 287       5.267  18.939  41.194  1.00  0.00           C  
ATOM   4540  CG1 VAL A 287       5.381  18.636  42.681  1.00  0.00           C  
ATOM   4541  CG2 VAL A 287       4.726  17.712  40.461  1.00  0.00           C  
ATOM   4542  H   VAL A 287       5.803  21.366  41.950  1.00  0.00           H  
ATOM   4543  HA  VAL A 287       4.321  20.251  39.910  1.00  0.00           H  
ATOM   4544  HB  VAL A 287       6.183  19.135  40.843  1.00  0.00           H  
ATOM   4545 HG11 VAL A 287       5.972  17.841  42.815  1.00  0.00           H  
ATOM   4546 HG12 VAL A 287       5.773  19.426  43.153  1.00  0.00           H  
ATOM   4547 HG13 VAL A 287       4.473  18.442  43.052  1.00  0.00           H  
ATOM   4548 HG21 VAL A 287       5.313  16.925  40.651  1.00  0.00           H  
ATOM   4549 HG22 VAL A 287       3.797  17.519  40.776  1.00  0.00           H  
ATOM   4550 HG23 VAL A 287       4.714  17.890  39.477  1.00  0.00           H  
ATOM   4551  N   ARG A 288       2.552  20.450  42.544  1.00  0.00           N  
ATOM   4552  CA  ARG A 288       1.205  20.246  43.055  1.00  0.00           C  
ATOM   4553  C   ARG A 288       0.173  20.882  42.122  1.00  0.00           C  
ATOM   4554  O   ARG A 288      -0.859  20.280  41.866  1.00  0.00           O  
ATOM   4555  CB  ARG A 288       1.021  20.764  44.493  1.00  0.00           C  
ATOM   4556  CG  ARG A 288       2.077  20.167  45.423  1.00  0.00           C  
ATOM   4557  CD  ARG A 288       2.002  20.795  46.818  1.00  0.00           C  
ATOM   4558  NE  ARG A 288       2.392  22.199  46.750  1.00  0.00           N  
ATOM   4559  CZ  ARG A 288       2.836  22.948  47.750  1.00  0.00           C  
ATOM   4560  NH1 ARG A 288       2.954  22.420  48.972  1.00  0.00           N  
ATOM   4561  NH2 ARG A 288       3.153  24.210  47.536  1.00  0.00           N  
ATOM   4562  H   ARG A 288       3.202  20.985  43.083  1.00  0.00           H  
ATOM   4563  HA  ARG A 288       1.034  19.261  43.066  1.00  0.00           H  
ATOM   4564  HB2 ARG A 288       0.112  20.506  44.821  1.00  0.00           H  
ATOM   4565  HB3 ARG A 288       1.107  21.760  44.496  1.00  0.00           H  
ATOM   4566  HG2 ARG A 288       2.984  20.335  45.038  1.00  0.00           H  
ATOM   4567  HG3 ARG A 288       1.925  19.182  45.500  1.00  0.00           H  
ATOM   4568  HD2 ARG A 288       2.621  20.308  47.435  1.00  0.00           H  
ATOM   4569  HD3 ARG A 288       1.066  20.727  47.163  1.00  0.00           H  
ATOM   4570  HE  ARG A 288       2.317  22.642  45.857  1.00  0.00           H  
ATOM   4571 HH11 ARG A 288       3.288  22.981  49.729  1.00  0.00           H  
ATOM   4572 HH12 ARG A 288       2.708  21.464  49.129  1.00  0.00           H  
ATOM   4573 HH21 ARG A 288       3.488  24.776  48.289  1.00  0.00           H  
ATOM   4574 HH22 ARG A 288       3.058  24.601  46.620  1.00  0.00           H  
ATOM   4575  N   VAL A 289       0.511  22.056  41.636  1.00  0.00           N  
ATOM   4576  CA  VAL A 289      -0.369  22.746  40.689  1.00  0.00           C  
ATOM   4577  C   VAL A 289      -0.466  21.971  39.380  1.00  0.00           C  
ATOM   4578  O   VAL A 289      -1.543  21.724  38.849  1.00  0.00           O  
ATOM   4579  CB  VAL A 289       0.265  24.131  40.435  1.00  0.00           C  
ATOM   4580  CG1 VAL A 289      -0.509  24.888  39.375  1.00  0.00           C  
ATOM   4581  CG2 VAL A 289       0.262  24.907  41.769  1.00  0.00           C  
ATOM   4582  H   VAL A 289       1.373  22.480  41.914  1.00  0.00           H  
ATOM   4583  HA  VAL A 289      -1.279  22.856  41.088  1.00  0.00           H  
ATOM   4584  HB  VAL A 289       1.209  24.009  40.128  1.00  0.00           H  
ATOM   4585 HG11 VAL A 289      -0.084  25.780  39.225  1.00  0.00           H  
ATOM   4586 HG12 VAL A 289      -0.501  24.368  38.521  1.00  0.00           H  
ATOM   4587 HG13 VAL A 289      -1.453  25.016  39.679  1.00  0.00           H  
ATOM   4588 HG21 VAL A 289       0.669  25.810  41.630  1.00  0.00           H  
ATOM   4589 HG22 VAL A 289      -0.679  25.011  42.092  1.00  0.00           H  
ATOM   4590 HG23 VAL A 289       0.794  24.403  42.449  1.00  0.00           H  
ATOM   4591  N   ARG A 290       0.688  21.577  38.820  1.00  0.00           N  
ATOM   4592  CA  ARG A 290       0.646  20.863  37.536  1.00  0.00           C  
ATOM   4593  C   ARG A 290      -0.116  19.565  37.675  1.00  0.00           C  
ATOM   4594  O   ARG A 290      -1.001  19.230  36.883  1.00  0.00           O  
ATOM   4595  CB  ARG A 290       2.010  20.674  36.920  1.00  0.00           C  
ATOM   4596  CG  ARG A 290       2.975  21.847  36.938  1.00  0.00           C  
ATOM   4597  CD  ARG A 290       4.171  21.506  36.045  1.00  0.00           C  
ATOM   4598  NE  ARG A 290       5.006  20.467  36.672  1.00  0.00           N  
ATOM   4599  CZ  ARG A 290       5.968  20.753  37.550  1.00  0.00           C  
ATOM   4600  NH1 ARG A 290       6.202  22.009  37.891  1.00  0.00           N  
ATOM   4601  NH2 ARG A 290       6.731  19.806  38.097  1.00  0.00           N  
ATOM   4602  H   ARG A 290       1.562  21.766  39.269  1.00  0.00           H  
ATOM   4603  HA  ARG A 290       0.123  21.437  36.905  1.00  0.00           H  
ATOM   4604  HB2 ARG A 290       1.870  20.420  35.963  1.00  0.00           H  
ATOM   4605  HB3 ARG A 290       2.452  19.919  37.404  1.00  0.00           H  
ATOM   4606  HG2 ARG A 290       3.288  22.012  37.873  1.00  0.00           H  
ATOM   4607  HG3 ARG A 290       2.517  22.666  36.591  1.00  0.00           H  
ATOM   4608  HD2 ARG A 290       4.721  22.329  35.904  1.00  0.00           H  
ATOM   4609  HD3 ARG A 290       3.838  21.172  35.163  1.00  0.00           H  
ATOM   4610  HE  ARG A 290       4.845  19.510  36.430  1.00  0.00           H  
ATOM   4611 HH11 ARG A 290       6.924  22.222  38.550  1.00  0.00           H  
ATOM   4612 HH12 ARG A 290       5.657  22.746  37.490  1.00  0.00           H  
ATOM   4613 HH21 ARG A 290       7.444  20.055  38.752  1.00  0.00           H  
ATOM   4614 HH22 ARG A 290       6.590  18.847  37.852  1.00  0.00           H  
ATOM   4615  N   THR A 291       0.142  18.804  38.749  1.00  0.00           N  
ATOM   4616  CA  THR A 291      -0.562  17.554  38.994  1.00  0.00           C  
ATOM   4617  C   THR A 291      -2.051  17.744  39.164  1.00  0.00           C  
ATOM   4618  O   THR A 291      -2.839  16.954  38.625  1.00  0.00           O  
ATOM   4619  CB  THR A 291       0.089  16.851  40.226  1.00  0.00           C  
ATOM   4620  OG1 THR A 291       1.477  16.698  39.913  1.00  0.00           O  
ATOM   4621  CG2 THR A 291      -0.617  15.555  40.536  1.00  0.00           C  
ATOM   4622  H   THR A 291       0.839  19.104  39.401  1.00  0.00           H  
ATOM   4623  HA  THR A 291      -0.420  16.965  38.198  1.00  0.00           H  
ATOM   4624  HB  THR A 291       0.006  17.456  41.018  1.00  0.00           H  
ATOM   4625  HG1 THR A 291       1.943  16.249  40.676  1.00  0.00           H  
ATOM   4626 HG21 THR A 291      -0.185  15.121  41.327  1.00  0.00           H  
ATOM   4627 HG22 THR A 291      -1.578  15.740  40.740  1.00  0.00           H  
ATOM   4628 HG23 THR A 291      -0.555  14.945  39.746  1.00  0.00           H  
ATOM   4629  N   ALA A 292      -2.475  18.842  39.827  1.00  0.00           N  
ATOM   4630  CA  ALA A 292      -3.890  19.145  40.005  1.00  0.00           C  
ATOM   4631  C   ALA A 292      -4.613  19.353  38.689  1.00  0.00           C  
ATOM   4632  O   ALA A 292      -5.687  18.875  38.396  1.00  0.00           O  
ATOM   4633  CB  ALA A 292      -4.037  20.472  40.783  1.00  0.00           C  
ATOM   4634  H   ALA A 292      -1.795  19.468  40.209  1.00  0.00           H  
ATOM   4635  HA  ALA A 292      -4.329  18.406  40.516  1.00  0.00           H  
ATOM   4636  HB1 ALA A 292      -5.007  20.681  40.906  1.00  0.00           H  
ATOM   4637  HB2 ALA A 292      -3.599  20.384  41.678  1.00  0.00           H  
ATOM   4638  HB3 ALA A 292      -3.600  21.210  40.269  1.00  0.00           H  
ATOM   4639  N   LEU A 293      -3.964  20.162  37.825  1.00  0.00           N  
ATOM   4640  CA  LEU A 293      -4.530  20.382  36.494  1.00  0.00           C  
ATOM   4641  C   LEU A 293      -4.611  19.087  35.702  1.00  0.00           C  
ATOM   4642  O   LEU A 293      -5.586  18.814  34.990  1.00  0.00           O  
ATOM   4643  CB  LEU A 293      -3.665  21.412  35.759  1.00  0.00           C  
ATOM   4644  CG  LEU A 293      -3.732  22.853  36.225  1.00  0.00           C  
ATOM   4645  CD1 LEU A 293      -2.737  23.732  35.458  1.00  0.00           C  
ATOM   4646  CD2 LEU A 293      -5.155  23.374  36.030  1.00  0.00           C  
ATOM   4647  H   LEU A 293      -3.108  20.605  38.091  1.00  0.00           H  
ATOM   4648  HA  LEU A 293      -5.453  20.753  36.596  1.00  0.00           H  
ATOM   4649  HB2 LEU A 293      -3.936  21.397  34.797  1.00  0.00           H  
ATOM   4650  HB3 LEU A 293      -2.713  21.116  35.842  1.00  0.00           H  
ATOM   4651  HG  LEU A 293      -3.507  22.887  37.199  1.00  0.00           H  
ATOM   4652 HD11 LEU A 293      -2.803  24.674  35.786  1.00  0.00           H  
ATOM   4653 HD12 LEU A 293      -1.808  23.392  35.607  1.00  0.00           H  
ATOM   4654 HD13 LEU A 293      -2.950  23.703  34.481  1.00  0.00           H  
ATOM   4655 HD21 LEU A 293      -5.207  24.325  36.336  1.00  0.00           H  
ATOM   4656 HD22 LEU A 293      -5.400  23.321  35.062  1.00  0.00           H  
ATOM   4657 HD23 LEU A 293      -5.790  22.817  36.565  1.00  0.00           H  
ATOM   4658  N   LYS A 294      -3.587  18.247  35.766  1.00  0.00           N  
ATOM   4659  CA  LYS A 294      -3.575  16.993  35.025  1.00  0.00           C  
ATOM   4660  C   LYS A 294      -4.702  16.078  35.456  1.00  0.00           C  
ATOM   4661  O   LYS A 294      -5.381  15.435  34.641  1.00  0.00           O  
ATOM   4662  CB  LYS A 294      -2.230  16.288  35.284  1.00  0.00           C  
ATOM   4663  CG  LYS A 294      -2.080  14.961  34.554  1.00  0.00           C  
ATOM   4664  CD  LYS A 294      -0.748  14.296  34.916  1.00  0.00           C  
ATOM   4665  CE  LYS A 294      -0.770  13.690  36.319  1.00  0.00           C  
ATOM   4666  NZ  LYS A 294       0.630  13.278  36.698  1.00  0.00           N  
ATOM   4667  H   LYS A 294      -2.801  18.481  36.339  1.00  0.00           H  
ATOM   4668  HA  LYS A 294      -3.663  17.187  34.048  1.00  0.00           H  
ATOM   4669  HB2 LYS A 294      -2.147  16.118  36.266  1.00  0.00           H  
ATOM   4670  HB3 LYS A 294      -1.493  16.896  34.987  1.00  0.00           H  
ATOM   4671  HG2 LYS A 294      -2.109  15.123  33.568  1.00  0.00           H  
ATOM   4672  HG3 LYS A 294      -2.832  14.355  34.815  1.00  0.00           H  
ATOM   4673  HD2 LYS A 294      -0.023  14.983  34.873  1.00  0.00           H  
ATOM   4674  HD3 LYS A 294      -0.560  13.570  34.254  1.00  0.00           H  
ATOM   4675  HE2 LYS A 294      -1.369  12.890  36.329  1.00  0.00           H  
ATOM   4676  HE3 LYS A 294      -1.108  14.368  36.972  1.00  0.00           H  
ATOM   4677  HZ1 LYS A 294       0.624  12.880  37.615  1.00  0.00           H  
ATOM   4678  HZ2 LYS A 294       0.967  12.601  36.044  1.00  0.00           H  
ATOM   4679  HZ3 LYS A 294       1.228  14.079  36.686  1.00  0.00           H  
ATOM   4680  N   LEU A 295      -4.824  15.918  36.788  1.00  0.00           N  
ATOM   4681  CA  LEU A 295      -5.858  15.034  37.333  1.00  0.00           C  
ATOM   4682  C   LEU A 295      -7.273  15.561  37.219  1.00  0.00           C  
ATOM   4683  O   LEU A 295      -8.193  14.757  36.987  1.00  0.00           O  
ATOM   4684  CB  LEU A 295      -5.577  14.751  38.829  1.00  0.00           C  
ATOM   4685  CG  LEU A 295      -4.296  13.988  39.187  1.00  0.00           C  
ATOM   4686  CD1 LEU A 295      -4.176  13.854  40.705  1.00  0.00           C  
ATOM   4687  CD2 LEU A 295      -4.230  12.610  38.553  1.00  0.00           C  
ATOM   4688  H   LEU A 295      -4.207  16.404  37.407  1.00  0.00           H  
ATOM   4689  HA  LEU A 295      -5.812  14.165  36.841  1.00  0.00           H  
ATOM   4690  HB2 LEU A 295      -6.348  14.221  39.182  1.00  0.00           H  
ATOM   4691  HB3 LEU A 295      -5.538  15.634  39.297  1.00  0.00           H  
ATOM   4692  HG  LEU A 295      -3.515  14.519  38.859  1.00  0.00           H  
ATOM   4693 HD11 LEU A 295      -3.339  13.356  40.930  1.00  0.00           H  
ATOM   4694 HD12 LEU A 295      -4.144  14.764  41.118  1.00  0.00           H  
ATOM   4695 HD13 LEU A 295      -4.967  13.355  41.059  1.00  0.00           H  
ATOM   4696 HD21 LEU A 295      -3.377  12.161  38.820  1.00  0.00           H  
ATOM   4697 HD22 LEU A 295      -5.007  12.062  38.864  1.00  0.00           H  
ATOM   4698 HD23 LEU A 295      -4.262  12.699  37.558  1.00  0.00           H  
ATOM   4699  N   ALA A 296      -7.511  16.871  37.363  1.00  0.00           N  
ATOM   4700  CA  ALA A 296      -8.907  17.343  37.315  1.00  0.00           C  
ATOM   4701  C   ALA A 296      -9.502  17.345  35.924  1.00  0.00           C  
ATOM   4702  O   ALA A 296     -10.723  17.363  35.724  1.00  0.00           O  
ATOM   4703  CB  ALA A 296      -9.029  18.722  37.950  1.00  0.00           C  
ATOM   4704  H   ALA A 296      -6.758  17.515  37.500  1.00  0.00           H  
ATOM   4705  HA  ALA A 296      -9.452  16.713  37.869  1.00  0.00           H  
ATOM   4706  HB1 ALA A 296      -9.981  19.025  37.908  1.00  0.00           H  
ATOM   4707  HB2 ALA A 296      -8.735  18.676  38.905  1.00  0.00           H  
ATOM   4708  HB3 ALA A 296      -8.451  19.370  37.454  1.00  0.00           H  
ATOM   4709  N   LEU A 297      -8.615  17.366  34.899  1.00  0.00           N  
ATOM   4710  CA  LEU A 297      -9.184  17.332  33.534  1.00  0.00           C  
ATOM   4711  C   LEU A 297      -9.843  15.970  33.382  1.00  0.00           C  
ATOM   4712  O   LEU A 297      -9.252  14.962  33.798  1.00  0.00           O  
ATOM   4713  CB  LEU A 297      -8.052  17.590  32.560  1.00  0.00           C  
ATOM   4714  CG  LEU A 297      -8.444  17.744  31.085  1.00  0.00           C  
ATOM   4715  CD1 LEU A 297      -7.347  18.531  30.372  1.00  0.00           C  
ATOM   4716  CD2 LEU A 297      -8.595  16.359  30.482  1.00  0.00           C  
ATOM   4717  H   LEU A 297      -7.628  17.403  35.057  1.00  0.00           H  
ATOM   4718  HA  LEU A 297      -9.874  18.050  33.442  1.00  0.00           H  
ATOM   4719  HB2 LEU A 297      -7.413  16.824  32.627  1.00  0.00           H  
ATOM   4720  HB3 LEU A 297      -7.593  18.433  32.843  1.00  0.00           H  
ATOM   4721  HG  LEU A 297      -9.311  18.237  31.017  1.00  0.00           H  
ATOM   4722 HD11 LEU A 297      -7.588  18.640  29.408  1.00  0.00           H  
ATOM   4723 HD12 LEU A 297      -7.254  19.432  30.796  1.00  0.00           H  
ATOM   4724 HD13 LEU A 297      -6.481  18.037  30.445  1.00  0.00           H  
ATOM   4725 HD21 LEU A 297      -8.851  16.441  29.519  1.00  0.00           H  
ATOM   4726 HD22 LEU A 297      -7.728  15.867  30.556  1.00  0.00           H  
ATOM   4727 HD23 LEU A 297      -9.306  15.857  30.974  1.00  0.00           H  
ATOM   4728  N   ASP A 298     -11.060  15.878  32.887  1.00  0.00           N  
ATOM   4729  CA  ASP A 298     -11.782  14.640  32.722  1.00  0.00           C  
ATOM   4730  C   ASP A 298     -11.695  14.184  31.265  1.00  0.00           C  
ATOM   4731  O   ASP A 298     -12.510  14.600  30.433  1.00  0.00           O  
ATOM   4732  CB  ASP A 298     -13.252  14.834  33.126  1.00  0.00           C  
ATOM   4733  CG  ASP A 298     -14.103  13.591  33.060  1.00  0.00           C  
ATOM   4734  OD1 ASP A 298     -13.781  12.660  32.285  1.00  0.00           O  
ATOM   4735  OD2 ASP A 298     -15.130  13.550  33.800  1.00  0.00           O  
ATOM   4736  H   ASP A 298     -11.514  16.724  32.607  1.00  0.00           H  
ATOM   4737  HA  ASP A 298     -11.371  13.942  33.308  1.00  0.00           H  
ATOM   4738  HB2 ASP A 298     -13.653  15.517  32.516  1.00  0.00           H  
ATOM   4739  HB3 ASP A 298     -13.273  15.174  34.066  1.00  0.00           H  
ATOM   4740  N   ARG A 299     -10.742  13.298  30.969  1.00  0.00           N  
ATOM   4741  CA  ARG A 299     -10.592  12.834  29.584  1.00  0.00           C  
ATOM   4742  C   ARG A 299     -11.801  12.151  28.996  1.00  0.00           C  
ATOM   4743  O   ARG A 299     -12.021  12.268  27.776  1.00  0.00           O  
ATOM   4744  CB  ARG A 299      -9.372  11.898  29.507  1.00  0.00           C  
ATOM   4745  CG  ARG A 299      -8.157  12.678  30.015  1.00  0.00           C  
ATOM   4746  CD  ARG A 299      -7.140  11.776  30.710  1.00  0.00           C  
ATOM   4747  NE  ARG A 299      -5.938  12.609  30.912  1.00  0.00           N  
ATOM   4748  CZ  ARG A 299      -5.777  13.373  31.997  1.00  0.00           C  
ATOM   4749  NH1 ARG A 299      -4.730  14.141  32.166  1.00  0.00           N  
ATOM   4750  NH2 ARG A 299      -6.696  13.372  32.973  1.00  0.00           N  
ATOM   4751  H   ARG A 299     -10.135  12.953  31.685  1.00  0.00           H  
ATOM   4752  HA  ARG A 299     -10.394  13.634  29.018  1.00  0.00           H  
ATOM   4753  HB2 ARG A 299      -9.222  11.611  28.561  1.00  0.00           H  
ATOM   4754  HB3 ARG A 299      -9.524  11.092  30.080  1.00  0.00           H  
ATOM   4755  HG2 ARG A 299      -8.469  13.372  30.664  1.00  0.00           H  
ATOM   4756  HG3 ARG A 299      -7.713  13.124  29.238  1.00  0.00           H  
ATOM   4757  HD2 ARG A 299      -6.924  10.987  30.135  1.00  0.00           H  
ATOM   4758  HD3 ARG A 299      -7.497  11.461  31.589  1.00  0.00           H  
ATOM   4759  HE  ARG A 299      -5.221  12.601  30.215  1.00  0.00           H  
ATOM   4760 HH11 ARG A 299      -4.647  14.698  32.992  1.00  0.00           H  
ATOM   4761 HH12 ARG A 299      -4.014  14.171  31.469  1.00  0.00           H  
ATOM   4762 HH21 ARG A 299      -6.568  13.947  33.781  1.00  0.00           H  
ATOM   4763 HH22 ARG A 299      -7.510  12.797  32.893  1.00  0.00           H  
ATOM   4764  N   ASP A 300     -12.557  11.404  29.812  1.00  0.00           N  
ATOM   4765  CA  ASP A 300     -13.740  10.744  29.273  1.00  0.00           C  
ATOM   4766  C   ASP A 300     -14.724  11.779  28.718  1.00  0.00           C  
ATOM   4767  O   ASP A 300     -15.280  11.498  27.656  1.00  0.00           O  
ATOM   4768  CB  ASP A 300     -14.466   9.808  30.257  1.00  0.00           C  
ATOM   4769  CG  ASP A 300     -15.593   9.093  29.520  1.00  0.00           C  
ATOM   4770  OD1 ASP A 300     -15.348   8.021  28.920  1.00  0.00           O  
ATOM   4771  OD2 ASP A 300     -16.735   9.595  29.469  1.00  0.00           O  
ATOM   4772  H   ASP A 300     -12.313  11.301  30.776  1.00  0.00           H  
ATOM   4773  HA  ASP A 300     -13.438  10.183  28.502  1.00  0.00           H  
ATOM   4774  HB2 ASP A 300     -14.845  10.343  31.012  1.00  0.00           H  
ATOM   4775  HB3 ASP A 300     -13.821   9.135  30.618  1.00  0.00           H  
ATOM   4776  N   ILE A 301     -14.952  12.886  29.401  1.00  0.00           N  
ATOM   4777  CA  ILE A 301     -15.888  13.887  28.859  1.00  0.00           C  
ATOM   4778  C   ILE A 301     -15.363  14.499  27.557  1.00  0.00           C  
ATOM   4779  O   ILE A 301     -16.047  14.546  26.532  1.00  0.00           O  
ATOM   4780  CB  ILE A 301     -16.128  14.995  29.897  1.00  0.00           C  
ATOM   4781  CG1 ILE A 301     -16.913  14.394  31.079  1.00  0.00           C  
ATOM   4782  CG2 ILE A 301     -16.895  16.181  29.308  1.00  0.00           C  
ATOM   4783  CD1 ILE A 301     -17.070  15.381  32.223  1.00  0.00           C  
ATOM   4784  H   ILE A 301     -14.495  13.043  30.276  1.00  0.00           H  
ATOM   4785  HA  ILE A 301     -16.760  13.436  28.669  1.00  0.00           H  
ATOM   4786  HB  ILE A 301     -15.243  15.319  30.231  1.00  0.00           H  
ATOM   4787 HG12 ILE A 301     -16.425  13.588  31.414  1.00  0.00           H  
ATOM   4788 HG13 ILE A 301     -17.821  14.125  30.759  1.00  0.00           H  
ATOM   4789 HG21 ILE A 301     -17.029  16.876  30.015  1.00  0.00           H  
ATOM   4790 HG22 ILE A 301     -16.373  16.573  28.550  1.00  0.00           H  
ATOM   4791 HG23 ILE A 301     -17.785  15.870  28.974  1.00  0.00           H  
ATOM   4792 HD11 ILE A 301     -17.583  14.951  32.966  1.00  0.00           H  
ATOM   4793 HD12 ILE A 301     -16.167  15.652  32.555  1.00  0.00           H  
ATOM   4794 HD13 ILE A 301     -17.563  16.189  31.901  1.00  0.00           H  
ATOM   4795  N   ILE A 302     -14.112  14.928  27.611  1.00  0.00           N  
ATOM   4796  CA  ILE A 302     -13.484  15.524  26.425  1.00  0.00           C  
ATOM   4797  C   ILE A 302     -13.439  14.555  25.260  1.00  0.00           C  
ATOM   4798  O   ILE A 302     -13.945  14.849  24.167  1.00  0.00           O  
ATOM   4799  CB  ILE A 302     -12.057  15.987  26.760  1.00  0.00           C  
ATOM   4800  CG1 ILE A 302     -12.200  17.237  27.633  1.00  0.00           C  
ATOM   4801  CG2 ILE A 302     -11.241  16.251  25.490  1.00  0.00           C  
ATOM   4802  CD1 ILE A 302     -10.909  17.693  28.262  1.00  0.00           C  
ATOM   4803  H   ILE A 302     -13.593  14.846  28.462  1.00  0.00           H  
ATOM   4804  HA  ILE A 302     -14.020  16.323  26.151  1.00  0.00           H  
ATOM   4805  HB  ILE A 302     -11.603  15.272  27.292  1.00  0.00           H  
ATOM   4806 HG12 ILE A 302     -12.853  17.038  28.364  1.00  0.00           H  
ATOM   4807 HG13 ILE A 302     -12.553  17.980  27.064  1.00  0.00           H  
ATOM   4808 HG21 ILE A 302     -10.320  16.550  25.741  1.00  0.00           H  
ATOM   4809 HG22 ILE A 302     -11.183  15.411  24.950  1.00  0.00           H  
ATOM   4810 HG23 ILE A 302     -11.687  16.964  24.950  1.00  0.00           H  
ATOM   4811 HD11 ILE A 302     -11.078  18.509  28.815  1.00  0.00           H  
ATOM   4812 HD12 ILE A 302     -10.547  16.965  28.844  1.00  0.00           H  
ATOM   4813 HD13 ILE A 302     -10.246  17.907  27.545  1.00  0.00           H  
ATOM   4814  N   VAL A 303     -12.859  13.381  25.505  1.00  0.00           N  
ATOM   4815  CA  VAL A 303     -12.705  12.422  24.420  1.00  0.00           C  
ATOM   4816  C   VAL A 303     -13.985  11.826  23.892  1.00  0.00           C  
ATOM   4817  O   VAL A 303     -14.177  11.799  22.663  1.00  0.00           O  
ATOM   4818  CB  VAL A 303     -11.701  11.306  24.818  1.00  0.00           C  
ATOM   4819  CG1 VAL A 303     -11.653  10.224  23.760  1.00  0.00           C  
ATOM   4820  CG2 VAL A 303     -10.336  11.932  25.027  1.00  0.00           C  
ATOM   4821  H   VAL A 303     -12.533  13.161  26.424  1.00  0.00           H  
ATOM   4822  HA  VAL A 303     -12.289  12.919  23.659  1.00  0.00           H  
ATOM   4823  HB  VAL A 303     -12.001  10.898  25.680  1.00  0.00           H  
ATOM   4824 HG11 VAL A 303     -11.002   9.517  24.036  1.00  0.00           H  
ATOM   4825 HG12 VAL A 303     -12.561   9.819  23.656  1.00  0.00           H  
ATOM   4826 HG13 VAL A 303     -11.364  10.622  22.889  1.00  0.00           H  
ATOM   4827 HG21 VAL A 303      -9.680  11.223  25.284  1.00  0.00           H  
ATOM   4828 HG22 VAL A 303     -10.037  12.371  24.180  1.00  0.00           H  
ATOM   4829 HG23 VAL A 303     -10.391  12.615  25.755  1.00  0.00           H  
ATOM   4830  N   ASN A 304     -14.830  11.272  24.773  1.00  0.00           N  
ATOM   4831  CA  ASN A 304     -16.031  10.618  24.260  1.00  0.00           C  
ATOM   4832  C   ASN A 304     -17.258  11.497  24.195  1.00  0.00           C  
ATOM   4833  O   ASN A 304     -18.146  11.250  23.380  1.00  0.00           O  
ATOM   4834  CB  ASN A 304     -16.396   9.408  25.128  1.00  0.00           C  
ATOM   4835  CG  ASN A 304     -15.155   8.588  25.393  1.00  0.00           C  
ATOM   4836  OD1 ASN A 304     -14.963   8.209  26.539  1.00  0.00           O  
ATOM   4837  ND2 ASN A 304     -14.358   8.351  24.358  1.00  0.00           N  
ATOM   4838  H   ASN A 304     -14.643  11.306  25.755  1.00  0.00           H  
ATOM   4839  HA  ASN A 304     -15.835  10.290  23.336  1.00  0.00           H  
ATOM   4840  HB2 ASN A 304     -17.071   8.846  24.650  1.00  0.00           H  
ATOM   4841  HB3 ASN A 304     -16.779   9.724  25.996  1.00  0.00           H  
ATOM   4842 HD21 ASN A 304     -14.596   8.702  23.453  1.00  0.00           H  
ATOM   4843 HD22 ASN A 304     -13.519   7.821  24.484  1.00  0.00           H  
ATOM   4844  N   LYS A 305     -17.343  12.472  25.079  1.00  0.00           N  
ATOM   4845  CA  LYS A 305     -18.539  13.324  25.067  1.00  0.00           C  
ATOM   4846  C   LYS A 305     -18.372  14.549  24.201  1.00  0.00           C  
ATOM   4847  O   LYS A 305     -19.127  14.656  23.217  1.00  0.00           O  
ATOM   4848  CB  LYS A 305     -18.942  13.565  26.533  1.00  0.00           C  
ATOM   4849  CG  LYS A 305     -19.103  12.205  27.211  1.00  0.00           C  
ATOM   4850  CD  LYS A 305     -19.686  12.181  28.603  1.00  0.00           C  
ATOM   4851  CE  LYS A 305     -20.217  10.771  28.892  1.00  0.00           C  
ATOM   4852  NZ  LYS A 305     -19.174   9.717  28.703  1.00  0.00           N  
ATOM   4853  H   LYS A 305     -16.610  12.627  25.742  1.00  0.00           H  
ATOM   4854  HA  LYS A 305     -19.271  12.782  24.655  1.00  0.00           H  
ATOM   4855  HB2 LYS A 305     -19.807  14.066  26.569  1.00  0.00           H  
ATOM   4856  HB3 LYS A 305     -18.231  14.093  26.997  1.00  0.00           H  
ATOM   4857  HG2 LYS A 305     -18.196  11.786  27.259  1.00  0.00           H  
ATOM   4858  HG3 LYS A 305     -19.696  11.649  26.629  1.00  0.00           H  
ATOM   4859  HD2 LYS A 305     -20.434  12.841  28.665  1.00  0.00           H  
ATOM   4860  HD3 LYS A 305     -18.977  12.416  29.268  1.00  0.00           H  
ATOM   4861  HE2 LYS A 305     -20.980  10.582  28.273  1.00  0.00           H  
ATOM   4862  HE3 LYS A 305     -20.539  10.737  29.838  1.00  0.00           H  
ATOM   4863  HZ1 LYS A 305     -19.567   8.819  28.902  1.00  0.00           H  
ATOM   4864  HZ2 LYS A 305     -18.849   9.736  27.758  1.00  0.00           H  
ATOM   4865  HZ3 LYS A 305     -18.408   9.891  29.322  1.00  0.00           H  
ATOM   4866  N   VAL A 306     -17.395  15.422  24.410  1.00  0.00           N  
ATOM   4867  CA  VAL A 306     -17.357  16.621  23.583  1.00  0.00           C  
ATOM   4868  C   VAL A 306     -16.780  16.408  22.195  1.00  0.00           C  
ATOM   4869  O   VAL A 306     -17.355  16.979  21.261  1.00  0.00           O  
ATOM   4870  CB  VAL A 306     -16.814  17.879  24.265  1.00  0.00           C  
ATOM   4871  CG1 VAL A 306     -16.574  17.648  25.757  1.00  0.00           C  
ATOM   4872  CG2 VAL A 306     -15.614  18.513  23.573  1.00  0.00           C  
ATOM   4873  H   VAL A 306     -16.704  15.262  25.115  1.00  0.00           H  
ATOM   4874  HA  VAL A 306     -18.320  16.832  23.416  1.00  0.00           H  
ATOM   4875  HB  VAL A 306     -17.548  18.556  24.210  1.00  0.00           H  
ATOM   4876 HG11 VAL A 306     -16.220  18.487  26.172  1.00  0.00           H  
ATOM   4877 HG12 VAL A 306     -17.435  17.396  26.198  1.00  0.00           H  
ATOM   4878 HG13 VAL A 306     -15.909  16.911  25.877  1.00  0.00           H  
ATOM   4879 HG21 VAL A 306     -15.326  19.324  24.082  1.00  0.00           H  
ATOM   4880 HG22 VAL A 306     -14.862  17.855  23.541  1.00  0.00           H  
ATOM   4881 HG23 VAL A 306     -15.867  18.776  22.642  1.00  0.00           H  
ATOM   4882  N   LYS A 307     -15.727  15.630  22.016  1.00  0.00           N  
ATOM   4883  CA  LYS A 307     -15.122  15.455  20.705  1.00  0.00           C  
ATOM   4884  C   LYS A 307     -15.694  14.251  19.982  1.00  0.00           C  
ATOM   4885  O   LYS A 307     -16.176  14.369  18.853  1.00  0.00           O  
ATOM   4886  CB  LYS A 307     -13.590  15.401  20.832  1.00  0.00           C  
ATOM   4887  CG  LYS A 307     -12.880  15.538  19.480  1.00  0.00           C  
ATOM   4888  CD  LYS A 307     -11.386  15.691  19.621  1.00  0.00           C  
ATOM   4889  CE  LYS A 307     -10.684  15.888  18.293  1.00  0.00           C  
ATOM   4890  NZ  LYS A 307     -10.444  14.650  17.522  1.00  0.00           N  
ATOM   4891  H   LYS A 307     -15.336  15.150  22.801  1.00  0.00           H  
ATOM   4892  HA  LYS A 307     -15.348  16.264  20.162  1.00  0.00           H  
ATOM   4893  HB2 LYS A 307     -13.333  14.525  21.241  1.00  0.00           H  
ATOM   4894  HB3 LYS A 307     -13.292  16.147  21.427  1.00  0.00           H  
ATOM   4895  HG2 LYS A 307     -13.241  16.343  19.009  1.00  0.00           H  
ATOM   4896  HG3 LYS A 307     -13.068  14.721  18.935  1.00  0.00           H  
ATOM   4897  HD2 LYS A 307     -11.021  14.868  20.056  1.00  0.00           H  
ATOM   4898  HD3 LYS A 307     -11.200  16.484  20.201  1.00  0.00           H  
ATOM   4899  HE2 LYS A 307      -9.799  16.319  18.471  1.00  0.00           H  
ATOM   4900  HE3 LYS A 307     -11.245  16.498  17.733  1.00  0.00           H  
ATOM   4901  HZ1 LYS A 307      -9.979  14.875  16.666  1.00  0.00           H  
ATOM   4902  HZ2 LYS A 307      -9.872  14.029  18.058  1.00  0.00           H  
ATOM   4903  HZ3 LYS A 307     -11.318  14.208  17.320  1.00  0.00           H  
ATOM   4904  N   ASN A 308     -15.678  13.083  20.599  1.00  0.00           N  
ATOM   4905  CA  ASN A 308     -16.155  11.831  20.076  1.00  0.00           C  
ATOM   4906  C   ASN A 308     -15.874  11.569  18.598  1.00  0.00           C  
ATOM   4907  O   ASN A 308     -16.759  11.365  17.754  1.00  0.00           O  
ATOM   4908  CB  ASN A 308     -17.663  11.598  20.332  1.00  0.00           C  
ATOM   4909  CG  ASN A 308     -17.951  10.110  20.152  1.00  0.00           C  
ATOM   4910  OD1 ASN A 308     -18.648   9.686  19.222  1.00  0.00           O  
ATOM   4911  ND2 ASN A 308     -17.385   9.309  21.049  1.00  0.00           N  
ATOM   4912  H   ASN A 308     -15.296  13.068  21.523  1.00  0.00           H  
ATOM   4913  HA  ASN A 308     -15.673  11.116  20.582  1.00  0.00           H  
ATOM   4914  HB2 ASN A 308     -18.203  12.129  19.679  1.00  0.00           H  
ATOM   4915  HB3 ASN A 308     -17.896  11.878  21.263  1.00  0.00           H  
ATOM   4916 HD21 ASN A 308     -16.829   9.696  21.785  1.00  0.00           H  
ATOM   4917 HD22 ASN A 308     -17.515   8.319  20.988  1.00  0.00           H  
ATOM   4918  N   GLN A 309     -14.584  11.530  18.256  1.00  0.00           N  
ATOM   4919  CA  GLN A 309     -14.163  11.266  16.894  1.00  0.00           C  
ATOM   4920  C   GLN A 309     -13.295  10.014  16.833  1.00  0.00           C  
ATOM   4921  O   GLN A 309     -12.787   9.719  15.757  1.00  0.00           O  
ATOM   4922  CB  GLN A 309     -13.429  12.458  16.276  1.00  0.00           C  
ATOM   4923  CG  GLN A 309     -14.275  13.730  16.248  1.00  0.00           C  
ATOM   4924  CD  GLN A 309     -13.507  14.886  15.621  1.00  0.00           C  
ATOM   4925  OE1 GLN A 309     -12.299  14.755  15.351  1.00  0.00           O  
ATOM   4926  NE2 GLN A 309     -14.251  15.981  15.437  1.00  0.00           N  
ATOM   4927  H   GLN A 309     -13.890  11.687  18.958  1.00  0.00           H  
ATOM   4928  HA  GLN A 309     -14.983  11.096  16.348  1.00  0.00           H  
ATOM   4929  HB2 GLN A 309     -13.174  12.224  15.338  1.00  0.00           H  
ATOM   4930  HB3 GLN A 309     -12.603  12.636  16.811  1.00  0.00           H  
ATOM   4931  HG2 GLN A 309     -14.527  13.975  17.184  1.00  0.00           H  
ATOM   4932  HG3 GLN A 309     -15.103  13.560  15.713  1.00  0.00           H  
ATOM   4933 HE21 GLN A 309     -15.218  15.977  15.691  1.00  0.00           H  
ATOM   4934 HE22 GLN A 309     -13.840  16.804  15.045  1.00  0.00           H  
ATOM   4935  N   GLY A 310     -13.213   9.248  17.909  1.00  0.00           N  
ATOM   4936  CA  GLY A 310     -12.402   8.035  17.909  1.00  0.00           C  
ATOM   4937  C   GLY A 310     -11.057   8.214  18.622  1.00  0.00           C
[truncated: 344,899 more chars]
