# Supplementary material for: FastGrow: on-the-fly growing and its application to DYRK1A
Source: J Comput Aided Mol Des. 2022 Aug 22;36(9):639–51. doi: 10.1007/s10822-022-00469-y (PMC9512872; doi:10.1007/s10822-022-00469-y)
Supplement: Supplementary file 3 — (zip 300339 KB) [file 10822_2022_469_MOESM3_ESM.zip › validation_sets/cross_growing/1b3h_1b5h/water_replacement.json]

{
    "interactions": [
        {
            "ligandInteraction": {
                "center": [
                    6.052,
                    24.143,
                    18.576
                ],
                "chemicalType": "Unspecified",
                "geometryType": "Undirected",
                "interactionType": "Hydrophobic",
                "referenceAtom": {
                    "coordinates": [
                        6.052,
                        24.143,
                        18.576
                    ],
                    "element": "O",
                    "inFileID": 4512,
                    "moleculePosition": 0,
                    "name": "O"
                }
            },
            "score": 0.8920341522690856,
            "siteInteraction": {
                "center": [
                    3.41,
                    26.001,
                    17.326
                ],
                "chemicalType": "Unspecified",
                "geometryType": "Undirected",
                "interactionType": "Hydrophobic",
                "referenceAtom": {
                    "coordinates": [
                        3.41,
                        26.001,
                        17.326
                    ],
                    "element": "C",
                    "inFileID": 3235,
                    "moleculePosition": 6413,
                    "name": "CD2"
                }
            }
        },
        {
            "ligandInteraction": {
                "center": [
                    9.132,
                    22.476,
                    18.58
                ],
                "chemicalType": "Unspecified",
                "geometryType": "Undirected",
                "interactionType": "Hydrophobic",
                "referenceAtom": {
                    "coordinates": [
                        9.132,
                        22.476,
                        18.58
                    ],
                    "element": "O",
                    "inFileID": 4258,
                    "moleculePosition": 0,
                    "name": "O"
                }
            },
            "score": 0.8700944367362545,
            "siteInteraction": {
                "center": [
                    11.781,
                    21.619,
                    20.722
                ],
                "chemicalType": "Unspecified",
                "geometryType": "Undirected",
                "interactionType": "Hydrophobic",
                "referenceAtom": {
                    "coordinates": [
                        11.781,
                        21.619,
                        20.722
                    ],
                    "element": "C",
                    "inFileID": 3502,
                    "moleculePosition": 6924,
                    "name": "CA"
                }
            }
        }
    ]
}
