# Supplementary material for: FastGrow: on-the-fly growing and its application to DYRK1A
Source: J Comput Aided Mol Des. 2022 Aug 22;36(9):639–51. doi: 10.1007/s10822-022-00469-y (PMC9512872; doi:10.1007/s10822-022-00469-y)
Supplement: Supplementary file 3 — (zip 300339 KB) [file 10822_2022_469_MOESM3_ESM.zip › validation_sets/cross_growing/1b3h_1b5h/1b5h_core.mol2]

@<TRIPOS>MOLECULE
1b5h
  56   55
SMALL
USER_CHARGES
@<TRIPOS>ATOM
   1 O1          -0.6007    21.0742    17.3421 O.co2        1    LIG  -1.0000
   2 O2          -1.7239    21.1162    15.4642 O.co2        1    LIG   0.0000
   3 O3           2.6819    20.7008    14.2135 O.2          1    LIG   0.0000
   4 O4           4.4786    17.6783    15.8701 O.2          1    LIG   0.0000
   5 N5          -3.5598    18.4282    12.5638 N.4          1    LIG   1.0000
   6 N6           6.6640    14.7140    10.8583 N.4          1    LIG   1.0000
   7 N7           1.6161    20.0351    16.1137 N.am         1    LIG   0.0000
   8 N8           5.0931    19.7624    15.4080 N.am         1    LIG   0.0000
   9 N9           6.9472    16.6336    15.1358 N.3          1    LIG   0.0000
  10 C10         -0.7555    20.7707    16.1604 C.2          1    LIG   0.0000
  11 C11          2.6955    20.4118    15.4175 C.2          1    LIG   0.0000
  12 C12          5.2572    18.4610    15.3366 C.2          1    LIG   0.0000
  13 C13          0.3386    19.9715    15.4251 C.3          1    LIG   0.0000
  14 C14          4.0272    20.4269    16.1364 C.3          1    LIG   0.0000
  15 C15          6.4847    17.9451    14.5929 C.3          1    LIG   0.0000
  16 C16         -2.8302    17.1273    12.6389 C.3          1    LIG   0.0000
  17 C17          6.4485    16.1489    10.4635 C.3          1    LIG   0.0000
  18 C18          4.3725    21.9144    16.3770 C.3          1    LIG   0.0000
  19 C19         -0.1844    18.5363    15.2347 C.3          1    LIG   0.0000
  20 C20          6.2431    17.8688    13.0748 C.3          1    LIG   0.0000
  21 C21         -1.7636    17.1968    13.7296 C.3          1    LIG   0.0000
  22 C22          5.1652    16.7093    11.0849 C.3          1    LIG   0.0000
  23 C23         -1.2445    18.5329    14.1100 C.3          1    LIG   0.0000
  24 C24          5.2655    16.8062    12.6164 C.3          1    LIG   0.0000
  25 H25         -4.2570    18.3785    11.8487 H            1    LIG   0.0000
  26 H26         -3.9971    18.6163    13.4432 H            1    LIG   0.0000
  27 H27         -2.9138    19.1607    12.3492 H            1    LIG   0.0000
  28 H28          7.5066    14.3759    10.4392 H            1    LIG   0.0000
  29 H29          6.7375    14.6495    11.8535 H            1    LIG   0.0000
  30 H30          5.8911    14.1623    10.5448 H            1    LIG   0.0000
  31 H31          1.6873    19.8032    17.0839 H            1    LIG   0.0000
  32 H32          5.7517    20.3388    14.9243 H            1    LIG   0.0000
  33 H33          7.0953    16.7144    16.1215 H            1    LIG   0.0000
  34 H34          6.2528    15.9361    14.9591 H            1    LIG   0.0000
  35 H35          0.4582    20.3772    14.5189 H            1    LIG   0.0000
  36 H36          3.9171    19.9770    17.0226 H            1    LIG   0.0000
  37 H37          7.2212    18.6046    14.7431 H            1    LIG   0.0000
  38 H38         -3.4772    16.3954    12.8529 H            1    LIG   0.0000
  39 H39         -2.3939    16.9398    11.7589 H            1    LIG   0.0000
  40 H40          7.2268    16.6934    10.7763 H            1    LIG   0.0000
  41 H41          6.3804    16.2063     9.4675 H            1    LIG   0.0000
  42 H42          4.8081    22.3103    15.5686 H            1    LIG   0.0000
  43 H43          3.5490    22.4356    16.6009 H            1    LIG   0.0000
  44 H44         -0.5979    18.2143    16.0863 H            1    LIG   0.0000
  45 H45          0.5732    17.9339    14.9833 H            1    LIG   0.0000
  46 H46          7.1218    17.6888    12.6328 H            1    LIG   0.0000
  47 H47          5.8945    18.7567    12.7744 H            1    LIG   0.0000
  48 H48         -2.1525    16.7832    14.5528 H            1    LIG   0.0000
  49 H49         -0.9846    16.6521    13.4191 H            1    LIG   0.0000
  50 H50          4.9979    17.6225    10.7134 H            1    LIG   0.0000
  51 H51          4.4020    16.1081    10.8482 H            1    LIG   0.0000
  52 H52         -0.8339    18.9471    13.2977 H            1    LIG   0.0000
  53 H53         -2.0179    19.0896    14.4133 H            1    LIG   0.0000
  54 H54          4.3610    17.0248    12.9826 H            1    LIG   0.0000
  55 H55          5.5648    15.9214    12.9736 H            1    LIG   0.0000
  56 R56          5.3037    21.9035    17.5142 Du           1    LIG   0.0000
@<TRIPOS>BOND
   1        1       10 ar
   2        2       10 ar
   3        3       11 2
   4        4       12 2
   5        5       16 1
   6        5       25 1
   7        5       26 1
   8        5       27 1
   9        6       17 1
  10        6       28 1
  11        6       29 1
  12        6       30 1
  13        7       11 am
  14        7       13 1
  15        7       31 1
  16        8       12 am
  17        8       14 1
  18        8       32 1
  19        9       15 1
  20        9       33 1
  21        9       34 1
  22       18       56 1
  23       10       13 1
  24       11       14 1
  25       12       15 1
  26       13       19 1
  27       13       35 1
  28       14       18 1
  29       14       36 1
  30       15       20 1
  31       15       37 1
  32       16       21 1
  33       16       38 1
  34       16       39 1
  35       17       22 1
  36       17       40 1
  37       17       41 1
  38       18       42 1
  39       18       43 1
  40       19       23 1
  41       19       44 1
  42       19       45 1
  43       20       24 1
  44       20       46 1
  45       20       47 1
  46       21       23 1
  47       21       48 1
  48       21       49 1
  49       22       24 1
  50       22       50 1
  51       22       51 1
  52       23       52 1
  53       23       53 1
  54       24       54 1
  55       24       55 1
