# Supplementary material for: FastGrow: on-the-fly growing and its application to DYRK1A
Source: J Comput Aided Mol Des. 2022 Aug 22;36(9):639–51. doi: 10.1007/s10822-022-00469-y (PMC9512872; doi:10.1007/s10822-022-00469-y)
Supplement: Supplementary file 3 — (zip 300339 KB) [file 10822_2022_469_MOESM3_ESM.zip › validation_sets/cross_growing/1b3h_1b5h/1b3h_core.mol2]

@<TRIPOS>MOLECULE
1b3h
  57   56
SMALL
USER_CHARGES
@<TRIPOS>ATOM
   1 O1          -0.3650    21.2090    17.2690 O.co2        1    LIG  -1.0000
   2 O2          -1.6080    21.2620    15.5260 O.co2        1    LIG   0.0000
   3 O3           4.6070    17.7360    15.8990 O.2          1    LIG   0.0000
   4 O4           2.6950    20.7490    14.0800 O.2          1    LIG   0.0000
   5 N5           6.9910    16.6240    15.2240 N.4          1    LIG   1.0000
   6 N6           6.7580    14.7730    10.8530 N.4          1    LIG   1.0000
   7 N7          -3.1180    17.6700    11.9600 N.4          1    LIG   1.0000
   8 N8           5.2020    19.8410    15.4620 N.am         1    LIG   0.0000
   9 N9           1.6840    20.0100    15.9440 N.am         1    LIG   0.0000
  10 C10         -0.5990    20.8560    16.1180 C.2          1    LIG   0.0000
  11 C11          5.3960    18.5290    15.3820 C.2          1    LIG   0.0000
  12 C12          2.7730    20.4260    15.2790 C.2          1    LIG   0.0000
  13 C13          6.6310    17.9840    14.6770 C.3          1    LIG   0.0000
  14 C14          0.3890    19.9600    15.3340 C.3          1    LIG   0.0000
  15 C15          4.0680    20.4700    16.0990 C.3          1    LIG   0.0000
  16 C16          6.6420    16.2530    10.5790 C.3          1    LIG   0.0000
  17 C17         -2.8130    16.8010    13.0950 C.3          1    LIG   0.0000
  18 C18          4.3500    21.9470    16.4480 C.3          1    LIG   0.0000
  19 C19          6.4400    17.9170    13.1440 C.3          1    LIG   0.0000
  20 C20         -0.2140    18.5380    15.2960 C.3          1    LIG   0.0000
  21 C21          5.3310    16.7550    11.1780 C.3          1    LIG   0.0000
  22 C22         -2.1920    17.4180    14.3230 C.3          1    LIG   0.0000
  23 C23          5.3720    16.9100    12.6970 C.3          1    LIG   0.0000
  24 C24         -1.2060    18.5350    14.1010 C.3          1    LIG   0.0000
  25 H25          7.8091    16.2764    14.7486 H            1    LIG   0.0000
  26 H26          6.2222    15.9887    15.0778 H            1    LIG   0.0000
  27 H27          7.1823    16.6986    16.2109 H            1    LIG   0.0000
  28 H28          7.6202    14.4257    10.4630 H            1    LIG   0.0000
  29 H29          5.9800    14.2911    10.4306 H            1    LIG   0.0000
  30 H30          6.7514    14.6140    11.8483 H            1    LIG   0.0000
  31 H31         -3.5258    17.1229    11.2181 H            1    LIG   0.0000
  32 H32         -2.2694    18.1030    11.6308 H            1    LIG   0.0000
  33 H33         -3.7692    18.3833    12.2484 H            1    LIG   0.0000
  34 H34          5.8918    20.4371    15.0510 H            1    LIG   0.0000
  35 H35          1.7799    19.7253    16.8978 H            1    LIG   0.0000
  36 H36          7.4669    18.6687    14.8830 H            1    LIG   0.0000
  37 H37          0.4806    20.3323    14.3030 H            1    LIG   0.0000
  38 H38          3.8871    19.9246    17.0370 H            1    LIG   0.0000
  39 H39          7.4880    16.7832    11.0407 H            1    LIG   0.0000
  40 H40          6.6461    16.4308     9.4935 H            1    LIG   0.0000
  41 H41         -3.7573    16.3319    13.4086 H            1    LIG   0.0000
  42 H42         -2.1205    16.0261    12.7346 H            1    LIG   0.0000
  43 H43          3.3922    22.4760    16.5612 H            1    LIG   0.0000
  44 H44          4.9264    22.4032    15.6297 H            1    LIG   0.0000
  45 H45          7.3989    17.6313    12.6871 H            1    LIG   0.0000
  46 H46          6.1466    18.9152    12.7870 H            1    LIG   0.0000
  47 H47         -0.7440    18.3207    16.2351 H            1    LIG   0.0000
  48 H48          0.5771    17.7898    15.1398 H            1    LIG   0.0000
  49 H49          5.0988    17.7346    10.7347 H            1    LIG   0.0000
  50 H50          4.5357    16.0392    10.9229 H            1    LIG   0.0000
  51 H51         -3.0084    17.8142    14.9446 H            1    LIG   0.0000
  52 H52         -1.6704    16.6181    14.8690 H            1    LIG   0.0000
  53 H53          4.3882    17.2579    13.0450 H            1    LIG   0.0000
  54 H54          5.5956    15.9318    13.1477 H            1    LIG   0.0000
  55 H55         -0.6590    18.3697    13.1611 H            1    LIG   0.0000
  56 H56         -1.7360    19.4976    14.0524 H            1    LIG   0.0000
  57 R57          5.1730    22.0820    17.7930 Du           1    LIG   0.0000
@<TRIPOS>BOND
   1        1       10 ar
   2        2       10 ar
   3        3       11 2
   4        4       12 2
   5        5       13 1
   6        5       25 1
   7        5       26 1
   8        5       27 1
   9        6       16 1
  10        6       28 1
  11        6       29 1
  12        6       30 1
  13        7       17 1
  14        7       31 1
  15        7       32 1
  16        7       33 1
  17        8       11 am
  18        8       15 1
  19        8       34 1
  20        9       12 am
  21        9       14 1
  22        9       35 1
  23       10       14 1
  24       11       13 1
  25       12       15 1
  26       13       19 1
  27       13       36 1
  28       14       20 1
  29       14       37 1
  30       15       18 1
  31       15       38 1
  32       18       57 1
  33       16       21 1
  34       16       39 1
  35       16       40 1
  36       17       22 1
  37       17       41 1
  38       17       42 1
  39       18       43 1
  40       18       44 1
  41       19       23 1
  42       19       45 1
  43       19       46 1
  44       20       24 1
  45       20       47 1
  46       20       48 1
  47       21       23 1
  48       21       49 1
  49       21       50 1
  50       22       24 1
  51       22       51 1
  52       22       52 1
  53       23       53 1
  54       23       54 1
  55       24       55 1
  56       24       56 1
