# Supplementary material for: FastGrow: on-the-fly growing and its application to DYRK1A
Source: J Comput Aided Mol Des. 2022 Aug 22;36(9):639–51. doi: 10.1007/s10822-022-00469-y (PMC9512872; doi:10.1007/s10822-022-00469-y)
Supplement: Supplementary file 3 — (zip 300339 KB) [file 10822_2022_469_MOESM3_ESM.zip › validation_sets/cross_growing/1b3h_1b5h/1b3h_ligand.mol2]

@<TRIPOS>MOLECULE
1b3h_ligand
  73   73
SMALL
USER_CHARGES
@<TRIPOS>ATOM
   1 N1           6.9910    16.6240    15.2240 N.4          1    LIG   1.0000
   2 C2           6.6310    17.9840    14.6770 C.3          1    LIG   0.0000
   3 C3           5.3960    18.5290    15.3820 C.2          1    LIG   0.0000
   4 O4           4.6070    17.7360    15.8990 O.2          1    LIG   0.0000
   5 C5           6.4400    17.9170    13.1440 C.3          1    LIG   0.0000
   6 C6           5.3720    16.9100    12.6970 C.3          1    LIG   0.0000
   7 C7           5.3310    16.7550    11.1780 C.3          1    LIG   0.0000
   8 C8           6.6420    16.2530    10.5790 C.3          1    LIG   0.0000
   9 N9           6.7580    14.7730    10.8530 N.4          1    LIG   1.0000
  10 N10          5.2020    19.8410    15.4620 N.am         1    LIG   0.0000
  11 C11          4.0680    20.4700    16.0990 C.3          1    LIG   0.0000
  12 C12          2.7730    20.4260    15.2790 C.2          1    LIG   0.0000
  13 O13          2.6950    20.7490    14.0800 O.2          1    LIG   0.0000
  14 C14          4.3500    21.9470    16.4480 C.3          1    LIG   0.0000
  15 C15          5.1730    22.0820    17.7930 C.3          1    LIG   0.0000
  16 C16          4.9840    23.5300    18.3200 C.3          1    LIG   0.0000
  17 C17          5.8770    23.8190    19.5390 C.3          1    LIG   0.0000
  18 C18          7.3610    23.5330    19.2530 C.3          1    LIG   0.0000
  19 C19          7.5790    22.1440    18.6200 C.3          1    LIG   0.0000
  20 C20          6.6740    21.9280    17.4160 C.3          1    LIG   0.0000
  21 N21          1.6840    20.0100    15.9440 N.am         1    LIG   0.0000
  22 C22          0.3890    19.9600    15.3340 C.3          1    LIG   0.0000
  23 C23         -0.5990    20.8560    16.1180 C.2          1    LIG   0.0000
  24 O24         -1.6080    21.2620    15.5260 O.co2        1    LIG   0.0000
  25 C25         -0.2140    18.5380    15.2960 C.3          1    LIG   0.0000
  26 C26         -1.2060    18.5350    14.1010 C.3          1    LIG   0.0000
  27 C27         -2.1920    17.4180    14.3230 C.3          1    LIG   0.0000
  28 C28         -2.8130    16.8010    13.0950 C.3          1    LIG   0.0000
  29 N29         -3.1180    17.6700    11.9600 N.4          1    LIG   1.0000
  30 O30         -0.3650    21.2090    17.2690 O.co2        1    LIG  -1.0000
  31 H31          7.8091    16.2764    14.7486 H            1    LIG   0.0000
  32 H32          6.2222    15.9887    15.0778 H            1    LIG   0.0000
  33 H33          7.1823    16.6986    16.2109 H            1    LIG   0.0000
  34 H34          7.4669    18.6687    14.8830 H            1    LIG   0.0000
  35 H35          7.3989    17.6313    12.6871 H            1    LIG   0.0000
  36 H36          6.1466    18.9152    12.7870 H            1    LIG   0.0000
  37 H37          4.3882    17.2579    13.0450 H            1    LIG   0.0000
  38 H38          5.5956    15.9318    13.1477 H            1    LIG   0.0000
  39 H39          5.0988    17.7346    10.7347 H            1    LIG   0.0000
  40 H40          4.5357    16.0392    10.9229 H            1    LIG   0.0000
  41 H41          7.4880    16.7832    11.0407 H            1    LIG   0.0000
  42 H42          6.6461    16.4308     9.4935 H            1    LIG   0.0000
  43 H43          7.6202    14.4257    10.4630 H            1    LIG   0.0000
  44 H44          5.9800    14.2911    10.4306 H            1    LIG   0.0000
  45 H45          6.7514    14.6140    11.8483 H            1    LIG   0.0000
  46 H46          5.8918    20.4371    15.0510 H            1    LIG   0.0000
  47 H47          3.8871    19.9246    17.0370 H            1    LIG   0.0000
  48 H48          3.3922    22.4760    16.5612 H            1    LIG   0.0000
  49 H49          4.9264    22.4032    15.6297 H            1    LIG   0.0000
  50 H50          4.8596    21.3356    18.5377 H            1    LIG   0.0000
  51 H51          3.9318    23.6684    18.6094 H            1    LIG   0.0000
  52 H52          5.2394    24.2368    17.5168 H            1    LIG   0.0000
  53 H53          5.5492    23.1856    20.3764 H            1    LIG   0.0000
  54 H54          5.7673    24.8780    19.8154 H            1    LIG   0.0000
  55 H55          7.9193    23.5816    20.1996 H            1    LIG   0.0000
  56 H56          7.7422    24.2998    18.5626 H            1    LIG   0.0000
  57 H57          7.3626    21.3711    19.3722 H            1    LIG   0.0000
  58 H58          8.6274    22.0591    18.2981 H            1    LIG   0.0000
  59 H59          6.9257    22.6688    16.6428 H            1    LIG   0.0000
  60 H60          6.8408    20.9149    17.0213 H            1    LIG   0.0000
  61 H61          1.7799    19.7253    16.8978 H            1    LIG   0.0000
  62 H62          0.4806    20.3323    14.3030 H            1    LIG   0.0000
  63 H63         -0.7440    18.3207    16.2351 H            1    LIG   0.0000
  64 H64          0.5771    17.7898    15.1398 H            1    LIG   0.0000
  65 H65         -0.6590    18.3697    13.1611 H            1    LIG   0.0000
  66 H66         -1.7360    19.4976    14.0524 H            1    LIG   0.0000
  67 H67         -3.0084    17.8142    14.9446 H            1    LIG   0.0000
  68 H68         -1.6704    16.6181    14.8690 H            1    LIG   0.0000
  69 H69         -3.7573    16.3319    13.4086 H            1    LIG   0.0000
  70 H70         -2.1205    16.0261    12.7346 H            1    LIG   0.0000
  71 H71         -3.5258    17.1229    11.2181 H            1    LIG   0.0000
  72 H72         -2.2694    18.1030    11.6308 H            1    LIG   0.0000
  73 H73         -3.7692    18.3833    12.2484 H            1    LIG   0.0000
@<TRIPOS>BOND
   1        3        2 1
   2        2        5 1
   3        2        1 1
   4        5        6 1
   5        6        7 1
   6        7        8 1
   7        8        9 1
   8        3        4 2
   9       11       10 1
  10       11       14 1
  11       12       11 1
  12       12       13 2
  13       14       15 1
  14       15       20 1
  15       15       16 1
  16       16       17 1
  17       17       18 1
  18       19       18 1
  19       20       19 1
  20       22       23 1
  21       22       25 1
  22       21       22 1
  23       25       26 1
  24       26       27 1
  25       27       28 1
  26       28       29 1
  27       23       30 ar
  28       23       24 ar
  29       10        3 am
  30       12       21 am
  31        1       31 1
  32        1       32 1
  33        1       33 1
  34        2       34 1
  35        5       35 1
  36        5       36 1
  37        6       37 1
  38        6       38 1
  39        7       39 1
  40        7       40 1
  41        8       41 1
  42        8       42 1
  43        9       43 1
  44        9       44 1
  45        9       45 1
  46       10       46 1
  47       11       47 1
  48       14       48 1
  49       14       49 1
  50       15       50 1
  51       16       51 1
  52       16       52 1
  53       17       53 1
  54       17       54 1
  55       18       55 1
  56       18       56 1
  57       19       57 1
  58       19       58 1
  59       20       59 1
  60       20       60 1
  61       21       61 1
  62       22       62 1
  63       25       63 1
  64       25       64 1
  65       26       65 1
  66       26       66 1
  67       27       67 1
  68       27       68 1
  69       28       69 1
  70       28       70 1
  71       29       71 1
  72       29       72 1
  73       29       73 1
