# Supplementary material for: FastGrow: on-the-fly growing and its application to DYRK1A
Source: J Comput Aided Mol Des. 2022 Aug 22;36(9):639–51. doi: 10.1007/s10822-022-00469-y (PMC9512872; doi:10.1007/s10822-022-00469-y)
Supplement: Supplementary file 3 — (zip 300339 KB) [file 10822_2022_469_MOESM3_ESM.zip › validation_sets/cross_growing/1b3h_1b5h/1b5h_ligand.mol2]

@<TRIPOS>MOLECULE
LYS_B_1_DPP_B_2_LYS_B_3
  58   57
SMALL
USER_CHARGES
@<TRIPOS>ATOM
   1 N1           6.9472    16.6336    15.1358 N.3          1    LIG   0.0000
   2 C2           6.4847    17.9451    14.5929 C.3          1    LIG   0.0000
   3 C3           5.2572    18.4610    15.3366 C.2          1    LIG   0.0000
   4 O4           4.4786    17.6783    15.8701 O.2          1    LIG   0.0000
   5 C5           6.2431    17.8688    13.0748 C.3          1    LIG   0.0000
   6 C6           5.2655    16.8062    12.6164 C.3          1    LIG   0.0000
   7 C7           5.1652    16.7093    11.0849 C.3          1    LIG   0.0000
   8 C8           6.4485    16.1489    10.4635 C.3          1    LIG   0.0000
   9 N9           6.6640    14.7140    10.8583 N.4          1    LIG   1.0000
  10 H10          7.0953    16.7144    16.1215 H            1    LIG   0.0000
  11 H11          6.2528    15.9361    14.9591 H            1    LIG   0.0000
  12 H12          7.2212    18.6046    14.7431 H            1    LIG   0.0000
  13 H13          7.1218    17.6888    12.6328 H            1    LIG   0.0000
  14 H14          5.8945    18.7567    12.7744 H            1    LIG   0.0000
  15 H15          4.3610    17.0248    12.9826 H            1    LIG   0.0000
  16 H16          5.5648    15.9214    12.9736 H            1    LIG   0.0000
  17 H17          4.9979    17.6225    10.7134 H            1    LIG   0.0000
  18 H18          4.4020    16.1081    10.8482 H            1    LIG   0.0000
  19 H19          7.2268    16.6934    10.7763 H            1    LIG   0.0000
  20 H20          6.3804    16.2063     9.4675 H            1    LIG   0.0000
  21 H21          7.5066    14.3759    10.4392 H            1    LIG   0.0000
  22 H22          6.7375    14.6495    11.8535 H            1    LIG   0.0000
  23 H23          5.8911    14.1623    10.5448 H            1    LIG   0.0000
  24 O24          2.6819    20.7008    14.2135 O.2          1    LIG   0.0000
  25 N25          5.3037    21.9035    17.5142 N.3          1    LIG   0.0000
  26 N26          5.0931    19.7624    15.4080 N.am         1    LIG   0.0000
  27 C27          2.6955    20.4118    15.4175 C.2          1    LIG   0.0000
  28 C28          4.3725    21.9144    16.3770 C.3          1    LIG   0.0000
  29 C29          4.0272    20.4269    16.1364 C.3          1    LIG   0.0000
  30 H30          5.5752    22.8410    17.7316 H            1    LIG   0.0000
  31 H31          4.8551    21.4937    18.3084 H            1    LIG   0.0000
  32 H32          4.8081    22.3103    15.5686 H            1    LIG   0.0000
  33 H33          3.5490    22.4356    16.6009 H            1    LIG   0.0000
  34 H34          3.9171    19.9770    17.0226 H            1    LIG   0.0000
  35 H35          5.7517    20.3388    14.9243 H            1    LIG   0.0000
  36 N36          1.6161    20.0351    16.1137 N.am         1    LIG   0.0000
  37 C37          0.3386    19.9715    15.4251 C.3          1    LIG   0.0000
  38 C38         -0.7555    20.7707    16.1604 C.2          1    LIG   0.0000
  39 O39         -1.7239    21.1162    15.4642 O.co2        1    LIG   0.0000
  40 C40         -0.1844    18.5363    15.2347 C.3          1    LIG   0.0000
  41 C41         -1.2445    18.5329    14.1100 C.3          1    LIG   0.0000
  42 C42         -1.7636    17.1968    13.7296 C.3          1    LIG   0.0000
  43 C43         -2.8302    17.1273    12.6389 C.3          1    LIG   0.0000
  44 N44         -3.5598    18.4282    12.5638 N.4          1    LIG   1.0000
  45 O45         -0.6007    21.0742    17.3421 O.co2        1    LIG  -1.0000
  46 H46          0.4582    20.3772    14.5189 H            1    LIG   0.0000
  47 H47         -0.5979    18.2143    16.0863 H            1    LIG   0.0000
  48 H48          0.5732    17.9339    14.9833 H            1    LIG   0.0000
  49 H49         -0.8339    18.9471    13.2977 H            1    LIG   0.0000
  50 H50         -2.0179    19.0896    14.4133 H            1    LIG   0.0000
  51 H51         -2.1525    16.7832    14.5528 H            1    LIG   0.0000
  52 H52         -0.9846    16.6521    13.4191 H            1    LIG   0.0000
  53 H53         -3.4772    16.3954    12.8529 H            1    LIG   0.0000
  54 H54         -2.3939    16.9398    11.7589 H            1    LIG   0.0000
  55 H55         -4.2570    18.3785    11.8487 H            1    LIG   0.0000
  56 H56         -3.9971    18.6163    13.4432 H            1    LIG   0.0000
  57 H57         -2.9138    19.1607    12.3492 H            1    LIG   0.0000
  58 H58          1.6873    19.8032    17.0839 H            1    LIG   0.0000
@<TRIPOS>BOND
   1        1        2 1
   2        2        5 1
   3        2        3 1
   4        5        6 1
   5        6        7 1
   6        7        8 1
   7        8        9 1
   8        3        4 2
   9        1       10 1
  10        1       11 1
  11        2       12 1
  12       29       34 1
  13        5       13 1
  14        5       14 1
  15        6       15 1
  16        6       16 1
  17        7       17 1
  18        7       18 1
  19        8       19 1
  20        8       20 1
  21        9       21 1
  22        9       22 1
  23        9       23 1
  24        3       26 am
  25       24       27 2
  26       25       28 1
  27       26       29 1
  28       27       29 1
  29       28       29 1
  30       25       30 1
  31       25       31 1
  32       28       33 1
  33       28       32 1
  34       44       57 1
  35       26       35 1
  36       27       36 am
  37       36       37 1
  38       37       40 1
  39       37       38 1
  40       40       41 1
  41       41       42 1
  42       42       43 1
  43       43       44 1
  44       38       39 ar
  45       38       45 ar
  46       44       56 1
  47       44       55 1
  48       37       46 1
  49       40       47 1
  50       40       48 1
  51       41       49 1
  52       41       50 1
  53       42       51 1
  54       42       52 1
  55       43       53 1
  56       43       54 1
  57       36       58 1
