# Supplementary material for: FastGrow: on-the-fly growing and its application to DYRK1A
Source: J Comput Aided Mol Des. 2022 Aug 22;36(9):639–51. doi: 10.1007/s10822-022-00469-y (PMC9512872; doi:10.1007/s10822-022-00469-y)
Supplement: Supplementary file 3 — (zip 300339 KB) [file 10822_2022_469_MOESM3_ESM.zip › validation_sets/cross_growing/1b3h_1b5h/1b3h_frag.mol2]

@<TRIPOS>MOLECULE
1b3h
  18   18
SMALL
USER_CHARGES
@<TRIPOS>ATOM
   1 C1           5.1730    22.0820    17.7930 C.3          1    LIG   0.0000
   2 C2           4.9840    23.5300    18.3200 C.3          1    LIG   0.0000
   3 C3           6.6740    21.9280    17.4160 C.3          1    LIG   0.0000
   4 C4           5.8770    23.8190    19.5390 C.3          1    LIG   0.0000
   5 C5           7.5790    22.1440    18.6200 C.3          1    LIG   0.0000
   6 C6           7.3610    23.5330    19.2530 C.3          1    LIG   0.0000
   7 H7           4.8596    21.3356    18.5377 H            1    LIG   0.0000
   8 H8           3.9318    23.6684    18.6094 H            1    LIG   0.0000
   9 H9           5.2394    24.2368    17.5168 H            1    LIG   0.0000
  10 H10          6.9257    22.6688    16.6428 H            1    LIG   0.0000
  11 H11          6.8408    20.9149    17.0213 H            1    LIG   0.0000
  12 H12          5.5492    23.1856    20.3764 H            1    LIG   0.0000
  13 H13          5.7673    24.8780    19.8154 H            1    LIG   0.0000
  14 H14          7.3626    21.3711    19.3722 H            1    LIG   0.0000
  15 H15          8.6274    22.0591    18.2981 H            1    LIG   0.0000
  16 H16          7.9193    23.5816    20.1996 H            1    LIG   0.0000
  17 H17          7.7422    24.2998    18.5626 H            1    LIG   0.0000
  18 R18          4.3500    21.9470    16.4480 Du           1    LIG   0.0000
@<TRIPOS>BOND
   1        1       18 1
   2        1        2 1
   3        1        3 1
   4        1        7 1
   5        2        4 1
   6        2        8 1
   7        2        9 1
   8        3        5 1
   9        3       10 1
  10        3       11 1
  11        4        6 1
  12        4       12 1
  13        4       13 1
  14        5        6 1
  15        5       14 1
  16        5       15 1
  17        6       16 1
  18        6       17 1
