# Supplementary material for: FastGrow: on-the-fly growing and its application to DYRK1A
Source: J Comput Aided Mol Des. 2022 Aug 22;36(9):639–51. doi: 10.1007/s10822-022-00469-y (PMC9512872; doi:10.1007/s10822-022-00469-y)
Supplement: Supplementary file 3 — (zip 300339 KB) [file 10822_2022_469_MOESM3_ESM.zip › validation_sets/cross_growing/1b4z_1b05/1b05.pdb]

HEADER    PEPTIDE BINDING PROTEIN                 17-NOV-98   1B05              
TITLE     STRUCTURE OF OLIGO-PEPTIDE BINDING PROTEIN COMPLEXED WITH             
TITLE    2 LYS-CYS-LYS                                                          
COMPND    MOL_ID: 1;                                                            
COMPND   2 MOLECULE: PERIPLASMIC OLIGOPEPTIDE-BINDING PROTEIN;                  
COMPND   3 CHAIN: A;                                                            
COMPND   4 SYNONYM: OPPA;                                                       
COMPND   5 ENGINEERED: YES;                                                     
COMPND   6 MOL_ID: 2;                                                           
COMPND   7 MOLECULE: PEPTIDE LYS-CYS-LYS;                                       
COMPND   8 CHAIN: B;                                                            
COMPND   9 ENGINEERED: YES                                                      
SOURCE    MOL_ID: 1;                                                            
SOURCE   2 ORGANISM_SCIENTIFIC: SALMONELLA TYPHIMURIUM;                         
SOURCE   3 ORGANISM_TAXID: 602;                                                 
SOURCE   4 GENE: OPPA;                                                          
SOURCE   5 EXPRESSION_SYSTEM: ESCHERICHIA COLI;                                 
SOURCE   6 EXPRESSION_SYSTEM_TAXID: 562;                                        
SOURCE   7 MOL_ID: 2;                                                           
SOURCE   8 SYNTHETIC: YES                                                       
KEYWDS    COMPLEX (PEPTIDE TRANSPORT/PEPTIDE), PEPTIDE TRANSPORT,               
KEYWDS   2 PEPTIDE BINDING PROTEIN                                              
EXPDTA    X-RAY DIFFRACTION                                                     
AUTHOR    J.R.H.TAME,A.J.WILKINSON                                              
REVDAT   6   24-FEB-09 1B05    1       VERSN                                    
REVDAT   5   01-APR-03 1B05    1       JRNL                                     
REVDAT   4   26-SEP-01 1B05    3       ATOM                                     
REVDAT   3   06-JAN-00 1B05    1       JRNL                                     
REVDAT   2   15-DEC-99 1B05    4       HEADER COMPND REMARK JRNL                
REVDAT   2 2                   4       ATOM   SOURCE SEQRES                     
REVDAT   1   25-NOV-98 1B05    0                                                
JRNL        AUTH   S.H.SLEIGH,P.R.SEAVERS,A.J.WILKINSON,J.E.LADBURY,            
JRNL        AUTH 2 J.R.TAME                                                     
JRNL        TITL   CRYSTALLOGRAPHIC AND CALORIMETRIC ANALYSIS OF                
JRNL        TITL 2 PEPTIDE BINDING TO OPPA PROTEIN.                             
JRNL        REF    J.MOL.BIOL.                   V. 291   393 1999              
JRNL        REFN                   ISSN 0022-2836                               
JRNL        PMID   10438628                                                     
JRNL        DOI    10.1006/JMBI.1999.2929                                       
REMARK   1                                                                      
REMARK   1 REFERENCE 1                                                          
REMARK   1  AUTH   J.R.H.TAME,S.H.SLEIGH,A.J.WILKINSON,J.E.LADBURY              
REMARK   1  TITL   THE ROLE OF WATER IN SEQUENCE-INDEPENDENT LIGAND             
REMARK   1  TITL 2 BINDING BY AN OLIGOPEPTIDE TRANSPORTER PROTEIN               
REMARK   1  REF    NAT.STRUCT.BIOL.              V.   3   998 1996              
REMARK   1  REFN                   ISSN 1072-8368                               
REMARK   1 REFERENCE 2                                                          
REMARK   1  AUTH   J.R.H.TAME,E.J.DODSON,G.MURSHUDOV,C.F.HIGGINS,               
REMARK   1  AUTH 2 A.J.WILKINSON                                                
REMARK   1  TITL   THE CRYSTAL STRUCTURES OF THE OLIGOPEPTIDE-BINDING           
REMARK   1  TITL 2 PROTEIN OPPA COMPLEXED WITH TRIPEPTIDE AND                   
REMARK   1  TITL 3 TETRAPEPTIDE LIGANDS                                         
REMARK   1  REF    STRUCTURE                     V.   3  1395 1995              
REMARK   1  REFN                   ISSN 0969-2126                               
REMARK   1 REFERENCE 3                                                          
REMARK   1  AUTH   I.D.GLOVER,R.DENNY,N.D.NGUTI,S.MCSWEENEY,                    
REMARK   1  AUTH 2 A.THOMPSON,E.DODSON,A.J.WILKINSON,J.R.H.TAME                 
REMARK   1  TITL   STRUCTURE DETERMINATION OF OPPA AT 2.3 ANGSTROMS             
REMARK   1  TITL 2 RESOLUTION USING MULTIPLE WAVELENGTH ANOMALOUS               
REMARK   1  TITL 3 METHODS                                                      
REMARK   1  REF    ACTA CRYSTALLOGR.,SECT.D      V.  51    39 1995              
REMARK   1  REFN                   ISSN 0907-4449                               
REMARK   1 REFERENCE 4                                                          
REMARK   1  AUTH   J.R.H.TAME,G.N.MURSHUDOV,E.J.DODSON,T.K.NEIL,                
REMARK   1  AUTH 2 G.G.DODSON,C.F.HIGGINS,A.J.WILKINSON                         
REMARK   1  TITL   THE STRUCTURAL BASIS OF SEQUENCE-INDEPENDENT                 
REMARK   1  TITL 2 PEPTIDE BINDING BY OPPA PROTEIN                              
REMARK   1  REF    SCIENCE                       V. 264  1578 1994              
REMARK   1  REFN                   ISSN 0036-8075                               
REMARK   2                                                                      
REMARK   2 RESOLUTION.    2.00 ANGSTROMS.                                       
REMARK   3                                                                      
REMARK   3 REFINEMENT.                                                          
REMARK   3   PROGRAM     : REFMAC                                               
REMARK   3   AUTHORS     : MURSHUDOV,VAGIN,DODSON                               
REMARK   3                                                                      
REMARK   3  DATA USED IN REFINEMENT.                                            
REMARK   3   RESOLUTION RANGE HIGH (ANGSTROMS) : 2.00                           
REMARK   3   RESOLUTION RANGE LOW  (ANGSTROMS) : 15.00                          
REMARK   3   DATA CUTOFF            (SIGMA(F)) : 0.000                          
REMARK   3   COMPLETENESS FOR RANGE        (%) : 96.2                           
REMARK   3   NUMBER OF REFLECTIONS             : 40411                          
REMARK   3                                                                      
REMARK   3  FIT TO DATA USED IN REFINEMENT.                                     
REMARK   3   CROSS-VALIDATION METHOD          : THROUGHOUT                      
REMARK   3   FREE R VALUE TEST SET SELECTION  : NULL                            
REMARK   3   R VALUE     (WORKING + TEST SET) : NULL                            
REMARK   3   R VALUE            (WORKING SET) : 0.198                           
REMARK   3   FREE R VALUE                     : 0.243                           
REMARK   3   FREE R VALUE TEST SET SIZE   (%) : 5.000                           
REMARK   3   FREE R VALUE TEST SET COUNT      : 1935                            
REMARK   3                                                                      
REMARK   3  NUMBER OF NON-HYDROGEN ATOMS USED IN REFINEMENT.                    
REMARK   3   PROTEIN ATOMS            : 4181                                    
REMARK   3   NUCLEIC ACID ATOMS       : 0                                       
REMARK   3   HETEROGEN ATOMS          : 8                                       
REMARK   3   SOLVENT ATOMS            : 188                                     
REMARK   3                                                                      
REMARK   3  B VALUES.                                                           
REMARK   3   FROM WILSON PLOT           (A**2) : 17.50                          
REMARK   3   MEAN B VALUE      (OVERALL, A**2) : 19.70                          
REMARK   3   OVERALL ANISOTROPIC B VALUE.                                       
REMARK   3    B11 (A**2) : NULL                                                 
REMARK   3    B22 (A**2) : NULL                                                 
REMARK   3    B33 (A**2) : NULL                                                 
REMARK   3    B12 (A**2) : NULL                                                 
REMARK   3    B13 (A**2) : NULL                                                 
REMARK   3    B23 (A**2) : NULL                                                 
REMARK   3                                                                      
REMARK   3  ESTIMATED OVERALL COORDINATE ERROR.                                 
REMARK   3   ESU BASED ON R VALUE                            (A): NULL          
REMARK   3   ESU BASED ON FREE R VALUE                       (A): NULL          
REMARK   3   ESU BASED ON MAXIMUM LIKELIHOOD                 (A): NULL          
REMARK   3   ESU FOR B VALUES BASED ON MAXIMUM LIKELIHOOD (A**2): NULL          
REMARK   3                                                                      
REMARK   3  RMS DEVIATIONS FROM IDEAL VALUES.                                   
REMARK   3   DISTANCE RESTRAINTS.                    RMS    SIGMA               
REMARK   3    BOND LENGTH                     (A) : 0.013 ; 0.020               
REMARK   3    ANGLE DISTANCE                  (A) : 0.033 ; 0.040               
REMARK   3    INTRAPLANAR 1-4 DISTANCE        (A) : 0.035 ; 0.050               
REMARK   3    H-BOND OR METAL COORDINATION    (A) : NULL  ; NULL                
REMARK   3                                                                      
REMARK   3   PLANE RESTRAINT                  (A) : NULL  ; NULL                
REMARK   3   CHIRAL-CENTER RESTRAINT       (A**3) : NULL  ; NULL                
REMARK   3                                                                      
REMARK   3   NON-BONDED CONTACT RESTRAINTS.                                     
REMARK   3    SINGLE TORSION                  (A) : 0.181 ; 0.300               
REMARK   3    MULTIPLE TORSION                (A) : 0.250 ; 0.300               
REMARK   3    H-BOND (X...Y)                  (A) : 0.152 ; 0.300               
REMARK   3    H-BOND (X-H...Y)                (A) : NULL  ; NULL                
REMARK   3                                                                      
REMARK   3   CONFORMATIONAL TORSION ANGLE RESTRAINTS.                           
REMARK   3    SPECIFIED                 (DEGREES) : NULL  ; NULL                
REMARK   3    PLANAR                    (DEGREES) : 3.900 ; 7.000               
REMARK   3    STAGGERED                 (DEGREES) : 16.500; 15.000              
REMARK   3    TRANSVERSE                (DEGREES) : 29.100; 20.000              
REMARK   3                                                                      
REMARK   3  ISOTROPIC THERMAL FACTOR RESTRAINTS.    RMS    SIGMA                
REMARK   3   MAIN-CHAIN BOND              (A**2) : 1.561 ; 2.000                
REMARK   3   MAIN-CHAIN ANGLE             (A**2) : 2.152 ; 3.000                
REMARK   3   SIDE-CHAIN BOND              (A**2) : 1.904 ; 2.000                
REMARK   3   SIDE-CHAIN ANGLE             (A**2) : 2.770 ; 3.000                
REMARK   3                                                                      
REMARK   3  OTHER REFINEMENT REMARKS: NULL                                      
REMARK   4                                                                      
REMARK   4 1B05 COMPLIES WITH FORMAT V. 3.15, 01-DEC-08                         
REMARK 100                                                                      
REMARK 100 THIS ENTRY HAS BEEN PROCESSED BY RCSB ON 11-NOV-98.                  
REMARK 100 THE RCSB ID CODE IS RCSB000101.                                      
REMARK 200                                                                      
REMARK 200 EXPERIMENTAL DETAILS                                                 
REMARK 200  EXPERIMENT TYPE                : X-RAY DIFFRACTION                  
REMARK 200  DATE OF DATA COLLECTION        : NULL                               
REMARK 200  TEMPERATURE           (KELVIN) : 120                                
REMARK 200  PH                             : 5.5                                
REMARK 200  NUMBER OF CRYSTALS USED        : 1                                  
REMARK 200                                                                      
REMARK 200  SYNCHROTRON              (Y/N) : N                                  
REMARK 200  RADIATION SOURCE               : ROTATING ANODE                     
REMARK 200  BEAMLINE                       : NULL                               
REMARK 200  X-RAY GENERATOR MODEL          : NULL                               
REMARK 200  MONOCHROMATIC OR LAUE    (M/L) : M                                  
REMARK 200  WAVELENGTH OR RANGE        (A) : 1.5418                             
REMARK 200  MONOCHROMATOR                  : NI FILTER                          
REMARK 200  OPTICS                         : MIRRORS                            
REMARK 200                                                                      
REMARK 200  DETECTOR TYPE                  : IMAGE PLATE                        
REMARK 200  DETECTOR MANUFACTURER          : MARRESEARCH                        
REMARK 200  INTENSITY-INTEGRATION SOFTWARE : DENZO                              
REMARK 200  DATA SCALING SOFTWARE          : CCP4 (SCALA)                       
REMARK 200                                                                      
REMARK 200  NUMBER OF UNIQUE REFLECTIONS   : 40411                              
REMARK 200  RESOLUTION RANGE HIGH      (A) : 2.000                              
REMARK 200  RESOLUTION RANGE LOW       (A) : 15.000                             
REMARK 200  REJECTION CRITERIA  (SIGMA(I)) : 0.000                              
REMARK 200                                                                      
REMARK 200 OVERALL.                                                             
REMARK 200  COMPLETENESS FOR RANGE     (%) : 96.2                               
REMARK 200  DATA REDUNDANCY                : 4.300                              
REMARK 200  R MERGE                    (I) : 0.08700                            
REMARK 200  R SYM                      (I) : NULL                               
REMARK 200  <I/SIGMA(I)> FOR THE DATA SET  : 6.6000                             
REMARK 200                                                                      
REMARK 200 IN THE HIGHEST RESOLUTION SHELL.                                     
REMARK 200  HIGHEST RESOLUTION SHELL, RANGE HIGH (A) : 2.00                     
REMARK 200  HIGHEST RESOLUTION SHELL, RANGE LOW  (A) : 2.12                     
REMARK 200  COMPLETENESS FOR SHELL     (%) : 80.3                               
REMARK 200  DATA REDUNDANCY IN SHELL       : 4.20                               
REMARK 200  R MERGE FOR SHELL          (I) : 0.18800                            
REMARK 200  R SYM FOR SHELL            (I) : NULL                               
REMARK 200  <I/SIGMA(I)> FOR SHELL         : 3.400                              
REMARK 200                                                                      
REMARK 200 DIFFRACTION PROTOCOL: SINGLE WAVELENGTH                              
REMARK 200 METHOD USED TO DETERMINE THE STRUCTURE: MOLECULAR REPLACEMENT        
REMARK 200 SOFTWARE USED: CCP4                                                  
REMARK 200 STARTING MODEL: PDB ENTRY 1OLB                                       
REMARK 200                                                                      
REMARK 200 REMARK: FLASH COOLED TO 120K                                         
REMARK 280                                                                      
REMARK 280 CRYSTAL                                                              
REMARK 280 SOLVENT CONTENT, VS   (%): 45.00                                     
REMARK 280 MATTHEWS COEFFICIENT, VM (ANGSTROMS**3/DA): 2.48                     
REMARK 280                                                                      
REMARK 280 CRYSTALLIZATION CONDITIONS: CO-CRYSTALLIZED WITH URANIUM             
REMARK 280  ACETATE, PH 5.5                                                     
REMARK 290                                                                      
REMARK 290 CRYSTALLOGRAPHIC SYMMETRY                                            
REMARK 290 SYMMETRY OPERATORS FOR SPACE GROUP: P 21 21 21                       
REMARK 290                                                                      
REMARK 290      SYMOP   SYMMETRY                                                
REMARK 290     NNNMMM   OPERATOR                                                
REMARK 290       1555   X,Y,Z                                                   
REMARK 290       2555   -X+1/2,-Y,Z+1/2                                         
REMARK 290       3555   -X,Y+1/2,-Z+1/2                                         
REMARK 290       4555   X+1/2,-Y+1/2,-Z                                         
REMARK 290                                                                      
REMARK 290     WHERE NNN -> OPERATOR NUMBER                                     
REMARK 290           MMM -> TRANSLATION VECTOR                                  
REMARK 290                                                                      
REMARK 290 CRYSTALLOGRAPHIC SYMMETRY TRANSFORMATIONS                            
REMARK 290 THE FOLLOWING TRANSFORMATIONS OPERATE ON THE ATOM/HETATM             
REMARK 290 RECORDS IN THIS ENTRY TO PRODUCE CRYSTALLOGRAPHICALLY                
REMARK 290 RELATED MOLECULES.                                                   
REMARK 290   SMTRY1   1  1.000000  0.000000  0.000000        0.00000            
REMARK 290   SMTRY2   1  0.000000  1.000000  0.000000        0.00000            
REMARK 290   SMTRY3   1  0.000000  0.000000  1.000000        0.00000            
REMARK 290   SMTRY1   2 -1.000000  0.000000  0.000000       54.77500            
REMARK 290   SMTRY2   2  0.000000 -1.000000  0.000000        0.00000            
REMARK 290   SMTRY3   2  0.000000  0.000000  1.000000       35.25000            
REMARK 290   SMTRY1   3 -1.000000  0.000000  0.000000        0.00000            
REMARK 290   SMTRY2   3  0.000000  1.000000  0.000000       38.06000            
REMARK 290   SMTRY3   3  0.000000  0.000000 -1.000000       35.25000            
REMARK 290   SMTRY1   4  1.000000  0.000000  0.000000       54.77500            
REMARK 290   SMTRY2   4  0.000000 -1.000000  0.000000       38.06000            
REMARK 290   SMTRY3   4  0.000000  0.000000 -1.000000        0.00000            
REMARK 290                                                                      
REMARK 290 REMARK: NULL                                                         
REMARK 300                                                                      
REMARK 300 BIOMOLECULE: 1                                                       
REMARK 300 SEE REMARK 350 FOR THE AUTHOR PROVIDED AND/OR PROGRAM                
REMARK 300 GENERATED ASSEMBLY INFORMATION FOR THE STRUCTURE IN                  
REMARK 300 THIS ENTRY. THE REMARK MAY ALSO PROVIDE INFORMATION ON               
REMARK 300 BURIED SURFACE AREA.                                                 
REMARK 350                                                                      
REMARK 350 COORDINATES FOR A COMPLETE MULTIMER REPRESENTING THE KNOWN           
REMARK 350 BIOLOGICALLY SIGNIFICANT OLIGOMERIZATION STATE OF THE                
REMARK 350 MOLECULE CAN BE GENERATED BY APPLYING BIOMT TRANSFORMATIONS          
REMARK 350 GIVEN BELOW.  BOTH NON-CRYSTALLOGRAPHIC AND                          
REMARK 350 CRYSTALLOGRAPHIC OPERATIONS ARE GIVEN.                               
REMARK 350                                                                      
REMARK 350 BIOMOLECULE: 1                                                       
REMARK 350 AUTHOR DETERMINED BIOLOGICAL UNIT: DIMERIC                           
REMARK 350 SOFTWARE DETERMINED QUATERNARY STRUCTURE: DIMERIC                    
REMARK 350 SOFTWARE USED: PISA                                                  
REMARK 350 TOTAL BURIED SURFACE AREA: 1690 ANGSTROM**2                          
REMARK 350 SURFACE AREA OF THE COMPLEX: 19690 ANGSTROM**2                       
REMARK 350 CHANGE IN SOLVENT FREE ENERGY: -23.0 KCAL/MOL                        
REMARK 350 APPLY THE FOLLOWING TO CHAINS: A, B                                  
REMARK 350   BIOMT1   1  1.000000  0.000000  0.000000        0.00000            
REMARK 350   BIOMT2   1  0.000000  1.000000  0.000000        0.00000            
REMARK 350   BIOMT3   1  0.000000  0.000000  1.000000        0.00000            
REMARK 470                                                                      
REMARK 470 MISSING ATOM                                                         
REMARK 470 THE FOLLOWING RESIDUES HAVE MISSING ATOMS(M=MODEL NUMBER;            
REMARK 470 RES=RESIDUE NAME; C=CHAIN IDENTIFIER; SSEQ=SEQUENCE NUMBER;          
REMARK 470 I=INSERTION CODE):                                                   
REMARK 470   M RES CSSEQI  ATOMS                                                
REMARK 470     ASP A 356    CB   CG   OD1  OD2                                  
REMARK 470     LYS A 357    CB   CG   CD   CE   NZ                              
REMARK 500                                                                      
REMARK 500 GEOMETRY AND STEREOCHEMISTRY                                         
REMARK 500 SUBTOPIC: COVALENT BOND ANGLES                                       
REMARK 500                                                                      
REMARK 500 THE STEREOCHEMICAL PARAMETERS OF THE FOLLOWING RESIDUES              
REMARK 500 HAVE VALUES WHICH DEVIATE FROM EXPECTED VALUES BY MORE               
REMARK 500 THAN 6*RMSD (M=MODEL NUMBER; RES=RESIDUE NAME; C=CHAIN               
REMARK 500 IDENTIFIER; SSEQ=SEQUENCE NUMBER; I=INSERTION CODE).                 
REMARK 500                                                                      
REMARK 500 STANDARD TABLE:                                                      
REMARK 500 FORMAT: (10X,I3,1X,A3,1X,A1,I4,A1,3(1X,A4,2X),12X,F5.1)              
REMARK 500                                                                      
REMARK 500 EXPECTED VALUES PROTEIN: ENGH AND HUBER, 1999                        
REMARK 500 EXPECTED VALUES NUCLEIC ACID: CLOWNEY ET AL 1996                     
REMARK 500                                                                      
REMARK 500  M RES CSSEQI ATM1   ATM2   ATM3                                     
REMARK 500    ARG A  17   NE  -  CZ  -  NH1 ANGL. DEV. =   4.3 DEGREES          
REMARK 500    ASP A  27   CB  -  CG  -  OD1 ANGL. DEV. =   5.9 DEGREES          
REMARK 500    ASP A  27   CB  -  CG  -  OD2 ANGL. DEV. =  -5.6 DEGREES          
REMARK 500    ARG A  77   NE  -  CZ  -  NH1 ANGL. DEV. =   3.9 DEGREES          
REMARK 500    ARG A  77   NE  -  CZ  -  NH2 ANGL. DEV. =  -3.3 DEGREES          
REMARK 500    ASP A  84   CB  -  CG  -  OD1 ANGL. DEV. =   8.8 DEGREES          
REMARK 500    ASP A 102   CB  -  CG  -  OD2 ANGL. DEV. =  -6.0 DEGREES          
REMARK 500    ASP A 133   CB  -  CG  -  OD2 ANGL. DEV. =  -8.1 DEGREES          
REMARK 500    ASP A 141   CB  -  CG  -  OD1 ANGL. DEV. =   6.0 DEGREES          
REMARK 500    GLU A 150   CA  -  CB  -  CG  ANGL. DEV. =  20.6 DEGREES          
REMARK 500    ARG A 201   NE  -  CZ  -  NH2 ANGL. DEV. =   3.0 DEGREES          
REMARK 500    ARG A 235   CG  -  CD  -  NE  ANGL. DEV. =  14.7 DEGREES          
REMARK 500    ARG A 235   CD  -  NE  -  CZ  ANGL. DEV. =  20.5 DEGREES          
REMARK 500    ARG A 235   NE  -  CZ  -  NH1 ANGL. DEV. =   8.2 DEGREES          
REMARK 500    ARG A 235   NE  -  CZ  -  NH2 ANGL. DEV. =  -5.1 DEGREES          
REMARK 500    TYR A 273   CB  -  CG  -  CD2 ANGL. DEV. =  -6.3 DEGREES          
REMARK 500    TYR A 273   CB  -  CG  -  CD1 ANGL. DEV. =   4.6 DEGREES          
REMARK 500    ASP A 323   CB  -  CG  -  OD2 ANGL. DEV. =  -5.9 DEGREES          
REMARK 500    GLU A 350   OE1 -  CD  -  OE2 ANGL. DEV. =   9.1 DEGREES          
REMARK 500    ASP A 410   CB  -  CG  -  OD1 ANGL. DEV. =   5.7 DEGREES          
REMARK 500    ARG A 413   NE  -  CZ  -  NH2 ANGL. DEV. =  -4.1 DEGREES          
REMARK 500    TYR A 485   CA  -  CB  -  CG  ANGL. DEV. =  11.7 DEGREES          
REMARK 500                                                                      
REMARK 500 REMARK: NULL                                                         
REMARK 500                                                                      
REMARK 500 GEOMETRY AND STEREOCHEMISTRY                                         
REMARK 500 SUBTOPIC: TORSION ANGLES                                             
REMARK 500                                                                      
REMARK 500 TORSION ANGLES OUTSIDE THE EXPECTED RAMACHANDRAN REGIONS:            
REMARK 500 (M=MODEL NUMBER; RES=RESIDUE NAME; C=CHAIN IDENTIFIER;               
REMARK 500 SSEQ=SEQUENCE NUMBER; I=INSERTION CODE).                             
REMARK 500                                                                      
REMARK 500 STANDARD TABLE:                                                      
REMARK 500 FORMAT:(10X,I3,1X,A3,1X,A1,I4,A1,4X,F7.2,3X,F7.2)                    
REMARK 500                                                                      
REMARK 500 EXPECTED VALUES: GJ KLEYWEGT AND TA JONES (1996). PHI/PSI-           
REMARK 500 CHOLOGY: RAMACHANDRAN REVISITED. STRUCTURE 4, 1395 - 1400            
REMARK 500                                                                      
REMARK 500  M RES CSSEQI        PSI       PHI                                   
REMARK 500    GLN A  13       78.40   -103.62                                   
REMARK 500    GLU A 200      -63.17   -129.84                                   
REMARK 500    ASN A 246       52.54    -99.34                                   
REMARK 500    THR A 354     -126.40   -113.62                                   
REMARK 500    THR A 367      120.26    -36.63                                   
REMARK 500    SER A 368      140.20    179.54                                   
REMARK 500    ASP A 410      -77.41   -106.06                                   
REMARK 500                                                                      
REMARK 500 REMARK: NULL                                                         
REMARK 800                                                                      
REMARK 800 SITE                                                                 
REMARK 800 SITE_IDENTIFIER: AC1                                                 
REMARK 800 EVIDENCE_CODE: SOFTWARE                                              
REMARK 800 SITE_DESCRIPTION: BINDING SITE FOR RESIDUE U1 A 518                  
REMARK 800 SITE_IDENTIFIER: AC2                                                 
REMARK 800 EVIDENCE_CODE: SOFTWARE                                              
REMARK 800 SITE_DESCRIPTION: BINDING SITE FOR RESIDUE U1 A 519                  
REMARK 800 SITE_IDENTIFIER: AC3                                                 
REMARK 800 EVIDENCE_CODE: SOFTWARE                                              
REMARK 800 SITE_DESCRIPTION: BINDING SITE FOR RESIDUE U1 A 520                  
REMARK 800 SITE_IDENTIFIER: AC4                                                 
REMARK 800 EVIDENCE_CODE: SOFTWARE                                              
REMARK 800 SITE_DESCRIPTION: BINDING SITE FOR RESIDUE U1 A 521                  
REMARK 800 SITE_IDENTIFIER: AC5                                                 
REMARK 800 EVIDENCE_CODE: SOFTWARE                                              
REMARK 800 SITE_DESCRIPTION: BINDING SITE FOR RESIDUE U1 A 522                  
REMARK 800 SITE_IDENTIFIER: AC6                                                 
REMARK 800 EVIDENCE_CODE: SOFTWARE                                              
REMARK 800 SITE_DESCRIPTION: BINDING SITE FOR RESIDUE U1 A 523                  
REMARK 800 SITE_IDENTIFIER: AC7                                                 
REMARK 800 EVIDENCE_CODE: SOFTWARE                                              
REMARK 800 SITE_DESCRIPTION: BINDING SITE FOR RESIDUE U1 A 525                  
DBREF  1B05 A    1   517  UNP    P06202   OPPA_SALTY      26    542             
DBREF  1B05 B    1     3  PDB    1B05     1B05             1      3             
SEQRES   1 A  517  ALA ASP VAL PRO ALA GLY VAL GLN LEU ALA ASP LYS GLN          
SEQRES   2 A  517  THR LEU VAL ARG ASN ASN GLY SER GLU VAL GLN SER LEU          
SEQRES   3 A  517  ASP PRO HIS LYS ILE GLU GLY VAL PRO GLU SER ASN VAL          
SEQRES   4 A  517  SER ARG ASP LEU PHE GLU GLY LEU LEU ILE SER ASP VAL          
SEQRES   5 A  517  GLU GLY HIS PRO SER PRO GLY VAL ALA GLU LYS TRP GLU          
SEQRES   6 A  517  ASN LYS ASP PHE LYS VAL TRP THR PHE HIS LEU ARG GLU          
SEQRES   7 A  517  ASN ALA LYS TRP SER ASP GLY THR PRO VAL THR ALA HIS          
SEQRES   8 A  517  ASP PHE VAL TYR SER TRP GLN ARG LEU ALA ASP PRO ASN          
SEQRES   9 A  517  THR ALA SER PRO TYR ALA SER TYR LEU GLN TYR GLY HIS          
SEQRES  10 A  517  ILE ALA ASN ILE ASP ASP ILE ILE ALA GLY LYS LYS PRO          
SEQRES  11 A  517  ALA THR ASP LEU GLY VAL LYS ALA LEU ASP ASP HIS THR          
SEQRES  12 A  517  PHE GLU VAL THR LEU SER GLU PRO VAL PRO TYR PHE TYR          
SEQRES  13 A  517  LYS LEU LEU VAL HIS PRO SER VAL SER PRO VAL PRO LYS          
SEQRES  14 A  517  SER ALA VAL GLU LYS PHE GLY ASP LYS TRP THR GLN PRO          
SEQRES  15 A  517  ALA ASN ILE VAL THR ASN GLY ALA TYR LYS LEU LYS ASN          
SEQRES  16 A  517  TRP VAL VAL ASN GLU ARG ILE VAL LEU GLU ARG ASN PRO          
SEQRES  17 A  517  GLN TYR TRP ASP ASN ALA LYS THR VAL ILE ASN GLN VAL          
SEQRES  18 A  517  THR TYR LEU PRO ILE SER SER GLU VAL THR ASP VAL ASN          
SEQRES  19 A  517  ARG TYR ARG SER GLY GLU ILE ASP MET THR TYR ASN ASN          
SEQRES  20 A  517  MET PRO ILE GLU LEU PHE GLN LYS LEU LYS LYS GLU ILE          
SEQRES  21 A  517  PRO ASN GLU VAL ARG VAL ASP PRO TYR LEU CYS THR TYR          
SEQRES  22 A  517  TYR TYR GLU ILE ASN ASN GLN LYS ALA PRO PHE ASN ASP          
SEQRES  23 A  517  VAL ARG VAL ARG THR ALA LEU LYS LEU ALA LEU ASP ARG          
SEQRES  24 A  517  ASP ILE ILE VAL ASN LYS VAL LYS ASN GLN GLY ASP LEU          
SEQRES  25 A  517  PRO ALA TYR SER TYR THR PRO PRO TYR THR ASP GLY ALA          
SEQRES  26 A  517  LYS LEU VAL GLU PRO GLU TRP PHE LYS TRP SER GLN GLN          
SEQRES  27 A  517  LYS ARG ASN GLU GLU ALA LYS LYS LEU LEU ALA GLU ALA          
SEQRES  28 A  517  GLY PHE THR ALA ASP LYS PRO LEU THR PHE ASP LEU LEU          
SEQRES  29 A  517  TYR ASN THR SER ASP LEU HIS LYS LYS LEU ALA ILE ALA          
SEQRES  30 A  517  VAL ALA SER ILE TRP LYS LYS ASN LEU GLY VAL ASN VAL          
SEQRES  31 A  517  ASN LEU GLU ASN GLN GLU TRP LYS THR PHE LEU ASP THR          
SEQRES  32 A  517  ARG HIS GLN GLY THR PHE ASP VAL ALA ARG ALA GLY TRP          
SEQRES  33 A  517  CYS ALA ASP TYR ASN GLU PRO THR SER PHE LEU ASN THR          
SEQRES  34 A  517  MET LEU SER ASP SER SER ASN ASN THR ALA HIS TYR LYS          
SEQRES  35 A  517  SER PRO ALA PHE ASP LYS LEU ILE ALA ASP THR LEU LYS          
SEQRES  36 A  517  VAL ALA ASP ASP THR GLN ARG SER GLU LEU TYR ALA LYS          
SEQRES  37 A  517  ALA GLU GLN GLN LEU ASP LYS ASP SER ALA ILE VAL PRO          
SEQRES  38 A  517  VAL TYR TYR TYR VAL ASN ALA ARG LEU VAL LYS PRO TRP          
SEQRES  39 A  517  VAL GLY GLY TYR THR GLY LYS ASP PRO LEU ASP ASN ILE          
SEQRES  40 A  517  TYR VAL LYS ASN LEU TYR ILE ILE LYS HIS                      
SEQRES   1 B    3  LYS CYS LYS                                                  
HET     U1  A 518       1                                                       
HET     U1  A 519       1                                                       
HET     U1  A 520       1                                                       
HET     U1  A 521       1                                                       
HET     U1  A 522       1                                                       
HET     U1  A 523       1                                                       
HET     U1  A 524       1                                                       
HET     U1  A 525       1                                                       
HETNAM      U1 URANIUM ATOM                                                     
FORMUL   3   U1    8(U)                                                         
FORMUL  11  HOH   *188(H2 O)                                                    
HELIX    1   1 VAL A   34  LEU A   43  1                                  10    
HELIX    2   2 ALA A   90  ALA A  101  1                                  12    
HELIX    3   3 PRO A  103  THR A  105  5                                   3    
HELIX    4   4 ALA A  110  GLY A  116  5                                   7    
HELIX    5   5 ILE A  121  ILE A  125  1                                   5    
HELIX    6   6 ALA A  131  ASP A  133  5                                   3    
HELIX    7   7 PHE A  155  VAL A  160  5                                   6    
HELIX    8   8 PRO A  162  VAL A  164  5                                   3    
HELIX    9   9 LYS A  169  LYS A  178  1                                  10    
HELIX   10  10 ASN A  213  LYS A  215  5                                   3    
HELIX   11  11 GLU A  229  ARG A  237  1                                   9    
HELIX   12  12 PHE A  253  GLU A  259  1                                   7    
HELIX   13  13 VAL A  287  ALA A  296  1                                  10    
HELIX   14  14 ARG A  299  ASN A  304  1                                   6    
HELIX   15  15 GLU A  331  LYS A  334  5                                   4    
HELIX   16  16 GLN A  337  GLU A  350  1                                  14    
HELIX   17  17 ASP A  369  LEU A  386  1                                  18    
HELIX   18  18 TRP A  397  GLN A  406  1                                  10    
HELIX   19  19 PRO A  423  MET A  430  5                                   8    
HELIX   20  20 PRO A  444  LEU A  454  1                                  11    
HELIX   21  21 ASP A  459  ASP A  476  1                                  18    
HELIX   22  22 VAL A  509  ASN A  511  5                                   3    
SHEET    1   A 4 THR A  14  ASN A  18  0                                        
SHEET    2   A 4 GLN A 220  LEU A 224  1                                        
SHEET    3   A 4 ARG A 201  ARG A 206 -1  N  LEU A 204   O  VAL A 221           
SHEET    4   A 4 TYR A 191  VAL A 197 -1  N  VAL A 197   O  ARG A 201           
SHEET    1   B 2 LEU A  48  SER A  50  0                                        
SHEET    2   B 2 PRO A  56  PRO A  58 -1                                        
SHEET    1   C 4 ALA A  61  LYS A  67  0                                        
SHEET    2   C 4 VAL A  71  LEU A  76 -1                                        
SHEET    3   C 4 THR A 143  THR A 147 -1  N  VAL A 146   O  TRP A  72           
SHEET    4   C 4 VAL A 136  ASP A 140 -1  N  ASP A 140   O  THR A 143           
SHEET    1   D 2 VAL A 264  PRO A 268  0                                        
SHEET    2   D 2 VAL A 486  LEU A 490 -1                                        
SHEET    1   E 3 VAL A 411  CYS A 417  0                                        
SHEET    2   E 3 CYS A 271  ILE A 277 -1                                        
SHEET    3   E 3 ILE A 479  TYR A 484 -1  N  TYR A 483   O  TYR A 273           
SHEET    1   F 2 THR A 360  ASN A 366  0                                        
SHEET    2   F 2 ASN A 389  GLN A 395  1                                        
SSBOND   1 CYS A  271    CYS A  417                          1555   1555  2.03  
CISPEP   1 ALA A  282    PRO A  283          0         1.83                     
SITE     1 AC1  2 ASP A 323  ASN A 394                                          
SITE     1 AC2  1 LYS A 372                                                     
SITE     1 AC3  1 ASP A 459                                                     
SITE     1 AC4  2 GLU A 251  ASP A 369                                          
SITE     1 AC5  3 GLU A  53  ASP A 362  ASP A 410                               
SITE     1 AC6  2 ASP A 133  HIS A 517                                          
SITE     1 AC7  2 ASP A  11  LYS A 345                                          
CRYST1  109.550   76.120   70.500  90.00  90.00  90.00 P 21 21 21    4          
ORIGX1      1.000000  0.000000  0.000000        0.00000                         
ORIGX2      0.000000  1.000000  0.000000        0.00000                         
ORIGX3      0.000000  0.000000  1.000000        0.00000                         
SCALE1      0.009128  0.000000  0.000000        0.00000                         
SCALE2      0.000000  0.013137  0.000000        0.00000                         
SCALE3      0.000000  0.000000  0.014184        0.00000                         
ATOM      1  N   ALA A   1       3.379   8.339  -8.522  1.00 19.06           N  
ATOM      2  CA  ALA A   1       2.137   7.607  -8.278  1.00 20.69           C  
ATOM      3  C   ALA A   1       2.119   6.289  -9.066  1.00 22.00           C  
ATOM      4  O   ALA A   1       2.617   6.304 -10.215  1.00 21.52           O  
ATOM      5  CB  ALA A   1       0.935   8.430  -8.784  1.00 18.39           C  
ATOM      6  N   ASP A   2       1.534   5.252  -8.478  1.00 21.90           N  
ATOM      7  CA  ASP A   2       1.397   3.986  -9.263  1.00 24.28           C  
ATOM      8  C   ASP A   2      -0.075   3.788  -9.547  1.00 24.19           C  
ATOM      9  O   ASP A   2      -0.825   3.418  -8.638  1.00 24.00           O  
ATOM     10  CB  ASP A   2       1.986   2.786  -8.531  1.00 26.96           C  
ATOM     11  CG  ASP A   2       3.505   3.032  -8.440  1.00 29.83           C  
ATOM     12  OD1 ASP A   2       4.106   3.424  -9.470  1.00 29.64           O  
ATOM     13  OD2 ASP A   2       4.001   2.849  -7.314  1.00 31.36           O  
ATOM     14  N   VAL A   3      -0.516   4.202 -10.724  1.00 22.79           N  
ATOM     15  CA  VAL A   3      -1.959   4.108 -11.021  1.00 23.66           C  
ATOM     16  C   VAL A   3      -2.388   2.692 -11.362  1.00 25.67           C  
ATOM     17  O   VAL A   3      -1.815   2.089 -12.259  1.00 24.94           O  
ATOM     18  CB  VAL A   3      -2.192   5.073 -12.198  1.00 22.49           C  
ATOM     19  CG1 VAL A   3      -3.634   4.985 -12.680  1.00 21.55           C  
ATOM     20  CG2 VAL A   3      -1.742   6.499 -11.816  1.00 20.91           C  
ATOM     21  N   PRO A   4      -3.341   2.103 -10.649  1.00 27.80           N  
ATOM     22  CA  PRO A   4      -3.805   0.743 -10.901  1.00 29.22           C  
ATOM     23  C   PRO A   4      -4.267   0.502 -12.321  1.00 30.61           C  
ATOM     24  O   PRO A   4      -4.902   1.343 -12.965  1.00 28.86           O  
ATOM     25  CB  PRO A   4      -4.935   0.521  -9.893  1.00 30.02           C  
ATOM     26  CG  PRO A   4      -4.610   1.499  -8.788  1.00 30.35           C  
ATOM     27  CD  PRO A   4      -4.069   2.725  -9.513  1.00 28.68           C  
ATOM     28  N   ALA A   5      -3.987  -0.703 -12.843  1.00 32.86           N  
ATOM     29  CA  ALA A   5      -4.389  -1.076 -14.199  1.00 33.48           C  
ATOM     30  C   ALA A   5      -5.906  -0.905 -14.291  1.00 33.21           C  
ATOM     31  O   ALA A   5      -6.582  -1.162 -13.284  1.00 33.60           O  
ATOM     32  CB  ALA A   5      -4.035  -2.517 -14.516  1.00 34.44           C  
ATOM     33  N   GLY A   6      -6.412  -0.412 -15.419  1.00 31.95           N  
ATOM     34  CA  GLY A   6      -7.854  -0.212 -15.484  1.00 33.18           C  
ATOM     35  C   GLY A   6      -8.418   1.038 -14.833  1.00 33.08           C  
ATOM     36  O   GLY A   6      -9.619   1.313 -15.076  1.00 33.74           O  
ATOM     37  N   VAL A   7      -7.658   1.852 -14.077  1.00 30.69           N  
ATOM     38  CA  VAL A   7      -8.308   3.063 -13.571  1.00 28.91           C  
ATOM     39  C   VAL A   7      -8.226   4.112 -14.680  1.00 26.81           C  
ATOM     40  O   VAL A   7      -7.262   4.241 -15.416  1.00 26.74           O  
ATOM     41  CB  VAL A   7      -7.932   3.662 -12.208  1.00 29.05           C  
ATOM     42  CG1 VAL A   7      -7.126   2.689 -11.385  1.00 28.84           C  
ATOM     43  CG2 VAL A   7      -7.297   5.044 -12.274  1.00 27.21           C  
ATOM     44  N   GLN A   8      -9.274   4.903 -14.762  1.00 25.46           N  
ATOM     45  CA  GLN A   8      -9.313   5.979 -15.739  1.00 27.84           C  
ATOM     46  C   GLN A   8      -8.868   7.273 -15.074  1.00 24.55           C  
ATOM     47  O   GLN A   8      -9.440   7.593 -14.036  1.00 22.88           O  
ATOM     48  CB  GLN A   8     -10.763   6.157 -16.192  1.00 31.67           C  
ATOM     49  CG  GLN A   8     -10.816   6.479 -17.673  1.00 37.82           C  
ATOM     50  CD  GLN A   8     -11.176   5.192 -18.422  1.00 40.95           C  
ATOM     51  OE1 GLN A   8     -10.231   4.468 -18.742  1.00 41.17           O  
ATOM     52  NE2 GLN A   8     -12.486   5.035 -18.634  1.00 41.64           N  
ATOM     53  N   LEU A   9      -7.908   7.967 -15.645  1.00 21.41           N  
ATOM     54  CA  LEU A   9      -7.473   9.234 -15.072  1.00 20.22           C  
ATOM     55  C   LEU A   9      -8.239  10.420 -15.633  1.00 20.01           C  
ATOM     56  O   LEU A   9      -8.656  10.371 -16.798  1.00 21.35           O  
ATOM     57  CB  LEU A   9      -5.980   9.422 -15.313  1.00 17.99           C  
ATOM     58  CG  LEU A   9      -5.084   8.432 -14.576  1.00 19.33           C  
ATOM     59  CD1 LEU A   9      -3.635   8.604 -15.009  1.00 19.49           C  
ATOM     60  CD2 LEU A   9      -5.149   8.640 -13.067  1.00 17.64           C  
ATOM     61  N   ALA A  10      -8.497  11.416 -14.805  1.00 14.95           N  
ATOM     62  CA  ALA A  10      -9.159  12.631 -15.270  1.00 16.45           C  
ATOM     63  C   ALA A  10      -8.249  13.373 -16.217  1.00 16.18           C  
ATOM     64  O   ALA A  10      -6.994  13.236 -16.196  1.00 14.99           O  
ATOM     65  CB  ALA A  10      -9.526  13.555 -14.116  1.00 15.20           C  
ATOM     66  N   ASP A  11      -8.865  14.128 -17.115  1.00 18.04           N  
ATOM     67  CA  ASP A  11      -8.105  14.934 -18.065  1.00 20.93           C  
ATOM     68  C   ASP A  11      -7.223  15.901 -17.259  1.00 22.72           C  
ATOM     69  O   ASP A  11      -6.031  16.027 -17.531  1.00 22.84           O  
ATOM     70  CB  ASP A  11      -9.008  15.759 -18.997  1.00 22.15           C  
ATOM     71  CG  ASP A  11      -9.327  14.971 -20.265  1.00 25.16           C  
ATOM     72  OD1 ASP A  11      -9.002  13.751 -20.288  1.00 26.11           O  
ATOM     73  OD2 ASP A  11      -9.837  15.570 -21.233  1.00 23.54           O  
ATOM     74  N   LYS A  12      -7.843  16.546 -16.282  1.00 19.94           N  
ATOM     75  CA  LYS A  12      -7.144  17.539 -15.492  1.00 22.00           C  
ATOM     76  C   LYS A  12      -6.613  16.944 -14.174  1.00 20.11           C  
ATOM     77  O   LYS A  12      -7.408  16.476 -13.368  1.00 17.54           O  
ATOM     78  CB  LYS A  12      -8.123  18.677 -15.163  1.00 24.74           C  
ATOM     79  CG  LYS A  12      -7.277  19.855 -14.648  1.00 29.30           C  
ATOM     80  CD  LYS A  12      -7.878  21.175 -15.034  1.00 33.92           C  
ATOM     81  CE  LYS A  12      -8.925  21.685 -14.051  1.00 36.00           C  
ATOM     82  NZ  LYS A  12      -8.758  23.167 -13.921  1.00 37.17           N  
ATOM     83  N   GLN A  13      -5.325  16.951 -14.000  1.00 17.76           N  
ATOM     84  CA  GLN A  13      -4.726  16.390 -12.757  1.00 16.35           C  
ATOM     85  C   GLN A  13      -4.287  17.466 -11.809  1.00 15.42           C  
ATOM     86  O   GLN A  13      -3.109  17.793 -11.639  1.00 16.75           O  
ATOM     87  CB  GLN A  13      -3.575  15.479 -13.171  1.00 15.85           C  
ATOM     88  CG  GLN A  13      -3.989  14.203 -13.899  1.00 14.16           C  
ATOM     89  CD  GLN A  13      -4.744  13.296 -12.929  1.00 14.97           C  
ATOM     90  OE1 GLN A  13      -4.376  13.223 -11.732  1.00 13.77           O  
ATOM     91  NE2 GLN A  13      -5.764  12.665 -13.526  1.00 12.76           N  
ATOM     92  N   THR A  14      -5.221  18.065 -11.072  1.00 16.83           N  
ATOM     93  CA  THR A  14      -5.011  19.133 -10.104  1.00 14.84           C  
ATOM     94  C   THR A  14      -5.669  18.712  -8.789  1.00 16.30           C  
ATOM     95  O   THR A  14      -6.639  17.921  -8.774  1.00 13.21           O  
ATOM     96  CB  THR A  14      -5.670  20.454 -10.545  1.00 17.09           C  
ATOM     97  OG1 THR A  14      -7.061  20.202 -10.811  1.00 17.88           O  
ATOM     98  CG2 THR A  14      -5.021  20.946 -11.832  1.00 18.71           C  
ATOM     99  N   LEU A  15      -5.106  19.220  -7.687  1.00 14.59           N  
ATOM    100  CA  LEU A  15      -5.569  18.782  -6.374  1.00 12.90           C  
ATOM    101  C   LEU A  15      -5.634  19.977  -5.447  1.00 12.95           C  
ATOM    102  O   LEU A  15      -4.790  20.843  -5.627  1.00 14.11           O  
ATOM    103  CB  LEU A  15      -4.540  17.762  -5.831  1.00 11.26           C  
ATOM    104  CG  LEU A  15      -4.934  17.172  -4.452  1.00 10.08           C  
ATOM    105  CD1 LEU A  15      -6.042  16.132  -4.652  1.00  7.11           C  
ATOM    106  CD2 LEU A  15      -3.657  16.509  -3.885  1.00  9.76           C  
ATOM    107  N   VAL A  16      -6.636  20.067  -4.588  1.00 13.59           N  
ATOM    108  CA  VAL A  16      -6.719  21.200  -3.657  1.00 13.55           C  
ATOM    109  C   VAL A  16      -6.762  20.543  -2.279  1.00 13.65           C  
ATOM    110  O   VAL A  16      -7.601  19.683  -2.012  1.00 12.75           O  
ATOM    111  CB  VAL A  16      -7.928  22.116  -3.904  1.00 16.41           C  
ATOM    112  CG1 VAL A  16      -8.060  23.116  -2.749  1.00 15.40           C  
ATOM    113  CG2 VAL A  16      -7.860  22.874  -5.245  1.00 12.84           C  
ATOM    114  N   ARG A  17      -5.815  20.911  -1.397  1.00 14.64           N  
ATOM    115  CA  ARG A  17      -5.804  20.319  -0.054  1.00 14.12           C  
ATOM    116  C   ARG A  17      -5.931  21.410   0.969  1.00 13.44           C  
ATOM    117  O   ARG A  17      -5.233  22.416   0.813  1.00 16.69           O  
ATOM    118  CB  ARG A  17      -4.450  19.617   0.218  1.00 12.24           C  
ATOM    119  CG  ARG A  17      -4.201  18.370  -0.617  1.00 12.32           C  
ATOM    120  CD  ARG A  17      -2.894  17.703  -0.175  1.00 14.08           C  
ATOM    121  NE  ARG A  17      -2.913  17.247   1.210  1.00 15.26           N  
ATOM    122  CZ  ARG A  17      -1.801  16.752   1.806  1.00 17.57           C  
ATOM    123  NH1 ARG A  17      -0.607  16.659   1.221  1.00 15.59           N  
ATOM    124  NH2 ARG A  17      -1.876  16.309   3.060  1.00 17.28           N  
ATOM    125  N   ASN A  18      -6.730  21.233   2.021  1.00 14.09           N  
ATOM    126  CA  ASN A  18      -6.678  22.259   3.063  1.00 11.74           C  
ATOM    127  C   ASN A  18      -5.464  21.879   3.941  1.00 11.57           C  
ATOM    128  O   ASN A  18      -5.215  20.708   4.118  1.00 11.83           O  
ATOM    129  CB  ASN A  18      -7.927  22.362   3.922  1.00 11.42           C  
ATOM    130  CG  ASN A  18      -7.750  23.563   4.833  1.00  9.63           C  
ATOM    131  OD1 ASN A  18      -7.402  24.668   4.352  1.00 10.59           O  
ATOM    132  ND2 ASN A  18      -7.963  23.365   6.121  1.00  9.21           N  
ATOM    133  N   ASN A  19      -4.707  22.827   4.450  1.00 12.24           N  
ATOM    134  CA  ASN A  19      -3.508  22.606   5.227  1.00 14.34           C  
ATOM    135  C   ASN A  19      -3.552  23.193   6.640  1.00 16.38           C  
ATOM    136  O   ASN A  19      -2.515  23.397   7.297  1.00 17.38           O  
ATOM    137  CB  ASN A  19      -2.339  23.279   4.461  1.00 13.97           C  
ATOM    138  CG  ASN A  19      -0.975  22.728   4.836  1.00 12.10           C  
ATOM    139  OD1 ASN A  19      -0.855  21.532   5.120  1.00 13.11           O  
ATOM    140  ND2 ASN A  19       0.033  23.579   4.886  1.00 10.56           N  
ATOM    141  N   GLY A  20      -4.752  23.539   7.146  1.00 15.37           N  
ATOM    142  CA  GLY A  20      -4.881  23.937   8.547  1.00 15.60           C  
ATOM    143  C   GLY A  20      -4.550  25.342   8.925  1.00 15.86           C  
ATOM    144  O   GLY A  20      -5.306  25.960   9.681  1.00 17.72           O  
ATOM    145  N   SER A  21      -3.508  25.970   8.388  1.00 15.33           N  
ATOM    146  CA  SER A  21      -3.160  27.340   8.698  1.00 15.51           C  
ATOM    147  C   SER A  21      -2.055  27.809   7.766  1.00 14.40           C  
ATOM    148  O   SER A  21      -1.645  26.988   6.929  1.00 13.71           O  
ATOM    149  CB  SER A  21      -2.629  27.395  10.148  1.00 17.37           C  
ATOM    150  OG  SER A  21      -1.719  26.279  10.201  1.00 20.96           O  
ATOM    151  N   GLU A  22      -1.688  29.071   7.899  1.00 11.42           N  
ATOM    152  CA  GLU A  22      -0.611  29.677   7.147  1.00 12.63           C  
ATOM    153  C   GLU A  22       0.698  29.068   7.663  1.00 15.50           C  
ATOM    154  O   GLU A  22       0.795  28.865   8.883  1.00 16.30           O  
ATOM    155  CB  GLU A  22      -0.632  31.191   7.343  1.00 14.03           C  
ATOM    156  CG  GLU A  22       0.492  31.932   6.617  1.00 14.62           C  
ATOM    157  CD  GLU A  22       0.479  31.747   5.110  1.00 15.59           C  
ATOM    158  OE1 GLU A  22      -0.578  31.598   4.468  1.00 14.35           O  
ATOM    159  OE2 GLU A  22       1.553  31.762   4.494  1.00 14.04           O  
ATOM    160  N   VAL A  23       1.619  28.677   6.793  1.00 15.46           N  
ATOM    161  CA  VAL A  23       2.804  27.963   7.287  1.00 15.15           C  
ATOM    162  C   VAL A  23       3.722  28.968   7.962  1.00 15.70           C  
ATOM    163  O   VAL A  23       3.672  30.162   7.699  1.00 12.45           O  
ATOM    164  CB  VAL A  23       3.571  27.255   6.154  1.00 13.78           C  
ATOM    165  CG1 VAL A  23       2.761  26.060   5.660  1.00 13.48           C  
ATOM    166  CG2 VAL A  23       3.860  28.150   4.965  1.00 12.34           C  
ATOM    167  N   GLN A  24       4.556  28.448   8.837  1.00 14.91           N  
ATOM    168  CA  GLN A  24       5.550  29.302   9.477  1.00 14.00           C  
ATOM    169  C   GLN A  24       6.512  29.790   8.386  1.00 14.62           C  
ATOM    170  O   GLN A  24       7.012  30.887   8.485  1.00 14.27           O  
ATOM    171  CB  GLN A  24       6.397  28.441  10.420  1.00 12.55           C  
ATOM    172  CG  GLN A  24       5.785  28.054  11.749  1.00 12.53           C  
ATOM    173  CD  GLN A  24       6.661  27.050  12.495  1.00 12.57           C  
ATOM    174  OE1 GLN A  24       6.813  25.929  12.000  1.00 11.90           O  
ATOM    175  NE2 GLN A  24       7.208  27.384  13.651  1.00 13.06           N  
ATOM    176  N   SER A  25       6.883  28.886   7.464  1.00 12.96           N  
ATOM    177  CA  SER A  25       7.917  29.182   6.496  1.00 13.45           C  
ATOM    178  C   SER A  25       7.958  28.064   5.462  1.00 13.40           C  
ATOM    179  O   SER A  25       7.377  26.993   5.681  1.00 13.69           O  
ATOM    180  CB  SER A  25       9.251  29.124   7.317  1.00 12.66           C  
ATOM    181  OG  SER A  25      10.394  29.280   6.490  1.00 14.08           O  
ATOM    182  N   LEU A  26       8.662  28.268   4.344  1.00 14.22           N  
ATOM    183  CA  LEU A  26       8.924  27.156   3.418  1.00 13.65           C  
ATOM    184  C   LEU A  26      10.401  26.734   3.530  1.00 15.38           C  
ATOM    185  O   LEU A  26      10.880  25.881   2.772  1.00 12.60           O  
ATOM    186  CB  LEU A  26       8.574  27.514   1.998  1.00 14.32           C  
ATOM    187  CG  LEU A  26       7.131  27.927   1.733  1.00 13.02           C  
ATOM    188  CD1 LEU A  26       6.959  28.159   0.240  1.00 15.20           C  
ATOM    189  CD2 LEU A  26       6.186  26.855   2.231  1.00 12.32           C  
ATOM    190  N   ASP A  27      11.113  27.359   4.463  1.00 13.13           N  
ATOM    191  CA  ASP A  27      12.528  27.033   4.698  1.00 12.25           C  
ATOM    192  C   ASP A  27      12.544  25.833   5.622  1.00 12.38           C  
ATOM    193  O   ASP A  27      12.105  25.871   6.770  1.00 12.84           O  
ATOM    194  CB  ASP A  27      13.290  28.230   5.259  1.00 11.79           C  
ATOM    195  CG  ASP A  27      14.762  27.935   5.512  1.00 15.15           C  
ATOM    196  OD1 ASP A  27      15.248  26.763   5.635  1.00 13.87           O  
ATOM    197  OD2 ASP A  27      15.468  28.979   5.550  1.00 11.98           O  
ATOM    198  N   PRO A  28      13.024  24.684   5.146  1.00 11.95           N  
ATOM    199  CA  PRO A  28      13.095  23.464   5.918  1.00 13.01           C  
ATOM    200  C   PRO A  28      13.771  23.502   7.285  1.00 13.00           C  
ATOM    201  O   PRO A  28      13.560  22.618   8.123  1.00 12.90           O  
ATOM    202  CB  PRO A  28      13.888  22.522   5.002  1.00 13.92           C  
ATOM    203  CG  PRO A  28      13.778  23.063   3.625  1.00 13.06           C  
ATOM    204  CD  PRO A  28      13.572  24.562   3.772  1.00 12.13           C  
ATOM    205  N   HIS A  29      14.624  24.512   7.505  1.00 11.59           N  
ATOM    206  CA  HIS A  29      15.340  24.692   8.766  1.00 13.84           C  
ATOM    207  C   HIS A  29      14.610  25.683   9.675  1.00 12.82           C  
ATOM    208  O   HIS A  29      15.070  25.847  10.804  1.00 16.40           O  
ATOM    209  CB  HIS A  29      16.764  25.162   8.510  1.00 12.69           C  
ATOM    210  CG  HIS A  29      17.658  24.246   7.741  1.00 12.31           C  
ATOM    211  ND1 HIS A  29      18.747  24.692   7.019  1.00 14.34           N  
ATOM    212  CD2 HIS A  29      17.684  22.902   7.605  1.00 13.94           C  
ATOM    213  CE1 HIS A  29      19.378  23.674   6.473  1.00 13.61           C  
ATOM    214  NE2 HIS A  29      18.742  22.552   6.793  1.00 11.27           N  
ATOM    215  N   LYS A  30      13.512  26.299   9.241  1.00 11.75           N  
ATOM    216  CA  LYS A  30      12.794  27.212  10.144  1.00 15.03           C  
ATOM    217  C   LYS A  30      11.418  26.651  10.511  1.00 15.47           C  
ATOM    218  O   LYS A  30      10.558  27.464  10.889  1.00 17.14           O  
ATOM    219  CB  LYS A  30      12.546  28.567   9.465  1.00 16.02           C  
ATOM    220  CG  LYS A  30      13.844  29.092   8.777  1.00 19.16           C  
ATOM    221  CD  LYS A  30      14.736  29.638   9.890  1.00 17.27           C  
ATOM    222  CE  LYS A  30      15.917  30.412   9.268  1.00 21.18           C  
ATOM    223  NZ  LYS A  30      16.537  31.246  10.333  1.00 19.88           N  
ATOM    224  N   ILE A  31      11.156  25.384  10.292  1.00 14.16           N  
ATOM    225  CA  ILE A  31       9.799  24.848  10.498  1.00 12.94           C  
ATOM    226  C   ILE A  31       9.747  23.734  11.514  1.00 11.74           C  
ATOM    227  O   ILE A  31      10.763  23.052  11.731  1.00  9.12           O  
ATOM    228  CB  ILE A  31       9.238  24.295   9.168  1.00 11.51           C  
ATOM    229  CG1 ILE A  31      10.158  23.181   8.641  1.00 12.06           C  
ATOM    230  CG2 ILE A  31       9.079  25.392   8.105  1.00 14.01           C  
ATOM    231  CD1 ILE A  31       9.539  22.429   7.457  1.00 10.72           C  
ATOM    232  N   GLU A  32       8.537  23.517  12.083  1.00 11.75           N  
ATOM    233  CA  GLU A  32       8.432  22.400  13.049  1.00 11.31           C  
ATOM    234  C   GLU A  32       7.063  21.779  13.002  1.00 11.65           C  
ATOM    235  O   GLU A  32       6.778  20.885  13.829  1.00 13.32           O  
ATOM    236  CB  GLU A  32       8.722  22.930  14.472  1.00 12.28           C  
ATOM    237  CG  GLU A  32       7.643  23.898  15.005  1.00 11.90           C  
ATOM    238  CD  GLU A  32       8.277  24.774  16.082  1.00 14.07           C  
ATOM    239  OE1 GLU A  32       8.572  24.221  17.157  1.00 16.84           O  
ATOM    240  OE2 GLU A  32       8.502  25.969  15.826  1.00 12.64           O  
ATOM    241  N   GLY A  33       6.159  22.235  12.132  1.00 11.34           N  
ATOM    242  CA  GLY A  33       4.765  21.734  12.234  1.00 11.49           C  
ATOM    243  C   GLY A  33       4.267  20.844  11.087  1.00 12.44           C  
ATOM    244  O   GLY A  33       4.935  20.673  10.076  1.00 11.96           O  
ATOM    245  N   VAL A  34       3.072  20.282  11.282  1.00  9.83           N  
ATOM    246  CA  VAL A  34       2.416  19.446  10.284  1.00 11.24           C  
ATOM    247  C   VAL A  34       2.092  20.207   9.014  1.00  9.74           C  
ATOM    248  O   VAL A  34       2.452  19.754   7.928  1.00  8.90           O  
ATOM    249  CB  VAL A  34       1.212  18.693  10.889  1.00 11.06           C  
ATOM    250  CG1 VAL A  34       0.433  17.966   9.811  1.00  9.74           C  
ATOM    251  CG2 VAL A  34       1.818  17.657  11.874  1.00 11.29           C  
ATOM    252  N   PRO A  35       1.429  21.362   9.100  1.00  9.87           N  
ATOM    253  CA  PRO A  35       1.159  22.190   7.932  1.00 11.59           C  
ATOM    254  C   PRO A  35       2.455  22.535   7.182  1.00 12.18           C  
ATOM    255  O   PRO A  35       2.483  22.419   5.957  1.00 11.98           O  
ATOM    256  CB  PRO A  35       0.515  23.441   8.497  1.00 11.48           C  
ATOM    257  CG  PRO A  35      -0.111  22.980   9.779  1.00 10.19           C  
ATOM    258  CD  PRO A  35       0.906  21.972  10.334  1.00  9.65           C  
ATOM    259  N   GLU A  36       3.520  22.882   7.919  1.00 12.07           N  
ATOM    260  CA  GLU A  36       4.814  23.176   7.295  1.00 10.25           C  
ATOM    261  C   GLU A  36       5.354  21.933   6.589  1.00  9.19           C  
ATOM    262  O   GLU A  36       5.764  21.999   5.428  1.00  9.31           O  
ATOM    263  CB  GLU A  36       5.842  23.736   8.308  1.00  9.38           C  
ATOM    264  CG  GLU A  36       5.565  25.133   8.881  1.00  7.62           C  
ATOM    265  CD  GLU A  36       4.313  25.091   9.775  1.00 10.18           C  
ATOM    266  OE1 GLU A  36       3.985  23.981  10.248  1.00 11.93           O  
ATOM    267  OE2 GLU A  36       3.665  26.129  10.019  1.00  8.11           O  
ATOM    268  N   SER A  37       5.302  20.757   7.282  1.00 11.87           N  
ATOM    269  CA  SER A  37       5.867  19.527   6.717  1.00 11.63           C  
ATOM    270  C   SER A  37       5.045  19.015   5.559  1.00 12.49           C  
ATOM    271  O   SER A  37       5.633  18.391   4.702  1.00 11.44           O  
ATOM    272  CB  SER A  37       6.013  18.398   7.781  1.00 10.57           C  
ATOM    273  OG  SER A  37       6.847  18.974   8.808  1.00 11.78           O  
ATOM    274  N   ASN A  38       3.742  19.298   5.499  1.00 12.00           N  
ATOM    275  CA  ASN A  38       2.911  18.897   4.382  1.00 10.32           C  
ATOM    276  C   ASN A  38       3.397  19.469   3.051  1.00 11.37           C  
ATOM    277  O   ASN A  38       3.492  18.803   2.006  1.00 11.09           O  
ATOM    278  CB  ASN A  38       1.444  19.395   4.588  1.00 11.35           C  
ATOM    279  CG  ASN A  38       0.690  18.474   5.551  1.00 11.49           C  
ATOM    280  OD1 ASN A  38       1.144  17.355   5.834  1.00 13.16           O  
ATOM    281  ND2 ASN A  38      -0.405  18.999   6.077  1.00 10.61           N  
ATOM    282  N   VAL A  39       3.647  20.770   3.039  1.00  8.47           N  
ATOM    283  CA  VAL A  39       4.172  21.447   1.874  1.00 11.40           C  
ATOM    284  C   VAL A  39       5.638  21.075   1.665  1.00 11.40           C  
ATOM    285  O   VAL A  39       6.055  20.820   0.520  1.00 12.54           O  
ATOM    286  CB  VAL A  39       3.991  22.963   2.012  1.00 10.86           C  
ATOM    287  CG1 VAL A  39       4.561  23.673   0.808  1.00 11.01           C  
ATOM    288  CG2 VAL A  39       2.501  23.299   2.220  1.00 10.03           C  
ATOM    289  N   SER A  40       6.437  20.935   2.724  1.00 12.87           N  
ATOM    290  CA  SER A  40       7.886  20.620   2.543  1.00 11.09           C  
ATOM    291  C   SER A  40       8.110  19.297   1.851  1.00 12.40           C  
ATOM    292  O   SER A  40       9.000  19.163   1.003  1.00 14.16           O  
ATOM    293  CB  SER A  40       8.535  20.517   3.946  1.00 10.27           C  
ATOM    294  OG  SER A  40       9.946  20.642   3.716  1.00 13.14           O  
ATOM    295  N   ARG A  41       7.277  18.272   2.117  1.00 10.13           N  
ATOM    296  CA  ARG A  41       7.520  17.000   1.442  1.00 12.63           C  
ATOM    297  C   ARG A  41       7.349  17.067  -0.070  1.00 12.35           C  
ATOM    298  O   ARG A  41       7.980  16.269  -0.757  1.00  9.66           O  
ATOM    299  CB  ARG A  41       6.685  15.856   2.065  1.00 12.35           C  
ATOM    300  CG  ARG A  41       7.113  15.417   3.442  1.00 11.97           C  
ATOM    301  CD  ARG A  41       6.302  14.151   3.868  1.00 10.55           C  
ATOM    302  NE  ARG A  41       4.875  14.469   3.931  1.00 13.39           N  
ATOM    303  CZ  ARG A  41       4.254  15.119   4.922  1.00 13.74           C  
ATOM    304  NH1 ARG A  41       4.914  15.520   6.023  1.00 10.51           N  
ATOM    305  NH2 ARG A  41       2.948  15.334   4.866  1.00 13.83           N  
ATOM    306  N   ASP A  42       6.490  17.991  -0.570  1.00 12.37           N  
ATOM    307  CA  ASP A  42       6.342  18.147  -2.001  1.00 12.72           C  
ATOM    308  C   ASP A  42       7.484  18.944  -2.633  1.00 14.01           C  
ATOM    309  O   ASP A  42       7.654  18.755  -3.852  1.00 12.90           O  
ATOM    310  CB  ASP A  42       5.030  18.821  -2.404  1.00 11.11           C  
ATOM    311  CG  ASP A  42       3.811  17.914  -2.157  1.00 12.77           C  
ATOM    312  OD1 ASP A  42       3.930  16.657  -2.146  1.00 12.00           O  
ATOM    313  OD2 ASP A  42       2.710  18.519  -1.988  1.00 12.72           O  
ATOM    314  N   LEU A  43       8.100  19.854  -1.894  1.00 12.15           N  
ATOM    315  CA  LEU A  43       9.190  20.654  -2.431  1.00 12.98           C  
ATOM    316  C   LEU A  43      10.626  20.188  -2.224  1.00 13.39           C  
ATOM    317  O   LEU A  43      11.496  20.446  -3.056  1.00 14.69           O  
ATOM    318  CB  LEU A  43       9.166  22.068  -1.772  1.00 11.87           C  
ATOM    319  CG  LEU A  43       7.856  22.833  -2.029  1.00 11.79           C  
ATOM    320  CD1 LEU A  43       7.848  24.198  -1.416  1.00 10.29           C  
ATOM    321  CD2 LEU A  43       7.612  22.842  -3.551  1.00 11.96           C  
ATOM    322  N   PHE A  44      10.987  19.680  -1.062  1.00 12.22           N  
ATOM    323  CA  PHE A  44      12.324  19.284  -0.706  1.00 12.51           C  
ATOM    324  C   PHE A  44      12.400  17.815  -0.342  1.00 13.79           C  
ATOM    325  O   PHE A  44      11.671  17.298   0.504  1.00 14.42           O  
ATOM    326  CB  PHE A  44      12.872  20.154   0.443  1.00 11.49           C  
ATOM    327  CG  PHE A  44      12.853  21.626   0.109  1.00 13.19           C  
ATOM    328  CD1 PHE A  44      13.886  22.187  -0.643  1.00 12.61           C  
ATOM    329  CD2 PHE A  44      11.820  22.444   0.516  1.00 12.54           C  
ATOM    330  CE1 PHE A  44      13.891  23.521  -0.960  1.00 13.09           C  
ATOM    331  CE2 PHE A  44      11.823  23.792   0.199  1.00 14.37           C  
ATOM    332  CZ  PHE A  44      12.870  24.349  -0.530  1.00 15.71           C  
ATOM    333  N   GLU A  45      13.349  17.125  -1.013  1.00 13.12           N  
ATOM    334  CA  GLU A  45      13.529  15.714  -0.786  1.00 14.11           C  
ATOM    335  C   GLU A  45      14.870  15.355  -0.151  1.00 14.51           C  
ATOM    336  O   GLU A  45      15.927  15.635  -0.687  1.00 14.10           O  
ATOM    337  CB  GLU A  45      13.337  14.959  -2.140  1.00 14.00           C  
ATOM    338  CG  GLU A  45      13.599  13.457  -1.976  1.00 13.85           C  
ATOM    339  CD  GLU A  45      13.313  12.728  -3.275  1.00 15.50           C  
ATOM    340  OE1 GLU A  45      14.229  12.631  -4.110  1.00 14.76           O  
ATOM    341  OE2 GLU A  45      12.167  12.272  -3.483  1.00 14.34           O  
ATOM    342  N   GLY A  46      14.839  14.664   0.998  1.00 14.20           N  
ATOM    343  CA  GLY A  46      16.008  14.221   1.706  1.00 13.61           C  
ATOM    344  C   GLY A  46      16.580  12.907   1.146  1.00 13.91           C  
ATOM    345  O   GLY A  46      16.269  12.463   0.031  1.00 11.97           O  
ATOM    346  N   LEU A  47      17.435  12.309   1.968  1.00 12.16           N  
ATOM    347  CA  LEU A  47      18.134  11.069   1.614  1.00 11.75           C  
ATOM    348  C   LEU A  47      17.121   9.939   1.401  1.00 11.75           C  
ATOM    349  O   LEU A  47      17.232   9.165   0.442  1.00 11.38           O  
ATOM    350  CB  LEU A  47      19.125  10.771   2.758  1.00 12.15           C  
ATOM    351  CG  LEU A  47      20.259  11.809   2.950  1.00 12.21           C  
ATOM    352  CD1 LEU A  47      21.022  11.576   4.261  1.00 12.30           C  
ATOM    353  CD2 LEU A  47      21.263  11.728   1.783  1.00 12.07           C  
ATOM    354  N   LEU A  48      16.195   9.783   2.324  1.00  9.28           N  
ATOM    355  CA  LEU A  48      15.123   8.786   2.248  1.00 12.25           C  
ATOM    356  C   LEU A  48      13.774   9.509   2.227  1.00 12.59           C  
ATOM    357  O   LEU A  48      13.742  10.714   2.570  1.00 13.25           O  
ATOM    358  CB  LEU A  48      15.108   7.812   3.414  1.00 12.16           C  
ATOM    359  CG  LEU A  48      16.139   6.679   3.401  1.00 13.61           C  
ATOM    360  CD1 LEU A  48      17.572   7.170   3.349  1.00 13.85           C  
ATOM    361  CD2 LEU A  48      15.934   5.820   4.658  1.00 13.13           C  
ATOM    362  N   ILE A  49      12.720   8.821   1.792  1.00 12.98           N  
ATOM    363  CA  ILE A  49      11.373   9.425   1.834  1.00 13.35           C  
ATOM    364  C   ILE A  49      10.452   8.320   2.351  1.00 13.97           C  
ATOM    365  O   ILE A  49      10.888   7.156   2.333  1.00 14.08           O  
ATOM    366  CB  ILE A  49      10.847   9.882   0.452  1.00 13.59           C  
ATOM    367  CG1 ILE A  49      10.916   8.745  -0.565  1.00 12.84           C  
ATOM    368  CG2 ILE A  49      11.615  11.075  -0.123  1.00 13.15           C  
ATOM    369  CD1 ILE A  49      10.298   9.023  -1.924  1.00 13.50           C  
ATOM    370  N   SER A  50       9.230   8.590   2.787  1.00 13.07           N  
ATOM    371  CA  SER A  50       8.336   7.488   3.113  1.00 13.01           C  
ATOM    372  C   SER A  50       7.677   6.943   1.859  1.00 13.89           C  
ATOM    373  O   SER A  50       7.293   7.778   1.045  1.00 15.41           O  
ATOM    374  CB  SER A  50       7.242   7.985   4.080  1.00 11.31           C  
ATOM    375  OG  SER A  50       7.958   8.341   5.256  1.00 11.16           O  
ATOM    376  N   ASP A  51       7.466   5.635   1.729  1.00 13.92           N  
ATOM    377  CA  ASP A  51       6.703   5.157   0.559  1.00 15.57           C  
ATOM    378  C   ASP A  51       5.227   5.459   0.841  1.00 17.01           C  
ATOM    379  O   ASP A  51       4.896   6.005   1.920  1.00 13.03           O  
ATOM    380  CB  ASP A  51       7.004   3.683   0.291  1.00 15.65           C  
ATOM    381  CG  ASP A  51       6.496   2.671   1.275  1.00 16.44           C  
ATOM    382  OD1 ASP A  51       5.766   3.011   2.244  1.00 13.98           O  
ATOM    383  OD2 ASP A  51       6.857   1.452   1.184  1.00 16.59           O  
ATOM    384  N   VAL A  52       4.279   5.056   0.008  1.00 17.06           N  
ATOM    385  CA  VAL A  52       2.863   5.311   0.236  1.00 20.49           C  
ATOM    386  C   VAL A  52       2.321   4.670   1.492  1.00 20.43           C  
ATOM    387  O   VAL A  52       1.242   5.098   1.916  1.00 22.59           O  
ATOM    388  CB  VAL A  52       1.923   4.893  -0.930  1.00 22.43           C  
ATOM    389  CG1 VAL A  52       2.307   5.622  -2.194  1.00 23.34           C  
ATOM    390  CG2 VAL A  52       1.926   3.386  -1.197  1.00 22.22           C  
ATOM    391  N   GLU A  53       2.980   3.701   2.107  1.00 17.21           N  
ATOM    392  CA  GLU A  53       2.507   3.087   3.333  1.00 18.20           C  
ATOM    393  C   GLU A  53       3.349   3.538   4.506  1.00 17.86           C  
ATOM    394  O   GLU A  53       3.093   3.115   5.640  1.00 20.10           O  
ATOM    395  CB  GLU A  53       2.472   1.539   3.327  1.00 16.31           C  
ATOM    396  CG  GLU A  53       1.458   1.057   2.293  1.00 17.27           C  
ATOM    397  CD  GLU A  53       1.513  -0.489   2.191  1.00 15.92           C  
ATOM    398  OE1 GLU A  53       1.958  -1.069   3.205  1.00 10.67           O  
ATOM    399  OE2 GLU A  53       1.146  -0.958   1.086  1.00 14.11           O  
ATOM    400  N   GLY A  54       4.247   4.510   4.257  1.00 18.08           N  
ATOM    401  CA  GLY A  54       5.022   5.026   5.395  1.00 17.31           C  
ATOM    402  C   GLY A  54       6.367   4.414   5.634  1.00 17.16           C  
ATOM    403  O   GLY A  54       7.050   4.910   6.542  1.00 15.26           O  
ATOM    404  N   HIS A  55       6.806   3.371   4.905  1.00 15.46           N  
ATOM    405  CA  HIS A  55       8.122   2.790   5.198  1.00 15.43           C  
ATOM    406  C   HIS A  55       9.229   3.687   4.644  1.00 15.23           C  
ATOM    407  O   HIS A  55       9.122   4.255   3.542  1.00 11.66           O  
ATOM    408  CB  HIS A  55       8.296   1.429   4.504  1.00 19.07           C  
ATOM    409  CG  HIS A  55       7.139   0.485   4.567  1.00 20.37           C  
ATOM    410  ND1 HIS A  55       6.372   0.183   3.460  1.00 20.81           N  
ATOM    411  CD2 HIS A  55       6.600  -0.219   5.596  1.00 21.61           C  
ATOM    412  CE1 HIS A  55       5.419  -0.663   3.804  1.00 19.90           C  
ATOM    413  NE2 HIS A  55       5.548  -0.942   5.080  1.00 21.79           N  
ATOM    414  N   PRO A  56      10.303   3.816   5.398  1.00 15.38           N  
ATOM    415  CA  PRO A  56      11.450   4.611   4.973  1.00 14.09           C  
ATOM    416  C   PRO A  56      11.960   4.005   3.687  1.00 13.89           C  
ATOM    417  O   PRO A  56      11.978   2.755   3.539  1.00 14.64           O  
ATOM    418  CB  PRO A  56      12.414   4.477   6.164  1.00 15.66           C  
ATOM    419  CG  PRO A  56      11.496   4.202   7.297  1.00 15.09           C  
ATOM    420  CD  PRO A  56      10.525   3.174   6.737  1.00 15.84           C  
ATOM    421  N   SER A  57      12.183   4.750   2.629  1.00 13.02           N  
ATOM    422  CA  SER A  57      12.501   4.204   1.319  1.00 16.59           C  
ATOM    423  C   SER A  57      13.466   5.183   0.654  1.00 17.66           C  
ATOM    424  O   SER A  57      13.683   6.254   1.180  1.00 16.18           O  
ATOM    425  CB  SER A  57      11.217   4.108   0.465  1.00 19.09           C  
ATOM    426  OG  SER A  57      10.273   3.296   1.159  1.00 24.49           O  
ATOM    427  N   PRO A  58      14.025   4.765  -0.473  1.00 19.78           N  
ATOM    428  CA  PRO A  58      15.013   5.584  -1.144  1.00 19.04           C  
ATOM    429  C   PRO A  58      14.529   6.978  -1.497  1.00 17.73           C  
ATOM    430  O   PRO A  58      13.483   7.094  -2.145  1.00 16.75           O  
ATOM    431  CB  PRO A  58      15.333   4.793  -2.405  1.00 20.11           C  
ATOM    432  CG  PRO A  58      14.875   3.401  -2.161  1.00 21.86           C  
ATOM    433  CD  PRO A  58      13.800   3.448  -1.113  1.00 17.55           C  
ATOM    434  N   GLY A  59      15.326   8.013  -1.176  1.00 13.26           N  
ATOM    435  CA  GLY A  59      14.883   9.351  -1.628  1.00 11.05           C  
ATOM    436  C   GLY A  59      16.006   9.794  -2.585  1.00 12.29           C  
ATOM    437  O   GLY A  59      16.143   9.166  -3.651  1.00 12.48           O  
ATOM    438  N   VAL A  60      16.775  10.807  -2.235  1.00 12.11           N  
ATOM    439  CA  VAL A  60      17.957  11.168  -3.022  1.00 12.67           C  
ATOM    440  C   VAL A  60      18.986  10.046  -2.924  1.00 13.74           C  
ATOM    441  O   VAL A  60      19.654   9.706  -3.900  1.00 12.93           O  
ATOM    442  CB  VAL A  60      18.640  12.496  -2.628  1.00 15.03           C  
ATOM    443  CG1 VAL A  60      19.888  12.692  -3.520  1.00 11.69           C  
ATOM    444  CG2 VAL A  60      17.684  13.665  -2.863  1.00 14.83           C  
ATOM    445  N   ALA A  61      19.057   9.355  -1.777  1.00 14.36           N  
ATOM    446  CA  ALA A  61      19.920   8.201  -1.618  1.00 13.81           C  
ATOM    447  C   ALA A  61      19.251   6.977  -2.219  1.00 16.28           C  
ATOM    448  O   ALA A  61      18.119   6.638  -1.870  1.00 14.45           O  
ATOM    449  CB  ALA A  61      20.316   8.042  -0.151  1.00 13.02           C  
ATOM    450  N   GLU A  62      19.889   6.319  -3.215  1.00 16.04           N  
ATOM    451  CA  GLU A  62      19.247   5.118  -3.776  1.00 19.28           C  
ATOM    452  C   GLU A  62      19.646   3.876  -2.971  1.00 18.12           C  
ATOM    453  O   GLU A  62      18.934   2.890  -3.013  1.00 16.76           O  
ATOM    454  CB  GLU A  62      19.520   4.864  -5.253  1.00 20.76           C  
ATOM    455  CG  GLU A  62      20.935   4.791  -5.707  1.00 24.05           C  
ATOM    456  CD  GLU A  62      21.063   4.819  -7.225  1.00 25.57           C  
ATOM    457  OE1 GLU A  62      20.108   4.604  -7.994  1.00 29.53           O  
ATOM    458  OE2 GLU A  62      22.169   5.075  -7.678  1.00 27.63           O  
ATOM    459  N   LYS A  63      20.729   3.946  -2.217  1.00 17.18           N  
ATOM    460  CA  LYS A  63      21.112   2.811  -1.373  1.00 19.49           C  
ATOM    461  C   LYS A  63      22.074   3.274  -0.287  1.00 17.30           C  
ATOM    462  O   LYS A  63      22.707   4.316  -0.416  1.00 16.94           O  
ATOM    463  CB  LYS A  63      21.695   1.687  -2.181  1.00 23.11           C  
ATOM    464  CG  LYS A  63      23.175   1.424  -2.258  1.00 28.24           C  
ATOM    465  CD  LYS A  63      23.451   0.037  -2.837  1.00 32.92           C  
ATOM    466  CE  LYS A  63      23.959  -1.032  -1.886  1.00 36.77           C  
ATOM    467  NZ  LYS A  63      23.210  -1.291  -0.626  1.00 36.13           N  
ATOM    468  N   TRP A  64      22.130   2.557   0.828  1.00 17.40           N  
ATOM    469  CA  TRP A  64      22.980   3.015   1.922  1.00 19.22           C  
ATOM    470  C   TRP A  64      23.450   1.825   2.734  1.00 18.64           C  
ATOM    471  O   TRP A  64      22.804   0.776   2.691  1.00 17.69           O  
ATOM    472  CB  TRP A  64      22.201   4.016   2.792  1.00 18.90           C  
ATOM    473  CG  TRP A  64      20.856   3.520   3.233  1.00 18.14           C  
ATOM    474  CD1 TRP A  64      20.600   2.815   4.382  1.00 20.47           C  
ATOM    475  CD2 TRP A  64      19.608   3.645   2.546  1.00 20.09           C  
ATOM    476  NE1 TRP A  64      19.262   2.484   4.426  1.00 19.49           N  
ATOM    477  CE2 TRP A  64      18.630   3.000   3.332  1.00 20.28           C  
ATOM    478  CE3 TRP A  64      19.212   4.282   1.361  1.00 19.04           C  
ATOM    479  CZ2 TRP A  64      17.277   2.949   2.955  1.00 20.81           C  
ATOM    480  CZ3 TRP A  64      17.883   4.222   0.979  1.00 22.43           C  
ATOM    481  CH2 TRP A  64      16.931   3.553   1.787  1.00 21.30           C  
ATOM    482  N   GLU A  65      24.543   1.975   3.462  1.00 18.97           N  
ATOM    483  CA  GLU A  65      25.038   0.927   4.332  1.00 19.20           C  
ATOM    484  C   GLU A  65      25.488   1.623   5.620  1.00 18.35           C  
ATOM    485  O   GLU A  65      25.654   2.841   5.624  1.00 18.07           O  
ATOM    486  CB  GLU A  65      26.279   0.174   3.867  1.00 21.64           C  
ATOM    487  CG  GLU A  65      26.384  -0.353   2.473  1.00 24.32           C  
ATOM    488  CD  GLU A  65      26.557   0.662   1.357  1.00 23.73           C  
ATOM    489  OE1 GLU A  65      27.468   1.506   1.331  1.00 24.45           O  
ATOM    490  OE2 GLU A  65      25.701   0.584   0.456  1.00 24.09           O  
ATOM    491  N   ASN A  66      25.653   0.837   6.654  1.00 17.11           N  
ATOM    492  CA  ASN A  66      26.117   1.339   7.933  1.00 19.51           C  
ATOM    493  C   ASN A  66      27.204   0.383   8.461  1.00 20.37           C  
ATOM    494  O   ASN A  66      27.195  -0.836   8.259  1.00 18.48           O  
ATOM    495  CB  ASN A  66      24.999   1.447   8.956  1.00 19.52           C  
ATOM    496  CG  ASN A  66      24.691   0.126   9.657  1.00 18.90           C  
ATOM    497  OD1 ASN A  66      25.411  -0.231  10.608  1.00 15.46           O  
ATOM    498  ND2 ASN A  66      23.666  -0.544   9.137  1.00 17.80           N  
ATOM    499  N   LYS A  67      28.101   0.991   9.202  1.00 19.82           N  
ATOM    500  CA  LYS A  67      29.152   0.278   9.894  1.00 21.59           C  
ATOM    501  C   LYS A  67      28.865   0.420  11.389  1.00 20.46           C  
ATOM    502  O   LYS A  67      28.912   1.562  11.896  1.00 19.72           O  
ATOM    503  CB  LYS A  67      30.529   0.852   9.563  1.00 25.41           C  
ATOM    504  CG  LYS A  67      31.620   0.235  10.444  1.00 29.45           C  
ATOM    505  CD  LYS A  67      31.811  -1.241  10.175  1.00 32.28           C  
ATOM    506  CE  LYS A  67      33.022  -1.809  10.931  1.00 35.14           C  
ATOM    507  NZ  LYS A  67      34.200  -0.906  10.860  1.00 36.89           N  
ATOM    508  N   ASP A  68      28.538  -0.668  12.043  1.00 17.68           N  
ATOM    509  CA  ASP A  68      28.220  -0.699  13.462  1.00 21.93           C  
ATOM    510  C   ASP A  68      27.135   0.286  13.904  1.00 21.48           C  
ATOM    511  O   ASP A  68      27.209   0.753  15.056  1.00 17.05           O  
ATOM    512  CB  ASP A  68      29.434  -0.402  14.360  1.00 22.20           C  
ATOM    513  CG  ASP A  68      30.607  -1.330  14.051  1.00 26.21           C  
ATOM    514  OD1 ASP A  68      30.333  -2.443  13.560  1.00 25.23           O  
ATOM    515  OD2 ASP A  68      31.770  -0.923  14.292  1.00 27.96           O  
ATOM    516  N   PHE A  69      26.193   0.654  13.015  1.00 19.99           N  
ATOM    517  CA  PHE A  69      25.198   1.666  13.344  1.00 20.18           C  
ATOM    518  C   PHE A  69      25.800   3.010  13.688  1.00 20.78           C  
ATOM    519  O   PHE A  69      25.121   3.881  14.260  1.00 20.01           O  
ATOM    520  CB  PHE A  69      24.200   1.218  14.435  1.00 19.21           C  
ATOM    521  CG  PHE A  69      23.627  -0.135  14.104  1.00 20.13           C  
ATOM    522  CD1 PHE A  69      22.831  -0.296  12.985  1.00 21.35           C  
ATOM    523  CD2 PHE A  69      23.923  -1.245  14.876  1.00 20.92           C  
ATOM    524  CE1 PHE A  69      22.320  -1.531  12.630  1.00 21.57           C  
ATOM    525  CE2 PHE A  69      23.421  -2.498  14.547  1.00 20.85           C  
ATOM    526  CZ  PHE A  69      22.603  -2.607  13.423  1.00 21.12           C  
ATOM    527  N   LYS A  70      27.047   3.277  13.306  1.00 21.00           N  
ATOM    528  CA  LYS A  70      27.719   4.521  13.678  1.00 20.98           C  
ATOM    529  C   LYS A  70      28.177   5.317  12.474  1.00 19.51           C  
ATOM    530  O   LYS A  70      28.223   6.541  12.575  1.00 19.52           O  
ATOM    531  CB  LYS A  70      28.959   4.257  14.509  1.00 23.10           C  
ATOM    532  CG  LYS A  70      28.968   4.291  16.027  1.00 25.79           C  
ATOM    533  CD  LYS A  70      30.429   4.663  16.405  1.00 29.01           C  
ATOM    534  CE  LYS A  70      30.614   5.247  17.780  1.00 30.06           C  
ATOM    535  NZ  LYS A  70      31.989   5.027  18.317  1.00 30.23           N  
ATOM    536  N   VAL A  71      28.567   4.636  11.389  1.00 18.10           N  
ATOM    537  CA  VAL A  71      29.008   5.350  10.210  1.00 18.29           C  
ATOM    538  C   VAL A  71      28.051   4.949   9.091  1.00 19.73           C  
ATOM    539  O   VAL A  71      28.040   3.781   8.712  1.00 21.13           O  
ATOM    540  CB  VAL A  71      30.454   5.085   9.799  1.00 20.83           C  
ATOM    541  CG1 VAL A  71      30.765   5.788   8.474  1.00 19.53           C  
ATOM    542  CG2 VAL A  71      31.454   5.527  10.880  1.00 20.75           C  
ATOM    543  N   TRP A  72      27.288   5.896   8.594  1.00 19.11           N  
ATOM    544  CA  TRP A  72      26.264   5.646   7.586  1.00 19.45           C  
ATOM    545  C   TRP A  72      26.671   6.286   6.272  1.00 18.06           C  
ATOM    546  O   TRP A  72      26.953   7.478   6.221  1.00 19.70           O  
ATOM    547  CB  TRP A  72      24.917   6.227   8.103  1.00 18.68           C  
ATOM    548  CG  TRP A  72      24.419   5.516   9.333  1.00 16.72           C  
ATOM    549  CD1 TRP A  72      24.873   5.654  10.613  1.00 17.70           C  
ATOM    550  CD2 TRP A  72      23.390   4.523   9.376  1.00 16.35           C  
ATOM    551  NE1 TRP A  72      24.138   4.836  11.471  1.00 16.29           N  
ATOM    552  CE2 TRP A  72      23.242   4.124  10.729  1.00 15.95           C  
ATOM    553  CE3 TRP A  72      22.536   3.953   8.413  1.00 15.25           C  
ATOM    554  CZ2 TRP A  72      22.321   3.165  11.117  1.00 15.48           C  
ATOM    555  CZ3 TRP A  72      21.608   2.995   8.806  1.00 14.17           C  
ATOM    556  CH2 TRP A  72      21.520   2.612  10.170  1.00 14.48           C  
ATOM    557  N   THR A  73      26.714   5.500   5.212  1.00 17.80           N  
ATOM    558  CA  THR A  73      27.111   5.969   3.887  1.00 16.85           C  
ATOM    559  C   THR A  73      25.977   5.871   2.881  1.00 17.30           C  
ATOM    560  O   THR A  73      25.505   4.767   2.609  1.00 17.09           O  
ATOM    561  CB  THR A  73      28.273   5.044   3.393  1.00 17.39           C  
ATOM    562  OG1 THR A  73      29.300   5.057   4.384  1.00 16.53           O  
ATOM    563  CG2 THR A  73      28.882   5.523   2.101  1.00 17.23           C  
ATOM    564  N   PHE A  74      25.595   7.005   2.325  1.00 15.21           N  
ATOM    565  CA  PHE A  74      24.489   7.124   1.373  1.00 15.14           C  
ATOM    566  C   PHE A  74      24.984   7.388  -0.051  1.00 15.39           C  
ATOM    567  O   PHE A  74      25.707   8.344  -0.336  1.00 16.00           O  
ATOM    568  CB  PHE A  74      23.575   8.284   1.850  1.00 13.76           C  
ATOM    569  CG  PHE A  74      23.066   8.066   3.260  1.00 14.07           C  
ATOM    570  CD1 PHE A  74      21.899   7.372   3.467  1.00 14.74           C  
ATOM    571  CD2 PHE A  74      23.726   8.532   4.380  1.00 15.70           C  
ATOM    572  CE1 PHE A  74      21.419   7.099   4.738  1.00 14.14           C  
ATOM    573  CE2 PHE A  74      23.260   8.325   5.666  1.00 15.40           C  
ATOM    574  CZ  PHE A  74      22.088   7.575   5.856  1.00 16.10           C  
ATOM    575  N   HIS A  75      24.593   6.546  -0.980  1.00 16.42           N  
ATOM    576  CA  HIS A  75      24.914   6.588  -2.396  1.00 17.22           C  
ATOM    577  C   HIS A  75      23.778   7.307  -3.105  1.00 17.64           C  
ATOM    578  O   HIS A  75      22.659   6.742  -3.106  1.00 19.22           O  
ATOM    579  CB  HIS A  75      25.147   5.164  -2.941  1.00 15.96           C  
ATOM    580  CG  HIS A  75      26.135   4.403  -2.073  1.00 17.48           C  
ATOM    581  ND1 HIS A  75      27.487   4.523  -2.205  1.00 17.92           N  
ATOM    582  CD2 HIS A  75      25.961   3.519  -1.062  1.00 17.86           C  
ATOM    583  CE1 HIS A  75      28.124   3.752  -1.328  1.00 15.56           C  
ATOM    584  NE2 HIS A  75      27.206   3.133  -0.624  1.00 18.60           N  
ATOM    585  N   LEU A  76      24.044   8.562  -3.495  1.00 14.10           N  
ATOM    586  CA  LEU A  76      23.042   9.407  -4.059  1.00 16.56           C  
ATOM    587  C   LEU A  76      22.871   9.125  -5.561  1.00 18.72           C  
ATOM    588  O   LEU A  76      23.892   8.929  -6.236  1.00 17.44           O  
ATOM    589  CB  LEU A  76      23.321  10.913  -3.877  1.00 16.22           C  
ATOM    590  CG  LEU A  76      23.826  11.294  -2.482  1.00 18.42           C  
ATOM    591  CD1 LEU A  76      24.012  12.790  -2.406  1.00 16.52           C  
ATOM    592  CD2 LEU A  76      22.810  10.788  -1.411  1.00 16.99           C  
ATOM    593  N   ARG A  77      21.585   9.126  -5.941  1.00 15.80           N  
ATOM    594  CA  ARG A  77      21.302   8.780  -7.336  1.00 17.47           C  
ATOM    595  C   ARG A  77      21.918   9.831  -8.246  1.00 18.40           C  
ATOM    596  O   ARG A  77      21.882  11.063  -8.037  1.00 16.52           O  
ATOM    597  CB  ARG A  77      19.813   8.558  -7.574  1.00 16.49           C  
ATOM    598  CG  ARG A  77      19.010   9.858  -7.466  1.00 16.47           C  
ATOM    599  CD  ARG A  77      17.543   9.528  -7.356  1.00 15.83           C  
ATOM    600  NE  ARG A  77      17.178   8.606  -6.306  1.00 15.24           N  
ATOM    601  CZ  ARG A  77      16.814   7.338  -6.337  1.00 14.41           C  
ATOM    602  NH1 ARG A  77      16.780   6.588  -7.454  1.00 15.38           N  
ATOM    603  NH2 ARG A  77      16.509   6.783  -5.202  1.00 12.16           N  
ATOM    604  N   GLU A  78      22.553   9.312  -9.296  1.00 18.71           N  
ATOM    605  CA  GLU A  78      23.192  10.205 -10.279  1.00 23.60           C  
ATOM    606  C   GLU A  78      22.278  11.223 -10.920  1.00 22.97           C  
ATOM    607  O   GLU A  78      22.682  12.383 -11.054  1.00 22.22           O  
ATOM    608  CB  GLU A  78      23.942   9.313 -11.300  1.00 27.69           C  
ATOM    609  CG  GLU A  78      25.054   8.600 -10.481  1.00 32.24           C  
ATOM    610  CD  GLU A  78      26.226   8.115 -11.313  1.00 34.38           C  
ATOM    611  OE1 GLU A  78      26.014   7.975 -12.540  1.00 34.95           O  
ATOM    612  OE2 GLU A  78      27.320   7.908 -10.730  1.00 34.85           O  
ATOM    613  N   ASN A  79      21.018  10.932 -11.212  1.00 22.15           N  
ATOM    614  CA  ASN A  79      20.108  11.908 -11.800  1.00 22.45           C  
ATOM    615  C   ASN A  79      19.295  12.756 -10.833  1.00 20.88           C  
ATOM    616  O   ASN A  79      18.364  13.436 -11.306  1.00 20.82           O  
ATOM    617  CB  ASN A  79      19.220  11.144 -12.792  1.00 23.67           C  
ATOM    618  CG  ASN A  79      18.365  10.083 -12.094  1.00 23.02           C  
ATOM    619  OD1 ASN A  79      18.477   9.677 -10.937  1.00 22.62           O  
ATOM    620  ND2 ASN A  79      17.400   9.618 -12.853  1.00 23.10           N  
ATOM    621  N   ALA A  80      19.592  12.835  -9.534  1.00 18.21           N  
ATOM    622  CA  ALA A  80      18.833  13.767  -8.669  1.00 17.95           C  
ATOM    623  C   ALA A  80      19.204  15.199  -9.072  1.00 18.68           C  
ATOM    624  O   ALA A  80      20.401  15.560  -9.212  1.00 17.45           O  
ATOM    625  CB  ALA A  80      19.141  13.598  -7.197  1.00 17.20           C  
ATOM    626  N   LYS A  81      18.203  16.017  -9.365  1.00 15.57           N  
ATOM    627  CA  LYS A  81      18.447  17.400  -9.750  1.00 17.75           C  
ATOM    628  C   LYS A  81      17.507  18.360  -8.999  1.00 18.26           C  
ATOM    629  O   LYS A  81      16.433  17.983  -8.544  1.00 17.40           O  
ATOM    630  CB  LYS A  81      18.153  17.617 -11.245  1.00 20.01           C  
ATOM    631  CG  LYS A  81      19.162  17.040 -12.236  1.00 20.71           C  
ATOM    632  CD  LYS A  81      18.664  17.028 -13.686  1.00 21.66           C  
ATOM    633  CE  LYS A  81      19.739  16.400 -14.572  1.00 25.76           C  
ATOM    634  NZ  LYS A  81      19.449  16.468 -16.031  1.00 27.37           N  
ATOM    635  N   TRP A  82      17.916  19.609  -8.888  1.00 16.26           N  
ATOM    636  CA  TRP A  82      17.144  20.705  -8.344  1.00 15.76           C  
ATOM    637  C   TRP A  82      16.241  21.224  -9.465  1.00 16.61           C  
ATOM    638  O   TRP A  82      16.504  20.879 -10.619  1.00 16.60           O  
ATOM    639  CB  TRP A  82      18.086  21.812  -7.931  1.00 14.18           C  
ATOM    640  CG  TRP A  82      18.908  21.539  -6.701  1.00 15.57           C  
ATOM    641  CD1 TRP A  82      20.191  21.102  -6.648  1.00 14.93           C  
ATOM    642  CD2 TRP A  82      18.480  21.673  -5.341  1.00 15.65           C  
ATOM    643  NE1 TRP A  82      20.586  20.986  -5.348  1.00 15.43           N  
ATOM    644  CE2 TRP A  82      19.568  21.346  -4.520  1.00 16.05           C  
ATOM    645  CE3 TRP A  82      17.288  22.097  -4.746  1.00 16.73           C  
ATOM    646  CZ2 TRP A  82      19.503  21.392  -3.126  1.00 16.72           C  
ATOM    647  CZ3 TRP A  82      17.194  22.111  -3.353  1.00 16.12           C  
ATOM    648  CH2 TRP A  82      18.308  21.775  -2.575  1.00 16.01           C  
ATOM    649  N   SER A  83      15.289  22.122  -9.182  1.00 16.93           N  
ATOM    650  CA  SER A  83      14.395  22.601 -10.214  1.00 17.67           C  
ATOM    651  C   SER A  83      15.062  23.500 -11.246  1.00 20.05           C  
ATOM    652  O   SER A  83      14.403  23.773 -12.242  1.00 18.23           O  
ATOM    653  CB  SER A  83      13.248  23.392  -9.555  1.00 18.21           C  
ATOM    654  OG  SER A  83      13.848  24.321  -8.674  1.00 18.51           O  
ATOM    655  N   ASP A  84      16.267  24.021 -11.042  1.00 17.63           N  
ATOM    656  CA  ASP A  84      16.932  24.794 -12.061  1.00 20.92           C  
ATOM    657  C   ASP A  84      17.778  23.869 -12.943  1.00 23.41           C  
ATOM    658  O   ASP A  84      18.595  24.333 -13.737  1.00 22.62           O  
ATOM    659  CB  ASP A  84      17.848  25.832 -11.414  1.00 20.70           C  
ATOM    660  CG  ASP A  84      18.897  25.252 -10.500  1.00 22.08           C  
ATOM    661  OD1 ASP A  84      19.151  24.039 -10.316  1.00 23.17           O  
ATOM    662  OD2 ASP A  84      19.570  26.080  -9.859  1.00 23.34           O  
ATOM    663  N   GLY A  85      17.665  22.554 -12.768  1.00 22.61           N  
ATOM    664  CA  GLY A  85      18.438  21.612 -13.538  1.00 22.28           C  
ATOM    665  C   GLY A  85      19.792  21.234 -13.010  1.00 22.79           C  
ATOM    666  O   GLY A  85      20.417  20.343 -13.620  1.00 21.66           O  
ATOM    667  N   THR A  86      20.299  21.878 -11.970  1.00 22.63           N  
ATOM    668  CA  THR A  86      21.641  21.528 -11.474  1.00 22.94           C  
ATOM    669  C   THR A  86      21.567  20.316 -10.577  1.00 22.31           C  
ATOM    670  O   THR A  86      20.532  19.991  -9.994  1.00 21.85           O  
ATOM    671  CB  THR A  86      22.249  22.723 -10.750  1.00 24.97           C  
ATOM    672  OG1 THR A  86      21.512  23.017  -9.574  1.00 25.12           O  
ATOM    673  CG2 THR A  86      22.229  23.947 -11.672  1.00 25.12           C  
ATOM    674  N   PRO A  87      22.644  19.556 -10.485  1.00 21.15           N  
ATOM    675  CA  PRO A  87      22.646  18.325  -9.723  1.00 21.35           C  
ATOM    676  C   PRO A  87      22.426  18.471  -8.230  1.00 18.61           C  
ATOM    677  O   PRO A  87      22.953  19.437  -7.674  1.00 16.30           O  
ATOM    678  CB  PRO A  87      24.099  17.776  -9.882  1.00 19.77           C  
ATOM    679  CG  PRO A  87      24.489  18.322 -11.210  1.00 22.23           C  
ATOM    680  CD  PRO A  87      23.932  19.753 -11.211  1.00 21.25           C  
ATOM    681  N   VAL A  88      21.760  17.467  -7.654  1.00 18.18           N  
ATOM    682  CA  VAL A  88      21.688  17.438  -6.196  1.00 16.73           C  
ATOM    683  C   VAL A  88      22.945  16.676  -5.752  1.00 16.40           C  
ATOM    684  O   VAL A  88      23.125  15.618  -6.376  1.00 15.77           O  
ATOM    685  CB  VAL A  88      20.488  16.718  -5.609  1.00 15.32           C  
ATOM    686  CG1 VAL A  88      20.590  16.757  -4.089  1.00 15.47           C  
ATOM    687  CG2 VAL A  88      19.225  17.431  -6.063  1.00 15.07           C  
ATOM    688  N   THR A  89      23.808  17.223  -4.921  1.00 16.49           N  
ATOM    689  CA  THR A  89      25.019  16.470  -4.596  1.00 14.89           C  
ATOM    690  C   THR A  89      25.120  16.188  -3.121  1.00 14.96           C  
ATOM    691  O   THR A  89      24.436  16.816  -2.305  1.00 15.94           O  
ATOM    692  CB  THR A  89      26.286  17.194  -5.077  1.00 15.52           C  
ATOM    693  OG1 THR A  89      26.484  18.388  -4.252  1.00 14.74           O  
ATOM    694  CG2 THR A  89      26.307  17.644  -6.514  1.00 14.80           C  
ATOM    695  N   ALA A  90      26.150  15.444  -2.690  1.00 15.58           N  
ATOM    696  CA  ALA A  90      26.414  15.224  -1.285  1.00 15.60           C  
ATOM    697  C   ALA A  90      26.895  16.528  -0.628  1.00 15.74           C  
ATOM    698  O   ALA A  90      26.666  16.736   0.552  1.00 15.16           O  
ATOM    699  CB  ALA A  90      27.405  14.120  -1.014  1.00 14.33           C  
ATOM    700  N   HIS A  91      27.477  17.456  -1.375  1.00 16.31           N  
ATOM    701  CA  HIS A  91      27.903  18.749  -0.840  1.00 17.12           C  
ATOM    702  C   HIS A  91      26.654  19.563  -0.417  1.00 16.23           C  
ATOM    703  O   HIS A  91      26.700  20.280   0.574  1.00 14.57           O  
ATOM    704  CB  HIS A  91      28.669  19.529  -1.912  1.00 15.78           C  
ATOM    705  CG  HIS A  91      29.852  18.700  -2.355  1.00 15.61           C  
ATOM    706  ND1 HIS A  91      30.874  18.370  -1.498  1.00 15.75           N  
ATOM    707  CD2 HIS A  91      30.150  18.140  -3.528  1.00 15.92           C  
ATOM    708  CE1 HIS A  91      31.754  17.648  -2.133  1.00 15.83           C  
ATOM    709  NE2 HIS A  91      31.356  17.479  -3.357  1.00 14.84           N  
ATOM    710  N   ASP A  92      25.538  19.398  -1.123  1.00 15.78           N  
ATOM    711  CA  ASP A  92      24.302  20.062  -0.704  1.00 17.33           C  
ATOM    712  C   ASP A  92      23.896  19.609   0.701  1.00 14.90           C  
ATOM    713  O   ASP A  92      23.426  20.455   1.490  1.00 15.59           O  
ATOM    714  CB  ASP A  92      23.102  19.787  -1.630  1.00 16.26           C  
ATOM    715  CG  ASP A  92      23.282  20.475  -2.981  1.00 18.74           C  
ATOM    716  OD1 ASP A  92      23.668  21.658  -2.931  1.00 20.61           O  
ATOM    717  OD2 ASP A  92      23.011  19.886  -4.054  1.00 17.17           O  
ATOM    718  N   PHE A  93      23.964  18.294   0.940  1.00 13.38           N  
ATOM    719  CA  PHE A  93      23.606  17.767   2.252  1.00 14.24           C  
ATOM    720  C   PHE A  93      24.590  18.231   3.311  1.00 13.19           C  
ATOM    721  O   PHE A  93      24.180  18.530   4.439  1.00 13.18           O  
ATOM    722  CB  PHE A  93      23.485  16.214   2.322  1.00 13.55           C  
ATOM    723  CG  PHE A  93      22.195  15.796   1.605  1.00 14.83           C  
ATOM    724  CD1 PHE A  93      22.190  15.609   0.251  1.00 14.66           C  
ATOM    725  CD2 PHE A  93      21.006  15.642   2.319  1.00 13.06           C  
ATOM    726  CE1 PHE A  93      21.018  15.231  -0.414  1.00 14.28           C  
ATOM    727  CE2 PHE A  93      19.839  15.283   1.661  1.00 15.87           C  
ATOM    728  CZ  PHE A  93      19.838  15.074   0.263  1.00 13.99           C  
ATOM    729  N   VAL A  94      25.886  18.281   2.964  1.00 13.78           N  
ATOM    730  CA  VAL A  94      26.880  18.758   3.922  1.00 12.28           C  
ATOM    731  C   VAL A  94      26.518  20.186   4.324  1.00 12.69           C  
ATOM    732  O   VAL A  94      26.429  20.495   5.513  1.00 14.35           O  
ATOM    733  CB  VAL A  94      28.327  18.775   3.349  1.00 11.43           C  
ATOM    734  CG1 VAL A  94      29.256  19.517   4.311  1.00 11.84           C  
ATOM    735  CG2 VAL A  94      28.755  17.312   3.185  1.00  9.76           C  
ATOM    736  N   TYR A  95      26.331  21.070   3.375  1.00 13.10           N  
ATOM    737  CA  TYR A  95      26.014  22.471   3.695  1.00 15.29           C  
ATOM    738  C   TYR A  95      24.702  22.546   4.470  1.00 15.59           C  
ATOM    739  O   TYR A  95      24.580  23.254   5.470  1.00 16.07           O  
ATOM    740  CB  TYR A  95      25.833  23.244   2.381  1.00 16.80           C  
ATOM    741  CG  TYR A  95      25.163  24.579   2.629  1.00 19.39           C  
ATOM    742  CD1 TYR A  95      25.857  25.648   3.192  1.00 18.26           C  
ATOM    743  CD2 TYR A  95      23.811  24.718   2.290  1.00 19.11           C  
ATOM    744  CE1 TYR A  95      25.208  26.853   3.408  1.00 20.94           C  
ATOM    745  CE2 TYR A  95      23.181  25.917   2.489  1.00 20.70           C  
ATOM    746  CZ  TYR A  95      23.871  26.976   3.055  1.00 21.83           C  
ATOM    747  OH  TYR A  95      23.176  28.144   3.262  1.00 19.28           O  
ATOM    748  N   SER A  96      23.703  21.805   4.001  1.00 13.06           N  
ATOM    749  CA  SER A  96      22.403  21.789   4.676  1.00 14.10           C  
ATOM    750  C   SER A  96      22.421  21.362   6.124  1.00 13.15           C  
ATOM    751  O   SER A  96      21.840  22.078   6.944  1.00 11.64           O  
ATOM    752  CB  SER A  96      21.358  20.927   3.941  1.00 10.73           C  
ATOM    753  OG  SER A  96      21.245  21.503   2.632  1.00 16.77           O  
ATOM    754  N   TRP A  97      22.980  20.194   6.458  1.00 13.36           N  
ATOM    755  CA  TRP A  97      22.994  19.770   7.854  1.00 14.13           C  
ATOM    756  C   TRP A  97      23.876  20.663   8.714  1.00 14.13           C  
ATOM    757  O   TRP A  97      23.569  20.857   9.914  1.00 12.76           O  
ATOM    758  CB  TRP A  97      23.389  18.283   7.960  1.00 14.32           C  
ATOM    759  CG  TRP A  97      22.382  17.331   7.383  1.00 12.07           C  
ATOM    760  CD1 TRP A  97      21.401  17.586   6.465  1.00 13.13           C  
ATOM    761  CD2 TRP A  97      22.312  15.921   7.662  1.00 12.59           C  
ATOM    762  NE1 TRP A  97      20.716  16.424   6.151  1.00 11.91           N  
ATOM    763  CE2 TRP A  97      21.267  15.393   6.863  1.00 11.90           C  
ATOM    764  CE3 TRP A  97      23.010  15.063   8.515  1.00  9.76           C  
ATOM    765  CZ2 TRP A  97      20.913  14.055   6.906  1.00 10.89           C  
ATOM    766  CZ3 TRP A  97      22.670  13.723   8.519  1.00 11.86           C  
ATOM    767  CH2 TRP A  97      21.595  13.220   7.764  1.00 12.00           C  
ATOM    768  N   GLN A  98      24.935  21.267   8.139  1.00 14.03           N  
ATOM    769  CA  GLN A  98      25.695  22.252   8.928  1.00 14.36           C  
ATOM    770  C   GLN A  98      24.837  23.483   9.256  1.00 15.35           C  
ATOM    771  O   GLN A  98      24.905  24.022  10.368  1.00 15.34           O  
ATOM    772  CB  GLN A  98      26.931  22.790   8.178  1.00 15.02           C  
ATOM    773  CG  GLN A  98      27.966  21.689   7.957  1.00 14.32           C  
ATOM    774  CD  GLN A  98      29.129  22.066   7.049  1.00 15.26           C  
ATOM    775  OE1 GLN A  98      29.136  22.966   6.256  1.00 16.21           O  
ATOM    776  NE2 GLN A  98      30.209  21.285   7.082  1.00 14.48           N  
ATOM    777  N   ARG A  99      24.076  23.988   8.298  1.00 13.93           N  
ATOM    778  CA  ARG A  99      23.198  25.133   8.488  1.00 16.30           C  
ATOM    779  C   ARG A  99      22.098  24.823   9.519  1.00 15.75           C  
ATOM    780  O   ARG A  99      21.795  25.640  10.374  1.00 12.92           O  
ATOM    781  CB  ARG A  99      22.518  25.572   7.176  1.00 16.00           C  
ATOM    782  CG  ARG A  99      21.506  26.702   7.346  1.00 16.56           C  
ATOM    783  CD  ARG A  99      21.128  27.332   6.020  1.00 14.69           C  
ATOM    784  NE  ARG A  99      20.240  28.506   6.090  1.00 13.91           N  
ATOM    785  CZ  ARG A  99      18.915  28.474   5.959  1.00 14.73           C  
ATOM    786  NH1 ARG A  99      18.269  27.311   5.849  1.00 13.17           N  
ATOM    787  NH2 ARG A  99      18.200  29.582   5.996  1.00 14.00           N  
ATOM    788  N   LEU A 100      21.605  23.595   9.495  1.00 14.70           N  
ATOM    789  CA  LEU A 100      20.681  23.153  10.529  1.00 15.15           C  
ATOM    790  C   LEU A 100      21.319  23.175  11.914  1.00 15.23           C  
ATOM    791  O   LEU A 100      20.681  23.664  12.873  1.00 15.69           O  
ATOM    792  CB  LEU A 100      20.190  21.735  10.219  1.00 13.28           C  
ATOM    793  CG  LEU A 100      19.310  21.119  11.335  1.00 13.22           C  
ATOM    794  CD1 LEU A 100      18.029  21.922  11.523  1.00 12.43           C  
ATOM    795  CD2 LEU A 100      19.013  19.685  10.935  1.00 13.15           C  
ATOM    796  N   ALA A 101      22.571  22.722  12.032  1.00 14.19           N  
ATOM    797  CA  ALA A 101      23.270  22.672  13.303  1.00 14.39           C  
ATOM    798  C   ALA A 101      23.658  24.049  13.857  1.00 16.73           C  
ATOM    799  O   ALA A 101      23.698  24.239  15.048  1.00 14.78           O  
ATOM    800  CB  ALA A 101      24.577  21.873  13.158  1.00 12.86           C  
ATOM    801  N   ASP A 102      23.943  24.996  12.997  1.00 17.37           N  
ATOM    802  CA  ASP A 102      24.396  26.329  13.376  1.00 18.48           C  
ATOM    803  C   ASP A 102      23.396  27.147  14.171  1.00 19.71           C  
ATOM    804  O   ASP A 102      22.339  27.489  13.639  1.00 18.36           O  
ATOM    805  CB  ASP A 102      24.708  27.060  12.072  1.00 18.84           C  
ATOM    806  CG  ASP A 102      25.411  28.405  12.228  1.00 20.17           C  
ATOM    807  OD1 ASP A 102      25.413  29.057  13.283  1.00 19.27           O  
ATOM    808  OD2 ASP A 102      25.901  28.817  11.145  1.00 21.46           O  
ATOM    809  N   PRO A 103      23.796  27.591  15.354  1.00 20.34           N  
ATOM    810  CA  PRO A 103      22.961  28.372  16.257  1.00 21.40           C  
ATOM    811  C   PRO A 103      22.519  29.663  15.637  1.00 20.93           C  
ATOM    812  O   PRO A 103      21.389  30.118  15.866  1.00 19.86           O  
ATOM    813  CB  PRO A 103      23.774  28.521  17.543  1.00 22.08           C  
ATOM    814  CG  PRO A 103      25.171  28.140  17.198  1.00 19.85           C  
ATOM    815  CD  PRO A 103      25.057  27.172  16.037  1.00 20.90           C  
ATOM    816  N   ASN A 104      23.278  30.218  14.683  1.00 19.18           N  
ATOM    817  CA  ASN A 104      22.797  31.385  13.964  1.00 20.58           C  
ATOM    818  C   ASN A 104      21.521  31.078  13.169  1.00 18.53           C  
ATOM    819  O   ASN A 104      20.692  31.990  12.984  1.00 14.62           O  
ATOM    820  CB  ASN A 104      23.871  32.009  13.072  1.00 23.08           C  
ATOM    821  CG  ASN A 104      25.034  32.490  13.971  1.00 27.88           C  
ATOM    822  OD1 ASN A 104      26.174  32.491  13.488  1.00 29.59           O  
ATOM    823  ND2 ASN A 104      24.781  32.845  15.225  1.00 26.70           N  
ATOM    824  N   THR A 105      21.314  29.862  12.673  1.00 15.24           N  
ATOM    825  CA  THR A 105      20.049  29.583  11.982  1.00 16.26           C  
ATOM    826  C   THR A 105      18.868  29.532  12.957  1.00 18.36           C  
ATOM    827  O   THR A 105      17.694  29.692  12.605  1.00 18.86           O  
ATOM    828  CB  THR A 105      20.135  28.208  11.291  1.00 15.59           C  
ATOM    829  OG1 THR A 105      21.377  28.183  10.579  1.00 14.45           O  
ATOM    830  CG2 THR A 105      18.972  28.025  10.324  1.00 15.07           C  
ATOM    831  N   ALA A 106      19.123  29.187  14.221  1.00 17.90           N  
ATOM    832  CA  ALA A 106      18.055  29.148  15.212  1.00 19.94           C  
ATOM    833  C   ALA A 106      16.931  28.194  14.824  1.00 18.12           C  
ATOM    834  O   ALA A 106      15.748  28.524  14.931  1.00 16.55           O  
ATOM    835  CB  ALA A 106      17.463  30.573  15.331  1.00 19.79           C  
ATOM    836  N   SER A 107      17.260  27.008  14.303  1.00 16.88           N  
ATOM    837  CA  SER A 107      16.171  26.139  13.859  1.00 14.23           C  
ATOM    838  C   SER A 107      15.493  25.628  15.106  1.00 13.49           C  
ATOM    839  O   SER A 107      16.157  25.093  16.009  1.00  9.41           O  
ATOM    840  CB  SER A 107      16.737  24.936  13.078  1.00 16.28           C  
ATOM    841  OG  SER A 107      15.728  23.999  12.700  1.00 14.79           O  
ATOM    842  N   PRO A 108      14.166  25.473  15.034  1.00 11.81           N  
ATOM    843  CA  PRO A 108      13.447  24.779  16.088  1.00 12.18           C  
ATOM    844  C   PRO A 108      13.830  23.302  16.074  1.00 12.97           C  
ATOM    845  O   PRO A 108      13.560  22.563  17.046  1.00 12.45           O  
ATOM    846  CB  PRO A 108      11.959  24.912  15.681  1.00 13.54           C  
ATOM    847  CG  PRO A 108      11.964  25.250  14.224  1.00 13.12           C  
ATOM    848  CD  PRO A 108      13.285  25.954  13.943  1.00 12.58           C  
ATOM    849  N   TYR A 109      14.384  22.825  14.957  1.00 13.46           N  
ATOM    850  CA  TYR A 109      14.814  21.430  14.848  1.00 14.11           C  
ATOM    851  C   TYR A 109      16.328  21.266  14.877  1.00 15.27           C  
ATOM    852  O   TYR A 109      16.783  20.199  14.495  1.00 15.94           O  
ATOM    853  CB  TYR A 109      14.218  20.751  13.622  1.00 12.89           C  
ATOM    854  CG  TYR A 109      12.919  19.986  13.883  1.00 13.10           C  
ATOM    855  CD1 TYR A 109      12.993  18.701  14.393  1.00 14.06           C  
ATOM    856  CD2 TYR A 109      11.661  20.495  13.645  1.00 13.70           C  
ATOM    857  CE1 TYR A 109      11.825  17.953  14.654  1.00 14.77           C  
ATOM    858  CE2 TYR A 109      10.492  19.772  13.875  1.00 12.38           C  
ATOM    859  CZ  TYR A 109      10.586  18.488  14.382  1.00 13.48           C  
ATOM    860  OH  TYR A 109       9.482  17.736  14.607  1.00 11.87           O  
ATOM    861  N   ALA A 110      17.083  22.226  15.433  1.00 12.76           N  
ATOM    862  CA  ALA A 110      18.514  22.048  15.606  1.00 13.76           C  
ATOM    863  C   ALA A 110      18.807  20.728  16.314  1.00 14.15           C  
ATOM    864  O   ALA A 110      19.734  19.995  15.895  1.00 14.33           O  
ATOM    865  CB  ALA A 110      19.173  23.156  16.427  1.00 12.13           C  
ATOM    866  N   SER A 111      18.012  20.402  17.345  1.00 13.65           N  
ATOM    867  CA  SER A 111      18.222  19.186  18.124  1.00 13.74           C  
ATOM    868  C   SER A 111      17.945  17.884  17.384  1.00 12.44           C  
ATOM    869  O   SER A 111      18.255  16.814  17.903  1.00 13.64           O  
ATOM    870  CB  SER A 111      17.319  19.143  19.390  1.00 11.65           C  
ATOM    871  OG  SER A 111      17.794  20.125  20.294  1.00 14.43           O  
ATOM    872  N   TYR A 112      17.388  17.888  16.202  1.00 12.73           N  
ATOM    873  CA  TYR A 112      17.176  16.660  15.430  1.00 12.78           C  
ATOM    874  C   TYR A 112      18.543  15.971  15.222  1.00 13.86           C  
ATOM    875  O   TYR A 112      18.617  14.756  15.164  1.00 13.33           O  
ATOM    876  CB  TYR A 112      16.518  16.980  14.102  1.00 10.98           C  
ATOM    877  CG  TYR A 112      15.696  15.784  13.575  1.00 12.98           C  
ATOM    878  CD1 TYR A 112      14.556  15.373  14.267  1.00 12.46           C  
ATOM    879  CD2 TYR A 112      16.006  15.174  12.392  1.00  7.96           C  
ATOM    880  CE1 TYR A 112      13.777  14.335  13.767  1.00 14.50           C  
ATOM    881  CE2 TYR A 112      15.278  14.097  11.912  1.00 10.22           C  
ATOM    882  CZ  TYR A 112      14.168  13.674  12.598  1.00  9.73           C  
ATOM    883  OH  TYR A 112      13.386  12.637  12.129  1.00  8.48           O  
ATOM    884  N   LEU A 113      19.638  16.758  15.128  1.00 11.94           N  
ATOM    885  CA  LEU A 113      20.977  16.227  14.906  1.00 11.27           C  
ATOM    886  C   LEU A 113      21.547  15.677  16.219  1.00 12.26           C  
ATOM    887  O   LEU A 113      22.312  14.689  16.193  1.00 10.50           O  
ATOM    888  CB  LEU A 113      21.860  17.275  14.223  1.00 13.30           C  
ATOM    889  CG  LEU A 113      21.489  17.773  12.827  1.00 12.80           C  
ATOM    890  CD1 LEU A 113      22.394  18.941  12.439  1.00 13.21           C  
ATOM    891  CD2 LEU A 113      21.600  16.684  11.723  1.00 15.29           C  
ATOM    892  N   GLN A 114      21.030  16.096  17.374  1.00 11.59           N  
ATOM    893  CA  GLN A 114      21.301  15.474  18.653  1.00 12.50           C  
ATOM    894  C   GLN A 114      20.550  14.161  18.753  1.00 13.16           C  
ATOM    895  O   GLN A 114      21.032  13.143  19.283  1.00 15.02           O  
ATOM    896  CB  GLN A 114      20.876  16.311  19.879  1.00 12.58           C  
ATOM    897  CG  GLN A 114      21.542  17.697  19.839  1.00 18.43           C  
ATOM    898  CD  GLN A 114      21.069  18.546  20.999  1.00 19.81           C  
ATOM    899  OE1 GLN A 114      19.897  18.908  21.147  1.00 16.85           O  
ATOM    900  NE2 GLN A 114      22.086  18.838  21.798  1.00 18.30           N  
ATOM    901  N   TYR A 115      19.308  14.144  18.269  1.00 13.42           N  
ATOM    902  CA  TYR A 115      18.519  12.915  18.347  1.00 15.74           C  
ATOM    903  C   TYR A 115      19.147  11.801  17.519  1.00 16.94           C  
ATOM    904  O   TYR A 115      18.917  10.649  17.831  1.00 15.92           O  
ATOM    905  CB  TYR A 115      17.075  13.042  17.898  1.00 14.21           C  
ATOM    906  CG  TYR A 115      16.308  14.240  18.433  1.00 15.58           C  
ATOM    907  CD1 TYR A 115      16.639  14.842  19.616  1.00 12.36           C  
ATOM    908  CD2 TYR A 115      15.149  14.642  17.778  1.00 16.10           C  
ATOM    909  CE1 TYR A 115      15.923  15.933  20.112  1.00 12.90           C  
ATOM    910  CE2 TYR A 115      14.408  15.728  18.256  1.00 15.53           C  
ATOM    911  CZ  TYR A 115      14.808  16.355  19.419  1.00 13.83           C  
ATOM    912  OH  TYR A 115      14.086  17.409  19.922  1.00 12.27           O  
ATOM    913  N   GLY A 116      19.765  12.197  16.387  1.00 17.94           N  
ATOM    914  CA  GLY A 116      20.486  11.211  15.586  1.00 15.33           C  
ATOM    915  C   GLY A 116      21.908  11.045  16.080  1.00 14.73           C  
ATOM    916  O   GLY A 116      22.580  10.105  15.636  1.00 15.68           O  
ATOM    917  N   HIS A 117      22.385  11.885  16.982  1.00 15.99           N  
ATOM    918  CA  HIS A 117      23.722  11.823  17.536  1.00 17.69           C  
ATOM    919  C   HIS A 117      24.861  11.995  16.528  1.00 18.14           C  
ATOM    920  O   HIS A 117      25.887  11.283  16.606  1.00 18.09           O  
ATOM    921  CB  HIS A 117      23.980  10.519  18.317  1.00 18.08           C  
ATOM    922  CG  HIS A 117      23.079  10.452  19.508  1.00 21.19           C  
ATOM    923  ND1 HIS A 117      21.822   9.870  19.422  1.00 22.62           N  
ATOM    924  CD2 HIS A 117      23.201  10.952  20.759  1.00 21.11           C  
ATOM    925  CE1 HIS A 117      21.224   9.997  20.598  1.00 22.88           C  
ATOM    926  NE2 HIS A 117      22.041  10.608  21.427  1.00 23.51           N  
ATOM    927  N   ILE A 118      24.689  12.862  15.564  1.00 15.69           N  
ATOM    928  CA  ILE A 118      25.776  13.148  14.596  1.00 14.21           C  
ATOM    929  C   ILE A 118      26.965  13.668  15.413  1.00 14.60           C  
ATOM    930  O   ILE A 118      26.752  14.475  16.356  1.00 15.28           O  
ATOM    931  CB  ILE A 118      25.338  14.123  13.532  1.00 12.67           C  
ATOM    932  CG1 ILE A 118      24.342  13.454  12.524  1.00 15.01           C  
ATOM    933  CG2 ILE A 118      26.512  14.626  12.677  1.00 11.00           C  
ATOM    934  CD1 ILE A 118      22.992  13.193  13.130  1.00 15.40           C  
ATOM    935  N   ALA A 119      28.180  13.306  15.122  1.00 15.09           N  
ATOM    936  CA  ALA A 119      29.340  13.730  15.908  1.00 17.81           C  
ATOM    937  C   ALA A 119      29.460  15.245  15.976  1.00 17.20           C  
ATOM    938  O   ALA A 119      29.186  15.977  15.014  1.00 16.78           O  
ATOM    939  CB  ALA A 119      30.666  13.175  15.277  1.00 19.19           C  
ATOM    940  N   ASN A 120      29.873  15.785  17.116  1.00 16.14           N  
ATOM    941  CA  ASN A 120      30.159  17.126  17.496  1.00 16.16           C  
ATOM    942  C   ASN A 120      28.936  18.061  17.601  1.00 17.36           C  
ATOM    943  O   ASN A 120      29.095  19.267  17.884  1.00 15.47           O  
ATOM    944  CB  ASN A 120      31.156  17.782  16.527  1.00 18.48           C  
ATOM    945  CG  ASN A 120      32.532  17.099  16.544  1.00 21.41           C  
ATOM    946  OD1 ASN A 120      32.967  16.625  17.582  1.00 23.47           O  
ATOM    947  ND2 ASN A 120      33.218  17.004  15.414  1.00 19.43           N  
ATOM    948  N   ILE A 121      27.726  17.533  17.442  1.00 17.23           N  
ATOM    949  CA  ILE A 121      26.537  18.391  17.493  1.00 17.57           C  
ATOM    950  C   ILE A 121      26.416  19.159  18.808  1.00 16.55           C  
ATOM    951  O   ILE A 121      26.077  20.317  18.668  1.00 17.93           O  
ATOM    952  CB  ILE A 121      25.231  17.631  17.217  1.00 15.17           C  
ATOM    953  CG1 ILE A 121      23.995  18.513  17.070  1.00 14.68           C  
ATOM    954  CG2 ILE A 121      25.016  16.582  18.286  1.00 13.83           C  
ATOM    955  CD1 ILE A 121      23.981  19.461  15.890  1.00 12.19           C  
ATOM    956  N   ASP A 122      26.646  18.605  19.971  1.00 16.86           N  
ATOM    957  CA  ASP A 122      26.481  19.309  21.239  1.00 19.49           C  
ATOM    958  C   ASP A 122      27.352  20.564  21.297  1.00 19.89           C  
ATOM    959  O   ASP A 122      26.893  21.686  21.494  1.00 18.72           O  
ATOM    960  CB  ASP A 122      26.766  18.401  22.437  1.00 20.91           C  
ATOM    961  CG  ASP A 122      25.691  17.362  22.673  1.00 23.36           C  
ATOM    962  OD1 ASP A 122      24.668  17.365  21.959  1.00 21.28           O  
ATOM    963  OD2 ASP A 122      25.817  16.483  23.558  1.00 25.44           O  
ATOM    964  N   ASP A 123      28.620  20.427  20.918  1.00 21.32           N  
ATOM    965  CA  ASP A 123      29.559  21.537  20.847  1.00 22.07           C  
ATOM    966  C   ASP A 123      29.134  22.587  19.824  1.00 22.95           C  
ATOM    967  O   ASP A 123      29.234  23.807  20.010  1.00 20.53           O  
ATOM    968  CB  ASP A 123      30.949  21.017  20.513  1.00 23.41           C  
ATOM    969  CG  ASP A 123      31.607  20.338  21.695  1.00 26.86           C  
ATOM    970  OD1 ASP A 123      31.138  20.408  22.841  1.00 27.88           O  
ATOM    971  OD2 ASP A 123      32.651  19.680  21.500  1.00 28.54           O  
ATOM    972  N   ILE A 124      28.650  22.079  18.682  1.00 21.48           N  
ATOM    973  CA  ILE A 124      28.226  23.037  17.656  1.00 21.02           C  
ATOM    974  C   ILE A 124      27.061  23.858  18.196  1.00 22.17           C  
ATOM    975  O   ILE A 124      27.041  25.091  18.060  1.00 23.10           O  
ATOM    976  CB  ILE A 124      27.896  22.328  16.337  1.00 20.24           C  
ATOM    977  CG1 ILE A 124      29.212  21.806  15.749  1.00 17.57           C  
ATOM    978  CG2 ILE A 124      27.149  23.283  15.384  1.00 16.40           C  
ATOM    979  CD1 ILE A 124      29.079  20.719  14.698  1.00 16.05           C  
ATOM    980  N   ILE A 125      26.058  23.208  18.774  1.00 23.62           N  
ATOM    981  CA  ILE A 125      24.900  23.944  19.302  1.00 22.55           C  
ATOM    982  C   ILE A 125      25.321  24.916  20.383  1.00 24.42           C  
ATOM    983  O   ILE A 125      24.759  26.016  20.515  1.00 24.77           O  
ATOM    984  CB  ILE A 125      23.834  22.964  19.826  1.00 20.79           C  
ATOM    985  CG1 ILE A 125      23.300  22.198  18.614  1.00 21.39           C  
ATOM    986  CG2 ILE A 125      22.673  23.625  20.572  1.00 19.42           C  
ATOM    987  CD1 ILE A 125      22.314  21.097  18.868  1.00 18.92           C  
ATOM    988  N   ALA A 126      26.279  24.510  21.213  1.00 25.26           N  
ATOM    989  CA  ALA A 126      26.761  25.363  22.300  1.00 26.93           C  
ATOM    990  C   ALA A 126      27.683  26.471  21.861  1.00 28.12           C  
ATOM    991  O   ALA A 126      28.152  27.282  22.663  1.00 29.02           O  
ATOM    992  CB  ALA A 126      27.303  24.446  23.386  1.00 27.45           C  
ATOM    993  N   GLY A 127      27.991  26.664  20.587  1.00 27.82           N  
ATOM    994  CA  GLY A 127      28.830  27.733  20.094  1.00 28.43           C  
ATOM    995  C   GLY A 127      30.312  27.456  20.288  1.00 28.89           C  
ATOM    996  O   GLY A 127      31.111  28.330  19.948  1.00 29.22           O  
ATOM    997  N   LYS A 128      30.666  26.269  20.770  1.00 29.13           N  
ATOM    998  CA  LYS A 128      32.044  25.899  21.031  1.00 31.00           C  
ATOM    999  C   LYS A 128      32.838  25.420  19.833  1.00 29.85           C  
ATOM   1000  O   LYS A 128      34.066  25.477  19.896  1.00 30.73           O  
ATOM   1001  CB  LYS A 128      32.123  24.828  22.132  1.00 33.45           C  
ATOM   1002  CG  LYS A 128      31.325  25.273  23.382  1.00 34.61           C  
ATOM   1003  CD  LYS A 128      31.317  24.114  24.361  1.00 35.81           C  
ATOM   1004  CE  LYS A 128      30.635  24.464  25.678  1.00 37.34           C  
ATOM   1005  NZ  LYS A 128      30.352  23.224  26.478  1.00 37.70           N  
ATOM   1006  N   LYS A 129      32.230  24.871  18.798  1.00 27.94           N  
ATOM   1007  CA  LYS A 129      32.892  24.457  17.576  1.00 26.54           C  
ATOM   1008  C   LYS A 129      32.035  25.036  16.436  1.00 24.78           C  
ATOM   1009  O   LYS A 129      30.836  25.163  16.628  1.00 23.95           O  
ATOM   1010  CB  LYS A 129      32.997  22.964  17.329  1.00 28.21           C  
ATOM   1011  CG  LYS A 129      33.820  22.165  18.339  1.00 30.55           C  
ATOM   1012  CD  LYS A 129      33.511  20.685  18.083  1.00 33.93           C  
ATOM   1013  CE  LYS A 129      34.614  19.763  18.595  1.00 35.97           C  
ATOM   1014  NZ  LYS A 129      34.160  19.162  19.885  1.00 36.31           N  
ATOM   1015  N   PRO A 130      32.651  25.393  15.332  1.00 24.18           N  
ATOM   1016  CA  PRO A 130      31.915  25.894  14.193  1.00 23.32           C  
ATOM   1017  C   PRO A 130      31.105  24.757  13.575  1.00 22.14           C  
ATOM   1018  O   PRO A 130      31.480  23.570  13.679  1.00 19.27           O  
ATOM   1019  CB  PRO A 130      33.016  26.378  13.264  1.00 24.80           C  
ATOM   1020  CG  PRO A 130      34.177  25.514  13.579  1.00 24.61           C  
ATOM   1021  CD  PRO A 130      34.096  25.236  15.048  1.00 23.36           C  
ATOM   1022  N   ALA A 131      30.071  25.120  12.816  1.00 21.96           N  
ATOM   1023  CA  ALA A 131      29.175  24.140  12.198  1.00 22.48           C  
ATOM   1024  C   ALA A 131      29.904  23.212  11.248  1.00 23.02           C  
ATOM   1025  O   ALA A 131      29.572  22.022  11.105  1.00 21.82           O  
ATOM   1026  CB  ALA A 131      27.981  24.858  11.597  1.00 20.93           C  
ATOM   1027  N   THR A 132      31.013  23.685  10.661  1.00 22.12           N  
ATOM   1028  CA  THR A 132      31.866  22.862   9.814  1.00 19.42           C  
ATOM   1029  C   THR A 132      32.475  21.686  10.518  1.00 17.97           C  
ATOM   1030  O   THR A 132      32.974  20.768   9.834  1.00 17.56           O  
ATOM   1031  CB  THR A 132      33.008  23.697   9.147  1.00 20.48           C  
ATOM   1032  OG1 THR A 132      33.535  24.567  10.139  1.00 18.48           O  
ATOM   1033  CG2 THR A 132      32.365  24.515   8.036  1.00 21.38           C  
ATOM   1034  N   ASP A 133      32.572  21.601  11.845  1.00 17.03           N  
ATOM   1035  CA  ASP A 133      33.049  20.396  12.509  1.00 16.01           C  
ATOM   1036  C   ASP A 133      31.995  19.271  12.515  1.00 17.10           C  
ATOM   1037  O   ASP A 133      32.297  18.201  13.027  1.00 18.30           O  
ATOM   1038  CB  ASP A 133      33.325  20.707  13.988  1.00 15.03           C  
ATOM   1039  CG  ASP A 133      34.785  21.291  14.049  1.00 13.35           C  
ATOM   1040  OD1 ASP A 133      35.227  21.933  13.104  1.00 11.71           O  
ATOM   1041  OD2 ASP A 133      35.328  20.961  15.087  1.00 15.61           O  
ATOM   1042  N   LEU A 134      30.787  19.490  12.049  1.00 18.26           N  
ATOM   1043  CA  LEU A 134      29.736  18.437  12.189  1.00 18.15           C  
ATOM   1044  C   LEU A 134      30.183  17.143  11.567  1.00 18.12           C  
ATOM   1045  O   LEU A 134      30.847  17.194  10.515  1.00 17.14           O  
ATOM   1046  CB  LEU A 134      28.462  18.951  11.549  1.00 18.26           C  
ATOM   1047  CG  LEU A 134      27.208  18.062  11.706  1.00 17.39           C  
ATOM   1048  CD1 LEU A 134      26.738  18.094  13.160  1.00 12.05           C  
ATOM   1049  CD2 LEU A 134      26.185  18.520  10.679  1.00 14.27           C  
ATOM   1050  N   GLY A 135      29.877  15.972  12.087  1.00 18.12           N  
ATOM   1051  CA  GLY A 135      30.293  14.699  11.536  1.00 17.65           C  
ATOM   1052  C   GLY A 135      29.627  14.273  10.242  1.00 18.62           C  
ATOM   1053  O   GLY A 135      28.991  13.210  10.146  1.00 19.10           O  
ATOM   1054  N   VAL A 136      29.713  15.102   9.201  1.00 16.61           N  
ATOM   1055  CA  VAL A 136      29.156  14.789   7.896  1.00 15.91           C  
ATOM   1056  C   VAL A 136      30.254  15.157   6.894  1.00 17.01           C  
ATOM   1057  O   VAL A 136      30.946  16.165   7.107  1.00 15.61           O  
ATOM   1058  CB  VAL A 136      27.869  15.541   7.485  1.00 17.47           C  
ATOM   1059  CG1 VAL A 136      26.677  15.292   8.438  1.00 17.90           C  
ATOM   1060  CG2 VAL A 136      28.083  17.051   7.407  1.00 17.91           C  
ATOM   1061  N   LYS A 137      30.330  14.396   5.822  1.00 16.91           N  
ATOM   1062  CA  LYS A 137      31.218  14.740   4.727  1.00 17.44           C  
ATOM   1063  C   LYS A 137      30.717  14.107   3.434  1.00 15.32           C  
ATOM   1064  O   LYS A 137      30.052  13.097   3.396  1.00 15.71           O  
ATOM   1065  CB  LYS A 137      32.698  14.371   4.872  1.00 20.19           C  
ATOM   1066  CG  LYS A 137      32.987  12.955   5.300  1.00 20.45           C  
ATOM   1067  CD  LYS A 137      34.460  12.672   5.561  1.00 19.71           C  
ATOM   1068  CE  LYS A 137      34.964  12.975   6.940  1.00 22.09           C  
ATOM   1069  NZ  LYS A 137      36.269  12.282   7.238  1.00 22.13           N  
ATOM   1070  N   ALA A 138      31.104  14.776   2.347  1.00 14.42           N  
ATOM   1071  CA  ALA A 138      30.826  14.277   1.021  1.00 14.30           C  
ATOM   1072  C   ALA A 138      32.134  13.565   0.592  1.00 15.90           C  
ATOM   1073  O   ALA A 138      33.163  14.276   0.452  1.00 16.21           O  
ATOM   1074  CB  ALA A 138      30.520  15.406   0.079  1.00 10.95           C  
ATOM   1075  N   LEU A 139      32.057  12.258   0.439  1.00 15.05           N  
ATOM   1076  CA  LEU A 139      33.274  11.537  -0.004  1.00 16.09           C  
ATOM   1077  C   LEU A 139      33.466  11.788  -1.498  1.00 18.19           C  
ATOM   1078  O   LEU A 139      34.575  11.666  -2.040  1.00 17.79           O  
ATOM   1079  CB  LEU A 139      33.148  10.057   0.278  1.00 16.84           C  
ATOM   1080  CG  LEU A 139      32.824   9.653   1.740  1.00 14.41           C  
ATOM   1081  CD1 LEU A 139      32.713   8.113   1.754  1.00 13.00           C  
ATOM   1082  CD2 LEU A 139      33.922  10.087   2.678  1.00 15.44           C  
ATOM   1083  N   ASP A 140      32.393  12.171  -2.211  1.00 17.25           N  
ATOM   1084  CA  ASP A 140      32.395  12.613  -3.583  1.00 17.75           C  
ATOM   1085  C   ASP A 140      31.055  13.284  -3.898  1.00 18.12           C  
ATOM   1086  O   ASP A 140      30.207  13.300  -3.019  1.00 19.22           O  
ATOM   1087  CB  ASP A 140      32.737  11.571  -4.648  1.00 20.14           C  
ATOM   1088  CG  ASP A 140      31.748  10.427  -4.756  1.00 23.24           C  
ATOM   1089  OD1 ASP A 140      30.531  10.625  -4.676  1.00 20.40           O  
ATOM   1090  OD2 ASP A 140      32.189   9.260  -4.915  1.00 25.36           O  
ATOM   1091  N   ASP A 141      30.785  13.764  -5.100  1.00 16.31           N  
ATOM   1092  CA  ASP A 141      29.505  14.346  -5.460  1.00 18.08           C  
ATOM   1093  C   ASP A 141      28.313  13.442  -5.198  1.00 18.37           C  
ATOM   1094  O   ASP A 141      27.207  13.970  -5.013  1.00 16.07           O  
ATOM   1095  CB  ASP A 141      29.512  14.767  -6.949  1.00 19.36           C  
ATOM   1096  CG  ASP A 141      30.197  16.091  -7.247  1.00 20.33           C  
ATOM   1097  OD1 ASP A 141      30.717  16.830  -6.376  1.00 20.84           O  
ATOM   1098  OD2 ASP A 141      30.233  16.486  -8.451  1.00 22.36           O  
ATOM   1099  N   HIS A 142      28.435  12.097  -5.213  1.00 17.95           N  
ATOM   1100  CA  HIS A 142      27.237  11.283  -5.008  1.00 19.99           C  
ATOM   1101  C   HIS A 142      27.306  10.373  -3.799  1.00 16.63           C  
ATOM   1102  O   HIS A 142      26.618   9.365  -3.756  1.00 14.80           O  
ATOM   1103  CB  HIS A 142      26.935  10.389  -6.228  1.00 23.23           C  
ATOM   1104  CG  HIS A 142      26.901  11.289  -7.440  1.00 26.89           C  
ATOM   1105  ND1 HIS A 142      25.915  12.236  -7.594  1.00 27.83           N  
ATOM   1106  CD2 HIS A 142      27.750  11.414  -8.481  1.00 26.87           C  
ATOM   1107  CE1 HIS A 142      26.131  12.903  -8.718  1.00 28.54           C  
ATOM   1108  NE2 HIS A 142      27.225  12.409  -9.270  1.00 27.00           N  
ATOM   1109  N   THR A 143      28.174  10.696  -2.865  1.00 14.47           N  
ATOM   1110  CA  THR A 143      28.337   9.912  -1.668  1.00 16.74           C  
ATOM   1111  C   THR A 143      28.385  10.768  -0.402  1.00 15.65           C  
ATOM   1112  O   THR A 143      29.322  11.517  -0.136  1.00 15.10           O  
ATOM   1113  CB  THR A 143      29.600   9.029  -1.770  1.00 17.88           C  
ATOM   1114  OG1 THR A 143      29.559   8.361  -3.062  1.00 19.49           O  
ATOM   1115  CG2 THR A 143      29.656   8.042  -0.630  1.00 17.54           C  
ATOM   1116  N   PHE A 144      27.387  10.586   0.460  1.00 15.03           N  
ATOM   1117  CA  PHE A 144      27.268  11.319   1.727  1.00 13.57           C  
ATOM   1118  C   PHE A 144      27.479  10.374   2.896  1.00 14.94           C  
ATOM   1119  O   PHE A 144      26.814   9.362   3.119  1.00 14.97           O  
ATOM   1120  CB  PHE A 144      25.930  12.059   1.737  1.00 12.74           C  
ATOM   1121  CG  PHE A 144      25.609  12.921   2.929  1.00 11.70           C  
ATOM   1122  CD1 PHE A 144      26.313  14.091   3.209  1.00 11.84           C  
ATOM   1123  CD2 PHE A 144      24.601  12.524   3.811  1.00 10.63           C  
ATOM   1124  CE1 PHE A 144      25.985  14.882   4.306  1.00 12.75           C  
ATOM   1125  CE2 PHE A 144      24.268  13.289   4.885  1.00 10.68           C  
ATOM   1126  CZ  PHE A 144      24.936  14.484   5.133  1.00 11.65           C  
ATOM   1127  N   GLU A 145      28.417  10.717   3.791  1.00 14.91           N  
ATOM   1128  CA  GLU A 145      28.806   9.873   4.908  1.00 14.16           C  
ATOM   1129  C   GLU A 145      28.571  10.515   6.263  1.00 13.54           C  
ATOM   1130  O   GLU A 145      29.106  11.596   6.492  1.00 13.07           O  
ATOM   1131  CB  GLU A 145      30.340   9.579   4.854  1.00 12.57           C  
ATOM   1132  CG  GLU A 145      30.732   8.455   5.850  1.00 12.78           C  
ATOM   1133  CD  GLU A 145      32.273   8.509   6.009  1.00 15.75           C  
ATOM   1134  OE1 GLU A 145      32.794   9.466   6.629  1.00 16.40           O  
ATOM   1135  OE2 GLU A 145      32.873   7.558   5.521  1.00 14.03           O  
ATOM   1136  N   VAL A 146      27.772   9.856   7.098  1.00 13.94           N  
ATOM   1137  CA  VAL A 146      27.453  10.463   8.388  1.00 13.68           C  
ATOM   1138  C   VAL A 146      28.145   9.643   9.472  1.00 14.90           C  
ATOM   1139  O   VAL A 146      28.049   8.422   9.415  1.00 15.41           O  
ATOM   1140  CB  VAL A 146      25.927  10.455   8.674  1.00 13.01           C  
ATOM   1141  CG1 VAL A 146      25.640  11.189   9.979  1.00 11.16           C  
ATOM   1142  CG2 VAL A 146      25.236  11.151   7.500  1.00  9.54           C  
ATOM   1143  N   THR A 147      28.769  10.352  10.395  1.00 14.46           N  
ATOM   1144  CA  THR A 147      29.425   9.678  11.517  1.00 15.60           C  
ATOM   1145  C   THR A 147      28.721  10.055  12.808  1.00 14.85           C  
ATOM   1146  O   THR A 147      28.634  11.232  13.147  1.00 14.59           O  
ATOM   1147  CB  THR A 147      30.928  10.062  11.616  1.00 14.98           C  
ATOM   1148  OG1 THR A 147      31.541   9.524  10.433  1.00 14.60           O  
ATOM   1149  CG2 THR A 147      31.618   9.447  12.838  1.00 15.54           C  
ATOM   1150  N   LEU A 148      28.216   9.077  13.517  1.00 17.42           N  
ATOM   1151  CA  LEU A 148      27.563   9.315  14.810  1.00 17.01           C  
ATOM   1152  C   LEU A 148      28.476   9.061  16.004  1.00 17.31           C  
ATOM   1153  O   LEU A 148      29.367   8.230  15.911  1.00 15.03           O  
ATOM   1154  CB  LEU A 148      26.394   8.336  14.918  1.00 15.59           C  
ATOM   1155  CG  LEU A 148      25.504   8.291  13.650  1.00 14.96           C  
ATOM   1156  CD1 LEU A 148      24.344   7.341  13.930  1.00 15.00           C  
ATOM   1157  CD2 LEU A 148      25.047   9.678  13.243  1.00 12.39           C  
ATOM   1158  N   SER A 149      28.177   9.647  17.151  1.00 17.71           N  
ATOM   1159  CA  SER A 149      29.057   9.375  18.322  1.00 19.99           C  
ATOM   1160  C   SER A 149      28.694   8.111  19.080  1.00 21.42           C  
ATOM   1161  O   SER A 149      29.398   7.795  20.037  1.00 20.69           O  
ATOM   1162  CB  SER A 149      29.027  10.631  19.219  1.00 18.58           C  
ATOM   1163  OG  SER A 149      27.630  10.922  19.389  1.00 20.35           O  
ATOM   1164  N   GLU A 150      27.648   7.358  18.733  1.00 21.65           N  
ATOM   1165  CA  GLU A 150      27.286   6.114  19.405  1.00 23.42           C  
ATOM   1166  C   GLU A 150      26.437   5.361  18.360  1.00 21.24           C  
ATOM   1167  O   GLU A 150      25.894   6.056  17.529  1.00 17.09           O  
ATOM   1168  CB  GLU A 150      26.360   6.214  20.586  1.00 29.40           C  
ATOM   1169  CG  GLU A 150      26.272   7.119  21.739  1.00 35.42           C  
ATOM   1170  CD  GLU A 150      27.259   7.106  22.872  1.00 38.98           C  
ATOM   1171  OE1 GLU A 150      27.563   6.042  23.485  1.00 41.96           O  
ATOM   1172  OE2 GLU A 150      27.783   8.197  23.250  1.00 39.56           O  
ATOM   1173  N   PRO A 151      26.280   4.066  18.476  1.00 20.63           N  
ATOM   1174  CA  PRO A 151      25.446   3.295  17.593  1.00 19.66           C  
ATOM   1175  C   PRO A 151      23.973   3.676  17.721  1.00 18.64           C  
ATOM   1176  O   PRO A 151      23.411   3.816  18.820  1.00 17.47           O  
ATOM   1177  CB  PRO A 151      25.637   1.840  18.046  1.00 21.54           C  
ATOM   1178  CG  PRO A 151      26.953   1.847  18.790  1.00 20.79           C  
ATOM   1179  CD  PRO A 151      26.900   3.188  19.509  1.00 22.10           C  
ATOM   1180  N   VAL A 152      23.345   3.904  16.578  1.00 14.24           N  
ATOM   1181  CA  VAL A 152      21.905   4.256  16.542  1.00 15.78           C  
ATOM   1182  C   VAL A 152      21.265   3.408  15.467  1.00 14.99           C  
ATOM   1183  O   VAL A 152      21.285   3.745  14.297  1.00 16.40           O  
ATOM   1184  CB  VAL A 152      21.647   5.748  16.222  1.00 13.48           C  
ATOM   1185  CG1 VAL A 152      20.158   6.103  16.376  1.00  9.55           C  
ATOM   1186  CG2 VAL A 152      22.468   6.675  17.120  1.00 11.67           C  
ATOM   1187  N   PRO A 153      20.705   2.243  15.796  1.00 17.81           N  
ATOM   1188  CA  PRO A 153      20.222   1.302  14.798  1.00 16.17           C  
ATOM   1189  C   PRO A 153      19.058   1.817  13.992  1.00 18.44           C  
ATOM   1190  O   PRO A 153      18.825   1.550  12.795  1.00 17.58           O  
ATOM   1191  CB  PRO A 153      19.823   0.088  15.661  1.00 19.31           C  
ATOM   1192  CG  PRO A 153      20.570   0.209  16.938  1.00 20.05           C  
ATOM   1193  CD  PRO A 153      20.748   1.703  17.186  1.00 17.72           C  
ATOM   1194  N   TYR A 154      18.211   2.649  14.647  1.00 15.76           N  
ATOM   1195  CA  TYR A 154      17.103   3.275  13.927  1.00 16.50           C  
ATOM   1196  C   TYR A 154      17.452   4.579  13.219  1.00 14.23           C  
ATOM   1197  O   TYR A 154      16.551   5.222  12.621  1.00 14.79           O  
ATOM   1198  CB  TYR A 154      15.946   3.513  14.913  1.00 14.24           C  
ATOM   1199  CG  TYR A 154      16.363   4.312  16.136  1.00 14.90           C  
ATOM   1200  CD1 TYR A 154      16.349   5.703  16.103  1.00 14.98           C  
ATOM   1201  CD2 TYR A 154      16.682   3.681  17.338  1.00 14.84           C  
ATOM   1202  CE1 TYR A 154      16.676   6.445  17.199  1.00 14.33           C  
ATOM   1203  CE2 TYR A 154      17.011   4.431  18.453  1.00 17.16           C  
ATOM   1204  CZ  TYR A 154      17.008   5.823  18.374  1.00 14.99           C  
ATOM   1205  OH  TYR A 154      17.348   6.583  19.479  1.00 15.29           O  
ATOM   1206  N   PHE A 155      18.712   4.977  13.109  1.00 15.81           N  
ATOM   1207  CA  PHE A 155      19.081   6.262  12.517  1.00 16.13           C  
ATOM   1208  C   PHE A 155      18.460   6.592  11.185  1.00 16.16           C  
ATOM   1209  O   PHE A 155      17.923   7.724  10.980  1.00 16.96           O  
ATOM   1210  CB  PHE A 155      20.621   6.411  12.422  1.00 17.16           C  
ATOM   1211  CG  PHE A 155      21.096   7.696  11.781  1.00 17.42           C  
ATOM   1212  CD1 PHE A 155      20.917   8.927  12.370  1.00 17.74           C  
ATOM   1213  CD2 PHE A 155      21.757   7.655  10.563  1.00 18.74           C  
ATOM   1214  CE1 PHE A 155      21.381  10.066  11.749  1.00 18.01           C  
ATOM   1215  CE2 PHE A 155      22.241   8.784   9.936  1.00 17.43           C  
ATOM   1216  CZ  PHE A 155      22.032  10.014  10.529  1.00 18.35           C  
ATOM   1217  N   TYR A 156      18.472   5.683  10.210  1.00 14.92           N  
ATOM   1218  CA  TYR A 156      17.891   6.024   8.901  1.00 15.15           C  
ATOM   1219  C   TYR A 156      16.420   6.408   8.933  1.00 13.32           C  
ATOM   1220  O   TYR A 156      15.967   7.137   8.065  1.00 10.84           O  
ATOM   1221  CB  TYR A 156      18.093   4.850   7.902  1.00 15.55           C  
ATOM   1222  CG  TYR A 156      17.238   3.660   8.287  1.00 14.72           C  
ATOM   1223  CD1 TYR A 156      17.654   2.734   9.248  1.00 14.89           C  
ATOM   1224  CD2 TYR A 156      16.025   3.477   7.649  1.00 15.62           C  
ATOM   1225  CE1 TYR A 156      16.813   1.682   9.603  1.00 16.75           C  
ATOM   1226  CE2 TYR A 156      15.200   2.406   7.962  1.00 15.97           C  
ATOM   1227  CZ  TYR A 156      15.601   1.535   8.955  1.00 14.36           C  
ATOM   1228  OH  TYR A 156      14.778   0.492   9.292  1.00 15.05           O  
ATOM   1229  N   LYS A 157      15.652   5.974   9.926  1.00 12.70           N  
ATOM   1230  CA  LYS A 157      14.226   6.266  10.038  1.00 11.58           C  
ATOM   1231  C   LYS A 157      14.044   7.764  10.223  1.00 13.01           C  
ATOM   1232  O   LYS A 157      13.022   8.313   9.806  1.00 11.56           O  
ATOM   1233  CB  LYS A 157      13.547   5.441  11.141  1.00 10.35           C  
ATOM   1234  CG  LYS A 157      13.500   3.951  10.887  1.00 10.52           C  
ATOM   1235  CD  LYS A 157      13.072   2.953  11.962  1.00 13.50           C  
ATOM   1236  CE  LYS A 157      11.807   3.419  12.643  1.00 12.99           C  
ATOM   1237  NZ  LYS A 157      11.021   2.482  13.447  1.00 11.01           N  
ATOM   1238  N   LEU A 158      15.021   8.431  10.856  1.00 13.48           N  
ATOM   1239  CA  LEU A 158      14.911   9.867  11.029  1.00 14.15           C  
ATOM   1240  C   LEU A 158      14.958  10.672   9.728  1.00 14.58           C  
ATOM   1241  O   LEU A 158      14.489  11.801   9.814  1.00 15.84           O  
ATOM   1242  CB  LEU A 158      16.130  10.359  11.832  1.00 12.91           C  
ATOM   1243  CG  LEU A 158      16.079  10.357  13.355  1.00 13.89           C  
ATOM   1244  CD1 LEU A 158      15.922   8.944  13.934  1.00 14.51           C  
ATOM   1245  CD2 LEU A 158      17.326  11.084  13.868  1.00 14.63           C  
ATOM   1246  N   LEU A 159      15.568  10.157   8.665  1.00 14.20           N  
ATOM   1247  CA  LEU A 159      15.926  10.929   7.489  1.00 13.08           C  
ATOM   1248  C   LEU A 159      14.833  11.359   6.543  1.00 13.31           C  
ATOM   1249  O   LEU A 159      15.111  12.172   5.671  1.00 13.99           O  
ATOM   1250  CB  LEU A 159      17.080  10.212   6.748  1.00 11.95           C  
ATOM   1251  CG  LEU A 159      18.226   9.880   7.745  1.00 12.63           C  
ATOM   1252  CD1 LEU A 159      19.338   9.133   7.052  1.00 12.74           C  
ATOM   1253  CD2 LEU A 159      18.735  11.176   8.408  1.00 15.39           C  
ATOM   1254  N   VAL A 160      13.589  10.950   6.742  1.00 16.03           N  
ATOM   1255  CA  VAL A 160      12.473  11.440   5.941  1.00 16.59           C  
ATOM   1256  C   VAL A 160      11.997  12.808   6.431  1.00 16.78           C  
ATOM   1257  O   VAL A 160      11.156  13.432   5.753  1.00 21.23           O  
ATOM   1258  CB  VAL A 160      11.313  10.422   6.014  1.00 18.53           C  
ATOM   1259  CG1 VAL A 160      11.802   9.021   5.571  1.00 16.45           C  
ATOM   1260  CG2 VAL A 160      10.761  10.306   7.437  1.00 19.36           C  
ATOM   1261  N   HIS A 161      12.484  13.382   7.492  1.00 15.21           N  
ATOM   1262  CA  HIS A 161      11.981  14.631   8.080  1.00 13.83           C  
ATOM   1263  C   HIS A 161      12.482  15.849   7.346  1.00 13.64           C  
ATOM   1264  O   HIS A 161      13.619  15.810   6.896  1.00 13.12           O  
ATOM   1265  CB  HIS A 161      12.366  14.613   9.555  1.00 12.75           C  
ATOM   1266  CG  HIS A 161      11.691  15.693  10.364  1.00 15.19           C  
ATOM   1267  ND1 HIS A 161      12.299  16.906  10.629  1.00 14.44           N  
ATOM   1268  CD2 HIS A 161      10.469  15.730  10.920  1.00 12.67           C  
ATOM   1269  CE1 HIS A 161      11.446  17.647  11.327  1.00 17.46           C  
ATOM   1270  NE2 HIS A 161      10.343  16.933  11.555  1.00 15.46           N  
ATOM   1271  N   PRO A 162      11.688  16.904   7.224  1.00 15.07           N  
ATOM   1272  CA  PRO A 162      12.055  18.103   6.474  1.00 13.83           C  
ATOM   1273  C   PRO A 162      13.321  18.771   7.004  1.00 13.06           C  
ATOM   1274  O   PRO A 162      14.085  19.272   6.174  1.00 11.98           O  
ATOM   1275  CB  PRO A 162      10.887  19.060   6.713  1.00 15.61           C  
ATOM   1276  CG  PRO A 162       9.710  18.177   6.972  1.00 15.31           C  
ATOM   1277  CD  PRO A 162      10.291  17.013   7.781  1.00 14.10           C  
ATOM   1278  N   SER A 163      13.623  18.668   8.293  1.00 10.02           N  
ATOM   1279  CA  SER A 163      14.820  19.376   8.789  1.00 13.55           C  
ATOM   1280  C   SER A 163      16.112  18.802   8.231  1.00 12.42           C  
ATOM   1281  O   SER A 163      17.076  19.573   8.191  1.00 13.60           O  
ATOM   1282  CB  SER A 163      14.846  19.430  10.326  1.00 15.21           C  
ATOM   1283  OG  SER A 163      15.010  18.104  10.827  1.00 18.31           O  
ATOM   1284  N   VAL A 164      16.157  17.584   7.728  1.00 12.09           N  
ATOM   1285  CA  VAL A 164      17.313  16.961   7.103  1.00 13.20           C  
ATOM   1286  C   VAL A 164      17.152  16.921   5.569  1.00 13.03           C  
ATOM   1287  O   VAL A 164      17.939  16.264   4.871  1.00 12.13           O  
ATOM   1288  CB  VAL A 164      17.740  15.633   7.700  1.00 12.30           C  
ATOM   1289  CG1 VAL A 164      18.396  15.864   9.089  1.00 10.17           C  
ATOM   1290  CG2 VAL A 164      16.545  14.681   7.915  1.00 12.75           C  
ATOM   1291  N   SER A 165      16.235  17.741   5.043  1.00 11.88           N  
ATOM   1292  CA  SER A 165      16.177  17.936   3.580  1.00 13.18           C  
ATOM   1293  C   SER A 165      17.231  18.954   3.153  1.00 13.45           C  
ATOM   1294  O   SER A 165      17.732  19.746   3.976  1.00 14.23           O  
ATOM   1295  CB  SER A 165      14.798  18.431   3.131  1.00 13.85           C  
ATOM   1296  OG  SER A 165      13.869  17.361   3.242  1.00 13.80           O  
ATOM   1297  N   PRO A 166      17.671  18.887   1.912  1.00 13.84           N  
ATOM   1298  CA  PRO A 166      18.701  19.826   1.467  1.00 14.22           C  
ATOM   1299  C   PRO A 166      18.119  21.167   1.178  1.00 12.87           C  
ATOM   1300  O   PRO A 166      16.937  21.271   0.786  1.00 14.68           O  
ATOM   1301  CB  PRO A 166      19.240  19.165   0.182  1.00 13.48           C  
ATOM   1302  CG  PRO A 166      17.989  18.519  -0.385  1.00 13.94           C  
ATOM   1303  CD  PRO A 166      17.256  17.993   0.830  1.00 12.75           C  
ATOM   1304  N   VAL A 167      18.907  22.225   1.283  1.00 13.36           N  
ATOM   1305  CA  VAL A 167      18.472  23.554   0.862  1.00 15.13           C  
ATOM   1306  C   VAL A 167      19.547  24.031  -0.132  1.00 15.92           C  
ATOM   1307  O   VAL A 167      20.698  23.579  -0.077  1.00 18.34           O  
ATOM   1308  CB  VAL A 167      18.299  24.556   2.004  1.00 14.59           C  
ATOM   1309  CG1 VAL A 167      17.312  24.022   3.075  1.00 15.44           C  
ATOM   1310  CG2 VAL A 167      19.620  24.780   2.714  1.00 12.11           C  
ATOM   1311  N   PRO A 168      19.177  24.875  -1.061  1.00 16.41           N  
ATOM   1312  CA  PRO A 168      20.098  25.328  -2.117  1.00 15.84           C  
ATOM   1313  C   PRO A 168      20.945  26.502  -1.663  1.00 17.53           C  
ATOM   1314  O   PRO A 168      20.495  27.628  -1.518  1.00 16.47           O  
ATOM   1315  CB  PRO A 168      19.120  25.690  -3.223  1.00 16.88           C  
ATOM   1316  CG  PRO A 168      17.924  26.238  -2.479  1.00 15.87           C  
ATOM   1317  CD  PRO A 168      17.783  25.352  -1.268  1.00 14.42           C  
ATOM   1318  N   LYS A 169      22.208  26.265  -1.331  1.00 17.77           N  
ATOM   1319  CA  LYS A 169      23.129  27.257  -0.801  1.00 20.36           C  
ATOM   1320  C   LYS A 169      23.174  28.560  -1.585  1.00 21.45           C  
ATOM   1321  O   LYS A 169      23.104  29.613  -0.946  1.00 21.16           O  
ATOM   1322  CB  LYS A 169      24.543  26.656  -0.798  1.00 22.31           C  
ATOM   1323  CG  LYS A 169      25.605  27.527  -0.115  1.00 25.22           C  
ATOM   1324  CD  LYS A 169      26.966  26.849  -0.194  1.00 26.09           C  
ATOM   1325  CE  LYS A 169      28.025  27.657   0.581  1.00 28.91           C  
ATOM   1326  NZ  LYS A 169      28.340  28.915  -0.135  1.00 29.64           N  
ATOM   1327  N   SER A 170      23.207  28.474  -2.910  1.00 21.17           N  
ATOM   1328  CA  SER A 170      23.290  29.751  -3.664  1.00 25.16           C  
ATOM   1329  C   SER A 170      22.095  30.665  -3.491  1.00 23.32           C  
ATOM   1330  O   SER A 170      22.307  31.868  -3.265  1.00 22.60           O  
ATOM   1331  CB  SER A 170      23.665  29.489  -5.119  1.00 24.14           C  
ATOM   1332  OG  SER A 170      22.591  28.892  -5.808  1.00 29.38           O  
ATOM   1333  N   ALA A 171      20.866  30.176  -3.472  1.00 21.83           N  
ATOM   1334  CA  ALA A 171      19.686  31.007  -3.262  1.00 21.04           C  
ATOM   1335  C   ALA A 171      19.641  31.554  -1.849  1.00 21.65           C  
ATOM   1336  O   ALA A 171      19.348  32.736  -1.613  1.00 20.66           O  
ATOM   1337  CB  ALA A 171      18.378  30.232  -3.551  1.00 22.45           C  
ATOM   1338  N   VAL A 172      19.968  30.681  -0.889  1.00 22.73           N  
ATOM   1339  CA  VAL A 172      20.062  31.033   0.507  1.00 22.78           C  
ATOM   1340  C   VAL A 172      21.078  32.182   0.649  1.00 26.28           C  
ATOM   1341  O   VAL A 172      20.735  33.244   1.150  1.00 26.69           O  
ATOM   1342  CB  VAL A 172      20.519  29.871   1.406  1.00 22.54           C  
ATOM   1343  CG1 VAL A 172      20.883  30.362   2.818  1.00 20.11           C  
ATOM   1344  CG2 VAL A 172      19.448  28.792   1.534  1.00 20.51           C  
ATOM   1345  N   GLU A 173      22.316  31.950   0.247  1.00 27.32           N  
ATOM   1346  CA  GLU A 173      23.316  33.012   0.357  1.00 31.88           C  
ATOM   1347  C   GLU A 173      22.958  34.324  -0.329  1.00 31.09           C  
ATOM   1348  O   GLU A 173      23.200  35.408   0.211  1.00 31.01           O  
ATOM   1349  CB  GLU A 173      24.640  32.530  -0.284  1.00 33.68           C  
ATOM   1350  CG  GLU A 173      25.117  31.393   0.614  1.00 38.39           C  
ATOM   1351  CD  GLU A 173      26.603  31.182   0.643  1.00 39.54           C  
ATOM   1352  OE1 GLU A 173      27.249  31.412  -0.395  1.00 41.69           O  
ATOM   1353  OE2 GLU A 173      27.067  30.759   1.725  1.00 40.59           O  
ATOM   1354  N   LYS A 174      22.420  34.209  -1.537  1.00 29.54           N  
ATOM   1355  CA  LYS A 174      22.110  35.392  -2.318  1.00 29.41           C  
ATOM   1356  C   LYS A 174      20.895  36.169  -1.860  1.00 28.09           C  
ATOM   1357  O   LYS A 174      20.929  37.400  -1.911  1.00 25.63           O  
ATOM   1358  CB  LYS A 174      21.975  34.959  -3.779  1.00 29.74           C  
ATOM   1359  CG  LYS A 174      21.664  36.096  -4.735  1.00 33.09           C  
ATOM   1360  CD  LYS A 174      22.224  35.748  -6.116  1.00 33.92           C  
ATOM   1361  CE  LYS A 174      21.421  36.443  -7.205  1.00 36.91           C  
ATOM   1362  NZ  LYS A 174      20.812  37.725  -6.765  1.00 36.21           N  
ATOM   1363  N   PHE A 175      19.806  35.495  -1.489  1.00 26.82           N  
ATOM   1364  CA  PHE A 175      18.577  36.200  -1.131  1.00 25.35           C  
ATOM   1365  C   PHE A 175      18.235  36.174   0.353  1.00 25.26           C  
ATOM   1366  O   PHE A 175      17.268  36.847   0.727  1.00 23.61           O  
ATOM   1367  CB  PHE A 175      17.414  35.641  -1.955  1.00 24.12           C  
ATOM   1368  CG  PHE A 175      17.612  35.710  -3.440  1.00 25.20           C  
ATOM   1369  CD1 PHE A 175      17.418  36.903  -4.140  1.00 25.98           C  
ATOM   1370  CD2 PHE A 175      17.943  34.587  -4.169  1.00 25.65           C  
ATOM   1371  CE1 PHE A 175      17.592  36.951  -5.510  1.00 26.12           C  
ATOM   1372  CE2 PHE A 175      18.101  34.609  -5.540  1.00 25.74           C  
ATOM   1373  CZ  PHE A 175      17.938  35.812  -6.216  1.00 26.73           C  
ATOM   1374  N   GLY A 176      19.017  35.488   1.186  1.00 24.40           N  
ATOM   1375  CA  GLY A 176      18.746  35.489   2.611  1.00 26.12           C  
ATOM   1376  C   GLY A 176      17.326  34.994   2.909  1.00 28.93           C  
ATOM   1377  O   GLY A 176      16.883  34.019   2.306  1.00 28.25           O  
ATOM   1378  N   ASP A 177      16.572  35.698   3.723  1.00 29.27           N  
ATOM   1379  CA  ASP A 177      15.201  35.433   4.080  1.00 32.44           C  
ATOM   1380  C   ASP A 177      14.199  35.370   2.935  1.00 30.32           C  
ATOM   1381  O   ASP A 177      13.069  34.912   3.130  1.00 29.05           O  
ATOM   1382  CB  ASP A 177      14.737  36.601   5.008  1.00 38.02           C  
ATOM   1383  CG  ASP A 177      14.672  37.916   4.258  1.00 41.32           C  
ATOM   1384  OD1 ASP A 177      15.538  38.216   3.395  1.00 44.75           O  
ATOM   1385  OD2 ASP A 177      13.749  38.731   4.453  1.00 45.68           O  
ATOM   1386  N   LYS A 178      14.494  35.938   1.774  1.00 26.30           N  
ATOM   1387  CA  LYS A 178      13.579  35.933   0.650  1.00 25.52           C  
ATOM   1388  C   LYS A 178      13.908  34.793  -0.311  1.00 21.55           C  
ATOM   1389  O   LYS A 178      13.354  34.769  -1.414  1.00 21.30           O  
ATOM   1390  CB  LYS A 178      13.630  37.262  -0.134  1.00 27.68           C  
ATOM   1391  CG  LYS A 178      13.347  38.506   0.696  1.00 30.50           C  
ATOM   1392  CD  LYS A 178      13.693  39.804  -0.016  1.00 33.28           C  
ATOM   1393  CE  LYS A 178      14.822  39.900  -1.004  1.00 36.15           C  
ATOM   1394  NZ  LYS A 178      16.164  39.305  -0.711  1.00 36.03           N  
ATOM   1395  N   TRP A 179      14.851  33.914   0.030  1.00 18.33           N  
ATOM   1396  CA  TRP A 179      15.212  32.782  -0.804  1.00 17.82           C  
ATOM   1397  C   TRP A 179      14.005  31.904  -1.144  1.00 17.71           C  
ATOM   1398  O   TRP A 179      14.063  31.294  -2.202  1.00 17.90           O  
ATOM   1399  CB  TRP A 179      16.345  31.932  -0.247  1.00 17.03           C  
ATOM   1400  CG  TRP A 179      16.088  30.850   0.751  1.00 18.10           C  
ATOM   1401  CD1 TRP A 179      16.184  30.948   2.117  1.00 18.21           C  
ATOM   1402  CD2 TRP A 179      15.702  29.490   0.498  1.00 17.06           C  
ATOM   1403  NE1 TRP A 179      15.895  29.738   2.725  1.00 15.17           N  
ATOM   1404  CE2 TRP A 179      15.595  28.842   1.742  1.00 16.85           C  
ATOM   1405  CE3 TRP A 179      15.434  28.766  -0.677  1.00 16.52           C  
ATOM   1406  CZ2 TRP A 179      15.216  27.502   1.850  1.00 15.88           C  
ATOM   1407  CZ3 TRP A 179      15.098  27.446  -0.556  1.00 15.79           C  
ATOM   1408  CH2 TRP A 179      14.970  26.823   0.692  1.00 14.56           C  
ATOM   1409  N   THR A 180      12.979  31.821  -0.289  1.00 16.63           N  
ATOM   1410  CA  THR A 180      11.822  30.974  -0.534  1.00 16.68           C  
ATOM   1411  C   THR A 180      10.730  31.679  -1.357  1.00 18.91           C  
ATOM   1412  O   THR A 180       9.685  31.053  -1.609  1.00 18.27           O  
ATOM   1413  CB  THR A 180      11.203  30.454   0.770  1.00 15.06           C  
ATOM   1414  OG1 THR A 180      10.811  31.563   1.596  1.00 10.69           O  
ATOM   1415  CG2 THR A 180      12.180  29.628   1.596  1.00 15.26           C  
ATOM   1416  N   GLN A 181      10.936  32.930  -1.782  1.00 17.18           N  
ATOM   1417  CA  GLN A 181       9.872  33.527  -2.646  1.00 18.37           C  
ATOM   1418  C   GLN A 181       9.894  32.756  -3.952  1.00 15.84           C  
ATOM   1419  O   GLN A 181      10.966  32.261  -4.315  1.00 13.91           O  
ATOM   1420  CB  GLN A 181      10.134  34.992  -2.923  1.00 20.75           C  
ATOM   1421  CG  GLN A 181       9.694  35.965  -1.837  1.00 24.37           C  
ATOM   1422  CD  GLN A 181       8.315  35.733  -1.274  1.00 26.90           C  
ATOM   1423  OE1 GLN A 181       8.134  35.347  -0.088  1.00 29.74           O  
ATOM   1424  NE2 GLN A 181       7.306  35.948  -2.107  1.00 27.75           N  
ATOM   1425  N   PRO A 182       8.827  32.729  -4.691  1.00 17.50           N  
ATOM   1426  CA  PRO A 182       8.714  31.969  -5.919  1.00 20.20           C  
ATOM   1427  C   PRO A 182       9.732  32.360  -6.972  1.00 21.26           C  
ATOM   1428  O   PRO A 182      10.229  31.516  -7.708  1.00 21.09           O  
ATOM   1429  CB  PRO A 182       7.283  32.211  -6.431  1.00 18.98           C  
ATOM   1430  CG  PRO A 182       6.534  32.519  -5.168  1.00 19.80           C  
ATOM   1431  CD  PRO A 182       7.492  33.333  -4.327  1.00 18.89           C  
ATOM   1432  N   ALA A 183      10.065  33.648  -7.039  1.00 22.67           N  
ATOM   1433  CA  ALA A 183      11.042  34.046  -8.076  1.00 22.39           C  
ATOM   1434  C   ALA A 183      12.443  33.650  -7.690  1.00 21.57           C  
ATOM   1435  O   ALA A 183      13.335  33.567  -8.544  1.00 20.47           O  
ATOM   1436  CB  ALA A 183      10.785  35.530  -8.316  1.00 22.86           C  
ATOM   1437  N   ASN A 184      12.742  33.300  -6.431  1.00 20.16           N  
ATOM   1438  CA  ASN A 184      14.056  32.947  -5.975  1.00 20.39           C  
ATOM   1439  C   ASN A 184      14.306  31.483  -5.617  1.00 19.04           C  
ATOM   1440  O   ASN A 184      15.440  30.978  -5.648  1.00 17.10           O  
ATOM   1441  CB  ASN A 184      14.442  33.703  -4.687  1.00 19.96           C  
ATOM   1442  CG  ASN A 184      14.276  35.208  -4.829  1.00 21.18           C  
ATOM   1443  OD1 ASN A 184      14.025  35.934  -3.857  1.00 20.85           O  
ATOM   1444  ND2 ASN A 184      14.443  35.664  -6.045  1.00 17.35           N  
ATOM   1445  N   ILE A 185      13.251  30.847  -5.143  1.00 18.09           N  
ATOM   1446  CA  ILE A 185      13.362  29.498  -4.576  1.00 15.13           C  
ATOM   1447  C   ILE A 185      13.773  28.486  -5.592  1.00 12.46           C  
ATOM   1448  O   ILE A 185      13.464  28.533  -6.789  1.00 13.81           O  
ATOM   1449  CB  ILE A 185      11.989  29.113  -3.945  1.00 14.94           C  
ATOM   1450  CG1 ILE A 185      12.223  27.953  -2.934  1.00 13.83           C  
ATOM   1451  CG2 ILE A 185      10.991  28.746  -5.020  1.00 11.23           C  
ATOM   1452  CD1 ILE A 185      10.878  27.496  -2.358  1.00 14.84           C  
ATOM   1453  N   VAL A 186      14.514  27.490  -5.174  1.00 14.25           N  
ATOM   1454  CA  VAL A 186      14.924  26.340  -5.978  1.00 15.20           C  
ATOM   1455  C   VAL A 186      14.608  25.069  -5.205  1.00 15.00           C  
ATOM   1456  O   VAL A 186      14.928  24.993  -3.999  1.00 16.02           O  
ATOM   1457  CB  VAL A 186      16.411  26.441  -6.348  1.00 14.67           C  
ATOM   1458  CG1 VAL A 186      16.839  25.167  -7.019  1.00 18.46           C  
ATOM   1459  CG2 VAL A 186      16.656  27.579  -7.354  1.00 17.16           C  
ATOM   1460  N   THR A 187      14.005  24.037  -5.794  1.00 14.64           N  
ATOM   1461  CA  THR A 187      13.576  22.858  -5.034  1.00 15.66           C  
ATOM   1462  C   THR A 187      13.988  21.522  -5.662  1.00 15.58           C  
ATOM   1463  O   THR A 187      14.288  21.447  -6.867  1.00 15.36           O  
ATOM   1464  CB  THR A 187      12.039  22.954  -4.862  1.00 14.20           C  
ATOM   1465  OG1 THR A 187      11.426  23.072  -6.179  1.00 13.87           O  
ATOM   1466  CG2 THR A 187      11.572  24.173  -4.065  1.00 12.69           C  
ATOM   1467  N   ASN A 188      14.014  20.432  -4.903  1.00 12.85           N  
ATOM   1468  CA  ASN A 188      14.418  19.148  -5.498  1.00 13.65           C  
ATOM   1469  C   ASN A 188      13.356  18.070  -5.291  1.00 13.03           C  
ATOM   1470  O   ASN A 188      13.634  16.905  -5.581  1.00 13.26           O  
ATOM   1471  CB  ASN A 188      15.779  18.685  -4.981  1.00 13.69           C  
ATOM   1472  CG  ASN A 188      15.659  18.086  -3.566  1.00 12.93           C  
ATOM   1473  OD1 ASN A 188      15.060  18.663  -2.672  1.00 11.13           O  
ATOM   1474  ND2 ASN A 188      16.285  16.941  -3.384  1.00 11.89           N  
ATOM   1475  N   GLY A 189      12.192  18.483  -4.779  1.00 14.74           N  
ATOM   1476  CA  GLY A 189      11.128  17.447  -4.629  1.00 12.30           C  
ATOM   1477  C   GLY A 189      10.331  17.363  -5.929  1.00 14.99           C  
ATOM   1478  O   GLY A 189      10.713  17.933  -6.993  1.00 14.97           O  
ATOM   1479  N   ALA A 190       9.208  16.610  -5.917  1.00 13.08           N  
ATOM   1480  CA  ALA A 190       8.438  16.442  -7.155  1.00 13.28           C  
ATOM   1481  C   ALA A 190       7.751  17.694  -7.642  1.00 13.47           C  
ATOM   1482  O   ALA A 190       7.193  17.760  -8.758  1.00 16.32           O  
ATOM   1483  CB  ALA A 190       7.423  15.302  -7.026  1.00  9.60           C  
ATOM   1484  N   TYR A 191       7.619  18.750  -6.870  1.00 11.91           N  
ATOM   1485  CA  TYR A 191       6.979  19.997  -7.173  1.00 12.26           C  
ATOM   1486  C   TYR A 191       7.899  21.201  -6.962  1.00 13.80           C  
ATOM   1487  O   TYR A 191       8.917  21.147  -6.268  1.00 12.72           O  
ATOM   1488  CB  TYR A 191       5.706  20.171  -6.245  1.00 10.90           C  
ATOM   1489  CG  TYR A 191       4.728  19.067  -6.661  1.00 13.17           C  
ATOM   1490  CD1 TYR A 191       3.843  19.322  -7.711  1.00 12.36           C  
ATOM   1491  CD2 TYR A 191       4.753  17.811  -6.091  1.00 12.48           C  
ATOM   1492  CE1 TYR A 191       2.983  18.324  -8.121  1.00 12.70           C  
ATOM   1493  CE2 TYR A 191       3.891  16.795  -6.506  1.00 12.87           C  
ATOM   1494  CZ  TYR A 191       3.021  17.079  -7.538  1.00 13.25           C  
ATOM   1495  OH  TYR A 191       2.163  16.124  -8.005  1.00 13.64           O  
ATOM   1496  N   LYS A 192       7.516  22.333  -7.508  1.00 13.95           N  
ATOM   1497  CA  LYS A 192       8.177  23.599  -7.499  1.00 15.52           C  
ATOM   1498  C   LYS A 192       7.146  24.603  -6.979  1.00 15.06           C  
ATOM   1499  O   LYS A 192       5.941  24.398  -7.175  1.00 13.59           O  
ATOM   1500  CB  LYS A 192       8.482  24.125  -8.909  1.00 19.44           C  
ATOM   1501  CG  LYS A 192       9.468  23.465  -9.827  1.00 21.44           C  
ATOM   1502  CD  LYS A 192       9.824  24.396 -11.016  1.00 22.84           C  
ATOM   1503  CE  LYS A 192       8.987  24.062 -12.253  1.00 24.69           C  
ATOM   1504  NZ  LYS A 192       9.520  24.744 -13.487  1.00 22.55           N  
ATOM   1505  N   LEU A 193       7.586  25.667  -6.344  1.00 14.10           N  
ATOM   1506  CA  LEU A 193       6.611  26.663  -5.901  1.00 14.22           C  
ATOM   1507  C   LEU A 193       6.171  27.568  -7.046  1.00 17.19           C  
ATOM   1508  O   LEU A 193       7.058  28.194  -7.657  1.00 12.83           O  
ATOM   1509  CB  LEU A 193       7.350  27.541  -4.882  1.00 13.04           C  
ATOM   1510  CG  LEU A 193       6.445  28.630  -4.276  1.00 14.88           C  
ATOM   1511  CD1 LEU A 193       5.245  27.994  -3.580  1.00 11.37           C  
ATOM   1512  CD2 LEU A 193       7.292  29.505  -3.352  1.00 12.74           C  
ATOM   1513  N   LYS A 194       4.886  27.657  -7.355  1.00 15.64           N  
ATOM   1514  CA  LYS A 194       4.364  28.569  -8.334  1.00 19.19           C  
ATOM   1515  C   LYS A 194       3.863  29.883  -7.707  1.00 20.90           C  
ATOM   1516  O   LYS A 194       4.248  30.943  -8.190  1.00 18.42           O  
ATOM   1517  CB  LYS A 194       3.166  27.977  -9.091  1.00 19.92           C  
ATOM   1518  CG  LYS A 194       2.884  28.705 -10.417  1.00 22.33           C  
ATOM   1519  CD  LYS A 194       1.549  28.209 -10.961  1.00 24.88           C  
ATOM   1520  CE  LYS A 194       1.142  29.015 -12.203  1.00 29.54           C  
ATOM   1521  NZ  LYS A 194       0.090  28.273 -12.966  1.00 31.69           N  
ATOM   1522  N   ASN A 195       2.993  29.804  -6.699  1.00 21.93           N  
ATOM   1523  CA  ASN A 195       2.443  31.043  -6.116  1.00 25.33           C  
ATOM   1524  C   ASN A 195       2.341  30.867  -4.595  1.00 22.19           C  
ATOM   1525  O   ASN A 195       2.161  29.726  -4.168  1.00 18.28           O  
ATOM   1526  CB  ASN A 195       1.033  31.330  -6.617  1.00 29.95           C  
ATOM   1527  CG  ASN A 195       0.778  32.688  -7.222  1.00 35.50           C  
ATOM   1528  OD1 ASN A 195       0.305  33.706  -6.661  1.00 37.65           O  
ATOM   1529  ND2 ASN A 195       1.105  32.714  -8.525  1.00 35.66           N  
ATOM   1530  N   TRP A 196       2.491  31.958  -3.875  1.00 21.02           N  
ATOM   1531  CA  TRP A 196       2.386  31.972  -2.424  1.00 20.43           C  
ATOM   1532  C   TRP A 196       1.789  33.311  -1.982  1.00 21.71           C  
ATOM   1533  O   TRP A 196       2.485  34.321  -1.858  1.00 19.81           O  
ATOM   1534  CB  TRP A 196       3.686  31.812  -1.661  1.00 20.15           C  
ATOM   1535  CG  TRP A 196       3.596  31.744  -0.156  1.00 18.74           C  
ATOM   1536  CD1 TRP A 196       2.478  31.689   0.615  1.00 18.01           C  
ATOM   1537  CD2 TRP A 196       4.702  31.673   0.755  1.00 18.64           C  
ATOM   1538  NE1 TRP A 196       2.798  31.599   1.932  1.00 19.29           N  
ATOM   1539  CE2 TRP A 196       4.174  31.563   2.056  1.00 17.76           C  
ATOM   1540  CE3 TRP A 196       6.102  31.678   0.587  1.00 19.41           C  
ATOM   1541  CZ2 TRP A 196       4.990  31.518   3.177  1.00 20.00           C  
ATOM   1542  CZ3 TRP A 196       6.919  31.604   1.708  1.00 18.05           C  
ATOM   1543  CH2 TRP A 196       6.358  31.507   3.006  1.00 19.70           C  
ATOM   1544  N   VAL A 197       0.487  33.264  -1.690  1.00 20.44           N  
ATOM   1545  CA  VAL A 197      -0.228  34.432  -1.219  1.00 19.79           C  
ATOM   1546  C   VAL A 197      -0.591  34.107   0.240  1.00 20.78           C  
ATOM   1547  O   VAL A 197      -1.369  33.196   0.552  1.00 16.43           O  
ATOM   1548  CB  VAL A 197      -1.437  34.658  -2.125  1.00 20.49           C  
ATOM   1549  CG1 VAL A 197      -2.321  35.831  -1.685  1.00 20.31           C  
ATOM   1550  CG2 VAL A 197      -0.977  34.904  -3.575  1.00 21.29           C  
ATOM   1551  N   VAL A 198       0.050  34.842   1.128  1.00 19.76           N  
ATOM   1552  CA  VAL A 198      -0.123  34.643   2.567  1.00 19.82           C  
ATOM   1553  C   VAL A 198      -1.588  34.711   2.945  1.00 18.67           C  
ATOM   1554  O   VAL A 198      -2.314  35.623   2.571  1.00 15.72           O  
ATOM   1555  CB  VAL A 198       0.721  35.618   3.382  1.00 21.91           C  
ATOM   1556  CG1 VAL A 198       0.457  35.515   4.888  1.00 21.72           C  
ATOM   1557  CG2 VAL A 198       2.201  35.382   3.085  1.00 19.61           C  
ATOM   1558  N   ASN A 199      -2.063  33.734   3.723  1.00 15.28           N  
ATOM   1559  CA  ASN A 199      -3.438  33.698   4.171  1.00 15.78           C  
ATOM   1560  C   ASN A 199      -4.431  33.503   3.043  1.00 16.49           C  
ATOM   1561  O   ASN A 199      -5.631  33.707   3.215  1.00 13.82           O  
ATOM   1562  CB  ASN A 199      -3.806  34.910   5.048  1.00 17.42           C  
ATOM   1563  CG  ASN A 199      -3.168  34.803   6.445  1.00 17.28           C  
ATOM   1564  OD1 ASN A 199      -2.824  35.820   7.075  1.00 17.01           O  
ATOM   1565  ND2 ASN A 199      -3.052  33.594   6.929  1.00 15.58           N  
ATOM   1566  N   GLU A 200      -3.986  33.073   1.859  1.00 16.87           N  
ATOM   1567  CA  GLU A 200      -4.889  32.772   0.772  1.00 17.81           C  
ATOM   1568  C   GLU A 200      -4.531  31.399   0.247  1.00 16.36           C  
ATOM   1569  O   GLU A 200      -5.427  30.580   0.270  1.00 16.33           O  
ATOM   1570  CB  GLU A 200      -4.918  33.719  -0.441  1.00 21.79           C  
ATOM   1571  CG  GLU A 200      -5.895  33.186  -1.472  1.00 27.91           C  
ATOM   1572  CD  GLU A 200      -5.792  33.578  -2.922  1.00 31.56           C  
ATOM   1573  OE1 GLU A 200      -4.761  34.028  -3.431  1.00 32.42           O  
ATOM   1574  OE2 GLU A 200      -6.790  33.409  -3.686  1.00 35.70           O  
ATOM   1575  N   ARG A 201      -3.334  31.178  -0.297  1.00 15.82           N  
ATOM   1576  CA  ARG A 201      -3.046  29.869  -0.872  1.00 14.78           C  
ATOM   1577  C   ARG A 201      -1.567  29.715  -1.154  1.00 14.58           C  
ATOM   1578  O   ARG A 201      -0.827  30.690  -1.288  1.00 15.40           O  
ATOM   1579  CB  ARG A 201      -3.826  29.648  -2.205  1.00 14.50           C  
ATOM   1580  CG  ARG A 201      -3.433  30.515  -3.400  1.00 17.94           C  
ATOM   1581  CD  ARG A 201      -4.396  30.372  -4.617  1.00 18.33           C  
ATOM   1582  NE  ARG A 201      -5.721  30.880  -4.204  1.00 21.12           N  
ATOM   1583  CZ  ARG A 201      -6.817  30.121  -4.098  1.00 24.19           C  
ATOM   1584  NH1 ARG A 201      -6.819  28.830  -4.431  1.00 21.29           N  
ATOM   1585  NH2 ARG A 201      -7.996  30.582  -3.641  1.00 25.60           N  
ATOM   1586  N   ILE A 202      -1.141  28.463  -1.323  1.00 13.35           N  
ATOM   1587  CA  ILE A 202       0.176  28.110  -1.817  1.00 15.81           C  
ATOM   1588  C   ILE A 202      -0.066  27.181  -3.022  1.00 15.64           C  
ATOM   1589  O   ILE A 202      -0.770  26.179  -2.878  1.00 15.12           O  
ATOM   1590  CB  ILE A 202       1.042  27.340  -0.818  1.00 15.56           C  
ATOM   1591  CG1 ILE A 202       1.493  28.259   0.323  1.00 15.41           C  
ATOM   1592  CG2 ILE A 202       2.226  26.651  -1.481  1.00 16.52           C  
ATOM   1593  CD1 ILE A 202       2.164  27.516   1.448  1.00 13.47           C  
ATOM   1594  N   VAL A 203       0.493  27.504  -4.170  1.00 14.70           N  
ATOM   1595  CA  VAL A 203       0.235  26.681  -5.353  1.00 14.53           C  
ATOM   1596  C   VAL A 203       1.568  26.087  -5.828  1.00 13.43           C  
ATOM   1597  O   VAL A 203       2.531  26.856  -6.007  1.00 12.98           O  
ATOM   1598  CB  VAL A 203      -0.388  27.486  -6.510  1.00 17.47           C  
ATOM   1599  CG1 VAL A 203      -0.587  26.592  -7.742  1.00 16.37           C  
ATOM   1600  CG2 VAL A 203      -1.754  28.110  -6.198  1.00 17.77           C  
ATOM   1601  N   LEU A 204       1.612  24.789  -6.012  1.00 12.08           N  
ATOM   1602  CA  LEU A 204       2.816  24.061  -6.408  1.00 14.24           C  
ATOM   1603  C   LEU A 204       2.604  23.461  -7.812  1.00 14.83           C  
ATOM   1604  O   LEU A 204       1.450  23.160  -8.152  1.00 14.68           O  
ATOM   1605  CB  LEU A 204       3.094  22.895  -5.437  1.00 13.99           C  
ATOM   1606  CG  LEU A 204       3.158  23.252  -3.933  1.00 11.66           C  
ATOM   1607  CD1 LEU A 204       3.799  22.033  -3.223  1.00 14.07           C  
ATOM   1608  CD2 LEU A 204       4.092  24.454  -3.656  1.00 11.03           C  
ATOM   1609  N   GLU A 205       3.662  23.456  -8.630  1.00 11.53           N  
ATOM   1610  CA  GLU A 205       3.462  22.889  -9.954  1.00 17.02           C  
ATOM   1611  C   GLU A 205       4.522  21.818 -10.133  1.00 14.12           C  
ATOM   1612  O   GLU A 205       5.566  21.885  -9.471  1.00 15.26           O  
ATOM   1613  CB  GLU A 205       3.505  23.962 -11.069  1.00 16.92           C  
ATOM   1614  CG  GLU A 205       4.947  24.533 -11.121  1.00 21.46           C  
ATOM   1615  CD  GLU A 205       4.998  25.734 -12.058  1.00 23.16           C  
ATOM   1616  OE1 GLU A 205       4.290  25.737 -13.061  1.00 25.03           O  
ATOM   1617  OE2 GLU A 205       5.704  26.716 -11.819  1.00 25.78           O  
ATOM   1618  N   ARG A 206       4.215  20.806 -10.910  1.00 17.19           N  
ATOM   1619  CA  ARG A 206       5.167  19.726 -11.142  1.00 18.68           C  
ATOM   1620  C   ARG A 206       6.546  20.267 -11.498  1.00 18.34           C  
ATOM   1621  O   ARG A 206       6.765  21.287 -12.176  1.00 15.68           O  
ATOM   1622  CB  ARG A 206       4.621  18.845 -12.268  1.00 22.77           C  
ATOM   1623  CG  ARG A 206       5.657  17.816 -12.747  1.00 25.22           C  
ATOM   1624  CD  ARG A 206       5.316  17.476 -14.195  1.00 27.29           C  
ATOM   1625  NE  ARG A 206       4.078  16.745 -14.288  1.00 27.62           N  
ATOM   1626  CZ  ARG A 206       3.895  15.447 -14.276  1.00 28.98           C  
ATOM   1627  NH1 ARG A 206       4.929  14.634 -14.154  1.00 29.44           N  
ATOM   1628  NH2 ARG A 206       2.652  14.977 -14.432  1.00 28.50           N  
ATOM   1629  N   ASN A 207       7.531  19.586 -10.901  1.00 18.30           N  
ATOM   1630  CA  ASN A 207       8.941  19.944 -11.158  1.00 17.58           C  
ATOM   1631  C   ASN A 207       9.458  18.961 -12.202  1.00 17.03           C  
ATOM   1632  O   ASN A 207       9.730  17.823 -11.869  1.00 19.58           O  
ATOM   1633  CB  ASN A 207       9.724  19.788  -9.851  1.00 16.68           C  
ATOM   1634  CG  ASN A 207      11.230  19.903 -10.070  1.00 15.59           C  
ATOM   1635  OD1 ASN A 207      11.693  20.361 -11.112  1.00 17.64           O  
ATOM   1636  ND2 ASN A 207      12.017  19.528  -9.073  1.00 16.29           N  
ATOM   1637  N   PRO A 208       9.683  19.349 -13.444  1.00 18.80           N  
ATOM   1638  CA  PRO A 208      10.133  18.447 -14.488  1.00 18.86           C  
ATOM   1639  C   PRO A 208      11.550  17.924 -14.323  1.00 18.19           C  
ATOM   1640  O   PRO A 208      11.876  16.898 -14.898  1.00 16.53           O  
ATOM   1641  CB  PRO A 208       9.951  19.223 -15.786  1.00 21.16           C  
ATOM   1642  CG  PRO A 208      10.001  20.650 -15.367  1.00 23.42           C  
ATOM   1643  CD  PRO A 208       9.398  20.708 -13.977  1.00 20.67           C  
ATOM   1644  N   GLN A 209      12.392  18.543 -13.528  1.00 17.30           N  
ATOM   1645  CA  GLN A 209      13.752  18.046 -13.252  1.00 17.48           C  
ATOM   1646  C   GLN A 209      13.769  17.004 -12.153  1.00 18.45           C  
ATOM   1647  O   GLN A 209      14.822  16.433 -11.882  1.00 18.13           O  
ATOM   1648  CB  GLN A 209      14.575  19.272 -12.768  1.00 19.17           C  
ATOM   1649  CG  GLN A 209      14.613  20.402 -13.791  1.00 21.53           C  
ATOM   1650  CD  GLN A 209      15.295  19.980 -15.085  1.00 23.79           C  
ATOM   1651  OE1 GLN A 209      14.944  20.473 -16.169  1.00 28.25           O  
ATOM   1652  NE2 GLN A 209      16.251  19.086 -15.029  1.00 20.98           N  
ATOM   1653  N   TYR A 210      12.648  16.781 -11.447  1.00 15.28           N  
ATOM   1654  CA  TYR A 210      12.618  15.766 -10.397  1.00 14.13           C  
ATOM   1655  C   TYR A 210      13.056  14.438 -10.990  1.00 15.29           C  
ATOM   1656  O   TYR A 210      12.513  14.001 -12.030  1.00 18.17           O  
ATOM   1657  CB  TYR A 210      11.193  15.662  -9.779  1.00 12.73           C  
ATOM   1658  CG  TYR A 210      11.111  14.660  -8.648  1.00 11.58           C  
ATOM   1659  CD1 TYR A 210      12.015  14.679  -7.583  1.00 12.29           C  
ATOM   1660  CD2 TYR A 210      10.155  13.659  -8.643  1.00 12.83           C  
ATOM   1661  CE1 TYR A 210      11.965  13.729  -6.577  1.00 13.02           C  
ATOM   1662  CE2 TYR A 210      10.063  12.707  -7.649  1.00 12.36           C  
ATOM   1663  CZ  TYR A 210      10.963  12.757  -6.608  1.00 14.77           C  
ATOM   1664  OH  TYR A 210      10.909  11.784  -5.633  1.00 13.57           O  
ATOM   1665  N   TRP A 211      13.924  13.708 -10.294  1.00 15.31           N  
ATOM   1666  CA  TRP A 211      14.419  12.449 -10.858  1.00 18.04           C  
ATOM   1667  C   TRP A 211      13.308  11.457 -11.133  1.00 17.19           C  
ATOM   1668  O   TRP A 211      13.428  10.670 -12.090  1.00 15.65           O  
ATOM   1669  CB  TRP A 211      15.484  11.778  -9.968  1.00 15.82           C  
ATOM   1670  CG  TRP A 211      14.928  11.248  -8.674  1.00 15.50           C  
ATOM   1671  CD1 TRP A 211      14.854  11.953  -7.505  1.00 14.76           C  
ATOM   1672  CD2 TRP A 211      14.428   9.940  -8.389  1.00 15.40           C  
ATOM   1673  NE1 TRP A 211      14.333  11.171  -6.500  1.00 11.80           N  
ATOM   1674  CE2 TRP A 211      14.078   9.924  -7.029  1.00 14.52           C  
ATOM   1675  CE3 TRP A 211      14.266   8.770  -9.162  1.00 16.55           C  
ATOM   1676  CZ2 TRP A 211      13.530   8.789  -6.394  1.00 15.80           C  
ATOM   1677  CZ3 TRP A 211      13.715   7.643  -8.515  1.00 16.01           C  
ATOM   1678  CH2 TRP A 211      13.373   7.658  -7.157  1.00 14.08           C  
ATOM   1679  N   ASP A 212      12.267  11.415 -10.305  1.00 17.97           N  
ATOM   1680  CA  ASP A 212      11.193  10.448 -10.559  1.00 18.45           C  
ATOM   1681  C   ASP A 212       9.998  11.112 -11.247  1.00 19.56           C  
ATOM   1682  O   ASP A 212       8.884  10.613 -11.100  1.00 18.35           O  
ATOM   1683  CB  ASP A 212      10.752   9.897  -9.201  1.00 19.55           C  
ATOM   1684  CG  ASP A 212      10.204   8.493  -9.231  1.00 19.07           C  
ATOM   1685  OD1 ASP A 212      10.464   7.752 -10.199  1.00 18.01           O  
ATOM   1686  OD2 ASP A 212       9.545   8.068  -8.283  1.00 19.96           O  
ATOM   1687  N   ASN A 213      10.191  12.224 -11.956  1.00 17.59           N  
ATOM   1688  CA  ASN A 213       9.136  12.958 -12.608  1.00 18.92           C  
ATOM   1689  C   ASN A 213       8.203  12.135 -13.481  1.00 20.15           C  
ATOM   1690  O   ASN A 213       7.003  12.484 -13.492  1.00 16.61           O  
ATOM   1691  CB  ASN A 213       9.633  14.159 -13.436  1.00 19.38           C  
ATOM   1692  CG  ASN A 213       8.531  15.033 -14.011  1.00 21.50           C  
ATOM   1693  OD1 ASN A 213       7.672  15.566 -13.279  1.00 21.20           O  
ATOM   1694  ND2 ASN A 213       8.516  15.152 -15.352  1.00 17.98           N  
ATOM   1695  N   ALA A 214       8.697  11.107 -14.192  1.00 19.12           N  
ATOM   1696  CA  ALA A 214       7.845  10.310 -15.061  1.00 18.80           C  
ATOM   1697  C   ALA A 214       6.723   9.619 -14.308  1.00 19.01           C  
ATOM   1698  O   ALA A 214       5.680   9.339 -14.907  1.00 15.13           O  
ATOM   1699  CB  ALA A 214       8.677   9.299 -15.866  1.00 19.63           C  
ATOM   1700  N   LYS A 215       6.852   9.360 -12.997  1.00 19.85           N  
ATOM   1701  CA  LYS A 215       5.771   8.738 -12.243  1.00 19.42           C  
ATOM   1702  C   LYS A 215       4.845   9.742 -11.561  1.00 18.73           C  
ATOM   1703  O   LYS A 215       3.842   9.321 -10.986  1.00 18.05           O  
ATOM   1704  CB  LYS A 215       6.362   7.810 -11.172  1.00 22.68           C  
ATOM   1705  CG  LYS A 215       7.195   6.728 -11.871  1.00 24.82           C  
ATOM   1706  CD  LYS A 215       7.584   5.652 -10.897  1.00 25.91           C  
ATOM   1707  CE  LYS A 215       8.490   4.637 -11.612  1.00 28.68           C  
ATOM   1708  NZ  LYS A 215       8.816   3.541 -10.639  1.00 28.06           N  
ATOM   1709  N   THR A 216       5.215  11.015 -11.556  1.00 16.89           N  
ATOM   1710  CA  THR A 216       4.364  12.044 -10.972  1.00 17.21           C  
ATOM   1711  C   THR A 216       3.109  12.185 -11.840  1.00 15.94           C  
ATOM   1712  O   THR A 216       3.257  12.189 -13.050  1.00 16.61           O  
ATOM   1713  CB  THR A 216       5.117  13.387 -10.907  1.00 17.45           C  
ATOM   1714  OG1 THR A 216       6.203  13.212  -9.962  1.00 17.40           O  
ATOM   1715  CG2 THR A 216       4.202  14.515 -10.450  1.00 18.06           C  
ATOM   1716  N   VAL A 217       1.933  12.328 -11.280  1.00 15.15           N  
ATOM   1717  CA  VAL A 217       0.678  12.447 -12.014  1.00 17.26           C  
ATOM   1718  C   VAL A 217       0.012  13.799 -11.808  1.00 17.83           C  
ATOM   1719  O   VAL A 217      -0.368  14.449 -12.795  1.00 17.56           O  
ATOM   1720  CB  VAL A 217      -0.255  11.261 -11.700  1.00 17.94           C  
ATOM   1721  CG1 VAL A 217      -1.675  11.434 -12.207  1.00 18.07           C  
ATOM   1722  CG2 VAL A 217       0.344   9.969 -12.305  1.00 18.89           C  
ATOM   1723  N   ILE A 218      -0.108  14.315 -10.576  1.00 15.41           N  
ATOM   1724  CA  ILE A 218      -0.768  15.581 -10.338  1.00 15.45           C  
ATOM   1725  C   ILE A 218       0.141  16.688 -10.872  1.00 14.95           C  
ATOM   1726  O   ILE A 218       1.300  16.676 -10.472  1.00 12.09           O  
ATOM   1727  CB  ILE A 218      -0.975  15.875  -8.828  1.00 17.30           C  
ATOM   1728  CG1 ILE A 218      -1.810  14.797  -8.201  1.00 19.28           C  
ATOM   1729  CG2 ILE A 218      -1.530  17.278  -8.595  1.00 16.76           C  
ATOM   1730  CD1 ILE A 218      -3.242  14.556  -8.513  1.00 21.50           C  
ATOM   1731  N   ASN A 219      -0.389  17.574 -11.699  1.00 13.54           N  
ATOM   1732  CA  ASN A 219       0.424  18.629 -12.273  1.00 15.40           C  
ATOM   1733  C   ASN A 219       0.464  19.842 -11.382  1.00 15.42           C  
ATOM   1734  O   ASN A 219       1.367  20.654 -11.492  1.00 17.09           O  
ATOM   1735  CB  ASN A 219      -0.250  19.036 -13.643  1.00 14.75           C  
ATOM   1736  CG  ASN A 219       0.031  17.888 -14.619  1.00 16.66           C  
ATOM   1737  OD1 ASN A 219       1.144  17.351 -14.615  1.00 16.04           O  
ATOM   1738  ND2 ASN A 219      -0.969  17.469 -15.374  1.00 16.58           N  
ATOM   1739  N   GLN A 220      -0.551  19.996 -10.522  1.00 16.73           N  
ATOM   1740  CA  GLN A 220      -0.692  21.149  -9.657  1.00 15.86           C  
ATOM   1741  C   GLN A 220      -1.461  20.831  -8.389  1.00 15.74           C  
ATOM   1742  O   GLN A 220      -2.528  20.215  -8.393  1.00 14.80           O  
ATOM   1743  CB  GLN A 220      -1.443  22.292 -10.358  1.00 16.35           C  
ATOM   1744  CG  GLN A 220      -1.500  23.571  -9.521  1.00 19.86           C  
ATOM   1745  CD  GLN A 220      -2.293  24.648 -10.256  1.00 20.38           C  
ATOM   1746  OE1 GLN A 220      -1.775  25.158 -11.232  1.00 20.77           O  
ATOM   1747  NE2 GLN A 220      -3.499  24.951  -9.808  1.00 20.25           N  
ATOM   1748  N   VAL A 221      -0.906  21.331  -7.284  1.00 14.51           N  
ATOM   1749  CA  VAL A 221      -1.619  21.127  -6.006  1.00 12.44           C  
ATOM   1750  C   VAL A 221      -1.598  22.485  -5.300  1.00 14.81           C  
ATOM   1751  O   VAL A 221      -0.570  23.140  -5.295  1.00 14.42           O  
ATOM   1752  CB  VAL A 221      -0.983  20.048  -5.144  1.00 11.43           C  
ATOM   1753  CG1 VAL A 221       0.499  20.307  -4.872  1.00  9.00           C  
ATOM   1754  CG2 VAL A 221      -1.672  19.928  -3.764  1.00 12.03           C  
ATOM   1755  N   THR A 222      -2.716  22.891  -4.740  1.00 14.43           N  
ATOM   1756  CA  THR A 222      -2.856  24.094  -3.943  1.00 13.04           C  
ATOM   1757  C   THR A 222      -3.047  23.706  -2.468  1.00 14.04           C  
ATOM   1758  O   THR A 222      -3.867  22.818  -2.198  1.00 14.16           O  
ATOM   1759  CB  THR A 222      -4.163  24.823  -4.342  1.00 14.12           C  
ATOM   1760  OG1 THR A 222      -4.067  25.108  -5.725  1.00 12.75           O  
ATOM   1761  CG2 THR A 222      -4.399  26.144  -3.592  1.00 12.76           C  
ATOM   1762  N   TYR A 223      -2.300  24.372  -1.602  1.00 12.71           N  
ATOM   1763  CA  TYR A 223      -2.492  24.161  -0.163  1.00 13.29           C  
ATOM   1764  C   TYR A 223      -3.244  25.350   0.386  1.00 11.21           C  
ATOM   1765  O   TYR A 223      -2.701  26.400   0.076  1.00 12.64           O  
ATOM   1766  CB  TYR A 223      -1.138  24.047   0.581  1.00 10.36           C  
ATOM   1767  CG  TYR A 223      -0.605  22.642   0.363  1.00 13.56           C  
ATOM   1768  CD1 TYR A 223       0.190  22.342  -0.766  1.00 12.85           C  
ATOM   1769  CD2 TYR A 223      -0.940  21.636   1.247  1.00 11.58           C  
ATOM   1770  CE1 TYR A 223       0.666  21.057  -0.922  1.00 14.00           C  
ATOM   1771  CE2 TYR A 223      -0.454  20.336   1.094  1.00 12.54           C  
ATOM   1772  CZ  TYR A 223       0.343  20.060   0.003  1.00 13.14           C  
ATOM   1773  OH  TYR A 223       0.805  18.774  -0.179  1.00 11.35           O  
ATOM   1774  N   LEU A 224      -4.355  25.226   1.091  1.00  9.60           N  
ATOM   1775  CA  LEU A 224      -5.044  26.362   1.667  1.00 10.34           C  
ATOM   1776  C   LEU A 224      -4.778  26.461   3.168  1.00  9.72           C  
ATOM   1777  O   LEU A 224      -4.403  25.504   3.835  1.00 10.85           O  
ATOM   1778  CB  LEU A 224      -6.582  26.231   1.512  1.00 10.61           C  
ATOM   1779  CG  LEU A 224      -6.960  26.127   0.001  1.00 13.73           C  
ATOM   1780  CD1 LEU A 224      -8.450  25.785  -0.048  1.00 13.67           C  
ATOM   1781  CD2 LEU A 224      -6.601  27.390  -0.770  1.00 11.07           C  
ATOM   1782  N   PRO A 225      -4.992  27.620   3.724  1.00 10.54           N  
ATOM   1783  CA  PRO A 225      -4.635  27.836   5.141  1.00 11.89           C  
ATOM   1784  C   PRO A 225      -5.839  27.975   6.020  1.00 10.89           C  
ATOM   1785  O   PRO A 225      -5.852  28.832   6.908  1.00  9.94           O  
ATOM   1786  CB  PRO A 225      -3.866  29.153   4.983  1.00 11.74           C  
ATOM   1787  CG  PRO A 225      -4.723  29.936   4.017  1.00 11.37           C  
ATOM   1788  CD  PRO A 225      -5.275  28.916   3.031  1.00 11.43           C  
ATOM   1789  N   ILE A 226      -6.872  27.161   5.834  1.00 13.81           N  
ATOM   1790  CA  ILE A 226      -8.114  27.408   6.602  1.00 13.35           C  
ATOM   1791  C   ILE A 226      -8.094  26.787   7.982  1.00 13.18           C  
ATOM   1792  O   ILE A 226      -8.076  25.553   8.040  1.00 14.27           O  
ATOM   1793  CB  ILE A 226      -9.301  26.911   5.769  1.00 14.99           C  
ATOM   1794  CG1 ILE A 226      -9.308  27.618   4.389  1.00 14.36           C  
ATOM   1795  CG2 ILE A 226     -10.595  27.145   6.534  1.00 13.68           C  
ATOM   1796  CD1 ILE A 226     -10.057  26.742   3.384  1.00 12.54           C  
ATOM   1797  N   SER A 227      -8.198  27.551   9.057  1.00 12.59           N  
ATOM   1798  CA  SER A 227      -8.075  26.946  10.394  1.00 14.77           C  
ATOM   1799  C   SER A 227      -9.412  26.510  10.971  1.00 16.61           C  
ATOM   1800  O   SER A 227      -9.430  25.722  11.913  1.00 17.23           O  
ATOM   1801  CB  SER A 227      -7.331  27.932  11.329  1.00 14.08           C  
ATOM   1802  OG  SER A 227      -8.043  29.131  11.242  1.00 13.13           O  
ATOM   1803  N   SER A 228     -10.492  27.022  10.373  1.00 15.35           N  
ATOM   1804  CA  SER A 228     -11.831  26.609  10.744  1.00 14.12           C  
ATOM   1805  C   SER A 228     -12.140  25.250  10.104  1.00 14.77           C  
ATOM   1806  O   SER A 228     -12.300  25.119   8.898  1.00 12.93           O  
ATOM   1807  CB  SER A 228     -12.858  27.616  10.270  1.00 15.76           C  
ATOM   1808  OG  SER A 228     -14.178  27.062  10.188  1.00 15.79           O  
ATOM   1809  N   GLU A 229     -12.226  24.200  10.904  1.00 12.88           N  
ATOM   1810  CA  GLU A 229     -12.572  22.866  10.417  1.00 14.14           C  
ATOM   1811  C   GLU A 229     -13.951  22.877   9.754  1.00 16.79           C  
ATOM   1812  O   GLU A 229     -14.171  22.108   8.781  1.00 15.93           O  
ATOM   1813  CB  GLU A 229     -12.458  21.897  11.607  1.00 14.97           C  
ATOM   1814  CG  GLU A 229     -11.064  21.740  12.257  1.00 13.95           C  
ATOM   1815  CD  GLU A 229     -10.681  22.760  13.285  1.00 17.28           C  
ATOM   1816  OE1 GLU A 229     -11.564  23.607  13.619  1.00 17.03           O  
ATOM   1817  OE2 GLU A 229      -9.516  22.808  13.805  1.00 15.45           O  
ATOM   1818  N   VAL A 230     -14.921  23.665  10.260  1.00 15.21           N  
ATOM   1819  CA  VAL A 230     -16.246  23.753   9.652  1.00 16.62           C  
ATOM   1820  C   VAL A 230     -16.151  24.274   8.232  1.00 15.47           C  
ATOM   1821  O   VAL A 230     -16.693  23.782   7.256  1.00 13.68           O  
ATOM   1822  CB  VAL A 230     -17.231  24.621  10.486  1.00 17.48           C  
ATOM   1823  CG1 VAL A 230     -18.550  24.882   9.798  1.00 19.72           C  
ATOM   1824  CG2 VAL A 230     -17.577  23.863  11.774  1.00 15.10           C  
ATOM   1825  N   THR A 231     -15.345  25.335   8.063  1.00 14.83           N  
ATOM   1826  CA  THR A 231     -15.180  25.946   6.749  1.00 13.74           C  
ATOM   1827  C   THR A 231     -14.506  24.973   5.801  1.00 13.84           C  
ATOM   1828  O   THR A 231     -14.867  24.892   4.619  1.00 12.68           O  
ATOM   1829  CB  THR A 231     -14.365  27.247   6.909  1.00 14.41           C  
ATOM   1830  OG1 THR A 231     -15.185  28.120   7.737  1.00 13.97           O  
ATOM   1831  CG2 THR A 231     -14.056  27.972   5.616  1.00 13.94           C  
ATOM   1832  N   ASP A 232     -13.501  24.277   6.322  1.00 13.23           N  
ATOM   1833  CA  ASP A 232     -12.783  23.288   5.513  1.00 14.18           C  
ATOM   1834  C   ASP A 232     -13.794  22.258   4.987  1.00 13.11           C  
ATOM   1835  O   ASP A 232     -13.896  22.048   3.796  1.00 13.61           O  
ATOM   1836  CB  ASP A 232     -11.710  22.653   6.387  1.00 11.71           C  
ATOM   1837  CG  ASP A 232     -10.758  21.701   5.710  1.00 11.83           C  
ATOM   1838  OD1 ASP A 232     -10.918  21.517   4.484  1.00  9.55           O  
ATOM   1839  OD2 ASP A 232      -9.873  21.129   6.432  1.00 11.96           O  
ATOM   1840  N   VAL A 233     -14.602  21.684   5.855  1.00 13.63           N  
ATOM   1841  CA  VAL A 233     -15.653  20.732   5.437  1.00 13.20           C  
ATOM   1842  C   VAL A 233     -16.636  21.390   4.465  1.00 11.97           C  
ATOM   1843  O   VAL A 233     -16.939  20.730   3.465  1.00 10.39           O  
ATOM   1844  CB  VAL A 233     -16.410  20.137   6.647  1.00 11.81           C  
ATOM   1845  CG1 VAL A 233     -17.621  19.314   6.182  1.00 10.20           C  
ATOM   1846  CG2 VAL A 233     -15.390  19.248   7.378  1.00 10.88           C  
ATOM   1847  N   ASN A 234     -17.068  22.615   4.753  1.00 13.30           N  
ATOM   1848  CA  ASN A 234     -17.991  23.241   3.790  1.00 15.61           C  
ATOM   1849  C   ASN A 234     -17.396  23.373   2.403  1.00 16.70           C  
ATOM   1850  O   ASN A 234     -18.101  23.134   1.424  1.00 18.83           O  
ATOM   1851  CB  ASN A 234     -18.456  24.642   4.219  1.00 15.32           C  
ATOM   1852  CG  ASN A 234     -19.285  24.538   5.511  1.00 17.57           C  
ATOM   1853  OD1 ASN A 234     -19.919  23.529   5.789  1.00 16.72           O  
ATOM   1854  ND2 ASN A 234     -19.238  25.619   6.271  1.00 16.74           N  
ATOM   1855  N   ARG A 235     -16.150  23.803   2.293  1.00 16.46           N  
ATOM   1856  CA  ARG A 235     -15.501  23.951   0.983  1.00 14.82           C  
ATOM   1857  C   ARG A 235     -15.105  22.660   0.329  1.00 12.98           C  
ATOM   1858  O   ARG A 235     -14.922  22.592  -0.895  1.00 13.08           O  
ATOM   1859  CB  ARG A 235     -14.305  24.917   1.237  1.00 15.92           C  
ATOM   1860  CG  ARG A 235     -15.011  26.272   1.123  1.00 18.89           C  
ATOM   1861  CD  ARG A 235     -14.815  27.310   2.123  1.00 21.30           C  
ATOM   1862  NE  ARG A 235     -13.865  28.325   2.087  1.00 23.86           N  
ATOM   1863  CZ  ARG A 235     -13.629  29.592   2.413  1.00 26.31           C  
ATOM   1864  NH1 ARG A 235     -14.477  30.494   2.885  1.00 25.11           N  
ATOM   1865  NH2 ARG A 235     -12.365  30.020   2.190  1.00 24.46           N  
ATOM   1866  N   TYR A 236     -14.958  21.612   1.114  1.00 11.88           N  
ATOM   1867  CA  TYR A 236     -14.810  20.254   0.615  1.00 11.72           C  
ATOM   1868  C   TYR A 236     -16.156  19.843  -0.019  1.00 14.12           C  
ATOM   1869  O   TYR A 236     -16.203  19.481  -1.208  1.00 14.95           O  
ATOM   1870  CB  TYR A 236     -14.406  19.305   1.743  1.00 11.50           C  
ATOM   1871  CG  TYR A 236     -14.375  17.837   1.380  1.00 12.30           C  
ATOM   1872  CD1 TYR A 236     -15.572  17.114   1.468  1.00 14.44           C  
ATOM   1873  CD2 TYR A 236     -13.251  17.170   0.964  1.00 14.49           C  
ATOM   1874  CE1 TYR A 236     -15.622  15.780   1.139  1.00 14.99           C  
ATOM   1875  CE2 TYR A 236     -13.259  15.816   0.643  1.00 13.99           C  
ATOM   1876  CZ  TYR A 236     -14.465  15.143   0.745  1.00 14.50           C  
ATOM   1877  OH  TYR A 236     -14.571  13.824   0.415  1.00 13.73           O  
ATOM   1878  N   ARG A 237     -17.257  19.997   0.705  1.00 11.40           N  
ATOM   1879  CA  ARG A 237     -18.554  19.535   0.220  1.00 14.00           C  
ATOM   1880  C   ARG A 237     -19.104  20.452  -0.861  1.00 12.85           C  
ATOM   1881  O   ARG A 237     -19.877  19.923  -1.675  1.00 13.70           O  
ATOM   1882  CB  ARG A 237     -19.577  19.326   1.342  1.00 14.36           C  
ATOM   1883  CG  ARG A 237     -19.180  18.362   2.432  1.00 16.69           C  
ATOM   1884  CD  ARG A 237     -20.323  17.944   3.360  1.00 17.36           C  
ATOM   1885  NE  ARG A 237     -21.216  17.016   2.639  1.00 16.69           N  
ATOM   1886  CZ  ARG A 237     -22.371  16.635   3.179  1.00 19.85           C  
ATOM   1887  NH1 ARG A 237     -22.741  17.123   4.361  1.00 18.62           N  
ATOM   1888  NH2 ARG A 237     -23.176  15.783   2.546  1.00 19.88           N  
ATOM   1889  N   SER A 238     -18.639  21.689  -0.977  1.00 12.47           N  
ATOM   1890  CA  SER A 238     -19.067  22.539  -2.101  1.00 15.77           C  
ATOM   1891  C   SER A 238     -18.365  22.156  -3.404  1.00 17.22           C  
ATOM   1892  O   SER A 238     -18.768  22.584  -4.482  1.00 13.63           O  
ATOM   1893  CB  SER A 238     -18.812  24.009  -1.839  1.00 15.81           C  
ATOM   1894  OG  SER A 238     -17.437  24.301  -2.044  1.00 19.47           O  
ATOM   1895  N   GLY A 239     -17.230  21.408  -3.288  1.00 16.93           N  
ATOM   1896  CA  GLY A 239     -16.525  20.987  -4.491  1.00 16.68           C  
ATOM   1897  C   GLY A 239     -15.120  21.604  -4.620  1.00 16.65           C  
ATOM   1898  O   GLY A 239     -14.357  21.216  -5.508  1.00 16.27           O  
ATOM   1899  N   GLU A 240     -14.852  22.672  -3.901  1.00 14.14           N  
ATOM   1900  CA  GLU A 240     -13.547  23.365  -4.022  1.00 14.78           C  
ATOM   1901  C   GLU A 240     -12.381  22.544  -3.451  1.00 13.86           C  
ATOM   1902  O   GLU A 240     -11.288  22.530  -4.006  1.00 14.00           O  
ATOM   1903  CB  GLU A 240     -13.674  24.726  -3.305  1.00 16.66           C  
ATOM   1904  CG  GLU A 240     -12.366  25.507  -3.337  1.00 18.92           C  
ATOM   1905  CD  GLU A 240     -12.234  26.625  -2.345  1.00 20.63           C  
ATOM   1906  OE1 GLU A 240     -13.232  27.109  -1.755  1.00 23.26           O  
ATOM   1907  OE2 GLU A 240     -11.076  27.078  -2.162  1.00 23.10           O  
ATOM   1908  N   ILE A 241     -12.506  21.852  -2.343  1.00 10.27           N  
ATOM   1909  CA  ILE A 241     -11.475  21.088  -1.681  1.00 11.70           C  
ATOM   1910  C   ILE A 241     -11.600  19.605  -1.925  1.00 12.01           C  
ATOM   1911  O   ILE A 241     -12.672  19.023  -1.804  1.00 11.09           O  
ATOM   1912  CB  ILE A 241     -11.492  21.428  -0.160  1.00 13.05           C  
ATOM   1913  CG1 ILE A 241     -11.244  22.925   0.029  1.00 10.33           C  
ATOM   1914  CG2 ILE A 241     -10.411  20.635   0.583  1.00 13.07           C  
ATOM   1915  CD1 ILE A 241     -11.155  23.451   1.445  1.00  9.60           C  
ATOM   1916  N   ASP A 242     -10.502  18.958  -2.318  1.00 11.91           N  
ATOM   1917  CA  ASP A 242     -10.499  17.531  -2.576  1.00 10.61           C  
ATOM   1918  C   ASP A 242     -10.134  16.747  -1.319  1.00 12.07           C  
ATOM   1919  O   ASP A 242     -10.528  15.590  -1.186  1.00 12.97           O  
ATOM   1920  CB  ASP A 242      -9.435  17.228  -3.655  1.00 10.91           C  
ATOM   1921  CG  ASP A 242      -9.762  17.865  -4.985  1.00 14.30           C  
ATOM   1922  OD1 ASP A 242     -10.874  17.601  -5.503  1.00 14.54           O  
ATOM   1923  OD2 ASP A 242      -8.921  18.629  -5.481  1.00 12.16           O  
ATOM   1924  N   MET A 243      -9.278  17.305  -0.453  1.00 12.05           N  
ATOM   1925  CA  MET A 243      -8.867  16.606   0.777  1.00 12.14           C  
ATOM   1926  C   MET A 243      -8.902  17.605   1.921  1.00 12.98           C  
ATOM   1927  O   MET A 243      -8.228  18.640   1.812  1.00 14.04           O  
ATOM   1928  CB  MET A 243      -7.403  16.113   0.717  1.00 13.50           C  
ATOM   1929  CG  MET A 243      -7.191  15.089  -0.432  1.00 12.74           C  
ATOM   1930  SD  MET A 243      -5.472  14.684  -0.735  1.00 12.94           S  
ATOM   1931  CE  MET A 243      -5.074  13.519   0.549  1.00 15.94           C  
ATOM   1932  N   THR A 244      -9.677  17.402   2.986  1.00 10.50           N  
ATOM   1933  CA  THR A 244      -9.644  18.412   4.031  1.00 12.40           C  
ATOM   1934  C   THR A 244      -8.311  18.269   4.801  1.00 13.30           C  
ATOM   1935  O   THR A 244      -7.544  17.350   4.575  1.00  9.24           O  
ATOM   1936  CB  THR A 244     -10.820  18.196   5.050  1.00 11.86           C  
ATOM   1937  OG1 THR A 244     -10.640  16.893   5.553  1.00 12.98           O  
ATOM   1938  CG2 THR A 244     -12.151  18.258   4.312  1.00  8.94           C  
ATOM   1939  N   TYR A 245      -8.082  19.211   5.715  1.00 13.98           N  
ATOM   1940  CA  TYR A 245      -6.976  19.024   6.650  1.00 15.56           C  
ATOM   1941  C   TYR A 245      -7.462  17.970   7.665  1.00 15.36           C  
ATOM   1942  O   TYR A 245      -8.665  17.678   7.670  1.00 12.16           O  
ATOM   1943  CB  TYR A 245      -6.592  20.320   7.322  1.00 14.48           C  
ATOM   1944  CG  TYR A 245      -5.436  20.232   8.286  1.00 15.36           C  
ATOM   1945  CD1 TYR A 245      -4.169  19.915   7.839  1.00 14.43           C  
ATOM   1946  CD2 TYR A 245      -5.633  20.512   9.643  1.00 15.43           C  
ATOM   1947  CE1 TYR A 245      -3.111  19.866   8.721  1.00 17.66           C  
ATOM   1948  CE2 TYR A 245      -4.558  20.470  10.535  1.00 17.98           C  
ATOM   1949  CZ  TYR A 245      -3.302  20.146  10.062  1.00 18.56           C  
ATOM   1950  OH  TYR A 245      -2.240  20.067  10.941  1.00 18.43           O  
ATOM   1951  N   ASN A 246      -6.590  17.374   8.473  1.00 14.47           N  
ATOM   1952  CA  ASN A 246      -7.023  16.307   9.357  1.00 15.94           C  
ATOM   1953  C   ASN A 246      -7.261  16.797  10.775  1.00 18.64           C  
ATOM   1954  O   ASN A 246      -6.693  16.303  11.732  1.00 18.61           O  
ATOM   1955  CB  ASN A 246      -6.095  15.092   9.370  1.00 17.57           C  
ATOM   1956  CG  ASN A 246      -4.610  15.381   9.510  1.00 18.23           C  
ATOM   1957  OD1 ASN A 246      -4.149  16.522   9.483  1.00 18.94           O  
ATOM   1958  ND2 ASN A 246      -3.772  14.374   9.624  1.00 16.62           N  
ATOM   1959  N   ASN A 247      -8.050  17.827  10.946  1.00 20.04           N  
ATOM   1960  CA  ASN A 247      -8.636  18.364  12.167  1.00 20.15           C  
ATOM   1961  C   ASN A 247     -10.144  18.360  11.801  1.00 20.37           C  
ATOM   1962  O   ASN A 247     -10.473  19.012  10.797  1.00 19.57           O  
ATOM   1963  CB  ASN A 247      -8.213  19.783  12.473  1.00 19.78           C  
ATOM   1964  CG  ASN A 247      -6.961  19.954  13.306  1.00 21.70           C  
ATOM   1965  OD1 ASN A 247      -6.459  18.958  13.811  1.00 19.02           O  
ATOM   1966  ND2 ASN A 247      -6.484  21.213  13.426  1.00 21.19           N  
ATOM   1967  N   MET A 248     -10.999  17.612  12.452  1.00 19.70           N  
ATOM   1968  CA  MET A 248     -12.414  17.574  12.077  1.00 19.38           C  
ATOM   1969  C   MET A 248     -13.305  18.348  13.061  1.00 19.90           C  
ATOM   1970  O   MET A 248     -13.045  18.414  14.244  1.00 19.85           O  
ATOM   1971  CB  MET A 248     -12.845  16.121  12.010  1.00 19.31           C  
ATOM   1972  CG  MET A 248     -12.331  15.257  10.889  1.00 19.28           C  
ATOM   1973  SD  MET A 248     -13.206  15.555   9.330  1.00 18.49           S  
ATOM   1974  CE  MET A 248     -12.333  16.918   8.627  1.00 18.76           C  
ATOM   1975  N   PRO A 249     -14.373  18.967  12.570  1.00 19.28           N  
ATOM   1976  CA  PRO A 249     -15.225  19.802  13.403  1.00 21.39           C  
ATOM   1977  C   PRO A 249     -16.181  19.014  14.286  1.00 21.84           C  
ATOM   1978  O   PRO A 249     -16.799  18.044  13.803  1.00 21.46           O  
ATOM   1979  CB  PRO A 249     -15.940  20.704  12.420  1.00 19.73           C  
ATOM   1980  CG  PRO A 249     -15.935  19.968  11.122  1.00 18.59           C  
ATOM   1981  CD  PRO A 249     -14.732  19.059  11.135  1.00 19.00           C  
ATOM   1982  N   ILE A 250     -16.295  19.457  15.543  1.00 22.20           N  
ATOM   1983  CA  ILE A 250     -17.225  18.783  16.466  1.00 23.20           C  
ATOM   1984  C   ILE A 250     -18.635  18.986  15.941  1.00 25.23           C  
ATOM   1985  O   ILE A 250     -19.512  18.122  16.009  1.00 24.80           O  
ATOM   1986  CB  ILE A 250     -16.976  19.254  17.907  1.00 24.65           C  
ATOM   1987  CG1 ILE A 250     -15.860  18.397  18.552  1.00 24.75           C  
ATOM   1988  CG2 ILE A 250     -18.243  19.209  18.762  1.00 25.89           C  
ATOM   1989  CD1 ILE A 250     -14.994  19.075  19.581  1.00 23.99           C  
ATOM   1990  N   GLU A 251     -18.909  20.159  15.335  1.00 25.53           N  
ATOM   1991  CA  GLU A 251     -20.204  20.436  14.809  1.00 28.37           C  
ATOM   1992  C   GLU A 251     -20.752  19.402  13.823  1.00 29.36           C  
ATOM   1993  O   GLU A 251     -21.934  19.046  13.891  1.00 29.07           O  
ATOM   1994  CB  GLU A 251     -20.250  21.777  14.047  1.00 29.05           C  
ATOM   1995  CG  GLU A 251     -20.244  22.972  14.966  1.00 28.58           C  
ATOM   1996  CD  GLU A 251     -18.833  23.399  15.325  1.00 29.41           C  
ATOM   1997  OE1 GLU A 251     -17.865  22.587  15.300  1.00 29.98           O  
ATOM   1998  OE2 GLU A 251     -18.762  24.578  15.703  1.00 25.47           O  
ATOM   1999  N   LEU A 252     -19.908  19.070  12.854  1.00 28.87           N  
ATOM   2000  CA  LEU A 252     -20.354  18.249  11.739  1.00 26.32           C  
ATOM   2001  C   LEU A 252     -19.943  16.785  11.689  1.00 25.79           C  
ATOM   2002  O   LEU A 252     -20.579  16.066  10.931  1.00 24.52           O  
ATOM   2003  CB  LEU A 252     -19.758  18.965  10.514  1.00 25.04           C  
ATOM   2004  CG  LEU A 252     -20.043  20.451  10.259  1.00 25.14           C  
ATOM   2005  CD1 LEU A 252     -19.380  20.964   8.992  1.00 23.85           C  
ATOM   2006  CD2 LEU A 252     -21.549  20.708  10.136  1.00 27.23           C  
ATOM   2007  N   PHE A 253     -18.939  16.305  12.401  1.00 22.50           N  
ATOM   2008  CA  PHE A 253     -18.400  14.965  12.229  1.00 23.51           C  
ATOM   2009  C   PHE A 253     -19.389  13.823  12.302  1.00 25.84           C  
ATOM   2010  O   PHE A 253     -19.370  12.942  11.414  1.00 26.00           O  
ATOM   2011  CB  PHE A 253     -17.226  14.749  13.224  1.00 22.32           C  
ATOM   2012  CG  PHE A 253     -16.462  13.493  12.946  1.00 23.78           C  
ATOM   2013  CD1 PHE A 253     -15.587  13.402  11.862  1.00 24.09           C  
ATOM   2014  CD2 PHE A 253     -16.654  12.389  13.747  1.00 23.71           C  
ATOM   2015  CE1 PHE A 253     -14.904  12.222  11.639  1.00 24.59           C  
ATOM   2016  CE2 PHE A 253     -15.956  11.219  13.524  1.00 25.28           C  
ATOM   2017  CZ  PHE A 253     -15.086  11.138  12.465  1.00 22.53           C  
ATOM   2018  N   GLN A 254     -20.245  13.820  13.339  1.00 27.06           N  
ATOM   2019  CA  GLN A 254     -21.176  12.682  13.478  1.00 28.08           C  
ATOM   2020  C   GLN A 254     -22.076  12.577  12.251  1.00 26.22           C  
ATOM   2021  O   GLN A 254     -22.318  11.526  11.689  1.00 24.94           O  
ATOM   2022  CB  GLN A 254     -21.986  12.796  14.770  1.00 29.17           C  
ATOM   2023  CG  GLN A 254     -21.261  12.701  16.103  1.00 31.41           C  
ATOM   2024  CD  GLN A 254     -20.108  11.715  16.133  1.00 32.76           C  
ATOM   2025  OE1 GLN A 254     -20.254  10.536  15.802  1.00 33.51           O  
ATOM   2026  NE2 GLN A 254     -18.919  12.218  16.477  1.00 32.46           N  
ATOM   2027  N   LYS A 255     -22.569  13.703  11.755  1.00 26.68           N  
ATOM   2028  CA  LYS A 255     -23.407  13.789  10.567  1.00 27.63           C  
ATOM   2029  C   LYS A 255     -22.620  13.361   9.338  1.00 26.62           C  
ATOM   2030  O   LYS A 255     -23.132  12.580   8.519  1.00 23.92           O  
ATOM   2031  CB  LYS A 255     -23.973  15.206  10.405  1.00 31.31           C  
ATOM   2032  CG  LYS A 255     -25.096  15.296   9.375  1.00 35.30           C  
ATOM   2033  CD  LYS A 255     -26.321  14.469   9.742  1.00 36.98           C  
ATOM   2034  CE  LYS A 255     -27.546  14.805   8.897  1.00 36.38           C  
ATOM   2035  NZ  LYS A 255     -28.590  13.744   9.025  1.00 35.86           N  
ATOM   2036  N   LEU A 256     -21.344  13.752   9.247  1.00 26.09           N  
ATOM   2037  CA  LEU A 256     -20.534  13.378   8.076  1.00 23.57           C  
ATOM   2038  C   LEU A 256     -20.346  11.885   7.945  1.00 24.05           C  
ATOM   2039  O   LEU A 256     -20.471  11.265   6.875  1.00 22.38           O  
ATOM   2040  CB  LEU A 256     -19.164  14.050   8.116  1.00 22.97           C  
ATOM   2041  CG  LEU A 256     -19.143  15.560   8.011  1.00 24.64           C  
ATOM   2042  CD1 LEU A 256     -17.723  16.098   8.215  1.00 23.61           C  
ATOM   2043  CD2 LEU A 256     -19.719  15.999   6.678  1.00 22.61           C  
ATOM   2044  N   LYS A 257     -20.109  11.215   9.073  1.00 26.58           N  
ATOM   2045  CA  LYS A 257     -19.951   9.760   9.037  1.00 31.06           C  
ATOM   2046  C   LYS A 257     -21.225   9.078   8.574  1.00 31.35           C  
ATOM   2047  O   LYS A 257     -21.220   7.992   8.015  1.00 28.87           O  
ATOM   2048  CB  LYS A 257     -19.495   9.182  10.382  1.00 34.34           C  
ATOM   2049  CG  LYS A 257     -19.347   7.661  10.350  1.00 39.24           C  
ATOM   2050  CD  LYS A 257     -18.686   7.085   9.123  1.00 40.18           C  
ATOM   2051  CE  LYS A 257     -17.302   6.512   9.195  1.00 41.64           C  
ATOM   2052  NZ  LYS A 257     -16.317   7.241  10.034  1.00 41.85           N  
ATOM   2053  N   LYS A 258     -22.378   9.703   8.840  1.00 32.98           N  
ATOM   2054  CA  LYS A 258     -23.625   9.099   8.389  1.00 34.33           C  
ATOM   2055  C   LYS A 258     -23.908   9.532   6.966  1.00 33.02           C  
ATOM   2056  O   LYS A 258     -24.392   8.730   6.171  1.00 32.07           O  
ATOM   2057  CB  LYS A 258     -24.735   9.418   9.384  1.00 37.85           C  
ATOM   2058  CG  LYS A 258     -24.495   8.858  10.786  1.00 40.37           C  
ATOM   2059  CD  LYS A 258     -23.820   7.496  10.843  1.00 41.34           C  
ATOM   2060  CE  LYS A 258     -24.566   6.541  11.764  1.00 44.03           C  
ATOM   2061  NZ  LYS A 258     -24.434   6.881  13.214  1.00 43.31           N  
ATOM   2062  N   GLU A 259     -23.503  10.731   6.561  1.00 32.75           N  
ATOM   2063  CA  GLU A 259     -23.793  11.177   5.201  1.00 31.96           C  
ATOM   2064  C   GLU A 259     -22.841  10.747   4.120  1.00 29.91           C  
ATOM   2065  O   GLU A 259     -23.236  10.496   2.987  1.00 27.18           O  
ATOM   2066  CB  GLU A 259     -23.808  12.709   5.168  1.00 35.14           C  
ATOM   2067  CG  GLU A 259     -25.231  13.253   5.025  1.00 39.44           C  
ATOM   2068  CD  GLU A 259     -25.161  14.744   5.335  1.00 40.02           C  
ATOM   2069  OE1 GLU A 259     -24.825  15.025   6.504  1.00 41.28           O  
ATOM   2070  OE2 GLU A 259     -25.377  15.537   4.413  1.00 40.78           O  
ATOM   2071  N   ILE A 260     -21.533  10.718   4.374  1.00 26.72           N  
ATOM   2072  CA  ILE A 260     -20.548  10.344   3.352  1.00 26.31           C  
ATOM   2073  C   ILE A 260     -19.495   9.433   3.956  1.00 26.74           C  
ATOM   2074  O   ILE A 260     -18.286   9.670   3.951  1.00 23.31           O  
ATOM   2075  CB  ILE A 260     -19.939  11.621   2.743  1.00 24.67           C  
ATOM   2076  CG1 ILE A 260     -19.428  12.537   3.867  1.00 26.19           C  
ATOM   2077  CG2 ILE A 260     -20.912  12.411   1.869  1.00 24.09           C  
ATOM   2078  CD1 ILE A 260     -18.500  13.627   3.385  1.00 26.38           C  
ATOM   2079  N   PRO A 261     -19.930   8.258   4.425  1.00 27.57           N  
ATOM   2080  CA  PRO A 261     -19.112   7.270   5.084  1.00 27.42           C  
ATOM   2081  C   PRO A 261     -17.839   6.858   4.373  1.00 25.52           C  
ATOM   2082  O   PRO A 261     -16.774   6.759   4.990  1.00 25.41           O  
ATOM   2083  CB  PRO A 261     -20.023   6.016   5.207  1.00 29.18           C  
ATOM   2084  CG  PRO A 261     -21.072   6.266   4.181  1.00 28.31           C  
ATOM   2085  CD  PRO A 261     -21.326   7.752   4.376  1.00 29.31           C  
ATOM   2086  N   ASN A 262     -17.949   6.689   3.078  1.00 25.09           N  
ATOM   2087  CA  ASN A 262     -16.887   6.312   2.179  1.00 27.82           C  
ATOM   2088  C   ASN A 262     -15.809   7.397   2.075  1.00 27.84           C  
ATOM   2089  O   ASN A 262     -14.683   7.098   1.662  1.00 29.66           O  
ATOM   2090  CB  ASN A 262     -17.483   6.117   0.782  1.00 29.34           C  
ATOM   2091  CG  ASN A 262     -18.482   4.975   0.646  1.00 32.20           C  
ATOM   2092  OD1 ASN A 262     -18.450   3.996   1.376  1.00 30.44           O  
ATOM   2093  ND2 ASN A 262     -19.409   5.104  -0.323  1.00 33.15           N  
ATOM   2094  N   GLU A 263     -16.160   8.631   2.374  1.00 23.31           N  
ATOM   2095  CA  GLU A 263     -15.258   9.771   2.285  1.00 22.66           C  
ATOM   2096  C   GLU A 263     -14.518  10.104   3.564  1.00 20.91           C  
ATOM   2097  O   GLU A 263     -13.543  10.840   3.570  1.00 19.19           O  
ATOM   2098  CB  GLU A 263     -16.150  10.984   1.906  1.00 18.90           C  
ATOM   2099  CG  GLU A 263     -16.482  10.868   0.443  1.00 21.77           C  
ATOM   2100  CD  GLU A 263     -17.195  11.991  -0.252  1.00 20.59           C  
ATOM   2101  OE1 GLU A 263     -16.764  13.145  -0.243  1.00 20.65           O  
ATOM   2102  OE2 GLU A 263     -18.209  11.731  -0.902  1.00 19.49           O  
ATOM   2103  N   VAL A 264     -15.109   9.730   4.699  1.00 21.04           N  
ATOM   2104  CA  VAL A 264     -14.521   9.942   6.008  1.00 22.81           C  
ATOM   2105  C   VAL A 264     -13.481   8.858   6.252  1.00 23.64           C  
ATOM   2106  O   VAL A 264     -13.762   7.654   6.392  1.00 25.35           O  
ATOM   2107  CB  VAL A 264     -15.605   9.899   7.114  1.00 22.61           C  
ATOM   2108  CG1 VAL A 264     -15.000  10.114   8.493  1.00 22.96           C  
ATOM   2109  CG2 VAL A 264     -16.662  10.955   6.793  1.00 20.52           C  
ATOM   2110  N   ARG A 265     -12.224   9.252   6.225  1.00 22.36           N  
ATOM   2111  CA  ARG A 265     -11.113   8.321   6.418  1.00 19.92           C  
ATOM   2112  C   ARG A 265     -10.674   8.423   7.867  1.00 19.90           C  
ATOM   2113  O   ARG A 265     -10.389   9.536   8.321  1.00 18.15           O  
ATOM   2114  CB  ARG A 265      -9.944   8.647   5.498  1.00 20.78           C  
ATOM   2115  CG  ARG A 265     -10.266   8.814   4.029  1.00 23.04           C  
ATOM   2116  CD  ARG A 265     -10.844   7.545   3.385  1.00 25.08           C  
ATOM   2117  NE  ARG A 265     -10.499   7.553   1.972  1.00 28.66           N  
ATOM   2118  CZ  ARG A 265      -9.400   7.119   1.387  1.00 29.66           C  
ATOM   2119  NH1 ARG A 265      -8.446   6.551   2.124  1.00 31.01           N  
ATOM   2120  NH2 ARG A 265      -9.277   7.265   0.077  1.00 27.50           N  
ATOM   2121  N   VAL A 266     -10.557   7.312   8.578  1.00 19.74           N  
ATOM   2122  CA  VAL A 266     -10.186   7.342   9.996  1.00 20.11           C  
ATOM   2123  C   VAL A 266      -9.135   6.273  10.202  1.00 19.29           C  
ATOM   2124  O   VAL A 266      -9.410   5.125   9.859  1.00 19.28           O  
ATOM   2125  CB  VAL A 266     -11.386   7.030  10.927  1.00 22.71           C  
ATOM   2126  CG1 VAL A 266     -10.900   6.867  12.375  1.00 22.15           C  
ATOM   2127  CG2 VAL A 266     -12.446   8.114  10.813  1.00 22.65           C  
ATOM   2128  N   ASP A 267      -7.898   6.644  10.548  1.00 18.30           N  
ATOM   2129  CA  ASP A 267      -6.832   5.653  10.633  1.00 18.75           C  
ATOM   2130  C   ASP A 267      -5.936   5.966  11.837  1.00 18.88           C  
ATOM   2131  O   ASP A 267      -5.942   7.100  12.355  1.00 17.32           O  
ATOM   2132  CB  ASP A 267      -5.976   5.672   9.351  1.00 17.41           C  
ATOM   2133  CG  ASP A 267      -6.712   5.292   8.074  1.00 19.74           C  
ATOM   2134  OD1 ASP A 267      -6.910   4.076   7.837  1.00 18.85           O  
ATOM   2135  OD2 ASP A 267      -7.137   6.147   7.279  1.00 17.00           O  
ATOM   2136  N   PRO A 268      -5.101   4.996  12.166  1.00 18.54           N  
ATOM   2137  CA  PRO A 268      -4.158   5.166  13.259  1.00 18.26           C  
ATOM   2138  C   PRO A 268      -3.229   6.324  12.920  1.00 15.96           C  
ATOM   2139  O   PRO A 268      -2.874   6.539  11.745  1.00 14.71           O  
ATOM   2140  CB  PRO A 268      -3.452   3.826  13.394  1.00 19.64           C  
ATOM   2141  CG  PRO A 268      -4.388   2.844  12.721  1.00 22.06           C  
ATOM   2142  CD  PRO A 268      -4.996   3.639  11.570  1.00 19.99           C  
ATOM   2143  N   TYR A 269      -2.832   7.005  13.969  1.00 17.03           N  
ATOM   2144  CA  TYR A 269      -1.979   8.203  13.849  1.00 16.51           C  
ATOM   2145  C   TYR A 269      -1.122   8.272  15.115  1.00 16.08           C  
ATOM   2146  O   TYR A 269      -1.681   8.118  16.234  1.00 13.05           O  
ATOM   2147  CB  TYR A 269      -2.965   9.388  13.732  1.00 15.10           C  
ATOM   2148  CG  TYR A 269      -2.456  10.692  13.170  1.00 15.93           C  
ATOM   2149  CD1 TYR A 269      -1.233  10.762  12.463  1.00 13.61           C  
ATOM   2150  CD2 TYR A 269      -3.216  11.857  13.290  1.00 15.48           C  
ATOM   2151  CE1 TYR A 269      -0.832  11.979  11.948  1.00 15.99           C  
ATOM   2152  CE2 TYR A 269      -2.782  13.080  12.793  1.00 15.73           C  
ATOM   2153  CZ  TYR A 269      -1.594  13.120  12.077  1.00 15.81           C  
ATOM   2154  OH  TYR A 269      -1.134  14.338  11.567  1.00 15.89           O  
ATOM   2155  N   LEU A 270       0.170   8.523  14.955  1.00 12.82           N  
ATOM   2156  CA  LEU A 270       1.071   8.534  16.124  1.00 15.03           C  
ATOM   2157  C   LEU A 270       1.245   9.927  16.710  1.00 14.98           C  
ATOM   2158  O   LEU A 270       2.292  10.572  16.502  1.00 12.32           O  
ATOM   2159  CB  LEU A 270       2.431   7.918  15.746  1.00 14.97           C  
ATOM   2160  CG  LEU A 270       2.365   6.381  15.752  1.00 19.19           C  
ATOM   2161  CD1 LEU A 270       3.605   5.772  15.074  1.00 19.34           C  
ATOM   2162  CD2 LEU A 270       2.176   5.850  17.167  1.00 16.98           C  
ATOM   2163  N   CYS A 271       0.140  10.490  17.252  1.00 13.26           N  
ATOM   2164  CA  CYS A 271       0.204  11.860  17.764  1.00 12.24           C  
ATOM   2165  C   CYS A 271      -0.531  11.857  19.114  1.00 11.44           C  
ATOM   2166  O   CYS A 271      -1.489  11.055  19.249  1.00 10.01           O  
ATOM   2167  CB  CYS A 271      -0.556  12.871  16.881  1.00 13.64           C  
ATOM   2168  SG  CYS A 271      -0.078  12.804  15.141  1.00 11.75           S  
ATOM   2169  N   THR A 272      -0.127  12.791  19.963  1.00 10.16           N  
ATOM   2170  CA  THR A 272      -0.780  12.888  21.260  1.00 13.64           C  
ATOM   2171  C   THR A 272      -1.231  14.324  21.466  1.00 14.16           C  
ATOM   2172  O   THR A 272      -0.437  15.244  21.198  1.00 12.77           O  
ATOM   2173  CB  THR A 272       0.156  12.484  22.419  1.00 13.86           C  
ATOM   2174  OG1 THR A 272       0.518  11.126  22.263  1.00 13.67           O  
ATOM   2175  CG2 THR A 272      -0.582  12.683  23.761  1.00 12.84           C  
ATOM   2176  N   TYR A 273      -2.471  14.445  21.899  1.00 13.27           N  
ATOM   2177  CA  TYR A 273      -3.040  15.761  22.209  1.00 11.79           C  
ATOM   2178  C   TYR A 273      -2.913  15.946  23.718  1.00 11.96           C  
ATOM   2179  O   TYR A 273      -3.258  15.038  24.473  1.00 10.64           O  
ATOM   2180  CB  TYR A 273      -4.524  15.780  21.837  1.00 11.91           C  
ATOM   2181  CG  TYR A 273      -5.184  17.161  21.836  1.00 13.53           C  
ATOM   2182  CD1 TYR A 273      -5.449  17.936  22.966  1.00 12.34           C  
ATOM   2183  CD2 TYR A 273      -5.623  17.595  20.590  1.00 11.73           C  
ATOM   2184  CE1 TYR A 273      -6.131  19.158  22.841  1.00 13.63           C  
ATOM   2185  CE2 TYR A 273      -6.289  18.809  20.461  1.00 13.60           C  
ATOM   2186  CZ  TYR A 273      -6.537  19.574  21.581  1.00 12.77           C  
ATOM   2187  OH  TYR A 273      -7.220  20.742  21.338  1.00 12.94           O  
ATOM   2188  N   TYR A 274      -2.357  17.056  24.131  1.00 12.41           N  
ATOM   2189  CA  TYR A 274      -2.156  17.313  25.551  1.00 13.18           C  
ATOM   2190  C   TYR A 274      -2.197  18.810  25.791  1.00 13.72           C  
ATOM   2191  O   TYR A 274      -2.167  19.609  24.839  1.00 12.62           O  
ATOM   2192  CB  TYR A 274      -0.756  16.786  25.949  1.00 14.06           C  
ATOM   2193  CG  TYR A 274       0.466  17.308  25.210  1.00 13.59           C  
ATOM   2194  CD1 TYR A 274       0.790  16.894  23.906  1.00 13.36           C  
ATOM   2195  CD2 TYR A 274       1.341  18.194  25.827  1.00 11.41           C  
ATOM   2196  CE1 TYR A 274       1.913  17.329  23.251  1.00  9.72           C  
ATOM   2197  CE2 TYR A 274       2.479  18.671  25.181  1.00 13.10           C  
ATOM   2198  CZ  TYR A 274       2.750  18.233  23.894  1.00 13.33           C  
ATOM   2199  OH  TYR A 274       3.879  18.706  23.247  1.00 14.03           O  
ATOM   2200  N   TYR A 275      -2.269  19.186  27.072  1.00 14.59           N  
ATOM   2201  CA  TYR A 275      -2.102  20.558  27.485  1.00 14.13           C  
ATOM   2202  C   TYR A 275      -0.667  20.623  28.034  1.00 15.31           C  
ATOM   2203  O   TYR A 275      -0.192  19.929  28.940  1.00 14.88           O  
ATOM   2204  CB  TYR A 275      -3.086  21.158  28.513  1.00 14.74           C  
ATOM   2205  CG  TYR A 275      -4.431  21.225  27.793  1.00 13.61           C  
ATOM   2206  CD1 TYR A 275      -4.730  22.352  27.022  1.00 13.32           C  
ATOM   2207  CD2 TYR A 275      -5.297  20.136  27.825  1.00 10.69           C  
ATOM   2208  CE1 TYR A 275      -5.906  22.407  26.300  1.00 11.48           C  
ATOM   2209  CE2 TYR A 275      -6.453  20.204  27.082  1.00 13.09           C  
ATOM   2210  CZ  TYR A 275      -6.756  21.333  26.325  1.00 12.00           C  
ATOM   2211  OH  TYR A 275      -7.932  21.364  25.649  1.00 12.02           O  
ATOM   2212  N   GLU A 276       0.096  21.456  27.368  1.00 16.79           N  
ATOM   2213  CA  GLU A 276       1.489  21.749  27.663  1.00 15.10           C  
ATOM   2214  C   GLU A 276       1.517  22.797  28.768  1.00 15.33           C  
ATOM   2215  O   GLU A 276       0.856  23.844  28.681  1.00 13.71           O  
ATOM   2216  CB  GLU A 276       2.154  22.229  26.378  1.00 17.26           C  
ATOM   2217  CG  GLU A 276       3.605  22.720  26.623  1.00 14.27           C  
ATOM   2218  CD  GLU A 276       4.108  23.207  25.273  1.00 15.37           C  
ATOM   2219  OE1 GLU A 276       3.830  24.354  24.935  1.00 14.51           O  
ATOM   2220  OE2 GLU A 276       4.780  22.432  24.567  1.00 15.10           O  
ATOM   2221  N   ILE A 277       2.175  22.423  29.856  1.00 15.54           N  
ATOM   2222  CA  ILE A 277       2.281  23.316  31.026  1.00 15.97           C  
ATOM   2223  C   ILE A 277       3.641  23.992  30.915  1.00 15.74           C  
ATOM   2224  O   ILE A 277       4.634  23.356  30.580  1.00 15.09           O  
ATOM   2225  CB  ILE A 277       2.144  22.614  32.384  1.00 18.01           C  
ATOM   2226  CG1 ILE A 277       0.762  21.967  32.529  1.00 16.21           C  
ATOM   2227  CG2 ILE A 277       2.470  23.578  33.531  1.00 15.20           C  
ATOM   2228  CD1 ILE A 277       0.688  20.943  33.662  1.00 18.18           C  
ATOM   2229  N   ASN A 278       3.709  25.267  31.215  1.00 13.61           N  
ATOM   2230  CA  ASN A 278       4.979  25.989  31.162  1.00 15.74           C  
ATOM   2231  C   ASN A 278       5.645  25.712  32.515  1.00 15.03           C  
ATOM   2232  O   ASN A 278       5.253  26.247  33.552  1.00 15.18           O  
ATOM   2233  CB  ASN A 278       4.749  27.481  30.910  1.00 15.90           C  
ATOM   2234  CG  ASN A 278       6.068  28.232  30.914  1.00 17.72           C  
ATOM   2235  OD1 ASN A 278       7.139  27.653  31.131  1.00 19.04           O  
ATOM   2236  ND2 ASN A 278       6.064  29.545  30.651  1.00 16.27           N  
ATOM   2237  N   ASN A 279       6.499  24.693  32.520  1.00 16.81           N  
ATOM   2238  CA  ASN A 279       7.152  24.196  33.696  1.00 17.66           C  
ATOM   2239  C   ASN A 279       8.074  25.219  34.349  1.00 19.26           C  
ATOM   2240  O   ASN A 279       8.287  25.038  35.537  1.00 18.65           O  
ATOM   2241  CB  ASN A 279       7.928  22.875  33.428  1.00 16.56           C  
ATOM   2242  CG  ASN A 279       7.013  21.678  33.323  1.00 16.73           C  
ATOM   2243  OD1 ASN A 279       6.151  21.554  32.419  1.00 18.36           O  
ATOM   2244  ND2 ASN A 279       7.059  20.693  34.199  1.00 14.77           N  
ATOM   2245  N   GLN A 280       8.573  26.272  33.721  1.00 20.44           N  
ATOM   2246  CA  GLN A 280       9.447  27.199  34.442  1.00 25.21           C  
ATOM   2247  C   GLN A 280       8.754  28.400  35.050  1.00 26.29           C  
ATOM   2248  O   GLN A 280       9.392  29.346  35.542  1.00 30.62           O  
ATOM   2249  CB  GLN A 280      10.526  27.708  33.468  1.00 26.33           C  
ATOM   2250  CG  GLN A 280      11.280  26.540  32.851  1.00 31.67           C  
ATOM   2251  CD  GLN A 280      12.441  27.021  31.981  1.00 34.23           C  
ATOM   2252  OE1 GLN A 280      12.235  27.965  31.205  1.00 34.45           O  
ATOM   2253  NE2 GLN A 280      13.586  26.371  32.218  1.00 34.01           N  
ATOM   2254  N   LYS A 281       7.438  28.443  34.998  1.00 28.00           N  
ATOM   2255  CA  LYS A 281       6.778  29.646  35.515  1.00 28.49           C  
ATOM   2256  C   LYS A 281       5.777  29.339  36.615  1.00 26.36           C  
ATOM   2257  O   LYS A 281       4.884  28.515  36.500  1.00 23.23           O  
ATOM   2258  CB  LYS A 281       6.189  30.427  34.337  1.00 28.32           C  
ATOM   2259  CG  LYS A 281       5.572  31.744  34.853  1.00 31.52           C  
ATOM   2260  CD  LYS A 281       4.071  31.692  34.613  1.00 32.60           C  
ATOM   2261  CE  LYS A 281       3.756  32.305  33.261  1.00 34.81           C  
ATOM   2262  NZ  LYS A 281       3.134  33.664  33.320  1.00 33.35           N  
ATOM   2263  N   ALA A 282       6.000  30.062  37.731  1.00 24.99           N  
ATOM   2264  CA  ALA A 282       5.112  29.965  38.885  1.00 23.73           C  
ATOM   2265  C   ALA A 282       3.693  30.353  38.485  1.00 20.81           C  
ATOM   2266  O   ALA A 282       3.449  31.197  37.632  1.00 21.39           O  
ATOM   2267  CB  ALA A 282       5.649  30.964  39.928  1.00 23.96           C  
ATOM   2268  N   PRO A 283       2.696  29.674  39.026  1.00 22.13           N  
ATOM   2269  CA  PRO A 283       2.865  28.618  39.999  1.00 22.07           C  
ATOM   2270  C   PRO A 283       3.021  27.237  39.366  1.00 22.86           C  
ATOM   2271  O   PRO A 283       2.844  26.250  40.079  1.00 21.53           O  
ATOM   2272  CB  PRO A 283       1.509  28.623  40.721  1.00 21.78           C  
ATOM   2273  CG  PRO A 283       0.553  28.914  39.602  1.00 21.13           C  
ATOM   2274  CD  PRO A 283       1.241  29.933  38.747  1.00 20.60           C  
ATOM   2275  N   PHE A 284       3.319  27.212  38.048  1.00 22.10           N  
ATOM   2276  CA  PHE A 284       3.366  25.927  37.365  1.00 21.52           C  
ATOM   2277  C   PHE A 284       4.672  25.169  37.535  1.00 20.67           C  
ATOM   2278  O   PHE A 284       4.723  24.056  37.046  1.00 18.72           O  
ATOM   2279  CB  PHE A 284       3.068  26.041  35.846  1.00 20.52           C  
ATOM   2280  CG  PHE A 284       1.726  26.714  35.684  1.00 20.70           C  
ATOM   2281  CD1 PHE A 284       0.559  26.018  35.862  1.00 18.62           C  
ATOM   2282  CD2 PHE A 284       1.706  28.085  35.383  1.00 20.24           C  
ATOM   2283  CE1 PHE A 284      -0.651  26.684  35.745  1.00 21.38           C  
ATOM   2284  CE2 PHE A 284       0.490  28.713  35.261  1.00 20.40           C  
ATOM   2285  CZ  PHE A 284      -0.682  28.041  35.445  1.00 18.99           C  
ATOM   2286  N   ASN A 285       5.607  25.695  38.297  1.00 21.34           N  
ATOM   2287  CA  ASN A 285       6.857  25.061  38.615  1.00 22.30           C  
ATOM   2288  C   ASN A 285       6.651  24.233  39.876  1.00 23.16           C  
ATOM   2289  O   ASN A 285       7.555  23.591  40.401  1.00 24.84           O  
ATOM   2290  CB  ASN A 285       8.030  26.040  38.745  1.00 22.48           C  
ATOM   2291  CG  ASN A 285       7.807  27.182  39.735  1.00 23.22           C  
ATOM   2292  OD1 ASN A 285       6.692  27.468  40.194  1.00 22.44           O  
ATOM   2293  ND2 ASN A 285       8.882  27.831  40.127  1.00 21.80           N  
ATOM   2294  N   ASP A 286       5.427  24.182  40.377  1.00 22.78           N  
ATOM   2295  CA  ASP A 286       5.050  23.418  41.551  1.00 23.00           C  
ATOM   2296  C   ASP A 286       4.447  22.100  41.073  1.00 21.73           C  
ATOM   2297  O   ASP A 286       3.395  22.200  40.465  1.00 20.83           O  
ATOM   2298  CB  ASP A 286       3.964  24.154  42.339  1.00 23.69           C  
ATOM   2299  CG  ASP A 286       3.724  23.588  43.738  1.00 26.01           C  
ATOM   2300  OD1 ASP A 286       3.785  22.372  43.983  1.00 24.80           O  
ATOM   2301  OD2 ASP A 286       3.434  24.434  44.617  1.00 26.17           O  
ATOM   2302  N   VAL A 287       4.938  20.930  41.418  1.00 22.08           N  
ATOM   2303  CA  VAL A 287       4.355  19.666  40.964  1.00 21.92           C  
ATOM   2304  C   VAL A 287       2.924  19.457  41.375  1.00 23.14           C  
ATOM   2305  O   VAL A 287       2.082  18.884  40.639  1.00 22.74           O  
ATOM   2306  CB  VAL A 287       5.297  18.483  41.285  1.00 23.06           C  
ATOM   2307  CG1 VAL A 287       5.490  18.211  42.773  1.00 21.03           C  
ATOM   2308  CG2 VAL A 287       4.806  17.216  40.581  1.00 22.87           C  
ATOM   2309  N   ARG A 288       2.507  19.994  42.538  1.00 22.65           N  
ATOM   2310  CA  ARG A 288       1.146  19.835  43.027  1.00 23.56           C  
ATOM   2311  C   ARG A 288       0.137  20.556  42.117  1.00 21.29           C  
ATOM   2312  O   ARG A 288      -0.930  19.994  41.895  1.00 21.03           O  
ATOM   2313  CB  ARG A 288       0.988  20.351  44.478  1.00 24.02           C  
ATOM   2314  CG  ARG A 288       2.068  19.787  45.395  1.00 24.16           C  
ATOM   2315  CD  ARG A 288       2.107  20.471  46.750  1.00 27.31           C  
ATOM   2316  NE  ARG A 288       2.457  21.892  46.663  1.00 27.55           N  
ATOM   2317  CZ  ARG A 288       2.838  22.625  47.713  1.00 28.67           C  
ATOM   2318  NH1 ARG A 288       2.911  22.084  48.930  1.00 28.08           N  
ATOM   2319  NH2 ARG A 288       3.150  23.913  47.593  1.00 27.02           N  
ATOM   2320  N   VAL A 289       0.544  21.709  41.585  1.00 19.57           N  
ATOM   2321  CA  VAL A 289      -0.383  22.392  40.656  1.00 18.18           C  
ATOM   2322  C   VAL A 289      -0.476  21.598  39.361  1.00 16.65           C  
ATOM   2323  O   VAL A 289      -1.557  21.281  38.873  1.00 15.50           O  
ATOM   2324  CB  VAL A 289       0.128  23.827  40.461  1.00 19.90           C  
ATOM   2325  CG1 VAL A 289      -0.677  24.572  39.433  1.00 18.57           C  
ATOM   2326  CG2 VAL A 289       0.122  24.589  41.816  1.00 19.27           C  
ATOM   2327  N   ARG A 290       0.659  21.174  38.786  1.00 16.89           N  
ATOM   2328  CA  ARG A 290       0.561  20.434  37.512  1.00 17.29           C  
ATOM   2329  C   ARG A 290      -0.187  19.125  37.703  1.00 17.57           C  
ATOM   2330  O   ARG A 290      -1.006  18.678  36.891  1.00 19.18           O  
ATOM   2331  CB  ARG A 290       1.966  20.224  36.944  1.00 15.38           C  
ATOM   2332  CG  ARG A 290       2.900  21.417  36.989  1.00 13.90           C  
ATOM   2333  CD  ARG A 290       4.105  21.219  36.066  1.00 15.11           C  
ATOM   2334  NE  ARG A 290       4.959  20.158  36.669  1.00 16.08           N  
ATOM   2335  CZ  ARG A 290       5.966  20.414  37.475  1.00 17.09           C  
ATOM   2336  NH1 ARG A 290       6.294  21.675  37.765  1.00 17.06           N  
ATOM   2337  NH2 ARG A 290       6.650  19.401  38.007  1.00 15.93           N  
ATOM   2338  N   THR A 291       0.074  18.412  38.798  1.00 18.60           N  
ATOM   2339  CA  THR A 291      -0.608  17.134  39.053  1.00 19.21           C  
ATOM   2340  C   THR A 291      -2.096  17.355  39.204  1.00 18.64           C  
ATOM   2341  O   THR A 291      -2.910  16.562  38.693  1.00 17.62           O  
ATOM   2342  CB  THR A 291       0.024  16.474  40.301  1.00 20.30           C  
ATOM   2343  OG1 THR A 291       1.423  16.278  39.989  1.00 21.36           O  
ATOM   2344  CG2 THR A 291      -0.686  15.195  40.688  1.00 20.99           C  
ATOM   2345  N   ALA A 292      -2.485  18.447  39.887  1.00 18.37           N  
ATOM   2346  CA  ALA A 292      -3.927  18.723  40.035  1.00 19.17           C  
ATOM   2347  C   ALA A 292      -4.640  18.900  38.707  1.00 17.96           C  
ATOM   2348  O   ALA A 292      -5.649  18.318  38.336  1.00 17.49           O  
ATOM   2349  CB  ALA A 292      -4.056  20.032  40.841  1.00 19.48           C  
ATOM   2350  N   LEU A 293      -4.040  19.777  37.871  1.00 19.96           N  
ATOM   2351  CA  LEU A 293      -4.609  19.982  36.530  1.00 19.43           C  
ATOM   2352  C   LEU A 293      -4.706  18.688  35.733  1.00 17.79           C  
ATOM   2353  O   LEU A 293      -5.676  18.445  35.018  1.00 18.93           O  
ATOM   2354  CB  LEU A 293      -3.751  20.994  35.755  1.00 17.39           C  
ATOM   2355  CG  LEU A 293      -3.799  22.428  36.279  1.00 16.89           C  
ATOM   2356  CD1 LEU A 293      -2.831  23.288  35.485  1.00 16.84           C  
ATOM   2357  CD2 LEU A 293      -5.229  22.938  36.272  1.00 15.98           C  
ATOM   2358  N   LYS A 294      -3.688  17.865  35.787  1.00 19.17           N  
ATOM   2359  CA  LYS A 294      -3.647  16.598  35.043  1.00 20.36           C  
ATOM   2360  C   LYS A 294      -4.727  15.656  35.521  1.00 20.58           C  
ATOM   2361  O   LYS A 294      -5.402  15.005  34.722  1.00 21.86           O  
ATOM   2362  CB  LYS A 294      -2.284  15.938  35.288  1.00 19.44           C  
ATOM   2363  CG  LYS A 294      -2.139  14.601  34.535  1.00 19.54           C  
ATOM   2364  CD  LYS A 294      -0.769  14.011  34.887  1.00 19.02           C  
ATOM   2365  CE  LYS A 294      -0.789  13.198  36.198  1.00 17.82           C  
ATOM   2366  NZ  LYS A 294       0.678  13.017  36.606  1.00 17.66           N  
ATOM   2367  N   LEU A 295      -4.816  15.499  36.858  1.00 21.36           N  
ATOM   2368  CA  LEU A 295      -5.827  14.588  37.397  1.00 21.45           C  
ATOM   2369  C   LEU A 295      -7.257  15.080  37.245  1.00 20.34           C  
ATOM   2370  O   LEU A 295      -8.134  14.255  36.966  1.00 20.95           O  
ATOM   2371  CB  LEU A 295      -5.581  14.283  38.878  1.00 22.34           C  
ATOM   2372  CG  LEU A 295      -4.277  13.593  39.295  1.00 24.52           C  
ATOM   2373  CD1 LEU A 295      -4.251  13.463  40.830  1.00 23.61           C  
ATOM   2374  CD2 LEU A 295      -4.100  12.240  38.628  1.00 23.73           C  
ATOM   2375  N   ALA A 296      -7.571  16.353  37.421  1.00 22.47           N  
ATOM   2376  CA  ALA A 296      -8.954  16.827  37.347  1.00 18.81           C  
ATOM   2377  C   ALA A 296      -9.539  16.876  35.961  1.00 20.44           C  
ATOM   2378  O   ALA A 296     -10.774  16.886  35.804  1.00 18.30           O  
ATOM   2379  CB  ALA A 296      -9.075  18.183  38.035  1.00 20.84           C  
ATOM   2380  N   LEU A 297      -8.694  16.844  34.919  1.00 21.49           N  
ATOM   2381  CA  LEU A 297      -9.244  16.802  33.555  1.00 20.69           C  
ATOM   2382  C   LEU A 297      -9.905  15.434  33.382  1.00 22.35           C  
ATOM   2383  O   LEU A 297      -9.277  14.411  33.681  1.00 22.45           O  
ATOM   2384  CB  LEU A 297      -8.138  16.981  32.516  1.00 23.61           C  
ATOM   2385  CG  LEU A 297      -8.563  17.149  31.049  1.00 25.67           C  
ATOM   2386  CD1 LEU A 297      -7.576  18.026  30.283  1.00 24.92           C  
ATOM   2387  CD2 LEU A 297      -8.604  15.794  30.370  1.00 27.58           C  
ATOM   2388  N   ASP A 298     -11.137  15.390  32.919  1.00 20.74           N  
ATOM   2389  CA  ASP A 298     -11.857  14.173  32.672  1.00 23.42           C  
ATOM   2390  C   ASP A 298     -11.787  13.773  31.189  1.00 23.70           C  
ATOM   2391  O   ASP A 298     -12.576  14.194  30.345  1.00 20.65           O  
ATOM   2392  CB  ASP A 298     -13.311  14.342  33.108  1.00 25.25           C  
ATOM   2393  CG  ASP A 298     -14.103  13.041  33.111  1.00 27.08           C  
ATOM   2394  OD1 ASP A 298     -13.731  12.098  32.388  1.00 26.25           O  
ATOM   2395  OD2 ASP A 298     -15.111  13.006  33.857  1.00 26.96           O  
ATOM   2396  N   ARG A 299     -10.839  12.870  30.919  1.00 23.74           N  
ATOM   2397  CA  ARG A 299     -10.589  12.397  29.557  1.00 24.85           C  
ATOM   2398  C   ARG A 299     -11.782  11.688  28.945  1.00 26.80           C  
ATOM   2399  O   ARG A 299     -11.985  11.751  27.725  1.00 27.45           O  
ATOM   2400  CB  ARG A 299      -9.388  11.450  29.577  1.00 21.90           C  
ATOM   2401  CG  ARG A 299      -8.144  12.225  29.998  1.00 20.37           C  
ATOM   2402  CD  ARG A 299      -7.072  11.327  30.592  1.00 18.46           C  
ATOM   2403  NE  ARG A 299      -5.938  12.196  30.913  1.00 17.64           N  
ATOM   2404  CZ  ARG A 299      -5.769  12.903  32.022  1.00 16.87           C  
ATOM   2405  NH1 ARG A 299      -6.617  12.864  33.031  1.00 17.73           N  
ATOM   2406  NH2 ARG A 299      -4.715  13.683  32.183  1.00 16.21           N  
ATOM   2407  N   ASP A 300     -12.507  10.948  29.795  1.00 26.85           N  
ATOM   2408  CA  ASP A 300     -13.712  10.267  29.304  1.00 29.13           C  
ATOM   2409  C   ASP A 300     -14.679  11.331  28.793  1.00 26.60           C  
ATOM   2410  O   ASP A 300     -15.189  11.155  27.697  1.00 25.94           O  
ATOM   2411  CB  ASP A 300     -14.414   9.407  30.358  1.00 32.14           C  
ATOM   2412  CG  ASP A 300     -15.751   8.856  29.917  1.00 36.22           C  
ATOM   2413  OD1 ASP A 300     -15.805   8.190  28.856  1.00 37.87           O  
ATOM   2414  OD2 ASP A 300     -16.785   9.096  30.596  1.00 39.20           O  
ATOM   2415  N   ILE A 301     -14.935  12.387  29.543  1.00 24.68           N  
ATOM   2416  CA  ILE A 301     -15.877  13.390  29.046  1.00 26.00           C  
ATOM   2417  C   ILE A 301     -15.374  13.969  27.711  1.00 25.11           C  
ATOM   2418  O   ILE A 301     -16.070  14.015  26.696  1.00 20.64           O  
ATOM   2419  CB  ILE A 301     -16.153  14.520  30.038  1.00 25.81           C  
ATOM   2420  CG1 ILE A 301     -16.852  14.008  31.299  1.00 27.23           C  
ATOM   2421  CG2 ILE A 301     -17.011  15.626  29.399  1.00 26.69           C  
ATOM   2422  CD1 ILE A 301     -16.991  15.081  32.387  1.00 27.71           C  
ATOM   2423  N   ILE A 302     -14.138  14.426  27.746  1.00 25.44           N  
ATOM   2424  CA  ILE A 302     -13.568  15.060  26.555  1.00 28.23           C  
ATOM   2425  C   ILE A 302     -13.484  14.139  25.369  1.00 28.81           C  
ATOM   2426  O   ILE A 302     -14.040  14.440  24.310  1.00 27.02           O  
ATOM   2427  CB  ILE A 302     -12.216  15.720  26.934  1.00 28.34           C  
ATOM   2428  CG1 ILE A 302     -12.617  17.068  27.529  1.00 29.12           C  
ATOM   2429  CG2 ILE A 302     -11.390  15.898  25.661  1.00 28.83           C  
ATOM   2430  CD1 ILE A 302     -11.824  17.634  28.659  1.00 29.90           C  
ATOM   2431  N   VAL A 303     -12.872  12.971  25.537  1.00 31.13           N  
ATOM   2432  CA  VAL A 303     -12.713  12.071  24.392  1.00 34.43           C  
ATOM   2433  C   VAL A 303     -13.980  11.442  23.883  1.00 36.12           C  
ATOM   2434  O   VAL A 303     -14.240  11.361  22.677  1.00 35.53           O  
ATOM   2435  CB  VAL A 303     -11.678  10.977  24.788  1.00 35.99           C  
ATOM   2436  CG1 VAL A 303     -11.550   9.888  23.756  1.00 36.00           C  
ATOM   2437  CG2 VAL A 303     -10.334  11.645  25.037  1.00 35.29           C  
ATOM   2438  N   ASN A 304     -14.788  10.932  24.815  1.00 37.87           N  
ATOM   2439  CA  ASN A 304     -15.991  10.194  24.497  1.00 39.65           C  
ATOM   2440  C   ASN A 304     -17.278  10.962  24.363  1.00 39.31           C  
ATOM   2441  O   ASN A 304     -18.178  10.565  23.641  1.00 40.42           O  
ATOM   2442  CB  ASN A 304     -16.273   9.222  25.670  1.00 41.89           C  
ATOM   2443  CG  ASN A 304     -15.429   7.989  25.505  1.00 43.13           C  
ATOM   2444  OD1 ASN A 304     -14.939   7.736  24.403  1.00 44.72           O  
ATOM   2445  ND2 ASN A 304     -15.308   7.265  26.605  1.00 45.17           N  
ATOM   2446  N   LYS A 305     -17.400  11.999  25.165  1.00 39.98           N  
ATOM   2447  CA  LYS A 305     -18.610  12.814  25.164  1.00 39.78           C  
ATOM   2448  C   LYS A 305     -18.389  14.042  24.295  1.00 38.31           C  
ATOM   2449  O   LYS A 305     -19.113  14.156  23.297  1.00 39.99           O  
ATOM   2450  CB  LYS A 305     -18.992  13.120  26.614  1.00 41.42           C  
ATOM   2451  CG  LYS A 305     -19.592  11.968  27.398  1.00 44.19           C  
ATOM   2452  CD  LYS A 305     -18.695  10.858  27.905  1.00 45.78           C  
ATOM   2453  CE  LYS A 305     -19.517   9.691  28.456  1.00 46.33           C  
ATOM   2454  NZ  LYS A 305     -18.684   8.554  28.941  1.00 46.58           N  
ATOM   2455  N   VAL A 306     -17.411  14.912  24.545  1.00 36.50           N  
ATOM   2456  CA  VAL A 306     -17.348  16.131  23.733  1.00 34.61           C  
ATOM   2457  C   VAL A 306     -16.750  15.940  22.346  1.00 33.40           C  
ATOM   2458  O   VAL A 306     -17.312  16.490  21.389  1.00 31.86           O  
ATOM   2459  CB  VAL A 306     -16.869  17.387  24.462  1.00 34.89           C  
ATOM   2460  CG1 VAL A 306     -16.731  17.200  25.975  1.00 34.03           C  
ATOM   2461  CG2 VAL A 306     -15.663  18.092  23.880  1.00 33.83           C  
ATOM   2462  N   LYS A 307     -15.739  15.143  22.133  1.00 32.21           N  
ATOM   2463  CA  LYS A 307     -15.134  14.906  20.835  1.00 31.13           C  
ATOM   2464  C   LYS A 307     -15.807  13.791  20.051  1.00 32.64           C  
ATOM   2465  O   LYS A 307     -16.254  13.999  18.920  1.00 31.87           O  
ATOM   2466  CB  LYS A 307     -13.668  14.538  21.092  1.00 29.79           C  
ATOM   2467  CG  LYS A 307     -12.687  15.504  20.471  1.00 29.39           C  
ATOM   2468  CD  LYS A 307     -12.364  15.053  19.064  1.00 26.50           C  
ATOM   2469  CE  LYS A 307     -10.882  15.288  18.743  1.00 23.88           C  
ATOM   2470  NZ  LYS A 307     -10.489  14.362  17.630  1.00 17.72           N  
ATOM   2471  N   ASN A 308     -15.772  12.582  20.595  1.00 32.51           N  
ATOM   2472  CA  ASN A 308     -16.386  11.400  20.035  1.00 34.83           C  
ATOM   2473  C   ASN A 308     -16.072  11.163  18.561  1.00 34.67           C  
ATOM   2474  O   ASN A 308     -16.956  11.089  17.687  1.00 35.57           O  
ATOM   2475  CB  ASN A 308     -17.905  11.469  20.287  1.00 37.60           C  
ATOM   2476  CG  ASN A 308     -18.710  10.270  19.855  1.00 39.75           C  
ATOM   2477  OD1 ASN A 308     -19.951  10.308  19.733  1.00 41.40           O  
ATOM   2478  ND2 ASN A 308     -18.013   9.166  19.605  1.00 39.47           N  
ATOM   2479  N   GLN A 309     -14.792  11.037  18.237  1.00 32.66           N  
ATOM   2480  CA  GLN A 309     -14.328  10.819  16.878  1.00 32.50           C  
ATOM   2481  C   GLN A 309     -13.393   9.613  16.797  1.00 31.30           C  
ATOM   2482  O   GLN A 309     -12.841   9.361  15.718  1.00 32.17           O  
ATOM   2483  CB  GLN A 309     -13.651  12.068  16.311  1.00 32.78           C  
ATOM   2484  CG  GLN A 309     -14.530  13.303  16.196  1.00 31.78           C  
ATOM   2485  CD  GLN A 309     -13.763  14.485  15.645  1.00 31.59           C  
ATOM   2486  OE1 GLN A 309     -12.530  14.422  15.501  1.00 31.91           O  
ATOM   2487  NE2 GLN A 309     -14.459  15.584  15.354  1.00 30.74           N  
ATOM   2488  N   GLY A 310     -13.284   8.837  17.860  1.00 29.08           N  
ATOM   2489  CA  GLY A 310     -12.454   7.637  17.880  1.00 28.66           C  
ATOM   2490  C   GLY A 310     -11.117   7.764  18.623  1.00 25.55           C  
ATOM   2491  O   GLY A 310     -10.330   6.813  18.601  1.00 24.49           O  
ATOM   2492  N   ASP A 311     -10.785   8.898  19.203  1.00 23.59           N  
ATOM   2493  CA  ASP A 311      -9.566   9.100  19.952  1.00 24.19           C  
ATOM   2494  C   ASP A 311      -9.539   8.240  21.225  1.00 23.14           C  
ATOM   2495  O   ASP A 311     -10.580   7.833  21.706  1.00 22.28           O  
ATOM   2496  CB  ASP A 311      -9.394  10.571  20.363  1.00 24.00           C  
ATOM   2497  CG  ASP A 311      -9.564  11.444  19.127  1.00 25.12           C  
ATOM   2498  OD1 ASP A 311      -8.693  11.337  18.236  1.00 21.92           O  
ATOM   2499  OD2 ASP A 311     -10.583  12.187  19.144  1.00 24.47           O  
ATOM   2500  N   LEU A 312      -8.341   7.988  21.762  1.00 21.03           N  
ATOM   2501  CA  LEU A 312      -8.240   7.186  22.973  1.00 23.03           C  
ATOM   2502  C   LEU A 312      -7.692   7.975  24.138  1.00 21.53           C  
ATOM   2503  O   LEU A 312      -6.680   8.672  23.992  1.00 18.12           O  
ATOM   2504  CB  LEU A 312      -7.337   5.964  22.683  1.00 25.99           C  
ATOM   2505  CG  LEU A 312      -8.165   4.766  22.175  1.00 28.65           C  
ATOM   2506  CD1 LEU A 312      -8.312   4.756  20.674  1.00 29.09           C  
ATOM   2507  CD2 LEU A 312      -7.653   3.431  22.704  1.00 31.15           C  
ATOM   2508  N   PRO A 313      -8.362   7.915  25.290  1.00 20.44           N  
ATOM   2509  CA  PRO A 313      -7.910   8.631  26.459  1.00 18.82           C  
ATOM   2510  C   PRO A 313      -6.414   8.395  26.638  1.00 17.00           C  
ATOM   2511  O   PRO A 313      -5.983   7.268  26.562  1.00 15.40           O  
ATOM   2512  CB  PRO A 313      -8.730   8.071  27.602  1.00 20.88           C  
ATOM   2513  CG  PRO A 313      -9.924   7.453  26.979  1.00 23.48           C  
ATOM   2514  CD  PRO A 313      -9.594   7.119  25.538  1.00 22.19           C  
ATOM   2515  N   ALA A 314      -5.644   9.441  26.957  1.00 17.28           N  
ATOM   2516  CA  ALA A 314      -4.195   9.309  27.099  1.00 15.26           C  
ATOM   2517  C   ALA A 314      -3.647   9.435  28.504  1.00 16.06           C  
ATOM   2518  O   ALA A 314      -4.068  10.210  29.362  1.00 14.93           O  
ATOM   2519  CB  ALA A 314      -3.524  10.384  26.213  1.00 15.19           C  
ATOM   2520  N   TYR A 315      -2.648   8.606  28.821  1.00 15.23           N  
ATOM   2521  CA  TYR A 315      -2.009   8.680  30.141  1.00 15.95           C  
ATOM   2522  C   TYR A 315      -0.508   8.856  30.017  1.00 14.57           C  
ATOM   2523  O   TYR A 315       0.233   8.781  31.042  1.00 12.44           O  
ATOM   2524  CB  TYR A 315      -2.354   7.364  30.909  1.00 17.79           C  
ATOM   2525  CG  TYR A 315      -1.926   6.156  30.070  1.00 18.33           C  
ATOM   2526  CD1 TYR A 315      -0.600   5.738  30.061  1.00 18.70           C  
ATOM   2527  CD2 TYR A 315      -2.842   5.471  29.313  1.00 19.96           C  
ATOM   2528  CE1 TYR A 315      -0.210   4.657  29.294  1.00 21.05           C  
ATOM   2529  CE2 TYR A 315      -2.478   4.375  28.532  1.00 21.39           C  
ATOM   2530  CZ  TYR A 315      -1.158   3.976  28.542  1.00 21.94           C  
ATOM   2531  OH  TYR A 315      -0.759   2.902  27.800  1.00 21.74           O  
ATOM   2532  N   SER A 316      -0.029   9.097  28.770  1.00 12.42           N  
ATOM   2533  CA  SER A 316       1.396   9.263  28.549  1.00 14.07           C  
ATOM   2534  C   SER A 316       1.637  10.222  27.368  1.00 14.45           C  
ATOM   2535  O   SER A 316       0.688  10.660  26.723  1.00 15.27           O  
ATOM   2536  CB  SER A 316       2.093   7.947  28.114  1.00 15.53           C  
ATOM   2537  OG  SER A 316       1.520   7.582  26.831  1.00 14.77           O  
ATOM   2538  N   TYR A 317       2.898  10.577  27.189  1.00 14.63           N  
ATOM   2539  CA  TYR A 317       3.258  11.419  26.034  1.00 14.97           C  
ATOM   2540  C   TYR A 317       3.456  10.562  24.807  1.00 15.49           C  
ATOM   2541  O   TYR A 317       2.708  10.687  23.826  1.00 15.66           O  
ATOM   2542  CB  TYR A 317       4.454  12.261  26.380  1.00 14.19           C  
ATOM   2543  CG  TYR A 317       4.924  13.291  25.371  1.00 13.47           C  
ATOM   2544  CD1 TYR A 317       4.053  14.129  24.684  1.00 12.64           C  
ATOM   2545  CD2 TYR A 317       6.290  13.418  25.176  1.00 12.35           C  
ATOM   2546  CE1 TYR A 317       4.579  15.080  23.814  1.00 13.33           C  
ATOM   2547  CE2 TYR A 317       6.813  14.372  24.336  1.00 12.30           C  
ATOM   2548  CZ  TYR A 317       5.934  15.204  23.648  1.00 12.01           C  
ATOM   2549  OH  TYR A 317       6.463  16.178  22.826  1.00 14.06           O  
ATOM   2550  N   THR A 318       4.359   9.594  24.842  1.00 14.34           N  
ATOM   2551  CA  THR A 318       4.501   8.667  23.724  1.00 14.86           C  
ATOM   2552  C   THR A 318       3.236   7.810  23.563  1.00 14.70           C  
ATOM   2553  O   THR A 318       2.719   7.252  24.531  1.00 13.06           O  
ATOM   2554  CB  THR A 318       5.724   7.750  23.933  1.00 15.64           C  
ATOM   2555  OG1 THR A 318       6.894   8.546  24.204  1.00 14.19           O  
ATOM   2556  CG2 THR A 318       5.941   6.871  22.717  1.00 16.50           C  
ATOM   2557  N   PRO A 319       2.661   7.760  22.364  1.00 12.97           N  
ATOM   2558  CA  PRO A 319       1.475   6.951  22.119  1.00 13.14           C  
ATOM   2559  C   PRO A 319       1.852   5.501  22.402  1.00 15.55           C  
ATOM   2560  O   PRO A 319       2.906   5.097  21.898  1.00 14.08           O  
ATOM   2561  CB  PRO A 319       1.174   7.225  20.650  1.00 13.93           C  
ATOM   2562  CG  PRO A 319       1.835   8.526  20.312  1.00 12.99           C  
ATOM   2563  CD  PRO A 319       3.137   8.482  21.152  1.00 13.41           C  
ATOM   2564  N   PRO A 320       1.056   4.687  23.092  1.00 14.79           N  
ATOM   2565  CA  PRO A 320       1.388   3.314  23.404  1.00 16.79           C  
ATOM   2566  C   PRO A 320       1.614   2.365  22.247  1.00 16.74           C  
ATOM   2567  O   PRO A 320       2.197   1.278  22.452  1.00 17.05           O  
ATOM   2568  CB  PRO A 320       0.226   2.774  24.270  1.00 17.89           C  
ATOM   2569  CG  PRO A 320      -0.889   3.769  24.091  1.00 17.58           C  
ATOM   2570  CD  PRO A 320      -0.212   5.090  23.711  1.00 17.42           C  
ATOM   2571  N   TYR A 321       1.118   2.718  21.090  1.00 16.87           N  
ATOM   2572  CA  TYR A 321       1.247   1.916  19.882  1.00 18.94           C  
ATOM   2573  C   TYR A 321       2.435   2.345  19.037  1.00 16.36           C  
ATOM   2574  O   TYR A 321       2.645   1.838  17.948  1.00 13.22           O  
ATOM   2575  CB  TYR A 321      -0.057   1.968  19.105  1.00 23.19           C  
ATOM   2576  CG  TYR A 321      -0.715   3.318  18.945  1.00 25.39           C  
ATOM   2577  CD1 TYR A 321      -1.432   3.907  19.998  1.00 26.89           C  
ATOM   2578  CD2 TYR A 321      -0.658   3.999  17.743  1.00 26.87           C  
ATOM   2579  CE1 TYR A 321      -2.032   5.143  19.849  1.00 25.66           C  
ATOM   2580  CE2 TYR A 321      -1.255   5.239  17.577  1.00 26.55           C  
ATOM   2581  CZ  TYR A 321      -1.952   5.795  18.630  1.00 26.39           C  
ATOM   2582  OH  TYR A 321      -2.568   7.011  18.462  1.00 25.49           O  
ATOM   2583  N   THR A 322       3.274   3.244  19.524  1.00 16.93           N  
ATOM   2584  CA  THR A 322       4.519   3.573  18.756  1.00 13.87           C  
ATOM   2585  C   THR A 322       5.340   2.287  18.731  1.00 13.85           C  
ATOM   2586  O   THR A 322       5.291   1.557  19.726  1.00  8.60           O  
ATOM   2587  CB  THR A 322       5.291   4.633  19.576  1.00 13.53           C  
ATOM   2588  OG1 THR A 322       4.426   5.781  19.752  1.00 13.22           O  
ATOM   2589  CG2 THR A 322       6.605   5.012  18.925  1.00 12.78           C  
ATOM   2590  N   ASP A 323       6.086   2.050  17.647  1.00 13.60           N  
ATOM   2591  CA  ASP A 323       6.945   0.884  17.562  1.00 16.37           C  
ATOM   2592  C   ASP A 323       8.009   0.885  18.648  1.00 15.09           C  
ATOM   2593  O   ASP A 323       8.832   1.787  18.583  1.00 15.11           O  
ATOM   2594  CB  ASP A 323       7.652   0.954  16.181  1.00 14.94           C  
ATOM   2595  CG  ASP A 323       8.368  -0.338  15.857  1.00 14.66           C  
ATOM   2596  OD1 ASP A 323       8.689  -1.113  16.786  1.00 11.72           O  
ATOM   2597  OD2 ASP A 323       8.496  -0.515  14.632  1.00 11.73           O  
ATOM   2598  N   GLY A 324       8.044  -0.080  19.548  1.00 15.44           N  
ATOM   2599  CA  GLY A 324       9.027  -0.110  20.622  1.00 15.27           C  
ATOM   2600  C   GLY A 324       8.471   0.398  21.956  1.00 17.22           C  
ATOM   2601  O   GLY A 324       9.186   0.420  22.973  1.00 16.41           O  
ATOM   2602  N   ALA A 325       7.229   0.898  21.959  1.00 16.05           N  
ATOM   2603  CA  ALA A 325       6.593   1.383  23.165  1.00 16.50           C  
ATOM   2604  C   ALA A 325       5.933   0.260  23.956  1.00 15.46           C  
ATOM   2605  O   ALA A 325       5.064  -0.495  23.483  1.00 14.08           O  
ATOM   2606  CB  ALA A 325       5.552   2.475  22.867  1.00 15.42           C  
ATOM   2607  N   LYS A 326       6.360   0.111  25.222  1.00 17.19           N  
ATOM   2608  CA  LYS A 326       5.808  -0.922  26.094  1.00 19.64           C  
ATOM   2609  C   LYS A 326       5.540  -0.251  27.441  1.00 17.88           C  
ATOM   2610  O   LYS A 326       6.261  -0.360  28.414  1.00 13.16           O  
ATOM   2611  CB  LYS A 326       6.704  -2.154  26.230  1.00 24.88           C  
ATOM   2612  CG  LYS A 326       6.885  -2.961  24.963  1.00 31.22           C  
ATOM   2613  CD  LYS A 326       7.538  -4.314  25.182  1.00 35.79           C  
ATOM   2614  CE  LYS A 326       9.041  -4.311  25.078  1.00 38.57           C  
ATOM   2615  NZ  LYS A 326       9.540  -3.907  23.727  1.00 41.31           N  
ATOM   2616  N   LEU A 327       4.536   0.628  27.410  1.00 16.67           N  
ATOM   2617  CA  LEU A 327       4.299   1.540  28.513  1.00 17.10           C  
ATOM   2618  C   LEU A 327       3.501   0.985  29.676  1.00 17.78           C  
ATOM   2619  O   LEU A 327       2.605   0.177  29.483  1.00 16.32           O  
ATOM   2620  CB  LEU A 327       3.638   2.798  27.916  1.00 15.87           C  
ATOM   2621  CG  LEU A 327       4.282   3.480  26.710  1.00 15.99           C  
ATOM   2622  CD1 LEU A 327       3.650   4.855  26.447  1.00 14.94           C  
ATOM   2623  CD2 LEU A 327       5.794   3.634  26.816  1.00 16.25           C  
ATOM   2624  N   VAL A 328       3.772   1.484  30.864  1.00 19.94           N  
ATOM   2625  CA  VAL A 328       3.044   1.091  32.072  1.00 22.50           C  
ATOM   2626  C   VAL A 328       2.011   2.176  32.389  1.00 24.04           C  
ATOM   2627  O   VAL A 328       2.355   3.351  32.519  1.00 23.33           O  
ATOM   2628  CB  VAL A 328       4.030   0.970  33.260  1.00 22.01           C  
ATOM   2629  CG1 VAL A 328       3.259   0.756  34.545  1.00 20.96           C  
ATOM   2630  CG2 VAL A 328       5.038  -0.182  33.085  1.00 20.92           C  
ATOM   2631  N   GLU A 329       0.750   1.847  32.464  1.00 26.77           N  
ATOM   2632  CA  GLU A 329      -0.338   2.748  32.814  1.00 30.47           C  
ATOM   2633  C   GLU A 329      -0.268   3.154  34.283  1.00 31.28           C  
ATOM   2634  O   GLU A 329      -0.277   2.256  35.117  1.00 31.54           O  
ATOM   2635  CB  GLU A 329      -1.646   1.949  32.771  1.00 32.78           C  
ATOM   2636  CG  GLU A 329      -2.315   1.838  31.433  1.00 34.24           C  
ATOM   2637  CD  GLU A 329      -3.831   1.741  31.649  1.00 36.58           C  
ATOM   2638  OE1 GLU A 329      -4.302   2.226  32.696  1.00 36.47           O  
ATOM   2639  OE2 GLU A 329      -4.486   1.173  30.759  1.00 34.81           O  
ATOM   2640  N   PRO A 330      -0.196   4.432  34.575  1.00 31.71           N  
ATOM   2641  CA  PRO A 330      -0.133   4.859  35.969  1.00 32.78           C  
ATOM   2642  C   PRO A 330      -1.424   4.467  36.666  1.00 31.51           C  
ATOM   2643  O   PRO A 330      -2.447   4.276  35.991  1.00 31.23           O  
ATOM   2644  CB  PRO A 330       0.178   6.340  35.873  1.00 32.42           C  
ATOM   2645  CG  PRO A 330      -0.363   6.769  34.544  1.00 31.58           C  
ATOM   2646  CD  PRO A 330      -0.246   5.570  33.638  1.00 31.19           C  
ATOM   2647  N   GLU A 331      -1.365   4.273  37.984  1.00 31.23           N  
ATOM   2648  CA  GLU A 331      -2.540   3.864  38.756  1.00 32.84           C  
ATOM   2649  C   GLU A 331      -3.644   4.901  38.732  1.00 28.95           C  
ATOM   2650  O   GLU A 331      -4.789   4.537  38.502  1.00 30.22           O  
ATOM   2651  CB  GLU A 331      -2.177   3.513  40.219  1.00 35.27           C  
ATOM   2652  CG  GLU A 331      -1.511   2.141  40.341  1.00 37.39           C  
ATOM   2653  CD  GLU A 331      -2.392   1.028  39.790  1.00 39.07           C  
ATOM   2654  OE1 GLU A 331      -3.461   0.743  40.369  1.00 38.70           O  
ATOM   2655  OE2 GLU A 331      -2.024   0.386  38.776  1.00 40.13           O  
ATOM   2656  N   TRP A 332      -3.313   6.186  38.730  1.00 28.18           N  
ATOM   2657  CA  TRP A 332      -4.297   7.257  38.591  1.00 28.35           C  
ATOM   2658  C   TRP A 332      -5.204   7.118  37.374  1.00 28.17           C  
ATOM   2659  O   TRP A 332      -6.375   7.529  37.427  1.00 27.57           O  
ATOM   2660  CB  TRP A 332      -3.624   8.616  38.598  1.00 27.91           C  
ATOM   2661  CG  TRP A 332      -2.811   9.027  37.416  1.00 29.77           C  
ATOM   2662  CD1 TRP A 332      -1.437   9.048  37.339  1.00 28.98           C  
ATOM   2663  CD2 TRP A 332      -3.294   9.524  36.159  1.00 27.43           C  
ATOM   2664  NE1 TRP A 332      -1.051   9.511  36.099  1.00 28.80           N  
ATOM   2665  CE2 TRP A 332      -2.175   9.805  35.364  1.00 28.53           C  
ATOM   2666  CE3 TRP A 332      -4.560   9.766  35.646  1.00 28.08           C  
ATOM   2667  CZ2 TRP A 332      -2.279  10.307  34.059  1.00 28.47           C  
ATOM   2668  CZ3 TRP A 332      -4.690  10.256  34.356  1.00 28.17           C  
ATOM   2669  CH2 TRP A 332      -3.546  10.518  33.578  1.00 28.38           C  
ATOM   2670  N   PHE A 333      -4.776   6.472  36.285  1.00 25.87           N  
ATOM   2671  CA  PHE A 333      -5.617   6.357  35.101  1.00 26.30           C  
ATOM   2672  C   PHE A 333      -6.752   5.346  35.311  1.00 27.78           C  
ATOM   2673  O   PHE A 333      -7.756   5.408  34.622  1.00 24.41           O  
ATOM   2674  CB  PHE A 333      -4.782   5.969  33.893  1.00 24.55           C  
ATOM   2675  CG  PHE A 333      -5.455   6.001  32.555  1.00 23.58           C  
ATOM   2676  CD1 PHE A 333      -5.836   7.185  31.963  1.00 24.11           C  
ATOM   2677  CD2 PHE A 333      -5.650   4.825  31.852  1.00 24.31           C  
ATOM   2678  CE1 PHE A 333      -6.421   7.183  30.709  1.00 24.36           C  
ATOM   2679  CE2 PHE A 333      -6.252   4.800  30.614  1.00 24.97           C  
ATOM   2680  CZ  PHE A 333      -6.655   5.988  30.041  1.00 24.10           C  
ATOM   2681  N   LYS A 334      -6.582   4.409  36.240  1.00 30.61           N  
ATOM   2682  CA  LYS A 334      -7.602   3.413  36.521  1.00 34.49           C  
ATOM   2683  C   LYS A 334      -8.466   3.890  37.700  1.00 34.11           C  
ATOM   2684  O   LYS A 334      -9.442   3.220  38.019  1.00 35.16           O  
ATOM   2685  CB  LYS A 334      -7.005   2.058  36.901  1.00 37.71           C  
ATOM   2686  CG  LYS A 334      -5.741   1.611  36.186  1.00 41.09           C  
ATOM   2687  CD  LYS A 334      -5.167   0.362  36.868  1.00 42.81           C  
ATOM   2688  CE  LYS A 334      -3.778   0.048  36.327  1.00 44.21           C  
ATOM   2689  NZ  LYS A 334      -3.148  -1.125  36.990  1.00 43.58           N  
ATOM   2690  N   TRP A 335      -8.080   4.970  38.377  1.00 33.97           N  
ATOM   2691  CA  TRP A 335      -8.882   5.472  39.458  1.00 33.75           C  
ATOM   2692  C   TRP A 335     -10.185   6.027  38.843  1.00 34.34           C  
ATOM   2693  O   TRP A 335     -10.371   6.279  37.660  1.00 35.08           O  
ATOM   2694  CB  TRP A 335      -8.308   6.581  40.310  1.00 34.90           C  
ATOM   2695  CG  TRP A 335      -7.065   6.399  41.097  1.00 35.18           C  
ATOM   2696  CD1 TRP A 335      -6.521   5.199  41.464  1.00 35.37           C  
ATOM   2697  CD2 TRP A 335      -6.232   7.413  41.667  1.00 36.13           C  
ATOM   2698  NE1 TRP A 335      -5.394   5.417  42.211  1.00 36.40           N  
ATOM   2699  CE2 TRP A 335      -5.183   6.763  42.345  1.00 36.32           C  
ATOM   2700  CE3 TRP A 335      -6.244   8.814  41.670  1.00 36.53           C  
ATOM   2701  CZ2 TRP A 335      -4.160   7.449  43.002  1.00 37.11           C  
ATOM   2702  CZ3 TRP A 335      -5.238   9.492  42.323  1.00 37.17           C  
ATOM   2703  CH2 TRP A 335      -4.199   8.808  42.983  1.00 37.15           C  
ATOM   2704  N   SER A 336     -11.076   6.319  39.775  1.00 30.86           N  
ATOM   2705  CA  SER A 336     -12.340   6.961  39.493  1.00 30.25           C  
ATOM   2706  C   SER A 336     -12.145   8.414  39.089  1.00 26.77           C  
ATOM   2707  O   SER A 336     -11.206   8.968  39.664  1.00 27.51           O  
ATOM   2708  CB  SER A 336     -13.005   7.069  40.913  1.00 28.61           C  
ATOM   2709  OG  SER A 336     -14.346   7.251  40.516  1.00 32.92           O  
ATOM   2710  N   GLN A 337     -13.012   9.112  38.380  1.00 26.83           N  
ATOM   2711  CA  GLN A 337     -12.748  10.551  38.154  1.00 25.17           C  
ATOM   2712  C   GLN A 337     -12.913  11.300  39.473  1.00 25.31           C  
ATOM   2713  O   GLN A 337     -12.172  12.211  39.857  1.00 22.09           O  
ATOM   2714  CB  GLN A 337     -13.653  11.076  37.041  1.00 25.87           C  
ATOM   2715  CG  GLN A 337     -13.347  12.534  36.640  1.00 24.71           C  
ATOM   2716  CD  GLN A 337     -11.878  12.768  36.350  1.00 24.57           C  
ATOM   2717  OE1 GLN A 337     -11.313  11.951  35.618  1.00 25.07           O  
ATOM   2718  NE2 GLN A 337     -11.265  13.814  36.899  1.00 23.08           N  
ATOM   2719  N   GLN A 338     -13.882  10.830  40.286  1.00 25.85           N  
ATOM   2720  CA  GLN A 338     -14.127  11.361  41.615  1.00 27.17           C  
ATOM   2721  C   GLN A 338     -12.867  11.297  42.463  1.00 25.48           C  
ATOM   2722  O   GLN A 338     -12.470  12.254  43.127  1.00 24.10           O  
ATOM   2723  CB  GLN A 338     -15.266  10.607  42.302  1.00 31.90           C  
ATOM   2724  CG  GLN A 338     -14.959   9.843  43.575  1.00 37.54           C  
ATOM   2725  CD  GLN A 338     -14.833  10.676  44.838  1.00 40.77           C  
ATOM   2726  OE1 GLN A 338     -14.130  10.344  45.806  1.00 41.20           O  
ATOM   2727  NE2 GLN A 338     -15.548  11.807  44.800  1.00 42.35           N  
ATOM   2728  N   LYS A 339     -12.232  10.117  42.456  1.00 26.22           N  
ATOM   2729  CA  LYS A 339     -10.972   9.962  43.196  1.00 26.87           C  
ATOM   2730  C   LYS A 339      -9.895  10.844  42.589  1.00 25.08           C  
ATOM   2731  O   LYS A 339      -9.063  11.421  43.301  1.00 24.34           O  
ATOM   2732  CB  LYS A 339     -10.562   8.492  43.262  1.00 28.27           C  
ATOM   2733  CG  LYS A 339      -9.239   8.280  43.974  1.00 29.29           C  
ATOM   2734  CD  LYS A 339      -8.926   6.782  43.987  1.00 31.12           C  
ATOM   2735  CE  LYS A 339      -7.644   6.546  44.786  1.00 30.24           C  
ATOM   2736  NZ  LYS A 339      -7.454   5.067  44.970  1.00 30.26           N  
ATOM   2737  N   ARG A 340      -9.894  11.014  41.263  1.00 23.18           N  
ATOM   2738  CA  ARG A 340      -8.913  11.969  40.700  1.00 23.69           C  
ATOM   2739  C   ARG A 340      -9.186  13.384  41.215  1.00 20.59           C  
ATOM   2740  O   ARG A 340      -8.285  14.110  41.631  1.00 20.41           O  
ATOM   2741  CB  ARG A 340      -8.934  11.920  39.171  1.00 22.70           C  
ATOM   2742  CG  ARG A 340      -8.042  10.802  38.632  1.00 25.67           C  
ATOM   2743  CD  ARG A 340      -7.934  10.909  37.110  1.00 23.65           C  
ATOM   2744  NE  ARG A 340      -9.242  10.624  36.504  1.00 24.35           N  
ATOM   2745  CZ  ARG A 340      -9.634   9.408  36.167  1.00 26.19           C  
ATOM   2746  NH1 ARG A 340      -8.811   8.355  36.365  1.00 28.18           N  
ATOM   2747  NH2 ARG A 340     -10.806   9.237  35.598  1.00 25.77           N  
ATOM   2748  N   ASN A 341     -10.438  13.800  41.177  1.00 20.93           N  
ATOM   2749  CA  ASN A 341     -10.823  15.134  41.621  1.00 23.10           C  
ATOM   2750  C   ASN A 341     -10.449  15.423  43.067  1.00 23.98           C  
ATOM   2751  O   ASN A 341      -9.896  16.492  43.320  1.00 25.09           O  
ATOM   2752  CB  ASN A 341     -12.331  15.306  41.422  1.00 23.76           C  
ATOM   2753  CG  ASN A 341     -12.740  15.361  39.959  1.00 25.41           C  
ATOM   2754  OD1 ASN A 341     -11.878  15.501  39.078  1.00 23.47           O  
ATOM   2755  ND2 ASN A 341     -14.056  15.249  39.803  1.00 23.75           N  
ATOM   2756  N   GLU A 342     -10.735  14.523  44.012  1.00 24.38           N  
ATOM   2757  CA  GLU A 342     -10.367  14.758  45.416  1.00 24.39           C  
ATOM   2758  C   GLU A 342      -8.853  14.934  45.488  1.00 22.12           C  
ATOM   2759  O   GLU A 342      -8.353  15.890  46.075  1.00 19.69           O  
ATOM   2760  CB  GLU A 342     -10.700  13.619  46.372  1.00 26.67           C  
ATOM   2761  CG  GLU A 342     -12.065  13.225  46.849  1.00 31.46           C  
ATOM   2762  CD  GLU A 342     -12.065  12.760  48.307  1.00 36.58           C  
ATOM   2763  OE1 GLU A 342     -11.119  12.112  48.850  1.00 39.08           O  
ATOM   2764  OE2 GLU A 342     -13.059  13.028  49.039  1.00 39.53           O  
ATOM   2765  N   GLU A 343      -8.069  13.989  44.923  1.00 23.41           N  
ATOM   2766  CA  GLU A 343      -6.618  14.163  45.005  1.00 24.12           C  
ATOM   2767  C   GLU A 343      -6.186  15.556  44.503  1.00 23.25           C  
ATOM   2768  O   GLU A 343      -5.313  16.148  45.140  1.00 21.24           O  
ATOM   2769  CB  GLU A 343      -5.815  13.167  44.165  1.00 28.08           C  
ATOM   2770  CG  GLU A 343      -5.463  11.915  44.927  1.00 34.07           C  
ATOM   2771  CD  GLU A 343      -4.295  12.156  45.875  1.00 36.22           C  
ATOM   2772  OE1 GLU A 343      -3.325  12.887  45.578  1.00 35.59           O  
ATOM   2773  OE2 GLU A 343      -4.438  11.537  46.952  1.00 40.50           O  
ATOM   2774  N   ALA A 344      -6.764  15.949  43.365  1.00 21.19           N  
ATOM   2775  CA  ALA A 344      -6.454  17.224  42.753  1.00 22.63           C  
ATOM   2776  C   ALA A 344      -6.772  18.412  43.641  1.00 23.34           C  
ATOM   2777  O   ALA A 344      -5.920  19.283  43.889  1.00 22.94           O  
ATOM   2778  CB  ALA A 344      -7.258  17.341  41.444  1.00 23.03           C  
ATOM   2779  N   LYS A 345      -8.002  18.408  44.163  1.00 25.54           N  
ATOM   2780  CA  LYS A 345      -8.430  19.492  45.049  1.00 27.84           C  
ATOM   2781  C   LYS A 345      -7.539  19.567  46.286  1.00 27.65           C  
ATOM   2782  O   LYS A 345      -7.115  20.625  46.722  1.00 28.47           O  
ATOM   2783  CB  LYS A 345      -9.888  19.311  45.431  1.00 28.68           C  
ATOM   2784  CG  LYS A 345     -10.871  19.443  44.287  1.00 31.76           C  
ATOM   2785  CD  LYS A 345     -12.314  19.501  44.685  1.00 32.22           C  
ATOM   2786  CE  LYS A 345     -12.936  18.260  45.286  1.00 33.98           C  
ATOM   2787  NZ  LYS A 345     -12.381  17.924  46.641  1.00 35.50           N  
ATOM   2788  N   LYS A 346      -7.193  18.396  46.784  1.00 28.76           N  
ATOM   2789  CA  LYS A 346      -6.327  18.235  47.937  1.00 30.13           C  
ATOM   2790  C   LYS A 346      -4.968  18.858  47.673  1.00 29.01           C  
ATOM   2791  O   LYS A 346      -4.430  19.654  48.456  1.00 28.21           O  
ATOM   2792  CB  LYS A 346      -6.256  16.723  48.219  1.00 31.11           C  
ATOM   2793  CG  LYS A 346      -5.574  16.427  49.550  1.00 33.76           C  
ATOM   2794  CD  LYS A 346      -4.998  15.017  49.555  1.00 35.13           C  
ATOM   2795  CE  LYS A 346      -3.565  15.093  49.041  1.00 37.72           C  
ATOM   2796  NZ  LYS A 346      -2.782  16.065  49.908  1.00 40.40           N  
ATOM   2797  N   LEU A 347      -4.376  18.538  46.511  1.00 28.20           N  
ATOM   2798  CA  LEU A 347      -3.079  19.089  46.135  1.00 26.39           C  
ATOM   2799  C   LEU A 347      -3.102  20.599  45.974  1.00 24.89           C  
ATOM   2800  O   LEU A 347      -2.191  21.323  46.399  1.00 26.01           O  
ATOM   2801  CB  LEU A 347      -2.571  18.415  44.838  1.00 26.94           C  
ATOM   2802  CG  LEU A 347      -2.226  16.929  44.916  1.00 27.17           C  
ATOM   2803  CD1 LEU A 347      -2.233  16.263  43.545  1.00 26.40           C  
ATOM   2804  CD2 LEU A 347      -0.866  16.720  45.590  1.00 28.92           C  
ATOM   2805  N   LEU A 348      -4.141  21.137  45.348  1.00 25.72           N  
ATOM   2806  CA  LEU A 348      -4.241  22.574  45.165  1.00 27.43           C  
ATOM   2807  C   LEU A 348      -4.474  23.264  46.515  1.00 28.85           C  
ATOM   2808  O   LEU A 348      -3.952  24.351  46.765  1.00 29.34           O  
ATOM   2809  CB  LEU A 348      -5.299  22.982  44.168  1.00 26.19           C  
ATOM   2810  CG  LEU A 348      -4.939  23.031  42.684  1.00 25.63           C  
ATOM   2811  CD1 LEU A 348      -5.943  23.944  41.970  1.00 23.93           C  
ATOM   2812  CD2 LEU A 348      -3.533  23.556  42.442  1.00 25.18           C  
ATOM   2813  N   ALA A 349      -5.244  22.611  47.393  1.00 29.39           N  
ATOM   2814  CA  ALA A 349      -5.446  23.227  48.723  1.00 29.79           C  
ATOM   2815  C   ALA A 349      -4.099  23.201  49.428  1.00 30.13           C  
ATOM   2816  O   ALA A 349      -3.669  24.159  50.040  1.00 28.02           O  
ATOM   2817  CB  ALA A 349      -6.548  22.482  49.466  1.00 31.96           C  
ATOM   2818  N   GLU A 350      -3.317  22.123  49.254  1.00 32.12           N  
ATOM   2819  CA  GLU A 350      -1.972  22.031  49.790  1.00 33.40           C  
ATOM   2820  C   GLU A 350      -1.051  23.067  49.175  1.00 34.10           C  
ATOM   2821  O   GLU A 350      -0.202  23.630  49.886  1.00 32.40           O  
ATOM   2822  CB  GLU A 350      -1.416  20.610  49.651  1.00 34.66           C  
ATOM   2823  CG  GLU A 350       0.057  20.510  49.315  1.00 34.24           C  
ATOM   2824  CD  GLU A 350       0.645  19.131  49.643  1.00 34.10           C  
ATOM   2825  OE1 GLU A 350      -0.207  18.196  49.542  1.00 30.40           O  
ATOM   2826  OE2 GLU A 350       1.870  19.142  49.982  1.00 32.08           O  
ATOM   2827  N   ALA A 351      -1.199  23.370  47.872  1.00 33.19           N  
ATOM   2828  CA  ALA A 351      -0.357  24.408  47.270  1.00 32.40           C  
ATOM   2829  C   ALA A 351      -0.721  25.819  47.726  1.00 32.52           C  
ATOM   2830  O   ALA A 351      -0.110  26.790  47.284  1.00 32.75           O  
ATOM   2831  CB  ALA A 351      -0.469  24.355  45.743  1.00 32.69           C  
ATOM   2832  N   GLY A 352      -1.760  26.019  48.517  1.00 33.21           N  
ATOM   2833  CA  GLY A 352      -2.126  27.301  49.066  1.00 35.47           C  
ATOM   2834  C   GLY A 352      -3.291  27.998  48.366  1.00 35.97           C  
ATOM   2835  O   GLY A 352      -3.507  29.186  48.652  1.00 35.19           O  
ATOM   2836  N   PHE A 353      -4.028  27.264  47.537  1.00 34.92           N  
ATOM   2837  CA  PHE A 353      -5.151  27.859  46.830  1.00 36.38           C  
ATOM   2838  C   PHE A 353      -6.451  27.655  47.582  1.00 36.56           C  
ATOM   2839  O   PHE A 353      -6.663  26.598  48.163  1.00 36.69           O  
ATOM   2840  CB  PHE A 353      -5.291  27.332  45.392  1.00 35.41           C  
ATOM   2841  CG  PHE A 353      -4.088  27.789  44.600  1.00 34.63           C  
ATOM   2842  CD1 PHE A 353      -4.061  29.045  44.034  1.00 35.31           C  
ATOM   2843  CD2 PHE A 353      -2.994  26.960  44.458  1.00 34.23           C  
ATOM   2844  CE1 PHE A 353      -2.960  29.477  43.312  1.00 35.22           C  
ATOM   2845  CE2 PHE A 353      -1.879  27.374  43.745  1.00 33.87           C  
ATOM   2846  CZ  PHE A 353      -1.867  28.630  43.179  1.00 35.43           C  
ATOM   2847  N   THR A 354      -7.303  28.670  47.604  1.00 37.36           N  
ATOM   2848  CA  THR A 354      -8.547  28.522  48.374  1.00 40.92           C  
ATOM   2849  C   THR A 354      -9.800  28.507  47.531  1.00 43.04           C  
ATOM   2850  O   THR A 354     -10.046  27.619  46.692  1.00 47.39           O  
ATOM   2851  CB  THR A 354      -8.580  29.582  49.498  1.00 39.74           C  
ATOM   2852  OG1 THR A 354      -8.408  30.898  48.987  1.00 39.07           O  
ATOM   2853  CG2 THR A 354      -7.462  29.286  50.511  1.00 39.53           C  
ATOM   2854  N   ALA A 355     -10.721  29.371  47.871  1.00 42.92           N  
ATOM   2855  CA  ALA A 355     -11.969  29.680  47.226  1.00 41.31           C  
ATOM   2856  C   ALA A 355     -11.871  31.213  47.058  1.00 39.61           C  
ATOM   2857  O   ALA A 355     -12.247  31.783  46.061  1.00 39.25           O  
ATOM   2858  CB  ALA A 355     -13.219  29.372  48.017  1.00 41.99           C  
ATOM   2859  N   ASP A 356     -11.246  31.818  48.051  1.00 39.08           N  
ATOM   2860  CA  ASP A 356     -11.000  33.241  48.161  1.00 38.92           C  
ATOM   2861  C   ASP A 356      -9.840  33.684  47.278  1.00 39.33           C  
ATOM   2862  O   ASP A 356      -9.851  34.796  46.742  1.00 38.61           O  
ATOM   2863  N   LYS A 357      -8.843  32.814  47.103  1.00 37.18           N  
ATOM   2864  CA  LYS A 357      -7.672  33.078  46.264  1.00 36.02           C  
ATOM   2865  C   LYS A 357      -7.450  31.821  45.392  1.00 34.58           C  
ATOM   2866  O   LYS A 357      -6.641  30.929  45.671  1.00 33.25           O  
ATOM   2867  N   PRO A 358      -8.287  31.704  44.357  1.00 31.13           N  
ATOM   2868  CA  PRO A 358      -8.304  30.542  43.499  1.00 28.36           C  
ATOM   2869  C   PRO A 358      -7.161  30.556  42.501  1.00 26.51           C  
ATOM   2870  O   PRO A 358      -6.335  31.476  42.485  1.00 26.13           O  
ATOM   2871  CB  PRO A 358      -9.683  30.629  42.854  1.00 30.03           C  
ATOM   2872  CG  PRO A 358      -9.851  32.116  42.671  1.00 31.59           C  
ATOM   2873  CD  PRO A 358      -9.313  32.690  43.958  1.00 31.18           C  
ATOM   2874  N   LEU A 359      -6.981  29.463  41.788  1.00 23.96           N  
ATOM   2875  CA  LEU A 359      -5.893  29.455  40.789  1.00 22.83           C  
ATOM   2876  C   LEU A 359      -6.520  29.920  39.478  1.00 22.46           C  
ATOM   2877  O   LEU A 359      -7.534  29.358  39.034  1.00 21.63           O  
ATOM   2878  CB  LEU A 359      -5.290  28.053  40.712  1.00 23.33           C  
ATOM   2879  CG  LEU A 359      -4.560  27.709  39.410  1.00 24.14           C  
ATOM   2880  CD1 LEU A 359      -3.423  28.689  39.231  1.00 22.94           C  
ATOM   2881  CD2 LEU A 359      -4.078  26.266  39.413  1.00 23.83           C  
ATOM   2882  N   THR A 360      -5.945  30.977  38.905  1.00 22.75           N  
ATOM   2883  CA  THR A 360      -6.442  31.560  37.661  1.00 21.69           C  
ATOM   2884  C   THR A 360      -5.264  31.734  36.711  1.00 19.91           C  
ATOM   2885  O   THR A 360      -4.247  32.236  37.166  1.00 18.91           O  
ATOM   2886  CB  THR A 360      -7.146  32.910  37.902  1.00 23.42           C  
ATOM   2887  OG1 THR A 360      -8.237  32.682  38.803  1.00 23.77           O  
ATOM   2888  CG2 THR A 360      -7.690  33.498  36.604  1.00 24.37           C  
ATOM   2889  N   PHE A 361      -5.436  31.330  35.436  1.00 19.23           N  
ATOM   2890  CA  PHE A 361      -4.339  31.425  34.478  1.00 19.74           C  
ATOM   2891  C   PHE A 361      -4.841  31.350  33.035  1.00 18.17           C  
ATOM   2892  O   PHE A 361      -6.016  31.036  32.789  1.00 17.10           O  
ATOM   2893  CB  PHE A 361      -3.329  30.278  34.779  1.00 18.06           C  
ATOM   2894  CG  PHE A 361      -3.919  28.909  34.641  1.00 20.10           C  
ATOM   2895  CD1 PHE A 361      -3.995  28.266  33.395  1.00 19.99           C  
ATOM   2896  CD2 PHE A 361      -4.423  28.247  35.762  1.00 18.33           C  
ATOM   2897  CE1 PHE A 361      -4.559  27.010  33.320  1.00 20.49           C  
ATOM   2898  CE2 PHE A 361      -4.997  26.996  35.658  1.00 20.15           C  
ATOM   2899  CZ  PHE A 361      -5.065  26.343  34.438  1.00 21.39           C  
ATOM   2900  N   ASP A 362      -3.979  31.551  32.039  1.00 14.69           N  
ATOM   2901  CA  ASP A 362      -4.391  31.463  30.635  1.00 14.19           C  
ATOM   2902  C   ASP A 362      -4.329  30.087  29.975  1.00 15.70           C  
ATOM   2903  O   ASP A 362      -3.433  29.261  30.093  1.00 16.44           O  
ATOM   2904  CB  ASP A 362      -3.448  32.361  29.801  1.00 13.02           C  
ATOM   2905  CG  ASP A 362      -3.317  33.691  30.548  1.00 13.34           C  
ATOM   2906  OD1 ASP A 362      -4.381  34.231  30.843  1.00 12.12           O  
ATOM   2907  OD2 ASP A 362      -2.208  34.174  30.732  1.00 13.04           O  
ATOM   2908  N   LEU A 363      -5.259  29.836  29.057  1.00 15.14           N  
ATOM   2909  CA  LEU A 363      -5.280  28.608  28.262  1.00 13.98           C  
ATOM   2910  C   LEU A 363      -5.138  29.071  26.810  1.00 15.37           C  
ATOM   2911  O   LEU A 363      -6.114  29.583  26.267  1.00 15.18           O  
ATOM   2912  CB  LEU A 363      -6.561  27.818  28.475  1.00 16.52           C  
ATOM   2913  CG  LEU A 363      -6.655  26.446  27.792  1.00 19.49           C  
ATOM   2914  CD1 LEU A 363      -5.326  25.769  27.811  1.00 20.58           C  
ATOM   2915  CD2 LEU A 363      -7.766  25.608  28.434  1.00 17.48           C  
ATOM   2916  N   LEU A 364      -3.950  28.922  26.269  1.00 13.38           N  
ATOM   2917  CA  LEU A 364      -3.563  29.412  24.963  1.00 15.43           C  
ATOM   2918  C   LEU A 364      -3.751  28.329  23.898  1.00 14.30           C  
ATOM   2919  O   LEU A 364      -3.378  27.189  24.189  1.00 14.16           O  
ATOM   2920  CB  LEU A 364      -2.071  29.815  24.988  1.00 15.17           C  
ATOM   2921  CG  LEU A 364      -1.516  30.084  23.567  1.00 15.20           C  
ATOM   2922  CD1 LEU A 364      -2.087  31.381  22.985  1.00 15.58           C  
ATOM   2923  CD2 LEU A 364       0.000  30.139  23.552  1.00 14.10           C  
ATOM   2924  N   TYR A 365      -4.439  28.627  22.811  1.00 11.66           N  
ATOM   2925  CA  TYR A 365      -4.672  27.607  21.799  1.00 13.92           C  
ATOM   2926  C   TYR A 365      -4.526  28.236  20.417  1.00 14.84           C  
ATOM   2927  O   TYR A 365      -4.652  29.461  20.315  1.00 15.54           O  
ATOM   2928  CB  TYR A 365      -6.018  26.918  22.004  1.00 13.25           C  
ATOM   2929  CG  TYR A 365      -7.233  27.784  21.659  1.00 13.76           C  
ATOM   2930  CD1 TYR A 365      -7.743  27.812  20.388  1.00 12.85           C  
ATOM   2931  CD2 TYR A 365      -7.840  28.560  22.632  1.00 13.21           C  
ATOM   2932  CE1 TYR A 365      -8.854  28.599  20.068  1.00 12.99           C  
ATOM   2933  CE2 TYR A 365      -8.935  29.368  22.366  1.00 12.57           C  
ATOM   2934  CZ  TYR A 365      -9.429  29.358  21.066  1.00 13.31           C  
ATOM   2935  OH  TYR A 365     -10.506  30.125  20.739  1.00 11.02           O  
ATOM   2936  N   ASN A 366      -4.226  27.450  19.388  1.00 14.49           N  
ATOM   2937  CA  ASN A 366      -4.157  27.984  18.041  1.00 12.47           C  
ATOM   2938  C   ASN A 366      -5.549  28.030  17.431  1.00 12.17           C  
ATOM   2939  O   ASN A 366      -6.333  27.101  17.597  1.00 11.68           O  
ATOM   2940  CB  ASN A 366      -3.227  27.219  17.102  1.00 13.95           C  
ATOM   2941  CG  ASN A 366      -3.511  25.730  17.035  1.00 12.20           C  
ATOM   2942  OD1 ASN A 366      -3.490  25.093  18.093  1.00 12.25           O  
ATOM   2943  ND2 ASN A 366      -3.783  25.191  15.848  1.00  9.68           N  
ATOM   2944  N   THR A 367      -5.885  29.203  16.862  1.00 12.46           N  
ATOM   2945  CA  THR A 367      -7.176  29.463  16.238  1.00 11.67           C  
ATOM   2946  C   THR A 367      -7.692  28.237  15.516  1.00 12.69           C  
ATOM   2947  O   THR A 367      -7.134  27.691  14.555  1.00 10.98           O  
ATOM   2948  CB  THR A 367      -7.025  30.691  15.289  1.00 13.34           C  
ATOM   2949  OG1 THR A 367      -6.507  31.821  16.047  1.00 15.27           O  
ATOM   2950  CG2 THR A 367      -8.376  31.071  14.686  1.00 14.38           C  
ATOM   2951  N   SER A 368      -8.859  27.742  15.914  1.00 13.19           N  
ATOM   2952  CA  SER A 368      -9.430  26.501  15.404  1.00 14.42           C  
ATOM   2953  C   SER A 368     -10.768  26.268  16.113  1.00 17.52           C  
ATOM   2954  O   SER A 368     -10.752  26.555  17.334  1.00 17.41           O  
ATOM   2955  CB  SER A 368      -8.534  25.327  15.879  1.00 13.45           C  
ATOM   2956  OG  SER A 368      -9.293  24.114  15.950  1.00 12.33           O  
ATOM   2957  N   ASP A 369     -11.765  25.806  15.416  1.00 16.82           N  
ATOM   2958  CA  ASP A 369     -13.051  25.484  16.005  1.00 20.13           C  
ATOM   2959  C   ASP A 369     -12.893  24.289  16.964  1.00 17.61           C  
ATOM   2960  O   ASP A 369     -13.342  24.390  18.069  1.00 15.42           O  
ATOM   2961  CB  ASP A 369     -14.041  24.925  15.006  1.00 25.37           C  
ATOM   2962  CG  ASP A 369     -14.900  25.869  14.215  1.00 30.93           C  
ATOM   2963  OD1 ASP A 369     -15.952  26.287  14.780  1.00 29.34           O  
ATOM   2964  OD2 ASP A 369     -14.498  26.028  13.016  1.00 33.36           O  
ATOM   2965  N   LEU A 370     -12.269  23.224  16.462  1.00 15.10           N  
ATOM   2966  CA  LEU A 370     -11.940  22.113  17.339  1.00 15.89           C  
ATOM   2967  C   LEU A 370     -11.169  22.496  18.594  1.00 14.67           C  
ATOM   2968  O   LEU A 370     -11.592  22.116  19.709  1.00 15.34           O  
ATOM   2969  CB  LEU A 370     -11.170  21.031  16.550  1.00 16.70           C  
ATOM   2970  CG  LEU A 370     -10.578  19.886  17.352  1.00 16.66           C  
ATOM   2971  CD1 LEU A 370     -11.636  18.998  18.018  1.00 17.06           C  
ATOM   2972  CD2 LEU A 370      -9.705  18.989  16.488  1.00 18.38           C  
ATOM   2973  N   HIS A 371     -10.041  23.206  18.559  1.00 12.13           N  
ATOM   2974  CA  HIS A 371      -9.325  23.488  19.803  1.00 12.26           C  
ATOM   2975  C   HIS A 371     -10.179  24.405  20.682  1.00 13.88           C  
ATOM   2976  O   HIS A 371     -10.085  24.300  21.892  1.00 13.42           O  
ATOM   2977  CB  HIS A 371      -7.928  24.123  19.555  1.00 12.14           C  
ATOM   2978  CG  HIS A 371      -7.138  23.197  18.661  1.00 11.34           C  
ATOM   2979  ND1 HIS A 371      -7.089  21.830  18.862  1.00 11.09           N  
ATOM   2980  CD2 HIS A 371      -6.426  23.443  17.538  1.00 10.89           C  
ATOM   2981  CE1 HIS A 371      -6.354  21.276  17.928  1.00 12.55           C  
ATOM   2982  NE2 HIS A 371      -5.952  22.241  17.087  1.00 13.12           N  
ATOM   2983  N   LYS A 372     -10.865  25.407  20.119  1.00 13.61           N  
ATOM   2984  CA  LYS A 372     -11.725  26.275  20.937  1.00 16.19           C  
ATOM   2985  C   LYS A 372     -12.796  25.427  21.668  1.00 16.58           C  
ATOM   2986  O   LYS A 372     -12.935  25.532  22.888  1.00 15.26           O  
ATOM   2987  CB  LYS A 372     -12.400  27.272  20.024  1.00 17.23           C  
ATOM   2988  CG  LYS A 372     -13.565  28.159  20.524  1.00 23.68           C  
ATOM   2989  CD  LYS A 372     -13.803  29.081  19.303  1.00 26.30           C  
ATOM   2990  CE  LYS A 372     -14.559  30.344  19.530  1.00 30.60           C  
ATOM   2991  NZ  LYS A 372     -14.201  30.953  20.856  1.00 34.79           N  
ATOM   2992  N   LYS A 373     -13.496  24.556  20.937  1.00 13.72           N  
ATOM   2993  CA  LYS A 373     -14.493  23.718  21.610  1.00 18.20           C  
ATOM   2994  C   LYS A 373     -13.894  22.856  22.714  1.00 18.29           C  
ATOM   2995  O   LYS A 373     -14.438  22.762  23.817  1.00 19.68           O  
ATOM   2996  CB  LYS A 373     -15.222  22.831  20.604  1.00 20.09           C  
ATOM   2997  CG  LYS A 373     -16.295  23.685  19.922  1.00 24.80           C  
ATOM   2998  CD  LYS A 373     -17.410  22.763  19.418  1.00 28.92           C  
ATOM   2999  CE  LYS A 373     -18.715  23.574  19.408  1.00 30.74           C  
ATOM   3000  NZ  LYS A 373     -18.451  24.855  18.676  1.00 32.17           N  
ATOM   3001  N   LEU A 374     -12.741  22.238  22.425  1.00 16.28           N  
ATOM   3002  CA  LEU A 374     -12.027  21.480  23.450  1.00 15.64           C  
ATOM   3003  C   LEU A 374     -11.550  22.361  24.593  1.00 14.69           C  
ATOM   3004  O   LEU A 374     -11.743  21.928  25.736  1.00 16.45           O  
ATOM   3005  CB  LEU A 374     -10.890  20.678  22.864  1.00 14.42           C  
ATOM   3006  CG  LEU A 374     -11.155  19.610  21.841  1.00 16.94           C  
ATOM   3007  CD1 LEU A 374      -9.839  19.137  21.198  1.00 17.65           C  
ATOM   3008  CD2 LEU A 374     -11.851  18.421  22.463  1.00 18.41           C  
ATOM   3009  N   ALA A 375     -11.048  23.572  24.390  1.00 15.62           N  
ATOM   3010  CA  ALA A 375     -10.593  24.390  25.540  1.00 15.47           C  
ATOM   3011  C   ALA A 375     -11.760  24.865  26.414  1.00 14.98           C  
ATOM   3012  O   ALA A 375     -11.704  24.995  27.650  1.00 15.89           O  
ATOM   3013  CB  ALA A 375      -9.780  25.556  25.031  1.00 13.31           C  
ATOM   3014  N   ILE A 376     -12.875  25.130  25.771  1.00 14.10           N  
ATOM   3015  CA  ILE A 376     -14.080  25.537  26.516  1.00 15.96           C  
ATOM   3016  C   ILE A 376     -14.531  24.392  27.427  1.00 16.98           C  
ATOM   3017  O   ILE A 376     -14.759  24.646  28.626  1.00 18.08           O  
ATOM   3018  CB  ILE A 376     -15.156  26.088  25.609  1.00 12.59           C  
ATOM   3019  CG1 ILE A 376     -14.763  27.482  25.024  1.00 12.94           C  
ATOM   3020  CG2 ILE A 376     -16.473  26.246  26.395  1.00 13.78           C  
ATOM   3021  CD1 ILE A 376     -15.666  27.727  23.800  1.00 13.01           C  
ATOM   3022  N   ALA A 377     -14.542  23.167  26.929  1.00 17.02           N  
ATOM   3023  CA  ALA A 377     -14.931  22.018  27.745  1.00 18.16           C  
ATOM   3024  C   ALA A 377     -13.954  21.768  28.878  1.00 17.20           C  
ATOM   3025  O   ALA A 377     -14.339  21.398  29.999  1.00 16.83           O  
ATOM   3026  CB  ALA A 377     -15.026  20.738  26.917  1.00 17.89           C  
ATOM   3027  N   VAL A 378     -12.677  21.982  28.583  1.00 17.64           N  
ATOM   3028  CA  VAL A 378     -11.634  21.738  29.579  1.00 18.62           C  
ATOM   3029  C   VAL A 378     -11.739  22.825  30.645  1.00 18.73           C  
ATOM   3030  O   VAL A 378     -11.636  22.489  31.827  1.00 18.65           O  
ATOM   3031  CB  VAL A 378     -10.258  21.664  28.920  1.00 19.03           C  
ATOM   3032  CG1 VAL A 378      -9.121  21.901  29.898  1.00 17.16           C  
ATOM   3033  CG2 VAL A 378     -10.102  20.321  28.191  1.00 19.74           C  
ATOM   3034  N   ALA A 379     -12.009  24.058  30.255  1.00 18.24           N  
ATOM   3035  CA  ALA A 379     -12.184  25.161  31.186  1.00 19.94           C  
ATOM   3036  C   ALA A 379     -13.351  24.910  32.144  1.00 21.20           C  
ATOM   3037  O   ALA A 379     -13.217  25.100  33.361  1.00 22.21           O  
ATOM   3038  CB  ALA A 379     -12.387  26.482  30.429  1.00 21.11           C  
ATOM   3039  N   SER A 380     -14.486  24.459  31.640  1.00 22.26           N  
ATOM   3040  CA  SER A 380     -15.650  24.106  32.468  1.00 22.97           C  
ATOM   3041  C   SER A 380     -15.417  22.888  33.340  1.00 22.93           C  
ATOM   3042  O   SER A 380     -15.843  22.822  34.520  1.00 21.01           O  
ATOM   3043  CB  SER A 380     -16.836  23.923  31.523  1.00 23.99           C  
ATOM   3044  OG  SER A 380     -17.810  23.092  32.101  1.00 26.50           O  
ATOM   3045  N   ILE A 381     -14.701  21.886  32.810  1.00 20.72           N  
ATOM   3046  CA  ILE A 381     -14.363  20.703  33.609  1.00 21.06           C  
ATOM   3047  C   ILE A 381     -13.442  21.085  34.759  1.00 20.23           C  
ATOM   3048  O   ILE A 381     -13.633  20.701  35.925  1.00 20.05           O  
ATOM   3049  CB  ILE A 381     -13.697  19.631  32.722  1.00 22.23           C  
ATOM   3050  CG1 ILE A 381     -14.851  19.051  31.892  1.00 23.51           C  
ATOM   3051  CG2 ILE A 381     -12.901  18.602  33.506  1.00 23.07           C  
ATOM   3052  CD1 ILE A 381     -14.455  18.202  30.717  1.00 25.59           C  
ATOM   3053  N   TRP A 382     -12.416  21.853  34.478  1.00 19.13           N  
ATOM   3054  CA  TRP A 382     -11.460  22.290  35.474  1.00 20.61           C  
ATOM   3055  C   TRP A 382     -12.170  23.161  36.527  1.00 21.70           C  
ATOM   3056  O   TRP A 382     -11.871  23.053  37.718  1.00 20.45           O  
ATOM   3057  CB  TRP A 382     -10.255  22.983  34.862  1.00 21.89           C  
ATOM   3058  CG  TRP A 382      -9.119  22.071  34.482  1.00 22.60           C  
ATOM   3059  CD1 TRP A 382      -8.859  20.799  34.900  1.00 23.06           C  
ATOM   3060  CD2 TRP A 382      -8.032  22.423  33.599  1.00 22.97           C  
ATOM   3061  NE1 TRP A 382      -7.693  20.339  34.322  1.00 22.91           N  
ATOM   3062  CE2 TRP A 382      -7.173  21.318  33.518  1.00 22.18           C  
ATOM   3063  CE3 TRP A 382      -7.717  23.573  32.872  1.00 22.36           C  
ATOM   3064  CZ2 TRP A 382      -6.027  21.329  32.730  1.00 22.65           C  
ATOM   3065  CZ3 TRP A 382      -6.571  23.592  32.106  1.00 22.07           C  
ATOM   3066  CH2 TRP A 382      -5.733  22.480  32.035  1.00 22.37           C  
ATOM   3067  N   LYS A 383     -13.042  24.043  36.082  1.00 21.58           N  
ATOM   3068  CA  LYS A 383     -13.831  24.895  36.960  1.00 24.05           C  
ATOM   3069  C   LYS A 383     -14.718  24.047  37.889  1.00 24.18           C  
ATOM   3070  O   LYS A 383     -14.544  24.160  39.095  1.00 23.67           O  
ATOM   3071  CB  LYS A 383     -14.694  25.909  36.220  1.00 22.97           C  
ATOM   3072  CG  LYS A 383     -15.699  26.728  37.029  1.00 25.24           C  
ATOM   3073  CD  LYS A 383     -15.026  27.447  38.172  1.00 25.93           C  
ATOM   3074  CE  LYS A 383     -15.827  28.577  38.792  1.00 27.52           C  
ATOM   3075  NZ  LYS A 383     -14.898  29.531  39.495  1.00 25.78           N  
ATOM   3076  N   LYS A 384     -15.489  23.133  37.363  1.00 25.76           N  
ATOM   3077  CA  LYS A 384     -16.372  22.320  38.190  1.00 30.40           C  
ATOM   3078  C   LYS A 384     -15.663  21.266  39.021  1.00 29.89           C  
ATOM   3079  O   LYS A 384     -16.029  21.092  40.189  1.00 29.83           O  
ATOM   3080  CB  LYS A 384     -17.524  21.739  37.379  1.00 33.25           C  
ATOM   3081  CG  LYS A 384     -17.403  20.416  36.709  1.00 38.00           C  
ATOM   3082  CD  LYS A 384     -18.396  20.124  35.594  1.00 40.32           C  
ATOM   3083  CE  LYS A 384     -17.775  19.195  34.531  1.00 42.30           C  
ATOM   3084  NZ  LYS A 384     -16.937  18.118  35.163  1.00 42.28           N  
ATOM   3085  N   ASN A 385     -14.624  20.611  38.535  1.00 27.29           N  
ATOM   3086  CA  ASN A 385     -13.919  19.564  39.226  1.00 26.28           C  
ATOM   3087  C   ASN A 385     -12.864  20.066  40.206  1.00 26.87           C  
ATOM   3088  O   ASN A 385     -12.524  19.361  41.162  1.00 25.28           O  
ATOM   3089  CB  ASN A 385     -13.193  18.658  38.228  1.00 25.10           C  
ATOM   3090  CG  ASN A 385     -14.123  17.739  37.473  1.00 27.55           C  
ATOM   3091  OD1 ASN A 385     -15.354  17.858  37.591  1.00 26.52           O  
ATOM   3092  ND2 ASN A 385     -13.527  16.823  36.700  1.00 24.82           N  
ATOM   3093  N   LEU A 386     -12.292  21.235  39.889  1.00 25.15           N  
ATOM   3094  CA  LEU A 386     -11.200  21.726  40.726  1.00 24.96           C  
ATOM   3095  C   LEU A 386     -11.311  23.162  41.176  1.00 24.07           C  
ATOM   3096  O   LEU A 386     -10.434  23.648  41.889  1.00 22.92           O  
ATOM   3097  CB  LEU A 386      -9.944  21.534  39.846  1.00 25.12           C  
ATOM   3098  CG  LEU A 386      -8.550  21.714  40.409  1.00 23.93           C  
ATOM   3099  CD1 LEU A 386      -8.369  20.833  41.651  1.00 21.23           C  
ATOM   3100  CD2 LEU A 386      -7.525  21.334  39.357  1.00 22.55           C  
ATOM   3101  N   GLY A 387     -12.336  23.919  40.777  1.00 25.29           N  
ATOM   3102  CA  GLY A 387     -12.397  25.323  41.207  1.00 25.92           C  
ATOM   3103  C   GLY A 387     -11.361  26.228  40.566  1.00 26.22           C  
ATOM   3104  O   GLY A 387     -11.034  27.276  41.140  1.00 26.59           O  
ATOM   3105  N   VAL A 388     -10.776  25.858  39.409  1.00 25.18           N  
ATOM   3106  CA  VAL A 388      -9.795  26.752  38.779  1.00 24.90           C  
ATOM   3107  C   VAL A 388     -10.500  27.544  37.670  1.00 22.43           C  
ATOM   3108  O   VAL A 388     -11.461  27.053  37.101  1.00 23.48           O  
ATOM   3109  CB  VAL A 388      -8.565  26.060  38.184  1.00 25.89           C  
ATOM   3110  CG1 VAL A 388      -7.787  25.364  39.312  1.00 26.95           C  
ATOM   3111  CG2 VAL A 388      -8.980  25.048  37.161  1.00 25.41           C  
ATOM   3112  N   ASN A 389     -10.079  28.759  37.457  1.00 21.86           N  
ATOM   3113  CA  ASN A 389     -10.570  29.659  36.438  1.00 23.49           C  
ATOM   3114  C   ASN A 389      -9.548  29.805  35.305  1.00 23.10           C  
ATOM   3115  O   ASN A 389      -8.352  30.069  35.582  1.00 22.31           O  
ATOM   3116  CB  ASN A 389     -10.761  31.073  37.026  1.00 23.94           C  
ATOM   3117  CG  ASN A 389     -11.688  30.960  38.236  1.00 26.22           C  
ATOM   3118  OD1 ASN A 389     -12.778  30.399  38.109  1.00 25.86           O  
ATOM   3119  ND2 ASN A 389     -11.171  31.449  39.356  1.00 28.01           N  
ATOM   3120  N   VAL A 390     -10.021  29.613  34.064  1.00 21.51           N  
ATOM   3121  CA  VAL A 390      -9.034  29.816  32.985  1.00 24.25           C  
ATOM   3122  C   VAL A 390      -9.503  30.907  32.019  1.00 23.39           C  
ATOM   3123  O   VAL A 390     -10.683  31.089  31.787  1.00 19.69           O  
ATOM   3124  CB  VAL A 390      -8.682  28.527  32.250  1.00 26.82           C  
ATOM   3125  CG1 VAL A 390      -7.531  28.873  31.301  1.00 30.85           C  
ATOM   3126  CG2 VAL A 390      -8.163  27.405  33.135  1.00 26.08           C  
ATOM   3127  N   ASN A 391      -8.579  31.641  31.435  1.00 21.47           N  
ATOM   3128  CA  ASN A 391      -8.820  32.654  30.432  1.00 22.51           C  
ATOM   3129  C   ASN A 391      -8.299  32.129  29.069  1.00 20.88           C  
ATOM   3130  O   ASN A 391      -7.113  32.003  28.825  1.00 15.86           O  
ATOM   3131  CB  ASN A 391      -8.165  33.985  30.771  1.00 22.52           C  
ATOM   3132  CG  ASN A 391      -8.782  34.618  32.021  1.00 24.46           C  
ATOM   3133  OD1 ASN A 391      -8.090  35.002  32.968  1.00 25.85           O  
ATOM   3134  ND2 ASN A 391     -10.091  34.741  32.053  1.00 23.56           N  
ATOM   3135  N   LEU A 392      -9.271  31.822  28.215  1.00 18.99           N  
ATOM   3136  CA  LEU A 392      -8.961  31.318  26.905  1.00 20.01           C  
ATOM   3137  C   LEU A 392      -8.320  32.393  26.036  1.00 18.61           C  
ATOM   3138  O   LEU A 392      -8.773  33.524  25.965  1.00 14.52           O  
ATOM   3139  CB  LEU A 392     -10.207  30.762  26.194  1.00 21.25           C  
ATOM   3140  CG  LEU A 392     -10.415  29.241  26.277  1.00 22.59           C  
ATOM   3141  CD1 LEU A 392     -10.493  28.758  27.711  1.00 23.99           C  
ATOM   3142  CD2 LEU A 392     -11.655  28.850  25.462  1.00 21.45           C  
ATOM   3143  N   GLU A 393      -7.315  31.998  25.270  1.00 16.75           N  
ATOM   3144  CA  GLU A 393      -6.709  32.940  24.325  1.00 16.69           C  
ATOM   3145  C   GLU A 393      -6.290  32.166  23.058  1.00 16.16           C  
ATOM   3146  O   GLU A 393      -5.699  31.069  23.140  1.00 12.75           O  
ATOM   3147  CB  GLU A 393      -5.489  33.656  24.864  1.00 20.84           C  
ATOM   3148  CG  GLU A 393      -5.411  34.207  26.267  1.00 24.10           C  
ATOM   3149  CD  GLU A 393      -3.990  34.507  26.710  1.00 25.36           C  
ATOM   3150  OE1 GLU A 393      -3.009  34.231  25.995  1.00 29.65           O  
ATOM   3151  OE2 GLU A 393      -3.812  35.058  27.783  1.00 27.78           O  
ATOM   3152  N   ASN A 394      -6.713  32.692  21.896  1.00 15.58           N  
ATOM   3153  CA  ASN A 394      -6.368  32.067  20.633  1.00 14.49           C  
ATOM   3154  C   ASN A 394      -5.274  32.917  19.966  1.00 15.00           C  
ATOM   3155  O   ASN A 394      -5.275  34.149  20.041  1.00 11.65           O  
ATOM   3156  CB  ASN A 394      -7.580  31.951  19.695  1.00 15.91           C  
ATOM   3157  CG  ASN A 394      -8.139  33.274  19.209  1.00 14.18           C  
ATOM   3158  OD1 ASN A 394      -8.707  34.078  19.942  1.00 10.56           O  
ATOM   3159  ND2 ASN A 394      -8.002  33.612  17.939  1.00 16.61           N  
ATOM   3160  N   GLN A 395      -4.389  32.295  19.205  1.00 13.63           N  
ATOM   3161  CA  GLN A 395      -3.359  32.956  18.449  1.00 15.40           C  
ATOM   3162  C   GLN A 395      -3.206  32.191  17.117  1.00 16.45           C  
ATOM   3163  O   GLN A 395      -3.483  30.983  17.091  1.00 12.41           O  
ATOM   3164  CB  GLN A 395      -1.995  32.905  19.171  1.00 17.67           C  
ATOM   3165  CG  GLN A 395      -1.853  34.053  20.198  1.00 20.06           C  
ATOM   3166  CD  GLN A 395      -0.578  33.946  21.001  1.00 19.42           C  
ATOM   3167  OE1 GLN A 395      -0.470  34.519  22.110  1.00 23.58           O  
ATOM   3168  NE2 GLN A 395       0.375  33.205  20.554  1.00 15.94           N  
ATOM   3169  N   GLU A 396      -2.965  32.905  16.037  1.00 14.95           N  
ATOM   3170  CA  GLU A 396      -2.729  32.223  14.750  1.00 16.59           C  
ATOM   3171  C   GLU A 396      -1.573  31.229  14.924  1.00 15.24           C  
ATOM   3172  O   GLU A 396      -0.614  31.519  15.634  1.00 12.63           O  
ATOM   3173  CB  GLU A 396      -2.395  33.307  13.728  1.00 20.46           C  
ATOM   3174  CG  GLU A 396      -3.436  33.471  12.612  1.00 27.95           C  
ATOM   3175  CD  GLU A 396      -2.784  33.032  11.287  1.00 31.65           C  
ATOM   3176  OE1 GLU A 396      -1.529  32.871  11.407  1.00 34.77           O  
ATOM   3177  OE2 GLU A 396      -3.426  32.908  10.213  1.00 30.28           O  
ATOM   3178  N   TRP A 397      -1.559  30.127  14.195  1.00 14.84           N  
ATOM   3179  CA  TRP A 397      -0.554  29.088  14.251  1.00 14.90           C  
ATOM   3180  C   TRP A 397       0.876  29.540  14.421  1.00 14.05           C  
ATOM   3181  O   TRP A 397       1.528  29.121  15.356  1.00 12.98           O  
ATOM   3182  CB  TRP A 397      -0.616  28.206  12.982  1.00 12.61           C  
ATOM   3183  CG  TRP A 397       0.266  27.007  12.926  1.00 13.41           C  
ATOM   3184  CD1 TRP A 397       1.202  26.763  11.945  1.00 12.83           C  
ATOM   3185  CD2 TRP A 397       0.287  25.846  13.776  1.00 12.45           C  
ATOM   3186  NE1 TRP A 397       1.794  25.554  12.154  1.00 12.42           N  
ATOM   3187  CE2 TRP A 397       1.252  24.962  13.264  1.00 12.25           C  
ATOM   3188  CE3 TRP A 397      -0.427  25.475  14.921  1.00 10.29           C  
ATOM   3189  CZ2 TRP A 397       1.548  23.721  13.841  1.00 11.68           C  
ATOM   3190  CZ3 TRP A 397      -0.138  24.236  15.486  1.00 11.20           C  
ATOM   3191  CH2 TRP A 397       0.846  23.356  14.963  1.00  9.74           C  
ATOM   3192  N   LYS A 398       1.463  30.248  13.469  1.00 15.54           N  
ATOM   3193  CA  LYS A 398       2.860  30.686  13.562  1.00 16.62           C  
ATOM   3194  C   LYS A 398       3.161  31.466  14.840  1.00 14.31           C  
ATOM   3195  O   LYS A 398       4.199  31.253  15.491  1.00 10.75           O  
ATOM   3196  CB  LYS A 398       3.123  31.485  12.307  1.00 19.00           C  
ATOM   3197  CG  LYS A 398       4.358  32.298  12.107  1.00 25.04           C  
ATOM   3198  CD  LYS A 398       4.272  33.073  10.769  1.00 27.46           C  
ATOM   3199  CE  LYS A 398       3.802  34.502  10.983  1.00 31.17           C  
ATOM   3200  NZ  LYS A 398       4.426  35.547  10.092  1.00 32.05           N  
ATOM   3201  N   THR A 399       2.263  32.386  15.201  1.00 13.84           N  
ATOM   3202  CA  THR A 399       2.442  33.172  16.435  1.00 15.63           C  
ATOM   3203  C   THR A 399       2.377  32.289  17.682  1.00 13.54           C  
ATOM   3204  O   THR A 399       3.176  32.456  18.618  1.00 13.47           O  
ATOM   3205  CB  THR A 399       1.324  34.239  16.539  1.00 15.20           C  
ATOM   3206  OG1 THR A 399       1.543  35.050  15.374  1.00 20.78           O  
ATOM   3207  CG2 THR A 399       1.507  35.117  17.774  1.00 15.98           C  
ATOM   3208  N   PHE A 400       1.428  31.364  17.688  1.00 13.03           N  
ATOM   3209  CA  PHE A 400       1.245  30.373  18.755  1.00 13.01           C  
ATOM   3210  C   PHE A 400       2.497  29.551  19.057  1.00 13.73           C  
ATOM   3211  O   PHE A 400       2.866  29.322  20.231  1.00  9.94           O  
ATOM   3212  CB  PHE A 400       0.110  29.423  18.363  1.00 12.48           C  
ATOM   3213  CG  PHE A 400      -0.187  28.182  19.131  1.00 11.44           C  
ATOM   3214  CD1 PHE A 400      -0.736  28.211  20.383  1.00 12.28           C  
ATOM   3215  CD2 PHE A 400      -0.014  26.926  18.556  1.00 13.87           C  
ATOM   3216  CE1 PHE A 400      -1.035  27.052  21.073  1.00 10.64           C  
ATOM   3217  CE2 PHE A 400      -0.300  25.742  19.222  1.00 11.54           C  
ATOM   3218  CZ  PHE A 400      -0.842  25.817  20.504  1.00  9.81           C  
ATOM   3219  N   LEU A 401       3.144  29.073  17.984  1.00 12.10           N  
ATOM   3220  CA  LEU A 401       4.367  28.284  18.188  1.00 13.28           C  
ATOM   3221  C   LEU A 401       5.478  29.163  18.778  1.00 14.38           C  
ATOM   3222  O   LEU A 401       6.198  28.740  19.674  1.00 13.60           O  
ATOM   3223  CB  LEU A 401       4.871  27.639  16.907  1.00  9.86           C  
ATOM   3224  CG  LEU A 401       3.792  26.707  16.295  1.00 13.11           C  
ATOM   3225  CD1 LEU A 401       4.223  26.261  14.916  1.00 13.61           C  
ATOM   3226  CD2 LEU A 401       3.458  25.530  17.247  1.00 13.75           C  
ATOM   3227  N   ASP A 402       5.615  30.373  18.250  1.00 15.72           N  
ATOM   3228  CA  ASP A 402       6.585  31.316  18.786  1.00 17.71           C  
ATOM   3229  C   ASP A 402       6.325  31.642  20.272  1.00 15.60           C  
ATOM   3230  O   ASP A 402       7.247  31.648  21.079  1.00 12.52           O  
ATOM   3231  CB  ASP A 402       6.502  32.593  17.930  1.00 23.03           C  
ATOM   3232  CG  ASP A 402       7.677  33.457  18.374  1.00 27.93           C  
ATOM   3233  OD1 ASP A 402       8.824  33.178  17.996  1.00 32.72           O  
ATOM   3234  OD2 ASP A 402       7.387  34.362  19.161  1.00 31.36           O  
ATOM   3235  N   THR A 403       5.075  31.879  20.640  1.00 12.79           N  
ATOM   3236  CA  THR A 403       4.738  32.107  22.056  1.00 13.42           C  
ATOM   3237  C   THR A 403       5.211  30.950  22.942  1.00 13.52           C  
ATOM   3238  O   THR A 403       5.789  31.058  24.031  1.00 12.15           O  
ATOM   3239  CB  THR A 403       3.226  32.333  22.152  1.00 11.90           C  
ATOM   3240  OG1 THR A 403       2.905  33.521  21.421  1.00 13.95           O  
ATOM   3241  CG2 THR A 403       2.738  32.576  23.592  1.00 14.20           C  
ATOM   3242  N   ARG A 404       4.975  29.706  22.518  1.00 14.15           N  
ATOM   3243  CA  ARG A 404       5.398  28.541  23.298  1.00 14.11           C  
ATOM   3244  C   ARG A 404       6.921  28.491  23.351  1.00 15.16           C  
ATOM   3245  O   ARG A 404       7.417  28.239  24.444  1.00 14.80           O  
ATOM   3246  CB  ARG A 404       4.797  27.247  22.769  1.00 13.98           C  
ATOM   3247  CG  ARG A 404       3.276  27.227  23.081  1.00 12.87           C  
ATOM   3248  CD  ARG A 404       2.599  26.225  22.181  1.00 13.68           C  
ATOM   3249  NE  ARG A 404       3.120  24.887  22.318  1.00 14.11           N  
ATOM   3250  CZ  ARG A 404       2.994  23.837  21.535  1.00 14.11           C  
ATOM   3251  NH1 ARG A 404       2.329  23.909  20.383  1.00 13.68           N  
ATOM   3252  NH2 ARG A 404       3.572  22.672  21.861  1.00 11.92           N  
ATOM   3253  N   HIS A 405       7.629  28.716  22.254  1.00 16.15           N  
ATOM   3254  CA  HIS A 405       9.099  28.759  22.348  1.00 17.82           C  
ATOM   3255  C   HIS A 405       9.560  29.843  23.297  1.00 19.86           C  
ATOM   3256  O   HIS A 405      10.485  29.558  24.077  1.00 20.41           O  
ATOM   3257  CB  HIS A 405       9.843  28.978  21.007  1.00 15.41           C  
ATOM   3258  CG  HIS A 405       9.805  27.668  20.247  1.00 15.62           C  
ATOM   3259  ND1 HIS A 405      10.567  26.588  20.653  1.00 15.49           N  
ATOM   3260  CD2 HIS A 405       9.108  27.243  19.186  1.00 14.10           C  
ATOM   3261  CE1 HIS A 405      10.349  25.537  19.868  1.00 15.01           C  
ATOM   3262  NE2 HIS A 405       9.460  25.916  18.972  1.00 12.85           N  
ATOM   3263  N   GLN A 406       8.946  31.032  23.233  1.00 19.00           N  
ATOM   3264  CA  GLN A 406       9.366  32.104  24.140  1.00 20.50           C  
ATOM   3265  C   GLN A 406       9.064  31.848  25.602  1.00 18.48           C  
ATOM   3266  O   GLN A 406       9.710  32.435  26.503  1.00 16.31           O  
ATOM   3267  CB  GLN A 406       8.586  33.419  23.831  1.00 23.20           C  
ATOM   3268  CG  GLN A 406       9.011  33.995  22.476  1.00 26.76           C  
ATOM   3269  CD  GLN A 406       8.454  35.385  22.257  1.00 31.38           C  
ATOM   3270  OE1 GLN A 406       8.344  36.145  23.240  1.00 35.21           O  
ATOM   3271  NE2 GLN A 406       8.081  35.761  21.038  1.00 32.18           N  
ATOM   3272  N   GLY A 407       8.086  30.995  25.880  1.00 16.65           N  
ATOM   3273  CA  GLY A 407       7.727  30.772  27.271  1.00 19.95           C  
ATOM   3274  C   GLY A 407       6.851  31.955  27.692  1.00 20.74           C  
ATOM   3275  O   GLY A 407       6.641  32.116  28.889  1.00 19.92           O  
ATOM   3276  N   THR A 408       6.128  32.663  26.780  1.00 25.44           N  
ATOM   3277  CA  THR A 408       5.303  33.766  27.336  1.00 29.44           C  
ATOM   3278  C   THR A 408       3.880  33.248  27.530  1.00 29.60           C  
ATOM   3279  O   THR A 408       2.927  33.771  26.929  1.00 26.22           O  
ATOM   3280  CB  THR A 408       5.446  35.020  26.477  1.00 33.62           C  
ATOM   3281  OG1 THR A 408       5.337  34.744  25.077  1.00 33.31           O  
ATOM   3282  CG2 THR A 408       6.849  35.612  26.702  1.00 34.67           C  
ATOM   3283  N   PHE A 409       3.830  32.192  28.407  1.00 25.87           N  
ATOM   3284  CA  PHE A 409       2.557  31.517  28.606  1.00 20.67           C  
ATOM   3285  C   PHE A 409       2.409  30.739  29.900  1.00 17.52           C  
ATOM   3286  O   PHE A 409       3.368  30.521  30.681  1.00 17.81           O  
ATOM   3287  CB  PHE A 409       2.369  30.577  27.409  1.00 19.04           C  
ATOM   3288  CG  PHE A 409       3.061  29.242  27.367  1.00 16.62           C  
ATOM   3289  CD1 PHE A 409       4.362  29.082  26.929  1.00 15.76           C  
ATOM   3290  CD2 PHE A 409       2.340  28.099  27.710  1.00 14.91           C  
ATOM   3291  CE1 PHE A 409       4.958  27.829  26.872  1.00 15.73           C  
ATOM   3292  CE2 PHE A 409       2.934  26.841  27.649  1.00 14.74           C  
ATOM   3293  CZ  PHE A 409       4.229  26.698  27.232  1.00 14.51           C  
ATOM   3294  N   ASP A 410       1.182  30.312  30.143  1.00 15.48           N  
ATOM   3295  CA  ASP A 410       0.852  29.503  31.332  1.00 15.64           C  
ATOM   3296  C   ASP A 410       0.620  28.054  30.895  1.00 15.48           C  
ATOM   3297  O   ASP A 410       1.463  27.202  31.120  1.00 15.50           O  
ATOM   3298  CB  ASP A 410      -0.410  29.989  32.031  1.00 14.78           C  
ATOM   3299  CG  ASP A 410      -0.215  31.388  32.658  1.00 15.29           C  
ATOM   3300  OD1 ASP A 410       0.833  31.790  33.090  1.00 16.45           O  
ATOM   3301  OD2 ASP A 410      -1.241  32.048  32.718  1.00 17.10           O  
ATOM   3302  N   VAL A 411      -0.561  27.778  30.315  1.00 14.71           N  
ATOM   3303  CA  VAL A 411      -0.882  26.472  29.765  1.00 13.60           C  
ATOM   3304  C   VAL A 411      -1.201  26.638  28.278  1.00 14.71           C  
ATOM   3305  O   VAL A 411      -1.789  27.688  27.898  1.00 16.30           O  
ATOM   3306  CB  VAL A 411      -2.065  25.799  30.488  1.00 13.57           C  
ATOM   3307  CG1 VAL A 411      -2.403  24.434  29.930  1.00 12.25           C  
ATOM   3308  CG2 VAL A 411      -1.748  25.610  31.995  1.00 14.77           C  
ATOM   3309  N   ALA A 412      -0.856  25.681  27.422  1.00 13.82           N  
ATOM   3310  CA  ALA A 412      -1.208  25.774  26.028  1.00 11.89           C  
ATOM   3311  C   ALA A 412      -1.697  24.405  25.539  1.00 13.06           C  
ATOM   3312  O   ALA A 412      -1.189  23.354  25.915  1.00 12.35           O  
ATOM   3313  CB  ALA A 412      -0.081  26.202  25.112  1.00 13.80           C  
ATOM   3314  N   ARG A 413      -2.633  24.514  24.608  1.00 10.45           N  
ATOM   3315  CA  ARG A 413      -3.149  23.352  23.900  1.00 13.53           C  
ATOM   3316  C   ARG A 413      -1.939  22.844  23.103  1.00 12.76           C  
ATOM   3317  O   ARG A 413      -1.092  23.658  22.739  1.00 15.23           O  
ATOM   3318  CB  ARG A 413      -4.302  23.836  23.050  1.00 15.09           C  
ATOM   3319  CG  ARG A 413      -4.935  22.907  22.025  1.00 18.36           C  
ATOM   3320  CD  ARG A 413      -4.253  23.209  20.655  1.00 16.85           C  
ATOM   3321  NE  ARG A 413      -3.989  21.858  20.178  1.00 14.71           N  
ATOM   3322  CZ  ARG A 413      -3.147  21.426  19.236  1.00 14.10           C  
ATOM   3323  NH1 ARG A 413      -2.471  22.319  18.543  1.00 12.55           N  
ATOM   3324  NH2 ARG A 413      -3.103  20.106  19.044  1.00 11.86           N  
ATOM   3325  N   ALA A 414      -1.799  21.541  22.902  1.00 12.56           N  
ATOM   3326  CA  ALA A 414      -0.623  21.057  22.202  1.00 11.20           C  
ATOM   3327  C   ALA A 414      -0.872  19.703  21.581  1.00 12.14           C  
ATOM   3328  O   ALA A 414      -1.799  19.004  21.973  1.00  9.76           O  
ATOM   3329  CB  ALA A 414       0.620  21.035  23.082  1.00 12.36           C  
ATOM   3330  N   GLY A 415      -0.002  19.381  20.616  1.00 11.92           N  
ATOM   3331  CA  GLY A 415      -0.097  18.087  19.954  1.00 11.04           C  
ATOM   3332  C   GLY A 415       1.257  17.774  19.310  1.00 10.91           C  
ATOM   3333  O   GLY A 415       1.843  18.687  18.695  1.00 10.83           O  
ATOM   3334  N   TRP A 416       1.805  16.623  19.613  1.00  9.05           N  
ATOM   3335  CA  TRP A 416       3.087  16.250  18.953  1.00 10.18           C  
ATOM   3336  C   TRP A 416       2.822  14.998  18.095  1.00 12.33           C  
ATOM   3337  O   TRP A 416       2.161  14.067  18.609  1.00 12.50           O  
ATOM   3338  CB  TRP A 416       4.141  15.921  20.009  1.00 12.52           C  
ATOM   3339  CG  TRP A 416       5.490  15.582  19.386  1.00 13.59           C  
ATOM   3340  CD1 TRP A 416       6.094  14.345  19.274  1.00 13.00           C  
ATOM   3341  CD2 TRP A 416       6.371  16.537  18.817  1.00 11.71           C  
ATOM   3342  NE1 TRP A 416       7.347  14.507  18.651  1.00 11.39           N  
ATOM   3343  CE2 TRP A 416       7.510  15.845  18.369  1.00 12.48           C  
ATOM   3344  CE3 TRP A 416       6.286  17.944  18.658  1.00 13.01           C  
ATOM   3345  CZ2 TRP A 416       8.568  16.498  17.744  1.00 11.47           C  
ATOM   3346  CZ3 TRP A 416       7.330  18.581  18.021  1.00 13.29           C  
ATOM   3347  CH2 TRP A 416       8.469  17.856  17.568  1.00 13.01           C  
ATOM   3348  N   CYS A 417       3.230  14.938  16.852  1.00  9.84           N  
ATOM   3349  CA  CYS A 417       3.160  13.832  15.934  1.00 11.44           C  
ATOM   3350  C   CYS A 417       4.586  13.329  15.665  1.00 12.22           C  
ATOM   3351  O   CYS A 417       5.554  14.123  15.572  1.00 10.76           O  
ATOM   3352  CB  CYS A 417       2.542  14.271  14.567  1.00 11.61           C  
ATOM   3353  SG  CYS A 417       0.773  14.611  14.758  1.00  9.22           S  
ATOM   3354  N   ALA A 418       4.770  12.036  15.699  1.00 10.72           N  
ATOM   3355  CA  ALA A 418       6.076  11.435  15.492  1.00 11.68           C  
ATOM   3356  C   ALA A 418       6.680  11.846  14.132  1.00 13.23           C  
ATOM   3357  O   ALA A 418       5.977  12.022  13.143  1.00 10.98           O  
ATOM   3358  CB  ALA A 418       6.040   9.916  15.483  1.00 10.99           C  
ATOM   3359  N   ASP A 419       8.007  11.959  14.162  1.00 12.77           N  
ATOM   3360  CA  ASP A 419       8.798  12.231  12.978  1.00 11.92           C  
ATOM   3361  C   ASP A 419       9.407  10.923  12.468  1.00 12.66           C  
ATOM   3362  O   ASP A 419       9.739  10.871  11.277  1.00 15.57           O  
ATOM   3363  CB  ASP A 419       9.915  13.229  13.329  1.00 13.68           C  
ATOM   3364  CG  ASP A 419       9.337  14.567  13.789  1.00 13.05           C  
ATOM   3365  OD1 ASP A 419       8.283  15.018  13.265  1.00 10.08           O  
ATOM   3366  OD2 ASP A 419       9.984  15.115  14.700  1.00 11.74           O  
ATOM   3367  N   TYR A 420       9.549   9.946  13.332  1.00  9.01           N  
ATOM   3368  CA  TYR A 420      10.021   8.598  12.991  1.00 12.14           C  
ATOM   3369  C   TYR A 420       9.337   7.660  13.996  1.00 11.80           C  
ATOM   3370  O   TYR A 420       9.055   8.113  15.120  1.00 13.08           O  
ATOM   3371  CB  TYR A 420      11.545   8.466  12.965  1.00  9.46           C  
ATOM   3372  CG  TYR A 420      12.262   8.867  14.229  1.00 10.18           C  
ATOM   3373  CD1 TYR A 420      12.543  10.201  14.497  1.00 11.65           C  
ATOM   3374  CD2 TYR A 420      12.674   7.944  15.171  1.00 10.86           C  
ATOM   3375  CE1 TYR A 420      13.230  10.597  15.640  1.00 10.90           C  
ATOM   3376  CE2 TYR A 420      13.327   8.307  16.350  1.00 11.81           C  
ATOM   3377  CZ  TYR A 420      13.604   9.636  16.562  1.00 13.75           C  
ATOM   3378  OH  TYR A 420      14.274  10.037  17.707  1.00 16.13           O  
ATOM   3379  N   ASN A 421       8.981   6.451  13.644  1.00 10.83           N  
ATOM   3380  CA  ASN A 421       8.208   5.581  14.542  1.00 13.64           C  
ATOM   3381  C   ASN A 421       9.102   4.813  15.507  1.00 12.81           C  
ATOM   3382  O   ASN A 421       9.440   3.657  15.346  1.00 12.93           O  
ATOM   3383  CB  ASN A 421       7.346   4.637  13.678  1.00 11.85           C  
ATOM   3384  CG  ASN A 421       6.318   3.887  14.457  1.00 13.17           C  
ATOM   3385  OD1 ASN A 421       6.293   4.028  15.674  1.00 11.74           O  
ATOM   3386  ND2 ASN A 421       5.453   3.106  13.795  1.00 11.77           N  
ATOM   3387  N   GLU A 422       9.399   5.451  16.622  1.00 15.07           N  
ATOM   3388  CA  GLU A 422      10.283   4.970  17.692  1.00 13.60           C  
ATOM   3389  C   GLU A 422      10.077   5.939  18.840  1.00 13.23           C  
ATOM   3390  O   GLU A 422       9.920   7.147  18.595  1.00 13.40           O  
ATOM   3391  CB  GLU A 422      11.702   5.000  17.137  1.00 14.10           C  
ATOM   3392  CG  GLU A 422      12.703   4.039  17.765  1.00 15.08           C  
ATOM   3393  CD  GLU A 422      13.190   4.435  19.127  1.00 13.71           C  
ATOM   3394  OE1 GLU A 422      13.149   5.640  19.471  1.00 13.12           O  
ATOM   3395  OE2 GLU A 422      13.672   3.528  19.842  1.00 15.71           O  
ATOM   3396  N   PRO A 423       9.978   5.447  20.087  1.00 11.29           N  
ATOM   3397  CA  PRO A 423       9.660   6.251  21.233  1.00 12.20           C  
ATOM   3398  C   PRO A 423      10.470   7.522  21.454  1.00 11.63           C  
ATOM   3399  O   PRO A 423       9.939   8.551  21.910  1.00 11.23           O  
ATOM   3400  CB  PRO A 423       9.903   5.252  22.407  1.00 14.20           C  
ATOM   3401  CG  PRO A 423       9.516   3.908  21.818  1.00 12.23           C  
ATOM   3402  CD  PRO A 423      10.125   3.998  20.413  1.00 10.73           C  
ATOM   3403  N   THR A 424      11.732   7.546  21.048  1.00 11.39           N  
ATOM   3404  CA  THR A 424      12.539   8.766  21.211  1.00 13.62           C  
ATOM   3405  C   THR A 424      12.082   9.912  20.328  1.00 10.89           C  
ATOM   3406  O   THR A 424      12.371  11.084  20.654  1.00 11.96           O  
ATOM   3407  CB  THR A 424      14.075   8.589  20.999  1.00 11.33           C  
ATOM   3408  OG1 THR A 424      14.318   8.144  19.654  1.00 12.06           O  
ATOM   3409  CG2 THR A 424      14.638   7.659  22.064  1.00  9.17           C  
ATOM   3410  N   SER A 425      11.341   9.690  19.260  1.00 12.34           N  
ATOM   3411  CA  SER A 425      10.807  10.806  18.456  1.00 11.98           C  
ATOM   3412  C   SER A 425       9.900  11.682  19.311  1.00 12.96           C  
ATOM   3413  O   SER A 425       9.786  12.919  19.080  1.00 12.29           O  
ATOM   3414  CB  SER A 425       9.992  10.269  17.253  1.00 12.44           C  
ATOM   3415  OG  SER A 425       9.686  11.388  16.443  1.00 13.10           O  
ATOM   3416  N   PHE A 426       9.252  11.034  20.297  1.00 10.73           N  
ATOM   3417  CA  PHE A 426       8.571  11.831  21.326  1.00 12.64           C  
ATOM   3418  C   PHE A 426       9.515  12.222  22.466  1.00 12.41           C  
ATOM   3419  O   PHE A 426       9.629  13.391  22.847  1.00 12.27           O  
ATOM   3420  CB  PHE A 426       7.422  11.035  21.992  1.00 14.45           C  
ATOM   3421  CG  PHE A 426       6.137  11.158  21.178  1.00 13.46           C  
ATOM   3422  CD1 PHE A 426       6.049  10.551  19.958  1.00 12.55           C  
ATOM   3423  CD2 PHE A 426       5.077  11.908  21.672  1.00 15.60           C  
ATOM   3424  CE1 PHE A 426       4.903  10.659  19.176  1.00 13.55           C  
ATOM   3425  CE2 PHE A 426       3.906  12.016  20.906  1.00 15.64           C  
ATOM   3426  CZ  PHE A 426       3.852  11.403  19.658  1.00 13.41           C  
ATOM   3427  N   LEU A 427      10.098  11.221  23.137  1.00 12.38           N  
ATOM   3428  CA  LEU A 427      10.872  11.475  24.370  1.00 12.49           C  
ATOM   3429  C   LEU A 427      12.028  12.454  24.288  1.00 12.91           C  
ATOM   3430  O   LEU A 427      12.249  13.212  25.237  1.00 11.75           O  
ATOM   3431  CB  LEU A 427      11.266  10.135  24.975  1.00 11.47           C  
ATOM   3432  CG  LEU A 427      10.101   9.310  25.519  1.00 12.84           C  
ATOM   3433  CD1 LEU A 427      10.525   7.848  25.676  1.00 13.90           C  
ATOM   3434  CD2 LEU A 427       9.559   9.832  26.837  1.00 10.85           C  
ATOM   3435  N   ASN A 428      12.762  12.500  23.179  1.00 12.14           N  
ATOM   3436  CA  ASN A 428      13.860  13.430  22.994  1.00 11.82           C  
ATOM   3437  C   ASN A 428      13.409  14.891  23.059  1.00 12.96           C  
ATOM   3438  O   ASN A 428      14.234  15.731  23.356  1.00 10.99           O  
ATOM   3439  CB  ASN A 428      14.460  13.262  21.588  1.00 11.45           C  
ATOM   3440  CG  ASN A 428      15.323  12.018  21.516  1.00 12.19           C  
ATOM   3441  OD1 ASN A 428      15.691  11.465  22.563  1.00 13.55           O  
ATOM   3442  ND2 ASN A 428      15.536  11.580  20.288  1.00 12.02           N  
ATOM   3443  N   THR A 429      12.119  15.159  22.794  1.00 11.40           N  
ATOM   3444  CA  THR A 429      11.593  16.505  22.891  1.00 10.88           C  
ATOM   3445  C   THR A 429      11.477  16.952  24.345  1.00 11.02           C  
ATOM   3446  O   THR A 429      11.332  18.137  24.537  1.00 12.58           O  
ATOM   3447  CB  THR A 429      10.238  16.736  22.202  1.00 11.89           C  
ATOM   3448  OG1 THR A 429       9.193  16.040  22.882  1.00 13.96           O  
ATOM   3449  CG2 THR A 429      10.325  16.258  20.751  1.00 13.34           C  
ATOM   3450  N   MET A 430      11.487  16.075  25.346  1.00 12.01           N  
ATOM   3451  CA  MET A 430      11.454  16.572  26.719  1.00 14.36           C  
ATOM   3452  C   MET A 430      12.832  16.642  27.378  1.00 13.83           C  
ATOM   3453  O   MET A 430      12.896  16.938  28.583  1.00 13.61           O  
ATOM   3454  CB  MET A 430      10.523  15.687  27.552  1.00 13.54           C  
ATOM   3455  CG  MET A 430       9.088  15.837  27.011  1.00 13.47           C  
ATOM   3456  SD  MET A 430       8.396  17.434  27.410  1.00 14.42           S  
ATOM   3457  CE  MET A 430       6.674  17.199  26.875  1.00 13.74           C  
ATOM   3458  N   LEU A 431      13.898  16.420  26.639  1.00 14.76           N  
ATOM   3459  CA  LEU A 431      15.263  16.558  27.118  1.00 15.40           C  
ATOM   3460  C   LEU A 431      15.465  18.013  27.522  1.00 15.88           C  
ATOM   3461  O   LEU A 431      15.041  18.917  26.792  1.00 16.11           O  
ATOM   3462  CB  LEU A 431      16.257  16.102  26.026  1.00 15.94           C  
ATOM   3463  CG  LEU A 431      16.190  14.602  25.655  1.00 15.28           C  
ATOM   3464  CD1 LEU A 431      17.035  14.247  24.432  1.00 16.57           C  
ATOM   3465  CD2 LEU A 431      16.690  13.733  26.796  1.00 15.93           C  
ATOM   3466  N   SER A 432      16.173  18.322  28.595  1.00 16.84           N  
ATOM   3467  CA  SER A 432      16.408  19.690  29.049  1.00 16.62           C  
ATOM   3468  C   SER A 432      16.840  20.641  27.963  1.00 16.34           C  
ATOM   3469  O   SER A 432      16.283  21.737  27.901  1.00 17.76           O  
ATOM   3470  CB  SER A 432      17.518  19.775  30.131  1.00 15.99           C  
ATOM   3471  OG  SER A 432      17.230  18.832  31.152  1.00 17.77           O  
ATOM   3472  N   ASP A 433      17.816  20.292  27.139  1.00 18.70           N  
ATOM   3473  CA  ASP A 433      18.322  21.142  26.097  1.00 20.37           C  
ATOM   3474  C   ASP A 433      17.661  20.930  24.742  1.00 18.71           C  
ATOM   3475  O   ASP A 433      18.200  21.491  23.794  1.00 18.45           O  
ATOM   3476  CB  ASP A 433      19.865  20.957  25.909  1.00 24.92           C  
ATOM   3477  CG  ASP A 433      20.220  19.547  25.480  1.00 28.20           C  
ATOM   3478  OD1 ASP A 433      19.418  18.592  25.653  1.00 29.54           O  
ATOM   3479  OD2 ASP A 433      21.327  19.335  24.950  1.00 31.78           O  
ATOM   3480  N   SER A 434      16.584  20.182  24.602  1.00 17.67           N  
ATOM   3481  CA  SER A 434      15.983  20.002  23.274  1.00 15.47           C  
ATOM   3482  C   SER A 434      15.481  21.288  22.689  1.00 14.55           C  
ATOM   3483  O   SER A 434      14.688  21.981  23.341  1.00 12.68           O  
ATOM   3484  CB  SER A 434      14.733  19.084  23.366  1.00 15.59           C  
ATOM   3485  OG  SER A 434      14.138  18.937  22.087  1.00 15.32           O  
ATOM   3486  N   SER A 435      15.744  21.563  21.415  1.00 13.69           N  
ATOM   3487  CA  SER A 435      15.145  22.747  20.799  1.00 13.58           C  
ATOM   3488  C   SER A 435      13.645  22.547  20.632  1.00 13.80           C  
ATOM   3489  O   SER A 435      12.929  23.540  20.410  1.00 14.09           O  
ATOM   3490  CB  SER A 435      15.836  23.065  19.464  1.00 15.01           C  
ATOM   3491  OG  SER A 435      15.641  22.004  18.517  1.00 16.63           O  
ATOM   3492  N   ASN A 436      13.090  21.328  20.748  1.00 13.53           N  
ATOM   3493  CA  ASN A 436      11.633  21.159  20.650  1.00 14.07           C  
ATOM   3494  C   ASN A 436      10.957  21.192  22.022  1.00 13.81           C  
ATOM   3495  O   ASN A 436       9.751  20.901  22.163  1.00 11.43           O  
ATOM   3496  CB  ASN A 436      11.323  19.808  19.993  1.00 13.17           C  
ATOM   3497  CG  ASN A 436      11.835  19.686  18.562  1.00 11.83           C  
ATOM   3498  OD1 ASN A 436      12.781  18.907  18.336  1.00 10.90           O  
ATOM   3499  ND2 ASN A 436      11.243  20.433  17.628  1.00 13.17           N  
ATOM   3500  N   ASN A 437      11.716  21.506  23.075  1.00 11.89           N  
ATOM   3501  CA  ASN A 437      11.172  21.527  24.435  1.00 12.31           C  
ATOM   3502  C   ASN A 437      10.459  22.850  24.760  1.00 14.76           C  
ATOM   3503  O   ASN A 437      10.994  23.789  25.345  1.00 13.18           O  
ATOM   3504  CB  ASN A 437      12.227  21.162  25.479  1.00 12.17           C  
ATOM   3505  CG  ASN A 437      11.746  20.765  26.846  1.00 14.22           C  
ATOM   3506  OD1 ASN A 437      10.683  21.113  27.364  1.00 13.50           O  
ATOM   3507  ND2 ASN A 437      12.469  19.913  27.580  1.00 12.61           N  
ATOM   3508  N   THR A 438       9.172  22.906  24.400  1.00 16.14           N  
ATOM   3509  CA  THR A 438       8.282  24.028  24.671  1.00 14.98           C  
ATOM   3510  C   THR A 438       7.556  23.824  25.981  1.00 15.26           C  
ATOM   3511  O   THR A 438       6.817  24.696  26.463  1.00 15.13           O  
ATOM   3512  CB  THR A 438       7.264  24.212  23.515  1.00 14.27           C  
ATOM   3513  OG1 THR A 438       6.762  22.936  23.053  1.00 13.61           O  
ATOM   3514  CG2 THR A 438       7.989  24.850  22.318  1.00 15.53           C  
ATOM   3515  N   ALA A 439       7.717  22.650  26.663  1.00 14.18           N  
ATOM   3516  CA  ALA A 439       7.113  22.511  27.985  1.00 16.29           C  
ATOM   3517  C   ALA A 439       8.073  23.188  28.971  1.00 14.30           C  
ATOM   3518  O   ALA A 439       7.784  23.515  30.143  1.00 16.08           O  
ATOM   3519  CB  ALA A 439       6.866  21.077  28.459  1.00 16.50           C  
ATOM   3520  N   HIS A 440       9.274  23.444  28.521  1.00 16.77           N  
ATOM   3521  CA  HIS A 440      10.380  24.048  29.238  1.00 17.61           C  
ATOM   3522  C   HIS A 440      10.675  23.232  30.505  1.00 18.89           C  
ATOM   3523  O   HIS A 440      10.822  23.737  31.609  1.00 17.90           O  
ATOM   3524  CB  HIS A 440      10.081  25.501  29.638  1.00 20.49           C  
ATOM   3525  CG  HIS A 440      10.089  26.398  28.430  1.00 22.11           C  
ATOM   3526  ND1 HIS A 440       8.946  26.645  27.690  1.00 21.62           N  
ATOM   3527  CD2 HIS A 440      11.083  27.061  27.822  1.00 20.66           C  
ATOM   3528  CE1 HIS A 440       9.227  27.405  26.668  1.00 19.98           C  
ATOM   3529  NE2 HIS A 440      10.517  27.670  26.738  1.00 22.08           N  
ATOM   3530  N   TYR A 441      10.633  21.925  30.295  1.00 18.59           N  
ATOM   3531  CA  TYR A 441      10.832  20.897  31.290  1.00 18.22           C  
ATOM   3532  C   TYR A 441      12.306  20.511  31.331  1.00 16.91           C  
ATOM   3533  O   TYR A 441      12.971  20.287  30.315  1.00 13.51           O  
ATOM   3534  CB  TYR A 441      10.017  19.666  30.946  1.00 18.15           C  
ATOM   3535  CG  TYR A 441      10.215  18.409  31.771  1.00 20.85           C  
ATOM   3536  CD1 TYR A 441       9.724  18.334  33.074  1.00 20.73           C  
ATOM   3537  CD2 TYR A 441      10.798  17.266  31.222  1.00 19.59           C  
ATOM   3538  CE1 TYR A 441       9.850  17.162  33.811  1.00 21.11           C  
ATOM   3539  CE2 TYR A 441      10.927  16.109  31.948  1.00 19.97           C  
ATOM   3540  CZ  TYR A 441      10.452  16.057  33.257  1.00 20.39           C  
ATOM   3541  OH  TYR A 441      10.527  14.880  33.986  1.00 17.57           O  
ATOM   3542  N   LYS A 442      12.831  20.447  32.542  1.00 17.06           N  
ATOM   3543  CA  LYS A 442      14.256  20.139  32.722  1.00 22.03           C  
ATOM   3544  C   LYS A 442      14.424  19.130  33.853  1.00 21.33           C  
ATOM   3545  O   LYS A 442      14.309  19.481  35.031  1.00 21.46           O  
ATOM   3546  CB  LYS A 442      15.058  21.404  33.053  1.00 24.63           C  
ATOM   3547  CG  LYS A 442      15.001  22.477  31.956  1.00 27.41           C  
ATOM   3548  CD  LYS A 442      16.174  23.439  32.050  1.00 30.89           C  
ATOM   3549  CE  LYS A 442      15.989  24.657  31.159  1.00 33.11           C  
ATOM   3550  NZ  LYS A 442      15.740  24.366  29.732  1.00 33.14           N  
ATOM   3551  N   SER A 443      14.667  17.882  33.492  1.00 20.37           N  
ATOM   3552  CA  SER A 443      14.862  16.860  34.524  1.00 19.55           C  
ATOM   3553  C   SER A 443      16.115  16.071  34.280  1.00 19.84           C  
ATOM   3554  O   SER A 443      16.201  15.257  33.349  1.00 20.58           O  
ATOM   3555  CB  SER A 443      13.593  16.014  34.657  1.00 18.34           C  
ATOM   3556  OG  SER A 443      13.910  14.775  35.240  1.00 20.85           O  
ATOM   3557  N   PRO A 444      17.092  16.163  35.204  1.00 19.95           N  
ATOM   3558  CA  PRO A 444      18.319  15.390  35.095  1.00 19.91           C  
ATOM   3559  C   PRO A 444      18.009  13.905  35.065  1.00 18.89           C  
ATOM   3560  O   PRO A 444      18.535  13.171  34.227  1.00 16.80           O  
ATOM   3561  CB  PRO A 444      19.146  15.807  36.319  1.00 21.61           C  
ATOM   3562  CG  PRO A 444      18.687  17.233  36.506  1.00 22.05           C  
ATOM   3563  CD  PRO A 444      17.158  17.088  36.352  1.00 18.60           C  
ATOM   3564  N   ALA A 445      17.028  13.482  35.858  1.00 18.33           N  
ATOM   3565  CA  ALA A 445      16.665  12.060  35.897  1.00 20.82           C  
ATOM   3566  C   ALA A 445      16.072  11.600  34.562  1.00 19.48           C  
ATOM   3567  O   ALA A 445      16.381  10.516  34.021  1.00 18.13           O  
ATOM   3568  CB  ALA A 445      15.741  11.839  37.113  1.00 18.55           C  
ATOM   3569  N   PHE A 446      15.195  12.441  34.013  1.00 19.15           N  
ATOM   3570  CA  PHE A 446      14.613  12.140  32.694  1.00 19.39           C  
ATOM   3571  C   PHE A 446      15.716  12.142  31.678  1.00 18.83           C  
ATOM   3572  O   PHE A 446      15.789  11.176  30.908  1.00 20.26           O  
ATOM   3573  CB  PHE A 446      13.465  13.119  32.335  1.00 18.49           C  
ATOM   3574  CG  PHE A 446      12.878  12.869  30.970  1.00 16.88           C  
ATOM   3575  CD1 PHE A 446      13.406  13.492  29.845  1.00 16.18           C  
ATOM   3576  CD2 PHE A 446      11.810  12.014  30.823  1.00 16.91           C  
ATOM   3577  CE1 PHE A 446      12.843  13.221  28.609  1.00 14.86           C  
ATOM   3578  CE2 PHE A 446      11.228  11.748  29.593  1.00 17.04           C  
ATOM   3579  CZ  PHE A 446      11.772  12.365  28.479  1.00 15.13           C  
ATOM   3580  N   ASP A 447      16.629  13.124  31.638  1.00 18.16           N  
ATOM   3581  CA  ASP A 447      17.693  13.095  30.648  1.00 18.39           C  
ATOM   3582  C   ASP A 447      18.558  11.835  30.734  1.00 19.47           C  
ATOM   3583  O   ASP A 447      19.004  11.291  29.707  1.00 18.15           O  
ATOM   3584  CB  ASP A 447      18.598  14.333  30.772  1.00 19.34           C  
ATOM   3585  CG  ASP A 447      17.881  15.664  30.498  1.00 19.91           C  
ATOM   3586  OD1 ASP A 447      16.740  15.636  30.007  1.00 17.79           O  
ATOM   3587  OD2 ASP A 447      18.423  16.760  30.807  1.00 18.35           O  
ATOM   3588  N   LYS A 448      18.892  11.414  31.965  1.00 19.73           N  
ATOM   3589  CA  LYS A 448      19.739  10.250  32.160  1.00 21.92           C  
ATOM   3590  C   LYS A 448      19.091   8.968  31.654  1.00 21.22           C  
ATOM   3591  O   LYS A 448      19.736   8.112  31.011  1.00 21.86           O  
ATOM   3592  CB  LYS A 448      20.137  10.063  33.638  1.00 22.58           C  
ATOM   3593  CG  LYS A 448      20.972   8.795  33.846  1.00 25.15           C  
ATOM   3594  CD  LYS A 448      22.124   8.583  32.856  1.00 25.89           C  
ATOM   3595  CE  LYS A 448      22.902   7.338  33.372  1.00 29.35           C  
ATOM   3596  NZ  LYS A 448      23.265   7.575  34.807  1.00 30.25           N  
ATOM   3597  N   LEU A 449      17.792   8.816  31.887  1.00 21.83           N  
ATOM   3598  CA  LEU A 449      17.110   7.626  31.349  1.00 21.08           C  
ATOM   3599  C   LEU A 449      17.224   7.568  29.842  1.00 20.83           C  
ATOM   3600  O   LEU A 449      17.539   6.511  29.281  1.00 23.49           O  
ATOM   3601  CB  LEU A 449      15.637   7.648  31.769  1.00 19.90           C  
ATOM   3602  CG  LEU A 449      15.472   7.386  33.272  1.00 21.55           C  
ATOM   3603  CD1 LEU A 449      14.082   7.733  33.768  1.00 21.49           C  
ATOM   3604  CD2 LEU A 449      15.802   5.925  33.566  1.00 20.98           C  
ATOM   3605  N   ILE A 450      16.980   8.675  29.131  1.00 16.82           N  
ATOM   3606  CA  ILE A 450      17.100   8.597  27.662  1.00 17.27           C  
ATOM   3607  C   ILE A 450      18.529   8.400  27.163  1.00 18.21           C  
ATOM   3608  O   ILE A 450      18.836   7.561  26.304  1.00 17.38           O  
ATOM   3609  CB  ILE A 450      16.421   9.859  27.065  1.00 17.58           C  
ATOM   3610  CG1 ILE A 450      14.949   9.911  27.461  1.00 13.93           C  
ATOM   3611  CG2 ILE A 450      16.545   9.985  25.559  1.00 14.07           C  
ATOM   3612  CD1 ILE A 450      14.100   8.709  27.196  1.00 15.85           C  
ATOM   3613  N   ALA A 451      19.535   9.002  27.773  1.00 19.41           N  
ATOM   3614  CA  ALA A 451      20.950   8.874  27.417  1.00 22.31           C  
ATOM   3615  C   ALA A 451      21.370   7.411  27.536  1.00 23.87           C  
ATOM   3616  O   ALA A 451      22.079   6.798  26.721  1.00 23.73           O  
ATOM   3617  CB  ALA A 451      21.803   9.801  28.278  1.00 21.51           C  
ATOM   3618  N   ASP A 452      20.831   6.737  28.537  1.00 25.75           N  
ATOM   3619  CA  ASP A 452      21.028   5.316  28.769  1.00 26.52           C  
ATOM   3620  C   ASP A 452      20.524   4.432  27.654  1.00 27.07           C  
ATOM   3621  O   ASP A 452      21.100   3.370  27.385  1.00 28.56           O  
ATOM   3622  CB  ASP A 452      20.324   4.983  30.091  1.00 28.64           C  
ATOM   3623  CG  ASP A 452      21.263   5.305  31.243  1.00 28.41           C  
ATOM   3624  OD1 ASP A 452      22.391   5.681  30.952  1.00 29.28           O  
ATOM   3625  OD2 ASP A 452      20.844   5.208  32.398  1.00 29.96           O  
ATOM   3626  N   THR A 453      19.480   4.804  26.920  1.00 26.28           N  
ATOM   3627  CA  THR A 453      18.937   3.986  25.865  1.00 26.49           C  
ATOM   3628  C   THR A 453      19.920   3.623  24.771  1.00 27.22           C  
ATOM   3629  O   THR A 453      19.682   2.587  24.150  1.00 28.47           O  
ATOM   3630  CB  THR A 453      17.653   4.593  25.234  1.00 24.96           C  
ATOM   3631  OG1 THR A 453      18.026   5.741  24.460  1.00 23.92           O  
ATOM   3632  CG2 THR A 453      16.696   4.892  26.375  1.00 24.70           C  
ATOM   3633  N   LEU A 454      20.958   4.399  24.481  1.00 29.46           N  
ATOM   3634  CA  LEU A 454      21.880   4.014  23.417  1.00 31.80           C  
ATOM   3635  C   LEU A 454      23.172   3.433  23.997  1.00 35.08           C  
ATOM   3636  O   LEU A 454      24.063   3.074  23.228  1.00 35.18           O  
ATOM   3637  CB  LEU A 454      22.139   5.148  22.456  1.00 31.33           C  
ATOM   3638  CG  LEU A 454      20.916   5.549  21.590  1.00 29.87           C  
ATOM   3639  CD1 LEU A 454      21.226   6.851  20.889  1.00 30.34           C  
ATOM   3640  CD2 LEU A 454      20.568   4.515  20.528  1.00 29.95           C  
ATOM   3641  N   LYS A 455      23.233   3.338  25.323  1.00 36.28           N  
ATOM   3642  CA  LYS A 455      24.396   2.752  25.985  1.00 38.83           C  
ATOM   3643  C   LYS A 455      24.246   1.235  26.036  1.00 40.48           C  
ATOM   3644  O   LYS A 455      25.235   0.519  25.942  1.00 41.08           O  
ATOM   3645  CB  LYS A 455      24.606   3.369  27.359  1.00 39.15           C  
ATOM   3646  CG  LYS A 455      25.362   4.694  27.316  1.00 39.95           C  
ATOM   3647  CD  LYS A 455      24.784   5.660  26.315  1.00 42.53           C  
ATOM   3648  CE  LYS A 455      25.331   7.077  26.359  1.00 42.84           C  
ATOM   3649  NZ  LYS A 455      25.800   7.368  27.749  1.00 44.26           N  
ATOM   3650  N   VAL A 456      23.011   0.756  26.097  1.00 39.92           N  
ATOM   3651  CA  VAL A 456      22.685  -0.663  26.040  1.00 40.08           C  
ATOM   3652  C   VAL A 456      22.560  -0.980  24.542  1.00 40.68           C  
ATOM   3653  O   VAL A 456      22.334  -0.078  23.730  1.00 40.94           O  
ATOM   3654  CB  VAL A 456      21.382  -0.991  26.780  1.00 39.64           C  
ATOM   3655  CG1 VAL A 456      21.425  -0.603  28.258  1.00 39.29           C  
ATOM   3656  CG2 VAL A 456      20.152  -0.340  26.171  1.00 39.82           C  
ATOM   3657  N   ALA A 457      22.715  -2.221  24.135  1.00 39.33           N  
ATOM   3658  CA  ALA A 457      22.604  -2.638  22.741  1.00 38.55           C  
ATOM   3659  C   ALA A 457      21.518  -3.727  22.702  1.00 37.95           C  
ATOM   3660  O   ALA A 457      21.603  -4.789  22.091  1.00 35.75           O  
ATOM   3661  CB  ALA A 457      23.912  -3.197  22.205  1.00 38.36           C  
ATOM   3662  N   ASP A 458      20.475  -3.424  23.452  1.00 38.43           N  
ATOM   3663  CA  ASP A 458      19.360  -4.366  23.624  1.00 40.62           C  
ATOM   3664  C   ASP A 458      18.042  -3.631  23.498  1.00 41.67           C  
ATOM   3665  O   ASP A 458      17.865  -2.595  24.144  1.00 38.52           O  
ATOM   3666  CB  ASP A 458      19.607  -4.957  25.009  1.00 41.91           C  
ATOM   3667  CG  ASP A 458      18.578  -5.884  25.590  1.00 42.96           C  
ATOM   3668  OD1 ASP A 458      17.414  -5.934  25.172  1.00 42.91           O  
ATOM   3669  OD2 ASP A 458      18.968  -6.600  26.540  1.00 43.59           O  
ATOM   3670  N   ASP A 459      17.097  -4.190  22.733  1.00 42.74           N  
ATOM   3671  CA  ASP A 459      15.810  -3.522  22.568  1.00 42.53           C  
ATOM   3672  C   ASP A 459      14.890  -3.686  23.751  1.00 40.60           C  
ATOM   3673  O   ASP A 459      14.104  -2.777  24.039  1.00 38.34           O  
ATOM   3674  CB  ASP A 459      15.144  -3.899  21.232  1.00 46.51           C  
ATOM   3675  CG  ASP A 459      15.464  -2.779  20.243  1.00 48.60           C  
ATOM   3676  OD1 ASP A 459      15.107  -1.615  20.576  1.00 50.43           O  
ATOM   3677  OD2 ASP A 459      16.067  -3.044  19.192  1.00 50.00           O  
ATOM   3678  N   THR A 460      15.003  -4.782  24.497  1.00 37.24           N  
ATOM   3679  CA  THR A 460      14.155  -4.931  25.682  1.00 34.99           C  
ATOM   3680  C   THR A 460      14.566  -3.943  26.758  1.00 33.14           C  
ATOM   3681  O   THR A 460      13.759  -3.236  27.378  1.00 31.51           O  
ATOM   3682  CB  THR A 460      14.197  -6.363  26.217  1.00 35.75           C  
ATOM   3683  OG1 THR A 460      13.552  -7.184  25.223  1.00 35.54           O  
ATOM   3684  CG2 THR A 460      13.473  -6.523  27.537  1.00 36.55           C  
ATOM   3685  N   GLN A 461      15.879  -3.827  26.976  1.00 31.78           N  
ATOM   3686  CA  GLN A 461      16.324  -2.866  27.990  1.00 31.35           C  
ATOM   3687  C   GLN A 461      15.870  -1.472  27.549  1.00 28.16           C  
ATOM   3688  O   GLN A 461      15.559  -0.651  28.386  1.00 24.05           O  
ATOM   3689  CB  GLN A 461      17.839  -2.890  28.197  1.00 33.36           C  
ATOM   3690  CG  GLN A 461      18.323  -4.246  28.718  1.00 37.10           C  
ATOM   3691  CD  GLN A 461      19.838  -4.254  28.841  1.00 38.58           C  
ATOM   3692  OE1 GLN A 461      20.383  -3.354  29.481  1.00 39.09           O  
ATOM   3693  NE2 GLN A 461      20.525  -5.218  28.245  1.00 39.51           N  
ATOM   3694  N   ARG A 462      15.969  -1.214  26.234  1.00 24.89           N  
ATOM   3695  CA  ARG A 462      15.610   0.072  25.690  1.00 24.39           C  
ATOM   3696  C   ARG A 462      14.140   0.405  25.932  1.00 20.79           C  
ATOM   3697  O   ARG A 462      13.893   1.481  26.483  1.00 18.08           O  
ATOM   3698  CB  ARG A 462      16.027   0.121  24.237  1.00 25.80           C  
ATOM   3699  CG  ARG A 462      16.120   1.495  23.608  1.00 29.57           C  
ATOM   3700  CD  ARG A 462      16.470   1.230  22.127  1.00 33.31           C  
ATOM   3701  NE  ARG A 462      17.873   0.892  22.000  1.00 32.48           N  
ATOM   3702  CZ  ARG A 462      18.404   0.050  21.129  1.00 34.42           C  
ATOM   3703  NH1 ARG A 462      17.619  -0.627  20.298  1.00 35.56           N  
ATOM   3704  NH2 ARG A 462      19.709  -0.169  21.070  1.00 31.08           N  
ATOM   3705  N   SER A 463      13.209  -0.470  25.629  1.00 20.06           N  
ATOM   3706  CA  SER A 463      11.786  -0.262  25.902  1.00 21.28           C  
ATOM   3707  C   SER A 463      11.521  -0.089  27.392  1.00 21.83           C  
ATOM   3708  O   SER A 463      10.703   0.760  27.760  1.00 21.40           O  
ATOM   3709  CB  SER A 463      10.958  -1.476  25.415  1.00 22.61           C  
ATOM   3710  OG  SER A 463      10.938  -1.402  23.988  1.00 24.73           O  
ATOM   3711  N   GLU A 464      12.228  -0.845  28.241  1.00 21.04           N  
ATOM   3712  CA  GLU A 464      12.025  -0.667  29.688  1.00 23.10           C  
ATOM   3713  C   GLU A 464      12.437   0.740  30.111  1.00 20.75           C  
ATOM   3714  O   GLU A 464      11.774   1.377  30.924  1.00 19.35           O  
ATOM   3715  CB  GLU A 464      12.765  -1.746  30.501  1.00 25.41           C  
ATOM   3716  CG  GLU A 464      11.954  -3.043  30.485  1.00 30.45           C  
ATOM   3717  CD  GLU A 464      12.653  -4.239  31.119  1.00 32.59           C  
ATOM   3718  OE1 GLU A 464      13.900  -4.289  31.164  1.00 33.33           O  
ATOM   3719  OE2 GLU A 464      11.886  -5.134  31.557  1.00 34.07           O  
ATOM   3720  N   LEU A 465      13.512   1.270  29.530  1.00 18.41           N  
ATOM   3721  CA  LEU A 465      13.962   2.626  29.775  1.00 17.82           C  
ATOM   3722  C   LEU A 465      12.987   3.682  29.244  1.00 17.12           C  
ATOM   3723  O   LEU A 465      12.794   4.706  29.897  1.00 15.13           O  
ATOM   3724  CB  LEU A 465      15.363   2.871  29.194  1.00 18.04           C  
ATOM   3725  CG  LEU A 465      16.502   2.149  29.963  1.00 20.73           C  
ATOM   3726  CD1 LEU A 465      17.782   2.162  29.126  1.00 19.50           C  
ATOM   3727  CD2 LEU A 465      16.771   2.781  31.324  1.00 19.37           C  
ATOM   3728  N   TYR A 466      12.390   3.468  28.068  1.00 16.53           N  
ATOM   3729  CA  TYR A 466      11.415   4.441  27.574  1.00 15.26           C  
ATOM   3730  C   TYR A 466      10.227   4.433  28.560  1.00 16.53           C  
ATOM   3731  O   TYR A 466       9.661   5.478  28.837  1.00 13.50           O  
ATOM   3732  CB  TYR A 466      10.966   4.038  26.187  1.00 14.52           C  
ATOM   3733  CG  TYR A 466      12.049   4.035  25.118  1.00 14.38           C  
ATOM   3734  CD1 TYR A 466      13.125   4.896  25.156  1.00 14.47           C  
ATOM   3735  CD2 TYR A 466      11.936   3.180  24.048  1.00 13.77           C  
ATOM   3736  CE1 TYR A 466      14.092   4.883  24.160  1.00 15.28           C  
ATOM   3737  CE2 TYR A 466      12.843   3.169  23.016  1.00 14.86           C  
ATOM   3738  CZ  TYR A 466      13.932   4.035  23.098  1.00 14.49           C  
ATOM   3739  OH  TYR A 466      14.847   3.996  22.092  1.00 14.17           O  
ATOM   3740  N   ALA A 467       9.808   3.239  29.014  1.00 14.38           N  
ATOM   3741  CA  ALA A 467       8.752   3.106  30.003  1.00 15.39           C  
ATOM   3742  C   ALA A 467       9.043   3.915  31.255  1.00 16.37           C  
ATOM   3743  O   ALA A 467       8.180   4.635  31.769  1.00 16.85           O  
ATOM   3744  CB  ALA A 467       8.520   1.645  30.387  1.00 16.53           C  
ATOM   3745  N   LYS A 468      10.244   3.786  31.812  1.00 18.53           N  
ATOM   3746  CA  LYS A 468      10.600   4.530  33.025  1.00 20.32           C  
ATOM   3747  C   LYS A 468      10.718   6.019  32.746  1.00 20.37           C  
ATOM   3748  O   LYS A 468      10.351   6.837  33.586  1.00 19.57           O  
ATOM   3749  CB  LYS A 468      11.918   3.945  33.574  1.00 23.57           C  
ATOM   3750  CG  LYS A 468      11.660   2.497  33.987  1.00 28.82           C  
ATOM   3751  CD  LYS A 468      12.763   1.883  34.813  1.00 34.02           C  
ATOM   3752  CE  LYS A 468      13.871   1.254  33.995  1.00 35.86           C  
ATOM   3753  NZ  LYS A 468      14.646   0.292  34.854  1.00 38.76           N  
ATOM   3754  N   ALA A 469      11.210   6.392  31.553  1.00 17.24           N  
ATOM   3755  CA  ALA A 469      11.256   7.818  31.187  1.00 16.47           C  
ATOM   3756  C   ALA A 469       9.835   8.347  31.193  1.00 15.60           C  
ATOM   3757  O   ALA A 469       9.587   9.450  31.708  1.00 15.86           O  
ATOM   3758  CB  ALA A 469      11.922   8.041  29.826  1.00 13.49           C  
ATOM   3759  N   GLU A 470       8.863   7.575  30.644  1.00 15.80           N  
ATOM   3760  CA  GLU A 470       7.475   8.031  30.700  1.00 16.57           C  
ATOM   3761  C   GLU A 470       6.994   8.114  32.145  1.00 17.55           C  
ATOM   3762  O   GLU A 470       6.269   9.050  32.486  1.00 17.53           O  
ATOM   3763  CB  GLU A 470       6.495   7.155  29.899  1.00 15.84           C  
ATOM   3764  CG  GLU A 470       6.599   7.343  28.411  1.00 15.23           C  
ATOM   3765  CD  GLU A 470       5.904   8.607  27.920  1.00 16.63           C  
ATOM   3766  OE1 GLU A 470       4.960   9.126  28.572  1.00 17.10           O  
ATOM   3767  OE2 GLU A 470       6.315   9.034  26.835  1.00 15.25           O  
ATOM   3768  N   GLN A 471       7.390   7.181  33.012  1.00 18.58           N  
ATOM   3769  CA  GLN A 471       7.030   7.285  34.434  1.00 18.48           C  
ATOM   3770  C   GLN A 471       7.659   8.517  35.061  1.00 18.78           C  
ATOM   3771  O   GLN A 471       7.018   9.235  35.854  1.00 19.03           O  
ATOM   3772  CB  GLN A 471       7.460   5.973  35.137  1.00 21.32           C  
ATOM   3773  CG  GLN A 471       6.503   4.830  34.827  1.00 21.33           C  
ATOM   3774  CD  GLN A 471       7.008   3.499  35.371  1.00 23.34           C  
ATOM   3775  OE1 GLN A 471       8.207   3.229  35.346  1.00 23.82           O  
ATOM   3776  NE2 GLN A 471       6.058   2.678  35.821  1.00 22.63           N  
ATOM   3777  N   GLN A 472       8.894   8.911  34.714  1.00 18.16           N  
ATOM   3778  CA  GLN A 472       9.474  10.144  35.272  1.00 18.32           C  
ATOM   3779  C   GLN A 472       8.685  11.368  34.831  1.00 16.81           C  
ATOM   3780  O   GLN A 472       8.304  12.217  35.632  1.00 17.04           O  
ATOM   3781  CB  GLN A 472      10.921  10.350  34.878  1.00 18.12           C  
ATOM   3782  CG  GLN A 472      11.622  11.557  35.429  1.00 18.40           C  
ATOM   3783  CD  GLN A 472      11.759  11.468  36.958  1.00 19.72           C  
ATOM   3784  OE1 GLN A 472      12.277  10.459  37.409  1.00 17.94           O  
ATOM   3785  NE2 GLN A 472      11.314  12.507  37.657  1.00 16.35           N  
ATOM   3786  N   LEU A 473       8.318  11.401  33.552  1.00 17.47           N  
ATOM   3787  CA  LEU A 473       7.479  12.504  33.051  1.00 18.65           C  
ATOM   3788  C   LEU A 473       6.169  12.629  33.812  1.00 19.20           C  
ATOM   3789  O   LEU A 473       5.720  13.697  34.228  1.00 18.90           O  
ATOM   3790  CB  LEU A 473       7.269  12.247  31.554  1.00 19.01           C  
ATOM   3791  CG  LEU A 473       7.051  13.440  30.626  1.00 21.42           C  
ATOM   3792  CD1 LEU A 473       8.244  14.391  30.653  1.00 16.58           C  
ATOM   3793  CD2 LEU A 473       6.892  12.896  29.188  1.00 21.67           C  
ATOM   3794  N   ASP A 474       5.422  11.528  33.939  1.00 19.32           N  
ATOM   3795  CA  ASP A 474       4.174  11.480  34.655  1.00 19.45           C  
ATOM   3796  C   ASP A 474       4.324  11.856  36.122  1.00 19.65           C  
ATOM   3797  O   ASP A 474       3.566  12.670  36.685  1.00 19.12           O  
ATOM   3798  CB  ASP A 474       3.538  10.099  34.512  1.00 20.18           C  
ATOM   3799  CG  ASP A 474       2.218  10.006  35.222  1.00 21.11           C  
ATOM   3800  OD1 ASP A 474       1.265  10.754  34.977  1.00 18.43           O  
ATOM   3801  OD2 ASP A 474       2.175   9.107  36.100  1.00 25.00           O  
ATOM   3802  N   LYS A 475       5.353  11.308  36.753  1.00 18.33           N  
ATOM   3803  CA  LYS A 475       5.640  11.600  38.156  1.00 21.24           C  
ATOM   3804  C   LYS A 475       5.746  13.116  38.317  1.00 19.76           C  
ATOM   3805  O   LYS A 475       5.171  13.655  39.259  1.00 17.71           O  
ATOM   3806  CB  LYS A 475       6.968  11.014  38.559  1.00 23.52           C  
ATOM   3807  CG  LYS A 475       7.479  10.909  39.973  1.00 28.67           C  
ATOM   3808  CD  LYS A 475       8.771  10.038  39.923  1.00 31.73           C  
ATOM   3809  CE  LYS A 475       8.481   8.623  39.417  1.00 33.55           C  
ATOM   3810  NZ  LYS A 475       9.491   8.018  38.487  1.00 33.26           N  
ATOM   3811  N   ASP A 476       6.502  13.746  37.419  1.00 18.32           N  
ATOM   3812  CA  ASP A 476       6.640  15.208  37.478  1.00 19.47           C  
ATOM   3813  C   ASP A 476       5.453  15.982  36.929  1.00 19.88           C  
ATOM   3814  O   ASP A 476       5.429  17.226  37.016  1.00 20.30           O  
ATOM   3815  CB  ASP A 476       7.872  15.657  36.664  1.00 17.74           C  
ATOM   3816  CG  ASP A 476       9.151  15.099  37.226  1.00 19.98           C  
ATOM   3817  OD1 ASP A 476       9.228  14.917  38.473  1.00 21.26           O  
ATOM   3818  OD2 ASP A 476      10.103  14.810  36.487  1.00 19.30           O  
ATOM   3819  N   SER A 477       4.554  15.306  36.234  1.00 20.21           N  
ATOM   3820  CA  SER A 477       3.385  15.933  35.646  1.00 19.03           C  
ATOM   3821  C   SER A 477       3.833  17.102  34.802  1.00 19.63           C  
ATOM   3822  O   SER A 477       3.432  18.257  34.933  1.00 20.91           O  
ATOM   3823  CB  SER A 477       2.453  16.346  36.802  1.00 21.14           C  
ATOM   3824  OG  SER A 477       1.620  15.252  37.152  1.00 21.45           O  
ATOM   3825  N   ALA A 478       4.746  16.813  33.876  1.00 18.46           N  
ATOM   3826  CA  ALA A 478       5.308  17.777  32.965  1.00 16.39           C  
ATOM   3827  C   ALA A 478       4.147  18.240  32.064  1.00 17.33           C  
ATOM   3828  O   ALA A 478       4.145  19.393  31.705  1.00 18.21           O  
ATOM   3829  CB  ALA A 478       6.359  17.144  32.072  1.00 18.02           C  
ATOM   3830  N   ILE A 479       3.237  17.354  31.667  1.00 16.46           N  
ATOM   3831  CA  ILE A 479       2.156  17.767  30.786  1.00 16.21           C  
ATOM   3832  C   ILE A 479       0.858  17.194  31.310  1.00 17.88           C  
ATOM   3833  O   ILE A 479       0.849  16.413  32.265  1.00 17.34           O  
ATOM   3834  CB  ILE A 479       2.378  17.231  29.347  1.00 17.30           C  
ATOM   3835  CG1 ILE A 479       2.529  15.693  29.387  1.00 17.17           C  
ATOM   3836  CG2 ILE A 479       3.605  17.809  28.643  1.00 15.43           C  
ATOM   3837  CD1 ILE A 479       2.385  15.147  27.977  1.00 17.29           C  
ATOM   3838  N   VAL A 480      -0.216  17.475  30.597  1.00 16.66           N  
ATOM   3839  CA  VAL A 480      -1.512  16.898  30.835  1.00 16.79           C  
ATOM   3840  C   VAL A 480      -1.892  16.153  29.556  1.00 16.05           C  
ATOM   3841  O   VAL A 480      -2.442  16.803  28.668  1.00 15.96           O  
ATOM   3842  CB  VAL A 480      -2.635  17.906  31.140  1.00 16.32           C  
ATOM   3843  CG1 VAL A 480      -3.920  17.137  31.422  1.00 17.23           C  
ATOM   3844  CG2 VAL A 480      -2.299  18.821  32.310  1.00 15.65           C  
ATOM   3845  N   PRO A 481      -1.657  14.854  29.518  1.00 15.82           N  
ATOM   3846  CA  PRO A 481      -2.070  14.036  28.399  1.00 15.63           C  
ATOM   3847  C   PRO A 481      -3.596  14.018  28.348  1.00 16.02           C  
ATOM   3848  O   PRO A 481      -4.328  13.959  29.357  1.00 14.99           O  
ATOM   3849  CB  PRO A 481      -1.505  12.653  28.667  1.00 16.53           C  
ATOM   3850  CG  PRO A 481      -0.521  12.804  29.782  1.00 17.13           C  
ATOM   3851  CD  PRO A 481      -1.003  14.016  30.544  1.00 16.91           C  
ATOM   3852  N   VAL A 482      -4.123  14.159  27.133  1.00 15.06           N  
ATOM   3853  CA  VAL A 482      -5.559  14.199  26.926  1.00 16.15           C  
ATOM   3854  C   VAL A 482      -6.001  13.014  26.064  1.00 17.54           C  
ATOM   3855  O   VAL A 482      -6.685  12.173  26.641  1.00 16.95           O  
ATOM   3856  CB  VAL A 482      -6.010  15.519  26.283  1.00 15.40           C  
ATOM   3857  CG1 VAL A 482      -7.527  15.512  26.065  1.00 16.38           C  
ATOM   3858  CG2 VAL A 482      -5.649  16.710  27.141  1.00 15.42           C  
ATOM   3859  N   TYR A 483      -5.561  12.878  24.797  1.00 15.66           N  
ATOM   3860  CA  TYR A 483      -5.960  11.719  24.025  1.00 16.85           C  
ATOM   3861  C   TYR A 483      -4.939  11.392  22.927  1.00 15.23           C  
ATOM   3862  O   TYR A 483      -4.114  12.257  22.607  1.00 15.48           O  
ATOM   3863  CB  TYR A 483      -7.350  11.806  23.378  1.00 18.70           C  
ATOM   3864  CG  TYR A 483      -7.540  12.915  22.363  1.00 20.87           C  
ATOM   3865  CD1 TYR A 483      -7.004  12.852  21.084  1.00 19.67           C  
ATOM   3866  CD2 TYR A 483      -8.284  14.037  22.701  1.00 20.21           C  
ATOM   3867  CE1 TYR A 483      -7.211  13.877  20.173  1.00 20.02           C  
ATOM   3868  CE2 TYR A 483      -8.489  15.087  21.796  1.00 21.46           C  
ATOM   3869  CZ  TYR A 483      -7.928  14.984  20.545  1.00 20.10           C  
ATOM   3870  OH  TYR A 483      -8.119  15.988  19.624  1.00 24.47           O  
ATOM   3871  N   TYR A 484      -5.000  10.179  22.451  1.00 12.50           N  
ATOM   3872  CA  TYR A 484      -4.090   9.761  21.365  1.00 14.64           C  
ATOM   3873  C   TYR A 484      -4.908  10.009  20.116  1.00 15.43           C  
ATOM   3874  O   TYR A 484      -6.092   9.584  20.159  1.00 16.76           O  
ATOM   3875  CB  TYR A 484      -3.669   8.288  21.399  1.00 12.82           C  
ATOM   3876  CG  TYR A 484      -3.034   8.003  22.762  1.00 14.59           C  
ATOM   3877  CD1 TYR A 484      -1.905   8.725  23.166  1.00 12.62           C  
ATOM   3878  CD2 TYR A 484      -3.597   7.070  23.630  1.00 12.22           C  
ATOM   3879  CE1 TYR A 484      -1.360   8.525  24.396  1.00 14.06           C  
ATOM   3880  CE2 TYR A 484      -2.998   6.832  24.861  1.00 14.40           C  
ATOM   3881  CZ  TYR A 484      -1.886   7.554  25.244  1.00 14.85           C  
ATOM   3882  OH  TYR A 484      -1.323   7.353  26.482  1.00 14.01           O  
ATOM   3883  N   TYR A 485      -4.396  10.711  19.132  1.00 14.66           N  
ATOM   3884  CA  TYR A 485      -5.242  10.988  17.977  1.00 15.13           C  
ATOM   3885  C   TYR A 485      -5.497   9.751  17.100  1.00 16.21           C  
ATOM   3886  O   TYR A 485      -4.711   8.819  17.012  1.00 15.80           O  
ATOM   3887  CB  TYR A 485      -4.566  11.961  17.020  1.00 13.83           C  
ATOM   3888  CG  TYR A 485      -4.318  13.416  17.300  1.00 14.13           C  
ATOM   3889  CD1 TYR A 485      -3.513  13.839  18.334  1.00 13.10           C  
ATOM   3890  CD2 TYR A 485      -4.848  14.390  16.452  1.00 14.50           C  
ATOM   3891  CE1 TYR A 485      -3.254  15.188  18.541  1.00 13.69           C  
ATOM   3892  CE2 TYR A 485      -4.625  15.750  16.651  1.00 13.59           C  
ATOM   3893  CZ  TYR A 485      -3.795  16.124  17.680  1.00 14.16           C  
ATOM   3894  OH  TYR A 485      -3.538  17.454  17.963  1.00 13.16           O  
ATOM   3895  N   VAL A 486      -6.555   9.884  16.320  1.00 19.09           N  
ATOM   3896  CA  VAL A 486      -6.842   9.086  15.169  1.00 19.42           C  
ATOM   3897  C   VAL A 486      -6.631  10.116  14.029  1.00 19.09           C  
ATOM   3898  O   VAL A 486      -6.818  11.309  14.296  1.00 17.03           O  
ATOM   3899  CB  VAL A 486      -8.223   8.464  14.959  1.00 21.76           C  
ATOM   3900  CG1 VAL A 486      -8.335   7.287  15.950  1.00 24.36           C  
ATOM   3901  CG2 VAL A 486      -9.359   9.450  15.107  1.00 22.96           C  
ATOM   3902  N   ASN A 487      -6.317   9.665  12.857  1.00 17.81           N  
ATOM   3903  CA  ASN A 487      -6.180  10.546  11.703  1.00 17.54           C  
ATOM   3904  C   ASN A 487      -7.504  10.582  10.932  1.00 18.45           C  
ATOM   3905  O   ASN A 487      -7.665   9.761  10.051  1.00 18.28           O  
ATOM   3906  CB  ASN A 487      -5.058  10.007  10.821  1.00 18.61           C  
ATOM   3907  CG  ASN A 487      -4.770  10.914   9.615  1.00 20.95           C  
ATOM   3908  OD1 ASN A 487      -5.395  11.953   9.448  1.00 20.11           O  
ATOM   3909  ND2 ASN A 487      -3.803  10.567   8.793  1.00 19.16           N  
ATOM   3910  N   ALA A 488      -8.376  11.551  11.195  1.00 18.64           N  
ATOM   3911  CA  ALA A 488      -9.676  11.690  10.578  1.00 20.50           C  
ATOM   3912  C   ALA A 488      -9.705  12.869   9.594  1.00 19.50           C  
ATOM   3913  O   ALA A 488      -9.332  13.978   9.978  1.00 19.88           O  
ATOM   3914  CB  ALA A 488     -10.751  11.967  11.643  1.00 18.08           C  
ATOM   3915  N   ARG A 489     -10.017  12.629   8.339  1.00 19.75           N  
ATOM   3916  CA  ARG A 489     -10.104  13.697   7.351  1.00 18.93           C  
ATOM   3917  C   ARG A 489     -11.101  13.261   6.279  1.00 18.89           C  
ATOM   3918  O   ARG A 489     -11.370  12.035   6.230  1.00 19.28           O  
ATOM   3919  CB  ARG A 489      -8.760  13.949   6.635  1.00 20.15           C  
ATOM   3920  CG  ARG A 489      -8.113  12.631   6.181  1.00 23.17           C  
ATOM   3921  CD  ARG A 489      -7.182  12.754   4.996  1.00 27.02           C  
ATOM   3922  NE  ARG A 489      -6.195  13.818   5.003  1.00 29.69           N  
ATOM   3923  CZ  ARG A 489      -4.977  13.814   5.534  1.00 29.28           C  
ATOM   3924  NH1 ARG A 489      -4.500  12.752   6.139  1.00 29.07           N  
ATOM   3925  NH2 ARG A 489      -4.203  14.880   5.442  1.00 30.32           N  
ATOM   3926  N   LEU A 490     -11.519  14.190   5.419  1.00 14.60           N  
ATOM   3927  CA  LEU A 490     -12.372  13.815   4.304  1.00 15.85           C  
ATOM   3928  C   LEU A 490     -11.528  13.802   3.024  1.00 15.35           C  
ATOM   3929  O   LEU A 490     -10.704  14.716   2.830  1.00 13.15           O  
ATOM   3930  CB  LEU A 490     -13.530  14.801   4.084  1.00 14.89           C  
ATOM   3931  CG  LEU A 490     -14.327  15.306   5.288  1.00 18.38           C  
ATOM   3932  CD1 LEU A 490     -15.566  16.063   4.821  1.00 15.02           C  
ATOM   3933  CD2 LEU A 490     -14.698  14.158   6.230  1.00 19.06           C  
ATOM   3934  N   VAL A 491     -11.722  12.832   2.138  1.00 13.60           N  
ATOM   3935  CA  VAL A 491     -10.968  12.692   0.891  1.00 13.08           C  
ATOM   3936  C   VAL A 491     -11.921  12.349  -0.239  1.00 13.49           C  
ATOM   3937  O   VAL A 491     -12.774  11.456  -0.027  1.00 11.18           O  
ATOM   3938  CB  VAL A 491      -9.937  11.547   1.082  1.00 12.54           C  
ATOM   3939  CG1 VAL A 491      -9.253  11.371  -0.251  1.00 12.96           C  
ATOM   3940  CG2 VAL A 491      -8.889  11.929   2.160  1.00 13.33           C  
ATOM   3941  N   LYS A 492     -11.917  13.040  -1.377  1.00 15.40           N  
ATOM   3942  CA  LYS A 492     -12.987  12.777  -2.369  1.00 14.92           C  
ATOM   3943  C   LYS A 492     -12.756  11.402  -2.953  1.00 16.95           C  
ATOM   3944  O   LYS A 492     -11.645  10.848  -2.985  1.00 15.71           O  
ATOM   3945  CB  LYS A 492     -13.038  13.882  -3.420  1.00 16.17           C  
ATOM   3946  CG  LYS A 492     -13.377  15.282  -2.923  1.00 16.13           C  
ATOM   3947  CD  LYS A 492     -14.849  15.291  -2.487  1.00 17.51           C  
ATOM   3948  CE  LYS A 492     -15.254  16.661  -1.969  1.00 17.42           C  
ATOM   3949  NZ  LYS A 492     -15.092  17.775  -2.911  1.00 16.33           N  
ATOM   3950  N   PRO A 493     -13.836  10.824  -3.502  1.00 18.99           N  
ATOM   3951  CA  PRO A 493     -13.777   9.502  -4.081  1.00 21.24           C  
ATOM   3952  C   PRO A 493     -12.848   9.456  -5.276  1.00 20.31           C  
ATOM   3953  O   PRO A 493     -12.288   8.395  -5.454  1.00 19.57           O  
ATOM   3954  CB  PRO A 493     -15.200   9.123  -4.464  1.00 21.46           C  
ATOM   3955  CG  PRO A 493     -16.050  10.113  -3.739  1.00 22.82           C  
ATOM   3956  CD  PRO A 493     -15.211  11.350  -3.530  1.00 19.03           C  
ATOM   3957  N   TRP A 494     -12.654  10.560  -5.991  1.00 20.62           N  
ATOM   3958  CA  TRP A 494     -11.747  10.537  -7.139  1.00 19.59           C  
ATOM   3959  C   TRP A 494     -10.293  10.764  -6.772  1.00 18.53           C  
ATOM   3960  O   TRP A 494      -9.469  10.781  -7.697  1.00 19.34           O  
ATOM   3961  CB  TRP A 494     -12.211  11.623  -8.127  1.00 19.90           C  
ATOM   3962  CG  TRP A 494     -12.455  12.979  -7.490  1.00 20.40           C  
ATOM   3963  CD1 TRP A 494     -11.521  13.937  -7.220  1.00 20.42           C  
ATOM   3964  CD2 TRP A 494     -13.714  13.555  -7.165  1.00 19.37           C  
ATOM   3965  NE1 TRP A 494     -12.123  15.076  -6.723  1.00 20.64           N  
ATOM   3966  CE2 TRP A 494     -13.480  14.857  -6.695  1.00 20.87           C  
ATOM   3967  CE3 TRP A 494     -15.036  13.089  -7.229  1.00 19.49           C  
ATOM   3968  CZ2 TRP A 494     -14.502  15.695  -6.264  1.00 18.65           C  
ATOM   3969  CZ3 TRP A 494     -16.052  13.915  -6.833  1.00 19.92           C  
ATOM   3970  CH2 TRP A 494     -15.785  15.217  -6.333  1.00 21.49           C  
ATOM   3971  N   VAL A 495      -9.937  10.923  -5.502  1.00 18.37           N  
ATOM   3972  CA  VAL A 495      -8.524  11.074  -5.137  1.00 16.96           C  
ATOM   3973  C   VAL A 495      -7.907   9.688  -4.909  1.00 17.79           C  
ATOM   3974  O   VAL A 495      -8.255   9.013  -3.960  1.00 18.87           O  
ATOM   3975  CB  VAL A 495      -8.317  11.912  -3.875  1.00 17.48           C  
ATOM   3976  CG1 VAL A 495      -6.846  11.899  -3.421  1.00 18.64           C  
ATOM   3977  CG2 VAL A 495      -8.804  13.347  -4.078  1.00 13.45           C  
ATOM   3978  N   GLY A 496      -7.043   9.200  -5.792  1.00 15.01           N  
ATOM   3979  CA  GLY A 496      -6.472   7.874  -5.604  1.00 15.62           C  
ATOM   3980  C   GLY A 496      -5.064   7.989  -5.008  1.00 17.03           C  
ATOM   3981  O   GLY A 496      -4.399   9.035  -5.104  1.00 12.58           O  
ATOM   3982  N   GLY A 497      -4.643   6.875  -4.412  1.00 17.86           N  
ATOM   3983  CA  GLY A 497      -3.264   6.825  -3.888  1.00 19.76           C  
ATOM   3984  C   GLY A 497      -3.127   7.057  -2.385  1.00 20.36           C  
ATOM   3985  O   GLY A 497      -1.992   6.936  -1.883  1.00 17.07           O  
ATOM   3986  N   TYR A 498      -4.184   7.469  -1.700  1.00 19.65           N  
ATOM   3987  CA  TYR A 498      -4.044   7.689  -0.249  1.00 21.46           C  
ATOM   3988  C   TYR A 498      -4.561   6.460   0.503  1.00 21.00           C  
ATOM   3989  O   TYR A 498      -5.765   6.268   0.602  1.00 16.96           O  
ATOM   3990  CB  TYR A 498      -4.773   8.966   0.138  1.00 22.39           C  
ATOM   3991  CG  TYR A 498      -4.749   9.332   1.607  1.00 26.10           C  
ATOM   3992  CD1 TYR A 498      -3.558   9.749   2.209  1.00 27.14           C  
ATOM   3993  CD2 TYR A 498      -5.880   9.274   2.389  1.00 27.26           C  
ATOM   3994  CE1 TYR A 498      -3.520  10.112   3.533  1.00 27.38           C  
ATOM   3995  CE2 TYR A 498      -5.865   9.633   3.733  1.00 28.73           C  
ATOM   3996  CZ  TYR A 498      -4.655  10.059   4.288  1.00 29.55           C  
ATOM   3997  OH  TYR A 498      -4.610  10.394   5.617  1.00 29.05           O  
ATOM   3998  N   THR A 499      -3.663   5.649   1.069  1.00 23.87           N  
ATOM   3999  CA  THR A 499      -4.026   4.424   1.766  1.00 27.43           C  
ATOM   4000  C   THR A 499      -4.524   4.665   3.182  1.00 28.49           C  
ATOM   4001  O   THR A 499      -5.331   3.900   3.699  1.00 30.33           O  
ATOM   4002  CB  THR A 499      -2.845   3.428   1.861  1.00 29.67           C  
ATOM   4003  OG1 THR A 499      -1.921   3.778   2.913  1.00 30.31           O  
ATOM   4004  CG2 THR A 499      -2.022   3.465   0.555  1.00 30.07           C  
ATOM   4005  N   GLY A 500      -4.003   5.661   3.891  1.00 28.65           N  
ATOM   4006  CA  GLY A 500      -4.282   5.876   5.303  1.00 27.00           C  
ATOM   4007  C   GLY A 500      -3.440   4.883   6.133  1.00 27.83           C  
ATOM   4008  O   GLY A 500      -3.553   4.818   7.366  1.00 27.05           O  
ATOM   4009  N   LYS A 501      -2.553   4.104   5.503  1.00 27.25           N  
ATOM   4010  CA  LYS A 501      -1.739   3.131   6.193  1.00 28.77           C  
ATOM   4011  C   LYS A 501      -0.535   3.708   6.924  1.00 25.42           C  
ATOM   4012  O   LYS A 501       0.084   3.010   7.737  1.00 23.47           O  
ATOM   4013  CB  LYS A 501      -1.244   1.997   5.257  1.00 31.54           C  
ATOM   4014  CG  LYS A 501      -2.275   0.863   5.228  1.00 35.81           C  
ATOM   4015  CD  LYS A 501      -1.649  -0.458   4.807  1.00 38.89           C  
ATOM   4016  CE  LYS A 501      -2.097  -1.628   5.686  1.00 40.19           C  
ATOM   4017  NZ  LYS A 501      -1.140  -1.897   6.789  1.00 40.77           N  
ATOM   4018  N   ASP A 502      -0.132   4.935   6.587  1.00 20.49           N  
ATOM   4019  CA  ASP A 502       1.031   5.484   7.276  1.00 17.51           C  
ATOM   4020  C   ASP A 502       0.591   6.146   8.557  1.00 18.42           C  
ATOM   4021  O   ASP A 502      -0.051   7.174   8.548  1.00 16.40           O  
ATOM   4022  CB  ASP A 502       1.816   6.316   6.289  1.00 18.68           C  
ATOM   4023  CG  ASP A 502       2.937   7.129   6.936  1.00 17.70           C  
ATOM   4024  OD1 ASP A 502       3.257   6.788   8.066  1.00 17.91           O  
ATOM   4025  OD2 ASP A 502       3.448   8.045   6.280  1.00 17.68           O  
ATOM   4026  N   PRO A 503       1.045   5.640   9.719  1.00 18.31           N  
ATOM   4027  CA  PRO A 503       0.713   6.202  11.003  1.00 17.26           C  
ATOM   4028  C   PRO A 503       1.385   7.552  11.239  1.00 17.30           C  
ATOM   4029  O   PRO A 503       1.011   8.251  12.187  1.00 16.79           O  
ATOM   4030  CB  PRO A 503       1.124   5.118  11.994  1.00 18.05           C  
ATOM   4031  CG  PRO A 503       2.275   4.435  11.324  1.00 19.29           C  
ATOM   4032  CD  PRO A 503       1.916   4.429   9.843  1.00 19.01           C  
ATOM   4033  N   LEU A 504       2.326   7.946  10.394  1.00 14.02           N  
ATOM   4034  CA  LEU A 504       2.965   9.246  10.454  1.00 15.75           C  
ATOM   4035  C   LEU A 504       2.262  10.210   9.496  1.00 15.23           C  
ATOM   4036  O   LEU A 504       2.490  11.419   9.584  1.00 13.41           O  
ATOM   4037  CB  LEU A 504       4.473   9.247  10.113  1.00 15.95           C  
ATOM   4038  CG  LEU A 504       5.354   8.417  11.062  1.00 20.04           C  
ATOM   4039  CD1 LEU A 504       6.858   8.551  10.779  1.00 21.94           C  
ATOM   4040  CD2 LEU A 504       5.052   8.722  12.486  1.00 21.98           C  
ATOM   4041  N   ASP A 505       1.446   9.676   8.582  1.00 15.79           N  
ATOM   4042  CA  ASP A 505       0.765  10.463   7.562  1.00 15.81           C  
ATOM   4043  C   ASP A 505       1.759  11.329   6.780  1.00 16.56           C  
ATOM   4044  O   ASP A 505       1.549  12.529   6.549  1.00 16.54           O  
ATOM   4045  CB  ASP A 505      -0.290  11.401   8.173  1.00 18.30           C  
ATOM   4046  CG  ASP A 505      -1.363  11.797   7.191  1.00 19.87           C  
ATOM   4047  OD1 ASP A 505      -1.698  11.017   6.295  1.00 21.87           O  
ATOM   4048  OD2 ASP A 505      -1.863  12.921   7.252  1.00 20.70           O  
ATOM   4049  N   ASN A 506       2.823  10.738   6.283  1.00 14.88           N  
ATOM   4050  CA  ASN A 506       3.797  11.490   5.482  1.00 15.55           C  
ATOM   4051  C   ASN A 506       3.340  11.424   4.023  1.00 11.54           C  
ATOM   4052  O   ASN A 506       3.924  10.692   3.242  1.00 13.00           O  
ATOM   4053  CB  ASN A 506       5.189  10.924   5.653  1.00 14.44           C  
ATOM   4054  CG  ASN A 506       5.847  11.364   6.950  1.00 16.97           C  
ATOM   4055  OD1 ASN A 506       5.748  12.512   7.364  1.00 17.40           O  
ATOM   4056  ND2 ASN A 506       6.539  10.451   7.585  1.00 18.59           N  
ATOM   4057  N   ILE A 507       2.341  12.154   3.625  1.00 11.31           N  
ATOM   4058  CA  ILE A 507       1.817  12.095   2.257  1.00 12.37           C  
ATOM   4059  C   ILE A 507       2.681  12.894   1.314  1.00 13.43           C  
ATOM   4060  O   ILE A 507       3.195  13.966   1.668  1.00 11.07           O  
ATOM   4061  CB  ILE A 507       0.377  12.649   2.313  1.00 17.63           C  
ATOM   4062  CG1 ILE A 507      -0.582  11.757   3.116  1.00 16.70           C  
ATOM   4063  CG2 ILE A 507      -0.201  12.952   0.931  1.00 16.50           C  
ATOM   4064  CD1 ILE A 507      -0.282  10.261   3.163  1.00 22.53           C  
ATOM   4065  N   TYR A 508       2.819  12.389   0.097  1.00 11.13           N  
ATOM   4066  CA  TYR A 508       3.538  13.070  -0.967  1.00 12.13           C  
ATOM   4067  C   TYR A 508       2.495  13.239  -2.084  1.00 11.02           C  
ATOM   4068  O   TYR A 508       1.989  12.201  -2.522  1.00 12.17           O  
ATOM   4069  CB  TYR A 508       4.757  12.291  -1.507  1.00 10.96           C  
ATOM   4070  CG  TYR A 508       5.864  12.112  -0.464  1.00 12.33           C  
ATOM   4071  CD1 TYR A 508       5.736  11.139   0.506  1.00 13.77           C  
ATOM   4072  CD2 TYR A 508       6.991  12.916  -0.451  1.00 11.26           C  
ATOM   4073  CE1 TYR A 508       6.711  10.960   1.496  1.00 14.27           C  
ATOM   4074  CE2 TYR A 508       7.990  12.732   0.486  1.00 12.26           C  
ATOM   4075  CZ  TYR A 508       7.823  11.787   1.479  1.00 13.49           C  
ATOM   4076  OH  TYR A 508       8.778  11.590   2.428  1.00 12.07           O  
ATOM   4077  N   VAL A 509       2.288  14.441  -2.610  1.00  9.93           N  
ATOM   4078  CA  VAL A 509       1.310  14.570  -3.716  1.00 10.98           C  
ATOM   4079  C   VAL A 509       1.796  13.868  -4.977  1.00 12.68           C  
ATOM   4080  O   VAL A 509       0.928  13.387  -5.745  1.00 11.98           O  
ATOM   4081  CB  VAL A 509       0.978  16.052  -3.987  1.00 10.64           C  
ATOM   4082  CG1 VAL A 509       0.169  16.273  -5.252  1.00  9.50           C  
ATOM   4083  CG2 VAL A 509       0.255  16.591  -2.749  1.00 10.52           C  
ATOM   4084  N   LYS A 510       3.110  13.627  -5.136  1.00 11.98           N  
ATOM   4085  CA  LYS A 510       3.597  12.832  -6.272  1.00 13.71           C  
ATOM   4086  C   LYS A 510       3.016  11.413  -6.244  1.00 14.24           C  
ATOM   4087  O   LYS A 510       3.155  10.697  -7.242  1.00 15.01           O  
ATOM   4088  CB  LYS A 510       5.122  12.684  -6.302  1.00 13.84           C  
ATOM   4089  CG  LYS A 510       5.600  11.688  -5.218  1.00 12.95           C  
ATOM   4090  CD  LYS A 510       7.142  11.767  -5.047  1.00 13.34           C  
ATOM   4091  CE  LYS A 510       7.575  10.805  -3.960  1.00 12.92           C  
ATOM   4092  NZ  LYS A 510       7.383   9.361  -4.343  1.00 12.60           N  
ATOM   4093  N   ASN A 511       2.481  10.906  -5.143  1.00 15.12           N  
ATOM   4094  CA  ASN A 511       1.897   9.595  -5.098  1.00 15.17           C  
ATOM   4095  C   ASN A 511       0.388   9.626  -5.381  1.00 15.63           C  
ATOM   4096  O   ASN A 511      -0.167   8.524  -5.453  1.00 15.82           O  
ATOM   4097  CB  ASN A 511       2.125   8.842  -3.787  1.00 14.52           C  
ATOM   4098  CG  ASN A 511       3.623   8.704  -3.503  1.00 14.57           C  
ATOM   4099  OD1 ASN A 511       4.345   8.500  -4.468  1.00 14.67           O  
ATOM   4100  ND2 ASN A 511       4.070   8.829  -2.242  1.00 12.13           N  
ATOM   4101  N   LEU A 512      -0.258  10.760  -5.541  1.00 14.95           N  
ATOM   4102  CA  LEU A 512      -1.723  10.760  -5.710  1.00 14.88           C  
ATOM   4103  C   LEU A 512      -2.142  10.837  -7.170  1.00 15.00           C  
ATOM   4104  O   LEU A 512      -1.313  11.053  -8.042  1.00 15.68           O  
ATOM   4105  CB  LEU A 512      -2.312  11.932  -4.895  1.00 14.77           C  
ATOM   4106  CG  LEU A 512      -1.834  11.893  -3.408  1.00 16.03           C  
ATOM   4107  CD1 LEU A 512      -2.469  12.986  -2.578  1.00 14.43           C  
ATOM   4108  CD2 LEU A 512      -2.141  10.518  -2.827  1.00 16.24           C  
ATOM   4109  N   TYR A 513      -3.421  10.646  -7.465  1.00 15.80           N  
ATOM   4110  CA  TYR A 513      -3.866  10.783  -8.867  1.00 17.46           C  
ATOM   4111  C   TYR A 513      -5.366  11.066  -8.865  1.00 16.23           C  
ATOM   4112  O   TYR A 513      -6.042  10.661  -7.920  1.00 13.83           O  
ATOM   4113  CB  TYR A 513      -3.538   9.547  -9.693  1.00 16.94           C  
ATOM   4114  CG  TYR A 513      -4.050   8.252  -9.130  1.00 18.51           C  
ATOM   4115  CD1 TYR A 513      -5.329   7.789  -9.443  1.00 18.32           C  
ATOM   4116  CD2 TYR A 513      -3.215   7.471  -8.337  1.00 18.26           C  
ATOM   4117  CE1 TYR A 513      -5.791   6.577  -8.929  1.00 18.90           C  
ATOM   4118  CE2 TYR A 513      -3.677   6.266  -7.812  1.00 18.76           C  
ATOM   4119  CZ  TYR A 513      -4.944   5.834  -8.126  1.00 19.99           C  
ATOM   4120  OH  TYR A 513      -5.395   4.662  -7.586  1.00 20.70           O  
ATOM   4121  N   ILE A 514      -5.849  11.780  -9.876  1.00 15.52           N  
ATOM   4122  CA  ILE A 514      -7.285  12.056  -9.939  1.00 14.66           C  
ATOM   4123  C   ILE A 514      -7.957  11.082 -10.915  1.00 15.74           C  
ATOM   4124  O   ILE A 514      -7.620  11.081 -12.115  1.00 13.75           O  
ATOM   4125  CB  ILE A 514      -7.593  13.473 -10.450  1.00 15.65           C  
ATOM   4126  CG1 ILE A 514      -6.797  14.510  -9.666  1.00 15.46           C  
ATOM   4127  CG2 ILE A 514      -9.087  13.815 -10.309  1.00 15.71           C  
ATOM   4128  CD1 ILE A 514      -6.967  14.477  -8.172  1.00 15.32           C  
ATOM   4129  N   ILE A 515      -8.925  10.365 -10.366  1.00 14.65           N  
ATOM   4130  CA  ILE A 515      -9.700   9.399 -11.135  1.00 17.18           C  
ATOM   4131  C   ILE A 515     -10.744  10.174 -11.939  1.00 17.61           C  
ATOM   4132  O   ILE A 515     -11.369  11.129 -11.434  1.00 16.91           O  
ATOM   4133  CB  ILE A 515     -10.387   8.371 -10.202  1.00 17.25           C  
ATOM   4134  CG1 ILE A 515      -9.300   7.670  -9.399  1.00 20.10           C  
ATOM   4135  CG2 ILE A 515     -11.199   7.347 -10.997  1.00 18.40           C  
ATOM   4136  CD1 ILE A 515      -9.690   6.914  -8.152  1.00 21.99           C  
ATOM   4137  N   LYS A 516     -10.998   9.744 -13.170  1.00 16.96           N  
ATOM   4138  CA  LYS A 516     -11.969  10.476 -13.964  1.00 20.51           C  
ATOM   4139  C   LYS A 516     -13.347  10.531 -13.282  1.00 19.81           C  
ATOM   4140  O   LYS A 516     -13.819   9.522 -12.831  1.00 19.11           O  
ATOM   4141  CB  LYS A 516     -12.108   9.847 -15.329  1.00 26.04           C  
ATOM   4142  CG  LYS A 516     -12.546  10.841 -16.395  1.00 31.04           C  
ATOM   4143  CD  LYS A 516     -11.962  10.313 -17.733  1.00 35.38           C  
ATOM   4144  CE  LYS A 516     -13.113   9.610 -18.454  1.00 36.48           C  
ATOM   4145  NZ  LYS A 516     -14.091  10.677 -18.864  1.00 39.23           N  
ATOM   4146  N   HIS A 517     -13.981  11.679 -13.238  1.00 19.90           N  
ATOM   4147  CA  HIS A 517     -15.316  11.797 -12.663  1.00 21.37           C  
ATOM   4148  C   HIS A 517     -16.015  13.005 -13.282  1.00 21.73           C  
ATOM   4149  O   HIS A 517     -17.132  13.345 -12.837  1.00 24.47           O  
ATOM   4150  CB  HIS A 517     -15.159  11.918 -11.134  1.00 20.50           C  
ATOM   4151  CG  HIS A 517     -14.534  13.228 -10.750  1.00 19.17           C  
ATOM   4152  ND1 HIS A 517     -13.184  13.476 -10.743  1.00 19.34           N  
ATOM   4153  CD2 HIS A 517     -15.155  14.371 -10.333  1.00 18.93           C  
ATOM   4154  CE1 HIS A 517     -12.954  14.717 -10.365  1.00 18.39           C  
ATOM   4155  NE2 HIS A 517     -14.119  15.269 -10.105  1.00 20.14           N  
ATOM   4156  OXT HIS A 517     -15.330  13.729 -14.060  1.00 20.80           O  
TER    4157      HIS A 517                                                      
ATOM   4158  N   LYS B   1       6.845  16.423  15.154  1.00  8.28           N  
ATOM   4159  CA  LYS B   1       6.411  17.727  14.529  1.00 10.58           C  
ATOM   4160  C   LYS B   1       5.139  18.232  15.203  1.00  9.81           C  
ATOM   4161  O   LYS B   1       4.369  17.414  15.706  1.00 12.59           O  
ATOM   4162  CB  LYS B   1       6.143  17.575  13.023  1.00 12.65           C  
ATOM   4163  CG  LYS B   1       5.145  16.486  12.613  1.00 13.69           C  
ATOM   4164  CD  LYS B   1       5.021  16.393  11.070  1.00 12.46           C  
ATOM   4165  CE  LYS B   1       6.401  16.010  10.460  1.00 14.43           C  
ATOM   4166  NZ  LYS B   1       6.590  14.556  10.822  1.00 15.78           N  
ATOM   4167  N   CYS B   2       4.978  19.515  15.351  1.00 10.67           N  
ATOM   4168  CA  CYS B   2       3.844  20.138  16.016  1.00 13.05           C  
ATOM   4169  C   CYS B   2       2.531  20.000  15.266  1.00 11.99           C  
ATOM   4170  O   CYS B   2       2.458  20.352  14.084  1.00 13.18           O  
ATOM   4171  CB  CYS B   2       4.077  21.636  16.278  1.00 11.90           C  
ATOM   4172  SG  CYS B   2       5.465  21.855  17.510  1.00 13.34           S  
ATOM   4173  N   LYS B   3       1.474  19.631  15.996  1.00 12.79           N  
ATOM   4174  CA  LYS B   3       0.170  19.501  15.381  1.00 17.07           C  
ATOM   4175  C   LYS B   3      -0.878  20.342  16.150  1.00 17.69           C  
ATOM   4176  O   LYS B   3      -1.901  20.665  15.531  1.00 19.25           O  
ATOM   4177  CB  LYS B   3      -0.425  18.107  15.201  1.00 17.68           C  
ATOM   4178  CG  LYS B   3      -1.450  18.201  14.045  1.00 18.86           C  
ATOM   4179  CD  LYS B   3      -2.047  16.877  13.671  1.00 20.79           C  
ATOM   4180  CE  LYS B   3      -2.786  16.865  12.326  1.00 22.05           C  
ATOM   4181  NZ  LYS B   3      -3.789  17.963  12.292  1.00 26.11           N  
ATOM   4182  OXT LYS B   3      -0.644  20.804  17.244  1.00 15.19           O  
TER    4183      LYS B   3                                                      
HETATM 4184  U    U1 A 518       9.961  -2.193  13.665  1.00 16.93           U  
HETATM 4185  U    U1 A 519      16.263  -3.983  13.350  1.00 20.99           U  
HETATM 4186  U    U1 A 520      18.400  -4.382  16.927  1.00 22.13           U  
HETATM 4187  U    U1 A 521     -18.330  26.912  15.305  1.00 27.24           U  
HETATM 4188  U    U1 A 522      -1.251  34.557  32.867  1.00 22.35           U  
HETATM 4189  U    U1 A 523     -17.239  15.450 -14.709  1.00 33.09           U  
HETATM 4190  U    U1 A 524     -14.968  18.219 -16.743  1.00 35.45           U  
HETATM 4191  U    U1 A 525     -11.484  17.313 -21.154  1.00 36.37           U  
HETATM 4192  O   HOH A 526       7.517  24.258   4.670  1.00  8.61           O  
HETATM 4193  O   HOH A 527       1.968  16.351   2.232  1.00  8.73           O  
HETATM 4194  O   HOH A 528      11.216  18.118   3.146  1.00  8.97           O  
HETATM 4195  O   HOH A 529       0.054  30.836  10.943  1.00  9.78           O  
HETATM 4196  O   HOH A 530       5.341  14.923  -3.625  1.00 10.15           O  
HETATM 4197  O   HOH A 531      -9.865  21.112   8.954  1.00 10.30           O  
HETATM 4198  O   HOH A 532       9.426   5.682  10.877  1.00 10.49           O  
HETATM 4199  O   HOH A 533      20.104  25.984  14.164  1.00 10.63           O  
HETATM 4200  O   HOH A 534      -0.431  15.162   5.000  1.00 11.15           O  
HETATM 4201  O   HOH A 535      14.407  15.077   4.429  1.00 11.28           O  
HETATM 4202  O   HOH A 536      -1.785  27.972   2.235  1.00 11.38           O  
HETATM 4203  O   HOH A 537      14.384  16.785  31.041  1.00 11.43           O  
HETATM 4204  O   HOH A 538      13.012  13.362   2.673  1.00 11.76           O  
HETATM 4205  O   HOH A 539      17.501  13.280   4.723  1.00 11.79           O  
HETATM 4206  O   HOH A 540      -4.612  27.219  13.730  1.00 12.12           O  
HETATM 4207  O   HOH A 541       7.548  15.433 -10.330  1.00 12.28           O  
HETATM 4208  O   HOH A 542      17.429   5.233  21.761  1.00 12.54           O  
HETATM 4209  O   HOH A 543       2.165   9.574  -0.237  1.00 12.56           O  
HETATM 4210  O   HOH A 544       1.722  14.490   8.338  1.00 12.56           O  
HETATM 4211  O   HOH A 545      17.528   9.267  19.884  1.00 12.62           O  
HETATM 4212  O   HOH A 546       3.315  16.739   7.976  1.00 12.78           O  
HETATM 4213  O   HOH A 547       6.533  30.211  14.637  1.00 12.85           O  
HETATM 4214  O   HOH A 548      -7.935  22.829  23.192  1.00 12.88           O  
HETATM 4215  O   HOH A 549      32.474  17.260   2.730  1.00 13.01           O  
HETATM 4216  O   HOH A 550      10.095  15.017  -0.042  1.00 13.37           O  
HETATM 4217  O   HOH A 551       9.892  13.387  -2.386  1.00 13.48           O  
HETATM 4218  O   HOH A 552       9.722  23.504   3.516  1.00 13.65           O  
HETATM 4219  O   HOH A 553      -3.842  29.544  12.432  1.00 13.82           O  
HETATM 4220  O   HOH A 554      23.225  23.472  -1.067  1.00 13.92           O  
HETATM 4221  O   HOH A 555      -0.824  26.571   4.415  1.00 14.10           O  
HETATM 4222  O   HOH A 556       4.149   9.926  30.806  1.00 14.19           O  
HETATM 4223  O   HOH A 557      -1.052  30.293  28.389  1.00 14.21           O  
HETATM 4224  O   HOH A 558       7.173  11.018  -8.810  1.00 14.28           O  
HETATM 4225  O   HOH A 559      11.300  13.537  16.525  1.00 14.90           O  
HETATM 4226  O   HOH A 560       8.763   1.318  25.755  1.00 15.09           O  
HETATM 4227  O   HOH A 561      19.063  19.808   6.190  1.00 15.21           O  
HETATM 4228  O   HOH A 562      15.336   3.984  -5.765  1.00 15.31           O  
HETATM 4229  O   HOH A 563      -8.082  23.185   9.703  1.00 15.35           O  
HETATM 4230  O   HOH A 564      21.682  25.107  16.542  1.00 15.44           O  
HETATM 4231  O   HOH A 565      -0.335  13.515 -15.257  1.00 15.64           O  
HETATM 4232  O   HOH A 566      13.403  22.971  10.898  1.00 15.90           O  
HETATM 4233  O   HOH A 567       5.494   3.716  30.937  1.00 15.91           O  
HETATM 4234  O   HOH A 568       9.730  30.824   3.925  1.00 16.00           O  
HETATM 4235  O   HOH A 569      17.594   8.751  35.804  1.00 16.05           O  
HETATM 4236  O   HOH A 570       8.200  15.440  -3.510  1.00 16.08           O  
HETATM 4237  O   HOH A 571       8.192  19.650  24.844  1.00 16.15           O  
HETATM 4238  O   HOH A 572      -2.261  16.996   7.663  1.00 16.23           O  
HETATM 4239  O   HOH A 573       7.189  21.461  20.887  1.00 16.32           O  
HETATM 4240  O   HOH A 574      -0.427   8.702  -0.219  1.00 16.35           O  
HETATM 4241  O   HOH A 575     -13.185  18.754  -5.174  1.00 16.37           O  
HETATM 4242  O   HOH A 576      -4.516  23.324  -7.503  1.00 16.39           O  
HETATM 4243  O   HOH A 577      18.323  17.511  22.809  1.00 16.41           O  
HETATM 4244  O   HOH A 578       6.497   8.716  -7.170  1.00 16.46           O  
HETATM 4245  O   HOH A 579       9.553  29.179  -8.567  1.00 16.54           O  
HETATM 4246  O   HOH A 580       2.852  14.573  32.763  1.00 16.64           O  
HETATM 4247  O   HOH A 581     -17.201  22.812  23.954  1.00 16.64           O  
HETATM 4248  O   HOH A 582      10.429  25.740  -6.585  1.00 16.69           O  
HETATM 4249  O   HOH A 583       9.116  22.052  18.419  1.00 16.73           O  
HETATM 4250  O   HOH A 584       9.326   6.623   6.688  1.00 16.74           O  
HETATM 4251  O   HOH A 585      -0.800  30.613   2.034  1.00 16.84           O  
HETATM 4252  O   HOH A 586       5.556  19.814  24.866  1.00 16.94           O  
HETATM 4253  O   HOH A 587      10.410  13.688   2.727  1.00 16.95           O  
HETATM 4254  O   HOH A 588      -7.428  23.425  12.163  1.00 17.08           O  
HETATM 4255  O   HOH A 589      12.411   0.715   8.192  1.00 17.31           O  
HETATM 4256  O   HOH A 590      31.263  11.215   8.116  1.00 17.37           O  
HETATM 4257  O   HOH A 591      31.253  19.267   0.981  1.00 17.39           O  
HETATM 4258  O   HOH A 592     -20.770  22.595   1.607  1.00 17.43           O  
HETATM 4259  O   HOH A 593      15.567  15.435  -8.206  1.00 17.47           O  
HETATM 4260  O   HOH A 594       0.804  11.440  32.359  1.00 17.48           O  
HETATM 4261  O   HOH A 595      -3.491  18.666 -15.363  1.00 17.51           O  
HETATM 4262  O   HOH A 596       8.757  13.121   7.039  1.00 17.52           O  
HETATM 4263  O   HOH A 597       0.943  12.638  -8.441  1.00 17.66           O  
HETATM 4264  O   HOH A 598      10.104  15.753   4.643  1.00 17.69           O  
HETATM 4265  O   HOH A 599      15.518  14.861  -5.465  1.00 18.04           O  
HETATM 4266  O   HOH A 600      28.007   6.556  -4.116  1.00 18.04           O  
HETATM 4267  O   HOH A 601       2.501   7.805  31.660  1.00 18.10           O  
HETATM 4268  O   HOH A 602      -5.150  17.731   3.137  1.00 18.16           O  
HETATM 4269  O   HOH A 603      11.481   0.727  17.441  1.00 18.34           O  
HETATM 4270  O   HOH A 604       2.196  -1.242   6.240  1.00 18.67           O  
HETATM 4271  O   HOH A 605       9.246  20.710  35.817  1.00 18.75           O  
HETATM 4272  O   HOH A 606      19.513  -0.442  10.913  1.00 18.84           O  
HETATM 4273  O   HOH A 607      17.574   7.382 -10.312  1.00 18.86           O  
HETATM 4274  O   HOH A 608      -9.358  11.615  33.178  1.00 19.03           O  
HETATM 4275  O   HOH A 609      32.601  12.953   9.825  1.00 19.08           O  
HETATM 4276  O   HOH A 610      13.009  24.498  26.884  1.00 19.12           O  
HETATM 4277  O   HOH A 611       2.870  12.277  31.008  1.00 19.19           O  
HETATM 4278  O   HOH A 612       2.651   0.534  25.263  1.00 19.24           O  
HETATM 4279  O   HOH A 613       3.992  -0.726  20.684  1.00 19.50           O  
HETATM 4280  O   HOH A 614      32.011   5.419   4.433  1.00 19.51           O  
HETATM 4281  O   HOH A 615      -4.503   6.329  16.396  1.00 19.55           O  
HETATM 4282  O   HOH A 616      13.768  22.790  28.859  1.00 19.90           O  
HETATM 4283  O   HOH A 617      20.065  12.603  27.542  1.00 19.90           O  
HETATM 4284  O   HOH A 618      -2.151   8.287   9.830  1.00 20.04           O  
HETATM 4285  O   HOH A 619       6.859   8.125  -1.746  1.00 20.10           O  
HETATM 4286  O   HOH A 620      27.809  15.639  20.498  1.00 20.11           O  
HETATM 4287  O   HOH A 621      12.547  28.150  17.861  1.00 20.42           O  
HETATM 4288  O   HOH A 622       3.564   8.553   1.784  1.00 20.60           O  
HETATM 4289  O   HOH A 623      35.233   9.512   7.550  1.00 20.67           O  
HETATM 4290  O   HOH A 624     -15.942  26.904  29.348  1.00 20.68           O  
HETATM 4291  O   HOH A 625      11.425  27.392  -8.604  1.00 20.79           O  
HETATM 4292  O   HOH A 626     -10.113  15.947  14.515  1.00 20.87           O  
HETATM 4293  O   HOH A 627      31.060  18.840   8.402  1.00 20.87           O  
HETATM 4294  O   HOH A 628      22.597   6.613  -9.829  1.00 21.10           O  
HETATM 4295  O   HOH A 629       0.762  11.930  39.248  1.00 21.39           O  
HETATM 4296  O   HOH A 630       1.532  14.293  11.100  1.00 21.39           O  
HETATM 4297  O   HOH A 631     -21.225  21.395   4.410  1.00 21.68           O  
HETATM 4298  O   HOH A 632      26.945  13.471  18.923  1.00 22.04           O  
HETATM 4299  O   HOH A 633     -21.637  19.448   6.247  1.00 22.05           O  
HETATM 4300  O   HOH A 634     -22.218  23.825   7.176  1.00 22.44           O  
HETATM 4301  O   HOH A 635     -12.581  14.195 -14.352  1.00 22.56           O  
HETATM 4302  O   HOH A 636     -12.787  11.218  20.216  1.00 22.57           O  
HETATM 4303  O   HOH A 637       9.717   9.036  -5.876  1.00 22.70           O  
HETATM 4304  O   HOH A 638      25.817   6.884  -5.976  1.00 22.74           O  
HETATM 4305  O   HOH A 639      12.933   1.582  15.347  1.00 22.92           O  
HETATM 4306  O   HOH A 640       3.614  12.764  11.839  1.00 22.93           O  
HETATM 4307  O   HOH A 641       3.260  34.206  -5.282  1.00 22.93           O  
HETATM 4308  O   HOH A 642       5.818   3.449  10.730  1.00 23.08           O  
HETATM 4309  O   HOH A 643      10.573   7.274   9.266  1.00 23.11           O  
HETATM 4310  O   HOH A 644      -2.137   4.808   9.776  1.00 23.39           O  
HETATM 4311  O   HOH A 645     -11.686  26.707  34.303  1.00 23.53           O  
HETATM 4312  O   HOH A 646      -8.485  27.461  42.606  1.00 23.55           O  
HETATM 4313  O   HOH A 647       2.626   7.228 -12.630  1.00 23.57           O  
HETATM 4314  O   HOH A 648     -13.048   9.757  33.785  1.00 23.86           O  
HETATM 4315  O   HOH A 649      10.822   6.403  36.175  1.00 23.95           O  
HETATM 4316  O   HOH A 650      35.437   7.695   4.507  1.00 24.00           O  
HETATM 4317  O   HOH A 651      29.066   3.162   6.308  1.00 24.01           O  
HETATM 4318  O   HOH A 652     -10.844  28.759   0.186  1.00 24.03           O  
HETATM 4319  O   HOH A 653      20.293   0.191   0.907  1.00 24.13           O  
HETATM 4320  O   HOH A 654      -8.007  13.261  16.442  1.00 24.14           O  
HETATM 4321  O   HOH A 655       0.941   5.679  -5.858  1.00 24.21           O  
HETATM 4322  O   HOH A 656      19.429  -0.110   8.133  1.00 24.50           O  
HETATM 4323  O   HOH A 657       1.490   4.526 -12.729  1.00 24.65           O  
HETATM 4324  O   HOH A 658     -18.110  28.261   5.076  1.00 25.48           O  
HETATM 4325  O   HOH A 659      20.003  11.223  25.407  1.00 25.94           O  
HETATM 4326  O   HOH A 660       8.474  35.819  -5.963  1.00 26.17           O  
HETATM 4327  O   HOH A 661       5.922  -2.031  19.360  1.00 26.67           O  
HETATM 4328  O   HOH A 662     -14.327   7.769  14.036  1.00 26.78           O  
HETATM 4329  O   HOH A 663      11.379  29.025  13.639  1.00 27.02           O  
HETATM 4330  O   HOH A 664      -1.255  -0.966  35.050  1.00 27.43           O  
HETATM 4331  O   HOH A 665      -8.624  22.908  46.469  1.00 27.64           O  
HETATM 4332  O   HOH A 666       5.320  22.500 -14.097  1.00 27.66           O  
HETATM 4333  O   HOH A 667     -18.404  15.054  -0.926  1.00 27.72           O  
HETATM 4334  O   HOH A 668     -20.025   7.829   1.311  1.00 27.75           O  
HETATM 4335  O   HOH A 669       7.688  20.934  42.442  1.00 27.77           O  
HETATM 4336  O   HOH A 670      -7.101   8.984   7.457  1.00 27.78           O  
HETATM 4337  O   HOH A 671      28.571  26.633  16.357  1.00 27.85           O  
HETATM 4338  O   HOH A 672      -5.260  24.975  12.535  1.00 27.92           O  
HETATM 4339  O   HOH A 673      12.219  24.056  34.254  1.00 28.09           O  
HETATM 4340  O   HOH A 674      -8.247  14.222  12.758  1.00 28.12           O  
HETATM 4341  O   HOH A 675     -16.772  10.937  33.865  1.00 28.12           O  
HETATM 4342  O   HOH A 676     -15.300  21.923  16.063  1.00 28.79           O  
HETATM 4343  O   HOH A 677      27.001  31.234  11.246  1.00 29.45           O  
HETATM 4344  O   HOH A 678      -0.792   6.863  39.658  1.00 29.90           O  
HETATM 4345  O   HOH A 679      18.811   6.314  35.451  1.00 29.96           O  
HETATM 4346  O   HOH A 680       2.076   8.354   3.893  1.00 30.84           O  
HETATM 4347  O   HOH A 681       4.011  19.894  20.663  1.00 31.58           O  
HETATM 4348  O   HOH A 682      -2.908  35.527  23.613  1.00 31.64           O  
HETATM 4349  O   HOH A 683      16.347  14.401 -12.816  1.00 32.55           O  
HETATM 4350  O   HOH A 684     -11.461  13.929 -17.478  1.00 32.69           O  
HETATM 4351  O   HOH A 685      21.266  14.026  33.160  1.00 32.76           O  
HETATM 4352  O   HOH A 686      18.913  19.472  33.257  1.00 33.17           O  
HETATM 4353  O   HOH A 687      10.260  13.326 -16.750  1.00 34.02           O  
HETATM 4354  O   HOH A 688      19.486  13.240  21.716  1.00 34.51           O  
HETATM 4355  O   HOH A 689      -9.619  20.255  -7.536  1.00 35.21           O  
HETATM 4356  O   HOH A 690       5.344  27.946  42.831  1.00 36.64           O  
HETATM 4357  O   HOH A 691      25.658  -2.886  11.302  1.00 36.70           O  
HETATM 4358  O   HOH A 692      21.363  30.982   6.479  1.00 37.34           O  
HETATM 4359  O   HOH A 693      24.286   7.504  29.929  1.00 37.37           O  
HETATM 4360  O   HOH A 694       6.810  18.948  21.740  1.00 37.53           O  
HETATM 4361  O   HOH A 695      27.547  30.190  14.046  1.00 37.54           O  
HETATM 4362  O   HOH A 696     -11.705  28.773  13.521  1.00 38.39           O  
HETATM 4363  O   HOH A 697      23.835  -6.716  21.261  1.00 39.38           O  
HETATM 4364  O   HOH A 698     -15.773  28.094  12.276  1.00 40.45           O  
HETATM 4365  O   HOH A 699      16.693   2.078  35.196  1.00 40.48           O  
HETATM 4366  O   HOH A 700      29.733  21.684   1.133  1.00 40.93           O  
HETATM 4367  O   HOH A 701     -14.729   7.711  36.465  1.00 41.51           O  
HETATM 4368  O   HOH A 702       2.380  11.979 -16.479  1.00 42.88           O  
HETATM 4369  O   HOH A 703      -8.942   6.761  32.734  1.00 43.95           O  
HETATM 4370  O   HOH A 704      -5.810   4.347  26.090  1.00 44.08           O  
HETATM 4371  O   HOH A 705     -18.145  22.715  26.435  1.00 45.32           O  
HETATM 4372  O   HOH A 706     -18.623  20.540  31.689  1.00 46.28           O  
HETATM 4373  O   HOH A 707      27.436  26.886  25.480  1.00 50.91           O  
HETATM 4374  O   HOH A 708      -5.271  26.979 -11.193  1.00 53.64           O  
HETATM 4375  O   HOH A 709      18.258  19.611 -17.300  1.00 56.38           O  
HETATM 4376  O   HOH B  53       1.544  21.622  18.860  1.00 16.45           O  
HETATM 4377  O   HOH B  69      -4.027  22.348  14.892  1.00 17.45           O  
HETATM 4378  O   HOH B  80      -4.244  19.424  16.053  1.00 18.28           O  
HETATM 4379  O   HOH B 136       8.605  12.951   9.676  1.00 24.82           O  
CONECT 2168 3353                                                                
CONECT 3353 2168                                                                
MASTER      317    0    8   22   17    0    7    6 4377    2    2   41          
