# Supplementary material for: FastGrow: on-the-fly growing and its application to DYRK1A
Source: J Comput Aided Mol Des. 2022 Aug 22;36(9):639–51. doi: 10.1007/s10822-022-00469-y (PMC9512872; doi:10.1007/s10822-022-00469-y)
Supplement: Supplementary file 3 — (zip 300339 KB) [file 10822_2022_469_MOESM3_ESM.zip › validation_sets/cross_growing/1b4z_1b05/1b4z_core.sdf]

1b4z
          08242119173D 1   1.00000     0.00000     0
            
 57 56  0  0  0  0            999 V2000
   -1.8880   20.7810   15.3890 O   0  5  0  0  0  0  0  0  0  0  0  0
   -0.6910   20.7590   17.2370 O   0  0  0  0  0  0  0  0  0  0  0  0
    4.3410   17.3900   15.8060 O   0  0  0  0  0  0  0  0  0  0  0  0
    2.5070   20.2760   14.1350 O   0  0  0  0  0  0  0  0  0  0  0  0
    6.8430   16.4610   15.1510 N   0  3  0  0  0  0  0  0  0  0  0  0
    6.5170   14.3530   10.9100 N   0  3  0  0  0  0  0  0  0  0  0  0
   -2.9850   16.6100   11.7730 N   0  3  0  0  0  0  0  0  0  0  0  0
    4.9300   19.5190   15.4010 N   0  0  0  0  0  0  0  0  0  0  0  0
    1.3980   19.5840   15.9740 N   0  0  0  0  0  0  0  0  0  0  0  0
   -0.9150   20.3790   16.0710 C   0  0  0  0  0  0  0  0  0  0  0  0
    5.1230   18.2170   15.3170 C   0  0  0  0  0  0  0  0  0  0  0  0
    2.5030   20.0030   15.3290 C   0  0  0  0  0  0  0  0  0  0  0  0
    6.3600   17.7530   14.5610 C   0  0  2  0  0  0  0  0  0  0  0  0
    0.1230   19.5560   15.2960 C   0  0  2  0  0  0  0  0  0  0  0  0
    3.7770   20.0580   16.1510 C   0  0  2  0  0  0  0  0  0  0  0  0
    6.3360   15.7660   10.4920 C   0  0  0  0  0  0  0  0  0  0  0  0
   -3.4120   16.8340   13.1800 C   0  0  0  0  0  0  0  0  0  0  0  0
    4.0510   21.5350   16.4890 C   0  0  0  0  0  0  0  0  0  0  0  0
    6.1290   17.6090   13.0430 C   0  0  0  0  0  0  0  0  0  0  0  0
   -0.4060   18.1220   15.1890 C   0  0  0  0  0  0  0  0  0  0  0  0
    5.0720   16.4120   11.0800 C   0  0  0  0  0  0  0  0  0  0  0  0
   -2.1310   16.7980   14.0290 C   0  0  0  0  0  0  0  0  0  0  0  0
    5.1650   16.5030   12.6280 C   0  0  0  0  0  0  0  0  0  0  0  0
   -1.4530   18.1470   14.0330 C   0  0  0  0  0  0  0  0  0  0  0  0
    7.6624   16.1499   14.6532 H   0  0  0  0  0  0  0  0  0  0  0  0
    6.1184   15.7646   15.0737 H   0  0  0  0  0  0  0  0  0  0  0  0
    7.0728   16.6004   16.1225 H   0  0  0  0  0  0  0  0  0  0  0  0
    7.3586   13.9850   10.4949 H   0  0  0  0  0  0  0  0  0  0  0  0
    5.7258   13.8082   10.6046 H   0  0  0  0  0  0  0  0  0  0  0  0
    6.5896   14.3063   11.9143 H   0  0  0  0  0  0  0  0  0  0  0  0
   -3.7929   16.6243   11.1704 H   0  0  0  0  0  0  0  0  0  0  0  0
   -2.5267   15.7153   11.6993 H   0  0  0  0  0  0  0  0  0  0  0  0
   -2.3461   17.3387   11.4957 H   0  0  0  0  0  0  0  0  0  0  0  0
    5.5684   20.1456   14.9540 H   0  0  0  0  0  0  0  0  0  0  0  0
    1.4604   19.2905   16.9279 H   0  0  0  0  0  0  0  0  0  0  0  0
    7.1440   18.5111   14.7043 H   0  0  0  0  0  0  0  0  0  0  0  0
    0.2467   19.9768   14.2873 H   0  0  0  0  0  0  0  0  0  0  0  0
    3.6424   19.4781   17.0760 H   0  0  0  0  0  0  0  0  0  0  0  0
    7.2111   16.3439   10.8238 H   0  0  0  0  0  0  0  0  0  0  0  0
    6.2685   15.8004    9.3946 H   0  0  0  0  0  0  0  0  0  0  0  0
   -3.9063   17.8119   13.2771 H   0  0  0  0  0  0  0  0  0  0  0  0
   -4.1034   16.0403   13.4994 H   0  0  0  0  0  0  0  0  0  0  0  0
    3.0999   22.0362   16.7219 H   0  0  0  0  0  0  0  0  0  0  0  0
    4.5209   22.0241   15.6230 H   0  0  0  0  0  0  0  0  0  0  0  0
    7.1012   17.4064   12.5699 H   0  0  0  0  0  0  0  0  0  0  0  0
    5.7309   18.5636   12.6686 H   0  0  0  0  0  0  0  0  0  0  0  0
   -0.8826   17.8170   16.1323 H   0  0  0  0  0  0  0  0  0  0  0  0
    0.4129   17.4273   14.9505 H   0  0  0  0  0  0  0  0  0  0  0  0
    4.9591   17.4247   10.6658 H   0  0  0  0  0  0  0  0  0  0  0  0
    4.1967   15.8044   10.8068 H   0  0  0  0  0  0  0  0  0  0  0  0
   -2.3903   16.5215   15.0616 H   0  0  0  0  0  0  0  0  0  0  0  0
   -1.4421   16.0493   13.6109 H   0  0  0  0  0  0  0  0  0  0  0  0
    4.1676   16.7199   13.0380 H   0  0  0  0  0  0  0  0  0  0  0  0
    5.5240   15.5423   13.0257 H   0  0  0  0  0  0  0  0  0  0  0  0
   -0.9501   18.3208   13.0703 H   0  0  0  0  0  0  0  0  0  0  0  0
   -2.1926   18.9419   14.2091 H   0  0  0  0  0  0  0  0  0  0  0  0
    4.9830   21.6400   17.6930 R#  0  0  0  0  0  0  0  0  0  0  0  0
  1 10  1  0  0  0  0
  2 10  2  0  0  0  0
  3 11  2  0  0  0  0
  4 12  2  0  0  0  0
  5 13  1  0  0  0  0
  5 25  1  0  0  0  0
  5 26  1  0  0  0  0
  5 27  1  0  0  0  0
  6 16  1  0  0  0  0
  6 28  1  0  0  0  0
  6 29  1  0  0  0  0
  6 30  1  0  0  0  0
  7 17  1  0  0  0  0
  7 31  1  0  0  0  0
  7 32  1  0  0  0  0
  7 33  1  0  0  0  0
  8 11  1  0  0  0  0
  8 15  1  0  0  0  0
  8 34  1  0  0  0  0
  9 12  1  0  0  0  0
  9 14  1  0  0  0  0
  9 35  1  0  0  0  0
 10 14  1  0  0  0  0
 18 57  1  0  0  0  0
 11 13  1  0  0  0  0
 12 15  1  0  0  0  0
 13 19  1  0  0  0  0
 13 36  1  0  0  0  0
 14 20  1  0  0  0  0
 14 37  1  0  0  0  0
 15 18  1  0  0  0  0
 15 38  1  0  0  0  0
 16 21  1  0  0  0  0
 16 39  1  0  0  0  0
 16 40  1  0  0  0  0
 17 22  1  0  0  0  0
 17 41  1  0  0  0  0
 17 42  1  0  0  0  0
 18 43  1  0  0  0  0
 18 44  1  0  0  0  0
 19 23  1  0  0  0  0
 19 45  1  0  0  0  0
 19 46  1  0  0  0  0
 20 24  1  0  0  0  0
 20 47  1  0  0  0  0
 20 48  1  0  0  0  0
 21 23  1  0  0  0  0
 21 49  1  0  0  0  0
 21 50  1  0  0  0  0
 22 24  1  0  0  0  0
 22 51  1  0  0  0  0
 22 52  1  0  0  0  0
 23 53  1  0  0  0  0
 23 54  1  0  0  0  0
 24 55  1  0  0  0  0
 24 56  1  0  0  0  0
M  CHG  4   1  -1   5   1   6   1   7   1
M  RGP  1  57  57
M  END
> <distance>
0.235963

> <angle>
10.9682

$$$$
