# Supplementary material for: FastGrow: on-the-fly growing and its application to DYRK1A
Source: J Comput Aided Mol Des. 2022 Aug 22;36(9):639–51. doi: 10.1007/s10822-022-00469-y (PMC9512872; doi:10.1007/s10822-022-00469-y)
Supplement: Supplementary file 3 — (zip 300339 KB) [file 10822_2022_469_MOESM3_ESM.zip › validation_sets/cross_growing/1b4z_1b05/1b4z_frag.sdf]

1b4z
          08242119173D 1   1.00000     0.00000     0
            
  4  3  0  0  0  0            999 V2000
    6.0800   22.1670   17.4940 O   0  5  0  0  0  0  0  0  0  0  0  0
    4.7230   21.1780   18.8070 O   0  0  0  0  0  0  0  0  0  0  0  0
    4.9830   21.6400   17.6930 C   0  0  0  0  0  0  0  0  0  0  0  0
    4.0510   21.5350   16.4890 R#  0  0  0  0  0  0  0  0  0  0  0  0
  1  3  1  0  0  0  0
  2  3  2  0  0  0  0
  3  4  1  0  0  0  0
M  CHG  1   1  -1
M  RGP  1   4   4
M  END
> <distance>
0.235963

> <angle>
10.9682

$$$$
