# Supplementary material for: FastGrow: on-the-fly growing and its application to DYRK1A
Source: J Comput Aided Mol Des. 2022 Aug 22;36(9):639–51. doi: 10.1007/s10822-022-00469-y (PMC9512872; doi:10.1007/s10822-022-00469-y)
Supplement: Supplementary file 3 — (zip 300339 KB) [file 10822_2022_469_MOESM3_ESM.zip › validation_sets/cross_growing/1b4z_1b05/1b05_core.sdf]

1b05
          08242119173D 1   1.00000     0.00000     0
            
 56 55  0  0  0  0            999 V2000
   -0.6444   20.8042   17.2444 O   0  5  0  0  0  0  0  0  0  0  0  0
   -1.9014   20.6647   15.5306 O   0  0  0  0  0  0  0  0  0  0  0  0
    2.4576   20.3521   14.0838 O   0  0  0  0  0  0  0  0  0  0  0  0
    4.3689   17.4137   15.7059 O   0  0  0  0  0  0  0  0  0  0  0  0
   -3.7890   17.9626   12.2921 N   0  3  0  0  0  0  0  0  0  0  0  0
    6.5899   14.5562   10.8219 N   0  3  0  0  0  0  0  0  0  0  0  0
    4.9780   19.5146   15.3510 N   0  0  0  0  0  0  0  0  0  0  0  0
    1.4739   19.6310   15.9963 N   0  0  0  0  0  0  0  0  0  0  0  0
    6.8446   16.4228   15.1542 N   0  0  0  0  0  0  0  0  0  0  0  0
   -0.8778   20.3417   16.1501 C   0  0  0  0  0  0  0  0  0  0  0  0
    2.5305   19.9997   15.2657 C   0  0  0  0  0  0  0  0  0  0  0  0
    5.1387   18.2324   15.2034 C   0  0  0  0  0  0  0  0  0  0  0  0
    3.8441   20.1379   16.0164 C   0  0  2  0  0  0  0  0  0  0  0  0
    0.1703   19.5012   15.3806 C   0  0  2  0  0  0  0  0  0  0  0  0
    6.4112   17.7269   14.5294 C   0  0  2  0  0  0  0  0  0  0  0  0
    4.0772   21.6365   16.2776 C   0  0  0  0  0  0  0  0  0  0  0  0
   -2.7855   16.8654   12.3262 C   0  0  0  0  0  0  0  0  0  0  0  0
    6.4009   16.0098   10.4595 C   0  0  0  0  0  0  0  0  0  0  0  0
   -0.4249   18.1069   15.2006 C   0  0  0  0  0  0  0  0  0  0  0  0
    6.1430   17.5751   13.0229 C   0  0  0  0  0  0  0  0  0  0  0  0
   -2.0466   16.8766   13.6711 C   0  0  0  0  0  0  0  0  0  0  0  0
    5.0208   16.3935   11.0699 C   0  0  0  0  0  0  0  0  0  0  0  0
   -1.4497   18.2008   14.0447 C   0  0  0  0  0  0  0  0  0  0  0  0
    5.1452   16.4861   12.6133 C   0  0  0  0  0  0  0  0  0  0  0  0
   -4.2669   17.9500   11.4138 H   0  0  0  0  0  0  0  0  0  0  0  0
   -4.4488   17.8339   13.0324 H   0  0  0  0  0  0  0  0  0  0  0  0
   -3.3260   18.8414   12.4072 H   0  0  0  0  0  0  0  0  0  0  0  0
    7.4646   14.2335   10.4603 H   0  0  0  0  0  0  0  0  0  0  0  0
    6.5836   14.4572   11.8169 H   0  0  0  0  0  0  0  0  0  0  0  0
    5.8466   14.0152   10.4284 H   0  0  0  0  0  0  0  0  0  0  0  0
    5.6855   20.1160   14.9800 H   0  0  0  0  0  0  0  0  0  0  0  0
    1.5843   19.4441   16.9724 H   0  0  0  0  0  0  0  0  0  0  0  0
    7.0095   16.5597   16.1310 H   0  0  0  0  0  0  0  0  0  0  0  0
    6.1259   15.7386   15.0302 H   0  0  0  0  0  0  0  0  0  0  0  0
    3.7325   19.6910   16.9040 H   0  0  0  0  0  0  0  0  0  0  0  0
    0.2438   19.9014   14.4672 H   0  0  0  0  0  0  0  0  0  0  0  0
    7.1358   18.4035   14.6609 H   0  0  0  0  0  0  0  0  0  0  0  0
    3.2406   22.0437   16.6440 H   0  0  0  0  0  0  0  0  0  0  0  0
    4.3204   22.0892   15.4197 H   0  0  0  0  0  0  0  0  0  0  0  0
   -3.2498   15.9874   12.2101 H   0  0  0  0  0  0  0  0  0  0  0  0
   -2.1271   16.9949   11.5848 H   0  0  0  0  0  0  0  0  0  0  0  0
    7.1292   16.5694   10.8550 H   0  0  0  0  0  0  0  0  0  0  0  0
    6.3922   16.1274    9.4665 H   0  0  0  0  0  0  0  0  0  0  0  0
   -0.8810   17.8165   16.0418 H   0  0  0  0  0  0  0  0  0  0  0  0
    0.2954   17.4529   14.9691 H   0  0  0  0  0  0  0  0  0  0  0  0
    7.0150   17.3715   12.5779 H   0  0  0  0  0  0  0  0  0  0  0  0
    5.7935   18.4497   12.6868 H   0  0  0  0  0  0  0  0  0  0  0  0
   -2.6952   16.6142   14.3855 H   0  0  0  0  0  0  0  0  0  0  0  0
   -1.3086   16.2032   13.6271 H   0  0  0  0  0  0  0  0  0  0  0  0
    4.7294   17.2779   10.7054 H   0  0  0  0  0  0  0  0  0  0  0  0
    4.3453   15.6957   10.8313 H   0  0  0  0  0  0  0  0  0  0  0  0
   -0.9887   18.5789   13.2419 H   0  0  0  0  0  0  0  0  0  0  0  0
   -2.1883   18.8141   14.3247 H   0  0  0  0  0  0  0  0  0  0  0  0
    4.2490   16.7020   13.0007 H   0  0  0  0  0  0  0  0  0  0  0  0
    5.4587   15.6056   12.9690 H   0  0  0  0  0  0  0  0  0  0  0  0
    5.4649   21.8555   17.5097 R#  0  0  0  0  0  0  0  0  0  0  0  0
 16 56  1  0  0  0  0
  1 10  1  0  0  0  0
  2 10  2  0  0  0  0
  3 11  2  0  0  0  0
  4 12  2  0  0  0  0
  5 17  1  0  0  0  0
  5 25  1  0  0  0  0
  5 26  1  0  0  0  0
  5 27  1  0  0  0  0
  6 18  1  0  0  0  0
  6 28  1  0  0  0  0
  6 29  1  0  0  0  0
  6 30  1  0  0  0  0
  7 12  1  0  0  0  0
  7 13  1  0  0  0  0
  7 31  1  0  0  0  0
  8 11  1  0  0  0  0
  8 14  1  0  0  0  0
  8 32  1  0  0  0  0
  9 15  1  0  0  0  0
  9 33  1  0  0  0  0
  9 34  1  0  0  0  0
 10 14  1  0  0  0  0
 11 13  1  0  0  0  0
 12 15  1  0  0  0  0
 13 16  1  0  0  0  0
 13 35  1  0  0  0  0
 14 19  1  0  0  0  0
 14 36  1  0  0  0  0
 15 20  1  0  0  0  0
 15 37  1  0  0  0  0
 16 38  1  0  0  0  0
 16 39  1  0  0  0  0
 17 21  1  0  0  0  0
 17 40  1  0  0  0  0
 17 41  1  0  0  0  0
 18 22  1  0  0  0  0
 18 42  1  0  0  0  0
 18 43  1  0  0  0  0
 19 23  1  0  0  0  0
 19 44  1  0  0  0  0
 19 45  1  0  0  0  0
 20 24  1  0  0  0  0
 20 46  1  0  0  0  0
 20 47  1  0  0  0  0
 21 23  1  0  0  0  0
 21 48  1  0  0  0  0
 21 49  1  0  0  0  0
 22 24  1  0  0  0  0
 22 50  1  0  0  0  0
 22 51  1  0  0  0  0
 23 52  1  0  0  0  0
 23 53  1  0  0  0  0
 24 54  1  0  0  0  0
 24 55  1  0  0  0  0
M  CHG  3   1  -1   5   1   6   1
M  RGP  1  56  56
M  END
> <distance>
0.235963

> <angle>
10.9682

$$$$
