# Supplementary material for: FastGrow: on-the-fly growing and its application to DYRK1A
Source: J Comput Aided Mol Des. 2022 Aug 22;36(9):639–51. doi: 10.1007/s10822-022-00469-y (PMC9512872; doi:10.1007/s10822-022-00469-y)
Supplement: Supplementary file 3 — (zip 300339 KB) [file 10822_2022_469_MOESM3_ESM.zip › validation_sets/cross_growing/1b4z_1b05/1b05_clean.pdb]

HEADER                                                        1B05
ATOM      1  N   ALA A   1       3.379   8.339  -8.522  1.00  0.00           N  
ATOM      2  CA  ALA A   1       2.137   7.607  -8.278  1.00  0.00           C  
ATOM      3  C   ALA A   1       2.119   6.289  -9.066  1.00  0.00           C  
ATOM      4  O   ALA A   1       2.617   6.304 -10.215  1.00  0.00           O  
ATOM      5  CB  ALA A   1       0.935   8.430  -8.784  1.00  0.00           C  
ATOM      6  H   ALA A   1       3.352   9.238  -8.960  1.00  0.00           H  
ATOM      7  HA  ALA A   1       2.036   7.422  -7.300  1.00  0.00           H  
ATOM      8  HB1 ALA A   1       0.089   7.924  -8.614  1.00  0.00           H  
ATOM      9  HB2 ALA A   1       0.903   9.305  -8.301  1.00  0.00           H  
ATOM     10  HB3 ALA A   1       1.033   8.595  -9.765  1.00  0.00           H  
ATOM     11  N   ASP A   2       1.534   5.252  -8.478  1.00  0.00           N  
ATOM     12  CA  ASP A   2       1.397   3.986  -9.263  1.00  0.00           C  
ATOM     13  C   ASP A   2      -0.075   3.788  -9.547  1.00  0.00           C  
ATOM     14  O   ASP A   2      -0.825   3.418  -8.638  1.00  0.00           O  
ATOM     15  CB  ASP A   2       1.986   2.786  -8.531  1.00  0.00           C  
ATOM     16  CG  ASP A   2       3.505   3.032  -8.440  1.00  0.00           C  
ATOM     17  OD1 ASP A   2       4.106   3.424  -9.470  1.00  0.00           O  
ATOM     18  OD2 ASP A   2       4.001   2.849  -7.314  1.00  0.00           O  
ATOM     19  H   ASP A   2       1.195   5.315  -7.539  1.00  0.00           H  
ATOM     20  HA  ASP A   2       1.878   4.096 -10.133  1.00  0.00           H  
ATOM     21  HB2 ASP A   2       1.802   1.946  -9.041  1.00  0.00           H  
ATOM     22  HB3 ASP A   2       1.592   2.713  -7.615  1.00  0.00           H  
ATOM     23  N   VAL A   3      -0.516   4.202 -10.724  1.00  0.00           N  
ATOM     24  CA  VAL A   3      -1.959   4.108 -11.021  1.00  0.00           C  
ATOM     25  C   VAL A   3      -2.388   2.692 -11.362  1.00  0.00           C  
ATOM     26  O   VAL A   3      -1.815   2.089 -12.259  1.00  0.00           O  
ATOM     27  CB  VAL A   3      -2.192   5.073 -12.198  1.00  0.00           C  
ATOM     28  CG1 VAL A   3      -3.634   4.985 -12.680  1.00  0.00           C  
ATOM     29  CG2 VAL A   3      -1.742   6.499 -11.816  1.00  0.00           C  
ATOM     30  H   VAL A   3       0.119   4.573 -11.402  1.00  0.00           H  
ATOM     31  HA  VAL A   3      -2.479   4.426 -10.228  1.00  0.00           H  
ATOM     32  HB  VAL A   3      -1.608   4.769 -12.951  1.00  0.00           H  
ATOM     33 HG11 VAL A   3      -3.769   5.617 -13.443  1.00  0.00           H  
ATOM     34 HG12 VAL A   3      -3.828   4.051 -12.981  1.00  0.00           H  
ATOM     35 HG13 VAL A   3      -4.251   5.229 -11.932  1.00  0.00           H  
ATOM     36 HG21 VAL A   3      -1.898   7.116 -12.588  1.00  0.00           H  
ATOM     37 HG22 VAL A   3      -2.268   6.814 -11.026  1.00  0.00           H  
ATOM     38 HG23 VAL A   3      -0.769   6.491 -11.587  1.00  0.00           H  
ATOM     39  N   PRO A   4      -3.341   2.103 -10.649  1.00  0.00           N  
ATOM     40  CA  PRO A   4      -3.805   0.743 -10.901  1.00  0.00           C  
ATOM     41  C   PRO A   4      -4.267   0.502 -12.321  1.00  0.00           C  
ATOM     42  O   PRO A   4      -4.902   1.343 -12.965  1.00  0.00           O  
ATOM     43  CB  PRO A   4      -4.935   0.521  -9.893  1.00  0.00           C  
ATOM     44  CG  PRO A   4      -4.610   1.499  -8.788  1.00  0.00           C  
ATOM     45  CD  PRO A   4      -4.069   2.725  -9.513  1.00  0.00           C  
ATOM     46  HA  PRO A   4      -3.061   0.107 -10.694  1.00  0.00           H  
ATOM     47  HB2 PRO A   4      -5.825   0.724 -10.301  1.00  0.00           H  
ATOM     48  HB3 PRO A   4      -4.932  -0.419  -9.552  1.00  0.00           H  
ATOM     49  HG2 PRO A   4      -5.432   1.730  -8.267  1.00  0.00           H  
ATOM     50  HG3 PRO A   4      -3.920   1.120  -8.171  1.00  0.00           H  
ATOM     51  HD2 PRO A   4      -4.809   3.316  -9.834  1.00  0.00           H  
ATOM     52  HD3 PRO A   4      -3.452   3.252  -8.929  1.00  0.00           H  
ATOM     53  N   ALA A   5      -3.987  -0.703 -12.843  1.00  0.00           N  
ATOM     54  CA  ALA A   5      -4.389  -1.076 -14.199  1.00  0.00           C  
ATOM     55  C   ALA A   5      -5.906  -0.905 -14.291  1.00  0.00           C  
ATOM     56  O   ALA A   5      -6.582  -1.162 -13.284  1.00  0.00           O  
ATOM     57  CB  ALA A   5      -4.035  -2.517 -14.516  1.00  0.00           C  
ATOM     58  H   ALA A   5      -3.487  -1.367 -12.287  1.00  0.00           H  
ATOM     59  HA  ALA A   5      -3.944  -0.470 -14.858  1.00  0.00           H  
ATOM     60  HB1 ALA A   5      -4.324  -2.734 -15.448  1.00  0.00           H  
ATOM     61  HB2 ALA A   5      -3.046  -2.643 -14.436  1.00  0.00           H  
ATOM     62  HB3 ALA A   5      -4.501  -3.124 -13.872  1.00  0.00           H  
ATOM     63  N   GLY A   6      -6.412  -0.412 -15.419  1.00  0.00           N  
ATOM     64  CA  GLY A   6      -7.854  -0.212 -15.484  1.00  0.00           C  
ATOM     65  C   GLY A   6      -8.418   1.038 -14.833  1.00  0.00           C  
ATOM     66  O   GLY A   6      -9.619   1.313 -15.076  1.00  0.00           O  
ATOM     67  H   GLY A   6      -5.823  -0.187 -16.195  1.00  0.00           H  
ATOM     68  HA2 GLY A   6      -8.286  -1.000 -15.044  1.00  0.00           H  
ATOM     69  HA3 GLY A   6      -8.110  -0.188 -16.450  1.00  0.00           H  
ATOM     70  N   VAL A   7      -7.658   1.852 -14.077  1.00  0.00           N  
ATOM     71  CA  VAL A   7      -8.308   3.063 -13.571  1.00  0.00           C  
ATOM     72  C   VAL A   7      -8.226   4.112 -14.680  1.00  0.00           C  
ATOM     73  O   VAL A   7      -7.262   4.241 -15.416  1.00  0.00           O  
ATOM     74  CB  VAL A   7      -7.932   3.662 -12.208  1.00  0.00           C  
ATOM     75  CG1 VAL A   7      -7.126   2.689 -11.385  1.00  0.00           C  
ATOM     76  CG2 VAL A   7      -7.297   5.044 -12.274  1.00  0.00           C  
ATOM     77  H   VAL A   7      -6.702   1.641 -13.872  1.00  0.00           H  
ATOM     78  HA  VAL A   7      -9.278   2.831 -13.499  1.00  0.00           H  
ATOM     79  HB  VAL A   7      -8.795   3.783 -11.717  1.00  0.00           H  
ATOM     80 HG11 VAL A   7      -6.897   3.106 -10.506  1.00  0.00           H  
ATOM     81 HG12 VAL A   7      -7.662   1.859 -11.231  1.00  0.00           H  
ATOM     82 HG13 VAL A   7      -6.285   2.456 -11.873  1.00  0.00           H  
ATOM     83 HG21 VAL A   7      -7.085   5.358 -11.349  1.00  0.00           H  
ATOM     84 HG22 VAL A   7      -6.455   4.999 -12.812  1.00  0.00           H  
ATOM     85 HG23 VAL A   7      -7.934   5.683 -12.705  1.00  0.00           H  
ATOM     86  N   GLN A   8      -9.274   4.903 -14.762  1.00  0.00           N  
ATOM     87  CA  GLN A   8      -9.313   5.979 -15.739  1.00  0.00           C  
ATOM     88  C   GLN A   8      -8.868   7.273 -15.074  1.00  0.00           C  
ATOM     89  O   GLN A   8      -9.440   7.593 -14.036  1.00  0.00           O  
ATOM     90  CB  GLN A   8     -10.763   6.157 -16.192  1.00  0.00           C  
ATOM     91  CG  GLN A   8     -10.816   6.479 -17.673  1.00  0.00           C  
ATOM     92  CD  GLN A   8     -11.176   5.192 -18.422  1.00  0.00           C  
ATOM     93  OE1 GLN A   8     -10.231   4.468 -18.742  1.00  0.00           O  
ATOM     94  NE2 GLN A   8     -12.486   5.035 -18.634  1.00  0.00           N  
ATOM     95  H   GLN A   8     -10.050   4.763 -14.147  1.00  0.00           H  
ATOM     96  HA  GLN A   8      -8.725   5.766 -16.519  1.00  0.00           H  
ATOM     97  HB2 GLN A   8     -11.180   6.906 -15.677  1.00  0.00           H  
ATOM     98  HB3 GLN A   8     -11.269   5.312 -16.020  1.00  0.00           H  
ATOM     99  HG2 GLN A   8      -9.925   6.813 -17.980  1.00  0.00           H  
ATOM    100  HG3 GLN A   8     -11.511   7.177 -17.844  1.00  0.00           H  
ATOM    101 HE21 GLN A   8     -13.132   5.724 -18.305  1.00  0.00           H  
ATOM    102 HE22 GLN A   8     -12.821   4.228 -19.121  1.00  0.00           H  
ATOM    103  N   LEU A   9      -7.908   7.967 -15.645  1.00  0.00           N  
ATOM    104  CA  LEU A   9      -7.473   9.234 -15.072  1.00  0.00           C  
ATOM    105  C   LEU A   9      -8.239  10.420 -15.633  1.00  0.00           C  
ATOM    106  O   LEU A   9      -8.656  10.371 -16.798  1.00  0.00           O  
ATOM    107  CB  LEU A   9      -5.980   9.422 -15.313  1.00  0.00           C  
ATOM    108  CG  LEU A   9      -5.084   8.432 -14.576  1.00  0.00           C  
ATOM    109  CD1 LEU A   9      -3.635   8.604 -15.009  1.00  0.00           C  
ATOM    110  CD2 LEU A   9      -5.149   8.640 -13.067  1.00  0.00           C  
ATOM    111  H   LEU A   9      -7.474   7.623 -16.478  1.00  0.00           H  
ATOM    112  HA  LEU A   9      -7.628   9.200 -14.085  1.00  0.00           H  
ATOM    113  HB2 LEU A   9      -5.731  10.345 -15.019  1.00  0.00           H  
ATOM    114  HB3 LEU A   9      -5.809   9.326 -16.294  1.00  0.00           H  
ATOM    115  HG  LEU A   9      -5.380   7.501 -14.790  1.00  0.00           H  
ATOM    116 HD11 LEU A   9      -3.060   7.949 -14.518  1.00  0.00           H  
ATOM    117 HD12 LEU A   9      -3.560   8.442 -15.993  1.00  0.00           H  
ATOM    118 HD13 LEU A   9      -3.333   9.534 -14.801  1.00  0.00           H  
ATOM    119 HD21 LEU A   9      -4.553   7.978 -12.613  1.00  0.00           H  
ATOM    120 HD22 LEU A   9      -4.847   9.567 -12.845  1.00  0.00           H  
ATOM    121 HD23 LEU A   9      -6.090   8.511 -12.753  1.00  0.00           H  
ATOM    122  N   ALA A  10      -8.497  11.416 -14.805  1.00  0.00           N  
ATOM    123  CA  ALA A  10      -9.159  12.631 -15.270  1.00  0.00           C  
ATOM    124  C   ALA A  10      -8.249  13.373 -16.217  1.00  0.00           C  
ATOM    125  O   ALA A  10      -6.994  13.236 -16.196  1.00  0.00           O  
ATOM    126  CB  ALA A  10      -9.526  13.555 -14.116  1.00  0.00           C  
ATOM    127  H   ALA A  10      -8.234  11.336 -13.843  1.00  0.00           H  
ATOM    128  HA  ALA A  10      -9.994  12.377 -15.758  1.00  0.00           H  
ATOM    129  HB1 ALA A  10      -9.976  14.373 -14.474  1.00  0.00           H  
ATOM    130  HB2 ALA A  10     -10.146  13.079 -13.493  1.00  0.00           H  
ATOM    131  HB3 ALA A  10      -8.697  13.819 -13.624  1.00  0.00           H  
ATOM    132  N   ASP A  11      -8.865  14.128 -17.115  1.00  0.00           N  
ATOM    133  CA  ASP A  11      -8.105  14.934 -18.065  1.00  0.00           C  
ATOM    134  C   ASP A  11      -7.223  15.901 -17.259  1.00  0.00           C  
ATOM    135  O   ASP A  11      -6.031  16.027 -17.531  1.00  0.00           O  
ATOM    136  CB  ASP A  11      -9.008  15.759 -18.997  1.00  0.00           C  
ATOM    137  CG  ASP A  11      -9.327  14.971 -20.265  1.00  0.00           C  
ATOM    138  OD1 ASP A  11      -9.002  13.751 -20.288  1.00  0.00           O  
ATOM    139  OD2 ASP A  11      -9.837  15.570 -21.233  1.00  0.00           O  
ATOM    140  H   ASP A  11      -9.864  14.146 -17.142  1.00  0.00           H  
ATOM    141  HA  ASP A  11      -7.522  14.335 -18.614  1.00  0.00           H  
ATOM    142  HB2 ASP A  11      -8.539  16.606 -19.245  1.00  0.00           H  
ATOM    143  HB3 ASP A  11      -9.860  15.977 -18.522  1.00  0.00           H  
ATOM    144  N   LYS A  12      -7.843  16.546 -16.282  1.00  0.00           N  
ATOM    145  CA  LYS A  12      -7.144  17.539 -15.492  1.00  0.00           C  
ATOM    146  C   LYS A  12      -6.613  16.944 -14.174  1.00  0.00           C  
ATOM    147  O   LYS A  12      -7.408  16.476 -13.368  1.00  0.00           O  
ATOM    148  CB  LYS A  12      -8.123  18.677 -15.163  1.00  0.00           C  
ATOM    149  CG  LYS A  12      -7.277  19.855 -14.648  1.00  0.00           C  
ATOM    150  CD  LYS A  12      -7.878  21.175 -15.034  1.00  0.00           C  
ATOM    151  CE  LYS A  12      -8.925  21.685 -14.051  1.00  0.00           C  
ATOM    152  NZ  LYS A  12      -8.758  23.167 -13.921  1.00  0.00           N  
ATOM    153  H   LYS A  12      -8.803  16.345 -16.088  1.00  0.00           H  
ATOM    154  HA  LYS A  12      -6.379  17.904 -16.022  1.00  0.00           H  
ATOM    155  HB2 LYS A  12      -8.769  18.383 -14.458  1.00  0.00           H  
ATOM    156  HB3 LYS A  12      -8.626  18.947 -15.984  1.00  0.00           H  
ATOM    157  HG2 LYS A  12      -6.358  19.790 -15.038  1.00  0.00           H  
ATOM    158  HG3 LYS A  12      -7.221  19.803 -13.651  1.00  0.00           H  
ATOM    159  HD2 LYS A  12      -8.310  21.075 -15.931  1.00  0.00           H  
ATOM    160  HD3 LYS A  12      -7.143  21.851 -15.091  1.00  0.00           H  
ATOM    161  HE2 LYS A  12      -8.794  21.250 -13.160  1.00  0.00           H  
ATOM    162  HE3 LYS A  12      -9.841  21.476 -14.393  1.00  0.00           H  
ATOM    163  HZ1 LYS A  12      -9.437  23.524 -13.279  1.00  0.00           H  
ATOM    164  HZ2 LYS A  12      -7.839  23.370 -13.582  1.00  0.00           H  
ATOM    165  HZ3 LYS A  12      -8.886  23.597 -14.815  1.00  0.00           H  
ATOM    166  N   GLN A  13      -5.325  16.951 -14.000  1.00  0.00           N  
ATOM    167  CA  GLN A  13      -4.726  16.390 -12.757  1.00  0.00           C  
ATOM    168  C   GLN A  13      -4.287  17.466 -11.809  1.00  0.00           C  
ATOM    169  O   GLN A  13      -3.109  17.793 -11.639  1.00  0.00           O  
ATOM    170  CB  GLN A  13      -3.575  15.479 -13.171  1.00  0.00           C  
ATOM    171  CG  GLN A  13      -3.989  14.203 -13.899  1.00  0.00           C  
ATOM    172  CD  GLN A  13      -4.744  13.296 -12.929  1.00  0.00           C  
ATOM    173  OE1 GLN A  13      -4.376  13.223 -11.732  1.00  0.00           O  
ATOM    174  NE2 GLN A  13      -5.764  12.665 -13.526  1.00  0.00           N  
ATOM    175  H   GLN A  13      -4.731  17.336 -14.706  1.00  0.00           H  
ATOM    176  HA  GLN A  13      -5.418  15.832 -12.299  1.00  0.00           H  
ATOM    177  HB2 GLN A  13      -3.075  15.216 -12.346  1.00  0.00           H  
ATOM    178  HB3 GLN A  13      -2.971  15.998 -13.775  1.00  0.00           H  
ATOM    179  HG2 GLN A  13      -3.174  13.730 -14.235  1.00  0.00           H  
ATOM    180  HG3 GLN A  13      -4.581  14.435 -14.670  1.00  0.00           H  
ATOM    181 HE21 GLN A  13      -5.946  12.817 -14.497  1.00  0.00           H  
ATOM    182 HE22 GLN A  13      -6.343  12.042 -13.000  1.00  0.00           H  
ATOM    183  N   THR A  14      -5.221  18.065 -11.072  1.00  0.00           N  
ATOM    184  CA  THR A  14      -5.011  19.133 -10.104  1.00  0.00           C  
ATOM    185  C   THR A  14      -5.669  18.712  -8.789  1.00  0.00           C  
ATOM    186  O   THR A  14      -6.639  17.921  -8.774  1.00  0.00           O  
ATOM    187  CB  THR A  14      -5.670  20.454 -10.545  1.00  0.00           C  
ATOM    188  OG1 THR A  14      -7.061  20.202 -10.811  1.00  0.00           O  
ATOM    189  CG2 THR A  14      -5.021  20.946 -11.832  1.00  0.00           C  
ATOM    190  H   THR A  14      -6.162  17.749 -11.196  1.00  0.00           H  
ATOM    191  HA  THR A  14      -4.031  19.274  -9.963  1.00  0.00           H  
ATOM    192  HB  THR A  14      -5.576  21.143  -9.826  1.00  0.00           H  
ATOM    193  HG1 THR A  14      -7.504  21.051 -11.099  1.00  0.00           H  
ATOM    194 HG21 THR A  14      -5.451  21.803 -12.115  1.00  0.00           H  
ATOM    195 HG22 THR A  14      -4.045  21.098 -11.676  1.00  0.00           H  
ATOM    196 HG23 THR A  14      -5.141  20.260 -12.549  1.00  0.00           H  
ATOM    197  N   LEU A  15      -5.106  19.220  -7.687  1.00  0.00           N  
ATOM    198  CA  LEU A  15      -5.569  18.782  -6.374  1.00  0.00           C  
ATOM    199  C   LEU A  15      -5.634  19.977  -5.447  1.00  0.00           C  
ATOM    200  O   LEU A  15      -4.790  20.843  -5.627  1.00  0.00           O  
ATOM    201  CB  LEU A  15      -4.540  17.762  -5.831  1.00  0.00           C  
ATOM    202  CG  LEU A  15      -4.934  17.172  -4.452  1.00  0.00           C  
ATOM    203  CD1 LEU A  15      -6.042  16.132  -4.652  1.00  0.00           C  
ATOM    204  CD2 LEU A  15      -3.657  16.509  -3.885  1.00  0.00           C  
ATOM    205  H   LEU A  15      -4.373  19.896  -7.762  1.00  0.00           H  
ATOM    206  HA  LEU A  15      -6.470  18.355  -6.451  1.00  0.00           H  
ATOM    207  HB2 LEU A  15      -3.656  18.220  -5.740  1.00  0.00           H  
ATOM    208  HB3 LEU A  15      -4.460  17.011  -6.487  1.00  0.00           H  
ATOM    209  HG  LEU A  15      -5.247  17.899  -3.841  1.00  0.00           H  
ATOM    210 HD11 LEU A  15      -6.301  15.747  -3.766  1.00  0.00           H  
ATOM    211 HD12 LEU A  15      -6.838  16.569  -5.071  1.00  0.00           H  
ATOM    212 HD13 LEU A  15      -5.710  15.402  -5.249  1.00  0.00           H  
ATOM    213 HD21 LEU A  15      -3.858  16.110  -2.990  1.00  0.00           H  
ATOM    214 HD22 LEU A  15      -3.349  15.791  -4.509  1.00  0.00           H  
ATOM    215 HD23 LEU A  15      -2.938  17.198  -3.789  1.00  0.00           H  
ATOM    216  N   VAL A  16      -6.636  20.067  -4.588  1.00  0.00           N  
ATOM    217  CA  VAL A  16      -6.719  21.200  -3.657  1.00  0.00           C  
ATOM    218  C   VAL A  16      -6.762  20.543  -2.279  1.00  0.00           C  
ATOM    219  O   VAL A  16      -7.601  19.683  -2.012  1.00  0.00           O  
ATOM    220  CB  VAL A  16      -7.928  22.116  -3.904  1.00  0.00           C  
ATOM    221  CG1 VAL A  16      -8.060  23.116  -2.749  1.00  0.00           C  
ATOM    222  CG2 VAL A  16      -7.860  22.874  -5.245  1.00  0.00           C  
ATOM    223  H   VAL A  16      -7.342  19.359  -4.572  1.00  0.00           H  
ATOM    224  HA  VAL A  16      -5.882  21.742  -3.731  1.00  0.00           H  
ATOM    225  HB  VAL A  16      -8.750  21.546  -3.914  1.00  0.00           H  
ATOM    226 HG11 VAL A  16      -8.847  23.711  -2.912  1.00  0.00           H  
ATOM    227 HG12 VAL A  16      -8.189  22.619  -1.891  1.00  0.00           H  
ATOM    228 HG13 VAL A  16      -7.230  23.670  -2.691  1.00  0.00           H  
ATOM    229 HG21 VAL A  16      -8.672  23.449  -5.344  1.00  0.00           H  
ATOM    230 HG22 VAL A  16      -7.041  23.447  -5.263  1.00  0.00           H  
ATOM    231 HG23 VAL A  16      -7.823  22.217  -5.998  1.00  0.00           H  
ATOM    232  N   ARG A  17      -5.815  20.911  -1.397  1.00  0.00           N  
ATOM    233  CA  ARG A  17      -5.804  20.319  -0.054  1.00  0.00           C  
ATOM    234  C   ARG A  17      -5.931  21.410   0.969  1.00  0.00           C  
ATOM    235  O   ARG A  17      -5.233  22.416   0.813  1.00  0.00           O  
ATOM    236  CB  ARG A  17      -4.450  19.617   0.218  1.00  0.00           C  
ATOM    237  CG  ARG A  17      -4.201  18.370  -0.617  1.00  0.00           C  
ATOM    238  CD  ARG A  17      -2.894  17.703  -0.175  1.00  0.00           C  
ATOM    239  NE  ARG A  17      -2.913  17.247   1.210  1.00  0.00           N  
ATOM    240  CZ  ARG A  17      -1.801  16.752   1.806  1.00  0.00           C  
ATOM    241  NH1 ARG A  17      -0.607  16.659   1.221  1.00  0.00           N  
ATOM    242  NH2 ARG A  17      -1.876  16.309   3.060  1.00  0.00           N  
ATOM    243  H   ARG A  17      -5.122  21.584  -1.655  1.00  0.00           H  
ATOM    244  HA  ARG A  17      -6.556  19.667   0.042  1.00  0.00           H  
ATOM    245  HB2 ARG A  17      -4.423  19.356   1.183  1.00  0.00           H  
ATOM    246  HB3 ARG A  17      -3.717  20.270   0.028  1.00  0.00           H  
ATOM    247  HG2 ARG A  17      -4.134  18.624  -1.582  1.00  0.00           H  
ATOM    248  HG3 ARG A  17      -4.959  17.730  -0.492  1.00  0.00           H  
ATOM    249  HD2 ARG A  17      -2.150  18.363  -0.281  1.00  0.00           H  
ATOM    250  HD3 ARG A  17      -2.726  16.914  -0.766  1.00  0.00           H  
ATOM    251  HE  ARG A  17      -3.765  17.301   1.731  1.00  0.00           H  
ATOM    252 HH11 ARG A  17       0.169  16.282   1.726  1.00  0.00           H  
ATOM    253 HH12 ARG A  17      -0.487  16.967   0.277  1.00  0.00           H  
ATOM    254 HH21 ARG A  17      -1.062  15.942   3.510  1.00  0.00           H  
ATOM    255 HH22 ARG A  17      -2.746  16.344   3.551  1.00  0.00           H  
ATOM    256  N   ASN A  18      -6.730  21.233   2.021  1.00  0.00           N  
ATOM    257  CA  ASN A  18      -6.678  22.259   3.063  1.00  0.00           C  
ATOM    258  C   ASN A  18      -5.464  21.879   3.941  1.00  0.00           C  
ATOM    259  O   ASN A  18      -5.215  20.708   4.118  1.00  0.00           O  
ATOM    260  CB  ASN A  18      -7.927  22.362   3.922  1.00  0.00           C  
ATOM    261  CG  ASN A  18      -7.750  23.563   4.833  1.00  0.00           C  
ATOM    262  OD1 ASN A  18      -7.402  24.668   4.352  1.00  0.00           O  
ATOM    263  ND2 ASN A  18      -7.963  23.365   6.121  1.00  0.00           N  
ATOM    264  H   ASN A  18      -7.334  20.440   2.094  1.00  0.00           H  
ATOM    265  HA  ASN A  18      -6.504  23.146   2.636  1.00  0.00           H  
ATOM    266  HB2 ASN A  18      -8.036  21.531   4.468  1.00  0.00           H  
ATOM    267  HB3 ASN A  18      -8.732  22.488   3.342  1.00  0.00           H  
ATOM    268 HD21 ASN A  18      -8.239  22.462   6.449  1.00  0.00           H  
ATOM    269 HD22 ASN A  18      -7.848  24.118   6.768  1.00  0.00           H  
ATOM    270  N   ASN A  19      -4.707  22.827   4.450  1.00  0.00           N  
ATOM    271  CA  ASN A  19      -3.508  22.606   5.227  1.00  0.00           C  
ATOM    272  C   ASN A  19      -3.552  23.193   6.640  1.00  0.00           C  
ATOM    273  O   ASN A  19      -2.515  23.397   7.297  1.00  0.00           O  
ATOM    274  CB  ASN A  19      -2.339  23.279   4.461  1.00  0.00           C  
ATOM    275  CG  ASN A  19      -0.975  22.728   4.836  1.00  0.00           C  
ATOM    276  OD1 ASN A  19      -0.855  21.532   5.120  1.00  0.00           O  
ATOM    277  ND2 ASN A  19       0.033  23.579   4.886  1.00  0.00           N  
ATOM    278  H   ASN A  19      -4.982  23.774   4.287  1.00  0.00           H  
ATOM    279  HA  ASN A  19      -3.335  21.623   5.287  1.00  0.00           H  
ATOM    280  HB2 ASN A  19      -2.351  24.259   4.662  1.00  0.00           H  
ATOM    281  HB3 ASN A  19      -2.479  23.138   3.481  1.00  0.00           H  
ATOM    282 HD21 ASN A  19      -0.111  24.539   4.647  1.00  0.00           H  
ATOM    283 HD22 ASN A  19       0.941  23.263   5.163  1.00  0.00           H  
ATOM    284  N   GLY A  20      -4.752  23.539   7.146  1.00  0.00           N  
ATOM    285  CA  GLY A  20      -4.881  23.937   8.547  1.00  0.00           C  
ATOM    286  C   GLY A  20      -4.550  25.342   8.925  1.00  0.00           C  
ATOM    287  O   GLY A  20      -5.306  25.960   9.681  1.00  0.00           O  
ATOM    288  H   GLY A  20      -5.561  23.523   6.558  1.00  0.00           H  
ATOM    289  HA2 GLY A  20      -4.281  23.340   9.079  1.00  0.00           H  
ATOM    290  HA3 GLY A  20      -5.832  23.777   8.812  1.00  0.00           H  
ATOM    291  N   SER A  21      -3.508  25.970   8.388  1.00  0.00           N  
ATOM    292  CA  SER A  21      -3.160  27.340   8.698  1.00  0.00           C  
ATOM    293  C   SER A  21      -2.055  27.809   7.766  1.00  0.00           C  
ATOM    294  O   SER A  21      -1.645  26.988   6.929  1.00  0.00           O  
ATOM    295  CB  SER A  21      -2.629  27.395  10.148  1.00  0.00           C  
ATOM    296  OG  SER A  21      -1.719  26.279  10.201  1.00  0.00           O  
ATOM    297  H   SER A  21      -2.936  25.470   7.737  1.00  0.00           H  
ATOM    298  HA  SER A  21      -3.963  27.929   8.603  1.00  0.00           H  
ATOM    299  HB2 SER A  21      -3.372  27.285  10.808  1.00  0.00           H  
ATOM    300  HB3 SER A  21      -2.152  28.256  10.324  1.00  0.00           H  
ATOM    301  HG  SER A  21      -1.313  26.223  11.113  1.00  0.00           H  
ATOM    302  N   GLU A  22      -1.688  29.071   7.899  1.00  0.00           N  
ATOM    303  CA  GLU A  22      -0.611  29.677   7.147  1.00  0.00           C  
ATOM    304  C   GLU A  22       0.698  29.068   7.663  1.00  0.00           C  
ATOM    305  O   GLU A  22       0.795  28.865   8.883  1.00  0.00           O  
ATOM    306  CB  GLU A  22      -0.632  31.191   7.343  1.00  0.00           C  
ATOM    307  CG  GLU A  22       0.492  31.932   6.617  1.00  0.00           C  
ATOM    308  CD  GLU A  22       0.479  31.747   5.110  1.00  0.00           C  
ATOM    309  OE1 GLU A  22      -0.578  31.598   4.468  1.00  0.00           O  
ATOM    310  OE2 GLU A  22       1.553  31.762   4.494  1.00  0.00           O  
ATOM    311  H   GLU A  22      -2.183  29.639   8.557  1.00  0.00           H  
ATOM    312  HA  GLU A  22      -0.719  29.464   6.176  1.00  0.00           H  
ATOM    313  HB2 GLU A  22      -0.553  31.382   8.321  1.00  0.00           H  
ATOM    314  HB3 GLU A  22      -1.507  31.539   7.005  1.00  0.00           H  
ATOM    315  HG2 GLU A  22       1.367  31.598   6.968  1.00  0.00           H  
ATOM    316  HG3 GLU A  22       0.405  32.908   6.815  1.00  0.00           H  
ATOM    317  N   VAL A  23       1.619  28.677   6.793  1.00  0.00           N  
ATOM    318  CA  VAL A  23       2.804  27.963   7.287  1.00  0.00           C  
ATOM    319  C   VAL A  23       3.722  28.968   7.962  1.00  0.00           C  
ATOM    320  O   VAL A  23       3.672  30.162   7.699  1.00  0.00           O  
ATOM    321  CB  VAL A  23       3.571  27.255   6.154  1.00  0.00           C  
ATOM    322  CG1 VAL A  23       2.761  26.060   5.660  1.00  0.00           C  
ATOM    323  CG2 VAL A  23       3.860  28.150   4.965  1.00  0.00           C  
ATOM    324  H   VAL A  23       1.509  28.865   5.817  1.00  0.00           H  
ATOM    325  HA  VAL A  23       2.516  27.282   7.960  1.00  0.00           H  
ATOM    326  HB  VAL A  23       4.440  26.921   6.519  1.00  0.00           H  
ATOM    327 HG11 VAL A  23       3.259  25.601   4.925  1.00  0.00           H  
ATOM    328 HG12 VAL A  23       2.616  25.420   6.415  1.00  0.00           H  
ATOM    329 HG13 VAL A  23       1.876  26.376   5.317  1.00  0.00           H  
ATOM    330 HG21 VAL A  23       4.357  27.631   4.270  1.00  0.00           H  
ATOM    331 HG22 VAL A  23       2.999  28.482   4.580  1.00  0.00           H  
ATOM    332 HG23 VAL A  23       4.415  28.928   5.260  1.00  0.00           H  
ATOM    333  N   GLN A  24       4.556  28.448   8.837  1.00  0.00           N  
ATOM    334  CA  GLN A  24       5.550  29.302   9.477  1.00  0.00           C  
ATOM    335  C   GLN A  24       6.512  29.790   8.386  1.00  0.00           C  
ATOM    336  O   GLN A  24       7.012  30.887   8.485  1.00  0.00           O  
ATOM    337  CB  GLN A  24       6.397  28.441  10.420  1.00  0.00           C  
ATOM    338  CG  GLN A  24       5.785  28.054  11.749  1.00  0.00           C  
ATOM    339  CD  GLN A  24       6.661  27.050  12.495  1.00  0.00           C  
ATOM    340  OE1 GLN A  24       6.813  25.929  12.000  1.00  0.00           O  
ATOM    341  NE2 GLN A  24       7.208  27.384  13.651  1.00  0.00           N  
ATOM    342  H   GLN A  24       4.509  27.475   9.061  1.00  0.00           H  
ATOM    343  HA  GLN A  24       5.123  30.066   9.960  1.00  0.00           H  
ATOM    344  HB2 GLN A  24       7.238  28.946  10.613  1.00  0.00           H  
ATOM    345  HB3 GLN A  24       6.620  27.595   9.935  1.00  0.00           H  
ATOM    346  HG2 GLN A  24       4.887  27.645  11.587  1.00  0.00           H  
ATOM    347  HG3 GLN A  24       5.681  28.875  12.310  1.00  0.00           H  
ATOM    348 HE21 GLN A  24       7.066  28.300  14.025  1.00  0.00           H  
ATOM    349 HE22 GLN A  24       7.764  26.720  14.151  1.00  0.00           H  
ATOM    350  N   SER A  25       6.883  28.886   7.464  1.00  0.00           N  
ATOM    351  CA  SER A  25       7.917  29.182   6.496  1.00  0.00           C  
ATOM    352  C   SER A  25       7.958  28.064   5.462  1.00  0.00           C  
ATOM    353  O   SER A  25       7.377  26.993   5.681  1.00  0.00           O  
ATOM    354  CB  SER A  25       9.251  29.124   7.317  1.00  0.00           C  
ATOM    355  OG  SER A  25      10.394  29.280   6.490  1.00  0.00           O  
ATOM    356  H   SER A  25       6.436  27.992   7.446  1.00  0.00           H  
ATOM    357  HA  SER A  25       7.782  30.077   6.070  1.00  0.00           H  
ATOM    358  HB2 SER A  25       9.306  28.239   7.780  1.00  0.00           H  
ATOM    359  HB3 SER A  25       9.243  29.857   7.998  1.00  0.00           H  
ATOM    360  HG  SER A  25      11.220  29.237   7.052  1.00  0.00           H  
ATOM    361  N   LEU A  26       8.662  28.268   4.344  1.00  0.00           N  
ATOM    362  CA  LEU A  26       8.924  27.156   3.418  1.00  0.00           C  
ATOM    363  C   LEU A  26      10.401  26.734   3.530  1.00  0.00           C  
ATOM    364  O   LEU A  26      10.880  25.881   2.772  1.00  0.00           O  
ATOM    365  CB  LEU A  26       8.574  27.514   1.998  1.00  0.00           C  
ATOM    366  CG  LEU A  26       7.131  27.927   1.733  1.00  0.00           C  
ATOM    367  CD1 LEU A  26       6.959  28.159   0.240  1.00  0.00           C  
ATOM    368  CD2 LEU A  26       6.186  26.855   2.231  1.00  0.00           C  
ATOM    369  H   LEU A  26       9.012  29.181   4.136  1.00  0.00           H  
ATOM    370  HA  LEU A  26       8.356  26.380   3.693  1.00  0.00           H  
ATOM    371  HB2 LEU A  26       8.771  26.717   1.427  1.00  0.00           H  
ATOM    372  HB3 LEU A  26       9.162  28.274   1.723  1.00  0.00           H  
ATOM    373  HG  LEU A  26       6.942  28.780   2.219  1.00  0.00           H  
ATOM    374 HD11 LEU A  26       6.015  28.431   0.051  1.00  0.00           H  
ATOM    375 HD12 LEU A  26       7.581  28.883  -0.059  1.00  0.00           H  
ATOM    376 HD13 LEU A  26       7.168  27.315  -0.255  1.00  0.00           H  
ATOM    377 HD21 LEU A  26       5.242  27.134   2.053  1.00  0.00           H  
ATOM    378 HD22 LEU A  26       6.375  25.996   1.755  1.00  0.00           H  
ATOM    379 HD23 LEU A  26       6.316  26.726   3.214  1.00  0.00           H  
ATOM    380  N   ASP A  27      11.113  27.359   4.463  1.00  0.00           N  
ATOM    381  CA  ASP A  27      12.528  27.033   4.698  1.00  0.00           C  
ATOM    382  C   ASP A  27      12.544  25.833   5.622  1.00  0.00           C  
ATOM    383  O   ASP A  27      12.105  25.871   6.770  1.00  0.00           O  
ATOM    384  CB  ASP A  27      13.290  28.230   5.259  1.00  0.00           C  
ATOM    385  CG  ASP A  27      14.762  27.935   5.512  1.00  0.00           C  
ATOM    386  OD1 ASP A  27      15.248  26.763   5.635  1.00  0.00           O  
ATOM    387  OD2 ASP A  27      15.468  28.979   5.550  1.00  0.00           O  
ATOM    388  H   ASP A  27      10.676  28.067   5.018  1.00  0.00           H  
ATOM    389  HA  ASP A  27      12.943  26.770   3.827  1.00  0.00           H  
ATOM    390  HB2 ASP A  27      12.866  28.500   6.124  1.00  0.00           H  
ATOM    391  HB3 ASP A  27      13.224  28.984   4.605  1.00  0.00           H  
ATOM    392  N   PRO A  28      13.024  24.684   5.146  1.00  0.00           N  
ATOM    393  CA  PRO A  28      13.095  23.464   5.918  1.00  0.00           C  
ATOM    394  C   PRO A  28      13.771  23.502   7.285  1.00  0.00           C  
ATOM    395  O   PRO A  28      13.560  22.618   8.123  1.00  0.00           O  
ATOM    396  CB  PRO A  28      13.888  22.522   5.002  1.00  0.00           C  
ATOM    397  CG  PRO A  28      13.778  23.063   3.625  1.00  0.00           C  
ATOM    398  CD  PRO A  28      13.572  24.562   3.772  1.00  0.00           C  
ATOM    399  HA  PRO A  28      12.170  23.100   6.028  1.00  0.00           H  
ATOM    400  HB2 PRO A  28      14.847  22.495   5.285  1.00  0.00           H  
ATOM    401  HB3 PRO A  28      13.502  21.600   5.041  1.00  0.00           H  
ATOM    402  HG2 PRO A  28      14.616  22.877   3.112  1.00  0.00           H  
ATOM    403  HG3 PRO A  28      12.999  22.651   3.152  1.00  0.00           H  
ATOM    404  HD2 PRO A  28      14.438  25.055   3.684  1.00  0.00           H  
ATOM    405  HD3 PRO A  28      12.923  24.905   3.093  1.00  0.00           H  
ATOM    406  N   HIS A  29      14.624  24.512   7.505  1.00  0.00           N  
ATOM    407  CA  HIS A  29      15.340  24.692   8.766  1.00  0.00           C  
ATOM    408  C   HIS A  29      14.610  25.683   9.675  1.00  0.00           C  
ATOM    409  O   HIS A  29      15.070  25.847  10.804  1.00  0.00           O  
ATOM    410  CB  HIS A  29      16.764  25.162   8.510  1.00  0.00           C  
ATOM    411  CG  HIS A  29      17.658  24.246   7.741  1.00  0.00           C  
ATOM    412  ND1 HIS A  29      18.747  24.692   7.019  1.00  0.00           N  
ATOM    413  CD2 HIS A  29      17.684  22.902   7.605  1.00  0.00           C  
ATOM    414  CE1 HIS A  29      19.378  23.674   6.473  1.00  0.00           C  
ATOM    415  NE2 HIS A  29      18.742  22.552   6.793  1.00  0.00           N  
ATOM    416  H   HIS A  29      14.778  25.174   6.771  1.00  0.00           H  
ATOM    417  HA  HIS A  29      15.380  23.809   9.233  1.00  0.00           H  
ATOM    418  HB2 HIS A  29      17.192  25.323   9.399  1.00  0.00           H  
ATOM    419  HB3 HIS A  29      16.710  26.023   8.005  1.00  0.00           H  
ATOM    420  HD1 HIS A  29      19.017  25.650   6.924  1.00  0.00           H  
ATOM    421  HD2 HIS A  29      17.039  22.264   8.026  1.00  0.00           H  
ATOM    422  HE1 HIS A  29      20.202  23.735   5.909  1.00  0.00           H  
ATOM    423  HE2 HIS A  29      18.985  21.627   6.500  1.00  0.00           H  
ATOM    424  N   LYS A  30      13.512  26.299   9.241  1.00  0.00           N  
ATOM    425  CA  LYS A  30      12.794  27.212  10.144  1.00  0.00           C  
ATOM    426  C   LYS A  30      11.418  26.651  10.511  1.00  0.00           C  
ATOM    427  O   LYS A  30      10.558  27.464  10.889  1.00  0.00           O  
ATOM    428  CB  LYS A  30      12.546  28.567   9.465  1.00  0.00           C  
ATOM    429  CG  LYS A  30      13.844  29.092   8.777  1.00  0.00           C  
ATOM    430  CD  LYS A  30      14.736  29.638   9.890  1.00  0.00           C  
ATOM    431  CE  LYS A  30      15.917  30.412   9.268  1.00  0.00           C  
ATOM    432  NZ  LYS A  30      16.537  31.246  10.333  1.00  0.00           N  
ATOM    433  H   LYS A  30      13.179  26.143   8.311  1.00  0.00           H  
ATOM    434  HA  LYS A  30      13.331  27.349  10.976  1.00  0.00           H  
ATOM    435  HB2 LYS A  30      12.250  29.229  10.154  1.00  0.00           H  
ATOM    436  HB3 LYS A  30      11.830  28.461   8.775  1.00  0.00           H  
ATOM    437  HG2 LYS A  30      13.621  29.818   8.126  1.00  0.00           H  
ATOM    438  HG3 LYS A  30      14.307  28.346   8.298  1.00  0.00           H  
ATOM    439  HD2 LYS A  30      15.087  28.879  10.439  1.00  0.00           H  
ATOM    440  HD3 LYS A  30      14.204  30.253  10.472  1.00  0.00           H  
ATOM    441  HE2 LYS A  30      15.586  30.998   8.528  1.00  0.00           H  
ATOM    442  HE3 LYS A  30      16.591  29.768   8.907  1.00  0.00           H  
ATOM    443  HZ1 LYS A  30      17.307  31.757   9.950  1.00  0.00           H  
ATOM    444  HZ2 LYS A  30      15.858  31.886  10.693  1.00  0.00           H  
ATOM    445  HZ3 LYS A  30      16.863  30.656  11.071  1.00  0.00           H  
ATOM    446  N   ILE A  31      11.156  25.384  10.292  1.00  0.00           N  
ATOM    447  CA  ILE A  31       9.799  24.848  10.498  1.00  0.00           C  
ATOM    448  C   ILE A  31       9.747  23.734  11.514  1.00  0.00           C  
ATOM    449  O   ILE A  31      10.763  23.052  11.731  1.00  0.00           O  
ATOM    450  CB  ILE A  31       9.238  24.295   9.168  1.00  0.00           C  
ATOM    451  CG1 ILE A  31      10.158  23.181   8.641  1.00  0.00           C  
ATOM    452  CG2 ILE A  31       9.079  25.392   8.105  1.00  0.00           C  
ATOM    453  CD1 ILE A  31       9.539  22.429   7.457  1.00  0.00           C  
ATOM    454  H   ILE A  31      11.886  24.775   9.982  1.00  0.00           H  
ATOM    455  HA  ILE A  31       9.207  25.591  10.809  1.00  0.00           H  
ATOM    456  HB  ILE A  31       8.337  23.899   9.348  1.00  0.00           H  
ATOM    457 HG12 ILE A  31      10.332  22.530   9.380  1.00  0.00           H  
ATOM    458 HG13 ILE A  31      11.022  23.589   8.347  1.00  0.00           H  
ATOM    459 HG21 ILE A  31       8.715  24.991   7.264  1.00  0.00           H  
ATOM    460 HG22 ILE A  31       8.449  26.092   8.441  1.00  0.00           H  
ATOM    461 HG23 ILE A  31       9.970  25.807   7.918  1.00  0.00           H  
ATOM    462 HD11 ILE A  31      10.169  21.717   7.148  1.00  0.00           H  
ATOM    463 HD12 ILE A  31       8.677  22.010   7.742  1.00  0.00           H  
ATOM    464 HD13 ILE A  31       9.367  23.069   6.708  1.00  0.00           H  
ATOM    465  N   GLU A  32       8.537  23.517  12.083  1.00  0.00           N  
ATOM    466  CA  GLU A  32       8.432  22.400  13.049  1.00  0.00           C  
ATOM    467  C   GLU A  32       7.063  21.779  13.002  1.00  0.00           C  
ATOM    468  O   GLU A  32       6.778  20.885  13.829  1.00  0.00           O  
ATOM    469  CB  GLU A  32       8.722  22.930  14.472  1.00  0.00           C  
ATOM    470  CG  GLU A  32       7.643  23.898  15.005  1.00  0.00           C  
ATOM    471  CD  GLU A  32       8.277  24.774  16.082  1.00  0.00           C  
ATOM    472  OE1 GLU A  32       8.572  24.221  17.157  1.00  0.00           O  
ATOM    473  OE2 GLU A  32       8.502  25.969  15.826  1.00  0.00           O  
ATOM    474  H   GLU A  32       7.747  24.088  11.860  1.00  0.00           H  
ATOM    475  HA  GLU A  32       9.112  21.705  12.817  1.00  0.00           H  
ATOM    476  HB2 GLU A  32       9.598  23.411  14.457  1.00  0.00           H  
ATOM    477  HB3 GLU A  32       8.781  22.149  15.094  1.00  0.00           H  
ATOM    478  HG2 GLU A  32       6.884  23.377  15.396  1.00  0.00           H  
ATOM    479  HG3 GLU A  32       7.304  24.471  14.259  1.00  0.00           H  
ATOM    480  N   GLY A  33       6.159  22.235  12.132  1.00  0.00           N  
ATOM    481  CA  GLY A  33       4.765  21.734  12.234  1.00  0.00           C  
ATOM    482  C   GLY A  33       4.267  20.844  11.087  1.00  0.00           C  
ATOM    483  O   GLY A  33       4.935  20.673  10.076  1.00  0.00           O  
ATOM    484  H   GLY A  33       6.415  22.898  11.428  1.00  0.00           H  
ATOM    485  HA2 GLY A  33       4.160  22.529  12.285  1.00  0.00           H  
ATOM    486  HA3 GLY A  33       4.694  21.206  13.080  1.00  0.00           H  
ATOM    487  N   VAL A  34       3.072  20.282  11.282  1.00  0.00           N  
ATOM    488  CA  VAL A  34       2.416  19.446  10.284  1.00  0.00           C  
ATOM    489  C   VAL A  34       2.092  20.207   9.014  1.00  0.00           C  
ATOM    490  O   VAL A  34       2.452  19.754   7.928  1.00  0.00           O  
ATOM    491  CB  VAL A  34       1.212  18.693  10.889  1.00  0.00           C  
ATOM    492  CG1 VAL A  34       0.433  17.966   9.811  1.00  0.00           C  
ATOM    493  CG2 VAL A  34       1.818  17.657  11.874  1.00  0.00           C  
ATOM    494  H   VAL A  34       2.606  20.442  12.152  1.00  0.00           H  
ATOM    495  HA  VAL A  34       3.082  18.746  10.027  1.00  0.00           H  
ATOM    496  HB  VAL A  34       0.616  19.329  11.378  1.00  0.00           H  
ATOM    497 HG11 VAL A  34      -0.341  17.486  10.225  1.00  0.00           H  
ATOM    498 HG12 VAL A  34       0.095  18.627   9.141  1.00  0.00           H  
ATOM    499 HG13 VAL A  34       1.030  17.305   9.356  1.00  0.00           H  
ATOM    500 HG21 VAL A  34       1.081  17.133  12.302  1.00  0.00           H  
ATOM    501 HG22 VAL A  34       2.422  17.036  11.375  1.00  0.00           H  
ATOM    502 HG23 VAL A  34       2.341  18.135  12.580  1.00  0.00           H  
ATOM    503  N   PRO A  35       1.429  21.362   9.100  1.00  0.00           N  
ATOM    504  CA  PRO A  35       1.159  22.190   7.932  1.00  0.00           C  
ATOM    505  C   PRO A  35       2.455  22.535   7.182  1.00  0.00           C  
ATOM    506  O   PRO A  35       2.483  22.419   5.957  1.00  0.00           O  
ATOM    507  CB  PRO A  35       0.515  23.441   8.497  1.00  0.00           C  
ATOM    508  CG  PRO A  35      -0.111  22.980   9.779  1.00  0.00           C  
ATOM    509  CD  PRO A  35       0.906  21.972  10.334  1.00  0.00           C  
ATOM    510  HA  PRO A  35       0.522  21.722   7.319  1.00  0.00           H  
ATOM    511  HB2 PRO A  35       1.202  24.147   8.671  1.00  0.00           H  
ATOM    512  HB3 PRO A  35      -0.179  23.797   7.871  1.00  0.00           H  
ATOM    513  HG2 PRO A  35      -0.237  23.745  10.411  1.00  0.00           H  
ATOM    514  HG3 PRO A  35      -0.993  22.540   9.608  1.00  0.00           H  
ATOM    515  HD2 PRO A  35       1.630  22.431  10.849  1.00  0.00           H  
ATOM    516  HD3 PRO A  35       0.463  21.291  10.917  1.00  0.00           H  
ATOM    517  N   GLU A  36       3.520  22.882   7.919  1.00  0.00           N  
ATOM    518  CA  GLU A  36       4.814  23.176   7.295  1.00  0.00           C  
ATOM    519  C   GLU A  36       5.354  21.933   6.589  1.00  0.00           C  
ATOM    520  O   GLU A  36       5.764  21.999   5.428  1.00  0.00           O  
ATOM    521  CB  GLU A  36       5.842  23.736   8.308  1.00  0.00           C  
ATOM    522  CG  GLU A  36       5.565  25.133   8.881  1.00  0.00           C  
ATOM    523  CD  GLU A  36       4.313  25.091   9.775  1.00  0.00           C  
ATOM    524  OE1 GLU A  36       3.985  23.981  10.248  1.00  0.00           O  
ATOM    525  OE2 GLU A  36       3.665  26.129  10.019  1.00  0.00           O  
ATOM    526  H   GLU A  36       3.430  22.941   8.913  1.00  0.00           H  
ATOM    527  HA  GLU A  36       4.662  23.878   6.599  1.00  0.00           H  
ATOM    528  HB2 GLU A  36       6.730  23.768   7.850  1.00  0.00           H  
ATOM    529  HB3 GLU A  36       5.887  23.098   9.077  1.00  0.00           H  
ATOM    530  HG2 GLU A  36       5.415  25.776   8.130  1.00  0.00           H  
ATOM    531  HG3 GLU A  36       6.350  25.431   9.423  1.00  0.00           H  
ATOM    532  N   SER A  37       5.302  20.757   7.282  1.00  0.00           N  
ATOM    533  CA  SER A  37       5.867  19.527   6.717  1.00  0.00           C  
ATOM    534  C   SER A  37       5.045  19.015   5.559  1.00  0.00           C  
ATOM    535  O   SER A  37       5.633  18.391   4.702  1.00  0.00           O  
ATOM    536  CB  SER A  37       6.013  18.398   7.781  1.00  0.00           C  
ATOM    537  OG  SER A  37       6.847  18.974   8.808  1.00  0.00           O  
ATOM    538  H   SER A  37       4.874  20.734   8.185  1.00  0.00           H  
ATOM    539  HA  SER A  37       6.781  19.741   6.372  1.00  0.00           H  
ATOM    540  HB2 SER A  37       6.449  17.591   7.383  1.00  0.00           H  
ATOM    541  HB3 SER A  37       5.120  18.145   8.152  1.00  0.00           H  
ATOM    542  HG  SER A  37       6.990  18.304   9.536  1.00  0.00           H  
ATOM    543  N   ASN A  38       3.742  19.298   5.499  1.00  0.00           N  
ATOM    544  CA  ASN A  38       2.911  18.897   4.382  1.00  0.00           C  
ATOM    545  C   ASN A  38       3.397  19.469   3.051  1.00  0.00           C  
ATOM    546  O   ASN A  38       3.492  18.803   2.006  1.00  0.00           O  
ATOM    547  CB  ASN A  38       1.444  19.395   4.588  1.00  0.00           C  
ATOM    548  CG  ASN A  38       0.690  18.474   5.551  1.00  0.00           C  
ATOM    549  OD1 ASN A  38       1.144  17.355   5.834  1.00  0.00           O  
ATOM    550  ND2 ASN A  38      -0.405  18.999   6.077  1.00  0.00           N  
ATOM    551  H   ASN A  38       3.324  19.805   6.253  1.00  0.00           H  
ATOM    552  HA  ASN A  38       2.908  17.899   4.323  1.00  0.00           H  
ATOM    553  HB2 ASN A  38       0.973  19.404   3.706  1.00  0.00           H  
ATOM    554  HB3 ASN A  38       1.462  20.321   4.965  1.00  0.00           H  
ATOM    555 HD21 ASN A  38      -0.707  19.910   5.796  1.00  0.00           H  
ATOM    556 HD22 ASN A  38      -0.930  18.485   6.755  1.00  0.00           H  
ATOM    557  N   VAL A  39       3.647  20.770   3.039  1.00  0.00           N  
ATOM    558  CA  VAL A  39       4.172  21.447   1.874  1.00  0.00           C  
ATOM    559  C   VAL A  39       5.638  21.075   1.665  1.00  0.00           C  
ATOM    560  O   VAL A  39       6.055  20.820   0.520  1.00  0.00           O  
ATOM    561  CB  VAL A  39       3.991  22.963   2.012  1.00  0.00           C  
ATOM    562  CG1 VAL A  39       4.561  23.673   0.808  1.00  0.00           C  
ATOM    563  CG2 VAL A  39       2.501  23.299   2.220  1.00  0.00           C  
ATOM    564  H   VAL A  39       3.466  21.303   3.865  1.00  0.00           H  
ATOM    565  HA  VAL A  39       3.655  21.141   1.075  1.00  0.00           H  
ATOM    566  HB  VAL A  39       4.495  23.265   2.821  1.00  0.00           H  
ATOM    567 HG11 VAL A  39       4.436  24.660   0.913  1.00  0.00           H  
ATOM    568 HG12 VAL A  39       5.537  23.467   0.731  1.00  0.00           H  
ATOM    569 HG13 VAL A  39       4.088  23.362  -0.017  1.00  0.00           H  
ATOM    570 HG21 VAL A  39       2.392  24.289   2.309  1.00  0.00           H  
ATOM    571 HG22 VAL A  39       1.973  22.975   1.435  1.00  0.00           H  
ATOM    572 HG23 VAL A  39       2.171  22.851   3.051  1.00  0.00           H  
ATOM    573  N   SER A  40       6.437  20.935   2.724  1.00  0.00           N  
ATOM    574  CA  SER A  40       7.886  20.620   2.543  1.00  0.00           C  
ATOM    575  C   SER A  40       8.110  19.297   1.851  1.00  0.00           C  
ATOM    576  O   SER A  40       9.000  19.163   1.003  1.00  0.00           O  
ATOM    577  CB  SER A  40       8.535  20.517   3.946  1.00  0.00           C  
ATOM    578  OG  SER A  40       9.946  20.642   3.716  1.00  0.00           O  
ATOM    579  H   SER A  40       6.063  21.042   3.645  1.00  0.00           H  
ATOM    580  HA  SER A  40       8.326  21.351   2.022  1.00  0.00           H  
ATOM    581  HB2 SER A  40       8.325  19.634   4.366  1.00  0.00           H  
ATOM    582  HB3 SER A  40       8.209  21.254   4.538  1.00  0.00           H  
ATOM    583  HG  SER A  40      10.432  20.584   4.588  1.00  0.00           H  
ATOM    584  N   ARG A  41       7.277  18.272   2.117  1.00  0.00           N  
ATOM    585  CA  ARG A  41       7.520  17.000   1.442  1.00  0.00           C  
ATOM    586  C   ARG A  41       7.349  17.067  -0.070  1.00  0.00           C  
ATOM    587  O   ARG A  41       7.980  16.269  -0.757  1.00  0.00           O  
ATOM    588  CB  ARG A  41       6.685  15.856   2.065  1.00  0.00           C  
ATOM    589  CG  ARG A  41       7.113  15.417   3.442  1.00  0.00           C  
ATOM    590  CD  ARG A  41       6.302  14.151   3.868  1.00  0.00           C  
ATOM    591  NE  ARG A  41       4.875  14.469   3.931  1.00  0.00           N  
ATOM    592  CZ  ARG A  41       4.254  15.119   4.922  1.00  0.00           C  
ATOM    593  NH1 ARG A  41       4.914  15.520   6.023  1.00  0.00           N  
ATOM    594  NH2 ARG A  41       2.948  15.334   4.866  1.00  0.00           N  
ATOM    595  H   ARG A  41       6.516  18.379   2.757  1.00  0.00           H  
ATOM    596  HA  ARG A  41       8.479  16.772   1.608  1.00  0.00           H  
ATOM    597  HB2 ARG A  41       6.744  15.064   1.457  1.00  0.00           H  
ATOM    598  HB3 ARG A  41       5.735  16.163   2.121  1.00  0.00           H  
ATOM    599  HG2 ARG A  41       6.943  16.156   4.094  1.00  0.00           H  
ATOM    600  HG3 ARG A  41       8.089  15.199   3.433  1.00  0.00           H  
ATOM    601  HD2 ARG A  41       6.613  13.846   4.768  1.00  0.00           H  
ATOM    602  HD3 ARG A  41       6.450  13.422   3.199  1.00  0.00           H  
ATOM    603  HE  ARG A  41       4.311  14.172   3.161  1.00  0.00           H  
ATOM    604 HH11 ARG A  41       4.427  16.004   6.750  1.00  0.00           H  
ATOM    605 HH12 ARG A  41       5.892  15.334   6.115  1.00  0.00           H  
ATOM    606 HH21 ARG A  41       2.489  15.820   5.609  1.00  0.00           H  
ATOM    607 HH22 ARG A  41       2.421  15.010   4.080  1.00  0.00           H  
ATOM    608  N   ASP A  42       6.490  17.991  -0.570  1.00  0.00           N  
ATOM    609  CA  ASP A  42       6.342  18.147  -2.001  1.00  0.00           C  
ATOM    610  C   ASP A  42       7.484  18.944  -2.633  1.00  0.00           C  
ATOM    611  O   ASP A  42       7.654  18.755  -3.852  1.00  0.00           O  
ATOM    612  CB  ASP A  42       5.030  18.821  -2.404  1.00  0.00           C  
ATOM    613  CG  ASP A  42       3.811  17.914  -2.157  1.00  0.00           C  
ATOM    614  OD1 ASP A  42       3.930  16.657  -2.146  1.00  0.00           O  
ATOM    615  OD2 ASP A  42       2.710  18.519  -1.988  1.00  0.00           O  
ATOM    616  H   ASP A  42       5.958  18.566   0.052  1.00  0.00           H  
ATOM    617  HA  ASP A  42       6.350  17.233  -2.407  1.00  0.00           H  
ATOM    618  HB2 ASP A  42       5.070  19.049  -3.377  1.00  0.00           H  
ATOM    619  HB3 ASP A  42       4.921  19.659  -1.870  1.00  0.00           H  
ATOM    620  N   LEU A  43       8.100  19.854  -1.894  1.00  0.00           N  
ATOM    621  CA  LEU A  43       9.190  20.654  -2.431  1.00  0.00           C  
ATOM    622  C   LEU A  43      10.626  20.188  -2.224  1.00  0.00           C  
ATOM    623  O   LEU A  43      11.496  20.446  -3.056  1.00  0.00           O  
ATOM    624  CB  LEU A  43       9.166  22.068  -1.772  1.00  0.00           C  
ATOM    625  CG  LEU A  43       7.856  22.833  -2.029  1.00  0.00           C  
ATOM    626  CD1 LEU A  43       7.848  24.198  -1.416  1.00  0.00           C  
ATOM    627  CD2 LEU A  43       7.612  22.842  -3.551  1.00  0.00           C  
ATOM    628  H   LEU A  43       7.810  19.994  -0.947  1.00  0.00           H  
ATOM    629  HA  LEU A  43       9.038  20.766  -3.413  1.00  0.00           H  
ATOM    630  HB2 LEU A  43       9.925  22.604  -2.142  1.00  0.00           H  
ATOM    631  HB3 LEU A  43       9.283  21.961  -0.785  1.00  0.00           H  
ATOM    632  HG  LEU A  43       7.115  22.310  -1.608  1.00  0.00           H  
ATOM    633 HD11 LEU A  43       6.977  24.647  -1.614  1.00  0.00           H  
ATOM    634 HD12 LEU A  43       7.965  24.120  -0.426  1.00  0.00           H  
ATOM    635 HD13 LEU A  43       8.597  24.740  -1.798  1.00  0.00           H  
ATOM    636 HD21 LEU A  43       6.764  23.334  -3.750  1.00  0.00           H  
ATOM    637 HD22 LEU A  43       8.376  23.296  -4.008  1.00  0.00           H  
ATOM    638 HD23 LEU A  43       7.537  21.901  -3.882  1.00  0.00           H  
ATOM    639  N   PHE A  44      10.987  19.680  -1.062  1.00  0.00           N  
ATOM    640  CA  PHE A  44      12.324  19.284  -0.706  1.00  0.00           C  
ATOM    641  C   PHE A  44      12.400  17.815  -0.342  1.00  0.00           C  
ATOM    642  O   PHE A  44      11.671  17.298   0.504  1.00  0.00           O  
ATOM    643  CB  PHE A  44      12.872  20.154   0.443  1.00  0.00           C  
ATOM    644  CG  PHE A  44      12.853  21.626   0.109  1.00  0.00           C  
ATOM    645  CD1 PHE A  44      13.886  22.187  -0.643  1.00  0.00           C  
ATOM    646  CD2 PHE A  44      11.820  22.444   0.516  1.00  0.00           C  
ATOM    647  CE1 PHE A  44      13.891  23.521  -0.960  1.00  0.00           C  
ATOM    648  CE2 PHE A  44      11.823  23.792   0.199  1.00  0.00           C  
ATOM    649  CZ  PHE A  44      12.870  24.349  -0.530  1.00  0.00           C  
ATOM    650  H   PHE A  44      10.273  19.560  -0.372  1.00  0.00           H  
ATOM    651  HA  PHE A  44      12.908  19.431  -1.504  1.00  0.00           H  
ATOM    652  HB2 PHE A  44      13.815  19.880   0.632  1.00  0.00           H  
ATOM    653  HB3 PHE A  44      12.311  20.002   1.257  1.00  0.00           H  
ATOM    654  HD1 PHE A  44      14.637  21.605  -0.957  1.00  0.00           H  
ATOM    655  HD2 PHE A  44      11.063  22.061   1.044  1.00  0.00           H  
ATOM    656  HE1 PHE A  44      14.639  23.898  -1.506  1.00  0.00           H  
ATOM    657  HE2 PHE A  44      11.065  24.372   0.497  1.00  0.00           H  
ATOM    658  HZ  PHE A  44      12.884  25.327  -0.738  1.00  0.00           H  
ATOM    659  N   GLU A  45      13.349  17.125  -1.013  1.00  0.00           N  
ATOM    660  CA  GLU A  45      13.529  15.714  -0.786  1.00  0.00           C  
ATOM    661  C   GLU A  45      14.870  15.355  -0.151  1.00  0.00           C  
ATOM    662  O   GLU A  45      15.927  15.635  -0.687  1.00  0.00           O  
ATOM    663  CB  GLU A  45      13.337  14.959  -2.140  1.00  0.00           C  
ATOM    664  CG  GLU A  45      13.599  13.457  -1.976  1.00  0.00           C  
ATOM    665  CD  GLU A  45      13.313  12.728  -3.275  1.00  0.00           C  
ATOM    666  OE1 GLU A  45      14.229  12.631  -4.110  1.00  0.00           O  
ATOM    667  OE2 GLU A  45      12.167  12.272  -3.483  1.00  0.00           O  
ATOM    668  H   GLU A  45      13.932  17.599  -1.673  1.00  0.00           H  
ATOM    669  HA  GLU A  45      12.807  15.411  -0.164  1.00  0.00           H  
ATOM    670  HB2 GLU A  45      13.975  15.330  -2.814  1.00  0.00           H  
ATOM    671  HB3 GLU A  45      12.399  15.094  -2.459  1.00  0.00           H  
ATOM    672  HG2 GLU A  45      13.006  13.095  -1.257  1.00  0.00           H  
ATOM    673  HG3 GLU A  45      14.556  13.315  -1.722  1.00  0.00           H  
ATOM    674  N   GLY A  46      14.839  14.664   0.998  1.00  0.00           N  
ATOM    675  CA  GLY A  46      16.008  14.221   1.706  1.00  0.00           C  
ATOM    676  C   GLY A  46      16.580  12.907   1.146  1.00  0.00           C  
ATOM    677  O   GLY A  46      16.269  12.463   0.031  1.00  0.00           O  
ATOM    678  H   GLY A  46      13.945  14.443   1.387  1.00  0.00           H  
ATOM    679  HA2 GLY A  46      15.766  14.081   2.666  1.00  0.00           H  
ATOM    680  HA3 GLY A  46      16.710  14.930   1.639  1.00  0.00           H  
ATOM    681  N   LEU A  47      17.435  12.309   1.968  1.00  0.00           N  
ATOM    682  CA  LEU A  47      18.134  11.069   1.614  1.00  0.00           C  
ATOM    683  C   LEU A  47      17.121   9.939   1.401  1.00  0.00           C  
ATOM    684  O   LEU A  47      17.232   9.165   0.442  1.00  0.00           O  
ATOM    685  CB  LEU A  47      19.125  10.771   2.758  1.00  0.00           C  
ATOM    686  CG  LEU A  47      20.259  11.809   2.950  1.00  0.00           C  
ATOM    687  CD1 LEU A  47      21.022  11.576   4.261  1.00  0.00           C  
ATOM    688  CD2 LEU A  47      21.263  11.728   1.783  1.00  0.00           C  
ATOM    689  H   LEU A  47      17.609  12.720   2.863  1.00  0.00           H  
ATOM    690  HA  LEU A  47      18.646  11.213   0.767  1.00  0.00           H  
ATOM    691  HB2 LEU A  47      19.548   9.884   2.575  1.00  0.00           H  
ATOM    692  HB3 LEU A  47      18.605  10.723   3.611  1.00  0.00           H  
ATOM    693  HG  LEU A  47      19.858  12.725   2.968  1.00  0.00           H  
ATOM    694 HD11 LEU A  47      21.744  12.261   4.353  1.00  0.00           H  
ATOM    695 HD12 LEU A  47      20.390  11.652   5.032  1.00  0.00           H  
ATOM    696 HD13 LEU A  47      21.429  10.662   4.252  1.00  0.00           H  
ATOM    697 HD21 LEU A  47      21.988  12.403   1.920  1.00  0.00           H  
ATOM    698 HD22 LEU A  47      21.662  10.812   1.749  1.00  0.00           H  
ATOM    699 HD23 LEU A  47      20.790  11.917   0.923  1.00  0.00           H  
ATOM    700  N   LEU A  48      16.195   9.783   2.324  1.00  0.00           N  
ATOM    701  CA  LEU A  48      15.123   8.786   2.248  1.00  0.00           C  
ATOM    702  C   LEU A  48      13.774   9.509   2.227  1.00  0.00           C  
ATOM    703  O   LEU A  48      13.742  10.714   2.570  1.00  0.00           O  
ATOM    704  CB  LEU A  48      15.108   7.812   3.414  1.00  0.00           C  
ATOM    705  CG  LEU A  48      16.139   6.679   3.401  1.00  0.00           C  
ATOM    706  CD1 LEU A  48      17.572   7.170   3.349  1.00  0.00           C  
ATOM    707  CD2 LEU A  48      15.934   5.820   4.658  1.00  0.00           C  
ATOM    708  H   LEU A  48      16.225  10.381   3.125  1.00  0.00           H  
ATOM    709  HA  LEU A  48      15.224   8.269   1.398  1.00  0.00           H  
ATOM    710  HB2 LEU A  48      14.201   7.392   3.442  1.00  0.00           H  
ATOM    711  HB3 LEU A  48      15.256   8.342   4.249  1.00  0.00           H  
ATOM    712  HG  LEU A  48      15.971   6.108   2.597  1.00  0.00           H  
ATOM    713 HD11 LEU A  48      18.193   6.386   3.343  1.00  0.00           H  
ATOM    714 HD12 LEU A  48      17.709   7.710   2.519  1.00  0.00           H  
ATOM    715 HD13 LEU A  48      17.759   7.737   4.151  1.00  0.00           H  
ATOM    716 HD21 LEU A  48      16.601   5.075   4.665  1.00  0.00           H  
ATOM    717 HD22 LEU A  48      16.059   6.386   5.473  1.00  0.00           H  
ATOM    718 HD23 LEU A  48      15.009   5.440   4.655  1.00  0.00           H  
ATOM    719  N   ILE A  49      12.720   8.821   1.792  1.00  0.00           N  
ATOM    720  CA  ILE A  49      11.373   9.425   1.834  1.00  0.00           C  
ATOM    721  C   ILE A  49      10.452   8.320   2.351  1.00  0.00           C  
ATOM    722  O   ILE A  49      10.888   7.156   2.333  1.00  0.00           O  
ATOM    723  CB  ILE A  49      10.847   9.882   0.452  1.00  0.00           C  
ATOM    724  CG1 ILE A  49      10.916   8.745  -0.565  1.00  0.00           C  
ATOM    725  CG2 ILE A  49      11.615  11.075  -0.123  1.00  0.00           C  
ATOM    726  CD1 ILE A  49      10.298   9.023  -1.924  1.00  0.00           C  
ATOM    727  H   ILE A  49      12.841   7.894   1.436  1.00  0.00           H  
ATOM    728  HA  ILE A  49      11.367  10.196   2.471  1.00  0.00           H  
ATOM    729  HB  ILE A  49       9.889  10.149   0.556  1.00  0.00           H  
ATOM    730 HG12 ILE A  49      10.446   7.955  -0.172  1.00  0.00           H  
ATOM    731 HG13 ILE A  49      11.880   8.522  -0.708  1.00  0.00           H  
ATOM    732 HG21 ILE A  49      11.230  11.322  -1.012  1.00  0.00           H  
ATOM    733 HG22 ILE A  49      11.538  11.853   0.501  1.00  0.00           H  
ATOM    734 HG23 ILE A  49      12.578  10.830  -0.233  1.00  0.00           H  
ATOM    735 HD11 ILE A  49      10.399   8.217  -2.507  1.00  0.00           H  
ATOM    736 HD12 ILE A  49       9.327   9.234  -1.812  1.00  0.00           H  
ATOM    737 HD13 ILE A  49      10.761   9.801  -2.348  1.00  0.00           H  
ATOM    738  N   SER A  50       9.230   8.590   2.787  1.00  0.00           N  
ATOM    739  CA  SER A  50       8.336   7.488   3.113  1.00  0.00           C  
ATOM    740  C   SER A  50       7.677   6.943   1.859  1.00  0.00           C  
ATOM    741  O   SER A  50       7.293   7.778   1.045  1.00  0.00           O  
ATOM    742  CB  SER A  50       7.242   7.985   4.080  1.00  0.00           C  
ATOM    743  OG  SER A  50       7.958   8.341   5.256  1.00  0.00           O  
ATOM    744  H   SER A  50       8.926   9.537   2.891  1.00  0.00           H  
ATOM    745  HA  SER A  50       8.859   6.759   3.554  1.00  0.00           H  
ATOM    746  HB2 SER A  50       6.581   7.259   4.272  1.00  0.00           H  
ATOM    747  HB3 SER A  50       6.765   8.778   3.700  1.00  0.00           H  
ATOM    748  HG  SER A  50       7.318   8.679   5.946  1.00  0.00           H  
ATOM    749  N   ASP A  51       7.466   5.635   1.729  1.00  0.00           N  
ATOM    750  CA  ASP A  51       6.703   5.157   0.559  1.00  0.00           C  
ATOM    751  C   ASP A  51       5.227   5.459   0.841  1.00  0.00           C  
ATOM    752  O   ASP A  51       4.896   6.005   1.920  1.00  0.00           O  
ATOM    753  CB  ASP A  51       7.004   3.683   0.291  1.00  0.00           C  
ATOM    754  CG  ASP A  51       6.496   2.671   1.275  1.00  0.00           C  
ATOM    755  OD1 ASP A  51       5.766   3.011   2.244  1.00  0.00           O  
ATOM    756  OD2 ASP A  51       6.857   1.452   1.184  1.00  0.00           O  
ATOM    757  H   ASP A  51       7.816   4.991   2.409  1.00  0.00           H  
ATOM    758  HA  ASP A  51       6.986   5.687  -0.240  1.00  0.00           H  
ATOM    759  HB2 ASP A  51       7.998   3.585   0.250  1.00  0.00           H  
ATOM    760  HB3 ASP A  51       6.610   3.456  -0.600  1.00  0.00           H  
ATOM    761  N   VAL A  52       4.279   5.056   0.008  1.00  0.00           N  
ATOM    762  CA  VAL A  52       2.863   5.311   0.236  1.00  0.00           C  
ATOM    763  C   VAL A  52       2.321   4.670   1.492  1.00  0.00           C  
ATOM    764  O   VAL A  52       1.242   5.098   1.916  1.00  0.00           O  
ATOM    765  CB  VAL A  52       1.923   4.893  -0.930  1.00  0.00           C  
ATOM    766  CG1 VAL A  52       2.307   5.622  -2.194  1.00  0.00           C  
ATOM    767  CG2 VAL A  52       1.926   3.386  -1.197  1.00  0.00           C  
ATOM    768  H   VAL A  52       4.548   4.554  -0.814  1.00  0.00           H  
ATOM    769  HA  VAL A  52       2.762   6.299   0.349  1.00  0.00           H  
ATOM    770  HB  VAL A  52       0.991   5.163  -0.688  1.00  0.00           H  
ATOM    771 HG11 VAL A  52       1.697   5.346  -2.937  1.00  0.00           H  
ATOM    772 HG12 VAL A  52       2.228   6.608  -2.047  1.00  0.00           H  
ATOM    773 HG13 VAL A  52       3.250   5.395  -2.436  1.00  0.00           H  
ATOM    774 HG21 VAL A  52       1.306   3.180  -1.954  1.00  0.00           H  
ATOM    775 HG22 VAL A  52       2.852   3.092  -1.435  1.00  0.00           H  
ATOM    776 HG23 VAL A  52       1.623   2.901  -0.376  1.00  0.00           H  
ATOM    777  N   GLU A  53       2.980   3.701   2.107  1.00  0.00           N  
ATOM    778  CA  GLU A  53       2.507   3.087   3.333  1.00  0.00           C  
ATOM    779  C   GLU A  53       3.349   3.538   4.506  1.00  0.00           C  
ATOM    780  O   GLU A  53       3.093   3.115   5.640  1.00  0.00           O  
ATOM    781  CB  GLU A  53       2.472   1.539   3.327  1.00  0.00           C  
ATOM    782  CG  GLU A  53       1.458   1.057   2.293  1.00  0.00           C  
ATOM    783  CD  GLU A  53       1.513  -0.489   2.191  1.00  0.00           C  
ATOM    784  OE1 GLU A  53       1.958  -1.069   3.205  1.00  0.00           O  
ATOM    785  OE2 GLU A  53       1.146  -0.958   1.086  1.00  0.00           O  
ATOM    786  H   GLU A  53       3.839   3.379   1.710  1.00  0.00           H  
ATOM    787  HA  GLU A  53       1.573   3.409   3.491  1.00  0.00           H  
ATOM    788  HB2 GLU A  53       2.207   1.208   4.233  1.00  0.00           H  
ATOM    789  HB3 GLU A  53       3.378   1.186   3.095  1.00  0.00           H  
ATOM    790  HG2 GLU A  53       1.675   1.457   1.403  1.00  0.00           H  
ATOM    791  HG3 GLU A  53       0.540   1.340   2.571  1.00  0.00           H  
ATOM    792  N   GLY A  54       4.247   4.510   4.257  1.00  0.00           N  
ATOM    793  CA  GLY A  54       5.022   5.026   5.395  1.00  0.00           C  
ATOM    794  C   GLY A  54       6.367   4.414   5.634  1.00  0.00           C  
ATOM    795  O   GLY A  54       7.050   4.910   6.542  1.00  0.00           O  
ATOM    796  H   GLY A  54       4.382   4.867   3.333  1.00  0.00           H  
ATOM    797  HA2 GLY A  54       4.476   4.886   6.221  1.00  0.00           H  
ATOM    798  HA3 GLY A  54       5.158   6.006   5.248  1.00  0.00           H  
ATOM    799  N   HIS A  55       6.806   3.371   4.905  1.00  0.00           N  
ATOM    800  CA  HIS A  55       8.122   2.790   5.198  1.00  0.00           C  
ATOM    801  C   HIS A  55       9.229   3.687   4.644  1.00  0.00           C  
ATOM    802  O   HIS A  55       9.122   4.255   3.542  1.00  0.00           O  
ATOM    803  CB  HIS A  55       8.296   1.429   4.504  1.00  0.00           C  
ATOM    804  CG  HIS A  55       7.139   0.485   4.567  1.00  0.00           C  
ATOM    805  ND1 HIS A  55       6.372   0.183   3.460  1.00  0.00           N  
ATOM    806  CD2 HIS A  55       6.600  -0.219   5.596  1.00  0.00           C  
ATOM    807  CE1 HIS A  55       5.419  -0.663   3.804  1.00  0.00           C  
ATOM    808  NE2 HIS A  55       5.548  -0.942   5.080  1.00  0.00           N  
ATOM    809  H   HIS A  55       6.241   2.995   4.171  1.00  0.00           H  
ATOM    810  HA  HIS A  55       8.234   2.684   6.186  1.00  0.00           H  
ATOM    811  HB2 HIS A  55       9.081   0.974   4.925  1.00  0.00           H  
ATOM    812  HB3 HIS A  55       8.490   1.605   3.539  1.00  0.00           H  
ATOM    813  HD1 HIS A  55       6.516   0.548   2.540  1.00  0.00           H  
ATOM    814  HD2 HIS A  55       6.909  -0.213   6.547  1.00  0.00           H  
ATOM    815  HE1 HIS A  55       4.716  -1.030   3.194  1.00  0.00           H  
ATOM    816  HE2 HIS A  55       4.974  -1.578   5.595  1.00  0.00           H  
ATOM    817  N   PRO A  56      10.303   3.816   5.398  1.00  0.00           N  
ATOM    818  CA  PRO A  56      11.450   4.611   4.973  1.00  0.00           C  
ATOM    819  C   PRO A  56      11.960   4.005   3.687  1.00  0.00           C  
ATOM    820  O   PRO A  56      11.978   2.755   3.539  1.00  0.00           O  
ATOM    821  CB  PRO A  56      12.414   4.477   6.164  1.00  0.00           C  
ATOM    822  CG  PRO A  56      11.496   4.202   7.297  1.00  0.00           C  
ATOM    823  CD  PRO A  56      10.525   3.174   6.737  1.00  0.00           C  
ATOM    824  HA  PRO A  56      11.188   5.566   4.835  1.00  0.00           H  
ATOM    825  HB2 PRO A  56      13.054   3.721   6.027  1.00  0.00           H  
ATOM    826  HB3 PRO A  56      12.925   5.324   6.311  1.00  0.00           H  
ATOM    827  HG2 PRO A  56      11.997   3.830   8.079  1.00  0.00           H  
ATOM    828  HG3 PRO A  56      11.014   5.033   7.575  1.00  0.00           H  
ATOM    829  HD2 PRO A  56      10.936   2.266   6.659  1.00  0.00           H  
ATOM    830  HD3 PRO A  56       9.683   3.114   7.274  1.00  0.00           H  
ATOM    831  N   SER A  57      12.183   4.750   2.629  1.00  0.00           N  
ATOM    832  CA  SER A  57      12.501   4.204   1.319  1.00  0.00           C  
ATOM    833  C   SER A  57      13.466   5.183   0.654  1.00  0.00           C  
ATOM    834  O   SER A  57      13.683   6.254   1.180  1.00  0.00           O  
ATOM    835  CB  SER A  57      11.217   4.108   0.465  1.00  0.00           C  
ATOM    836  OG  SER A  57      10.273   3.296   1.159  1.00  0.00           O  
ATOM    837  H   SER A  57      12.132   5.744   2.729  1.00  0.00           H  
ATOM    838  HA  SER A  57      12.926   3.304   1.411  1.00  0.00           H  
ATOM    839  HB2 SER A  57      11.431   3.695  -0.420  1.00  0.00           H  
ATOM    840  HB3 SER A  57      10.837   5.022   0.324  1.00  0.00           H  
ATOM    841  HG  SER A  57       9.435   3.224   0.619  1.00  0.00           H  
ATOM    842  N   PRO A  58      14.025   4.765  -0.473  1.00  0.00           N  
ATOM    843  CA  PRO A  58      15.013   5.584  -1.144  1.00  0.00           C  
ATOM    844  C   PRO A  58      14.529   6.978  -1.497  1.00  0.00           C  
ATOM    845  O   PRO A  58      13.483   7.094  -2.145  1.00  0.00           O  
ATOM    846  CB  PRO A  58      15.333   4.793  -2.405  1.00  0.00           C  
ATOM    847  CG  PRO A  58      14.875   3.401  -2.161  1.00  0.00           C  
ATOM    848  CD  PRO A  58      13.800   3.448  -1.113  1.00  0.00           C  
ATOM    849  HA  PRO A  58      15.833   5.650  -0.575  1.00  0.00           H  
ATOM    850  HB2 PRO A  58      14.850   5.183  -3.189  1.00  0.00           H  
ATOM    851  HB3 PRO A  58      16.317   4.807  -2.580  1.00  0.00           H  
ATOM    852  HG2 PRO A  58      14.510   3.010  -3.006  1.00  0.00           H  
ATOM    853  HG3 PRO A  58      15.640   2.843  -1.839  1.00  0.00           H  
ATOM    854  HD2 PRO A  58      12.891   3.399  -1.527  1.00  0.00           H  
ATOM    855  HD3 PRO A  58      13.907   2.704  -0.454  1.00  0.00           H  
ATOM    856  N   GLY A  59      15.326   8.013  -1.176  1.00  0.00           N  
ATOM    857  CA  GLY A  59      14.883   9.351  -1.628  1.00  0.00           C  
ATOM    858  C   GLY A  59      16.006   9.794  -2.585  1.00  0.00           C  
ATOM    859  O   GLY A  59      16.143   9.166  -3.651  1.00  0.00           O  
ATOM    860  H   GLY A  59      16.173   7.885  -0.659  1.00  0.00           H  
ATOM    861  HA2 GLY A  59      14.802   9.981  -0.856  1.00  0.00           H  
ATOM    862  HA3 GLY A  59      14.007   9.295  -2.106  1.00  0.00           H  
ATOM    863  N   VAL A  60      16.775  10.807  -2.235  1.00  0.00           N  
ATOM    864  CA  VAL A  60      17.957  11.168  -3.022  1.00  0.00           C  
ATOM    865  C   VAL A  60      18.986  10.046  -2.924  1.00  0.00           C  
ATOM    866  O   VAL A  60      19.654   9.706  -3.900  1.00  0.00           O  
ATOM    867  CB  VAL A  60      18.640  12.496  -2.628  1.00  0.00           C  
ATOM    868  CG1 VAL A  60      19.888  12.692  -3.520  1.00  0.00           C  
ATOM    869  CG2 VAL A  60      17.684  13.665  -2.863  1.00  0.00           C  
ATOM    870  H   VAL A  60      16.547  11.338  -1.419  1.00  0.00           H  
ATOM    871  HA  VAL A  60      17.676  11.242  -3.979  1.00  0.00           H  
ATOM    872  HB  VAL A  60      18.911  12.467  -1.666  1.00  0.00           H  
ATOM    873 HG11 VAL A  60      20.341  13.549  -3.276  1.00  0.00           H  
ATOM    874 HG12 VAL A  60      20.520  11.930  -3.381  1.00  0.00           H  
ATOM    875 HG13 VAL A  60      19.610  12.724  -4.480  1.00  0.00           H  
ATOM    876 HG21 VAL A  60      18.134  14.520  -2.606  1.00  0.00           H  
ATOM    877 HG22 VAL A  60      17.431  13.699  -3.830  1.00  0.00           H  
ATOM    878 HG23 VAL A  60      16.862  13.540  -2.307  1.00  0.00           H  
ATOM    879  N   ALA A  61      19.057   9.355  -1.777  1.00  0.00           N  
ATOM    880  CA  ALA A  61      19.920   8.201  -1.618  1.00  0.00           C  
ATOM    881  C   ALA A  61      19.251   6.977  -2.219  1.00  0.00           C  
ATOM    882  O   ALA A  61      18.119   6.638  -1.870  1.00  0.00           O  
ATOM    883  CB  ALA A  61      20.316   8.042  -0.151  1.00  0.00           C  
ATOM    884  H   ALA A  61      18.494   9.646  -1.003  1.00  0.00           H  
ATOM    885  HA  ALA A  61      20.756   8.375  -2.139  1.00  0.00           H  
ATOM    886  HB1 ALA A  61      20.911   7.244  -0.051  1.00  0.00           H  
ATOM    887  HB2 ALA A  61      20.803   8.861   0.154  1.00  0.00           H  
ATOM    888  HB3 ALA A  61      19.494   7.917   0.404  1.00  0.00           H  
ATOM    889  N   GLU A  62      19.889   6.319  -3.215  1.00  0.00           N  
ATOM    890  CA  GLU A  62      19.247   5.118  -3.776  1.00  0.00           C  
ATOM    891  C   GLU A  62      19.646   3.876  -2.971  1.00  0.00           C  
ATOM    892  O   GLU A  62      18.934   2.890  -3.013  1.00  0.00           O  
ATOM    893  CB  GLU A  62      19.520   4.864  -5.253  1.00  0.00           C  
ATOM    894  CG  GLU A  62      20.935   4.791  -5.707  1.00  0.00           C  
ATOM    895  CD  GLU A  62      21.063   4.819  -7.225  1.00  0.00           C  
ATOM    896  OE1 GLU A  62      20.108   4.604  -7.994  1.00  0.00           O  
ATOM    897  OE2 GLU A  62      22.169   5.075  -7.678  1.00  0.00           O  
ATOM    898  H   GLU A  62      20.771   6.639  -3.560  1.00  0.00           H  
ATOM    899  HA  GLU A  62      18.259   5.234  -3.673  1.00  0.00           H  
ATOM    900  HB2 GLU A  62      19.082   5.602  -5.766  1.00  0.00           H  
ATOM    901  HB3 GLU A  62      19.088   3.993  -5.488  1.00  0.00           H  
ATOM    902  HG2 GLU A  62      21.337   3.941  -5.367  1.00  0.00           H  
ATOM    903  HG3 GLU A  62      21.434   5.571  -5.329  1.00  0.00           H  
ATOM    904  N   LYS A  63      20.729   3.946  -2.217  1.00  0.00           N  
ATOM    905  CA  LYS A  63      21.112   2.811  -1.373  1.00  0.00           C  
ATOM    906  C   LYS A  63      22.074   3.274  -0.287  1.00  0.00           C  
ATOM    907  O   LYS A  63      22.707   4.316  -0.416  1.00  0.00           O  
ATOM    908  CB  LYS A  63      21.695   1.687  -2.181  1.00  0.00           C  
ATOM    909  CG  LYS A  63      23.175   1.424  -2.258  1.00  0.00           C  
ATOM    910  CD  LYS A  63      23.451   0.037  -2.837  1.00  0.00           C  
ATOM    911  CE  LYS A  63      23.959  -1.032  -1.886  1.00  0.00           C  
ATOM    912  NZ  LYS A  63      23.210  -1.291  -0.626  1.00  0.00           N  
ATOM    913  H   LYS A  63      21.288   4.775  -2.222  1.00  0.00           H  
ATOM    914  HA  LYS A  63      20.286   2.470  -0.925  1.00  0.00           H  
ATOM    915  HB2 LYS A  63      21.391   1.836  -3.122  1.00  0.00           H  
ATOM    916  HB3 LYS A  63      21.283   0.848  -1.826  1.00  0.00           H  
ATOM    917  HG2 LYS A  63      23.566   1.479  -1.339  1.00  0.00           H  
ATOM    918  HG3 LYS A  63      23.600   2.114  -2.843  1.00  0.00           H  
ATOM    919  HD2 LYS A  63      24.134   0.145  -3.559  1.00  0.00           H  
ATOM    920  HD3 LYS A  63      22.596  -0.297  -3.234  1.00  0.00           H  
ATOM    921  HE2 LYS A  63      24.890  -0.775  -1.626  1.00  0.00           H  
ATOM    922  HE3 LYS A  63      23.981  -1.892  -2.396  1.00  0.00           H  
ATOM    923  HZ1 LYS A  63      23.665  -2.017  -0.111  1.00  0.00           H  
ATOM    924  HZ2 LYS A  63      23.185  -0.457  -0.075  1.00  0.00           H  
ATOM    925  HZ3 LYS A  63      22.276  -1.574  -0.845  1.00  0.00           H  
ATOM    926  N   TRP A  64      22.130   2.557   0.828  1.00  0.00           N  
ATOM    927  CA  TRP A  64      22.980   3.015   1.922  1.00  0.00           C  
ATOM    928  C   TRP A  64      23.450   1.825   2.734  1.00  0.00           C  
ATOM    929  O   TRP A  64      22.804   0.776   2.691  1.00  0.00           O  
ATOM    930  CB  TRP A  64      22.201   4.016   2.792  1.00  0.00           C  
ATOM    931  CG  TRP A  64      20.856   3.520   3.233  1.00  0.00           C  
ATOM    932  CD1 TRP A  64      20.600   2.815   4.382  1.00  0.00           C  
ATOM    933  CD2 TRP A  64      19.608   3.645   2.546  1.00  0.00           C  
ATOM    934  NE1 TRP A  64      19.262   2.484   4.426  1.00  0.00           N  
ATOM    935  CE2 TRP A  64      18.630   3.000   3.332  1.00  0.00           C  
ATOM    936  CE3 TRP A  64      19.212   4.282   1.361  1.00  0.00           C  
ATOM    937  CZ2 TRP A  64      17.277   2.949   2.955  1.00  0.00           C  
ATOM    938  CZ3 TRP A  64      17.883   4.222   0.979  1.00  0.00           C  
ATOM    939  CH2 TRP A  64      16.931   3.553   1.787  1.00  0.00           C  
ATOM    940  H   TRP A  64      21.598   1.715   0.917  1.00  0.00           H  
ATOM    941  HA  TRP A  64      23.779   3.477   1.537  1.00  0.00           H  
ATOM    942  HB2 TRP A  64      22.070   4.856   2.265  1.00  0.00           H  
ATOM    943  HB3 TRP A  64      22.746   4.216   3.607  1.00  0.00           H  
ATOM    944  HD1 TRP A  64      21.278   2.578   5.078  1.00  0.00           H  
ATOM    945  HE1 TRP A  64      18.823   1.949   5.148  1.00  0.00           H  
ATOM    946  HE3 TRP A  64      19.880   4.772   0.801  1.00  0.00           H  
ATOM    947  HZ2 TRP A  64      16.596   2.487   3.523  1.00  0.00           H  
ATOM    948  HZ3 TRP A  64      17.592   4.655   0.125  1.00  0.00           H  
ATOM    949  HH2 TRP A  64      15.977   3.524   1.490  1.00  0.00           H  
ATOM    950  N   GLU A  65      24.543   1.975   3.462  1.00  0.00           N  
ATOM    951  CA  GLU A  65      25.038   0.927   4.332  1.00  0.00           C  
ATOM    952  C   GLU A  65      25.488   1.623   5.620  1.00  0.00           C  
ATOM    953  O   GLU A  65      25.654   2.841   5.624  1.00  0.00           O  
ATOM    954  CB  GLU A  65      26.279   0.174   3.867  1.00  0.00           C  
ATOM    955  CG  GLU A  65      26.384  -0.353   2.473  1.00  0.00           C  
ATOM    956  CD  GLU A  65      26.557   0.662   1.357  1.00  0.00           C  
ATOM    957  OE1 GLU A  65      27.468   1.506   1.331  1.00  0.00           O  
ATOM    958  OE2 GLU A  65      25.701   0.584   0.456  1.00  0.00           O  
ATOM    959  H   GLU A  65      25.044   2.839   3.411  1.00  0.00           H  
ATOM    960  HA  GLU A  65      24.304   0.279   4.535  1.00  0.00           H  
ATOM    961  HB2 GLU A  65      26.379  -0.613   4.476  1.00  0.00           H  
ATOM    962  HB3 GLU A  65      27.052   0.795   3.995  1.00  0.00           H  
ATOM    963  HG2 GLU A  65      25.549  -0.869   2.283  1.00  0.00           H  
ATOM    964  HG3 GLU A  65      27.171  -0.969   2.443  1.00  0.00           H  
ATOM    965  N   ASN A  66      25.653   0.837   6.654  1.00  0.00           N  
ATOM    966  CA  ASN A  66      26.117   1.339   7.933  1.00  0.00           C  
ATOM    967  C   ASN A  66      27.204   0.383   8.461  1.00  0.00           C  
ATOM    968  O   ASN A  66      27.195  -0.836   8.259  1.00  0.00           O  
ATOM    969  CB  ASN A  66      24.999   1.447   8.956  1.00  0.00           C  
ATOM    970  CG  ASN A  66      24.691   0.126   9.657  1.00  0.00           C  
ATOM    971  OD1 ASN A  66      25.411  -0.231  10.608  1.00  0.00           O  
ATOM    972  ND2 ASN A  66      23.666  -0.544   9.137  1.00  0.00           N  
ATOM    973  H   ASN A  66      25.453  -0.138   6.559  1.00  0.00           H  
ATOM    974  HA  ASN A  66      26.520   2.244   7.798  1.00  0.00           H  
ATOM    975  HB2 ASN A  66      24.171   1.759   8.490  1.00  0.00           H  
ATOM    976  HB3 ASN A  66      25.265   2.118   9.647  1.00  0.00           H  
ATOM    977 HD21 ASN A  66      23.155  -0.159   8.369  1.00  0.00           H  
ATOM    978 HD22 ASN A  66      23.407  -1.433   9.514  1.00  0.00           H  
ATOM    979  N   LYS A  67      28.101   0.991   9.202  1.00  0.00           N  
ATOM    980  CA  LYS A  67      29.152   0.278   9.894  1.00  0.00           C  
ATOM    981  C   LYS A  67      28.865   0.420  11.389  1.00  0.00           C  
ATOM    982  O   LYS A  67      28.912   1.562  11.896  1.00  0.00           O  
ATOM    983  CB  LYS A  67      30.529   0.852   9.563  1.00  0.00           C  
ATOM    984  CG  LYS A  67      31.620   0.235  10.444  1.00  0.00           C  
ATOM    985  CD  LYS A  67      31.811  -1.241  10.175  1.00  0.00           C  
ATOM    986  CE  LYS A  67      33.022  -1.809  10.931  1.00  0.00           C  
ATOM    987  NZ  LYS A  67      34.200  -0.906  10.860  1.00  0.00           N  
ATOM    988  H   LYS A  67      28.056   1.986   9.291  1.00  0.00           H  
ATOM    989  HA  LYS A  67      29.123  -0.689   9.639  1.00  0.00           H  
ATOM    990  HB2 LYS A  67      30.513   1.841   9.710  1.00  0.00           H  
ATOM    991  HB3 LYS A  67      30.739   0.661   8.604  1.00  0.00           H  
ATOM    992  HG2 LYS A  67      31.365   0.356  11.403  1.00  0.00           H  
ATOM    993  HG3 LYS A  67      32.483   0.708  10.266  1.00  0.00           H  
ATOM    994  HD2 LYS A  67      31.950  -1.375   9.194  1.00  0.00           H  
ATOM    995  HD3 LYS A  67      30.989  -1.732  10.465  1.00  0.00           H  
ATOM    996  HE2 LYS A  67      33.268  -2.691  10.530  1.00  0.00           H  
ATOM    997  HE3 LYS A  67      32.772  -1.937  11.891  1.00  0.00           H  
ATOM    998  HZ1 LYS A  67      34.963  -1.313  11.363  1.00  0.00           H  
ATOM    999  HZ2 LYS A  67      34.463  -0.776   9.904  1.00  0.00           H  
ATOM   1000  HZ3 LYS A  67      33.967  -0.022  11.265  1.00  0.00           H  
ATOM   1001  N   ASP A  68      28.538  -0.668  12.043  1.00  0.00           N  
ATOM   1002  CA  ASP A  68      28.220  -0.699  13.462  1.00  0.00           C  
ATOM   1003  C   ASP A  68      27.135   0.286  13.904  1.00  0.00           C  
ATOM   1004  O   ASP A  68      27.209   0.753  15.056  1.00  0.00           O  
ATOM   1005  CB  ASP A  68      29.434  -0.402  14.360  1.00  0.00           C  
ATOM   1006  CG  ASP A  68      30.607  -1.330  14.051  1.00  0.00           C  
ATOM   1007  OD1 ASP A  68      30.333  -2.443  13.560  1.00  0.00           O  
ATOM   1008  OD2 ASP A  68      31.770  -0.923  14.292  1.00  0.00           O  
ATOM   1009  H   ASP A  68      28.505  -1.529  11.535  1.00  0.00           H  
ATOM   1010  HA  ASP A  68      27.900  -1.621  13.681  1.00  0.00           H  
ATOM   1011  HB2 ASP A  68      29.167  -0.524  15.316  1.00  0.00           H  
ATOM   1012  HB3 ASP A  68      29.722   0.544  14.213  1.00  0.00           H  
ATOM   1013  N   PHE A  69      26.193   0.654  13.015  1.00  0.00           N  
ATOM   1014  CA  PHE A  69      25.198   1.666  13.344  1.00  0.00           C  
ATOM   1015  C   PHE A  69      25.800   3.010  13.688  1.00  0.00           C  
ATOM   1016  O   PHE A  69      25.121   3.881  14.260  1.00  0.00           O  
ATOM   1017  CB  PHE A  69      24.200   1.218  14.435  1.00  0.00           C  
ATOM   1018  CG  PHE A  69      23.627  -0.135  14.104  1.00  0.00           C  
ATOM   1019  CD1 PHE A  69      22.831  -0.296  12.985  1.00  0.00           C  
ATOM   1020  CD2 PHE A  69      23.923  -1.245  14.876  1.00  0.00           C  
ATOM   1021  CE1 PHE A  69      22.320  -1.531  12.630  1.00  0.00           C  
ATOM   1022  CE2 PHE A  69      23.421  -2.498  14.547  1.00  0.00           C  
ATOM   1023  CZ  PHE A  69      22.603  -2.607  13.423  1.00  0.00           C  
ATOM   1024  H   PHE A  69      26.176   0.225  12.112  1.00  0.00           H  
ATOM   1025  HA  PHE A  69      24.659   1.807  12.514  1.00  0.00           H  
ATOM   1026  HB2 PHE A  69      23.457   1.884  14.494  1.00  0.00           H  
ATOM   1027  HB3 PHE A  69      24.674   1.168  15.314  1.00  0.00           H  
ATOM   1028  HD1 PHE A  69      22.620   0.500  12.418  1.00  0.00           H  
ATOM   1029  HD2 PHE A  69      24.506  -1.144  15.682  1.00  0.00           H  
ATOM   1030  HE1 PHE A  69      21.756  -1.634  11.811  1.00  0.00           H  
ATOM   1031  HE2 PHE A  69      23.641  -3.301  15.102  1.00  0.00           H  
ATOM   1032  HZ  PHE A  69      22.212  -3.498  13.191  1.00  0.00           H  
ATOM   1033  N   LYS A  70      27.047   3.277  13.306  1.00  0.00           N  
ATOM   1034  CA  LYS A  70      27.719   4.521  13.678  1.00  0.00           C  
ATOM   1035  C   LYS A  70      28.177   5.317  12.474  1.00  0.00           C  
ATOM   1036  O   LYS A  70      28.223   6.541  12.575  1.00  0.00           O  
ATOM   1037  CB  LYS A  70      28.959   4.257  14.509  1.00  0.00           C  
ATOM   1038  CG  LYS A  70      28.968   4.291  16.027  1.00  0.00           C  
ATOM   1039  CD  LYS A  70      30.429   4.663  16.405  1.00  0.00           C  
ATOM   1040  CE  LYS A  70      30.614   5.247  17.780  1.00  0.00           C  
ATOM   1041  NZ  LYS A  70      31.989   5.027  18.317  1.00  0.00           N  
ATOM   1042  H   LYS A  70      27.538   2.608  12.749  1.00  0.00           H  
ATOM   1043  HA  LYS A  70      27.086   5.081  14.213  1.00  0.00           H  
ATOM   1044  HB2 LYS A  70      29.635   4.933  14.216  1.00  0.00           H  
ATOM   1045  HB3 LYS A  70      29.271   3.342  14.253  1.00  0.00           H  
ATOM   1046  HG2 LYS A  70      28.724   3.396  16.401  1.00  0.00           H  
ATOM   1047  HG3 LYS A  70      28.329   4.981  16.368  1.00  0.00           H  
ATOM   1048  HD2 LYS A  70      30.759   5.332  15.739  1.00  0.00           H  
ATOM   1049  HD3 LYS A  70      30.983   3.833  16.346  1.00  0.00           H  
ATOM   1050  HE2 LYS A  70      29.956   4.820  18.400  1.00  0.00           H  
ATOM   1051  HE3 LYS A  70      30.441   6.231  17.736  1.00  0.00           H  
ATOM   1052  HZ1 LYS A  70      32.060   5.432  19.229  1.00  0.00           H  
ATOM   1053  HZ2 LYS A  70      32.172   4.045  18.373  1.00  0.00           H  
ATOM   1054  HZ3 LYS A  70      32.657   5.456  17.709  1.00  0.00           H  
ATOM   1055  N   VAL A  71      28.567   4.636  11.389  1.00  0.00           N  
ATOM   1056  CA  VAL A  71      29.008   5.350  10.210  1.00  0.00           C  
ATOM   1057  C   VAL A  71      28.051   4.949   9.091  1.00  0.00           C  
ATOM   1058  O   VAL A  71      28.040   3.781   8.712  1.00  0.00           O  
ATOM   1059  CB  VAL A  71      30.454   5.085   9.799  1.00  0.00           C  
ATOM   1060  CG1 VAL A  71      30.765   5.788   8.474  1.00  0.00           C  
ATOM   1061  CG2 VAL A  71      31.454   5.527  10.880  1.00  0.00           C  
ATOM   1062  H   VAL A  71      28.554   3.636  11.393  1.00  0.00           H  
ATOM   1063  HA  VAL A  71      28.903   6.330  10.378  1.00  0.00           H  
ATOM   1064  HB  VAL A  71      30.562   4.100   9.661  1.00  0.00           H  
ATOM   1065 HG11 VAL A  71      31.714   5.607   8.215  1.00  0.00           H  
ATOM   1066 HG12 VAL A  71      30.154   5.442   7.762  1.00  0.00           H  
ATOM   1067 HG13 VAL A  71      30.630   6.773   8.580  1.00  0.00           H  
ATOM   1068 HG21 VAL A  71      32.386   5.336  10.571  1.00  0.00           H  
ATOM   1069 HG22 VAL A  71      31.353   6.508  11.047  1.00  0.00           H  
ATOM   1070 HG23 VAL A  71      31.274   5.025  11.726  1.00  0.00           H  
ATOM   1071  N   TRP A  72      27.288   5.896   8.594  1.00  0.00           N  
ATOM   1072  CA  TRP A  72      26.264   5.646   7.586  1.00  0.00           C  
ATOM   1073  C   TRP A  72      26.671   6.286   6.272  1.00  0.00           C  
ATOM   1074  O   TRP A  72      26.953   7.478   6.221  1.00  0.00           O  
ATOM   1075  CB  TRP A  72      24.917   6.227   8.103  1.00  0.00           C  
ATOM   1076  CG  TRP A  72      24.419   5.516   9.333  1.00  0.00           C  
ATOM   1077  CD1 TRP A  72      24.873   5.654  10.613  1.00  0.00           C  
ATOM   1078  CD2 TRP A  72      23.390   4.523   9.376  1.00  0.00           C  
ATOM   1079  NE1 TRP A  72      24.138   4.836  11.471  1.00  0.00           N  
ATOM   1080  CE2 TRP A  72      23.242   4.124  10.729  1.00  0.00           C  
ATOM   1081  CE3 TRP A  72      22.536   3.953   8.413  1.00  0.00           C  
ATOM   1082  CZ2 TRP A  72      22.321   3.165  11.117  1.00  0.00           C  
ATOM   1083  CZ3 TRP A  72      21.608   2.995   8.806  1.00  0.00           C  
ATOM   1084  CH2 TRP A  72      21.520   2.612  10.170  1.00  0.00           C  
ATOM   1085  H   TRP A  72      27.415   6.832   8.922  1.00  0.00           H  
ATOM   1086  HA  TRP A  72      26.167   4.659   7.454  1.00  0.00           H  
ATOM   1087  HB2 TRP A  72      24.231   6.138   7.381  1.00  0.00           H  
ATOM   1088  HB3 TRP A  72      25.047   7.194   8.322  1.00  0.00           H  
ATOM   1089  HD1 TRP A  72      25.622   6.253  10.894  1.00  0.00           H  
ATOM   1090  HE1 TRP A  72      24.249   4.781  12.463  1.00  0.00           H  
ATOM   1091  HE3 TRP A  72      22.596   4.234   7.455  1.00  0.00           H  
ATOM   1092  HZ2 TRP A  72      22.247   2.886  12.074  1.00  0.00           H  
ATOM   1093  HZ3 TRP A  72      21.003   2.576   8.128  1.00  0.00           H  
ATOM   1094  HH2 TRP A  72      20.852   1.918  10.440  1.00  0.00           H  
ATOM   1095  N   THR A  73      26.714   5.500   5.212  1.00  0.00           N  
ATOM   1096  CA  THR A  73      27.111   5.969   3.887  1.00  0.00           C  
ATOM   1097  C   THR A  73      25.977   5.871   2.881  1.00  0.00           C  
ATOM   1098  O   THR A  73      25.505   4.767   2.609  1.00  0.00           O  
ATOM   1099  CB  THR A  73      28.273   5.044   3.393  1.00  0.00           C  
ATOM   1100  OG1 THR A  73      29.300   5.057   4.384  1.00  0.00           O  
ATOM   1101  CG2 THR A  73      28.882   5.523   2.101  1.00  0.00           C  
ATOM   1102  H   THR A  73      26.463   4.538   5.322  1.00  0.00           H  
ATOM   1103  HA  THR A  73      27.432   6.914   3.945  1.00  0.00           H  
ATOM   1104  HB  THR A  73      27.932   4.111   3.277  1.00  0.00           H  
ATOM   1105  HG1 THR A  73      30.055   4.471   4.089  1.00  0.00           H  
ATOM   1106 HG21 THR A  73      29.616   4.902   1.828  1.00  0.00           H  
ATOM   1107 HG22 THR A  73      28.180   5.543   1.389  1.00  0.00           H  
ATOM   1108 HG23 THR A  73      29.254   6.443   2.228  1.00  0.00           H  
ATOM   1109  N   PHE A  74      25.595   7.005   2.325  1.00  0.00           N  
ATOM   1110  CA  PHE A  74      24.489   7.124   1.373  1.00  0.00           C  
ATOM   1111  C   PHE A  74      24.984   7.388  -0.051  1.00  0.00           C  
ATOM   1112  O   PHE A  74      25.707   8.344  -0.336  1.00  0.00           O  
ATOM   1113  CB  PHE A  74      23.575   8.284   1.850  1.00  0.00           C  
ATOM   1114  CG  PHE A  74      23.066   8.066   3.260  1.00  0.00           C  
ATOM   1115  CD1 PHE A  74      21.899   7.372   3.467  1.00  0.00           C  
ATOM   1116  CD2 PHE A  74      23.726   8.532   4.380  1.00  0.00           C  
ATOM   1117  CE1 PHE A  74      21.419   7.099   4.738  1.00  0.00           C  
ATOM   1118  CE2 PHE A  74      23.260   8.325   5.666  1.00  0.00           C  
ATOM   1119  CZ  PHE A  74      22.088   7.575   5.856  1.00  0.00           C  
ATOM   1120  H   PHE A  74      26.093   7.837   2.570  1.00  0.00           H  
ATOM   1121  HA  PHE A  74      23.963   6.274   1.380  1.00  0.00           H  
ATOM   1122  HB2 PHE A  74      22.792   8.353   1.232  1.00  0.00           H  
ATOM   1123  HB3 PHE A  74      24.096   9.137   1.824  1.00  0.00           H  
ATOM   1124  HD1 PHE A  74      21.379   7.053   2.675  1.00  0.00           H  
ATOM   1125  HD2 PHE A  74      24.578   9.041   4.256  1.00  0.00           H  
ATOM   1126  HE1 PHE A  74      20.587   6.556   4.850  1.00  0.00           H  
ATOM   1127  HE2 PHE A  74      23.751   8.704   6.450  1.00  0.00           H  
ATOM   1128  HZ  PHE A  74      21.744   7.388   6.776  1.00  0.00           H  
ATOM   1129  N   HIS A  75      24.593   6.546  -0.980  1.00  0.00           N  
ATOM   1130  CA  HIS A  75      24.914   6.588  -2.396  1.00  0.00           C  
ATOM   1131  C   HIS A  75      23.778   7.307  -3.105  1.00  0.00           C  
ATOM   1132  O   HIS A  75      22.659   6.742  -3.106  1.00  0.00           O  
ATOM   1133  CB  HIS A  75      25.147   5.164  -2.941  1.00  0.00           C  
ATOM   1134  CG  HIS A  75      26.135   4.403  -2.073  1.00  0.00           C  
ATOM   1135  ND1 HIS A  75      27.487   4.523  -2.205  1.00  0.00           N  
ATOM   1136  CD2 HIS A  75      25.961   3.519  -1.062  1.00  0.00           C  
ATOM   1137  CE1 HIS A  75      28.124   3.752  -1.328  1.00  0.00           C  
ATOM   1138  NE2 HIS A  75      27.206   3.133  -0.624  1.00  0.00           N  
ATOM   1139  H   HIS A  75      24.009   5.792  -0.679  1.00  0.00           H  
ATOM   1140  HA  HIS A  75      25.753   7.118  -2.518  1.00  0.00           H  
ATOM   1141  HB2 HIS A  75      25.509   5.225  -3.871  1.00  0.00           H  
ATOM   1142  HB3 HIS A  75      24.276   4.672  -2.953  1.00  0.00           H  
ATOM   1143  HD1 HIS A  75      27.940   5.113  -2.873  1.00  0.00           H  
ATOM   1144  HD2 HIS A  75      25.084   3.203  -0.699  1.00  0.00           H  
ATOM   1145  HE1 HIS A  75      29.115   3.661  -1.225  1.00  0.00           H  
ATOM   1146  HE2 HIS A  75      27.384   2.483   0.115  1.00  0.00           H  
ATOM   1147  N   LEU A  76      24.044   8.562  -3.495  1.00  0.00           N  
ATOM   1148  CA  LEU A  76      23.042   9.407  -4.059  1.00  0.00           C  
ATOM   1149  C   LEU A  76      22.871   9.125  -5.561  1.00  0.00           C  
ATOM   1150  O   LEU A  76      23.892   8.929  -6.236  1.00  0.00           O  
ATOM   1151  CB  LEU A  76      23.321  10.913  -3.877  1.00  0.00           C  
ATOM   1152  CG  LEU A  76      23.826  11.294  -2.482  1.00  0.00           C  
ATOM   1153  CD1 LEU A  76      24.012  12.790  -2.406  1.00  0.00           C  
ATOM   1154  CD2 LEU A  76      22.810  10.788  -1.411  1.00  0.00           C  
ATOM   1155  H   LEU A  76      24.973   8.917  -3.387  1.00  0.00           H  
ATOM   1156  HA  LEU A  76      22.175   9.199  -3.607  1.00  0.00           H  
ATOM   1157  HB2 LEU A  76      22.472  11.412  -4.050  1.00  0.00           H  
ATOM   1158  HB3 LEU A  76      24.012  11.187  -4.546  1.00  0.00           H  
ATOM   1159  HG  LEU A  76      24.708  10.850  -2.325  1.00  0.00           H  
ATOM   1160 HD11 LEU A  76      24.342  13.039  -1.495  1.00  0.00           H  
ATOM   1161 HD12 LEU A  76      24.680  13.078  -3.093  1.00  0.00           H  
ATOM   1162 HD13 LEU A  76      23.138  13.244  -2.580  1.00  0.00           H  
ATOM   1163 HD21 LEU A  76      23.137  11.035  -0.499  1.00  0.00           H  
ATOM   1164 HD22 LEU A  76      21.918  11.211  -1.572  1.00  0.00           H  
ATOM   1165 HD23 LEU A  76      22.724   9.794  -1.476  1.00  0.00           H  
ATOM   1166  N   ARG A  77      21.585   9.126  -5.941  1.00  0.00           N  
ATOM   1167  CA  ARG A  77      21.302   8.780  -7.336  1.00  0.00           C  
ATOM   1168  C   ARG A  77      21.918   9.831  -8.246  1.00  0.00           C  
ATOM   1169  O   ARG A  77      21.882  11.063  -8.037  1.00  0.00           O  
ATOM   1170  CB  ARG A  77      19.813   8.558  -7.574  1.00  0.00           C  
ATOM   1171  CG  ARG A  77      19.010   9.858  -7.466  1.00  0.00           C  
ATOM   1172  CD  ARG A  77      17.543   9.528  -7.356  1.00  0.00           C  
ATOM   1173  NE  ARG A  77      17.178   8.606  -6.306  1.00  0.00           N  
ATOM   1174  CZ  ARG A  77      16.814   7.338  -6.337  1.00  0.00           C  
ATOM   1175  NH1 ARG A  77      16.780   6.588  -7.454  1.00  0.00           N  
ATOM   1176  NH2 ARG A  77      16.509   6.783  -5.202  1.00  0.00           N  
ATOM   1177  H   ARG A  77      20.852   9.353  -5.300  1.00  0.00           H  
ATOM   1178  HA  ARG A  77      21.765   7.914  -7.527  1.00  0.00           H  
ATOM   1179  HB2 ARG A  77      19.471   7.911  -6.893  1.00  0.00           H  
ATOM   1180  HB3 ARG A  77      19.687   8.176  -8.490  1.00  0.00           H  
ATOM   1181  HG2 ARG A  77      19.167  10.416  -8.281  1.00  0.00           H  
ATOM   1182  HG3 ARG A  77      19.301  10.364  -6.654  1.00  0.00           H  
ATOM   1183  HD2 ARG A  77      17.253   9.131  -8.227  1.00  0.00           H  
ATOM   1184  HD3 ARG A  77      17.048  10.383  -7.198  1.00  0.00           H  
ATOM   1185  HE  ARG A  77      17.206   9.001  -5.388  1.00  0.00           H  
ATOM   1186 HH11 ARG A  77      16.493   5.631  -7.405  1.00  0.00           H  
ATOM   1187 HH12 ARG A  77      17.041   6.988  -8.333  1.00  0.00           H  
ATOM   1188 HH21 ARG A  77      16.227   5.824  -5.174  1.00  0.00           H  
ATOM   1189 HH22 ARG A  77      16.556   7.315  -4.357  1.00  0.00           H  
ATOM   1190  N   GLU A  78      22.553   9.312  -9.296  1.00  0.00           N  
ATOM   1191  CA  GLU A  78      23.192  10.205 -10.279  1.00  0.00           C  
ATOM   1192  C   GLU A  78      22.278  11.223 -10.920  1.00  0.00           C  
ATOM   1193  O   GLU A  78      22.682  12.383 -11.054  1.00  0.00           O  
ATOM   1194  CB  GLU A  78      23.942   9.313 -11.300  1.00  0.00           C  
ATOM   1195  CG  GLU A  78      25.054   8.600 -10.481  1.00  0.00           C  
ATOM   1196  CD  GLU A  78      26.226   8.115 -11.313  1.00  0.00           C  
ATOM   1197  OE1 GLU A  78      26.014   7.975 -12.540  1.00  0.00           O  
ATOM   1198  OE2 GLU A  78      27.320   7.908 -10.730  1.00  0.00           O  
ATOM   1199  H   GLU A  78      22.596   8.320  -9.417  1.00  0.00           H  
ATOM   1200  HA  GLU A  78      23.891  10.721  -9.784  1.00  0.00           H  
ATOM   1201  HB2 GLU A  78      24.345   9.872 -12.025  1.00  0.00           H  
ATOM   1202  HB3 GLU A  78      23.319   8.642 -11.703  1.00  0.00           H  
ATOM   1203  HG2 GLU A  78      24.647   7.810 -10.022  1.00  0.00           H  
ATOM   1204  HG3 GLU A  78      25.400   9.242  -9.797  1.00  0.00           H  
ATOM   1205  N   ASN A  79      21.018  10.932 -11.212  1.00  0.00           N  
ATOM   1206  CA  ASN A  79      20.108  11.908 -11.800  1.00  0.00           C  
ATOM   1207  C   ASN A  79      19.295  12.756 -10.833  1.00  0.00           C  
ATOM   1208  O   ASN A  79      18.364  13.436 -11.306  1.00  0.00           O  
ATOM   1209  CB  ASN A  79      19.220  11.144 -12.792  1.00  0.00           C  
ATOM   1210  CG  ASN A  79      18.365  10.083 -12.094  1.00  0.00           C  
ATOM   1211  OD1 ASN A  79      18.477   9.677 -10.937  1.00  0.00           O  
ATOM   1212  ND2 ASN A  79      17.400   9.618 -12.853  1.00  0.00           N  
ATOM   1213  H   ASN A  79      20.680  10.010 -11.022  1.00  0.00           H  
ATOM   1214  HA  ASN A  79      20.668  12.538 -12.338  1.00  0.00           H  
ATOM   1215  HB2 ASN A  79      19.804  10.695 -13.469  1.00  0.00           H  
ATOM   1216  HB3 ASN A  79      18.616  11.794 -13.252  1.00  0.00           H  
ATOM   1217 HD21 ASN A  79      17.303   9.943 -13.794  1.00  0.00           H  
ATOM   1218 HD22 ASN A  79      16.762   8.939 -12.490  1.00  0.00           H  
ATOM   1219  N   ALA A  80      19.592  12.835  -9.534  1.00  0.00           N  
ATOM   1220  CA  ALA A  80      18.833  13.767  -8.669  1.00  0.00           C  
ATOM   1221  C   ALA A  80      19.204  15.199  -9.072  1.00  0.00           C  
ATOM   1222  O   ALA A  80      20.401  15.560  -9.212  1.00  0.00           O  
ATOM   1223  CB  ALA A  80      19.141  13.598  -7.197  1.00  0.00           C  
ATOM   1224  H   ALA A  80      20.321  12.270  -9.148  1.00  0.00           H  
ATOM   1225  HA  ALA A  80      17.854  13.628  -8.817  1.00  0.00           H  
ATOM   1226  HB1 ALA A  80      18.601  14.251  -6.666  1.00  0.00           H  
ATOM   1227  HB2 ALA A  80      18.911  12.667  -6.913  1.00  0.00           H  
ATOM   1228  HB3 ALA A  80      20.114  13.764  -7.039  1.00  0.00           H  
ATOM   1229  N   LYS A  81      18.203  16.017  -9.365  1.00  0.00           N  
ATOM   1230  CA  LYS A  81      18.447  17.400  -9.750  1.00  0.00           C  
ATOM   1231  C   LYS A  81      17.507  18.360  -8.999  1.00  0.00           C  
ATOM   1232  O   LYS A  81      16.433  17.983  -8.544  1.00  0.00           O  
ATOM   1233  CB  LYS A  81      18.153  17.617 -11.245  1.00  0.00           C  
ATOM   1234  CG  LYS A  81      19.162  17.040 -12.236  1.00  0.00           C  
ATOM   1235  CD  LYS A  81      18.664  17.028 -13.686  1.00  0.00           C  
ATOM   1236  CE  LYS A  81      19.739  16.400 -14.572  1.00  0.00           C  
ATOM   1237  NZ  LYS A  81      19.449  16.468 -16.031  1.00  0.00           N  
ATOM   1238  H   LYS A  81      17.263  15.678  -9.321  1.00  0.00           H  
ATOM   1239  HA  LYS A  81      19.398  17.640  -9.556  1.00  0.00           H  
ATOM   1240  HB2 LYS A  81      18.103  18.603 -11.404  1.00  0.00           H  
ATOM   1241  HB3 LYS A  81      17.265  17.202 -11.442  1.00  0.00           H  
ATOM   1242  HG2 LYS A  81      19.368  16.100 -11.965  1.00  0.00           H  
ATOM   1243  HG3 LYS A  81      19.996  17.590 -12.193  1.00  0.00           H  
ATOM   1244  HD2 LYS A  81      18.485  17.965 -13.987  1.00  0.00           H  
ATOM   1245  HD3 LYS A  81      17.822  16.492 -13.748  1.00  0.00           H  
ATOM   1246  HE2 LYS A  81      19.833  15.438 -14.316  1.00  0.00           H  
ATOM   1247  HE3 LYS A  81      20.602  16.876 -14.402  1.00  0.00           H  
ATOM   1248  HZ1 LYS A  81      20.195  16.038 -16.540  1.00  0.00           H  
ATOM   1249  HZ2 LYS A  81      18.594  15.987 -16.224  1.00  0.00           H  
ATOM   1250  HZ3 LYS A  81      19.363  17.425 -16.310  1.00  0.00           H  
ATOM   1251  N   TRP A  82      17.916  19.609  -8.888  1.00  0.00           N  
ATOM   1252  CA  TRP A  82      17.144  20.705  -8.344  1.00  0.00           C  
ATOM   1253  C   TRP A  82      16.241  21.224  -9.465  1.00  0.00           C  
ATOM   1254  O   TRP A  82      16.504  20.879 -10.619  1.00  0.00           O  
ATOM   1255  CB  TRP A  82      18.086  21.812  -7.931  1.00  0.00           C  
ATOM   1256  CG  TRP A  82      18.908  21.539  -6.701  1.00  0.00           C  
ATOM   1257  CD1 TRP A  82      20.191  21.102  -6.648  1.00  0.00           C  
ATOM   1258  CD2 TRP A  82      18.480  21.673  -5.341  1.00  0.00           C  
ATOM   1259  NE1 TRP A  82      20.586  20.986  -5.348  1.00  0.00           N  
ATOM   1260  CE2 TRP A  82      19.568  21.346  -4.520  1.00  0.00           C  
ATOM   1261  CE3 TRP A  82      17.288  22.097  -4.746  1.00  0.00           C  
ATOM   1262  CZ2 TRP A  82      19.503  21.392  -3.126  1.00  0.00           C  
ATOM   1263  CZ3 TRP A  82      17.194  22.111  -3.353  1.00  0.00           C  
ATOM   1264  CH2 TRP A  82      18.308  21.775  -2.575  1.00  0.00           C  
ATOM   1265  H   TRP A  82      18.840  19.817  -9.208  1.00  0.00           H  
ATOM   1266  HA  TRP A  82      16.597  20.398  -7.565  1.00  0.00           H  
ATOM   1267  HB2 TRP A  82      17.541  22.633  -7.761  1.00  0.00           H  
ATOM   1268  HB3 TRP A  82      18.715  21.981  -8.690  1.00  0.00           H  
ATOM   1269  HD1 TRP A  82      20.762  20.896  -7.443  1.00  0.00           H  
ATOM   1270  HE1 TRP A  82      21.490  20.681  -5.048  1.00  0.00           H  
ATOM   1271  HE3 TRP A  82      16.514  22.386  -5.310  1.00  0.00           H  
ATOM   1272  HZ2 TRP A  82      20.291  21.157  -2.557  1.00  0.00           H  
ATOM   1273  HZ3 TRP A  82      16.332  22.361  -2.912  1.00  0.00           H  
ATOM   1274  HH2 TRP A  82      18.229  21.816  -1.579  1.00  0.00           H  
ATOM   1275  N   SER A  83      15.289  22.122  -9.182  1.00  0.00           N  
ATOM   1276  CA  SER A  83      14.395  22.601 -10.214  1.00  0.00           C  
ATOM   1277  C   SER A  83      15.062  23.500 -11.246  1.00  0.00           C  
ATOM   1278  O   SER A  83      14.403  23.773 -12.242  1.00  0.00           O  
ATOM   1279  CB  SER A  83      13.248  23.392  -9.555  1.00  0.00           C  
ATOM   1280  OG  SER A  83      13.848  24.321  -8.674  1.00  0.00           O  
ATOM   1281  H   SER A  83      15.195  22.465  -8.247  1.00  0.00           H  
ATOM   1282  HA  SER A  83      14.005  21.811 -10.687  1.00  0.00           H  
ATOM   1283  HB2 SER A  83      12.650  22.772  -9.047  1.00  0.00           H  
ATOM   1284  HB3 SER A  83      12.716  23.872 -10.252  1.00  0.00           H  
ATOM   1285  HG  SER A  83      13.137  24.859  -8.222  1.00  0.00           H  
ATOM   1286  N   ASP A  84      16.267  24.021 -11.042  1.00  0.00           N  
ATOM   1287  CA  ASP A  84      16.932  24.794 -12.061  1.00  0.00           C  
ATOM   1288  C   ASP A  84      17.778  23.869 -12.943  1.00  0.00           C  
ATOM   1289  O   ASP A  84      18.595  24.333 -13.737  1.00  0.00           O  
ATOM   1290  CB  ASP A  84      17.848  25.832 -11.414  1.00  0.00           C  
ATOM   1291  CG  ASP A  84      18.897  25.252 -10.500  1.00  0.00           C  
ATOM   1292  OD1 ASP A  84      19.151  24.039 -10.316  1.00  0.00           O  
ATOM   1293  OD2 ASP A  84      19.570  26.080  -9.859  1.00  0.00           O  
ATOM   1294  H   ASP A  84      16.722  23.874 -10.164  1.00  0.00           H  
ATOM   1295  HA  ASP A  84      16.249  25.258 -12.625  1.00  0.00           H  
ATOM   1296  HB2 ASP A  84      17.281  26.460 -10.881  1.00  0.00           H  
ATOM   1297  HB3 ASP A  84      18.312  26.337 -12.142  1.00  0.00           H  
ATOM   1298  N   GLY A  85      17.665  22.554 -12.768  1.00  0.00           N  
ATOM   1299  CA  GLY A  85      18.438  21.612 -13.538  1.00  0.00           C  
ATOM   1300  C   GLY A  85      19.792  21.234 -13.010  1.00  0.00           C  
ATOM   1301  O   GLY A  85      20.417  20.343 -13.620  1.00  0.00           O  
ATOM   1302  H   GLY A  85      17.025  22.209 -12.082  1.00  0.00           H  
ATOM   1303  HA2 GLY A  85      18.570  22.005 -14.448  1.00  0.00           H  
ATOM   1304  HA3 GLY A  85      17.900  20.772 -13.612  1.00  0.00           H  
ATOM   1305  N   THR A  86      20.299  21.878 -11.970  1.00  0.00           N  
ATOM   1306  CA  THR A  86      21.641  21.528 -11.474  1.00  0.00           C  
ATOM   1307  C   THR A  86      21.567  20.316 -10.577  1.00  0.00           C  
ATOM   1308  O   THR A  86      20.532  19.991  -9.994  1.00  0.00           O  
ATOM   1309  CB  THR A  86      22.249  22.723 -10.750  1.00  0.00           C  
ATOM   1310  OG1 THR A  86      21.512  23.017  -9.574  1.00  0.00           O  
ATOM   1311  CG2 THR A  86      22.229  23.947 -11.672  1.00  0.00           C  
ATOM   1312  H   THR A  86      19.772  22.600 -11.522  1.00  0.00           H  
ATOM   1313  HA  THR A  86      22.220  21.306 -12.259  1.00  0.00           H  
ATOM   1314  HB  THR A  86      23.195  22.512 -10.502  1.00  0.00           H  
ATOM   1315  HG1 THR A  86      21.923  23.802  -9.111  1.00  0.00           H  
ATOM   1316 HG21 THR A  86      22.628  24.730 -11.195  1.00  0.00           H  
ATOM   1317 HG22 THR A  86      22.761  23.752 -12.496  1.00  0.00           H  
ATOM   1318 HG23 THR A  86      21.285  24.157 -11.926  1.00  0.00           H  
ATOM   1319  N   PRO A  87      22.644  19.556 -10.485  1.00  0.00           N  
ATOM   1320  CA  PRO A  87      22.646  18.325  -9.723  1.00  0.00           C  
ATOM   1321  C   PRO A  87      22.426  18.471  -8.230  1.00  0.00           C  
ATOM   1322  O   PRO A  87      22.953  19.437  -7.674  1.00  0.00           O  
ATOM   1323  CB  PRO A  87      24.099  17.776  -9.882  1.00  0.00           C  
ATOM   1324  CG  PRO A  87      24.489  18.322 -11.210  1.00  0.00           C  
ATOM   1325  CD  PRO A  87      23.932  19.753 -11.211  1.00  0.00           C  
ATOM   1326  HA  PRO A  87      21.988  17.678 -10.108  1.00  0.00           H  
ATOM   1327  HB2 PRO A  87      24.698  18.118  -9.158  1.00  0.00           H  
ATOM   1328  HB3 PRO A  87      24.112  16.776  -9.882  1.00  0.00           H  
ATOM   1329  HG2 PRO A  87      25.484  18.329 -11.312  1.00  0.00           H  
ATOM   1330  HG3 PRO A  87      24.082  17.783 -11.948  1.00  0.00           H  
ATOM   1331  HD2 PRO A  87      24.536  20.383 -10.723  1.00  0.00           H  
ATOM   1332  HD3 PRO A  87      23.782  20.088 -12.141  1.00  0.00           H  
ATOM   1333  N   VAL A  88      21.760  17.467  -7.654  1.00  0.00           N  
ATOM   1334  CA  VAL A  88      21.688  17.438  -6.196  1.00  0.00           C  
ATOM   1335  C   VAL A  88      22.945  16.676  -5.752  1.00  0.00           C  
ATOM   1336  O   VAL A  88      23.125  15.618  -6.376  1.00  0.00           O  
ATOM   1337  CB  VAL A  88      20.488  16.718  -5.609  1.00  0.00           C  
ATOM   1338  CG1 VAL A  88      20.590  16.757  -4.089  1.00  0.00           C  
ATOM   1339  CG2 VAL A  88      19.225  17.431  -6.063  1.00  0.00           C  
ATOM   1340  H   VAL A  88      21.323  16.756  -8.205  1.00  0.00           H  
ATOM   1341  HA  VAL A  88      21.722  18.373  -5.842  1.00  0.00           H  
ATOM   1342  HB  VAL A  88      20.474  15.769  -5.924  1.00  0.00           H  
ATOM   1343 HG11 VAL A  88      19.804  16.285  -3.690  1.00  0.00           H  
ATOM   1344 HG12 VAL A  88      21.433  16.304  -3.800  1.00  0.00           H  
ATOM   1345 HG13 VAL A  88      20.600  17.708  -3.780  1.00  0.00           H  
ATOM   1346 HG21 VAL A  88      18.425  16.967  -5.683  1.00  0.00           H  
ATOM   1347 HG22 VAL A  88      19.244  18.378  -5.743  1.00  0.00           H  
ATOM   1348 HG23 VAL A  88      19.175  17.417  -7.062  1.00  0.00           H  
ATOM   1349  N   THR A  89      23.808  17.223  -4.921  1.00  0.00           N  
ATOM   1350  CA  THR A  89      25.019  16.470  -4.596  1.00  0.00           C  
ATOM   1351  C   THR A  89      25.120  16.188  -3.121  1.00  0.00           C  
ATOM   1352  O   THR A  89      24.436  16.816  -2.305  1.00  0.00           O  
ATOM   1353  CB  THR A  89      26.286  17.194  -5.077  1.00  0.00           C  
ATOM   1354  OG1 THR A  89      26.484  18.388  -4.252  1.00  0.00           O  
ATOM   1355  CG2 THR A  89      26.307  17.644  -6.514  1.00  0.00           C  
ATOM   1356  H   THR A  89      23.640  18.126  -4.524  1.00  0.00           H  
ATOM   1357  HA  THR A  89      24.970  15.592  -5.072  1.00  0.00           H  
ATOM   1358  HB  THR A  89      27.065  16.584  -4.932  1.00  0.00           H  
ATOM   1359  HG1 THR A  89      27.306  18.870  -4.555  1.00  0.00           H  
ATOM   1360 HG21 THR A  89      27.176  18.099  -6.708  1.00  0.00           H  
ATOM   1361 HG22 THR A  89      26.205  16.850  -7.113  1.00  0.00           H  
ATOM   1362 HG23 THR A  89      25.554  18.282  -6.675  1.00  0.00           H  
ATOM   1363  N   ALA A  90      26.150  15.444  -2.690  1.00  0.00           N  
ATOM   1364  CA  ALA A  90      26.414  15.224  -1.285  1.00  0.00           C  
ATOM   1365  C   ALA A  90      26.895  16.528  -0.628  1.00  0.00           C  
ATOM   1366  O   ALA A  90      26.666  16.736   0.552  1.00  0.00           O  
ATOM   1367  CB  ALA A  90      27.405  14.120  -1.014  1.00  0.00           C  
ATOM   1368  H   ALA A  90      26.758  15.026  -3.365  1.00  0.00           H  
ATOM   1369  HA  ALA A  90      25.550  14.968  -0.852  1.00  0.00           H  
ATOM   1370  HB1 ALA A  90      27.537  14.026  -0.027  1.00  0.00           H  
ATOM   1371  HB2 ALA A  90      27.057  13.260  -1.387  1.00  0.00           H  
ATOM   1372  HB3 ALA A  90      28.278  14.342  -1.448  1.00  0.00           H  
ATOM   1373  N   HIS A  91      27.477  17.456  -1.375  1.00  0.00           N  
ATOM   1374  CA  HIS A  91      27.903  18.749  -0.840  1.00  0.00           C  
ATOM   1375  C   HIS A  91      26.654  19.563  -0.417  1.00  0.00           C  
ATOM   1376  O   HIS A  91      26.700  20.280   0.574  1.00  0.00           O  
ATOM   1377  CB  HIS A  91      28.669  19.529  -1.912  1.00  0.00           C  
ATOM   1378  CG  HIS A  91      29.852  18.700  -2.355  1.00  0.00           C  
ATOM   1379  ND1 HIS A  91      30.874  18.370  -1.498  1.00  0.00           N  
ATOM   1380  CD2 HIS A  91      30.150  18.140  -3.528  1.00  0.00           C  
ATOM   1381  CE1 HIS A  91      31.754  17.648  -2.133  1.00  0.00           C  
ATOM   1382  NE2 HIS A  91      31.356  17.479  -3.357  1.00  0.00           N  
ATOM   1383  H   HIS A  91      27.631  17.264  -2.344  1.00  0.00           H  
ATOM   1384  HA  HIS A  91      28.493  18.604  -0.046  1.00  0.00           H  
ATOM   1385  HB2 HIS A  91      28.989  20.398  -1.533  1.00  0.00           H  
ATOM   1386  HB3 HIS A  91      28.070  19.706  -2.693  1.00  0.00           H  
ATOM   1387  HD1 HIS A  91      30.933  18.641  -0.537  1.00  0.00           H  
ATOM   1388  HD2 HIS A  91      29.609  18.188  -4.367  1.00  0.00           H  
ATOM   1389  HE1 HIS A  91      32.599  17.283  -1.741  1.00  0.00           H  
ATOM   1390  HE2 HIS A  91      31.840  16.958  -4.060  1.00  0.00           H  
ATOM   1391  N   ASP A  92      25.538  19.398  -1.123  1.00  0.00           N  
ATOM   1392  CA  ASP A  92      24.302  20.062  -0.704  1.00  0.00           C  
ATOM   1393  C   ASP A  92      23.896  19.609   0.701  1.00  0.00           C  
ATOM   1394  O   ASP A  92      23.426  20.455   1.490  1.00  0.00           O  
ATOM   1395  CB  ASP A  92      23.102  19.787  -1.630  1.00  0.00           C  
ATOM   1396  CG  ASP A  92      23.282  20.475  -2.981  1.00  0.00           C  
ATOM   1397  OD1 ASP A  92      23.668  21.658  -2.931  1.00  0.00           O  
ATOM   1398  OD2 ASP A  92      23.011  19.886  -4.054  1.00  0.00           O  
ATOM   1399  H   ASP A  92      25.544  18.821  -1.939  1.00  0.00           H  
ATOM   1400  HA  ASP A  92      24.465  21.048  -0.683  1.00  0.00           H  
ATOM   1401  HB2 ASP A  92      22.269  20.131  -1.196  1.00  0.00           H  
ATOM   1402  HB3 ASP A  92      23.020  18.801  -1.774  1.00  0.00           H  
ATOM   1403  N   PHE A  93      23.964  18.294   0.940  1.00  0.00           N  
ATOM   1404  CA  PHE A  93      23.606  17.767   2.252  1.00  0.00           C  
ATOM   1405  C   PHE A  93      24.590  18.231   3.311  1.00  0.00           C  
ATOM   1406  O   PHE A  93      24.180  18.530   4.439  1.00  0.00           O  
ATOM   1407  CB  PHE A  93      23.485  16.214   2.322  1.00  0.00           C  
ATOM   1408  CG  PHE A  93      22.195  15.796   1.605  1.00  0.00           C  
ATOM   1409  CD1 PHE A  93      22.190  15.609   0.251  1.00  0.00           C  
ATOM   1410  CD2 PHE A  93      21.006  15.642   2.319  1.00  0.00           C  
ATOM   1411  CE1 PHE A  93      21.018  15.231  -0.414  1.00  0.00           C  
ATOM   1412  CE2 PHE A  93      19.839  15.283   1.661  1.00  0.00           C  
ATOM   1413  CZ  PHE A  93      19.838  15.074   0.263  1.00  0.00           C  
ATOM   1414  H   PHE A  93      24.261  17.671   0.217  1.00  0.00           H  
ATOM   1415  HA  PHE A  93      22.712  18.146   2.491  1.00  0.00           H  
ATOM   1416  HB2 PHE A  93      23.451  15.921   3.277  1.00  0.00           H  
ATOM   1417  HB3 PHE A  93      24.273  15.793   1.872  1.00  0.00           H  
ATOM   1418  HD1 PHE A  93      23.033  15.744  -0.270  1.00  0.00           H  
ATOM   1419  HD2 PHE A  93      20.995  15.791   3.308  1.00  0.00           H  
ATOM   1420  HE1 PHE A  93      21.043  15.073  -1.401  1.00  0.00           H  
ATOM   1421  HE2 PHE A  93      18.991  15.171   2.180  1.00  0.00           H  
ATOM   1422  HZ  PHE A  93      18.999  14.819  -0.218  1.00  0.00           H  
ATOM   1423  N   VAL A  94      25.886  18.281   2.964  1.00  0.00           N  
ATOM   1424  CA  VAL A  94      26.880  18.758   3.922  1.00  0.00           C  
ATOM   1425  C   VAL A  94      26.518  20.186   4.324  1.00  0.00           C  
ATOM   1426  O   VAL A  94      26.429  20.495   5.513  1.00  0.00           O  
ATOM   1427  CB  VAL A  94      28.327  18.775   3.349  1.00  0.00           C  
ATOM   1428  CG1 VAL A  94      29.256  19.517   4.311  1.00  0.00           C  
ATOM   1429  CG2 VAL A  94      28.755  17.312   3.185  1.00  0.00           C  
ATOM   1430  H   VAL A  94      26.171  17.992   2.050  1.00  0.00           H  
ATOM   1431  HA  VAL A  94      26.857  18.175   4.734  1.00  0.00           H  
ATOM   1432  HB  VAL A  94      28.332  19.229   2.458  1.00  0.00           H  
ATOM   1433 HG11 VAL A  94      30.184  19.525   3.938  1.00  0.00           H  
ATOM   1434 HG12 VAL A  94      28.935  20.457   4.426  1.00  0.00           H  
ATOM   1435 HG13 VAL A  94      29.257  19.054   5.197  1.00  0.00           H  
ATOM   1436 HG21 VAL A  94      29.684  17.276   2.817  1.00  0.00           H  
ATOM   1437 HG22 VAL A  94      28.731  16.856   4.075  1.00  0.00           H  
ATOM   1438 HG23 VAL A  94      28.129  16.850   2.556  1.00  0.00           H  
ATOM   1439  N   TYR A  95      26.331  21.070   3.375  1.00  0.00           N  
ATOM   1440  CA  TYR A  95      26.014  22.471   3.695  1.00  0.00           C  
ATOM   1441  C   TYR A  95      24.702  22.546   4.470  1.00  0.00           C  
ATOM   1442  O   TYR A  95      24.580  23.254   5.470  1.00  0.00           O  
ATOM   1443  CB  TYR A  95      25.833  23.244   2.381  1.00  0.00           C  
ATOM   1444  CG  TYR A  95      25.163  24.579   2.629  1.00  0.00           C  
ATOM   1445  CD1 TYR A  95      25.857  25.648   3.192  1.00  0.00           C  
ATOM   1446  CD2 TYR A  95      23.811  24.718   2.290  1.00  0.00           C  
ATOM   1447  CE1 TYR A  95      25.208  26.853   3.408  1.00  0.00           C  
ATOM   1448  CE2 TYR A  95      23.181  25.917   2.489  1.00  0.00           C  
ATOM   1449  CZ  TYR A  95      23.871  26.976   3.055  1.00  0.00           C  
ATOM   1450  OH  TYR A  95      23.176  28.144   3.262  1.00  0.00           O  
ATOM   1451  H   TYR A  95      26.405  20.788   2.418  1.00  0.00           H  
ATOM   1452  HA  TYR A  95      26.754  22.876   4.232  1.00  0.00           H  
ATOM   1453  HB2 TYR A  95      25.267  22.704   1.758  1.00  0.00           H  
ATOM   1454  HB3 TYR A  95      26.730  23.399   1.966  1.00  0.00           H  
ATOM   1455  HD1 TYR A  95      26.821  25.546   3.439  1.00  0.00           H  
ATOM   1456  HD2 TYR A  95      23.308  23.945   1.904  1.00  0.00           H  
ATOM   1457  HE1 TYR A  95      25.697  27.625   3.814  1.00  0.00           H  
ATOM   1458  HE2 TYR A  95      22.223  26.028   2.226  1.00  0.00           H  
ATOM   1459  HH  TYR A  95      22.213  28.206   2.999  1.00  0.00           H  
ATOM   1460  N   SER A  96      23.703  21.805   4.001  1.00  0.00           N  
ATOM   1461  CA  SER A  96      22.403  21.789   4.676  1.00  0.00           C  
ATOM   1462  C   SER A  96      22.421  21.362   6.124  1.00  0.00           C  
ATOM   1463  O   SER A  96      21.840  22.078   6.944  1.00  0.00           O  
ATOM   1464  CB  SER A  96      21.358  20.927   3.941  1.00  0.00           C  
ATOM   1465  OG  SER A  96      21.245  21.503   2.632  1.00  0.00           O  
ATOM   1466  H   SER A  96      23.840  21.253   3.179  1.00  0.00           H  
ATOM   1467  HA  SER A  96      22.061  22.729   4.659  1.00  0.00           H  
ATOM   1468  HB2 SER A  96      20.479  20.962   4.416  1.00  0.00           H  
ATOM   1469  HB3 SER A  96      21.667  19.978   3.881  1.00  0.00           H  
ATOM   1470  HG  SER A  96      20.576  20.987   2.097  1.00  0.00           H  
ATOM   1471  N   TRP A  97      22.980  20.194   6.458  1.00  0.00           N  
ATOM   1472  CA  TRP A  97      22.994  19.770   7.854  1.00  0.00           C  
ATOM   1473  C   TRP A  97      23.876  20.663   8.714  1.00  0.00           C  
ATOM   1474  O   TRP A  97      23.569  20.857   9.914  1.00  0.00           O  
ATOM   1475  CB  TRP A  97      23.389  18.283   7.960  1.00  0.00           C  
ATOM   1476  CG  TRP A  97      22.382  17.331   7.383  1.00  0.00           C  
ATOM   1477  CD1 TRP A  97      21.401  17.586   6.465  1.00  0.00           C  
ATOM   1478  CD2 TRP A  97      22.312  15.921   7.662  1.00  0.00           C  
ATOM   1479  NE1 TRP A  97      20.716  16.424   6.151  1.00  0.00           N  
ATOM   1480  CE2 TRP A  97      21.267  15.393   6.863  1.00  0.00           C  
ATOM   1481  CE3 TRP A  97      23.010  15.063   8.515  1.00  0.00           C  
ATOM   1482  CZ2 TRP A  97      20.913  14.055   6.906  1.00  0.00           C  
ATOM   1483  CZ3 TRP A  97      22.670  13.723   8.519  1.00  0.00           C  
ATOM   1484  CH2 TRP A  97      21.595  13.220   7.764  1.00  0.00           C  
ATOM   1485  H   TRP A  97      23.387  19.613   5.753  1.00  0.00           H  
ATOM   1486  HA  TRP A  97      22.059  19.854   8.199  1.00  0.00           H  
ATOM   1487  HB2 TRP A  97      23.512  18.060   8.927  1.00  0.00           H  
ATOM   1488  HB3 TRP A  97      24.254  18.154   7.476  1.00  0.00           H  
ATOM   1489  HD1 TRP A  97      21.206  18.486   6.075  1.00  0.00           H  
ATOM   1490  HE1 TRP A  97      19.950  16.351   5.513  1.00  0.00           H  
ATOM   1491  HE3 TRP A  97      23.737  15.409   9.108  1.00  0.00           H  
ATOM   1492  HZ2 TRP A  97      20.178  13.702   6.327  1.00  0.00           H  
ATOM   1493  HZ3 TRP A  97      23.206  13.090   9.077  1.00  0.00           H  
ATOM   1494  HH2 TRP A  97      21.327  12.260   7.850  1.00  0.00           H  
ATOM   1495  N   GLN A  98      24.935  21.267   8.139  1.00  0.00           N  
ATOM   1496  CA  GLN A  98      25.695  22.252   8.928  1.00  0.00           C  
ATOM   1497  C   GLN A  98      24.837  23.483   9.256  1.00  0.00           C  
ATOM   1498  O   GLN A  98      24.905  24.022  10.368  1.00  0.00           O  
ATOM   1499  CB  GLN A  98      26.931  22.790   8.178  1.00  0.00           C  
ATOM   1500  CG  GLN A  98      27.966  21.689   7.957  1.00  0.00           C  
ATOM   1501  CD  GLN A  98      29.129  22.066   7.049  1.00  0.00           C  
ATOM   1502  OE1 GLN A  98      29.136  22.966   6.256  1.00  0.00           O  
ATOM   1503  NE2 GLN A  98      30.209  21.285   7.082  1.00  0.00           N  
ATOM   1504  H   GLN A  98      25.199  21.052   7.199  1.00  0.00           H  
ATOM   1505  HA  GLN A  98      25.992  21.825   9.782  1.00  0.00           H  
ATOM   1506  HB2 GLN A  98      27.345  23.524   8.716  1.00  0.00           H  
ATOM   1507  HB3 GLN A  98      26.643  23.150   7.291  1.00  0.00           H  
ATOM   1508  HG2 GLN A  98      27.500  20.903   7.552  1.00  0.00           H  
ATOM   1509  HG3 GLN A  98      28.340  21.432   8.848  1.00  0.00           H  
ATOM   1510 HE21 GLN A  98      30.254  20.520   7.725  1.00  0.00           H  
ATOM   1511 HE22 GLN A  98      30.974  21.464   6.464  1.00  0.00           H  
ATOM   1512  N   ARG A  99      24.076  23.988   8.298  1.00  0.00           N  
ATOM   1513  CA  ARG A  99      23.198  25.133   8.488  1.00  0.00           C  
ATOM   1514  C   ARG A  99      22.098  24.823   9.519  1.00  0.00           C  
ATOM   1515  O   ARG A  99      21.795  25.640  10.374  1.00  0.00           O  
ATOM   1516  CB  ARG A  99      22.518  25.572   7.176  1.00  0.00           C  
ATOM   1517  CG  ARG A  99      21.506  26.702   7.346  1.00  0.00           C  
ATOM   1518  CD  ARG A  99      21.128  27.332   6.020  1.00  0.00           C  
ATOM   1519  NE  ARG A  99      20.240  28.506   6.090  1.00  0.00           N  
ATOM   1520  CZ  ARG A  99      18.915  28.474   5.959  1.00  0.00           C  
ATOM   1521  NH1 ARG A  99      18.269  27.311   5.849  1.00  0.00           N  
ATOM   1522  NH2 ARG A  99      18.200  29.582   5.996  1.00  0.00           N  
ATOM   1523  H   ARG A  99      24.106  23.560   7.395  1.00  0.00           H  
ATOM   1524  HA  ARG A  99      23.745  25.897   8.831  1.00  0.00           H  
ATOM   1525  HB2 ARG A  99      22.044  24.782   6.788  1.00  0.00           H  
ATOM   1526  HB3 ARG A  99      23.228  25.879   6.542  1.00  0.00           H  
ATOM   1527  HG2 ARG A  99      21.904  27.405   7.936  1.00  0.00           H  
ATOM   1528  HG3 ARG A  99      20.681  26.334   7.775  1.00  0.00           H  
ATOM   1529  HD2 ARG A  99      20.669  26.634   5.470  1.00  0.00           H  
ATOM   1530  HD3 ARG A  99      21.972  27.614   5.564  1.00  0.00           H  
ATOM   1531  HE  ARG A  99      20.666  29.397   6.248  1.00  0.00           H  
ATOM   1532 HH11 ARG A  99      17.274  27.299   5.751  1.00  0.00           H  
ATOM   1533 HH12 ARG A  99      18.780  26.452   5.864  1.00  0.00           H  
ATOM   1534 HH21 ARG A  99      17.206  29.539   5.896  1.00  0.00           H  
ATOM   1535 HH22 ARG A  99      18.652  30.465   6.124  1.00  0.00           H  
ATOM   1536  N   LEU A 100      21.605  23.595   9.495  1.00  0.00           N  
ATOM   1537  CA  LEU A 100      20.681  23.153  10.529  1.00  0.00           C  
ATOM   1538  C   LEU A 100      21.319  23.175  11.914  1.00  0.00           C  
ATOM   1539  O   LEU A 100      20.681  23.664  12.873  1.00  0.00           O  
ATOM   1540  CB  LEU A 100      20.190  21.735  10.219  1.00  0.00           C  
ATOM   1541  CG  LEU A 100      19.310  21.119  11.335  1.00  0.00           C  
ATOM   1542  CD1 LEU A 100      18.029  21.922  11.523  1.00  0.00           C  
ATOM   1543  CD2 LEU A 100      19.013  19.685  10.935  1.00  0.00           C  
ATOM   1544  H   LEU A 100      21.869  22.967   8.762  1.00  0.00           H  
ATOM   1545  HA  LEU A 100      19.892  23.768  10.533  1.00  0.00           H  
ATOM   1546  HB2 LEU A 100      20.988  21.147  10.086  1.00  0.00           H  
ATOM   1547  HB3 LEU A 100      19.654  21.765   9.375  1.00  0.00           H  
ATOM   1548  HG  LEU A 100      19.824  21.119  12.193  1.00  0.00           H  
ATOM   1549 HD11 LEU A 100      17.478  21.506  12.247  1.00  0.00           H  
ATOM   1550 HD12 LEU A 100      18.259  22.862  11.777  1.00  0.00           H  
ATOM   1551 HD13 LEU A 100      17.509  21.925  10.669  1.00  0.00           H  
ATOM   1552 HD21 LEU A 100      18.444  19.254  11.636  1.00  0.00           H  
ATOM   1553 HD22 LEU A 100      18.528  19.676  10.061  1.00  0.00           H  
ATOM   1554 HD23 LEU A 100      19.871  19.179  10.845  1.00  0.00           H  
ATOM   1555  N   ALA A 101      22.571  22.722  12.032  1.00  0.00           N  
ATOM   1556  CA  ALA A 101      23.270  22.672  13.303  1.00  0.00           C  
ATOM   1557  C   ALA A 101      23.658  24.049  13.857  1.00  0.00           C  
ATOM   1558  O   ALA A 101      23.698  24.239  15.048  1.00  0.00           O  
ATOM   1559  CB  ALA A 101      24.577  21.873  13.158  1.00  0.00           C  
ATOM   1560  H   ALA A 101      23.045  22.405  11.211  1.00  0.00           H  
ATOM   1561  HA  ALA A 101      22.686  22.211  13.971  1.00  0.00           H  
ATOM   1562  HB1 ALA A 101      25.050  21.845  14.039  1.00  0.00           H  
ATOM   1563  HB2 ALA A 101      24.367  20.941  12.863  1.00  0.00           H  
ATOM   1564  HB3 ALA A 101      25.164  22.314  12.479  1.00  0.00           H  
ATOM   1565  N   ASP A 102      23.943  24.996  12.997  1.00  0.00           N  
ATOM   1566  CA  ASP A 102      24.396  26.329  13.376  1.00  0.00           C  
ATOM   1567  C   ASP A 102      23.396  27.147  14.171  1.00  0.00           C  
ATOM   1568  O   ASP A 102      22.339  27.489  13.639  1.00  0.00           O  
ATOM   1569  CB  ASP A 102      24.708  27.060  12.072  1.00  0.00           C  
ATOM   1570  CG  ASP A 102      25.411  28.405  12.228  1.00  0.00           C  
ATOM   1571  OD1 ASP A 102      25.413  29.057  13.283  1.00  0.00           O  
ATOM   1572  OD2 ASP A 102      25.901  28.817  11.145  1.00  0.00           O  
ATOM   1573  H   ASP A 102      23.844  24.792  12.023  1.00  0.00           H  
ATOM   1574  HA  ASP A 102      25.239  26.244  13.908  1.00  0.00           H  
ATOM   1575  HB2 ASP A 102      23.845  27.217  11.592  1.00  0.00           H  
ATOM   1576  HB3 ASP A 102      25.294  26.468  11.519  1.00  0.00           H  
ATOM   1577  N   PRO A 103      23.796  27.591  15.354  1.00  0.00           N  
ATOM   1578  CA  PRO A 103      22.961  28.372  16.257  1.00  0.00           C  
ATOM   1579  C   PRO A 103      22.519  29.663  15.637  1.00  0.00           C  
ATOM   1580  O   PRO A 103      21.389  30.118  15.866  1.00  0.00           O  
ATOM   1581  CB  PRO A 103      23.774  28.521  17.543  1.00  0.00           C  
ATOM   1582  CG  PRO A 103      25.171  28.140  17.198  1.00  0.00           C  
ATOM   1583  CD  PRO A 103      25.057  27.172  16.037  1.00  0.00           C  
ATOM   1584  HA  PRO A 103      22.145  27.834  16.467  1.00  0.00           H  
ATOM   1585  HB2 PRO A 103      23.742  29.467  17.865  1.00  0.00           H  
ATOM   1586  HB3 PRO A 103      23.415  27.915  18.252  1.00  0.00           H  
ATOM   1587  HG2 PRO A 103      25.696  28.947  16.929  1.00  0.00           H  
ATOM   1588  HG3 PRO A 103      25.615  27.699  17.978  1.00  0.00           H  
ATOM   1589  HD2 PRO A 103      25.841  27.257  15.423  1.00  0.00           H  
ATOM   1590  HD3 PRO A 103      24.990  26.229  16.363  1.00  0.00           H  
ATOM   1591  N   ASN A 104      23.278  30.218  14.683  1.00  0.00           N  
ATOM   1592  CA  ASN A 104      22.797  31.385  13.964  1.00  0.00           C  
ATOM   1593  C   ASN A 104      21.521  31.078  13.169  1.00  0.00           C  
ATOM   1594  O   ASN A 104      20.692  31.990  12.984  1.00  0.00           O  
ATOM   1595  CB  ASN A 104      23.871  32.009  13.072  1.00  0.00           C  
ATOM   1596  CG  ASN A 104      25.034  32.490  13.971  1.00  0.00           C  
ATOM   1597  OD1 ASN A 104      26.174  32.491  13.488  1.00  0.00           O  
ATOM   1598  ND2 ASN A 104      24.781  32.845  15.225  1.00  0.00           N  
ATOM   1599  H   ASN A 104      24.174  29.830  14.466  1.00  0.00           H  
ATOM   1600  HA  ASN A 104      22.554  32.070  14.651  1.00  0.00           H  
ATOM   1601  HB2 ASN A 104      23.486  32.786  12.573  1.00  0.00           H  
ATOM   1602  HB3 ASN A 104      24.207  31.328  12.421  1.00  0.00           H  
ATOM   1603 HD21 ASN A 104      23.843  32.828  15.570  1.00  0.00           H  
ATOM   1604 HD22 ASN A 104      25.529  33.130  15.825  1.00  0.00           H  
ATOM   1605  N   THR A 105      21.314  29.862  12.673  1.00  0.00           N  
ATOM   1606  CA  THR A 105      20.049  29.583  11.982  1.00  0.00           C  
ATOM   1607  C   THR A 105      18.868  29.532  12.957  1.00  0.00           C  
ATOM   1608  O   THR A 105      17.694  29.692  12.605  1.00  0.00           O  
ATOM   1609  CB  THR A 105      20.135  28.208  11.291  1.00  0.00           C  
ATOM   1610  OG1 THR A 105      21.377  28.183  10.579  1.00  0.00           O  
ATOM   1611  CG2 THR A 105      18.972  28.025  10.324  1.00  0.00           C  
ATOM   1612  H   THR A 105      22.009  29.149  12.769  1.00  0.00           H  
ATOM   1613  HA  THR A 105      19.883  30.290  11.295  1.00  0.00           H  
ATOM   1614  HB  THR A 105      20.123  27.481  11.978  1.00  0.00           H  
ATOM   1615  HG1 THR A 105      21.476  27.304  10.112  1.00  0.00           H  
ATOM   1616 HG21 THR A 105      19.042  27.130   9.884  1.00  0.00           H  
ATOM   1617 HG22 THR A 105      18.109  28.084  10.826  1.00  0.00           H  
ATOM   1618 HG23 THR A 105      19.002  28.742   9.627  1.00  0.00           H  
ATOM   1619  N   ALA A 106      19.123  29.187  14.221  1.00  0.00           N  
ATOM   1620  CA  ALA A 106      18.055  29.148  15.212  1.00  0.00           C  
ATOM   1621  C   ALA A 106      16.931  28.194  14.824  1.00  0.00           C  
ATOM   1622  O   ALA A 106      15.748  28.524  14.931  1.00  0.00           O  
ATOM   1623  CB  ALA A 106      17.463  30.573  15.331  1.00  0.00           C  
ATOM   1624  H   ALA A 106      20.057  28.953  14.491  1.00  0.00           H  
ATOM   1625  HA  ALA A 106      18.433  28.872  16.096  1.00  0.00           H  
ATOM   1626  HB1 ALA A 106      16.726  30.572  16.007  1.00  0.00           H  
ATOM   1627  HB2 ALA A 106      18.179  31.209  15.619  1.00  0.00           H  
ATOM   1628  HB3 ALA A 106      17.101  30.859  14.444  1.00  0.00           H  
ATOM   1629  N   SER A 107      17.260  27.008  14.303  1.00  0.00           N  
ATOM   1630  CA  SER A 107      16.171  26.139  13.859  1.00  0.00           C  
ATOM   1631  C   SER A 107      15.493  25.628  15.106  1.00  0.00           C  
ATOM   1632  O   SER A 107      16.157  25.093  16.009  1.00  0.00           O  
ATOM   1633  CB  SER A 107      16.737  24.936  13.078  1.00  0.00           C  
ATOM   1634  OG  SER A 107      15.728  23.999  12.700  1.00  0.00           O  
ATOM   1635  H   SER A 107      18.216  26.725  14.220  1.00  0.00           H  
ATOM   1636  HA  SER A 107      15.524  26.650  13.293  1.00  0.00           H  
ATOM   1637  HB2 SER A 107      17.408  24.468  13.653  1.00  0.00           H  
ATOM   1638  HB3 SER A 107      17.185  25.274  12.251  1.00  0.00           H  
ATOM   1639  HG  SER A 107      16.147  23.242  12.199  1.00  0.00           H  
ATOM   1640  N   PRO A 108      14.166  25.473  15.034  1.00  0.00           N  
ATOM   1641  CA  PRO A 108      13.447  24.779  16.088  1.00  0.00           C  
ATOM   1642  C   PRO A 108      13.830  23.302  16.074  1.00  0.00           C  
ATOM   1643  O   PRO A 108      13.560  22.563  17.046  1.00  0.00           O  
ATOM   1644  CB  PRO A 108      11.959  24.912  15.681  1.00  0.00           C  
ATOM   1645  CG  PRO A 108      11.964  25.250  14.224  1.00  0.00           C  
ATOM   1646  CD  PRO A 108      13.285  25.954  13.943  1.00  0.00           C  
ATOM   1647  HA  PRO A 108      13.620  25.193  16.982  1.00  0.00           H  
ATOM   1648  HB2 PRO A 108      11.477  24.050  15.837  1.00  0.00           H  
ATOM   1649  HB3 PRO A 108      11.518  25.640  16.206  1.00  0.00           H  
ATOM   1650  HG2 PRO A 108      11.895  24.416  13.676  1.00  0.00           H  
ATOM   1651  HG3 PRO A 108      11.198  25.855  14.008  1.00  0.00           H  
ATOM   1652  HD2 PRO A 108      13.647  25.692  13.048  1.00  0.00           H  
ATOM   1653  HD3 PRO A 108      13.177  26.947  13.981  1.00  0.00           H  
ATOM   1654  N   TYR A 109      14.384  22.825  14.957  1.00  0.00           N  
ATOM   1655  CA  TYR A 109      14.814  21.430  14.848  1.00  0.00           C  
ATOM   1656  C   TYR A 109      16.328  21.266  14.877  1.00  0.00           C  
ATOM   1657  O   TYR A 109      16.783  20.199  14.495  1.00  0.00           O  
ATOM   1658  CB  TYR A 109      14.218  20.751  13.622  1.00  0.00           C  
ATOM   1659  CG  TYR A 109      12.919  19.986  13.883  1.00  0.00           C  
ATOM   1660  CD1 TYR A 109      12.993  18.701  14.393  1.00  0.00           C  
ATOM   1661  CD2 TYR A 109      11.661  20.495  13.645  1.00  0.00           C  
ATOM   1662  CE1 TYR A 109      11.825  17.953  14.654  1.00  0.00           C  
ATOM   1663  CE2 TYR A 109      10.492  19.772  13.875  1.00  0.00           C  
ATOM   1664  CZ  TYR A 109      10.586  18.488  14.382  1.00  0.00           C  
ATOM   1665  OH  TYR A 109       9.482  17.736  14.607  1.00  0.00           O  
ATOM   1666  H   TYR A 109      14.508  23.436  14.175  1.00  0.00           H  
ATOM   1667  HA  TYR A 109      14.454  20.951  15.649  1.00  0.00           H  
ATOM   1668  HB2 TYR A 109      14.893  20.106  13.264  1.00  0.00           H  
ATOM   1669  HB3 TYR A 109      14.033  21.454  12.936  1.00  0.00           H  
ATOM   1670  HD1 TYR A 109      13.888  18.296  14.579  1.00  0.00           H  
ATOM   1671  HD2 TYR A 109      11.583  21.427  13.291  1.00  0.00           H  
ATOM   1672  HE1 TYR A 109      11.898  17.032  15.037  1.00  0.00           H  
ATOM   1673  HE2 TYR A 109       9.599  20.175  13.677  1.00  0.00           H  
ATOM   1674  HH  TYR A 109       8.575  18.110  14.415  1.00  0.00           H  
ATOM   1675  N   ALA A 110      17.083  22.226  15.433  1.00  0.00           N  
ATOM   1676  CA  ALA A 110      18.514  22.048  15.606  1.00  0.00           C  
ATOM   1677  C   ALA A 110      18.807  20.728  16.314  1.00  0.00           C  
ATOM   1678  O   ALA A 110      19.734  19.995  15.895  1.00  0.00           O  
ATOM   1679  CB  ALA A 110      19.173  23.156  16.427  1.00  0.00           C  
ATOM   1680  H   ALA A 110      16.653  23.078  15.733  1.00  0.00           H  
ATOM   1681  HA  ALA A 110      18.942  22.025  14.703  1.00  0.00           H  
ATOM   1682  HB1 ALA A 110      20.153  22.973  16.508  1.00  0.00           H  
ATOM   1683  HB2 ALA A 110      19.034  24.036  15.972  1.00  0.00           H  
ATOM   1684  HB3 ALA A 110      18.763  23.184  17.339  1.00  0.00           H  
ATOM   1685  N   SER A 111      18.012  20.402  17.345  1.00  0.00           N  
ATOM   1686  CA  SER A 111      18.222  19.186  18.124  1.00  0.00           C  
ATOM   1687  C   SER A 111      17.945  17.884  17.384  1.00  0.00           C  
ATOM   1688  O   SER A 111      18.255  16.814  17.903  1.00  0.00           O  
ATOM   1689  CB  SER A 111      17.319  19.143  19.390  1.00  0.00           C  
ATOM   1690  OG  SER A 111      17.794  20.125  20.294  1.00  0.00           O  
ATOM   1691  H   SER A 111      17.255  21.009  17.586  1.00  0.00           H  
ATOM   1692  HA  SER A 111      19.176  19.173  18.425  1.00  0.00           H  
ATOM   1693  HB2 SER A 111      17.369  18.238  19.813  1.00  0.00           H  
ATOM   1694  HB3 SER A 111      16.372  19.341  19.139  1.00  0.00           H  
ATOM   1695  HG  SER A 111      17.230  20.119  21.119  1.00  0.00           H  
ATOM   1696  N   TYR A 112      17.388  17.888  16.202  1.00  0.00           N  
ATOM   1697  CA  TYR A 112      17.176  16.660  15.430  1.00  0.00           C  
ATOM   1698  C   TYR A 112      18.543  15.971  15.222  1.00  0.00           C  
ATOM   1699  O   TYR A 112      18.617  14.756  15.164  1.00  0.00           O  
ATOM   1700  CB  TYR A 112      16.518  16.980  14.102  1.00  0.00           C  
ATOM   1701  CG  TYR A 112      15.696  15.784  13.575  1.00  0.00           C  
ATOM   1702  CD1 TYR A 112      14.556  15.373  14.267  1.00  0.00           C  
ATOM   1703  CD2 TYR A 112      16.006  15.174  12.392  1.00  0.00           C  
ATOM   1704  CE1 TYR A 112      13.777  14.335  13.767  1.00  0.00           C  
ATOM   1705  CE2 TYR A 112      15.278  14.097  11.912  1.00  0.00           C  
ATOM   1706  CZ  TYR A 112      14.168  13.674  12.598  1.00  0.00           C  
ATOM   1707  OH  TYR A 112      13.386  12.637  12.129  1.00  0.00           O  
ATOM   1708  H   TYR A 112      17.096  18.760  15.810  1.00  0.00           H  
ATOM   1709  HA  TYR A 112      16.579  16.048  15.949  1.00  0.00           H  
ATOM   1710  HB2 TYR A 112      17.227  17.206  13.434  1.00  0.00           H  
ATOM   1711  HB3 TYR A 112      15.910  17.765  14.221  1.00  0.00           H  
ATOM   1712  HD1 TYR A 112      14.299  15.824  15.122  1.00  0.00           H  
ATOM   1713  HD2 TYR A 112      16.780  15.514  11.858  1.00  0.00           H  
ATOM   1714  HE1 TYR A 112      12.940  14.062  14.242  1.00  0.00           H  
ATOM   1715  HE2 TYR A 112      15.559  13.632  11.073  1.00  0.00           H  
ATOM   1716  HH  TYR A 112      13.648  12.151  11.295  1.00  0.00           H  
ATOM   1717  N   LEU A 113      19.638  16.758  15.128  1.00  0.00           N  
ATOM   1718  CA  LEU A 113      20.977  16.227  14.906  1.00  0.00           C  
ATOM   1719  C   LEU A 113      21.547  15.677  16.219  1.00  0.00           C  
ATOM   1720  O   LEU A 113      22.312  14.689  16.193  1.00  0.00           O  
ATOM   1721  CB  LEU A 113      21.860  17.275  14.223  1.00  0.00           C  
ATOM   1722  CG  LEU A 113      21.489  17.773  12.827  1.00  0.00           C  
ATOM   1723  CD1 LEU A 113      22.394  18.941  12.439  1.00  0.00           C  
ATOM   1724  CD2 LEU A 113      21.600  16.684  11.723  1.00  0.00           C  
ATOM   1725  H   LEU A 113      19.524  17.748  15.215  1.00  0.00           H  
ATOM   1726  HA  LEU A 113      20.889  15.456  14.275  1.00  0.00           H  
ATOM   1727  HB2 LEU A 113      22.779  16.885  14.159  1.00  0.00           H  
ATOM   1728  HB3 LEU A 113      21.879  18.075  14.822  1.00  0.00           H  
ATOM   1729  HG  LEU A 113      20.545  18.101  12.851  1.00  0.00           H  
ATOM   1730 HD11 LEU A 113      22.148  19.264  11.525  1.00  0.00           H  
ATOM   1731 HD12 LEU A 113      22.279  19.685  13.097  1.00  0.00           H  
ATOM   1732 HD13 LEU A 113      23.347  18.639  12.440  1.00  0.00           H  
ATOM   1733 HD21 LEU A 113      21.344  17.077  10.840  1.00  0.00           H  
ATOM   1734 HD22 LEU A 113      22.541  16.349  11.678  1.00  0.00           H  
ATOM   1735 HD23 LEU A 113      20.986  15.925  11.940  1.00  0.00           H  
ATOM   1736  N   GLN A 114      21.030  16.096  17.374  1.00  0.00           N  
ATOM   1737  CA  GLN A 114      21.301  15.474  18.653  1.00  0.00           C  
ATOM   1738  C   GLN A 114      20.550  14.161  18.753  1.00  0.00           C  
ATOM   1739  O   GLN A 114      21.032  13.143  19.283  1.00  0.00           O  
ATOM   1740  CB  GLN A 114      20.876  16.311  19.879  1.00  0.00           C  
ATOM   1741  CG  GLN A 114      21.542  17.697  19.839  1.00  0.00           C  
ATOM   1742  CD  GLN A 114      21.069  18.546  20.999  1.00  0.00           C  
ATOM   1743  OE1 GLN A 114      19.897  18.908  21.147  1.00  0.00           O  
ATOM   1744  NE2 GLN A 114      22.086  18.838  21.798  1.00  0.00           N  
ATOM   1745  H   GLN A 114      20.419  16.887  17.356  1.00  0.00           H  
ATOM   1746  HA  GLN A 114      22.281  15.288  18.717  1.00  0.00           H  
ATOM   1747  HB2 GLN A 114      21.153  15.836  20.714  1.00  0.00           H  
ATOM   1748  HB3 GLN A 114      19.882  16.423  19.873  1.00  0.00           H  
ATOM   1749  HG2 GLN A 114      21.305  18.151  18.980  1.00  0.00           H  
ATOM   1750  HG3 GLN A 114      22.534  17.587  19.895  1.00  0.00           H  
ATOM   1751 HE21 GLN A 114      23.001  18.494  21.588  1.00  0.00           H  
ATOM   1752 HE22 GLN A 114      21.938  19.402  22.610  1.00  0.00           H  
ATOM   1753  N   TYR A 115      19.308  14.144  18.269  1.00  0.00           N  
ATOM   1754  CA  TYR A 115      18.519  12.915  18.347  1.00  0.00           C  
ATOM   1755  C   TYR A 115      19.147  11.801  17.519  1.00  0.00           C  
ATOM   1756  O   TYR A 115      18.917  10.649  17.831  1.00  0.00           O  
ATOM   1757  CB  TYR A 115      17.075  13.042  17.898  1.00  0.00           C  
ATOM   1758  CG  TYR A 115      16.308  14.240  18.433  1.00  0.00           C  
ATOM   1759  CD1 TYR A 115      16.639  14.842  19.616  1.00  0.00           C  
ATOM   1760  CD2 TYR A 115      15.149  14.642  17.778  1.00  0.00           C  
ATOM   1761  CE1 TYR A 115      15.923  15.933  20.112  1.00  0.00           C  
ATOM   1762  CE2 TYR A 115      14.408  15.728  18.256  1.00  0.00           C  
ATOM   1763  CZ  TYR A 115      14.808  16.355  19.419  1.00  0.00           C  
ATOM   1764  OH  TYR A 115      14.086  17.409  19.922  1.00  0.00           O  
ATOM   1765  H   TYR A 115      18.918  14.967  17.855  1.00  0.00           H  
ATOM   1766  HA  TYR A 115      18.515  12.618  19.302  1.00  0.00           H  
ATOM   1767  HB2 TYR A 115      16.592  12.216  18.188  1.00  0.00           H  
ATOM   1768  HB3 TYR A 115      17.070  13.098  16.900  1.00  0.00           H  
ATOM   1769  HD1 TYR A 115      17.415  14.491  20.140  1.00  0.00           H  
ATOM   1770  HD2 TYR A 115      14.844  14.152  16.961  1.00  0.00           H  
ATOM   1771  HE1 TYR A 115      16.212  16.397  20.949  1.00  0.00           H  
ATOM   1772  HE2 TYR A 115      13.599  16.046  17.762  1.00  0.00           H  
ATOM   1773  HH  TYR A 115      13.273  17.734  19.439  1.00  0.00           H  
ATOM   1774  N   GLY A 116      19.765  12.197  16.387  1.00  0.00           N  
ATOM   1775  CA  GLY A 116      20.486  11.211  15.586  1.00  0.00           C  
ATOM   1776  C   GLY A 116      21.908  11.045  16.080  1.00  0.00           C  
ATOM   1777  O   GLY A 116      22.580  10.105  15.636  1.00  0.00           O  
ATOM   1778  H   GLY A 116      19.730  13.154  16.100  1.00  0.00           H  
ATOM   1779  HA2 GLY A 116      20.504  11.514  14.633  1.00  0.00           H  
ATOM   1780  HA3 GLY A 116      20.014  10.332  15.647  1.00  0.00           H  
ATOM   1781  N   HIS A 117      22.385  11.885  16.982  1.00  0.00           N  
ATOM   1782  CA  HIS A 117      23.722  11.823  17.536  1.00  0.00           C  
ATOM   1783  C   HIS A 117      24.861  11.995  16.528  1.00  0.00           C  
ATOM   1784  O   HIS A 117      25.887  11.283  16.606  1.00  0.00           O  
ATOM   1785  CB  HIS A 117      23.980  10.519  18.317  1.00  0.00           C  
ATOM   1786  CG  HIS A 117      23.079  10.452  19.508  1.00  0.00           C  
ATOM   1787  ND1 HIS A 117      21.822   9.870  19.422  1.00  0.00           N  
ATOM   1788  CD2 HIS A 117      23.201  10.952  20.759  1.00  0.00           C  
ATOM   1789  CE1 HIS A 117      21.224   9.997  20.598  1.00  0.00           C  
ATOM   1790  NE2 HIS A 117      22.041  10.608  21.427  1.00  0.00           N  
ATOM   1791  H   HIS A 117      21.781  12.614  17.304  1.00  0.00           H  
ATOM   1792  HA  HIS A 117      23.799  12.574  18.192  1.00  0.00           H  
ATOM   1793  HB2 HIS A 117      24.933  10.497  18.620  1.00  0.00           H  
ATOM   1794  HB3 HIS A 117      23.802   9.735  17.722  1.00  0.00           H  
ATOM   1795  HD1 HIS A 117      21.434   9.430  18.612  1.00  0.00           H  
ATOM   1796  HD2 HIS A 117      23.975  11.467  21.127  1.00  0.00           H  
ATOM   1797  HE1 HIS A 117      20.302   9.680  20.819  1.00  0.00           H  
ATOM   1798  HE2 HIS A 117      21.852  10.795  22.391  1.00  0.00           H  
ATOM   1799  N   ILE A 118      24.689  12.862  15.564  1.00  0.00           N  
ATOM   1800  CA  ILE A 118      25.776  13.148  14.596  1.00  0.00           C  
ATOM   1801  C   ILE A 118      26.965  13.668  15.413  1.00  0.00           C  
ATOM   1802  O   ILE A 118      26.752  14.475  16.356  1.00  0.00           O  
ATOM   1803  CB  ILE A 118      25.338  14.123  13.532  1.00  0.00           C  
ATOM   1804  CG1 ILE A 118      24.342  13.454  12.524  1.00  0.00           C  
ATOM   1805  CG2 ILE A 118      26.512  14.626  12.677  1.00  0.00           C  
ATOM   1806  CD1 ILE A 118      22.992  13.193  13.130  1.00  0.00           C  
ATOM   1807  H   ILE A 118      23.814  13.338  15.478  1.00  0.00           H  
ATOM   1808  HA  ILE A 118      26.043  12.292  14.154  1.00  0.00           H  
ATOM   1809  HB  ILE A 118      24.890  14.904  13.967  1.00  0.00           H  
ATOM   1810 HG12 ILE A 118      24.730  12.584  12.221  1.00  0.00           H  
ATOM   1811 HG13 ILE A 118      24.228  14.060  11.737  1.00  0.00           H  
ATOM   1812 HG21 ILE A 118      26.172  15.267  11.989  1.00  0.00           H  
ATOM   1813 HG22 ILE A 118      27.177  15.088  13.263  1.00  0.00           H  
ATOM   1814 HG23 ILE A 118      26.950  13.850  12.223  1.00  0.00           H  
ATOM   1815 HD11 ILE A 118      22.397  12.767  12.448  1.00  0.00           H  
ATOM   1816 HD12 ILE A 118      23.091  12.581  13.914  1.00  0.00           H  
ATOM   1817 HD13 ILE A 118      22.589  14.057  13.431  1.00  0.00           H  
ATOM   1818  N   ALA A 119      28.180  13.306  15.122  1.00  0.00           N  
ATOM   1819  CA  ALA A 119      29.340  13.730  15.908  1.00  0.00           C  
ATOM   1820  C   ALA A 119      29.460  15.245  15.976  1.00  0.00           C  
ATOM   1821  O   ALA A 119      29.186  15.977  15.014  1.00  0.00           O  
ATOM   1822  CB  ALA A 119      30.666  13.175  15.277  1.00  0.00           C  
ATOM   1823  H   ALA A 119      28.328  12.714  14.330  1.00  0.00           H  
ATOM   1824  HA  ALA A 119      29.249  13.371  16.837  1.00  0.00           H  
ATOM   1825  HB1 ALA A 119      31.447  13.474  15.826  1.00  0.00           H  
ATOM   1826  HB2 ALA A 119      30.634  12.176  15.259  1.00  0.00           H  
ATOM   1827  HB3 ALA A 119      30.762  13.522  14.344  1.00  0.00           H  
ATOM   1828  N   ASN A 120      29.873  15.785  17.116  1.00  0.00           N  
ATOM   1829  CA  ASN A 120      30.159  17.126  17.496  1.00  0.00           C  
ATOM   1830  C   ASN A 120      28.936  18.061  17.601  1.00  0.00           C  
ATOM   1831  O   ASN A 120      29.095  19.267  17.884  1.00  0.00           O  
ATOM   1832  CB  ASN A 120      31.156  17.782  16.527  1.00  0.00           C  
ATOM   1833  CG  ASN A 120      32.532  17.099  16.544  1.00  0.00           C  
ATOM   1834  OD1 ASN A 120      32.967  16.625  17.582  1.00  0.00           O  
ATOM   1835  ND2 ASN A 120      33.218  17.004  15.414  1.00  0.00           N  
ATOM   1836  H   ASN A 120      30.010  15.120  17.850  1.00  0.00           H  
ATOM   1837  HA  ASN A 120      30.592  17.096  18.397  1.00  0.00           H  
ATOM   1838  HB2 ASN A 120      31.271  18.741  16.786  1.00  0.00           H  
ATOM   1839  HB3 ASN A 120      30.784  17.730  15.600  1.00  0.00           H  
ATOM   1840 HD21 ASN A 120      32.850  17.397  14.571  1.00  0.00           H  
ATOM   1841 HD22 ASN A 120      34.104  16.540  15.404  1.00  0.00           H  
ATOM   1842  N   ILE A 121      27.726  17.533  17.442  1.00  0.00           N  
ATOM   1843  CA  ILE A 121      26.537  18.391  17.493  1.00  0.00           C  
ATOM   1844  C   ILE A 121      26.416  19.159  18.808  1.00  0.00           C  
ATOM   1845  O   ILE A 121      26.077  20.317  18.668  1.00  0.00           O  
ATOM   1846  CB  ILE A 121      25.231  17.631  17.217  1.00  0.00           C  
ATOM   1847  CG1 ILE A 121      23.995  18.513  17.070  1.00  0.00           C  
ATOM   1848  CG2 ILE A 121      25.016  16.582  18.286  1.00  0.00           C  
ATOM   1849  CD1 ILE A 121      23.981  19.461  15.890  1.00  0.00           C  
ATOM   1850  H   ILE A 121      27.626  16.550  17.287  1.00  0.00           H  
ATOM   1851  HA  ILE A 121      26.637  19.071  16.767  1.00  0.00           H  
ATOM   1852  HB  ILE A 121      25.351  17.147  16.350  1.00  0.00           H  
ATOM   1853 HG12 ILE A 121      23.912  19.062  17.902  1.00  0.00           H  
ATOM   1854 HG13 ILE A 121      23.200  17.912  16.987  1.00  0.00           H  
ATOM   1855 HG21 ILE A 121      24.165  16.089  18.103  1.00  0.00           H  
ATOM   1856 HG22 ILE A 121      25.782  15.939  18.280  1.00  0.00           H  
ATOM   1857 HG23 ILE A 121      24.959  17.025  19.181  1.00  0.00           H  
ATOM   1858 HD11 ILE A 121      23.129  19.985  15.894  1.00  0.00           H  
ATOM   1859 HD12 ILE A 121      24.758  20.087  15.956  1.00  0.00           H  
ATOM   1860 HD13 ILE A 121      24.046  18.937  15.041  1.00  0.00           H  
ATOM   1861  N   ASP A 122      26.646  18.605  19.971  1.00  0.00           N  
ATOM   1862  CA  ASP A 122      26.481  19.309  21.239  1.00  0.00           C  
ATOM   1863  C   ASP A 122      27.352  20.564  21.297  1.00  0.00           C  
ATOM   1864  O   ASP A 122      26.893  21.686  21.494  1.00  0.00           O  
ATOM   1865  CB  ASP A 122      26.766  18.401  22.437  1.00  0.00           C  
ATOM   1866  CG  ASP A 122      25.691  17.362  22.673  1.00  0.00           C  
ATOM   1867  OD1 ASP A 122      24.668  17.365  21.959  1.00  0.00           O  
ATOM   1868  OD2 ASP A 122      25.817  16.483  23.558  1.00  0.00           O  
ATOM   1869  H   ASP A 122      26.950  17.652  19.992  1.00  0.00           H  
ATOM   1870  HA  ASP A 122      25.526  19.600  21.301  1.00  0.00           H  
ATOM   1871  HB2 ASP A 122      26.842  18.971  23.256  1.00  0.00           H  
ATOM   1872  HB3 ASP A 122      27.633  17.929  22.278  1.00  0.00           H  
ATOM   1873  N   ASP A 123      28.620  20.427  20.918  1.00  0.00           N  
ATOM   1874  CA  ASP A 123      29.559  21.537  20.847  1.00  0.00           C  
ATOM   1875  C   ASP A 123      29.134  22.587  19.824  1.00  0.00           C  
ATOM   1876  O   ASP A 123      29.234  23.807  20.010  1.00  0.00           O  
ATOM   1877  CB  ASP A 123      30.949  21.017  20.513  1.00  0.00           C  
ATOM   1878  CG  ASP A 123      31.607  20.338  21.695  1.00  0.00           C  
ATOM   1879  OD1 ASP A 123      31.138  20.408  22.841  1.00  0.00           O  
ATOM   1880  OD2 ASP A 123      32.651  19.680  21.500  1.00  0.00           O  
ATOM   1881  H   ASP A 123      28.945  19.515  20.669  1.00  0.00           H  
ATOM   1882  HA  ASP A 123      29.596  21.973  21.746  1.00  0.00           H  
ATOM   1883  HB2 ASP A 123      31.520  21.786  20.225  1.00  0.00           H  
ATOM   1884  HB3 ASP A 123      30.875  20.358  19.764  1.00  0.00           H  
ATOM   1885  N   ILE A 124      28.650  22.079  18.682  1.00  0.00           N  
ATOM   1886  CA  ILE A 124      28.226  23.037  17.656  1.00  0.00           C  
ATOM   1887  C   ILE A 124      27.061  23.858  18.196  1.00  0.00           C  
ATOM   1888  O   ILE A 124      27.041  25.091  18.060  1.00  0.00           O  
ATOM   1889  CB  ILE A 124      27.896  22.328  16.337  1.00  0.00           C  
ATOM   1890  CG1 ILE A 124      29.212  21.806  15.749  1.00  0.00           C  
ATOM   1891  CG2 ILE A 124      27.149  23.283  15.384  1.00  0.00           C  
ATOM   1892  CD1 ILE A 124      29.079  20.719  14.698  1.00  0.00           C  
ATOM   1893  H   ILE A 124      28.581  21.092  18.536  1.00  0.00           H  
ATOM   1894  HA  ILE A 124      28.988  23.661  17.486  1.00  0.00           H  
ATOM   1895  HB  ILE A 124      27.303  21.547  16.535  1.00  0.00           H  
ATOM   1896 HG12 ILE A 124      29.761  21.441  16.501  1.00  0.00           H  
ATOM   1897 HG13 ILE A 124      29.690  22.579  15.332  1.00  0.00           H  
ATOM   1898 HG21 ILE A 124      26.941  22.806  14.530  1.00  0.00           H  
ATOM   1899 HG22 ILE A 124      26.297  23.584  15.813  1.00  0.00           H  
ATOM   1900 HG23 ILE A 124      27.724  24.078  15.191  1.00  0.00           H  
ATOM   1901 HD11 ILE A 124      29.988  20.449  14.380  1.00  0.00           H  
ATOM   1902 HD12 ILE A 124      28.616  19.926  15.095  1.00  0.00           H  
ATOM   1903 HD13 ILE A 124      28.545  21.065  13.926  1.00  0.00           H  
ATOM   1904  N   ILE A 125      26.058  23.208  18.774  1.00  0.00           N  
ATOM   1905  CA  ILE A 125      24.900  23.944  19.302  1.00  0.00           C  
ATOM   1906  C   ILE A 125      25.321  24.916  20.383  1.00  0.00           C  
ATOM   1907  O   ILE A 125      24.759  26.016  20.515  1.00  0.00           O  
ATOM   1908  CB  ILE A 125      23.834  22.964  19.826  1.00  0.00           C  
ATOM   1909  CG1 ILE A 125      23.300  22.198  18.614  1.00  0.00           C  
ATOM   1910  CG2 ILE A 125      22.673  23.625  20.572  1.00  0.00           C  
ATOM   1911  CD1 ILE A 125      22.314  21.097  18.868  1.00  0.00           C  
ATOM   1912  H   ILE A 125      26.090  22.211  18.851  1.00  0.00           H  
ATOM   1913  HA  ILE A 125      24.497  24.469  18.552  1.00  0.00           H  
ATOM   1914  HB  ILE A 125      24.277  22.313  20.442  1.00  0.00           H  
ATOM   1915 HG12 ILE A 125      24.086  21.794  18.146  1.00  0.00           H  
ATOM   1916 HG13 ILE A 125      22.858  22.862  18.011  1.00  0.00           H  
ATOM   1917 HG21 ILE A 125      22.030  22.923  20.877  1.00  0.00           H  
ATOM   1918 HG22 ILE A 125      23.026  24.121  21.365  1.00  0.00           H  
ATOM   1919 HG23 ILE A 125      22.205  24.263  19.961  1.00  0.00           H  
ATOM   1920 HD11 ILE A 125      22.047  20.681  17.999  1.00  0.00           H  
ATOM   1921 HD12 ILE A 125      22.732  20.404  19.455  1.00  0.00           H  
ATOM   1922 HD13 ILE A 125      21.505  21.472  19.320  1.00  0.00           H  
ATOM   1923  N   ALA A 126      26.279  24.510  21.213  1.00  0.00           N  
ATOM   1924  CA  ALA A 126      26.761  25.363  22.300  1.00  0.00           C  
ATOM   1925  C   ALA A 126      27.683  26.471  21.861  1.00  0.00           C  
ATOM   1926  O   ALA A 126      28.152  27.282  22.663  1.00  0.00           O  
ATOM   1927  CB  ALA A 126      27.303  24.446  23.386  1.00  0.00           C  
ATOM   1928  H   ALA A 126      26.678  23.601  21.091  1.00  0.00           H  
ATOM   1929  HA  ALA A 126      25.953  25.808  22.686  1.00  0.00           H  
ATOM   1930  HB1 ALA A 126      27.643  24.997  24.148  1.00  0.00           H  
ATOM   1931  HB2 ALA A 126      26.573  23.844  23.709  1.00  0.00           H  
ATOM   1932  HB3 ALA A 126      28.050  23.894  23.014  1.00  0.00           H  
ATOM   1933  N   GLY A 127      27.991  26.664  20.587  1.00  0.00           N  
ATOM   1934  CA  GLY A 127      28.830  27.733  20.094  1.00  0.00           C  
ATOM   1935  C   GLY A 127      30.312  27.456  20.288  1.00  0.00           C  
ATOM   1936  O   GLY A 127      31.111  28.330  19.948  1.00  0.00           O  
ATOM   1937  H   GLY A 127      27.616  26.023  19.917  1.00  0.00           H  
ATOM   1938  HA2 GLY A 127      28.596  28.574  20.582  1.00  0.00           H  
ATOM   1939  HA3 GLY A 127      28.653  27.854  19.117  1.00  0.00           H  
ATOM   1940  N   LYS A 128      30.666  26.269  20.770  1.00  0.00           N  
ATOM   1941  CA  LYS A 128      32.044  25.899  21.031  1.00  0.00           C  
ATOM   1942  C   LYS A 128      32.838  25.420  19.833  1.00  0.00           C  
ATOM   1943  O   LYS A 128      34.066  25.477  19.896  1.00  0.00           O  
ATOM   1944  CB  LYS A 128      32.123  24.828  22.132  1.00  0.00           C  
ATOM   1945  CG  LYS A 128      31.325  25.273  23.382  1.00  0.00           C  
ATOM   1946  CD  LYS A 128      31.317  24.114  24.361  1.00  0.00           C  
ATOM   1947  CE  LYS A 128      30.635  24.464  25.678  1.00  0.00           C  
ATOM   1948  NZ  LYS A 128      30.352  23.224  26.478  1.00  0.00           N  
ATOM   1949  H   LYS A 128      29.948  25.599  20.962  1.00  0.00           H  
ATOM   1950  HA  LYS A 128      32.505  26.714  21.381  1.00  0.00           H  
ATOM   1951  HB2 LYS A 128      33.080  24.687  22.386  1.00  0.00           H  
ATOM   1952  HB3 LYS A 128      31.741  23.971  21.786  1.00  0.00           H  
ATOM   1953  HG2 LYS A 128      30.388  25.506  23.123  1.00  0.00           H  
ATOM   1954  HG3 LYS A 128      31.763  26.069  23.800  1.00  0.00           H  
ATOM   1955  HD2 LYS A 128      32.262  23.848  24.551  1.00  0.00           H  
ATOM   1956  HD3 LYS A 128      30.832  23.346  23.944  1.00  0.00           H  
ATOM   1957  HE2 LYS A 128      29.774  24.934  25.486  1.00  0.00           H  
ATOM   1958  HE3 LYS A 128      31.233  25.066  26.207  1.00  0.00           H  
ATOM   1959  HZ1 LYS A 128      29.905  23.476  27.336  1.00  0.00           H  
ATOM   1960  HZ2 LYS A 128      29.751  22.619  25.955  1.00  0.00           H  
ATOM   1961  HZ3 LYS A 128      31.211  22.751  26.675  1.00  0.00           H  
ATOM   1962  N   LYS A 129      32.230  24.871  18.798  1.00  0.00           N  
ATOM   1963  CA  LYS A 129      32.892  24.457  17.576  1.00  0.00           C  
ATOM   1964  C   LYS A 129      32.035  25.036  16.436  1.00  0.00           C  
ATOM   1965  O   LYS A 129      30.836  25.163  16.628  1.00  0.00           O  
ATOM   1966  CB  LYS A 129      32.997  22.964  17.329  1.00  0.00           C  
ATOM   1967  CG  LYS A 129      33.820  22.165  18.339  1.00  0.00           C  
ATOM   1968  CD  LYS A 129      33.511  20.685  18.083  1.00  0.00           C  
ATOM   1969  CE  LYS A 129      34.614  19.763  18.595  1.00  0.00           C  
ATOM   1970  NZ  LYS A 129      34.160  19.162  19.885  1.00  0.00           N  
ATOM   1971  H   LYS A 129      31.242  24.730  18.861  1.00  0.00           H  
ATOM   1972  HA  LYS A 129      33.805  24.863  17.541  1.00  0.00           H  
ATOM   1973  HB2 LYS A 129      33.410  22.833  16.428  1.00  0.00           H  
ATOM   1974  HB3 LYS A 129      32.070  22.590  17.328  1.00  0.00           H  
ATOM   1975  HG2 LYS A 129      33.560  22.416  19.271  1.00  0.00           H  
ATOM   1976  HG3 LYS A 129      34.795  22.342  18.206  1.00  0.00           H  
ATOM   1977  HD2 LYS A 129      33.406  20.544  17.098  1.00  0.00           H  
ATOM   1978  HD3 LYS A 129      32.656  20.451  18.546  1.00  0.00           H  
ATOM   1979  HE2 LYS A 129      35.452  20.288  18.743  1.00  0.00           H  
ATOM   1980  HE3 LYS A 129      34.787  19.039  17.927  1.00  0.00           H  
ATOM   1981  HZ1 LYS A 129      34.871  18.553  20.237  1.00  0.00           H  
ATOM   1982  HZ2 LYS A 129      33.985  19.890  20.548  1.00  0.00           H  
ATOM   1983  HZ3 LYS A 129      33.320  18.641  19.733  1.00  0.00           H  
ATOM   1984  N   PRO A 130      32.651  25.393  15.332  1.00  0.00           N  
ATOM   1985  CA  PRO A 130      31.915  25.894  14.193  1.00  0.00           C  
ATOM   1986  C   PRO A 130      31.105  24.757  13.575  1.00  0.00           C  
ATOM   1987  O   PRO A 130      31.480  23.570  13.679  1.00  0.00           O  
ATOM   1988  CB  PRO A 130      33.016  26.378  13.264  1.00  0.00           C  
ATOM   1989  CG  PRO A 130      34.177  25.514  13.579  1.00  0.00           C  
ATOM   1990  CD  PRO A 130      34.096  25.236  15.048  1.00  0.00           C  
ATOM   1991  HA  PRO A 130      31.318  26.650  14.461  1.00  0.00           H  
ATOM   1992  HB2 PRO A 130      32.744  26.269  12.308  1.00  0.00           H  
ATOM   1993  HB3 PRO A 130      33.232  27.338  13.442  1.00  0.00           H  
ATOM   1994  HG2 PRO A 130      34.126  24.661  13.060  1.00  0.00           H  
ATOM   1995  HG3 PRO A 130      35.031  25.986  13.361  1.00  0.00           H  
ATOM   1996  HD2 PRO A 130      34.405  24.308  15.257  1.00  0.00           H  
ATOM   1997  HD3 PRO A 130      34.639  25.894  15.570  1.00  0.00           H  
ATOM   1998  N   ALA A 131      30.071  25.120  12.816  1.00  0.00           N  
ATOM   1999  CA  ALA A 131      29.175  24.140  12.198  1.00  0.00           C  
ATOM   2000  C   ALA A 131      29.904  23.212  11.248  1.00  0.00           C  
ATOM   2001  O   ALA A 131      29.572  22.022  11.105  1.00  0.00           O  
ATOM   2002  CB  ALA A 131      27.981  24.858  11.597  1.00  0.00           C  
ATOM   2003  H   ALA A 131      29.901  26.094  12.664  1.00  0.00           H  
ATOM   2004  HA  ALA A 131      28.821  23.569  12.939  1.00  0.00           H  
ATOM   2005  HB1 ALA A 131      27.368  24.190  11.175  1.00  0.00           H  
ATOM   2006  HB2 ALA A 131      27.492  25.351  12.316  1.00  0.00           H  
ATOM   2007  HB3 ALA A 131      28.296  25.506  10.904  1.00  0.00           H  
ATOM   2008  N   THR A 132      31.013  23.685  10.661  1.00  0.00           N  
ATOM   2009  CA  THR A 132      31.866  22.862   9.814  1.00  0.00           C  
ATOM   2010  C   THR A 132      32.475  21.686  10.518  1.00  0.00           C  
ATOM   2011  O   THR A 132      32.974  20.768   9.834  1.00  0.00           O  
ATOM   2012  CB  THR A 132      33.008  23.697   9.147  1.00  0.00           C  
ATOM   2013  OG1 THR A 132      33.535  24.567  10.139  1.00  0.00           O  
ATOM   2014  CG2 THR A 132      32.365  24.515   8.036  1.00  0.00           C  
ATOM   2015  H   THR A 132      31.265  24.641  10.811  1.00  0.00           H  
ATOM   2016  HA  THR A 132      31.293  22.502   9.077  1.00  0.00           H  
ATOM   2017  HB  THR A 132      33.721  23.098   8.782  1.00  0.00           H  
ATOM   2018  HG1 THR A 132      34.270  25.117   9.743  1.00  0.00           H  
ATOM   2019 HG21 THR A 132      33.064  25.067   7.581  1.00  0.00           H  
ATOM   2020 HG22 THR A 132      31.941  23.900   7.371  1.00  0.00           H  
ATOM   2021 HG23 THR A 132      31.667  25.116   8.426  1.00  0.00           H  
ATOM   2022  N   ASP A 133      32.572  21.601  11.845  1.00  0.00           N  
ATOM   2023  CA  ASP A 133      33.049  20.396  12.509  1.00  0.00           C  
ATOM   2024  C   ASP A 133      31.995  19.271  12.515  1.00  0.00           C  
ATOM   2025  O   ASP A 133      32.297  18.201  13.027  1.00  0.00           O  
ATOM   2026  CB  ASP A 133      33.325  20.707  13.988  1.00  0.00           C  
ATOM   2027  CG  ASP A 133      34.785  21.291  14.049  1.00  0.00           C  
ATOM   2028  OD1 ASP A 133      35.227  21.933  13.104  1.00  0.00           O  
ATOM   2029  OD2 ASP A 133      35.328  20.961  15.087  1.00  0.00           O  
ATOM   2030  H   ASP A 133      32.309  22.389  12.402  1.00  0.00           H  
ATOM   2031  HA  ASP A 133      33.887  20.074  12.068  1.00  0.00           H  
ATOM   2032  HB2 ASP A 133      33.262  19.872  14.535  1.00  0.00           H  
ATOM   2033  HB3 ASP A 133      32.668  21.379  14.329  1.00  0.00           H  
ATOM   2034  N   LEU A 134      30.787  19.490  12.049  1.00  0.00           N  
ATOM   2035  CA  LEU A 134      29.736  18.437  12.189  1.00  0.00           C  
ATOM   2036  C   LEU A 134      30.183  17.143  11.567  1.00  0.00           C  
ATOM   2037  O   LEU A 134      30.847  17.194  10.515  1.00  0.00           O  
ATOM   2038  CB  LEU A 134      28.462  18.951  11.549  1.00  0.00           C  
ATOM   2039  CG  LEU A 134      27.208  18.062  11.706  1.00  0.00           C  
ATOM   2040  CD1 LEU A 134      26.738  18.094  13.160  1.00  0.00           C  
ATOM   2041  CD2 LEU A 134      26.185  18.520  10.679  1.00  0.00           C  
ATOM   2042  H   LEU A 134      30.571  20.358  11.602  1.00  0.00           H  
ATOM   2043  HA  LEU A 134      29.566  18.282  13.162  1.00  0.00           H  
ATOM   2044  HB2 LEU A 134      28.636  19.062  10.571  1.00  0.00           H  
ATOM   2045  HB3 LEU A 134      28.256  19.842  11.954  1.00  0.00           H  
ATOM   2046  HG  LEU A 134      27.467  17.121  11.486  1.00  0.00           H  
ATOM   2047 HD11 LEU A 134      25.926  17.518  13.261  1.00  0.00           H  
ATOM   2048 HD12 LEU A 134      27.466  17.750  13.753  1.00  0.00           H  
ATOM   2049 HD13 LEU A 134      26.514  19.034  13.417  1.00  0.00           H  
ATOM   2050 HD21 LEU A 134      25.360  17.960  10.758  1.00  0.00           H  
ATOM   2051 HD22 LEU A 134      25.954  19.479  10.843  1.00  0.00           H  
ATOM   2052 HD23 LEU A 134      26.568  18.422   9.760  1.00  0.00           H  
ATOM   2053  N   GLY A 135      29.877  15.972  12.087  1.00  0.00           N  
ATOM   2054  CA  GLY A 135      30.293  14.699  11.536  1.00  0.00           C  
ATOM   2055  C   GLY A 135      29.627  14.273  10.242  1.00  0.00           C  
ATOM   2056  O   GLY A 135      28.991  13.210  10.146  1.00  0.00           O  
ATOM   2057  H   GLY A 135      29.320  15.961  12.918  1.00  0.00           H  
ATOM   2058  HA2 GLY A 135      30.105  13.995  12.221  1.00  0.00           H  
ATOM   2059  HA3 GLY A 135      31.278  14.747  11.370  1.00  0.00           H  
ATOM   2060  N   VAL A 136      29.713  15.102   9.201  1.00  0.00           N  
ATOM   2061  CA  VAL A 136      29.156  14.789   7.896  1.00  0.00           C  
ATOM   2062  C   VAL A 136      30.254  15.157   6.894  1.00  0.00           C  
ATOM   2063  O   VAL A 136      30.946  16.165   7.107  1.00  0.00           O  
ATOM   2064  CB  VAL A 136      27.869  15.541   7.485  1.00  0.00           C  
ATOM   2065  CG1 VAL A 136      26.677  15.292   8.438  1.00  0.00           C  
ATOM   2066  CG2 VAL A 136      28.083  17.051   7.407  1.00  0.00           C  
ATOM   2067  H   VAL A 136      30.181  15.977   9.324  1.00  0.00           H  
ATOM   2068  HA  VAL A 136      28.987  13.805   7.844  1.00  0.00           H  
ATOM   2069  HB  VAL A 136      27.605  15.222   6.575  1.00  0.00           H  
ATOM   2070 HG11 VAL A 136      25.881  15.805   8.117  1.00  0.00           H  
ATOM   2071 HG12 VAL A 136      26.461  14.316   8.453  1.00  0.00           H  
ATOM   2072 HG13 VAL A 136      26.919  15.595   9.360  1.00  0.00           H  
ATOM   2073 HG21 VAL A 136      27.228  17.495   7.139  1.00  0.00           H  
ATOM   2074 HG22 VAL A 136      28.371  17.394   8.301  1.00  0.00           H  
ATOM   2075 HG23 VAL A 136      28.790  17.253   6.730  1.00  0.00           H  
ATOM   2076  N   LYS A 137      30.330  14.396   5.822  1.00  0.00           N  
ATOM   2077  CA  LYS A 137      31.218  14.740   4.727  1.00  0.00           C  
ATOM   2078  C   LYS A 137      30.717  14.107   3.434  1.00  0.00           C  
ATOM   2079  O   LYS A 137      30.052  13.097   3.396  1.00  0.00           O  
ATOM   2080  CB  LYS A 137      32.698  14.371   4.872  1.00  0.00           C  
ATOM   2081  CG  LYS A 137      32.987  12.955   5.300  1.00  0.00           C  
ATOM   2082  CD  LYS A 137      34.460  12.672   5.561  1.00  0.00           C  
ATOM   2083  CE  LYS A 137      34.964  12.975   6.940  1.00  0.00           C  
ATOM   2084  NZ  LYS A 137      36.269  12.282   7.238  1.00  0.00           N  
ATOM   2085  H   LYS A 137      29.769  13.571   5.762  1.00  0.00           H  
ATOM   2086  HA  LYS A 137      31.171  15.732   4.608  1.00  0.00           H  
ATOM   2087  HB2 LYS A 137      33.101  14.984   5.551  1.00  0.00           H  
ATOM   2088  HB3 LYS A 137      33.138  14.519   3.986  1.00  0.00           H  
ATOM   2089  HG2 LYS A 137      32.672  12.338   4.578  1.00  0.00           H  
ATOM   2090  HG3 LYS A 137      32.478  12.771   6.141  1.00  0.00           H  
ATOM   2091  HD2 LYS A 137      34.994  13.218   4.915  1.00  0.00           H  
ATOM   2092  HD3 LYS A 137      34.619  11.700   5.386  1.00  0.00           H  
ATOM   2093  HE2 LYS A 137      34.281  12.674   7.605  1.00  0.00           H  
ATOM   2094  HE3 LYS A 137      35.098  13.962   7.024  1.00  0.00           H  
ATOM   2095  HZ1 LYS A 137      36.565  12.513   8.165  1.00  0.00           H  
ATOM   2096  HZ2 LYS A 137      36.145  11.292   7.164  1.00  0.00           H  
ATOM   2097  HZ3 LYS A 137      36.962  12.581   6.583  1.00  0.00           H  
ATOM   2098  N   ALA A 138      31.104  14.776   2.347  1.00  0.00           N  
ATOM   2099  CA  ALA A 138      30.826  14.277   1.021  1.00  0.00           C  
ATOM   2100  C   ALA A 138      32.134  13.565   0.592  1.00  0.00           C  
ATOM   2101  O   ALA A 138      33.163  14.276   0.452  1.00  0.00           O  
ATOM   2102  CB  ALA A 138      30.520  15.406   0.079  1.00  0.00           C  
ATOM   2103  H   ALA A 138      31.596  15.640   2.452  1.00  0.00           H  
ATOM   2104  HA  ALA A 138      30.067  13.627   1.045  1.00  0.00           H  
ATOM   2105  HB1 ALA A 138      30.331  15.038  -0.832  1.00  0.00           H  
ATOM   2106  HB2 ALA A 138      29.720  15.908   0.409  1.00  0.00           H  
ATOM   2107  HB3 ALA A 138      31.305  16.024   0.033  1.00  0.00           H  
ATOM   2108  N   LEU A 139      32.057  12.258   0.439  1.00  0.00           N  
ATOM   2109  CA  LEU A 139      33.274  11.537  -0.004  1.00  0.00           C  
ATOM   2110  C   LEU A 139      33.466  11.788  -1.498  1.00  0.00           C  
ATOM   2111  O   LEU A 139      34.575  11.666  -2.040  1.00  0.00           O  
ATOM   2112  CB  LEU A 139      33.148  10.057   0.278  1.00  0.00           C  
ATOM   2113  CG  LEU A 139      32.824   9.653   1.740  1.00  0.00           C  
ATOM   2114  CD1 LEU A 139      32.713   8.113   1.754  1.00  0.00           C  
ATOM   2115  CD2 LEU A 139      33.922  10.087   2.678  1.00  0.00           C  
ATOM   2116  H   LEU A 139      31.204  11.768   0.616  1.00  0.00           H  
ATOM   2117  HA  LEU A 139      34.065  11.897   0.491  1.00  0.00           H  
ATOM   2118  HB2 LEU A 139      34.015   9.626   0.029  1.00  0.00           H  
ATOM   2119  HB3 LEU A 139      32.419   9.698  -0.304  1.00  0.00           H  
ATOM   2120  HG  LEU A 139      31.955  10.060   2.021  1.00  0.00           H  
ATOM   2121 HD11 LEU A 139      32.504   7.802   2.681  1.00  0.00           H  
ATOM   2122 HD12 LEU A 139      31.983   7.826   1.134  1.00  0.00           H  
ATOM   2123 HD13 LEU A 139      33.580   7.714   1.456  1.00  0.00           H  
ATOM   2124 HD21 LEU A 139      33.689   9.815   3.612  1.00  0.00           H  
ATOM   2125 HD22 LEU A 139      34.782   9.653   2.409  1.00  0.00           H  
ATOM   2126 HD23 LEU A 139      34.023  11.081   2.635  1.00  0.00           H  
ATOM   2127  N   ASP A 140      32.393  12.171  -2.211  1.00  0.00           N  
ATOM   2128  CA  ASP A 140      32.395  12.613  -3.583  1.00  0.00           C  
ATOM   2129  C   ASP A 140      31.055  13.284  -3.898  1.00  0.00           C  
ATOM   2130  O   ASP A 140      30.207  13.300  -3.019  1.00  0.00           O  
ATOM   2131  CB  ASP A 140      32.737  11.571  -4.648  1.00  0.00           C  
ATOM   2132  CG  ASP A 140      31.748  10.427  -4.756  1.00  0.00           C  
ATOM   2133  OD1 ASP A 140      30.531  10.625  -4.676  1.00  0.00           O  
ATOM   2134  OD2 ASP A 140      32.189   9.260  -4.915  1.00  0.00           O  
ATOM   2135  H   ASP A 140      31.509  12.147  -1.745  1.00  0.00           H  
ATOM   2136  HA  ASP A 140      33.092  13.327  -3.650  1.00  0.00           H  
ATOM   2137  HB2 ASP A 140      33.635  11.187  -4.431  1.00  0.00           H  
ATOM   2138  HB3 ASP A 140      32.777  12.033  -5.534  1.00  0.00           H  
ATOM   2139  N   ASP A 141      30.785  13.764  -5.100  1.00  0.00           N  
ATOM   2140  CA  ASP A 141      29.505  14.346  -5.460  1.00  0.00           C  
ATOM   2141  C   ASP A 141      28.313  13.442  -5.198  1.00  0.00           C  
ATOM   2142  O   ASP A 141      27.207  13.970  -5.013  1.00  0.00           O  
ATOM   2143  CB  ASP A 141      29.512  14.767  -6.949  1.00  0.00           C  
ATOM   2144  CG  ASP A 141      30.197  16.091  -7.247  1.00  0.00           C  
ATOM   2145  OD1 ASP A 141      30.717  16.830  -6.376  1.00  0.00           O  
ATOM   2146  OD2 ASP A 141      30.233  16.486  -8.451  1.00  0.00           O  
ATOM   2147  H   ASP A 141      31.500  13.724  -5.798  1.00  0.00           H  
ATOM   2148  HA  ASP A 141      29.384  15.174  -4.912  1.00  0.00           H  
ATOM   2149  HB2 ASP A 141      28.562  14.835  -7.255  1.00  0.00           H  
ATOM   2150  HB3 ASP A 141      29.980  14.053  -7.470  1.00  0.00           H  
ATOM   2151  N   HIS A 142      28.435  12.097  -5.213  1.00  0.00           N  
ATOM   2152  CA  HIS A 142      27.237  11.283  -5.008  1.00  0.00           C  
ATOM   2153  C   HIS A 142      27.306  10.373  -3.799  1.00  0.00           C  
ATOM   2154  O   HIS A 142      26.618   9.365  -3.756  1.00  0.00           O  
ATOM   2155  CB  HIS A 142      26.935  10.389  -6.228  1.00  0.00           C  
ATOM   2156  CG  HIS A 142      26.901  11.289  -7.440  1.00  0.00           C  
ATOM   2157  ND1 HIS A 142      25.915  12.236  -7.594  1.00  0.00           N  
ATOM   2158  CD2 HIS A 142      27.750  11.414  -8.481  1.00  0.00           C  
ATOM   2159  CE1 HIS A 142      26.131  12.903  -8.718  1.00  0.00           C  
ATOM   2160  NE2 HIS A 142      27.225  12.409  -9.270  1.00  0.00           N  
ATOM   2161  H   HIS A 142      29.325  11.667  -5.361  1.00  0.00           H  
ATOM   2162  HA  HIS A 142      26.462  11.903  -4.882  1.00  0.00           H  
ATOM   2163  HB2 HIS A 142      26.051   9.937  -6.112  1.00  0.00           H  
ATOM   2164  HB3 HIS A 142      27.651   9.699  -6.333  1.00  0.00           H  
ATOM   2165  HD1 HIS A 142      25.158  12.395  -6.960  1.00  0.00           H  
ATOM   2166  HD2 HIS A 142      28.587  10.892  -8.644  1.00  0.00           H  
ATOM   2167  HE1 HIS A 142      25.568  13.645  -9.082  1.00  0.00           H  
ATOM   2168  HE2 HIS A 142      27.615  12.715 -10.138  1.00  0.00           H  
ATOM   2169  N   THR A 143      28.174  10.696  -2.865  1.00  0.00           N  
ATOM   2170  CA  THR A 143      28.337   9.912  -1.668  1.00  0.00           C  
ATOM   2171  C   THR A 143      28.385  10.768  -0.402  1.00  0.00           C  
ATOM   2172  O   THR A 143      29.322  11.517  -0.136  1.00  0.00           O  
ATOM   2173  CB  THR A 143      29.600   9.029  -1.770  1.00  0.00           C  
ATOM   2174  OG1 THR A 143      29.559   8.361  -3.062  1.00  0.00           O  
ATOM   2175  CG2 THR A 143      29.656   8.042  -0.630  1.00  0.00           C  
ATOM   2176  H   THR A 143      28.739  11.512  -2.990  1.00  0.00           H  
ATOM   2177  HA  THR A 143      27.547   9.304  -1.593  1.00  0.00           H  
ATOM   2178  HB  THR A 143      30.410   9.615  -1.733  1.00  0.00           H  
ATOM   2179  HG1 THR A 143      30.366   7.778  -3.162  1.00  0.00           H  
ATOM   2180 HG21 THR A 143      30.480   7.481  -0.715  1.00  0.00           H  
ATOM   2181 HG22 THR A 143      29.678   8.537   0.239  1.00  0.00           H  
ATOM   2182 HG23 THR A 143      28.848   7.454  -0.658  1.00  0.00           H  
ATOM   2183  N   PHE A 144      27.387  10.586   0.460  1.00  0.00           N  
ATOM   2184  CA  PHE A 144      27.268  11.319   1.727  1.00  0.00           C  
ATOM   2185  C   PHE A 144      27.479  10.374   2.896  1.00  0.00           C  
ATOM   2186  O   PHE A 144      26.814   9.362   3.119  1.00  0.00           O  
ATOM   2187  CB  PHE A 144      25.930  12.059   1.737  1.00  0.00           C  
ATOM   2188  CG  PHE A 144      25.609  12.921   2.929  1.00  0.00           C  
ATOM   2189  CD1 PHE A 144      26.313  14.091   3.209  1.00  0.00           C  
ATOM   2190  CD2 PHE A 144      24.601  12.524   3.811  1.00  0.00           C  
ATOM   2191  CE1 PHE A 144      25.985  14.882   4.306  1.00  0.00           C  
ATOM   2192  CE2 PHE A 144      24.268  13.289   4.885  1.00  0.00           C  
ATOM   2193  CZ  PHE A 144      24.936  14.484   5.133  1.00  0.00           C  
ATOM   2194  H   PHE A 144      26.681   9.915   0.233  1.00  0.00           H  
ATOM   2195  HA  PHE A 144      27.996  12.004   1.753  1.00  0.00           H  
ATOM   2196  HB2 PHE A 144      25.209  11.370   1.665  1.00  0.00           H  
ATOM   2197  HB3 PHE A 144      25.910  12.648   0.929  1.00  0.00           H  
ATOM   2198  HD1 PHE A 144      27.066  14.367   2.612  1.00  0.00           H  
ATOM   2199  HD2 PHE A 144      24.117  11.664   3.650  1.00  0.00           H  
ATOM   2200  HE1 PHE A 144      26.493  15.722   4.498  1.00  0.00           H  
ATOM   2201  HE2 PHE A 144      23.538  12.991   5.500  1.00  0.00           H  
ATOM   2202  HZ  PHE A 144      24.663  15.058   5.905  1.00  0.00           H  
ATOM   2203  N   GLU A 145      28.417  10.717   3.791  1.00  0.00           N  
ATOM   2204  CA  GLU A 145      28.806   9.873   4.908  1.00  0.00           C  
ATOM   2205  C   GLU A 145      28.571  10.515   6.263  1.00  0.00           C  
ATOM   2206  O   GLU A 145      29.106  11.596   6.492  1.00  0.00           O  
ATOM   2207  CB  GLU A 145      30.340   9.579   4.854  1.00  0.00           C  
ATOM   2208  CG  GLU A 145      30.732   8.455   5.850  1.00  0.00           C  
ATOM   2209  CD  GLU A 145      32.273   8.509   6.009  1.00  0.00           C  
ATOM   2210  OE1 GLU A 145      32.794   9.466   6.629  1.00  0.00           O  
ATOM   2211  OE2 GLU A 145      32.873   7.558   5.521  1.00  0.00           O  
ATOM   2212  H   GLU A 145      28.873  11.601   3.684  1.00  0.00           H  
ATOM   2213  HA  GLU A 145      28.303   9.010   4.860  1.00  0.00           H  
ATOM   2214  HB2 GLU A 145      30.840  10.412   5.089  1.00  0.00           H  
ATOM   2215  HB3 GLU A 145      30.585   9.294   3.927  1.00  0.00           H  
ATOM   2216  HG2 GLU A 145      30.455   7.564   5.489  1.00  0.00           H  
ATOM   2217  HG3 GLU A 145      30.290   8.609   6.734  1.00  0.00           H  
ATOM   2218  N   VAL A 146      27.772   9.856   7.098  1.00  0.00           N  
ATOM   2219  CA  VAL A 146      27.453  10.463   8.388  1.00  0.00           C  
ATOM   2220  C   VAL A 146      28.145   9.643   9.472  1.00  0.00           C  
ATOM   2221  O   VAL A 146      28.049   8.422   9.415  1.00  0.00           O  
ATOM   2222  CB  VAL A 146      25.927  10.455   8.674  1.00  0.00           C  
ATOM   2223  CG1 VAL A 146      25.640  11.189   9.979  1.00  0.00           C  
ATOM   2224  CG2 VAL A 146      25.236  11.151   7.500  1.00  0.00           C  
ATOM   2225  H   VAL A 146      27.397   8.963   6.848  1.00  0.00           H  
ATOM   2226  HA  VAL A 146      27.793  11.403   8.410  1.00  0.00           H  
ATOM   2227  HB  VAL A 146      25.603   9.511   8.742  1.00  0.00           H  
ATOM   2228 HG11 VAL A 146      24.656  11.180  10.157  1.00  0.00           H  
ATOM   2229 HG12 VAL A 146      26.119  10.734  10.730  1.00  0.00           H  
ATOM   2230 HG13 VAL A 146      25.957  12.135   9.906  1.00  0.00           H  
ATOM   2231 HG21 VAL A 146      24.248  11.163   7.654  1.00  0.00           H  
ATOM   2232 HG22 VAL A 146      25.573  12.090   7.424  1.00  0.00           H  
ATOM   2233 HG23 VAL A 146      25.436  10.656   6.654  1.00  0.00           H  
ATOM   2234  N   THR A 147      28.769  10.352  10.395  1.00  0.00           N  
ATOM   2235  CA  THR A 147      29.425   9.678  11.517  1.00  0.00           C  
ATOM   2236  C   THR A 147      28.721  10.055  12.808  1.00  0.00           C  
ATOM   2237  O   THR A 147      28.634  11.232  13.147  1.00  0.00           O  
ATOM   2238  CB  THR A 147      30.928  10.062  11.616  1.00  0.00           C  
ATOM   2239  OG1 THR A 147      31.541   9.524  10.433  1.00  0.00           O  
ATOM   2240  CG2 THR A 147      31.618   9.447  12.838  1.00  0.00           C  
ATOM   2241  H   THR A 147      28.793  11.349  10.328  1.00  0.00           H  
ATOM   2242  HA  THR A 147      29.352   8.689  11.387  1.00  0.00           H  
ATOM   2243  HB  THR A 147      31.027  11.057  11.631  1.00  0.00           H  
ATOM   2244  HG1 THR A 147      32.518   9.739  10.436  1.00  0.00           H  
ATOM   2245 HG21 THR A 147      32.579   9.725  12.853  1.00  0.00           H  
ATOM   2246 HG22 THR A 147      31.166   9.765  13.671  1.00  0.00           H  
ATOM   2247 HG23 THR A 147      31.560   8.450  12.787  1.00  0.00           H  
ATOM   2248  N   LEU A 148      28.216   9.077  13.517  1.00  0.00           N  
ATOM   2249  CA  LEU A 148      27.563   9.315  14.810  1.00  0.00           C  
ATOM   2250  C   LEU A 148      28.476   9.061  16.004  1.00  0.00           C  
ATOM   2251  O   LEU A 148      29.367   8.230  15.911  1.00  0.00           O  
ATOM   2252  CB  LEU A 148      26.394   8.336  14.918  1.00  0.00           C  
ATOM   2253  CG  LEU A 148      25.504   8.291  13.650  1.00  0.00           C  
ATOM   2254  CD1 LEU A 148      24.344   7.341  13.930  1.00  0.00           C  
ATOM   2255  CD2 LEU A 148      25.047   9.678  13.243  1.00  0.00           C  
ATOM   2256  H   LEU A 148      28.277   8.142  13.168  1.00  0.00           H  
ATOM   2257  HA  LEU A 148      27.219  10.253  14.844  1.00  0.00           H  
ATOM   2258  HB2 LEU A 148      25.825   8.607  15.694  1.00  0.00           H  
ATOM   2259  HB3 LEU A 148      26.762   7.420  15.079  1.00  0.00           H  
ATOM   2260  HG  LEU A 148      26.046   7.909  12.902  1.00  0.00           H  
ATOM   2261 HD11 LEU A 148      23.751   7.292  13.126  1.00  0.00           H  
ATOM   2262 HD12 LEU A 148      24.701   6.430  14.136  1.00  0.00           H  
ATOM   2263 HD13 LEU A 148      23.819   7.678  14.711  1.00  0.00           H  
ATOM   2264 HD21 LEU A 148      24.477   9.614  12.424  1.00  0.00           H  
ATOM   2265 HD22 LEU A 148      24.518  10.086  13.987  1.00  0.00           H  
ATOM   2266 HD23 LEU A 148      25.845  10.249  13.049  1.00  0.00           H  
ATOM   2267  N   SER A 149      28.177   9.647  17.151  1.00  0.00           N  
ATOM   2268  CA  SER A 149      29.057   9.375  18.322  1.00  0.00           C  
ATOM   2269  C   SER A 149      28.694   8.111  19.080  1.00  0.00           C  
ATOM   2270  O   SER A 149      29.398   7.795  20.037  1.00  0.00           O  
ATOM   2271  CB  SER A 149      29.027  10.631  19.219  1.00  0.00           C  
ATOM   2272  OG  SER A 149      27.630  10.922  19.389  1.00  0.00           O  
ATOM   2273  H   SER A 149      27.386  10.253  17.230  1.00  0.00           H  
ATOM   2274  HA  SER A 149      29.991   9.267  17.981  1.00  0.00           H  
ATOM   2275  HB2 SER A 149      29.495  11.394  18.773  1.00  0.00           H  
ATOM   2276  HB3 SER A 149      29.459  10.445  20.102  1.00  0.00           H  
ATOM   2277  HG  SER A 149      27.526  11.732  19.966  1.00  0.00           H  
ATOM   2278  N   GLU A 150      27.648   7.358  18.733  1.00  0.00           N  
ATOM   2279  CA  GLU A 150      27.286   6.114  19.405  1.00  0.00           C  
ATOM   2280  C   GLU A 150      26.437   5.361  18.360  1.00  0.00           C  
ATOM   2281  O   GLU A 150      25.894   6.056  17.529  1.00  0.00           O  
ATOM   2282  CB  GLU A 150      26.360   6.214  20.586  1.00  0.00           C  
ATOM   2283  CG  GLU A 150      26.272   7.119  21.739  1.00  0.00           C  
ATOM   2284  CD  GLU A 150      27.259   7.106  22.872  1.00  0.00           C  
ATOM   2285  OE1 GLU A 150      27.563   6.042  23.485  1.00  0.00           O  
ATOM   2286  OE2 GLU A 150      27.783   8.197  23.250  1.00  0.00           O  
ATOM   2287  H   GLU A 150      27.080   7.664  17.969  1.00  0.00           H  
ATOM   2288  HA  GLU A 150      28.104   5.589  19.641  1.00  0.00           H  
ATOM   2289  HB2 GLU A 150      26.439   5.313  21.012  1.00  0.00           H  
ATOM   2290  HB3 GLU A 150      25.460   6.303  20.160  1.00  0.00           H  
ATOM   2291  HG2 GLU A 150      25.377   6.951  22.152  1.00  0.00           H  
ATOM   2292  HG3 GLU A 150      26.297   8.045  21.364  1.00  0.00           H  
ATOM   2293  N   PRO A 151      26.280   4.066  18.476  1.00  0.00           N  
ATOM   2294  CA  PRO A 151      25.446   3.295  17.593  1.00  0.00           C  
ATOM   2295  C   PRO A 151      23.973   3.676  17.721  1.00  0.00           C  
ATOM   2296  O   PRO A 151      23.411   3.816  18.820  1.00  0.00           O  
ATOM   2297  CB  PRO A 151      25.637   1.840  18.046  1.00  0.00           C  
ATOM   2298  CG  PRO A 151      26.953   1.847  18.790  1.00  0.00           C  
ATOM   2299  CD  PRO A 151      26.900   3.188  19.509  1.00  0.00           C  
ATOM   2300  HA  PRO A 151      25.750   3.405  16.647  1.00  0.00           H  
ATOM   2301  HB2 PRO A 151      24.891   1.556  18.649  1.00  0.00           H  
ATOM   2302  HB3 PRO A 151      25.680   1.227  17.257  1.00  0.00           H  
ATOM   2303  HG2 PRO A 151      27.008   1.088  19.439  1.00  0.00           H  
ATOM   2304  HG3 PRO A 151      27.728   1.803  18.159  1.00  0.00           H  
ATOM   2305  HD2 PRO A 151      26.333   3.138  20.331  1.00  0.00           H  
ATOM   2306  HD3 PRO A 151      27.816   3.506  19.754  1.00  0.00           H  
ATOM   2307  N   VAL A 152      23.345   3.904  16.578  1.00  0.00           N  
ATOM   2308  CA  VAL A 152      21.905   4.256  16.542  1.00  0.00           C  
ATOM   2309  C   VAL A 152      21.265   3.408  15.467  1.00  0.00           C  
ATOM   2310  O   VAL A 152      21.285   3.745  14.297  1.00  0.00           O  
ATOM   2311  CB  VAL A 152      21.647   5.748  16.222  1.00  0.00           C  
ATOM   2312  CG1 VAL A 152      20.158   6.103  16.376  1.00  0.00           C  
ATOM   2313  CG2 VAL A 152      22.468   6.675  17.120  1.00  0.00           C  
ATOM   2314  H   VAL A 152      23.853   3.837  15.719  1.00  0.00           H  
ATOM   2315  HA  VAL A 152      21.491   4.034  17.425  1.00  0.00           H  
ATOM   2316  HB  VAL A 152      21.913   5.915  15.273  1.00  0.00           H  
ATOM   2317 HG11 VAL A 152      20.022   7.071  16.163  1.00  0.00           H  
ATOM   2318 HG12 VAL A 152      19.616   5.545  15.748  1.00  0.00           H  
ATOM   2319 HG13 VAL A 152      19.868   5.925  17.316  1.00  0.00           H  
ATOM   2320 HG21 VAL A 152      22.274   7.627  16.883  1.00  0.00           H  
ATOM   2321 HG22 VAL A 152      22.225   6.514  18.077  1.00  0.00           H  
ATOM   2322 HG23 VAL A 152      23.442   6.491  16.988  1.00  0.00           H  
ATOM   2323  N   PRO A 153      20.705   2.243  15.796  1.00  0.00           N  
ATOM   2324  CA  PRO A 153      20.222   1.302  14.798  1.00  0.00           C  
ATOM   2325  C   PRO A 153      19.058   1.817  13.992  1.00  0.00           C  
ATOM   2326  O   PRO A 153      18.825   1.550  12.795  1.00  0.00           O  
ATOM   2327  CB  PRO A 153      19.823   0.088  15.661  1.00  0.00           C  
ATOM   2328  CG  PRO A 153      20.570   0.209  16.938  1.00  0.00           C  
ATOM   2329  CD  PRO A 153      20.748   1.703  17.186  1.00  0.00           C  
ATOM   2330  HA  PRO A 153      20.970   1.048  14.185  1.00  0.00           H  
ATOM   2331  HB2 PRO A 153      18.838   0.098  15.835  1.00  0.00           H  
ATOM   2332  HB3 PRO A 153      20.071  -0.762  15.196  1.00  0.00           H  
ATOM   2333  HG2 PRO A 153      20.050  -0.207  17.684  1.00  0.00           H  
ATOM   2334  HG3 PRO A 153      21.461  -0.239  16.862  1.00  0.00           H  
ATOM   2335  HD2 PRO A 153      20.005   2.072  17.744  1.00  0.00           H  
ATOM   2336  HD3 PRO A 153      21.624   1.898  17.627  1.00  0.00           H  
ATOM   2337  N   TYR A 154      18.211   2.649  14.647  1.00  0.00           N  
ATOM   2338  CA  TYR A 154      17.103   3.275  13.927  1.00  0.00           C  
ATOM   2339  C   TYR A 154      17.452   4.579  13.219  1.00  0.00           C  
ATOM   2340  O   TYR A 154      16.551   5.222  12.621  1.00  0.00           O  
ATOM   2341  CB  TYR A 154      15.946   3.513  14.913  1.00  0.00           C  
ATOM   2342  CG  TYR A 154      16.363   4.312  16.136  1.00  0.00           C  
ATOM   2343  CD1 TYR A 154      16.349   5.703  16.103  1.00  0.00           C  
ATOM   2344  CD2 TYR A 154      16.682   3.681  17.338  1.00  0.00           C  
ATOM   2345  CE1 TYR A 154      16.676   6.445  17.199  1.00  0.00           C  
ATOM   2346  CE2 TYR A 154      17.011   4.431  18.453  1.00  0.00           C  
ATOM   2347  CZ  TYR A 154      17.008   5.823  18.374  1.00  0.00           C  
ATOM   2348  OH  TYR A 154      17.348   6.583  19.479  1.00  0.00           O  
ATOM   2349  H   TYR A 154      18.344   2.834  15.621  1.00  0.00           H  
ATOM   2350  HA  TYR A 154      16.785   2.628  13.234  1.00  0.00           H  
ATOM   2351  HB2 TYR A 154      15.598   2.626  15.216  1.00  0.00           H  
ATOM   2352  HB3 TYR A 154      15.221   4.012  14.439  1.00  0.00           H  
ATOM   2353  HD1 TYR A 154      16.093   6.169  15.256  1.00  0.00           H  
ATOM   2354  HD2 TYR A 154      16.673   2.683  17.394  1.00  0.00           H  
ATOM   2355  HE1 TYR A 154      16.674   7.444  17.145  1.00  0.00           H  
ATOM   2356  HE2 TYR A 154      17.250   3.977  19.311  1.00  0.00           H  
ATOM   2357  HH  TYR A 154      17.591   6.134  20.339  1.00  0.00           H  
ATOM   2358  N   PHE A 155      18.712   4.977  13.109  1.00  0.00           N  
ATOM   2359  CA  PHE A 155      19.081   6.262  12.517  1.00  0.00           C  
ATOM   2360  C   PHE A 155      18.460   6.592  11.185  1.00  0.00           C  
ATOM   2361  O   PHE A 155      17.923   7.724  10.980  1.00  0.00           O  
ATOM   2362  CB  PHE A 155      20.621   6.411  12.422  1.00  0.00           C  
ATOM   2363  CG  PHE A 155      21.096   7.696  11.781  1.00  0.00           C  
ATOM   2364  CD1 PHE A 155      20.917   8.927  12.370  1.00  0.00           C  
ATOM   2365  CD2 PHE A 155      21.757   7.655  10.563  1.00  0.00           C  
ATOM   2366  CE1 PHE A 155      21.381  10.066  11.749  1.00  0.00           C  
ATOM   2367  CE2 PHE A 155      22.241   8.784   9.936  1.00  0.00           C  
ATOM   2368  CZ  PHE A 155      22.032  10.014  10.529  1.00  0.00           C  
ATOM   2369  H   PHE A 155      19.437   4.376  13.444  1.00  0.00           H  
ATOM   2370  HA  PHE A 155      18.769   6.966  13.155  1.00  0.00           H  
ATOM   2371  HB2 PHE A 155      20.975   5.646  11.884  1.00  0.00           H  
ATOM   2372  HB3 PHE A 155      20.995   6.369  13.348  1.00  0.00           H  
ATOM   2373  HD1 PHE A 155      20.449   8.995  13.251  1.00  0.00           H  
ATOM   2374  HD2 PHE A 155      21.889   6.768  10.120  1.00  0.00           H  
ATOM   2375  HE1 PHE A 155      21.244  10.952  12.191  1.00  0.00           H  
ATOM   2376  HE2 PHE A 155      22.734   8.714   9.069  1.00  0.00           H  
ATOM   2377  HZ  PHE A 155      22.346  10.853  10.084  1.00  0.00           H  
ATOM   2378  N   TYR A 156      18.472   5.683  10.210  1.00  0.00           N  
ATOM   2379  CA  TYR A 156      17.891   6.024   8.901  1.00  0.00           C  
ATOM   2380  C   TYR A 156      16.420   6.408   8.933  1.00  0.00           C  
ATOM   2381  O   TYR A 156      15.967   7.137   8.065  1.00  0.00           O  
ATOM   2382  CB  TYR A 156      18.093   4.850   7.902  1.00  0.00           C  
ATOM   2383  CG  TYR A 156      17.238   3.660   8.287  1.00  0.00           C  
ATOM   2384  CD1 TYR A 156      17.654   2.734   9.248  1.00  0.00           C  
ATOM   2385  CD2 TYR A 156      16.025   3.477   7.649  1.00  0.00           C  
ATOM   2386  CE1 TYR A 156      16.813   1.682   9.603  1.00  0.00           C  
ATOM   2387  CE2 TYR A 156      15.200   2.406   7.962  1.00  0.00           C  
ATOM   2388  CZ  TYR A 156      15.601   1.535   8.955  1.00  0.00           C  
ATOM   2389  OH  TYR A 156      14.778   0.492   9.292  1.00  0.00           O  
ATOM   2390  H   TYR A 156      18.871   4.780  10.366  1.00  0.00           H  
ATOM   2391  HA  TYR A 156      18.397   6.810   8.545  1.00  0.00           H  
ATOM   2392  HB2 TYR A 156      19.055   4.577   7.907  1.00  0.00           H  
ATOM   2393  HB3 TYR A 156      17.838   5.153   6.984  1.00  0.00           H  
ATOM   2394  HD1 TYR A 156      18.552   2.826   9.679  1.00  0.00           H  
ATOM   2395  HD2 TYR A 156      15.737   4.129   6.948  1.00  0.00           H  
ATOM   2396  HE1 TYR A 156      17.083   1.039  10.320  1.00  0.00           H  
ATOM   2397  HE2 TYR A 156      14.335   2.268   7.479  1.00  0.00           H  
ATOM   2398  HH  TYR A 156      13.899   0.378   8.828  1.00  0.00           H  
ATOM   2399  N   LYS A 157      15.652   5.974   9.926  1.00  0.00           N  
ATOM   2400  CA  LYS A 157      14.226   6.266  10.038  1.00  0.00           C  
ATOM   2401  C   LYS A 157      14.044   7.764  10.223  1.00  0.00           C  
ATOM   2402  O   LYS A 157      13.022   8.313   9.806  1.00  0.00           O  
ATOM   2403  CB  LYS A 157      13.547   5.441  11.141  1.00  0.00           C  
ATOM   2404  CG  LYS A 157      13.500   3.951  10.887  1.00  0.00           C  
ATOM   2405  CD  LYS A 157      13.072   2.953  11.962  1.00  0.00           C  
ATOM   2406  CE  LYS A 157      11.807   3.419  12.643  1.00  0.00           C  
ATOM   2407  NZ  LYS A 157      11.021   2.482  13.447  1.00  0.00           N  
ATOM   2408  H   LYS A 157      16.075   5.415  10.639  1.00  0.00           H  
ATOM   2409  HA  LYS A 157      13.799   6.016   9.169  1.00  0.00           H  
ATOM   2410  HB2 LYS A 157      12.607   5.769  11.240  1.00  0.00           H  
ATOM   2411  HB3 LYS A 157      14.045   5.595  11.994  1.00  0.00           H  
ATOM   2412  HG2 LYS A 157      14.424   3.686  10.613  1.00  0.00           H  
ATOM   2413  HG3 LYS A 157      12.874   3.819  10.119  1.00  0.00           H  
ATOM   2414  HD2 LYS A 157      13.800   2.869  12.642  1.00  0.00           H  
ATOM   2415  HD3 LYS A 157      12.908   2.062  11.538  1.00  0.00           H  
ATOM   2416  HE2 LYS A 157      11.202   3.761  11.924  1.00  0.00           H  
ATOM   2417  HE3 LYS A 157      12.065   4.172  13.248  1.00  0.00           H  
ATOM   2418  HZ1 LYS A 157      10.222   2.953  13.822  1.00  0.00           H  
ATOM   2419  HZ2 LYS A 157      10.720   1.721  12.872  1.00  0.00           H  
ATOM   2420  HZ3 LYS A 157      11.584   2.132  14.196  1.00  0.00           H  
ATOM   2421  N   LEU A 158      15.021   8.431  10.856  1.00  0.00           N  
ATOM   2422  CA  LEU A 158      14.911   9.867  11.029  1.00  0.00           C  
ATOM   2423  C   LEU A 158      14.958  10.672   9.728  1.00  0.00           C  
ATOM   2424  O   LEU A 158      14.489  11.801   9.814  1.00  0.00           O  
ATOM   2425  CB  LEU A 158      16.130  10.359  11.832  1.00  0.00           C  
ATOM   2426  CG  LEU A 158      16.079  10.357  13.355  1.00  0.00           C  
ATOM   2427  CD1 LEU A 158      15.922   8.944  13.934  1.00  0.00           C  
ATOM   2428  CD2 LEU A 158      17.326  11.084  13.868  1.00  0.00           C  
ATOM   2429  H   LEU A 158      15.820   7.941  11.206  1.00  0.00           H  
ATOM   2430  HA  LEU A 158      14.071  10.082  11.527  1.00  0.00           H  
ATOM   2431  HB2 LEU A 158      16.303  11.302  11.548  1.00  0.00           H  
ATOM   2432  HB3 LEU A 158      16.904   9.784  11.567  1.00  0.00           H  
ATOM   2433  HG  LEU A 158      15.280  10.890  13.633  1.00  0.00           H  
ATOM   2434 HD11 LEU A 158      15.894   8.994  14.932  1.00  0.00           H  
ATOM   2435 HD12 LEU A 158      15.073   8.538  13.596  1.00  0.00           H  
ATOM   2436 HD13 LEU A 158      16.697   8.380  13.651  1.00  0.00           H  
ATOM   2437 HD21 LEU A 158      17.317  11.097  14.868  1.00  0.00           H  
ATOM   2438 HD22 LEU A 158      18.145  10.607  13.548  1.00  0.00           H  
ATOM   2439 HD23 LEU A 158      17.330  12.023  13.523  1.00  0.00           H  
ATOM   2440  N   LEU A 159      15.568  10.157   8.665  1.00  0.00           N  
ATOM   2441  CA  LEU A 159      15.926  10.929   7.489  1.00  0.00           C  
ATOM   2442  C   LEU A 159      14.833  11.359   6.543  1.00  0.00           C  
ATOM   2443  O   LEU A 159      15.111  12.172   5.671  1.00  0.00           O  
ATOM   2444  CB  LEU A 159      17.080  10.212   6.748  1.00  0.00           C  
ATOM   2445  CG  LEU A 159      18.226   9.880   7.745  1.00  0.00           C  
ATOM   2446  CD1 LEU A 159      19.338   9.133   7.052  1.00  0.00           C  
ATOM   2447  CD2 LEU A 159      18.735  11.176   8.408  1.00  0.00           C  
ATOM   2448  H   LEU A 159      15.793   9.183   8.676  1.00  0.00           H  
ATOM   2449  HA  LEU A 159      16.323  11.778   7.839  1.00  0.00           H  
ATOM   2450  HB2 LEU A 159      17.431  10.808   6.026  1.00  0.00           H  
ATOM   2451  HB3 LEU A 159      16.737   9.364   6.343  1.00  0.00           H  
ATOM   2452  HG  LEU A 159      17.854   9.290   8.461  1.00  0.00           H  
ATOM   2453 HD11 LEU A 159      20.063   8.930   7.710  1.00  0.00           H  
ATOM   2454 HD12 LEU A 159      18.981   8.278   6.675  1.00  0.00           H  
ATOM   2455 HD13 LEU A 159      19.707   9.696   6.312  1.00  0.00           H  
ATOM   2456 HD21 LEU A 159      19.471  10.956   9.048  1.00  0.00           H  
ATOM   2457 HD22 LEU A 159      19.079  11.797   7.704  1.00  0.00           H  
ATOM   2458 HD23 LEU A 159      17.984  11.615   8.902  1.00  0.00           H  
ATOM   2459  N   VAL A 160      13.589  10.950   6.742  1.00  0.00           N  
ATOM   2460  CA  VAL A 160      12.473  11.440   5.941  1.00  0.00           C  
ATOM   2461  C   VAL A 160      11.997  12.808   6.431  1.00  0.00           C  
ATOM   2462  O   VAL A 160      11.156  13.432   5.753  1.00  0.00           O  
ATOM   2463  CB  VAL A 160      11.313  10.422   6.014  1.00  0.00           C  
ATOM   2464  CG1 VAL A 160      11.802   9.021   5.571  1.00  0.00           C  
ATOM   2465  CG2 VAL A 160      10.761  10.306   7.437  1.00  0.00           C  
ATOM   2466  H   VAL A 160      13.409  10.283   7.465  1.00  0.00           H  
ATOM   2467  HA  VAL A 160      12.770  11.523   4.990  1.00  0.00           H  
ATOM   2468  HB  VAL A 160      10.579  10.719   5.403  1.00  0.00           H  
ATOM   2469 HG11 VAL A 160      11.043   8.372   5.622  1.00  0.00           H  
ATOM   2470 HG12 VAL A 160      12.138   9.067   4.630  1.00  0.00           H  
ATOM   2471 HG13 VAL A 160      12.540   8.720   6.174  1.00  0.00           H  
ATOM   2472 HG21 VAL A 160      10.014   9.642   7.452  1.00  0.00           H  
ATOM   2473 HG22 VAL A 160      11.488  10.003   8.053  1.00  0.00           H  
ATOM   2474 HG23 VAL A 160      10.420  11.197   7.736  1.00  0.00           H  
ATOM   2475  N   HIS A 161      12.484  13.382   7.492  1.00  0.00           N  
ATOM   2476  CA  HIS A 161      11.981  14.631   8.080  1.00  0.00           C  
ATOM   2477  C   HIS A 161      12.482  15.849   7.346  1.00  0.00           C  
ATOM   2478  O   HIS A 161      13.619  15.810   6.896  1.00  0.00           O  
ATOM   2479  CB  HIS A 161      12.366  14.613   9.555  1.00  0.00           C  
ATOM   2480  CG  HIS A 161      11.691  15.693  10.364  1.00  0.00           C  
ATOM   2481  ND1 HIS A 161      12.299  16.906  10.629  1.00  0.00           N  
ATOM   2482  CD2 HIS A 161      10.469  15.730  10.920  1.00  0.00           C  
ATOM   2483  CE1 HIS A 161      11.446  17.647  11.327  1.00  0.00           C  
ATOM   2484  NE2 HIS A 161      10.343  16.933  11.555  1.00  0.00           N  
ATOM   2485  H   HIS A 161      13.260  12.939   7.942  1.00  0.00           H  
ATOM   2486  HA  HIS A 161      10.983  14.622   8.020  1.00  0.00           H  
ATOM   2487  HB2 HIS A 161      13.356  14.736   9.626  1.00  0.00           H  
ATOM   2488  HB3 HIS A 161      12.112  13.725   9.938  1.00  0.00           H  
ATOM   2489  HD1 HIS A 161      13.219  17.178  10.345  1.00  0.00           H  
ATOM   2490  HD2 HIS A 161       9.778  15.009  10.877  1.00  0.00           H  
ATOM   2491  HE1 HIS A 161      11.605  18.586  11.632  1.00  0.00           H  
ATOM   2492  HE2 HIS A 161       9.557  17.228  12.098  1.00  0.00           H  
ATOM   2493  N   PRO A 162      11.688  16.904   7.224  1.00  0.00           N  
ATOM   2494  CA  PRO A 162      12.055  18.103   6.474  1.00  0.00           C  
ATOM   2495  C   PRO A 162      13.321  18.771   7.004  1.00  0.00           C  
ATOM   2496  O   PRO A 162      14.085  19.272   6.174  1.00  0.00           O  
ATOM   2497  CB  PRO A 162      10.887  19.060   6.713  1.00  0.00           C  
ATOM   2498  CG  PRO A 162       9.710  18.177   6.972  1.00  0.00           C  
ATOM   2499  CD  PRO A 162      10.291  17.013   7.781  1.00  0.00           C  
ATOM   2500  HA  PRO A 162      12.147  17.895   5.500  1.00  0.00           H  
ATOM   2501  HB2 PRO A 162      11.068  19.645   7.504  1.00  0.00           H  
ATOM   2502  HB3 PRO A 162      10.728  19.629   5.906  1.00  0.00           H  
ATOM   2503  HG2 PRO A 162       9.011  18.662   7.498  1.00  0.00           H  
ATOM   2504  HG3 PRO A 162       9.315  17.851   6.113  1.00  0.00           H  
ATOM   2505  HD2 PRO A 162      10.306  17.223   8.759  1.00  0.00           H  
ATOM   2506  HD3 PRO A 162       9.773  16.171   7.628  1.00  0.00           H  
ATOM   2507  N   SER A 163      13.623  18.668   8.293  1.00  0.00           N  
ATOM   2508  CA  SER A 163      14.820  19.376   8.789  1.00  0.00           C  
ATOM   2509  C   SER A 163      16.112  18.802   8.231  1.00  0.00           C  
ATOM   2510  O   SER A 163      17.076  19.573   8.191  1.00  0.00           O  
ATOM   2511  CB  SER A 163      14.846  19.430  10.326  1.00  0.00           C  
ATOM   2512  OG  SER A 163      15.010  18.104  10.827  1.00  0.00           O  
ATOM   2513  H   SER A 163      13.055  18.125   8.911  1.00  0.00           H  
ATOM   2514  HA  SER A 163      14.756  20.320   8.465  1.00  0.00           H  
ATOM   2515  HB2 SER A 163      13.987  19.814  10.664  1.00  0.00           H  
ATOM   2516  HB3 SER A 163      15.608  20.001  10.630  1.00  0.00           H  
ATOM   2517  HG  SER A 163      15.029  18.125  11.827  1.00  0.00           H  
ATOM   2518  N   VAL A 164      16.157  17.584   7.728  1.00  0.00           N  
ATOM   2519  CA  VAL A 164      17.313  16.961   7.103  1.00  0.00           C  
ATOM   2520  C   VAL A 164      17.152  16.921   5.569  1.00  0.00           C  
ATOM   2521  O   VAL A 164      17.939  16.264   4.871  1.00  0.00           O  
ATOM   2522  CB  VAL A 164      17.740  15.633   7.700  1.00  0.00           C  
ATOM   2523  CG1 VAL A 164      18.396  15.864   9.089  1.00  0.00           C  
ATOM   2524  CG2 VAL A 164      16.545  14.681   7.915  1.00  0.00           C  
ATOM   2525  H   VAL A 164      15.320  17.039   7.781  1.00  0.00           H  
ATOM   2526  HA  VAL A 164      18.075  17.586   7.273  1.00  0.00           H  
ATOM   2527  HB  VAL A 164      18.403  15.197   7.092  1.00  0.00           H  
ATOM   2528 HG11 VAL A 164      18.675  14.985   9.476  1.00  0.00           H  
ATOM   2529 HG12 VAL A 164      19.198  16.452   8.985  1.00  0.00           H  
ATOM   2530 HG13 VAL A 164      17.737  16.304   9.700  1.00  0.00           H  
ATOM   2531 HG21 VAL A 164      16.870  13.821   8.308  1.00  0.00           H  
ATOM   2532 HG22 VAL A 164      15.889  15.106   8.539  1.00  0.00           H  
ATOM   2533 HG23 VAL A 164      16.102  14.499   7.037  1.00  0.00           H  
ATOM   2534  N   SER A 165      16.235  17.741   5.043  1.00  0.00           N  
ATOM   2535  CA  SER A 165      16.177  17.936   3.580  1.00  0.00           C  
ATOM   2536  C   SER A 165      17.231  18.954   3.153  1.00  0.00           C  
ATOM   2537  O   SER A 165      17.732  19.746   3.976  1.00  0.00           O  
ATOM   2538  CB  SER A 165      14.798  18.431   3.131  1.00  0.00           C  
ATOM   2539  OG  SER A 165      13.869  17.361   3.242  1.00  0.00           O  
ATOM   2540  H   SER A 165      15.591  18.221   5.639  1.00  0.00           H  
ATOM   2541  HA  SER A 165      16.369  17.064   3.130  1.00  0.00           H  
ATOM   2542  HB2 SER A 165      14.844  18.739   2.181  1.00  0.00           H  
ATOM   2543  HB3 SER A 165      14.507  19.190   3.713  1.00  0.00           H  
ATOM   2544  HG  SER A 165      12.965  17.673   2.951  1.00  0.00           H  
ATOM   2545  N   PRO A 166      17.671  18.887   1.912  1.00  0.00           N  
ATOM   2546  CA  PRO A 166      18.701  19.826   1.467  1.00  0.00           C  
ATOM   2547  C   PRO A 166      18.119  21.167   1.178  1.00  0.00           C  
ATOM   2548  O   PRO A 166      16.937  21.271   0.786  1.00  0.00           O  
ATOM   2549  CB  PRO A 166      19.240  19.165   0.182  1.00  0.00           C  
ATOM   2550  CG  PRO A 166      17.989  18.519  -0.385  1.00  0.00           C  
ATOM   2551  CD  PRO A 166      17.256  17.993   0.830  1.00  0.00           C  
ATOM   2552  HA  PRO A 166      19.426  19.900   2.152  1.00  0.00           H  
ATOM   2553  HB2 PRO A 166      19.615  19.845  -0.447  1.00  0.00           H  
ATOM   2554  HB3 PRO A 166      19.940  18.482   0.390  1.00  0.00           H  
ATOM   2555  HG2 PRO A 166      17.432  19.192  -0.871  1.00  0.00           H  
ATOM   2556  HG3 PRO A 166      18.226  17.772  -1.006  1.00  0.00           H  
ATOM   2557  HD2 PRO A 166      16.266  18.036   0.694  1.00  0.00           H  
ATOM   2558  HD3 PRO A 166      17.525  17.050   1.026  1.00  0.00           H  
ATOM   2559  N   VAL A 167      18.907  22.225   1.283  1.00  0.00           N  
ATOM   2560  CA  VAL A 167      18.472  23.554   0.862  1.00  0.00           C  
ATOM   2561  C   VAL A 167      19.547  24.031  -0.132  1.00  0.00           C  
ATOM   2562  O   VAL A 167      20.698  23.579  -0.077  1.00  0.00           O  
ATOM   2563  CB  VAL A 167      18.299  24.556   2.004  1.00  0.00           C  
ATOM   2564  CG1 VAL A 167      17.312  24.022   3.075  1.00  0.00           C  
ATOM   2565  CG2 VAL A 167      19.620  24.780   2.714  1.00  0.00           C  
ATOM   2566  H   VAL A 167      19.826  22.111   1.661  1.00  0.00           H  
ATOM   2567  HA  VAL A 167      17.602  23.468   0.377  1.00  0.00           H  
ATOM   2568  HB  VAL A 167      17.962  25.424   1.640  1.00  0.00           H  
ATOM   2569 HG11 VAL A 167      17.218  24.696   3.808  1.00  0.00           H  
ATOM   2570 HG12 VAL A 167      16.419  23.861   2.655  1.00  0.00           H  
ATOM   2571 HG13 VAL A 167      17.662  23.165   3.453  1.00  0.00           H  
ATOM   2572 HG21 VAL A 167      19.492  25.437   3.457  1.00  0.00           H  
ATOM   2573 HG22 VAL A 167      19.949  23.913   3.088  1.00  0.00           H  
ATOM   2574 HG23 VAL A 167      20.291  25.138   2.065  1.00  0.00           H  
ATOM   2575  N   PRO A 168      19.177  24.875  -1.061  1.00  0.00           N  
ATOM   2576  CA  PRO A 168      20.098  25.328  -2.117  1.00  0.00           C  
ATOM   2577  C   PRO A 168      20.945  26.502  -1.663  1.00  0.00           C  
ATOM   2578  O   PRO A 168      20.495  27.628  -1.518  1.00  0.00           O  
ATOM   2579  CB  PRO A 168      19.120  25.690  -3.223  1.00  0.00           C  
ATOM   2580  CG  PRO A 168      17.924  26.238  -2.479  1.00  0.00           C  
ATOM   2581  CD  PRO A 168      17.783  25.352  -1.268  1.00  0.00           C  
ATOM   2582  HA  PRO A 168      20.685  24.573  -2.410  1.00  0.00           H  
ATOM   2583  HB2 PRO A 168      19.509  26.382  -3.831  1.00  0.00           H  
ATOM   2584  HB3 PRO A 168      18.869  24.882  -3.756  1.00  0.00           H  
ATOM   2585  HG2 PRO A 168      18.084  27.186  -2.205  1.00  0.00           H  
ATOM   2586  HG3 PRO A 168      17.103  26.190  -3.048  1.00  0.00           H  
ATOM   2587  HD2 PRO A 168      17.456  25.869  -0.477  1.00  0.00           H  
ATOM   2588  HD3 PRO A 168      17.162  24.589  -1.448  1.00  0.00           H  
ATOM   2589  N   LYS A 169      22.208  26.265  -1.331  1.00  0.00           N  
ATOM   2590  CA  LYS A 169      23.129  27.257  -0.801  1.00  0.00           C  
ATOM   2591  C   LYS A 169      23.174  28.560  -1.585  1.00  0.00           C  
ATOM   2592  O   LYS A 169      23.104  29.613  -0.946  1.00  0.00           O  
ATOM   2593  CB  LYS A 169      24.543  26.656  -0.798  1.00  0.00           C  
ATOM   2594  CG  LYS A 169      25.605  27.527  -0.115  1.00  0.00           C  
ATOM   2595  CD  LYS A 169      26.966  26.849  -0.194  1.00  0.00           C  
ATOM   2596  CE  LYS A 169      28.025  27.657   0.581  1.00  0.00           C  
ATOM   2597  NZ  LYS A 169      28.340  28.915  -0.135  1.00  0.00           N  
ATOM   2598  H   LYS A 169      22.552  25.334  -1.455  1.00  0.00           H  
ATOM   2599  HA  LYS A 169      22.868  27.462   0.142  1.00  0.00           H  
ATOM   2600  HB2 LYS A 169      24.822  26.510  -1.747  1.00  0.00           H  
ATOM   2601  HB3 LYS A 169      24.507  25.777  -0.322  1.00  0.00           H  
ATOM   2602  HG2 LYS A 169      25.357  27.660   0.845  1.00  0.00           H  
ATOM   2603  HG3 LYS A 169      25.650  28.414  -0.574  1.00  0.00           H  
ATOM   2604  HD2 LYS A 169      27.243  26.780  -1.152  1.00  0.00           H  
ATOM   2605  HD3 LYS A 169      26.899  25.933   0.201  1.00  0.00           H  
ATOM   2606  HE2 LYS A 169      28.858  27.110   0.669  1.00  0.00           H  
ATOM   2607  HE3 LYS A 169      27.672  27.875   1.491  1.00  0.00           H  
ATOM   2608  HZ1 LYS A 169      29.028  29.428   0.379  1.00  0.00           H  
ATOM   2609  HZ2 LYS A 169      28.695  28.701  -1.045  1.00  0.00           H  
ATOM   2610  HZ3 LYS A 169      27.510  29.466  -0.222  1.00  0.00           H  
ATOM   2611  N   SER A 170      23.207  28.474  -2.910  1.00  0.00           N  
ATOM   2612  CA  SER A 170      23.290  29.751  -3.664  1.00  0.00           C  
ATOM   2613  C   SER A 170      22.095  30.665  -3.491  1.00  0.00           C  
ATOM   2614  O   SER A 170      22.307  31.868  -3.265  1.00  0.00           O  
ATOM   2615  CB  SER A 170      23.665  29.489  -5.119  1.00  0.00           C  
ATOM   2616  OG  SER A 170      22.591  28.892  -5.808  1.00  0.00           O  
ATOM   2617  H   SER A 170      23.177  27.591  -3.378  1.00  0.00           H  
ATOM   2618  HA  SER A 170      24.066  30.245  -3.271  1.00  0.00           H  
ATOM   2619  HB2 SER A 170      24.456  28.878  -5.150  1.00  0.00           H  
ATOM   2620  HB3 SER A 170      23.897  30.356  -5.560  1.00  0.00           H  
ATOM   2621  HG  SER A 170      22.855  28.728  -6.759  1.00  0.00           H  
ATOM   2622  N   ALA A 171      20.866  30.176  -3.472  1.00  0.00           N  
ATOM   2623  CA  ALA A 171      19.686  31.007  -3.262  1.00  0.00           C  
ATOM   2624  C   ALA A 171      19.641  31.554  -1.849  1.00  0.00           C  
ATOM   2625  O   ALA A 171      19.348  32.736  -1.613  1.00  0.00           O  
ATOM   2626  CB  ALA A 171      18.378  30.232  -3.551  1.00  0.00           C  
ATOM   2627  H   ALA A 171      20.740  29.193  -3.608  1.00  0.00           H  
ATOM   2628  HA  ALA A 171      19.735  31.781  -3.893  1.00  0.00           H  
ATOM   2629  HB1 ALA A 171      17.594  30.833  -3.397  1.00  0.00           H  
ATOM   2630  HB2 ALA A 171      18.378  29.921  -4.501  1.00  0.00           H  
ATOM   2631  HB3 ALA A 171      18.317  29.441  -2.942  1.00  0.00           H  
ATOM   2632  N   VAL A 172      19.968  30.681  -0.889  1.00  0.00           N  
ATOM   2633  CA  VAL A 172      20.062  31.033   0.507  1.00  0.00           C  
ATOM   2634  C   VAL A 172      21.078  32.182   0.649  1.00  0.00           C  
ATOM   2635  O   VAL A 172      20.735  33.244   1.150  1.00  0.00           O  
ATOM   2636  CB  VAL A 172      20.519  29.871   1.406  1.00  0.00           C  
ATOM   2637  CG1 VAL A 172      20.883  30.362   2.818  1.00  0.00           C  
ATOM   2638  CG2 VAL A 172      19.448  28.792   1.534  1.00  0.00           C  
ATOM   2639  H   VAL A 172      20.157  29.735  -1.153  1.00  0.00           H  
ATOM   2640  HA  VAL A 172      19.168  31.352   0.821  1.00  0.00           H  
ATOM   2641  HB  VAL A 172      21.333  29.459   0.997  1.00  0.00           H  
ATOM   2642 HG11 VAL A 172      21.175  29.585   3.376  1.00  0.00           H  
ATOM   2643 HG12 VAL A 172      21.627  31.028   2.758  1.00  0.00           H  
ATOM   2644 HG13 VAL A 172      20.084  30.792   3.238  1.00  0.00           H  
ATOM   2645 HG21 VAL A 172      19.783  28.058   2.124  1.00  0.00           H  
ATOM   2646 HG22 VAL A 172      18.621  29.189   1.933  1.00  0.00           H  
ATOM   2647 HG23 VAL A 172      19.237  28.422   0.629  1.00  0.00           H  
ATOM   2648  N   GLU A 173      22.316  31.950   0.247  1.00  0.00           N  
ATOM   2649  CA  GLU A 173      23.316  33.012   0.357  1.00  0.00           C  
ATOM   2650  C   GLU A 173      22.958  34.324  -0.329  1.00  0.00           C  
ATOM   2651  O   GLU A 173      23.200  35.408   0.211  1.00  0.00           O  
ATOM   2652  CB  GLU A 173      24.640  32.530  -0.284  1.00  0.00           C  
ATOM   2653  CG  GLU A 173      25.117  31.393   0.614  1.00  0.00           C  
ATOM   2654  CD  GLU A 173      26.603  31.182   0.643  1.00  0.00           C  
ATOM   2655  OE1 GLU A 173      27.249  31.412  -0.395  1.00  0.00           O  
ATOM   2656  OE2 GLU A 173      27.067  30.759   1.725  1.00  0.00           O  
ATOM   2657  H   GLU A 173      22.566  31.058  -0.128  1.00  0.00           H  
ATOM   2658  HA  GLU A 173      23.480  33.195   1.326  1.00  0.00           H  
ATOM   2659  HB2 GLU A 173      25.312  33.270  -0.302  1.00  0.00           H  
ATOM   2660  HB3 GLU A 173      24.481  32.201  -1.215  1.00  0.00           H  
ATOM   2661  HG2 GLU A 173      24.691  30.547   0.295  1.00  0.00           H  
ATOM   2662  HG3 GLU A 173      24.814  31.588   1.547  1.00  0.00           H  
ATOM   2663  N   LYS A 174      22.420  34.209  -1.537  1.00  0.00           N  
ATOM   2664  CA  LYS A 174      22.110  35.392  -2.318  1.00  0.00           C  
ATOM   2665  C   LYS A 174      20.895  36.169  -1.860  1.00  0.00           C  
ATOM   2666  O   LYS A 174      20.929  37.400  -1.911  1.00  0.00           O  
ATOM   2667  CB  LYS A 174      21.975  34.959  -3.779  1.00  0.00           C  
ATOM   2668  CG  LYS A 174      21.664  36.096  -4.735  1.00  0.00           C  
ATOM   2669  CD  LYS A 174      22.224  35.748  -6.116  1.00  0.00           C  
ATOM   2670  CE  LYS A 174      21.421  36.443  -7.205  1.00  0.00           C  
ATOM   2671  NZ  LYS A 174      20.812  37.725  -6.765  1.00  0.00           N  
ATOM   2672  H   LYS A 174      22.227  33.302  -1.911  1.00  0.00           H  
ATOM   2673  HA  LYS A 174      22.898  36.005  -2.259  1.00  0.00           H  
ATOM   2674  HB2 LYS A 174      21.238  34.286  -3.840  1.00  0.00           H  
ATOM   2675  HB3 LYS A 174      22.836  34.537  -4.062  1.00  0.00           H  
ATOM   2676  HG2 LYS A 174      22.088  36.939  -4.403  1.00  0.00           H  
ATOM   2677  HG3 LYS A 174      20.674  36.222  -4.796  1.00  0.00           H  
ATOM   2678  HD2 LYS A 174      22.175  34.758  -6.251  1.00  0.00           H  
ATOM   2679  HD3 LYS A 174      23.177  36.045  -6.169  1.00  0.00           H  
ATOM   2680  HE2 LYS A 174      20.689  35.829  -7.499  1.00  0.00           H  
ATOM   2681  HE3 LYS A 174      22.029  36.630  -7.977  1.00  0.00           H  
ATOM   2682  HZ1 LYS A 174      20.301  38.129  -7.524  1.00  0.00           H  
ATOM   2683  HZ2 LYS A 174      20.192  37.554  -5.999  1.00  0.00           H  
ATOM   2684  HZ3 LYS A 174      21.533  38.355  -6.476  1.00  0.00           H  
ATOM   2685  N   PHE A 175      19.806  35.495  -1.489  1.00  0.00           N  
ATOM   2686  CA  PHE A 175      18.577  36.200  -1.131  1.00  0.00           C  
ATOM   2687  C   PHE A 175      18.235  36.174   0.353  1.00  0.00           C  
ATOM   2688  O   PHE A 175      17.268  36.847   0.727  1.00  0.00           O  
ATOM   2689  CB  PHE A 175      17.414  35.641  -1.955  1.00  0.00           C  
ATOM   2690  CG  PHE A 175      17.612  35.710  -3.440  1.00  0.00           C  
ATOM   2691  CD1 PHE A 175      17.418  36.903  -4.140  1.00  0.00           C  
ATOM   2692  CD2 PHE A 175      17.943  34.587  -4.169  1.00  0.00           C  
ATOM   2693  CE1 PHE A 175      17.592  36.951  -5.510  1.00  0.00           C  
ATOM   2694  CE2 PHE A 175      18.101  34.609  -5.540  1.00  0.00           C  
ATOM   2695  CZ  PHE A 175      17.938  35.812  -6.216  1.00  0.00           C  
ATOM   2696  H   PHE A 175      19.831  34.496  -1.455  1.00  0.00           H  
ATOM   2697  HA  PHE A 175      18.695  37.158  -1.393  1.00  0.00           H  
ATOM   2698  HB2 PHE A 175      16.591  36.160  -1.725  1.00  0.00           H  
ATOM   2699  HB3 PHE A 175      17.285  34.682  -1.702  1.00  0.00           H  
ATOM   2700  HD1 PHE A 175      17.151  37.730  -3.645  1.00  0.00           H  
ATOM   2701  HD2 PHE A 175      18.074  33.722  -3.685  1.00  0.00           H  
ATOM   2702  HE1 PHE A 175      17.467  37.816  -5.996  1.00  0.00           H  
ATOM   2703  HE2 PHE A 175      18.329  33.773  -6.039  1.00  0.00           H  
ATOM   2704  HZ  PHE A 175      18.070  35.855  -7.206  1.00  0.00           H  
ATOM   2705  N   GLY A 176      19.017  35.488   1.186  1.00  0.00           N  
ATOM   2706  CA  GLY A 176      18.746  35.489   2.611  1.00  0.00           C  
ATOM   2707  C   GLY A 176      17.326  34.994   2.909  1.00  0.00           C  
ATOM   2708  O   GLY A 176      16.883  34.019   2.306  1.00  0.00           O  
ATOM   2709  H   GLY A 176      19.794  34.970   0.827  1.00  0.00           H  
ATOM   2710  HA2 GLY A 176      18.846  36.420   2.961  1.00  0.00           H  
ATOM   2711  HA3 GLY A 176      19.403  34.889   3.068  1.00  0.00           H  
ATOM   2712  N   ASP A 177      16.572  35.698   3.723  1.00  0.00           N  
ATOM   2713  CA  ASP A 177      15.201  35.433   4.080  1.00  0.00           C  
ATOM   2714  C   ASP A 177      14.199  35.370   2.935  1.00  0.00           C  
ATOM   2715  O   ASP A 177      13.069  34.912   3.130  1.00  0.00           O  
ATOM   2716  CB  ASP A 177      14.737  36.601   5.008  1.00  0.00           C  
ATOM   2717  CG  ASP A 177      14.672  37.916   4.258  1.00  0.00           C  
ATOM   2718  OD1 ASP A 177      15.538  38.216   3.395  1.00  0.00           O  
ATOM   2719  OD2 ASP A 177      13.749  38.731   4.453  1.00  0.00           O  
ATOM   2720  H   ASP A 177      16.994  36.503   4.139  1.00  0.00           H  
ATOM   2721  HA  ASP A 177      15.160  34.576   4.593  1.00  0.00           H  
ATOM   2722  HB2 ASP A 177      15.384  36.691   5.765  1.00  0.00           H  
ATOM   2723  HB3 ASP A 177      13.829  36.388   5.369  1.00  0.00           H  
ATOM   2724  N   LYS A 178      14.494  35.938   1.774  1.00  0.00           N  
ATOM   2725  CA  LYS A 178      13.579  35.933   0.650  1.00  0.00           C  
ATOM   2726  C   LYS A 178      13.908  34.793  -0.311  1.00  0.00           C  
ATOM   2727  O   LYS A 178      13.354  34.769  -1.414  1.00  0.00           O  
ATOM   2728  CB  LYS A 178      13.630  37.262  -0.134  1.00  0.00           C  
ATOM   2729  CG  LYS A 178      13.347  38.506   0.696  1.00  0.00           C  
ATOM   2730  CD  LYS A 178      13.693  39.804  -0.016  1.00  0.00           C  
ATOM   2731  CE  LYS A 178      14.822  39.900  -1.004  1.00  0.00           C  
ATOM   2732  NZ  LYS A 178      16.164  39.305  -0.711  1.00  0.00           N  
ATOM   2733  H   LYS A 178      15.381  36.387   1.670  1.00  0.00           H  
ATOM   2734  HA  LYS A 178      12.650  35.801   0.995  1.00  0.00           H  
ATOM   2735  HB2 LYS A 178      12.951  37.217  -0.867  1.00  0.00           H  
ATOM   2736  HB3 LYS A 178      14.543  37.354  -0.530  1.00  0.00           H  
ATOM   2737  HG2 LYS A 178      13.885  38.454   1.537  1.00  0.00           H  
ATOM   2738  HG3 LYS A 178      12.373  38.520   0.923  1.00  0.00           H  
ATOM   2739  HD2 LYS A 178      13.893  40.471   0.702  1.00  0.00           H  
ATOM   2740  HD3 LYS A 178      12.868  40.081  -0.508  1.00  0.00           H  
ATOM   2741  HE2 LYS A 178      14.974  40.875  -1.166  1.00  0.00           H  
ATOM   2742  HE3 LYS A 178      14.499  39.468  -1.846  1.00  0.00           H  
ATOM   2743  HZ1 LYS A 178      16.778  39.471  -1.483  1.00  0.00           H  
ATOM   2744  HZ2 LYS A 178      16.543  39.727   0.113  1.00  0.00           H  
ATOM   2745  HZ3 LYS A 178      16.068  38.320  -0.567  1.00  0.00           H  
ATOM   2746  N   TRP A 179      14.851  33.914   0.030  1.00  0.00           N  
ATOM   2747  CA  TRP A 179      15.212  32.782  -0.804  1.00  0.00           C  
ATOM   2748  C   TRP A 179      14.005  31.904  -1.144  1.00  0.00           C  
ATOM   2749  O   TRP A 179      14.063  31.294  -2.202  1.00  0.00           O  
ATOM   2750  CB  TRP A 179      16.345  31.932  -0.247  1.00  0.00           C  
ATOM   2751  CG  TRP A 179      16.088  30.850   0.751  1.00  0.00           C  
ATOM   2752  CD1 TRP A 179      16.184  30.948   2.117  1.00  0.00           C  
ATOM   2753  CD2 TRP A 179      15.702  29.490   0.498  1.00  0.00           C  
ATOM   2754  NE1 TRP A 179      15.895  29.738   2.725  1.00  0.00           N  
ATOM   2755  CE2 TRP A 179      15.595  28.842   1.742  1.00  0.00           C  
ATOM   2756  CE3 TRP A 179      15.434  28.766  -0.677  1.00  0.00           C  
ATOM   2757  CZ2 TRP A 179      15.216  27.502   1.850  1.00  0.00           C  
ATOM   2758  CZ3 TRP A 179      15.098  27.446  -0.556  1.00  0.00           C  
ATOM   2759  CH2 TRP A 179      14.970  26.823   0.692  1.00  0.00           C  
ATOM   2760  H   TRP A 179      15.331  34.040   0.898  1.00  0.00           H  
ATOM   2761  HA  TRP A 179      15.540  33.160  -1.669  1.00  0.00           H  
ATOM   2762  HB2 TRP A 179      16.989  32.565   0.182  1.00  0.00           H  
ATOM   2763  HB3 TRP A 179      16.782  31.494  -1.032  1.00  0.00           H  
ATOM   2764  HD1 TRP A 179      16.430  31.783   2.608  1.00  0.00           H  
ATOM   2765  HE1 TRP A 179      15.905  29.554   3.708  1.00  0.00           H  
ATOM   2766  HE3 TRP A 179      15.488  29.203  -1.575  1.00  0.00           H  
ATOM   2767  HZ2 TRP A 179      15.128  27.057   2.741  1.00  0.00           H  
ATOM   2768  HZ3 TRP A 179      14.939  26.909  -1.384  1.00  0.00           H  
ATOM   2769  HH2 TRP A 179      14.693  25.863   0.735  1.00  0.00           H  
ATOM   2770  N   THR A 180      12.979  31.821  -0.289  1.00  0.00           N  
ATOM   2771  CA  THR A 180      11.822  30.974  -0.534  1.00  0.00           C  
ATOM   2772  C   THR A 180      10.730  31.679  -1.357  1.00  0.00           C  
ATOM   2773  O   THR A 180       9.685  31.053  -1.609  1.00  0.00           O  
ATOM   2774  CB  THR A 180      11.203  30.454   0.770  1.00  0.00           C  
ATOM   2775  OG1 THR A 180      10.811  31.563   1.596  1.00  0.00           O  
ATOM   2776  CG2 THR A 180      12.180  29.628   1.596  1.00  0.00           C  
ATOM   2777  H   THR A 180      13.009  32.362   0.551  1.00  0.00           H  
ATOM   2778  HA  THR A 180      12.133  30.182  -1.059  1.00  0.00           H  
ATOM   2779  HB  THR A 180      10.399  29.900   0.557  1.00  0.00           H  
ATOM   2780  HG1 THR A 180      10.408  31.220   2.445  1.00  0.00           H  
ATOM   2781 HG21 THR A 180      11.728  29.315   2.431  1.00  0.00           H  
ATOM   2782 HG22 THR A 180      12.481  28.837   1.063  1.00  0.00           H  
ATOM   2783 HG23 THR A 180      12.972  30.190   1.836  1.00  0.00           H  
ATOM   2784  N   GLN A 181      10.936  32.930  -1.782  1.00  0.00           N  
ATOM   2785  CA  GLN A 181       9.872  33.527  -2.646  1.00  0.00           C  
ATOM   2786  C   GLN A 181       9.894  32.756  -3.952  1.00  0.00           C  
ATOM   2787  O   GLN A 181      10.966  32.261  -4.315  1.00  0.00           O  
ATOM   2788  CB  GLN A 181      10.134  34.992  -2.923  1.00  0.00           C  
ATOM   2789  CG  GLN A 181       9.694  35.965  -1.837  1.00  0.00           C  
ATOM   2790  CD  GLN A 181       8.315  35.733  -1.274  1.00  0.00           C  
ATOM   2791  OE1 GLN A 181       8.134  35.347  -0.088  1.00  0.00           O  
ATOM   2792  NE2 GLN A 181       7.306  35.948  -2.107  1.00  0.00           N  
ATOM   2793  H   GLN A 181      11.760  33.440  -1.535  1.00  0.00           H  
ATOM   2794  HA  GLN A 181       8.980  33.421  -2.206  1.00  0.00           H  
ATOM   2795  HB2 GLN A 181       9.653  35.235  -3.765  1.00  0.00           H  
ATOM   2796  HB3 GLN A 181      11.118  35.107  -3.057  1.00  0.00           H  
ATOM   2797  HG2 GLN A 181       9.718  36.887  -2.222  1.00  0.00           H  
ATOM   2798  HG3 GLN A 181      10.349  35.902  -1.084  1.00  0.00           H  
ATOM   2799 HE21 GLN A 181       7.486  36.254  -3.042  1.00  0.00           H  
ATOM   2800 HE22 GLN A 181       6.365  35.804  -1.800  1.00  0.00           H  
ATOM   2801  N   PRO A 182       8.827  32.729  -4.691  1.00  0.00           N  
ATOM   2802  CA  PRO A 182       8.714  31.969  -5.919  1.00  0.00           C  
ATOM   2803  C   PRO A 182       9.732  32.360  -6.972  1.00  0.00           C  
ATOM   2804  O   PRO A 182      10.229  31.516  -7.708  1.00  0.00           O  
ATOM   2805  CB  PRO A 182       7.283  32.211  -6.431  1.00  0.00           C  
ATOM   2806  CG  PRO A 182       6.534  32.519  -5.168  1.00  0.00           C  
ATOM   2807  CD  PRO A 182       7.492  33.333  -4.327  1.00  0.00           C  
ATOM   2808  HA  PRO A 182       8.823  30.997  -5.709  1.00  0.00           H  
ATOM   2809  HB2 PRO A 182       7.252  32.982  -7.067  1.00  0.00           H  
ATOM   2810  HB3 PRO A 182       6.917  31.395  -6.879  1.00  0.00           H  
ATOM   2811  HG2 PRO A 182       5.709  33.047  -5.370  1.00  0.00           H  
ATOM   2812  HG3 PRO A 182       6.282  31.675  -4.695  1.00  0.00           H  
ATOM   2813  HD2 PRO A 182       7.454  34.302  -4.570  1.00  0.00           H  
ATOM   2814  HD3 PRO A 182       7.299  33.226  -3.352  1.00  0.00           H  
ATOM   2815  N   ALA A 183      10.065  33.648  -7.039  1.00  0.00           N  
ATOM   2816  CA  ALA A 183      11.042  34.046  -8.076  1.00  0.00           C  
ATOM   2817  C   ALA A 183      12.443  33.650  -7.690  1.00  0.00           C  
ATOM   2818  O   ALA A 183      13.335  33.567  -8.544  1.00  0.00           O  
ATOM   2819  CB  ALA A 183      10.785  35.530  -8.316  1.00  0.00           C  
ATOM   2820  H   ALA A 183       9.670  34.320  -6.413  1.00  0.00           H  
ATOM   2821  HA  ALA A 183      10.809  33.557  -8.917  1.00  0.00           H  
ATOM   2822  HB1 ALA A 183      11.417  35.869  -9.013  1.00  0.00           H  
ATOM   2823  HB2 ALA A 183       9.844  35.659  -8.628  1.00  0.00           H  
ATOM   2824  HB3 ALA A 183      10.926  36.035  -7.464  1.00  0.00           H  
ATOM   2825  N   ASN A 184      12.742  33.300  -6.431  1.00  0.00           N  
ATOM   2826  CA  ASN A 184      14.056  32.947  -5.975  1.00  0.00           C  
ATOM   2827  C   ASN A 184      14.306  31.483  -5.617  1.00  0.00           C  
ATOM   2828  O   ASN A 184      15.440  30.978  -5.648  1.00  0.00           O  
ATOM   2829  CB  ASN A 184      14.442  33.703  -4.687  1.00  0.00           C  
ATOM   2830  CG  ASN A 184      14.276  35.208  -4.829  1.00  0.00           C  
ATOM   2831  OD1 ASN A 184      14.025  35.934  -3.857  1.00  0.00           O  
ATOM   2832  ND2 ASN A 184      14.443  35.664  -6.045  1.00  0.00           N  
ATOM   2833  H   ASN A 184      11.998  33.284  -5.763  1.00  0.00           H  
ATOM   2834  HA  ASN A 184      14.708  33.204  -6.689  1.00  0.00           H  
ATOM   2835  HB2 ASN A 184      15.398  33.504  -4.472  1.00  0.00           H  
ATOM   2836  HB3 ASN A 184      13.859  33.384  -3.940  1.00  0.00           H  
ATOM   2837 HD21 ASN A 184      14.644  35.031  -6.793  1.00  0.00           H  
ATOM   2838 HD22 ASN A 184      14.369  36.645  -6.226  1.00  0.00           H  
ATOM   2839  N   ILE A 185      13.251  30.847  -5.143  1.00  0.00           N  
ATOM   2840  CA  ILE A 185      13.362  29.498  -4.576  1.00  0.00           C  
ATOM   2841  C   ILE A 185      13.773  28.486  -5.592  1.00  0.00           C  
ATOM   2842  O   ILE A 185      13.464  28.533  -6.789  1.00  0.00           O  
ATOM   2843  CB  ILE A 185      11.989  29.113  -3.945  1.00  0.00           C  
ATOM   2844  CG1 ILE A 185      12.223  27.953  -2.934  1.00  0.00           C  
ATOM   2845  CG2 ILE A 185      10.991  28.746  -5.020  1.00  0.00           C  
ATOM   2846  CD1 ILE A 185      10.878  27.496  -2.358  1.00  0.00           C  
ATOM   2847  H   ILE A 185      12.357  31.294  -5.171  1.00  0.00           H  
ATOM   2848  HA  ILE A 185      14.050  29.515  -3.850  1.00  0.00           H  
ATOM   2849  HB  ILE A 185      11.638  29.904  -3.444  1.00  0.00           H  
ATOM   2850 HG12 ILE A 185      12.812  28.272  -2.192  1.00  0.00           H  
ATOM   2851 HG13 ILE A 185      12.662  27.187  -3.402  1.00  0.00           H  
ATOM   2852 HG21 ILE A 185      10.119  28.503  -4.596  1.00  0.00           H  
ATOM   2853 HG22 ILE A 185      10.858  29.526  -5.632  1.00  0.00           H  
ATOM   2854 HG23 ILE A 185      11.336  27.967  -5.543  1.00  0.00           H  
ATOM   2855 HD11 ILE A 185      11.029  26.751  -1.709  1.00  0.00           H  
ATOM   2856 HD12 ILE A 185      10.438  28.262  -1.889  1.00  0.00           H  
ATOM   2857 HD13 ILE A 185      10.289  27.177  -3.100  1.00  0.00           H  
ATOM   2858  N   VAL A 186      14.514  27.490  -5.174  1.00  0.00           N  
ATOM   2859  CA  VAL A 186      14.924  26.340  -5.978  1.00  0.00           C  
ATOM   2860  C   VAL A 186      14.608  25.069  -5.205  1.00  0.00           C  
ATOM   2861  O   VAL A 186      14.928  24.993  -3.999  1.00  0.00           O  
ATOM   2862  CB  VAL A 186      16.411  26.441  -6.348  1.00  0.00           C  
ATOM   2863  CG1 VAL A 186      16.839  25.167  -7.019  1.00  0.00           C  
ATOM   2864  CG2 VAL A 186      16.656  27.579  -7.354  1.00  0.00           C  
ATOM   2865  H   VAL A 186      14.826  27.519  -4.224  1.00  0.00           H  
ATOM   2866  HA  VAL A 186      14.388  26.338  -6.822  1.00  0.00           H  
ATOM   2867  HB  VAL A 186      16.957  26.592  -5.524  1.00  0.00           H  
ATOM   2868 HG11 VAL A 186      17.807  25.227  -7.262  1.00  0.00           H  
ATOM   2869 HG12 VAL A 186      16.699  24.398  -6.395  1.00  0.00           H  
ATOM   2870 HG13 VAL A 186      16.295  25.027  -7.847  1.00  0.00           H  
ATOM   2871 HG21 VAL A 186      17.630  27.623  -7.577  1.00  0.00           H  
ATOM   2872 HG22 VAL A 186      16.130  27.406  -8.187  1.00  0.00           H  
ATOM   2873 HG23 VAL A 186      16.367  28.448  -6.952  1.00  0.00           H  
ATOM   2874  N   THR A 187      14.005  24.037  -5.794  1.00  0.00           N  
ATOM   2875  CA  THR A 187      13.576  22.858  -5.034  1.00  0.00           C  
ATOM   2876  C   THR A 187      13.988  21.522  -5.662  1.00  0.00           C  
ATOM   2877  O   THR A 187      14.288  21.447  -6.867  1.00  0.00           O  
ATOM   2878  CB  THR A 187      12.039  22.954  -4.862  1.00  0.00           C  
ATOM   2879  OG1 THR A 187      11.426  23.072  -6.179  1.00  0.00           O  
ATOM   2880  CG2 THR A 187      11.572  24.173  -4.065  1.00  0.00           C  
ATOM   2881  H   THR A 187      13.841  24.067  -6.780  1.00  0.00           H  
ATOM   2882  HA  THR A 187      13.990  22.911  -4.125  1.00  0.00           H  
ATOM   2883  HB  THR A 187      11.705  22.123  -4.417  1.00  0.00           H  
ATOM   2884  HG1 THR A 187      10.433  23.135  -6.080  1.00  0.00           H  
ATOM   2885 HG21 THR A 187      10.574  24.165  -3.997  1.00  0.00           H  
ATOM   2886 HG22 THR A 187      11.968  24.143  -3.147  1.00  0.00           H  
ATOM   2887 HG23 THR A 187      11.868  25.008  -4.529  1.00  0.00           H  
ATOM   2888  N   ASN A 188      14.014  20.432  -4.903  1.00  0.00           N  
ATOM   2889  CA  ASN A 188      14.418  19.148  -5.498  1.00  0.00           C  
ATOM   2890  C   ASN A 188      13.356  18.070  -5.291  1.00  0.00           C  
ATOM   2891  O   ASN A 188      13.634  16.905  -5.581  1.00  0.00           O  
ATOM   2892  CB  ASN A 188      15.779  18.685  -4.981  1.00  0.00           C  
ATOM   2893  CG  ASN A 188      15.659  18.086  -3.566  1.00  0.00           C  
ATOM   2894  OD1 ASN A 188      15.060  18.663  -2.672  1.00  0.00           O  
ATOM   2895  ND2 ASN A 188      16.285  16.941  -3.384  1.00  0.00           N  
ATOM   2896  H   ASN A 188      13.762  20.483  -3.937  1.00  0.00           H  
ATOM   2897  HA  ASN A 188      14.508  19.292  -6.484  1.00  0.00           H  
ATOM   2898  HB2 ASN A 188      16.401  19.467  -4.953  1.00  0.00           H  
ATOM   2899  HB3 ASN A 188      16.145  17.990  -5.600  1.00  0.00           H  
ATOM   2900 HD21 ASN A 188      16.763  16.505  -4.147  1.00  0.00           H  
ATOM   2901 HD22 ASN A 188      16.283  16.508  -2.483  1.00  0.00           H  
ATOM   2902  N   GLY A 189      12.192  18.483  -4.779  1.00  0.00           N  
ATOM   2903  CA  GLY A 189      11.128  17.447  -4.629  1.00  0.00           C  
ATOM   2904  C   GLY A 189      10.331  17.363  -5.929  1.00  0.00           C  
ATOM   2905  O   GLY A 189      10.713  17.933  -6.993  1.00  0.00           O  
ATOM   2906  H   GLY A 189      12.042  19.435  -4.511  1.00  0.00           H  
ATOM   2907  HA2 GLY A 189      10.518  17.699  -3.877  1.00  0.00           H  
ATOM   2908  HA3 GLY A 189      11.548  16.560  -4.435  1.00  0.00           H  
ATOM   2909  N   ALA A 190       9.208  16.610  -5.917  1.00  0.00           N  
ATOM   2910  CA  ALA A 190       8.438  16.442  -7.155  1.00  0.00           C  
ATOM   2911  C   ALA A 190       7.751  17.694  -7.642  1.00  0.00           C  
ATOM   2912  O   ALA A 190       7.193  17.760  -8.758  1.00  0.00           O  
ATOM   2913  CB  ALA A 190       7.423  15.302  -7.026  1.00  0.00           C  
ATOM   2914  H   ALA A 190       8.905  16.171  -5.071  1.00  0.00           H  
ATOM   2915  HA  ALA A 190       9.088  16.173  -7.866  1.00  0.00           H  
ATOM   2916  HB1 ALA A 190       6.914  15.210  -7.882  1.00  0.00           H  
ATOM   2917  HB2 ALA A 190       7.904  14.447  -6.832  1.00  0.00           H  
ATOM   2918  HB3 ALA A 190       6.788  15.504  -6.280  1.00  0.00           H  
ATOM   2919  N   TYR A 191       7.619  18.750  -6.870  1.00  0.00           N  
ATOM   2920  CA  TYR A 191       6.979  19.997  -7.173  1.00  0.00           C  
ATOM   2921  C   TYR A 191       7.899  21.201  -6.962  1.00  0.00           C  
ATOM   2922  O   TYR A 191       8.917  21.147  -6.268  1.00  0.00           O  
ATOM   2923  CB  TYR A 191       5.706  20.171  -6.245  1.00  0.00           C  
ATOM   2924  CG  TYR A 191       4.728  19.067  -6.661  1.00  0.00           C  
ATOM   2925  CD1 TYR A 191       3.843  19.322  -7.711  1.00  0.00           C  
ATOM   2926  CD2 TYR A 191       4.753  17.811  -6.091  1.00  0.00           C  
ATOM   2927  CE1 TYR A 191       2.983  18.324  -8.121  1.00  0.00           C  
ATOM   2928  CE2 TYR A 191       3.891  16.795  -6.506  1.00  0.00           C  
ATOM   2929  CZ  TYR A 191       3.021  17.079  -7.538  1.00  0.00           C  
ATOM   2930  OH  TYR A 191       2.163  16.124  -8.005  1.00  0.00           O  
ATOM   2931  H   TYR A 191       8.015  18.674  -5.955  1.00  0.00           H  
ATOM   2932  HA  TYR A 191       6.682  19.983  -8.128  1.00  0.00           H  
ATOM   2933  HB2 TYR A 191       5.294  21.071  -6.385  1.00  0.00           H  
ATOM   2934  HB3 TYR A 191       5.960  20.066  -5.283  1.00  0.00           H  
ATOM   2935  HD1 TYR A 191       3.833  20.216  -8.160  1.00  0.00           H  
ATOM   2936  HD2 TYR A 191       5.408  17.623  -5.359  1.00  0.00           H  
ATOM   2937  HE1 TYR A 191       2.324  18.508  -8.851  1.00  0.00           H  
ATOM   2938  HE2 TYR A 191       3.904  15.894  -6.071  1.00  0.00           H  
ATOM   2939  HH  TYR A 191       2.166  15.209  -7.602  1.00  0.00           H  
ATOM   2940  N   LYS A 192       7.516  22.333  -7.508  1.00  0.00           N  
ATOM   2941  CA  LYS A 192       8.177  23.599  -7.499  1.00  0.00           C  
ATOM   2942  C   LYS A 192       7.146  24.603  -6.979  1.00  0.00           C  
ATOM   2943  O   LYS A 192       5.941  24.398  -7.175  1.00  0.00           O  
ATOM   2944  CB  LYS A 192       8.482  24.125  -8.909  1.00  0.00           C  
ATOM   2945  CG  LYS A 192       9.468  23.465  -9.827  1.00  0.00           C  
ATOM   2946  CD  LYS A 192       9.824  24.396 -11.016  1.00  0.00           C  
ATOM   2947  CE  LYS A 192       8.987  24.062 -12.253  1.00  0.00           C  
ATOM   2948  NZ  LYS A 192       9.520  24.744 -13.487  1.00  0.00           N  
ATOM   2949  H   LYS A 192       6.644  22.304  -7.996  1.00  0.00           H  
ATOM   2950  HA  LYS A 192       8.997  23.583  -6.926  1.00  0.00           H  
ATOM   2951  HB2 LYS A 192       8.801  25.065  -8.790  1.00  0.00           H  
ATOM   2952  HB3 LYS A 192       7.609  24.129  -9.397  1.00  0.00           H  
ATOM   2953  HG2 LYS A 192       9.070  22.619 -10.181  1.00  0.00           H  
ATOM   2954  HG3 LYS A 192      10.301  23.253  -9.316  1.00  0.00           H  
ATOM   2955  HD2 LYS A 192      10.793  24.285 -11.238  1.00  0.00           H  
ATOM   2956  HD3 LYS A 192       9.650  25.344 -10.751  1.00  0.00           H  
ATOM   2957  HE2 LYS A 192       8.046  24.362 -12.098  1.00  0.00           H  
ATOM   2958  HE3 LYS A 192       9.002  23.073 -12.397  1.00  0.00           H  
ATOM   2959  HZ1 LYS A 192       8.950  24.504 -14.273  1.00  0.00           H  
ATOM   2960  HZ2 LYS A 192       9.503  25.735 -13.354  1.00  0.00           H  
ATOM   2961  HZ3 LYS A 192      10.460  24.446 -13.653  1.00  0.00           H  
ATOM   2962  N   LEU A 193       7.586  25.667  -6.344  1.00  0.00           N  
ATOM   2963  CA  LEU A 193       6.611  26.663  -5.901  1.00  0.00           C  
ATOM   2964  C   LEU A 193       6.171  27.568  -7.046  1.00  0.00           C  
ATOM   2965  O   LEU A 193       7.058  28.194  -7.657  1.00  0.00           O  
ATOM   2966  CB  LEU A 193       7.350  27.541  -4.882  1.00  0.00           C  
ATOM   2967  CG  LEU A 193       6.445  28.630  -4.276  1.00  0.00           C  
ATOM   2968  CD1 LEU A 193       5.245  27.994  -3.580  1.00  0.00           C  
ATOM   2969  CD2 LEU A 193       7.292  29.505  -3.352  1.00  0.00           C  
ATOM   2970  H   LEU A 193       8.563  25.792  -6.168  1.00  0.00           H  
ATOM   2971  HA  LEU A 193       5.821  26.220  -5.478  1.00  0.00           H  
ATOM   2972  HB2 LEU A 193       8.122  27.983  -5.339  1.00  0.00           H  
ATOM   2973  HB3 LEU A 193       7.690  26.959  -4.143  1.00  0.00           H  
ATOM   2974  HG  LEU A 193       6.105  29.203  -5.022  1.00  0.00           H  
ATOM   2975 HD11 LEU A 193       4.666  28.711  -3.191  1.00  0.00           H  
ATOM   2976 HD12 LEU A 193       4.718  27.463  -4.243  1.00  0.00           H  
ATOM   2977 HD13 LEU A 193       5.565  27.391  -2.849  1.00  0.00           H  
ATOM   2978 HD21 LEU A 193       6.718  30.218  -2.950  1.00  0.00           H  
ATOM   2979 HD22 LEU A 193       7.682  28.941  -2.624  1.00  0.00           H  
ATOM   2980 HD23 LEU A 193       8.030  29.928  -3.878  1.00  0.00           H  
ATOM   2981  N   LYS A 194       4.886  27.657  -7.355  1.00  0.00           N  
ATOM   2982  CA  LYS A 194       4.364  28.569  -8.334  1.00  0.00           C  
ATOM   2983  C   LYS A 194       3.863  29.883  -7.707  1.00  0.00           C  
ATOM   2984  O   LYS A 194       4.248  30.943  -8.190  1.00  0.00           O  
ATOM   2985  CB  LYS A 194       3.166  27.977  -9.091  1.00  0.00           C  
ATOM   2986  CG  LYS A 194       2.884  28.705 -10.417  1.00  0.00           C  
ATOM   2987  CD  LYS A 194       1.549  28.209 -10.961  1.00  0.00           C  
ATOM   2988  CE  LYS A 194       1.142  29.015 -12.203  1.00  0.00           C  
ATOM   2989  NZ  LYS A 194       0.090  28.273 -12.966  1.00  0.00           N  
ATOM   2990  H   LYS A 194       4.244  27.056  -6.880  1.00  0.00           H  
ATOM   2991  HA  LYS A 194       5.086  28.782  -8.992  1.00  0.00           H  
ATOM   2992  HB2 LYS A 194       2.355  28.045  -8.510  1.00  0.00           H  
ATOM   2993  HB3 LYS A 194       3.355  27.015  -9.288  1.00  0.00           H  
ATOM   2994  HG2 LYS A 194       3.612  28.506 -11.073  1.00  0.00           H  
ATOM   2995  HG3 LYS A 194       2.839  29.691 -10.258  1.00  0.00           H  
ATOM   2996  HD2 LYS A 194       0.847  28.313 -10.256  1.00  0.00           H  
ATOM   2997  HD3 LYS A 194       1.632  27.244 -11.208  1.00  0.00           H  
ATOM   2998  HE2 LYS A 194       1.942  29.151 -12.787  1.00  0.00           H  
ATOM   2999  HE3 LYS A 194       0.782  29.903 -11.919  1.00  0.00           H  
ATOM   3000  HZ1 LYS A 194      -0.171  28.802 -13.773  1.00  0.00           H  
ATOM   3001  HZ2 LYS A 194       0.449  27.385 -13.251  1.00  0.00           H  
ATOM   3002  HZ3 LYS A 194      -0.711  28.137 -12.383  1.00  0.00           H  
ATOM   3003  N   ASN A 195       2.993  29.804  -6.699  1.00  0.00           N  
ATOM   3004  CA  ASN A 195       2.443  31.043  -6.116  1.00  0.00           C  
ATOM   3005  C   ASN A 195       2.341  30.867  -4.595  1.00  0.00           C  
ATOM   3006  O   ASN A 195       2.161  29.726  -4.168  1.00  0.00           O  
ATOM   3007  CB  ASN A 195       1.033  31.330  -6.617  1.00  0.00           C  
ATOM   3008  CG  ASN A 195       0.778  32.688  -7.222  1.00  0.00           C  
ATOM   3009  OD1 ASN A 195       0.305  33.706  -6.661  1.00  0.00           O  
ATOM   3010  ND2 ASN A 195       1.105  32.714  -8.525  1.00  0.00           N  
ATOM   3011  H   ASN A 195       2.716  28.912  -6.341  1.00  0.00           H  
ATOM   3012  HA  ASN A 195       3.043  31.814  -6.329  1.00  0.00           H  
ATOM   3013  HB2 ASN A 195       0.411  31.225  -5.841  1.00  0.00           H  
ATOM   3014  HB3 ASN A 195       0.816  30.645  -7.313  1.00  0.00           H  
ATOM   3015 HD21 ASN A 195       1.481  31.897  -8.962  1.00  0.00           H  
ATOM   3016 HD22 ASN A 195       0.972  33.550  -9.057  1.00  0.00           H  
ATOM   3017  N   TRP A 196       2.491  31.958  -3.875  1.00  0.00           N  
ATOM   3018  CA  TRP A 196       2.386  31.972  -2.424  1.00  0.00           C  
ATOM   3019  C   TRP A 196       1.789  33.311  -1.982  1.00  0.00           C  
ATOM   3020  O   TRP A 196       2.485  34.321  -1.858  1.00  0.00           O  
ATOM   3021  CB  TRP A 196       3.686  31.812  -1.661  1.00  0.00           C  
ATOM   3022  CG  TRP A 196       3.596  31.744  -0.156  1.00  0.00           C  
ATOM   3023  CD1 TRP A 196       2.478  31.689   0.615  1.00  0.00           C  
ATOM   3024  CD2 TRP A 196       4.702  31.673   0.755  1.00  0.00           C  
ATOM   3025  NE1 TRP A 196       2.798  31.599   1.932  1.00  0.00           N  
ATOM   3026  CE2 TRP A 196       4.174  31.563   2.056  1.00  0.00           C  
ATOM   3027  CE3 TRP A 196       6.102  31.678   0.587  1.00  0.00           C  
ATOM   3028  CZ2 TRP A 196       4.990  31.518   3.177  1.00  0.00           C  
ATOM   3029  CZ3 TRP A 196       6.919  31.604   1.708  1.00  0.00           C  
ATOM   3030  CH2 TRP A 196       6.358  31.507   3.006  1.00  0.00           C  
ATOM   3031  H   TRP A 196       2.686  32.818  -4.347  1.00  0.00           H  
ATOM   3032  HA  TRP A 196       1.764  31.241  -2.145  1.00  0.00           H  
ATOM   3033  HB2 TRP A 196       4.269  32.590  -1.893  1.00  0.00           H  
ATOM   3034  HB3 TRP A 196       4.118  30.967  -1.975  1.00  0.00           H  
ATOM   3035  HD1 TRP A 196       1.544  31.712   0.260  1.00  0.00           H  
ATOM   3036  HE1 TRP A 196       2.145  31.564   2.688  1.00  0.00           H  
ATOM   3037  HE3 TRP A 196       6.502  31.734  -0.328  1.00  0.00           H  
ATOM   3038  HZ2 TRP A 196       4.592  31.494   4.094  1.00  0.00           H  
ATOM   3039  HZ3 TRP A 196       7.913  31.619   1.598  1.00  0.00           H  
ATOM   3040  HH2 TRP A 196       6.958  31.430   3.802  1.00  0.00           H  
ATOM   3041  N   VAL A 197       0.487  33.264  -1.690  1.00  0.00           N  
ATOM   3042  CA  VAL A 197      -0.228  34.432  -1.219  1.00  0.00           C  
ATOM   3043  C   VAL A 197      -0.591  34.107   0.240  1.00  0.00           C  
ATOM   3044  O   VAL A 197      -1.369  33.196   0.552  1.00  0.00           O  
ATOM   3045  CB  VAL A 197      -1.437  34.658  -2.125  1.00  0.00           C  
ATOM   3046  CG1 VAL A 197      -2.321  35.831  -1.685  1.00  0.00           C  
ATOM   3047  CG2 VAL A 197      -0.977  34.904  -3.575  1.00  0.00           C  
ATOM   3048  H   VAL A 197      -0.007  32.401  -1.799  1.00  0.00           H  
ATOM   3049  HA  VAL A 197       0.372  35.231  -1.249  1.00  0.00           H  
ATOM   3050  HB  VAL A 197      -1.994  33.828  -2.113  1.00  0.00           H  
ATOM   3051 HG11 VAL A 197      -3.090  35.924  -2.317  1.00  0.00           H  
ATOM   3052 HG12 VAL A 197      -2.666  35.660  -0.762  1.00  0.00           H  
ATOM   3053 HG13 VAL A 197      -1.783  36.674  -1.689  1.00  0.00           H  
ATOM   3054 HG21 VAL A 197      -1.776  35.050  -4.158  1.00  0.00           H  
ATOM   3055 HG22 VAL A 197      -0.389  35.713  -3.606  1.00  0.00           H  
ATOM   3056 HG23 VAL A 197      -0.467  34.109  -3.902  1.00  0.00           H  
ATOM   3057  N   VAL A 198       0.050  34.842   1.128  1.00  0.00           N  
ATOM   3058  CA  VAL A 198      -0.123  34.643   2.567  1.00  0.00           C  
ATOM   3059  C   VAL A 198      -1.588  34.711   2.945  1.00  0.00           C  
ATOM   3060  O   VAL A 198      -2.314  35.623   2.571  1.00  0.00           O  
ATOM   3061  CB  VAL A 198       0.721  35.618   3.382  1.00  0.00           C  
ATOM   3062  CG1 VAL A 198       0.457  35.515   4.888  1.00  0.00           C  
ATOM   3063  CG2 VAL A 198       2.201  35.382   3.085  1.00  0.00           C  
ATOM   3064  H   VAL A 198       0.673  35.556   0.808  1.00  0.00           H  
ATOM   3065  HA  VAL A 198       0.198  33.720   2.781  1.00  0.00           H  
ATOM   3066  HB  VAL A 198       0.491  36.546   3.090  1.00  0.00           H  
ATOM   3067 HG11 VAL A 198       1.033  36.173   5.373  1.00  0.00           H  
ATOM   3068 HG12 VAL A 198      -0.505  35.715   5.072  1.00  0.00           H  
ATOM   3069 HG13 VAL A 198       0.671  34.590   5.201  1.00  0.00           H  
ATOM   3070 HG21 VAL A 198       2.754  36.021   3.619  1.00  0.00           H  
ATOM   3071 HG22 VAL A 198       2.445  34.444   3.331  1.00  0.00           H  
ATOM   3072 HG23 VAL A 198       2.373  35.527   2.110  1.00  0.00           H  
ATOM   3073  N   ASN A 199      -2.063  33.734   3.723  1.00  0.00           N  
ATOM   3074  CA  ASN A 199      -3.438  33.698   4.171  1.00  0.00           C  
ATOM   3075  C   ASN A 199      -4.431  33.503   3.043  1.00  0.00           C  
ATOM   3076  O   ASN A 199      -5.631  33.707   3.215  1.00  0.00           O  
ATOM   3077  CB  ASN A 199      -3.806  34.910   5.048  1.00  0.00           C  
ATOM   3078  CG  ASN A 199      -3.168  34.803   6.445  1.00  0.00           C  
ATOM   3079  OD1 ASN A 199      -2.824  35.820   7.075  1.00  0.00           O  
ATOM   3080  ND2 ASN A 199      -3.052  33.594   6.929  1.00  0.00           N  
ATOM   3081  H   ASN A 199      -1.445  33.001   4.006  1.00  0.00           H  
ATOM   3082  HA  ASN A 199      -3.520  32.893   4.758  1.00  0.00           H  
ATOM   3083  HB2 ASN A 199      -4.800  34.951   5.146  1.00  0.00           H  
ATOM   3084  HB3 ASN A 199      -3.480  35.745   4.604  1.00  0.00           H  
ATOM   3085 HD21 ASN A 199      -3.343  32.807   6.384  1.00  0.00           H  
ATOM   3086 HD22 ASN A 199      -2.673  33.456   7.844  1.00  0.00           H  
ATOM   3087  N   GLU A 200      -3.986  33.073   1.859  1.00  0.00           N  
ATOM   3088  CA  GLU A 200      -4.889  32.772   0.772  1.00  0.00           C  
ATOM   3089  C   GLU A 200      -4.531  31.399   0.247  1.00  0.00           C  
ATOM   3090  O   GLU A 200      -5.427  30.580   0.270  1.00  0.00           O  
ATOM   3091  CB  GLU A 200      -4.918  33.719  -0.441  1.00  0.00           C  
ATOM   3092  CG  GLU A 200      -5.895  33.186  -1.472  1.00  0.00           C  
ATOM   3093  CD  GLU A 200      -5.792  33.578  -2.922  1.00  0.00           C  
ATOM   3094  OE1 GLU A 200      -4.761  34.028  -3.431  1.00  0.00           O  
ATOM   3095  OE2 GLU A 200      -6.790  33.409  -3.686  1.00  0.00           O  
ATOM   3096  H   GLU A 200      -3.002  32.956   1.722  1.00  0.00           H  
ATOM   3097  HA  GLU A 200      -5.815  32.725   1.147  1.00  0.00           H  
ATOM   3098  HB2 GLU A 200      -4.004  33.773  -0.844  1.00  0.00           H  
ATOM   3099  HB3 GLU A 200      -5.207  34.630  -0.147  1.00  0.00           H  
ATOM   3100  HG2 GLU A 200      -6.807  33.463  -1.168  1.00  0.00           H  
ATOM   3101  HG3 GLU A 200      -5.822  32.189  -1.442  1.00  0.00           H  
ATOM   3102  N   ARG A 201      -3.334  31.178  -0.297  1.00  0.00           N  
ATOM   3103  CA  ARG A 201      -3.046  29.869  -0.872  1.00  0.00           C  
ATOM   3104  C   ARG A 201      -1.567  29.715  -1.154  1.00  0.00           C  
ATOM   3105  O   ARG A 201      -0.827  30.690  -1.288  1.00  0.00           O  
ATOM   3106  CB  ARG A 201      -3.826  29.648  -2.205  1.00  0.00           C  
ATOM   3107  CG  ARG A 201      -3.433  30.515  -3.400  1.00  0.00           C  
ATOM   3108  CD  ARG A 201      -4.396  30.372  -4.617  1.00  0.00           C  
ATOM   3109  NE  ARG A 201      -5.721  30.880  -4.204  1.00  0.00           N  
ATOM   3110  CZ  ARG A 201      -6.817  30.121  -4.098  1.00  0.00           C  
ATOM   3111  NH1 ARG A 201      -6.819  28.830  -4.431  1.00  0.00           N  
ATOM   3112  NH2 ARG A 201      -7.996  30.582  -3.641  1.00  0.00           N  
ATOM   3113  H   ARG A 201      -2.643  31.900  -0.311  1.00  0.00           H  
ATOM   3114  HA  ARG A 201      -3.322  29.164  -0.219  1.00  0.00           H  
ATOM   3115  HB2 ARG A 201      -4.794  29.816  -2.018  1.00  0.00           H  
ATOM   3116  HB3 ARG A 201      -3.699  28.693  -2.472  1.00  0.00           H  
ATOM   3117  HG2 ARG A 201      -2.513  30.253  -3.692  1.00  0.00           H  
ATOM   3118  HG3 ARG A 201      -3.431  31.472  -3.109  1.00  0.00           H  
ATOM   3119  HD2 ARG A 201      -4.468  29.411  -4.883  1.00  0.00           H  
ATOM   3120  HD3 ARG A 201      -4.052  30.907  -5.389  1.00  0.00           H  
ATOM   3121  HE  ARG A 201      -5.803  31.853  -3.990  1.00  0.00           H  
ATOM   3122 HH11 ARG A 201      -7.656  28.291  -4.339  1.00  0.00           H  
ATOM   3123 HH12 ARG A 201      -5.983  28.400  -4.772  1.00  0.00           H  
ATOM   3124 HH21 ARG A 201      -8.784  29.969  -3.583  1.00  0.00           H  
ATOM   3125 HH22 ARG A 201      -8.084  31.538  -3.360  1.00  0.00           H  
ATOM   3126  N   ILE A 202      -1.141  28.463  -1.323  1.00  0.00           N  
ATOM   3127  CA  ILE A 202       0.176  28.110  -1.817  1.00  0.00           C  
ATOM   3128  C   ILE A 202      -0.066  27.181  -3.022  1.00  0.00           C  
ATOM   3129  O   ILE A 202      -0.770  26.179  -2.878  1.00  0.00           O  
ATOM   3130  CB  ILE A 202       1.042  27.340  -0.818  1.00  0.00           C  
ATOM   3131  CG1 ILE A 202       1.493  28.259   0.323  1.00  0.00           C  
ATOM   3132  CG2 ILE A 202       2.226  26.651  -1.481  1.00  0.00           C  
ATOM   3133  CD1 ILE A 202       2.164  27.516   1.448  1.00  0.00           C  
ATOM   3134  H   ILE A 202      -1.770  27.720  -1.095  1.00  0.00           H  
ATOM   3135  HA  ILE A 202       0.657  28.934  -2.117  1.00  0.00           H  
ATOM   3136  HB  ILE A 202       0.469  26.626  -0.416  1.00  0.00           H  
ATOM   3137 HG12 ILE A 202       0.691  28.732   0.687  1.00  0.00           H  
ATOM   3138 HG13 ILE A 202       2.137  28.930  -0.044  1.00  0.00           H  
ATOM   3139 HG21 ILE A 202       2.758  26.164  -0.789  1.00  0.00           H  
ATOM   3140 HG22 ILE A 202       1.894  26.001  -2.164  1.00  0.00           H  
ATOM   3141 HG23 ILE A 202       2.804  27.335  -1.925  1.00  0.00           H  
ATOM   3142 HD11 ILE A 202       2.435  28.164   2.160  1.00  0.00           H  
ATOM   3143 HD12 ILE A 202       1.528  26.846   1.831  1.00  0.00           H  
ATOM   3144 HD13 ILE A 202       2.974  27.045   1.100  1.00  0.00           H  
ATOM   3145  N   VAL A 203       0.493  27.504  -4.170  1.00  0.00           N  
ATOM   3146  CA  VAL A 203       0.235  26.681  -5.353  1.00  0.00           C  
ATOM   3147  C   VAL A 203       1.568  26.087  -5.828  1.00  0.00           C  
ATOM   3148  O   VAL A 203       2.531  26.856  -6.007  1.00  0.00           O  
ATOM   3149  CB  VAL A 203      -0.388  27.486  -6.510  1.00  0.00           C  
ATOM   3150  CG1 VAL A 203      -0.587  26.592  -7.742  1.00  0.00           C  
ATOM   3151  CG2 VAL A 203      -1.754  28.110  -6.198  1.00  0.00           C  
ATOM   3152  H   VAL A 203       1.089  28.305  -4.233  1.00  0.00           H  
ATOM   3153  HA  VAL A 203      -0.384  25.936  -5.104  1.00  0.00           H  
ATOM   3154  HB  VAL A 203       0.244  28.221  -6.755  1.00  0.00           H  
ATOM   3155 HG11 VAL A 203      -0.991  27.129  -8.482  1.00  0.00           H  
ATOM   3156 HG12 VAL A 203       0.297  26.230  -8.038  1.00  0.00           H  
ATOM   3157 HG13 VAL A 203      -1.196  25.834  -7.509  1.00  0.00           H  
ATOM   3158 HG21 VAL A 203      -2.082  28.611  -6.999  1.00  0.00           H  
ATOM   3159 HG22 VAL A 203      -2.405  27.388  -5.966  1.00  0.00           H  
ATOM   3160 HG23 VAL A 203      -1.665  28.738  -5.425  1.00  0.00           H  
ATOM   3161  N   LEU A 204       1.612  24.789  -6.012  1.00  0.00           N  
ATOM   3162  CA  LEU A 204       2.816  24.061  -6.408  1.00  0.00           C  
ATOM   3163  C   LEU A 204       2.604  23.461  -7.812  1.00  0.00           C  
ATOM   3164  O   LEU A 204       1.450  23.160  -8.152  1.00  0.00           O  
ATOM   3165  CB  LEU A 204       3.094  22.895  -5.437  1.00  0.00           C  
ATOM   3166  CG  LEU A 204       3.158  23.252  -3.933  1.00  0.00           C  
ATOM   3167  CD1 LEU A 204       3.799  22.033  -3.223  1.00  0.00           C  
ATOM   3168  CD2 LEU A 204       4.092  24.454  -3.656  1.00  0.00           C  
ATOM   3169  H   LEU A 204       0.771  24.266  -5.873  1.00  0.00           H  
ATOM   3170  HA  LEU A 204       3.598  24.684  -6.421  1.00  0.00           H  
ATOM   3171  HB2 LEU A 204       3.972  22.490  -5.691  1.00  0.00           H  
ATOM   3172  HB3 LEU A 204       2.368  22.218  -5.558  1.00  0.00           H  
ATOM   3173  HG  LEU A 204       2.242  23.428  -3.573  1.00  0.00           H  
ATOM   3174 HD11 LEU A 204       3.863  22.215  -2.242  1.00  0.00           H  
ATOM   3175 HD12 LEU A 204       3.233  21.223  -3.376  1.00  0.00           H  
ATOM   3176 HD13 LEU A 204       4.714  21.875  -3.593  1.00  0.00           H  
ATOM   3177 HD21 LEU A 204       4.103  24.649  -2.675  1.00  0.00           H  
ATOM   3178 HD22 LEU A 204       5.018  24.234  -3.962  1.00  0.00           H  
ATOM   3179 HD23 LEU A 204       3.759  25.256  -4.151  1.00  0.00           H  
ATOM   3180  N   GLU A 205       3.662  23.456  -8.630  1.00  0.00           N  
ATOM   3181  CA  GLU A 205       3.462  22.889  -9.954  1.00  0.00           C  
ATOM   3182  C   GLU A 205       4.522  21.818 -10.133  1.00  0.00           C  
ATOM   3183  O   GLU A 205       5.566  21.885  -9.471  1.00  0.00           O  
ATOM   3184  CB  GLU A 205       3.505  23.962 -11.069  1.00  0.00           C  
ATOM   3185  CG  GLU A 205       4.947  24.533 -11.121  1.00  0.00           C  
ATOM   3186  CD  GLU A 205       4.998  25.734 -12.058  1.00  0.00           C  
ATOM   3187  OE1 GLU A 205       4.290  25.737 -13.061  1.00  0.00           O  
ATOM   3188  OE2 GLU A 205       5.704  26.716 -11.819  1.00  0.00           O  
ATOM   3189  H   GLU A 205       4.547  23.824  -8.345  1.00  0.00           H  
ATOM   3190  HA  GLU A 205       2.564  22.449  -9.975  1.00  0.00           H  
ATOM   3191  HB2 GLU A 205       2.856  24.694 -10.862  1.00  0.00           H  
ATOM   3192  HB3 GLU A 205       3.271  23.548 -11.949  1.00  0.00           H  
ATOM   3193  HG2 GLU A 205       5.571  23.826 -11.454  1.00  0.00           H  
ATOM   3194  HG3 GLU A 205       5.224  24.817 -10.203  1.00  0.00           H  
ATOM   3195  N   ARG A 206       4.215  20.806 -10.910  1.00  0.00           N  
ATOM   3196  CA  ARG A 206       5.167  19.726 -11.142  1.00  0.00           C  
ATOM   3197  C   ARG A 206       6.546  20.267 -11.498  1.00  0.00           C  
ATOM   3198  O   ARG A 206       6.765  21.287 -12.176  1.00  0.00           O  
ATOM   3199  CB  ARG A 206       4.621  18.845 -12.268  1.00  0.00           C  
ATOM   3200  CG  ARG A 206       5.657  17.816 -12.747  1.00  0.00           C  
ATOM   3201  CD  ARG A 206       5.316  17.476 -14.195  1.00  0.00           C  
ATOM   3202  NE  ARG A 206       4.078  16.745 -14.288  1.00  0.00           N  
ATOM   3203  CZ  ARG A 206       3.895  15.447 -14.276  1.00  0.00           C  
ATOM   3204  NH1 ARG A 206       4.929  14.634 -14.154  1.00  0.00           N  
ATOM   3205  NH2 ARG A 206       2.652  14.977 -14.432  1.00  0.00           N  
ATOM   3206  H   ARG A 206       3.317  20.775 -11.349  1.00  0.00           H  
ATOM   3207  HA  ARG A 206       5.241  19.177 -10.310  1.00  0.00           H  
ATOM   3208  HB2 ARG A 206       4.365  19.428 -13.039  1.00  0.00           H  
ATOM   3209  HB3 ARG A 206       3.813  18.359 -11.935  1.00  0.00           H  
ATOM   3210  HG2 ARG A 206       5.610  16.993 -12.181  1.00  0.00           H  
ATOM   3211  HG3 ARG A 206       6.577  18.205 -12.693  1.00  0.00           H  
ATOM   3212  HD2 ARG A 206       6.052  16.919 -14.580  1.00  0.00           H  
ATOM   3213  HD3 ARG A 206       5.232  18.325 -14.717  1.00  0.00           H  
ATOM   3214  HE  ARG A 206       3.251  17.300 -14.373  1.00  0.00           H  
ATOM   3215 HH11 ARG A 206       4.788  13.644 -14.145  1.00  0.00           H  
ATOM   3216 HH12 ARG A 206       5.852  15.009 -14.071  1.00  0.00           H  
ATOM   3217 HH21 ARG A 206       2.486  13.991 -14.427  1.00  0.00           H  
ATOM   3218 HH22 ARG A 206       1.889  15.612 -14.554  1.00  0.00           H  
ATOM   3219  N   ASN A 207       7.531  19.586 -10.901  1.00  0.00           N  
ATOM   3220  CA  ASN A 207       8.941  19.944 -11.158  1.00  0.00           C  
ATOM   3221  C   ASN A 207       9.458  18.961 -12.202  1.00  0.00           C  
ATOM   3222  O   ASN A 207       9.730  17.823 -11.869  1.00  0.00           O  
ATOM   3223  CB  ASN A 207       9.724  19.788  -9.851  1.00  0.00           C  
ATOM   3224  CG  ASN A 207      11.230  19.903 -10.070  1.00  0.00           C  
ATOM   3225  OD1 ASN A 207      11.693  20.361 -11.112  1.00  0.00           O  
ATOM   3226  ND2 ASN A 207      12.017  19.528  -9.073  1.00  0.00           N  
ATOM   3227  H   ASN A 207       7.312  18.833 -10.280  1.00  0.00           H  
ATOM   3228  HA  ASN A 207       9.008  20.882 -11.497  1.00  0.00           H  
ATOM   3229  HB2 ASN A 207       9.522  18.890  -9.459  1.00  0.00           H  
ATOM   3230  HB3 ASN A 207       9.435  20.503  -9.214  1.00  0.00           H  
ATOM   3231 HD21 ASN A 207      11.619  19.158  -8.234  1.00  0.00           H  
ATOM   3232 HD22 ASN A 207      13.009  19.615  -9.159  1.00  0.00           H  
ATOM   3233  N   PRO A 208       9.683  19.349 -13.444  1.00  0.00           N  
ATOM   3234  CA  PRO A 208      10.133  18.447 -14.488  1.00  0.00           C  
ATOM   3235  C   PRO A 208      11.550  17.924 -14.323  1.00  0.00           C  
ATOM   3236  O   PRO A 208      11.876  16.898 -14.898  1.00  0.00           O  
ATOM   3237  CB  PRO A 208       9.951  19.223 -15.786  1.00  0.00           C  
ATOM   3238  CG  PRO A 208      10.001  20.650 -15.367  1.00  0.00           C  
ATOM   3239  CD  PRO A 208       9.398  20.708 -13.977  1.00  0.00           C  
ATOM   3240  HA  PRO A 208       9.514  17.662 -14.507  1.00  0.00           H  
ATOM   3241  HB2 PRO A 208      10.688  19.016 -16.429  1.00  0.00           H  
ATOM   3242  HB3 PRO A 208       9.070  19.008 -16.208  1.00  0.00           H  
ATOM   3243  HG2 PRO A 208      10.948  20.972 -15.347  1.00  0.00           H  
ATOM   3244  HG3 PRO A 208       9.470  21.215 -15.998  1.00  0.00           H  
ATOM   3245  HD2 PRO A 208       9.838  21.413 -13.422  1.00  0.00           H  
ATOM   3246  HD3 PRO A 208       8.414  20.881 -14.017  1.00  0.00           H  
ATOM   3247  N   GLN A 209      12.392  18.543 -13.528  1.00  0.00           N  
ATOM   3248  CA  GLN A 209      13.752  18.046 -13.252  1.00  0.00           C  
ATOM   3249  C   GLN A 209      13.769  17.004 -12.153  1.00  0.00           C  
ATOM   3250  O   GLN A 209      14.822  16.433 -11.882  1.00  0.00           O  
ATOM   3251  CB  GLN A 209      14.575  19.272 -12.768  1.00  0.00           C  
ATOM   3252  CG  GLN A 209      14.613  20.402 -13.791  1.00  0.00           C  
ATOM   3253  CD  GLN A 209      15.295  19.980 -15.085  1.00  0.00           C  
ATOM   3254  OE1 GLN A 209      14.944  20.473 -16.169  1.00  0.00           O  
ATOM   3255  NE2 GLN A 209      16.251  19.086 -15.029  1.00  0.00           N  
ATOM   3256  H   GLN A 209      12.097  19.392 -13.089  1.00  0.00           H  
ATOM   3257  HA  GLN A 209      14.155  17.670 -14.086  1.00  0.00           H  
ATOM   3258  HB2 GLN A 209      15.512  18.975 -12.585  1.00  0.00           H  
ATOM   3259  HB3 GLN A 209      14.165  19.619 -11.924  1.00  0.00           H  
ATOM   3260  HG2 GLN A 209      15.113  21.174 -13.400  1.00  0.00           H  
ATOM   3261  HG3 GLN A 209      13.675  20.682 -13.997  1.00  0.00           H  
ATOM   3262 HE21 GLN A 209      16.522  18.698 -14.148  1.00  0.00           H  
ATOM   3263 HE22 GLN A 209      16.710  18.791 -15.867  1.00  0.00           H  
ATOM   3264  N   TYR A 210      12.648  16.781 -11.447  1.00  0.00           N  
ATOM   3265  CA  TYR A 210      12.618  15.766 -10.397  1.00  0.00           C  
ATOM   3266  C   TYR A 210      13.056  14.438 -10.990  1.00  0.00           C  
ATOM   3267  O   TYR A 210      12.513  14.001 -12.030  1.00  0.00           O  
ATOM   3268  CB  TYR A 210      11.193  15.662  -9.779  1.00  0.00           C  
ATOM   3269  CG  TYR A 210      11.111  14.660  -8.648  1.00  0.00           C  
ATOM   3270  CD1 TYR A 210      12.015  14.679  -7.583  1.00  0.00           C  
ATOM   3271  CD2 TYR A 210      10.155  13.659  -8.643  1.00  0.00           C  
ATOM   3272  CE1 TYR A 210      11.965  13.729  -6.577  1.00  0.00           C  
ATOM   3273  CE2 TYR A 210      10.063  12.707  -7.649  1.00  0.00           C  
ATOM   3274  CZ  TYR A 210      10.963  12.757  -6.608  1.00  0.00           C  
ATOM   3275  OH  TYR A 210      10.909  11.784  -5.633  1.00  0.00           O  
ATOM   3276  H   TYR A 210      11.826  17.315 -11.642  1.00  0.00           H  
ATOM   3277  HA  TYR A 210      13.263  16.026  -9.678  1.00  0.00           H  
ATOM   3278  HB2 TYR A 210      10.554  15.386 -10.497  1.00  0.00           H  
ATOM   3279  HB3 TYR A 210      10.932  16.561  -9.428  1.00  0.00           H  
ATOM   3280  HD1 TYR A 210      12.713  15.394  -7.546  1.00  0.00           H  
ATOM   3281  HD2 TYR A 210       9.499  13.624  -9.397  1.00  0.00           H  
ATOM   3282  HE1 TYR A 210      12.638  13.739  -5.837  1.00  0.00           H  
ATOM   3283  HE2 TYR A 210       9.359  11.997  -7.684  1.00  0.00           H  
ATOM   3284  HH  TYR A 210      10.190  11.090  -5.659  1.00  0.00           H  
ATOM   3285  N   TRP A 211      13.924  13.708 -10.294  1.00  0.00           N  
ATOM   3286  CA  TRP A 211      14.419  12.449 -10.858  1.00  0.00           C  
ATOM   3287  C   TRP A 211      13.308  11.457 -11.133  1.00  0.00           C  
ATOM   3288  O   TRP A 211      13.428  10.670 -12.090  1.00  0.00           O  
ATOM   3289  CB  TRP A 211      15.484  11.778  -9.968  1.00  0.00           C  
ATOM   3290  CG  TRP A 211      14.928  11.248  -8.674  1.00  0.00           C  
ATOM   3291  CD1 TRP A 211      14.854  11.953  -7.505  1.00  0.00           C  
ATOM   3292  CD2 TRP A 211      14.428   9.940  -8.389  1.00  0.00           C  
ATOM   3293  NE1 TRP A 211      14.333  11.171  -6.500  1.00  0.00           N  
ATOM   3294  CE2 TRP A 211      14.078   9.924  -7.029  1.00  0.00           C  
ATOM   3295  CE3 TRP A 211      14.266   8.770  -9.162  1.00  0.00           C  
ATOM   3296  CZ2 TRP A 211      13.530   8.789  -6.394  1.00  0.00           C  
ATOM   3297  CZ3 TRP A 211      13.715   7.643  -8.515  1.00  0.00           C  
ATOM   3298  CH2 TRP A 211      13.373   7.658  -7.157  1.00  0.00           C  
ATOM   3299  H   TRP A 211      14.236  14.015  -9.395  1.00  0.00           H  
ATOM   3300  HA  TRP A 211      14.852  12.663 -11.733  1.00  0.00           H  
ATOM   3301  HB2 TRP A 211      16.192  12.452  -9.757  1.00  0.00           H  
ATOM   3302  HB3 TRP A 211      15.888  11.017 -10.475  1.00  0.00           H  
ATOM   3303  HD1 TRP A 211      15.139  12.905  -7.396  1.00  0.00           H  
ATOM   3304  HE1 TRP A 211      14.169  11.456  -5.556  1.00  0.00           H  
ATOM   3305  HE3 TRP A 211      14.530   8.741 -10.126  1.00  0.00           H  
ATOM   3306  HZ2 TRP A 211      13.267   8.808  -5.429  1.00  0.00           H  
ATOM   3307  HZ3 TRP A 211      13.564   6.807  -9.043  1.00  0.00           H  
ATOM   3308  HH2 TRP A 211      13.007   6.829  -6.735  1.00  0.00           H  
ATOM   3309  N   ASP A 212      12.267  11.415 -10.305  1.00  0.00           N  
ATOM   3310  CA  ASP A 212      11.193  10.448 -10.559  1.00  0.00           C  
ATOM   3311  C   ASP A 212       9.998  11.112 -11.247  1.00  0.00           C  
ATOM   3312  O   ASP A 212       8.884  10.613 -11.100  1.00  0.00           O  
ATOM   3313  CB  ASP A 212      10.752   9.897  -9.201  1.00  0.00           C  
ATOM   3314  CG  ASP A 212      10.204   8.493  -9.231  1.00  0.00           C  
ATOM   3315  OD1 ASP A 212      10.464   7.752 -10.199  1.00  0.00           O  
ATOM   3316  OD2 ASP A 212       9.545   8.068  -8.283  1.00  0.00           O  
ATOM   3317  H   ASP A 212      12.217  12.034  -9.521  1.00  0.00           H  
ATOM   3318  HA  ASP A 212      11.539   9.703 -11.129  1.00  0.00           H  
ATOM   3319  HB2 ASP A 212      10.042  10.500  -8.838  1.00  0.00           H  
ATOM   3320  HB3 ASP A 212      11.543   9.908  -8.590  1.00  0.00           H  
ATOM   3321  N   ASN A 213      10.191  12.224 -11.956  1.00  0.00           N  
ATOM   3322  CA  ASN A 213       9.136  12.958 -12.608  1.00  0.00           C  
ATOM   3323  C   ASN A 213       8.203  12.135 -13.481  1.00  0.00           C  
ATOM   3324  O   ASN A 213       7.003  12.484 -13.492  1.00  0.00           O  
ATOM   3325  CB  ASN A 213       9.633  14.159 -13.436  1.00  0.00           C  
ATOM   3326  CG  ASN A 213       8.531  15.033 -14.011  1.00  0.00           C  
ATOM   3327  OD1 ASN A 213       7.672  15.566 -13.279  1.00  0.00           O  
ATOM   3328  ND2 ASN A 213       8.516  15.152 -15.352  1.00  0.00           N  
ATOM   3329  H   ASN A 213      11.125  12.570 -12.041  1.00  0.00           H  
ATOM   3330  HA  ASN A 213       8.569  13.339 -11.877  1.00  0.00           H  
ATOM   3331  HB2 ASN A 213      10.181  13.808 -14.196  1.00  0.00           H  
ATOM   3332  HB3 ASN A 213      10.206  14.728 -12.846  1.00  0.00           H  
ATOM   3333 HD21 ASN A 213       9.224  14.708 -15.901  1.00  0.00           H  
ATOM   3334 HD22 ASN A 213       7.797  15.684 -15.799  1.00  0.00           H  
ATOM   3335  N   ALA A 214       8.697  11.107 -14.192  1.00  0.00           N  
ATOM   3336  CA  ALA A 214       7.845  10.310 -15.061  1.00  0.00           C  
ATOM   3337  C   ALA A 214       6.723   9.619 -14.308  1.00  0.00           C  
ATOM   3338  O   ALA A 214       5.680   9.339 -14.907  1.00  0.00           O  
ATOM   3339  CB  ALA A 214       8.677   9.299 -15.866  1.00  0.00           C  
ATOM   3340  H   ALA A 214       9.670  10.886 -14.122  1.00  0.00           H  
ATOM   3341  HA  ALA A 214       7.422  10.935 -15.717  1.00  0.00           H  
ATOM   3342  HB1 ALA A 214       8.072   8.763 -16.455  1.00  0.00           H  
ATOM   3343  HB2 ALA A 214       9.343   9.789 -16.429  1.00  0.00           H  
ATOM   3344  HB3 ALA A 214       9.158   8.687 -15.238  1.00  0.00           H  
ATOM   3345  N   LYS A 215       6.852   9.360 -12.997  1.00  0.00           N  
ATOM   3346  CA  LYS A 215       5.771   8.738 -12.243  1.00  0.00           C  
ATOM   3347  C   LYS A 215       4.845   9.742 -11.561  1.00  0.00           C  
ATOM   3348  O   LYS A 215       3.842   9.321 -10.986  1.00  0.00           O  
ATOM   3349  CB  LYS A 215       6.362   7.810 -11.172  1.00  0.00           C  
ATOM   3350  CG  LYS A 215       7.195   6.728 -11.871  1.00  0.00           C  
ATOM   3351  CD  LYS A 215       7.584   5.652 -10.897  1.00  0.00           C  
ATOM   3352  CE  LYS A 215       8.490   4.637 -11.612  1.00  0.00           C  
ATOM   3353  NZ  LYS A 215       8.816   3.541 -10.639  1.00  0.00           N  
ATOM   3354  H   LYS A 215       7.704   9.598 -12.530  1.00  0.00           H  
ATOM   3355  HA  LYS A 215       5.226   8.185 -12.873  1.00  0.00           H  
ATOM   3356  HB2 LYS A 215       5.623   7.383 -10.651  1.00  0.00           H  
ATOM   3357  HB3 LYS A 215       6.945   8.337 -10.553  1.00  0.00           H  
ATOM   3358  HG2 LYS A 215       8.022   7.143 -12.250  1.00  0.00           H  
ATOM   3359  HG3 LYS A 215       6.656   6.324 -12.610  1.00  0.00           H  
ATOM   3360  HD2 LYS A 215       6.763   5.191 -10.561  1.00  0.00           H  
ATOM   3361  HD3 LYS A 215       8.077   6.058 -10.127  1.00  0.00           H  
ATOM   3362  HE2 LYS A 215       9.332   5.086 -11.912  1.00  0.00           H  
ATOM   3363  HE3 LYS A 215       8.014   4.257 -12.405  1.00  0.00           H  
ATOM   3364  HZ1 LYS A 215       9.406   2.866 -11.082  1.00  0.00           H  
ATOM   3365  HZ2 LYS A 215       9.288   3.928  -9.847  1.00  0.00           H  
ATOM   3366  HZ3 LYS A 215       7.971   3.099 -10.340  1.00  0.00           H  
ATOM   3367  N   THR A 216       5.215  11.015 -11.556  1.00  0.00           N  
ATOM   3368  CA  THR A 216       4.364  12.044 -10.972  1.00  0.00           C  
ATOM   3369  C   THR A 216       3.109  12.185 -11.840  1.00  0.00           C  
ATOM   3370  O   THR A 216       3.257  12.189 -13.050  1.00  0.00           O  
ATOM   3371  CB  THR A 216       5.117  13.387 -10.907  1.00  0.00           C  
ATOM   3372  OG1 THR A 216       6.203  13.212  -9.962  1.00  0.00           O  
ATOM   3373  CG2 THR A 216       4.202  14.515 -10.450  1.00  0.00           C  
ATOM   3374  H   THR A 216       6.093  11.274 -11.960  1.00  0.00           H  
ATOM   3375  HA  THR A 216       4.098  11.769 -10.048  1.00  0.00           H  
ATOM   3376  HB  THR A 216       5.491  13.604 -11.809  1.00  0.00           H  
ATOM   3377  HG1 THR A 216       6.721  14.064  -9.888  1.00  0.00           H  
ATOM   3378 HG21 THR A 216       4.718  15.371 -10.418  1.00  0.00           H  
ATOM   3379 HG22 THR A 216       3.441  14.608 -11.093  1.00  0.00           H  
ATOM   3380 HG23 THR A 216       3.845  14.307  -9.539  1.00  0.00           H  
ATOM   3381  N   VAL A 217       1.933  12.328 -11.280  1.00  0.00           N  
ATOM   3382  CA  VAL A 217       0.678  12.447 -12.014  1.00  0.00           C  
ATOM   3383  C   VAL A 217       0.012  13.799 -11.808  1.00  0.00           C  
ATOM   3384  O   VAL A 217      -0.368  14.449 -12.795  1.00  0.00           O  
ATOM   3385  CB  VAL A 217      -0.255  11.261 -11.700  1.00  0.00           C  
ATOM   3386  CG1 VAL A 217      -1.675  11.434 -12.207  1.00  0.00           C  
ATOM   3387  CG2 VAL A 217       0.344   9.969 -12.305  1.00  0.00           C  
ATOM   3388  H   VAL A 217       1.893  12.358 -10.281  1.00  0.00           H  
ATOM   3389  HA  VAL A 217       0.906  12.384 -12.986  1.00  0.00           H  
ATOM   3390  HB  VAL A 217      -0.292  11.150 -10.707  1.00  0.00           H  
ATOM   3391 HG11 VAL A 217      -2.216  10.628 -11.966  1.00  0.00           H  
ATOM   3392 HG12 VAL A 217      -2.082  12.246 -11.788  1.00  0.00           H  
ATOM   3393 HG13 VAL A 217      -1.663  11.542 -13.201  1.00  0.00           H  
ATOM   3394 HG21 VAL A 217      -0.258   9.196 -12.104  1.00  0.00           H  
ATOM   3395 HG22 VAL A 217       0.431  10.074 -13.296  1.00  0.00           H  
ATOM   3396 HG23 VAL A 217       1.246   9.801 -11.907  1.00  0.00           H  
ATOM   3397  N   ILE A 218      -0.108  14.315 -10.576  1.00  0.00           N  
ATOM   3398  CA  ILE A 218      -0.768  15.581 -10.338  1.00  0.00           C  
ATOM   3399  C   ILE A 218       0.141  16.688 -10.872  1.00  0.00           C  
ATOM   3400  O   ILE A 218       1.300  16.676 -10.472  1.00  0.00           O  
ATOM   3401  CB  ILE A 218      -0.975  15.875  -8.828  1.00  0.00           C  
ATOM   3402  CG1 ILE A 218      -1.810  14.797  -8.201  1.00  0.00           C  
ATOM   3403  CG2 ILE A 218      -1.530  17.278  -8.595  1.00  0.00           C  
ATOM   3404  CD1 ILE A 218      -3.242  14.556  -8.513  1.00  0.00           C  
ATOM   3405  H   ILE A 218       0.269  13.811  -9.799  1.00  0.00           H  
ATOM   3406  HA  ILE A 218      -1.647  15.602 -10.814  1.00  0.00           H  
ATOM   3407  HB  ILE A 218      -0.074  15.839  -8.395  1.00  0.00           H  
ATOM   3408 HG12 ILE A 218      -1.774  14.967  -7.216  1.00  0.00           H  
ATOM   3409 HG13 ILE A 218      -1.341  13.938  -8.408  1.00  0.00           H  
ATOM   3410 HG21 ILE A 218      -1.650  17.430  -7.614  1.00  0.00           H  
ATOM   3411 HG22 ILE A 218      -0.891  17.954  -8.962  1.00  0.00           H  
ATOM   3412 HG23 ILE A 218      -2.413  17.368  -9.056  1.00  0.00           H  
ATOM   3413 HD11 ILE A 218      -3.576  13.786  -7.970  1.00  0.00           H  
ATOM   3414 HD12 ILE A 218      -3.773  15.374  -8.294  1.00  0.00           H  
ATOM   3415 HD13 ILE A 218      -3.340  14.346  -9.486  1.00  0.00           H  
ATOM   3416  N   ASN A 219      -0.389  17.574 -11.699  1.00  0.00           N  
ATOM   3417  CA  ASN A 219       0.424  18.629 -12.273  1.00  0.00           C  
ATOM   3418  C   ASN A 219       0.464  19.842 -11.382  1.00  0.00           C  
ATOM   3419  O   ASN A 219       1.367  20.654 -11.492  1.00  0.00           O  
ATOM   3420  CB  ASN A 219      -0.250  19.036 -13.643  1.00  0.00           C  
ATOM   3421  CG  ASN A 219       0.031  17.888 -14.619  1.00  0.00           C  
ATOM   3422  OD1 ASN A 219       1.144  17.351 -14.615  1.00  0.00           O  
ATOM   3423  ND2 ASN A 219      -0.969  17.469 -15.374  1.00  0.00           N  
ATOM   3424  H   ASN A 219      -1.360  17.516 -11.931  1.00  0.00           H  
ATOM   3425  HA  ASN A 219       1.352  18.294 -12.436  1.00  0.00           H  
ATOM   3426  HB2 ASN A 219       0.148  19.887 -13.985  1.00  0.00           H  
ATOM   3427  HB3 ASN A 219      -1.236  19.154 -13.522  1.00  0.00           H  
ATOM   3428 HD21 ASN A 219      -1.851  17.938 -15.341  1.00  0.00           H  
ATOM   3429 HD22 ASN A 219      -0.844  16.682 -15.979  1.00  0.00           H  
ATOM   3430  N   GLN A 220      -0.551  19.996 -10.522  1.00  0.00           N  
ATOM   3431  CA  GLN A 220      -0.692  21.149  -9.657  1.00  0.00           C  
ATOM   3432  C   GLN A 220      -1.461  20.831  -8.389  1.00  0.00           C  
ATOM   3433  O   GLN A 220      -2.528  20.215  -8.393  1.00  0.00           O  
ATOM   3434  CB  GLN A 220      -1.443  22.292 -10.358  1.00  0.00           C  
ATOM   3435  CG  GLN A 220      -1.500  23.571  -9.521  1.00  0.00           C  
ATOM   3436  CD  GLN A 220      -2.293  24.648 -10.256  1.00  0.00           C  
ATOM   3437  OE1 GLN A 220      -1.775  25.158 -11.232  1.00  0.00           O  
ATOM   3438  NE2 GLN A 220      -3.499  24.951  -9.808  1.00  0.00           N  
ATOM   3439  H   GLN A 220      -1.246  19.279 -10.475  1.00  0.00           H  
ATOM   3440  HA  GLN A 220       0.220  21.473  -9.405  1.00  0.00           H  
ATOM   3441  HB2 GLN A 220      -2.378  21.991 -10.545  1.00  0.00           H  
ATOM   3442  HB3 GLN A 220      -0.980  22.496 -11.220  1.00  0.00           H  
ATOM   3443  HG2 GLN A 220      -0.570  23.900  -9.357  1.00  0.00           H  
ATOM   3444  HG3 GLN A 220      -1.943  23.374  -8.646  1.00  0.00           H  
ATOM   3445 HE21 GLN A 220      -3.862  24.490  -8.998  1.00  0.00           H  
ATOM   3446 HE22 GLN A 220      -4.049  25.641 -10.279  1.00  0.00           H  
ATOM   3447  N   VAL A 221      -0.906  21.331  -7.284  1.00  0.00           N  
ATOM   3448  CA  VAL A 221      -1.619  21.127  -6.006  1.00  0.00           C  
ATOM   3449  C   VAL A 221      -1.598  22.485  -5.300  1.00  0.00           C  
ATOM   3450  O   VAL A 221      -0.570  23.140  -5.295  1.00  0.00           O  
ATOM   3451  CB  VAL A 221      -0.983  20.048  -5.144  1.00  0.00           C  
ATOM   3452  CG1 VAL A 221       0.499  20.307  -4.872  1.00  0.00           C  
ATOM   3453  CG2 VAL A 221      -1.672  19.928  -3.764  1.00  0.00           C  
ATOM   3454  H   VAL A 221      -0.038  21.826  -7.319  1.00  0.00           H  
ATOM   3455  HA  VAL A 221      -2.567  20.874  -6.198  1.00  0.00           H  
ATOM   3456  HB  VAL A 221      -1.069  19.172  -5.618  1.00  0.00           H  
ATOM   3457 HG11 VAL A 221       0.867  19.571  -4.303  1.00  0.00           H  
ATOM   3458 HG12 VAL A 221       0.996  20.339  -5.739  1.00  0.00           H  
ATOM   3459 HG13 VAL A 221       0.603  21.180  -4.396  1.00  0.00           H  
ATOM   3460 HG21 VAL A 221      -1.226  19.210  -3.230  1.00  0.00           H  
ATOM   3461 HG22 VAL A 221      -1.599  20.799  -3.278  1.00  0.00           H  
ATOM   3462 HG23 VAL A 221      -2.637  19.697  -3.892  1.00  0.00           H  
ATOM   3463  N   THR A 222      -2.716  22.891  -4.740  1.00  0.00           N  
ATOM   3464  CA  THR A 222      -2.856  24.094  -3.943  1.00  0.00           C  
ATOM   3465  C   THR A 222      -3.047  23.706  -2.468  1.00  0.00           C  
ATOM   3466  O   THR A 222      -3.867  22.818  -2.198  1.00  0.00           O  
ATOM   3467  CB  THR A 222      -4.163  24.823  -4.342  1.00  0.00           C  
ATOM   3468  OG1 THR A 222      -4.067  25.108  -5.725  1.00  0.00           O  
ATOM   3469  CG2 THR A 222      -4.399  26.144  -3.592  1.00  0.00           C  
ATOM   3470  H   THR A 222      -3.531  22.328  -4.874  1.00  0.00           H  
ATOM   3471  HA  THR A 222      -2.063  24.693  -4.056  1.00  0.00           H  
ATOM   3472  HB  THR A 222      -4.940  24.213  -4.186  1.00  0.00           H  
ATOM   3473  HG1 THR A 222      -4.895  25.581  -6.026  1.00  0.00           H  
ATOM   3474 HG21 THR A 222      -5.257  26.554  -3.901  1.00  0.00           H  
ATOM   3475 HG22 THR A 222      -4.450  25.965  -2.609  1.00  0.00           H  
ATOM   3476 HG23 THR A 222      -3.643  26.772  -3.777  1.00  0.00           H  
ATOM   3477  N   TYR A 223      -2.300  24.372  -1.602  1.00  0.00           N  
ATOM   3478  CA  TYR A 223      -2.492  24.161  -0.163  1.00  0.00           C  
ATOM   3479  C   TYR A 223      -3.244  25.350   0.386  1.00  0.00           C  
ATOM   3480  O   TYR A 223      -2.701  26.400   0.076  1.00  0.00           O  
ATOM   3481  CB  TYR A 223      -1.138  24.047   0.581  1.00  0.00           C  
ATOM   3482  CG  TYR A 223      -0.605  22.642   0.363  1.00  0.00           C  
ATOM   3483  CD1 TYR A 223       0.190  22.342  -0.766  1.00  0.00           C  
ATOM   3484  CD2 TYR A 223      -0.940  21.636   1.247  1.00  0.00           C  
ATOM   3485  CE1 TYR A 223       0.666  21.057  -0.922  1.00  0.00           C  
ATOM   3486  CE2 TYR A 223      -0.454  20.336   1.094  1.00  0.00           C  
ATOM   3487  CZ  TYR A 223       0.343  20.060   0.003  1.00  0.00           C  
ATOM   3488  OH  TYR A 223       0.805  18.774  -0.179  1.00  0.00           O  
ATOM   3489  H   TYR A 223      -1.608  25.016  -1.927  1.00  0.00           H  
ATOM   3490  HA  TYR A 223      -3.027  23.329  -0.015  1.00  0.00           H  
ATOM   3491  HB2 TYR A 223      -1.272  24.212   1.558  1.00  0.00           H  
ATOM   3492  HB3 TYR A 223      -0.492  24.717   0.215  1.00  0.00           H  
ATOM   3493  HD1 TYR A 223       0.404  23.049  -1.440  1.00  0.00           H  
ATOM   3494  HD2 TYR A 223      -1.545  21.843   2.015  1.00  0.00           H  
ATOM   3495  HE1 TYR A 223       1.248  20.836  -1.705  1.00  0.00           H  
ATOM   3496  HE2 TYR A 223      -0.678  19.623   1.759  1.00  0.00           H  
ATOM   3497  HH  TYR A 223       0.574  18.061   0.483  1.00  0.00           H  
ATOM   3498  N   LEU A 224      -4.355  25.226   1.091  1.00  0.00           N  
ATOM   3499  CA  LEU A 224      -5.044  26.362   1.667  1.00  0.00           C  
ATOM   3500  C   LEU A 224      -4.778  26.461   3.168  1.00  0.00           C  
ATOM   3501  O   LEU A 224      -4.403  25.504   3.835  1.00  0.00           O  
ATOM   3502  CB  LEU A 224      -6.582  26.231   1.512  1.00  0.00           C  
ATOM   3503  CG  LEU A 224      -6.960  26.127   0.001  1.00  0.00           C  
ATOM   3504  CD1 LEU A 224      -8.450  25.785  -0.048  1.00  0.00           C  
ATOM   3505  CD2 LEU A 224      -6.601  27.390  -0.770  1.00  0.00           C  
ATOM   3506  H   LEU A 224      -4.735  24.312   1.232  1.00  0.00           H  
ATOM   3507  HA  LEU A 224      -4.735  27.201   1.219  1.00  0.00           H  
ATOM   3508  HB2 LEU A 224      -7.024  27.035   1.909  1.00  0.00           H  
ATOM   3509  HB3 LEU A 224      -6.894  25.409   1.989  1.00  0.00           H  
ATOM   3510  HG  LEU A 224      -6.451  25.363  -0.396  1.00  0.00           H  
ATOM   3511 HD11 LEU A 224      -8.743  25.707  -1.001  1.00  0.00           H  
ATOM   3512 HD12 LEU A 224      -8.608  24.916   0.422  1.00  0.00           H  
ATOM   3513 HD13 LEU A 224      -8.973  26.508   0.403  1.00  0.00           H  
ATOM   3514 HD21 LEU A 224      -6.860  27.280  -1.730  1.00  0.00           H  
ATOM   3515 HD22 LEU A 224      -7.092  28.169  -0.380  1.00  0.00           H  
ATOM   3516 HD23 LEU A 224      -5.616  27.551  -0.707  1.00  0.00           H  
ATOM   3517  N   PRO A 225      -4.992  27.620   3.724  1.00  0.00           N  
ATOM   3518  CA  PRO A 225      -4.635  27.836   5.141  1.00  0.00           C  
ATOM   3519  C   PRO A 225      -5.839  27.975   6.020  1.00  0.00           C  
ATOM   3520  O   PRO A 225      -5.852  28.832   6.908  1.00  0.00           O  
ATOM   3521  CB  PRO A 225      -3.866  29.153   4.983  1.00  0.00           C  
ATOM   3522  CG  PRO A 225      -4.723  29.936   4.017  1.00  0.00           C  
ATOM   3523  CD  PRO A 225      -5.275  28.916   3.031  1.00  0.00           C  
ATOM   3524  HA  PRO A 225      -4.033  27.109   5.472  1.00  0.00           H  
ATOM   3525  HB2 PRO A 225      -3.786  29.629   5.859  1.00  0.00           H  
ATOM   3526  HB3 PRO A 225      -2.954  28.993   4.605  1.00  0.00           H  
ATOM   3527  HG2 PRO A 225      -5.470  30.390   4.503  1.00  0.00           H  
ATOM   3528  HG3 PRO A 225      -4.172  30.620   3.539  1.00  0.00           H  
ATOM   3529  HD2 PRO A 225      -6.256  29.044   2.888  1.00  0.00           H  
ATOM   3530  HD3 PRO A 225      -4.801  28.968   2.152  1.00  0.00           H  
ATOM   3531  N   ILE A 226      -6.872  27.161   5.834  1.00  0.00           N  
ATOM   3532  CA  ILE A 226      -8.114  27.408   6.602  1.00  0.00           C  
ATOM   3533  C   ILE A 226      -8.094  26.787   7.982  1.00  0.00           C  
ATOM   3534  O   ILE A 226      -8.076  25.553   8.040  1.00  0.00           O  
ATOM   3535  CB  ILE A 226      -9.301  26.911   5.769  1.00  0.00           C  
ATOM   3536  CG1 ILE A 226      -9.308  27.618   4.389  1.00  0.00           C  
ATOM   3537  CG2 ILE A 226     -10.595  27.145   6.534  1.00  0.00           C  
ATOM   3538  CD1 ILE A 226     -10.057  26.742   3.384  1.00  0.00           C  
ATOM   3539  H   ILE A 226      -6.812  26.398   5.190  1.00  0.00           H  
ATOM   3540  HA  ILE A 226      -8.212  28.397   6.714  1.00  0.00           H  
ATOM   3541  HB  ILE A 226      -9.194  25.928   5.621  1.00  0.00           H  
ATOM   3542 HG12 ILE A 226      -8.368  27.756   4.078  1.00  0.00           H  
ATOM   3543 HG13 ILE A 226      -9.766  28.503   4.468  1.00  0.00           H  
ATOM   3544 HG21 ILE A 226     -11.368  26.820   5.989  1.00  0.00           H  
ATOM   3545 HG22 ILE A 226     -10.565  26.646   7.400  1.00  0.00           H  
ATOM   3546 HG23 ILE A 226     -10.703  28.122   6.716  1.00  0.00           H  
ATOM   3547 HD11 ILE A 226     -10.066  27.192   2.491  1.00  0.00           H  
ATOM   3548 HD12 ILE A 226      -9.598  25.857   3.307  1.00  0.00           H  
ATOM   3549 HD13 ILE A 226     -10.997  26.605   3.697  1.00  0.00           H  
ATOM   3550  N   SER A 227      -8.198  27.551   9.057  1.00  0.00           N  
ATOM   3551  CA  SER A 227      -8.075  26.946  10.394  1.00  0.00           C  
ATOM   3552  C   SER A 227      -9.412  26.510  10.971  1.00  0.00           C  
ATOM   3553  O   SER A 227      -9.430  25.722  11.913  1.00  0.00           O  
ATOM   3554  CB  SER A 227      -7.331  27.932  11.329  1.00  0.00           C  
ATOM   3555  OG  SER A 227      -8.043  29.131  11.242  1.00  0.00           O  
ATOM   3556  H   SER A 227      -8.359  28.533   8.962  1.00  0.00           H  
ATOM   3557  HA  SER A 227      -7.505  26.129  10.303  1.00  0.00           H  
ATOM   3558  HB2 SER A 227      -6.388  28.062  11.022  1.00  0.00           H  
ATOM   3559  HB3 SER A 227      -7.332  27.591  12.269  1.00  0.00           H  
ATOM   3560  HG  SER A 227      -7.612  29.818  11.827  1.00  0.00           H  
ATOM   3561  N   SER A 228     -10.492  27.022  10.373  1.00  0.00           N  
ATOM   3562  CA  SER A 228     -11.831  26.609  10.744  1.00  0.00           C  
ATOM   3563  C   SER A 228     -12.140  25.250  10.104  1.00  0.00           C  
ATOM   3564  O   SER A 228     -12.300  25.119   8.898  1.00  0.00           O  
ATOM   3565  CB  SER A 228     -12.858  27.616  10.270  1.00  0.00           C  
ATOM   3566  OG  SER A 228     -14.178  27.062  10.188  1.00  0.00           O  
ATOM   3567  H   SER A 228     -10.374  27.706   9.653  1.00  0.00           H  
ATOM   3568  HA  SER A 228     -11.886  26.525  11.739  1.00  0.00           H  
ATOM   3569  HB2 SER A 228     -12.591  27.943   9.363  1.00  0.00           H  
ATOM   3570  HB3 SER A 228     -12.872  28.384  10.910  1.00  0.00           H  
ATOM   3571  HG  SER A 228     -14.815  27.765   9.872  1.00  0.00           H  
ATOM   3572  N   GLU A 229     -12.226  24.200  10.904  1.00  0.00           N  
ATOM   3573  CA  GLU A 229     -12.572  22.866  10.417  1.00  0.00           C  
ATOM   3574  C   GLU A 229     -13.951  22.877   9.754  1.00  0.00           C  
ATOM   3575  O   GLU A 229     -14.171  22.108   8.781  1.00  0.00           O  
ATOM   3576  CB  GLU A 229     -12.458  21.897  11.607  1.00  0.00           C  
ATOM   3577  CG  GLU A 229     -11.064  21.740  12.257  1.00  0.00           C  
ATOM   3578  CD  GLU A 229     -10.681  22.760  13.285  1.00  0.00           C  
ATOM   3579  OE1 GLU A 229     -11.564  23.607  13.619  1.00  0.00           O  
ATOM   3580  OE2 GLU A 229      -9.516  22.808  13.805  1.00  0.00           O  
ATOM   3581  H   GLU A 229     -12.047  24.324  11.880  1.00  0.00           H  
ATOM   3582  HA  GLU A 229     -11.896  22.599   9.730  1.00  0.00           H  
ATOM   3583  HB2 GLU A 229     -12.745  20.994  11.288  1.00  0.00           H  
ATOM   3584  HB3 GLU A 229     -13.087  22.216  12.316  1.00  0.00           H  
ATOM   3585  HG2 GLU A 229     -10.383  21.777  11.526  1.00  0.00           H  
ATOM   3586  HG3 GLU A 229     -11.034  20.842  12.696  1.00  0.00           H  
ATOM   3587  N   VAL A 230     -14.921  23.665  10.260  1.00  0.00           N  
ATOM   3588  CA  VAL A 230     -16.246  23.753   9.652  1.00  0.00           C  
ATOM   3589  C   VAL A 230     -16.151  24.274   8.232  1.00  0.00           C  
ATOM   3590  O   VAL A 230     -16.693  23.782   7.256  1.00  0.00           O  
ATOM   3591  CB  VAL A 230     -17.231  24.621  10.486  1.00  0.00           C  
ATOM   3592  CG1 VAL A 230     -18.550  24.882   9.798  1.00  0.00           C  
ATOM   3593  CG2 VAL A 230     -17.577  23.863  11.774  1.00  0.00           C  
ATOM   3594  H   VAL A 230     -14.727  24.207  11.078  1.00  0.00           H  
ATOM   3595  HA  VAL A 230     -16.621  22.827   9.610  1.00  0.00           H  
ATOM   3596  HB  VAL A 230     -16.796  25.491  10.717  1.00  0.00           H  
ATOM   3597 HG11 VAL A 230     -19.129  25.443  10.389  1.00  0.00           H  
ATOM   3598 HG12 VAL A 230     -18.387  25.364   8.937  1.00  0.00           H  
ATOM   3599 HG13 VAL A 230     -19.007  24.012   9.612  1.00  0.00           H  
ATOM   3600 HG21 VAL A 230     -18.211  24.409  12.322  1.00  0.00           H  
ATOM   3601 HG22 VAL A 230     -18.005  22.989  11.542  1.00  0.00           H  
ATOM   3602 HG23 VAL A 230     -16.741  23.697  12.298  1.00  0.00           H  
ATOM   3603  N   THR A 231     -15.345  25.335   8.063  1.00  0.00           N  
ATOM   3604  CA  THR A 231     -15.180  25.946   6.749  1.00  0.00           C  
ATOM   3605  C   THR A 231     -14.506  24.973   5.801  1.00  0.00           C  
ATOM   3606  O   THR A 231     -14.867  24.892   4.619  1.00  0.00           O  
ATOM   3607  CB  THR A 231     -14.365  27.247   6.909  1.00  0.00           C  
ATOM   3608  OG1 THR A 231     -15.185  28.120   7.737  1.00  0.00           O  
ATOM   3609  CG2 THR A 231     -14.056  27.972   5.616  1.00  0.00           C  
ATOM   3610  H   THR A 231     -14.852  25.711   8.848  1.00  0.00           H  
ATOM   3611  HA  THR A 231     -16.083  26.175   6.386  1.00  0.00           H  
ATOM   3612  HB  THR A 231     -13.510  27.045   7.387  1.00  0.00           H  
ATOM   3613  HG1 THR A 231     -14.709  28.988   7.879  1.00  0.00           H  
ATOM   3614 HG21 THR A 231     -13.528  28.798   5.815  1.00  0.00           H  
ATOM   3615 HG22 THR A 231     -13.525  27.373   5.017  1.00  0.00           H  
ATOM   3616 HG23 THR A 231     -14.911  28.224   5.162  1.00  0.00           H  
ATOM   3617  N   ASP A 232     -13.501  24.277   6.322  1.00  0.00           N  
ATOM   3618  CA  ASP A 232     -12.783  23.288   5.513  1.00  0.00           C  
ATOM   3619  C   ASP A 232     -13.794  22.258   4.987  1.00  0.00           C  
ATOM   3620  O   ASP A 232     -13.896  22.048   3.796  1.00  0.00           O  
ATOM   3621  CB  ASP A 232     -11.710  22.653   6.387  1.00  0.00           C  
ATOM   3622  CG  ASP A 232     -10.758  21.701   5.710  1.00  0.00           C  
ATOM   3623  OD1 ASP A 232     -10.918  21.517   4.484  1.00  0.00           O  
ATOM   3624  OD2 ASP A 232      -9.873  21.129   6.432  1.00  0.00           O  
ATOM   3625  H   ASP A 232     -13.233  24.429   7.273  1.00  0.00           H  
ATOM   3626  HA  ASP A 232     -12.348  23.748   4.739  1.00  0.00           H  
ATOM   3627  HB2 ASP A 232     -12.173  22.150   7.117  1.00  0.00           H  
ATOM   3628  HB3 ASP A 232     -11.167  23.393   6.784  1.00  0.00           H  
ATOM   3629  N   VAL A 233     -14.602  21.684   5.855  1.00  0.00           N  
ATOM   3630  CA  VAL A 233     -15.653  20.732   5.437  1.00  0.00           C  
ATOM   3631  C   VAL A 233     -16.636  21.390   4.465  1.00  0.00           C  
ATOM   3632  O   VAL A 233     -16.939  20.730   3.465  1.00  0.00           O  
ATOM   3633  CB  VAL A 233     -16.410  20.137   6.647  1.00  0.00           C  
ATOM   3634  CG1 VAL A 233     -17.621  19.314   6.182  1.00  0.00           C  
ATOM   3635  CG2 VAL A 233     -15.390  19.248   7.378  1.00  0.00           C  
ATOM   3636  H   VAL A 233     -14.501  21.899   6.826  1.00  0.00           H  
ATOM   3637  HA  VAL A 233     -15.207  19.978   4.955  1.00  0.00           H  
ATOM   3638  HB  VAL A 233     -16.713  20.873   7.252  1.00  0.00           H  
ATOM   3639 HG11 VAL A 233     -18.095  18.939   6.979  1.00  0.00           H  
ATOM   3640 HG12 VAL A 233     -18.246  19.902   5.668  1.00  0.00           H  
ATOM   3641 HG13 VAL A 233     -17.310  18.565   5.596  1.00  0.00           H  
ATOM   3642 HG21 VAL A 233     -15.823  18.831   8.177  1.00  0.00           H  
ATOM   3643 HG22 VAL A 233     -15.070  18.530   6.760  1.00  0.00           H  
ATOM   3644 HG23 VAL A 233     -14.613  19.805   7.672  1.00  0.00           H  
ATOM   3645  N   ASN A 234     -17.068  22.615   4.753  1.00  0.00           N  
ATOM   3646  CA  ASN A 234     -17.991  23.241   3.790  1.00  0.00           C  
ATOM   3647  C   ASN A 234     -17.396  23.373   2.403  1.00  0.00           C  
ATOM   3648  O   ASN A 234     -18.101  23.134   1.424  1.00  0.00           O  
ATOM   3649  CB  ASN A 234     -18.456  24.642   4.219  1.00  0.00           C  
ATOM   3650  CG  ASN A 234     -19.285  24.538   5.511  1.00  0.00           C  
ATOM   3651  OD1 ASN A 234     -19.919  23.529   5.789  1.00  0.00           O  
ATOM   3652  ND2 ASN A 234     -19.238  25.619   6.271  1.00  0.00           N  
ATOM   3653  H   ASN A 234     -16.780  23.089   5.585  1.00  0.00           H  
ATOM   3654  HA  ASN A 234     -18.801  22.659   3.721  1.00  0.00           H  
ATOM   3655  HB2 ASN A 234     -19.017  25.043   3.495  1.00  0.00           H  
ATOM   3656  HB3 ASN A 234     -17.658  25.222   4.382  1.00  0.00           H  
ATOM   3657 HD21 ASN A 234     -18.699  26.410   5.982  1.00  0.00           H  
ATOM   3658 HD22 ASN A 234     -19.742  25.645   7.134  1.00  0.00           H  
ATOM   3659  N   ARG A 235     -16.150  23.803   2.293  1.00  0.00           N  
ATOM   3660  CA  ARG A 235     -15.501  23.951   0.983  1.00  0.00           C  
ATOM   3661  C   ARG A 235     -15.105  22.660   0.329  1.00  0.00           C  
ATOM   3662  O   ARG A 235     -14.922  22.592  -0.895  1.00  0.00           O  
ATOM   3663  CB  ARG A 235     -14.305  24.917   1.237  1.00  0.00           C  
ATOM   3664  CG  ARG A 235     -15.011  26.272   1.123  1.00  0.00           C  
ATOM   3665  CD  ARG A 235     -14.815  27.310   2.123  1.00  0.00           C  
ATOM   3666  NE  ARG A 235     -13.865  28.325   2.087  1.00  0.00           N  
ATOM   3667  CZ  ARG A 235     -13.629  29.592   2.413  1.00  0.00           C  
ATOM   3668  NH1 ARG A 235     -14.477  30.494   2.885  1.00  0.00           N  
ATOM   3669  NH2 ARG A 235     -12.365  30.020   2.190  1.00  0.00           N  
ATOM   3670  H   ARG A 235     -15.638  24.033   3.121  1.00  0.00           H  
ATOM   3671  HA  ARG A 235     -16.144  24.416   0.375  1.00  0.00           H  
ATOM   3672  HB2 ARG A 235     -13.592  24.813   0.543  1.00  0.00           H  
ATOM   3673  HB3 ARG A 235     -13.908  24.783   2.145  1.00  0.00           H  
ATOM   3674  HG2 ARG A 235     -15.992  26.080   1.103  1.00  0.00           H  
ATOM   3675  HG3 ARG A 235     -14.730  26.665   0.247  1.00  0.00           H  
ATOM   3676  HD2 ARG A 235     -14.638  26.819   2.976  1.00  0.00           H  
ATOM   3677  HD3 ARG A 235     -15.695  27.780   2.185  1.00  0.00           H  
ATOM   3678  HE  ARG A 235     -13.044  27.962   1.647  1.00  0.00           H  
ATOM   3679 HH11 ARG A 235     -14.160  31.420   3.089  1.00  0.00           H  
ATOM   3680 HH12 ARG A 235     -15.434  30.249   3.037  1.00  0.00           H  
ATOM   3681 HH21 ARG A 235     -12.110  30.962   2.410  1.00  0.00           H  
ATOM   3682 HH22 ARG A 235     -11.686  29.395   1.805  1.00  0.00           H  
ATOM   3683  N   TYR A 236     -14.958  21.612   1.114  1.00  0.00           N  
ATOM   3684  CA  TYR A 236     -14.810  20.254   0.615  1.00  0.00           C  
ATOM   3685  C   TYR A 236     -16.156  19.843  -0.019  1.00  0.00           C  
ATOM   3686  O   TYR A 236     -16.203  19.481  -1.208  1.00  0.00           O  
ATOM   3687  CB  TYR A 236     -14.406  19.305   1.743  1.00  0.00           C  
ATOM   3688  CG  TYR A 236     -14.375  17.837   1.380  1.00  0.00           C  
ATOM   3689  CD1 TYR A 236     -15.572  17.114   1.468  1.00  0.00           C  
ATOM   3690  CD2 TYR A 236     -13.251  17.170   0.964  1.00  0.00           C  
ATOM   3691  CE1 TYR A 236     -15.622  15.780   1.139  1.00  0.00           C  
ATOM   3692  CE2 TYR A 236     -13.259  15.816   0.643  1.00  0.00           C  
ATOM   3693  CZ  TYR A 236     -14.465  15.143   0.745  1.00  0.00           C  
ATOM   3694  OH  TYR A 236     -14.571  13.824   0.415  1.00  0.00           O  
ATOM   3695  H   TYR A 236     -14.948  21.758   2.103  1.00  0.00           H  
ATOM   3696  HA  TYR A 236     -14.101  20.242  -0.090  1.00  0.00           H  
ATOM   3697  HB2 TYR A 236     -15.057  19.423   2.493  1.00  0.00           H  
ATOM   3698  HB3 TYR A 236     -13.491  19.565   2.052  1.00  0.00           H  
ATOM   3699  HD1 TYR A 236     -16.404  17.576   1.775  1.00  0.00           H  
ATOM   3700  HD2 TYR A 236     -12.392  17.677   0.888  1.00  0.00           H  
ATOM   3701  HE1 TYR A 236     -16.486  15.279   1.185  1.00  0.00           H  
ATOM   3702  HE2 TYR A 236     -12.426  15.347   0.350  1.00  0.00           H  
ATOM   3703  HH  TYR A 236     -13.761  13.315   0.123  1.00  0.00           H  
ATOM   3704  N   ARG A 237     -17.257  19.997   0.705  1.00  0.00           N  
ATOM   3705  CA  ARG A 237     -18.554  19.535   0.220  1.00  0.00           C  
ATOM   3706  C   ARG A 237     -19.104  20.452  -0.861  1.00  0.00           C  
ATOM   3707  O   ARG A 237     -19.877  19.923  -1.675  1.00  0.00           O  
ATOM   3708  CB  ARG A 237     -19.577  19.326   1.342  1.00  0.00           C  
ATOM   3709  CG  ARG A 237     -19.180  18.362   2.432  1.00  0.00           C  
ATOM   3710  CD  ARG A 237     -20.323  17.944   3.360  1.00  0.00           C  
ATOM   3711  NE  ARG A 237     -21.216  17.016   2.639  1.00  0.00           N  
ATOM   3712  CZ  ARG A 237     -22.371  16.635   3.179  1.00  0.00           C  
ATOM   3713  NH1 ARG A 237     -22.741  17.123   4.361  1.00  0.00           N  
ATOM   3714  NH2 ARG A 237     -23.176  15.783   2.546  1.00  0.00           N  
ATOM   3715  H   ARG A 237     -17.197  20.438   1.600  1.00  0.00           H  
ATOM   3716  HA  ARG A 237     -18.404  18.643  -0.205  1.00  0.00           H  
ATOM   3717  HB2 ARG A 237     -20.421  18.986   0.927  1.00  0.00           H  
ATOM   3718  HB3 ARG A 237     -19.749  20.214   1.768  1.00  0.00           H  
ATOM   3719  HG2 ARG A 237     -18.470  18.794   2.987  1.00  0.00           H  
ATOM   3720  HG3 ARG A 237     -18.811  17.539   2.001  1.00  0.00           H  
ATOM   3721  HD2 ARG A 237     -20.838  18.753   3.642  1.00  0.00           H  
ATOM   3722  HD3 ARG A 237     -19.949  17.489   4.168  1.00  0.00           H  
ATOM   3723  HE  ARG A 237     -20.951  16.671   1.738  1.00  0.00           H  
ATOM   3724 HH11 ARG A 237     -23.608  16.839   4.770  1.00  0.00           H  
ATOM   3725 HH12 ARG A 237     -22.152  17.774   4.840  1.00  0.00           H  
ATOM   3726 HH21 ARG A 237     -24.041  15.507   2.965  1.00  0.00           H  
ATOM   3727 HH22 ARG A 237     -22.916  15.420   1.651  1.00  0.00           H  
ATOM   3728  N   SER A 238     -18.639  21.689  -0.977  1.00  0.00           N  
ATOM   3729  CA  SER A 238     -19.067  22.539  -2.101  1.00  0.00           C  
ATOM   3730  C   SER A 238     -18.365  22.156  -3.404  1.00  0.00           C  
ATOM   3731  O   SER A 238     -18.768  22.584  -4.482  1.00  0.00           O  
ATOM   3732  CB  SER A 238     -18.812  24.009  -1.839  1.00  0.00           C  
ATOM   3733  OG  SER A 238     -17.437  24.301  -2.044  1.00  0.00           O  
ATOM   3734  H   SER A 238     -17.996  22.045  -0.299  1.00  0.00           H  
ATOM   3735  HA  SER A 238     -20.051  22.412  -2.229  1.00  0.00           H  
ATOM   3736  HB2 SER A 238     -19.061  24.226  -0.895  1.00  0.00           H  
ATOM   3737  HB3 SER A 238     -19.365  24.559  -2.465  1.00  0.00           H  
ATOM   3738  HG  SER A 238     -17.273  25.272  -1.870  1.00  0.00           H  
ATOM   3739  N   GLY A 239     -17.230  21.408  -3.288  1.00  0.00           N  
ATOM   3740  CA  GLY A 239     -16.525  20.987  -4.491  1.00  0.00           C  
ATOM   3741  C   GLY A 239     -15.120  21.604  -4.620  1.00  0.00           C  
ATOM   3742  O   GLY A 239     -14.357  21.216  -5.508  1.00  0.00           O  
ATOM   3743  H   GLY A 239     -16.885  21.151  -2.385  1.00  0.00           H  
ATOM   3744  HA2 GLY A 239     -17.065  21.259  -5.287  1.00  0.00           H  
ATOM   3745  HA3 GLY A 239     -16.434  19.991  -4.474  1.00  0.00           H  
ATOM   3746  N   GLU A 240     -14.852  22.672  -3.901  1.00  0.00           N  
ATOM   3747  CA  GLU A 240     -13.547  23.365  -4.022  1.00  0.00           C  
ATOM   3748  C   GLU A 240     -12.381  22.544  -3.451  1.00  0.00           C  
ATOM   3749  O   GLU A 240     -11.288  22.530  -4.006  1.00  0.00           O  
ATOM   3750  CB  GLU A 240     -13.674  24.726  -3.305  1.00  0.00           C  
ATOM   3751  CG  GLU A 240     -12.366  25.507  -3.337  1.00  0.00           C  
ATOM   3752  CD  GLU A 240     -12.234  26.625  -2.345  1.00  0.00           C  
ATOM   3753  OE1 GLU A 240     -13.232  27.109  -1.755  1.00  0.00           O  
ATOM   3754  OE2 GLU A 240     -11.076  27.078  -2.162  1.00  0.00           O  
ATOM   3755  H   GLU A 240     -15.538  23.022  -3.263  1.00  0.00           H  
ATOM   3756  HA  GLU A 240     -13.369  23.535  -4.991  1.00  0.00           H  
ATOM   3757  HB2 GLU A 240     -13.933  24.567  -2.352  1.00  0.00           H  
ATOM   3758  HB3 GLU A 240     -14.384  25.265  -3.758  1.00  0.00           H  
ATOM   3759  HG2 GLU A 240     -12.267  25.898  -4.252  1.00  0.00           H  
ATOM   3760  HG3 GLU A 240     -11.621  24.861  -3.169  1.00  0.00           H  
ATOM   3761  N   ILE A 241     -12.506  21.852  -2.343  1.00  0.00           N  
ATOM   3762  CA  ILE A 241     -11.475  21.088  -1.681  1.00  0.00           C  
ATOM   3763  C   ILE A 241     -11.600  19.605  -1.925  1.00  0.00           C  
ATOM   3764  O   ILE A 241     -12.672  19.023  -1.804  1.00  0.00           O  
ATOM   3765  CB  ILE A 241     -11.492  21.428  -0.160  1.00  0.00           C  
ATOM   3766  CG1 ILE A 241     -11.244  22.925   0.029  1.00  0.00           C  
ATOM   3767  CG2 ILE A 241     -10.411  20.635   0.583  1.00  0.00           C  
ATOM   3768  CD1 ILE A 241     -11.155  23.451   1.445  1.00  0.00           C  
ATOM   3769  H   ILE A 241     -13.409  21.854  -1.913  1.00  0.00           H  
ATOM   3770  HA  ILE A 241     -10.593  21.384  -2.049  1.00  0.00           H  
ATOM   3771  HB  ILE A 241     -12.388  21.194   0.218  1.00  0.00           H  
ATOM   3772 HG12 ILE A 241     -11.992  23.411  -0.423  1.00  0.00           H  
ATOM   3773 HG13 ILE A 241     -10.381  23.144  -0.426  1.00  0.00           H  
ATOM   3774 HG21 ILE A 241     -10.437  20.866   1.556  1.00  0.00           H  
ATOM   3775 HG22 ILE A 241     -10.578  19.656   0.468  1.00  0.00           H  
ATOM   3776 HG23 ILE A 241      -9.512  20.866   0.210  1.00  0.00           H  
ATOM   3777 HD11 ILE A 241     -10.992  24.437   1.425  1.00  0.00           H  
ATOM   3778 HD12 ILE A 241     -12.013  23.265   1.924  1.00  0.00           H  
ATOM   3779 HD13 ILE A 241     -10.402  22.998   1.922  1.00  0.00           H  
ATOM   3780  N   ASP A 242     -10.502  18.958  -2.318  1.00  0.00           N  
ATOM   3781  CA  ASP A 242     -10.499  17.531  -2.576  1.00  0.00           C  
ATOM   3782  C   ASP A 242     -10.134  16.747  -1.319  1.00  0.00           C  
ATOM   3783  O   ASP A 242     -10.528  15.590  -1.186  1.00  0.00           O  
ATOM   3784  CB  ASP A 242      -9.435  17.228  -3.655  1.00  0.00           C  
ATOM   3785  CG  ASP A 242      -9.762  17.865  -4.985  1.00  0.00           C  
ATOM   3786  OD1 ASP A 242     -10.874  17.601  -5.503  1.00  0.00           O  
ATOM   3787  OD2 ASP A 242      -8.921  18.629  -5.481  1.00  0.00           O  
ATOM   3788  H   ASP A 242      -9.654  19.473  -2.439  1.00  0.00           H  
ATOM   3789  HA  ASP A 242     -11.400  17.245  -2.902  1.00  0.00           H  
ATOM   3790  HB2 ASP A 242      -9.377  16.237  -3.779  1.00  0.00           H  
ATOM   3791  HB3 ASP A 242      -8.552  17.576  -3.341  1.00  0.00           H  
ATOM   3792  N   MET A 243      -9.278  17.305  -0.453  1.00  0.00           N  
ATOM   3793  CA  MET A 243      -8.867  16.606   0.777  1.00  0.00           C  
ATOM   3794  C   MET A 243      -8.902  17.605   1.921  1.00  0.00           C  
ATOM   3795  O   MET A 243      -8.228  18.640   1.812  1.00  0.00           O  
ATOM   3796  CB  MET A 243      -7.403  16.113   0.717  1.00  0.00           C  
ATOM   3797  CG  MET A 243      -7.191  15.089  -0.432  1.00  0.00           C  
ATOM   3798  SD  MET A 243      -5.472  14.684  -0.735  1.00  0.00           S  
ATOM   3799  CE  MET A 243      -5.074  13.519   0.549  1.00  0.00           C  
ATOM   3800  H   MET A 243      -8.910  18.215  -0.645  1.00  0.00           H  
ATOM   3801  HA  MET A 243      -9.484  15.841   0.965  1.00  0.00           H  
ATOM   3802  HB2 MET A 243      -7.171  15.677   1.587  1.00  0.00           H  
ATOM   3803  HB3 MET A 243      -6.802  16.898   0.567  1.00  0.00           H  
ATOM   3804  HG2 MET A 243      -7.577  15.473  -1.271  1.00  0.00           H  
ATOM   3805  HG3 MET A 243      -7.676  14.247  -0.197  1.00  0.00           H  
ATOM   3806  HE1 MET A 243      -4.120  13.234   0.457  1.00  0.00           H  
ATOM   3807  HE2 MET A 243      -5.209  13.948   1.442  1.00  0.00           H  
ATOM   3808  HE3 MET A 243      -5.670  12.720   0.470  1.00  0.00           H  
ATOM   3809  N   THR A 244      -9.677  17.402   2.986  1.00  0.00           N  
ATOM   3810  CA  THR A 244      -9.644  18.412   4.031  1.00  0.00           C  
ATOM   3811  C   THR A 244      -8.311  18.269   4.801  1.00  0.00           C  
ATOM   3812  O   THR A 244      -7.544  17.350   4.575  1.00  0.00           O  
ATOM   3813  CB  THR A 244     -10.820  18.196   5.050  1.00  0.00           C  
ATOM   3814  OG1 THR A 244     -10.640  16.893   5.553  1.00  0.00           O  
ATOM   3815  CG2 THR A 244     -12.151  18.258   4.312  1.00  0.00           C  
ATOM   3816  H   THR A 244     -10.256  16.590   3.063  1.00  0.00           H  
ATOM   3817  HA  THR A 244      -9.707  19.324   3.626  1.00  0.00           H  
ATOM   3818  HB  THR A 244     -10.786  18.872   5.786  1.00  0.00           H  
ATOM   3819  HG1 THR A 244     -11.362  16.688   6.214  1.00  0.00           H  
ATOM   3820 HG21 THR A 244     -12.899  18.120   4.961  1.00  0.00           H  
ATOM   3821 HG22 THR A 244     -12.249  19.152   3.876  1.00  0.00           H  
ATOM   3822 HG23 THR A 244     -12.179  17.542   3.615  1.00  0.00           H  
ATOM   3823  N   TYR A 245      -8.082  19.211   5.715  1.00  0.00           N  
ATOM   3824  CA  TYR A 245      -6.976  19.024   6.650  1.00  0.00           C  
ATOM   3825  C   TYR A 245      -7.462  17.970   7.665  1.00  0.00           C  
ATOM   3826  O   TYR A 245      -8.665  17.678   7.670  1.00  0.00           O  
ATOM   3827  CB  TYR A 245      -6.592  20.320   7.322  1.00  0.00           C  
ATOM   3828  CG  TYR A 245      -5.436  20.232   8.286  1.00  0.00           C  
ATOM   3829  CD1 TYR A 245      -4.169  19.915   7.839  1.00  0.00           C  
ATOM   3830  CD2 TYR A 245      -5.633  20.512   9.643  1.00  0.00           C  
ATOM   3831  CE1 TYR A 245      -3.111  19.866   8.721  1.00  0.00           C  
ATOM   3832  CE2 TYR A 245      -4.558  20.470  10.535  1.00  0.00           C  
ATOM   3833  CZ  TYR A 245      -3.302  20.146  10.062  1.00  0.00           C  
ATOM   3834  OH  TYR A 245      -2.240  20.067  10.941  1.00  0.00           O  
ATOM   3835  H   TYR A 245      -8.656  20.029   5.760  1.00  0.00           H  
ATOM   3836  HA  TYR A 245      -6.185  18.664   6.155  1.00  0.00           H  
ATOM   3837  HB2 TYR A 245      -7.389  20.654   7.826  1.00  0.00           H  
ATOM   3838  HB3 TYR A 245      -6.349  20.977   6.608  1.00  0.00           H  
ATOM   3839  HD1 TYR A 245      -4.018  19.720   6.870  1.00  0.00           H  
ATOM   3840  HD2 TYR A 245      -6.547  20.743   9.976  1.00  0.00           H  
ATOM   3841  HE1 TYR A 245      -2.199  19.626   8.389  1.00  0.00           H  
ATOM   3842  HE2 TYR A 245      -4.697  20.672  11.504  1.00  0.00           H  
ATOM   3843  HH  TYR A 245      -2.377  20.269  11.911  1.00  0.00           H  
ATOM   3844  N   ASN A 246      -6.590  17.374   8.473  1.00  0.00           N  
ATOM   3845  CA  ASN A 246      -7.023  16.307   9.357  1.00  0.00           C  
ATOM   3846  C   ASN A 246      -7.261  16.797  10.775  1.00  0.00           C  
ATOM   3847  O   ASN A 246      -6.693  16.303  11.732  1.00  0.00           O  
ATOM   3848  CB  ASN A 246      -6.095  15.092   9.370  1.00  0.00           C  
ATOM   3849  CG  ASN A 246      -4.610  15.381   9.510  1.00  0.00           C  
ATOM   3850  OD1 ASN A 246      -4.149  16.522   9.483  1.00  0.00           O  
ATOM   3851  ND2 ASN A 246      -3.772  14.374   9.624  1.00  0.00           N  
ATOM   3852  H   ASN A 246      -5.632  17.662   8.472  1.00  0.00           H  
ATOM   3853  HA  ASN A 246      -7.906  15.989   9.012  1.00  0.00           H  
ATOM   3854  HB2 ASN A 246      -6.229  14.597   8.512  1.00  0.00           H  
ATOM   3855  HB3 ASN A 246      -6.366  14.510  10.137  1.00  0.00           H  
ATOM   3856 HD21 ASN A 246      -4.118  13.436   9.649  1.00  0.00           H  
ATOM   3857 HD22 ASN A 246      -2.789  14.546   9.686  1.00  0.00           H  
ATOM   3858  N   ASN A 247      -8.050  17.827  10.946  1.00  0.00           N  
ATOM   3859  CA  ASN A 247      -8.636  18.364  12.167  1.00  0.00           C  
ATOM   3860  C   ASN A 247     -10.144  18.360  11.801  1.00  0.00           C  
ATOM   3861  O   ASN A 247     -10.473  19.012  10.797  1.00  0.00           O  
ATOM   3862  CB  ASN A 247      -8.213  19.783  12.473  1.00  0.00           C  
ATOM   3863  CG  ASN A 247      -6.961  19.954  13.306  1.00  0.00           C  
ATOM   3864  OD1 ASN A 247      -6.459  18.958  13.811  1.00  0.00           O  
ATOM   3865  ND2 ASN A 247      -6.484  21.213  13.426  1.00  0.00           N  
ATOM   3866  H   ASN A 247      -8.287  18.322  10.110  1.00  0.00           H  
ATOM   3867  HA  ASN A 247      -8.456  17.762  12.945  1.00  0.00           H  
ATOM   3868  HB2 ASN A 247      -8.965  20.225  12.962  1.00  0.00           H  
ATOM   3869  HB3 ASN A 247      -8.063  20.249  11.601  1.00  0.00           H  
ATOM   3870 HD21 ASN A 247      -6.958  21.972  12.979  1.00  0.00           H  
ATOM   3871 HD22 ASN A 247      -5.657  21.386  13.962  1.00  0.00           H  
ATOM   3872  N   MET A 248     -10.999  17.612  12.452  1.00  0.00           N  
ATOM   3873  CA  MET A 248     -12.414  17.574  12.077  1.00  0.00           C  
ATOM   3874  C   MET A 248     -13.305  18.348  13.061  1.00  0.00           C  
ATOM   3875  O   MET A 248     -13.045  18.414  14.244  1.00  0.00           O  
ATOM   3876  CB  MET A 248     -12.845  16.121  12.010  1.00  0.00           C  
ATOM   3877  CG  MET A 248     -12.331  15.257  10.889  1.00  0.00           C  
ATOM   3878  SD  MET A 248     -13.206  15.555   9.330  1.00  0.00           S  
ATOM   3879  CE  MET A 248     -12.333  16.918   8.627  1.00  0.00           C  
ATOM   3880  H   MET A 248     -10.680  17.056  13.220  1.00  0.00           H  
ATOM   3881  HA  MET A 248     -12.515  17.979  11.168  1.00  0.00           H  
ATOM   3882  HB2 MET A 248     -13.843  16.114  11.951  1.00  0.00           H  
ATOM   3883  HB3 MET A 248     -12.559  15.691  12.866  1.00  0.00           H  
ATOM   3884  HG2 MET A 248     -12.447  14.297  11.144  1.00  0.00           H  
ATOM   3885  HG3 MET A 248     -11.359  15.451  10.754  1.00  0.00           H  
ATOM   3886  HE1 MET A 248     -12.747  17.162   7.750  1.00  0.00           H  
ATOM   3887  HE2 MET A 248     -12.381  17.701   9.248  1.00  0.00           H  
ATOM   3888  HE3 MET A 248     -11.376  16.664   8.485  1.00  0.00           H  
ATOM   3889  N   PRO A 249     -14.373  18.967  12.570  1.00  0.00           N  
ATOM   3890  CA  PRO A 249     -15.225  19.802  13.403  1.00  0.00           C  
ATOM   3891  C   PRO A 249     -16.181  19.014  14.286  1.00  0.00           C  
ATOM   3892  O   PRO A 249     -16.799  18.044  13.803  1.00  0.00           O  
ATOM   3893  CB  PRO A 249     -15.940  20.704  12.420  1.00  0.00           C  
ATOM   3894  CG  PRO A 249     -15.935  19.968  11.122  1.00  0.00           C  
ATOM   3895  CD  PRO A 249     -14.732  19.059  11.135  1.00  0.00           C  
ATOM   3896  HA  PRO A 249     -14.643  20.367  13.988  1.00  0.00           H  
ATOM   3897  HB2 PRO A 249     -16.878  20.874  12.721  1.00  0.00           H  
ATOM   3898  HB3 PRO A 249     -15.456  21.574  12.329  1.00  0.00           H  
ATOM   3899  HG2 PRO A 249     -16.772  19.429  11.030  1.00  0.00           H  
ATOM   3900  HG3 PRO A 249     -15.869  20.614  10.361  1.00  0.00           H  
ATOM   3901  HD2 PRO A 249     -14.962  18.158  10.767  1.00  0.00           H  
ATOM   3902  HD3 PRO A 249     -13.982  19.454  10.605  1.00  0.00           H  
ATOM   3903  N   ILE A 250     -16.295  19.457  15.543  1.00  0.00           N  
ATOM   3904  CA  ILE A 250     -17.225  18.783  16.466  1.00  0.00           C  
ATOM   3905  C   ILE A 250     -18.635  18.986  15.941  1.00  0.00           C  
ATOM   3906  O   ILE A 250     -19.512  18.122  16.009  1.00  0.00           O  
ATOM   3907  CB  ILE A 250     -16.976  19.254  17.907  1.00  0.00           C  
ATOM   3908  CG1 ILE A 250     -15.860  18.397  18.552  1.00  0.00           C  
ATOM   3909  CG2 ILE A 250     -18.243  19.209  18.762  1.00  0.00           C  
ATOM   3910  CD1 ILE A 250     -14.994  19.075  19.581  1.00  0.00           C  
ATOM   3911  H   ILE A 250     -15.754  20.239  15.853  1.00  0.00           H  
ATOM   3912  HA  ILE A 250     -17.028  17.803  16.431  1.00  0.00           H  
ATOM   3913  HB  ILE A 250     -16.659  20.202  17.873  1.00  0.00           H  
ATOM   3914 HG12 ILE A 250     -15.262  18.076  17.817  1.00  0.00           H  
ATOM   3915 HG13 ILE A 250     -16.297  17.613  18.993  1.00  0.00           H  
ATOM   3916 HG21 ILE A 250     -18.032  19.523  19.688  1.00  0.00           H  
ATOM   3917 HG22 ILE A 250     -18.939  19.804  18.359  1.00  0.00           H  
ATOM   3918 HG23 ILE A 250     -18.587  18.271  18.799  1.00  0.00           H  
ATOM   3919 HD11 ILE A 250     -14.314  18.427  19.924  1.00  0.00           H  
ATOM   3920 HD12 ILE A 250     -14.529  19.856  19.163  1.00  0.00           H  
ATOM   3921 HD13 ILE A 250     -15.564  19.393  20.339  1.00  0.00           H  
ATOM   3922  N   GLU A 251     -18.909  20.159  15.335  1.00  0.00           N  
ATOM   3923  CA  GLU A 251     -20.204  20.436  14.809  1.00  0.00           C  
ATOM   3924  C   GLU A 251     -20.752  19.402  13.823  1.00  0.00           C  
ATOM   3925  O   GLU A 251     -21.934  19.046  13.891  1.00  0.00           O  
ATOM   3926  CB  GLU A 251     -20.250  21.777  14.047  1.00  0.00           C  
ATOM   3927  CG  GLU A 251     -20.244  22.972  14.966  1.00  0.00           C  
ATOM   3928  CD  GLU A 251     -18.833  23.399  15.325  1.00  0.00           C  
ATOM   3929  OE1 GLU A 251     -17.865  22.587  15.300  1.00  0.00           O  
ATOM   3930  OE2 GLU A 251     -18.762  24.578  15.703  1.00  0.00           O  
ATOM   3931  H   GLU A 251     -18.189  20.848  15.253  1.00  0.00           H  
ATOM   3932  HA  GLU A 251     -20.841  20.497  15.577  1.00  0.00           H  
ATOM   3933  HB2 GLU A 251     -21.084  21.802  13.495  1.00  0.00           H  
ATOM   3934  HB3 GLU A 251     -19.452  21.831  13.447  1.00  0.00           H  
ATOM   3935  HG2 GLU A 251     -20.735  22.738  15.805  1.00  0.00           H  
ATOM   3936  HG3 GLU A 251     -20.707  23.733  14.511  1.00  0.00           H  
ATOM   3937  N   LEU A 252     -19.908  19.070  12.854  1.00  0.00           N  
ATOM   3938  CA  LEU A 252     -20.354  18.249  11.739  1.00  0.00           C  
ATOM   3939  C   LEU A 252     -19.943  16.785  11.689  1.00  0.00           C  
ATOM   3940  O   LEU A 252     -20.579  16.066  10.931  1.00  0.00           O  
ATOM   3941  CB  LEU A 252     -19.758  18.965  10.514  1.00  0.00           C  
ATOM   3942  CG  LEU A 252     -20.043  20.451  10.259  1.00  0.00           C  
ATOM   3943  CD1 LEU A 252     -19.380  20.964   8.992  1.00  0.00           C  
ATOM   3944  CD2 LEU A 252     -21.549  20.708  10.136  1.00  0.00           C  
ATOM   3945  H   LEU A 252     -18.960  19.386  12.891  1.00  0.00           H  
ATOM   3946  HA  LEU A 252     -21.351  18.302  11.684  1.00  0.00           H  
ATOM   3947  HB2 LEU A 252     -20.082  18.470   9.708  1.00  0.00           H  
ATOM   3948  HB3 LEU A 252     -18.765  18.873  10.585  1.00  0.00           H  
ATOM   3949  HG  LEU A 252     -19.694  20.978  11.034  1.00  0.00           H  
ATOM   3950 HD11 LEU A 252     -19.596  21.933   8.872  1.00  0.00           H  
ATOM   3951 HD12 LEU A 252     -18.389  20.849   9.064  1.00  0.00           H  
ATOM   3952 HD13 LEU A 252     -19.719  20.447   8.206  1.00  0.00           H  
ATOM   3953 HD21 LEU A 252     -21.709  21.681   9.970  1.00  0.00           H  
ATOM   3954 HD22 LEU A 252     -21.917  20.175   9.374  1.00  0.00           H  
ATOM   3955 HD23 LEU A 252     -22.004  20.435  10.984  1.00  0.00           H  
ATOM   3956  N   PHE A 253     -18.939  16.305  12.401  1.00  0.00           N  
ATOM   3957  CA  PHE A 253     -18.400  14.965  12.229  1.00  0.00           C  
ATOM   3958  C   PHE A 253     -19.389  13.823  12.302  1.00  0.00           C  
ATOM   3959  O   PHE A 253     -19.370  12.942  11.414  1.00  0.00           O  
ATOM   3960  CB  PHE A 253     -17.226  14.749  13.224  1.00  0.00           C  
ATOM   3961  CG  PHE A 253     -16.462  13.493  12.946  1.00  0.00           C  
ATOM   3962  CD1 PHE A 253     -15.587  13.402  11.862  1.00  0.00           C  
ATOM   3963  CD2 PHE A 253     -16.654  12.389  13.747  1.00  0.00           C  
ATOM   3964  CE1 PHE A 253     -14.904  12.222  11.639  1.00  0.00           C  
ATOM   3965  CE2 PHE A 253     -15.956  11.219  13.524  1.00  0.00           C  
ATOM   3966  CZ  PHE A 253     -15.086  11.138  12.465  1.00  0.00           C  
ATOM   3967  H   PHE A 253     -18.527  16.895  13.096  1.00  0.00           H  
ATOM   3968  HA  PHE A 253     -18.002  14.936  11.312  1.00  0.00           H  
ATOM   3969  HB2 PHE A 253     -17.597  14.700  14.151  1.00  0.00           H  
ATOM   3970  HB3 PHE A 253     -16.601  15.526  13.156  1.00  0.00           H  
ATOM   3971  HD1 PHE A 253     -15.456  14.184  11.252  1.00  0.00           H  
ATOM   3972  HD2 PHE A 253     -17.309  12.436  14.501  1.00  0.00           H  
ATOM   3973  HE1 PHE A 253     -14.270  12.156  10.868  1.00  0.00           H  
ATOM   3974  HE2 PHE A 253     -16.083  10.434  14.131  1.00  0.00           H  
ATOM   3975  HZ  PHE A 253     -14.584  10.290  12.294  1.00  0.00           H  
ATOM   3976  N   GLN A 254     -20.245  13.820  13.339  1.00  0.00           N  
ATOM   3977  CA  GLN A 254     -21.176  12.682  13.478  1.00  0.00           C  
ATOM   3978  C   GLN A 254     -22.076  12.577  12.251  1.00  0.00           C  
ATOM   3979  O   GLN A 254     -22.318  11.526  11.689  1.00  0.00           O  
ATOM   3980  CB  GLN A 254     -21.986  12.796  14.770  1.00  0.00           C  
ATOM   3981  CG  GLN A 254     -21.261  12.701  16.103  1.00  0.00           C  
ATOM   3982  CD  GLN A 254     -20.108  11.715  16.133  1.00  0.00           C  
ATOM   3983  OE1 GLN A 254     -20.254  10.536  15.802  1.00  0.00           O  
ATOM   3984  NE2 GLN A 254     -18.919  12.218  16.477  1.00  0.00           N  
ATOM   3985  H   GLN A 254     -20.251  14.570  14.000  1.00  0.00           H  
ATOM   3986  HA  GLN A 254     -20.631  11.845  13.531  1.00  0.00           H  
ATOM   3987  HB2 GLN A 254     -22.668  12.065  14.754  1.00  0.00           H  
ATOM   3988  HB3 GLN A 254     -22.448  13.683  14.750  1.00  0.00           H  
ATOM   3989  HG2 GLN A 254     -21.924  12.425  16.799  1.00  0.00           H  
ATOM   3990  HG3 GLN A 254     -20.901  13.607  16.326  1.00  0.00           H  
ATOM   3991 HE21 GLN A 254     -18.840  13.180  16.740  1.00  0.00           H  
ATOM   3992 HE22 GLN A 254     -18.108  11.633  16.472  1.00  0.00           H  
ATOM   3993  N   LYS A 255     -22.569  13.703  11.755  1.00  0.00           N  
ATOM   3994  CA  LYS A 255     -23.407  13.789  10.567  1.00  0.00           C  
ATOM   3995  C   LYS A 255     -22.620  13.361   9.338  1.00  0.00           C  
ATOM   3996  O   LYS A 255     -23.132  12.580   8.519  1.00  0.00           O  
ATOM   3997  CB  LYS A 255     -23.973  15.206  10.405  1.00  0.00           C  
ATOM   3998  CG  LYS A 255     -25.096  15.296   9.375  1.00  0.00           C  
ATOM   3999  CD  LYS A 255     -26.321  14.469   9.742  1.00  0.00           C  
ATOM   4000  CE  LYS A 255     -27.546  14.805   8.897  1.00  0.00           C  
ATOM   4001  NZ  LYS A 255     -28.590  13.744   9.025  1.00  0.00           N  
ATOM   4002  H   LYS A 255     -22.350  14.555  12.231  1.00  0.00           H  
ATOM   4003  HA  LYS A 255     -24.174  13.158  10.681  1.00  0.00           H  
ATOM   4004  HB2 LYS A 255     -23.231  15.813  10.119  1.00  0.00           H  
ATOM   4005  HB3 LYS A 255     -24.329  15.508  11.289  1.00  0.00           H  
ATOM   4006  HG2 LYS A 255     -24.747  14.972   8.496  1.00  0.00           H  
ATOM   4007  HG3 LYS A 255     -25.373  16.253   9.291  1.00  0.00           H  
ATOM   4008  HD2 LYS A 255     -26.542  14.636  10.703  1.00  0.00           H  
ATOM   4009  HD3 LYS A 255     -26.102  13.502   9.614  1.00  0.00           H  
ATOM   4010  HE2 LYS A 255     -27.272  14.880   7.938  1.00  0.00           H  
ATOM   4011  HE3 LYS A 255     -27.926  15.677   9.204  1.00  0.00           H  
ATOM   4012  HZ1 LYS A 255     -29.381  13.986   8.464  1.00  0.00           H  
ATOM   4013  HZ2 LYS A 255     -28.216  12.870   8.716  1.00  0.00           H  
ATOM   4014  HZ3 LYS A 255     -28.871  13.667   9.982  1.00  0.00           H  
ATOM   4015  N   LEU A 256     -21.344  13.752   9.247  1.00  0.00           N  
ATOM   4016  CA  LEU A 256     -20.534  13.378   8.076  1.00  0.00           C  
ATOM   4017  C   LEU A 256     -20.346  11.885   7.945  1.00  0.00           C  
ATOM   4018  O   LEU A 256     -20.471  11.265   6.875  1.00  0.00           O  
ATOM   4019  CB  LEU A 256     -19.164  14.050   8.116  1.00  0.00           C  
ATOM   4020  CG  LEU A 256     -19.143  15.560   8.011  1.00  0.00           C  
ATOM   4021  CD1 LEU A 256     -17.723  16.098   8.215  1.00  0.00           C  
ATOM   4022  CD2 LEU A 256     -19.719  15.999   6.678  1.00  0.00           C  
ATOM   4023  H   LEU A 256     -20.938  14.301   9.978  1.00  0.00           H  
ATOM   4024  HA  LEU A 256     -21.010  13.700   7.258  1.00  0.00           H  
ATOM   4025  HB2 LEU A 256     -18.626  13.686   7.356  1.00  0.00           H  
ATOM   4026  HB3 LEU A 256     -18.729  13.801   8.981  1.00  0.00           H  
ATOM   4027  HG  LEU A 256     -19.723  15.930   8.737  1.00  0.00           H  
ATOM   4028 HD11 LEU A 256     -17.731  17.095   8.142  1.00  0.00           H  
ATOM   4029 HD12 LEU A 256     -17.393  15.833   9.121  1.00  0.00           H  
ATOM   4030 HD13 LEU A 256     -17.119  15.717   7.515  1.00  0.00           H  
ATOM   4031 HD21 LEU A 256     -19.700  16.997   6.619  1.00  0.00           H  
ATOM   4032 HD22 LEU A 256     -19.173  15.611   5.935  1.00  0.00           H  
ATOM   4033 HD23 LEU A 256     -20.663  15.678   6.601  1.00  0.00           H  
ATOM   4034  N   LYS A 257     -20.109  11.215   9.073  1.00  0.00           N  
ATOM   4035  CA  LYS A 257     -19.951   9.760   9.037  1.00  0.00           C  
ATOM   4036  C   LYS A 257     -21.225   9.078   8.574  1.00  0.00           C  
ATOM   4037  O   LYS A 257     -21.220   7.992   8.015  1.00  0.00           O  
ATOM   4038  CB  LYS A 257     -19.495   9.182  10.382  1.00  0.00           C  
ATOM   4039  CG  LYS A 257     -19.347   7.661  10.350  1.00  0.00           C  
ATOM   4040  CD  LYS A 257     -18.686   7.085   9.123  1.00  0.00           C  
ATOM   4041  CE  LYS A 257     -17.302   6.512   9.195  1.00  0.00           C  
ATOM   4042  NZ  LYS A 257     -16.317   7.241  10.034  1.00  0.00           N  
ATOM   4043  H   LYS A 257     -20.039  11.705   9.942  1.00  0.00           H  
ATOM   4044  HA  LYS A 257     -19.240   9.553   8.366  1.00  0.00           H  
ATOM   4045  HB2 LYS A 257     -20.170   9.423  11.079  1.00  0.00           H  
ATOM   4046  HB3 LYS A 257     -18.611   9.585  10.620  1.00  0.00           H  
ATOM   4047  HG2 LYS A 257     -20.262   7.263  10.419  1.00  0.00           H  
ATOM   4048  HG3 LYS A 257     -18.805   7.390  11.145  1.00  0.00           H  
ATOM   4049  HD2 LYS A 257     -18.656   7.819   8.444  1.00  0.00           H  
ATOM   4050  HD3 LYS A 257     -19.282   6.352   8.796  1.00  0.00           H  
ATOM   4051  HE2 LYS A 257     -16.940   6.479   8.264  1.00  0.00           H  
ATOM   4052  HE3 LYS A 257     -17.378   5.583   9.557  1.00  0.00           H  
ATOM   4053  HZ1 LYS A 257     -15.437   6.767  10.003  1.00  0.00           H  
ATOM   4054  HZ2 LYS A 257     -16.206   8.172   9.685  1.00  0.00           H  
ATOM   4055  HZ3 LYS A 257     -16.644   7.276  10.978  1.00  0.00           H  
ATOM   4056  N   LYS A 258     -22.378   9.703   8.840  1.00  0.00           N  
ATOM   4057  CA  LYS A 258     -23.625   9.099   8.389  1.00  0.00           C  
ATOM   4058  C   LYS A 258     -23.908   9.532   6.966  1.00  0.00           C  
ATOM   4059  O   LYS A 258     -24.392   8.730   6.171  1.00  0.00           O  
ATOM   4060  CB  LYS A 258     -24.735   9.418   9.384  1.00  0.00           C  
ATOM   4061  CG  LYS A 258     -24.495   8.858  10.786  1.00  0.00           C  
ATOM   4062  CD  LYS A 258     -23.820   7.496  10.843  1.00  0.00           C  
ATOM   4063  CE  LYS A 258     -24.566   6.541  11.764  1.00  0.00           C  
ATOM   4064  NZ  LYS A 258     -24.434   6.881  13.214  1.00  0.00           N  
ATOM   4065  H   LYS A 258     -22.384  10.569   9.339  1.00  0.00           H  
ATOM   4066  HA  LYS A 258     -23.497   8.107   8.385  1.00  0.00           H  
ATOM   4067  HB2 LYS A 258     -25.590   9.035   9.035  1.00  0.00           H  
ATOM   4068  HB3 LYS A 258     -24.819  10.412   9.453  1.00  0.00           H  
ATOM   4069  HG2 LYS A 258     -25.381   8.781  11.243  1.00  0.00           H  
ATOM   4070  HG3 LYS A 258     -23.919   9.508  11.282  1.00  0.00           H  
ATOM   4071  HD2 LYS A 258     -22.886   7.610  11.181  1.00  0.00           H  
ATOM   4072  HD3 LYS A 258     -23.796   7.107   9.922  1.00  0.00           H  
ATOM   4073  HE2 LYS A 258     -24.206   5.619  11.622  1.00  0.00           H  
ATOM   4074  HE3 LYS A 258     -25.536   6.561  11.522  1.00  0.00           H  
ATOM   4075  HZ1 LYS A 258     -24.945   6.217  13.760  1.00  0.00           H  
ATOM   4076  HZ2 LYS A 258     -23.469   6.855  13.476  1.00  0.00           H  
ATOM   4077  HZ3 LYS A 258     -24.799   7.798  13.376  1.00  0.00           H  
ATOM   4078  N   GLU A 259     -23.503  10.731   6.561  1.00  0.00           N  
ATOM   4079  CA  GLU A 259     -23.793  11.177   5.201  1.00  0.00           C  
ATOM   4080  C   GLU A 259     -22.841  10.747   4.120  1.00  0.00           C  
ATOM   4081  O   GLU A 259     -23.236  10.496   2.987  1.00  0.00           O  
ATOM   4082  CB  GLU A 259     -23.808  12.709   5.168  1.00  0.00           C  
ATOM   4083  CG  GLU A 259     -25.231  13.253   5.025  1.00  0.00           C  
ATOM   4084  CD  GLU A 259     -25.161  14.744   5.335  1.00  0.00           C  
ATOM   4085  OE1 GLU A 259     -24.825  15.025   6.504  1.00  0.00           O  
ATOM   4086  OE2 GLU A 259     -25.377  15.537   4.413  1.00  0.00           O  
ATOM   4087  H   GLU A 259     -23.000  11.327   7.187  1.00  0.00           H  
ATOM   4088  HA  GLU A 259     -24.707  10.853   4.957  1.00  0.00           H  
ATOM   4089  HB2 GLU A 259     -23.261  13.023   4.392  1.00  0.00           H  
ATOM   4090  HB3 GLU A 259     -23.411  13.056   6.018  1.00  0.00           H  
ATOM   4091  HG2 GLU A 259     -25.842  12.795   5.671  1.00  0.00           H  
ATOM   4092  HG3 GLU A 259     -25.563  13.110   4.093  1.00  0.00           H  
ATOM   4093  N   ILE A 260     -21.533  10.718   4.374  1.00  0.00           N  
ATOM   4094  CA  ILE A 260     -20.548  10.344   3.352  1.00  0.00           C  
ATOM   4095  C   ILE A 260     -19.495   9.433   3.956  1.00  0.00           C  
ATOM   4096  O   ILE A 260     -18.286   9.670   3.951  1.00  0.00           O  
ATOM   4097  CB  ILE A 260     -19.939  11.621   2.743  1.00  0.00           C  
ATOM   4098  CG1 ILE A 260     -19.428  12.537   3.867  1.00  0.00           C  
ATOM   4099  CG2 ILE A 260     -20.912  12.411   1.869  1.00  0.00           C  
ATOM   4100  CD1 ILE A 260     -18.500  13.627   3.385  1.00  0.00           C  
ATOM   4101  H   ILE A 260     -21.212  10.959   5.290  1.00  0.00           H  
ATOM   4102  HA  ILE A 260     -21.020   9.843   2.627  1.00  0.00           H  
ATOM   4103  HB  ILE A 260     -19.158  11.355   2.178  1.00  0.00           H  
ATOM   4104 HG12 ILE A 260     -18.937  11.976   4.533  1.00  0.00           H  
ATOM   4105 HG13 ILE A 260     -20.216  12.965   4.308  1.00  0.00           H  
ATOM   4106 HG21 ILE A 260     -20.453  13.223   1.509  1.00  0.00           H  
ATOM   4107 HG22 ILE A 260     -21.219  11.837   1.110  1.00  0.00           H  
ATOM   4108 HG23 ILE A 260     -21.701  12.690   2.417  1.00  0.00           H  
ATOM   4109 HD11 ILE A 260     -18.207  14.183   4.163  1.00  0.00           H  
ATOM   4110 HD12 ILE A 260     -17.700  13.215   2.949  1.00  0.00           H  
ATOM   4111 HD13 ILE A 260     -18.979  14.205   2.724  1.00  0.00           H  
ATOM   4112  N   PRO A 261     -19.930   8.258   4.425  1.00  0.00           N  
ATOM   4113  CA  PRO A 261     -19.112   7.270   5.084  1.00  0.00           C  
ATOM   4114  C   PRO A 261     -17.839   6.858   4.373  1.00  0.00           C  
ATOM   4115  O   PRO A 261     -16.774   6.759   4.990  1.00  0.00           O  
ATOM   4116  CB  PRO A 261     -20.023   6.016   5.207  1.00  0.00           C  
ATOM   4117  CG  PRO A 261     -21.072   6.266   4.181  1.00  0.00           C  
ATOM   4118  CD  PRO A 261     -21.326   7.752   4.376  1.00  0.00           C  
ATOM   4119  HA  PRO A 261     -18.882   7.597   6.001  1.00  0.00           H  
ATOM   4120  HB2 PRO A 261     -19.513   5.180   5.004  1.00  0.00           H  
ATOM   4121  HB3 PRO A 261     -20.422   5.950   6.121  1.00  0.00           H  
ATOM   4122  HG2 PRO A 261     -20.738   6.069   3.259  1.00  0.00           H  
ATOM   4123  HG3 PRO A 261     -21.895   5.727   4.359  1.00  0.00           H  
ATOM   4124  HD2 PRO A 261     -21.835   8.144   3.609  1.00  0.00           H  
ATOM   4125  HD3 PRO A 261     -21.815   7.935   5.229  1.00  0.00           H  
ATOM   4126  N   ASN A 262     -17.949   6.689   3.078  1.00  0.00           N  
ATOM   4127  CA  ASN A 262     -16.887   6.312   2.179  1.00  0.00           C  
ATOM   4128  C   ASN A 262     -15.809   7.397   2.075  1.00  0.00           C  
ATOM   4129  O   ASN A 262     -14.683   7.098   1.662  1.00  0.00           O  
ATOM   4130  CB  ASN A 262     -17.483   6.117   0.782  1.00  0.00           C  
ATOM   4131  CG  ASN A 262     -18.482   4.975   0.646  1.00  0.00           C  
ATOM   4132  OD1 ASN A 262     -18.450   3.996   1.376  1.00  0.00           O  
ATOM   4133  ND2 ASN A 262     -19.409   5.104  -0.323  1.00  0.00           N  
ATOM   4134  H   ASN A 262     -18.853   6.835   2.676  1.00  0.00           H  
ATOM   4135  HA  ASN A 262     -16.473   5.456   2.489  1.00  0.00           H  
ATOM   4136  HB2 ASN A 262     -16.730   5.944   0.148  1.00  0.00           H  
ATOM   4137  HB3 ASN A 262     -17.948   6.964   0.525  1.00  0.00           H  
ATOM   4138 HD21 ASN A 262     -19.413   5.916  -0.907  1.00  0.00           H  
ATOM   4139 HD22 ASN A 262     -20.094   4.388  -0.459  1.00  0.00           H  
ATOM   4140  N   GLU A 263     -16.160   8.631   2.374  1.00  0.00           N  
ATOM   4141  CA  GLU A 263     -15.258   9.771   2.285  1.00  0.00           C  
ATOM   4142  C   GLU A 263     -14.518  10.104   3.564  1.00  0.00           C  
ATOM   4143  O   GLU A 263     -13.543  10.840   3.570  1.00  0.00           O  
ATOM   4144  CB  GLU A 263     -16.150  10.984   1.906  1.00  0.00           C  
ATOM   4145  CG  GLU A 263     -16.482  10.868   0.443  1.00  0.00           C  
ATOM   4146  CD  GLU A 263     -17.195  11.991  -0.252  1.00  0.00           C  
ATOM   4147  OE1 GLU A 263     -16.764  13.145  -0.243  1.00  0.00           O  
ATOM   4148  OE2 GLU A 263     -18.209  11.731  -0.902  1.00  0.00           O  
ATOM   4149  H   GLU A 263     -17.098   8.794   2.679  1.00  0.00           H  
ATOM   4150  HA  GLU A 263     -14.595   9.609   1.554  1.00  0.00           H  
ATOM   4151  HB2 GLU A 263     -15.656  11.837   2.077  1.00  0.00           H  
ATOM   4152  HB3 GLU A 263     -16.990  10.971   2.448  1.00  0.00           H  
ATOM   4153  HG2 GLU A 263     -17.054  10.054   0.340  1.00  0.00           H  
ATOM   4154  HG3 GLU A 263     -15.617  10.731  -0.040  1.00  0.00           H  
ATOM   4155  N   VAL A 264     -15.109   9.730   4.699  1.00  0.00           N  
ATOM   4156  CA  VAL A 264     -14.521   9.942   6.008  1.00  0.00           C  
ATOM   4157  C   VAL A 264     -13.481   8.858   6.252  1.00  0.00           C  
ATOM   4158  O   VAL A 264     -13.762   7.654   6.392  1.00  0.00           O  
ATOM   4159  CB  VAL A 264     -15.605   9.899   7.114  1.00  0.00           C  
ATOM   4160  CG1 VAL A 264     -15.000  10.114   8.493  1.00  0.00           C  
ATOM   4161  CG2 VAL A 264     -16.662  10.955   6.793  1.00  0.00           C  
ATOM   4162  H   VAL A 264     -16.001   9.281   4.645  1.00  0.00           H  
ATOM   4163  HA  VAL A 264     -14.072  10.836   6.024  1.00  0.00           H  
ATOM   4164  HB  VAL A 264     -16.041   8.999   7.096  1.00  0.00           H  
ATOM   4165 HG11 VAL A 264     -15.723  10.081   9.183  1.00  0.00           H  
ATOM   4166 HG12 VAL A 264     -14.329   9.396   8.678  1.00  0.00           H  
ATOM   4167 HG13 VAL A 264     -14.550  11.007   8.524  1.00  0.00           H  
ATOM   4168 HG21 VAL A 264     -17.371  10.942   7.498  1.00  0.00           H  
ATOM   4169 HG22 VAL A 264     -16.234  11.858   6.768  1.00  0.00           H  
ATOM   4170 HG23 VAL A 264     -17.073  10.756   5.903  1.00  0.00           H  
ATOM   4171  N   ARG A 265     -12.224   9.252   6.225  1.00  0.00           N  
ATOM   4172  CA  ARG A 265     -11.113   8.321   6.418  1.00  0.00           C  
ATOM   4173  C   ARG A 265     -10.674   8.423   7.867  1.00  0.00           C  
ATOM   4174  O   ARG A 265     -10.389   9.536   8.321  1.00  0.00           O  
ATOM   4175  CB  ARG A 265      -9.944   8.647   5.498  1.00  0.00           C  
ATOM   4176  CG  ARG A 265     -10.266   8.814   4.029  1.00  0.00           C  
ATOM   4177  CD  ARG A 265     -10.844   7.545   3.385  1.00  0.00           C  
ATOM   4178  NE  ARG A 265     -10.499   7.553   1.972  1.00  0.00           N  
ATOM   4179  CZ  ARG A 265      -9.400   7.119   1.387  1.00  0.00           C  
ATOM   4180  NH1 ARG A 265      -8.446   6.551   2.124  1.00  0.00           N  
ATOM   4181  NH2 ARG A 265      -9.277   7.265   0.077  1.00  0.00           N  
ATOM   4182  H   ARG A 265     -12.023  10.219   6.067  1.00  0.00           H  
ATOM   4183  HA  ARG A 265     -11.428   7.390   6.234  1.00  0.00           H  
ATOM   4184  HB2 ARG A 265      -9.277   7.906   5.580  1.00  0.00           H  
ATOM   4185  HB3 ARG A 265      -9.535   9.501   5.818  1.00  0.00           H  
ATOM   4186  HG2 ARG A 265      -9.426   9.060   3.546  1.00  0.00           H  
ATOM   4187  HG3 ARG A 265     -10.934   9.551   3.933  1.00  0.00           H  
ATOM   4188  HD2 ARG A 265     -11.838   7.535   3.490  1.00  0.00           H  
ATOM   4189  HD3 ARG A 265     -10.454   6.735   3.824  1.00  0.00           H  
ATOM   4190  HE  ARG A 265     -11.189   7.940   1.361  1.00  0.00           H  
ATOM   4191 HH11 ARG A 265      -7.609   6.219   1.689  1.00  0.00           H  
ATOM   4192 HH12 ARG A 265      -8.567   6.457   3.112  1.00  0.00           H  
ATOM   4193 HH21 ARG A 265      -8.452   6.943  -0.387  1.00  0.00           H  
ATOM   4194 HH22 ARG A 265     -10.009   7.697  -0.449  1.00  0.00           H  
ATOM   4195  N   VAL A 266     -10.557   7.312   8.578  1.00  0.00           N  
ATOM   4196  CA  VAL A 266     -10.186   7.342   9.996  1.00  0.00           C  
ATOM   4197  C   VAL A 266      -9.135   6.273  10.202  1.00  0.00           C  
ATOM   4198  O   VAL A 266      -9.410   5.125   9.859  1.00  0.00           O  
ATOM   4199  CB  VAL A 266     -11.386   7.030  10.927  1.00  0.00           C  
ATOM   4200  CG1 VAL A 266     -10.900   6.867  12.375  1.00  0.00           C  
ATOM   4201  CG2 VAL A 266     -12.446   8.114  10.813  1.00  0.00           C  
ATOM   4202  H   VAL A 266     -10.726   6.431   8.137  1.00  0.00           H  
ATOM   4203  HA  VAL A 266      -9.805   8.238  10.226  1.00  0.00           H  
ATOM   4204  HB  VAL A 266     -11.792   6.164  10.634  1.00  0.00           H  
ATOM   4205 HG11 VAL A 266     -11.680   6.666  12.968  1.00  0.00           H  
ATOM   4206 HG12 VAL A 266     -10.242   6.115  12.423  1.00  0.00           H  
ATOM   4207 HG13 VAL A 266     -10.461   7.713  12.677  1.00  0.00           H  
ATOM   4208 HG21 VAL A 266     -13.211   7.897  11.419  1.00  0.00           H  
ATOM   4209 HG22 VAL A 266     -12.052   8.995  11.076  1.00  0.00           H  
ATOM   4210 HG23 VAL A 266     -12.772   8.163   9.869  1.00  0.00           H  
ATOM   4211  N   ASP A 267      -7.898   6.644  10.548  1.00  0.00           N  
ATOM   4212  CA  ASP A 267      -6.832   5.653  10.633  1.00  0.00           C  
ATOM   4213  C   ASP A 267      -5.936   5.966  11.837  1.00  0.00           C  
ATOM   4214  O   ASP A 267      -5.942   7.100  12.355  1.00  0.00           O  
ATOM   4215  CB  ASP A 267      -5.976   5.672   9.351  1.00  0.00           C  
ATOM   4216  CG  ASP A 267      -6.712   5.292   8.074  1.00  0.00           C  
ATOM   4217  OD1 ASP A 267      -6.910   4.076   7.837  1.00  0.00           O  
ATOM   4218  OD2 ASP A 267      -7.137   6.147   7.279  1.00  0.00           O  
ATOM   4219  H   ASP A 267      -7.703   7.604  10.749  1.00  0.00           H  
ATOM   4220  HA  ASP A 267      -7.234   4.745  10.748  1.00  0.00           H  
ATOM   4221  HB2 ASP A 267      -5.219   5.030   9.475  1.00  0.00           H  
ATOM   4222  HB3 ASP A 267      -5.613   6.597   9.235  1.00  0.00           H  
ATOM   4223  N   PRO A 268      -5.101   4.996  12.166  1.00  0.00           N  
ATOM   4224  CA  PRO A 268      -4.158   5.166  13.259  1.00  0.00           C  
ATOM   4225  C   PRO A 268      -3.229   6.324  12.920  1.00  0.00           C  
ATOM   4226  O   PRO A 268      -2.874   6.539  11.745  1.00  0.00           O  
ATOM   4227  CB  PRO A 268      -3.452   3.826  13.394  1.00  0.00           C  
ATOM   4228  CG  PRO A 268      -4.388   2.844  12.721  1.00  0.00           C  
ATOM   4229  CD  PRO A 268      -4.996   3.639  11.570  1.00  0.00           C  
ATOM   4230  HA  PRO A 268      -4.655   5.370  14.102  1.00  0.00           H  
ATOM   4231  HB2 PRO A 268      -2.565   3.844  12.932  1.00  0.00           H  
ATOM   4232  HB3 PRO A 268      -3.322   3.589  14.357  1.00  0.00           H  
ATOM   4233  HG2 PRO A 268      -3.884   2.051  12.378  1.00  0.00           H  
ATOM   4234  HG3 PRO A 268      -5.098   2.538  13.355  1.00  0.00           H  
ATOM   4235  HD2 PRO A 268      -4.397   3.638  10.769  1.00  0.00           H  
ATOM   4236  HD3 PRO A 268      -5.895   3.282  11.315  1.00  0.00           H  
ATOM   4237  N   TYR A 269      -2.832   7.005  13.969  1.00  0.00           N  
ATOM   4238  CA  TYR A 269      -1.979   8.203  13.849  1.00  0.00           C  
ATOM   4239  C   TYR A 269      -1.122   8.272  15.115  1.00  0.00           C  
ATOM   4240  O   TYR A 269      -1.681   8.118  16.234  1.00  0.00           O  
ATOM   4241  CB  TYR A 269      -2.965   9.388  13.732  1.00  0.00           C  
ATOM   4242  CG  TYR A 269      -2.456  10.692  13.170  1.00  0.00           C  
ATOM   4243  CD1 TYR A 269      -1.233  10.762  12.463  1.00  0.00           C  
ATOM   4244  CD2 TYR A 269      -3.216  11.857  13.290  1.00  0.00           C  
ATOM   4245  CE1 TYR A 269      -0.832  11.979  11.948  1.00  0.00           C  
ATOM   4246  CE2 TYR A 269      -2.782  13.080  12.793  1.00  0.00           C  
ATOM   4247  CZ  TYR A 269      -1.594  13.120  12.077  1.00  0.00           C  
ATOM   4248  OH  TYR A 269      -1.134  14.338  11.567  1.00  0.00           O  
ATOM   4249  H   TYR A 269      -3.117   6.702  14.879  1.00  0.00           H  
ATOM   4250  HA  TYR A 269      -1.401   8.144  13.035  1.00  0.00           H  
ATOM   4251  HB2 TYR A 269      -3.310   9.577  14.651  1.00  0.00           H  
ATOM   4252  HB3 TYR A 269      -3.719   9.089  13.148  1.00  0.00           H  
ATOM   4253  HD1 TYR A 269      -0.669   9.946  12.338  1.00  0.00           H  
ATOM   4254  HD2 TYR A 269      -4.103  11.810  13.749  1.00  0.00           H  
ATOM   4255  HE1 TYR A 269       0.042  12.034  11.465  1.00  0.00           H  
ATOM   4256  HE2 TYR A 269      -3.314  13.913  12.948  1.00  0.00           H  
ATOM   4257  HH  TYR A 269      -1.691  15.163  11.663  1.00  0.00           H  
ATOM   4258  N   LEU A 270       0.170   8.523  14.955  1.00  0.00           N  
ATOM   4259  CA  LEU A 270       1.071   8.534  16.124  1.00  0.00           C  
ATOM   4260  C   LEU A 270       1.245   9.927  16.710  1.00  0.00           C  
ATOM   4261  O   LEU A 270       2.292  10.572  16.502  1.00  0.00           O  
ATOM   4262  CB  LEU A 270       2.431   7.918  15.746  1.00  0.00           C  
ATOM   4263  CG  LEU A 270       2.365   6.381  15.752  1.00  0.00           C  
ATOM   4264  CD1 LEU A 270       3.605   5.772  15.074  1.00  0.00           C  
ATOM   4265  CD2 LEU A 270       2.176   5.850  17.167  1.00  0.00           C  
ATOM   4266  H   LEU A 270       0.534   8.705  14.042  1.00  0.00           H  
ATOM   4267  HA  LEU A 270       0.661   7.956  16.830  1.00  0.00           H  
ATOM   4268  HB2 LEU A 270       3.120   8.218  16.406  1.00  0.00           H  
ATOM   4269  HB3 LEU A 270       2.688   8.230  14.831  1.00  0.00           H  
ATOM   4270  HG  LEU A 270       1.564   6.110  15.218  1.00  0.00           H  
ATOM   4271 HD11 LEU A 270       3.538   4.774  15.091  1.00  0.00           H  
ATOM   4272 HD12 LEU A 270       3.655   6.087  14.126  1.00  0.00           H  
ATOM   4273 HD13 LEU A 270       4.428   6.059  15.564  1.00  0.00           H  
ATOM   4274 HD21 LEU A 270       2.136   4.851  17.146  1.00  0.00           H  
ATOM   4275 HD22 LEU A 270       2.944   6.141  17.738  1.00  0.00           H  
ATOM   4276 HD23 LEU A 270       1.324   6.210  17.547  1.00  0.00           H  
ATOM   4277  N   CYS A 271       0.140  10.490  17.252  1.00  0.00           N  
ATOM   4278  CA  CYS A 271       0.204  11.860  17.764  1.00  0.00           C  
ATOM   4279  C   CYS A 271      -0.531  11.857  19.114  1.00  0.00           C  
ATOM   4280  O   CYS A 271      -1.489  11.055  19.249  1.00  0.00           O  
ATOM   4281  CB  CYS A 271      -0.556  12.871  16.881  1.00  0.00           C  
ATOM   4282  SG  CYS A 271      -0.078  12.804  15.141  1.00  0.00           S  
ATOM   4283  H   CYS A 271      -0.715   9.973  17.302  1.00  0.00           H  
ATOM   4284  HA  CYS A 271       1.155  12.145  17.884  1.00  0.00           H  
ATOM   4285  HB2 CYS A 271      -0.373  13.792  17.225  1.00  0.00           H  
ATOM   4286  HB3 CYS A 271      -1.535  12.678  16.949  1.00  0.00           H  
ATOM   4287  N   THR A 272      -0.127  12.791  19.963  1.00  0.00           N  
ATOM   4288  CA  THR A 272      -0.780  12.888  21.260  1.00  0.00           C  
ATOM   4289  C   THR A 272      -1.231  14.324  21.466  1.00  0.00           C  
ATOM   4290  O   THR A 272      -0.437  15.244  21.198  1.00  0.00           O  
ATOM   4291  CB  THR A 272       0.156  12.484  22.419  1.00  0.00           C  
ATOM   4292  OG1 THR A 272       0.518  11.126  22.263  1.00  0.00           O  
ATOM   4293  CG2 THR A 272      -0.582  12.683  23.761  1.00  0.00           C  
ATOM   4294  H   THR A 272       0.613  13.417  19.717  1.00  0.00           H  
ATOM   4295  HA  THR A 272      -1.582  12.291  21.266  1.00  0.00           H  
ATOM   4296  HB  THR A 272       0.977  13.054  22.401  1.00  0.00           H  
ATOM   4297  HG1 THR A 272       1.125  10.855  23.010  1.00  0.00           H  
ATOM   4298 HG21 THR A 272       0.021  12.422  24.515  1.00  0.00           H  
ATOM   4299 HG22 THR A 272      -0.842  13.644  23.859  1.00  0.00           H  
ATOM   4300 HG23 THR A 272      -1.403  12.112  23.778  1.00  0.00           H  
ATOM   4301  N   TYR A 273      -2.471  14.445  21.899  1.00  0.00           N  
ATOM   4302  CA  TYR A 273      -3.040  15.761  22.209  1.00  0.00           C  
ATOM   4303  C   TYR A 273      -2.913  15.946  23.718  1.00  0.00           C  
ATOM   4304  O   TYR A 273      -3.258  15.038  24.473  1.00  0.00           O  
ATOM   4305  CB  TYR A 273      -4.524  15.780  21.837  1.00  0.00           C  
ATOM   4306  CG  TYR A 273      -5.184  17.161  21.836  1.00  0.00           C  
ATOM   4307  CD1 TYR A 273      -5.449  17.936  22.966  1.00  0.00           C  
ATOM   4308  CD2 TYR A 273      -5.623  17.595  20.590  1.00  0.00           C  
ATOM   4309  CE1 TYR A 273      -6.131  19.158  22.841  1.00  0.00           C  
ATOM   4310  CE2 TYR A 273      -6.289  18.809  20.461  1.00  0.00           C  
ATOM   4311  CZ  TYR A 273      -6.537  19.574  21.581  1.00  0.00           C  
ATOM   4312  OH  TYR A 273      -7.220  20.742  21.338  1.00  0.00           O  
ATOM   4313  H   TYR A 273      -3.032  13.626  22.018  1.00  0.00           H  
ATOM   4314  HA  TYR A 273      -2.546  16.482  21.723  1.00  0.00           H  
ATOM   4315  HB2 TYR A 273      -5.014  15.205  22.492  1.00  0.00           H  
ATOM   4316  HB3 TYR A 273      -4.617  15.393  20.920  1.00  0.00           H  
ATOM   4317  HD1 TYR A 273      -5.153  17.621  23.867  1.00  0.00           H  
ATOM   4318  HD2 TYR A 273      -5.459  17.030  19.781  1.00  0.00           H  
ATOM   4319  HE1 TYR A 273      -6.321  19.719  23.647  1.00  0.00           H  
ATOM   4320  HE2 TYR A 273      -6.587  19.126  19.560  1.00  0.00           H  
ATOM   4321  HH  TYR A 273      -7.483  20.982  20.404  1.00  0.00           H  
ATOM   4322  N   TYR A 274      -2.357  17.056  24.131  1.00  0.00           N  
ATOM   4323  CA  TYR A 274      -2.156  17.313  25.551  1.00  0.00           C  
ATOM   4324  C   TYR A 274      -2.197  18.810  25.791  1.00  0.00           C  
ATOM   4325  O   TYR A 274      -2.167  19.609  24.839  1.00  0.00           O  
ATOM   4326  CB  TYR A 274      -0.756  16.786  25.949  1.00  0.00           C  
ATOM   4327  CG  TYR A 274       0.466  17.308  25.210  1.00  0.00           C  
ATOM   4328  CD1 TYR A 274       0.790  16.894  23.906  1.00  0.00           C  
ATOM   4329  CD2 TYR A 274       1.341  18.194  25.827  1.00  0.00           C  
ATOM   4330  CE1 TYR A 274       1.913  17.329  23.251  1.00  0.00           C  
ATOM   4331  CE2 TYR A 274       2.479  18.671  25.181  1.00  0.00           C  
ATOM   4332  CZ  TYR A 274       2.750  18.233  23.894  1.00  0.00           C  
ATOM   4333  OH  TYR A 274       3.879  18.706  23.247  1.00  0.00           O  
ATOM   4334  H   TYR A 274      -2.065  17.739  23.461  1.00  0.00           H  
ATOM   4335  HA  TYR A 274      -2.864  16.856  26.089  1.00  0.00           H  
ATOM   4336  HB2 TYR A 274      -0.771  15.794  25.826  1.00  0.00           H  
ATOM   4337  HB3 TYR A 274      -0.627  17.000  26.917  1.00  0.00           H  
ATOM   4338  HD1 TYR A 274       0.177  16.257  23.438  1.00  0.00           H  
ATOM   4339  HD2 TYR A 274       1.148  18.497  26.760  1.00  0.00           H  
ATOM   4340  HE1 TYR A 274       2.125  17.003  22.330  1.00  0.00           H  
ATOM   4341  HE2 TYR A 274       3.090  19.318  25.638  1.00  0.00           H  
ATOM   4342  HH  TYR A 274       4.483  19.357  23.707  1.00  0.00           H  
ATOM   4343  N   TYR A 275      -2.269  19.186  27.072  1.00  0.00           N  
ATOM   4344  CA  TYR A 275      -2.102  20.558  27.485  1.00  0.00           C  
ATOM   4345  C   TYR A 275      -0.667  20.623  28.034  1.00  0.00           C  
ATOM   4346  O   TYR A 275      -0.192  19.929  28.940  1.00  0.00           O  
ATOM   4347  CB  TYR A 275      -3.086  21.158  28.513  1.00  0.00           C  
ATOM   4348  CG  TYR A 275      -4.431  21.225  27.793  1.00  0.00           C  
ATOM   4349  CD1 TYR A 275      -4.730  22.352  27.022  1.00  0.00           C  
ATOM   4350  CD2 TYR A 275      -5.297  20.136  27.825  1.00  0.00           C  
ATOM   4351  CE1 TYR A 275      -5.906  22.407  26.300  1.00  0.00           C  
ATOM   4352  CE2 TYR A 275      -6.453  20.204  27.082  1.00  0.00           C  
ATOM   4353  CZ  TYR A 275      -6.756  21.333  26.325  1.00  0.00           C  
ATOM   4354  OH  TYR A 275      -7.932  21.364  25.649  1.00  0.00           O  
ATOM   4355  H   TYR A 275      -2.445  18.491  27.769  1.00  0.00           H  
ATOM   4356  HA  TYR A 275      -2.138  21.128  26.664  1.00  0.00           H  
ATOM   4357  HB2 TYR A 275      -2.790  22.073  28.788  1.00  0.00           H  
ATOM   4358  HB3 TYR A 275      -3.150  20.571  29.320  1.00  0.00           H  
ATOM   4359  HD1 TYR A 275      -4.091  23.120  26.993  1.00  0.00           H  
ATOM   4360  HD2 TYR A 275      -5.085  19.327  28.373  1.00  0.00           H  
ATOM   4361  HE1 TYR A 275      -6.134  23.221  25.766  1.00  0.00           H  
ATOM   4362  HE2 TYR A 275      -7.086  19.430  27.086  1.00  0.00           H  
ATOM   4363  HH  TYR A 275      -8.544  20.574  25.675  1.00  0.00           H  
ATOM   4364  N   GLU A 276       0.096  21.456  27.368  1.00  0.00           N  
ATOM   4365  CA  GLU A 276       1.489  21.749  27.663  1.00  0.00           C  
ATOM   4366  C   GLU A 276       1.517  22.797  28.768  1.00  0.00           C  
ATOM   4367  O   GLU A 276       0.856  23.844  28.681  1.00  0.00           O  
ATOM   4368  CB  GLU A 276       2.154  22.229  26.378  1.00  0.00           C  
ATOM   4369  CG  GLU A 276       3.605  22.720  26.623  1.00  0.00           C  
ATOM   4370  CD  GLU A 276       4.108  23.207  25.273  1.00  0.00           C  
ATOM   4371  OE1 GLU A 276       3.830  24.354  24.935  1.00  0.00           O  
ATOM   4372  OE2 GLU A 276       4.780  22.432  24.567  1.00  0.00           O  
ATOM   4373  H   GLU A 276      -0.316  21.931  26.590  1.00  0.00           H  
ATOM   4374  HA  GLU A 276       1.943  20.917  27.982  1.00  0.00           H  
ATOM   4375  HB2 GLU A 276       1.618  22.983  25.999  1.00  0.00           H  
ATOM   4376  HB3 GLU A 276       2.175  21.473  25.724  1.00  0.00           H  
ATOM   4377  HG2 GLU A 276       4.175  21.970  26.958  1.00  0.00           H  
ATOM   4378  HG3 GLU A 276       3.613  23.467  27.288  1.00  0.00           H  
ATOM   4379  N   ILE A 277       2.175  22.423  29.856  1.00  0.00           N  
ATOM   4380  CA  ILE A 277       2.281  23.316  31.026  1.00  0.00           C  
ATOM   4381  C   ILE A 277       3.641  23.992  30.915  1.00  0.00           C  
ATOM   4382  O   ILE A 277       4.634  23.356  30.580  1.00  0.00           O  
ATOM   4383  CB  ILE A 277       2.144  22.614  32.384  1.00  0.00           C  
ATOM   4384  CG1 ILE A 277       0.762  21.967  32.529  1.00  0.00           C  
ATOM   4385  CG2 ILE A 277       2.470  23.578  33.531  1.00  0.00           C  
ATOM   4386  CD1 ILE A 277       0.688  20.943  33.662  1.00  0.00           C  
ATOM   4387  H   ILE A 277       2.606  21.521  29.884  1.00  0.00           H  
ATOM   4388  HA  ILE A 277       1.571  24.017  30.957  1.00  0.00           H  
ATOM   4389  HB  ILE A 277       2.822  21.879  32.410  1.00  0.00           H  
ATOM   4390 HG12 ILE A 277       0.535  21.507  31.670  1.00  0.00           H  
ATOM   4391 HG13 ILE A 277       0.092  22.687  32.708  1.00  0.00           H  
ATOM   4392 HG21 ILE A 277       2.375  23.101  34.405  1.00  0.00           H  
ATOM   4393 HG22 ILE A 277       3.409  23.908  33.432  1.00  0.00           H  
ATOM   4394 HG23 ILE A 277       1.839  24.354  33.504  1.00  0.00           H  
ATOM   4395 HD11 ILE A 277      -0.234  20.559  33.704  1.00  0.00           H  
ATOM   4396 HD12 ILE A 277       1.347  20.210  33.492  1.00  0.00           H  
ATOM   4397 HD13 ILE A 277       0.903  21.390  34.530  1.00  0.00           H  
ATOM   4398  N   ASN A 278       3.709  25.267  31.215  1.00  0.00           N  
ATOM   4399  CA  ASN A 278       4.979  25.989  31.162  1.00  0.00           C  
ATOM   4400  C   ASN A 278       5.645  25.712  32.515  1.00  0.00           C  
ATOM   4401  O   ASN A 278       5.253  26.247  33.552  1.00  0.00           O  
ATOM   4402  CB  ASN A 278       4.749  27.481  30.910  1.00  0.00           C  
ATOM   4403  CG  ASN A 278       6.068  28.232  30.914  1.00  0.00           C  
ATOM   4404  OD1 ASN A 278       7.139  27.653  31.131  1.00  0.00           O  
ATOM   4405  ND2 ASN A 278       6.064  29.545  30.651  1.00  0.00           N  
ATOM   4406  H   ASN A 278       2.878  25.753  31.485  1.00  0.00           H  
ATOM   4407  HA  ASN A 278       5.545  25.612  30.429  1.00  0.00           H  
ATOM   4408  HB2 ASN A 278       4.159  27.849  31.629  1.00  0.00           H  
ATOM   4409  HB3 ASN A 278       4.306  27.600  30.022  1.00  0.00           H  
ATOM   4410 HD21 ASN A 278       5.200  30.017  30.475  1.00  0.00           H  
ATOM   4411 HD22 ASN A 278       6.925  30.053  30.631  1.00  0.00           H  
ATOM   4412  N   ASN A 279       6.499  24.693  32.520  1.00  0.00           N  
ATOM   4413  CA  ASN A 279       7.152  24.196  33.696  1.00  0.00           C  
ATOM   4414  C   ASN A 279       8.074  25.219  34.349  1.00  0.00           C  
ATOM   4415  O   ASN A 279       8.287  25.038  35.537  1.00  0.00           O  
ATOM   4416  CB  ASN A 279       7.928  22.875  33.428  1.00  0.00           C  
ATOM   4417  CG  ASN A 279       7.013  21.678  33.323  1.00  0.00           C  
ATOM   4418  OD1 ASN A 279       6.151  21.554  32.419  1.00  0.00           O  
ATOM   4419  ND2 ASN A 279       7.059  20.693  34.199  1.00  0.00           N  
ATOM   4420  H   ASN A 279       6.699  24.245  31.649  1.00  0.00           H  
ATOM   4421  HA  ASN A 279       6.435  23.984  34.360  1.00  0.00           H  
ATOM   4422  HB2 ASN A 279       8.571  22.723  34.179  1.00  0.00           H  
ATOM   4423  HB3 ASN A 279       8.434  22.968  32.570  1.00  0.00           H  
ATOM   4424 HD21 ASN A 279       7.720  20.721  34.949  1.00  0.00           H  
ATOM   4425 HD22 ASN A 279       6.433  19.918  34.114  1.00  0.00           H  
ATOM   4426  N   GLN A 280       8.573  26.272  33.721  1.00  0.00           N  
ATOM   4427  CA  GLN A 280       9.447  27.199  34.442  1.00  0.00           C  
ATOM   4428  C   GLN A 280       8.754  28.400  35.050  1.00  0.00           C  
ATOM   4429  O   GLN A 280       9.392  29.346  35.542  1.00  0.00           O  
ATOM   4430  CB  GLN A 280      10.526  27.708  33.468  1.00  0.00           C  
ATOM   4431  CG  GLN A 280      11.280  26.540  32.851  1.00  0.00           C  
ATOM   4432  CD  GLN A 280      12.441  27.021  31.981  1.00  0.00           C  
ATOM   4433  OE1 GLN A 280      12.235  27.965  31.205  1.00  0.00           O  
ATOM   4434  NE2 GLN A 280      13.586  26.371  32.218  1.00  0.00           N  
ATOM   4435  H   GLN A 280       8.354  26.433  32.759  1.00  0.00           H  
ATOM   4436  HA  GLN A 280       9.901  26.694  35.176  1.00  0.00           H  
ATOM   4437  HB2 GLN A 280      11.170  28.290  33.965  1.00  0.00           H  
ATOM   4438  HB3 GLN A 280      10.090  28.239  32.741  1.00  0.00           H  
ATOM   4439  HG2 GLN A 280      10.649  26.008  32.286  1.00  0.00           H  
ATOM   4440  HG3 GLN A 280      11.640  25.962  33.583  1.00  0.00           H  
ATOM   4441 HE21 GLN A 280      13.607  25.620  32.878  1.00  0.00           H  
ATOM   4442 HE22 GLN A 280      14.421  26.636  31.735  1.00  0.00           H  
ATOM   4443  N   LYS A 281       7.438  28.443  34.998  1.00  0.00           N  
ATOM   4444  CA  LYS A 281       6.778  29.646  35.515  1.00  0.00           C  
ATOM   4445  C   LYS A 281       5.777  29.339  36.615  1.00  0.00           C  
ATOM   4446  O   LYS A 281       4.884  28.515  36.500  1.00  0.00           O  
ATOM   4447  CB  LYS A 281       6.189  30.427  34.337  1.00  0.00           C  
ATOM   4448  CG  LYS A 281       5.572  31.744  34.853  1.00  0.00           C  
ATOM   4449  CD  LYS A 281       4.071  31.692  34.613  1.00  0.00           C  
ATOM   4450  CE  LYS A 281       3.756  32.305  33.261  1.00  0.00           C  
ATOM   4451  NZ  LYS A 281       3.134  33.664  33.320  1.00  0.00           N  
ATOM   4452  H   LYS A 281       6.909  27.683  34.620  1.00  0.00           H  
ATOM   4453  HA  LYS A 281       7.490  30.220  35.919  1.00  0.00           H  
ATOM   4454  HB2 LYS A 281       5.481  29.878  33.893  1.00  0.00           H  
ATOM   4455  HB3 LYS A 281       6.912  30.633  33.678  1.00  0.00           H  
ATOM   4456  HG2 LYS A 281       5.967  32.519  34.360  1.00  0.00           H  
ATOM   4457  HG3 LYS A 281       5.755  31.843  35.831  1.00  0.00           H  
ATOM   4458  HD2 LYS A 281       3.600  32.206  35.330  1.00  0.00           H  
ATOM   4459  HD3 LYS A 281       3.763  30.741  34.628  1.00  0.00           H  
ATOM   4460  HE2 LYS A 281       3.126  31.695  32.782  1.00  0.00           H  
ATOM   4461  HE3 LYS A 281       4.609  32.375  32.745  1.00  0.00           H  
ATOM   4462  HZ1 LYS A 281       2.960  33.992  32.391  1.00  0.00           H  
ATOM   4463  HZ2 LYS A 281       2.271  33.614  33.823  1.00  0.00           H  
ATOM   4464  HZ3 LYS A 281       3.755  34.295  33.786  1.00  0.00           H  
ATOM   4465  N   ALA A 282       6.000  30.062  37.731  1.00  0.00           N  
ATOM   4466  CA  ALA A 282       5.112  29.965  38.885  1.00  0.00           C  
ATOM   4467  C   ALA A 282       3.693  30.353  38.485  1.00  0.00           C  
ATOM   4468  O   ALA A 282       3.449  31.197  37.632  1.00  0.00           O  
ATOM   4469  CB  ALA A 282       5.649  30.964  39.928  1.00  0.00           C  
ATOM   4470  H   ALA A 282       6.788  30.676  37.769  1.00  0.00           H  
ATOM   4471  HA  ALA A 282       5.126  29.036  39.256  1.00  0.00           H  
ATOM   4472  HB1 ALA A 282       5.072  30.936  40.744  1.00  0.00           H  
ATOM   4473  HB2 ALA A 282       6.586  30.717  40.174  1.00  0.00           H  
ATOM   4474  HB3 ALA A 282       5.638  31.887  39.543  1.00  0.00           H  
ATOM   4475  N   PRO A 283       2.696  29.674  39.026  1.00  0.00           N  
ATOM   4476  CA  PRO A 283       2.865  28.618  39.999  1.00  0.00           C  
ATOM   4477  C   PRO A 283       3.021  27.237  39.366  1.00  0.00           C  
ATOM   4478  O   PRO A 283       2.844  26.250  40.079  1.00  0.00           O  
ATOM   4479  CB  PRO A 283       1.509  28.623  40.721  1.00  0.00           C  
ATOM   4480  CG  PRO A 283       0.553  28.914  39.602  1.00  0.00           C  
ATOM   4481  CD  PRO A 283       1.241  29.933  38.747  1.00  0.00           C  
ATOM   4482  HA  PRO A 283       3.615  28.818  40.629  1.00  0.00           H  
ATOM   4483  HB2 PRO A 283       1.318  27.735  41.139  1.00  0.00           H  
ATOM   4484  HB3 PRO A 283       1.474  29.336  41.422  1.00  0.00           H  
ATOM   4485  HG2 PRO A 283       0.367  28.084  39.076  1.00  0.00           H  
ATOM   4486  HG3 PRO A 283      -0.305  29.281  39.961  1.00  0.00           H  
ATOM   4487  HD2 PRO A 283       1.029  29.794  37.780  1.00  0.00           H  
ATOM   4488  HD3 PRO A 283       0.983  30.861  39.014  1.00  0.00           H  
ATOM   4489  N   PHE A 284       3.319  27.212  38.048  1.00  0.00           N  
ATOM   4490  CA  PHE A 284       3.366  25.927  37.365  1.00  0.00           C  
ATOM   4491  C   PHE A 284       4.672  25.169  37.535  1.00  0.00           C  
ATOM   4492  O   PHE A 284       4.723  24.056  37.046  1.00  0.00           O  
ATOM   4493  CB  PHE A 284       3.068  26.041  35.846  1.00  0.00           C  
ATOM   4494  CG  PHE A 284       1.726  26.714  35.684  1.00  0.00           C  
ATOM   4495  CD1 PHE A 284       0.559  26.018  35.862  1.00  0.00           C  
ATOM   4496  CD2 PHE A 284       1.706  28.085  35.383  1.00  0.00           C  
ATOM   4497  CE1 PHE A 284      -0.651  26.684  35.745  1.00  0.00           C  
ATOM   4498  CE2 PHE A 284       0.490  28.713  35.261  1.00  0.00           C  
ATOM   4499  CZ  PHE A 284      -0.682  28.041  35.445  1.00  0.00           C  
ATOM   4500  H   PHE A 284       3.504  28.060  37.551  1.00  0.00           H  
ATOM   4501  HA  PHE A 284       2.645  25.359  37.762  1.00  0.00           H  
ATOM   4502  HB2 PHE A 284       3.042  25.129  35.436  1.00  0.00           H  
ATOM   4503  HB3 PHE A 284       3.778  26.587  35.401  1.00  0.00           H  
ATOM   4504  HD1 PHE A 284       0.580  25.041  36.074  1.00  0.00           H  
ATOM   4505  HD2 PHE A 284       2.558  28.594  35.260  1.00  0.00           H  
ATOM   4506  HE1 PHE A 284      -1.507  26.185  35.877  1.00  0.00           H  
ATOM   4507  HE2 PHE A 284       0.464  29.686  35.032  1.00  0.00           H  
ATOM   4508  HZ  PHE A 284      -1.556  28.520  35.365  1.00  0.00           H  
ATOM   4509  N   ASN A 285       5.607  25.695  38.297  1.00  0.00           N  
ATOM   4510  CA  ASN A 285       6.857  25.061  38.615  1.00  0.00           C  
ATOM   4511  C   ASN A 285       6.651  24.233  39.876  1.00  0.00           C  
ATOM   4512  O   ASN A 285       7.555  23.591  40.401  1.00  0.00           O  
ATOM   4513  CB  ASN A 285       8.030  26.040  38.745  1.00  0.00           C  
ATOM   4514  CG  ASN A 285       7.807  27.182  39.735  1.00  0.00           C  
ATOM   4515  OD1 ASN A 285       6.692  27.468  40.194  1.00  0.00           O  
ATOM   4516  ND2 ASN A 285       8.882  27.831  40.127  1.00  0.00           N  
ATOM   4517  H   ASN A 285       5.435  26.602  38.683  1.00  0.00           H  
ATOM   4518  HA  ASN A 285       7.073  24.429  37.871  1.00  0.00           H  
ATOM   4519  HB2 ASN A 285       8.203  26.439  37.844  1.00  0.00           H  
ATOM   4520  HB3 ASN A 285       8.834  25.524  39.041  1.00  0.00           H  
ATOM   4521 HD21 ASN A 285       9.776  27.591  39.749  1.00  0.00           H  
ATOM   4522 HD22 ASN A 285       8.805  28.564  40.803  1.00  0.00           H  
ATOM   4523  N   ASP A 286       5.427  24.182  40.377  1.00  0.00           N  
ATOM   4524  CA  ASP A 286       5.050  23.418  41.551  1.00  0.00           C  
ATOM   4525  C   ASP A 286       4.447  22.100  41.073  1.00  0.00           C  
ATOM   4526  O   ASP A 286       3.395  22.200  40.465  1.00  0.00           O  
ATOM   4527  CB  ASP A 286       3.964  24.154  42.339  1.00  0.00           C  
ATOM   4528  CG  ASP A 286       3.724  23.588  43.738  1.00  0.00           C  
ATOM   4529  OD1 ASP A 286       3.785  22.372  43.983  1.00  0.00           O  
ATOM   4530  OD2 ASP A 286       3.434  24.434  44.617  1.00  0.00           O  
ATOM   4531  H   ASP A 286       4.713  24.707  39.914  1.00  0.00           H  
ATOM   4532  HA  ASP A 286       5.848  23.248  42.129  1.00  0.00           H  
ATOM   4533  HB2 ASP A 286       3.108  24.097  41.825  1.00  0.00           H  
ATOM   4534  HB3 ASP A 286       4.235  25.112  42.429  1.00  0.00           H  
ATOM   4535  N   VAL A 287       4.938  20.930  41.418  1.00  0.00           N  
ATOM   4536  CA  VAL A 287       4.355  19.666  40.964  1.00  0.00           C  
ATOM   4537  C   VAL A 287       2.924  19.457  41.375  1.00  0.00           C  
ATOM   4538  O   VAL A 287       2.082  18.884  40.639  1.00  0.00           O  
ATOM   4539  CB  VAL A 287       5.297  18.483  41.285  1.00  0.00           C  
ATOM   4540  CG1 VAL A 287       5.490  18.211  42.773  1.00  0.00           C  
ATOM   4541  CG2 VAL A 287       4.806  17.216  40.581  1.00  0.00           C  
ATOM   4542  H   VAL A 287       5.741  20.902  42.014  1.00  0.00           H  
ATOM   4543  HA  VAL A 287       4.337  19.726  39.966  1.00  0.00           H  
ATOM   4544  HB  VAL A 287       6.195  18.706  40.905  1.00  0.00           H  
ATOM   4545 HG11 VAL A 287       6.109  17.435  42.892  1.00  0.00           H  
ATOM   4546 HG12 VAL A 287       5.881  19.020  43.212  1.00  0.00           H  
ATOM   4547 HG13 VAL A 287       4.606  17.999  43.191  1.00  0.00           H  
ATOM   4548 HG21 VAL A 287       5.421  16.457  40.794  1.00  0.00           H  
ATOM   4549 HG22 VAL A 287       3.883  16.996  40.896  1.00  0.00           H  
ATOM   4550 HG23 VAL A 287       4.794  17.367  39.593  1.00  0.00           H  
ATOM   4551  N   ARG A 288       2.507  19.994  42.538  1.00  0.00           N  
ATOM   4552  CA  ARG A 288       1.146  19.835  43.027  1.00  0.00           C  
ATOM   4553  C   ARG A 288       0.137  20.556  42.117  1.00  0.00           C  
ATOM   4554  O   ARG A 288      -0.930  19.994  41.895  1.00  0.00           O  
ATOM   4555  CB  ARG A 288       0.988  20.351  44.478  1.00  0.00           C  
ATOM   4556  CG  ARG A 288       2.068  19.787  45.395  1.00  0.00           C  
ATOM   4557  CD  ARG A 288       2.107  20.471  46.750  1.00  0.00           C  
ATOM   4558  NE  ARG A 288       2.457  21.892  46.663  1.00  0.00           N  
ATOM   4559  CZ  ARG A 288       2.838  22.625  47.713  1.00  0.00           C  
ATOM   4560  NH1 ARG A 288       2.911  22.084  48.930  1.00  0.00           N  
ATOM   4561  NH2 ARG A 288       3.150  23.913  47.593  1.00  0.00           N  
ATOM   4562  H   ARG A 288       3.157  20.521  43.085  1.00  0.00           H  
ATOM   4563  HA  ARG A 288       0.927  18.859  43.020  1.00  0.00           H  
ATOM   4564  HB2 ARG A 288       0.091  20.075  44.825  1.00  0.00           H  
ATOM   4565  HB3 ARG A 288       1.052  21.349  44.476  1.00  0.00           H  
ATOM   4566  HG2 ARG A 288       2.957  19.905  44.952  1.00  0.00           H  
ATOM   4567  HG3 ARG A 288       1.892  18.813  45.534  1.00  0.00           H  
ATOM   4568  HD2 ARG A 288       2.786  20.010  47.321  1.00  0.00           H  
ATOM   4569  HD3 ARG A 288       1.205  20.390  47.174  1.00  0.00           H  
ATOM   4570  HE  ARG A 288       2.408  22.337  45.769  1.00  0.00           H  
ATOM   4571 HH11 ARG A 288       3.197  22.642  49.709  1.00  0.00           H  
ATOM   4572 HH12 ARG A 288       2.679  21.120  49.064  1.00  0.00           H  
ATOM   4573 HH21 ARG A 288       3.432  24.436  48.397  1.00  0.00           H  
ATOM   4574 HH22 ARG A 288       3.103  24.358  46.699  1.00  0.00           H  
ATOM   4575  N   VAL A 289       0.544  21.709  41.585  1.00  0.00           N  
ATOM   4576  CA  VAL A 289      -0.383  22.392  40.656  1.00  0.00           C  
ATOM   4577  C   VAL A 289      -0.476  21.598  39.361  1.00  0.00           C  
ATOM   4578  O   VAL A 289      -1.557  21.281  38.873  1.00  0.00           O  
ATOM   4579  CB  VAL A 289       0.128  23.827  40.461  1.00  0.00           C  
ATOM   4580  CG1 VAL A 289      -0.677  24.572  39.433  1.00  0.00           C  
ATOM   4581  CG2 VAL A 289       0.122  24.589  41.816  1.00  0.00           C  
ATOM   4582  H   VAL A 289       1.439  22.096  41.805  1.00  0.00           H  
ATOM   4583  HA  VAL A 289      -1.290  22.428  41.076  1.00  0.00           H  
ATOM   4584  HB  VAL A 289       1.073  23.778  40.138  1.00  0.00           H  
ATOM   4585 HG11 VAL A 289      -0.315  25.499  39.334  1.00  0.00           H  
ATOM   4586 HG12 VAL A 289      -0.619  24.096  38.555  1.00  0.00           H  
ATOM   4587 HG13 VAL A 289      -1.632  24.616  39.726  1.00  0.00           H  
ATOM   4588 HG21 VAL A 289       0.456  25.521  41.676  1.00  0.00           H  
ATOM   4589 HG22 VAL A 289      -0.810  24.620  42.177  1.00  0.00           H  
ATOM   4590 HG23 VAL A 289       0.716  24.116  42.467  1.00  0.00           H  
ATOM   4591  N   ARG A 290       0.659  21.174  38.786  1.00  0.00           N  
ATOM   4592  CA  ARG A 290       0.561  20.434  37.512  1.00  0.00           C  
ATOM   4593  C   ARG A 290      -0.187  19.125  37.703  1.00  0.00           C  
ATOM   4594  O   ARG A 290      -1.006  18.678  36.891  1.00  0.00           O  
ATOM   4595  CB  ARG A 290       1.966  20.224  36.944  1.00  0.00           C  
ATOM   4596  CG  ARG A 290       2.900  21.417  36.989  1.00  0.00           C  
ATOM   4597  CD  ARG A 290       4.105  21.219  36.066  1.00  0.00           C  
ATOM   4598  NE  ARG A 290       4.959  20.158  36.669  1.00  0.00           N  
ATOM   4599  CZ  ARG A 290       5.966  20.414  37.475  1.00  0.00           C  
ATOM   4600  NH1 ARG A 290       6.294  21.675  37.765  1.00  0.00           N  
ATOM   4601  NH2 ARG A 290       6.650  19.401  38.007  1.00  0.00           N  
ATOM   4602  H   ARG A 290       1.547  21.354  39.208  1.00  0.00           H  
ATOM   4603  HA  ARG A 290       0.045  20.996  36.865  1.00  0.00           H  
ATOM   4604  HB2 ARG A 290       1.869  19.950  35.987  1.00  0.00           H  
ATOM   4605  HB3 ARG A 290       2.395  19.483  37.461  1.00  0.00           H  
ATOM   4606  HG2 ARG A 290       3.225  21.540  37.927  1.00  0.00           H  
ATOM   4607  HG3 ARG A 290       2.399  22.233  36.700  1.00  0.00           H  
ATOM   4608  HD2 ARG A 290       4.622  22.072  35.991  1.00  0.00           H  
ATOM   4609  HD3 ARG A 290       3.797  20.935  35.158  1.00  0.00           H  
ATOM   4610  HE  ARG A 290       4.756  19.204  36.450  1.00  0.00           H  
ATOM   4611 HH11 ARG A 290       7.061  21.864  38.379  1.00  0.00           H  
ATOM   4612 HH12 ARG A 290       5.773  22.431  37.369  1.00  0.00           H  
ATOM   4613 HH21 ARG A 290       7.418  19.584  38.621  1.00  0.00           H  
ATOM   4614 HH22 ARG A 290       6.395  18.458  37.792  1.00  0.00           H  
ATOM   4615  N   THR A 291       0.074  18.412  38.798  1.00  0.00           N  
ATOM   4616  CA  THR A 291      -0.608  17.134  39.053  1.00  0.00           C  
ATOM   4617  C   THR A 291      -2.096  17.355  39.204  1.00  0.00           C  
ATOM   4618  O   THR A 291      -2.910  16.562  38.693  1.00  0.00           O  
ATOM   4619  CB  THR A 291       0.024  16.474  40.301  1.00  0.00           C  
ATOM   4620  OG1 THR A 291       1.423  16.278  39.989  1.00  0.00           O  
ATOM   4621  CG2 THR A 291      -0.686  15.195  40.688  1.00  0.00           C  
ATOM   4622  H   THR A 291       0.745  18.751  39.457  1.00  0.00           H  
ATOM   4623  HA  THR A 291      -0.456  16.534  38.268  1.00  0.00           H  
ATOM   4624  HB  THR A 291      -0.042  17.116  41.065  1.00  0.00           H  
ATOM   4625  HG1 THR A 291       1.882  15.851  40.768  1.00  0.00           H  
ATOM   4626 HG21 THR A 291      -0.248  14.802  41.496  1.00  0.00           H  
ATOM   4627 HG22 THR A 291      -1.644  15.394  40.892  1.00  0.00           H  
ATOM   4628 HG23 THR A 291      -0.635  14.543  39.931  1.00  0.00           H  
ATOM   4629  N   ALA A 292      -2.485  18.447  39.887  1.00  0.00           N  
ATOM   4630  CA  ALA A 292      -3.927  18.723  40.035  1.00  0.00           C  
ATOM   4631  C   ALA A 292      -4.640  18.900  38.707  1.00  0.00           C  
ATOM   4632  O   ALA A 292      -5.649  18.318  38.336  1.00  0.00           O  
ATOM   4633  CB  ALA A 292      -4.056  20.032  40.841  1.00  0.00           C  
ATOM   4634  H   ALA A 292      -1.807  19.063  40.288  1.00  0.00           H  
ATOM   4635  HA  ALA A 292      -4.356  17.977  40.544  1.00  0.00           H  
ATOM   4636  HB1 ALA A 292      -5.023  20.254  40.963  1.00  0.00           H  
ATOM   4637  HB2 ALA A 292      -3.625  19.916  41.736  1.00  0.00           H  
ATOM   4638  HB3 ALA A 292      -3.603  20.774  40.346  1.00  0.00           H  
ATOM   4639  N   LEU A 293      -4.040  19.777  37.871  1.00  0.00           N  
ATOM   4640  CA  LEU A 293      -4.609  19.982  36.530  1.00  0.00           C  
ATOM   4641  C   LEU A 293      -4.706  18.688  35.733  1.00  0.00           C  
ATOM   4642  O   LEU A 293      -5.676  18.445  35.018  1.00  0.00           O  
ATOM   4643  CB  LEU A 293      -3.751  20.994  35.755  1.00  0.00           C  
ATOM   4644  CG  LEU A 293      -3.799  22.428  36.279  1.00  0.00           C  
ATOM   4645  CD1 LEU A 293      -2.831  23.288  35.485  1.00  0.00           C  
ATOM   4646  CD2 LEU A 293      -5.229  22.938  36.272  1.00  0.00           C  
ATOM   4647  H   LEU A 293      -3.224  20.278  38.159  1.00  0.00           H  
ATOM   4648  HA  LEU A 293      -5.529  20.360  36.632  1.00  0.00           H  
ATOM   4649  HB2 LEU A 293      -4.065  21.002  34.805  1.00  0.00           H  
ATOM   4650  HB3 LEU A 293      -2.801  20.684  35.790  1.00  0.00           H  
ATOM   4651  HG  LEU A 293      -3.486  22.415  37.229  1.00  0.00           H  
ATOM   4652 HD11 LEU A 293      -2.862  24.227  35.827  1.00  0.00           H  
ATOM   4653 HD12 LEU A 293      -1.904  22.927  35.586  1.00  0.00           H  
ATOM   4654 HD13 LEU A 293      -3.090  23.277  34.519  1.00  0.00           H  
ATOM   4655 HD21 LEU A 293      -5.250  23.877  36.616  1.00  0.00           H  
ATOM   4656 HD22 LEU A 293      -5.586  22.918  35.338  1.00  0.00           H  
ATOM   4657 HD23 LEU A 293      -5.793  22.356  36.857  1.00  0.00           H  
ATOM   4658  N   LYS A 294      -3.688  17.865  35.787  1.00  0.00           N  
ATOM   4659  CA  LYS A 294      -3.647  16.598  35.043  1.00  0.00           C  
ATOM   4660  C   LYS A 294      -4.727  15.656  35.521  1.00  0.00           C  
ATOM   4661  O   LYS A 294      -5.402  15.005  34.722  1.00  0.00           O  
ATOM   4662  CB  LYS A 294      -2.284  15.938  35.288  1.00  0.00           C  
ATOM   4663  CG  LYS A 294      -2.139  14.601  34.535  1.00  0.00           C  
ATOM   4664  CD  LYS A 294      -0.769  14.011  34.887  1.00  0.00           C  
ATOM   4665  CE  LYS A 294      -0.789  13.198  36.198  1.00  0.00           C  
ATOM   4666  NZ  LYS A 294       0.678  13.017  36.606  1.00  0.00           N  
ATOM   4667  H   LYS A 294      -2.905  18.109  36.359  1.00  0.00           H  
ATOM   4668  HA  LYS A 294      -3.764  16.777  34.066  1.00  0.00           H  
ATOM   4669  HB2 LYS A 294      -2.180  15.768  36.268  1.00  0.00           H  
ATOM   4670  HB3 LYS A 294      -1.565  16.561  34.980  1.00  0.00           H  
ATOM   4671  HG2 LYS A 294      -2.199  14.758  33.549  1.00  0.00           H  
ATOM   4672  HG3 LYS A 294      -2.863  13.972  34.817  1.00  0.00           H  
ATOM   4673  HD2 LYS A 294      -0.114  14.760  34.985  1.00  0.00           H  
ATOM   4674  HD3 LYS A 294      -0.479  13.410  34.142  1.00  0.00           H  
ATOM   4675  HE2 LYS A 294      -1.220  12.308  36.048  1.00  0.00           H  
ATOM   4676  HE3 LYS A 294      -1.288  13.695  36.908  1.00  0.00           H  
ATOM   4677  HZ1 LYS A 294       0.725  12.493  37.456  1.00  0.00           H  
ATOM   4678  HZ2 LYS A 294       1.167  12.527  35.884  1.00  0.00           H  
ATOM   4679  HZ3 LYS A 294       1.099  13.914  36.743  1.00  0.00           H  
ATOM   4680  N   LEU A 295      -4.816  15.499  36.858  1.00  0.00           N  
ATOM   4681  CA  LEU A 295      -5.827  14.588  37.397  1.00  0.00           C  
ATOM   4682  C   LEU A 295      -7.257  15.080  37.245  1.00  0.00           C  
ATOM   4683  O   LEU A 295      -8.134  14.255  36.966  1.00  0.00           O  
ATOM   4684  CB  LEU A 295      -5.581  14.283  38.878  1.00  0.00           C  
ATOM   4685  CG  LEU A 295      -4.277  13.593  39.295  1.00  0.00           C  
ATOM   4686  CD1 LEU A 295      -4.251  13.463  40.830  1.00  0.00           C  
ATOM   4687  CD2 LEU A 295      -4.100  12.240  38.628  1.00  0.00           C  
ATOM   4688  H   LEU A 295      -4.202  15.997  37.470  1.00  0.00           H  
ATOM   4689  HA  LEU A 295      -5.751  13.726  36.896  1.00  0.00           H  
ATOM   4690  HB2 LEU A 295      -6.332  13.697  39.184  1.00  0.00           H  
ATOM   4691  HB3 LEU A 295      -5.618  15.155  39.366  1.00  0.00           H  
ATOM   4692  HG  LEU A 295      -3.514  14.178  39.019  1.00  0.00           H  
ATOM   4693 HD11 LEU A 295      -3.403  13.014  41.112  1.00  0.00           H  
ATOM   4694 HD12 LEU A 295      -4.299  14.373  41.242  1.00  0.00           H  
ATOM   4695 HD13 LEU A 295      -5.033  12.918  41.132  1.00  0.00           H  
ATOM   4696 HD21 LEU A 295      -3.239  11.830  38.929  1.00  0.00           H  
ATOM   4697 HD22 LEU A 295      -4.861  11.642  38.880  1.00  0.00           H  
ATOM   4698 HD23 LEU A 295      -4.084  12.357  37.635  1.00  0.00           H  
ATOM   4699  N   ALA A 296      -7.571  16.353  37.421  1.00  0.00           N  
ATOM   4700  CA  ALA A 296      -8.954  16.827  37.347  1.00  0.00           C  
ATOM   4701  C   ALA A 296      -9.539  16.876  35.961  1.00  0.00           C  
ATOM   4702  O   ALA A 296     -10.774  16.886  35.804  1.00  0.00           O  
ATOM   4703  CB  ALA A 296      -9.075  18.183  38.035  1.00  0.00           C  
ATOM   4704  H   ALA A 296      -6.842  17.011  37.610  1.00  0.00           H  
ATOM   4705  HA  ALA A 296      -9.510  16.184  37.874  1.00  0.00           H  
ATOM   4706  HB1 ALA A 296     -10.022  18.501  37.981  1.00  0.00           H  
ATOM   4707  HB2 ALA A 296      -8.807  18.095  38.994  1.00  0.00           H  
ATOM   4708  HB3 ALA A 296      -8.476  18.842  37.581  1.00  0.00           H  
ATOM   4709  N   LEU A 297      -8.694  16.844  34.919  1.00  0.00           N  
ATOM   4710  CA  LEU A 297      -9.244  16.802  33.555  1.00  0.00           C  
ATOM   4711  C   LEU A 297      -9.905  15.434  33.382  1.00  0.00           C  
ATOM   4712  O   LEU A 297      -9.277  14.411  33.681  1.00  0.00           O  
ATOM   4713  CB  LEU A 297      -8.138  16.981  32.516  1.00  0.00           C  
ATOM   4714  CG  LEU A 297      -8.563  17.149  31.049  1.00  0.00           C  
ATOM   4715  CD1 LEU A 297      -7.576  18.026  30.283  1.00  0.00           C  
ATOM   4716  CD2 LEU A 297      -8.604  15.794  30.370  1.00  0.00           C  
ATOM   4717  H   LEU A 297      -7.705  16.849  35.067  1.00  0.00           H  
ATOM   4718  HA  LEU A 297      -9.928  17.523  33.446  1.00  0.00           H  
ATOM   4719  HB2 LEU A 297      -7.547  16.176  32.566  1.00  0.00           H  
ATOM   4720  HB3 LEU A 297      -7.616  17.795  32.772  1.00  0.00           H  
ATOM   4721  HG  LEU A 297      -9.472  17.565  31.013  1.00  0.00           H  
ATOM   4722 HD11 LEU A 297      -7.878  18.117  29.334  1.00  0.00           H  
ATOM   4723 HD12 LEU A 297      -7.534  18.930  30.708  1.00  0.00           H  
ATOM   4724 HD13 LEU A 297      -6.669  17.605  30.305  1.00  0.00           H  
ATOM   4725 HD21 LEU A 297      -8.881  15.908  29.416  1.00  0.00           H  
ATOM   4726 HD22 LEU A 297      -7.697  15.375  30.406  1.00  0.00           H  
ATOM   4727 HD23 LEU A 297      -9.262  15.205  30.840  1.00  0.00           H  
ATOM   4728  N   ASP A 298     -11.137  15.390  32.919  1.00  0.00           N  
ATOM   4729  CA  ASP A 298     -11.857  14.173  32.672  1.00  0.00           C  
ATOM   4730  C   ASP A 298     -11.787  13.773  31.189  1.00  0.00           C  
ATOM   4731  O   ASP A 298     -12.576  14.194  30.345  1.00  0.00           O  
ATOM   4732  CB  ASP A 298     -13.311  14.342  33.108  1.00  0.00           C  
ATOM   4733  CG  ASP A 298     -14.103  13.041  33.111  1.00  0.00           C  
ATOM   4734  OD1 ASP A 298     -13.731  12.098  32.388  1.00  0.00           O  
ATOM   4735  OD2 ASP A 298     -15.111  13.006  33.857  1.00  0.00           O  
ATOM   4736  H   ASP A 298     -11.599  16.256  32.728  1.00  0.00           H  
ATOM   4737  HA  ASP A 298     -11.444  13.444  33.218  1.00  0.00           H  
ATOM   4738  HB2 ASP A 298     -13.756  14.982  32.481  1.00  0.00           H  
ATOM   4739  HB3 ASP A 298     -13.321  14.720  34.034  1.00  0.00           H  
ATOM   4740  N   ARG A 299     -10.839  12.870  30.919  1.00  0.00           N  
ATOM   4741  CA  ARG A 299     -10.589  12.397  29.557  1.00  0.00           C  
ATOM   4742  C   ARG A 299     -11.782  11.688  28.945  1.00  0.00           C  
ATOM   4743  O   ARG A 299     -11.985  11.751  27.725  1.00  0.00           O  
ATOM   4744  CB  ARG A 299      -9.388  11.450  29.577  1.00  0.00           C  
ATOM   4745  CG  ARG A 299      -8.144  12.225  29.998  1.00  0.00           C  
ATOM   4746  CD  ARG A 299      -7.072  11.327  30.592  1.00  0.00           C  
ATOM   4747  NE  ARG A 299      -5.938  12.196  30.913  1.00  0.00           N  
ATOM   4748  CZ  ARG A 299      -5.769  12.903  32.022  1.00  0.00           C  
ATOM   4749  NH1 ARG A 299      -6.617  12.864  33.031  1.00  0.00           N  
ATOM   4750  NH2 ARG A 299      -4.715  13.683  32.183  1.00  0.00           N  
ATOM   4751  H   ARG A 299     -10.285  12.508  31.669  1.00  0.00           H  
ATOM   4752  HA  ARG A 299     -10.361  13.185  28.985  1.00  0.00           H  
ATOM   4753  HB2 ARG A 299      -9.250  11.066  28.664  1.00  0.00           H  
ATOM   4754  HB3 ARG A 299      -9.557  10.710  30.228  1.00  0.00           H  
ATOM   4755  HG2 ARG A 299      -8.407  12.906  30.681  1.00  0.00           H  
ATOM   4756  HG3 ARG A 299      -7.767  12.687  29.195  1.00  0.00           H  
ATOM   4757  HD2 ARG A 299      -6.798  10.631  29.929  1.00  0.00           H  
ATOM   4758  HD3 ARG A 299      -7.413  10.883  31.420  1.00  0.00           H  
ATOM   4759  HE  ARG A 299      -5.216  12.263  30.224  1.00  0.00           H  
ATOM   4760 HH11 ARG A 299      -6.448  13.415  33.848  1.00  0.00           H  
ATOM   4761 HH12 ARG A 299      -7.429  12.283  32.979  1.00  0.00           H  
ATOM   4762 HH21 ARG A 299      -4.606  14.208  33.027  1.00  0.00           H  
ATOM   4763 HH22 ARG A 299      -4.026  13.748  31.461  1.00  0.00           H  
ATOM   4764  N   ASP A 300     -12.507  10.948  29.795  1.00  0.00           N  
ATOM   4765  CA  ASP A 300     -13.712  10.267  29.304  1.00  0.00           C  
ATOM   4766  C   ASP A 300     -14.679  11.331  28.793  1.00  0.00           C  
ATOM   4767  O   ASP A 300     -15.189  11.155  27.697  1.00  0.00           O  
ATOM   4768  CB  ASP A 300     -14.414   9.407  30.358  1.00  0.00           C  
ATOM   4769  CG  ASP A 300     -15.751   8.856  29.917  1.00  0.00           C  
ATOM   4770  OD1 ASP A 300     -15.805   8.190  28.856  1.00  0.00           O  
ATOM   4771  OD2 ASP A 300     -16.785   9.096  30.596  1.00  0.00           O  
ATOM   4772  H   ASP A 300     -12.231  10.861  30.752  1.00  0.00           H  
ATOM   4773  HA  ASP A 300     -13.453   9.680  28.537  1.00  0.00           H  
ATOM   4774  HB2 ASP A 300     -14.559   9.967  31.174  1.00  0.00           H  
ATOM   4775  HB3 ASP A 300     -13.817   8.637  30.584  1.00  0.00           H  
ATOM   4776  N   ILE A 301     -14.935  12.387  29.543  1.00  0.00           N  
ATOM   4777  CA  ILE A 301     -15.877  13.390  29.046  1.00  0.00           C  
ATOM   4778  C   ILE A 301     -15.374  13.969  27.711  1.00  0.00           C  
ATOM   4779  O   ILE A 301     -16.070  14.015  26.696  1.00  0.00           O  
ATOM   4780  CB  ILE A 301     -16.153  14.520  30.038  1.00  0.00           C  
ATOM   4781  CG1 ILE A 301     -16.852  14.008  31.299  1.00  0.00           C  
ATOM   4782  CG2 ILE A 301     -17.011  15.626  29.399  1.00  0.00           C  
ATOM   4783  CD1 ILE A 301     -16.991  15.081  32.387  1.00  0.00           C  
ATOM   4784  H   ILE A 301     -14.494  12.499  30.433  1.00  0.00           H  
ATOM   4785  HA  ILE A 301     -16.745  12.927  28.867  1.00  0.00           H  
ATOM   4786  HB  ILE A 301     -15.277  14.920  30.307  1.00  0.00           H  
ATOM   4787 HG12 ILE A 301     -16.322  13.246  31.670  1.00  0.00           H  
ATOM   4788 HG13 ILE A 301     -17.766  13.688  31.049  1.00  0.00           H  
ATOM   4789 HG21 ILE A 301     -17.175  16.350  30.069  1.00  0.00           H  
ATOM   4790 HG22 ILE A 301     -16.530  16.006  28.609  1.00  0.00           H  
ATOM   4791 HG23 ILE A 301     -17.885  15.241  29.104  1.00  0.00           H  
ATOM   4792 HD11 ILE A 301     -17.453  14.690  33.183  1.00  0.00           H  
ATOM   4793 HD12 ILE A 301     -16.083  15.405  32.654  1.00  0.00           H  
ATOM   4794 HD13 ILE A 301     -17.527  15.847  32.033  1.00  0.00           H  
ATOM   4795  N   ILE A 302     -14.138  14.426  27.746  1.00  0.00           N  
ATOM   4796  CA  ILE A 302     -13.568  15.060  26.555  1.00  0.00           C  
ATOM   4797  C   ILE A 302     -13.484  14.139  25.369  1.00  0.00           C  
ATOM   4798  O   ILE A 302     -14.040  14.440  24.310  1.00  0.00           O  
ATOM   4799  CB  ILE A 302     -12.216  15.720  26.934  1.00  0.00           C  
ATOM   4800  CG1 ILE A 302     -12.617  17.068  27.529  1.00  0.00           C  
ATOM   4801  CG2 ILE A 302     -11.390  15.898  25.661  1.00  0.00           C  
ATOM   4802  CD1 ILE A 302     -11.824  17.634  28.659  1.00  0.00           C  
ATOM   4803  H   ILE A 302     -13.593  14.340  28.580  1.00  0.00           H  
ATOM   4804  HA  ILE A 302     -14.188  15.802  26.300  1.00  0.00           H  
ATOM   4805  HB  ILE A 302     -11.723  15.166  27.605  1.00  0.00           H  
ATOM   4806 HG12 ILE A 302     -13.559  16.976  27.852  1.00  0.00           H  
ATOM   4807 HG13 ILE A 302     -12.583  17.736  26.786  1.00  0.00           H  
ATOM   4808 HG21 ILE A 302     -10.514  16.323  25.889  1.00  0.00           H  
ATOM   4809 HG22 ILE A 302     -11.228  15.005  25.241  1.00  0.00           H  
ATOM   4810 HG23 ILE A 302     -11.887  16.483  25.020  1.00  0.00           H  
ATOM   4811 HD11 ILE A 302     -12.213  18.514  28.931  1.00  0.00           H  
ATOM   4812 HD12 ILE A 302     -11.852  17.003  29.434  1.00  0.00           H  
ATOM   4813 HD13 ILE A 302     -10.876  17.764  28.369  1.00  0.00           H  
ATOM   4814  N   VAL A 303     -12.872  12.971  25.537  1.00  0.00           N  
ATOM   4815  CA  VAL A 303     -12.713  12.071  24.392  1.00  0.00           C  
ATOM   4816  C   VAL A 303     -13.980  11.442  23.883  1.00  0.00           C  
ATOM   4817  O   VAL A 303     -14.240  11.361  22.677  1.00  0.00           O  
ATOM   4818  CB  VAL A 303     -11.678  10.977  24.788  1.00  0.00           C  
ATOM   4819  CG1 VAL A 303     -11.550   9.888  23.756  1.00  0.00           C  
ATOM   4820  CG2 VAL A 303     -10.334  11.645  25.037  1.00  0.00           C  
ATOM   4821  H   VAL A 303     -12.523  12.709  26.437  1.00  0.00           H  
ATOM   4822  HA  VAL A 303     -12.318  12.603  23.643  1.00  0.00           H  
ATOM   4823  HB  VAL A 303     -11.980  10.559  25.645  1.00  0.00           H  
ATOM   4824 HG11 VAL A 303     -10.875   9.217  24.062  1.00  0.00           H  
ATOM   4825 HG12 VAL A 303     -12.435   9.439  23.634  1.00  0.00           H  
ATOM   4826 HG13 VAL A 303     -11.255  10.285  22.887  1.00  0.00           H  
ATOM   4827 HG21 VAL A 303      -9.660  10.952  25.292  1.00  0.00           H  
ATOM   4828 HG22 VAL A 303     -10.034  12.111  24.205  1.00  0.00           H  
ATOM   4829 HG23 VAL A 303     -10.425  12.311  25.778  1.00  0.00           H  
ATOM   4830  N   ASN A 304     -14.788  10.932  24.815  1.00  0.00           N  
ATOM   4831  CA  ASN A 304     -15.991  10.194  24.497  1.00  0.00           C  
ATOM   4832  C   ASN A 304     -17.278  10.962  24.363  1.00  0.00           C  
ATOM   4833  O   ASN A 304     -18.178  10.565  23.641  1.00  0.00           O  
ATOM   4834  CB  ASN A 304     -16.273   9.222  25.670  1.00  0.00           C  
ATOM   4835  CG  ASN A 304     -15.429   7.989  25.505  1.00  0.00           C  
ATOM   4836  OD1 ASN A 304     -14.939   7.736  24.403  1.00  0.00           O  
ATOM   4837  ND2 ASN A 304     -15.308   7.265  26.605  1.00  0.00           N  
ATOM   4838  H   ASN A 304     -14.551  11.066  25.777  1.00  0.00           H  
ATOM   4839  HA  ASN A 304     -15.838   9.664  23.663  1.00  0.00           H  
ATOM   4840  HB2 ASN A 304     -17.240   8.968  25.668  1.00  0.00           H  
ATOM   4841  HB3 ASN A 304     -16.047   9.668  26.536  1.00  0.00           H  
ATOM   4842 HD21 ASN A 304     -15.749   7.564  27.451  1.00  0.00           H  
ATOM   4843 HD22 ASN A 304     -14.775   6.419  26.591  1.00  0.00           H  
ATOM   4844  N   LYS A 305     -17.400  11.999  25.165  1.00  0.00           N  
ATOM   4845  CA  LYS A 305     -18.610  12.814  25.164  1.00  0.00           C  
ATOM   4846  C   LYS A 305     -18.389  14.042  24.295  1.00  0.00           C  
ATOM   4847  O   LYS A 305     -19.113  14.156  23.297  1.00  0.00           O  
ATOM   4848  CB  LYS A 305     -18.992  13.120  26.614  1.00  0.00           C  
ATOM   4849  CG  LYS A 305     -19.592  11.968  27.398  1.00  0.00           C  
ATOM   4850  CD  LYS A 305     -18.695  10.858  27.905  1.00  0.00           C  
ATOM   4851  CE  LYS A 305     -19.517   9.691  28.456  1.00  0.00           C  
ATOM   4852  NZ  LYS A 305     -18.684   8.554  28.941  1.00  0.00           N  
ATOM   4853  H   LYS A 305     -16.651  12.232  25.785  1.00  0.00           H  
ATOM   4854  HA  LYS A 305     -19.347  12.274  24.757  1.00  0.00           H  
ATOM   4855  HB2 LYS A 305     -19.659  13.865  26.604  1.00  0.00           H  
ATOM   4856  HB3 LYS A 305     -18.166  13.419  27.092  1.00  0.00           H  
ATOM   4857  HG2 LYS A 305     -20.277  11.541  26.807  1.00  0.00           H  
ATOM   4858  HG3 LYS A 305     -20.043  12.365  28.198  1.00  0.00           H  
ATOM   4859  HD2 LYS A 305     -18.110  11.217  28.632  1.00  0.00           H  
ATOM   4860  HD3 LYS A 305     -18.126  10.529  27.152  1.00  0.00           H  
ATOM   4861  HE2 LYS A 305     -20.118   9.356  27.730  1.00  0.00           H  
ATOM   4862  HE3 LYS A 305     -20.070  10.026  29.219  1.00  0.00           H  
ATOM   4863  HZ1 LYS A 305     -19.279   7.828  29.286  1.00  0.00           H  
ATOM   4864  HZ2 LYS A 305     -18.131   8.201  28.187  1.00  0.00           H  
ATOM   4865  HZ3 LYS A 305     -18.083   8.870  29.675  1.00  0.00           H  
ATOM   4866  N   VAL A 306     -17.411  14.912  24.545  1.00  0.00           N  
ATOM   4867  CA  VAL A 306     -17.348  16.131  23.733  1.00  0.00           C  
ATOM   4868  C   VAL A 306     -16.750  15.940  22.346  1.00  0.00           C  
ATOM   4869  O   VAL A 306     -17.312  16.490  21.389  1.00  0.00           O  
ATOM   4870  CB  VAL A 306     -16.869  17.387  24.462  1.00  0.00           C  
ATOM   4871  CG1 VAL A 306     -16.731  17.200  25.975  1.00  0.00           C  
ATOM   4872  CG2 VAL A 306     -15.663  18.092  23.880  1.00  0.00           C  
ATOM   4873  H   VAL A 306     -16.740  14.738  25.266  1.00  0.00           H  
ATOM   4874  HA  VAL A 306     -18.309  16.329  23.543  1.00  0.00           H  
ATOM   4875  HB  VAL A 306     -17.618  18.041  24.356  1.00  0.00           H  
ATOM   4876 HG11 VAL A 306     -16.416  18.054  26.389  1.00  0.00           H  
ATOM   4877 HG12 VAL A 306     -17.618  16.949  26.362  1.00  0.00           H  
ATOM   4878 HG13 VAL A 306     -16.069  16.475  26.162  1.00  0.00           H  
ATOM   4879 HG21 VAL A 306     -15.444  18.893  24.437  1.00  0.00           H  
ATOM   4880 HG22 VAL A 306     -14.882  17.467  23.874  1.00  0.00           H  
ATOM   4881 HG23 VAL A 306     -15.865  18.382  22.944  1.00  0.00           H  
ATOM   4882  N   LYS A 307     -15.739  15.143  22.133  1.00  0.00           N  
ATOM   4883  CA  LYS A 307     -15.134  14.906  20.835  1.00  0.00           C  
ATOM   4884  C   LYS A 307     -15.807  13.791  20.051  1.00  0.00           C  
ATOM   4885  O   LYS A 307     -16.254  13.999  18.920  1.00  0.00           O  
ATOM   4886  CB  LYS A 307     -13.668  14.538  21.092  1.00  0.00           C  
ATOM   4887  CG  LYS A 307     -12.687  15.504  20.471  1.00  0.00           C  
ATOM   4888  CD  LYS A 307     -12.364  15.053  19.064  1.00  0.00           C  
ATOM   4889  CE  LYS A 307     -10.882  15.288  18.743  1.00  0.00           C  
ATOM   4890  NZ  LYS A 307     -10.489  14.362  17.630  1.00  0.00           N  
ATOM   4891  H   LYS A 307     -15.354  14.661  22.920  1.00  0.00           H  
ATOM   4892  HA  LYS A 307     -15.170  15.750  20.299  1.00  0.00           H  
ATOM   4893  HB2 LYS A 307     -13.499  13.628  20.713  1.00  0.00           H  
ATOM   4894  HB3 LYS A 307     -13.514  14.522  22.080  1.00  0.00           H  
ATOM   4895  HG2 LYS A 307     -11.849  15.525  21.016  1.00  0.00           H  
ATOM   4896  HG3 LYS A 307     -13.090  16.419  20.444  1.00  0.00           H  
ATOM   4897  HD2 LYS A 307     -12.925  15.569  18.417  1.00  0.00           H  
ATOM   4898  HD3 LYS A 307     -12.568  14.078  18.978  1.00  0.00           H  
ATOM   4899  HE2 LYS A 307     -10.326  15.099  19.553  1.00  0.00           H  
ATOM   4900  HE3 LYS A 307     -10.744  16.237  18.458  1.00  0.00           H  
ATOM   4901  HZ1 LYS A 307      -9.524  14.501  17.406  1.00  0.00           H  
ATOM   4902  HZ2 LYS A 307     -10.632  13.415  17.918  1.00  0.00           H  
ATOM   4903  HZ3 LYS A 307     -11.049  14.553  16.824  1.00  0.00           H  
ATOM   4904  N   ASN A 308     -15.772  12.582  20.595  1.00  0.00           N  
ATOM   4905  CA  ASN A 308     -16.386  11.400  20.035  1.00  0.00           C  
ATOM   4906  C   ASN A 308     -16.072  11.163  18.561  1.00  0.00           C  
ATOM   4907  O   ASN A 308     -16.956  11.089  17.687  1.00  0.00           O  
ATOM   4908  CB  ASN A 308     -17.905  11.469  20.287  1.00  0.00           C  
ATOM   4909  CG  ASN A 308     -18.710  10.270  19.855  1.00  0.00           C  
ATOM   4910  OD1 ASN A 308     -19.951  10.308  19.733  1.00  0.00           O  
ATOM   4911  ND2 ASN A 308     -18.013   9.166  19.605  1.00  0.00           N  
ATOM   4912  H   ASN A 308     -15.282  12.480  21.461  1.00  0.00           H  
ATOM   4913  HA  ASN A 308     -16.036  10.614  20.544  1.00  0.00           H  
ATOM   4914  HB2 ASN A 308     -18.259  12.266  19.797  1.00  0.00           H  
ATOM   4915  HB3 ASN A 308     -18.045  11.592  21.269  1.00  0.00           H  
ATOM   4916 HD21 ASN A 308     -17.019   9.167  19.712  1.00  0.00           H  
ATOM   4917 HD22 ASN A 308     -18.483   8.334  19.310  1.00  0.00           H  
ATOM   4918  N   GLN A 309     -14.792  11.037  18.237  1.00  0.00           N  
ATOM   4919  CA  GLN A 309     -14.328  10.819  16.878  1.00  0.00           C  
ATOM   4920  C   GLN A 309     -13.393   9.613  16.797  1.00  0.00           C  
ATOM   4921  O   GLN A 309     -12.841   9.361  15.718  1.00  0.00           O  
ATOM   4922  CB  GLN A 309     -13.651  12.068  16.311  1.00  0.00           C  
ATOM   4923  CG  GLN A 309     -14.530  13.303  16.196  1.00  0.00           C  
ATOM   4924  CD  GLN A 309     -13.763  14.485  15.645  1.00  0.00           C  
ATOM   4925  OE1 GLN A 309     -12.530  14.422  15.501  1.00  0.00           O  
ATOM   4926  NE2 GLN A 309     -14.459  15.584  15.354  1.00  0.00           N  
ATOM   4927  H   GLN A 309     -14.111  11.095  18.967  1.00  0.00           H  
ATOM   4928  HA  GLN A 309     -15.128  10.623  16.311  1.00  0.00           H  
ATOM   4929  HB2 GLN A 309     -13.313  11.845  15.396  1.00  0.00           H  
ATOM   4930  HB3 GLN A 309     -12.879  12.295  16.905  1.00  0.00           H  
ATOM   4931  HG2 GLN A 309     -14.880  13.538  17.103  1.00  0.00           H  
ATOM   4932  HG3 GLN A 309     -15.296  13.100  15.586  1.00  0.00           H  
ATOM   4933 HE21 GLN A 309     -15.451  15.597  15.483  1.00  0.00           H  
ATOM   4934 HE22 GLN A 309     -13.990  16.396  15.007  1.00  0.00           H  
ATOM   4935  N   GLY A 310     -13.284   8.837  17.860  1.00  0.00           N  
ATOM   4936  CA  GLY A 310     -12.454   7.637  17.880  1.00  0.00           C  
ATOM   4937  C   GLY A 310     -11.117   7.764  18.623  1.00  0.00           C
[truncated: 312,985 more chars]
