# Supplementary material for: FastGrow: on-the-fly growing and its application to DYRK1A
Source: J Comput Aided Mol Des. 2022 Aug 22;36(9):639–51. doi: 10.1007/s10822-022-00469-y (PMC9512872; doi:10.1007/s10822-022-00469-y)
Supplement: Supplementary file 3 — (zip 300339 KB) [file 10822_2022_469_MOESM3_ESM.zip › validation_sets/cross_growing/1b4z_1b05/1b05_core.mol2]

@<TRIPOS>MOLECULE
1b05
  56   55
SMALL
USER_CHARGES
@<TRIPOS>ATOM
   1 O1          -0.6444    20.8042    17.2444 O.co2        1    LIG  -1.0000
   2 O2          -1.9014    20.6647    15.5306 O.co2        1    LIG   0.0000
   3 O3           2.4576    20.3521    14.0838 O.2          1    LIG   0.0000
   4 O4           4.3689    17.4137    15.7059 O.2          1    LIG   0.0000
   5 N5          -3.7890    17.9626    12.2921 N.4          1    LIG   1.0000
   6 N6           6.5899    14.5562    10.8219 N.4          1    LIG   1.0000
   7 N7           4.9780    19.5146    15.3510 N.am         1    LIG   0.0000
   8 N8           1.4739    19.6310    15.9963 N.am         1    LIG   0.0000
   9 N9           6.8446    16.4228    15.1542 N.3          1    LIG   0.0000
  10 C10         -0.8778    20.3417    16.1501 C.2          1    LIG   0.0000
  11 C11          2.5305    19.9997    15.2657 C.2          1    LIG   0.0000
  12 C12          5.1387    18.2324    15.2034 C.2          1    LIG   0.0000
  13 C13          3.8441    20.1379    16.0164 C.3          1    LIG   0.0000
  14 C14          0.1703    19.5012    15.3806 C.3          1    LIG   0.0000
  15 C15          6.4112    17.7269    14.5294 C.3          1    LIG   0.0000
  16 C16          4.0772    21.6365    16.2776 C.3          1    LIG   0.0000
  17 C17         -2.7855    16.8654    12.3262 C.3          1    LIG   0.0000
  18 C18          6.4009    16.0098    10.4595 C.3          1    LIG   0.0000
  19 C19         -0.4249    18.1069    15.2006 C.3          1    LIG   0.0000
  20 C20          6.1430    17.5751    13.0229 C.3          1    LIG   0.0000
  21 C21         -2.0466    16.8766    13.6711 C.3          1    LIG   0.0000
  22 C22          5.0208    16.3935    11.0699 C.3          1    LIG   0.0000
  23 C23         -1.4497    18.2008    14.0447 C.3          1    LIG   0.0000
  24 C24          5.1452    16.4861    12.6133 C.3          1    LIG   0.0000
  25 H25         -4.2669    17.9500    11.4138 H            1    LIG   0.0000
  26 H26         -4.4488    17.8339    13.0324 H            1    LIG   0.0000
  27 H27         -3.3260    18.8414    12.4072 H            1    LIG   0.0000
  28 H28          7.4646    14.2335    10.4603 H            1    LIG   0.0000
  29 H29          6.5836    14.4572    11.8169 H            1    LIG   0.0000
  30 H30          5.8466    14.0152    10.4284 H            1    LIG   0.0000
  31 H31          5.6855    20.1160    14.9800 H            1    LIG   0.0000
  32 H32          1.5843    19.4441    16.9724 H            1    LIG   0.0000
  33 H33          7.0095    16.5597    16.1310 H            1    LIG   0.0000
  34 H34          6.1259    15.7386    15.0302 H            1    LIG   0.0000
  35 H35          3.7325    19.6910    16.9040 H            1    LIG   0.0000
  36 H36          0.2438    19.9014    14.4672 H            1    LIG   0.0000
  37 H37          7.1358    18.4035    14.6609 H            1    LIG   0.0000
  38 H38          3.2406    22.0437    16.6440 H            1    LIG   0.0000
  39 H39          4.3204    22.0892    15.4197 H            1    LIG   0.0000
  40 H40         -3.2498    15.9874    12.2101 H            1    LIG   0.0000
  41 H41         -2.1271    16.9949    11.5848 H            1    LIG   0.0000
  42 H42          7.1292    16.5694    10.8550 H            1    LIG   0.0000
  43 H43          6.3922    16.1274     9.4665 H            1    LIG   0.0000
  44 H44         -0.8810    17.8165    16.0418 H            1    LIG   0.0000
  45 H45          0.2954    17.4529    14.9691 H            1    LIG   0.0000
  46 H46          7.0150    17.3715    12.5779 H            1    LIG   0.0000
  47 H47          5.7935    18.4497    12.6868 H            1    LIG   0.0000
  48 H48         -2.6952    16.6142    14.3855 H            1    LIG   0.0000
  49 H49         -1.3086    16.2032    13.6271 H            1    LIG   0.0000
  50 H50          4.7294    17.2779    10.7054 H            1    LIG   0.0000
  51 H51          4.3453    15.6957    10.8313 H            1    LIG   0.0000
  52 H52         -0.9887    18.5789    13.2419 H            1    LIG   0.0000
  53 H53         -2.1883    18.8141    14.3247 H            1    LIG   0.0000
  54 H54          4.2490    16.7020    13.0007 H            1    LIG   0.0000
  55 H55          5.4587    15.6056    12.9690 H            1    LIG   0.0000
  56 R56          5.4649    21.8555    17.5097 Du           1    LIG   0.0000
@<TRIPOS>BOND
   1       16       56 1
   2        1       10 ar
   3        2       10 ar
   4        3       11 2
   5        4       12 2
   6        5       17 1
   7        5       25 1
   8        5       26 1
   9        5       27 1
  10        6       18 1
  11        6       28 1
  12        6       29 1
  13        6       30 1
  14        7       12 am
  15        7       13 1
  16        7       31 1
  17        8       11 am
  18        8       14 1
  19        8       32 1
  20        9       15 1
  21        9       33 1
  22        9       34 1
  23       10       14 1
  24       11       13 1
  25       12       15 1
  26       13       16 1
  27       13       35 1
  28       14       19 1
  29       14       36 1
  30       15       20 1
  31       15       37 1
  32       16       38 1
  33       16       39 1
  34       17       21 1
  35       17       40 1
  36       17       41 1
  37       18       22 1
  38       18       42 1
  39       18       43 1
  40       19       23 1
  41       19       44 1
  42       19       45 1
  43       20       24 1
  44       20       46 1
  45       20       47 1
  46       21       23 1
  47       21       48 1
  48       21       49 1
  49       22       24 1
  50       22       50 1
  51       22       51 1
  52       23       52 1
  53       23       53 1
  54       24       54 1
  55       24       55 1
