# Supplementary material for: FastGrow: on-the-fly growing and its application to DYRK1A
Source: J Comput Aided Mol Des. 2022 Aug 22;36(9):639–51. doi: 10.1007/s10822-022-00469-y (PMC9512872; doi:10.1007/s10822-022-00469-y)
Supplement: Supplementary file 3 — (zip 300339 KB) [file 10822_2022_469_MOESM3_ESM.zip › validation_sets/cross_growing/1b4z_1b05/1b4z_core.mol2]

@<TRIPOS>MOLECULE
1b4z
  57   56
SMALL
USER_CHARGES
@<TRIPOS>ATOM
   1 O1          -1.8880    20.7810    15.3890 O.co2        1    LIG  -1.0000
   2 O2          -0.6910    20.7590    17.2370 O.co2        1    LIG   0.0000
   3 O3           4.3410    17.3900    15.8060 O.2          1    LIG   0.0000
   4 O4           2.5070    20.2760    14.1350 O.2          1    LIG   0.0000
   5 N5           6.8430    16.4610    15.1510 N.4          1    LIG   1.0000
   6 N6           6.5170    14.3530    10.9100 N.4          1    LIG   1.0000
   7 N7          -2.9850    16.6100    11.7730 N.4          1    LIG   1.0000
   8 N8           4.9300    19.5190    15.4010 N.am         1    LIG   0.0000
   9 N9           1.3980    19.5840    15.9740 N.am         1    LIG   0.0000
  10 C10         -0.9150    20.3790    16.0710 C.2          1    LIG   0.0000
  11 C11          5.1230    18.2170    15.3170 C.2          1    LIG   0.0000
  12 C12          2.5030    20.0030    15.3290 C.2          1    LIG   0.0000
  13 C13          6.3600    17.7530    14.5610 C.3          1    LIG   0.0000
  14 C14          0.1230    19.5560    15.2960 C.3          1    LIG   0.0000
  15 C15          3.7770    20.0580    16.1510 C.3          1    LIG   0.0000
  16 C16          6.3360    15.7660    10.4920 C.3          1    LIG   0.0000
  17 C17         -3.4120    16.8340    13.1800 C.3          1    LIG   0.0000
  18 C18          4.0510    21.5350    16.4890 C.3          1    LIG   0.0000
  19 C19          6.1290    17.6090    13.0430 C.3          1    LIG   0.0000
  20 C20         -0.4060    18.1220    15.1890 C.3          1    LIG   0.0000
  21 C21          5.0720    16.4120    11.0800 C.3          1    LIG   0.0000
  22 C22         -2.1310    16.7980    14.0290 C.3          1    LIG   0.0000
  23 C23          5.1650    16.5030    12.6280 C.3          1    LIG   0.0000
  24 C24         -1.4530    18.1470    14.0330 C.3          1    LIG   0.0000
  25 H25          7.6624    16.1499    14.6532 H            1    LIG   0.0000
  26 H26          6.1184    15.7646    15.0737 H            1    LIG   0.0000
  27 H27          7.0728    16.6004    16.1225 H            1    LIG   0.0000
  28 H28          7.3586    13.9850    10.4949 H            1    LIG   0.0000
  29 H29          5.7258    13.8082    10.6046 H            1    LIG   0.0000
  30 H30          6.5896    14.3063    11.9143 H            1    LIG   0.0000
  31 H31         -3.7929    16.6243    11.1704 H            1    LIG   0.0000
  32 H32         -2.5267    15.7153    11.6993 H            1    LIG   0.0000
  33 H33         -2.3461    17.3387    11.4957 H            1    LIG   0.0000
  34 H34          5.5684    20.1456    14.9540 H            1    LIG   0.0000
  35 H35          1.4604    19.2905    16.9279 H            1    LIG   0.0000
  36 H36          7.1440    18.5111    14.7043 H            1    LIG   0.0000
  37 H37          0.2467    19.9768    14.2873 H            1    LIG   0.0000
  38 H38          3.6424    19.4781    17.0760 H            1    LIG   0.0000
  39 H39          7.2111    16.3439    10.8238 H            1    LIG   0.0000
  40 H40          6.2685    15.8004     9.3946 H            1    LIG   0.0000
  41 H41         -3.9063    17.8119    13.2771 H            1    LIG   0.0000
  42 H42         -4.1034    16.0403    13.4994 H            1    LIG   0.0000
  43 H43          3.0999    22.0362    16.7219 H            1    LIG   0.0000
  44 H44          4.5209    22.0241    15.6230 H            1    LIG   0.0000
  45 H45          7.1012    17.4064    12.5699 H            1    LIG   0.0000
  46 H46          5.7309    18.5636    12.6686 H            1    LIG   0.0000
  47 H47         -0.8826    17.8170    16.1323 H            1    LIG   0.0000
  48 H48          0.4129    17.4273    14.9505 H            1    LIG   0.0000
  49 H49          4.9591    17.4247    10.6658 H            1    LIG   0.0000
  50 H50          4.1967    15.8044    10.8068 H            1    LIG   0.0000
  51 H51         -2.3903    16.5215    15.0616 H            1    LIG   0.0000
  52 H52         -1.4421    16.0493    13.6109 H            1    LIG   0.0000
  53 H53          4.1676    16.7199    13.0380 H            1    LIG   0.0000
  54 H54          5.5240    15.5423    13.0257 H            1    LIG   0.0000
  55 H55         -0.9501    18.3208    13.0703 H            1    LIG   0.0000
  56 H56         -2.1926    18.9419    14.2091 H            1    LIG   0.0000
  57 R57          4.9830    21.6400    17.6930 Du           1    LIG   0.0000
@<TRIPOS>BOND
   1        1       10 ar
   2        2       10 ar
   3        3       11 2
   4        4       12 2
   5        5       13 1
   6        5       25 1
   7        5       26 1
   8        5       27 1
   9        6       16 1
  10        6       28 1
  11        6       29 1
  12        6       30 1
  13        7       17 1
  14        7       31 1
  15        7       32 1
  16        7       33 1
  17        8       11 am
  18        8       15 1
  19        8       34 1
  20        9       12 am
  21        9       14 1
  22        9       35 1
  23       10       14 1
  24       18       57 1
  25       11       13 1
  26       12       15 1
  27       13       19 1
  28       13       36 1
  29       14       20 1
  30       14       37 1
  31       15       18 1
  32       15       38 1
  33       16       21 1
  34       16       39 1
  35       16       40 1
  36       17       22 1
  37       17       41 1
  38       17       42 1
  39       18       43 1
  40       18       44 1
  41       19       23 1
  42       19       45 1
  43       19       46 1
  44       20       24 1
  45       20       47 1
  46       20       48 1
  47       21       23 1
  48       21       49 1
  49       21       50 1
  50       22       24 1
  51       22       51 1
  52       22       52 1
  53       23       53 1
  54       23       54 1
  55       24       55 1
  56       24       56 1
