# Supplementary material for: FastGrow: on-the-fly growing and its application to DYRK1A
Source: J Comput Aided Mol Des. 2022 Aug 22;36(9):639–51. doi: 10.1007/s10822-022-00469-y (PMC9512872; doi:10.1007/s10822-022-00469-y)
Supplement: Supplementary file 3 — (zip 300339 KB) [file 10822_2022_469_MOESM3_ESM.zip › validation_sets/cross_growing/1b4z_1b05/1b05_ligand.mol2]

@<TRIPOS>MOLECULE
LYS_B_1_CYS_B_2_LYS_B_3
  57   56
SMALL
USER_CHARGES
@<TRIPOS>ATOM
   1 N1           6.8446    16.4228    15.1542 N.3          1    LIG   0.0000
   2 C2           6.4112    17.7269    14.5294 C.3          1    LIG   0.0000
   3 C3           5.1387    18.2324    15.2034 C.2          1    LIG   0.0000
   4 O4           4.3689    17.4137    15.7059 O.2          1    LIG   0.0000
   5 C5           6.1430    17.5751    13.0229 C.3          1    LIG   0.0000
   6 C6           5.1452    16.4861    12.6133 C.3          1    LIG   0.0000
   7 C7           5.0208    16.3935    11.0699 C.3          1    LIG   0.0000
   8 C8           6.4009    16.0098    10.4595 C.3          1    LIG   0.0000
   9 N9           6.5899    14.5562    10.8219 N.4          1    LIG   1.0000
  10 H10          7.0095    16.5597    16.1310 H            1    LIG   0.0000
  11 H11          6.1259    15.7386    15.0302 H            1    LIG   0.0000
  12 H12          7.1358    18.4035    14.6609 H            1    LIG   0.0000
  13 H13          7.0150    17.3715    12.5779 H            1    LIG   0.0000
  14 H14          5.7935    18.4497    12.6868 H            1    LIG   0.0000
  15 H15          4.2490    16.7020    13.0007 H            1    LIG   0.0000
  16 H16          5.4587    15.6056    12.9690 H            1    LIG   0.0000
  17 H17          4.7294    17.2779    10.7054 H            1    LIG   0.0000
  18 H18          4.3453    15.6957    10.8313 H            1    LIG   0.0000
  19 H19          7.1292    16.5694    10.8550 H            1    LIG   0.0000
  20 H20          6.3922    16.1274     9.4665 H            1    LIG   0.0000
  21 H21          7.4646    14.2335    10.4603 H            1    LIG   0.0000
  22 H22          6.5836    14.4572    11.8169 H            1    LIG   0.0000
  23 H23          5.8466    14.0152    10.4284 H            1    LIG   0.0000
  24 N24          4.9780    19.5146    15.3510 N.am         1    LIG   0.0000
  25 C25          3.8441    20.1379    16.0164 C.3          1    LIG   0.0000
  26 C26          2.5305    19.9997    15.2657 C.2          1    LIG   0.0000
  27 O27          2.4576    20.3521    14.0838 O.2          1    LIG   0.0000
  28 C28          4.0772    21.6365    16.2776 C.3          1    LIG   0.0000
  29 S29          5.4649    21.8555    17.5097 S.3          1    LIG   0.0000
  30 H30          5.6855    20.1160    14.9800 H            1    LIG   0.0000
  31 H31          3.7325    19.6910    16.9040 H            1    LIG   0.0000
  32 H32          3.2406    22.0437    16.6440 H            1    LIG   0.0000
  33 H33          4.3204    22.0892    15.4197 H            1    LIG   0.0000
  34 H34          5.6123    22.8305    17.6759 H            1    LIG   0.0000
  35 N35          1.4739    19.6310    15.9963 N.am         1    LIG   0.0000
  36 C36          0.1703    19.5012    15.3806 C.3          1    LIG   0.0000
  37 C37         -0.8778    20.3417    16.1501 C.2          1    LIG   0.0000
  38 O38         -1.9014    20.6647    15.5306 O.co2        1    LIG   0.0000
  39 C39         -0.4249    18.1069    15.2006 C.3          1    LIG   0.0000
  40 C40         -1.4497    18.2008    14.0447 C.3          1    LIG   0.0000
  41 C41         -2.0466    16.8766    13.6711 C.3          1    LIG   0.0000
  42 C42         -2.7855    16.8654    12.3262 C.3          1    LIG   0.0000
  43 N43         -3.7890    17.9626    12.2921 N.4          1    LIG   1.0000
  44 O44         -0.6444    20.8042    17.2444 O.co2        1    LIG  -1.0000
  45 H45          1.5843    19.4441    16.9724 H            1    LIG   0.0000
  46 H46          0.2438    19.9014    14.4672 H            1    LIG   0.0000
  47 H47         -0.8810    17.8165    16.0418 H            1    LIG   0.0000
  48 H48          0.2954    17.4529    14.9691 H            1    LIG   0.0000
  49 H49         -0.9887    18.5789    13.2419 H            1    LIG   0.0000
  50 H50         -2.1883    18.8141    14.3247 H            1    LIG   0.0000
  51 H51         -2.6952    16.6142    14.3855 H            1    LIG   0.0000
  52 H52         -1.3086    16.2032    13.6271 H            1    LIG   0.0000
  53 H53         -3.2498    15.9874    12.2101 H            1    LIG   0.0000
  54 H54         -2.1271    16.9949    11.5848 H            1    LIG   0.0000
  55 H55         -4.2669    17.9500    11.4138 H            1    LIG   0.0000
  56 H56         -4.4488    17.8339    13.0324 H            1    LIG   0.0000
  57 H57         -3.3260    18.8414    12.4072 H            1    LIG   0.0000
@<TRIPOS>BOND
   1        1        2 1
   2        2        5 1
   3        2        3 1
   4        5        6 1
   5        6        7 1
   6        7        8 1
   7        8        9 1
   8        3        4 2
   9        1       10 1
  10        1       11 1
  11        2       12 1
  12        3       24 am
  13        5       13 1
  14        5       14 1
  15        6       15 1
  16        6       16 1
  17        7       17 1
  18        7       18 1
  19        8       19 1
  20        8       20 1
  21        9       21 1
  22        9       22 1
  23        9       23 1
  24       24       25 1
  25       25       28 1
  26       25       26 1
  27       28       29 1
  28       26       27 2
  29       29       34 1
  30       24       30 1
  31       25       31 1
  32       26       35 am
  33       28       32 1
  34       28       33 1
  35       35       36 1
  36       36       39 1
  37       36       37 1
  38       39       40 1
  39       40       41 1
  40       41       42 1
  41       42       43 1
  42       37       38 ar
  43       37       44 ar
  44       43       57 1
  45       35       45 1
  46       36       46 1
  47       39       47 1
  48       39       48 1
  49       40       49 1
  50       40       50 1
  51       41       51 1
  52       41       52 1
  53       42       53 1
  54       42       54 1
  55       43       55 1
  56       43       56 1
