# Supplementary material for: FastGrow: on-the-fly growing and its application to DYRK1A
Source: J Comput Aided Mol Des. 2022 Aug 22;36(9):639–51. doi: 10.1007/s10822-022-00469-y (PMC9512872; doi:10.1007/s10822-022-00469-y)
Supplement: Supplementary file 3 — (zip 300339 KB) [file 10822_2022_469_MOESM3_ESM.zip › validation_sets/cross_growing/1b4z_1b05/1b4z_ligand.mol2]

@<TRIPOS>MOLECULE
1b4z_ligand
  59   58
SMALL
USER_CHARGES
@<TRIPOS>ATOM
   1 N1           6.8430    16.4610    15.1510 N.4          1    LIG   1.0000
   2 C2           6.3600    17.7530    14.5610 C.3          1    LIG   0.0000
   3 C3           5.1230    18.2170    15.3170 C.2          1    LIG   0.0000
   4 O4           4.3410    17.3900    15.8060 O.2          1    LIG   0.0000
   5 C5           6.1290    17.6090    13.0430 C.3          1    LIG   0.0000
   6 C6           5.1650    16.5030    12.6280 C.3          1    LIG   0.0000
   7 C7           5.0720    16.4120    11.0800 C.3          1    LIG   0.0000
   8 C8           6.3360    15.7660    10.4920 C.3          1    LIG   0.0000
   9 N9           6.5170    14.3530    10.9100 N.4          1    LIG   1.0000
  10 N10          4.9300    19.5190    15.4010 N.am         1    LIG   0.0000
  11 C11          3.7770    20.0580    16.1510 C.3          1    LIG   0.0000
  12 C12          2.5030    20.0030    15.3290 C.2          1    LIG   0.0000
  13 O13          2.5070    20.2760    14.1350 O.2          1    LIG   0.0000
  14 C14          4.0510    21.5350    16.4890 C.3          1    LIG   0.0000
  15 C15          4.9830    21.6400    17.6930 C.2          1    LIG   0.0000
  16 O16          4.7230    21.1780    18.8070 O.co2        1    LIG   0.0000
  17 O17          6.0800    22.1670    17.4940 O.co2        1    LIG  -1.0000
  18 N18          1.3980    19.5840    15.9740 N.am         1    LIG   0.0000
  19 C19          0.1230    19.5560    15.2960 C.3          1    LIG   0.0000
  20 C20         -0.9150    20.3790    16.0710 C.2          1    LIG   0.0000
  21 O21         -1.8880    20.7810    15.3890 O.co2        1    LIG  -1.0000
  22 C22         -0.4060    18.1220    15.1890 C.3          1    LIG   0.0000
  23 C23         -1.4530    18.1470    14.0330 C.3          1    LIG   0.0000
  24 C24         -2.1310    16.7980    14.0290 C.3          1    LIG   0.0000
  25 C25         -3.4120    16.8340    13.1800 C.3          1    LIG   0.0000
  26 N26         -2.9850    16.6100    11.7730 N.4          1    LIG   1.0000
  27 O27         -0.6910    20.7590    17.2370 O.co2        1    LIG   0.0000
  28 H28          7.6624    16.1499    14.6532 H            1    LIG   0.0000
  29 H29          6.1184    15.7646    15.0737 H            1    LIG   0.0000
  30 H30          7.0728    16.6004    16.1225 H            1    LIG   0.0000
  31 H31          7.1440    18.5111    14.7043 H            1    LIG   0.0000
  32 H32          7.1012    17.4064    12.5699 H            1    LIG   0.0000
  33 H33          5.7309    18.5636    12.6686 H            1    LIG   0.0000
  34 H34          4.1676    16.7199    13.0380 H            1    LIG   0.0000
  35 H35          5.5240    15.5423    13.0257 H            1    LIG   0.0000
  36 H36          4.9591    17.4247    10.6658 H            1    LIG   0.0000
  37 H37          4.1967    15.8044    10.8068 H            1    LIG   0.0000
  38 H38          7.2111    16.3439    10.8238 H            1    LIG   0.0000
  39 H39          6.2685    15.8004     9.3946 H            1    LIG   0.0000
  40 H40          7.3586    13.9850    10.4949 H            1    LIG   0.0000
  41 H41          5.7258    13.8082    10.6046 H            1    LIG   0.0000
  42 H42          6.5896    14.3063    11.9143 H            1    LIG   0.0000
  43 H43          5.5684    20.1456    14.9540 H            1    LIG   0.0000
  44 H44          3.6424    19.4781    17.0760 H            1    LIG   0.0000
  45 H45          3.0999    22.0362    16.7219 H            1    LIG   0.0000
  46 H46          4.5209    22.0241    15.6230 H            1    LIG   0.0000
  47 H47          1.4604    19.2905    16.9279 H            1    LIG   0.0000
  48 H48          0.2467    19.9768    14.2873 H            1    LIG   0.0000
  49 H49         -0.8826    17.8170    16.1323 H            1    LIG   0.0000
  50 H50          0.4129    17.4273    14.9505 H            1    LIG   0.0000
  51 H51         -0.9501    18.3208    13.0703 H            1    LIG   0.0000
  52 H52         -2.1926    18.9419    14.2091 H            1    LIG   0.0000
  53 H53         -2.3903    16.5215    15.0616 H            1    LIG   0.0000
  54 H54         -1.4421    16.0493    13.6109 H            1    LIG   0.0000
  55 H55         -3.9063    17.8119    13.2771 H            1    LIG   0.0000
  56 H56         -4.1034    16.0403    13.4994 H            1    LIG   0.0000
  57 H57         -3.7929    16.6243    11.1704 H            1    LIG   0.0000
  58 H58         -2.5267    15.7153    11.6993 H            1    LIG   0.0000
  59 H59         -2.3461    17.3387    11.4957 H            1    LIG   0.0000
@<TRIPOS>BOND
   1        2        1 1
   2        2        5 1
   3        3        2 1
   4        3        4 2
   5        5        6 1
   6        6        7 1
   7        7        8 1
   8        8        9 1
   9       11       10 1
  10       11       14 1
  11       12       11 1
  12       12       13 2
  13       14       15 1
  14       15       17 ar
  15       15       16 ar
  16       10        3 am
  17       18       19 1
  18       19       22 1
  19       19       20 1
  20       20       21 ar
  21       20       27 ar
  22       22       23 1
  23       23       24 1
  24       24       25 1
  25       25       26 1
  26       12       18 am
  27        1       28 1
  28        1       29 1
  29        1       30 1
  30        2       31 1
  31        5       32 1
  32        5       33 1
  33        6       34 1
  34        6       35 1
  35        7       36 1
  36        7       37 1
  37        8       38 1
  38        8       39 1
  39        9       40 1
  40        9       41 1
  41        9       42 1
  42       10       43 1
  43       11       44 1
  44       14       45 1
  45       14       46 1
  46       18       47 1
  47       19       48 1
  48       22       49 1
  49       22       50 1
  50       23       51 1
  51       23       52 1
  52       24       53 1
  53       24       54 1
  54       25       55 1
  55       25       56 1
  56       26       57 1
  57       26       58 1
  58       26       59 1
