# Supplementary material for: FastGrow: on-the-fly growing and its application to DYRK1A
Source: J Comput Aided Mol Des. 2022 Aug 22;36(9):639–51. doi: 10.1007/s10822-022-00469-y (PMC9512872; doi:10.1007/s10822-022-00469-y)
Supplement: Supplementary file 3 — (zip 300339 KB) [file 10822_2022_469_MOESM3_ESM.zip › validation_sets/cross_growing/1b4z_1b05/1b4z_frag.mol2]

@<TRIPOS>MOLECULE
1b4z
   4    3
SMALL
USER_CHARGES
@<TRIPOS>ATOM
   1 O1           6.0800    22.1670    17.4940 O.co2        1    LIG  -1.0000
   2 O2           4.7230    21.1780    18.8070 O.co2        1    LIG   0.0000
   3 C3           4.9830    21.6400    17.6930 C.2          1    LIG   0.0000
   4 R4           4.0510    21.5350    16.4890 Du           1    LIG   0.0000
@<TRIPOS>BOND
   1        1        3 ar
   2        2        3 ar
   3        3        4 1
