# Supplementary material for: FastGrow: on-the-fly growing and its application to DYRK1A
Source: J Comput Aided Mol Des. 2022 Aug 22;36(9):639–51. doi: 10.1007/s10822-022-00469-y (PMC9512872; doi:10.1007/s10822-022-00469-y)
Supplement: Supplementary file 3 — (zip 300339 KB) [file 10822_2022_469_MOESM3_ESM.zip › validation_sets/cross_growing/1b52_1b3l/1b3l.pdb]

HEADER    PEPTIDE BINDING PROTEIN                 11-DEC-98   1B3L              
TITLE     OLIGO-PEPTIDE BINDING PROTEIN (OPPA) COMPLEXED WITH KGK               
COMPND    MOL_ID: 1;                                                            
COMPND   2 MOLECULE: PROTEIN (OLIGO-PEPTIDE BINDING PROTEIN);                   
COMPND   3 CHAIN: A, C;                                                         
COMPND   4 SYNONYM: OPPA;                                                       
COMPND   5 ENGINEERED: YES;                                                     
COMPND   6 MOL_ID: 2;                                                           
COMPND   7 MOLECULE: PROTEIN (LYS-GLY-LYS);                                     
COMPND   8 CHAIN: B, D;                                                         
COMPND   9 ENGINEERED: YES                                                      
SOURCE    MOL_ID: 1;                                                            
SOURCE   2 ORGANISM_SCIENTIFIC: SALMONELLA TYPHIMURIUM;                         
SOURCE   3 ORGANISM_TAXID: 602;                                                 
SOURCE   4 GENE: OPPA;                                                          
SOURCE   5 EXPRESSION_SYSTEM: ESCHERICHIA COLI;                                 
SOURCE   6 EXPRESSION_SYSTEM_TAXID: 562;                                        
SOURCE   7 MOL_ID: 2;                                                           
SOURCE   8 SYNTHETIC: YES                                                       
KEYWDS    COMPLEX (PEPTIDE TRANSPORT/PEPTIDE), PEPTIDE TRANSPORT,               
KEYWDS   2 PEPTIDE BINDING PROTEIN                                              
EXPDTA    X-RAY DIFFRACTION                                                     
AUTHOR    J.R.H.TAME,A.J.WILKINSON                                              
REVDAT   5   24-FEB-09 1B3L    1       VERSN                                    
REVDAT   4   01-APR-03 1B3L    1       JRNL                                     
REVDAT   3   06-JAN-00 1B3L    1       JRNL                                     
REVDAT   2   29-DEC-99 1B3L    4       HEADER COMPND REMARK JRNL                
REVDAT   2 2                   4       ATOM   SOURCE SEQRES                     
REVDAT   1   16-DEC-98 1B3L    0                                                
JRNL        AUTH   S.H.SLEIGH,P.R.SEAVERS,A.J.WILKINSON,J.E.LADBURY,            
JRNL        AUTH 2 J.R.TAME                                                     
JRNL        TITL   CRYSTALLOGRAPHIC AND CALORIMETRIC ANALYSIS OF                
JRNL        TITL 2 PEPTIDE BINDING TO OPPA PROTEIN.                             
JRNL        REF    J.MOL.BIOL.                   V. 291   393 1999              
JRNL        REFN                   ISSN 0022-2836                               
JRNL        PMID   10438628                                                     
JRNL        DOI    10.1006/JMBI.1999.2929                                       
REMARK   1                                                                      
REMARK   1 REFERENCE 1                                                          
REMARK   1  AUTH   J.R.H.TAME,S.H.SLEIGH,A.J.WILKINSON,J.E.LADBURY              
REMARK   1  TITL   THE ROLE OF WATER IN SEQUENCE-INDEPENDENT LIGAND             
REMARK   1  TITL 2 BINDING BY AN OLIGOPEPTIDE TRANSPORTER PROTEIN               
REMARK   1  REF    NAT.STRUCT.BIOL.              V.   3   998 1996              
REMARK   1  REFN                   ISSN 1072-8368                               
REMARK   1 REFERENCE 2                                                          
REMARK   1  AUTH   J.R.H.TAME,E.J.DODSON,G.MURSHUDOV,C.F.HIGGINS,               
REMARK   1  AUTH 2 A.J.WILKINSON                                                
REMARK   1  TITL   THE CRYSTAL STRUCTURES OF THE OLIGOPEPTIDE-BINDING           
REMARK   1  TITL 2 PROTEIN OPPA COMPLEXED WITH TRIPEPTIDE AND                   
REMARK   1  TITL 3 TETRAPEPTIDE LIGANDS                                         
REMARK   1  REF    STRUCTURE                     V.   3  1395 1995              
REMARK   1  REFN                   ISSN 0969-2126                               
REMARK   1 REFERENCE 3                                                          
REMARK   1  AUTH   I.D.GLOVER,R.DENNY,N.D.NGUTI,S.MCSWEENEY,                    
REMARK   1  AUTH 2 A.THOMPSON,E.DODSON,A.J.WILKINSON,J.R.H.TAME                 
REMARK   1  TITL   STRUCTURE DETERMINATION OF OPPA AT 2.3 ANGSTROMS             
REMARK   1  TITL 2 RESOLUTION USING MULTIPLE WAVELENGTH ANOMALOUS               
REMARK   1  TITL 3 METHODS                                                      
REMARK   1  REF    ACTA CRYSTALLOGR.,SECT.D      V.  51    39 1995              
REMARK   1  REFN                   ISSN 0907-4449                               
REMARK   1 REFERENCE 4                                                          
REMARK   1  AUTH   J.R.H.TAME,G.N.MURSHUDOV,E.J.DODSON,T.K.NEIL,                
REMARK   1  AUTH 2 G.G.DODSON,C.F.HIGGINS,A.J.WILKINSON                         
REMARK   1  TITL   THE STRUCTURAL BASIS OF SEQUENCE-INDEPENDENT                 
REMARK   1  TITL 2 PEPTIDE BINDING BY OPPA PROTEIN                              
REMARK   1  REF    SCIENCE                       V. 264  1578 1994              
REMARK   1  REFN                   ISSN 0036-8075                               
REMARK   2                                                                      
REMARK   2 RESOLUTION.    2.00 ANGSTROMS.                                       
REMARK   3                                                                      
REMARK   3 REFINEMENT.                                                          
REMARK   3   PROGRAM     : REFMAC                                               
REMARK   3   AUTHORS     : MURSHUDOV,VAGIN,DODSON                               
REMARK   3                                                                      
REMARK   3  DATA USED IN REFINEMENT.                                            
REMARK   3   RESOLUTION RANGE HIGH (ANGSTROMS) : 2.00                           
REMARK   3   RESOLUTION RANGE LOW  (ANGSTROMS) : 15.00                          
REMARK   3   DATA CUTOFF            (SIGMA(F)) : 0.000                          
REMARK   3   COMPLETENESS FOR RANGE        (%) : 94.8                           
REMARK   3   NUMBER OF REFLECTIONS             : 72216                          
REMARK   3                                                                      
REMARK   3  FIT TO DATA USED IN REFINEMENT.                                     
REMARK   3   CROSS-VALIDATION METHOD          : THROUGHOUT                      
REMARK   3   FREE R VALUE TEST SET SELECTION  : NULL                            
REMARK   3   R VALUE     (WORKING + TEST SET) : NULL                            
REMARK   3   R VALUE            (WORKING SET) : 0.178                           
REMARK   3   FREE R VALUE                     : 0.241                           
REMARK   3   FREE R VALUE TEST SET SIZE   (%) : 3.000                           
REMARK   3   FREE R VALUE TEST SET COUNT      : 2154                            
REMARK   3                                                                      
REMARK   3  NUMBER OF NON-HYDROGEN ATOMS USED IN REFINEMENT.                    
REMARK   3   PROTEIN ATOMS            : 8390                                    
REMARK   3   NUCLEIC ACID ATOMS       : 0                                       
REMARK   3   HETEROGEN ATOMS          : 1                                       
REMARK   3   SOLVENT ATOMS            : 339                                     
REMARK   3                                                                      
REMARK   3  B VALUES.                                                           
REMARK   3   FROM WILSON PLOT           (A**2) : 20.10                          
REMARK   3   MEAN B VALUE      (OVERALL, A**2) : 29.10                          
REMARK   3   OVERALL ANISOTROPIC B VALUE.                                       
REMARK   3    B11 (A**2) : NULL                                                 
REMARK   3    B22 (A**2) : NULL                                                 
REMARK   3    B33 (A**2) : NULL                                                 
REMARK   3    B12 (A**2) : NULL                                                 
REMARK   3    B13 (A**2) : NULL                                                 
REMARK   3    B23 (A**2) : NULL                                                 
REMARK   3                                                                      
REMARK   3  ESTIMATED OVERALL COORDINATE ERROR.                                 
REMARK   3   ESU BASED ON R VALUE                            (A): NULL          
REMARK   3   ESU BASED ON FREE R VALUE                       (A): NULL          
REMARK   3   ESU BASED ON MAXIMUM LIKELIHOOD                 (A): NULL          
REMARK   3   ESU FOR B VALUES BASED ON MAXIMUM LIKELIHOOD (A**2): NULL          
REMARK   3                                                                      
REMARK   3  RMS DEVIATIONS FROM IDEAL VALUES.                                   
REMARK   3   DISTANCE RESTRAINTS.                    RMS    SIGMA               
REMARK   3    BOND LENGTH                     (A) : 0.016 ; 0.020               
REMARK   3    ANGLE DISTANCE                  (A) : 0.035 ; 0.040               
REMARK   3    INTRAPLANAR 1-4 DISTANCE        (A) : 0.039 ; 0.050               
REMARK   3    H-BOND OR METAL COORDINATION    (A) : NULL  ; NULL                
REMARK   3                                                                      
REMARK   3   PLANE RESTRAINT                  (A) : NULL  ; NULL                
REMARK   3   CHIRAL-CENTER RESTRAINT       (A**3) : NULL  ; NULL                
REMARK   3                                                                      
REMARK   3   NON-BONDED CONTACT RESTRAINTS.                                     
REMARK   3    SINGLE TORSION                  (A) : 0.177 ; 0.300               
REMARK   3    MULTIPLE TORSION                (A) : 0.255 ; 0.300               
REMARK   3    H-BOND (X...Y)                  (A) : 0.154 ; 0.300               
REMARK   3    H-BOND (X-H...Y)                (A) : NULL  ; NULL                
REMARK   3                                                                      
REMARK   3   CONFORMATIONAL TORSION ANGLE RESTRAINTS.                           
REMARK   3    SPECIFIED                 (DEGREES) : NULL  ; NULL                
REMARK   3    PLANAR                    (DEGREES) : 4.000 ; 7.000               
REMARK   3    STAGGERED                 (DEGREES) : 17.800; 15.000              
REMARK   3    TRANSVERSE                (DEGREES) : 29.400; 20.000              
REMARK   3                                                                      
REMARK   3  ISOTROPIC THERMAL FACTOR RESTRAINTS.    RMS    SIGMA                
REMARK   3   MAIN-CHAIN BOND              (A**2) : 1.886 ; 2.000                
REMARK   3   MAIN-CHAIN ANGLE             (A**2) : 2.649 ; 3.000                
REMARK   3   SIDE-CHAIN BOND              (A**2) : 2.348 ; 2.000                
REMARK   3   SIDE-CHAIN ANGLE             (A**2) : 3.526 ; 3.000                
REMARK   3                                                                      
REMARK   3  OTHER REFINEMENT REMARKS: NULL                                      
REMARK   4                                                                      
REMARK   4 1B3L COMPLIES WITH FORMAT V. 3.15, 01-DEC-08                         
REMARK 100                                                                      
REMARK 100 THIS ENTRY HAS BEEN PROCESSED BY RCSB ON 14-DEC-98.                  
REMARK 100 THE RCSB ID CODE IS RCSB000255.                                      
REMARK 200                                                                      
REMARK 200 EXPERIMENTAL DETAILS                                                 
REMARK 200  EXPERIMENT TYPE                : X-RAY DIFFRACTION                  
REMARK 200  DATE OF DATA COLLECTION        : NULL                               
REMARK 200  TEMPERATURE           (KELVIN) : 120                                
REMARK 200  PH                             : 5.5                                
REMARK 200  NUMBER OF CRYSTALS USED        : 1                                  
REMARK 200                                                                      
REMARK 200  SYNCHROTRON              (Y/N) : N                                  
REMARK 200  RADIATION SOURCE               : NULL                               
REMARK 200  BEAMLINE                       : NULL                               
REMARK 200  X-RAY GENERATOR MODEL          : NULL                               
REMARK 200  MONOCHROMATIC OR LAUE    (M/L) : M                                  
REMARK 200  WAVELENGTH OR RANGE        (A) : 1.54                               
REMARK 200  MONOCHROMATOR                  : NI FILTER                          
REMARK 200  OPTICS                         : MIRRORS                            
REMARK 200                                                                      
REMARK 200  DETECTOR TYPE                  : IMAGE PLATE                        
REMARK 200  DETECTOR MANUFACTURER          : MARRESEARCH                        
REMARK 200  INTENSITY-INTEGRATION SOFTWARE : DENZO                              
REMARK 200  DATA SCALING SOFTWARE          : CCP4 (SCALA)                       
REMARK 200                                                                      
REMARK 200  NUMBER OF UNIQUE REFLECTIONS   : 40411                              
REMARK 200  RESOLUTION RANGE HIGH      (A) : 2.000                              
REMARK 200  RESOLUTION RANGE LOW       (A) : 15.000                             
REMARK 200  REJECTION CRITERIA  (SIGMA(I)) : 0.000                              
REMARK 200                                                                      
REMARK 200 OVERALL.                                                             
REMARK 200  COMPLETENESS FOR RANGE     (%) : 96.2                               
REMARK 200  DATA REDUNDANCY                : 4.300                              
REMARK 200  R MERGE                    (I) : 0.08700                            
REMARK 200  R SYM                      (I) : NULL                               
REMARK 200  <I/SIGMA(I)> FOR THE DATA SET  : 6.6000                             
REMARK 200                                                                      
REMARK 200 IN THE HIGHEST RESOLUTION SHELL.                                     
REMARK 200  HIGHEST RESOLUTION SHELL, RANGE HIGH (A) : 2.00                     
REMARK 200  HIGHEST RESOLUTION SHELL, RANGE LOW  (A) : 2.12                     
REMARK 200  COMPLETENESS FOR SHELL     (%) : 80.3                               
REMARK 200  DATA REDUNDANCY IN SHELL       : 4.20                               
REMARK 200  R MERGE FOR SHELL          (I) : 0.18800                            
REMARK 200  R SYM FOR SHELL            (I) : NULL                               
REMARK 200  <I/SIGMA(I)> FOR SHELL         : 3.400                              
REMARK 200                                                                      
REMARK 200 DIFFRACTION PROTOCOL: SINGLE WAVELENGTH                              
REMARK 200 METHOD USED TO DETERMINE THE STRUCTURE: OTHER                        
REMARK 200 SOFTWARE USED: CCP4                                                  
REMARK 200 STARTING MODEL: PDB ENTRY 1OLB                                       
REMARK 200                                                                      
REMARK 200 REMARK: FLASH COOLED TO 120K                                         
REMARK 280                                                                      
REMARK 280 CRYSTAL                                                              
REMARK 280 SOLVENT CONTENT, VS   (%): 40.00                                     
REMARK 280 MATTHEWS COEFFICIENT, VM (ANGSTROMS**3/DA): 2.29                     
REMARK 280                                                                      
REMARK 280 CRYSTALLIZATION CONDITIONS: CO-CRYSTALLIZED WITH URANIUM             
REMARK 280  ACETATE, PH 5.5                                                     
REMARK 290                                                                      
REMARK 290 CRYSTALLOGRAPHIC SYMMETRY                                            
REMARK 290 SYMMETRY OPERATORS FOR SPACE GROUP: P 1 21 1                         
REMARK 290                                                                      
REMARK 290      SYMOP   SYMMETRY                                                
REMARK 290     NNNMMM   OPERATOR                                                
REMARK 290       1555   X,Y,Z                                                   
REMARK 290       2555   -X,Y+1/2,-Z                                             
REMARK 290                                                                      
REMARK 290     WHERE NNN -> OPERATOR NUMBER                                     
REMARK 290           MMM -> TRANSLATION VECTOR                                  
REMARK 290                                                                      
REMARK 290 CRYSTALLOGRAPHIC SYMMETRY TRANSFORMATIONS                            
REMARK 290 THE FOLLOWING TRANSFORMATIONS OPERATE ON THE ATOM/HETATM             
REMARK 290 RECORDS IN THIS ENTRY TO PRODUCE CRYSTALLOGRAPHICALLY                
REMARK 290 RELATED MOLECULES.                                                   
REMARK 290   SMTRY1   1  1.000000  0.000000  0.000000        0.00000            
REMARK 290   SMTRY2   1  0.000000  1.000000  0.000000        0.00000            
REMARK 290   SMTRY3   1  0.000000  0.000000  1.000000        0.00000            
REMARK 290   SMTRY1   2 -1.000000  0.000000  0.000000        0.00000            
REMARK 290   SMTRY2   2  0.000000  1.000000  0.000000       37.40000            
REMARK 290   SMTRY3   2  0.000000  0.000000 -1.000000        0.00000            
REMARK 290                                                                      
REMARK 290 REMARK: NULL                                                         
REMARK 300                                                                      
REMARK 300 BIOMOLECULE: 1, 2                                                    
REMARK 300 SEE REMARK 350 FOR THE AUTHOR PROVIDED AND/OR PROGRAM                
REMARK 300 GENERATED ASSEMBLY INFORMATION FOR THE STRUCTURE IN                  
REMARK 300 THIS ENTRY. THE REMARK MAY ALSO PROVIDE INFORMATION ON               
REMARK 300 BURIED SURFACE AREA.                                                 
REMARK 350                                                                      
REMARK 350 COORDINATES FOR A COMPLETE MULTIMER REPRESENTING THE KNOWN           
REMARK 350 BIOLOGICALLY SIGNIFICANT OLIGOMERIZATION STATE OF THE                
REMARK 350 MOLECULE CAN BE GENERATED BY APPLYING BIOMT TRANSFORMATIONS          
REMARK 350 GIVEN BELOW.  BOTH NON-CRYSTALLOGRAPHIC AND                          
REMARK 350 CRYSTALLOGRAPHIC OPERATIONS ARE GIVEN.                               
REMARK 350                                                                      
REMARK 350 BIOMOLECULE: 1                                                       
REMARK 350 AUTHOR DETERMINED BIOLOGICAL UNIT: DIMERIC                           
REMARK 350 SOFTWARE DETERMINED QUATERNARY STRUCTURE: DIMERIC                    
REMARK 350 SOFTWARE USED: PISA                                                  
REMARK 350 TOTAL BURIED SURFACE AREA: 870 ANGSTROM**2                           
REMARK 350 SURFACE AREA OF THE COMPLEX: 20260 ANGSTROM**2                       
REMARK 350 CHANGE IN SOLVENT FREE ENERGY: -0.0 KCAL/MOL                         
REMARK 350 APPLY THE FOLLOWING TO CHAINS: A, B                                  
REMARK 350   BIOMT1   1  1.000000  0.000000  0.000000        0.00000            
REMARK 350   BIOMT2   1  0.000000  1.000000  0.000000        0.00000            
REMARK 350   BIOMT3   1  0.000000  0.000000  1.000000        0.00000            
REMARK 350                                                                      
REMARK 350 BIOMOLECULE: 2                                                       
REMARK 350 AUTHOR DETERMINED BIOLOGICAL UNIT: DIMERIC                           
REMARK 350 SOFTWARE DETERMINED QUATERNARY STRUCTURE: DIMERIC                    
REMARK 350 SOFTWARE USED: PISA                                                  
REMARK 350 TOTAL BURIED SURFACE AREA: 990 ANGSTROM**2                           
REMARK 350 SURFACE AREA OF THE COMPLEX: 20130 ANGSTROM**2                       
REMARK 350 CHANGE IN SOLVENT FREE ENERGY: -4.0 KCAL/MOL                         
REMARK 350 APPLY THE FOLLOWING TO CHAINS: C, D                                  
REMARK 350   BIOMT1   1  1.000000  0.000000  0.000000        0.00000            
REMARK 350   BIOMT2   1  0.000000  1.000000  0.000000        0.00000            
REMARK 350   BIOMT3   1  0.000000  0.000000  1.000000        0.00000            
REMARK 480                                                                      
REMARK 480 ZERO OCCUPANCY ATOM                                                  
REMARK 480 THE FOLLOWING RESIDUES HAVE ATOMS MODELED WITH ZERO                  
REMARK 480 OCCUPANCY. THE LOCATION AND PROPERTIES OF THESE ATOMS                
REMARK 480 MAY NOT BE RELIABLE. (M=MODEL NUMBER; RES=RESIDUE NAME;              
REMARK 480 C=CHAIN IDENTIFIER; SSEQ=SEQUENCE NUMBER; I=INSERTION CODE):         
REMARK 480   M RES C SSEQI ATOMS                                                
REMARK 480     LYS A   70   NZ                                                  
REMARK 480     LYS A  192   CD    CE    NZ                                      
REMARK 480     LYS A  194   CE    NZ                                            
REMARK 480     LYS A  339   CE    NZ                                            
REMARK 480     GLU A  396   CD    OE1   OE2                                     
REMARK 480     LYS C  192   CE    NZ                                            
REMARK 480     LYS C  326   CG    CD    CE    NZ                                
REMARK 480     LYS C  345   CE    NZ                                            
REMARK 500                                                                      
REMARK 500 GEOMETRY AND STEREOCHEMISTRY                                         
REMARK 500 SUBTOPIC: COVALENT BOND LENGTHS                                      
REMARK 500                                                                      
REMARK 500 THE STEREOCHEMICAL PARAMETERS OF THE FOLLOWING RESIDUES              
REMARK 500 HAVE VALUES WHICH DEVIATE FROM EXPECTED VALUES BY MORE               
REMARK 500 THAN 6*RMSD (M=MODEL NUMBER; RES=RESIDUE NAME; C=CHAIN               
REMARK 500 IDENTIFIER; SSEQ=SEQUENCE NUMBER; I=INSERTION CODE).                 
REMARK 500                                                                      
REMARK 500 STANDARD TABLE:                                                      
REMARK 500 FORMAT: (10X,I3,1X,2(A3,1X,A1,I4,A1,1X,A4,3X),1X,F6.3)               
REMARK 500                                                                      
REMARK 500 EXPECTED VALUES PROTEIN: ENGH AND HUBER, 1999                        
REMARK 500 EXPECTED VALUES NUCLEIC ACID: CLOWNEY ET AL 1996                     
REMARK 500                                                                      
REMARK 500  M RES CSSEQI ATM1   RES CSSEQI ATM2   DEVIATION                     
REMARK 500    LYS A 194   CD    LYS A 194   CE     -0.250                       
REMARK 500    LYS A 339   CD    LYS A 339   CE      0.381                       
REMARK 500    GLU A 396   CG    GLU A 396   CD      0.889                       
REMARK 500    LYS C 192   CD    LYS C 192   CE      0.486                       
REMARK 500                                                                      
REMARK 500 REMARK: NULL                                                         
REMARK 500                                                                      
REMARK 500 GEOMETRY AND STEREOCHEMISTRY                                         
REMARK 500 SUBTOPIC: COVALENT BOND ANGLES                                       
REMARK 500                                                                      
REMARK 500 THE STEREOCHEMICAL PARAMETERS OF THE FOLLOWING RESIDUES              
REMARK 500 HAVE VALUES WHICH DEVIATE FROM EXPECTED VALUES BY MORE               
REMARK 500 THAN 6*RMSD (M=MODEL NUMBER; RES=RESIDUE NAME; C=CHAIN               
REMARK 500 IDENTIFIER; SSEQ=SEQUENCE NUMBER; I=INSERTION CODE).                 
REMARK 500                                                                      
REMARK 500 STANDARD TABLE:                                                      
REMARK 500 FORMAT: (10X,I3,1X,A3,1X,A1,I4,A1,3(1X,A4,2X),12X,F5.1)              
REMARK 500                                                                      
REMARK 500 EXPECTED VALUES PROTEIN: ENGH AND HUBER, 1999                        
REMARK 500 EXPECTED VALUES NUCLEIC ACID: CLOWNEY ET AL 1996                     
REMARK 500                                                                      
REMARK 500  M RES CSSEQI ATM1   ATM2   ATM3                                     
REMARK 500    ARG A  41   CD  -  NE  -  CZ  ANGL. DEV. =  10.8 DEGREES          
REMARK 500    ARG A  77   NE  -  CZ  -  NH2 ANGL. DEV. =   3.5 DEGREES          
REMARK 500    ASP A 102   CB  -  CG  -  OD1 ANGL. DEV. =   5.6 DEGREES          
REMARK 500    TYR A 109   CB  -  CG  -  CD2 ANGL. DEV. =   4.2 DEGREES          
REMARK 500    TYR A 115   CB  -  CG  -  CD2 ANGL. DEV. =  -5.5 DEGREES          
REMARK 500    TYR A 115   CB  -  CG  -  CD1 ANGL. DEV. =   4.3 DEGREES          
REMARK 500    GLU A 145   OE1 -  CD  -  OE2 ANGL. DEV. =   7.4 DEGREES          
REMARK 500    LYS A 192   CB  -  CG  -  CD  ANGL. DEV. = -15.8 DEGREES          
REMARK 500    LYS A 194   CG  -  CD  -  CE  ANGL. DEV. =  32.1 DEGREES          
REMARK 500    ARG A 201   NE  -  CZ  -  NH1 ANGL. DEV. =   4.2 DEGREES          
REMARK 500    ARG A 235   NE  -  CZ  -  NH2 ANGL. DEV. =  -3.6 DEGREES          
REMARK 500    ARG A 237   NE  -  CZ  -  NH1 ANGL. DEV. =   3.8 DEGREES          
REMARK 500    LYS A 255   CA  -  CB  -  CG  ANGL. DEV. =  15.3 DEGREES          
REMARK 500    ASP A 286   CB  -  CG  -  OD1 ANGL. DEV. =   6.8 DEGREES          
REMARK 500    ARG A 288   NE  -  CZ  -  NH2 ANGL. DEV. =   5.2 DEGREES          
REMARK 500    ARG A 290   NE  -  CZ  -  NH1 ANGL. DEV. =  -4.5 DEGREES          
REMARK 500    ARG A 290   NE  -  CZ  -  NH2 ANGL. DEV. =   5.1 DEGREES          
REMARK 500    LYS A 339   CD  -  CE  -  NZ  ANGL. DEV. = -31.4 DEGREES          
REMARK 500    ASP A 362   CB  -  CG  -  OD2 ANGL. DEV. =   8.8 DEGREES          
REMARK 500    GLU A 396   CB  -  CG  -  CD  ANGL. DEV. = -47.0 DEGREES          
REMARK 500    ARG A 413   NH1 -  CZ  -  NH2 ANGL. DEV. =   7.6 DEGREES          
REMARK 500    ARG A 413   NE  -  CZ  -  NH2 ANGL. DEV. =  -7.8 DEGREES          
REMARK 500    GLU A 422   OE1 -  CD  -  OE2 ANGL. DEV. =  -7.6 DEGREES          
REMARK 500    ARG C  77   NE  -  CZ  -  NH1 ANGL. DEV. =   4.1 DEGREES          
REMARK 500    ASP C  84   CB  -  CG  -  OD2 ANGL. DEV. =  -6.8 DEGREES          
REMARK 500    ASP C 102   CB  -  CG  -  OD1 ANGL. DEV. =   5.5 DEGREES          
REMARK 500    TYR C 115   CB  -  CG  -  CD2 ANGL. DEV. =  -6.7 DEGREES          
REMARK 500    TYR C 115   CB  -  CG  -  CD1 ANGL. DEV. =   3.7 DEGREES          
REMARK 500    ASP C 140   CB  -  CG  -  OD1 ANGL. DEV. =   8.3 DEGREES          
REMARK 500    LYS C 192   CG  -  CD  -  CE  ANGL. DEV. = -19.0 DEGREES          
REMARK 500    ARG C 201   CD  -  NE  -  CZ  ANGL. DEV. =  13.1 DEGREES          
REMARK 500    ARG C 201   NE  -  CZ  -  NH1 ANGL. DEV. =   4.0 DEGREES          
REMARK 500    ASP C 212   CB  -  CG  -  OD2 ANGL. DEV. =   7.1 DEGREES          
REMARK 500    ARG C 235   NE  -  CZ  -  NH1 ANGL. DEV. =   3.9 DEGREES          
REMARK 500    ARG C 265   NE  -  CZ  -  NH1 ANGL. DEV. =   4.4 DEGREES          
REMARK 500    ARG C 265   NE  -  CZ  -  NH2 ANGL. DEV. =  -3.2 DEGREES          
REMARK 500    TYR C 273   CB  -  CG  -  CD2 ANGL. DEV. =  -5.0 DEGREES          
REMARK 500    TYR C 273   CB  -  CG  -  CD1 ANGL. DEV. =   6.2 DEGREES          
REMARK 500    ARG C 290   NE  -  CZ  -  NH2 ANGL. DEV. =   4.6 DEGREES          
REMARK 500    ASP C 298   CB  -  CG  -  OD1 ANGL. DEV. =   8.9 DEGREES          
REMARK 500    ARG C 299   NE  -  CZ  -  NH1 ANGL. DEV. =  -3.7 DEGREES          
REMARK 500    ASP C 311   CB  -  CG  -  OD1 ANGL. DEV. =   6.7 DEGREES          
REMARK 500    ARG C 413   CG  -  CD  -  NE  ANGL. DEV. = -12.9 DEGREES          
REMARK 500    ARG C 413   NH1 -  CZ  -  NH2 ANGL. DEV. =   7.4 DEGREES          
REMARK 500    ARG C 413   NE  -  CZ  -  NH2 ANGL. DEV. =  -7.2 DEGREES          
REMARK 500    ASP C 433   CB  -  CG  -  OD1 ANGL. DEV. =   6.7 DEGREES          
REMARK 500    GLN C 461   CA  -  CB  -  CG  ANGL. DEV. =  15.8 DEGREES          
REMARK 500    ARG C 489   CD  -  NE  -  CZ  ANGL. DEV. =   9.5 DEGREES          
REMARK 500    ARG C 489   NE  -  CZ  -  NH1 ANGL. DEV. =   3.2 DEGREES          
REMARK 500                                                                      
REMARK 500 REMARK: NULL                                                         
REMARK 500                                                                      
REMARK 500 GEOMETRY AND STEREOCHEMISTRY                                         
REMARK 500 SUBTOPIC: TORSION ANGLES                                             
REMARK 500                                                                      
REMARK 500 TORSION ANGLES OUTSIDE THE EXPECTED RAMACHANDRAN REGIONS:            
REMARK 500 (M=MODEL NUMBER; RES=RESIDUE NAME; C=CHAIN IDENTIFIER;               
REMARK 500 SSEQ=SEQUENCE NUMBER; I=INSERTION CODE).                             
REMARK 500                                                                      
REMARK 500 STANDARD TABLE:                                                      
REMARK 500 FORMAT:(10X,I3,1X,A3,1X,A1,I4,A1,4X,F7.2,3X,F7.2)                    
REMARK 500                                                                      
REMARK 500 EXPECTED VALUES: GJ KLEYWEGT AND TA JONES (1996). PHI/PSI-           
REMARK 500 CHOLOGY: RAMACHANDRAN REVISITED. STRUCTURE 4, 1395 - 1400            
REMARK 500                                                                      
REMARK 500  M RES CSSEQI        PSI       PHI                                   
REMARK 500    ALA A  10      172.21    -59.78                                   
REMARK 500    GLU A  32       -6.69   -144.53                                   
REMARK 500    ASP A  51     -154.47    -70.96                                   
REMARK 500    PRO A  58      127.40    -36.53                                   
REMARK 500    PHE A  69       19.99     58.03                                   
REMARK 500    GLU A 200      -59.40   -122.17                                   
REMARK 500    ARG A 206      137.49    -38.45                                   
REMARK 500    PRO A 225       52.85   -111.04                                   
REMARK 500    TYR A 236      -61.35    -90.70                                   
REMARK 500    SER A 238       29.80    -78.98                                   
REMARK 500    LYS A 258       -7.28   -159.41                                   
REMARK 500    ASN A 308       73.16     49.12                                   
REMARK 500    ASP A 356      -14.92     74.89                                   
REMARK 500    LYS A 357       62.01   -167.52                                   
REMARK 500    THR A 367      129.36    -39.74                                   
REMARK 500    THR A 408       50.07    -96.14                                   
REMARK 500    ASP A 410      -67.13   -102.83                                   
REMARK 500    TYR A 513      142.81   -170.65                                   
REMARK 500    GLN C  13       74.84   -102.56                                   
REMARK 500    GLU C  32       -0.84   -140.08                                   
REMARK 500    GLU C 200      -56.04   -130.10                                   
REMARK 500    ASN C 246       54.32    -98.13                                   
REMARK 500    SER C 368      146.15    178.32                                   
REMARK 500    THR C 408       57.85    -97.20                                   
REMARK 500    ASP C 410      -66.17   -104.01                                   
REMARK 500                                                                      
REMARK 500 REMARK: NULL                                                         
REMARK 610                                                                      
REMARK 610 MISSING HETEROATOM                                                   
REMARK 610 THE FOLLOWING RESIDUES HAVE MISSING ATOMS (M=MODEL NUMBER;           
REMARK 610 RES=RESIDUE NAME; C=CHAIN IDENTIFIER; SSEQ=SEQUENCE NUMBER;          
REMARK 610 I=INSERTION CODE):                                                   
REMARK 610   M RES C SSEQI                                                      
REMARK 610     IUM C  518                                                       
REMARK 800                                                                      
REMARK 800 SITE                                                                 
REMARK 800 SITE_IDENTIFIER: AC1                                                 
REMARK 800 EVIDENCE_CODE: SOFTWARE                                              
REMARK 800 SITE_DESCRIPTION: BINDING SITE FOR RESIDUE IUM C 518                 
DBREF  1B3L A    1   517  UNP    P06202   OPPA_SALTY      26    542             
DBREF  1B3L C    1   517  UNP    P06202   OPPA_SALTY      26    542             
DBREF  1B3L B    1     3  PDB    1B3L     1B3L             1      3             
DBREF  1B3L D    1     3  PDB    1B3L     1B3L             1      3             
SEQRES   1 A  517  ALA ASP VAL PRO ALA GLY VAL GLN LEU ALA ASP LYS GLN          
SEQRES   2 A  517  THR LEU VAL ARG ASN ASN GLY SER GLU VAL GLN SER LEU          
SEQRES   3 A  517  ASP PRO HIS LYS ILE GLU GLY VAL PRO GLU SER ASN VAL          
SEQRES   4 A  517  SER ARG ASP LEU PHE GLU GLY LEU LEU ILE SER ASP VAL          
SEQRES   5 A  517  GLU GLY HIS PRO SER PRO GLY VAL ALA GLU LYS TRP GLU          
SEQRES   6 A  517  ASN LYS ASP PHE LYS VAL TRP THR PHE HIS LEU ARG GLU          
SEQRES   7 A  517  ASN ALA LYS TRP SER ASP GLY THR PRO VAL THR ALA HIS          
SEQRES   8 A  517  ASP PHE VAL TYR SER TRP GLN ARG LEU ALA ASP PRO ASN          
SEQRES   9 A  517  THR ALA SER PRO TYR ALA SER TYR LEU GLN TYR GLY HIS          
SEQRES  10 A  517  ILE ALA ASN ILE ASP ASP ILE ILE ALA GLY LYS LYS PRO          
SEQRES  11 A  517  ALA THR ASP LEU GLY VAL LYS ALA LEU ASP ASP HIS THR          
SEQRES  12 A  517  PHE GLU VAL THR LEU SER GLU PRO VAL PRO TYR PHE TYR          
SEQRES  13 A  517  LYS LEU LEU VAL HIS PRO SER VAL SER PRO VAL PRO LYS          
SEQRES  14 A  517  SER ALA VAL GLU LYS PHE GLY ASP LYS TRP THR GLN PRO          
SEQRES  15 A  517  ALA ASN ILE VAL THR ASN GLY ALA TYR LYS LEU LYS ASN          
SEQRES  16 A  517  TRP VAL VAL ASN GLU ARG ILE VAL LEU GLU ARG ASN PRO          
SEQRES  17 A  517  GLN TYR TRP ASP ASN ALA LYS THR VAL ILE ASN GLN VAL          
SEQRES  18 A  517  THR TYR LEU PRO ILE SER SER GLU VAL THR ASP VAL ASN          
SEQRES  19 A  517  ARG TYR ARG SER GLY GLU ILE ASP MET THR TYR ASN ASN          
SEQRES  20 A  517  MET PRO ILE GLU LEU PHE GLN LYS LEU LYS LYS GLU ILE          
SEQRES  21 A  517  PRO ASN GLU VAL ARG VAL ASP PRO TYR LEU CYS THR TYR          
SEQRES  22 A  517  TYR TYR GLU ILE ASN ASN GLN LYS ALA PRO PHE ASN ASP          
SEQRES  23 A  517  VAL ARG VAL ARG THR ALA LEU LYS LEU ALA LEU ASP ARG          
SEQRES  24 A  517  ASP ILE ILE VAL ASN LYS VAL LYS ASN GLN GLY ASP LEU          
SEQRES  25 A  517  PRO ALA TYR SER TYR THR PRO PRO TYR THR ASP GLY ALA          
SEQRES  26 A  517  LYS LEU VAL GLU PRO GLU TRP PHE LYS TRP SER GLN GLN          
SEQRES  27 A  517  LYS ARG ASN GLU GLU ALA LYS LYS LEU LEU ALA GLU ALA          
SEQRES  28 A  517  GLY PHE THR ALA ASP LYS PRO LEU THR PHE ASP LEU LEU          
SEQRES  29 A  517  TYR ASN THR SER ASP LEU HIS LYS LYS LEU ALA ILE ALA          
SEQRES  30 A  517  VAL ALA SER ILE TRP LYS LYS ASN LEU GLY VAL ASN VAL          
SEQRES  31 A  517  ASN LEU GLU ASN GLN GLU TRP LYS THR PHE LEU ASP THR          
SEQRES  32 A  517  ARG HIS GLN GLY THR PHE ASP VAL ALA ARG ALA GLY TRP          
SEQRES  33 A  517  CYS ALA ASP TYR ASN GLU PRO THR SER PHE LEU ASN THR          
SEQRES  34 A  517  MET LEU SER ASP SER SER ASN ASN THR ALA HIS TYR LYS          
SEQRES  35 A  517  SER PRO ALA PHE ASP LYS LEU ILE ALA ASP THR LEU LYS          
SEQRES  36 A  517  VAL ALA ASP ASP THR GLN ARG SER GLU LEU TYR ALA LYS          
SEQRES  37 A  517  ALA GLU GLN GLN LEU ASP LYS ASP SER ALA ILE VAL PRO          
SEQRES  38 A  517  VAL TYR TYR TYR VAL ASN ALA ARG LEU VAL LYS PRO TRP          
SEQRES  39 A  517  VAL GLY GLY TYR THR GLY LYS ASP PRO LEU ASP ASN ILE          
SEQRES  40 A  517  TYR VAL LYS ASN LEU TYR ILE ILE LYS HIS                      
SEQRES   1 B    3  LYS GLY LYS                                                  
SEQRES   1 C  517  ALA ASP VAL PRO ALA GLY VAL GLN LEU ALA ASP LYS GLN          
SEQRES   2 C  517  THR LEU VAL ARG ASN ASN GLY SER GLU VAL GLN SER LEU          
SEQRES   3 C  517  ASP PRO HIS LYS ILE GLU GLY VAL PRO GLU SER ASN VAL          
SEQRES   4 C  517  SER ARG ASP LEU PHE GLU GLY LEU LEU ILE SER ASP VAL          
SEQRES   5 C  517  GLU GLY HIS PRO SER PRO GLY VAL ALA GLU LYS TRP GLU          
SEQRES   6 C  517  ASN LYS ASP PHE LYS VAL TRP THR PHE HIS LEU ARG GLU          
SEQRES   7 C  517  ASN ALA LYS TRP SER ASP GLY THR PRO VAL THR ALA HIS          
SEQRES   8 C  517  ASP PHE VAL TYR SER TRP GLN ARG LEU ALA ASP PRO ASN          
SEQRES   9 C  517  THR ALA SER PRO TYR ALA SER TYR LEU GLN TYR GLY HIS          
SEQRES  10 C  517  ILE ALA ASN ILE ASP ASP ILE ILE ALA GLY LYS LYS PRO          
SEQRES  11 C  517  ALA THR ASP LEU GLY VAL LYS ALA LEU ASP ASP HIS THR          
SEQRES  12 C  517  PHE GLU VAL THR LEU SER GLU PRO VAL PRO TYR PHE TYR          
SEQRES  13 C  517  LYS LEU LEU VAL HIS PRO SER VAL SER PRO VAL PRO LYS          
SEQRES  14 C  517  SER ALA VAL GLU LYS PHE GLY ASP LYS TRP THR GLN PRO          
SEQRES  15 C  517  ALA ASN ILE VAL THR ASN GLY ALA TYR LYS LEU LYS ASN          
SEQRES  16 C  517  TRP VAL VAL ASN GLU ARG ILE VAL LEU GLU ARG ASN PRO          
SEQRES  17 C  517  GLN TYR TRP ASP ASN ALA LYS THR VAL ILE ASN GLN VAL          
SEQRES  18 C  517  THR TYR LEU PRO ILE SER SER GLU VAL THR ASP VAL ASN          
SEQRES  19 C  517  ARG TYR ARG SER GLY GLU ILE ASP MET THR TYR ASN ASN          
SEQRES  20 C  517  MET PRO ILE GLU LEU PHE GLN LYS LEU LYS LYS GLU ILE          
SEQRES  21 C  517  PRO ASN GLU VAL ARG VAL ASP PRO TYR LEU CYS THR TYR          
SEQRES  22 C  517  TYR TYR GLU ILE ASN ASN GLN LYS ALA PRO PHE ASN ASP          
SEQRES  23 C  517  VAL ARG VAL ARG THR ALA LEU LYS LEU ALA LEU ASP ARG          
SEQRES  24 C  517  ASP ILE ILE VAL ASN LYS VAL LYS ASN GLN GLY ASP LEU          
SEQRES  25 C  517  PRO ALA TYR SER TYR THR PRO PRO TYR THR ASP GLY ALA          
SEQRES  26 C  517  LYS LEU VAL GLU PRO GLU TRP PHE LYS TRP SER GLN GLN          
SEQRES  27 C  517  LYS ARG ASN GLU GLU ALA LYS LYS LEU LEU ALA GLU ALA          
SEQRES  28 C  517  GLY PHE THR ALA ASP LYS PRO LEU THR PHE ASP LEU LEU          
SEQRES  29 C  517  TYR ASN THR SER ASP LEU HIS LYS LYS LEU ALA ILE ALA          
SEQRES  30 C  517  VAL ALA SER ILE TRP LYS LYS ASN LEU GLY VAL ASN VAL          
SEQRES  31 C  517  ASN LEU GLU ASN GLN GLU TRP LYS THR PHE LEU ASP THR          
SEQRES  32 C  517  ARG HIS GLN GLY THR PHE ASP VAL ALA ARG ALA GLY TRP          
SEQRES  33 C  517  CYS ALA ASP TYR ASN GLU PRO THR SER PHE LEU ASN THR          
SEQRES  34 C  517  MET LEU SER ASP SER SER ASN ASN THR ALA HIS TYR LYS          
SEQRES  35 C  517  SER PRO ALA PHE ASP LYS LEU ILE ALA ASP THR LEU LYS          
SEQRES  36 C  517  VAL ALA ASP ASP THR GLN ARG SER GLU LEU TYR ALA LYS          
SEQRES  37 C  517  ALA GLU GLN GLN LEU ASP LYS ASP SER ALA ILE VAL PRO          
SEQRES  38 C  517  VAL TYR TYR TYR VAL ASN ALA ARG LEU VAL LYS PRO TRP          
SEQRES  39 C  517  VAL GLY GLY TYR THR GLY LYS ASP PRO LEU ASP ASN ILE          
SEQRES  40 C  517  TYR VAL LYS ASN LEU TYR ILE ILE LYS HIS                      
SEQRES   1 D    3  LYS GLY LYS                                                  
HET    IUM  C 518       1                                                       
HETNAM     IUM URANYL (VI) ION                                                  
FORMUL   5  IUM    O2 U 2+                                                      
FORMUL   6  HOH   *339(H2 O)                                                    
HELIX    1   1 PRO A   28  LYS A   30  5                                   3    
HELIX    2   2 VAL A   34  LEU A   43  1                                  10    
HELIX    3   3 ALA A   90  ALA A  101  1                                  12    
HELIX    4   4 PRO A  103  THR A  105  5                                   3    
HELIX    5   5 ALA A  110  TYR A  115  5                                   6    
HELIX    6   6 ILE A  121  ILE A  125  1                                   5    
HELIX    7   7 ALA A  131  ASP A  133  5                                   3    
HELIX    8   8 PHE A  155  VAL A  160  1                                   6    
HELIX    9   9 PRO A  162  VAL A  164  5                                   3    
HELIX   10  10 LYS A  169  THR A  180  1                                  12    
HELIX   11  11 ASN A  213  LYS A  215  5                                   3    
HELIX   12  12 GLU A  229  TYR A  236  1                                   8    
HELIX   13  13 ILE A  250  GLU A  259  1                                  10    
HELIX   14  14 VAL A  287  ALA A  296  1                                  10    
HELIX   15  15 ARG A  299  ASN A  304  1                                   6    
HELIX   16  16 GLU A  331  LYS A  334  1                                   4    
HELIX   17  17 GLN A  337  GLU A  350  1                                  14    
HELIX   18  18 ASP A  369  LEU A  386  1                                  18    
HELIX   19  19 TRP A  397  GLN A  406  1                                  10    
HELIX   20  20 PRO A  423  MET A  430  5                                   8    
HELIX   21  21 PRO A  444  LEU A  454  1                                  11    
HELIX   22  22 ASP A  459  ASP A  476  1                                  18    
HELIX   23  23 VAL A  509  ASN A  511  5                                   3    
HELIX   24  24 PRO C   28  LYS C   30  5                                   3    
HELIX   25  25 VAL C   34  LEU C   43  1                                  10    
HELIX   26  26 ALA C   90  ALA C  101  1                                  12    
HELIX   27  27 PRO C  103  THR C  105  5                                   3    
HELIX   28  28 ALA C  110  TYR C  115  5                                   6    
HELIX   29  29 ILE C  121  ILE C  125  1                                   5    
HELIX   30  30 ALA C  131  ASP C  133  5                                   3    
HELIX   31  31 PHE C  155  VAL C  160  1                                   6    
HELIX   32  32 PRO C  162  VAL C  164  5                                   3    
HELIX   33  33 LYS C  169  THR C  180  1                                  12    
HELIX   34  34 ASN C  213  LYS C  215  5                                   3    
HELIX   35  35 GLU C  229  ARG C  237  1                                   9    
HELIX   36  36 ILE C  250  GLU C  259  1                                  10    
HELIX   37  37 VAL C  287  ALA C  296  1                                  10    
HELIX   38  38 ARG C  299  ASN C  304  1                                   6    
HELIX   39  39 GLU C  331  LYS C  334  1                                   4    
HELIX   40  40 GLN C  337  GLU C  350  1                                  14    
HELIX   41  41 ASP C  369  LEU C  386  1                                  18    
HELIX   42  42 TRP C  397  GLN C  406  1                                  10    
HELIX   43  43 PRO C  423  MET C  430  5                                   8    
HELIX   44  44 PRO C  444  LEU C  454  1                                  11    
HELIX   45  45 ASP C  459  LYS C  475  1                                  17    
HELIX   46  46 VAL C  509  ASN C  511  5                                   3    
SHEET    1   A 4 THR A  14  ASN A  18  0                                        
SHEET    2   A 4 GLN A 220  LEU A 224  1  N  GLN A 220   O  LEU A  15           
SHEET    3   A 4 ARG A 201  ARG A 206 -1  N  LEU A 204   O  VAL A 221           
SHEET    4   A 4 TYR A 191  VAL A 197 -1  N  VAL A 197   O  ARG A 201           
SHEET    1   B 2 LEU A  48  SER A  50  0                                        
SHEET    2   B 2 PRO A  56  PRO A  58 -1  N  SER A  57   O  ILE A  49           
SHEET    1   C 4 ALA A  61  LYS A  67  0                                        
SHEET    2   C 4 VAL A  71  LEU A  76 -1  N  HIS A  75   O  GLU A  62           
SHEET    3   C 4 THR A 143  THR A 147 -1  N  VAL A 146   O  TRP A  72           
SHEET    4   C 4 VAL A 136  ASP A 140 -1  N  ASP A 140   O  THR A 143           
SHEET    1   D 2 VAL A 264  PRO A 268  0                                        
SHEET    2   D 2 VAL A 486  LEU A 490 -1  N  ARG A 489   O  ARG A 265           
SHEET    1   E 3 VAL A 411  CYS A 417  0                                        
SHEET    2   E 3 CYS A 271  ILE A 277 -1  N  GLU A 276   O  ALA A 412           
SHEET    3   E 3 ILE A 479  TYR A 484 -1  N  TYR A 483   O  TYR A 273           
SHEET    1   F 2 THR A 360  ASN A 366  0                                        
SHEET    2   F 2 ASN A 389  GLN A 395  1  N  ASN A 389   O  PHE A 361           
SHEET    1   G 4 THR C  14  ASN C  18  0                                        
SHEET    2   G 4 GLN C 220  LEU C 224  1  N  GLN C 220   O  LEU C  15           
SHEET    3   G 4 ARG C 201  ARG C 206 -1  N  LEU C 204   O  VAL C 221           
SHEET    4   G 4 TYR C 191  VAL C 197 -1  N  VAL C 197   O  ARG C 201           
SHEET    1   H 2 LEU C  48  SER C  50  0                                        
SHEET    2   H 2 PRO C  56  PRO C  58 -1  N  SER C  57   O  ILE C  49           
SHEET    1   I 4 ALA C  61  LYS C  67  0                                        
SHEET    2   I 4 VAL C  71  LEU C  76 -1  N  HIS C  75   O  GLU C  62           
SHEET    3   I 4 THR C 143  THR C 147 -1  N  VAL C 146   O  TRP C  72           
SHEET    4   I 4 VAL C 136  ASP C 140 -1  N  ASP C 140   O  THR C 143           
SHEET    1   J 2 VAL C 264  PRO C 268  0                                        
SHEET    2   J 2 VAL C 486  LEU C 490 -1  N  ARG C 489   O  ARG C 265           
SHEET    1   K 3 VAL C 411  CYS C 417  0                                        
SHEET    2   K 3 CYS C 271  ILE C 277 -1  N  GLU C 276   O  ALA C 412           
SHEET    3   K 3 ILE C 479  TYR C 484 -1  N  TYR C 483   O  TYR C 273           
SHEET    1   L 2 THR C 360  ASN C 366  0                                        
SHEET    2   L 2 ASN C 389  GLN C 395  1  N  ASN C 389   O  PHE C 361           
SSBOND   1 CYS A  271    CYS A  417                          1555   1555  2.02  
SSBOND   2 CYS C  271    CYS C  417                          1555   1555  2.04  
CISPEP   1 ALA A  282    PRO A  283          0        -0.60                     
CISPEP   2 ALA C  282    PRO C  283          0         5.62                     
SITE     1 AC1  2 ASP C 362  ASP C 410                                          
CRYST1   69.910   74.800  103.770  90.00  91.10  90.00 P 1 21 1      4          
ORIGX1      1.000000  0.000000  0.000000        0.00000                         
ORIGX2      0.000000  1.000000  0.000000        0.00000                         
ORIGX3      0.000000  0.000000  1.000000        0.00000                         
SCALE1      0.014304  0.000000  0.000275        0.00000                         
SCALE2      0.000000  0.013369  0.000000        0.00000                         
SCALE3      0.000000  0.000000  0.009638        0.00000                         
MTRIX1   1 -0.995000  0.071000  0.072000       58.79204    1                    
MTRIX2   1 -0.079000 -0.989000 -0.128000       21.41094    1                    
MTRIX3   1  0.062000 -0.133000  0.989000      -53.27153    1                    
ATOM      1  N   ALA A   1     -36.194  41.707  31.183  1.00 61.83           N  
ATOM      2  CA  ALA A   1     -34.930  42.357  31.605  1.00 63.32           C  
ATOM      3  C   ALA A   1     -34.705  43.704  30.938  1.00 64.92           C  
ATOM      4  O   ALA A   1     -35.416  44.142  30.027  1.00 65.46           O  
ATOM      5  CB  ALA A   1     -33.728  41.460  31.336  1.00 62.32           C  
ATOM      6  N   ASP A   2     -33.691  44.406  31.435  1.00 65.92           N  
ATOM      7  CA  ASP A   2     -33.283  45.687  30.866  1.00 67.64           C  
ATOM      8  C   ASP A   2     -31.764  45.538  30.692  1.00 68.69           C  
ATOM      9  O   ASP A   2     -30.989  45.941  31.554  1.00 67.82           O  
ATOM     10  CB  ASP A   2     -33.663  46.897  31.676  1.00 68.74           C  
ATOM     11  CG  ASP A   2     -35.088  47.393  31.568  1.00 70.37           C  
ATOM     12  OD1 ASP A   2     -35.881  46.912  30.724  1.00 70.42           O  
ATOM     13  OD2 ASP A   2     -35.425  48.318  32.352  1.00 70.48           O  
ATOM     14  N   VAL A   3     -31.396  44.835  29.619  1.00 68.90           N  
ATOM     15  CA  VAL A   3     -29.985  44.542  29.375  1.00 69.14           C  
ATOM     16  C   VAL A   3     -29.212  45.804  29.046  1.00 70.37           C  
ATOM     17  O   VAL A   3     -29.630  46.693  28.306  1.00 70.48           O  
ATOM     18  CB  VAL A   3     -29.809  43.422  28.346  1.00 69.11           C  
ATOM     19  CG1 VAL A   3     -28.411  42.820  28.393  1.00 67.06           C  
ATOM     20  CG2 VAL A   3     -30.862  42.339  28.589  1.00 68.11           C  
ATOM     21  N   PRO A   4     -28.081  45.960  29.732  1.00 71.37           N  
ATOM     22  CA  PRO A   4     -27.230  47.134  29.599  1.00 72.25           C  
ATOM     23  C   PRO A   4     -26.499  47.143  28.269  1.00 73.03           C  
ATOM     24  O   PRO A   4     -25.673  46.266  27.997  1.00 72.60           O  
ATOM     25  CB  PRO A   4     -26.290  47.067  30.793  1.00 72.10           C  
ATOM     26  CG  PRO A   4     -26.719  45.904  31.624  1.00 72.31           C  
ATOM     27  CD  PRO A   4     -27.504  44.998  30.709  1.00 71.35           C  
ATOM     28  N   ALA A   5     -26.845  48.093  27.400  1.00 73.99           N  
ATOM     29  CA  ALA A   5     -26.189  48.176  26.085  1.00 74.65           C  
ATOM     30  C   ALA A   5     -24.682  48.039  26.311  1.00 75.17           C  
ATOM     31  O   ALA A   5     -24.098  48.880  27.003  1.00 75.66           O  
ATOM     32  CB  ALA A   5     -26.529  49.469  25.375  1.00 74.21           C  
ATOM     33  N   GLY A   6     -24.111  46.940  25.830  1.00 75.05           N  
ATOM     34  CA  GLY A   6     -22.689  46.680  26.050  1.00 75.22           C  
ATOM     35  C   GLY A   6     -22.487  45.433  26.898  1.00 75.61           C  
ATOM     36  O   GLY A   6     -21.584  45.376  27.731  1.00 75.85           O  
ATOM     37  N   VAL A   7     -23.357  44.441  26.741  1.00 75.08           N  
ATOM     38  CA  VAL A   7     -23.334  43.180  27.451  1.00 74.51           C  
ATOM     39  C   VAL A   7     -23.513  41.994  26.490  1.00 75.00           C  
ATOM     40  O   VAL A   7     -24.466  41.963  25.709  1.00 74.13           O  
ATOM     41  CB  VAL A   7     -24.471  43.072  28.493  1.00 74.10           C  
ATOM     42  CG1 VAL A   7     -24.488  41.693  29.145  1.00 73.21           C  
ATOM     43  CG2 VAL A   7     -24.405  44.124  29.585  1.00 73.34           C  
ATOM     44  N   GLN A   8     -22.685  40.956  26.594  1.00 75.73           N  
ATOM     45  CA  GLN A   8     -22.831  39.790  25.741  1.00 76.44           C  
ATOM     46  C   GLN A   8     -23.739  38.729  26.373  1.00 75.62           C  
ATOM     47  O   GLN A   8     -23.425  38.152  27.408  1.00 75.42           O  
ATOM     48  CB  GLN A   8     -21.501  39.115  25.389  1.00 77.45           C  
ATOM     49  CG  GLN A   8     -20.424  39.979  24.786  1.00 78.91           C  
ATOM     50  CD  GLN A   8     -19.253  39.244  24.178  1.00 80.01           C  
ATOM     51  OE1 GLN A   8     -18.086  39.572  24.439  1.00 80.51           O  
ATOM     52  NE2 GLN A   8     -19.509  38.245  23.334  1.00 79.63           N  
ATOM     53  N   LEU A   9     -24.840  38.435  25.683  1.00 74.37           N  
ATOM     54  CA  LEU A   9     -25.793  37.431  26.133  1.00 74.36           C  
ATOM     55  C   LEU A   9     -25.350  36.038  25.690  1.00 72.82           C  
ATOM     56  O   LEU A   9     -25.056  35.846  24.510  1.00 74.04           O  
ATOM     57  CB  LEU A   9     -27.176  37.670  25.507  1.00 73.38           C  
ATOM     58  CG  LEU A   9     -27.751  39.053  25.361  1.00 72.01           C  
ATOM     59  CD1 LEU A   9     -29.167  39.025  24.817  1.00 73.75           C  
ATOM     60  CD2 LEU A   9     -27.545  40.004  26.518  1.00 73.70           C  
ATOM     61  N   ALA A  10     -25.346  35.062  26.582  1.00 71.94           N  
ATOM     62  CA  ALA A  10     -24.982  33.701  26.202  1.00 71.27           C  
ATOM     63  C   ALA A  10     -25.949  33.210  25.121  1.00 70.73           C  
ATOM     64  O   ALA A  10     -26.960  33.881  24.856  1.00 70.21           O  
ATOM     65  CB  ALA A  10     -25.022  32.791  27.411  1.00 70.59           C  
ATOM     66  N   ASP A  11     -25.682  32.044  24.531  1.00 70.07           N  
ATOM     67  CA  ASP A  11     -26.603  31.568  23.499  1.00 70.11           C  
ATOM     68  C   ASP A  11     -27.736  30.743  24.096  1.00 68.98           C  
ATOM     69  O   ASP A  11     -28.827  30.743  23.516  1.00 69.06           O  
ATOM     70  CB  ASP A  11     -25.933  30.759  22.390  1.00 70.67           C  
ATOM     71  CG  ASP A  11     -26.241  31.362  21.022  1.00 70.24           C  
ATOM     72  OD1 ASP A  11     -27.284  31.041  20.414  1.00 70.77           O  
ATOM     73  OD2 ASP A  11     -25.405  32.181  20.588  1.00 69.73           O  
ATOM     74  N   LYS A  12     -27.469  30.046  25.191  1.00 67.74           N  
ATOM     75  CA  LYS A  12     -28.526  29.249  25.821  1.00 66.95           C  
ATOM     76  C   LYS A  12     -29.076  30.046  27.004  1.00 64.58           C  
ATOM     77  O   LYS A  12     -28.329  30.318  27.938  1.00 63.86           O  
ATOM     78  CB  LYS A  12     -27.998  27.892  26.263  1.00 67.33           C  
ATOM     79  CG  LYS A  12     -28.992  26.749  26.188  1.00 68.48           C  
ATOM     80  CD  LYS A  12     -28.379  25.377  26.383  1.00 69.25           C  
ATOM     81  CE  LYS A  12     -27.156  25.135  25.513  1.00 68.06           C  
ATOM     82  NZ  LYS A  12     -27.345  25.606  24.113  1.00 69.71           N  
ATOM     83  N   GLN A  13     -30.319  30.501  26.902  1.00 62.91           N  
ATOM     84  CA  GLN A  13     -30.945  31.285  27.967  1.00 61.10           C  
ATOM     85  C   GLN A  13     -31.816  30.392  28.854  1.00 60.80           C  
ATOM     86  O   GLN A  13     -33.039  30.296  28.755  1.00 59.91           O  
ATOM     87  CB  GLN A  13     -31.718  32.471  27.415  1.00 59.70           C  
ATOM     88  CG  GLN A  13     -30.820  33.518  26.755  1.00 59.59           C  
ATOM     89  CD  GLN A  13     -29.950  34.265  27.742  1.00 59.20           C  
ATOM     90  OE1 GLN A  13     -30.277  34.297  28.930  1.00 57.37           O  
ATOM     91  NE2 GLN A  13     -28.859  34.871  27.276  1.00 58.13           N  
ATOM     92  N   THR A  14     -31.117  29.609  29.678  1.00 59.19           N  
ATOM     93  CA  THR A  14     -31.707  28.701  30.632  1.00 59.41           C  
ATOM     94  C   THR A  14     -31.155  29.069  32.014  1.00 59.23           C  
ATOM     95  O   THR A  14     -30.085  29.675  32.126  1.00 60.34           O  
ATOM     96  CB  THR A  14     -31.566  27.202  30.335  1.00 58.91           C  
ATOM     97  OG1 THR A  14     -30.210  26.726  30.413  1.00 59.89           O  
ATOM     98  CG2 THR A  14     -32.074  26.847  28.947  1.00 59.14           C  
ATOM     99  N   LEU A  15     -31.894  28.738  33.055  1.00 57.97           N  
ATOM    100  CA  LEU A  15     -31.499  29.069  34.428  1.00 56.63           C  
ATOM    101  C   LEU A  15     -32.038  28.045  35.417  1.00 55.94           C  
ATOM    102  O   LEU A  15     -33.200  27.617  35.356  1.00 56.71           O  
ATOM    103  CB  LEU A  15     -32.015  30.451  34.764  1.00 56.75           C  
ATOM    104  CG  LEU A  15     -31.914  31.094  36.130  1.00 57.26           C  
ATOM    105  CD1 LEU A  15     -30.657  31.957  36.254  1.00 56.77           C  
ATOM    106  CD2 LEU A  15     -33.161  31.920  36.423  1.00 56.22           C  
ATOM    107  N   VAL A  16     -31.148  27.575  36.295  1.00 54.02           N  
ATOM    108  CA  VAL A  16     -31.548  26.620  37.326  1.00 51.16           C  
ATOM    109  C   VAL A  16     -31.475  27.332  38.690  1.00 50.14           C  
ATOM    110  O   VAL A  16     -30.518  28.047  38.985  1.00 48.70           O  
ATOM    111  CB  VAL A  16     -30.764  25.320  37.333  1.00 51.05           C  
ATOM    112  CG1 VAL A  16     -31.547  24.287  38.135  1.00 50.39           C  
ATOM    113  CG2 VAL A  16     -30.542  24.773  35.930  1.00 50.36           C  
ATOM    114  N   ARG A  17     -32.593  27.259  39.405  1.00 48.44           N  
ATOM    115  CA  ARG A  17     -32.729  27.942  40.705  1.00 45.61           C  
ATOM    116  C   ARG A  17     -33.135  26.968  41.793  1.00 41.18           C  
ATOM    117  O   ARG A  17     -34.119  26.256  41.530  1.00 41.32           O  
ATOM    118  CB  ARG A  17     -33.873  28.965  40.608  1.00 45.57           C  
ATOM    119  CG  ARG A  17     -33.458  30.322  40.063  1.00 46.73           C  
ATOM    120  CD  ARG A  17     -34.558  31.349  40.292  1.00 47.19           C  
ATOM    121  NE  ARG A  17     -34.638  31.829  41.667  1.00 46.65           N  
ATOM    122  CZ  ARG A  17     -35.671  32.489  42.177  1.00 48.15           C  
ATOM    123  NH1 ARG A  17     -36.767  32.755  41.485  1.00 47.75           N  
ATOM    124  NH2 ARG A  17     -35.655  32.940  43.427  1.00 48.85           N  
ATOM    125  N   ASN A  18     -32.517  26.969  42.963  1.00 39.21           N  
ATOM    126  CA  ASN A  18     -33.024  26.086  44.032  1.00 35.10           C  
ATOM    127  C   ASN A  18     -34.182  26.816  44.759  1.00 31.52           C  
ATOM    128  O   ASN A  18     -34.073  28.007  45.016  1.00 31.73           O  
ATOM    129  CB  ASN A  18     -31.943  25.706  45.033  1.00 36.29           C  
ATOM    130  CG  ASN A  18     -32.428  24.765  46.122  1.00 36.59           C  
ATOM    131  OD1 ASN A  18     -33.092  23.726  45.933  1.00 37.82           O  
ATOM    132  ND2 ASN A  18     -32.036  25.181  47.337  1.00 38.42           N  
ATOM    133  N   ASN A  19     -35.220  26.104  45.117  1.00 29.49           N  
ATOM    134  CA  ASN A  19     -36.405  26.761  45.717  1.00 30.54           C  
ATOM    135  C   ASN A  19     -36.666  26.370  47.166  1.00 29.99           C  
ATOM    136  O   ASN A  19     -37.725  26.722  47.689  1.00 28.98           O  
ATOM    137  CB  ASN A  19     -37.717  26.488  44.985  1.00 25.52           C  
ATOM    138  CG  ASN A  19     -38.698  27.652  45.103  1.00 23.05           C  
ATOM    139  OD1 ASN A  19     -38.317  28.803  45.253  1.00 27.02           O  
ATOM    140  ND2 ASN A  19     -39.970  27.280  45.024  1.00 22.60           N  
ATOM    141  N   GLY A  20     -35.734  25.628  47.759  1.00 30.08           N  
ATOM    142  CA  GLY A  20     -35.815  25.308  49.166  1.00 31.22           C  
ATOM    143  C   GLY A  20     -36.697  24.214  49.607  1.00 29.96           C  
ATOM    144  O   GLY A  20     -36.417  23.653  50.673  1.00 31.89           O  
ATOM    145  N   SER A  21     -37.779  23.903  48.912  1.00 30.57           N  
ATOM    146  CA  SER A  21     -38.737  22.888  49.242  1.00 30.45           C  
ATOM    147  C   SER A  21     -39.679  22.640  48.065  1.00 31.81           C  
ATOM    148  O   SER A  21     -39.746  23.468  47.151  1.00 29.68           O  
ATOM    149  CB  SER A  21     -39.663  23.445  50.377  1.00 34.40           C  
ATOM    150  OG  SER A  21     -39.708  22.446  51.411  1.00 40.39           O  
ATOM    151  N   GLU A  22     -40.472  21.602  48.174  1.00 33.20           N  
ATOM    152  CA  GLU A  22     -41.552  21.285  47.251  1.00 35.17           C  
ATOM    153  C   GLU A  22     -42.750  22.178  47.630  1.00 36.35           C  
ATOM    154  O   GLU A  22     -43.174  22.109  48.793  1.00 36.06           O  
ATOM    155  CB  GLU A  22     -41.939  19.835  47.453  1.00 34.36           C  
ATOM    156  CG  GLU A  22     -43.128  19.227  46.749  1.00 37.70           C  
ATOM    157  CD  GLU A  22     -43.052  19.205  45.231  1.00 40.34           C  
ATOM    158  OE1 GLU A  22     -41.923  19.226  44.698  1.00 41.56           O  
ATOM    159  OE2 GLU A  22     -44.127  19.186  44.575  1.00 41.79           O  
ATOM    160  N   VAL A  23     -43.259  22.989  46.729  1.00 34.97           N  
ATOM    161  CA  VAL A  23     -44.341  23.915  47.036  1.00 33.15           C  
ATOM    162  C   VAL A  23     -45.608  23.286  47.568  1.00 31.27           C  
ATOM    163  O   VAL A  23     -45.955  22.140  47.266  1.00 31.22           O  
ATOM    164  CB  VAL A  23     -44.708  24.709  45.757  1.00 33.20           C  
ATOM    165  CG1 VAL A  23     -43.469  25.386  45.190  1.00 33.02           C  
ATOM    166  CG2 VAL A  23     -45.355  23.817  44.706  1.00 33.35           C  
ATOM    167  N   GLN A  24     -46.428  24.077  48.324  1.00 28.33           N  
ATOM    168  CA  GLN A  24     -47.718  23.581  48.746  1.00 25.81           C  
ATOM    169  C   GLN A  24     -48.678  23.385  47.554  1.00 25.89           C  
ATOM    170  O   GLN A  24     -49.583  22.543  47.523  1.00 25.45           O  
ATOM    171  CB  GLN A  24     -48.402  24.702  49.574  1.00 27.57           C  
ATOM    172  CG  GLN A  24     -47.601  25.108  50.820  1.00 24.52           C  
ATOM    173  CD  GLN A  24     -48.326  26.273  51.504  1.00 24.96           C  
ATOM    174  OE1 GLN A  24     -47.996  27.375  51.113  1.00 21.70           O  
ATOM    175  NE2 GLN A  24     -49.231  26.009  52.445  1.00 20.92           N  
ATOM    176  N   SER A  25     -48.504  24.235  46.543  1.00 25.54           N  
ATOM    177  CA  SER A  25     -49.500  24.276  45.457  1.00 27.24           C  
ATOM    178  C   SER A  25     -49.028  25.286  44.446  1.00 26.97           C  
ATOM    179  O   SER A  25     -48.160  26.085  44.836  1.00 27.06           O  
ATOM    180  CB  SER A  25     -50.816  24.816  46.055  1.00 24.56           C  
ATOM    181  OG  SER A  25     -51.912  24.853  45.146  1.00 25.07           O  
ATOM    182  N   LEU A  26     -49.666  25.236  43.288  1.00 24.53           N  
ATOM    183  CA  LEU A  26     -49.417  26.272  42.278  1.00 27.18           C  
ATOM    184  C   LEU A  26     -50.647  27.183  42.210  1.00 24.71           C  
ATOM    185  O   LEU A  26     -50.649  28.220  41.568  1.00 26.22           O  
ATOM    186  CB  LEU A  26     -49.090  25.664  40.888  1.00 29.46           C  
ATOM    187  CG  LEU A  26     -47.671  25.079  40.776  1.00 32.32           C  
ATOM    188  CD1 LEU A  26     -47.366  24.574  39.359  1.00 34.93           C  
ATOM    189  CD2 LEU A  26     -46.579  26.071  41.138  1.00 31.79           C  
ATOM    190  N   ASP A  27     -51.713  26.859  42.921  1.00 23.72           N  
ATOM    191  CA  ASP A  27     -52.915  27.715  42.932  1.00 23.89           C  
ATOM    192  C   ASP A  27     -52.653  28.895  43.856  1.00 24.81           C  
ATOM    193  O   ASP A  27     -52.425  28.755  45.043  1.00 23.76           O  
ATOM    194  CB  ASP A  27     -54.093  26.842  43.392  1.00 24.88           C  
ATOM    195  CG  ASP A  27     -55.425  27.597  43.492  1.00 27.86           C  
ATOM    196  OD1 ASP A  27     -55.448  28.869  43.546  1.00 24.20           O  
ATOM    197  OD2 ASP A  27     -56.474  26.902  43.572  1.00 28.74           O  
ATOM    198  N   PRO A  28     -52.658  30.137  43.369  1.00 26.28           N  
ATOM    199  CA  PRO A  28     -52.368  31.318  44.136  1.00 24.05           C  
ATOM    200  C   PRO A  28     -53.295  31.537  45.317  1.00 22.27           C  
ATOM    201  O   PRO A  28     -52.818  32.215  46.233  1.00 20.71           O  
ATOM    202  CB  PRO A  28     -52.326  32.476  43.165  1.00 26.41           C  
ATOM    203  CG  PRO A  28     -52.607  31.901  41.828  1.00 27.28           C  
ATOM    204  CD  PRO A  28     -52.987  30.448  41.930  1.00 25.41           C  
ATOM    205  N   HIS A  29     -54.470  30.956  45.433  1.00 18.70           N  
ATOM    206  CA  HIS A  29     -55.303  31.106  46.616  1.00 22.59           C  
ATOM    207  C   HIS A  29     -55.018  30.067  47.707  1.00 23.43           C  
ATOM    208  O   HIS A  29     -55.711  30.022  48.746  1.00 22.15           O  
ATOM    209  CB  HIS A  29     -56.781  31.048  46.212  1.00 22.30           C  
ATOM    210  CG  HIS A  29     -57.118  32.211  45.274  1.00 21.65           C  
ATOM    211  ND1 HIS A  29     -58.238  32.112  44.436  1.00 22.41           N  
ATOM    212  CD2 HIS A  29     -56.604  33.442  45.107  1.00 20.25           C  
ATOM    213  CE1 HIS A  29     -58.346  33.218  43.730  1.00 22.92           C  
ATOM    214  NE2 HIS A  29     -57.377  34.029  44.119  1.00 24.25           N  
ATOM    215  N   LYS A  30     -54.054  29.143  47.404  1.00 22.23           N  
ATOM    216  CA  LYS A  30     -53.831  28.083  48.397  1.00 24.01           C  
ATOM    217  C   LYS A  30     -52.423  28.177  48.951  1.00 23.90           C  
ATOM    218  O   LYS A  30     -51.975  27.198  49.563  1.00 28.15           O  
ATOM    219  CB  LYS A  30     -54.009  26.684  47.749  1.00 25.69           C  
ATOM    220  CG  LYS A  30     -55.376  26.517  47.100  1.00 27.27           C  
ATOM    221  CD  LYS A  30     -56.394  25.809  47.946  1.00 31.18           C  
ATOM    222  CE  LYS A  30     -57.803  25.781  47.338  1.00 34.85           C  
ATOM    223  NZ  LYS A  30     -58.745  25.260  48.404  1.00 37.28           N  
ATOM    224  N   ILE A  31     -51.648  29.198  48.627  1.00 20.59           N  
ATOM    225  CA  ILE A  31     -50.256  29.265  49.053  1.00 20.23           C  
ATOM    226  C   ILE A  31     -49.957  30.325  50.137  1.00 20.15           C  
ATOM    227  O   ILE A  31     -50.645  31.349  50.200  1.00 16.05           O  
ATOM    228  CB  ILE A  31     -49.312  29.526  47.875  1.00 22.05           C  
ATOM    229  CG1 ILE A  31     -49.576  30.893  47.208  1.00 22.68           C  
ATOM    230  CG2 ILE A  31     -49.468  28.416  46.789  1.00 23.05           C  
ATOM    231  CD1 ILE A  31     -48.612  31.248  46.077  1.00 24.11           C  
ATOM    232  N   GLU A  32     -48.867  30.107  50.895  1.00 17.36           N  
ATOM    233  CA  GLU A  32     -48.491  31.132  51.904  1.00 18.35           C  
ATOM    234  C   GLU A  32     -47.010  31.324  52.106  1.00 18.95           C  
ATOM    235  O   GLU A  32     -46.610  32.223  52.865  1.00 19.83           O  
ATOM    236  CB  GLU A  32     -49.182  30.742  53.225  1.00 19.87           C  
ATOM    237  CG  GLU A  32     -48.472  29.619  53.995  1.00 22.39           C  
ATOM    238  CD  GLU A  32     -49.389  29.061  55.056  1.00 22.93           C  
ATOM    239  OE1 GLU A  32     -49.504  29.631  56.181  1.00 24.19           O  
ATOM    240  OE2 GLU A  32     -50.056  28.057  54.685  1.00 22.19           O  
ATOM    241  N   GLY A  33     -46.118  30.501  51.498  1.00 18.58           N  
ATOM    242  CA  GLY A  33     -44.701  30.688  51.715  1.00 17.98           C  
ATOM    243  C   GLY A  33     -43.883  31.386  50.643  1.00 21.98           C  
ATOM    244  O   GLY A  33     -44.215  31.756  49.517  1.00 20.33           O  
ATOM    245  N   VAL A  34     -42.599  31.469  51.003  1.00 20.14           N  
ATOM    246  CA  VAL A  34     -41.593  32.016  50.101  1.00 22.59           C  
ATOM    247  C   VAL A  34     -41.363  31.088  48.907  1.00 24.83           C  
ATOM    248  O   VAL A  34     -41.346  31.548  47.746  1.00 25.64           O  
ATOM    249  CB  VAL A  34     -40.329  32.421  50.817  1.00 21.79           C  
ATOM    250  CG1 VAL A  34     -39.176  32.688  49.819  1.00 24.95           C  
ATOM    251  CG2 VAL A  34     -40.458  33.704  51.644  1.00 21.17           C  
ATOM    252  N   PRO A  35     -41.281  29.784  49.069  1.00 26.88           N  
ATOM    253  CA  PRO A  35     -41.071  28.902  47.912  1.00 27.84           C  
ATOM    254  C   PRO A  35     -42.245  29.061  46.928  1.00 27.18           C  
ATOM    255  O   PRO A  35     -42.030  29.243  45.721  1.00 27.20           O  
ATOM    256  CB  PRO A  35     -41.011  27.485  48.451  1.00 28.15           C  
ATOM    257  CG  PRO A  35     -40.989  27.632  49.933  1.00 30.67           C  
ATOM    258  CD  PRO A  35     -41.228  29.058  50.357  1.00 27.09           C  
ATOM    259  N   GLU A  36     -43.470  28.930  47.408  1.00 23.16           N  
ATOM    260  CA  GLU A  36     -44.705  29.078  46.687  1.00 22.63           C  
ATOM    261  C   GLU A  36     -44.758  30.413  45.928  1.00 23.86           C  
ATOM    262  O   GLU A  36     -45.048  30.406  44.720  1.00 22.92           O  
ATOM    263  CB  GLU A  36     -45.984  28.994  47.503  1.00 22.49           C  
ATOM    264  CG  GLU A  36     -46.157  27.653  48.207  1.00 24.36           C  
ATOM    265  CD  GLU A  36     -45.141  27.272  49.250  1.00 25.07           C  
ATOM    266  OE1 GLU A  36     -44.401  28.085  49.836  1.00 23.72           O  
ATOM    267  OE2 GLU A  36     -45.083  26.039  49.487  1.00 27.36           O  
ATOM    268  N   SER A  37     -44.415  31.504  46.588  1.00 23.17           N  
ATOM    269  CA  SER A  37     -44.407  32.815  45.966  1.00 22.66           C  
ATOM    270  C   SER A  37     -43.353  32.995  44.879  1.00 23.89           C  
ATOM    271  O   SER A  37     -43.579  33.730  43.898  1.00 20.59           O  
ATOM    272  CB  SER A  37     -44.265  33.865  47.099  1.00 26.04           C  
ATOM    273  OG  SER A  37     -45.416  33.720  47.997  1.00 26.31           O  
ATOM    274  N   ASN A  38     -42.169  32.462  45.020  1.00 23.77           N  
ATOM    275  CA  ASN A  38     -41.103  32.523  44.019  1.00 28.67           C  
ATOM    276  C   ASN A  38     -41.609  32.036  42.647  1.00 29.23           C  
ATOM    277  O   ASN A  38     -41.463  32.829  41.724  1.00 30.25           O  
ATOM    278  CB  ASN A  38     -39.933  31.608  44.413  1.00 29.21           C  
ATOM    279  CG  ASN A  38     -39.051  32.238  45.470  1.00 28.26           C  
ATOM    280  OD1 ASN A  38     -39.046  33.449  45.678  1.00 31.54           O  
ATOM    281  ND2 ASN A  38     -38.263  31.410  46.129  1.00 31.01           N  
ATOM    282  N   VAL A  39     -42.158  30.842  42.559  1.00 27.15           N  
ATOM    283  CA  VAL A  39     -42.738  30.324  41.354  1.00 29.91           C  
ATOM    284  C   VAL A  39     -44.004  31.085  40.906  1.00 30.02           C  
ATOM    285  O   VAL A  39     -44.078  31.518  39.752  1.00 28.27           O  
ATOM    286  CB  VAL A  39     -43.058  28.838  41.506  1.00 31.21           C  
ATOM    287  CG1 VAL A  39     -43.675  28.278  40.220  1.00 32.11           C  
ATOM    288  CG2 VAL A  39     -41.781  28.074  41.836  1.00 32.34           C  
ATOM    289  N   SER A  40     -44.948  31.413  41.797  1.00 28.09           N  
ATOM    290  CA  SER A  40     -46.143  32.179  41.484  1.00 26.23           C  
ATOM    291  C   SER A  40     -45.887  33.454  40.682  1.00 27.08           C  
ATOM    292  O   SER A  40     -46.643  33.799  39.769  1.00 26.10           O  
ATOM    293  CB  SER A  40     -46.857  32.585  42.797  1.00 24.82           C  
ATOM    294  OG  SER A  40     -48.244  32.708  42.547  1.00 24.75           O  
ATOM    295  N   ARG A  41     -44.925  34.259  41.021  1.00 24.31           N  
ATOM    296  CA  ARG A  41     -44.575  35.515  40.404  1.00 27.52           C  
ATOM    297  C   ARG A  41     -44.172  35.352  38.911  1.00 28.24           C  
ATOM    298  O   ARG A  41     -44.306  36.289  38.132  1.00 27.57           O  
ATOM    299  CB  ARG A  41     -43.408  36.192  41.140  1.00 27.14           C  
ATOM    300  CG  ARG A  41     -43.764  37.105  42.294  1.00 30.75           C  
ATOM    301  CD  ARG A  41     -42.633  37.937  42.855  1.00 28.84           C  
ATOM    302  NE  ARG A  41     -41.487  37.119  43.209  1.00 29.62           N  
ATOM    303  CZ  ARG A  41     -41.146  36.424  44.270  1.00 30.88           C  
ATOM    304  NH1 ARG A  41     -41.892  36.398  45.387  1.00 27.93           N  
ATOM    305  NH2 ARG A  41     -39.992  35.775  44.266  1.00 31.54           N  
ATOM    306  N   ASP A  42     -43.640  34.195  38.553  1.00 29.07           N  
ATOM    307  CA  ASP A  42     -43.252  33.907  37.179  1.00 28.85           C  
ATOM    308  C   ASP A  42     -44.463  33.453  36.355  1.00 33.15           C  
ATOM    309  O   ASP A  42     -44.448  33.607  35.113  1.00 30.98           O  
ATOM    310  CB  ASP A  42     -42.224  32.771  37.143  1.00 26.85           C  
ATOM    311  CG  ASP A  42     -40.853  33.259  37.551  1.00 26.67           C  
ATOM    312  OD1 ASP A  42     -40.505  34.442  37.382  1.00 28.74           O  
ATOM    313  OD2 ASP A  42     -40.061  32.443  38.034  1.00 28.66           O  
ATOM    314  N   LEU A  43     -45.431  32.823  37.004  1.00 32.49           N  
ATOM    315  CA  LEU A  43     -46.632  32.343  36.378  1.00 33.27           C  
ATOM    316  C   LEU A  43     -47.820  33.298  36.392  1.00 34.44           C  
ATOM    317  O   LEU A  43     -48.555  33.369  35.370  1.00 35.81           O  
ATOM    318  CB  LEU A  43     -47.111  31.019  36.994  1.00 32.87           C  
ATOM    319  CG  LEU A  43     -46.127  29.831  37.011  1.00 33.91           C  
ATOM    320  CD1 LEU A  43     -46.681  28.705  37.885  1.00 33.43           C  
ATOM    321  CD2 LEU A  43     -45.855  29.285  35.611  1.00 32.96           C  
ATOM    322  N   PHE A  44     -48.145  33.976  37.483  1.00 33.40           N  
ATOM    323  CA  PHE A  44     -49.373  34.812  37.536  1.00 31.71           C  
ATOM    324  C   PHE A  44     -49.038  36.258  37.824  1.00 32.60           C  
ATOM    325  O   PHE A  44     -48.135  36.576  38.604  1.00 31.56           O  
ATOM    326  CB  PHE A  44     -50.373  34.229  38.536  1.00 30.16           C  
ATOM    327  CG  PHE A  44     -50.781  32.825  38.239  1.00 31.73           C  
ATOM    328  CD1 PHE A  44     -51.663  32.549  37.173  1.00 31.27           C  
ATOM    329  CD2 PHE A  44     -50.272  31.761  38.968  1.00 31.60           C  
ATOM    330  CE1 PHE A  44     -52.019  31.245  36.901  1.00 32.14           C  
ATOM    331  CE2 PHE A  44     -50.603  30.453  38.672  1.00 30.19           C  
ATOM    332  CZ  PHE A  44     -51.453  30.197  37.632  1.00 31.64           C  
ATOM    333  N   GLU A  45     -49.724  37.209  37.135  1.00 31.33           N  
ATOM    334  CA  GLU A  45     -49.406  38.607  37.303  1.00 29.62           C  
ATOM    335  C   GLU A  45     -50.659  39.349  37.759  1.00 31.85           C  
ATOM    336  O   GLU A  45     -51.670  39.166  37.072  1.00 31.32           O  
ATOM    337  CB  GLU A  45     -48.882  39.271  36.039  1.00 30.16           C  
ATOM    338  CG  GLU A  45     -48.434  40.727  36.155  1.00 29.63           C  
ATOM    339  CD  GLU A  45     -47.864  41.230  34.824  1.00 31.08           C  
ATOM    340  OE1 GLU A  45     -48.657  41.279  33.849  1.00 29.51           O  
ATOM    341  OE2 GLU A  45     -46.649  41.521  34.755  1.00 29.62           O  
ATOM    342  N   GLY A  46     -50.565  40.112  38.856  1.00 29.66           N  
ATOM    343  CA  GLY A  46     -51.739  40.842  39.308  1.00 30.19           C  
ATOM    344  C   GLY A  46     -51.715  42.288  38.791  1.00 31.19           C  
ATOM    345  O   GLY A  46     -50.903  42.666  37.932  1.00 30.77           O  
ATOM    346  N   LEU A  47     -52.481  43.140  39.438  1.00 30.02           N  
ATOM    347  CA  LEU A  47     -52.549  44.566  39.114  1.00 30.87           C  
ATOM    348  C   LEU A  47     -51.190  45.227  39.078  1.00 32.81           C  
ATOM    349  O   LEU A  47     -50.827  45.900  38.079  1.00 32.55           O  
ATOM    350  CB  LEU A  47     -53.531  45.243  40.095  1.00 29.23           C  
ATOM    351  CG  LEU A  47     -54.959  44.675  40.043  1.00 28.81           C  
ATOM    352  CD1 LEU A  47     -55.832  45.197  41.189  1.00 26.70           C  
ATOM    353  CD2 LEU A  47     -55.579  45.004  38.664  1.00 28.87           C  
ATOM    354  N   LEU A  48     -50.455  45.204  40.208  1.00 32.70           N  
ATOM    355  CA  LEU A  48     -49.138  45.838  40.243  1.00 32.72           C  
ATOM    356  C   LEU A  48     -48.060  44.781  40.438  1.00 33.57           C  
ATOM    357  O   LEU A  48     -48.360  43.650  40.844  1.00 33.99           O  
ATOM    358  CB  LEU A  48     -49.076  46.936  41.289  1.00 33.96           C  
ATOM    359  CG  LEU A  48     -49.873  48.236  41.229  1.00 34.49           C  
ATOM    360  CD1 LEU A  48     -51.368  48.027  41.223  1.00 36.26           C  
ATOM    361  CD2 LEU A  48     -49.544  49.136  42.433  1.00 34.09           C  
ATOM    362  N   ILE A  49     -46.809  45.060  40.098  1.00 32.54           N  
ATOM    363  CA  ILE A  49     -45.686  44.132  40.247  1.00 32.14           C  
ATOM    364  C   ILE A  49     -44.554  44.961  40.860  1.00 34.48           C  
ATOM    365  O   ILE A  49     -44.756  46.185  40.951  1.00 34.57           O  
ATOM    366  CB  ILE A  49     -45.194  43.476  38.960  1.00 32.73           C  
ATOM    367  CG1 ILE A  49     -45.058  44.570  37.846  1.00 33.49           C  
ATOM    368  CG2 ILE A  49     -46.112  42.377  38.418  1.00 31.52           C  
ATOM    369  CD1 ILE A  49     -44.106  44.095  36.775  1.00 34.64           C  
ATOM    370  N   SER A  50     -43.485  44.339  41.353  1.00 36.07           N  
ATOM    371  CA  SER A  50     -42.394  45.122  41.919  1.00 39.11           C  
ATOM    372  C   SER A  50     -41.316  45.383  40.859  1.00 40.30           C  
ATOM    373  O   SER A  50     -40.982  44.414  40.171  1.00 38.84           O  
ATOM    374  CB  SER A  50     -41.726  44.358  43.075  1.00 38.86           C  
ATOM    375  OG  SER A  50     -42.617  44.182  44.190  1.00 41.02           O  
ATOM    376  N   ASP A  51     -40.736  46.569  40.784  1.00 44.45           N  
ATOM    377  CA  ASP A  51     -39.638  46.728  39.801  1.00 50.56           C  
ATOM    378  C   ASP A  51     -38.418  45.947  40.291  1.00 52.84           C  
ATOM    379  O   ASP A  51     -38.509  45.028  41.114  1.00 54.58           O  
ATOM    380  CB  ASP A  51     -39.322  48.175  39.482  1.00 51.34           C  
ATOM    381  CG  ASP A  51     -39.055  49.029  40.699  1.00 54.27           C  
ATOM    382  OD1 ASP A  51     -38.285  48.575  41.574  1.00 54.20           O  
ATOM    383  OD2 ASP A  51     -39.640  50.139  40.749  1.00 55.12           O  
ATOM    384  N   VAL A  52     -37.228  46.339  39.884  1.00 53.24           N  
ATOM    385  CA  VAL A  52     -35.972  45.679  40.221  1.00 52.92           C  
ATOM    386  C   VAL A  52     -35.415  46.215  41.529  1.00 52.18           C  
ATOM    387  O   VAL A  52     -34.562  45.598  42.157  1.00 51.09           O  
ATOM    388  CB  VAL A  52     -35.005  45.811  39.021  1.00 53.69           C  
ATOM    389  CG1 VAL A  52     -33.650  46.400  39.372  1.00 53.47           C  
ATOM    390  CG2 VAL A  52     -34.810  44.441  38.377  1.00 53.56           C  
ATOM    391  N   GLU A  53     -35.976  47.333  41.958  1.00 52.31           N  
ATOM    392  CA  GLU A  53     -35.641  47.996  43.206  1.00 52.76           C  
ATOM    393  C   GLU A  53     -36.696  47.817  44.296  1.00 51.63           C  
ATOM    394  O   GLU A  53     -36.733  48.527  45.291  1.00 50.08           O  
ATOM    395  CB  GLU A  53     -35.472  49.488  42.869  1.00 54.75           C  
ATOM    396  CG  GLU A  53     -34.260  50.091  43.569  1.00 58.12           C  
ATOM    397  CD  GLU A  53     -33.576  51.166  42.749  1.00 59.95           C  
ATOM    398  OE1 GLU A  53     -34.141  52.270  42.561  1.00 61.20           O  
ATOM    399  OE2 GLU A  53     -32.455  50.876  42.289  1.00 60.42           O  
ATOM    400  N   GLY A  54     -37.636  46.891  44.093  1.00 50.51           N  
ATOM    401  CA  GLY A  54     -38.707  46.591  45.005  1.00 49.78           C  
ATOM    402  C   GLY A  54     -39.842  47.583  45.056  1.00 49.82           C  
ATOM    403  O   GLY A  54     -40.781  47.319  45.811  1.00 47.70           O  
ATOM    404  N   HIS A  55     -39.860  48.670  44.256  1.00 50.15           N  
ATOM    405  CA  HIS A  55     -41.001  49.578  44.353  1.00 50.57           C  
ATOM    406  C   HIS A  55     -42.168  49.134  43.471  1.00 47.24           C  
ATOM    407  O   HIS A  55     -42.030  48.548  42.407  1.00 47.69           O  
ATOM    408  CB  HIS A  55     -40.716  51.037  44.037  1.00 54.63           C  
ATOM    409  CG  HIS A  55     -39.394  51.574  44.466  1.00 57.61           C  
ATOM    410  ND1 HIS A  55     -38.481  52.067  43.552  1.00 58.62           N  
ATOM    411  CD2 HIS A  55     -38.829  51.720  45.687  1.00 58.86           C  
ATOM    412  CE1 HIS A  55     -37.402  52.478  44.198  1.00 59.77           C  
ATOM    413  NE2 HIS A  55     -37.582  52.276  45.490  1.00 59.78           N  
ATOM    414  N   PRO A  56     -43.372  49.409  43.946  1.00 45.89           N  
ATOM    415  CA  PRO A  56     -44.597  49.047  43.248  1.00 44.74           C  
ATOM    416  C   PRO A  56     -44.678  49.679  41.853  1.00 44.88           C  
ATOM    417  O   PRO A  56     -44.389  50.854  41.647  1.00 43.48           O  
ATOM    418  CB  PRO A  56     -45.713  49.507  44.156  1.00 43.52           C  
ATOM    419  CG  PRO A  56     -45.098  49.729  45.482  1.00 44.70           C  
ATOM    420  CD  PRO A  56     -43.647  50.051  45.259  1.00 44.43           C  
ATOM    421  N   SER A  57     -45.075  48.859  40.877  1.00 43.79           N  
ATOM    422  CA  SER A  57     -45.162  49.392  39.525  1.00 43.97           C  
ATOM    423  C   SER A  57     -46.191  48.659  38.688  1.00 42.77           C  
ATOM    424  O   SER A  57     -46.517  47.507  38.897  1.00 42.47           O  
ATOM    425  CB  SER A  57     -43.747  49.352  38.935  1.00 42.75           C  
ATOM    426  OG  SER A  57     -43.441  48.015  38.664  1.00 43.06           O  
ATOM    427  N   PRO A  58     -46.726  49.378  37.697  1.00 42.19           N  
ATOM    428  CA  PRO A  58     -47.716  48.886  36.790  1.00 39.52           C  
ATOM    429  C   PRO A  58     -47.514  47.439  36.427  1.00 38.16           C  
ATOM    430  O   PRO A  58     -46.454  47.117  35.913  1.00 39.01           O  
ATOM    431  CB  PRO A  58     -47.589  49.794  35.553  1.00 40.31           C  
ATOM    432  CG  PRO A  58     -46.557  50.800  35.850  1.00 40.33           C  
ATOM    433  CD  PRO A  58     -46.345  50.788  37.352  1.00 41.33           C  
ATOM    434  N   GLY A  59     -48.538  46.611  36.579  1.00 37.66           N  
ATOM    435  CA  GLY A  59     -48.437  45.203  36.170  1.00 37.26           C  
ATOM    436  C   GLY A  59     -49.520  45.023  35.112  1.00 40.84           C  
ATOM    437  O   GLY A  59     -49.394  45.567  34.013  1.00 39.92           O  
ATOM    438  N   VAL A  60     -50.643  44.397  35.433  1.00 41.30           N  
ATOM    439  CA  VAL A  60     -51.727  44.299  34.439  1.00 40.77           C  
ATOM    440  C   VAL A  60     -52.401  45.674  34.341  1.00 42.19           C  
ATOM    441  O   VAL A  60     -52.889  46.061  33.266  1.00 41.57           O  
ATOM    442  CB  VAL A  60     -52.693  43.165  34.745  1.00 39.05           C  
ATOM    443  CG1 VAL A  60     -53.908  43.117  33.822  1.00 39.33           C  
ATOM    444  CG2 VAL A  60     -52.011  41.803  34.676  1.00 37.88           C  
ATOM    445  N   ALA A  61     -52.380  46.451  35.428  1.00 40.44           N  
ATOM    446  CA  ALA A  61     -52.919  47.810  35.450  1.00 41.01           C  
ATOM    447  C   ALA A  61     -51.820  48.796  35.045  1.00 41.84           C  
ATOM    448  O   ALA A  61     -50.725  48.813  35.627  1.00 38.57           O  
ATOM    449  CB  ALA A  61     -53.450  48.226  36.811  1.00 38.92           C  
ATOM    450  N   GLU A  62     -52.141  49.639  34.047  1.00 44.36           N  
ATOM    451  CA  GLU A  62     -51.115  50.558  33.532  1.00 45.55           C  
ATOM    452  C   GLU A  62     -51.043  51.819  34.363  1.00 45.26           C  
ATOM    453  O   GLU A  62     -50.010  52.483  34.437  1.00 45.87           O  
ATOM    454  CB  GLU A  62     -51.349  50.856  32.058  1.00 48.20           C  
ATOM    455  CG  GLU A  62     -52.776  51.267  31.714  1.00 50.18           C  
ATOM    456  CD  GLU A  62     -52.926  51.640  30.242  1.00 51.19           C  
ATOM    457  OE1 GLU A  62     -51.873  51.738  29.571  1.00 49.65           O  
ATOM    458  OE2 GLU A  62     -54.080  51.812  29.795  1.00 52.31           O  
ATOM    459  N   LYS A  63     -52.161  52.154  34.981  1.00 46.08           N  
ATOM    460  CA  LYS A  63     -52.186  53.313  35.875  1.00 47.16           C  
ATOM    461  C   LYS A  63     -53.383  53.142  36.806  1.00 45.45           C  
ATOM    462  O   LYS A  63     -54.208  52.259  36.542  1.00 44.20           O  
ATOM    463  CB  LYS A  63     -52.114  54.576  35.030  1.00 50.05           C  
ATOM    464  CG  LYS A  63     -53.447  55.093  34.555  1.00 51.99           C  
ATOM    465  CD  LYS A  63     -54.120  55.958  35.603  1.00 53.16           C  
ATOM    466  CE  LYS A  63     -53.358  57.218  35.947  1.00 53.98           C  
ATOM    467  NZ  LYS A  63     -54.294  58.384  35.866  1.00 55.21           N  
ATOM    468  N   TRP A  64     -53.424  53.885  37.908  1.00 42.98           N  
ATOM    469  CA  TRP A  64     -54.514  53.679  38.859  1.00 44.18           C  
ATOM    470  C   TRP A  64     -54.803  54.967  39.599  1.00 43.98           C  
ATOM    471  O   TRP A  64     -53.896  55.781  39.592  1.00 45.40           O  
ATOM    472  CB  TRP A  64     -54.100  52.551  39.851  1.00 40.89           C  
ATOM    473  CG  TRP A  64     -52.798  52.824  40.555  1.00 37.15           C  
ATOM    474  CD1 TRP A  64     -52.639  53.552  41.701  1.00 37.07           C  
ATOM    475  CD2 TRP A  64     -51.496  52.358  40.194  1.00 36.38           C  
ATOM    476  NE1 TRP A  64     -51.291  53.591  42.031  1.00 37.52           N  
ATOM    477  CE2 TRP A  64     -50.579  52.859  41.127  1.00 35.71           C  
ATOM    478  CE3 TRP A  64     -51.004  51.574  39.151  1.00 36.65           C  
ATOM    479  CZ2 TRP A  64     -49.215  52.606  41.073  1.00 37.56           C  
ATOM    480  CZ3 TRP A  64     -49.654  51.301  39.072  1.00 37.27           C  
ATOM    481  CH2 TRP A  64     -48.753  51.821  40.032  1.00 38.45           C  
ATOM    482  N   GLU A  65     -55.912  55.117  40.305  1.00 45.88           N  
ATOM    483  CA  GLU A  65     -56.141  56.361  41.039  1.00 47.51           C  
ATOM    484  C   GLU A  65     -57.104  56.064  42.178  1.00 46.63           C  
ATOM    485  O   GLU A  65     -57.703  54.990  42.196  1.00 45.57           O  
ATOM    486  CB  GLU A  65     -56.700  57.452  40.116  1.00 51.03           C  
ATOM    487  CG  GLU A  65     -58.046  57.211  39.490  1.00 54.04           C  
ATOM    488  CD  GLU A  65     -58.149  57.096  37.989  1.00 56.43           C  
ATOM    489  OE1 GLU A  65     -57.132  57.122  37.260  1.00 57.81           O  
ATOM    490  OE2 GLU A  65     -59.293  56.952  37.473  1.00 55.84           O  
ATOM    491  N   ASN A  66     -57.252  57.009  43.089  1.00 46.37           N  
ATOM    492  CA  ASN A  66     -58.141  56.861  44.221  1.00 45.59           C  
ATOM    493  C   ASN A  66     -58.870  58.160  44.528  1.00 47.37           C  
ATOM    494  O   ASN A  66     -58.360  59.244  44.243  1.00 48.70           O  
ATOM    495  CB  ASN A  66     -57.385  56.422  45.489  1.00 43.23           C  
ATOM    496  CG  ASN A  66     -56.598  57.496  46.180  1.00 41.65           C  
ATOM    497  OD1 ASN A  66     -57.171  58.102  47.101  1.00 41.70           O  
ATOM    498  ND2 ASN A  66     -55.363  57.790  45.829  1.00 39.92           N  
ATOM    499  N   LYS A  67     -59.972  58.028  45.234  1.00 47.92           N  
ATOM    500  CA  LYS A  67     -60.731  59.143  45.758  1.00 48.32           C  
ATOM    501  C   LYS A  67     -60.826  58.897  47.268  1.00 47.46           C  
ATOM    502  O   LYS A  67     -61.441  57.917  47.694  1.00 46.63           O  
ATOM    503  CB  LYS A  67     -62.148  59.220  45.180  1.00 49.08           C  
ATOM    504  CG  LYS A  67     -62.789  60.586  45.086  1.00 51.10           C  
ATOM    505  CD  LYS A  67     -62.413  61.591  46.147  1.00 52.38           C  
ATOM    506  CE  LYS A  67     -63.316  62.817  46.230  1.00 52.48           C  
ATOM    507  NZ  LYS A  67     -64.779  62.542  46.182  1.00 50.99           N  
ATOM    508  N   ASP A  68     -60.190  59.720  48.070  1.00 45.38           N  
ATOM    509  CA  ASP A  68     -60.215  59.695  49.517  1.00 45.32           C  
ATOM    510  C   ASP A  68     -59.464  58.486  50.088  1.00 44.58           C  
ATOM    511  O   ASP A  68     -59.697  58.034  51.216  1.00 42.90           O  
ATOM    512  CB  ASP A  68     -61.672  59.749  49.975  1.00 46.81           C  
ATOM    513  CG  ASP A  68     -62.512  60.979  49.638  1.00 50.33           C  
ATOM    514  OD1 ASP A  68     -62.393  62.067  50.283  1.00 50.66           O  
ATOM    515  OD2 ASP A  68     -63.371  60.893  48.712  1.00 48.54           O  
ATOM    516  N   PHE A  69     -58.586  57.871  49.306  1.00 43.18           N  
ATOM    517  CA  PHE A  69     -57.929  56.615  49.664  1.00 43.95           C  
ATOM    518  C   PHE A  69     -58.951  55.515  49.933  1.00 41.66           C  
ATOM    519  O   PHE A  69     -58.614  54.518  50.591  1.00 43.44           O  
ATOM    520  CB  PHE A  69     -56.978  56.828  50.844  1.00 44.17           C  
ATOM    521  CG  PHE A  69     -55.794  57.721  50.555  1.00 44.80           C  
ATOM    522  CD1 PHE A  69     -54.885  57.400  49.568  1.00 44.41           C  
ATOM    523  CD2 PHE A  69     -55.606  58.882  51.277  1.00 44.85           C  
ATOM    524  CE1 PHE A  69     -53.786  58.200  49.317  1.00 46.33           C  
ATOM    525  CE2 PHE A  69     -54.507  59.700  51.011  1.00 46.68           C  
ATOM    526  CZ  PHE A  69     -53.582  59.372  50.037  1.00 45.51           C  
ATOM    527  N   LYS A  70     -60.188  55.590  49.479  1.00 39.60           N  
ATOM    528  CA  LYS A  70     -61.249  54.653  49.728  1.00 39.72           C  
ATOM    529  C   LYS A  70     -61.821  53.992  48.481  1.00 39.16           C  
ATOM    530  O   LYS A  70     -62.451  52.935  48.634  1.00 38.55           O  
ATOM    531  CB  LYS A  70     -62.448  55.256  50.449  1.00 41.53           C  
ATOM    532  CG  LYS A  70     -62.495  55.337  51.960  1.00 41.60           C  
ATOM    533  CD  LYS A  70     -63.824  55.976  52.344  1.00 43.01           C  
ATOM    534  CE  LYS A  70     -64.297  55.613  53.738  1.00 43.28           C  
ATOM    535  NZ  LYS A  70     -65.610  56.153  53.930  0.00 20.00           N  
ATOM    536  N   VAL A  71     -61.741  54.625  47.319  1.00 37.95           N  
ATOM    537  CA  VAL A  71     -62.250  54.024  46.074  1.00 36.60           C  
ATOM    538  C   VAL A  71     -61.045  53.951  45.155  1.00 37.60           C  
ATOM    539  O   VAL A  71     -60.431  54.975  44.867  1.00 40.47           O  
ATOM    540  CB  VAL A  71     -63.445  54.775  45.470  1.00 36.96           C  
ATOM    541  CG1 VAL A  71     -64.011  54.098  44.222  1.00 33.62           C  
ATOM    542  CG2 VAL A  71     -64.631  54.887  46.435  1.00 36.22           C  
ATOM    543  N   TRP A  72     -60.581  52.798  44.710  1.00 35.58           N  
ATOM    544  CA  TRP A  72     -59.353  52.663  43.946  1.00 34.70           C  
ATOM    545  C   TRP A  72     -59.750  52.185  42.556  1.00 35.60           C  
ATOM    546  O   TRP A  72     -60.596  51.318  42.459  1.00 34.98           O  
ATOM    547  CB  TRP A  72     -58.335  51.730  44.637  1.00 32.37           C  
ATOM    548  CG  TRP A  72     -57.697  52.302  45.869  1.00 31.44           C  
ATOM    549  CD1 TRP A  72     -58.276  52.421  47.105  1.00 31.49           C  
ATOM    550  CD2 TRP A  72     -56.373  52.838  46.024  1.00 30.71           C  
ATOM    551  NE1 TRP A  72     -57.401  52.983  47.994  1.00 30.16           N  
ATOM    552  CE2 TRP A  72     -56.233  53.255  47.354  1.00 28.69           C  
ATOM    553  CE3 TRP A  72     -55.310  53.036  45.138  1.00 30.11           C  
ATOM    554  CZ2 TRP A  72     -55.080  53.856  47.845  1.00 30.91           C  
ATOM    555  CZ3 TRP A  72     -54.150  53.613  45.638  1.00 30.35           C  
ATOM    556  CH2 TRP A  72     -54.034  54.016  46.962  1.00 30.35           C  
ATOM    557  N   THR A  73     -59.270  52.873  41.521  1.00 36.35           N  
ATOM    558  CA  THR A  73     -59.654  52.547  40.164  1.00 35.79           C  
ATOM    559  C   THR A  73     -58.448  52.134  39.354  1.00 35.48           C  
ATOM    560  O   THR A  73     -57.479  52.899  39.229  1.00 38.20           O  
ATOM    561  CB  THR A  73     -60.398  53.735  39.493  1.00 37.15           C  
ATOM    562  OG1 THR A  73     -61.628  53.934  40.207  1.00 38.18           O  
ATOM    563  CG2 THR A  73     -60.759  53.362  38.061  1.00 36.45           C  
ATOM    564  N   PHE A  74     -58.473  50.918  38.821  1.00 34.17           N  
ATOM    565  CA  PHE A  74     -57.348  50.409  38.066  1.00 35.16           C  
ATOM    566  C   PHE A  74     -57.639  50.428  36.571  1.00 38.42           C  
ATOM    567  O   PHE A  74     -58.640  49.908  36.098  1.00 37.93           O  
ATOM    568  CB  PHE A  74     -56.944  48.988  38.571  1.00 34.98           C  
ATOM    569  CG  PHE A  74     -56.567  49.078  40.036  1.00 33.03           C  
ATOM    570  CD1 PHE A  74     -57.519  49.037  41.041  1.00 33.55           C  
ATOM    571  CD2 PHE A  74     -55.244  49.291  40.396  1.00 32.10           C  
ATOM    572  CE1 PHE A  74     -57.177  49.150  42.389  1.00 31.07           C  
ATOM    573  CE2 PHE A  74     -54.878  49.424  41.721  1.00 29.74           C  
ATOM    574  CZ  PHE A  74     -55.852  49.358  42.707  1.00 30.08           C  
ATOM    575  N   HIS A  75     -56.724  51.070  35.812  1.00 40.82           N  
ATOM    576  CA  HIS A  75     -56.899  51.050  34.352  1.00 42.04           C  
ATOM    577  C   HIS A  75     -56.026  49.910  33.836  1.00 41.41           C  
ATOM    578  O   HIS A  75     -54.808  50.043  33.962  1.00 39.50           O  
ATOM    579  CB  HIS A  75     -56.539  52.407  33.717  1.00 42.21           C  
ATOM    580  CG  HIS A  75     -57.311  53.487  34.440  1.00 43.13           C  
ATOM    581  ND1 HIS A  75     -58.686  53.557  34.337  1.00 44.75           N  
ATOM    582  CD2 HIS A  75     -56.959  54.447  35.292  1.00 42.62           C  
ATOM    583  CE1 HIS A  75     -59.135  54.542  35.102  1.00 45.34           C  
ATOM    584  NE2 HIS A  75     -58.091  55.105  35.700  1.00 44.99           N  
ATOM    585  N   LEU A  76     -56.669  48.854  33.351  1.00 40.87           N  
ATOM    586  CA  LEU A  76     -55.927  47.721  32.848  1.00 43.46           C  
ATOM    587  C   LEU A  76     -55.448  47.994  31.424  1.00 46.27           C  
ATOM    588  O   LEU A  76     -56.179  48.671  30.704  1.00 47.57           O  
ATOM    589  CB  LEU A  76     -56.770  46.433  32.830  1.00 42.07           C  
ATOM    590  CG  LEU A  76     -57.720  46.179  34.001  1.00 43.69           C  
ATOM    591  CD1 LEU A  76     -58.216  44.736  34.006  1.00 42.17           C  
ATOM    592  CD2 LEU A  76     -57.076  46.508  35.352  1.00 41.49           C  
ATOM    593  N   ARG A  77     -54.375  47.362  30.995  1.00 46.89           N  
ATOM    594  CA  ARG A  77     -53.875  47.489  29.641  1.00 47.84           C  
ATOM    595  C   ARG A  77     -54.566  46.524  28.678  1.00 48.60           C  
ATOM    596  O   ARG A  77     -54.720  45.333  28.868  1.00 45.62           O  
ATOM    597  CB  ARG A  77     -52.360  47.257  29.576  1.00 46.52           C  
ATOM    598  CG  ARG A  77     -51.871  45.890  29.985  1.00 45.86           C  
ATOM    599  CD  ARG A  77     -50.371  45.843  30.221  1.00 44.67           C  
ATOM    600  NE  ARG A  77     -50.021  46.618  31.404  1.00 45.29           N  
ATOM    601  CZ  ARG A  77     -49.032  47.486  31.503  1.00 46.26           C  
ATOM    602  NH1 ARG A  77     -48.300  47.716  30.400  1.00 47.01           N  
ATOM    603  NH2 ARG A  77     -48.758  48.177  32.613  1.00 46.57           N  
ATOM    604  N   GLU A  78     -54.900  47.047  27.493  1.00 50.85           N  
ATOM    605  CA  GLU A  78     -55.579  46.347  26.423  1.00 51.74           C  
ATOM    606  C   GLU A  78     -54.871  45.123  25.890  1.00 49.97           C  
ATOM    607  O   GLU A  78     -55.546  44.140  25.536  1.00 49.89           O  
ATOM    608  CB  GLU A  78     -55.912  47.326  25.280  1.00 53.65           C  
ATOM    609  CG  GLU A  78     -56.302  48.703  25.769  1.00 56.97           C  
ATOM    610  CD  GLU A  78     -57.502  49.314  25.057  1.00 60.05           C  
ATOM    611  OE1 GLU A  78     -57.365  49.738  23.885  1.00 59.90           O  
ATOM    612  OE2 GLU A  78     -58.583  49.336  25.707  1.00 59.96           O  
ATOM    613  N   ASN A  79     -53.546  45.072  25.870  1.00 49.14           N  
ATOM    614  CA  ASN A  79     -52.838  43.879  25.419  1.00 49.84           C  
ATOM    615  C   ASN A  79     -52.617  42.797  26.479  1.00 48.40           C  
ATOM    616  O   ASN A  79     -51.902  41.824  26.187  1.00 47.49           O  
ATOM    617  CB  ASN A  79     -51.484  44.279  24.832  1.00 52.12           C  
ATOM    618  CG  ASN A  79     -50.666  45.185  25.720  1.00 53.81           C  
ATOM    619  OD1 ASN A  79     -51.123  45.784  26.699  1.00 54.15           O  
ATOM    620  ND2 ASN A  79     -49.383  45.305  25.360  1.00 55.17           N  
ATOM    621  N   ALA A  80     -53.232  42.860  27.653  1.00 46.71           N  
ATOM    622  CA  ALA A  80     -53.010  41.817  28.664  1.00 46.34           C  
ATOM    623  C   ALA A  80     -53.702  40.523  28.272  1.00 44.63           C  
ATOM    624  O   ALA A  80     -54.882  40.569  28.022  1.00 42.75           O  
ATOM    625  CB  ALA A  80     -53.520  42.284  30.022  1.00 46.61           C  
ATOM    626  N   LYS A  81     -53.007  39.396  28.191  1.00 45.77           N  
ATOM    627  CA  LYS A  81     -53.636  38.133  27.853  1.00 45.45           C  
ATOM    628  C   LYS A  81     -53.084  36.987  28.712  1.00 45.44           C  
ATOM    629  O   LYS A  81     -52.021  36.986  29.343  1.00 45.58           O  
ATOM    630  CB  LYS A  81     -53.413  37.696  26.400  1.00 48.08           C  
ATOM    631  CG  LYS A  81     -53.306  38.721  25.277  1.00 49.91           C  
ATOM    632  CD  LYS A  81     -53.078  38.017  23.950  1.00 51.51           C  
ATOM    633  CE  LYS A  81     -52.515  38.906  22.866  1.00 52.79           C  
ATOM    634  NZ  LYS A  81     -53.449  40.006  22.481  1.00 52.93           N  
ATOM    635  N   TRP A  82     -53.820  35.900  28.632  1.00 43.30           N  
ATOM    636  CA  TRP A  82     -53.544  34.611  29.182  1.00 42.01           C  
ATOM    637  C   TRP A  82     -52.692  33.809  28.202  1.00 42.62           C  
ATOM    638  O   TRP A  82     -52.542  34.059  26.986  1.00 42.06           O  
ATOM    639  CB  TRP A  82     -54.860  33.909  29.481  1.00 42.76           C  
ATOM    640  CG  TRP A  82     -55.664  34.527  30.592  1.00 44.45           C  
ATOM    641  CD1 TRP A  82     -56.745  35.344  30.488  1.00 43.59           C  
ATOM    642  CD2 TRP A  82     -55.462  34.331  32.007  1.00 44.53           C  
ATOM    643  NE1 TRP A  82     -57.230  35.679  31.733  1.00 43.68           N  
ATOM    644  CE2 TRP A  82     -56.443  35.079  32.681  1.00 44.51           C  
ATOM    645  CE3 TRP A  82     -54.542  33.600  32.756  1.00 44.90           C  
ATOM    646  CZ2 TRP A  82     -56.526  35.120  34.074  1.00 44.65           C  
ATOM    647  CZ3 TRP A  82     -54.606  33.649  34.141  1.00 44.31           C  
ATOM    648  CH2 TRP A  82     -55.594  34.404  34.777  1.00 43.04           C  
ATOM    649  N   SER A  83     -52.133  32.707  28.700  1.00 40.22           N  
ATOM    650  CA  SER A  83     -51.272  31.825  27.954  1.00 40.45           C  
ATOM    651  C   SER A  83     -52.020  31.085  26.849  1.00 41.79           C  
ATOM    652  O   SER A  83     -51.363  30.473  26.019  1.00 42.72           O  
ATOM    653  CB  SER A  83     -50.509  30.848  28.852  1.00 37.38           C  
ATOM    654  OG  SER A  83     -51.358  29.864  29.397  1.00 34.14           O  
ATOM    655  N   ASP A  84     -53.341  31.085  26.805  1.00 43.49           N  
ATOM    656  CA  ASP A  84     -54.055  30.419  25.713  1.00 43.40           C  
ATOM    657  C   ASP A  84     -54.524  31.411  24.661  1.00 44.59           C  
ATOM    658  O   ASP A  84     -55.281  30.983  23.791  1.00 44.64           O  
ATOM    659  CB  ASP A  84     -55.291  29.659  26.197  1.00 41.70           C  
ATOM    660  CG  ASP A  84     -56.315  30.532  26.885  1.00 40.68           C  
ATOM    661  OD1 ASP A  84     -56.191  31.777  26.983  1.00 40.38           O  
ATOM    662  OD2 ASP A  84     -57.334  29.946  27.316  1.00 40.76           O  
ATOM    663  N   GLY A  85     -54.177  32.684  24.769  1.00 46.08           N  
ATOM    664  CA  GLY A  85     -54.585  33.684  23.818  1.00 47.87           C  
ATOM    665  C   GLY A  85     -55.767  34.528  24.264  1.00 50.31           C  
ATOM    666  O   GLY A  85     -55.904  35.664  23.777  1.00 50.65           O  
ATOM    667  N   THR A  86     -56.554  34.020  25.219  1.00 50.41           N  
ATOM    668  CA  THR A  86     -57.684  34.850  25.664  1.00 49.76           C  
ATOM    669  C   THR A  86     -57.138  36.074  26.394  1.00 48.23           C  
ATOM    670  O   THR A  86     -56.013  36.062  26.879  1.00 47.95           O  
ATOM    671  CB  THR A  86     -58.640  34.084  26.582  1.00 49.68           C  
ATOM    672  OG1 THR A  86     -57.972  34.003  27.845  1.00 49.55           O  
ATOM    673  CG2 THR A  86     -58.921  32.683  26.048  1.00 48.96           C  
ATOM    674  N   PRO A  87     -57.953  37.117  26.505  1.00 46.53           N  
ATOM    675  CA  PRO A  87     -57.583  38.341  27.157  1.00 44.12           C  
ATOM    676  C   PRO A  87     -57.770  38.341  28.680  1.00 43.24           C  
ATOM    677  O   PRO A  87     -58.622  37.648  29.224  1.00 40.04           O  
ATOM    678  CB  PRO A  87     -58.542  39.395  26.613  1.00 44.00           C  
ATOM    679  CG  PRO A  87     -59.675  38.645  26.013  1.00 47.29           C  
ATOM    680  CD  PRO A  87     -59.311  37.188  25.871  1.00 47.28           C  
ATOM    681  N   VAL A  88     -56.959  39.202  29.295  1.00 40.58           N  
ATOM    682  CA  VAL A  88     -57.108  39.463  30.719  1.00 41.60           C  
ATOM    683  C   VAL A  88     -57.972  40.707  30.870  1.00 39.88           C  
ATOM    684  O   VAL A  88     -57.617  41.793  30.430  1.00 42.92           O  
ATOM    685  CB  VAL A  88     -55.754  39.671  31.438  1.00 39.46           C  
ATOM    686  CG1 VAL A  88     -55.959  40.116  32.870  1.00 40.08           C  
ATOM    687  CG2 VAL A  88     -55.040  38.329  31.401  1.00 39.15           C  
ATOM    688  N   THR A  89     -59.075  40.593  31.569  1.00 38.78           N  
ATOM    689  CA  THR A  89     -60.036  41.658  31.803  1.00 36.54           C  
ATOM    690  C   THR A  89     -60.343  41.832  33.280  1.00 37.09           C  
ATOM    691  O   THR A  89     -60.135  40.899  34.066  1.00 35.23           O  
ATOM    692  CB  THR A  89     -61.405  41.227  31.203  1.00 36.25           C  
ATOM    693  OG1 THR A  89     -61.807  40.028  31.869  1.00 36.33           O  
ATOM    694  CG2 THR A  89     -61.328  40.955  29.713  1.00 34.17           C  
ATOM    695  N   ALA A  90     -60.965  42.953  33.625  1.00 36.19           N  
ATOM    696  CA  ALA A  90     -61.406  43.237  34.967  1.00 36.54           C  
ATOM    697  C   ALA A  90     -62.374  42.197  35.526  1.00 35.83           C  
ATOM    698  O   ALA A  90     -62.402  42.083  36.767  1.00 35.47           O  
ATOM    699  CB  ALA A  90     -62.050  44.625  35.079  1.00 36.54           C  
ATOM    700  N   HIS A  91     -63.060  41.399  34.718  1.00 33.17           N  
ATOM    701  CA  HIS A  91     -63.932  40.340  35.174  1.00 34.22           C  
ATOM    702  C   HIS A  91     -63.147  39.176  35.808  1.00 33.38           C  
ATOM    703  O   HIS A  91     -63.641  38.479  36.709  1.00 33.50           O  
ATOM    704  CB  HIS A  91     -64.750  39.768  33.989  1.00 36.36           C  
ATOM    705  CG  HIS A  91     -65.614  40.854  33.374  1.00 37.85           C  
ATOM    706  ND1 HIS A  91     -66.823  41.202  33.943  1.00 38.74           N  
ATOM    707  CD2 HIS A  91     -65.457  41.642  32.298  1.00 38.29           C  
ATOM    708  CE1 HIS A  91     -67.388  42.163  33.239  1.00 39.10           C  
ATOM    709  NE2 HIS A  91     -66.567  42.446  32.258  1.00 39.20           N  
ATOM    710  N   ASP A  92     -61.938  38.951  35.318  1.00 30.90           N  
ATOM    711  CA  ASP A  92     -61.051  37.952  35.918  1.00 32.47           C  
ATOM    712  C   ASP A  92     -60.702  38.364  37.366  1.00 30.75           C  
ATOM    713  O   ASP A  92     -60.637  37.473  38.181  1.00 27.72           O  
ATOM    714  CB  ASP A  92     -59.738  37.862  35.126  1.00 31.78           C  
ATOM    715  CG  ASP A  92     -60.068  37.210  33.776  1.00 34.95           C  
ATOM    716  OD1 ASP A  92     -60.905  36.292  33.761  1.00 35.90           O  
ATOM    717  OD2 ASP A  92     -59.484  37.622  32.772  1.00 37.14           O  
ATOM    718  N   PHE A  93     -60.434  39.658  37.603  1.00 30.49           N  
ATOM    719  CA  PHE A  93     -60.118  40.099  38.956  1.00 31.62           C  
ATOM    720  C   PHE A  93     -61.326  40.058  39.865  1.00 32.22           C  
ATOM    721  O   PHE A  93     -61.147  39.704  41.025  1.00 29.82           O  
ATOM    722  CB  PHE A  93     -59.517  41.534  39.037  1.00 32.84           C  
ATOM    723  CG  PHE A  93     -58.079  41.456  38.590  1.00 34.59           C  
ATOM    724  CD1 PHE A  93     -57.766  41.579  37.243  1.00 34.30           C  
ATOM    725  CD2 PHE A  93     -57.071  41.213  39.500  1.00 33.92           C  
ATOM    726  CE1 PHE A  93     -56.446  41.475  36.842  1.00 35.63           C  
ATOM    727  CE2 PHE A  93     -55.757  41.087  39.087  1.00 35.89           C  
ATOM    728  CZ  PHE A  93     -55.428  41.224  37.740  1.00 36.34           C  
ATOM    729  N   VAL A  94     -62.515  40.455  39.403  1.00 31.52           N  
ATOM    730  CA  VAL A  94     -63.725  40.361  40.229  1.00 30.46           C  
ATOM    731  C   VAL A  94     -63.899  38.935  40.676  1.00 29.06           C  
ATOM    732  O   VAL A  94     -64.043  38.646  41.858  1.00 30.99           O  
ATOM    733  CB  VAL A  94     -64.974  40.845  39.415  1.00 32.35           C  
ATOM    734  CG1 VAL A  94     -66.251  40.436  40.106  1.00 29.43           C  
ATOM    735  CG2 VAL A  94     -64.981  42.358  39.163  1.00 31.31           C  
ATOM    736  N   TYR A  95     -63.907  37.941  39.784  1.00 30.86           N  
ATOM    737  CA  TYR A  95     -63.992  36.507  40.074  1.00 27.75           C  
ATOM    738  C   TYR A  95     -62.810  36.023  40.950  1.00 27.61           C  
ATOM    739  O   TYR A  95     -63.047  35.185  41.817  1.00 21.81           O  
ATOM    740  CB  TYR A  95     -63.937  35.679  38.778  1.00 31.28           C  
ATOM    741  CG  TYR A  95     -63.755  34.199  39.008  1.00 32.26           C  
ATOM    742  CD1 TYR A  95     -64.847  33.393  39.321  1.00 33.39           C  
ATOM    743  CD2 TYR A  95     -62.497  33.598  38.916  1.00 32.92           C  
ATOM    744  CE1 TYR A  95     -64.666  32.046  39.570  1.00 32.49           C  
ATOM    745  CE2 TYR A  95     -62.315  32.244  39.161  1.00 33.08           C  
ATOM    746  CZ  TYR A  95     -63.414  31.490  39.502  1.00 34.06           C  
ATOM    747  OH  TYR A  95     -63.281  30.124  39.728  1.00 37.38           O  
ATOM    748  N   SER A  96     -61.576  36.474  40.680  1.00 25.10           N  
ATOM    749  CA  SER A  96     -60.512  35.884  41.570  1.00 25.76           C  
ATOM    750  C   SER A  96     -60.602  36.359  43.019  1.00 24.36           C  
ATOM    751  O   SER A  96     -60.506  35.527  43.944  1.00 22.25           O  
ATOM    752  CB  SER A  96     -59.156  36.221  40.974  1.00 26.87           C  
ATOM    753  OG  SER A  96     -59.107  35.777  39.624  1.00 27.57           O  
ATOM    754  N   TRP A  97     -60.871  37.656  43.241  1.00 22.21           N  
ATOM    755  CA  TRP A  97     -60.934  38.146  44.628  1.00 23.96           C  
ATOM    756  C   TRP A  97     -62.105  37.556  45.354  1.00 23.96           C  
ATOM    757  O   TRP A  97     -62.011  37.311  46.580  1.00 22.88           O  
ATOM    758  CB  TRP A  97     -60.842  39.651  44.753  1.00 23.42           C  
ATOM    759  CG  TRP A  97     -59.514  40.222  44.276  1.00 22.19           C  
ATOM    760  CD1 TRP A  97     -58.532  39.612  43.591  1.00 21.96           C  
ATOM    761  CD2 TRP A  97     -59.045  41.561  44.542  1.00 22.41           C  
ATOM    762  NE1 TRP A  97     -57.488  40.483  43.359  1.00 22.01           N  
ATOM    763  CE2 TRP A  97     -57.792  41.693  43.926  1.00 20.32           C  
ATOM    764  CE3 TRP A  97     -59.593  42.666  45.207  1.00 21.14           C  
ATOM    765  CZ2 TRP A  97     -57.063  42.873  43.956  1.00 22.06           C  
ATOM    766  CZ3 TRP A  97     -58.841  43.825  45.248  1.00 22.03           C  
ATOM    767  CH2 TRP A  97     -57.581  43.955  44.604  1.00 20.75           C  
ATOM    768  N   GLN A  98     -63.219  37.294  44.634  1.00 24.81           N  
ATOM    769  CA  GLN A  98     -64.379  36.641  45.226  1.00 23.81           C  
ATOM    770  C   GLN A  98     -64.028  35.216  45.640  1.00 22.50           C  
ATOM    771  O   GLN A  98     -64.457  34.756  46.700  1.00 24.56           O  
ATOM    772  CB  GLN A  98     -65.573  36.582  44.235  1.00 27.29           C  
ATOM    773  CG  GLN A  98     -66.163  38.014  44.014  1.00 30.35           C  
ATOM    774  CD  GLN A  98     -67.321  38.020  43.018  1.00 34.07           C  
ATOM    775  OE1 GLN A  98     -67.592  37.015  42.330  1.00 35.47           O  
ATOM    776  NE2 GLN A  98     -68.053  39.126  42.955  1.00 32.04           N  
ATOM    777  N   ARG A  99     -63.359  34.475  44.790  1.00 21.71           N  
ATOM    778  CA  ARG A  99     -62.967  33.100  45.185  1.00 22.90           C  
ATOM    779  C   ARG A  99     -61.986  33.147  46.368  1.00 21.83           C  
ATOM    780  O   ARG A  99     -62.078  32.337  47.303  1.00 22.31           O  
ATOM    781  CB  ARG A  99     -62.312  32.422  43.972  1.00 20.95           C  
ATOM    782  CG  ARG A  99     -61.992  30.947  44.228  1.00 21.38           C  
ATOM    783  CD  ARG A  99     -61.363  30.225  43.052  1.00 22.94           C  
ATOM    784  NE  ARG A  99     -60.924  28.855  43.304  1.00 22.24           N  
ATOM    785  CZ  ARG A  99     -59.689  28.388  43.455  1.00 23.90           C  
ATOM    786  NH1 ARG A  99     -58.615  29.193  43.380  1.00 22.94           N  
ATOM    787  NH2 ARG A  99     -59.468  27.080  43.677  1.00 23.14           N  
ATOM    788  N   LEU A 100     -61.044  34.116  46.391  1.00 20.77           N  
ATOM    789  CA  LEU A 100     -60.148  34.209  47.590  1.00 19.23           C  
ATOM    790  C   LEU A 100     -60.930  34.402  48.866  1.00 21.14           C  
ATOM    791  O   LEU A 100     -60.692  33.873  49.999  1.00 19.96           O  
ATOM    792  CB  LEU A 100     -59.100  35.315  47.325  1.00 17.12           C  
ATOM    793  CG  LEU A 100     -58.242  35.721  48.556  1.00 18.79           C  
ATOM    794  CD1 LEU A 100     -57.224  34.595  48.850  1.00 19.72           C  
ATOM    795  CD2 LEU A 100     -57.501  37.022  48.257  1.00 19.34           C  
ATOM    796  N   ALA A 101     -61.948  35.286  48.870  1.00 23.87           N  
ATOM    797  CA  ALA A 101     -62.742  35.593  50.051  1.00 24.69           C  
ATOM    798  C   ALA A 101     -63.702  34.507  50.507  1.00 25.78           C  
ATOM    799  O   ALA A 101     -64.102  34.402  51.689  1.00 24.99           O  
ATOM    800  CB  ALA A 101     -63.607  36.841  49.804  1.00 24.42           C  
ATOM    801  N   ASP A 102     -64.094  33.675  49.542  1.00 26.65           N  
ATOM    802  CA  ASP A 102     -65.083  32.613  49.852  1.00 27.69           C  
ATOM    803  C   ASP A 102     -64.529  31.613  50.827  1.00 28.59           C  
ATOM    804  O   ASP A 102     -63.516  30.924  50.574  1.00 29.76           O  
ATOM    805  CB  ASP A 102     -65.488  31.970  48.503  1.00 29.33           C  
ATOM    806  CG  ASP A 102     -66.545  30.903  48.625  1.00 30.26           C  
ATOM    807  OD1 ASP A 102     -66.914  30.425  49.693  1.00 31.78           O  
ATOM    808  OD2 ASP A 102     -67.059  30.533  47.558  1.00 35.90           O  
ATOM    809  N   PRO A 103     -65.221  31.373  51.922  1.00 29.07           N  
ATOM    810  CA  PRO A 103     -64.824  30.410  52.929  1.00 30.64           C  
ATOM    811  C   PRO A 103     -64.667  28.999  52.380  1.00 33.42           C  
ATOM    812  O   PRO A 103     -63.812  28.233  52.882  1.00 33.20           O  
ATOM    813  CB  PRO A 103     -65.865  30.487  54.040  1.00 29.25           C  
ATOM    814  CG  PRO A 103     -66.944  31.406  53.552  1.00 30.46           C  
ATOM    815  CD  PRO A 103     -66.447  32.117  52.332  1.00 30.48           C  
ATOM    816  N   ASN A 104     -65.351  28.638  51.280  1.00 34.39           N  
ATOM    817  CA  ASN A 104     -65.144  27.274  50.745  1.00 34.42           C  
ATOM    818  C   ASN A 104     -63.792  27.099  50.096  1.00 32.66           C  
ATOM    819  O   ASN A 104     -63.302  25.960  49.992  1.00 32.62           O  
ATOM    820  CB  ASN A 104     -66.331  26.898  49.862  1.00 39.58           C  
ATOM    821  CG  ASN A 104     -67.559  27.001  50.772  1.00 43.27           C  
ATOM    822  OD1 ASN A 104     -68.287  27.988  50.658  1.00 45.86           O  
ATOM    823  ND2 ASN A 104     -67.713  26.069  51.697  1.00 44.90           N  
ATOM    824  N   THR A 105     -63.122  28.173  49.691  1.00 27.50           N  
ATOM    825  CA  THR A 105     -61.755  28.054  49.183  1.00 27.08           C  
ATOM    826  C   THR A 105     -60.783  27.752  50.329  1.00 24.45           C  
ATOM    827  O   THR A 105     -59.731  27.199  50.061  1.00 24.76           O  
ATOM    828  CB  THR A 105     -61.325  29.370  48.499  1.00 26.72           C  
ATOM    829  OG1 THR A 105     -62.332  29.784  47.558  1.00 26.83           O  
ATOM    830  CG2 THR A 105     -60.043  29.290  47.696  1.00 25.94           C  
ATOM    831  N   ALA A 106     -61.067  28.126  51.546  1.00 24.32           N  
ATOM    832  CA  ALA A 106     -60.239  27.992  52.731  1.00 25.93           C  
ATOM    833  C   ALA A 106     -58.797  28.442  52.498  1.00 23.20           C  
ATOM    834  O   ALA A 106     -57.848  27.711  52.753  1.00 23.75           O  
ATOM    835  CB  ALA A 106     -60.300  26.595  53.385  1.00 23.36           C  
ATOM    836  N   SER A 107     -58.571  29.605  51.917  1.00 20.30           N  
ATOM    837  CA  SER A 107     -57.210  30.134  51.693  1.00 20.11           C  
ATOM    838  C   SER A 107     -56.516  30.496  52.988  1.00 19.48           C  
ATOM    839  O   SER A 107     -57.093  31.184  53.851  1.00 17.99           O  
ATOM    840  CB  SER A 107     -57.390  31.431  50.861  1.00 18.24           C  
ATOM    841  OG  SER A 107     -56.068  31.954  50.570  1.00 17.97           O  
ATOM    842  N   PRO A 108     -55.231  30.222  53.219  1.00 19.54           N  
ATOM    843  CA  PRO A 108     -54.548  30.699  54.415  1.00 17.87           C  
ATOM    844  C   PRO A 108     -54.402  32.198  54.313  1.00 17.69           C  
ATOM    845  O   PRO A 108     -54.002  32.865  55.272  1.00 16.72           O  
ATOM    846  CB  PRO A 108     -53.178  29.999  54.408  1.00 21.90           C  
ATOM    847  CG  PRO A 108     -52.962  29.705  52.924  1.00 22.55           C  
ATOM    848  CD  PRO A 108     -54.337  29.435  52.346  1.00 20.08           C  
ATOM    849  N   TYR A 109     -54.614  32.822  53.149  1.00 17.20           N  
ATOM    850  CA  TYR A 109     -54.523  34.274  52.988  1.00 16.21           C  
ATOM    851  C   TYR A 109     -55.889  34.885  52.722  1.00 16.67           C  
ATOM    852  O   TYR A 109     -55.979  35.964  52.126  1.00 14.43           O  
ATOM    853  CB  TYR A 109     -53.580  34.642  51.838  1.00 17.48           C  
ATOM    854  CG  TYR A 109     -52.143  34.960  52.225  1.00 16.39           C  
ATOM    855  CD1 TYR A 109     -51.871  36.220  52.766  1.00 17.35           C  
ATOM    856  CD2 TYR A 109     -51.089  34.096  52.121  1.00 17.20           C  
ATOM    857  CE1 TYR A 109     -50.616  36.682  53.132  1.00 17.18           C  
ATOM    858  CE2 TYR A 109     -49.796  34.483  52.553  1.00 14.44           C  
ATOM    859  CZ  TYR A 109     -49.552  35.757  52.988  1.00 16.88           C  
ATOM    860  OH  TYR A 109     -48.292  36.209  53.346  1.00 14.92           O  
ATOM    861  N   ALA A 110     -56.978  34.204  53.147  1.00 18.31           N  
ATOM    862  CA  ALA A 110     -58.306  34.883  52.975  1.00 18.78           C  
ATOM    863  C   ALA A 110     -58.322  36.228  53.704  1.00 18.24           C  
ATOM    864  O   ALA A 110     -58.979  37.188  53.298  1.00 20.25           O  
ATOM    865  CB  ALA A 110     -59.395  34.032  53.619  1.00 18.32           C  
ATOM    866  N   SER A 111     -57.699  36.380  54.846  1.00 16.95           N  
ATOM    867  CA  SER A 111     -57.601  37.677  55.584  1.00 16.14           C  
ATOM    868  C   SER A 111     -56.813  38.723  54.852  1.00 16.08           C  
ATOM    869  O   SER A 111     -56.904  39.889  55.266  1.00 18.04           O  
ATOM    870  CB  SER A 111     -56.962  37.399  56.950  1.00 17.89           C  
ATOM    871  OG  SER A 111     -57.842  36.551  57.712  1.00 15.25           O  
ATOM    872  N   TYR A 112     -56.087  38.457  53.755  1.00 16.35           N  
ATOM    873  CA  TYR A 112     -55.378  39.501  53.009  1.00 17.51           C  
ATOM    874  C   TYR A 112     -56.411  40.581  52.575  1.00 18.67           C  
ATOM    875  O   TYR A 112     -56.080  41.756  52.497  1.00 15.64           O  
ATOM    876  CB  TYR A 112     -54.685  38.951  51.770  1.00 15.15           C  
ATOM    877  CG  TYR A 112     -53.487  39.756  51.335  1.00 17.64           C  
ATOM    878  CD1 TYR A 112     -52.366  39.896  52.175  1.00 21.11           C  
ATOM    879  CD2 TYR A 112     -53.456  40.417  50.121  1.00 18.26           C  
ATOM    880  CE1 TYR A 112     -51.248  40.662  51.809  1.00 17.95           C  
ATOM    881  CE2 TYR A 112     -52.348  41.147  49.706  1.00 17.75           C  
ATOM    882  CZ  TYR A 112     -51.274  41.269  50.560  1.00 20.47           C  
ATOM    883  OH  TYR A 112     -50.174  42.013  50.163  1.00 17.41           O  
ATOM    884  N   LEU A 113     -57.619  40.191  52.211  1.00 18.11           N  
ATOM    885  CA  LEU A 113     -58.686  41.128  51.831  1.00 19.27           C  
ATOM    886  C   LEU A 113     -59.208  41.887  53.048  1.00 17.98           C  
ATOM    887  O   LEU A 113     -59.635  43.039  52.832  1.00 18.30           O  
ATOM    888  CB  LEU A 113     -59.848  40.365  51.152  1.00 18.87           C  
ATOM    889  CG  LEU A 113     -59.446  39.709  49.804  1.00 20.34           C  
ATOM    890  CD1 LEU A 113     -60.644  38.966  49.214  1.00 21.79           C  
ATOM    891  CD2 LEU A 113     -58.871  40.776  48.912  1.00 21.43           C  
ATOM    892  N   GLN A 114     -59.098  41.332  54.254  1.00 17.26           N  
ATOM    893  CA  GLN A 114     -59.408  42.141  55.466  1.00 18.54           C  
ATOM    894  C   GLN A 114     -58.300  43.179  55.694  1.00 20.04           C  
ATOM    895  O   GLN A 114     -58.496  44.338  56.136  1.00 18.19           O  
ATOM    896  CB  GLN A 114     -59.512  41.325  56.759  1.00 22.04           C  
ATOM    897  CG  GLN A 114     -60.586  40.218  56.756  1.00 26.36           C  
ATOM    898  CD  GLN A 114     -60.652  39.437  58.038  1.00 30.49           C  
ATOM    899  OE1 GLN A 114     -59.743  38.637  58.400  1.00 29.91           O  
ATOM    900  NE2 GLN A 114     -61.744  39.635  58.813  1.00 30.16           N  
ATOM    901  N   TYR A 115     -57.026  42.825  55.431  1.00 18.51           N  
ATOM    902  CA  TYR A 115     -55.903  43.769  55.562  1.00 20.13           C  
ATOM    903  C   TYR A 115     -56.020  44.933  54.558  1.00 23.97           C  
ATOM    904  O   TYR A 115     -55.543  46.033  54.898  1.00 24.78           O  
ATOM    905  CB  TYR A 115     -54.511  43.150  55.349  1.00 19.02           C  
ATOM    906  CG  TYR A 115     -54.258  41.851  56.145  1.00 16.69           C  
ATOM    907  CD1 TYR A 115     -54.960  41.451  57.237  1.00 13.28           C  
ATOM    908  CD2 TYR A 115     -53.181  41.065  55.694  1.00 16.96           C  
ATOM    909  CE1 TYR A 115     -54.648  40.234  57.856  1.00 16.83           C  
ATOM    910  CE2 TYR A 115     -52.840  39.874  56.306  1.00 16.54           C  
ATOM    911  CZ  TYR A 115     -53.584  39.483  57.386  1.00 17.46           C  
ATOM    912  OH  TYR A 115     -53.273  38.277  58.009  1.00 16.92           O  
ATOM    913  N   GLY A 116     -56.593  44.685  53.365  1.00 22.60           N  
ATOM    914  CA  GLY A 116     -56.839  45.875  52.458  1.00 21.34           C  
ATOM    915  C   GLY A 116     -58.199  46.513  52.851  1.00 21.58           C  
ATOM    916  O   GLY A 116     -58.497  47.576  52.333  1.00 20.48           O  
ATOM    917  N   HIS A 117     -59.000  45.977  53.784  1.00 20.34           N  
ATOM    918  CA  HIS A 117     -60.294  46.491  54.198  1.00 24.38           C  
ATOM    919  C   HIS A 117     -61.343  46.659  53.093  1.00 23.48           C  
ATOM    920  O   HIS A 117     -62.167  47.619  53.080  1.00 21.75           O  
ATOM    921  CB  HIS A 117     -60.248  47.824  55.045  1.00 24.51           C  
ATOM    922  CG  HIS A 117     -59.423  47.559  56.288  1.00 26.26           C  
ATOM    923  ND1 HIS A 117     -59.958  47.189  57.488  1.00 28.85           N  
ATOM    924  CD2 HIS A 117     -58.086  47.505  56.450  1.00 25.78           C  
ATOM    925  CE1 HIS A 117     -59.015  46.927  58.356  1.00 28.18           C  
ATOM    926  NE2 HIS A 117     -57.853  47.135  57.751  1.00 27.39           N  
ATOM    927  N   ILE A 118     -61.481  45.670  52.231  1.00 20.46           N  
ATOM    928  CA  ILE A 118     -62.482  45.716  51.169  1.00 23.95           C  
ATOM    929  C   ILE A 118     -63.888  45.590  51.741  1.00 25.41           C  
ATOM    930  O   ILE A 118     -64.131  44.828  52.665  1.00 23.66           O  
ATOM    931  CB  ILE A 118     -62.166  44.639  50.114  1.00 27.08           C  
ATOM    932  CG1 ILE A 118     -60.791  45.018  49.549  1.00 29.61           C  
ATOM    933  CG2 ILE A 118     -63.280  44.513  49.091  1.00 26.86           C  
ATOM    934  CD1 ILE A 118     -60.087  43.970  48.767  1.00 30.91           C  
ATOM    935  N   ALA A 119     -64.836  46.437  51.244  1.00 25.05           N  
ATOM    936  CA  ALA A 119     -66.190  46.420  51.752  1.00 25.13           C  
ATOM    937  C   ALA A 119     -66.808  45.038  51.828  1.00 23.18           C  
ATOM    938  O   ALA A 119     -66.764  44.281  50.859  1.00 23.48           O  
ATOM    939  CB  ALA A 119     -67.091  47.278  50.788  1.00 25.79           C  
ATOM    940  N   ASN A 120     -67.438  44.734  52.945  1.00 23.86           N  
ATOM    941  CA  ASN A 120     -68.155  43.534  53.265  1.00 26.14           C  
ATOM    942  C   ASN A 120     -67.300  42.286  53.493  1.00 26.08           C  
ATOM    943  O   ASN A 120     -67.894  41.197  53.653  1.00 24.49           O  
ATOM    944  CB  ASN A 120     -69.138  43.168  52.103  1.00 29.24           C  
ATOM    945  CG  ASN A 120     -70.273  44.232  52.053  1.00 32.74           C  
ATOM    946  OD1 ASN A 120     -70.717  44.710  53.114  1.00 34.70           O  
ATOM    947  ND2 ASN A 120     -70.713  44.577  50.861  1.00 31.10           N  
ATOM    948  N   ILE A 121     -65.970  42.438  53.575  1.00 22.66           N  
ATOM    949  CA  ILE A 121     -65.148  41.224  53.723  1.00 22.56           C  
ATOM    950  C   ILE A 121     -65.391  40.512  55.034  1.00 22.12           C  
ATOM    951  O   ILE A 121     -65.451  39.268  55.083  1.00 21.60           O  
ATOM    952  CB  ILE A 121     -63.632  41.533  53.475  1.00 20.05           C  
ATOM    953  CG1 ILE A 121     -62.802  40.248  53.510  1.00 18.66           C  
ATOM    954  CG2 ILE A 121     -63.129  42.447  54.620  1.00 16.73           C  
ATOM    955  CD1 ILE A 121     -63.106  39.209  52.425  1.00 17.25           C  
ATOM    956  N   ASP A 122     -65.647  41.225  56.133  1.00 22.84           N  
ATOM    957  CA  ASP A 122     -65.813  40.555  57.412  1.00 26.11           C  
ATOM    958  C   ASP A 122     -67.052  39.654  57.404  1.00 27.38           C  
ATOM    959  O   ASP A 122     -67.028  38.579  57.987  1.00 25.23           O  
ATOM    960  CB  ASP A 122     -65.924  41.495  58.602  1.00 29.11           C  
ATOM    961  CG  ASP A 122     -64.602  42.241  58.811  1.00 30.57           C  
ATOM    962  OD1 ASP A 122     -63.545  41.707  58.525  1.00 29.51           O  
ATOM    963  OD2 ASP A 122     -64.657  43.409  59.176  1.00 32.73           O  
ATOM    964  N   ASP A 123     -68.134  40.136  56.785  1.00 28.72           N  
ATOM    965  CA  ASP A 123     -69.368  39.349  56.747  1.00 29.75           C  
ATOM    966  C   ASP A 123     -69.216  38.177  55.802  1.00 27.83           C  
ATOM    967  O   ASP A 123     -69.824  37.139  56.072  1.00 29.22           O  
ATOM    968  CB  ASP A 123     -70.584  40.186  56.311  1.00 32.02           C  
ATOM    969  CG  ASP A 123     -71.063  41.046  57.472  1.00 35.77           C  
ATOM    970  OD1 ASP A 123     -70.912  40.571  58.634  1.00 37.23           O  
ATOM    971  OD2 ASP A 123     -71.512  42.178  57.187  1.00 36.84           O  
ATOM    972  N   ILE A 124     -68.432  38.344  54.759  1.00 26.27           N  
ATOM    973  CA  ILE A 124     -68.254  37.223  53.808  1.00 28.10           C  
ATOM    974  C   ILE A 124     -67.446  36.111  54.471  1.00 29.97           C  
ATOM    975  O   ILE A 124     -67.825  34.932  54.485  1.00 27.17           O  
ATOM    976  CB  ILE A 124     -67.653  37.741  52.505  1.00 27.31           C  
ATOM    977  CG1 ILE A 124     -68.670  38.666  51.811  1.00 28.83           C  
ATOM    978  CG2 ILE A 124     -67.208  36.629  51.582  1.00 26.96           C  
ATOM    979  CD1 ILE A 124     -68.107  39.581  50.735  1.00 25.49           C  
ATOM    980  N   ILE A 125     -66.332  36.480  55.117  1.00 29.23           N  
ATOM    981  CA  ILE A 125     -65.532  35.472  55.838  1.00 31.12           C  
ATOM    982  C   ILE A 125     -66.380  34.786  56.906  1.00 31.08           C  
ATOM    983  O   ILE A 125     -66.301  33.561  57.038  1.00 30.42           O  
ATOM    984  CB  ILE A 125     -64.214  36.027  56.416  1.00 30.34           C  
ATOM    985  CG1 ILE A 125     -63.300  36.499  55.269  1.00 30.73           C  
ATOM    986  CG2 ILE A 125     -63.535  34.960  57.283  1.00 29.84           C  
ATOM    987  CD1 ILE A 125     -62.006  37.160  55.699  1.00 32.11           C  
ATOM    988  N   ALA A 126     -67.211  35.505  57.677  1.00 32.67           N  
ATOM    989  CA  ALA A 126     -68.074  34.816  58.625  1.00 34.16           C  
ATOM    990  C   ALA A 126     -69.283  34.095  58.026  1.00 36.12           C  
ATOM    991  O   ALA A 126     -70.099  33.552  58.776  1.00 38.72           O  
ATOM    992  CB  ALA A 126     -68.522  35.752  59.739  1.00 33.37           C  
ATOM    993  N   GLY A 127     -69.513  34.032  56.734  1.00 39.02           N  
ATOM    994  CA  GLY A 127     -70.613  33.325  56.101  1.00 39.88           C  
ATOM    995  C   GLY A 127     -71.966  34.016  56.233  1.00 41.09           C  
ATOM    996  O   GLY A 127     -72.989  33.346  56.058  1.00 42.53           O  
ATOM    997  N   LYS A 128     -72.023  35.303  56.531  1.00 40.30           N  
ATOM    998  CA  LYS A 128     -73.255  36.054  56.681  1.00 41.01           C  
ATOM    999  C   LYS A 128     -73.744  36.658  55.375  1.00 42.09           C  
ATOM   1000  O   LYS A 128     -74.909  37.050  55.211  1.00 43.70           O  
ATOM   1001  CB  LYS A 128     -73.145  37.213  57.666  1.00 40.34           C  
ATOM   1002  CG  LYS A 128     -73.056  36.826  59.118  1.00 40.16           C  
ATOM   1003  CD  LYS A 128     -73.008  38.048  60.005  1.00 40.35           C  
ATOM   1004  CE  LYS A 128     -72.372  37.695  61.347  1.00 40.88           C  
ATOM   1005  NZ  LYS A 128     -71.865  38.906  62.052  1.00 43.05           N  
ATOM   1006  N   LYS A 129     -72.821  36.821  54.455  1.00 40.38           N  
ATOM   1007  CA  LYS A 129     -73.076  37.383  53.144  1.00 39.64           C  
ATOM   1008  C   LYS A 129     -72.206  36.562  52.187  1.00 38.81           C  
ATOM   1009  O   LYS A 129     -71.177  36.019  52.585  1.00 38.37           O  
ATOM   1010  CB  LYS A 129     -72.759  38.847  52.989  1.00 41.35           C  
ATOM   1011  CG  LYS A 129     -73.602  39.887  53.678  1.00 43.26           C  
ATOM   1012  CD  LYS A 129     -73.027  41.294  53.376  1.00 45.23           C  
ATOM   1013  CE  LYS A 129     -73.934  42.333  54.048  1.00 45.18           C  
ATOM   1014  NZ  LYS A 129     -73.159  43.120  55.033  1.00 47.20           N  
ATOM   1015  N   PRO A 130     -72.662  36.462  50.957  1.00 37.94           N  
ATOM   1016  CA  PRO A 130     -71.984  35.696  49.928  1.00 35.63           C  
ATOM   1017  C   PRO A 130     -70.862  36.491  49.311  1.00 34.87           C  
ATOM   1018  O   PRO A 130     -70.959  37.726  49.225  1.00 35.53           O  
ATOM   1019  CB  PRO A 130     -73.131  35.458  48.944  1.00 36.41           C  
ATOM   1020  CG  PRO A 130     -73.954  36.726  49.012  1.00 35.74           C  
ATOM   1021  CD  PRO A 130     -73.934  37.074  50.473  1.00 37.09           C  
ATOM   1022  N   ALA A 131     -69.901  35.845  48.672  1.00 33.22           N  
ATOM   1023  CA  ALA A 131     -68.721  36.495  48.103  1.00 32.39           C  
ATOM   1024  C   ALA A 131     -68.990  37.434  46.962  1.00 32.61           C  
ATOM   1025  O   ALA A 131     -68.314  38.472  46.806  1.00 29.95           O  
ATOM   1026  CB  ALA A 131     -67.694  35.415  47.775  1.00 34.00           C  
ATOM   1027  N   THR A 132     -70.136  37.268  46.271  1.00 33.65           N  
ATOM   1028  CA  THR A 132     -70.577  38.210  45.255  1.00 33.68           C  
ATOM   1029  C   THR A 132     -70.912  39.572  45.834  1.00 32.42           C  
ATOM   1030  O   THR A 132     -70.872  40.523  45.028  1.00 33.47           O  
ATOM   1031  CB  THR A 132     -71.771  37.644  44.435  1.00 35.75           C  
ATOM   1032  OG1 THR A 132     -72.880  37.485  45.316  1.00 36.57           O  
ATOM   1033  CG2 THR A 132     -71.384  36.259  43.937  1.00 36.72           C  
ATOM   1034  N   ASP A 133     -71.116  39.767  47.129  1.00 32.56           N  
ATOM   1035  CA  ASP A 133     -71.242  41.101  47.700  1.00 32.99           C  
ATOM   1036  C   ASP A 133     -69.906  41.809  47.989  1.00 32.86           C  
ATOM   1037  O   ASP A 133     -69.877  42.945  48.510  1.00 31.05           O  
ATOM   1038  CB  ASP A 133     -71.979  41.114  49.049  1.00 35.00           C  
ATOM   1039  CG  ASP A 133     -73.485  41.013  48.852  1.00 36.51           C  
ATOM   1040  OD1 ASP A 133     -73.969  41.430  47.774  1.00 38.86           O  
ATOM   1041  OD2 ASP A 133     -74.191  40.474  49.693  1.00 37.68           O  
ATOM   1042  N   LEU A 134     -68.777  41.192  47.713  1.00 30.55           N  
ATOM   1043  CA  LEU A 134     -67.494  41.869  47.964  1.00 30.17           C  
ATOM   1044  C   LEU A 134     -67.458  43.212  47.260  1.00 31.47           C  
ATOM   1045  O   LEU A 134     -67.855  43.309  46.081  1.00 30.77           O  
ATOM   1046  CB  LEU A 134     -66.362  40.965  47.432  1.00 31.27           C  
ATOM   1047  CG  LEU A 134     -64.936  41.386  47.807  1.00 29.92           C  
ATOM   1048  CD1 LEU A 134     -64.770  41.293  49.310  1.00 29.47           C  
ATOM   1049  CD2 LEU A 134     -63.900  40.515  47.097  1.00 28.96           C  
ATOM   1050  N   GLY A 135     -66.857  44.253  47.827  1.00 31.58           N  
ATOM   1051  CA  GLY A 135     -66.746  45.581  47.242  1.00 31.50           C  
ATOM   1052  C   GLY A 135     -65.873  45.744  46.039  1.00 32.68           C  
ATOM   1053  O   GLY A 135     -65.029  46.648  45.970  1.00 36.06           O  
ATOM   1054  N   VAL A 136     -65.914  44.885  45.022  1.00 32.55           N  
ATOM   1055  CA  VAL A 136     -65.110  44.981  43.828  1.00 32.03           C  
ATOM   1056  C   VAL A 136     -66.066  45.014  42.601  1.00 34.89           C  
ATOM   1057  O   VAL A 136     -67.120  44.367  42.648  1.00 31.55           O  
ATOM   1058  CB  VAL A 136     -64.100  43.850  43.575  1.00 31.87           C  
ATOM   1059  CG1 VAL A 136     -62.973  43.870  44.624  1.00 28.64           C  
ATOM   1060  CG2 VAL A 136     -64.772  42.461  43.580  1.00 30.68           C  
ATOM   1061  N   LYS A 137     -65.595  45.735  41.576  1.00 35.77           N  
ATOM   1062  CA  LYS A 137     -66.440  45.702  40.373  1.00 40.06           C  
ATOM   1063  C   LYS A 137     -65.706  46.011  39.088  1.00 39.45           C  
ATOM   1064  O   LYS A 137     -64.747  46.771  39.034  1.00 38.66           O  
ATOM   1065  CB  LYS A 137     -67.694  46.544  40.505  1.00 43.11           C  
ATOM   1066  CG  LYS A 137     -67.688  47.955  39.966  1.00 46.63           C  
ATOM   1067  CD  LYS A 137     -69.126  48.461  39.792  1.00 48.97           C  
ATOM   1068  CE  LYS A 137     -69.945  48.421  41.080  1.00 50.26           C  
ATOM   1069  NZ  LYS A 137     -70.092  49.748  41.750  1.00 50.49           N  
ATOM   1070  N   ALA A 138     -66.211  45.360  38.026  1.00 39.54           N  
ATOM   1071  CA  ALA A 138     -65.701  45.610  36.688  1.00 41.40           C  
ATOM   1072  C   ALA A 138     -66.587  46.718  36.085  1.00 43.63           C  
ATOM   1073  O   ALA A 138     -67.790  46.459  35.904  1.00 43.40           O  
ATOM   1074  CB  ALA A 138     -65.799  44.355  35.859  1.00 42.11           C  
ATOM   1075  N   LEU A 139     -66.053  47.921  35.943  1.00 45.04           N  
ATOM   1076  CA  LEU A 139     -66.860  49.014  35.390  1.00 47.62           C  
ATOM   1077  C   LEU A 139     -66.963  48.742  33.888  1.00 49.37           C  
ATOM   1078  O   LEU A 139     -68.028  48.839  33.306  1.00 49.93           O  
ATOM   1079  CB  LEU A 139     -66.349  50.405  35.730  1.00 47.45           C  
ATOM   1080  CG  LEU A 139     -66.490  50.863  37.179  1.00 46.89           C  
ATOM   1081  CD1 LEU A 139     -65.864  52.238  37.393  1.00 47.86           C  
ATOM   1082  CD2 LEU A 139     -67.929  50.918  37.635  1.00 46.83           C  
ATOM   1083  N   ASP A 140     -65.860  48.299  33.304  1.00 50.12           N  
ATOM   1084  CA  ASP A 140     -65.808  47.818  31.928  1.00 50.27           C  
ATOM   1085  C   ASP A 140     -64.731  46.729  31.859  1.00 50.50           C  
ATOM   1086  O   ASP A 140     -64.185  46.286  32.875  1.00 48.27           O  
ATOM   1087  CB  ASP A 140     -65.658  48.890  30.885  1.00 50.36           C  
ATOM   1088  CG  ASP A 140     -64.372  49.667  30.993  1.00 52.29           C  
ATOM   1089  OD1 ASP A 140     -63.271  49.066  30.990  1.00 50.96           O  
ATOM   1090  OD2 ASP A 140     -64.476  50.916  31.089  1.00 53.56           O  
ATOM   1091  N   ASP A 141     -64.406  46.272  30.654  1.00 50.47           N  
ATOM   1092  CA  ASP A 141     -63.474  45.189  30.452  1.00 49.88           C  
ATOM   1093  C   ASP A 141     -62.090  45.486  31.024  1.00 48.14           C  
ATOM   1094  O   ASP A 141     -61.337  44.557  31.315  1.00 46.37           O  
ATOM   1095  CB  ASP A 141     -63.324  44.858  28.946  1.00 51.57           C  
ATOM   1096  CG  ASP A 141     -64.124  43.638  28.544  1.00 53.90           C  
ATOM   1097  OD1 ASP A 141     -65.172  43.302  29.152  1.00 54.55           O  
ATOM   1098  OD2 ASP A 141     -63.766  42.907  27.593  1.00 56.08           O  
ATOM   1099  N   HIS A 142     -61.704  46.750  30.924  1.00 46.00           N  
ATOM   1100  CA  HIS A 142     -60.408  47.215  31.337  1.00 46.02           C  
ATOM   1101  C   HIS A 142     -60.466  48.124  32.545  1.00 42.52           C  
ATOM   1102  O   HIS A 142     -59.532  48.880  32.743  1.00 41.33           O  
ATOM   1103  CB  HIS A 142     -59.751  47.970  30.158  1.00 48.35           C  
ATOM   1104  CG  HIS A 142     -59.853  47.173  28.896  1.00 50.90           C  
ATOM   1105  ND1 HIS A 142     -59.167  45.996  28.723  1.00 51.17           N  
ATOM   1106  CD2 HIS A 142     -60.571  47.375  27.765  1.00 51.97           C  
ATOM   1107  CE1 HIS A 142     -59.439  45.500  27.528  1.00 52.53           C  
ATOM   1108  NE2 HIS A 142     -60.290  46.316  26.930  1.00 52.13           N  
ATOM   1109  N   THR A 143     -61.566  48.151  33.281  1.00 42.51           N  
ATOM   1110  CA  THR A 143     -61.628  49.044  34.441  1.00 43.38           C  
ATOM   1111  C   THR A 143     -62.129  48.245  35.635  1.00 42.55           C  
ATOM   1112  O   THR A 143     -63.218  47.656  35.631  1.00 43.02           O  
ATOM   1113  CB  THR A 143     -62.445  50.312  34.149  1.00 45.04           C  
ATOM   1114  OG1 THR A 143     -62.121  50.829  32.838  1.00 43.54           O  
ATOM   1115  CG2 THR A 143     -62.091  51.416  35.141  1.00 44.36           C  
ATOM   1116  N   PHE A 144     -61.238  48.174  36.629  1.00 39.18           N  
ATOM   1117  CA  PHE A 144     -61.502  47.424  37.855  1.00 37.40           C  
ATOM   1118  C   PHE A 144     -61.579  48.394  39.025  1.00 34.69           C  
ATOM   1119  O   PHE A 144     -60.658  49.178  39.287  1.00 37.22           O  
ATOM   1120  CB  PHE A 144     -60.436  46.314  38.019  1.00 35.32           C  
ATOM   1121  CG  PHE A 144     -60.659  45.414  39.209  1.00 35.20           C  
ATOM   1122  CD1 PHE A 144     -61.844  44.708  39.360  1.00 33.53           C  
ATOM   1123  CD2 PHE A 144     -59.652  45.280  40.174  1.00 34.52           C  
ATOM   1124  CE1 PHE A 144     -62.041  43.890  40.451  1.00 34.71           C  
ATOM   1125  CE2 PHE A 144     -59.859  44.457  41.269  1.00 34.84           C  
ATOM   1126  CZ  PHE A 144     -61.059  43.776  41.437  1.00 34.13           C  
ATOM   1127  N   GLU A 145     -62.690  48.461  39.712  1.00 33.52           N  
ATOM   1128  CA  GLU A 145     -62.896  49.407  40.789  1.00 33.82           C  
ATOM   1129  C   GLU A 145     -62.970  48.737  42.152  1.00 31.43           C  
ATOM   1130  O   GLU A 145     -63.719  47.770  42.215  1.00 29.84           O  
ATOM   1131  CB  GLU A 145     -64.229  50.159  40.556  1.00 37.64           C  
ATOM   1132  CG  GLU A 145     -64.590  51.018  41.783  1.00 39.05           C  
ATOM   1133  CD  GLU A 145     -65.923  51.727  41.522  1.00 42.18           C  
ATOM   1134  OE1 GLU A 145     -65.777  52.838  40.930  1.00 42.88           O  
ATOM   1135  OE2 GLU A 145     -66.952  51.134  41.895  1.00 40.73           O  
ATOM   1136  N   VAL A 146     -62.246  49.260  43.140  1.00 28.06           N  
ATOM   1137  CA  VAL A 146     -62.318  48.691  44.490  1.00 27.90           C  
ATOM   1138  C   VAL A 146     -62.797  49.609  45.588  1.00 25.15           C  
ATOM   1139  O   VAL A 146     -62.250  50.699  45.753  1.00 27.03           O  
ATOM   1140  CB  VAL A 146     -60.946  48.106  44.959  1.00 27.74           C  
ATOM   1141  CG1 VAL A 146     -61.092  47.405  46.315  1.00 25.97           C  
ATOM   1142  CG2 VAL A 146     -60.465  47.104  43.947  1.00 25.51           C  
ATOM   1143  N   THR A 147     -63.846  49.229  46.330  1.00 25.05           N  
ATOM   1144  CA  THR A 147     -64.359  50.023  47.431  1.00 26.65           C  
ATOM   1145  C   THR A 147     -63.920  49.514  48.808  1.00 27.48           C  
ATOM   1146  O   THR A 147     -64.297  48.425  49.213  1.00 27.09           O  
ATOM   1147  CB  THR A 147     -65.921  50.059  47.424  1.00 28.96           C  
ATOM   1148  OG1 THR A 147     -66.343  50.521  46.137  1.00 30.57           O  
ATOM   1149  CG2 THR A 147     -66.506  51.045  48.411  1.00 29.00           C  
ATOM   1150  N   LEU A 148     -63.185  50.309  49.587  1.00 27.54           N  
ATOM   1151  CA  LEU A 148     -62.756  49.975  50.931  1.00 27.38           C  
ATOM   1152  C   LEU A 148     -63.711  50.543  51.957  1.00 31.23           C  
ATOM   1153  O   LEU A 148     -64.296  51.618  51.679  1.00 32.40           O  
ATOM   1154  CB  LEU A 148     -61.344  50.589  51.137  1.00 26.76           C  
ATOM   1155  CG  LEU A 148     -60.291  50.326  50.046  1.00 26.98           C  
ATOM   1156  CD1 LEU A 148     -58.918  50.830  50.462  1.00 23.01           C  
ATOM   1157  CD2 LEU A 148     -60.197  48.864  49.596  1.00 24.55           C  
ATOM   1158  N   SER A 149     -63.944  49.958  53.116  1.00 30.61           N  
ATOM   1159  CA  SER A 149     -64.774  50.509  54.158  1.00 34.13           C  
ATOM   1160  C   SER A 149     -64.035  51.549  55.000  1.00 34.96           C  
ATOM   1161  O   SER A 149     -64.564  52.154  55.930  1.00 36.25           O  
ATOM   1162  CB  SER A 149     -65.201  49.365  55.087  1.00 33.19           C  
ATOM   1163  OG  SER A 149     -63.979  48.770  55.521  1.00 36.05           O  
ATOM   1164  N   GLU A 150     -62.729  51.726  54.833  1.00 35.68           N  
ATOM   1165  CA  GLU A 150     -61.960  52.678  55.610  1.00 38.07           C  
ATOM   1166  C   GLU A 150     -60.854  53.168  54.679  1.00 36.53           C  
ATOM   1167  O   GLU A 150     -60.522  52.422  53.763  1.00 36.55           O  
ATOM   1168  CB  GLU A 150     -61.355  52.053  56.858  1.00 41.20           C  
ATOM   1169  CG  GLU A 150     -62.183  51.410  57.939  1.00 45.87           C  
ATOM   1170  CD  GLU A 150     -62.275  52.208  59.220  1.00 48.12           C  
ATOM   1171  OE1 GLU A 150     -62.110  53.451  59.161  1.00 49.15           O  
ATOM   1172  OE2 GLU A 150     -62.492  51.584  60.273  1.00 49.37           O  
ATOM   1173  N   PRO A 151     -60.322  54.356  54.907  1.00 34.05           N  
ATOM   1174  CA  PRO A 151     -59.255  54.898  54.098  1.00 34.50           C  
ATOM   1175  C   PRO A 151     -57.958  54.116  54.307  1.00 32.21           C  
ATOM   1176  O   PRO A 151     -57.559  53.910  55.446  1.00 32.90           O  
ATOM   1177  CB  PRO A 151     -59.079  56.353  54.569  1.00 34.57           C  
ATOM   1178  CG  PRO A 151     -60.047  56.555  55.657  1.00 34.89           C  
ATOM   1179  CD  PRO A 151     -60.775  55.289  55.963  1.00 34.67           C  
ATOM   1180  N   VAL A 152     -57.330  53.608  53.271  1.00 29.99           N  
ATOM   1181  CA  VAL A 152     -56.099  52.825  53.350  1.00 27.69           C  
ATOM   1182  C   VAL A 152     -55.101  53.399  52.360  1.00 27.58           C  
ATOM   1183  O   VAL A 152     -54.978  52.930  51.222  1.00 26.50           O  
ATOM   1184  CB  VAL A 152     -56.358  51.302  53.041  1.00 25.73           C  
ATOM   1185  CG1 VAL A 152     -55.068  50.521  53.233  1.00 24.73           C  
ATOM   1186  CG2 VAL A 152     -57.439  50.743  53.961  1.00 22.24           C  
ATOM   1187  N   PRO A 153     -54.231  54.332  52.794  1.00 28.60           N  
ATOM   1188  CA  PRO A 153     -53.311  55.037  51.940  1.00 28.70           C  
ATOM   1189  C   PRO A 153     -52.300  54.150  51.257  1.00 29.99           C  
ATOM   1190  O   PRO A 153     -51.848  54.441  50.138  1.00 27.12           O  
ATOM   1191  CB  PRO A 153     -52.608  56.077  52.821  1.00 29.63           C  
ATOM   1192  CG  PRO A 153     -53.086  55.806  54.203  1.00 30.29           C  
ATOM   1193  CD  PRO A 153     -54.321  54.954  54.145  1.00 29.32           C  
ATOM   1194  N   TYR A 154     -51.915  53.049  51.929  1.00 27.71           N  
ATOM   1195  CA  TYR A 154     -50.981  52.100  51.383  1.00 25.32           C  
ATOM   1196  C   TYR A 154     -51.664  50.948  50.686  1.00 25.27           C  
ATOM   1197  O   TYR A 154     -50.925  50.090  50.196  1.00 26.79           O  
ATOM   1198  CB  TYR A 154     -50.121  51.581  52.549  1.00 26.29           C  
ATOM   1199  CG  TYR A 154     -50.891  51.039  53.742  1.00 25.88           C  
ATOM   1200  CD1 TYR A 154     -51.303  49.689  53.765  1.00 24.48           C  
ATOM   1201  CD2 TYR A 154     -51.121  51.823  54.846  1.00 23.53           C  
ATOM   1202  CE1 TYR A 154     -51.963  49.186  54.877  1.00 23.74           C  
ATOM   1203  CE2 TYR A 154     -51.796  51.342  55.962  1.00 23.62           C  
ATOM   1204  CZ  TYR A 154     -52.228  50.009  55.961  1.00 20.94           C  
ATOM   1205  OH  TYR A 154     -52.846  49.530  57.079  1.00 20.73           O  
ATOM   1206  N   PHE A 155     -52.951  50.936  50.433  1.00 26.03           N  
ATOM   1207  CA  PHE A 155     -53.672  49.915  49.682  1.00 24.39           C  
ATOM   1208  C   PHE A 155     -52.917  49.437  48.460  1.00 25.25           C  
ATOM   1209  O   PHE A 155     -52.743  48.218  48.208  1.00 21.59           O  
ATOM   1210  CB  PHE A 155     -55.138  50.376  49.387  1.00 24.97           C  
ATOM   1211  CG  PHE A 155     -55.912  49.252  48.723  1.00 26.07           C  
ATOM   1212  CD1 PHE A 155     -56.321  48.149  49.446  1.00 22.95           C  
ATOM   1213  CD2 PHE A 155     -56.113  49.248  47.340  1.00 25.42           C  
ATOM   1214  CE1 PHE A 155     -56.988  47.103  48.823  1.00 23.38           C  
ATOM   1215  CE2 PHE A 155     -56.780  48.193  46.739  1.00 25.16           C  
ATOM   1216  CZ  PHE A 155     -57.227  47.098  47.463  1.00 23.08           C  
ATOM   1217  N   TYR A 156     -52.412  50.335  47.578  1.00 25.29           N  
ATOM   1218  CA  TYR A 156     -51.718  49.870  46.393  1.00 26.68           C  
ATOM   1219  C   TYR A 156     -50.460  49.053  46.670  1.00 24.93           C  
ATOM   1220  O   TYR A 156     -50.124  48.205  45.816  1.00 24.73           O  
ATOM   1221  CB  TYR A 156     -51.367  51.016  45.424  1.00 29.88           C  
ATOM   1222  CG  TYR A 156     -50.229  51.896  45.898  1.00 31.85           C  
ATOM   1223  CD1 TYR A 156     -50.496  52.927  46.793  1.00 32.85           C  
ATOM   1224  CD2 TYR A 156     -48.930  51.681  45.471  1.00 32.37           C  
ATOM   1225  CE1 TYR A 156     -49.478  53.749  47.245  1.00 34.71           C  
ATOM   1226  CE2 TYR A 156     -47.900  52.503  45.906  1.00 34.03           C  
ATOM   1227  CZ  TYR A 156     -48.198  53.529  46.763  1.00 36.10           C  
ATOM   1228  OH  TYR A 156     -47.188  54.345  47.204  1.00 40.73           O  
ATOM   1229  N   LYS A 157     -49.766  49.250  47.772  1.00 25.67           N  
ATOM   1230  CA  LYS A 157     -48.593  48.372  48.048  1.00 25.50           C  
ATOM   1231  C   LYS A 157     -48.963  46.913  48.305  1.00 24.72           C  
ATOM   1232  O   LYS A 157     -48.167  46.032  47.996  1.00 22.03           O  
ATOM   1233  CB  LYS A 157     -47.796  48.929  49.216  1.00 26.37           C  
ATOM   1234  CG  LYS A 157     -47.311  50.377  48.985  1.00 31.60           C  
ATOM   1235  CD  LYS A 157     -46.501  50.880  50.178  1.00 32.57           C  
ATOM   1236  CE  LYS A 157     -45.710  52.137  49.764  1.00 35.75           C  
ATOM   1237  NZ  LYS A 157     -45.702  53.162  50.862  1.00 36.36           N  
ATOM   1238  N   LEU A 158     -50.164  46.545  48.737  1.00 25.38           N  
ATOM   1239  CA  LEU A 158     -50.556  45.132  48.936  1.00 25.57           C  
ATOM   1240  C   LEU A 158     -50.709  44.305  47.670  1.00 28.75           C  
ATOM   1241  O   LEU A 158     -50.604  43.062  47.673  1.00 24.94           O  
ATOM   1242  CB  LEU A 158     -51.975  45.097  49.557  1.00 26.77           C  
ATOM   1243  CG  LEU A 158     -51.996  45.201  51.102  1.00 27.72           C  
ATOM   1244  CD1 LEU A 158     -51.549  46.583  51.552  1.00 27.88           C  
ATOM   1245  CD2 LEU A 158     -53.401  44.924  51.626  1.00 27.21           C  
ATOM   1246  N   LEU A 159     -50.955  45.016  46.536  1.00 26.84           N  
ATOM   1247  CA  LEU A 159     -51.260  44.368  45.280  1.00 27.71           C  
ATOM   1248  C   LEU A 159     -50.205  43.597  44.533  1.00 28.41           C  
ATOM   1249  O   LEU A 159     -50.536  42.851  43.609  1.00 30.02           O  
ATOM   1250  CB  LEU A 159     -51.882  45.460  44.379  1.00 28.29           C  
ATOM   1251  CG  LEU A 159     -53.113  46.121  45.013  1.00 29.47           C  
ATOM   1252  CD1 LEU A 159     -53.724  47.073  43.988  1.00 31.61           C  
ATOM   1253  CD2 LEU A 159     -54.120  45.079  45.522  1.00 30.41           C  
ATOM   1254  N   VAL A 160     -48.938  43.661  44.922  1.00 27.64           N  
ATOM   1255  CA  VAL A 160     -47.935  42.798  44.308  1.00 29.53           C  
ATOM   1256  C   VAL A 160     -47.969  41.395  44.915  1.00 30.85           C  
ATOM   1257  O   VAL A 160     -47.243  40.499  44.469  1.00 31.92           O  
ATOM   1258  CB  VAL A 160     -46.528  43.409  44.536  1.00 30.51           C  
ATOM   1259  CG1 VAL A 160     -46.497  44.830  44.016  1.00 31.12           C  
ATOM   1260  CG2 VAL A 160     -46.155  43.318  46.022  1.00 30.75           C  
ATOM   1261  N   HIS A 161     -48.781  41.129  45.940  1.00 29.37           N  
ATOM   1262  CA  HIS A 161     -48.771  39.777  46.540  1.00 26.02           C  
ATOM   1263  C   HIS A 161     -49.497  38.792  45.666  1.00 24.55           C  
ATOM   1264  O   HIS A 161     -50.594  38.989  45.135  1.00 22.84           O  
ATOM   1265  CB  HIS A 161     -49.439  39.869  47.929  1.00 23.34           C  
ATOM   1266  CG  HIS A 161     -49.243  38.658  48.792  1.00 25.38           C  
ATOM   1267  ND1 HIS A 161     -50.253  37.753  49.064  1.00 25.42           N  
ATOM   1268  CD2 HIS A 161     -48.124  38.225  49.427  1.00 23.05           C  
ATOM   1269  CE1 HIS A 161     -49.755  36.799  49.861  1.00 24.45           C  
ATOM   1270  NE2 HIS A 161     -48.476  37.061  50.068  1.00 24.43           N  
ATOM   1271  N   PRO A 162     -48.989  37.557  45.586  1.00 24.11           N  
ATOM   1272  CA  PRO A 162     -49.564  36.509  44.770  1.00 23.55           C  
ATOM   1273  C   PRO A 162     -50.990  36.107  45.112  1.00 24.23           C  
ATOM   1274  O   PRO A 162     -51.696  35.791  44.145  1.00 19.96           O  
ATOM   1275  CB  PRO A 162     -48.547  35.379  44.819  1.00 24.87           C  
ATOM   1276  CG  PRO A 162     -47.590  35.715  45.894  1.00 25.69           C  
ATOM   1277  CD  PRO A 162     -47.667  37.176  46.179  1.00 24.95           C  
ATOM   1278  N   SER A 163     -51.552  36.252  46.316  1.00 21.47           N  
ATOM   1279  CA  SER A 163     -52.910  35.907  46.630  1.00 22.58           C  
ATOM   1280  C   SER A 163     -53.932  36.792  45.920  1.00 23.02           C  
ATOM   1281  O   SER A 163     -55.087  36.367  45.786  1.00 20.05           O  
ATOM   1282  CB  SER A 163     -53.178  35.945  48.163  1.00 24.78           C  
ATOM   1283  OG  SER A 163     -53.267  37.306  48.621  1.00 27.35           O  
ATOM   1284  N   VAL A 164     -53.503  37.991  45.468  1.00 22.83           N  
ATOM   1285  CA  VAL A 164     -54.449  38.826  44.703  1.00 21.88           C  
ATOM   1286  C   VAL A 164     -54.148  38.773  43.203  1.00 23.93           C  
ATOM   1287  O   VAL A 164     -54.564  39.692  42.439  1.00 24.34           O  
ATOM   1288  CB  VAL A 164     -54.464  40.292  45.188  1.00 21.87           C  
ATOM   1289  CG1 VAL A 164     -55.242  40.356  46.499  1.00 23.64           C  
ATOM   1290  CG2 VAL A 164     -53.057  40.850  45.408  1.00 20.96           C  
ATOM   1291  N   SER A 165     -53.421  37.745  42.785  1.00 22.43           N  
ATOM   1292  CA  SER A 165     -53.186  37.482  41.344  1.00 22.65           C  
ATOM   1293  C   SER A 165     -54.467  36.860  40.789  1.00 24.05           C  
ATOM   1294  O   SER A 165     -55.257  36.178  41.470  1.00 22.24           O  
ATOM   1295  CB  SER A 165     -52.002  36.493  41.167  1.00 21.02           C  
ATOM   1296  OG  SER A 165     -50.787  37.257  41.335  1.00 21.84           O  
ATOM   1297  N   PRO A 166     -54.711  36.997  39.496  1.00 24.14           N  
ATOM   1298  CA  PRO A 166     -55.910  36.453  38.910  1.00 26.46           C  
ATOM   1299  C   PRO A 166     -55.762  34.975  38.696  1.00 27.84           C  
ATOM   1300  O   PRO A 166     -54.621  34.555  38.463  1.00 30.81           O  
ATOM   1301  CB  PRO A 166     -56.055  37.203  37.572  1.00 25.67           C  
ATOM   1302  CG  PRO A 166     -54.630  37.538  37.185  1.00 26.45           C  
ATOM   1303  CD  PRO A 166     -53.878  37.692  38.496  1.00 27.57           C  
ATOM   1304  N   VAL A 167     -56.840  34.204  38.696  1.00 28.35           N  
ATOM   1305  CA  VAL A 167     -56.770  32.830  38.236  1.00 29.61           C  
ATOM   1306  C   VAL A 167     -57.795  32.735  37.061  1.00 33.17           C  
ATOM   1307  O   VAL A 167     -58.780  33.482  37.001  1.00 32.44           O  
ATOM   1308  CB  VAL A 167     -57.078  31.784  39.294  1.00 30.31           C  
ATOM   1309  CG1 VAL A 167     -56.093  31.856  40.476  1.00 28.51           C  
ATOM   1310  CG2 VAL A 167     -58.519  31.981  39.756  1.00 27.42           C  
ATOM   1311  N   PRO A 168     -57.645  31.765  36.184  1.00 34.34           N  
ATOM   1312  CA  PRO A 168     -58.508  31.609  35.007  1.00 36.06           C  
ATOM   1313  C   PRO A 168     -59.813  30.912  35.276  1.00 34.57           C  
ATOM   1314  O   PRO A 168     -59.795  29.685  35.458  1.00 33.08           O  
ATOM   1315  CB  PRO A 168     -57.576  30.811  34.067  1.00 37.21           C  
ATOM   1316  CG  PRO A 168     -56.838  29.877  35.023  1.00 37.50           C  
ATOM   1317  CD  PRO A 168     -56.503  30.806  36.187  1.00 36.27           C  
ATOM   1318  N   LYS A 169     -60.963  31.574  35.333  1.00 36.51           N  
ATOM   1319  CA  LYS A 169     -62.233  30.916  35.675  1.00 40.78           C  
ATOM   1320  C   LYS A 169     -62.576  29.704  34.814  1.00 41.07           C  
ATOM   1321  O   LYS A 169     -63.112  28.739  35.382  1.00 41.53           O  
ATOM   1322  CB  LYS A 169     -63.462  31.855  35.713  1.00 43.87           C  
ATOM   1323  CG  LYS A 169     -64.795  31.153  35.924  1.00 45.67           C  
ATOM   1324  CD  LYS A 169     -65.996  32.035  36.192  1.00 47.33           C  
ATOM   1325  CE  LYS A 169     -66.663  32.594  34.955  1.00 49.84           C  
ATOM   1326  NZ  LYS A 169     -67.769  31.722  34.429  1.00 51.20           N  
ATOM   1327  N   SER A 170     -62.231  29.633  33.545  1.00 42.46           N  
ATOM   1328  CA  SER A 170     -62.566  28.419  32.772  1.00 45.17           C  
ATOM   1329  C   SER A 170     -61.850  27.178  33.269  1.00 45.15           C  
ATOM   1330  O   SER A 170     -62.457  26.086  33.344  1.00 46.60           O  
ATOM   1331  CB  SER A 170     -62.258  28.603  31.285  1.00 45.50           C  
ATOM   1332  OG  SER A 170     -60.863  28.643  31.061  1.00 48.56           O  
ATOM   1333  N   ALA A 171     -60.549  27.300  33.581  1.00 44.12           N  
ATOM   1334  CA  ALA A 171     -59.849  26.095  34.043  1.00 45.07           C  
ATOM   1335  C   ALA A 171     -60.286  25.695  35.446  1.00 46.19           C  
ATOM   1336  O   ALA A 171     -60.645  24.524  35.685  1.00 45.10           O  
ATOM   1337  CB  ALA A 171     -58.354  26.220  33.907  1.00 43.34           C  
ATOM   1338  N   VAL A 172     -60.299  26.638  36.398  1.00 45.01           N  
ATOM   1339  CA  VAL A 172     -60.705  26.257  37.749  1.00 46.32           C  
ATOM   1340  C   VAL A 172     -62.059  25.538  37.702  1.00 47.77           C  
ATOM   1341  O   VAL A 172     -62.238  24.520  38.371  1.00 46.17           O  
ATOM   1342  CB  VAL A 172     -60.800  27.456  38.724  1.00 45.10           C  
ATOM   1343  CG1 VAL A 172     -61.512  27.068  40.015  1.00 42.75           C  
ATOM   1344  CG2 VAL A 172     -59.419  28.021  39.012  1.00 45.11           C  
ATOM   1345  N   GLU A 173     -63.052  26.109  37.020  1.00 49.63           N  
ATOM   1346  CA  GLU A 173     -64.372  25.462  37.026  1.00 53.50           C  
ATOM   1347  C   GLU A 173     -64.406  24.121  36.314  1.00 54.21           C  
ATOM   1348  O   GLU A 173     -65.122  23.198  36.708  1.00 55.20           O  
ATOM   1349  CB  GLU A 173     -65.438  26.428  36.502  1.00 55.06           C  
ATOM   1350  CG  GLU A 173     -65.430  27.698  37.361  1.00 58.69           C  
ATOM   1351  CD  GLU A 173     -66.814  28.133  37.801  1.00 60.67           C  
ATOM   1352  OE1 GLU A 173     -67.715  28.217  36.937  1.00 61.77           O  
ATOM   1353  OE2 GLU A 173     -67.001  28.391  39.012  1.00 61.53           O  
ATOM   1354  N   LYS A 174     -63.587  23.912  35.307  1.00 55.12           N  
ATOM   1355  CA  LYS A 174     -63.580  22.674  34.555  1.00 56.95           C  
ATOM   1356  C   LYS A 174     -62.761  21.571  35.195  1.00 56.12           C  
ATOM   1357  O   LYS A 174     -63.085  20.398  35.011  1.00 56.75           O  
ATOM   1358  CB  LYS A 174     -63.039  22.957  33.141  1.00 58.46           C  
ATOM   1359  CG  LYS A 174     -63.248  21.819  32.167  1.00 59.38           C  
ATOM   1360  CD  LYS A 174     -63.238  22.329  30.731  1.00 60.16           C  
ATOM   1361  CE  LYS A 174     -63.317  21.155  29.756  1.00 61.11           C  
ATOM   1362  NZ  LYS A 174     -64.111  21.534  28.550  1.00 61.18           N  
ATOM   1363  N   PHE A 175     -61.623  21.870  35.794  1.00 54.35           N  
ATOM   1364  CA  PHE A 175     -60.721  20.856  36.316  1.00 53.56           C  
ATOM   1365  C   PHE A 175     -60.609  20.888  37.825  1.00 53.19           C  
ATOM   1366  O   PHE A 175     -60.061  19.953  38.425  1.00 51.03           O  
ATOM   1367  CB  PHE A 175     -59.366  20.958  35.598  1.00 55.06           C  
ATOM   1368  CG  PHE A 175     -59.556  21.066  34.103  1.00 56.68           C  
ATOM   1369  CD1 PHE A 175     -59.925  19.928  33.393  1.00 56.93           C  
ATOM   1370  CD2 PHE A 175     -59.446  22.266  33.436  1.00 56.50           C  
ATOM   1371  CE1 PHE A 175     -60.134  19.973  32.033  1.00 56.65           C  
ATOM   1372  CE2 PHE A 175     -59.657  22.318  32.066  1.00 57.96           C  
ATOM   1373  CZ  PHE A 175     -60.005  21.174  31.361  1.00 57.81           C  
ATOM   1374  N   GLY A 176     -61.250  21.856  38.470  1.00 52.26           N  
ATOM   1375  CA  GLY A 176     -61.231  21.949  39.931  1.00 52.45           C  
ATOM   1376  C   GLY A 176     -59.797  21.858  40.442  1.00 51.59           C  
ATOM   1377  O   GLY A 176     -58.903  22.496  39.866  1.00 50.94           O  
ATOM   1378  N   ASP A 177     -59.537  20.963  41.382  1.00 51.70           N  
ATOM   1379  CA  ASP A 177     -58.198  20.782  41.921  1.00 53.68           C  
ATOM   1380  C   ASP A 177     -57.128  20.397  40.917  1.00 53.46           C  
ATOM   1381  O   ASP A 177     -55.930  20.555  41.198  1.00 53.16           O  
ATOM   1382  CB  ASP A 177     -58.166  19.686  42.991  1.00 56.95           C  
ATOM   1383  CG  ASP A 177     -59.163  19.877  44.106  1.00 59.03           C  
ATOM   1384  OD1 ASP A 177     -59.105  20.940  44.757  1.00 60.08           O  
ATOM   1385  OD2 ASP A 177     -59.991  18.963  44.331  1.00 60.99           O  
ATOM   1386  N   LYS A 178     -57.477  19.874  39.747  1.00 51.92           N  
ATOM   1387  CA  LYS A 178     -56.535  19.470  38.724  1.00 49.16           C  
ATOM   1388  C   LYS A 178     -56.258  20.612  37.766  1.00 47.37           C  
ATOM   1389  O   LYS A 178     -55.404  20.469  36.877  1.00 46.56           O  
ATOM   1390  CB  LYS A 178     -57.090  18.245  37.981  1.00 51.65           C  
ATOM   1391  CG  LYS A 178     -57.001  16.953  38.798  1.00 52.66           C  
ATOM   1392  CD  LYS A 178     -55.649  16.286  38.525  1.00 53.56           C  
ATOM   1393  CE  LYS A 178     -55.446  15.056  39.396  1.00 54.32           C  
ATOM   1394  NZ  LYS A 178     -56.523  14.035  39.191  1.00 53.66           N  
ATOM   1395  N   TRP A 179     -56.801  21.814  38.038  1.00 42.71           N  
ATOM   1396  CA  TRP A 179     -56.518  22.952  37.160  1.00 38.09           C  
ATOM   1397  C   TRP A 179     -55.043  23.290  37.079  1.00 36.86           C  
ATOM   1398  O   TRP A 179     -54.637  23.788  36.018  1.00 36.29           O  
ATOM   1399  CB  TRP A 179     -57.317  24.175  37.547  1.00 36.77           C  
ATOM   1400  CG  TRP A 179     -56.881  25.138  38.595  1.00 34.53           C  
ATOM   1401  CD1 TRP A 179     -57.199  25.156  39.930  1.00 35.35           C  
ATOM   1402  CD2 TRP A 179     -56.102  26.323  38.367  1.00 34.90           C  
ATOM   1403  NE1 TRP A 179     -56.629  26.242  40.568  1.00 34.14           N  
ATOM   1404  CE2 TRP A 179     -55.954  26.983  39.626  1.00 34.87           C  
ATOM   1405  CE3 TRP A 179     -55.493  26.873  37.244  1.00 33.14           C  
ATOM   1406  CZ2 TRP A 179     -55.235  28.167  39.754  1.00 33.65           C  
ATOM   1407  CZ3 TRP A 179     -54.761  28.050  37.382  1.00 33.75           C  
ATOM   1408  CH2 TRP A 179     -54.644  28.685  38.633  1.00 34.03           C  
ATOM   1409  N   THR A 180     -54.250  23.046  38.129  1.00 34.48           N  
ATOM   1410  CA  THR A 180     -52.847  23.399  38.057  1.00 37.19           C  
ATOM   1411  C   THR A 180     -51.932  22.392  37.381  1.00 37.35           C  
ATOM   1412  O   THR A 180     -50.738  22.715  37.225  1.00 36.87           O  
ATOM   1413  CB  THR A 180     -52.289  23.767  39.459  1.00 37.67           C  
ATOM   1414  OG1 THR A 180     -52.454  22.665  40.330  1.00 36.85           O  
ATOM   1415  CG2 THR A 180     -53.088  24.952  40.016  1.00 37.58           C  
ATOM   1416  N   GLN A 181     -52.422  21.206  37.064  1.00 40.40           N  
ATOM   1417  CA  GLN A 181     -51.547  20.253  36.309  1.00 44.09           C  
ATOM   1418  C   GLN A 181     -51.153  20.911  35.009  1.00 43.81           C  
ATOM   1419  O   GLN A 181     -51.860  21.770  34.466  1.00 44.33           O  
ATOM   1420  CB  GLN A 181     -52.266  18.926  36.173  1.00 45.75           C  
ATOM   1421  CG  GLN A 181     -52.708  18.211  37.412  1.00 47.61           C  
ATOM   1422  CD  GLN A 181     -51.677  17.560  38.306  1.00 51.57           C  
ATOM   1423  OE1 GLN A 181     -51.968  16.520  38.948  1.00 53.46           O  
ATOM   1424  NE2 GLN A 181     -50.451  18.055  38.460  1.00 51.20           N  
ATOM   1425  N   PRO A 182     -49.965  20.646  34.470  1.00 45.43           N  
ATOM   1426  CA  PRO A 182     -49.447  21.251  33.263  1.00 46.33           C  
ATOM   1427  C   PRO A 182     -50.319  21.043  32.021  1.00 47.76           C  
ATOM   1428  O   PRO A 182     -50.276  21.825  31.071  1.00 48.40           O  
ATOM   1429  CB  PRO A 182     -48.055  20.677  33.083  1.00 45.83           C  
ATOM   1430  CG  PRO A 182     -47.725  19.954  34.335  1.00 45.78           C  
ATOM   1431  CD  PRO A 182     -49.025  19.618  35.014  1.00 45.73           C  
ATOM   1432  N   ALA A 183     -51.164  20.027  32.016  1.00 48.69           N  
ATOM   1433  CA  ALA A 183     -52.105  19.767  30.952  1.00 51.14           C  
ATOM   1434  C   ALA A 183     -53.245  20.801  30.928  1.00 52.35           C  
ATOM   1435  O   ALA A 183     -53.706  21.172  29.835  1.00 53.09           O  
ATOM   1436  CB  ALA A 183     -52.726  18.384  31.086  1.00 49.64           C  
ATOM   1437  N   ASN A 184     -53.683  21.243  32.116  1.00 50.57           N  
ATOM   1438  CA  ASN A 184     -54.806  22.168  32.195  1.00 48.30           C  
ATOM   1439  C   ASN A 184     -54.553  23.620  32.553  1.00 45.53           C  
ATOM   1440  O   ASN A 184     -55.554  24.359  32.517  1.00 42.58           O  
ATOM   1441  CB  ASN A 184     -55.789  21.684  33.309  1.00 48.38           C  
ATOM   1442  CG  ASN A 184     -55.961  20.180  33.218  1.00 49.12           C  
ATOM   1443  OD1 ASN A 184     -56.280  19.738  32.124  1.00 50.72           O  
ATOM   1444  ND2 ASN A 184     -55.742  19.400  34.251  1.00 48.44           N  
ATOM   1445  N   ILE A 185     -53.334  24.003  32.898  1.00 43.50           N  
ATOM   1446  CA  ILE A 185     -53.071  25.324  33.449  1.00 42.45           C  
ATOM   1447  C   ILE A 185     -52.962  26.432  32.438  1.00 42.20           C  
ATOM   1448  O   ILE A 185     -52.385  26.276  31.369  1.00 42.37           O  
ATOM   1449  CB  ILE A 185     -51.825  25.328  34.355  1.00 42.67           C  
ATOM   1450  CG1 ILE A 185     -51.828  26.475  35.381  1.00 42.92           C  
ATOM   1451  CG2 ILE A 185     -50.512  25.395  33.564  1.00 42.51           C  
ATOM   1452  CD1 ILE A 185     -50.905  26.107  36.560  1.00 43.12           C  
ATOM   1453  N   VAL A 186     -53.546  27.570  32.802  1.00 39.93           N  
ATOM   1454  CA  VAL A 186     -53.534  28.781  32.007  1.00 38.93           C  
ATOM   1455  C   VAL A 186     -52.928  29.887  32.860  1.00 37.17           C  
ATOM   1456  O   VAL A 186     -53.410  30.040  33.999  1.00 35.11           O  
ATOM   1457  CB  VAL A 186     -54.991  29.115  31.588  1.00 38.44           C  
ATOM   1458  CG1 VAL A 186     -55.063  30.419  30.800  1.00 35.58           C  
ATOM   1459  CG2 VAL A 186     -55.604  27.962  30.800  1.00 38.11           C  
ATOM   1460  N   THR A 187     -51.894  30.587  32.403  1.00 38.14           N  
ATOM   1461  CA  THR A 187     -51.200  31.592  33.203  1.00 37.73           C  
ATOM   1462  C   THR A 187     -51.117  32.940  32.513  1.00 38.16           C  
ATOM   1463  O   THR A 187     -51.410  32.980  31.305  1.00 37.34           O  
ATOM   1464  CB  THR A 187     -49.758  31.112  33.532  1.00 39.49           C  
ATOM   1465  OG1 THR A 187     -48.941  31.164  32.347  1.00 40.65           O  
ATOM   1466  CG2 THR A 187     -49.693  29.724  34.122  1.00 36.34           C  
ATOM   1467  N   ASN A 188     -50.789  34.062  33.149  1.00 36.38           N  
ATOM   1468  CA  ASN A 188     -50.772  35.382  32.505  1.00 34.57           C  
ATOM   1469  C   ASN A 188     -49.471  36.089  32.765  1.00 35.28           C  
ATOM   1470  O   ASN A 188     -49.252  37.254  32.445  1.00 35.94           O  
ATOM   1471  CB  ASN A 188     -51.937  36.311  32.925  1.00 33.35           C  
ATOM   1472  CG  ASN A 188     -51.845  36.792  34.366  1.00 34.00           C  
ATOM   1473  OD1 ASN A 188     -51.610  35.970  35.266  1.00 30.75           O  
ATOM   1474  ND2 ASN A 188     -52.001  38.084  34.620  1.00 30.25           N  
ATOM   1475  N   GLY A 189     -48.536  35.367  33.412  1.00 36.57           N  
ATOM   1476  CA  GLY A 189     -47.221  35.936  33.706  1.00 34.83           C  
ATOM   1477  C   GLY A 189     -46.264  35.634  32.550  1.00 36.43           C  
ATOM   1478  O   GLY A 189     -46.633  34.976  31.550  1.00 34.23           O  
ATOM   1479  N   ALA A 190     -45.024  36.060  32.715  1.00 36.72           N  
ATOM   1480  CA  ALA A 190     -44.009  35.832  31.683  1.00 38.86           C  
ATOM   1481  C   ALA A 190     -43.719  34.381  31.378  1.00 38.76           C  
ATOM   1482  O   ALA A 190     -42.873  34.129  30.489  1.00 39.80           O  
ATOM   1483  CB  ALA A 190     -42.677  36.496  32.023  1.00 38.96           C  
ATOM   1484  N   TYR A 191     -44.139  33.392  32.163  1.00 35.13           N  
ATOM   1485  CA  TYR A 191     -43.820  32.010  31.973  1.00 34.28           C  
ATOM   1486  C   TYR A 191     -45.088  31.178  32.073  1.00 35.75           C  
ATOM   1487  O   TYR A 191     -46.115  31.648  32.584  1.00 34.99           O  
ATOM   1488  CB  TYR A 191     -42.726  31.463  32.958  1.00 33.52           C  
ATOM   1489  CG  TYR A 191     -41.407  32.155  32.664  1.00 32.98           C  
ATOM   1490  CD1 TYR A 191     -41.111  33.379  33.218  1.00 32.94           C  
ATOM   1491  CD2 TYR A 191     -40.477  31.616  31.775  1.00 33.21           C  
ATOM   1492  CE1 TYR A 191     -39.971  34.090  32.916  1.00 32.44           C  
ATOM   1493  CE2 TYR A 191     -39.316  32.313  31.471  1.00 31.04           C  
ATOM   1494  CZ  TYR A 191     -39.079  33.540  32.011  1.00 32.07           C  
ATOM   1495  OH  TYR A 191     -37.959  34.276  31.712  1.00 31.84           O  
ATOM   1496  N   LYS A 192     -44.992  29.938  31.589  1.00 33.94           N  
ATOM   1497  CA  LYS A 192     -46.124  29.031  31.691  1.00 34.76           C  
ATOM   1498  C   LYS A 192     -45.508  27.741  32.201  1.00 34.87           C  
ATOM   1499  O   LYS A 192     -44.286  27.659  32.144  1.00 36.44           O  
ATOM   1500  CB  LYS A 192     -46.817  28.794  30.358  1.00 37.39           C  
ATOM   1501  CG  LYS A 192     -45.848  28.290  29.281  1.00 35.75           C  
ATOM   1502  CD  LYS A 192     -47.030  28.039  28.092  0.00 20.00           C  
ATOM   1503  CE  LYS A 192     -46.363  28.294  26.732  0.00 20.00           C  
ATOM   1504  NZ  LYS A 192     -47.350  28.150  25.658  0.00 20.00           N  
ATOM   1505  N   LEU A 193     -46.280  26.784  32.643  1.00 36.47           N  
ATOM   1506  CA  LEU A 193     -45.797  25.562  33.234  1.00 37.23           C  
ATOM   1507  C   LEU A 193     -45.489  24.480  32.186  1.00 38.96           C  
ATOM   1508  O   LEU A 193     -46.384  24.022  31.495  1.00 35.65           O  
ATOM   1509  CB  LEU A 193     -46.893  25.049  34.186  1.00 36.98           C  
ATOM   1510  CG  LEU A 193     -46.629  23.715  34.893  1.00 36.42           C  
ATOM   1511  CD1 LEU A 193     -45.297  23.695  35.651  1.00 36.59           C  
ATOM   1512  CD2 LEU A 193     -47.760  23.371  35.830  1.00 35.59           C  
ATOM   1513  N   LYS A 194     -44.247  24.041  32.084  1.00 39.84           N  
ATOM   1514  CA  LYS A 194     -43.861  22.975  31.171  1.00 41.30           C  
ATOM   1515  C   LYS A 194     -43.923  21.617  31.819  1.00 42.57           C  
ATOM   1516  O   LYS A 194     -44.582  20.727  31.293  1.00 44.13           O  
ATOM   1517  CB  LYS A 194     -42.467  23.230  30.591  1.00 42.56           C  
ATOM   1518  CG  LYS A 194     -42.195  22.198  29.473  1.00 41.88           C  
ATOM   1519  CD  LYS A 194     -40.725  22.310  29.086  1.00 42.87           C  
ATOM   1520  CE  LYS A 194     -39.889  22.057  28.180  0.00 20.00           C  
ATOM   1521  NZ  LYS A 194     -40.580  21.046  27.384  0.00 20.00           N  
ATOM   1522  N   ASN A 195     -43.258  21.355  32.946  1.00 43.84           N  
ATOM   1523  CA  ASN A 195     -43.321  20.133  33.686  1.00 44.61           C  
ATOM   1524  C   ASN A 195     -43.298  20.386  35.213  1.00 44.11           C  
ATOM   1525  O   ASN A 195     -42.612  21.269  35.702  1.00 44.11           O  
ATOM   1526  CB  ASN A 195     -42.148  19.158  33.502  1.00 47.26           C  
ATOM   1527  CG  ASN A 195     -41.853  18.777  32.073  1.00 51.88           C  
ATOM   1528  OD1 ASN A 195     -42.326  17.725  31.617  1.00 53.54           O  
ATOM   1529  ND2 ASN A 195     -41.109  19.640  31.372  1.00 50.77           N  
ATOM   1530  N   TRP A 196     -43.929  19.471  35.924  1.00 44.62           N  
ATOM   1531  CA  TRP A 196     -43.848  19.467  37.385  1.00 45.38           C  
ATOM   1532  C   TRP A 196     -43.684  18.036  37.872  1.00 44.17           C  
ATOM   1533  O   TRP A 196     -44.634  17.257  37.859  1.00 43.77           O  
ATOM   1534  CB  TRP A 196     -45.029  20.199  37.972  1.00 46.90           C  
ATOM   1535  CG  TRP A 196     -45.193  20.242  39.448  1.00 46.99           C  
ATOM   1536  CD1 TRP A 196     -44.265  19.965  40.415  1.00 47.53           C  
ATOM   1537  CD2 TRP A 196     -46.403  20.592  40.140  1.00 46.95           C  
ATOM   1538  NE1 TRP A 196     -44.823  20.118  41.657  1.00 47.16           N  
ATOM   1539  CE2 TRP A 196     -46.132  20.499  41.526  1.00 46.95           C  
ATOM   1540  CE3 TRP A 196     -47.688  20.951  39.722  1.00 47.35           C  
ATOM   1541  CZ2 TRP A 196     -47.093  20.762  42.499  1.00 46.43           C  
ATOM   1542  CZ3 TRP A 196     -48.644  21.214  40.701  1.00 47.82           C  
ATOM   1543  CH2 TRP A 196     -48.337  21.122  42.071  1.00 47.67           C  
ATOM   1544  N   VAL A 197     -42.474  17.692  38.311  1.00 43.04           N  
ATOM   1545  CA  VAL A 197     -42.203  16.368  38.863  1.00 43.38           C  
ATOM   1546  C   VAL A 197     -42.123  16.513  40.402  1.00 43.98           C  
ATOM   1547  O   VAL A 197     -41.171  17.146  40.855  1.00 42.20           O  
ATOM   1548  CB  VAL A 197     -40.829  15.824  38.401  1.00 43.78           C  
ATOM   1549  CG1 VAL A 197     -40.632  14.384  38.837  1.00 43.10           C  
ATOM   1550  CG2 VAL A 197     -40.633  16.001  36.903  1.00 45.35           C  
ATOM   1551  N   VAL A 198     -43.062  15.961  41.123  1.00 44.49           N  
ATOM   1552  CA  VAL A 198     -43.128  16.067  42.563  1.00 47.39           C  
ATOM   1553  C   VAL A 198     -41.807  15.649  43.195  1.00 47.90           C  
ATOM   1554  O   VAL A 198     -41.281  14.560  42.944  1.00 48.43           O  
ATOM   1555  CB  VAL A 198     -44.302  15.250  43.149  1.00 46.93           C  
ATOM   1556  CG1 VAL A 198     -44.294  15.295  44.677  1.00 47.87           C  
ATOM   1557  CG2 VAL A 198     -45.623  15.788  42.620  1.00 46.54           C  
ATOM   1558  N   ASN A 199     -41.192  16.549  43.956  1.00 48.19           N  
ATOM   1559  CA  ASN A 199     -39.944  16.288  44.648  1.00 48.30           C  
ATOM   1560  C   ASN A 199     -38.725  16.275  43.748  1.00 47.24           C  
ATOM   1561  O   ASN A 199     -37.626  15.942  44.231  1.00 47.12           O  
ATOM   1562  CB  ASN A 199     -39.932  14.945  45.398  1.00 48.66           C  
ATOM   1563  CG  ASN A 199     -40.946  14.911  46.529  1.00 50.14           C  
ATOM   1564  OD1 ASN A 199     -41.542  13.852  46.727  1.00 52.09           O  
ATOM   1565  ND2 ASN A 199     -41.083  16.034  47.207  1.00 48.90           N  
ATOM   1566  N   GLU A 200     -38.898  16.619  42.475  1.00 45.32           N  
ATOM   1567  CA  GLU A 200     -37.734  16.600  41.582  1.00 41.93           C  
ATOM   1568  C   GLU A 200     -37.487  17.946  40.946  1.00 40.60           C  
ATOM   1569  O   GLU A 200     -36.420  18.538  41.120  1.00 38.30           O  
ATOM   1570  CB  GLU A 200     -37.888  15.498  40.536  1.00 41.93           C  
ATOM   1571  CG  GLU A 200     -37.675  14.055  40.989  1.00 41.44           C  
ATOM   1572  CD  GLU A 200     -37.681  13.114  39.790  1.00 42.07           C  
ATOM   1573  OE1 GLU A 200     -36.934  13.337  38.804  1.00 42.55           O  
ATOM   1574  OE2 GLU A 200     -38.488  12.167  39.739  1.00 42.86           O  
ATOM   1575  N   ARG A 201     -38.507  18.426  40.199  1.00 39.77           N  
ATOM   1576  CA  ARG A 201     -38.342  19.685  39.501  1.00 39.72           C  
ATOM   1577  C   ARG A 201     -39.675  20.278  39.052  1.00 37.38           C  
ATOM   1578  O   ARG A 201     -40.679  19.619  38.967  1.00 38.49           O  
ATOM   1579  CB  ARG A 201     -37.484  19.434  38.228  1.00 43.51           C  
ATOM   1580  CG  ARG A 201     -38.028  18.298  37.359  1.00 45.61           C  
ATOM   1581  CD  ARG A 201     -37.142  17.987  36.148  1.00 49.66           C  
ATOM   1582  NE  ARG A 201     -35.961  17.204  36.533  1.00 50.83           N  
ATOM   1583  CZ  ARG A 201     -34.745  17.680  36.786  1.00 51.77           C  
ATOM   1584  NH1 ARG A 201     -34.404  18.953  36.686  1.00 51.38           N  
ATOM   1585  NH2 ARG A 201     -33.783  16.832  37.162  1.00 52.57           N  
ATOM   1586  N   ILE A 202     -39.675  21.552  38.776  1.00 38.44           N  
ATOM   1587  CA  ILE A 202     -40.762  22.318  38.213  1.00 40.02           C  
ATOM   1588  C   ILE A 202     -40.057  23.057  37.063  1.00 40.42           C  
ATOM   1589  O   ILE A 202     -39.104  23.743  37.400  1.00 39.99           O  
ATOM   1590  CB  ILE A 202     -41.422  23.315  39.186  1.00 38.22           C  
ATOM   1591  CG1 ILE A 202     -42.389  22.546  40.092  1.00 38.22           C  
ATOM   1592  CG2 ILE A 202     -42.133  24.438  38.441  1.00 39.37           C  
ATOM   1593  CD1 ILE A 202     -42.978  23.327  41.236  1.00 38.63           C  
ATOM   1594  N   VAL A 203     -40.503  22.820  35.828  1.00 40.07           N  
ATOM   1595  CA  VAL A 203     -39.813  23.498  34.716  1.00 40.73           C  
ATOM   1596  C   VAL A 203     -40.758  24.523  34.080  1.00 38.04           C  
ATOM   1597  O   VAL A 203     -41.890  24.131  33.800  1.00 38.22           O  
ATOM   1598  CB  VAL A 203     -39.372  22.504  33.621  1.00 41.09           C  
ATOM   1599  CG1 VAL A 203     -38.592  23.217  32.514  1.00 40.62           C  
ATOM   1600  CG2 VAL A 203     -38.601  21.318  34.174  1.00 41.60           C  
ATOM   1601  N   LEU A 204     -40.311  25.718  33.791  1.00 37.77           N  
ATOM   1602  CA  LEU A 204     -41.162  26.717  33.172  1.00 39.96           C  
ATOM   1603  C   LEU A 204     -40.618  27.237  31.826  1.00 42.20           C  
ATOM   1604  O   LEU A 204     -39.407  27.487  31.700  1.00 41.32           O  
ATOM   1605  CB  LEU A 204     -41.315  27.921  34.095  1.00 38.24           C  
ATOM   1606  CG  LEU A 204     -41.627  27.748  35.584  1.00 38.14           C  
ATOM   1607  CD1 LEU A 204     -41.574  29.142  36.245  1.00 36.92           C  
ATOM   1608  CD2 LEU A 204     -42.983  27.113  35.789  1.00 35.48           C  
ATOM   1609  N   GLU A 205     -41.516  27.527  30.856  1.00 43.47           N  
ATOM   1610  CA  GLU A 205     -41.016  28.081  29.592  1.00 45.64           C  
ATOM   1611  C   GLU A 205     -41.661  29.413  29.245  1.00 44.93           C  
ATOM   1612  O   GLU A 205     -42.820  29.632  29.591  1.00 45.44           O  
ATOM   1613  CB  GLU A 205     -41.185  27.075  28.456  1.00 48.55           C  
ATOM   1614  CG  GLU A 205     -42.500  26.318  28.486  1.00 52.66           C  
ATOM   1615  CD  GLU A 205     -42.558  25.135  27.531  1.00 56.16           C  
ATOM   1616  OE1 GLU A 205     -41.537  24.846  26.855  1.00 57.07           O  
ATOM   1617  OE2 GLU A 205     -43.641  24.487  27.478  1.00 56.59           O  
ATOM   1618  N   ARG A 206     -40.926  30.294  28.582  1.00 43.42           N  
ATOM   1619  CA  ARG A 206     -41.368  31.594  28.119  1.00 42.84           C  
ATOM   1620  C   ARG A 206     -42.806  31.579  27.597  1.00 43.05           C  
ATOM   1621  O   ARG A 206     -43.212  30.645  26.927  1.00 38.45           O  
ATOM   1622  CB  ARG A 206     -40.478  32.110  26.984  1.00 43.31           C  
ATOM   1623  CG  ARG A 206     -40.427  33.604  26.764  1.00 42.76           C  
ATOM   1624  CD  ARG A 206     -39.257  33.987  25.852  1.00 43.76           C  
ATOM   1625  NE  ARG A 206     -39.455  35.292  25.227  1.00 43.55           N  
ATOM   1626  CZ  ARG A 206     -38.548  36.039  24.614  1.00 42.47           C  
ATOM   1627  NH1 ARG A 206     -37.295  35.601  24.507  1.00 43.27           N  
ATOM   1628  NH2 ARG A 206     -38.850  37.222  24.108  1.00 39.55           N  
ATOM   1629  N   ASN A 207     -43.570  32.616  27.965  1.00 43.90           N  
ATOM   1630  CA  ASN A 207     -44.958  32.736  27.567  1.00 43.97           C  
ATOM   1631  C   ASN A 207     -45.039  33.773  26.448  1.00 44.28           C  
ATOM   1632  O   ASN A 207     -44.921  34.976  26.664  1.00 43.64           O  
ATOM   1633  CB  ASN A 207     -45.871  33.149  28.706  1.00 44.73           C  
ATOM   1634  CG  ASN A 207     -47.328  33.370  28.347  1.00 45.67           C  
ATOM   1635  OD1 ASN A 207     -47.864  32.830  27.380  1.00 44.78           O  
ATOM   1636  ND2 ASN A 207     -48.014  34.198  29.136  1.00 45.57           N  
ATOM   1637  N   PRO A 208     -45.274  33.281  25.225  1.00 44.24           N  
ATOM   1638  CA  PRO A 208     -45.407  34.109  24.041  1.00 43.95           C  
ATOM   1639  C   PRO A 208     -46.473  35.181  24.133  1.00 43.71           C  
ATOM   1640  O   PRO A 208     -46.397  36.245  23.506  1.00 43.90           O  
ATOM   1641  CB  PRO A 208     -45.866  33.150  22.932  1.00 44.00           C  
ATOM   1642  CG  PRO A 208     -45.700  31.766  23.446  1.00 44.71           C  
ATOM   1643  CD  PRO A 208     -45.471  31.833  24.936  1.00 43.38           C  
ATOM   1644  N   GLN A 209     -47.555  34.892  24.848  1.00 43.06           N  
ATOM   1645  CA  GLN A 209     -48.665  35.812  25.017  1.00 43.51           C  
ATOM   1646  C   GLN A 209     -48.466  36.851  26.112  1.00 43.04           C  
ATOM   1647  O   GLN A 209     -49.379  37.667  26.295  1.00 42.85           O  
ATOM   1648  CB  GLN A 209     -49.921  34.998  25.345  1.00 44.35           C  
ATOM   1649  CG  GLN A 209     -50.127  33.777  24.497  1.00 48.09           C  
ATOM   1650  CD  GLN A 209     -50.910  34.120  23.243  1.00 51.14           C  
ATOM   1651  OE1 GLN A 209     -51.728  33.292  22.808  1.00 53.28           O  
ATOM   1652  NE2 GLN A 209     -50.696  35.312  22.685  1.00 51.48           N  
ATOM   1653  N   TYR A 210     -47.388  36.797  26.889  1.00 42.70           N  
ATOM   1654  CA  TYR A 210     -47.218  37.797  27.948  1.00 41.31           C  
ATOM   1655  C   TYR A 210     -47.065  39.120  27.236  1.00 42.07           C  
ATOM   1656  O   TYR A 210     -46.248  39.249  26.334  1.00 41.72           O  
ATOM   1657  CB  TYR A 210     -46.048  37.462  28.888  1.00 39.90           C  
ATOM   1658  CG  TYR A 210     -45.774  38.501  29.956  1.00 37.83           C  
ATOM   1659  CD1 TYR A 210     -46.776  38.938  30.822  1.00 38.56           C  
ATOM   1660  CD2 TYR A 210     -44.511  39.029  30.095  1.00 37.22           C  
ATOM   1661  CE1 TYR A 210     -46.506  39.888  31.802  1.00 39.18           C  
ATOM   1662  CE2 TYR A 210     -44.240  40.003  31.039  1.00 39.77           C  
ATOM   1663  CZ  TYR A 210     -45.241  40.410  31.902  1.00 39.47           C  
ATOM   1664  OH  TYR A 210     -44.983  41.382  32.818  1.00 41.14           O  
ATOM   1665  N   TRP A 211     -47.700  40.169  27.715  1.00 43.04           N  
ATOM   1666  CA  TRP A 211     -47.717  41.483  27.147  1.00 45.64           C  
ATOM   1667  C   TRP A 211     -46.342  42.140  27.031  1.00 46.94           C  
ATOM   1668  O   TRP A 211     -46.201  43.113  26.290  1.00 46.86           O  
ATOM   1669  CB  TRP A 211     -48.649  42.421  27.907  1.00 45.55           C  
ATOM   1670  CG  TRP A 211     -48.252  42.849  29.277  1.00 48.05           C  
ATOM   1671  CD1 TRP A 211     -48.685  42.267  30.453  1.00 47.15           C  
ATOM   1672  CD2 TRP A 211     -47.394  43.937  29.662  1.00 48.45           C  
ATOM   1673  NE1 TRP A 211     -48.134  42.930  31.519  1.00 47.44           N  
ATOM   1674  CE2 TRP A 211     -47.339  43.951  31.072  1.00 48.26           C  
ATOM   1675  CE3 TRP A 211     -46.659  44.893  28.956  1.00 48.53           C  
ATOM   1676  CZ2 TRP A 211     -46.592  44.888  31.778  1.00 48.88           C  
ATOM   1677  CZ3 TRP A 211     -45.903  45.818  29.661  1.00 48.85           C  
ATOM   1678  CH2 TRP A 211     -45.867  45.814  31.069  1.00 48.58           C  
ATOM   1679  N   ASP A 212     -45.399  41.681  27.849  1.00 45.95           N  
ATOM   1680  CA  ASP A 212     -44.065  42.280  27.867  1.00 44.25           C  
ATOM   1681  C   ASP A 212     -43.089  41.212  27.433  1.00 42.02           C  
ATOM   1682  O   ASP A 212     -41.890  41.353  27.650  1.00 42.40           O  
ATOM   1683  CB  ASP A 212     -43.864  42.856  29.249  1.00 45.46           C  
ATOM   1684  CG  ASP A 212     -42.959  44.054  29.391  1.00 47.55           C  
ATOM   1685  OD1 ASP A 212     -42.811  44.869  28.439  1.00 48.34           O  
ATOM   1686  OD2 ASP A 212     -42.370  44.200  30.486  1.00 45.67           O  
ATOM   1687  N   ASN A 213     -43.523  40.195  26.700  1.00 40.31           N  
ATOM   1688  CA  ASN A 213     -42.621  39.182  26.168  1.00 43.29           C  
ATOM   1689  C   ASN A 213     -41.429  39.778  25.435  1.00 44.59           C  
ATOM   1690  O   ASN A 213     -40.366  39.164  25.500  1.00 43.73           O  
ATOM   1691  CB  ASN A 213     -43.342  38.232  25.210  1.00 43.45           C  
ATOM   1692  CG  ASN A 213     -42.591  36.990  24.840  1.00 45.85           C  
ATOM   1693  OD1 ASN A 213     -41.796  36.439  25.610  1.00 48.23           O  
ATOM   1694  ND2 ASN A 213     -42.786  36.411  23.648  1.00 46.78           N  
ATOM   1695  N   ALA A 214     -41.519  40.926  24.753  1.00 46.34           N  
ATOM   1696  CA  ALA A 214     -40.343  41.408  24.021  1.00 49.80           C  
ATOM   1697  C   ALA A 214     -39.115  41.501  24.926  1.00 50.98           C  
ATOM   1698  O   ALA A 214     -38.052  41.043  24.498  1.00 51.40           O  
ATOM   1699  CB  ALA A 214     -40.619  42.698  23.280  1.00 48.48           C  
ATOM   1700  N   LYS A 215     -39.261  41.977  26.156  1.00 52.10           N  
ATOM   1701  CA  LYS A 215     -38.138  42.152  27.065  1.00 51.92           C  
ATOM   1702  C   LYS A 215     -37.722  40.954  27.879  1.00 51.14           C  
ATOM   1703  O   LYS A 215     -36.693  41.099  28.548  1.00 52.10           O  
ATOM   1704  CB  LYS A 215     -38.408  43.320  28.026  1.00 52.38           C  
ATOM   1705  CG  LYS A 215     -39.185  44.420  27.293  1.00 51.63           C  
ATOM   1706  CD  LYS A 215     -38.594  45.753  27.683  1.00 52.73           C  
ATOM   1707  CE  LYS A 215     -39.648  46.859  27.714  1.00 52.19           C  
ATOM   1708  NZ  LYS A 215     -39.259  47.867  28.738  1.00 52.19           N  
ATOM   1709  N   THR A 216     -38.444  39.857  27.821  1.00 50.60           N  
ATOM   1710  CA  THR A 216     -38.042  38.657  28.545  1.00 51.55           C  
ATOM   1711  C   THR A 216     -36.804  38.076  27.854  1.00 53.37           C  
ATOM   1712  O   THR A 216     -36.807  37.949  26.622  1.00 53.73           O  
ATOM   1713  CB  THR A 216     -39.135  37.575  28.478  1.00 50.48           C  
ATOM   1714  OG1 THR A 216     -40.382  38.068  28.969  1.00 51.30           O  
ATOM   1715  CG2 THR A 216     -38.715  36.345  29.255  1.00 49.84           C  
ATOM   1716  N   VAL A 217     -35.796  37.680  28.601  1.00 53.20           N  
ATOM   1717  CA  VAL A 217     -34.604  37.047  28.054  1.00 52.38           C  
ATOM   1718  C   VAL A 217     -34.565  35.547  28.292  1.00 53.37           C  
ATOM   1719  O   VAL A 217     -34.315  34.791  27.324  1.00 53.84           O  
ATOM   1720  CB  VAL A 217     -33.336  37.709  28.612  1.00 51.63           C  
ATOM   1721  CG1 VAL A 217     -32.109  36.889  28.262  1.00 51.04           C  
ATOM   1722  CG2 VAL A 217     -33.200  39.148  28.123  1.00 50.75           C  
ATOM   1723  N   ILE A 218     -34.728  35.033  29.504  1.00 51.38           N  
ATOM   1724  CA  ILE A 218     -34.670  33.608  29.783  1.00 50.45           C  
ATOM   1725  C   ILE A 218     -35.855  32.884  29.141  1.00 50.95           C  
ATOM   1726  O   ILE A 218     -36.993  33.343  29.234  1.00 49.76           O  
ATOM   1727  CB  ILE A 218     -34.621  33.251  31.287  1.00 50.33           C  
ATOM   1728  CG1 ILE A 218     -33.217  33.443  31.881  1.00 51.63           C  
ATOM   1729  CG2 ILE A 218     -34.961  31.796  31.575  1.00 50.15           C  
ATOM   1730  CD1 ILE A 218     -32.861  34.868  32.163  1.00 51.55           C  
ATOM   1731  N   ASN A 219     -35.568  31.710  28.575  1.00 51.12           N  
ATOM   1732  CA  ASN A 219     -36.559  30.933  27.866  1.00 52.31           C  
ATOM   1733  C   ASN A 219     -36.996  29.728  28.682  1.00 51.43           C  
ATOM   1734  O   ASN A 219     -38.083  29.211  28.445  1.00 49.45           O  
ATOM   1735  CB  ASN A 219     -36.061  30.413  26.508  1.00 53.88           C  
ATOM   1736  CG  ASN A 219     -35.752  31.432  25.450  1.00 56.05           C  
ATOM   1737  OD1 ASN A 219     -36.299  32.534  25.342  1.00 57.78           O  
ATOM   1738  ND2 ASN A 219     -34.799  31.093  24.573  1.00 56.98           N  
ATOM   1739  N   GLN A 220     -36.123  29.246  29.557  1.00 51.23           N  
ATOM   1740  CA  GLN A 220     -36.468  28.112  30.403  1.00 52.38           C  
ATOM   1741  C   GLN A 220     -35.911  28.312  31.813  1.00 52.14           C  
ATOM   1742  O   GLN A 220     -34.739  28.684  31.941  1.00 52.38           O  
ATOM   1743  CB  GLN A 220     -35.910  26.795  29.856  1.00 53.32           C  
ATOM   1744  CG  GLN A 220     -36.743  25.606  30.283  1.00 55.06           C  
ATOM   1745  CD  GLN A 220     -36.135  24.254  30.000  1.00 55.99           C  
ATOM   1746  OE1 GLN A 220     -36.834  23.314  29.603  1.00 55.74           O  
ATOM   1747  NE2 GLN A 220     -34.824  24.120  30.212  1.00 56.85           N  
ATOM   1748  N   VAL A 221     -36.747  28.155  32.829  1.00 50.88           N  
ATOM   1749  CA  VAL A 221     -36.267  28.265  34.211  1.00 49.23           C  
ATOM   1750  C   VAL A 221     -36.713  26.997  34.928  1.00 47.69           C  
ATOM   1751  O   VAL A 221     -37.822  26.532  34.717  1.00 46.70           O  
ATOM   1752  CB  VAL A 221     -36.670  29.538  34.947  1.00 50.73           C  
ATOM   1753  CG1 VAL A 221     -38.127  29.923  34.788  1.00 49.30           C  
ATOM   1754  CG2 VAL A 221     -36.339  29.395  36.445  1.00 50.07           C  
ATOM   1755  N   THR A 222     -35.804  26.376  35.667  1.00 47.53           N  
ATOM   1756  CA  THR A 222     -36.044  25.156  36.430  1.00 45.96           C  
ATOM   1757  C   THR A 222     -36.010  25.475  37.933  1.00 44.56           C  
ATOM   1758  O   THR A 222     -35.114  26.167  38.422  1.00 41.92           O  
ATOM   1759  CB  THR A 222     -35.000  24.104  36.036  1.00 47.50           C  
ATOM   1760  OG1 THR A 222     -35.239  23.742  34.641  1.00 50.82           O  
ATOM   1761  CG2 THR A 222     -35.062  22.802  36.799  1.00 47.50           C  
ATOM   1762  N   TYR A 223     -37.032  25.025  38.654  1.00 41.84           N  
ATOM   1763  CA  TYR A 223     -37.111  25.288  40.094  1.00 39.77           C  
ATOM   1764  C   TYR A 223     -36.878  23.962  40.796  1.00 37.48           C  
ATOM   1765  O   TYR A 223     -37.566  22.969  40.568  1.00 36.99           O  
ATOM   1766  CB  TYR A 223     -38.421  26.007  40.484  1.00 38.19           C  
ATOM   1767  CG  TYR A 223     -38.383  27.518  40.346  1.00 36.14           C  
ATOM   1768  CD1 TYR A 223     -37.751  28.366  41.266  1.00 35.41           C  
ATOM   1769  CD2 TYR A 223     -39.020  28.147  39.288  1.00 36.62           C  
ATOM   1770  CE1 TYR A 223     -37.744  29.740  41.119  1.00 34.94           C  
ATOM   1771  CE2 TYR A 223     -39.015  29.525  39.144  1.00 34.45           C  
ATOM   1772  CZ  TYR A 223     -38.399  30.333  40.035  1.00 33.88           C  
ATOM   1773  OH  TYR A 223     -38.394  31.698  39.831  1.00 32.01           O  
ATOM   1774  N   LEU A 224     -35.812  23.916  41.602  1.00 37.26           N  
ATOM   1775  CA  LEU A 224     -35.534  22.699  42.385  1.00 38.12           C  
ATOM   1776  C   LEU A 224     -36.058  22.860  43.816  1.00 37.56           C  
ATOM   1777  O   LEU A 224     -36.030  23.970  44.375  1.00 37.74           O  
ATOM   1778  CB  LEU A 224     -33.998  22.490  42.370  1.00 40.02           C  
ATOM   1779  CG  LEU A 224     -33.413  22.383  40.933  1.00 41.46           C  
ATOM   1780  CD1 LEU A 224     -31.936  22.758  40.954  1.00 44.39           C  
ATOM   1781  CD2 LEU A 224     -33.637  20.983  40.413  1.00 39.92           C  
ATOM   1782  N   PRO A 225     -36.419  21.768  44.463  1.00 34.34           N  
ATOM   1783  CA  PRO A 225     -36.947  21.714  45.814  1.00 34.22           C  
ATOM   1784  C   PRO A 225     -35.994  21.065  46.830  1.00 32.98           C  
ATOM   1785  O   PRO A 225     -36.350  20.118  47.513  1.00 34.06           O  
ATOM   1786  CB  PRO A 225     -38.109  20.743  45.577  1.00 32.09           C  
ATOM   1787  CG  PRO A 225     -37.506  19.700  44.651  1.00 32.18           C  
ATOM   1788  CD  PRO A 225     -36.437  20.397  43.881  1.00 32.74           C  
ATOM   1789  N   ILE A 226     -34.771  21.491  46.943  1.00 33.27           N  
ATOM   1790  CA  ILE A 226     -33.803  20.840  47.848  1.00 36.33           C  
ATOM   1791  C   ILE A 226     -33.768  21.575  49.199  1.00 35.81           C  
ATOM   1792  O   ILE A 226     -33.437  22.764  49.172  1.00 37.04           O  
ATOM   1793  CB  ILE A 226     -32.404  20.868  47.204  1.00 36.28           C  
ATOM   1794  CG1 ILE A 226     -32.404  20.217  45.799  1.00 37.59           C  
ATOM   1795  CG2 ILE A 226     -31.369  20.152  48.055  1.00 38.65           C  
ATOM   1796  CD1 ILE A 226     -31.223  20.723  44.980  1.00 37.58           C  
ATOM   1797  N   SER A 227     -34.193  20.938  50.262  1.00 38.00           N  
ATOM   1798  CA  SER A 227     -34.286  21.543  51.596  1.00 41.52           C  
ATOM   1799  C   SER A 227     -32.964  21.513  52.365  1.00 44.00           C  
ATOM   1800  O   SER A 227     -32.640  22.394  53.194  1.00 43.72           O  
ATOM   1801  CB  SER A 227     -35.409  20.943  52.416  1.00 41.11           C  
ATOM   1802  OG  SER A 227     -35.407  19.548  52.607  1.00 43.01           O  
ATOM   1803  N   SER A 228     -32.102  20.564  51.999  1.00 43.73           N  
ATOM   1804  CA  SER A 228     -30.741  20.553  52.537  1.00 43.16           C  
ATOM   1805  C   SER A 228     -29.919  21.681  51.972  1.00 43.19           C  
ATOM   1806  O   SER A 228     -29.498  21.724  50.794  1.00 45.61           O  
ATOM   1807  CB  SER A 228     -30.063  19.207  52.176  1.00 44.23           C  
ATOM   1808  OG  SER A 228     -28.658  19.443  52.242  1.00 44.80           O  
ATOM   1809  N   GLU A 229     -29.490  22.632  52.790  1.00 43.43           N  
ATOM   1810  CA  GLU A 229     -28.663  23.744  52.396  1.00 43.95           C  
ATOM   1811  C   GLU A 229     -27.235  23.291  52.011  1.00 46.58           C  
ATOM   1812  O   GLU A 229     -26.530  24.042  51.329  1.00 45.46           O  
ATOM   1813  CB  GLU A 229     -28.574  24.840  53.421  1.00 43.15           C  
ATOM   1814  CG  GLU A 229     -29.849  25.497  53.919  1.00 43.00           C  
ATOM   1815  CD  GLU A 229     -30.737  24.679  54.809  1.00 41.55           C  
ATOM   1816  OE1 GLU A 229     -30.412  23.525  55.167  1.00 41.15           O  
ATOM   1817  OE2 GLU A 229     -31.834  25.164  55.187  1.00 41.21           O  
ATOM   1818  N   VAL A 230     -26.782  22.150  52.508  1.00 48.14           N  
ATOM   1819  CA  VAL A 230     -25.434  21.671  52.143  1.00 49.28           C  
ATOM   1820  C   VAL A 230     -25.528  21.082  50.750  1.00 49.10           C  
ATOM   1821  O   VAL A 230     -24.915  21.660  49.859  1.00 48.50           O  
ATOM   1822  CB  VAL A 230     -24.912  20.761  53.264  1.00 48.87           C  
ATOM   1823  CG1 VAL A 230     -24.142  19.542  52.791  1.00 48.90           C  
ATOM   1824  CG2 VAL A 230     -24.067  21.676  54.156  1.00 46.69           C  
ATOM   1825  N   THR A 231     -26.425  20.134  50.491  1.00 50.94           N  
ATOM   1826  CA  THR A 231     -26.649  19.630  49.149  1.00 53.95           C  
ATOM   1827  C   THR A 231     -26.846  20.716  48.092  1.00 56.76           C  
ATOM   1828  O   THR A 231     -26.445  20.500  46.940  1.00 57.71           O  
ATOM   1829  CB  THR A 231     -27.917  18.773  49.109  1.00 53.85           C  
ATOM   1830  OG1 THR A 231     -27.689  17.630  49.927  1.00 53.25           O  
ATOM   1831  CG2 THR A 231     -28.291  18.359  47.688  1.00 54.42           C  
ATOM   1832  N   ASP A 232     -27.507  21.828  48.411  1.00 56.59           N  
ATOM   1833  CA  ASP A 232     -27.776  22.887  47.476  1.00 56.57           C  
ATOM   1834  C   ASP A 232     -26.489  23.595  47.097  1.00 58.15           C  
ATOM   1835  O   ASP A 232     -26.212  23.845  45.910  1.00 57.71           O  
ATOM   1836  CB  ASP A 232     -28.764  23.904  48.080  1.00 56.32           C  
ATOM   1837  CG  ASP A 232     -28.986  25.062  47.137  1.00 55.71           C  
ATOM   1838  OD1 ASP A 232     -29.306  24.769  45.979  1.00 53.27           O  
ATOM   1839  OD2 ASP A 232     -28.831  26.232  47.526  1.00 56.90           O  
ATOM   1840  N   VAL A 233     -25.730  23.974  48.134  1.00 57.92           N  
ATOM   1841  CA  VAL A 233     -24.451  24.652  47.931  1.00 58.96           C  
ATOM   1842  C   VAL A 233     -23.421  23.792  47.188  1.00 58.77           C  
ATOM   1843  O   VAL A 233     -22.555  24.338  46.501  1.00 59.29           O  
ATOM   1844  CB  VAL A 233     -23.819  25.065  49.274  1.00 59.07           C  
ATOM   1845  CG1 VAL A 233     -22.534  25.848  49.077  1.00 58.88           C  
ATOM   1846  CG2 VAL A 233     -24.784  25.932  50.079  1.00 60.02           C  
ATOM   1847  N   ASN A 234     -23.492  22.478  47.305  1.00 58.10           N  
ATOM   1848  CA  ASN A 234     -22.605  21.523  46.688  1.00 59.60           C  
ATOM   1849  C   ASN A 234     -23.058  21.098  45.293  1.00 59.88           C  
ATOM   1850  O   ASN A 234     -22.444  20.274  44.612  1.00 59.27           O  
ATOM   1851  CB  ASN A 234     -22.494  20.254  47.544  1.00 59.25           C  
ATOM   1852  CG  ASN A 234     -21.521  20.438  48.694  1.00 59.12           C  
ATOM   1853  OD1 ASN A 234     -20.750  21.397  48.714  1.00 58.45           O  
ATOM   1854  ND2 ASN A 234     -21.547  19.512  49.643  1.00 59.83           N  
ATOM   1855  N   ARG A 235     -24.225  21.619  44.902  1.00 59.16           N  
ATOM   1856  CA  ARG A 235     -24.763  21.317  43.577  1.00 57.51           C  
ATOM   1857  C   ARG A 235     -24.581  22.607  42.804  1.00 58.14           C  
ATOM   1858  O   ARG A 235     -24.555  22.624  41.576  1.00 59.62           O  
ATOM   1859  CB  ARG A 235     -26.130  20.670  43.612  1.00 56.54           C  
ATOM   1860  CG  ARG A 235     -26.010  19.183  43.888  1.00 56.33           C  
ATOM   1861  CD  ARG A 235     -27.329  18.473  44.101  1.00 57.35           C  
ATOM   1862  NE  ARG A 235     -28.076  18.438  42.865  1.00 60.68           N  
ATOM   1863  CZ  ARG A 235     -29.263  17.919  42.609  1.00 61.89           C  
ATOM   1864  NH1 ARG A 235     -30.002  17.305  43.526  1.00 62.65           N  
ATOM   1865  NH2 ARG A 235     -29.721  18.055  41.367  1.00 62.56           N  
ATOM   1866  N   TYR A 236     -24.293  23.674  43.546  1.00 56.86           N  
ATOM   1867  CA  TYR A 236     -23.985  24.968  42.957  1.00 56.61           C  
ATOM   1868  C   TYR A 236     -22.469  24.993  42.763  1.00 60.49           C  
ATOM   1869  O   TYR A 236     -22.020  25.112  41.635  1.00 60.72           O  
ATOM   1870  CB  TYR A 236     -24.362  26.164  43.790  1.00 51.01           C  
ATOM   1871  CG  TYR A 236     -23.826  27.535  43.494  1.00 48.58           C  
ATOM   1872  CD1 TYR A 236     -22.588  27.990  43.970  1.00 47.34           C  
ATOM   1873  CD2 TYR A 236     -24.580  28.442  42.767  1.00 46.44           C  
ATOM   1874  CE1 TYR A 236     -22.123  29.265  43.716  1.00 46.24           C  
ATOM   1875  CE2 TYR A 236     -24.108  29.713  42.513  1.00 46.03           C  
ATOM   1876  CZ  TYR A 236     -22.886  30.131  42.976  1.00 45.20           C  
ATOM   1877  OH  TYR A 236     -22.488  31.424  42.666  1.00 45.52           O  
ATOM   1878  N   ARG A 237     -21.695  24.886  43.853  1.00 63.45           N  
ATOM   1879  CA  ARG A 237     -20.235  24.902  43.698  1.00 65.73           C  
ATOM   1880  C   ARG A 237     -19.822  24.012  42.530  1.00 66.68           C  
ATOM   1881  O   ARG A 237     -19.077  24.411  41.629  1.00 66.80           O  
ATOM   1882  CB  ARG A 237     -19.499  24.502  44.976  1.00 65.46           C  
ATOM   1883  CG  ARG A 237     -18.802  25.650  45.693  1.00 67.06           C  
ATOM   1884  CD  ARG A 237     -17.769  25.148  46.703  1.00 67.48           C  
ATOM   1885  NE  ARG A 237     -16.908  24.136  46.126  1.00 68.27           N  
ATOM   1886  CZ  ARG A 237     -16.892  22.822  46.281  1.00 69.33           C  
ATOM   1887  NH1 ARG A 237     -17.712  22.157  47.091  1.00 69.20           N  
ATOM   1888  NH2 ARG A 237     -15.984  22.116  45.600  1.00 68.65           N  
ATOM   1889  N   SER A 238     -20.328  22.786  42.450  1.00 67.19           N  
ATOM   1890  CA  SER A 238     -20.017  21.844  41.402  1.00 67.65           C  
ATOM   1891  C   SER A 238     -20.744  22.061  40.085  1.00 67.82           C  
ATOM   1892  O   SER A 238     -21.048  21.121  39.335  1.00 67.87           O  
ATOM   1893  CB  SER A 238     -20.315  20.418  41.915  1.00 68.01           C  
ATOM   1894  OG  SER A 238     -21.661  20.075  41.627  1.00 67.71           O  
ATOM   1895  N   GLY A 239     -21.110  23.276  39.708  1.00 67.27           N  
ATOM   1896  CA  GLY A 239     -21.777  23.658  38.519  1.00 66.01           C  
ATOM   1897  C   GLY A 239     -23.242  23.496  38.211  1.00 65.83           C  
ATOM   1898  O   GLY A 239     -23.783  24.349  37.474  1.00 65.36           O  
ATOM   1899  N   GLU A 240     -23.960  22.481  38.676  1.00 64.26           N  
ATOM   1900  CA  GLU A 240     -25.350  22.244  38.378  1.00 63.17           C  
ATOM   1901  C   GLU A 240     -26.449  23.191  38.821  1.00 61.72           C  
ATOM   1902  O   GLU A 240     -27.593  22.909  38.411  1.00 60.94           O  
ATOM   1903  CB  GLU A 240     -25.769  20.858  38.906  1.00 64.90           C  
ATOM   1904  CG  GLU A 240     -24.772  19.764  38.565  1.00 67.08           C  
ATOM   1905  CD  GLU A 240     -25.323  18.393  38.879  1.00 68.49           C  
ATOM   1906  OE1 GLU A 240     -26.561  18.233  38.847  1.00 69.88           O  
ATOM   1907  OE2 GLU A 240     -24.534  17.477  39.155  1.00 70.07           O  
ATOM   1908  N   ILE A 241     -26.240  24.251  39.591  1.00 59.32           N  
ATOM   1909  CA  ILE A 241     -27.300  25.175  40.008  1.00 56.50           C  
ATOM   1910  C   ILE A 241     -26.781  26.585  39.798  1.00 54.90           C  
ATOM   1911  O   ILE A 241     -25.579  26.749  40.033  1.00 55.82           O  
ATOM   1912  CB  ILE A 241     -27.662  24.997  41.497  1.00 56.51           C  
ATOM   1913  CG1 ILE A 241     -28.460  23.708  41.727  1.00 55.85           C  
ATOM   1914  CG2 ILE A 241     -28.408  26.201  42.067  1.00 55.91           C  
ATOM   1915  CD1 ILE A 241     -28.901  23.506  43.164  1.00 55.83           C  
ATOM   1916  N   ASP A 242     -27.550  27.574  39.409  1.00 52.58           N  
ATOM   1917  CA  ASP A 242     -27.085  28.930  39.199  1.00 51.97           C  
ATOM   1918  C   ASP A 242     -27.389  29.919  40.321  1.00 52.27           C  
ATOM   1919  O   ASP A 242     -26.691  30.936  40.510  1.00 52.18           O  
ATOM   1920  CB  ASP A 242     -27.785  29.506  37.953  1.00 52.58           C  
ATOM   1921  CG  ASP A 242     -27.434  28.805  36.647  1.00 53.52           C  
ATOM   1922  OD1 ASP A 242     -26.403  29.247  36.075  1.00 52.84           O  
ATOM   1923  OD2 ASP A 242     -28.163  27.872  36.237  1.00 51.59           O  
ATOM   1924  N   MET A 243     -28.543  29.751  40.980  1.00 50.85           N  
ATOM   1925  CA  MET A 243     -28.905  30.660  42.081  1.00 48.78           C  
ATOM   1926  C   MET A 243     -29.320  29.783  43.248  1.00 45.73           C  
ATOM   1927  O   MET A 243     -30.249  28.986  43.039  1.00 43.98           O  
ATOM   1928  CB  MET A 243     -30.017  31.641  41.742  1.00 52.24           C  
ATOM   1929  CG  MET A 243     -29.687  32.706  40.713  1.00 53.92           C  
ATOM   1930  SD  MET A 243     -31.025  33.858  40.344  1.00 57.50           S  
ATOM   1931  CE  MET A 243     -31.596  34.257  42.002  1.00 54.89           C  
ATOM   1932  N   THR A 244     -28.590  29.849  44.382  1.00 42.55           N  
ATOM   1933  CA  THR A 244     -29.085  28.954  45.450  1.00 41.16           C  
ATOM   1934  C   THR A 244     -30.399  29.537  46.002  1.00 37.00           C  
ATOM   1935  O   THR A 244     -30.692  30.703  45.759  1.00 33.82           O  
ATOM   1936  CB  THR A 244     -28.163  28.866  46.704  1.00 40.69           C  
ATOM   1937  OG1 THR A 244     -27.758  30.178  47.111  1.00 37.76           O  
ATOM   1938  CG2 THR A 244     -26.958  28.029  46.270  1.00 44.17           C  
ATOM   1939  N   TYR A 245     -31.032  28.707  46.802  1.00 38.42           N  
ATOM   1940  CA  TYR A 245     -32.133  29.201  47.659  1.00 37.87           C  
ATOM   1941  C   TYR A 245     -31.453  30.090  48.691  1.00 37.46           C  
ATOM   1942  O   TYR A 245     -30.228  30.033  48.889  1.00 37.77           O  
ATOM   1943  CB  TYR A 245     -32.930  28.094  48.305  1.00 36.93           C  
ATOM   1944  CG  TYR A 245     -34.135  28.607  49.110  1.00 37.66           C  
ATOM   1945  CD1 TYR A 245     -35.150  29.293  48.466  1.00 36.56           C  
ATOM   1946  CD2 TYR A 245     -34.294  28.331  50.461  1.00 36.61           C  
ATOM   1947  CE1 TYR A 245     -36.283  29.711  49.137  1.00 36.31           C  
ATOM   1948  CE2 TYR A 245     -35.401  28.767  51.158  1.00 37.03           C  
ATOM   1949  CZ  TYR A 245     -36.395  29.476  50.489  1.00 37.50           C  
ATOM   1950  OH  TYR A 245     -37.486  29.919  51.188  1.00 36.09           O  
ATOM   1951  N   ASN A 246     -32.151  30.984  49.363  1.00 37.51           N  
ATOM   1952  CA  ASN A 246     -31.599  31.902  50.309  1.00 37.10           C  
ATOM   1953  C   ASN A 246     -31.732  31.480  51.770  1.00 38.86           C  
ATOM   1954  O   ASN A 246     -32.310  32.211  52.583  1.00 38.45           O  
ATOM   1955  CB  ASN A 246     -32.091  33.328  50.067  1.00 36.88           C  
ATOM   1956  CG  ASN A 246     -33.609  33.502  50.187  1.00 36.12           C  
ATOM   1957  OD1 ASN A 246     -34.314  32.533  50.359  1.00 34.37           O  
ATOM   1958  ND2 ASN A 246     -34.063  34.754  50.127  1.00 36.65           N  
ATOM   1959  N   ASN A 247     -31.131  30.379  52.132  1.00 39.15           N  
ATOM   1960  CA  ASN A 247     -30.885  29.806  53.439  1.00 42.07           C  
ATOM   1961  C   ASN A 247     -29.464  29.176  53.391  1.00 44.97           C  
ATOM   1962  O   ASN A 247     -29.318  28.144  52.707  1.00 46.41           O  
ATOM   1963  CB  ASN A 247     -31.824  28.678  53.808  1.00 40.10           C  
ATOM   1964  CG  ASN A 247     -33.168  29.006  54.407  1.00 39.25           C  
ATOM   1965  OD1 ASN A 247     -33.435  30.130  54.832  1.00 39.40           O  
ATOM   1966  ND2 ASN A 247     -34.014  27.995  54.438  1.00 39.36           N  
ATOM   1967  N   MET A 248     -28.440  29.765  53.960  1.00 46.62           N  
ATOM   1968  CA  MET A 248     -27.069  29.248  53.900  1.00 48.48           C  
ATOM   1969  C   MET A 248     -26.725  28.368  55.100  1.00 50.42           C  
ATOM   1970  O   MET A 248     -26.997  28.726  56.251  1.00 49.62           O  
ATOM   1971  CB  MET A 248     -26.099  30.430  53.881  1.00 48.14           C  
ATOM   1972  CG  MET A 248     -26.092  31.343  52.680  1.00 48.42           C  
ATOM   1973  SD  MET A 248     -25.320  30.625  51.217  1.00 48.40           S  
ATOM   1974  CE  MET A 248     -26.609  29.637  50.488  1.00 46.12           C  
ATOM   1975  N   PRO A 249     -26.108  27.220  54.850  1.00 51.72           N  
ATOM   1976  CA  PRO A 249     -25.722  26.260  55.872  1.00 52.57           C  
ATOM   1977  C   PRO A 249     -24.667  26.870  56.776  1.00 52.86           C  
ATOM   1978  O   PRO A 249     -23.992  27.814  56.350  1.00 51.93           O  
ATOM   1979  CB  PRO A 249     -25.194  25.058  55.103  1.00 52.57           C  
ATOM   1980  CG  PRO A 249     -24.671  25.675  53.839  1.00 51.94           C  
ATOM   1981  CD  PRO A 249     -25.689  26.751  53.506  1.00 52.59           C  
ATOM   1982  N   ILE A 250     -24.611  26.423  58.027  1.00 54.27           N  
ATOM   1983  CA  ILE A 250     -23.627  27.055  58.931  1.00 56.49           C  
ATOM   1984  C   ILE A 250     -22.241  26.476  58.637  1.00 56.97           C  
ATOM   1985  O   ILE A 250     -21.258  27.200  58.625  1.00 54.95           O  
ATOM   1986  CB  ILE A 250     -24.062  26.908  60.394  1.00 56.30           C  
ATOM   1987  CG1 ILE A 250     -25.394  27.655  60.573  1.00 56.03           C  
ATOM   1988  CG2 ILE A 250     -22.981  27.412  61.338  1.00 55.30           C  
ATOM   1989  CD1 ILE A 250     -26.283  27.161  61.684  1.00 54.28           C  
ATOM   1990  N   GLU A 251     -22.202  25.198  58.314  1.00 59.40           N  
ATOM   1991  CA  GLU A 251     -21.064  24.383  57.977  1.00 62.32           C  
ATOM   1992  C   GLU A 251     -20.090  24.986  56.963  1.00 63.48           C  
ATOM   1993  O   GLU A 251     -18.880  24.964  57.238  1.00 64.51           O  
ATOM   1994  CB  GLU A 251     -21.462  23.052  57.332  1.00 62.26           C  
ATOM   1995  CG  GLU A 251     -22.180  21.967  58.069  1.00 61.85           C  
ATOM   1996  CD  GLU A 251     -23.637  22.260  58.375  1.00 62.03           C  
ATOM   1997  OE1 GLU A 251     -23.988  23.456  58.313  1.00 61.77           O  
ATOM   1998  OE2 GLU A 251     -24.407  21.324  58.687  1.00 60.62           O  
ATOM   1999  N   LEU A 252     -20.575  25.482  55.820  1.00 64.34           N  
ATOM   2000  CA  LEU A 252     -19.645  26.047  54.844  1.00 65.20           C  
ATOM   2001  C   LEU A 252     -19.785  27.523  54.528  1.00 64.96           C  
ATOM   2002  O   LEU A 252     -19.072  27.984  53.610  1.00 64.98           O  
ATOM   2003  CB  LEU A 252     -19.643  25.280  53.522  1.00 65.60           C  
ATOM   2004  CG  LEU A 252     -20.776  24.317  53.187  1.00 65.51           C  
ATOM   2005  CD1 LEU A 252     -21.021  24.289  51.690  1.00 65.48           C  
ATOM   2006  CD2 LEU A 252     -20.427  22.899  53.639  1.00 66.11           C  
ATOM   2007  N   PHE A 253     -20.574  28.292  55.279  1.00 64.14           N  
ATOM   2008  CA  PHE A 253     -20.658  29.721  54.958  1.00 63.45           C  
ATOM   2009  C   PHE A 253     -19.252  30.295  55.066  1.00 64.75           C  
ATOM   2010  O   PHE A 253     -18.714  30.725  54.044  1.00 64.37           O  
ATOM   2011  CB  PHE A 253     -21.703  30.458  55.770  1.00 62.08           C  
ATOM   2012  CG  PHE A 253     -21.809  31.935  55.521  1.00 59.50           C  
ATOM   2013  CD1 PHE A 253     -22.514  32.426  54.439  1.00 59.40           C  
ATOM   2014  CD2 PHE A 253     -21.209  32.837  56.381  1.00 58.92           C  
ATOM   2015  CE1 PHE A 253     -22.615  33.785  54.214  1.00 58.37           C  
ATOM   2016  CE2 PHE A 253     -21.300  34.197  56.164  1.00 58.52           C  
ATOM   2017  CZ  PHE A 253     -22.008  34.672  55.077  1.00 58.70           C  
ATOM   2018  N   GLN A 254     -18.614  30.216  56.221  1.00 66.39           N  
ATOM   2019  CA  GLN A 254     -17.242  30.642  56.439  1.00 67.67           C  
ATOM   2020  C   GLN A 254     -16.318  30.505  55.221  1.00 67.29           C  
ATOM   2021  O   GLN A 254     -15.824  31.505  54.696  1.00 66.30           O  
ATOM   2022  CB  GLN A 254     -16.580  29.805  57.554  1.00 68.60           C  
ATOM   2023  CG  GLN A 254     -17.264  29.816  58.900  1.00 70.59           C  
ATOM   2024  CD  GLN A 254     -16.719  28.823  59.910  1.00 71.79           C  
ATOM   2025  OE1 GLN A 254     -17.230  28.734  61.035  1.00 72.63           O  
ATOM   2026  NE2 GLN A 254     -15.693  28.049  59.578  1.00 72.33           N  
ATOM   2027  N   LYS A 255     -16.072  29.262  54.811  1.00 67.01           N  
ATOM   2028  CA  LYS A 255     -15.123  29.013  53.724  1.00 68.69           C  
ATOM   2029  C   LYS A 255     -15.481  29.699  52.411  1.00 69.22           C  
ATOM   2030  O   LYS A 255     -14.629  30.435  51.872  1.00 69.09           O  
ATOM   2031  CB  LYS A 255     -14.755  27.556  53.576  1.00 68.86           C  
ATOM   2032  CG  LYS A 255     -15.456  26.493  52.805  1.00 69.56           C  
ATOM   2033  CD  LYS A 255     -14.520  25.302  52.524  1.00 69.55           C  
ATOM   2034  CE  LYS A 255     -15.315  24.006  52.588  1.00 70.92           C  
ATOM   2035  NZ  LYS A 255     -16.095  23.975  53.867  1.00 70.13           N  
ATOM   2036  N   LEU A 256     -16.706  29.609  51.903  1.00 69.08           N  
ATOM   2037  CA  LEU A 256     -17.106  30.232  50.660  1.00 69.22           C  
ATOM   2038  C   LEU A 256     -17.062  31.742  50.570  1.00 69.98           C  
ATOM   2039  O   LEU A 256     -17.118  32.256  49.442  1.00 70.05           O  
ATOM   2040  CB  LEU A 256     -18.544  29.830  50.274  1.00 69.10           C  
ATOM   2041  CG  LEU A 256     -18.951  28.366  50.422  1.00 69.25           C  
ATOM   2042  CD1 LEU A 256     -20.422  28.290  50.829  1.00 69.27           C  
ATOM   2043  CD2 LEU A 256     -18.708  27.596  49.131  1.00 68.63           C  
ATOM   2044  N   LYS A 257     -16.940  32.537  51.615  1.00 71.18           N  
ATOM   2045  CA  LYS A 257     -16.932  33.999  51.503  1.00 72.66           C  
ATOM   2046  C   LYS A 257     -15.564  34.600  51.232  1.00 74.08           C  
ATOM   2047  O   LYS A 257     -15.275  35.801  51.302  1.00 73.67           O  
ATOM   2048  CB  LYS A 257     -17.681  34.560  52.708  1.00 72.39           C  
ATOM   2049  CG  LYS A 257     -17.023  35.576  53.588  1.00 74.15           C  
ATOM   2050  CD  LYS A 257     -17.855  36.833  53.820  1.00 73.80           C  
ATOM   2051  CE  LYS A 257     -17.149  37.645  54.902  1.00 73.77           C  
ATOM   2052  NZ  LYS A 257     -17.222  39.112  54.631  1.00 75.49           N  
ATOM   2053  N   LYS A 258     -14.628  33.764  50.814  1.00 75.50           N  
ATOM   2054  CA  LYS A 258     -13.262  34.151  50.474  1.00 77.14           C  
ATOM   2055  C   LYS A 258     -12.671  33.066  49.578  1.00 77.03           C  
ATOM   2056  O   LYS A 258     -11.620  33.201  48.969  1.00 77.88           O  
ATOM   2057  CB  LYS A 258     -12.453  34.399  51.742  1.00 77.60           C  
ATOM   2058  CG  LYS A 258     -11.025  34.836  51.464  1.00 79.65           C  
ATOM   2059  CD  LYS A 258     -10.833  36.340  51.361  1.00 80.02           C  
ATOM   2060  CE  LYS A 258     -10.507  36.979  52.702  1.00 79.56           C  
ATOM   2061  NZ  LYS A 258      -9.147  36.614  53.203  1.00 81.23           N  
ATOM   2062  N   GLU A 259     -13.437  31.986  49.443  1.00 76.68           N  
ATOM   2063  CA  GLU A 259     -13.116  30.909  48.506  1.00 76.58           C  
ATOM   2064  C   GLU A 259     -13.745  31.501  47.231  1.00 76.68           C  
ATOM   2065  O   GLU A 259     -13.062  31.656  46.219  1.00 76.23           O  
ATOM   2066  CB  GLU A 259     -13.629  29.540  48.893  1.00 76.77           C  
ATOM   2067  CG  GLU A 259     -12.677  28.361  48.792  1.00 77.76           C  
ATOM   2068  CD  GLU A 259     -13.247  27.014  49.176  1.00 78.87           C  
ATOM   2069  OE1 GLU A 259     -13.938  26.926  50.213  1.00 79.43           O  
ATOM   2070  OE2 GLU A 259     -13.051  25.983  48.494  1.00 79.14           O  
ATOM   2071  N   ILE A 260     -14.983  32.011  47.333  1.00 75.31           N  
ATOM   2072  CA  ILE A 260     -15.685  32.688  46.258  1.00 74.58           C  
ATOM   2073  C   ILE A 260     -16.476  33.926  46.681  1.00 74.07           C  
ATOM   2074  O   ILE A 260     -17.712  34.013  46.568  1.00 75.26           O  
ATOM   2075  CB  ILE A 260     -16.705  31.799  45.499  1.00 74.37           C  
ATOM   2076  CG1 ILE A 260     -17.629  31.041  46.451  1.00 74.00           C  
ATOM   2077  CG2 ILE A 260     -16.026  30.835  44.544  1.00 74.19           C  
ATOM   2078  CD1 ILE A 260     -18.935  30.608  45.821  1.00 74.18           C  
ATOM   2079  N   PRO A 261     -15.814  34.985  47.133  1.00 72.77           N  
ATOM   2080  CA  PRO A 261     -16.415  36.211  47.602  1.00 71.44           C  
ATOM   2081  C   PRO A 261     -17.378  36.951  46.701  1.00 70.90           C  
ATOM   2082  O   PRO A 261     -18.209  37.749  47.168  1.00 70.73           O  
ATOM   2083  CB  PRO A 261     -15.233  37.142  47.889  1.00 71.56           C  
ATOM   2084  CG  PRO A 261     -14.038  36.504  47.285  1.00 71.82           C  
ATOM   2085  CD  PRO A 261     -14.335  35.030  47.287  1.00 72.49           C  
ATOM   2086  N   ASN A 262     -17.253  36.808  45.388  1.00 69.54           N  
ATOM   2087  CA  ASN A 262     -18.101  37.519  44.439  1.00 67.30           C  
ATOM   2088  C   ASN A 262     -19.388  36.770  44.128  1.00 64.48           C  
ATOM   2089  O   ASN A 262     -20.313  37.355  43.551  1.00 63.75           O  
ATOM   2090  CB  ASN A 262     -17.300  37.848  43.174  1.00 69.15           C  
ATOM   2091  CG  ASN A 262     -16.270  38.918  43.495  1.00 70.78           C  
ATOM   2092  OD1 ASN A 262     -16.495  39.702  44.427  1.00 71.37           O  
ATOM   2093  ND2 ASN A 262     -15.165  38.955  42.755  1.00 71.67           N  
ATOM   2094  N   GLU A 263     -19.470  35.515  44.547  1.00 61.41           N  
ATOM   2095  CA  GLU A 263     -20.701  34.753  44.360  1.00 59.41           C  
ATOM   2096  C   GLU A 263     -21.575  34.802  45.609  1.00 58.58           C  
ATOM   2097  O   GLU A 263     -22.697  34.312  45.543  1.00 57.32           O  
ATOM   2098  CB  GLU A 263     -20.382  33.321  43.915  1.00 58.52           C  
ATOM   2099  CG  GLU A 263     -19.818  33.318  42.494  1.00 59.01           C  
ATOM   2100  CD  GLU A 263     -19.167  32.037  42.052  1.00 59.03           C  
ATOM   2101  OE1 GLU A 263     -19.645  30.922  42.322  1.00 58.19           O  
ATOM   2102  OE2 GLU A 263     -18.110  32.123  41.386  1.00 60.07           O  
ATOM   2103  N   VAL A 264     -21.091  35.390  46.701  1.00 58.04           N  
ATOM   2104  CA  VAL A 264     -21.850  35.418  47.946  1.00 57.56           C  
ATOM   2105  C   VAL A 264     -22.558  36.747  48.173  1.00 55.88           C  
ATOM   2106  O   VAL A 264     -21.985  37.718  48.656  1.00 55.65           O  
ATOM   2107  CB  VAL A 264     -20.997  35.090  49.187  1.00 57.49           C  
ATOM   2108  CG1 VAL A 264     -21.894  35.100  50.428  1.00 58.09           C  
ATOM   2109  CG2 VAL A 264     -20.316  33.737  49.025  1.00 57.89           C  
ATOM   2110  N   ARG A 265     -23.854  36.748  47.865  1.00 54.46           N  
ATOM   2111  CA  ARG A 265     -24.682  37.952  48.031  1.00 53.50           C  
ATOM   2112  C   ARG A 265     -25.366  37.985  49.402  1.00 50.84           C  
ATOM   2113  O   ARG A 265     -26.024  37.064  49.881  1.00 48.97           O  
ATOM   2114  CB  ARG A 265     -25.697  37.981  46.885  1.00 55.85           C  
ATOM   2115  CG  ARG A 265     -25.102  37.669  45.508  1.00 58.70           C  
ATOM   2116  CD  ARG A 265     -24.142  38.758  45.019  1.00 59.99           C  
ATOM   2117  NE  ARG A 265     -24.892  39.796  44.316  1.00 62.17           N  
ATOM   2118  CZ  ARG A 265     -25.281  39.657  43.050  1.00 63.92           C  
ATOM   2119  NH1 ARG A 265     -24.979  38.563  42.347  1.00 64.41           N  
ATOM   2120  NH2 ARG A 265     -25.974  40.653  42.509  1.00 63.84           N  
ATOM   2121  N   VAL A 266     -25.117  39.068  50.136  1.00 48.06           N  
ATOM   2122  CA  VAL A 266     -25.627  39.270  51.466  1.00 45.52           C  
ATOM   2123  C   VAL A 266     -26.296  40.629  51.556  1.00 44.65           C  
ATOM   2124  O   VAL A 266     -25.611  41.649  51.602  1.00 45.19           O  
ATOM   2125  CB  VAL A 266     -24.558  39.145  52.572  1.00 45.28           C  
ATOM   2126  CG1 VAL A 266     -25.154  39.537  53.923  1.00 44.18           C  
ATOM   2127  CG2 VAL A 266     -23.994  37.729  52.680  1.00 43.92           C  
ATOM   2128  N   ASP A 267     -27.639  40.663  51.551  1.00 42.69           N  
ATOM   2129  CA  ASP A 267     -28.348  41.944  51.607  1.00 42.66           C  
ATOM   2130  C   ASP A 267     -29.444  41.990  52.675  1.00 42.68           C  
ATOM   2131  O   ASP A 267     -29.855  40.985  53.232  1.00 42.06           O  
ATOM   2132  CB  ASP A 267     -29.010  42.196  50.250  1.00 43.01           C  
ATOM   2133  CG  ASP A 267     -27.958  42.384  49.127  1.00 42.73           C  
ATOM   2134  OD1 ASP A 267     -27.394  43.501  49.153  1.00 42.91           O  
ATOM   2135  OD2 ASP A 267     -27.770  41.372  48.424  1.00 39.91           O  
ATOM   2136  N   PRO A 268     -29.922  43.179  52.980  1.00 42.36           N  
ATOM   2137  CA  PRO A 268     -30.987  43.384  53.960  1.00 41.04           C  
ATOM   2138  C   PRO A 268     -32.283  42.711  53.498  1.00 40.07           C  
ATOM   2139  O   PRO A 268     -32.506  42.597  52.294  1.00 37.02           O  
ATOM   2140  CB  PRO A 268     -31.090  44.874  54.122  1.00 42.37           C  
ATOM   2141  CG  PRO A 268     -29.961  45.488  53.340  1.00 42.57           C  
ATOM   2142  CD  PRO A 268     -29.533  44.465  52.324  1.00 42.36           C  
ATOM   2143  N   TYR A 269     -33.067  42.180  54.457  1.00 34.77           N  
ATOM   2144  CA  TYR A 269     -34.270  41.410  54.175  1.00 31.91           C  
ATOM   2145  C   TYR A 269     -35.331  41.632  55.254  1.00 30.50           C  
ATOM   2146  O   TYR A 269     -35.068  41.524  56.458  1.00 27.77           O  
ATOM   2147  CB  TYR A 269     -33.806  39.953  54.114  1.00 29.95           C  
ATOM   2148  CG  TYR A 269     -34.610  38.878  53.455  1.00 27.96           C  
ATOM   2149  CD1 TYR A 269     -35.638  39.130  52.533  1.00 27.44           C  
ATOM   2150  CD2 TYR A 269     -34.292  37.562  53.695  1.00 27.29           C  
ATOM   2151  CE1 TYR A 269     -36.311  38.085  51.911  1.00 24.33           C  
ATOM   2152  CE2 TYR A 269     -34.973  36.496  53.131  1.00 26.88           C  
ATOM   2153  CZ  TYR A 269     -36.007  36.806  52.227  1.00 26.05           C  
ATOM   2154  OH  TYR A 269     -36.664  35.749  51.679  1.00 26.09           O  
ATOM   2155  N   LEU A 270     -36.573  41.914  54.881  1.00 28.19           N  
ATOM   2156  CA  LEU A 270     -37.608  42.198  55.879  1.00 27.81           C  
ATOM   2157  C   LEU A 270     -38.247  40.927  56.434  1.00 24.74           C  
ATOM   2158  O   LEU A 270     -39.356  40.564  56.034  1.00 19.52           O  
ATOM   2159  CB  LEU A 270     -38.647  43.109  55.231  1.00 28.64           C  
ATOM   2160  CG  LEU A 270     -38.144  44.548  55.085  1.00 33.28           C  
ATOM   2161  CD1 LEU A 270     -38.946  45.305  54.050  1.00 34.70           C  
ATOM   2162  CD2 LEU A 270     -38.135  45.221  56.451  1.00 33.84           C  
ATOM   2163  N   CYS A 271     -37.482  40.087  57.116  1.00 23.08           N  
ATOM   2164  CA  CYS A 271     -38.010  38.842  57.667  1.00 21.20           C  
ATOM   2165  C   CYS A 271     -37.517  38.717  59.104  1.00 20.97           C  
ATOM   2166  O   CYS A 271     -36.429  39.179  59.418  1.00 20.90           O  
ATOM   2167  CB  CYS A 271     -37.683  37.588  56.872  1.00 23.06           C  
ATOM   2168  SG  CYS A 271     -37.797  37.599  55.051  1.00 21.96           S  
ATOM   2169  N   THR A 272     -38.257  38.020  59.954  1.00 20.84           N  
ATOM   2170  CA  THR A 272     -37.860  37.813  61.354  1.00 18.30           C  
ATOM   2171  C   THR A 272     -37.882  36.323  61.618  1.00 19.19           C  
ATOM   2172  O   THR A 272     -38.864  35.670  61.197  1.00 18.51           O  
ATOM   2173  CB  THR A 272     -38.868  38.541  62.276  1.00 19.79           C  
ATOM   2174  OG1 THR A 272     -38.850  39.952  62.065  1.00 17.18           O  
ATOM   2175  CG2 THR A 272     -38.607  38.370  63.788  1.00 18.12           C  
ATOM   2176  N   TYR A 273     -36.866  35.749  62.262  1.00 16.00           N  
ATOM   2177  CA  TYR A 273     -36.827  34.328  62.634  1.00 16.18           C  
ATOM   2178  C   TYR A 273     -37.259  34.268  64.107  1.00 16.70           C  
ATOM   2179  O   TYR A 273     -36.836  35.157  64.859  1.00 15.98           O  
ATOM   2180  CB  TYR A 273     -35.355  33.814  62.526  1.00 19.18           C  
ATOM   2181  CG  TYR A 273     -35.109  32.324  62.610  1.00 20.42           C  
ATOM   2182  CD1 TYR A 273     -35.233  31.570  63.775  1.00 20.65           C  
ATOM   2183  CD2 TYR A 273     -34.778  31.632  61.461  1.00 22.84           C  
ATOM   2184  CE1 TYR A 273     -34.969  30.209  63.797  1.00 23.36           C  
ATOM   2185  CE2 TYR A 273     -34.562  30.260  61.451  1.00 21.61           C  
ATOM   2186  CZ  TYR A 273     -34.638  29.564  62.621  1.00 22.62           C  
ATOM   2187  OH  TYR A 273     -34.446  28.195  62.588  1.00 24.45           O  
ATOM   2188  N   TYR A 274     -38.197  33.390  64.478  1.00 14.39           N  
ATOM   2189  CA  TYR A 274     -38.696  33.410  65.816  1.00 15.64           C  
ATOM   2190  C   TYR A 274     -39.155  32.010  66.192  1.00 16.52           C  
ATOM   2191  O   TYR A 274     -39.321  31.210  65.267  1.00 19.25           O  
ATOM   2192  CB  TYR A 274     -39.863  34.397  65.979  1.00 16.38           C  
ATOM   2193  CG  TYR A 274     -41.069  34.273  65.070  1.00 17.64           C  
ATOM   2194  CD1 TYR A 274     -41.049  34.571  63.718  1.00 16.43           C  
ATOM   2195  CD2 TYR A 274     -42.272  33.779  65.622  1.00 16.78           C  
ATOM   2196  CE1 TYR A 274     -42.202  34.476  62.945  1.00 17.02           C  
ATOM   2197  CE2 TYR A 274     -43.407  33.646  64.878  1.00 14.41           C  
ATOM   2198  CZ  TYR A 274     -43.382  34.019  63.555  1.00 15.68           C  
ATOM   2199  OH  TYR A 274     -44.523  33.915  62.798  1.00 15.54           O  
ATOM   2200  N   TYR A 275     -39.380  31.787  67.483  1.00 13.38           N  
ATOM   2201  CA  TYR A 275     -39.955  30.515  67.906  1.00 14.43           C  
ATOM   2202  C   TYR A 275     -41.428  30.864  68.220  1.00 16.16           C  
ATOM   2203  O   TYR A 275     -41.670  31.777  69.035  1.00 14.61           O  
ATOM   2204  CB  TYR A 275     -39.295  29.790  69.106  1.00 13.75           C  
ATOM   2205  CG  TYR A 275     -37.988  29.202  68.564  1.00 19.45           C  
ATOM   2206  CD1 TYR A 275     -37.952  27.993  67.869  1.00 17.78           C  
ATOM   2207  CD2 TYR A 275     -36.806  29.909  68.731  1.00 17.56           C  
ATOM   2208  CE1 TYR A 275     -36.746  27.552  67.327  1.00 21.06           C  
ATOM   2209  CE2 TYR A 275     -35.594  29.481  68.218  1.00 19.64           C  
ATOM   2210  CZ  TYR A 275     -35.604  28.310  67.467  1.00 21.37           C  
ATOM   2211  OH  TYR A 275     -34.417  27.877  66.945  1.00 25.07           O  
ATOM   2212  N   GLU A 276     -42.328  30.289  67.442  1.00 14.44           N  
ATOM   2213  CA  GLU A 276     -43.785  30.548  67.665  1.00 15.79           C  
ATOM   2214  C   GLU A 276     -44.286  29.685  68.780  1.00 15.22           C  
ATOM   2215  O   GLU A 276     -44.074  28.465  68.798  1.00 17.86           O  
ATOM   2216  CB  GLU A 276     -44.529  30.257  66.343  1.00 15.07           C  
ATOM   2217  CG  GLU A 276     -46.072  30.359  66.351  1.00 16.42           C  
ATOM   2218  CD  GLU A 276     -46.466  30.021  64.882  1.00 18.01           C  
ATOM   2219  OE1 GLU A 276     -46.435  28.836  64.501  1.00 16.31           O  
ATOM   2220  OE2 GLU A 276     -46.727  30.923  64.061  1.00 18.47           O  
ATOM   2221  N   ILE A 277     -45.021  30.183  69.732  1.00 15.88           N  
ATOM   2222  CA  ILE A 277     -45.608  29.493  70.849  1.00 16.05           C  
ATOM   2223  C   ILE A 277     -47.096  29.350  70.537  1.00 16.71           C  
ATOM   2224  O   ILE A 277     -47.761  30.308  70.115  1.00 16.27           O  
ATOM   2225  CB  ILE A 277     -45.408  30.301  72.179  1.00 17.47           C  
ATOM   2226  CG1 ILE A 277     -43.897  30.408  72.532  1.00 16.99           C  
ATOM   2227  CG2 ILE A 277     -46.185  29.629  73.318  1.00 17.14           C  
ATOM   2228  CD1 ILE A 277     -43.693  31.370  73.695  1.00 17.48           C  
ATOM   2229  N   ASN A 278     -47.622  28.142  70.709  1.00 16.48           N  
ATOM   2230  CA  ASN A 278     -49.064  27.929  70.537  1.00 15.77           C  
ATOM   2231  C   ASN A 278     -49.706  28.538  71.761  1.00 18.61           C  
ATOM   2232  O   ASN A 278     -49.631  27.892  72.837  1.00 19.12           O  
ATOM   2233  CB  ASN A 278     -49.354  26.399  70.467  1.00 17.17           C  
ATOM   2234  CG  ASN A 278     -50.819  26.115  70.200  1.00 17.87           C  
ATOM   2235  OD1 ASN A 278     -51.679  26.994  70.328  1.00 17.29           O  
ATOM   2236  ND2 ASN A 278     -51.115  24.898  69.739  1.00 19.17           N  
ATOM   2237  N   ASN A 279     -50.265  29.755  71.687  1.00 16.03           N  
ATOM   2238  CA  ASN A 279     -50.727  30.438  72.885  1.00 16.97           C  
ATOM   2239  C   ASN A 279     -51.957  29.826  73.531  1.00 19.21           C  
ATOM   2240  O   ASN A 279     -52.332  30.295  74.616  1.00 19.62           O  
ATOM   2241  CB  ASN A 279     -51.101  31.909  72.450  1.00 15.02           C  
ATOM   2242  CG  ASN A 279     -49.809  32.767  72.478  1.00 17.44           C  
ATOM   2243  OD1 ASN A 279     -49.718  33.732  73.249  1.00 16.94           O  
ATOM   2244  ND2 ASN A 279     -48.811  32.458  71.669  1.00 14.20           N  
ATOM   2245  N   GLN A 280     -52.657  28.900  72.911  1.00 19.11           N  
ATOM   2246  CA  GLN A 280     -53.910  28.374  73.515  1.00 24.18           C  
ATOM   2247  C   GLN A 280     -53.700  27.037  74.221  1.00 25.55           C  
ATOM   2248  O   GLN A 280     -54.616  26.532  74.885  1.00 25.36           O  
ATOM   2249  CB  GLN A 280     -54.969  28.198  72.366  1.00 25.84           C  
ATOM   2250  CG  GLN A 280     -55.494  29.482  71.738  1.00 28.31           C  
ATOM   2251  CD  GLN A 280     -55.804  30.656  72.648  1.00 35.01           C  
ATOM   2252  OE1 GLN A 280     -55.285  31.807  72.610  1.00 33.95           O  
ATOM   2253  NE2 GLN A 280     -56.727  30.406  73.595  1.00 35.87           N  
ATOM   2254  N   LYS A 281     -52.582  26.391  74.017  1.00 25.30           N  
ATOM   2255  CA  LYS A 281     -52.288  25.079  74.610  1.00 27.69           C  
ATOM   2256  C   LYS A 281     -51.580  25.169  75.946  1.00 27.21           C  
ATOM   2257  O   LYS A 281     -50.457  25.709  76.014  1.00 26.52           O  
ATOM   2258  CB  LYS A 281     -51.453  24.260  73.618  1.00 27.90           C  
ATOM   2259  CG  LYS A 281     -51.068  22.816  74.077  1.00 31.27           C  
ATOM   2260  CD  LYS A 281     -51.114  21.858  72.885  1.00 31.94           C  
ATOM   2261  CE  LYS A 281     -50.344  20.564  73.145  1.00 34.86           C  
ATOM   2262  NZ  LYS A 281     -49.679  20.061  71.899  1.00 36.69           N  
ATOM   2263  N   ALA A 282     -52.139  24.583  77.004  1.00 27.86           N  
ATOM   2264  CA  ALA A 282     -51.517  24.592  78.334  1.00 27.20           C  
ATOM   2265  C   ALA A 282     -50.192  23.900  78.270  1.00 23.46           C  
ATOM   2266  O   ALA A 282     -50.085  22.960  77.502  1.00 27.06           O  
ATOM   2267  CB  ALA A 282     -52.431  23.765  79.263  1.00 28.26           C  
ATOM   2268  N   PRO A 283     -49.142  24.263  78.973  1.00 24.00           N  
ATOM   2269  CA  PRO A 283     -49.075  25.359  79.889  1.00 23.31           C  
ATOM   2270  C   PRO A 283     -48.600  26.678  79.261  1.00 23.72           C  
ATOM   2271  O   PRO A 283     -48.451  27.653  79.987  1.00 22.29           O  
ATOM   2272  CB  PRO A 283     -47.994  24.863  80.861  1.00 23.48           C  
ATOM   2273  CG  PRO A 283     -47.027  24.184  79.983  1.00 25.14           C  
ATOM   2274  CD  PRO A 283     -47.809  23.574  78.847  1.00 22.94           C  
ATOM   2275  N   PHE A 284     -48.471  26.711  77.944  1.00 21.21           N  
ATOM   2276  CA  PHE A 284     -48.112  27.898  77.161  1.00 23.32           C  
ATOM   2277  C   PHE A 284     -49.186  28.973  77.073  1.00 24.59           C  
ATOM   2278  O   PHE A 284     -48.922  30.102  76.623  1.00 23.51           O  
ATOM   2279  CB  PHE A 284     -47.701  27.495  75.715  1.00 21.49           C  
ATOM   2280  CG  PHE A 284     -46.579  26.495  75.771  1.00 25.90           C  
ATOM   2281  CD1 PHE A 284     -45.293  26.870  76.103  1.00 27.10           C  
ATOM   2282  CD2 PHE A 284     -46.834  25.144  75.579  1.00 27.52           C  
ATOM   2283  CE1 PHE A 284     -44.265  25.930  76.197  1.00 27.40           C  
ATOM   2284  CE2 PHE A 284     -45.837  24.192  75.690  1.00 28.39           C  
ATOM   2285  CZ  PHE A 284     -44.556  24.603  75.990  1.00 27.55           C  
ATOM   2286  N   ASN A 285     -50.382  28.770  77.641  1.00 22.03           N  
ATOM   2287  CA  ASN A 285     -51.403  29.803  77.746  1.00 22.46           C  
ATOM   2288  C   ASN A 285     -51.152  30.605  79.022  1.00 23.63           C  
ATOM   2289  O   ASN A 285     -51.894  31.524  79.406  1.00 25.70           O  
ATOM   2290  CB  ASN A 285     -52.816  29.210  77.750  1.00 22.75           C  
ATOM   2291  CG  ASN A 285     -53.017  28.216  78.910  1.00 25.24           C  
ATOM   2292  OD1 ASN A 285     -52.123  27.610  79.482  1.00 24.57           O  
ATOM   2293  ND2 ASN A 285     -54.235  27.925  79.284  1.00 26.52           N  
ATOM   2294  N   ASP A 286     -50.063  30.323  79.740  1.00 21.82           N  
ATOM   2295  CA  ASP A 286     -49.725  31.123  80.938  1.00 19.40           C  
ATOM   2296  C   ASP A 286     -48.623  32.117  80.528  1.00 18.54           C  
ATOM   2297  O   ASP A 286     -47.511  31.685  80.118  1.00 17.22           O  
ATOM   2298  CB  ASP A 286     -49.213  30.194  82.023  1.00 20.53           C  
ATOM   2299  CG  ASP A 286     -48.760  30.796  83.311  1.00 24.46           C  
ATOM   2300  OD1 ASP A 286     -48.395  31.982  83.461  1.00 23.06           O  
ATOM   2301  OD2 ASP A 286     -48.770  30.033  84.335  1.00 29.19           O  
ATOM   2302  N   VAL A 287     -48.831  33.394  80.731  1.00 16.68           N  
ATOM   2303  CA  VAL A 287     -47.821  34.358  80.310  1.00 21.05           C  
ATOM   2304  C   VAL A 287     -46.457  34.161  80.952  1.00 20.20           C  
ATOM   2305  O   VAL A 287     -45.409  34.435  80.359  1.00 17.76           O  
ATOM   2306  CB  VAL A 287     -48.377  35.781  80.466  1.00 21.52           C  
ATOM   2307  CG1 VAL A 287     -48.618  36.126  81.986  1.00 23.36           C  
ATOM   2308  CG2 VAL A 287     -47.387  36.804  79.890  1.00 22.03           C  
ATOM   2309  N   ARG A 288     -46.369  33.602  82.168  1.00 19.66           N  
ATOM   2310  CA  ARG A 288     -45.111  33.453  82.879  1.00 21.82           C  
ATOM   2311  C   ARG A 288     -44.186  32.461  82.208  1.00 19.38           C  
ATOM   2312  O   ARG A 288     -42.941  32.562  82.168  1.00 18.98           O  
ATOM   2313  CB  ARG A 288     -45.418  33.108  84.339  1.00 24.87           C  
ATOM   2314  CG  ARG A 288     -46.288  34.133  85.061  1.00 28.22           C  
ATOM   2315  CD  ARG A 288     -46.762  33.608  86.429  1.00 30.28           C  
ATOM   2316  NE  ARG A 288     -47.566  32.402  86.280  1.00 31.53           N  
ATOM   2317  CZ  ARG A 288     -48.347  31.863  87.218  1.00 36.11           C  
ATOM   2318  NH1 ARG A 288     -48.456  32.477  88.401  1.00 35.90           N  
ATOM   2319  NH2 ARG A 288     -49.070  30.766  87.078  1.00 34.57           N  
ATOM   2320  N   VAL A 289     -44.791  31.365  81.730  1.00 18.28           N  
ATOM   2321  CA  VAL A 289     -44.036  30.321  81.034  1.00 18.68           C  
ATOM   2322  C   VAL A 289     -43.511  30.905  79.697  1.00 18.13           C  
ATOM   2323  O   VAL A 289     -42.335  30.695  79.373  1.00 19.27           O  
ATOM   2324  CB  VAL A 289     -44.922  29.100  80.809  1.00 18.17           C  
ATOM   2325  CG1 VAL A 289     -44.314  28.145  79.837  1.00 21.45           C  
ATOM   2326  CG2 VAL A 289     -45.272  28.407  82.148  1.00 21.56           C  
ATOM   2327  N   ARG A 290     -44.363  31.602  78.939  1.00 15.85           N  
ATOM   2328  CA  ARG A 290     -43.917  32.190  77.665  1.00 16.60           C  
ATOM   2329  C   ARG A 290     -42.773  33.212  77.874  1.00 16.19           C  
ATOM   2330  O   ARG A 290     -41.762  33.221  77.189  1.00 15.04           O  
ATOM   2331  CB  ARG A 290     -45.080  32.896  76.971  1.00 14.69           C  
ATOM   2332  CG  ARG A 290     -46.186  31.886  76.510  1.00 12.89           C  
ATOM   2333  CD  ARG A 290     -47.239  32.558  75.623  1.00 14.57           C  
ATOM   2334  NE  ARG A 290     -47.792  33.849  76.061  1.00 14.31           N  
ATOM   2335  CZ  ARG A 290     -48.957  34.017  76.653  1.00 18.69           C  
ATOM   2336  NH1 ARG A 290     -49.678  32.896  76.857  1.00 21.71           N  
ATOM   2337  NH2 ARG A 290     -49.455  35.197  77.079  1.00 19.24           N  
ATOM   2338  N   THR A 291     -42.953  34.026  78.920  1.00 16.80           N  
ATOM   2339  CA  THR A 291     -41.959  35.066  79.243  1.00 18.23           C  
ATOM   2340  C   THR A 291     -40.606  34.444  79.586  1.00 18.20           C  
ATOM   2341  O   THR A 291     -39.562  34.978  79.188  1.00 18.98           O  
ATOM   2342  CB  THR A 291     -42.434  36.012  80.354  1.00 14.60           C  
ATOM   2343  OG1 THR A 291     -43.685  36.584  79.877  1.00 15.89           O  
ATOM   2344  CG2 THR A 291     -41.451  37.181  80.541  1.00 17.34           C  
ATOM   2345  N   ALA A 292     -40.637  33.367  80.359  1.00 17.31           N  
ATOM   2346  CA  ALA A 292     -39.381  32.706  80.713  1.00 19.37           C  
ATOM   2347  C   ALA A 292     -38.598  32.182  79.516  1.00 19.66           C  
ATOM   2348  O   ALA A 292     -37.331  32.311  79.515  1.00 18.28           O  
ATOM   2349  CB  ALA A 292     -39.650  31.522  81.642  1.00 19.62           C  
ATOM   2350  N   LEU A 293     -39.297  31.519  78.576  1.00 16.67           N  
ATOM   2351  CA  LEU A 293     -38.650  31.029  77.376  1.00 17.62           C  
ATOM   2352  C   LEU A 293     -38.008  32.176  76.586  1.00 19.15           C  
ATOM   2353  O   LEU A 293     -36.891  32.098  76.014  1.00 18.26           O  
ATOM   2354  CB  LEU A 293     -39.706  30.298  76.492  1.00 18.68           C  
ATOM   2355  CG  LEU A 293     -40.262  28.958  77.062  1.00 21.56           C  
ATOM   2356  CD1 LEU A 293     -41.265  28.301  76.133  1.00 22.12           C  
ATOM   2357  CD2 LEU A 293     -39.117  27.937  77.248  1.00 22.00           C  
ATOM   2358  N   LYS A 294     -38.710  33.322  76.525  1.00 14.93           N  
ATOM   2359  CA  LYS A 294     -38.246  34.452  75.703  1.00 16.52           C  
ATOM   2360  C   LYS A 294     -36.951  35.015  76.329  1.00 16.94           C  
ATOM   2361  O   LYS A 294     -36.008  35.381  75.636  1.00 16.57           O  
ATOM   2362  CB  LYS A 294     -39.355  35.539  75.724  1.00 15.60           C  
ATOM   2363  CG  LYS A 294     -39.032  36.803  74.884  1.00 17.11           C  
ATOM   2364  CD  LYS A 294     -40.134  37.864  75.066  1.00 19.37           C  
ATOM   2365  CE  LYS A 294     -40.172  38.535  76.444  1.00 19.50           C  
ATOM   2366  NZ  LYS A 294     -41.266  39.581  76.453  1.00 19.63           N  
ATOM   2367  N   LEU A 295     -36.991  35.169  77.645  1.00 15.77           N  
ATOM   2368  CA  LEU A 295     -35.835  35.768  78.368  1.00 19.63           C  
ATOM   2369  C   LEU A 295     -34.600  34.872  78.415  1.00 20.37           C  
ATOM   2370  O   LEU A 295     -33.476  35.348  78.330  1.00 21.19           O  
ATOM   2371  CB  LEU A 295     -36.241  36.047  79.837  1.00 18.61           C  
ATOM   2372  CG  LEU A 295     -37.297  37.114  80.096  1.00 24.05           C  
ATOM   2373  CD1 LEU A 295     -37.650  37.256  81.578  1.00 25.81           C  
ATOM   2374  CD2 LEU A 295     -36.883  38.480  79.568  1.00 26.37           C  
ATOM   2375  N   ALA A 296     -34.789  33.554  78.518  1.00 19.04           N  
ATOM   2376  CA  ALA A 296     -33.681  32.631  78.682  1.00 20.50           C  
ATOM   2377  C   ALA A 296     -32.945  32.297  77.396  1.00 21.61           C  
ATOM   2378  O   ALA A 296     -31.884  31.641  77.410  1.00 22.83           O  
ATOM   2379  CB  ALA A 296     -34.203  31.356  79.403  1.00 17.63           C  
ATOM   2380  N   LEU A 297     -33.515  32.607  76.240  1.00 24.55           N  
ATOM   2381  CA  LEU A 297     -32.838  32.330  74.970  1.00 23.49           C  
ATOM   2382  C   LEU A 297     -31.666  33.318  74.859  1.00 25.35           C  
ATOM   2383  O   LEU A 297     -31.904  34.532  75.075  1.00 25.07           O  
ATOM   2384  CB  LEU A 297     -33.801  32.444  73.799  1.00 25.39           C  
ATOM   2385  CG  LEU A 297     -33.306  31.872  72.451  1.00 26.97           C  
ATOM   2386  CD1 LEU A 297     -34.470  31.545  71.508  1.00 27.36           C  
ATOM   2387  CD2 LEU A 297     -32.463  32.908  71.718  1.00 30.21           C  
ATOM   2388  N   ASP A 298     -30.454  32.861  74.572  1.00 23.97           N  
ATOM   2389  CA  ASP A 298     -29.317  33.787  74.478  1.00 26.42           C  
ATOM   2390  C   ASP A 298     -29.060  34.118  72.990  1.00 26.01           C  
ATOM   2391  O   ASP A 298     -28.478  33.276  72.268  1.00 21.68           O  
ATOM   2392  CB  ASP A 298     -28.029  33.127  75.027  1.00 28.45           C  
ATOM   2393  CG  ASP A 298     -26.937  34.194  75.136  1.00 30.46           C  
ATOM   2394  OD1 ASP A 298     -26.830  35.114  74.292  1.00 27.60           O  
ATOM   2395  OD2 ASP A 298     -26.200  34.140  76.139  1.00 30.67           O  
ATOM   2396  N   ARG A 299     -29.580  35.265  72.588  1.00 27.24           N  
ATOM   2397  CA  ARG A 299     -29.569  35.697  71.165  1.00 29.31           C  
ATOM   2398  C   ARG A 299     -28.128  35.965  70.743  1.00 32.18           C  
ATOM   2399  O   ARG A 299     -27.775  35.714  69.594  1.00 31.06           O  
ATOM   2400  CB  ARG A 299     -30.439  36.950  70.935  1.00 28.49           C  
ATOM   2401  CG  ARG A 299     -31.971  36.741  70.972  1.00 26.00           C  
ATOM   2402  CD  ARG A 299     -32.759  37.966  71.469  1.00 25.59           C  
ATOM   2403  NE  ARG A 299     -34.134  37.539  71.774  1.00 23.79           N  
ATOM   2404  CZ  ARG A 299     -34.587  36.894  72.837  1.00 22.95           C  
ATOM   2405  NH1 ARG A 299     -33.784  36.722  73.917  1.00 18.36           N  
ATOM   2406  NH2 ARG A 299     -35.880  36.500  72.885  1.00 20.62           N  
ATOM   2407  N   ASP A 300     -27.305  36.469  71.685  1.00 32.71           N  
ATOM   2408  CA  ASP A 300     -25.902  36.689  71.320  1.00 36.52           C  
ATOM   2409  C   ASP A 300     -25.192  35.421  70.918  1.00 36.21           C  
ATOM   2410  O   ASP A 300     -24.503  35.408  69.886  1.00 36.64           O  
ATOM   2411  CB  ASP A 300     -25.181  37.470  72.415  1.00 41.14           C  
ATOM   2412  CG  ASP A 300     -24.501  38.616  71.655  1.00 47.64           C  
ATOM   2413  OD1 ASP A 300     -25.199  39.639  71.409  1.00 49.93           O  
ATOM   2414  OD2 ASP A 300     -23.334  38.351  71.291  1.00 47.47           O  
ATOM   2415  N   ILE A 301     -25.380  34.305  71.595  1.00 35.10           N  
ATOM   2416  CA  ILE A 301     -24.784  33.045  71.190  1.00 38.05           C  
ATOM   2417  C   ILE A 301     -25.342  32.509  69.876  1.00 39.43           C  
ATOM   2418  O   ILE A 301     -24.568  32.005  69.030  1.00 39.79           O  
ATOM   2419  CB  ILE A 301     -24.975  31.962  72.286  1.00 38.02           C  
ATOM   2420  CG1 ILE A 301     -24.230  32.445  73.537  1.00 39.54           C  
ATOM   2421  CG2 ILE A 301     -24.471  30.629  71.775  1.00 39.63           C  
ATOM   2422  CD1 ILE A 301     -23.809  31.383  74.515  1.00 40.89           C  
ATOM   2423  N   ILE A 302     -26.678  32.529  69.727  1.00 38.15           N  
ATOM   2424  CA  ILE A 302     -27.278  31.967  68.522  1.00 39.26           C  
ATOM   2425  C   ILE A 302     -26.788  32.710  67.279  1.00 39.66           C  
ATOM   2426  O   ILE A 302     -26.334  32.093  66.317  1.00 38.44           O  
ATOM   2427  CB  ILE A 302     -28.833  32.046  68.503  1.00 40.02           C  
ATOM   2428  CG1 ILE A 302     -29.451  31.280  69.658  1.00 39.14           C  
ATOM   2429  CG2 ILE A 302     -29.398  31.570  67.162  1.00 39.11           C  
ATOM   2430  CD1 ILE A 302     -29.090  29.823  69.747  1.00 40.48           C  
ATOM   2431  N   VAL A 303     -26.964  34.018  67.320  1.00 41.03           N  
ATOM   2432  CA  VAL A 303     -26.685  34.911  66.223  1.00 44.85           C  
ATOM   2433  C   VAL A 303     -25.218  35.234  65.963  1.00 48.40           C  
ATOM   2434  O   VAL A 303     -24.808  35.168  64.798  1.00 47.62           O  
ATOM   2435  CB  VAL A 303     -27.417  36.269  66.412  1.00 44.32           C  
ATOM   2436  CG1 VAL A 303     -27.187  37.196  65.234  1.00 43.96           C  
ATOM   2437  CG2 VAL A 303     -28.912  36.030  66.628  1.00 43.86           C  
ATOM   2438  N   ASN A 304     -24.477  35.684  66.970  1.00 50.21           N  
ATOM   2439  CA  ASN A 304     -23.089  36.049  66.793  1.00 52.54           C  
ATOM   2440  C   ASN A 304     -22.086  34.920  66.924  1.00 53.88           C  
ATOM   2441  O   ASN A 304     -20.929  35.212  66.605  1.00 55.96           O  
ATOM   2442  CB  ASN A 304     -22.665  37.098  67.839  1.00 53.80           C  
ATOM   2443  CG  ASN A 304     -23.352  38.429  67.629  1.00 54.39           C  
ATOM   2444  OD1 ASN A 304     -23.441  38.890  66.486  1.00 55.51           O  
ATOM   2445  ND2 ASN A 304     -23.801  39.000  68.732  1.00 54.75           N  
ATOM   2446  N   LYS A 305     -22.414  33.734  67.406  1.00 54.09           N  
ATOM   2447  CA  LYS A 305     -21.501  32.645  67.660  1.00 52.76           C  
ATOM   2448  C   LYS A 305     -21.890  31.330  67.001  1.00 51.86           C  
ATOM   2449  O   LYS A 305     -20.990  30.532  66.667  1.00 52.35           O  
ATOM   2450  CB  LYS A 305     -21.397  32.335  69.173  1.00 54.35           C  
ATOM   2451  CG  LYS A 305     -20.737  33.378  70.061  1.00 56.73           C  
ATOM   2452  CD  LYS A 305     -21.357  33.455  71.449  1.00 57.55           C  
ATOM   2453  CE  LYS A 305     -20.421  33.939  72.538  1.00 58.56           C  
ATOM   2454  NZ  LYS A 305     -20.357  35.419  72.723  1.00 60.77           N  
ATOM   2455  N   VAL A 306     -23.178  30.995  66.901  1.00 49.37           N  
ATOM   2456  CA  VAL A 306     -23.538  29.726  66.259  1.00 47.05           C  
ATOM   2457  C   VAL A 306     -23.840  29.954  64.772  1.00 47.96           C  
ATOM   2458  O   VAL A 306     -23.417  29.143  63.936  1.00 48.06           O  
ATOM   2459  CB  VAL A 306     -24.683  28.994  66.949  1.00 45.51           C  
ATOM   2460  CG1 VAL A 306     -25.185  27.779  66.186  1.00 42.80           C  
ATOM   2461  CG2 VAL A 306     -24.342  28.549  68.379  1.00 45.17           C  
ATOM   2462  N   LYS A 307     -24.576  31.005  64.419  1.00 46.49           N  
ATOM   2463  CA  LYS A 307     -24.923  31.274  63.026  1.00 44.61           C  
ATOM   2464  C   LYS A 307     -23.784  32.054  62.362  1.00 45.23           C  
ATOM   2465  O   LYS A 307     -23.210  31.620  61.369  1.00 45.42           O  
ATOM   2466  CB  LYS A 307     -26.204  32.093  62.841  1.00 43.81           C  
ATOM   2467  CG  LYS A 307     -26.673  32.277  61.396  1.00 43.77           C  
ATOM   2468  CD  LYS A 307     -28.204  32.227  61.302  1.00 43.37           C  
ATOM   2469  CE  LYS A 307     -28.721  31.675  59.977  1.00 40.55           C  
ATOM   2470  NZ  LYS A 307     -28.727  32.728  58.931  1.00 39.81           N  
ATOM   2471  N   ASN A 308     -23.537  33.240  62.894  1.00 44.88           N  
ATOM   2472  CA  ASN A 308     -22.522  34.122  62.381  1.00 48.60           C  
ATOM   2473  C   ASN A 308     -22.602  34.312  60.873  1.00 49.71           C  
ATOM   2474  O   ASN A 308     -21.750  33.826  60.133  1.00 50.36           O  
ATOM   2475  CB  ASN A 308     -21.114  33.620  62.755  1.00 49.66           C  
ATOM   2476  CG  ASN A 308     -20.143  34.792  62.737  1.00 49.78           C  
ATOM   2477  OD1 ASN A 308     -20.517  35.891  63.117  1.00 50.26           O  
ATOM   2478  ND2 ASN A 308     -18.912  34.559  62.307  1.00 51.05           N  
ATOM   2479  N   GLN A 309     -23.607  35.068  60.403  1.00 48.58           N  
ATOM   2480  CA  GLN A 309     -23.846  35.376  59.010  1.00 45.68           C  
ATOM   2481  C   GLN A 309     -24.216  36.843  58.818  1.00 44.86           C  
ATOM   2482  O   GLN A 309     -24.318  37.387  57.706  1.00 43.69           O  
ATOM   2483  CB  GLN A 309     -24.898  34.404  58.465  1.00 46.01           C  
ATOM   2484  CG  GLN A 309     -24.329  33.025  58.190  1.00 46.48           C  
ATOM   2485  CD  GLN A 309     -25.307  31.936  57.877  1.00 48.74           C  
ATOM   2486  OE1 GLN A 309     -26.529  32.068  57.753  1.00 50.36           O  
ATOM   2487  NE2 GLN A 309     -24.801  30.722  57.699  1.00 48.30           N  
ATOM   2488  N   GLY A 310     -24.341  37.582  59.913  1.00 42.32           N  
ATOM   2489  CA  GLY A 310     -24.681  38.992  59.870  1.00 40.20           C  
ATOM   2490  C   GLY A 310     -26.124  39.339  60.180  1.00 39.53           C  
ATOM   2491  O   GLY A 310     -26.534  40.488  59.986  1.00 37.75           O  
ATOM   2492  N   ASP A 311     -26.862  38.388  60.772  1.00 39.75           N  
ATOM   2493  CA  ASP A 311     -28.255  38.633  61.198  1.00 37.75           C  
ATOM   2494  C   ASP A 311     -28.221  39.509  62.429  1.00 37.34           C  
ATOM   2495  O   ASP A 311     -27.172  39.428  63.096  1.00 37.19           O  
ATOM   2496  CB  ASP A 311     -28.923  37.304  61.533  1.00 35.92           C  
ATOM   2497  CG  ASP A 311     -28.882  36.216  60.530  1.00 36.93           C  
ATOM   2498  OD1 ASP A 311     -29.511  36.318  59.422  1.00 37.40           O  
ATOM   2499  OD2 ASP A 311     -28.283  35.132  60.765  1.00 37.38           O  
ATOM   2500  N   LEU A 312     -29.237  40.284  62.791  1.00 36.25           N  
ATOM   2501  CA  LEU A 312     -29.260  41.105  63.984  1.00 33.58           C  
ATOM   2502  C   LEU A 312     -30.199  40.508  65.065  1.00 34.92           C  
ATOM   2503  O   LEU A 312     -31.290  40.012  64.744  1.00 34.06           O  
ATOM   2504  CB  LEU A 312     -29.784  42.496  63.697  1.00 35.43           C  
ATOM   2505  CG  LEU A 312     -29.289  43.394  62.564  1.00 37.32           C  
ATOM   2506  CD1 LEU A 312     -27.823  43.801  62.721  1.00 36.02           C  
ATOM   2507  CD2 LEU A 312     -29.475  42.768  61.191  1.00 37.60           C  
ATOM   2508  N   PRO A 313     -29.765  40.499  66.320  1.00 32.59           N  
ATOM   2509  CA  PRO A 313     -30.524  40.001  67.456  1.00 31.15           C  
ATOM   2510  C   PRO A 313     -31.862  40.716  67.502  1.00 28.62           C  
ATOM   2511  O   PRO A 313     -31.901  41.965  67.378  1.00 25.79           O  
ATOM   2512  CB  PRO A 313     -29.665  40.362  68.677  1.00 33.06           C  
ATOM   2513  CG  PRO A 313     -28.255  40.313  68.084  1.00 34.53           C  
ATOM   2514  CD  PRO A 313     -28.462  41.062  66.788  1.00 33.49           C  
ATOM   2515  N   ALA A 314     -32.931  39.930  67.700  1.00 23.22           N  
ATOM   2516  CA  ALA A 314     -34.261  40.563  67.606  1.00 20.18           C  
ATOM   2517  C   ALA A 314     -34.986  40.682  68.939  1.00 20.47           C  
ATOM   2518  O   ALA A 314     -34.816  39.803  69.805  1.00 19.33           O  
ATOM   2519  CB  ALA A 314     -35.125  39.691  66.672  1.00 17.93           C  
ATOM   2520  N   TYR A 315     -35.747  41.725  69.121  1.00 20.05           N  
ATOM   2521  CA  TYR A 315     -36.532  42.013  70.302  1.00 22.50           C  
ATOM   2522  C   TYR A 315     -38.000  42.343  69.953  1.00 21.76           C  
ATOM   2523  O   TYR A 315     -38.731  42.874  70.828  1.00 19.81           O  
ATOM   2524  CB  TYR A 315     -35.970  43.221  71.064  1.00 23.35           C  
ATOM   2525  CG  TYR A 315     -35.782  44.434  70.164  1.00 27.00           C  
ATOM   2526  CD1 TYR A 315     -36.793  45.367  69.979  1.00 27.47           C  
ATOM   2527  CD2 TYR A 315     -34.585  44.641  69.499  1.00 28.74           C  
ATOM   2528  CE1 TYR A 315     -36.598  46.472  69.165  1.00 29.98           C  
ATOM   2529  CE2 TYR A 315     -34.381  45.717  68.628  1.00 29.57           C  
ATOM   2530  CZ  TYR A 315     -35.407  46.616  68.493  1.00 29.69           C  
ATOM   2531  OH  TYR A 315     -35.253  47.676  67.657  1.00 33.13           O  
ATOM   2532  N   SER A 316     -38.322  42.125  68.683  1.00 20.87           N  
ATOM   2533  CA  SER A 316     -39.707  42.401  68.258  1.00 21.31           C  
ATOM   2534  C   SER A 316     -40.156  41.511  67.106  1.00 19.30           C  
ATOM   2535  O   SER A 316     -39.303  40.798  66.604  1.00 18.86           O  
ATOM   2536  CB  SER A 316     -39.819  43.869  67.790  1.00 19.62           C  
ATOM   2537  OG  SER A 316     -38.983  43.965  66.661  1.00 16.32           O  
ATOM   2538  N   TYR A 317     -41.421  41.688  66.642  1.00 17.80           N  
ATOM   2539  CA  TYR A 317     -41.830  40.886  65.457  1.00 17.75           C  
ATOM   2540  C   TYR A 317     -41.493  41.674  64.197  1.00 18.45           C  
ATOM   2541  O   TYR A 317     -40.780  41.239  63.238  1.00 18.56           O  
ATOM   2542  CB  TYR A 317     -43.342  40.577  65.621  1.00 14.89           C  
ATOM   2543  CG  TYR A 317     -44.053  39.714  64.618  1.00 16.35           C  
ATOM   2544  CD1 TYR A 317     -43.468  38.562  64.107  1.00 16.25           C  
ATOM   2545  CD2 TYR A 317     -45.389  39.955  64.259  1.00 15.96           C  
ATOM   2546  CE1 TYR A 317     -44.161  37.726  63.221  1.00 18.40           C  
ATOM   2547  CE2 TYR A 317     -46.091  39.120  63.399  1.00 15.93           C  
ATOM   2548  CZ  TYR A 317     -45.451  38.020  62.865  1.00 16.51           C  
ATOM   2549  OH  TYR A 317     -46.114  37.177  62.009  1.00 18.73           O  
ATOM   2550  N   THR A 318     -42.079  42.881  64.114  1.00 16.61           N  
ATOM   2551  CA  THR A 318     -41.770  43.737  62.980  1.00 20.28           C  
ATOM   2552  C   THR A 318     -40.259  44.155  63.031  1.00 19.48           C  
ATOM   2553  O   THR A 318     -39.800  44.701  64.038  1.00 19.42           O  
ATOM   2554  CB  THR A 318     -42.601  45.050  63.027  1.00 20.23           C  
ATOM   2555  OG1 THR A 318     -43.994  44.747  63.173  1.00 20.76           O  
ATOM   2556  CG2 THR A 318     -42.253  45.938  61.852  1.00 21.11           C  
ATOM   2557  N   PRO A 319     -39.578  43.948  61.950  1.00 19.51           N  
ATOM   2558  CA  PRO A 319     -38.164  44.405  61.819  1.00 22.90           C  
ATOM   2559  C   PRO A 319     -38.133  45.921  61.973  1.00 23.51           C  
ATOM   2560  O   PRO A 319     -39.017  46.630  61.411  1.00 23.02           O  
ATOM   2561  CB  PRO A 319     -37.803  44.006  60.391  1.00 21.90           C  
ATOM   2562  CG  PRO A 319     -38.691  42.790  60.148  1.00 19.98           C  
ATOM   2563  CD  PRO A 319     -40.000  43.316  60.700  1.00 19.03           C  
ATOM   2564  N   PRO A 320     -37.183  46.439  62.733  1.00 23.93           N  
ATOM   2565  CA  PRO A 320     -37.065  47.857  63.021  1.00 25.25           C  
ATOM   2566  C   PRO A 320     -36.754  48.727  61.819  1.00 24.69           C  
ATOM   2567  O   PRO A 320     -37.129  49.895  61.884  1.00 26.45           O  
ATOM   2568  CB  PRO A 320     -35.988  47.985  64.115  1.00 25.64           C  
ATOM   2569  CG  PRO A 320     -35.232  46.698  64.055  1.00 26.22           C  
ATOM   2570  CD  PRO A 320     -36.139  45.673  63.433  1.00 24.23           C  
ATOM   2571  N   TYR A 321     -36.227  48.220  60.741  1.00 26.99           N  
ATOM   2572  CA  TYR A 321     -35.924  48.966  59.526  1.00 28.40           C  
ATOM   2573  C   TYR A 321     -37.078  48.850  58.524  1.00 31.20           C  
ATOM   2574  O   TYR A 321     -36.893  49.188  57.350  1.00 28.69           O  
ATOM   2575  CB  TYR A 321     -34.615  48.447  58.903  1.00 30.15           C  
ATOM   2576  CG  TYR A 321     -34.469  46.958  58.864  1.00 31.27           C  
ATOM   2577  CD1 TYR A 321     -34.054  46.242  59.980  1.00 31.95           C  
ATOM   2578  CD2 TYR A 321     -34.754  46.225  57.711  1.00 32.04           C  
ATOM   2579  CE1 TYR A 321     -33.941  44.862  59.978  1.00 30.48           C  
ATOM   2580  CE2 TYR A 321     -34.648  44.828  57.681  1.00 31.78           C  
ATOM   2581  CZ  TYR A 321     -34.247  44.175  58.828  1.00 31.96           C  
ATOM   2582  OH  TYR A 321     -34.128  42.808  58.824  1.00 32.15           O  
ATOM   2583  N   THR A 322     -38.265  48.328  58.988  1.00 29.35           N  
ATOM   2584  CA  THR A 322     -39.410  48.343  58.058  1.00 28.11           C  
ATOM   2585  C   THR A 322     -39.836  49.794  57.848  1.00 29.26           C  
ATOM   2586  O   THR A 322     -39.831  50.591  58.810  1.00 27.23           O  
ATOM   2587  CB  THR A 322     -40.613  47.580  58.678  1.00 29.01           C  
ATOM   2588  OG1 THR A 322     -40.202  46.217  58.952  1.00 26.42           O  
ATOM   2589  CG2 THR A 322     -41.781  47.556  57.681  1.00 27.12           C  
ATOM   2590  N   ASP A 323     -40.292  50.153  56.657  1.00 30.45           N  
ATOM   2591  CA  ASP A 323     -40.819  51.509  56.429  1.00 34.08           C  
ATOM   2592  C   ASP A 323     -41.894  51.986  57.365  1.00 33.89           C  
ATOM   2593  O   ASP A 323     -42.984  51.362  57.421  1.00 34.13           O  
ATOM   2594  CB  ASP A 323     -41.578  51.441  55.067  1.00 38.94           C  
ATOM   2595  CG  ASP A 323     -41.002  52.506  54.145  1.00 43.43           C  
ATOM   2596  OD1 ASP A 323     -40.027  52.124  53.463  1.00 44.36           O  
ATOM   2597  OD2 ASP A 323     -41.565  53.621  54.242  1.00 45.01           O  
ATOM   2598  N   GLY A 324     -41.725  53.062  58.114  1.00 33.86           N  
ATOM   2599  CA  GLY A 324     -42.769  53.524  59.027  1.00 34.22           C  
ATOM   2600  C   GLY A 324     -42.648  52.928  60.430  1.00 34.42           C  
ATOM   2601  O   GLY A 324     -43.522  53.224  61.271  1.00 35.69           O  
ATOM   2602  N   ALA A 325     -41.689  52.065  60.716  1.00 32.71           N  
ATOM   2603  CA  ALA A 325     -41.572  51.526  62.068  1.00 32.71           C  
ATOM   2604  C   ALA A 325     -40.701  52.417  62.967  1.00 33.14           C  
ATOM   2605  O   ALA A 325     -39.542  52.662  62.596  1.00 33.91           O  
ATOM   2606  CB  ALA A 325     -40.887  50.154  62.017  1.00 30.52           C  
ATOM   2607  N   LYS A 326     -41.125  52.779  64.151  1.00 31.63           N  
ATOM   2608  CA  LYS A 326     -40.313  53.482  65.132  1.00 33.95           C  
ATOM   2609  C   LYS A 326     -40.448  52.669  66.417  1.00 30.88           C  
ATOM   2610  O   LYS A 326     -41.275  53.010  67.237  1.00 30.77           O  
ATOM   2611  CB  LYS A 326     -40.719  54.960  65.349  1.00 36.33           C  
ATOM   2612  CG  LYS A 326     -39.716  55.686  66.239  1.00 40.59           C  
ATOM   2613  CD  LYS A 326     -39.521  57.168  65.971  1.00 43.78           C  
ATOM   2614  CE  LYS A 326     -40.784  58.010  65.994  1.00 45.48           C  
ATOM   2615  NZ  LYS A 326     -41.440  57.969  64.633  1.00 49.15           N  
ATOM   2616  N   LEU A 327     -39.673  51.612  66.611  1.00 28.64           N  
ATOM   2617  CA  LEU A 327     -39.922  50.758  67.772  1.00 30.94           C  
ATOM   2618  C   LEU A 327     -39.092  51.097  68.996  1.00 33.88           C  
ATOM   2619  O   LEU A 327     -37.966  51.521  68.814  1.00 34.95           O  
ATOM   2620  CB  LEU A 327     -39.635  49.300  67.340  1.00 29.83           C  
ATOM   2621  CG  LEU A 327     -40.418  48.900  66.057  1.00 29.98           C  
ATOM   2622  CD1 LEU A 327     -40.089  47.459  65.709  1.00 31.10           C  
ATOM   2623  CD2 LEU A 327     -41.909  49.132  66.275  1.00 27.54           C  
ATOM   2624  N   VAL A 328     -39.619  50.839  70.166  1.00 36.20           N  
ATOM   2625  CA  VAL A 328     -38.895  51.039  71.429  1.00 40.28           C  
ATOM   2626  C   VAL A 328     -38.250  49.723  71.876  1.00 39.53           C  
ATOM   2627  O   VAL A 328     -38.921  48.688  71.928  1.00 38.72           O  
ATOM   2628  CB  VAL A 328     -39.922  51.499  72.477  1.00 40.77           C  
ATOM   2629  CG1 VAL A 328     -39.467  51.252  73.899  1.00 43.55           C  
ATOM   2630  CG2 VAL A 328     -40.274  52.973  72.325  1.00 42.62           C  
ATOM   2631  N   GLU A 329     -36.959  49.716  72.193  1.00 38.48           N  
ATOM   2632  CA  GLU A 329     -36.271  48.507  72.650  1.00 36.84           C  
ATOM   2633  C   GLU A 329     -36.811  48.237  74.036  1.00 33.66           C  
ATOM   2634  O   GLU A 329     -36.872  49.174  74.799  1.00 35.65           O  
ATOM   2635  CB  GLU A 329     -34.770  48.730  72.652  1.00 40.24           C  
ATOM   2636  CG  GLU A 329     -33.950  47.755  71.849  1.00 44.47           C  
ATOM   2637  CD  GLU A 329     -32.452  48.012  71.833  1.00 48.11           C  
ATOM   2638  OE1 GLU A 329     -31.828  48.294  72.878  1.00 47.83           O  
ATOM   2639  OE2 GLU A 329     -31.859  47.934  70.726  1.00 48.90           O  
ATOM   2640  N   PRO A 330     -37.279  47.033  74.375  1.00 31.91           N  
ATOM   2641  CA  PRO A 330     -37.831  46.760  75.677  1.00 28.06           C  
ATOM   2642  C   PRO A 330     -36.778  46.679  76.775  1.00 27.48           C  
ATOM   2643  O   PRO A 330     -35.646  46.331  76.493  1.00 24.51           O  
ATOM   2644  CB  PRO A 330     -38.529  45.420  75.488  1.00 28.91           C  
ATOM   2645  CG  PRO A 330     -37.951  44.813  74.278  1.00 30.26           C  
ATOM   2646  CD  PRO A 330     -37.282  45.860  73.438  1.00 30.21           C  
ATOM   2647  N   GLU A 331     -37.150  46.929  78.021  1.00 29.15           N  
ATOM   2648  CA  GLU A 331     -36.270  46.861  79.184  1.00 32.29           C  
ATOM   2649  C   GLU A 331     -35.467  45.570  79.319  1.00 30.85           C  
ATOM   2650  O   GLU A 331     -34.252  45.527  79.566  1.00 30.81           O  
ATOM   2651  CB  GLU A 331     -37.147  47.014  80.423  1.00 37.00           C  
ATOM   2652  CG  GLU A 331     -37.344  48.406  80.984  1.00 44.13           C  
ATOM   2653  CD  GLU A 331     -36.275  48.725  82.030  1.00 47.52           C  
ATOM   2654  OE1 GLU A 331     -35.840  47.767  82.707  1.00 49.59           O  
ATOM   2655  OE2 GLU A 331     -35.870  49.910  82.153  1.00 48.82           O  
ATOM   2656  N   TRP A 332     -36.096  44.422  79.025  1.00 24.20           N  
ATOM   2657  CA  TRP A 332     -35.460  43.150  79.208  1.00 23.27           C  
ATOM   2658  C   TRP A 332     -34.328  42.904  78.255  1.00 21.58           C  
ATOM   2659  O   TRP A 332     -33.374  42.175  78.558  1.00 22.38           O  
ATOM   2660  CB  TRP A 332     -36.540  42.036  79.181  1.00 24.17           C  
ATOM   2661  CG  TRP A 332     -37.185  41.831  77.839  1.00 22.76           C  
ATOM   2662  CD1 TRP A 332     -38.435  42.297  77.489  1.00 20.93           C  
ATOM   2663  CD2 TRP A 332     -36.681  41.135  76.698  1.00 23.47           C  
ATOM   2664  NE1 TRP A 332     -38.719  41.934  76.202  1.00 19.31           N  
ATOM   2665  CE2 TRP A 332     -37.692  41.181  75.704  1.00 21.59           C  
ATOM   2666  CE3 TRP A 332     -35.532  40.401  76.422  1.00 23.93           C  
ATOM   2667  CZ2 TRP A 332     -37.549  40.595  74.454  1.00 21.79           C  
ATOM   2668  CZ3 TRP A 332     -35.390  39.801  75.181  1.00 25.99           C  
ATOM   2669  CH2 TRP A 332     -36.389  39.923  74.188  1.00 24.86           C  
ATOM   2670  N   PHE A 333     -34.343  43.520  77.080  1.00 22.63           N  
ATOM   2671  CA  PHE A 333     -33.341  43.385  76.063  1.00 24.83           C  
ATOM   2672  C   PHE A 333     -32.059  44.158  76.459  1.00 25.04           C  
ATOM   2673  O   PHE A 333     -31.028  43.730  75.971  1.00 26.52           O  
ATOM   2674  CB  PHE A 333     -33.829  43.940  74.716  1.00 26.96           C  
ATOM   2675  CG  PHE A 333     -32.980  43.602  73.528  1.00 29.12           C  
ATOM   2676  CD1 PHE A 333     -32.844  42.320  73.070  1.00 28.49           C  
ATOM   2677  CD2 PHE A 333     -32.309  44.608  72.839  1.00 32.44           C  
ATOM   2678  CE1 PHE A 333     -32.071  42.025  71.966  1.00 30.27           C  
ATOM   2679  CE2 PHE A 333     -31.518  44.323  71.725  1.00 33.50           C  
ATOM   2680  CZ  PHE A 333     -31.402  43.011  71.275  1.00 32.65           C  
ATOM   2681  N   LYS A 334     -32.168  45.101  77.343  1.00 27.80           N  
ATOM   2682  CA  LYS A 334     -31.030  45.923  77.774  1.00 33.70           C  
ATOM   2683  C   LYS A 334     -30.286  45.300  78.930  1.00 34.80           C  
ATOM   2684  O   LYS A 334     -29.103  45.568  79.163  1.00 34.57           O  
ATOM   2685  CB  LYS A 334     -31.653  47.299  78.154  1.00 35.79           C  
ATOM   2686  CG  LYS A 334     -31.915  48.120  76.897  1.00 36.56           C  
ATOM   2687  CD  LYS A 334     -32.735  49.376  77.147  1.00 40.41           C  
ATOM   2688  CE  LYS A 334     -32.420  50.439  76.088  1.00 43.42           C  
ATOM   2689  NZ  LYS A 334     -31.796  49.871  74.857  1.00 44.20           N  
ATOM   2690  N   TRP A 335     -30.947  44.364  79.641  1.00 34.12           N  
ATOM   2691  CA  TRP A 335     -30.276  43.695  80.758  1.00 31.31           C  
ATOM   2692  C   TRP A 335     -29.151  42.782  80.300  1.00 28.67           C  
ATOM   2693  O   TRP A 335     -29.034  42.422  79.154  1.00 28.24           O  
ATOM   2694  CB  TRP A 335     -31.249  42.831  81.558  1.00 30.53           C  
ATOM   2695  CG  TRP A 335     -32.426  43.434  82.209  1.00 30.44           C  
ATOM   2696  CD1 TRP A 335     -32.599  44.732  82.594  1.00 30.55           C  
ATOM   2697  CD2 TRP A 335     -33.670  42.752  82.526  1.00 30.12           C  
ATOM   2698  NE1 TRP A 335     -33.876  44.893  83.107  1.00 30.56           N  
ATOM   2699  CE2 TRP A 335     -34.519  43.695  83.118  1.00 30.90           C  
ATOM   2700  CE3 TRP A 335     -34.117  41.441  82.392  1.00 29.56           C  
ATOM   2701  CZ2 TRP A 335     -35.823  43.380  83.528  1.00 32.16           C  
ATOM   2702  CZ3 TRP A 335     -35.381  41.103  82.838  1.00 29.66           C  
ATOM   2703  CH2 TRP A 335     -36.232  42.081  83.377  1.00 30.85           C  
ATOM   2704  N   SER A 336     -28.388  42.230  81.214  1.00 29.16           N  
ATOM   2705  CA  SER A 336     -27.352  41.244  80.962  1.00 29.34           C  
ATOM   2706  C   SER A 336     -28.055  39.893  80.795  1.00 27.98           C  
ATOM   2707  O   SER A 336     -29.158  39.708  81.338  1.00 27.29           O  
ATOM   2708  CB  SER A 336     -26.405  41.194  82.183  1.00 29.40           C  
ATOM   2709  OG  SER A 336     -27.044  40.500  83.256  1.00 33.74           O  
ATOM   2710  N   GLN A 337     -27.437  38.915  80.162  1.00 27.24           N  
ATOM   2711  CA  GLN A 337     -28.062  37.623  80.003  1.00 27.83           C  
ATOM   2712  C   GLN A 337     -28.284  36.964  81.361  1.00 29.81           C  
ATOM   2713  O   GLN A 337     -29.273  36.251  81.567  1.00 24.51           O  
ATOM   2714  CB  GLN A 337     -27.315  36.674  79.060  1.00 27.21           C  
ATOM   2715  CG  GLN A 337     -28.124  35.403  78.730  1.00 25.22           C  
ATOM   2716  CD  GLN A 337     -29.428  35.666  77.983  1.00 24.81           C  
ATOM   2717  OE1 GLN A 337     -29.497  36.530  77.085  1.00 22.57           O  
ATOM   2718  NE2 GLN A 337     -30.471  34.916  78.411  1.00 23.26           N  
ATOM   2719  N   GLN A 338     -27.317  37.145  82.287  1.00 31.15           N  
ATOM   2720  CA  GLN A 338     -27.447  36.535  83.602  1.00 33.31           C  
ATOM   2721  C   GLN A 338     -28.697  37.010  84.339  1.00 30.11           C  
ATOM   2722  O   GLN A 338     -29.359  36.212  84.994  1.00 27.33           O  
ATOM   2723  CB  GLN A 338     -26.187  36.813  84.453  1.00 39.52           C  
ATOM   2724  CG  GLN A 338     -26.214  35.960  85.713  1.00 46.53           C  
ATOM   2725  CD  GLN A 338     -27.078  36.369  86.858  1.00 49.90           C  
ATOM   2726  OE1 GLN A 338     -27.578  37.503  86.937  1.00 53.40           O  
ATOM   2727  NE2 GLN A 338     -27.326  35.464  87.821  1.00 52.74           N  
ATOM   2728  N   LYS A 339     -29.049  38.279  84.284  1.00 27.09           N  
ATOM   2729  CA  LYS A 339     -30.255  38.827  84.917  1.00 26.94           C  
ATOM   2730  C   LYS A 339     -31.514  38.285  84.214  1.00 26.29           C  
ATOM   2731  O   LYS A 339     -32.487  37.861  84.866  1.00 26.53           O  
ATOM   2732  CB  LYS A 339     -30.148  40.338  84.815  1.00 30.10           C  
ATOM   2733  CG  LYS A 339     -31.421  41.147  84.911  1.00 32.78           C  
ATOM   2734  CD  LYS A 339     -31.790  41.292  86.380  1.00 37.09           C  
ATOM   2735  CE  LYS A 339     -33.642  41.468  86.057  0.00 20.00           C  
ATOM   2736  NZ  LYS A 339     -33.255  42.879  86.041  0.00 20.00           N  
ATOM   2737  N   ARG A 340     -31.490  38.201  82.886  1.00 25.02           N  
ATOM   2738  CA  ARG A 340     -32.639  37.562  82.195  1.00 24.67           C  
ATOM   2739  C   ARG A 340     -32.845  36.114  82.680  1.00 24.58           C  
ATOM   2740  O   ARG A 340     -33.979  35.730  83.043  1.00 24.60           O  
ATOM   2741  CB  ARG A 340     -32.419  37.547  80.705  1.00 23.16           C  
ATOM   2742  CG  ARG A 340     -32.580  38.888  79.986  1.00 24.41           C  
ATOM   2743  CD  ARG A 340     -32.681  38.617  78.474  1.00 25.22           C  
ATOM   2744  NE  ARG A 340     -31.342  38.496  77.870  1.00 27.63           N  
ATOM   2745  CZ  ARG A 340     -30.542  39.518  77.526  1.00 27.20           C  
ATOM   2746  NH1 ARG A 340     -30.895  40.777  77.695  1.00 24.81           N  
ATOM   2747  NH2 ARG A 340     -29.342  39.287  77.011  1.00 24.57           N  
ATOM   2748  N   ASN A 341     -31.754  35.341  82.788  1.00 24.00           N  
ATOM   2749  CA  ASN A 341     -31.887  33.953  83.275  1.00 25.96           C  
ATOM   2750  C   ASN A 341     -32.449  33.909  84.688  1.00 26.07           C  
ATOM   2751  O   ASN A 341     -33.239  32.993  84.960  1.00 26.75           O  
ATOM   2752  CB  ASN A 341     -30.582  33.173  83.219  1.00 25.33           C  
ATOM   2753  CG  ASN A 341     -29.989  32.976  81.840  1.00 28.58           C  
ATOM   2754  OD1 ASN A 341     -30.691  33.144  80.817  1.00 28.85           O  
ATOM   2755  ND2 ASN A 341     -28.737  32.533  81.794  1.00 23.10           N  
ATOM   2756  N   GLU A 342     -32.028  34.740  85.643  1.00 28.72           N  
ATOM   2757  CA  GLU A 342     -32.558  34.629  87.005  1.00 31.47           C  
ATOM   2758  C   GLU A 342     -34.024  35.048  87.016  1.00 29.72           C  
ATOM   2759  O   GLU A 342     -34.810  34.401  87.674  1.00 27.36           O  
ATOM   2760  CB  GLU A 342     -31.768  35.327  88.102  1.00 37.16           C  
ATOM   2761  CG  GLU A 342     -30.727  36.353  87.773  1.00 42.25           C  
ATOM   2762  CD  GLU A 342     -30.159  37.016  89.016  1.00 47.57           C  
ATOM   2763  OE1 GLU A 342     -29.432  36.308  89.753  1.00 49.92           O  
ATOM   2764  OE2 GLU A 342     -30.444  38.225  89.268  1.00 50.03           O  
ATOM   2765  N   GLU A 343     -34.398  36.083  86.275  1.00 29.93           N  
ATOM   2766  CA  GLU A 343     -35.794  36.470  86.122  1.00 29.04           C  
ATOM   2767  C   GLU A 343     -36.550  35.321  85.454  1.00 27.31           C  
ATOM   2768  O   GLU A 343     -37.613  34.974  85.947  1.00 26.46           O  
ATOM   2769  CB  GLU A 343     -35.917  37.741  85.305  1.00 33.11           C  
ATOM   2770  CG  GLU A 343     -37.304  38.344  85.218  1.00 37.14           C  
ATOM   2771  CD  GLU A 343     -37.742  39.055  86.505  1.00 40.73           C  
ATOM   2772  OE1 GLU A 343     -36.921  39.318  87.420  1.00 40.78           O  
ATOM   2773  OE2 GLU A 343     -38.970  39.329  86.487  1.00 42.30           O  
ATOM   2774  N   ALA A 344     -36.016  34.677  84.425  1.00 22.89           N  
ATOM   2775  CA  ALA A 344     -36.769  33.569  83.796  1.00 22.33           C  
ATOM   2776  C   ALA A 344     -36.980  32.404  84.769  1.00 23.72           C  
ATOM   2777  O   ALA A 344     -38.039  31.755  84.806  1.00 21.50           O  
ATOM   2778  CB  ALA A 344     -35.997  33.034  82.585  1.00 15.84           C  
ATOM   2779  N   LYS A 345     -35.947  32.112  85.550  1.00 24.46           N  
ATOM   2780  CA  LYS A 345     -36.053  30.978  86.498  1.00 29.24           C  
ATOM   2781  C   LYS A 345     -37.116  31.210  87.547  1.00 29.00           C  
ATOM   2782  O   LYS A 345     -37.895  30.321  87.895  1.00 30.33           O  
ATOM   2783  CB  LYS A 345     -34.688  30.660  87.118  1.00 31.61           C  
ATOM   2784  CG  LYS A 345     -33.852  29.667  86.365  1.00 36.33           C  
ATOM   2785  CD  LYS A 345     -32.413  29.580  86.915  1.00 40.82           C  
ATOM   2786  CE  LYS A 345     -31.592  30.601  86.128  1.00 44.60           C  
ATOM   2787  NZ  LYS A 345     -30.279  30.986  86.729  1.00 46.35           N  
ATOM   2788  N   LYS A 346     -37.209  32.409  88.082  1.00 30.45           N  
ATOM   2789  CA  LYS A 346     -38.213  32.798  89.050  1.00 31.55           C  
ATOM   2790  C   LYS A 346     -39.627  32.639  88.503  1.00 31.26           C  
ATOM   2791  O   LYS A 346     -40.558  32.257  89.213  1.00 30.09           O  
ATOM   2792  CB  LYS A 346     -37.997  34.269  89.496  1.00 32.55           C  
ATOM   2793  CG  LYS A 346     -39.154  34.752  90.330  1.00 37.84           C  
ATOM   2794  CD  LYS A 346     -39.068  35.835  91.362  1.00 41.90           C  
ATOM   2795  CE  LYS A 346     -39.293  37.251  90.890  1.00 45.05           C  
ATOM   2796  NZ  LYS A 346     -40.453  37.409  89.949  1.00 48.59           N  
ATOM   2797  N   LEU A 347     -39.832  33.062  87.254  1.00 28.99           N  
ATOM   2798  CA  LEU A 347     -41.134  32.976  86.601  1.00 27.98           C  
ATOM   2799  C   LEU A 347     -41.547  31.527  86.460  1.00 25.37           C  
ATOM   2800  O   LEU A 347     -42.736  31.230  86.677  1.00 23.75           O  
ATOM   2801  CB  LEU A 347     -41.156  33.710  85.225  1.00 27.06           C  
ATOM   2802  CG  LEU A 347     -41.188  35.234  85.326  1.00 29.66           C  
ATOM   2803  CD1 LEU A 347     -41.115  35.928  83.959  1.00 31.20           C  
ATOM   2804  CD2 LEU A 347     -42.443  35.767  86.041  1.00 30.70           C  
ATOM   2805  N   LEU A 348     -40.688  30.644  86.018  1.00 24.91           N  
ATOM   2806  CA  LEU A 348     -41.019  29.240  85.876  1.00 30.32           C  
ATOM   2807  C   LEU A 348     -41.377  28.614  87.235  1.00 31.00           C  
ATOM   2808  O   LEU A 348     -42.354  27.873  87.350  1.00 31.20           O  
ATOM   2809  CB  LEU A 348     -39.869  28.420  85.310  1.00 34.65           C  
ATOM   2810  CG  LEU A 348     -39.846  28.027  83.851  1.00 37.26           C  
ATOM   2811  CD1 LEU A 348     -38.901  26.843  83.609  1.00 36.23           C  
ATOM   2812  CD2 LEU A 348     -41.237  27.659  83.332  1.00 37.60           C  
ATOM   2813  N   ALA A 349     -40.558  28.863  88.234  1.00 30.29           N  
ATOM   2814  CA  ALA A 349     -40.808  28.337  89.581  1.00 33.27           C  
ATOM   2815  C   ALA A 349     -42.181  28.802  90.059  1.00 35.10           C  
ATOM   2816  O   ALA A 349     -42.965  27.977  90.535  1.00 36.42           O  
ATOM   2817  CB  ALA A 349     -39.766  28.801  90.586  1.00 30.37           C  
ATOM   2818  N   GLU A 350     -42.564  30.062  89.858  1.00 36.70           N  
ATOM   2819  CA  GLU A 350     -43.884  30.536  90.304  1.00 38.10           C  
ATOM   2820  C   GLU A 350     -44.992  29.852  89.527  1.00 40.48           C  
ATOM   2821  O   GLU A 350     -46.093  29.609  90.038  1.00 39.66           O  
ATOM   2822  CB  GLU A 350     -43.845  32.070  90.288  1.00 40.43           C  
ATOM   2823  CG  GLU A 350     -45.195  32.722  90.147  1.00 40.55           C  
ATOM   2824  CD  GLU A 350     -45.257  34.209  89.925  1.00 41.48           C  
ATOM   2825  OE1 GLU A 350     -44.258  34.970  89.969  1.00 40.60           O  
ATOM   2826  OE2 GLU A 350     -46.447  34.574  89.705  1.00 40.68           O  
ATOM   2827  N   ALA A 351     -44.762  29.370  88.303  1.00 40.74           N  
ATOM   2828  CA  ALA A 351     -45.706  28.630  87.501  1.00 42.73           C  
ATOM   2829  C   ALA A 351     -45.672  27.127  87.798  1.00 43.09           C  
ATOM   2830  O   ALA A 351     -46.345  26.388  87.079  1.00 44.04           O  
ATOM   2831  CB  ALA A 351     -45.437  28.778  86.006  1.00 42.81           C  
ATOM   2832  N   GLY A 352     -44.960  26.665  88.815  1.00 42.22           N  
ATOM   2833  CA  GLY A 352     -44.914  25.278  89.188  1.00 41.42           C  
ATOM   2834  C   GLY A 352     -43.852  24.430  88.534  1.00 41.51           C  
ATOM   2835  O   GLY A 352     -43.907  23.199  88.632  1.00 41.81           O  
ATOM   2836  N   PHE A 353     -42.888  24.996  87.809  1.00 42.40           N  
ATOM   2837  CA  PHE A 353     -41.911  24.125  87.150  1.00 42.81           C  
ATOM   2838  C   PHE A 353     -40.551  24.307  87.804  1.00 46.20           C  
ATOM   2839  O   PHE A 353     -40.141  25.456  87.986  1.00 46.52           O  
ATOM   2840  CB  PHE A 353     -41.871  24.308  85.642  1.00 41.00           C  
ATOM   2841  CG  PHE A 353     -43.211  24.204  84.952  1.00 38.68           C  
ATOM   2842  CD1 PHE A 353     -43.692  22.962  84.543  1.00 37.50           C  
ATOM   2843  CD2 PHE A 353     -43.986  25.330  84.751  1.00 37.52           C  
ATOM   2844  CE1 PHE A 353     -44.909  22.845  83.903  1.00 36.38           C  
ATOM   2845  CE2 PHE A 353     -45.223  25.216  84.117  1.00 37.14           C  
ATOM   2846  CZ  PHE A 353     -45.678  23.981  83.707  1.00 36.35           C  
ATOM   2847  N   THR A 354     -39.917  23.194  88.190  1.00 48.84           N  
ATOM   2848  CA  THR A 354     -38.588  23.294  88.783  1.00 52.97           C  
ATOM   2849  C   THR A 354     -37.640  22.237  88.223  1.00 54.54           C  
ATOM   2850  O   THR A 354     -37.982  21.457  87.337  1.00 53.79           O  
ATOM   2851  CB  THR A 354     -38.560  23.092  90.312  1.00 53.57           C  
ATOM   2852  OG1 THR A 354     -39.504  22.089  90.731  1.00 55.45           O  
ATOM   2853  CG2 THR A 354     -38.812  24.395  91.046  1.00 53.94           C  
ATOM   2854  N   ALA A 355     -36.428  22.177  88.815  1.00 54.96           N  
ATOM   2855  CA  ALA A 355     -35.535  21.061  88.470  1.00 54.99           C  
ATOM   2856  C   ALA A 355     -36.302  19.910  89.122  1.00 55.66           C  
ATOM   2857  O   ALA A 355     -37.238  20.236  89.881  1.00 54.44           O  
ATOM   2858  CB  ALA A 355     -34.171  21.154  89.108  1.00 55.57           C  
ATOM   2859  N   ASP A 356     -36.091  18.635  88.840  1.00 56.03           N  
ATOM   2860  CA  ASP A 356     -36.871  17.619  89.542  1.00 58.17           C  
ATOM   2861  C   ASP A 356     -38.308  17.464  89.109  1.00 57.27           C  
ATOM   2862  O   ASP A 356     -38.916  16.446  89.450  1.00 57.78           O  
ATOM   2863  CB  ASP A 356     -36.821  17.910  91.056  1.00 61.90           C  
ATOM   2864  CG  ASP A 356     -37.380  16.832  91.960  1.00 64.94           C  
ATOM   2865  OD1 ASP A 356     -37.247  15.633  91.599  1.00 65.02           O  
ATOM   2866  OD2 ASP A 356     -37.949  17.127  93.044  1.00 66.37           O  
ATOM   2867  N   LYS A 357     -38.930  18.364  88.371  1.00 55.73           N  
ATOM   2868  CA  LYS A 357     -40.291  18.300  87.853  1.00 53.97           C  
ATOM   2869  C   LYS A 357     -40.443  19.420  86.803  1.00 50.25           C  
ATOM   2870  O   LYS A 357     -41.155  20.401  86.943  1.00 47.12           O  
ATOM   2871  CB  LYS A 357     -41.349  18.411  88.932  1.00 56.17           C  
ATOM   2872  CG  LYS A 357     -41.134  19.471  89.996  1.00 58.19           C  
ATOM   2873  CD  LYS A 357     -41.690  18.918  91.320  1.00 59.28           C  
ATOM   2874  CE  LYS A 357     -43.160  19.314  91.449  1.00 60.42           C  
ATOM   2875  NZ  LYS A 357     -43.917  18.336  92.278  1.00 60.05           N  
ATOM   2876  N   PRO A 358     -39.626  19.289  85.754  1.00 46.65           N  
ATOM   2877  CA  PRO A 358     -39.455  20.346  84.796  1.00 43.85           C  
ATOM   2878  C   PRO A 358     -40.381  20.342  83.604  1.00 40.88           C  
ATOM   2879  O   PRO A 358     -40.862  19.320  83.159  1.00 40.71           O  
ATOM   2880  CB  PRO A 358     -38.026  20.121  84.285  1.00 43.51           C  
ATOM   2881  CG  PRO A 358     -37.914  18.644  84.277  1.00 45.34           C  
ATOM   2882  CD  PRO A 358     -38.613  18.209  85.558  1.00 46.00           C  
ATOM   2883  N   LEU A 359     -40.524  21.540  83.059  1.00 37.69           N  
ATOM   2884  CA  LEU A 359     -41.259  21.717  81.800  1.00 34.77           C  
ATOM   2885  C   LEU A 359     -40.580  20.918  80.688  1.00 32.29           C  
ATOM   2886  O   LEU A 359     -39.374  21.042  80.442  1.00 32.39           O  
ATOM   2887  CB  LEU A 359     -41.121  23.203  81.451  1.00 31.88           C  
ATOM   2888  CG  LEU A 359     -41.767  23.627  80.130  1.00 29.04           C  
ATOM   2889  CD1 LEU A 359     -43.255  23.358  80.153  1.00 27.25           C  
ATOM   2890  CD2 LEU A 359     -41.451  25.097  79.878  1.00 28.41           C  
ATOM   2891  N   THR A 360     -41.320  20.116  79.979  1.00 31.79           N  
ATOM   2892  CA  THR A 360     -40.836  19.330  78.850  1.00 32.13           C  
ATOM   2893  C   THR A 360     -41.759  19.624  77.667  1.00 30.95           C  
ATOM   2894  O   THR A 360     -42.969  19.726  77.902  1.00 29.81           O  
ATOM   2895  CB  THR A 360     -40.871  17.840  79.239  1.00 35.18           C  
ATOM   2896  OG1 THR A 360     -39.880  17.579  80.271  1.00 34.85           O  
ATOM   2897  CG2 THR A 360     -40.496  17.000  78.033  1.00 35.26           C  
ATOM   2898  N   PHE A 361     -41.253  19.808  76.456  1.00 29.67           N  
ATOM   2899  CA  PHE A 361     -42.190  20.106  75.350  1.00 28.36           C  
ATOM   2900  C   PHE A 361     -41.565  19.695  74.042  1.00 27.93           C  
ATOM   2901  O   PHE A 361     -40.338  19.505  73.973  1.00 32.14           O  
ATOM   2902  CB  PHE A 361     -42.602  21.585  75.302  1.00 25.42           C  
ATOM   2903  CG  PHE A 361     -41.525  22.622  75.209  1.00 25.14           C  
ATOM   2904  CD1 PHE A 361     -40.916  23.131  76.347  1.00 23.98           C  
ATOM   2905  CD2 PHE A 361     -41.082  23.105  73.993  1.00 23.87           C  
ATOM   2906  CE1 PHE A 361     -39.934  24.107  76.264  1.00 25.43           C  
ATOM   2907  CE2 PHE A 361     -40.078  24.066  73.875  1.00 23.35           C  
ATOM   2908  CZ  PHE A 361     -39.471  24.573  75.038  1.00 23.31           C  
ATOM   2909  N   ASP A 362     -42.350  19.691  72.972  1.00 28.21           N  
ATOM   2910  CA  ASP A 362     -41.879  19.404  71.636  1.00 26.31           C  
ATOM   2911  C   ASP A 362     -41.565  20.688  70.874  1.00 26.17           C  
ATOM   2912  O   ASP A 362     -42.365  21.637  70.947  1.00 22.76           O  
ATOM   2913  CB  ASP A 362     -43.000  18.667  70.854  1.00 27.99           C  
ATOM   2914  CG  ASP A 362     -43.137  17.297  71.519  1.00 32.38           C  
ATOM   2915  OD1 ASP A 362     -42.071  16.790  71.912  1.00 33.12           O  
ATOM   2916  OD2 ASP A 362     -44.175  16.701  71.772  1.00 33.95           O  
ATOM   2917  N   LEU A 363     -40.451  20.697  70.162  1.00 22.92           N  
ATOM   2918  CA  LEU A 363     -40.052  21.802  69.348  1.00 24.48           C  
ATOM   2919  C   LEU A 363     -40.146  21.290  67.894  1.00 26.35           C  
ATOM   2920  O   LEU A 363     -39.403  20.359  67.522  1.00 25.14           O  
ATOM   2921  CB ALEU A 363     -38.645  22.234  69.703  0.50 24.27           C  
ATOM   2922  CB BLEU A 363     -38.639  22.339  69.579  0.50 26.14           C  
ATOM   2923  CG ALEU A 363     -38.015  23.490  69.124  0.50 23.84           C  
ATOM   2924  CG BLEU A 363     -38.286  23.531  68.664  0.50 26.31           C  
ATOM   2925  CD1ALEU A 363     -36.617  23.699  69.707  0.50 22.54           C  
ATOM   2926  CD1BLEU A 363     -39.153  24.710  69.105  0.50 26.26           C  
ATOM   2927  CD2ALEU A 363     -37.923  23.486  67.599  0.50 20.64           C  
ATOM   2928  CD2BLEU A 363     -36.805  23.883  68.658  0.50 26.36           C  
ATOM   2929  N   LEU A 364     -41.086  21.887  67.151  1.00 23.84           N  
ATOM   2930  CA  LEU A 364     -41.301  21.505  65.737  1.00 22.78           C  
ATOM   2931  C   LEU A 364     -40.548  22.407  64.779  1.00 23.04           C  
ATOM   2932  O   LEU A 364     -40.556  23.656  64.900  1.00 18.71           O  
ATOM   2933  CB  LEU A 364     -42.777  21.568  65.410  1.00 24.96           C  
ATOM   2934  CG  LEU A 364     -43.296  21.475  63.970  1.00 26.70           C  
ATOM   2935  CD1 LEU A 364     -43.100  20.062  63.409  1.00 29.02           C  
ATOM   2936  CD2 LEU A 364     -44.769  21.786  63.884  1.00 25.39           C  
ATOM   2937  N   TYR A 365     -39.839  21.833  63.804  1.00 20.87           N  
ATOM   2938  CA  TYR A 365     -39.126  22.595  62.801  1.00 25.09           C  
ATOM   2939  C   TYR A 365     -39.345  21.857  61.455  1.00 26.47           C  
ATOM   2940  O   TYR A 365     -39.705  20.670  61.456  1.00 25.07           O  
ATOM   2941  CB  TYR A 365     -37.655  22.912  63.026  1.00 27.12           C  
ATOM   2942  CG  TYR A 365     -36.790  21.649  62.989  1.00 31.64           C  
ATOM   2943  CD1 TYR A 365     -36.671  20.845  64.132  1.00 31.57           C  
ATOM   2944  CD2 TYR A 365     -36.122  21.279  61.844  1.00 31.15           C  
ATOM   2945  CE1 TYR A 365     -35.897  19.684  64.118  1.00 32.62           C  
ATOM   2946  CE2 TYR A 365     -35.367  20.121  61.802  1.00 34.19           C  
ATOM   2947  CZ  TYR A 365     -35.254  19.336  62.952  1.00 35.45           C  
ATOM   2948  OH  TYR A 365     -34.511  18.180  62.873  1.00 37.34           O  
ATOM   2949  N   ASN A 366     -39.141  22.637  60.392  1.00 27.65           N  
ATOM   2950  CA  ASN A 366     -39.259  22.106  59.046  1.00 28.32           C  
ATOM   2951  C   ASN A 366     -37.914  21.610  58.541  1.00 26.65           C  
ATOM   2952  O   ASN A 366     -36.878  22.236  58.598  1.00 23.18           O  
ATOM   2953  CB  ASN A 366     -39.868  23.111  58.048  1.00 26.51           C  
ATOM   2954  CG  ASN A 366     -39.084  24.380  57.956  1.00 26.46           C  
ATOM   2955  OD1 ASN A 366     -38.981  25.153  58.917  1.00 25.12           O  
ATOM   2956  ND2 ASN A 366     -38.445  24.683  56.818  1.00 26.35           N  
ATOM   2957  N   THR A 367     -37.925  20.378  57.996  1.00 30.48           N  
ATOM   2958  CA  THR A 367     -36.623  19.814  57.523  1.00 29.06           C  
ATOM   2959  C   THR A 367     -35.684  20.761  56.836  1.00 28.99           C  
ATOM   2960  O   THR A 367     -35.995  21.409  55.839  1.00 29.01           O  
ATOM   2961  CB  THR A 367     -36.940  18.654  56.532  1.00 31.08           C  
ATOM   2962  OG1 THR A 367     -37.822  17.829  57.290  1.00 30.37           O  
ATOM   2963  CG2 THR A 367     -35.603  18.021  56.156  1.00 30.45           C  
ATOM   2964  N   SER A 368     -34.419  20.773  57.296  1.00 28.02           N  
ATOM   2965  CA  SER A 368     -33.404  21.697  56.873  1.00 28.43           C  
ATOM   2966  C   SER A 368     -32.079  21.421  57.583  1.00 32.67           C  
ATOM   2967  O   SER A 368     -32.150  20.913  58.700  1.00 34.22           O  
ATOM   2968  CB  SER A 368     -33.870  23.077  57.348  1.00 26.51           C  
ATOM   2969  OG  SER A 368     -32.920  24.082  57.301  1.00 22.59           O  
ATOM   2970  N   ASP A 369     -30.935  21.756  56.982  1.00 35.15           N  
ATOM   2971  CA  ASP A 369     -29.710  21.556  57.786  1.00 37.06           C  
ATOM   2972  C   ASP A 369     -29.590  22.744  58.768  1.00 36.26           C  
ATOM   2973  O   ASP A 369     -29.065  22.575  59.880  1.00 36.44           O  
ATOM   2974  CB  ASP A 369     -28.439  21.389  56.970  1.00 35.94           C  
ATOM   2975  CG  ASP A 369     -28.566  20.269  55.948  1.00 37.78           C  
ATOM   2976  OD1 ASP A 369     -29.087  19.181  56.290  1.00 36.78           O  
ATOM   2977  OD2 ASP A 369     -28.208  20.541  54.775  1.00 38.84           O  
ATOM   2978  N   LEU A 370     -29.968  23.934  58.327  1.00 32.23           N  
ATOM   2979  CA  LEU A 370     -29.871  25.113  59.163  1.00 32.39           C  
ATOM   2980  C   LEU A 370     -30.840  25.052  60.346  1.00 31.18           C  
ATOM   2981  O   LEU A 370     -30.384  25.270  61.472  1.00 31.48           O  
ATOM   2982  CB  LEU A 370     -30.121  26.381  58.357  1.00 33.22           C  
ATOM   2983  CG  LEU A 370     -30.061  27.735  59.042  1.00 33.82           C  
ATOM   2984  CD1 LEU A 370     -28.674  28.183  59.451  1.00 30.28           C  
ATOM   2985  CD2 LEU A 370     -30.707  28.779  58.124  1.00 34.58           C  
ATOM   2986  N   HIS A 371     -32.118  24.728  60.140  1.00 29.09           N  
ATOM   2987  CA  HIS A 371     -33.058  24.772  61.268  1.00 29.17           C  
ATOM   2988  C   HIS A 371     -32.731  23.713  62.315  1.00 28.00           C  
ATOM   2989  O   HIS A 371     -32.915  23.957  63.495  1.00 26.96           O  
ATOM   2990  CB  HIS A 371     -34.514  24.709  60.829  1.00 26.06           C  
ATOM   2991  CG  HIS A 371     -34.844  25.796  59.824  1.00 23.91           C  
ATOM   2992  ND1 HIS A 371     -34.472  27.114  59.970  1.00 24.70           N  
ATOM   2993  CD2 HIS A 371     -35.574  25.709  58.679  1.00 22.68           C  
ATOM   2994  CE1 HIS A 371     -34.929  27.807  58.921  1.00 23.21           C  
ATOM   2995  NE2 HIS A 371     -35.604  26.974  58.144  1.00 19.81           N  
ATOM   2996  N   LYS A 372     -32.349  22.514  61.922  1.00 30.16           N  
ATOM   2997  CA  LYS A 372     -31.937  21.440  62.812  1.00 33.12           C  
ATOM   2998  C   LYS A 372     -30.791  21.894  63.713  1.00 34.00           C  
ATOM   2999  O   LYS A 372     -30.873  21.808  64.933  1.00 36.30           O  
ATOM   3000  CB  LYS A 372     -31.527  20.188  62.034  1.00 36.71           C  
ATOM   3001  CG  LYS A 372     -30.679  19.209  62.841  1.00 40.54           C  
ATOM   3002  CD  LYS A 372     -31.557  18.081  63.352  1.00 42.84           C  
ATOM   3003  CE  LYS A 372     -31.233  16.780  62.605  1.00 44.71           C  
ATOM   3004  NZ  LYS A 372     -29.790  16.461  62.834  1.00 46.83           N  
ATOM   3005  N   LYS A 373     -29.711  22.380  63.158  1.00 35.80           N  
ATOM   3006  CA  LYS A 373     -28.551  22.913  63.827  1.00 38.41           C  
ATOM   3007  C   LYS A 373     -28.925  24.001  64.848  1.00 37.24           C  
ATOM   3008  O   LYS A 373     -28.468  23.990  65.990  1.00 33.66           O  
ATOM   3009  CB  LYS A 373     -27.630  23.551  62.783  1.00 41.34           C  
ATOM   3010  CG  LYS A 373     -26.155  23.301  62.970  1.00 45.83           C  
ATOM   3011  CD  LYS A 373     -25.504  24.171  64.028  1.00 47.60           C  
ATOM   3012  CE  LYS A 373     -24.033  23.743  64.225  1.00 48.87           C  
ATOM   3013  NZ  LYS A 373     -23.379  24.539  65.312  1.00 48.66           N  
ATOM   3014  N   LEU A 374     -29.776  24.960  64.442  1.00 33.14           N  
ATOM   3015  CA  LEU A 374     -30.236  25.986  65.401  1.00 31.20           C  
ATOM   3016  C   LEU A 374     -31.123  25.436  66.508  1.00 27.07           C  
ATOM   3017  O   LEU A 374     -31.102  25.845  67.663  1.00 27.96           O  
ATOM   3018  CB  LEU A 374     -31.049  27.032  64.609  1.00 30.80           C  
ATOM   3019  CG  LEU A 374     -30.159  27.944  63.762  1.00 31.65           C  
ATOM   3020  CD1 LEU A 374     -31.070  28.948  63.052  1.00 30.80           C  
ATOM   3021  CD2 LEU A 374     -29.081  28.617  64.602  1.00 30.29           C  
ATOM   3022  N   ALA A 375     -31.967  24.487  66.176  1.00 23.01           N  
ATOM   3023  CA  ALA A 375     -32.898  23.832  67.056  1.00 24.31           C  
ATOM   3024  C   ALA A 375     -32.073  23.055  68.117  1.00 27.54           C  
ATOM   3025  O   ALA A 375     -32.424  23.081  69.285  1.00 23.02           O  
ATOM   3026  CB  ALA A 375     -33.797  22.906  66.284  1.00 23.86           C  
ATOM   3027  N   ILE A 376     -30.965  22.421  67.681  1.00 29.62           N  
ATOM   3028  CA  ILE A 376     -30.159  21.717  68.723  1.00 29.66           C  
ATOM   3029  C   ILE A 376     -29.488  22.734  69.629  1.00 28.57           C  
ATOM   3030  O   ILE A 376     -29.506  22.529  70.846  1.00 31.00           O  
ATOM   3031  CB  ILE A 376     -29.077  20.831  68.093  1.00 30.19           C  
ATOM   3032  CG1 ILE A 376     -29.713  19.671  67.315  1.00 31.22           C  
ATOM   3033  CG2 ILE A 376     -28.126  20.299  69.177  1.00 29.73           C  
ATOM   3034  CD1 ILE A 376     -28.758  19.176  66.213  1.00 31.28           C  
ATOM   3035  N   ALA A 377     -28.950  23.832  69.110  1.00 28.75           N  
ATOM   3036  CA  ALA A 377     -28.307  24.817  69.948  1.00 27.55           C  
ATOM   3037  C   ALA A 377     -29.312  25.493  70.883  1.00 29.77           C  
ATOM   3038  O   ALA A 377     -28.934  25.808  72.022  1.00 30.35           O  
ATOM   3039  CB  ALA A 377     -27.561  25.912  69.211  1.00 26.46           C  
ATOM   3040  N   VAL A 378     -30.506  25.841  70.402  1.00 27.34           N  
ATOM   3041  CA  VAL A 378     -31.481  26.495  71.317  1.00 26.76           C  
ATOM   3042  C   VAL A 378     -31.890  25.587  72.440  1.00 25.86           C  
ATOM   3043  O   VAL A 378     -32.103  25.972  73.576  1.00 26.86           O  
ATOM   3044  CB  VAL A 378     -32.691  26.945  70.448  1.00 25.82           C  
ATOM   3045  CG1 VAL A 378     -33.969  27.138  71.221  1.00 25.31           C  
ATOM   3046  CG2 VAL A 378     -32.282  28.223  69.700  1.00 25.06           C  
ATOM   3047  N   ALA A 379     -32.127  24.303  72.181  1.00 27.25           N  
ATOM   3048  CA  ALA A 379     -32.553  23.300  73.136  1.00 26.40           C  
ATOM   3049  C   ALA A 379     -31.543  23.160  74.274  1.00 28.39           C  
ATOM   3050  O   ALA A 379     -31.934  22.983  75.433  1.00 29.06           O  
ATOM   3051  CB  ALA A 379     -32.676  21.929  72.456  1.00 26.31           C  
ATOM   3052  N   SER A 380     -30.259  23.213  73.958  1.00 27.14           N  
ATOM   3053  CA  SER A 380     -29.205  23.079  74.938  1.00 29.12           C  
ATOM   3054  C   SER A 380     -29.068  24.375  75.730  1.00 29.58           C  
ATOM   3055  O   SER A 380     -28.754  24.312  76.920  1.00 30.09           O  
ATOM   3056  CB  SER A 380     -27.923  22.648  74.225  1.00 29.61           C  
ATOM   3057  OG  SER A 380     -27.161  23.746  73.800  1.00 31.80           O  
ATOM   3058  N   ILE A 381     -29.348  25.538  75.170  1.00 27.15           N  
ATOM   3059  CA  ILE A 381     -29.313  26.799  75.922  1.00 26.99           C  
ATOM   3060  C   ILE A 381     -30.455  26.906  76.918  1.00 25.04           C  
ATOM   3061  O   ILE A 381     -30.287  27.434  78.026  1.00 23.06           O  
ATOM   3062  CB  ILE A 381     -29.429  28.011  74.947  1.00 29.90           C  
ATOM   3063  CG1 ILE A 381     -28.227  27.937  74.016  1.00 30.74           C  
ATOM   3064  CG2 ILE A 381     -29.556  29.339  75.656  1.00 26.73           C  
ATOM   3065  CD1 ILE A 381     -27.656  29.196  73.431  1.00 34.75           C  
ATOM   3066  N   TRP A 382     -31.626  26.413  76.547  1.00 23.88           N  
ATOM   3067  CA  TRP A 382     -32.815  26.384  77.364  1.00 27.00           C  
ATOM   3068  C   TRP A 382     -32.635  25.387  78.502  1.00 28.56           C  
ATOM   3069  O   TRP A 382     -33.000  25.667  79.642  1.00 27.29           O  
ATOM   3070  CB  TRP A 382     -34.091  26.128  76.546  1.00 27.04           C  
ATOM   3071  CG  TRP A 382     -34.771  27.368  76.015  1.00 26.78           C  
ATOM   3072  CD1 TRP A 382     -34.695  28.642  76.477  1.00 26.84           C  
ATOM   3073  CD2 TRP A 382     -35.742  27.393  74.940  1.00 27.40           C  
ATOM   3074  NE1 TRP A 382     -35.503  29.481  75.714  1.00 26.45           N  
ATOM   3075  CE2 TRP A 382     -36.138  28.729  74.762  1.00 27.65           C  
ATOM   3076  CE3 TRP A 382     -36.227  26.418  74.067  1.00 26.99           C  
ATOM   3077  CZ2 TRP A 382     -37.030  29.120  73.739  1.00 26.81           C  
ATOM   3078  CZ3 TRP A 382     -37.141  26.805  73.083  1.00 28.38           C  
ATOM   3079  CH2 TRP A 382     -37.535  28.142  72.943  1.00 26.07           C  
ATOM   3080  N   LYS A 383     -32.122  24.195  78.175  1.00 28.53           N  
ATOM   3081  CA  LYS A 383     -31.742  23.190  79.151  1.00 29.06           C  
ATOM   3082  C   LYS A 383     -30.773  23.821  80.159  1.00 28.96           C  
ATOM   3083  O   LYS A 383     -31.001  23.756  81.360  1.00 28.53           O  
ATOM   3084  CB  LYS A 383     -31.094  21.988  78.431  1.00 31.46           C  
ATOM   3085  CG  LYS A 383     -30.462  20.897  79.285  1.00 36.32           C  
ATOM   3086  CD  LYS A 383     -31.506  20.285  80.215  1.00 39.36           C  
ATOM   3087  CE  LYS A 383     -30.982  19.068  80.974  1.00 43.20           C  
ATOM   3088  NZ  LYS A 383     -32.057  18.553  81.890  1.00 44.88           N  
ATOM   3089  N   LYS A 384     -29.738  24.504  79.715  1.00 29.02           N  
ATOM   3090  CA  LYS A 384     -28.743  25.068  80.602  1.00 31.48           C  
ATOM   3091  C   LYS A 384     -29.196  26.268  81.400  1.00 33.36           C  
ATOM   3092  O   LYS A 384     -28.867  26.376  82.595  1.00 32.85           O  
ATOM   3093  CB  LYS A 384     -27.486  25.370  79.795  1.00 33.56           C  
ATOM   3094  CG  LYS A 384     -26.242  25.519  80.666  1.00 37.36           C  
ATOM   3095  CD  LYS A 384     -25.865  26.967  80.889  1.00 39.31           C  
ATOM   3096  CE  LYS A 384     -24.643  27.012  81.845  1.00 43.25           C  
ATOM   3097  NZ  LYS A 384     -23.405  27.304  81.053  1.00 44.84           N  
ATOM   3098  N   ASN A 385     -30.013  27.157  80.849  1.00 34.47           N  
ATOM   3099  CA  ASN A 385     -30.457  28.367  81.540  1.00 34.68           C  
ATOM   3100  C   ASN A 385     -31.770  28.208  82.295  1.00 33.56           C  
ATOM   3101  O   ASN A 385     -32.000  29.039  83.204  1.00 35.06           O  
ATOM   3102  CB  ASN A 385     -30.597  29.514  80.528  1.00 35.28           C  
ATOM   3103  CG  ASN A 385     -29.325  29.975  79.875  1.00 37.41           C  
ATOM   3104  OD1 ASN A 385     -28.245  29.502  80.234  1.00 36.73           O  
ATOM   3105  ND2 ASN A 385     -29.389  30.870  78.873  1.00 35.25           N  
ATOM   3106  N   LEU A 386     -32.551  27.173  82.049  1.00 31.81           N  
ATOM   3107  CA  LEU A 386     -33.843  26.971  82.707  1.00 31.61           C  
ATOM   3108  C   LEU A 386     -34.147  25.572  83.182  1.00 31.65           C  
ATOM   3109  O   LEU A 386     -35.148  25.336  83.900  1.00 31.17           O  
ATOM   3110  CB  LEU A 386     -35.019  27.245  81.744  1.00 31.55           C  
ATOM   3111  CG  LEU A 386     -35.460  28.699  81.566  1.00 33.31           C  
ATOM   3112  CD1 LEU A 386     -36.591  28.781  80.527  1.00 31.07           C  
ATOM   3113  CD2 LEU A 386     -35.899  29.291  82.898  1.00 31.30           C  
ATOM   3114  N   GLY A 387     -33.363  24.582  82.717  1.00 31.65           N  
ATOM   3115  CA  GLY A 387     -33.627  23.203  83.136  1.00 31.77           C  
ATOM   3116  C   GLY A 387     -34.771  22.606  82.335  1.00 34.40           C  
ATOM   3117  O   GLY A 387     -35.294  21.552  82.696  1.00 34.35           O  
ATOM   3118  N   VAL A 388     -35.174  23.207  81.196  1.00 34.01           N  
ATOM   3119  CA  VAL A 388     -36.292  22.567  80.485  1.00 35.31           C  
ATOM   3120  C   VAL A 388     -35.760  21.461  79.567  1.00 35.67           C  
ATOM   3121  O   VAL A 388     -34.639  21.538  79.033  1.00 36.88           O  
ATOM   3122  CB  VAL A 388     -37.149  23.584  79.709  1.00 34.51           C  
ATOM   3123  CG1 VAL A 388     -37.762  24.640  80.590  1.00 35.71           C  
ATOM   3124  CG2 VAL A 388     -36.295  24.217  78.629  1.00 34.06           C  
ATOM   3125  N   ASN A 389     -36.579  20.476  79.280  1.00 34.71           N  
ATOM   3126  CA  ASN A 389     -36.258  19.411  78.344  1.00 36.53           C  
ATOM   3127  C   ASN A 389     -37.099  19.534  77.058  1.00 35.91           C  
ATOM   3128  O   ASN A 389     -38.321  19.451  77.158  1.00 35.09           O  
ATOM   3129  CB  ASN A 389     -36.581  18.026  78.933  1.00 37.34           C  
ATOM   3130  CG  ASN A 389     -35.673  17.753  80.125  1.00 39.40           C  
ATOM   3131  OD1 ASN A 389     -34.470  18.085  80.121  1.00 40.98           O  
ATOM   3132  ND2 ASN A 389     -36.277  17.178  81.149  1.00 39.75           N  
ATOM   3133  N   VAL A 390     -36.477  19.677  75.905  1.00 35.17           N  
ATOM   3134  CA  VAL A 390     -37.233  19.744  74.665  1.00 37.64           C  
ATOM   3135  C   VAL A 390     -36.907  18.587  73.724  1.00 37.26           C  
ATOM   3136  O   VAL A 390     -35.761  18.259  73.494  1.00 37.66           O  
ATOM   3137  CB  VAL A 390     -37.201  21.113  73.943  1.00 39.20           C  
ATOM   3138  CG1 VAL A 390     -36.265  22.128  74.605  1.00 38.64           C  
ATOM   3139  CG2 VAL A 390     -36.985  21.015  72.466  1.00 35.85           C  
ATOM   3140  N   ASN A 391     -37.948  17.963  73.208  1.00 37.42           N  
ATOM   3141  CA  ASN A 391     -37.918  16.919  72.215  1.00 39.25           C  
ATOM   3142  C   ASN A 391     -38.068  17.532  70.810  1.00 39.63           C  
ATOM   3143  O   ASN A 391     -39.104  18.165  70.562  1.00 37.37           O  
ATOM   3144  CB  ASN A 391     -39.105  15.957  72.423  1.00 42.21           C  
ATOM   3145  CG  ASN A 391     -39.075  15.333  73.812  1.00 47.30           C  
ATOM   3146  OD1 ASN A 391     -40.112  15.249  74.495  1.00 48.99           O  
ATOM   3147  ND2 ASN A 391     -37.871  14.919  74.209  1.00 46.44           N  
ATOM   3148  N   LEU A 392     -37.069  17.414  69.956  1.00 37.93           N  
ATOM   3149  CA  LEU A 392     -37.050  17.914  68.614  1.00 39.73           C  
ATOM   3150  C   LEU A 392     -37.934  17.076  67.684  1.00 39.05           C  
ATOM   3151  O   LEU A 392     -37.990  15.847  67.773  1.00 36.41           O  
ATOM   3152  CB  LEU A 392     -35.673  17.914  67.965  1.00 41.89           C  
ATOM   3153  CG  LEU A 392     -34.849  19.195  67.924  1.00 44.38           C  
ATOM   3154  CD1 LEU A 392     -34.692  19.826  69.291  1.00 43.84           C  
ATOM   3155  CD2 LEU A 392     -33.480  18.940  67.300  1.00 43.16           C  
ATOM   3156  N   GLU A 393     -38.594  17.769  66.769  1.00 36.79           N  
ATOM   3157  CA  GLU A 393     -39.503  17.061  65.839  1.00 38.17           C  
ATOM   3158  C   GLU A 393     -39.431  17.759  64.490  1.00 37.23           C  
ATOM   3159  O   GLU A 393     -39.384  19.007  64.473  1.00 33.62           O  
ATOM   3160  CB  GLU A 393     -40.846  16.975  66.546  1.00 41.21           C  
ATOM   3161  CG  GLU A 393     -42.075  16.420  65.893  1.00 47.94           C  
ATOM   3162  CD  GLU A 393     -43.250  16.042  66.790  1.00 51.96           C  
ATOM   3163  OE1 GLU A 393     -43.063  15.500  67.916  1.00 54.12           O  
ATOM   3164  OE2 GLU A 393     -44.443  16.224  66.401  1.00 51.56           O  
ATOM   3165  N   ASN A 394     -39.269  16.998  63.379  1.00 34.80           N  
ATOM   3166  CA  ASN A 394     -39.167  17.625  62.087  1.00 35.68           C  
ATOM   3167  C   ASN A 394     -40.261  17.140  61.123  1.00 36.00           C  
ATOM   3168  O   ASN A 394     -40.812  16.069  61.323  1.00 37.11           O  
ATOM   3169  CB  ASN A 394     -37.800  17.613  61.415  1.00 36.13           C  
ATOM   3170  CG  ASN A 394     -37.497  16.238  60.825  1.00 38.24           C  
ATOM   3171  OD1 ASN A 394     -37.537  15.278  61.595  1.00 39.97           O  
ATOM   3172  ND2 ASN A 394     -37.275  16.107  59.540  1.00 38.49           N  
ATOM   3173  N   GLN A 395     -40.723  18.062  60.253  1.00 33.48           N  
ATOM   3174  CA  GLN A 395     -41.794  17.759  59.313  1.00 29.84           C  
ATOM   3175  C   GLN A 395     -41.435  18.438  57.976  1.00 27.34           C  
ATOM   3176  O   GLN A 395     -40.708  19.430  57.916  1.00 24.67           O  
ATOM   3177  CB  GLN A 395     -43.203  18.092  59.722  1.00 31.23           C  
ATOM   3178  CG  GLN A 395     -43.913  17.369  60.830  1.00 32.67           C  
ATOM   3179  CD  GLN A 395     -45.230  17.919  61.324  1.00 35.38           C  
ATOM   3180  OE1 GLN A 395     -45.781  18.966  60.916  1.00 35.28           O  
ATOM   3181  NE2 GLN A 395     -45.867  17.213  62.268  1.00 34.20           N  
ATOM   3182  N   GLU A 396     -41.836  17.836  56.864  1.00 25.44           N  
ATOM   3183  CA  GLU A 396     -41.606  18.427  55.561  1.00 27.84           C  
ATOM   3184  C   GLU A 396     -42.427  19.740  55.490  1.00 26.21           C  
ATOM   3185  O   GLU A 396     -43.467  19.836  56.103  1.00 24.81           O  
ATOM   3186  CB  GLU A 396     -42.054  17.492  54.428  1.00 31.34           C  
ATOM   3187  CG  GLU A 396     -40.841  16.701  53.887  1.00 35.88           C  
ATOM   3188  CD  GLU A 396     -42.304  17.474  52.142  0.00 20.00           C  
ATOM   3189  OE1 GLU A 396     -43.522  17.450  52.198  0.00 20.00           O  
ATOM   3190  OE2 GLU A 396     -41.686  17.717  51.109  0.00 20.00           O  
ATOM   3191  N   TRP A 397     -41.960  20.692  54.760  1.00 26.99           N  
ATOM   3192  CA  TRP A 397     -42.568  22.017  54.609  1.00 28.86           C  
ATOM   3193  C   TRP A 397     -44.076  22.090  54.596  1.00 30.27           C  
ATOM   3194  O   TRP A 397     -44.717  22.825  55.356  1.00 28.43           O  
ATOM   3195  CB  TRP A 397     -41.940  22.644  53.366  1.00 27.56           C  
ATOM   3196  CG  TRP A 397     -42.382  24.047  53.034  1.00 29.05           C  
ATOM   3197  CD1 TRP A 397     -43.115  24.431  51.950  1.00 29.63           C  
ATOM   3198  CD2 TRP A 397     -42.167  25.232  53.814  1.00 30.13           C  
ATOM   3199  NE1 TRP A 397     -43.326  25.793  51.972  1.00 28.45           N  
ATOM   3200  CE2 TRP A 397     -42.762  26.310  53.108  1.00 30.03           C  
ATOM   3201  CE3 TRP A 397     -41.528  25.476  55.055  1.00 28.36           C  
ATOM   3202  CZ2 TRP A 397     -42.707  27.611  53.591  1.00 28.85           C  
ATOM   3203  CZ3 TRP A 397     -41.492  26.775  55.511  1.00 28.33           C  
ATOM   3204  CH2 TRP A 397     -42.079  27.826  54.804  1.00 28.53           C  
ATOM   3205  N   LYS A 398     -44.787  21.396  53.685  1.00 33.45           N  
ATOM   3206  CA  LYS A 398     -46.231  21.553  53.610  1.00 33.92           C  
ATOM   3207  C   LYS A 398     -46.995  20.951  54.773  1.00 33.58           C  
ATOM   3208  O   LYS A 398     -48.070  21.487  55.133  1.00 30.15           O  
ATOM   3209  CB  LYS A 398     -46.750  21.159  52.230  1.00 38.08           C  
ATOM   3210  CG  LYS A 398     -46.956  19.674  52.036  1.00 41.54           C  
ATOM   3211  CD  LYS A 398     -47.696  19.353  50.743  1.00 44.37           C  
ATOM   3212  CE  LYS A 398     -47.151  19.967  49.483  1.00 45.41           C  
ATOM   3213  NZ  LYS A 398     -45.663  19.982  49.335  1.00 46.31           N  
ATOM   3214  N   THR A 399     -46.493  19.883  55.405  1.00 27.97           N  
ATOM   3215  CA  THR A 399     -47.090  19.320  56.570  1.00 26.28           C  
ATOM   3216  C   THR A 399     -46.820  20.261  57.773  1.00 22.51           C  
ATOM   3217  O   THR A 399     -47.737  20.561  58.493  1.00 21.41           O  
ATOM   3218  CB  THR A 399     -46.450  17.951  56.956  1.00 29.77           C  
ATOM   3219  OG1 THR A 399     -46.527  17.120  55.784  1.00 32.67           O  
ATOM   3220  CG2 THR A 399     -47.243  17.274  58.068  1.00 27.60           C  
ATOM   3221  N   PHE A 400     -45.617  20.776  57.875  1.00 19.45           N  
ATOM   3222  CA  PHE A 400     -45.264  21.735  58.921  1.00 20.26           C  
ATOM   3223  C   PHE A 400     -46.245  22.934  58.930  1.00 20.30           C  
ATOM   3224  O   PHE A 400     -46.673  23.310  60.014  1.00 19.66           O  
ATOM   3225  CB  PHE A 400     -43.879  22.250  58.641  1.00 22.20           C  
ATOM   3226  CG  PHE A 400     -43.328  23.499  59.282  1.00 24.60           C  
ATOM   3227  CD1 PHE A 400     -42.968  23.504  60.610  1.00 24.42           C  
ATOM   3228  CD2 PHE A 400     -43.138  24.658  58.570  1.00 23.43           C  
ATOM   3229  CE1 PHE A 400     -42.414  24.633  61.195  1.00 23.47           C  
ATOM   3230  CE2 PHE A 400     -42.566  25.811  59.128  1.00 24.82           C  
ATOM   3231  CZ  PHE A 400     -42.193  25.763  60.445  1.00 24.67           C  
ATOM   3232  N   LEU A 401     -46.468  23.571  57.777  1.00 19.83           N  
ATOM   3233  CA  LEU A 401     -47.366  24.736  57.730  1.00 18.50           C  
ATOM   3234  C   LEU A 401     -48.763  24.324  58.102  1.00 19.20           C  
ATOM   3235  O   LEU A 401     -49.432  24.996  58.873  1.00 18.26           O  
ATOM   3236  CB  LEU A 401     -47.380  25.393  56.346  1.00 19.42           C  
ATOM   3237  CG  LEU A 401     -46.001  25.916  55.917  1.00 20.26           C  
ATOM   3238  CD1 LEU A 401     -46.039  26.111  54.416  1.00 20.06           C  
ATOM   3239  CD2 LEU A 401     -45.694  27.170  56.759  1.00 19.31           C  
ATOM   3240  N   ASP A 402     -49.254  23.156  57.667  1.00 20.73           N  
ATOM   3241  CA  ASP A 402     -50.583  22.709  58.081  1.00 24.23           C  
ATOM   3242  C   ASP A 402     -50.746  22.370  59.530  1.00 21.64           C  
ATOM   3243  O   ASP A 402     -51.788  22.699  60.116  1.00 23.19           O  
ATOM   3244  CB  ASP A 402     -50.980  21.499  57.173  1.00 32.61           C  
ATOM   3245  CG  ASP A 402     -52.385  21.080  57.529  1.00 37.38           C  
ATOM   3246  OD1 ASP A 402     -53.274  21.951  57.371  1.00 40.99           O  
ATOM   3247  OD2 ASP A 402     -52.586  19.948  58.007  1.00 40.85           O  
ATOM   3248  N   THR A 403     -49.779  21.803  60.225  1.00 19.98           N  
ATOM   3249  CA  THR A 403     -49.770  21.550  61.645  1.00 21.14           C  
ATOM   3250  C   THR A 403     -49.882  22.898  62.375  1.00 19.99           C  
ATOM   3251  O   THR A 403     -50.611  22.956  63.359  1.00 19.08           O  
ATOM   3252  CB  THR A 403     -48.465  20.858  62.115  1.00 23.81           C  
ATOM   3253  OG1 THR A 403     -48.406  19.523  61.557  1.00 23.38           O  
ATOM   3254  CG2 THR A 403     -48.259  20.671  63.605  1.00 23.44           C  
ATOM   3255  N   ARG A 404     -49.114  23.914  61.920  1.00 17.77           N  
ATOM   3256  CA  ARG A 404     -49.235  25.179  62.711  1.00 19.13           C  
ATOM   3257  C   ARG A 404     -50.626  25.748  62.610  1.00 17.99           C  
ATOM   3258  O   ARG A 404     -51.173  26.245  63.576  1.00 18.87           O  
ATOM   3259  CB  ARG A 404     -48.036  26.036  62.288  1.00 17.84           C  
ATOM   3260  CG  ARG A 404     -46.693  25.460  62.826  1.00 18.27           C  
ATOM   3261  CD  ARG A 404     -45.575  26.177  62.002  1.00 18.28           C  
ATOM   3262  NE  ARG A 404     -45.754  27.646  62.221  1.00 19.77           N  
ATOM   3263  CZ  ARG A 404     -45.273  28.550  61.380  1.00 20.98           C  
ATOM   3264  NH1 ARG A 404     -44.595  28.152  60.312  1.00 20.75           N  
ATOM   3265  NH2 ARG A 404     -45.429  29.861  61.563  1.00 20.15           N  
ATOM   3266  N   HIS A 405     -51.287  25.672  61.441  1.00 20.26           N  
ATOM   3267  CA  HIS A 405     -52.638  26.181  61.254  1.00 21.35           C  
ATOM   3268  C   HIS A 405     -53.586  25.344  62.099  1.00 22.57           C  
ATOM   3269  O   HIS A 405     -54.448  25.937  62.721  1.00 22.61           O  
ATOM   3270  CB  HIS A 405     -53.165  26.227  59.799  1.00 18.52           C  
ATOM   3271  CG  HIS A 405     -52.581  27.397  59.034  1.00 19.55           C  
ATOM   3272  ND1 HIS A 405     -53.086  28.685  59.096  1.00 18.98           N  
ATOM   3273  CD2 HIS A 405     -51.610  27.473  58.120  1.00 16.71           C  
ATOM   3274  CE1 HIS A 405     -52.404  29.501  58.316  1.00 17.00           C  
ATOM   3275  NE2 HIS A 405     -51.462  28.798  57.739  1.00 17.57           N  
ATOM   3276  N   GLN A 406     -53.384  24.016  62.181  1.00 23.30           N  
ATOM   3277  CA  GLN A 406     -54.309  23.237  63.031  1.00 23.41           C  
ATOM   3278  C   GLN A 406     -53.977  23.398  64.500  1.00 23.20           C  
ATOM   3279  O   GLN A 406     -54.879  23.033  65.251  1.00 22.94           O  
ATOM   3280  CB  GLN A 406     -54.228  21.715  62.766  1.00 27.71           C  
ATOM   3281  CG  GLN A 406     -54.555  21.224  61.378  1.00 35.56           C  
ATOM   3282  CD  GLN A 406     -54.008  19.830  61.116  1.00 41.23           C  
ATOM   3283  OE1 GLN A 406     -53.489  19.118  61.996  1.00 43.27           O  
ATOM   3284  NE2 GLN A 406     -54.100  19.354  59.869  1.00 44.05           N  
ATOM   3285  N   GLY A 407     -52.845  23.951  64.991  1.00 20.94           N  
ATOM   3286  CA  GLY A 407     -52.631  24.052  66.400  1.00 21.70           C  
ATOM   3287  C   GLY A 407     -52.238  22.722  67.073  1.00 23.15           C  
ATOM   3288  O   GLY A 407     -52.220  22.651  68.285  1.00 22.72           O  
ATOM   3289  N   THR A 408     -51.711  21.733  66.354  1.00 23.90           N  
ATOM   3290  CA  THR A 408     -51.304  20.458  66.974  1.00 24.51           C  
ATOM   3291  C   THR A 408     -49.839  20.486  67.279  1.00 23.27           C  
ATOM   3292  O   THR A 408     -49.092  19.578  66.887  1.00 26.77           O  
ATOM   3293  CB  THR A 408     -51.644  19.278  66.007  1.00 26.20           C  
ATOM   3294  OG1 THR A 408     -51.202  19.575  64.664  1.00 25.14           O  
ATOM   3295  CG2 THR A 408     -53.154  19.171  65.975  1.00 25.02           C  
ATOM   3296  N   PHE A 409     -49.388  21.547  67.940  1.00 19.65           N  
ATOM   3297  CA  PHE A 409     -47.961  21.699  68.254  1.00 19.76           C  
ATOM   3298  C   PHE A 409     -47.822  22.454  69.578  1.00 17.90           C  
ATOM   3299  O   PHE A 409     -48.830  23.006  70.082  1.00 19.87           O  
ATOM   3300  CB  PHE A 409     -47.159  22.367  67.171  1.00 19.46           C  
ATOM   3301  CG  PHE A 409     -47.478  23.868  67.029  1.00 20.27           C  
ATOM   3302  CD1 PHE A 409     -48.643  24.246  66.401  1.00 17.40           C  
ATOM   3303  CD2 PHE A 409     -46.593  24.795  67.583  1.00 18.07           C  
ATOM   3304  CE1 PHE A 409     -48.907  25.646  66.280  1.00 21.68           C  
ATOM   3305  CE2 PHE A 409     -46.878  26.161  67.484  1.00 17.56           C  
ATOM   3306  CZ  PHE A 409     -48.052  26.575  66.819  1.00 17.17           C  
ATOM   3307  N   ASP A 410     -46.630  22.446  70.112  1.00 20.20           N  
ATOM   3308  CA  ASP A 410     -46.337  23.182  71.345  1.00 20.20           C  
ATOM   3309  C   ASP A 410     -45.573  24.484  70.986  1.00 19.39           C  
ATOM   3310  O   ASP A 410     -46.147  25.556  71.160  1.00 18.46           O  
ATOM   3311  CB  ASP A 410     -45.453  22.378  72.299  1.00 21.85           C  
ATOM   3312  CG  ASP A 410     -46.134  21.141  72.893  1.00 25.62           C  
ATOM   3313  OD1 ASP A 410     -47.350  21.129  73.037  1.00 24.81           O  
ATOM   3314  OD2 ASP A 410     -45.437  20.158  73.249  1.00 27.20           O  
ATOM   3315  N   VAL A 411     -44.357  24.300  70.497  1.00 14.62           N  
ATOM   3316  CA  VAL A 411     -43.496  25.404  70.092  1.00 17.48           C  
ATOM   3317  C   VAL A 411     -42.924  25.082  68.729  1.00 19.37           C  
ATOM   3318  O   VAL A 411     -42.548  23.906  68.433  1.00 21.06           O  
ATOM   3319  CB  VAL A 411     -42.316  25.685  71.069  1.00 18.15           C  
ATOM   3320  CG1 VAL A 411     -41.445  26.843  70.579  1.00 18.61           C  
ATOM   3321  CG2 VAL A 411     -42.840  26.027  72.474  1.00 18.31           C  
ATOM   3322  N   ALA A 412     -42.927  26.064  67.826  1.00 16.14           N  
ATOM   3323  CA  ALA A 412     -42.408  25.811  66.479  1.00 15.31           C  
ATOM   3324  C   ALA A 412     -41.386  26.860  66.054  1.00 18.83           C  
ATOM   3325  O   ALA A 412     -41.550  28.077  66.317  1.00 20.37           O  
ATOM   3326  CB  ALA A 412     -43.551  25.787  65.478  1.00 16.53           C  
ATOM   3327  N   ARG A 413     -40.416  26.431  65.261  1.00 15.61           N  
ATOM   3328  CA  ARG A 413     -39.527  27.385  64.590  1.00 17.77           C  
ATOM   3329  C   ARG A 413     -40.387  28.116  63.535  1.00 17.84           C  
ATOM   3330  O   ARG A 413     -41.249  27.425  62.939  1.00 18.22           O  
ATOM   3331  CB  ARG A 413     -38.499  26.475  63.905  1.00 20.47           C  
ATOM   3332  CG  ARG A 413     -37.492  27.135  63.029  1.00 21.73           C  
ATOM   3333  CD  ARG A 413     -37.832  26.915  61.543  1.00 21.63           C  
ATOM   3334  NE  ARG A 413     -37.596  28.207  60.924  1.00 22.58           N  
ATOM   3335  CZ  ARG A 413     -38.178  28.682  59.791  1.00 20.14           C  
ATOM   3336  NH1 ARG A 413     -38.986  27.935  59.105  1.00 19.02           N  
ATOM   3337  NH2 ARG A 413     -37.784  29.909  59.497  1.00 19.83           N  
ATOM   3338  N   ALA A 414     -40.174  29.400  63.283  1.00 15.97           N  
ATOM   3339  CA  ALA A 414     -41.011  30.028  62.243  1.00 18.63           C  
ATOM   3340  C   ALA A 414     -40.185  31.168  61.636  1.00 19.31           C  
ATOM   3341  O   ALA A 414     -39.300  31.675  62.312  1.00 16.76           O  
ATOM   3342  CB  ALA A 414     -42.288  30.661  62.811  1.00 20.43           C  
ATOM   3343  N   GLY A 415     -40.664  31.641  60.478  1.00 16.69           N  
ATOM   3344  CA  GLY A 415     -40.061  32.800  59.870  1.00 17.23           C  
ATOM   3345  C   GLY A 415     -41.165  33.548  59.087  1.00 16.26           C  
ATOM   3346  O   GLY A 415     -41.974  32.903  58.403  1.00 19.79           O  
ATOM   3347  N   TRP A 416     -41.208  34.862  59.173  1.00 14.98           N  
ATOM   3348  CA  TRP A 416     -42.247  35.611  58.500  1.00 16.42           C  
ATOM   3349  C   TRP A 416     -41.516  36.755  57.796  1.00 17.24           C  
ATOM   3350  O   TRP A 416     -40.774  37.442  58.447  1.00 17.25           O  
ATOM   3351  CB  TRP A 416     -43.327  36.205  59.417  1.00 15.95           C  
ATOM   3352  CG  TRP A 416     -44.476  36.856  58.685  1.00 19.14           C  
ATOM   3353  CD1 TRP A 416     -44.724  38.212  58.584  1.00 17.30           C  
ATOM   3354  CD2 TRP A 416     -45.548  36.206  57.949  1.00 17.40           C  
ATOM   3355  NE1 TRP A 416     -45.850  38.428  57.828  1.00 17.51           N  
ATOM   3356  CE2 TRP A 416     -46.379  37.221  57.444  1.00 16.46           C  
ATOM   3357  CE3 TRP A 416     -45.850  34.842  57.718  1.00 14.34           C  
ATOM   3358  CZ2 TRP A 416     -47.522  36.954  56.693  1.00 16.62           C  
ATOM   3359  CZ3 TRP A 416     -46.968  34.589  56.967  1.00 14.96           C  
ATOM   3360  CH2 TRP A 416     -47.809  35.622  56.443  1.00 14.09           C  
ATOM   3361  N   CYS A 417     -41.788  36.871  56.494  1.00 19.50           N  
ATOM   3362  CA  CYS A 417     -41.272  37.915  55.666  1.00 20.55           C  
ATOM   3363  C   CYS A 417     -42.385  38.866  55.208  1.00 19.11           C  
ATOM   3364  O   CYS A 417     -43.575  38.455  55.007  1.00 19.63           O  
ATOM   3365  CB  CYS A 417     -40.701  37.279  54.381  1.00 21.77           C  
ATOM   3366  SG  CYS A 417     -39.252  36.238  54.717  1.00 22.03           S  
ATOM   3367  N   ALA A 418     -42.102  40.129  55.134  1.00 19.37           N  
ATOM   3368  CA  ALA A 418     -43.127  41.089  54.710  1.00 19.57           C  
ATOM   3369  C   ALA A 418     -43.707  40.761  53.348  1.00 19.81           C  
ATOM   3370  O   ALA A 418     -43.010  40.317  52.438  1.00 19.05           O  
ATOM   3371  CB  ALA A 418     -42.584  42.530  54.683  1.00 19.74           C  
ATOM   3372  N   ASP A 419     -44.992  41.103  53.157  1.00 19.00           N  
ATOM   3373  CA  ASP A 419     -45.659  40.995  51.875  1.00 19.88           C  
ATOM   3374  C   ASP A 419     -45.667  42.363  51.180  1.00 20.67           C  
ATOM   3375  O   ASP A 419     -45.858  42.471  49.970  1.00 21.63           O  
ATOM   3376  CB  ASP A 419     -47.109  40.492  52.098  1.00 19.52           C  
ATOM   3377  CG  ASP A 419     -47.048  39.038  52.575  1.00 20.18           C  
ATOM   3378  OD1 ASP A 419     -46.104  38.321  52.149  1.00 18.14           O  
ATOM   3379  OD2 ASP A 419     -47.898  38.620  53.399  1.00 20.24           O  
ATOM   3380  N   TYR A 420     -45.635  43.418  51.986  1.00 20.23           N  
ATOM   3381  CA  TYR A 420     -45.580  44.795  51.492  1.00 22.48           C  
ATOM   3382  C   TYR A 420     -44.774  45.551  52.542  1.00 24.68           C  
ATOM   3383  O   TYR A 420     -44.851  45.098  53.723  1.00 22.25           O  
ATOM   3384  CB  TYR A 420     -46.972  45.347  51.270  1.00 18.72           C  
ATOM   3385  CG  TYR A 420     -47.941  45.323  52.427  1.00 19.46           C  
ATOM   3386  CD1 TYR A 420     -48.713  44.164  52.629  1.00 16.77           C  
ATOM   3387  CD2 TYR A 420     -48.110  46.412  53.291  1.00 17.53           C  
ATOM   3388  CE1 TYR A 420     -49.621  44.104  53.644  1.00 15.49           C  
ATOM   3389  CE2 TYR A 420     -49.064  46.340  54.319  1.00 17.83           C  
ATOM   3390  CZ  TYR A 420     -49.808  45.155  54.490  1.00 17.60           C  
ATOM   3391  OH  TYR A 420     -50.759  45.071  55.497  1.00 16.94           O  
ATOM   3392  N   ASN A 421     -44.036  46.612  52.171  1.00 25.46           N  
ATOM   3393  CA  ASN A 421     -43.233  47.298  53.209  1.00 27.71           C  
ATOM   3394  C   ASN A 421     -43.922  48.349  54.033  1.00 26.34           C  
ATOM   3395  O   ASN A 421     -43.803  49.574  53.814  1.00 24.49           O  
ATOM   3396  CB  ASN A 421     -41.954  47.820  52.499  1.00 29.97           C  
ATOM   3397  CG  ASN A 421     -40.881  48.297  53.460  1.00 29.97           C  
ATOM   3398  OD1 ASN A 421     -41.002  48.521  54.663  1.00 29.27           O  
ATOM   3399  ND2 ASN A 421     -39.721  48.566  52.877  1.00 28.94           N  
ATOM   3400  N   GLU A 422     -44.562  47.942  55.142  1.00 22.15           N  
ATOM   3401  CA  GLU A 422     -45.295  48.779  56.096  1.00 20.90           C  
ATOM   3402  C   GLU A 422     -45.571  47.881  57.289  1.00 21.58           C  
ATOM   3403  O   GLU A 422     -45.661  46.630  57.107  1.00 21.20           O  
ATOM   3404  CB  GLU A 422     -46.572  49.282  55.371  1.00 23.83           C  
ATOM   3405  CG  GLU A 422     -47.206  50.547  55.953  1.00 21.59           C  
ATOM   3406  CD  GLU A 422     -48.151  50.398  57.097  1.00 22.92           C  
ATOM   3407  OE1 GLU A 422     -48.513  49.255  57.527  1.00 23.24           O  
ATOM   3408  OE2 GLU A 422     -48.603  51.383  57.725  1.00 20.53           O  
ATOM   3409  N   PRO A 423     -45.533  48.326  58.518  1.00 21.39           N  
ATOM   3410  CA  PRO A 423     -45.604  47.470  59.692  1.00 20.10           C  
ATOM   3411  C   PRO A 423     -46.840  46.591  59.756  1.00 18.94           C  
ATOM   3412  O   PRO A 423     -46.703  45.537  60.407  1.00 19.87           O  
ATOM   3413  CB  PRO A 423     -45.539  48.429  60.909  1.00 20.60           C  
ATOM   3414  CG  PRO A 423     -44.801  49.654  60.317  1.00 20.97           C  
ATOM   3415  CD  PRO A 423     -45.273  49.746  58.925  1.00 21.41           C  
ATOM   3416  N   THR A 424     -47.975  46.856  59.155  1.00 16.46           N  
ATOM   3417  CA  THR A 424     -49.162  46.023  59.310  1.00 18.14           C  
ATOM   3418  C   THR A 424     -48.966  44.683  58.576  1.00 17.93           C  
ATOM   3419  O   THR A 424     -49.706  43.754  58.859  1.00 16.24           O  
ATOM   3420  CB  THR A 424     -50.471  46.714  58.861  1.00 16.98           C  
ATOM   3421  OG1 THR A 424     -50.344  47.102  57.465  1.00 19.41           O  
ATOM   3422  CG2 THR A 424     -50.825  47.893  59.760  1.00 16.84           C  
ATOM   3423  N   SER A 425     -48.025  44.566  57.637  1.00 16.00           N  
ATOM   3424  CA  SER A 425     -47.741  43.317  56.925  1.00 18.07           C  
ATOM   3425  C   SER A 425     -47.321  42.228  57.954  1.00 16.70           C  
ATOM   3426  O   SER A 425     -47.606  41.039  57.710  1.00 18.28           O  
ATOM   3427  CB  SER A 425     -46.684  43.505  55.851  1.00 15.66           C  
ATOM   3428  OG  SER A 425     -46.482  42.270  55.140  1.00 20.25           O  
ATOM   3429  N   PHE A 426     -46.653  42.614  59.048  1.00 14.61           N  
ATOM   3430  CA  PHE A 426     -46.369  41.775  60.174  1.00 16.84           C  
ATOM   3431  C   PHE A 426     -47.523  41.827  61.182  1.00 16.10           C  
ATOM   3432  O   PHE A 426     -48.151  40.812  61.524  1.00 13.20           O  
ATOM   3433  CB  PHE A 426     -45.055  42.196  60.944  1.00 18.93           C  
ATOM   3434  CG  PHE A 426     -43.794  41.763  60.188  1.00 20.57           C  
ATOM   3435  CD1 PHE A 426     -43.359  42.475  59.089  1.00 22.24           C  
ATOM   3436  CD2 PHE A 426     -43.104  40.620  60.583  1.00 20.80           C  
ATOM   3437  CE1 PHE A 426     -42.217  42.050  58.379  1.00 22.02           C  
ATOM   3438  CE2 PHE A 426     -41.974  40.211  59.884  1.00 22.71           C  
ATOM   3439  CZ  PHE A 426     -41.543  40.905  58.763  1.00 19.10           C  
ATOM   3440  N   LEU A 427     -47.902  43.034  61.706  1.00 12.51           N  
ATOM   3441  CA  LEU A 427     -48.846  43.088  62.792  1.00 13.31           C  
ATOM   3442  C   LEU A 427     -50.235  42.522  62.485  1.00 14.57           C  
ATOM   3443  O   LEU A 427     -50.879  42.058  63.394  1.00 11.04           O  
ATOM   3444  CB  LEU A 427     -49.069  44.577  63.253  1.00 15.66           C  
ATOM   3445  CG  LEU A 427     -47.774  45.243  63.842  1.00 16.19           C  
ATOM   3446  CD1 LEU A 427     -47.908  46.766  63.802  1.00 17.36           C  
ATOM   3447  CD2 LEU A 427     -47.482  44.686  65.214  1.00 16.98           C  
ATOM   3448  N   ASN A 428     -50.761  42.622  61.285  1.00 13.10           N  
ATOM   3449  CA  ASN A 428     -52.113  42.117  60.980  1.00 14.90           C  
ATOM   3450  C   ASN A 428     -52.201  40.586  61.133  1.00 15.70           C  
ATOM   3451  O   ASN A 428     -53.304  40.023  61.192  1.00 13.97           O  
ATOM   3452  CB  ASN A 428     -52.367  42.428  59.497  1.00 12.04           C  
ATOM   3453  CG  ASN A 428     -52.926  43.860  59.253  1.00 14.39           C  
ATOM   3454  OD1 ASN A 428     -53.310  44.506  60.199  1.00 17.14           O  
ATOM   3455  ND2 ASN A 428     -52.930  44.317  58.041  1.00 13.48           N  
ATOM   3456  N   THR A 429     -51.041  39.915  61.073  1.00 15.24           N  
ATOM   3457  CA  THR A 429     -51.033  38.436  61.263  1.00 14.54           C  
ATOM   3458  C   THR A 429     -51.290  38.015  62.688  1.00 15.60           C  
ATOM   3459  O   THR A 429     -51.514  36.806  62.960  1.00 12.98           O  
ATOM   3460  CB  THR A 429     -49.676  37.872  60.767  1.00 15.18           C  
ATOM   3461  OG1 THR A 429     -48.607  38.262  61.627  1.00 15.09           O  
ATOM   3462  CG2 THR A 429     -49.336  38.297  59.345  1.00 14.40           C  
ATOM   3463  N   MET A 430     -51.253  38.960  63.677  1.00 13.57           N  
ATOM   3464  CA  MET A 430     -51.487  38.663  65.062  1.00 13.53           C  
ATOM   3465  C   MET A 430     -52.917  39.033  65.514  1.00 14.86           C  
ATOM   3466  O   MET A 430     -53.296  38.918  66.681  1.00 12.55           O  
ATOM   3467  CB  MET A 430     -50.419  39.357  65.918  1.00 13.50           C  
ATOM   3468  CG  MET A 430     -49.016  38.753  65.728  1.00 16.02           C  
ATOM   3469  SD  MET A 430     -49.002  36.991  66.316  1.00 15.54           S  
ATOM   3470  CE  MET A 430     -47.240  36.676  65.999  1.00 19.05           C  
ATOM   3471  N   LEU A 431     -53.738  39.508  64.589  1.00 14.37           N  
ATOM   3472  CA  LEU A 431     -55.132  39.900  64.871  1.00 16.33           C  
ATOM   3473  C   LEU A 431     -55.857  38.584  65.259  1.00 17.49           C  
ATOM   3474  O   LEU A 431     -55.648  37.597  64.524  1.00 13.83           O  
ATOM   3475  CB  LEU A 431     -55.800  40.514  63.651  1.00 16.24           C  
ATOM   3476  CG  LEU A 431     -55.992  42.009  63.416  1.00 23.07           C  
ATOM   3477  CD1 LEU A 431     -55.349  42.954  64.406  1.00 19.49           C  
ATOM   3478  CD2 LEU A 431     -55.858  42.458  61.958  1.00 19.66           C  
ATOM   3479  N   SER A 432     -56.786  38.665  66.184  1.00 16.44           N  
ATOM   3480  CA  SER A 432     -57.453  37.469  66.669  1.00 19.84           C  
ATOM   3481  C   SER A 432     -58.120  36.614  65.587  1.00 21.66           C  
ATOM   3482  O   SER A 432     -57.935  35.376  65.740  1.00 21.92           O  
ATOM   3483  CB ASER A 432     -58.643  37.889  67.572  0.50 18.05           C  
ATOM   3484  CB BSER A 432     -58.440  37.702  67.810  0.50 18.54           C  
ATOM   3485  OG ASER A 432     -58.178  38.614  68.690  0.50 16.27           O  
ATOM   3486  OG BSER A 432     -59.488  38.522  67.402  0.50 16.02           O  
ATOM   3487  N   ASP A 433     -58.659  37.233  64.549  1.00 19.80           N  
ATOM   3488  CA  ASP A 433     -59.371  36.431  63.545  1.00 24.26           C  
ATOM   3489  C   ASP A 433     -58.630  36.236  62.230  1.00 22.21           C  
ATOM   3490  O   ASP A 433     -59.177  35.810  61.206  1.00 18.04           O  
ATOM   3491  CB  ASP A 433     -60.708  37.140  63.245  1.00 27.87           C  
ATOM   3492  CG  ASP A 433     -60.537  38.517  62.688  1.00 34.48           C  
ATOM   3493  OD1 ASP A 433     -59.501  39.220  62.869  1.00 36.42           O  
ATOM   3494  OD2 ASP A 433     -61.482  38.980  61.978  1.00 38.59           O  
ATOM   3495  N   SER A 434     -57.319  36.515  62.288  1.00 17.94           N  
ATOM   3496  CA  SER A 434     -56.583  36.416  61.008  1.00 16.14           C  
ATOM   3497  C   SER A 434     -56.401  34.947  60.619  1.00 16.65           C  
ATOM   3498  O   SER A 434     -55.874  34.179  61.452  1.00 14.19           O  
ATOM   3499  CB  SER A 434     -55.196  37.080  61.211  1.00 14.73           C  
ATOM   3500  OG  SER A 434     -54.309  36.862  60.145  1.00 16.66           O  
ATOM   3501  N   SER A 435     -56.485  34.699  59.330  1.00 16.55           N  
ATOM   3502  CA  SER A 435     -56.164  33.361  58.772  1.00 18.60           C  
ATOM   3503  C   SER A 435     -54.664  33.083  58.813  1.00 19.99           C  
ATOM   3504  O   SER A 435     -54.275  31.911  58.843  1.00 17.53           O  
ATOM   3505  CB  SER A 435     -56.672  33.298  57.316  1.00 16.99           C  
ATOM   3506  OG  SER A 435     -56.041  34.280  56.523  1.00 18.59           O  
ATOM   3507  N   ASN A 436     -53.786  34.098  58.959  1.00 17.17           N  
ATOM   3508  CA  ASN A 436     -52.332  33.838  59.112  1.00 16.92           C  
ATOM   3509  C   ASN A 436     -51.936  33.718  60.589  1.00 17.55           C  
ATOM   3510  O   ASN A 436     -50.753  33.714  60.935  1.00 17.47           O  
ATOM   3511  CB  ASN A 436     -51.530  35.051  58.530  1.00 16.31           C  
ATOM   3512  CG  ASN A 436     -51.824  35.304  57.069  1.00 19.28           C  
ATOM   3513  OD1 ASN A 436     -52.405  36.331  56.677  1.00 15.66           O  
ATOM   3514  ND2 ASN A 436     -51.492  34.378  56.175  1.00 14.22           N  
ATOM   3515  N   ASN A 437     -52.867  33.794  61.543  1.00 14.89           N  
ATOM   3516  CA  ASN A 437     -52.464  33.781  62.961  1.00 15.72           C  
ATOM   3517  C   ASN A 437     -52.180  32.314  63.412  1.00 15.77           C  
ATOM   3518  O   ASN A 437     -53.033  31.656  63.945  1.00 16.57           O  
ATOM   3519  CB  ASN A 437     -53.540  34.396  63.823  1.00 12.65           C  
ATOM   3520  CG  ASN A 437     -53.103  34.632  65.273  1.00 17.95           C  
ATOM   3521  OD1 ASN A 437     -52.209  33.925  65.755  1.00 15.37           O  
ATOM   3522  ND2 ASN A 437     -53.711  35.646  65.888  1.00 14.77           N  
ATOM   3523  N   THR A 438     -50.983  31.824  63.155  1.00 14.64           N  
ATOM   3524  CA  THR A 438     -50.540  30.468  63.566  1.00 15.23           C  
ATOM   3525  C   THR A 438     -50.014  30.512  64.981  1.00 15.87           C  
ATOM   3526  O   THR A 438     -49.847  29.462  65.637  1.00 16.81           O  
ATOM   3527  CB  THR A 438     -49.512  29.904  62.562  1.00 13.59           C  
ATOM   3528  OG1 THR A 438     -48.517  30.847  62.218  1.00 14.99           O  
ATOM   3529  CG2 THR A 438     -50.278  29.505  61.287  1.00 14.19           C  
ATOM   3530  N   ALA A 439     -49.857  31.706  65.612  1.00 13.22           N  
ATOM   3531  CA  ALA A 439     -49.527  31.629  67.063  1.00 14.90           C  
ATOM   3532  C   ALA A 439     -50.782  31.303  67.856  1.00 16.02           C  
ATOM   3533  O   ALA A 439     -50.750  31.121  69.099  1.00 17.87           O  
ATOM   3534  CB  ALA A 439     -48.943  32.958  67.561  1.00 14.65           C  
ATOM   3535  N   HIS A 440     -51.972  31.490  67.266  1.00 14.55           N  
ATOM   3536  CA  HIS A 440     -53.265  31.338  67.940  1.00 17.88           C  
ATOM   3537  C   HIS A 440     -53.333  32.346  69.104  1.00 16.92           C  
ATOM   3538  O   HIS A 440     -53.697  31.940  70.200  1.00 15.71           O  
ATOM   3539  CB  HIS A 440     -53.569  29.900  68.466  1.00 18.37           C  
ATOM   3540  CG  HIS A 440     -53.470  28.955  67.297  1.00 20.09           C  
ATOM   3541  ND1 HIS A 440     -54.525  28.743  66.430  1.00 22.18           N  
ATOM   3542  CD2 HIS A 440     -52.423  28.314  66.738  1.00 19.40           C  
ATOM   3543  CE1 HIS A 440     -54.191  27.947  65.442  1.00 19.54           C  
ATOM   3544  NE2 HIS A 440     -52.898  27.716  65.612  1.00 19.79           N  
ATOM   3545  N   TYR A 441     -52.823  33.540  68.871  1.00 17.41           N  
ATOM   3546  CA  TYR A 441     -52.786  34.622  69.869  1.00 17.34           C  
ATOM   3547  C   TYR A 441     -54.072  35.407  69.716  1.00 16.73           C  
ATOM   3548  O   TYR A 441     -54.439  35.772  68.600  1.00 18.73           O  
ATOM   3549  CB  TYR A 441     -51.624  35.599  69.498  1.00 17.20           C  
ATOM   3550  CG  TYR A 441     -51.540  36.850  70.298  1.00 17.29           C  
ATOM   3551  CD1 TYR A 441     -51.244  36.809  71.666  1.00 15.62           C  
ATOM   3552  CD2 TYR A 441     -51.715  38.101  69.653  1.00 18.11           C  
ATOM   3553  CE1 TYR A 441     -51.162  38.012  72.377  1.00 19.81           C  
ATOM   3554  CE2 TYR A 441     -51.618  39.296  70.367  1.00 18.59           C  
ATOM   3555  CZ  TYR A 441     -51.331  39.229  71.729  1.00 19.89           C  
ATOM   3556  OH  TYR A 441     -51.214  40.364  72.498  1.00 21.48           O  
ATOM   3557  N   LYS A 442     -54.764  35.692  70.823  1.00 17.79           N  
ATOM   3558  CA  LYS A 442     -56.028  36.431  70.701  1.00 18.59           C  
ATOM   3559  C   LYS A 442     -56.025  37.505  71.792  1.00 21.78           C  
ATOM   3560  O   LYS A 442     -56.169  37.149  72.972  1.00 20.40           O  
ATOM   3561  CB  LYS A 442     -57.195  35.483  70.970  1.00 23.03           C  
ATOM   3562  CG  LYS A 442     -57.249  34.248  70.068  1.00 26.10           C  
ATOM   3563  CD  LYS A 442     -58.643  33.722  69.817  1.00 31.00           C  
ATOM   3564  CE  LYS A 442     -58.598  32.652  68.691  1.00 34.85           C  
ATOM   3565  NZ  LYS A 442     -57.849  31.476  69.271  1.00 36.67           N  
ATOM   3566  N   SER A 443     -55.879  38.766  71.393  1.00 20.82           N  
ATOM   3567  CA  SER A 443     -55.915  39.848  72.375  1.00 22.31           C  
ATOM   3568  C   SER A 443     -56.783  40.980  71.829  1.00 20.69           C  
ATOM   3569  O   SER A 443     -56.483  41.674  70.878  1.00 17.92           O  
ATOM   3570  CB  SER A 443     -54.497  40.320  72.682  1.00 23.94           C  
ATOM   3571  OG  SER A 443     -54.423  41.625  73.272  1.00 26.48           O  
ATOM   3572  N   PRO A 444     -57.851  41.290  72.542  1.00 23.35           N  
ATOM   3573  CA  PRO A 444     -58.766  42.388  72.185  1.00 23.29           C  
ATOM   3574  C   PRO A 444     -58.037  43.716  72.306  1.00 21.96           C  
ATOM   3575  O   PRO A 444     -58.301  44.585  71.496  1.00 19.82           O  
ATOM   3576  CB  PRO A 444     -59.889  42.330  73.251  1.00 24.84           C  
ATOM   3577  CG  PRO A 444     -59.808  40.902  73.758  1.00 26.02           C  
ATOM   3578  CD  PRO A 444     -58.322  40.568  73.755  1.00 22.09           C  
ATOM   3579  N   ALA A 445     -57.073  43.848  73.221  1.00 22.00           N  
ATOM   3580  CA  ALA A 445     -56.339  45.123  73.314  1.00 22.75           C  
ATOM   3581  C   ALA A 445     -55.506  45.318  72.049  1.00 22.17           C  
ATOM   3582  O   ALA A 445     -55.399  46.377  71.432  1.00 20.68           O  
ATOM   3583  CB  ALA A 445     -55.437  45.184  74.536  1.00 21.60           C  
ATOM   3584  N   PHE A 446     -54.826  44.226  71.618  1.00 22.30           N  
ATOM   3585  CA  PHE A 446     -54.040  44.313  70.375  1.00 21.28           C  
ATOM   3586  C   PHE A 446     -54.920  44.609  69.203  1.00 19.32           C  
ATOM   3587  O   PHE A 446     -54.521  45.437  68.358  1.00 19.11           O  
ATOM   3588  CB  PHE A 446     -53.263  42.995  70.120  1.00 20.64           C  
ATOM   3589  CG  PHE A 446     -52.356  43.034  68.916  1.00 18.75           C  
ATOM   3590  CD1 PHE A 446     -51.031  43.456  69.026  1.00 17.82           C  
ATOM   3591  CD2 PHE A 446     -52.823  42.635  67.681  1.00 16.11           C  
ATOM   3592  CE1 PHE A 446     -50.193  43.472  67.916  1.00 16.84           C  
ATOM   3593  CE2 PHE A 446     -52.005  42.640  66.567  1.00 17.11           C  
ATOM   3594  CZ  PHE A 446     -50.687  43.050  66.685  1.00 15.36           C  
ATOM   3595  N   ASP A 447     -56.059  43.930  69.021  1.00 19.58           N  
ATOM   3596  CA  ASP A 447     -56.915  44.150  67.863  1.00 20.11           C  
ATOM   3597  C   ASP A 447     -57.338  45.638  67.748  1.00 20.58           C  
ATOM   3598  O   ASP A 447     -57.453  46.259  66.666  1.00 20.22           O  
ATOM   3599  CB  ASP A 447     -58.202  43.283  68.012  1.00 20.59           C  
ATOM   3600  CG  ASP A 447     -57.934  41.775  67.857  1.00 24.76           C  
ATOM   3601  OD1 ASP A 447     -56.808  41.342  67.430  1.00 18.91           O  
ATOM   3602  OD2 ASP A 447     -58.840  40.998  68.288  1.00 25.32           O  
ATOM   3603  N   LYS A 448     -57.721  46.182  68.901  1.00 21.91           N  
ATOM   3604  CA  LYS A 448     -58.187  47.598  68.941  1.00 23.86           C  
ATOM   3605  C   LYS A 448     -57.093  48.544  68.521  1.00 21.62           C  
ATOM   3606  O   LYS A 448     -57.288  49.490  67.726  1.00 22.82           O  
ATOM   3607  CB  LYS A 448     -58.709  47.884  70.360  1.00 26.40           C  
ATOM   3608  CG  LYS A 448     -59.437  49.236  70.453  1.00 33.44           C  
ATOM   3609  CD  LYS A 448     -58.442  50.329  70.792  1.00 38.20           C  
ATOM   3610  CE  LYS A 448     -58.980  51.242  71.907  1.00 41.95           C  
ATOM   3611  NZ  LYS A 448     -60.129  52.046  71.409  1.00 39.60           N  
ATOM   3612  N   LEU A 449     -55.835  48.332  68.985  1.00 21.32           N  
ATOM   3613  CA  LEU A 449     -54.751  49.214  68.566  1.00 22.18           C  
ATOM   3614  C   LEU A 449     -54.634  49.242  67.062  1.00 21.09           C  
ATOM   3615  O   LEU A 449     -54.423  50.284  66.445  1.00 21.11           O  
ATOM   3616  CB  LEU A 449     -53.350  48.796  69.130  1.00 25.25           C  
ATOM   3617  CG  LEU A 449     -53.299  48.916  70.651  1.00 29.29           C  
ATOM   3618  CD1 LEU A 449     -52.071  48.214  71.184  1.00 29.80           C  
ATOM   3619  CD2 LEU A 449     -53.273  50.387  71.096  1.00 30.52           C  
ATOM   3620  N   ILE A 450     -54.649  48.005  66.466  1.00 17.89           N  
ATOM   3621  CA  ILE A 450     -54.530  47.978  65.011  1.00 18.34           C  
ATOM   3622  C   ILE A 450     -55.754  48.617  64.353  1.00 17.69           C  
ATOM   3623  O   ILE A 450     -55.612  49.274  63.316  1.00 19.12           O  
ATOM   3624  CB  ILE A 450     -54.324  46.506  64.543  1.00 20.06           C  
ATOM   3625  CG1 ILE A 450     -53.058  45.894  65.143  1.00 20.14           C  
ATOM   3626  CG2 ILE A 450     -54.228  46.493  63.009  1.00 20.09           C  
ATOM   3627  CD1 ILE A 450     -51.753  46.604  64.903  1.00 19.07           C  
ATOM   3628  N   ALA A 451     -56.945  48.304  64.812  1.00 18.30           N  
ATOM   3629  CA  ALA A 451     -58.178  48.878  64.258  1.00 22.32           C  
ATOM   3630  C   ALA A 451     -58.094  50.418  64.266  1.00 23.91           C  
ATOM   3631  O   ALA A 451     -58.321  51.046  63.224  1.00 23.36           O  
ATOM   3632  CB  ALA A 451     -59.429  48.440  65.021  1.00 20.60           C  
ATOM   3633  N   ASP A 452     -57.650  51.003  65.347  1.00 24.23           N  
ATOM   3634  CA  ASP A 452     -57.423  52.454  65.423  1.00 24.50           C  
ATOM   3635  C   ASP A 452     -56.421  52.993  64.449  1.00 26.53           C  
ATOM   3636  O   ASP A 452     -56.526  54.219  64.127  1.00 28.09           O  
ATOM   3637  CB  ASP A 452     -56.979  52.854  66.839  1.00 23.84           C  
ATOM   3638  CG  ASP A 452     -58.143  52.753  67.799  1.00 23.16           C  
ATOM   3639  OD1 ASP A 452     -59.292  52.670  67.349  1.00 26.80           O  
ATOM   3640  OD2 ASP A 452     -57.924  52.720  69.006  1.00 26.14           O  
ATOM   3641  N   THR A 453     -55.459  52.268  63.884  1.00 22.32           N  
ATOM   3642  CA  THR A 453     -54.511  52.859  62.961  1.00 22.74           C  
ATOM   3643  C   THR A 453     -55.156  53.302  61.661  1.00 24.71           C  
ATOM   3644  O   THR A 453     -54.547  54.117  60.968  1.00 24.01           O  
ATOM   3645  CB  THR A 453     -53.304  51.938  62.523  1.00 22.92           C  
ATOM   3646  OG1 THR A 453     -53.833  50.848  61.756  1.00 21.23           O  
ATOM   3647  CG2 THR A 453     -52.513  51.506  63.730  1.00 17.72           C  
ATOM   3648  N   LEU A 454     -56.336  52.813  61.300  1.00 24.91           N  
ATOM   3649  CA  LEU A 454     -56.952  53.340  60.083  1.00 29.19           C  
ATOM   3650  C   LEU A 454     -57.850  54.552  60.421  1.00 29.75           C  
ATOM   3651  O   LEU A 454     -58.475  55.061  59.503  1.00 31.20           O  
ATOM   3652  CB  LEU A 454     -57.800  52.271  59.382  1.00 28.20           C  
ATOM   3653  CG  LEU A 454     -57.002  50.999  59.029  1.00 30.67           C  
ATOM   3654  CD1 LEU A 454     -57.998  49.993  58.516  1.00 32.53           C  
ATOM   3655  CD2 LEU A 454     -55.946  51.294  57.971  1.00 28.50           C  
ATOM   3656  N   LYS A 455     -58.047  54.884  61.673  1.00 30.16           N  
ATOM   3657  CA  LYS A 455     -58.909  56.009  62.025  1.00 32.99           C  
ATOM   3658  C   LYS A 455     -58.176  57.300  62.390  1.00 33.46           C  
ATOM   3659  O   LYS A 455     -58.813  58.310  62.693  1.00 29.37           O  
ATOM   3660  CB  LYS A 455     -59.770  55.590  63.219  1.00 33.77           C  
ATOM   3661  CG  LYS A 455     -60.565  54.332  62.902  1.00 35.27           C  
ATOM   3662  CD  LYS A 455     -61.941  54.334  63.500  1.00 35.79           C  
ATOM   3663  CE  LYS A 455     -62.625  53.054  62.954  1.00 39.27           C  
ATOM   3664  NZ  LYS A 455     -61.856  51.909  63.564  1.00 41.68           N  
ATOM   3665  N   VAL A 456     -56.854  57.219  62.564  1.00 33.30           N  
ATOM   3666  CA  VAL A 456     -56.093  58.413  62.922  1.00 36.12           C  
ATOM   3667  C   VAL A 456     -55.873  59.248  61.674  1.00 37.89           C  
ATOM   3668  O   VAL A 456     -56.011  58.731  60.543  1.00 40.36           O  
ATOM   3669  CB  VAL A 456     -54.821  58.078  63.716  1.00 34.16           C  
ATOM   3670  CG1 VAL A 456     -55.220  57.630  65.119  1.00 36.03           C  
ATOM   3671  CG2 VAL A 456     -53.956  57.027  63.040  1.00 33.77           C  
ATOM   3672  N   ALA A 457     -55.619  60.546  61.818  1.00 37.67           N  
ATOM   3673  CA  ALA A 457     -55.456  61.432  60.680  1.00 40.86           C  
ATOM   3674  C   ALA A 457     -54.104  61.286  59.973  1.00 43.50           C  
ATOM   3675  O   ALA A 457     -54.115  61.360  58.729  1.00 45.23           O  
ATOM   3676  CB  ALA A 457     -55.601  62.910  61.065  1.00 39.74           C  
ATOM   3677  N   ASP A 458     -52.985  61.149  60.680  1.00 43.65           N  
ATOM   3678  CA  ASP A 458     -51.737  61.110  59.931  1.00 49.43           C  
ATOM   3679  C   ASP A 458     -50.830  59.919  60.213  1.00 50.28           C  
ATOM   3680  O   ASP A 458     -51.086  59.014  60.994  1.00 48.34           O  
ATOM   3681  CB  ASP A 458     -50.994  62.443  60.041  1.00 51.89           C  
ATOM   3682  CG  ASP A 458     -50.397  62.761  61.383  1.00 54.83           C  
ATOM   3683  OD1 ASP A 458     -50.164  61.826  62.169  1.00 55.86           O  
ATOM   3684  OD2 ASP A 458     -50.152  63.971  61.612  1.00 56.67           O  
ATOM   3685  N   ASP A 459     -49.699  59.902  59.514  1.00 51.91           N  
ATOM   3686  CA  ASP A 459     -48.681  58.871  59.630  1.00 53.59           C  
ATOM   3687  C   ASP A 459     -47.945  58.894  60.959  1.00 53.27           C  
ATOM   3688  O   ASP A 459     -47.665  57.804  61.498  1.00 53.06           O  
ATOM   3689  CB  ASP A 459     -47.731  58.968  58.443  1.00 56.67           C  
ATOM   3690  CG  ASP A 459     -48.312  58.354  57.179  1.00 59.52           C  
ATOM   3691  OD1 ASP A 459     -49.523  58.043  57.086  1.00 60.44           O  
ATOM   3692  OD2 ASP A 459     -47.522  58.175  56.218  1.00 60.68           O  
ATOM   3693  N   THR A 460     -47.723  60.070  61.556  1.00 51.75           N  
ATOM   3694  CA  THR A 460     -47.056  60.101  62.855  1.00 51.37           C  
ATOM   3695  C   THR A 460     -47.908  59.476  63.948  1.00 48.70           C  
ATOM   3696  O   THR A 460     -47.300  58.777  64.769  1.00 48.10           O  
ATOM   3697  CB  THR A 460     -46.487  61.477  63.245  1.00 52.53           C  
ATOM   3698  OG1 THR A 460     -45.209  61.227  63.883  1.00 53.85           O  
ATOM   3699  CG2 THR A 460     -47.335  62.251  64.235  1.00 52.69           C  
ATOM   3700  N   GLN A 461     -49.233  59.609  63.949  1.00 45.61           N  
ATOM   3701  CA  GLN A 461     -50.009  58.960  65.008  1.00 44.14           C  
ATOM   3702  C   GLN A 461     -50.070  57.436  64.782  1.00 40.23           C  
ATOM   3703  O   GLN A 461     -49.990  56.663  65.717  1.00 36.87           O  
ATOM   3704  CB  GLN A 461     -51.425  59.527  65.169  1.00 47.04           C  
ATOM   3705  CG  GLN A 461     -51.790  59.682  66.657  1.00 49.62           C  
ATOM   3706  CD  GLN A 461     -53.252  60.034  66.871  1.00 50.91           C  
ATOM   3707  OE1 GLN A 461     -53.866  59.526  67.831  1.00 51.00           O  
ATOM   3708  NE2 GLN A 461     -53.769  60.886  65.972  1.00 49.75           N  
ATOM   3709  N   ARG A 462     -50.119  57.039  63.532  1.00 37.46           N  
ATOM   3710  CA  ARG A 462     -50.069  55.660  63.085  1.00 37.67           C  
ATOM   3711  C   ARG A 462     -48.797  54.966  63.603  1.00 36.72           C  
ATOM   3712  O   ARG A 462     -48.899  53.946  64.285  1.00 31.75           O  
ATOM   3713  CB  ARG A 462     -50.223  55.615  61.579  1.00 37.49           C  
ATOM   3714  CG  ARG A 462     -50.807  54.420  60.941  1.00 40.45           C  
ATOM   3715  CD  ARG A 462     -51.717  54.534  59.738  1.00 43.24           C  
ATOM   3716  NE  ARG A 462     -51.468  55.644  58.841  1.00 45.52           N  
ATOM   3717  CZ  ARG A 462     -52.447  56.424  58.370  1.00 46.95           C  
ATOM   3718  NH1 ARG A 462     -53.729  56.223  58.672  1.00 47.06           N  
ATOM   3719  NH2 ARG A 462     -52.141  57.438  57.571  1.00 46.70           N  
ATOM   3720  N   SER A 463     -47.611  55.558  63.428  1.00 36.29           N  
ATOM   3721  CA  SER A 463     -46.355  54.977  63.883  1.00 35.96           C  
ATOM   3722  C   SER A 463     -46.276  54.805  65.369  1.00 34.99           C  
ATOM   3723  O   SER A 463     -45.680  53.834  65.841  1.00 33.24           O  
ATOM   3724  CB  SER A 463     -45.157  55.782  63.345  1.00 36.82           C  
ATOM   3725  OG  SER A 463     -45.091  55.399  61.948  1.00 38.46           O  
ATOM   3726  N   GLU A 464     -46.843  55.733  66.137  1.00 33.80           N  
ATOM   3727  CA  GLU A 464     -46.937  55.596  67.570  1.00 32.74           C  
ATOM   3728  C   GLU A 464     -47.812  54.389  67.937  1.00 29.05           C  
ATOM   3729  O   GLU A 464     -47.501  53.696  68.903  1.00 28.29           O  
ATOM   3730  CB  GLU A 464     -47.573  56.819  68.232  1.00 36.62           C  
ATOM   3731  CG  GLU A 464     -46.564  57.961  68.354  1.00 43.10           C  
ATOM   3732  CD  GLU A 464     -47.269  59.294  68.607  1.00 47.15           C  
ATOM   3733  OE1 GLU A 464     -48.270  59.369  69.358  1.00 48.23           O  
ATOM   3734  OE2 GLU A 464     -46.753  60.270  68.009  1.00 49.03           O  
ATOM   3735  N   LEU A 465     -48.906  54.185  67.232  1.00 25.25           N  
ATOM   3736  CA  LEU A 465     -49.812  53.070  67.518  1.00 24.22           C  
ATOM   3737  C   LEU A 465     -49.086  51.756  67.214  1.00 21.94           C  
ATOM   3738  O   LEU A 465     -49.325  50.778  67.936  1.00 24.29           O  
ATOM   3739  CB  LEU A 465     -51.101  53.242  66.707  1.00 22.99           C  
ATOM   3740  CG  LEU A 465     -52.068  54.340  67.224  1.00 24.75           C  
ATOM   3741  CD1 LEU A 465     -53.227  54.556  66.246  1.00 22.52           C  
ATOM   3742  CD2 LEU A 465     -52.703  53.922  68.551  1.00 24.60           C  
ATOM   3743  N   TYR A 466     -48.346  51.687  66.130  1.00 21.91           N  
ATOM   3744  CA  TYR A 466     -47.595  50.482  65.729  1.00 22.60           C  
ATOM   3745  C   TYR A 466     -46.583  50.095  66.810  1.00 24.02           C  
ATOM   3746  O   TYR A 466     -46.476  48.916  67.217  1.00 19.00           O  
ATOM   3747  CB  TYR A 466     -46.873  50.667  64.406  1.00 22.66           C  
ATOM   3748  CG  TYR A 466     -47.725  50.844  63.163  1.00 22.54           C  
ATOM   3749  CD1 TYR A 466     -48.985  50.266  63.042  1.00 23.73           C  
ATOM   3750  CD2 TYR A 466     -47.238  51.566  62.087  1.00 23.81           C  
ATOM   3751  CE1 TYR A 466     -49.735  50.370  61.886  1.00 23.05           C  
ATOM   3752  CE2 TYR A 466     -47.962  51.710  60.929  1.00 25.11           C  
ATOM   3753  CZ  TYR A 466     -49.241  51.120  60.854  1.00 23.68           C  
ATOM   3754  OH  TYR A 466     -49.940  51.291  59.708  1.00 24.71           O  
ATOM   3755  N   ALA A 467     -45.918  51.156  67.365  1.00 22.02           N  
ATOM   3756  CA  ALA A 467     -44.999  50.963  68.474  1.00 19.35           C  
ATOM   3757  C   ALA A 467     -45.706  50.400  69.687  1.00 19.72           C  
ATOM   3758  O   ALA A 467     -45.118  49.505  70.349  1.00 20.29           O  
ATOM   3759  CB  ALA A 467     -44.323  52.295  68.926  1.00 23.36           C  
ATOM   3760  N   LYS A 468     -46.935  50.847  70.016  1.00 18.63           N  
ATOM   3761  CA  LYS A 468     -47.626  50.368  71.174  1.00 21.13           C  
ATOM   3762  C   LYS A 468     -48.193  48.930  70.927  1.00 20.54           C  
ATOM   3763  O   LYS A 468     -48.390  48.239  71.923  1.00 19.78           O  
ATOM   3764  CB  LYS A 468     -48.860  51.165  71.644  1.00 26.25           C  
ATOM   3765  CG  LYS A 468     -48.523  52.577  72.191  1.00 32.74           C  
ATOM   3766  CD  LYS A 468     -49.807  53.416  72.235  1.00 34.86           C  
ATOM   3767  CE  LYS A 468     -49.561  54.820  72.787  1.00 37.84           C  
ATOM   3768  NZ  LYS A 468     -48.609  54.851  73.924  1.00 39.96           N  
ATOM   3769  N   ALA A 469     -48.459  48.624  69.663  1.00 18.33           N  
ATOM   3770  CA  ALA A 469     -48.946  47.260  69.373  1.00 19.62           C  
ATOM   3771  C   ALA A 469     -47.795  46.292  69.593  1.00 17.01           C  
ATOM   3772  O   ALA A 469     -48.001  45.196  70.128  1.00 17.22           O  
ATOM   3773  CB  ALA A 469     -49.377  47.218  67.876  1.00 15.81           C  
ATOM   3774  N   GLU A 470     -46.573  46.639  69.089  1.00 18.75           N  
ATOM   3775  CA  GLU A 470     -45.427  45.735  69.408  1.00 20.50           C  
ATOM   3776  C   GLU A 470     -45.193  45.591  70.897  1.00 19.41           C  
ATOM   3777  O   GLU A 470     -44.830  44.565  71.480  1.00 18.63           O  
ATOM   3778  CB  GLU A 470     -44.170  46.249  68.694  1.00 20.11           C  
ATOM   3779  CG  GLU A 470     -44.236  45.964  67.194  1.00 20.33           C  
ATOM   3780  CD  GLU A 470     -43.763  44.545  66.863  1.00 17.83           C  
ATOM   3781  OE1 GLU A 470     -43.239  43.790  67.692  1.00 18.27           O  
ATOM   3782  OE2 GLU A 470     -43.949  44.192  65.715  1.00 22.64           O  
ATOM   3783  N   GLN A 471     -45.372  46.671  71.705  1.00 20.12           N  
ATOM   3784  CA  GLN A 471     -45.233  46.584  73.145  1.00 19.64           C  
ATOM   3785  C   GLN A 471     -46.318  45.686  73.748  1.00 19.53           C  
ATOM   3786  O   GLN A 471     -46.036  44.927  74.686  1.00 18.03           O  
ATOM   3787  CB  GLN A 471     -45.289  47.985  73.806  1.00 23.22           C  
ATOM   3788  CG  GLN A 471     -43.987  48.745  73.568  1.00 28.02           C  
ATOM   3789  CD  GLN A 471     -44.112  50.133  74.193  1.00 33.03           C  
ATOM   3790  OE1 GLN A 471     -45.126  50.817  74.084  1.00 35.31           O  
ATOM   3791  NE2 GLN A 471     -43.105  50.531  74.931  1.00 36.11           N  
ATOM   3792  N   GLN A 472     -47.533  45.705  73.186  1.00 19.34           N  
ATOM   3793  CA  GLN A 472     -48.559  44.762  73.670  1.00 18.99           C  
ATOM   3794  C   GLN A 472     -48.168  43.310  73.415  1.00 17.85           C  
ATOM   3795  O   GLN A 472     -48.289  42.444  74.275  1.00 17.90           O  
ATOM   3796  CB  GLN A 472     -49.886  45.099  72.965  1.00 20.06           C  
ATOM   3797  CG  GLN A 472     -51.032  44.238  73.453  1.00 25.17           C  
ATOM   3798  CD  GLN A 472     -51.403  44.460  74.890  1.00 27.54           C  
ATOM   3799  OE1 GLN A 472     -51.466  45.593  75.327  1.00 30.11           O  
ATOM   3800  NE2 GLN A 472     -51.664  43.444  75.662  1.00 29.80           N  
ATOM   3801  N   LEU A 473     -47.718  42.990  72.224  1.00 17.82           N  
ATOM   3802  CA  LEU A 473     -47.257  41.629  71.842  1.00 19.23           C  
ATOM   3803  C   LEU A 473     -46.104  41.183  72.711  1.00 16.05           C  
ATOM   3804  O   LEU A 473     -46.049  40.071  73.273  1.00 13.31           O  
ATOM   3805  CB  LEU A 473     -46.787  41.762  70.377  1.00 19.72           C  
ATOM   3806  CG  LEU A 473     -46.820  40.688  69.323  1.00 25.87           C  
ATOM   3807  CD1 LEU A 473     -48.139  39.887  69.268  1.00 22.00           C  
ATOM   3808  CD2 LEU A 473     -46.571  41.380  67.955  1.00 24.59           C  
ATOM   3809  N   ASP A 474     -45.205  42.110  73.036  1.00 16.02           N  
ATOM   3810  CA  ASP A 474     -44.033  41.802  73.878  1.00 17.31           C  
ATOM   3811  C   ASP A 474     -44.380  41.556  75.338  1.00 18.47           C  
ATOM   3812  O   ASP A 474     -43.981  40.625  76.052  1.00 16.72           O  
ATOM   3813  CB  ASP A 474     -42.981  42.930  73.800  1.00 18.31           C  
ATOM   3814  CG  ASP A 474     -41.793  42.570  74.700  1.00 22.39           C  
ATOM   3815  OD1 ASP A 474     -41.134  41.536  74.521  1.00 22.33           O  
ATOM   3816  OD2 ASP A 474     -41.581  43.373  75.613  1.00 23.09           O  
ATOM   3817  N   LYS A 475     -45.269  42.407  75.855  1.00 19.92           N  
ATOM   3818  CA  LYS A 475     -45.745  42.203  77.214  1.00 21.95           C  
ATOM   3819  C   LYS A 475     -46.463  40.873  77.389  1.00 19.39           C  
ATOM   3820  O   LYS A 475     -46.431  40.244  78.471  1.00 20.71           O  
ATOM   3821  CB  LYS A 475     -46.715  43.364  77.474  1.00 24.80           C  
ATOM   3822  CG  LYS A 475     -47.429  43.332  78.803  1.00 29.39           C  
ATOM   3823  CD  LYS A 475     -47.899  44.802  79.010  1.00 35.11           C  
ATOM   3824  CE  LYS A 475     -49.391  44.753  79.371  1.00 36.46           C  
ATOM   3825  NZ  LYS A 475     -49.560  43.683  80.411  1.00 39.41           N  
ATOM   3826  N   ASP A 476     -47.237  40.432  76.413  1.00 18.22           N  
ATOM   3827  CA  ASP A 476     -47.911  39.121  76.448  1.00 19.20           C  
ATOM   3828  C   ASP A 476     -46.947  37.960  76.044  1.00 18.31           C  
ATOM   3829  O   ASP A 476     -47.398  36.811  76.127  1.00 18.15           O  
ATOM   3830  CB  ASP A 476     -49.090  39.087  75.446  1.00 18.78           C  
ATOM   3831  CG  ASP A 476     -50.291  39.882  75.968  1.00 20.37           C  
ATOM   3832  OD1 ASP A 476     -50.386  40.107  77.176  1.00 20.44           O  
ATOM   3833  OD2 ASP A 476     -51.118  40.335  75.157  1.00 20.56           O  
ATOM   3834  N   SER A 477     -45.729  38.218  75.571  1.00 16.80           N  
ATOM   3835  CA  SER A 477     -44.789  37.179  75.136  1.00 16.37           C  
ATOM   3836  C   SER A 477     -45.461  36.134  74.223  1.00 15.77           C  
ATOM   3837  O   SER A 477     -45.346  34.915  74.369  1.00 13.54           O  
ATOM   3838  CB  SER A 477     -44.177  36.487  76.341  1.00 18.75           C  
ATOM   3839  OG  SER A 477     -43.326  37.451  77.047  1.00 21.27           O  
ATOM   3840  N   ALA A 478     -46.079  36.719  73.195  1.00 15.41           N  
ATOM   3841  CA  ALA A 478     -46.824  35.870  72.226  1.00 16.66           C  
ATOM   3842  C   ALA A 478     -45.832  35.011  71.460  1.00 17.36           C  
ATOM   3843  O   ALA A 478     -46.176  33.890  71.105  1.00 15.38           O  
ATOM   3844  CB  ALA A 478     -47.634  36.728  71.273  1.00 17.08           C  
ATOM   3845  N   ILE A 479     -44.604  35.495  71.191  1.00 16.54           N  
ATOM   3846  CA  ILE A 479     -43.643  34.670  70.480  1.00 15.93           C  
ATOM   3847  C   ILE A 479     -42.277  34.899  71.153  1.00 17.24           C  
ATOM   3848  O   ILE A 479     -42.154  35.801  71.971  1.00 12.09           O  
ATOM   3849  CB  ILE A 479     -43.501  35.082  68.986  1.00 17.14           C  
ATOM   3850  CG1 ILE A 479     -43.112  36.559  68.914  1.00 19.05           C  
ATOM   3851  CG2 ILE A 479     -44.852  34.950  68.206  1.00 18.16           C  
ATOM   3852  CD1 ILE A 479     -42.650  37.099  67.592  1.00 19.30           C  
ATOM   3853  N   VAL A 480     -41.242  34.207  70.668  1.00 15.74           N  
ATOM   3854  CA  VAL A 480     -39.873  34.416  71.131  1.00 17.07           C  
ATOM   3855  C   VAL A 480     -39.049  34.909  69.917  1.00 15.41           C  
ATOM   3856  O   VAL A 480     -38.640  34.083  69.122  1.00 16.72           O  
ATOM   3857  CB  VAL A 480     -39.297  33.076  71.618  1.00 18.25           C  
ATOM   3858  CG1 VAL A 480     -37.828  33.303  72.014  1.00 16.65           C  
ATOM   3859  CG2 VAL A 480     -40.073  32.468  72.788  1.00 17.99           C  
ATOM   3860  N   PRO A 481     -38.843  36.197  69.735  1.00 16.51           N  
ATOM   3861  CA  PRO A 481     -38.050  36.750  68.648  1.00 16.95           C  
ATOM   3862  C   PRO A 481     -36.597  36.278  68.714  1.00 18.53           C  
ATOM   3863  O   PRO A 481     -36.016  36.297  69.808  1.00 19.60           O  
ATOM   3864  CB  PRO A 481     -38.115  38.265  68.821  1.00 19.36           C  
ATOM   3865  CG  PRO A 481     -39.123  38.478  69.892  1.00 21.89           C  
ATOM   3866  CD  PRO A 481     -39.226  37.229  70.718  1.00 18.93           C  
ATOM   3867  N   VAL A 482     -35.959  35.890  67.610  1.00 16.95           N  
ATOM   3868  CA  VAL A 482     -34.569  35.437  67.650  1.00 21.14           C  
ATOM   3869  C   VAL A 482     -33.641  36.353  66.840  1.00 21.10           C  
ATOM   3870  O   VAL A 482     -32.793  37.004  67.436  1.00 21.80           O  
ATOM   3871  CB  VAL A 482     -34.390  34.007  67.142  1.00 23.78           C  
ATOM   3872  CG1 VAL A 482     -32.891  33.615  67.241  1.00 25.08           C  
ATOM   3873  CG2 VAL A 482     -35.298  33.040  67.930  1.00 21.54           C  
ATOM   3874  N   TYR A 483     -33.921  36.508  65.549  1.00 22.91           N  
ATOM   3875  CA  TYR A 483     -33.138  37.482  64.766  1.00 23.73           C  
ATOM   3876  C   TYR A 483     -33.902  38.034  63.567  1.00 23.71           C  
ATOM   3877  O   TYR A 483     -34.859  37.439  63.074  1.00 20.13           O  
ATOM   3878  CB  TYR A 483     -31.843  36.773  64.360  1.00 21.84           C  
ATOM   3879  CG  TYR A 483     -31.874  35.610  63.425  1.00 23.90           C  
ATOM   3880  CD1 TYR A 483     -32.056  35.806  62.031  1.00 25.18           C  
ATOM   3881  CD2 TYR A 483     -31.615  34.319  63.825  1.00 24.30           C  
ATOM   3882  CE1 TYR A 483     -32.052  34.796  61.121  1.00 25.86           C  
ATOM   3883  CE2 TYR A 483     -31.597  33.278  62.926  1.00 26.45           C  
ATOM   3884  CZ  TYR A 483     -31.792  33.516  61.585  1.00 29.71           C  
ATOM   3885  OH  TYR A 483     -31.784  32.457  60.667  1.00 32.49           O  
ATOM   3886  N   TYR A 484     -33.503  39.215  63.126  1.00 24.14           N  
ATOM   3887  CA  TYR A 484     -33.907  39.823  61.846  1.00 25.15           C  
ATOM   3888  C   TYR A 484     -32.930  39.284  60.777  1.00 27.91           C  
ATOM   3889  O   TYR A 484     -31.685  39.322  60.948  1.00 29.65           O  
ATOM   3890  CB  TYR A 484     -33.902  41.320  61.940  1.00 22.82           C  
ATOM   3891  CG  TYR A 484     -34.599  41.878  63.187  1.00 25.48           C  
ATOM   3892  CD1 TYR A 484     -35.988  41.677  63.406  1.00 22.91           C  
ATOM   3893  CD2 TYR A 484     -33.872  42.613  64.101  1.00 23.31           C  
ATOM   3894  CE1 TYR A 484     -36.575  42.226  64.524  1.00 22.79           C  
ATOM   3895  CE2 TYR A 484     -34.473  43.164  65.239  1.00 25.91           C  
ATOM   3896  CZ  TYR A 484     -35.854  42.937  65.441  1.00 24.56           C  
ATOM   3897  OH  TYR A 484     -36.434  43.463  66.573  1.00 23.74           O  
ATOM   3898  N   TYR A 485     -33.419  38.683  59.729  1.00 26.92           N  
ATOM   3899  CA  TYR A 485     -32.733  37.999  58.676  1.00 27.96           C  
ATOM   3900  C   TYR A 485     -31.866  38.901  57.774  1.00 29.06           C  
ATOM   3901  O   TYR A 485     -32.208  40.083  57.620  1.00 28.25           O  
ATOM   3902  CB  TYR A 485     -33.677  37.385  57.631  1.00 26.93           C  
ATOM   3903  CG  TYR A 485     -34.351  36.055  57.844  1.00 25.66           C  
ATOM   3904  CD1 TYR A 485     -35.352  35.887  58.815  1.00 24.21           C  
ATOM   3905  CD2 TYR A 485     -34.007  34.950  57.097  1.00 24.15           C  
ATOM   3906  CE1 TYR A 485     -36.011  34.675  58.964  1.00 21.49           C  
ATOM   3907  CE2 TYR A 485     -34.633  33.733  57.253  1.00 21.33           C  
ATOM   3908  CZ  TYR A 485     -35.633  33.602  58.220  1.00 22.14           C  
ATOM   3909  OH  TYR A 485     -36.260  32.379  58.387  1.00 20.64           O  
ATOM   3910  N   VAL A 486     -30.850  38.246  57.220  1.00 29.78           N  
ATOM   3911  CA  VAL A 486     -30.136  38.912  56.129  1.00 33.76           C  
ATOM   3912  C   VAL A 486     -30.480  37.989  54.932  1.00 34.77           C  
ATOM   3913  O   VAL A 486     -30.801  36.782  55.042  1.00 32.43           O  
ATOM   3914  CB  VAL A 486     -28.619  39.150  56.170  1.00 35.30           C  
ATOM   3915  CG1 VAL A 486     -28.269  40.307  57.076  1.00 34.64           C  
ATOM   3916  CG2 VAL A 486     -27.842  37.894  56.580  1.00 34.61           C  
ATOM   3917  N   ASN A 487     -30.540  38.625  53.771  1.00 34.94           N  
ATOM   3918  CA  ASN A 487     -30.847  37.789  52.577  1.00 35.96           C  
ATOM   3919  C   ASN A 487     -29.509  37.204  52.094  1.00 35.79           C  
ATOM   3920  O   ASN A 487     -28.789  37.981  51.463  1.00 35.89           O  
ATOM   3921  CB  ASN A 487     -31.532  38.696  51.580  1.00 36.56           C  
ATOM   3922  CG  ASN A 487     -31.915  38.000  50.297  1.00 37.31           C  
ATOM   3923  OD1 ASN A 487     -31.812  36.793  50.290  1.00 35.32           O  
ATOM   3924  ND2 ASN A 487     -32.379  38.771  49.309  1.00 38.71           N  
ATOM   3925  N   ALA A 488     -29.261  35.919  52.295  1.00 34.97           N  
ATOM   3926  CA  ALA A 488     -27.987  35.345  51.878  1.00 36.43           C  
ATOM   3927  C   ALA A 488     -28.093  34.120  51.003  1.00 36.90           C  
ATOM   3928  O   ALA A 488     -28.689  33.070  51.234  1.00 36.20           O  
ATOM   3929  CB  ALA A 488     -27.072  35.120  53.086  1.00 35.30           C  
ATOM   3930  N   ARG A 489     -27.419  34.259  49.828  1.00 38.06           N  
ATOM   3931  CA  ARG A 489     -27.377  33.232  48.823  1.00 39.61           C  
ATOM   3932  C   ARG A 489     -26.193  33.343  47.852  1.00 40.25           C  
ATOM   3933  O   ARG A 489     -25.407  34.270  47.818  1.00 38.97           O  
ATOM   3934  CB  ARG A 489     -28.688  33.206  48.013  1.00 39.45           C  
ATOM   3935  CG  ARG A 489     -29.199  34.540  47.538  1.00 41.56           C  
ATOM   3936  CD  ARG A 489     -29.893  34.445  46.191  1.00 43.74           C  
ATOM   3937  NE  ARG A 489     -31.260  33.940  46.182  1.00 45.09           N  
ATOM   3938  CZ  ARG A 489     -32.362  34.621  46.490  1.00 44.84           C  
ATOM   3939  NH1 ARG A 489     -32.304  35.892  46.866  1.00 44.66           N  
ATOM   3940  NH2 ARG A 489     -33.526  33.997  46.403  1.00 44.99           N  
ATOM   3941  N   LEU A 490     -26.060  32.289  47.065  1.00 43.02           N  
ATOM   3942  CA  LEU A 490     -25.005  32.234  46.031  1.00 44.88           C  
ATOM   3943  C   LEU A 490     -25.550  32.597  44.658  1.00 46.34           C  
ATOM   3944  O   LEU A 490     -26.483  31.917  44.231  1.00 44.94           O  
ATOM   3945  CB  LEU A 490     -24.482  30.774  46.035  1.00 42.88           C  
ATOM   3946  CG  LEU A 490     -23.851  30.358  47.376  1.00 41.15           C  
ATOM   3947  CD1 LEU A 490     -23.066  29.059  47.350  1.00 40.15           C  
ATOM   3948  CD2 LEU A 490     -22.985  31.480  47.915  1.00 39.06           C  
ATOM   3949  N   VAL A 491     -24.986  33.597  43.978  1.00 48.82           N  
ATOM   3950  CA  VAL A 491     -25.414  33.969  42.624  1.00 49.82           C  
ATOM   3951  C   VAL A 491     -24.267  33.894  41.601  1.00 50.72           C  
ATOM   3952  O   VAL A 491     -23.355  34.736  41.667  1.00 49.56           O  
ATOM   3953  CB  VAL A 491     -26.029  35.373  42.622  1.00 49.11           C  
ATOM   3954  CG1 VAL A 491     -26.203  35.940  41.208  1.00 50.25           C  
ATOM   3955  CG2 VAL A 491     -27.395  35.373  43.304  1.00 48.90           C  
ATOM   3956  N   LYS A 492     -24.282  32.902  40.711  1.00 52.29           N  
ATOM   3957  CA  LYS A 492     -23.215  32.755  39.709  1.00 54.12           C  
ATOM   3958  C   LYS A 492     -22.932  33.993  38.890  1.00 54.14           C  
ATOM   3959  O   LYS A 492     -23.768  34.848  38.616  1.00 52.89           O  
ATOM   3960  CB  LYS A 492     -23.355  31.501  38.826  1.00 52.45           C  
ATOM   3961  CG  LYS A 492     -22.303  30.501  39.337  1.00 52.99           C  
ATOM   3962  CD  LYS A 492     -22.620  29.044  39.094  1.00 52.06           C  
ATOM   3963  CE  LYS A 492     -21.616  28.203  39.891  1.00 51.79           C  
ATOM   3964  NZ  LYS A 492     -22.183  26.818  40.047  1.00 52.48           N  
ATOM   3965  N   PRO A 493     -21.651  34.180  38.557  1.00 56.38           N  
ATOM   3966  CA  PRO A 493     -21.141  35.334  37.827  1.00 56.44           C  
ATOM   3967  C   PRO A 493     -21.894  35.688  36.567  1.00 56.21           C  
ATOM   3968  O   PRO A 493     -22.212  36.863  36.318  1.00 56.83           O  
ATOM   3969  CB  PRO A 493     -19.679  34.992  37.541  1.00 56.73           C  
ATOM   3970  CG  PRO A 493     -19.301  34.126  38.706  1.00 56.45           C  
ATOM   3971  CD  PRO A 493     -20.524  33.256  38.901  1.00 57.24           C  
ATOM   3972  N   TRP A 494     -22.315  34.695  35.795  1.00 56.25           N  
ATOM   3973  CA  TRP A 494     -23.074  35.008  34.581  1.00 56.42           C  
ATOM   3974  C   TRP A 494     -24.511  35.460  34.805  1.00 56.15           C  
ATOM   3975  O   TRP A 494     -25.039  36.131  33.895  1.00 55.22           O  
ATOM   3976  CB  TRP A 494     -23.051  33.813  33.670  1.00 56.10           C  
ATOM   3977  CG  TRP A 494     -23.347  32.456  34.183  1.00 56.81           C  
ATOM   3978  CD1 TRP A 494     -24.576  31.855  34.222  1.00 57.26           C  
ATOM   3979  CD2 TRP A 494     -22.421  31.467  34.659  1.00 57.39           C  
ATOM   3980  NE1 TRP A 494     -24.468  30.569  34.690  1.00 57.09           N  
ATOM   3981  CE2 TRP A 494     -23.154  30.312  34.971  1.00 57.22           C  
ATOM   3982  CE3 TRP A 494     -21.037  31.462  34.867  1.00 57.82           C  
ATOM   3983  CZ2 TRP A 494     -22.565  29.161  35.476  1.00 57.82           C  
ATOM   3984  CZ3 TRP A 494     -20.455  30.312  35.367  1.00 57.99           C  
ATOM   3985  CH2 TRP A 494     -21.211  29.175  35.661  1.00 57.92           C  
ATOM   3986  N   VAL A 495     -25.149  35.059  35.919  1.00 54.99           N  
ATOM   3987  CA  VAL A 495     -26.542  35.496  36.105  1.00 52.99           C  
ATOM   3988  C   VAL A 495     -26.528  37.018  36.117  1.00 52.04           C  
ATOM   3989  O   VAL A 495     -25.685  37.577  36.817  1.00 53.74           O  
ATOM   3990  CB  VAL A 495     -27.167  34.988  37.411  1.00 52.33           C  
ATOM   3991  CG1 VAL A 495     -28.657  35.326  37.457  1.00 52.16           C  
ATOM   3992  CG2 VAL A 495     -26.957  33.493  37.570  1.00 50.82           C  
ATOM   3993  N   GLY A 496     -27.353  37.699  35.345  1.00 50.49           N  
ATOM   3994  CA  GLY A 496     -27.398  39.159  35.355  1.00 49.13           C  
ATOM   3995  C   GLY A 496     -28.769  39.654  35.827  1.00 48.48           C  
ATOM   3996  O   GLY A 496     -29.782  38.974  35.709  1.00 47.32           O  
ATOM   3997  N   GLY A 497     -28.836  40.851  36.377  1.00 49.32           N  
ATOM   3998  CA  GLY A 497     -30.045  41.461  36.845  1.00 52.69           C  
ATOM   3999  C   GLY A 497     -30.393  41.372  38.321  1.00 53.04           C  
ATOM   4000  O   GLY A 497     -31.352  42.062  38.689  1.00 52.65           O  
ATOM   4001  N   TYR A 498     -29.727  40.562  39.131  1.00 55.11           N  
ATOM   4002  CA  TYR A 498     -29.996  40.501  40.566  1.00 55.58           C  
ATOM   4003  C   TYR A 498     -29.249  41.642  41.263  1.00 55.16           C  
ATOM   4004  O   TYR A 498     -28.033  41.555  41.442  1.00 52.40           O  
ATOM   4005  CB  TYR A 498     -29.579  39.168  41.179  1.00 58.71           C  
ATOM   4006  CG  TYR A 498     -30.028  38.947  42.614  1.00 61.39           C  
ATOM   4007  CD1 TYR A 498     -31.327  38.540  42.884  1.00 61.92           C  
ATOM   4008  CD2 TYR A 498     -29.170  39.144  43.695  1.00 61.53           C  
ATOM   4009  CE1 TYR A 498     -31.757  38.335  44.181  1.00 63.36           C  
ATOM   4010  CE2 TYR A 498     -29.582  38.955  44.995  1.00 61.91           C  
ATOM   4011  CZ  TYR A 498     -30.880  38.547  45.234  1.00 63.41           C  
ATOM   4012  OH  TYR A 498     -31.336  38.344  46.513  1.00 63.20           O  
ATOM   4013  N   THR A 499     -29.944  42.734  41.591  1.00 54.84           N  
ATOM   4014  CA  THR A 499     -29.320  43.843  42.295  1.00 55.78           C  
ATOM   4015  C   THR A 499     -29.228  43.526  43.793  1.00 54.50           C  
ATOM   4016  O   THR A 499     -28.214  43.721  44.454  1.00 53.97           O  
ATOM   4017  CB  THR A 499     -30.042  45.193  42.174  1.00 57.72           C  
ATOM   4018  OG1 THR A 499     -31.318  45.170  42.839  1.00 58.21           O  
ATOM   4019  CG2 THR A 499     -30.287  45.592  40.733  1.00 58.18           C  
ATOM   4020  N   GLY A 500     -30.324  43.005  44.337  1.00 54.31           N  
ATOM   4021  CA  GLY A 500     -30.380  42.619  45.740  1.00 51.08           C  
ATOM   4022  C   GLY A 500     -30.727  43.796  46.621  1.00 49.57           C  
ATOM   4023  O   GLY A 500     -30.604  43.679  47.840  1.00 51.35           O  
ATOM   4024  N   LYS A 501     -31.217  44.892  46.056  1.00 48.29           N  
ATOM   4025  CA  LYS A 501     -31.634  46.043  46.849  1.00 46.60           C  
ATOM   4026  C   LYS A 501     -33.122  46.000  47.182  1.00 43.42           C  
ATOM   4027  O   LYS A 501     -33.694  46.975  47.675  1.00 43.50           O  
ATOM   4028  CB  LYS A 501     -31.313  47.344  46.108  1.00 49.25           C  
ATOM   4029  CG  LYS A 501     -29.880  47.434  45.587  1.00 51.77           C  
ATOM   4030  CD  LYS A 501     -29.735  48.570  44.581  1.00 52.83           C  
ATOM   4031  CE  LYS A 501     -28.466  49.367  44.885  1.00 53.16           C  
ATOM   4032  NZ  LYS A 501     -28.684  50.243  46.083  1.00 54.29           N  
ATOM   4033  N   ASP A 502     -33.832  44.952  46.817  1.00 39.84           N  
ATOM   4034  CA  ASP A 502     -35.258  44.808  47.135  1.00 38.83           C  
ATOM   4035  C   ASP A 502     -35.298  44.040  48.475  1.00 34.77           C  
ATOM   4036  O   ASP A 502     -35.076  42.841  48.497  1.00 31.33           O  
ATOM   4037  CB  ASP A 502     -35.994  43.968  46.092  1.00 39.54           C  
ATOM   4038  CG  ASP A 502     -37.455  43.696  46.389  1.00 40.79           C  
ATOM   4039  OD1 ASP A 502     -38.050  44.322  47.290  1.00 41.32           O  
ATOM   4040  OD2 ASP A 502     -38.028  42.838  45.679  1.00 41.15           O  
ATOM   4041  N   PRO A 503     -35.636  44.720  49.544  1.00 34.78           N  
ATOM   4042  CA  PRO A 503     -35.742  44.116  50.867  1.00 36.02           C  
ATOM   4043  C   PRO A 503     -36.826  43.039  50.986  1.00 36.81           C  
ATOM   4044  O   PRO A 503     -36.861  42.267  51.976  1.00 35.78           O  
ATOM   4045  CB  PRO A 503     -35.927  45.304  51.784  1.00 34.43           C  
ATOM   4046  CG  PRO A 503     -36.510  46.390  50.954  1.00 36.77           C  
ATOM   4047  CD  PRO A 503     -36.005  46.150  49.547  1.00 35.57           C  
ATOM   4048  N   LEU A 504     -37.729  42.904  50.011  1.00 35.84           N  
ATOM   4049  CA  LEU A 504     -38.724  41.844  49.989  1.00 36.20           C  
ATOM   4050  C   LEU A 504     -38.231  40.674  49.163  1.00 34.35           C  
ATOM   4051  O   LEU A 504     -38.820  39.580  49.155  1.00 29.34           O  
ATOM   4052  CB  LEU A 504     -40.076  42.349  49.513  1.00 38.34           C  
ATOM   4053  CG  LEU A 504     -40.751  43.521  50.216  1.00 41.35           C  
ATOM   4054  CD1 LEU A 504     -42.223  43.668  49.813  1.00 42.29           C  
ATOM   4055  CD2 LEU A 504     -40.700  43.456  51.723  1.00 41.09           C  
ATOM   4056  N   ASP A 505     -37.154  40.922  48.355  1.00 32.96           N  
ATOM   4057  CA  ASP A 505     -36.676  39.839  47.464  1.00 32.05           C  
ATOM   4058  C   ASP A 505     -37.801  39.342  46.539  1.00 29.90           C  
ATOM   4059  O   ASP A 505     -37.950  38.156  46.245  1.00 26.96           O  
ATOM   4060  CB  ASP A 505     -36.022  38.679  48.185  1.00 33.70           C  
ATOM   4061  CG  ASP A 505     -35.083  37.790  47.401  1.00 36.11           C  
ATOM   4062  OD1 ASP A 505     -34.143  38.224  46.708  1.00 34.93           O  
ATOM   4063  OD2 ASP A 505     -35.230  36.539  47.412  1.00 37.86           O  
ATOM   4064  N   ASN A 506     -38.582  40.274  46.011  1.00 29.43           N  
ATOM   4065  CA  ASN A 506     -39.627  39.887  45.037  1.00 33.31           C  
ATOM   4066  C   ASN A 506     -38.914  39.799  43.664  1.00 34.35           C  
ATOM   4067  O   ASN A 506     -38.945  40.804  42.977  1.00 35.29           O  
ATOM   4068  CB  ASN A 506     -40.723  40.935  44.959  1.00 32.82           C  
ATOM   4069  CG  ASN A 506     -41.791  40.886  46.052  1.00 34.74           C  
ATOM   4070  OD1 ASN A 506     -42.218  39.801  46.367  1.00 33.92           O  
ATOM   4071  ND2 ASN A 506     -42.214  41.998  46.613  1.00 34.38           N  
ATOM   4072  N   ILE A 507     -38.298  38.716  43.294  1.00 35.70           N  
ATOM   4073  CA  ILE A 507     -37.556  38.477  42.083  1.00 36.33           C  
ATOM   4074  C   ILE A 507     -38.416  37.946  40.946  1.00 35.73           C  
ATOM   4075  O   ILE A 507     -39.215  37.001  41.113  1.00 31.82           O  
ATOM   4076  CB  ILE A 507     -36.440  37.436  42.345  1.00 39.81           C  
ATOM   4077  CG1 ILE A 507     -35.384  37.903  43.387  1.00 40.58           C  
ATOM   4078  CG2 ILE A 507     -35.695  36.990  41.087  1.00 41.75           C  
ATOM   4079  CD1 ILE A 507     -35.050  39.376  43.342  1.00 41.50           C  
ATOM   4080  N   TYR A 508     -38.210  38.567  39.746  1.00 34.33           N  
ATOM   4081  CA  TYR A 508     -38.966  37.966  38.606  1.00 34.43           C  
ATOM   4082  C   TYR A 508     -37.917  37.399  37.643  1.00 33.86           C  
ATOM   4083  O   TYR A 508     -36.988  38.149  37.305  1.00 29.82           O  
ATOM   4084  CB  TYR A 508     -39.882  38.987  37.971  1.00 35.15           C  
ATOM   4085  CG  TYR A 508     -40.974  39.598  38.812  1.00 34.93           C  
ATOM   4086  CD1 TYR A 508     -40.726  40.686  39.637  1.00 35.38           C  
ATOM   4087  CD2 TYR A 508     -42.267  39.081  38.762  1.00 35.84           C  
ATOM   4088  CE1 TYR A 508     -41.730  41.221  40.444  1.00 34.21           C  
ATOM   4089  CE2 TYR A 508     -43.292  39.641  39.538  1.00 34.76           C  
ATOM   4090  CZ  TYR A 508     -42.999  40.687  40.370  1.00 33.34           C  
ATOM   4091  OH  TYR A 508     -44.004  41.235  41.144  1.00 33.70           O  
ATOM   4092  N   VAL A 509     -38.058  36.182  37.153  1.00 36.14           N  
ATOM   4093  CA  VAL A 509     -37.078  35.578  36.246  1.00 38.94           C  
ATOM   4094  C   VAL A 509     -37.052  36.263  34.886  1.00 41.67           C  
ATOM   4095  O   VAL A 509     -36.092  36.126  34.121  1.00 43.76           O  
ATOM   4096  CB  VAL A 509     -37.257  34.055  36.093  1.00 37.92           C  
ATOM   4097  CG1 VAL A 509     -36.538  33.456  34.857  1.00 37.29           C  
ATOM   4098  CG2 VAL A 509     -36.707  33.358  37.339  1.00 37.69           C  
ATOM   4099  N   LYS A 510     -38.053  37.060  34.545  1.00 43.11           N  
ATOM   4100  CA  LYS A 510     -38.149  37.853  33.349  1.00 42.77           C  
ATOM   4101  C   LYS A 510     -37.298  39.106  33.466  1.00 44.85           C  
ATOM   4102  O   LYS A 510     -37.167  39.833  32.472  1.00 44.18           O  
ATOM   4103  CB  LYS A 510     -39.588  38.294  33.083  1.00 43.17           C  
ATOM   4104  CG  LYS A 510     -39.972  39.683  33.482  1.00 41.38           C  
ATOM   4105  CD  LYS A 510     -41.357  39.893  34.019  1.00 40.98           C  
ATOM   4106  CE  LYS A 510     -41.558  41.349  34.404  1.00 41.29           C  
ATOM   4107  NZ  LYS A 510     -40.281  42.078  34.634  1.00 42.96           N  
ATOM   4108  N   ASN A 511     -36.720  39.393  34.623  1.00 45.16           N  
ATOM   4109  CA  ASN A 511     -35.928  40.608  34.782  1.00 45.97           C  
ATOM   4110  C   ASN A 511     -34.438  40.277  34.709  1.00 45.72           C  
ATOM   4111  O   ASN A 511     -33.633  41.202  34.783  1.00 46.55           O  
ATOM   4112  CB  ASN A 511     -36.256  41.243  36.126  1.00 47.65           C  
ATOM   4113  CG  ASN A 511     -37.427  42.184  36.166  1.00 49.36           C  
ATOM   4114  OD1 ASN A 511     -37.726  42.931  35.228  1.00 49.64           O  
ATOM   4115  ND2 ASN A 511     -38.140  42.217  37.300  1.00 48.80           N  
ATOM   4116  N   LEU A 512     -34.117  39.007  34.669  1.00 45.45           N  
ATOM   4117  CA  LEU A 512     -32.817  38.411  34.649  1.00 47.17           C  
ATOM   4118  C   LEU A 512     -32.365  38.093  33.211  1.00 50.94           C  
ATOM   4119  O   LEU A 512     -33.149  38.151  32.255  1.00 49.42           O  
ATOM   4120  CB  LEU A 512     -32.841  37.100  35.440  1.00 45.18           C  
ATOM   4121  CG  LEU A 512     -32.585  37.112  36.966  1.00 45.63           C  
ATOM   4122  CD1 LEU A 512     -33.167  38.326  37.644  1.00 41.59           C  
ATOM   4123  CD2 LEU A 512     -33.136  35.832  37.605  1.00 44.50           C  
ATOM   4124  N   TYR A 513     -31.102  37.686  33.070  1.00 54.24           N  
ATOM   4125  CA  TYR A 513     -30.516  37.326  31.780  1.00 58.05           C  
ATOM   4126  C   TYR A 513     -29.140  36.684  31.968  1.00 60.23           C  
ATOM   4127  O   TYR A 513     -28.372  37.041  32.863  1.00 59.96           O  
ATOM   4128  CB  TYR A 513     -30.413  38.539  30.858  1.00 57.70           C  
ATOM   4129  CG  TYR A 513     -29.548  39.656  31.404  1.00 58.45           C  
ATOM   4130  CD1 TYR A 513     -28.180  39.699  31.179  1.00 58.66           C  
ATOM   4131  CD2 TYR A 513     -30.111  40.691  32.136  1.00 58.26           C  
ATOM   4132  CE1 TYR A 513     -27.399  40.733  31.669  1.00 58.27           C  
ATOM   4133  CE2 TYR A 513     -29.360  41.727  32.646  1.00 58.08           C  
ATOM   4134  CZ  TYR A 513     -28.000  41.737  32.395  1.00 59.10           C  
ATOM   4135  OH  TYR A 513     -27.234  42.755  32.914  1.00 59.30           O  
ATOM   4136  N   ILE A 514     -28.837  35.687  31.138  1.00 62.17           N  
ATOM   4137  CA  ILE A 514     -27.586  34.947  31.221  1.00 63.09           C  
ATOM   4138  C   ILE A 514     -26.497  35.542  30.339  1.00 64.79           C  
ATOM   4139  O   ILE A 514     -26.695  35.796  29.149  1.00 64.25           O  
ATOM   4140  CB  ILE A 514     -27.846  33.477  30.855  1.00 62.42           C  
ATOM   4141  CG1 ILE A 514     -29.053  32.939  31.615  1.00 63.41           C  
ATOM   4142  CG2 ILE A 514     -26.587  32.659  31.126  1.00 62.34           C  
ATOM   4143  CD1 ILE A 514     -29.031  33.122  33.127  1.00 62.42           C  
ATOM   4144  N   ILE A 515     -25.321  35.771  30.915  1.00 66.11           N  
ATOM   4145  CA  ILE A 515     -24.214  36.384  30.169  1.00 66.25           C  
ATOM   4146  C   ILE A 515     -23.321  35.329  29.552  1.00 67.41           C  
ATOM   4147  O   ILE A 515     -23.217  34.214  30.078  1.00 67.91           O  
ATOM   4148  CB  ILE A 515     -23.437  37.336  31.093  1.00 65.73           C  
ATOM   4149  CG1 ILE A 515     -24.027  38.750  30.966  1.00 65.19           C  
ATOM   4150  CG2 ILE A 515     -21.943  37.329  30.868  1.00 65.08           C  
ATOM   4151  CD1 ILE A 515     -23.964  39.516  32.277  1.00 65.56           C  
ATOM   4152  N   LYS A 516     -22.708  35.674  28.414  1.00 68.47           N  
ATOM   4153  CA  LYS A 516     -21.780  34.755  27.756  1.00 68.57           C  
ATOM   4154  C   LYS A 516     -20.566  34.501  28.658  1.00 68.34           C  
ATOM   4155  O   LYS A 516     -19.967  35.418  29.214  1.00 66.08           O  
ATOM   4156  CB  LYS A 516     -21.367  35.320  26.396  1.00 69.68           C  
ATOM   4157  CG  LYS A 516     -21.374  34.285  25.279  1.00 70.35           C  
ATOM   4158  CD  LYS A 516     -21.465  34.940  23.912  1.00 70.65           C  
ATOM   4159  CE  LYS A 516     -20.100  35.261  23.336  1.00 70.25           C  
ATOM   4160  NZ  LYS A 516     -19.260  34.031  23.152  1.00 72.46           N  
ATOM   4161  N   HIS A 517     -20.243  33.222  28.810  1.00 68.50           N  
ATOM   4162  CA  HIS A 517     -19.187  32.739  29.678  1.00 70.41           C  
ATOM   4163  C   HIS A 517     -18.612  31.403  29.223  1.00 70.91           C  
ATOM   4164  O   HIS A 517     -17.448  31.099  29.569  1.00 71.75           O  
ATOM   4165  CB  HIS A 517     -19.720  32.581  31.121  1.00 70.57           C  
ATOM   4166  CG  HIS A 517     -20.745  31.502  31.282  1.00 69.91           C  
ATOM   4167  ND1 HIS A 517     -22.076  31.693  30.971  1.00 70.26           N  
ATOM   4168  CD2 HIS A 517     -20.648  30.224  31.702  1.00 69.89           C  
ATOM   4169  CE1 HIS A 517     -22.752  30.577  31.187  1.00 70.04           C  
ATOM   4170  NE2 HIS A 517     -21.903  29.665  31.636  1.00 69.87           N  
ATOM   4171  OXT HIS A 517     -19.313  30.615  28.552  1.00 71.64           O  
TER    4172      HIS A 517                                                      
ATOM   4173  N   LYS B   1     -45.522  36.456  54.101  1.00 11.88           N  
ATOM   4174  CA  LYS B   1     -45.373  35.044  53.630  1.00 14.35           C  
ATOM   4175  C   LYS B   1     -44.368  34.287  54.534  1.00 15.79           C  
ATOM   4176  O   LYS B   1     -43.438  34.914  55.081  1.00 16.21           O  
ATOM   4177  CB  LYS B   1     -44.910  35.005  52.166  1.00 17.58           C  
ATOM   4178  CG  LYS B   1     -43.680  35.872  51.906  1.00 22.18           C  
ATOM   4179  CD  LYS B   1     -43.206  35.707  50.433  1.00 23.04           C  
ATOM   4180  CE  LYS B   1     -43.988  36.694  49.580  1.00 24.58           C  
ATOM   4181  NZ  LYS B   1     -43.839  38.085  50.017  1.00 25.06           N  
ATOM   4182  N   GLY B   2     -44.623  33.001  54.669  1.00 14.89           N  
ATOM   4183  CA  GLY B   2     -43.813  32.204  55.601  1.00 20.83           C  
ATOM   4184  C   GLY B   2     -42.471  31.841  54.984  1.00 21.80           C  
ATOM   4185  O   GLY B   2     -42.451  31.568  53.780  1.00 22.80           O  
ATOM   4186  N   LYS B   3     -41.405  31.817  55.772  1.00 24.68           N  
ATOM   4187  CA  LYS B   3     -40.085  31.384  55.335  1.00 23.24           C  
ATOM   4188  C   LYS B   3     -39.478  30.263  56.197  1.00 25.01           C  
ATOM   4189  O   LYS B   3     -38.629  29.491  55.659  1.00 24.62           O  
ATOM   4190  CB  LYS B   3     -39.076  32.518  55.331  1.00 24.40           C  
ATOM   4191  CG  LYS B   3     -37.908  32.132  54.321  1.00 26.49           C  
ATOM   4192  CD  LYS B   3     -36.876  33.227  54.457  1.00 30.21           C  
ATOM   4193  CE  LYS B   3     -35.548  32.828  53.781  1.00 33.43           C  
ATOM   4194  NZ  LYS B   3     -35.829  32.139  52.510  1.00 35.75           N  
ATOM   4195  OXT LYS B   3     -39.742  30.145  57.420  1.00 24.27           O  
TER    4196      LYS B   3                                                      
ATOM   4197  N   ALA C   1      16.703  28.373  36.046  1.00 26.14           N  
ATOM   4198  CA  ALA C   1      18.168  28.182  35.917  1.00 28.19           C  
ATOM   4199  C   ALA C   1      18.698  27.045  36.798  1.00 31.99           C  
ATOM   4200  O   ALA C   1      18.328  26.939  37.974  1.00 29.80           O  
ATOM   4201  CB  ALA C   1      18.959  29.463  36.220  1.00 25.94           C  
ATOM   4202  N   ASP C   2      19.649  26.298  36.252  1.00 33.49           N  
ATOM   4203  CA  ASP C   2      20.305  25.229  37.028  1.00 37.54           C  
ATOM   4204  C   ASP C   2      21.752  25.677  37.227  1.00 36.30           C  
ATOM   4205  O   ASP C   2      22.533  25.576  36.289  1.00 34.23           O  
ATOM   4206  CB  ASP C   2      20.267  23.910  36.272  1.00 42.58           C  
ATOM   4207  CG  ASP C   2      18.879  23.305  36.197  1.00 48.28           C  
ATOM   4208  OD1 ASP C   2      18.003  23.607  37.043  1.00 50.10           O  
ATOM   4209  OD2 ASP C   2      18.635  22.493  35.270  1.00 50.74           O  
ATOM   4210  N   VAL C   3      22.052  26.376  38.304  1.00 34.96           N  
ATOM   4211  CA  VAL C   3      23.366  26.931  38.571  1.00 37.69           C  
ATOM   4212  C   VAL C   3      24.269  25.774  39.040  1.00 41.34           C  
ATOM   4213  O   VAL C   3      23.959  25.017  39.954  1.00 41.72           O  
ATOM   4214  CB  VAL C   3      23.334  28.049  39.625  1.00 36.21           C  
ATOM   4215  CG1 VAL C   3      24.682  28.715  39.800  1.00 35.97           C  
ATOM   4216  CG2 VAL C   3      22.265  29.098  39.278  1.00 37.27           C  
ATOM   4217  N   PRO C   4      25.354  25.562  38.329  1.00 44.56           N  
ATOM   4218  CA  PRO C   4      26.286  24.494  38.642  1.00 47.36           C  
ATOM   4219  C   PRO C   4      26.806  24.645  40.072  1.00 49.36           C  
ATOM   4220  O   PRO C   4      27.171  25.750  40.456  1.00 47.92           O  
ATOM   4221  CB  PRO C   4      27.403  24.622  37.627  1.00 47.17           C  
ATOM   4222  CG  PRO C   4      27.003  25.664  36.639  1.00 46.77           C  
ATOM   4223  CD  PRO C   4      25.825  26.399  37.197  1.00 45.80           C  
ATOM   4224  N   ALA C   5      26.817  23.546  40.823  1.00 52.81           N  
ATOM   4225  CA  ALA C   5      27.354  23.635  42.192  1.00 56.25           C  
ATOM   4226  C   ALA C   5      28.789  24.130  42.003  1.00 57.76           C  
ATOM   4227  O   ALA C   5      29.403  23.660  41.036  1.00 59.50           O  
ATOM   4228  CB  ALA C   5      27.269  22.285  42.880  1.00 56.81           C  
ATOM   4229  N   GLY C   6      29.271  25.123  42.737  1.00 58.15           N  
ATOM   4230  CA  GLY C   6      30.610  25.625  42.472  1.00 57.92           C  
ATOM   4231  C   GLY C   6      30.697  26.946  41.734  1.00 57.98           C  
ATOM   4232  O   GLY C   6      31.806  27.426  41.435  1.00 58.91           O  
ATOM   4233  N   VAL C   7      29.567  27.578  41.397  1.00 55.63           N  
ATOM   4234  CA  VAL C   7      29.609  28.866  40.716  1.00 51.79           C  
ATOM   4235  C   VAL C   7      29.305  29.957  41.733  1.00 48.78           C  
ATOM   4236  O   VAL C   7      28.420  29.747  42.544  1.00 47.37           O  
ATOM   4237  CB  VAL C   7      28.591  28.942  39.562  1.00 52.22           C  
ATOM   4238  CG1 VAL C   7      28.327  30.365  39.076  1.00 50.33           C  
ATOM   4239  CG2 VAL C   7      29.035  28.074  38.398  1.00 51.66           C  
ATOM   4240  N   GLN C   8      29.971  31.089  41.635  1.00 46.49           N  
ATOM   4241  CA  GLN C   8      29.650  32.231  42.469  1.00 47.86           C  
ATOM   4242  C   GLN C   8      28.794  33.259  41.695  1.00 45.43           C  
ATOM   4243  O   GLN C   8      29.225  33.806  40.672  1.00 42.77           O  
ATOM   4244  CB  GLN C   8      30.901  32.930  42.969  1.00 50.52           C  
ATOM   4245  CG  GLN C   8      31.660  32.249  44.096  1.00 54.43           C  
ATOM   4246  CD  GLN C   8      32.745  33.225  44.551  1.00 56.74           C  
ATOM   4247  OE1 GLN C   8      33.699  33.403  43.793  1.00 57.97           O  
ATOM   4248  NE2 GLN C   8      32.557  33.856  45.698  1.00 58.11           N  
ATOM   4249  N   LEU C   9      27.611  33.538  42.254  1.00 42.55           N  
ATOM   4250  CA  LEU C   9      26.671  34.462  41.634  1.00 40.48           C  
ATOM   4251  C   LEU C   9      26.901  35.918  41.968  1.00 39.47           C  
ATOM   4252  O   LEU C   9      27.131  36.250  43.142  1.00 39.99           O  
ATOM   4253  CB  LEU C   9      25.218  34.090  42.017  1.00 38.96           C  
ATOM   4254  CG  LEU C   9      24.732  32.724  41.515  1.00 39.41           C  
ATOM   4255  CD1 LEU C   9      23.361  32.372  42.048  1.00 38.18           C  
ATOM   4256  CD2 LEU C   9      24.722  32.718  39.984  1.00 40.63           C  
ATOM   4257  N   ALA C  10      26.780  36.812  40.995  1.00 34.67           N  
ATOM   4258  CA  ALA C  10      26.924  38.231  41.285  1.00 34.27           C  
ATOM   4259  C   ALA C  10      25.806  38.670  42.236  1.00 35.95           C  
ATOM   4260  O   ALA C  10      24.709  38.109  42.253  1.00 31.36           O  
ATOM   4261  CB  ALA C  10      26.909  39.105  40.033  1.00 29.75           C  
ATOM   4262  N   ASP C  11      26.085  39.810  42.898  1.00 39.55           N  
ATOM   4263  CA  ASP C  11      25.136  40.426  43.788  1.00 43.00           C  
ATOM   4264  C   ASP C  11      23.978  41.065  43.013  1.00 41.15           C  
ATOM   4265  O   ASP C  11      22.867  40.984  43.530  1.00 39.39           O  
ATOM   4266  CB  ASP C  11      25.765  41.473  44.726  1.00 46.61           C  
ATOM   4267  CG  ASP C  11      26.037  40.763  46.059  1.00 51.69           C  
ATOM   4268  OD1 ASP C  11      25.145  40.668  46.942  1.00 54.39           O  
ATOM   4269  OD2 ASP C  11      27.173  40.266  46.220  1.00 52.12           O  
ATOM   4270  N   LYS C  12      24.253  41.685  41.880  1.00 38.65           N  
ATOM   4271  CA  LYS C  12      23.196  42.306  41.097  1.00 39.20           C  
ATOM   4272  C   LYS C  12      22.770  41.300  40.010  1.00 35.33           C  
ATOM   4273  O   LYS C  12      23.608  41.000  39.151  1.00 35.00           O  
ATOM   4274  CB  LYS C  12      23.636  43.604  40.430  1.00 42.82           C  
ATOM   4275  CG  LYS C  12      23.898  44.789  41.310  1.00 47.57           C  
ATOM   4276  CD  LYS C  12      24.647  45.910  40.602  1.00 51.06           C  
ATOM   4277  CE  LYS C  12      23.720  46.875  39.884  1.00 53.86           C  
ATOM   4278  NZ  LYS C  12      24.247  48.278  39.905  1.00 55.57           N  
ATOM   4279  N   GLN C  13      21.535  40.824  40.066  1.00 30.06           N  
ATOM   4280  CA  GLN C  13      21.147  39.848  39.004  1.00 28.01           C  
ATOM   4281  C   GLN C  13      20.290  40.550  37.966  1.00 25.07           C  
ATOM   4282  O   GLN C  13      19.064  40.526  38.048  1.00 21.22           O  
ATOM   4283  CB  GLN C  13      20.474  38.638  39.653  1.00 26.47           C  
ATOM   4284  CG  GLN C  13      21.438  37.740  40.410  1.00 24.17           C  
ATOM   4285  CD  GLN C  13      22.421  37.027  39.535  1.00 26.12           C  
ATOM   4286  OE1 GLN C  13      22.038  36.673  38.398  1.00 24.97           O  
ATOM   4287  NE2 GLN C  13      23.658  36.761  39.974  1.00 23.18           N  
ATOM   4288  N   THR C  14      20.889  41.375  37.104  1.00 23.09           N  
ATOM   4289  CA  THR C  14      20.206  42.139  36.087  1.00 24.72           C  
ATOM   4290  C   THR C  14      20.954  41.916  34.734  1.00 25.65           C  
ATOM   4291  O   THR C  14      22.114  41.547  34.630  1.00 21.13           O  
ATOM   4292  CB  THR C  14      20.059  43.639  36.345  1.00 27.67           C  
ATOM   4293  OG1 THR C  14      21.382  44.157  36.189  1.00 30.99           O  
ATOM   4294  CG2 THR C  14      19.640  44.042  37.771  1.00 27.97           C  
ATOM   4295  N   LEU C  15      20.196  42.009  33.635  1.00 22.87           N  
ATOM   4296  CA  LEU C  15      20.665  41.684  32.306  1.00 21.47           C  
ATOM   4297  C   LEU C  15      20.118  42.650  31.266  1.00 20.68           C  
ATOM   4298  O   LEU C  15      18.947  43.050  31.352  1.00 21.34           O  
ATOM   4299  CB  LEU C  15      20.167  40.300  31.923  1.00 22.39           C  
ATOM   4300  CG  LEU C  15      20.717  39.719  30.589  1.00 25.04           C  
ATOM   4301  CD1 LEU C  15      22.111  39.171  30.815  1.00 24.62           C  
ATOM   4302  CD2 LEU C  15      19.762  38.598  30.188  1.00 22.06           C  
ATOM   4303  N   VAL C  16      20.991  43.036  30.328  1.00 17.67           N  
ATOM   4304  CA  VAL C  16      20.552  43.950  29.257  1.00 20.84           C  
ATOM   4305  C   VAL C  16      20.801  43.184  27.940  1.00 19.95           C  
ATOM   4306  O   VAL C  16      21.929  42.760  27.638  1.00 18.40           O  
ATOM   4307  CB  VAL C  16      21.270  45.303  29.250  1.00 23.29           C  
ATOM   4308  CG1 VAL C  16      20.885  46.233  28.089  1.00 22.59           C  
ATOM   4309  CG2 VAL C  16      21.027  46.034  30.603  1.00 21.28           C  
ATOM   4310  N   ARG C  17      19.689  42.975  27.221  1.00 19.70           N  
ATOM   4311  CA  ARG C  17      19.777  42.335  25.887  1.00 20.65           C  
ATOM   4312  C   ARG C  17      19.410  43.281  24.766  1.00 17.64           C  
ATOM   4313  O   ARG C  17      18.360  43.929  24.933  1.00 19.46           O  
ATOM   4314  CB  ARG C  17      18.682  41.212  25.775  1.00 20.10           C  
ATOM   4315  CG  ARG C  17      18.972  40.015  26.638  1.00 25.25           C  
ATOM   4316  CD  ARG C  17      18.065  38.786  26.484  1.00 25.68           C  
ATOM   4317  NE  ARG C  17      18.328  38.098  25.199  1.00 25.29           N  
ATOM   4318  CZ  ARG C  17      17.536  37.127  24.724  1.00 25.95           C  
ATOM   4319  NH1 ARG C  17      16.446  36.740  25.382  1.00 20.02           N  
ATOM   4320  NH2 ARG C  17      17.821  36.515  23.549  1.00 25.41           N  
ATOM   4321  N   ASN C  18      20.055  43.243  23.583  1.00 19.01           N  
ATOM   4322  CA  ASN C  18      19.516  44.000  22.457  1.00 14.54           C  
ATOM   4323  C   ASN C  18      18.470  43.093  21.710  1.00 15.42           C  
ATOM   4324  O   ASN C  18      18.652  41.877  21.671  1.00 15.26           O  
ATOM   4325  CB  ASN C  18      20.558  44.473  21.462  1.00 14.67           C  
ATOM   4326  CG  ASN C  18      19.820  45.387  20.499  1.00 15.49           C  
ATOM   4327  OD1 ASN C  18      19.046  46.280  20.810  1.00 15.47           O  
ATOM   4328  ND2 ASN C  18      20.067  45.161  19.205  1.00 15.16           N  
ATOM   4329  N   ASN C  19      17.395  43.724  21.199  1.00 14.79           N  
ATOM   4330  CA  ASN C  19      16.314  42.828  20.643  1.00 12.44           C  
ATOM   4331  C   ASN C  19      16.047  43.100  19.182  1.00 16.91           C  
ATOM   4332  O   ASN C  19      15.064  42.637  18.550  1.00 15.71           O
[truncated: 356,968 more chars]
