# Supplementary material for: FastGrow: on-the-fly growing and its application to DYRK1A
Source: J Comput Aided Mol Des. 2022 Aug 22;36(9):639–51. doi: 10.1007/s10822-022-00469-y (PMC9512872; doi:10.1007/s10822-022-00469-y)
Supplement: Supplementary file 3 — (zip 300339 KB) [file 10822_2022_469_MOESM3_ESM.zip › validation_sets/cross_growing/1b52_1b3l/1b52_core.sdf]

1b52
          08242119173D 1   1.00000     0.00000     0
            
 54 53  0  0  0  0            999 V2000
   14.6420   39.2030   10.4880 O   0  5  0  0  0  0  0  0  0  0  0  0
   13.5510   38.2660    8.9650 O   0  0  0  0  0  0  0  0  0  0  0  0
   10.6870   33.3830   11.4410 O   0  0  0  0  0  0  0  0  0  0  0  0
   11.0840   37.1320   12.5030 O   0  0  0  0  0  0  0  0  0  0  0  0
    8.5460   31.6430   12.5700 N   0  3  0  0  0  0  0  0  0  0  0  0
   10.2280   30.4530   16.9580 N   0  3  0  0  0  0  0  0  0  0  0  0
   17.8600   37.5350   13.9730 N   0  3  0  0  0  0  0  0  0  0  0  0
    9.2240   35.1250   11.7480 N   0  0  0  0  0  0  0  0  0  0  0  0
   12.2760   36.5670   10.7210 N   0  0  0  0  0  0  0  0  0  0  0  0
   13.8510   38.3120   10.1360 C   0  0  0  0  0  0  0  0  0  0  0  0
    9.6220   33.8570   11.9360 C   0  0  0  0  0  0  0  0  0  0  0  0
   11.1750   36.5860   11.4360 C   0  0  0  0  0  0  0  0  0  0  0  0
    8.6540   33.0990   12.8650 C   0  0  2  0  0  0  0  0  0  0  0  0
    9.9110   35.9830   10.8200 C   0  0  1  0  0  0  0  0  0  0  0  0
   13.4830   37.2390   11.1340 C   0  0  2  0  0  0  0  0  0  0  0  0
    9.8270   31.9030   17.1300 C   0  0  0  0  0  0  0  0  0  0  0  0
   17.8000   36.0860   13.5760 C   0  0  0  0  0  0  0  0  0  0  0  0
    8.9700   33.3030   14.3830 C   0  0  0  0  0  0  0  0  0  0  0  0
   14.7040   36.3080   11.2360 C   0  0  0  0  0  0  0  0  0  0  0  0
   10.6790   32.8080   16.2700 C   0  0  0  0  0  0  0  0  0  0  0  0
   16.8680   35.9170   12.3510 C   0  0  0  0  0  0  0  0  0  0  0  0
   10.3210   32.7220   14.7820 C   0  0  0  0  0  0  0  0  0  0  0  0
   15.6240   36.7990   12.3910 C   0  0  0  0  0  0  0  0  0  0  0  0
    7.8988   31.2167   13.2146 H   0  0  0  0  0  0  0  0  0  0  0  0
    9.4518   31.2120   12.6691 H   0  0  0  0  0  0  0  0  0  0  0  0
    8.2143   31.5149   11.6268 H   0  0  0  0  0  0  0  0  0  0  0  0
    9.6459   29.8720   17.5409 H   0  0  0  0  0  0  0  0  0  0  0  0
   11.1930   30.3373   17.2253 H   0  0  0  0  0  0  0  0  0  0  0  0
   10.1119   30.1844   15.9934 H   0  0  0  0  0  0  0  0  0  0  0  0
   18.4676   37.6400   14.7704 H   0  0  0  0  0  0  0  0  0  0  0  0
   16.9349   37.8568   14.2108 H   0  0  0  0  0  0  0  0  0  0  0  0
   18.2179   38.0796   13.2040 H   0  0  0  0  0  0  0  0  0  0  0  0
    8.4403   35.4776   12.2593 H   0  0  0  0  0  0  0  0  0  0  0  0
   12.2775   36.0664    9.8553 H   0  0  0  0  0  0  0  0  0  0  0  0
    7.6593   33.5327   12.6850 H   0  0  0  0  0  0  0  0  0  0  0  0
   10.2136   35.3490    9.9736 H   0  0  0  0  0  0  0  0  0  0  0  0
   13.3007   37.6967   12.1175 H   0  0  0  0  0  0  0  0  0  0  0  0
    8.7723   32.0209   16.8408 H   0  0  0  0  0  0  0  0  0  0  0  0
    9.9520   32.1877   18.1851 H   0  0  0  0  0  0  0  0  0  0  0  0
   18.8103   35.7359   13.3176 H   0  0  0  0  0  0  0  0  0  0  0  0
   17.4101   35.4928   14.4163 H   0  0  0  0  0  0  0  0  0  0  0  0
    8.1854   32.8102   14.9758 H   0  0  0  0  0  0  0  0  0  0  0  0
    8.9717   34.3812   14.6010 H   0  0  0  0  0  0  0  0  0  0  0  0
   15.2615   36.3265   10.2879 H   0  0  0  0  0  0  0  0  0  0  0  0
   14.3681   35.2814   11.4439 H   0  0  0  0  0  0  0  0  0  0  0  0
   10.5390   33.8461   16.6059 H   0  0  0  0  0  0  0  0  0  0  0  0
   11.7335   32.5212   16.3951 H   0  0  0  0  0  0  0  0  0  0  0  0
   17.4395   36.1660   11.4447 H   0  0  0  0  0  0  0  0  0  0  0  0
   16.5457   34.8663   12.3041 H   0  0  0  0  0  0  0  0  0  0  0  0
   11.0977   33.2591   14.2179 H   0  0  0  0  0  0  0  0  0  0  0  0
   10.3280   31.6600   14.4955 H   0  0  0  0  0  0  0  0  0  0  0  0
   15.1115   36.6912   13.3583 H   0  0  0  0  0  0  0  0  0  0  0  0
   15.8991   37.8529   12.2372 H   0  0  0  0  0  0  0  0  0  0  0  0
    9.0780   37.1370   10.2500 R#  0  0  0  0  0  0  0  0  0  0  0  0
  1 10  1  0  0  0  0
  2 10  2  0  0  0  0
  3 11  2  0  0  0  0
  4 12  2  0  0  0  0
  5 13  1  0  0  0  0
  5 24  1  0  0  0  0
  5 25  1  0  0  0  0
  5 26  1  0  0  0  0
  6 16  1  0  0  0  0
  6 27  1  0  0  0  0
  6 28  1  0  0  0  0
  6 29  1  0  0  0  0
  7 17  1  0  0  0  0
  7 30  1  0  0  0  0
  7 31  1  0  0  0  0
  7 32  1  0  0  0  0
  8 11  1  0  0  0  0
  8 14  1  0  0  0  0
  8 33  1  0  0  0  0
  9 12  1  0  0  0  0
  9 15  1  0  0  0  0
  9 34  1  0  0  0  0
 10 15  1  0  0  0  0
 11 13  1  0  0  0  0
 12 14  1  0  0  0  0
 14 54  1  0  0  0  0
 13 18  1  0  0  0  0
 13 35  1  0  0  0  0
 14 36  1  0  0  0  0
 15 19  1  0  0  0  0
 15 37  1  0  0  0  0
 16 20  1  0  0  0  0
 16 38  1  0  0  0  0
 16 39  1  0  0  0  0
 17 21  1  0  0  0  0
 17 40  1  0  0  0  0
 17 41  1  0  0  0  0
 18 22  1  0  0  0  0
 18 42  1  0  0  0  0
 18 43  1  0  0  0  0
 19 23  1  0  0  0  0
 19 44  1  0  0  0  0
 19 45  1  0  0  0  0
 20 22  1  0  0  0  0
 20 46  1  0  0  0  0
 20 47  1  0  0  0  0
 21 23  1  0  0  0  0
 21 48  1  0  0  0  0
 21 49  1  0  0  0  0
 22 50  1  0  0  0  0
 22 51  1  0  0  0  0
 23 52  1  0  0  0  0
 23 53  1  0  0  0  0
M  CHG  4   1  -1   5   1   6   1   7   1
M  RGP  1  54  54
M  END
> <distance>
0.121721

> <angle>
0.56884

$$$$
