# Supplementary material for: FastGrow: on-the-fly growing and its application to DYRK1A
Source: J Comput Aided Mol Des. 2022 Aug 22;36(9):639–51. doi: 10.1007/s10822-022-00469-y (PMC9512872; doi:10.1007/s10822-022-00469-y)
Supplement: Supplementary file 3 — (zip 300339 KB) [file 10822_2022_469_MOESM3_ESM.zip › validation_sets/cross_growing/1b52_1b3l/1b52_frag.sdf]

1b52
          08242119173D 1   1.00000     0.00000     0
            
  9  8  0  0  0  0            999 V2000
    8.4520   37.8700   11.3030 O   0  0  0  0  0  0  0  0  0  0  0  0
    9.0780   37.1370   10.2500 C   0  0  1  0  0  0  0  0  0  0  0  0
    7.9720   36.6750    9.3020 C   0  0  0  0  0  0  0  0  0  0  0  0
    9.1139   38.1733   11.9132 H   0  0  0  0  0  0  0  0  0  0  0  0
    9.7563   37.8048    9.6987 H   0  0  0  0  0  0  0  0  0  0  0  0
    7.4169   37.5497    8.9323 H   0  0  0  0  0  0  0  0  0  0  0  0
    7.2847   36.0049    9.8392 H   0  0  0  0  0  0  0  0  0  0  0  0
    8.4182   36.1379    8.4521 H   0  0  0  0  0  0  0  0  0  0  0  0
    9.9110   35.9830   10.8200 R#  0  0  0  0  0  0  0  0  0  0  0  0
  1  2  1  0  0  0  0
  1  4  1  0  0  0  0
  2  9  1  0  0  0  0
  2  3  1  0  0  0  0
  2  5  1  0  0  0  0
  3  6  1  0  0  0  0
  3  7  1  0  0  0  0
  3  8  1  0  0  0  0
M  RGP  1   9   9
M  END
> <distance>
0.121721

> <angle>
0.56884

$$$$
