# Supplementary material for: FastGrow: on-the-fly growing and its application to DYRK1A
Source: J Comput Aided Mol Des. 2022 Aug 22;36(9):639–51. doi: 10.1007/s10822-022-00469-y (PMC9512872; doi:10.1007/s10822-022-00469-y)
Supplement: Supplementary file 3 — (zip 300339 KB) [file 10822_2022_469_MOESM3_ESM.zip › validation_sets/cross_growing/1b52_1b3l/1b3l_core.sdf]

1b3l
          08242119173D 1   1.00000     0.00000     0
            
 53 52  0  0  0  0            999 V2000
   13.9957   38.1536    9.1459 O   0  5  0  0  0  0  0  0  0  0  0  0
   14.9378   39.1555   10.8526 O   0  0  0  0  0  0  0  0  0  0  0  0
   10.6160   33.3579   11.5909 O   0  0  0  0  0  0  0  0  0  0  0  0
   11.2861   37.0714   12.6874 O   0  0  0  0  0  0  0  0  0  0  0  0
   18.1813   37.0167   14.1396 N   0  3  0  0  0  0  0  0  0  0  0  0
    9.9973   30.3453   17.0116 N   0  3  0  0  0  0  0  0  0  0  0  0
   12.3385   36.7486   10.7490 N   0  0  0  0  0  0  0  0  0  0  0  0
    9.2064   35.2296   11.7682 N   0  0  0  0  0  0  0  0  0  0  0  0
    8.6631   31.7091   12.4806 N   0  0  0  0  0  0  0  0  0  0  0  0
   14.2231   38.2754   10.3664 C   0  0  0  0  0  0  0  0  0  0  0  0
    9.6248   33.9993   12.1078 C   0  0  0  0  0  0  0  0  0  0  0  0
   11.2624   36.5968   11.5100 C   0  0  0  0  0  0  0  0  0  0  0  0
   13.5834   37.2789   11.3490 C   0  0  2  0  0  0  0  0  0  0  0  0
    8.6706   33.1782   12.9535 C   0  0  2  0  0  0  0  0  0  0  0  0
   10.0269   36.0139   10.7993 C   0  0  1  0  0  0  0  0  0  0  0  0
   17.7359   35.7249   13.6681 C   0  0  0  0  0  0  0  0  0  0  0  0
    9.4160   31.7422   17.1472 C   0  0  0  0  0  0  0  0  0  0  0  0
   14.5804   36.1090   11.5033 C   0  0  0  0  0  0  0  0  0  0  0  0
    9.0281   33.3278   14.4229 C   0  0  0  0  0  0  0  0  0  0  0  0
   16.8524   35.6924   12.4430 C   0  0  0  0  0  0  0  0  0  0  0  0
   10.4095   32.7462   16.5532 C   0  0  0  0  0  0  0  0  0  0  0  0
   15.7308   36.6666   12.4369 C   0  0  0  0  0  0  0  0  0  0  0  0
   10.2928   32.7388   14.9825 C   0  0  0  0  0  0  0  0  0  0  0  0
   18.7542   36.8963   14.9503 H   0  0  0  0  0  0  0  0  0  0  0  0
   18.7103   37.4692   13.4217 H   0  0  0  0  0  0  0  0  0  0  0  0
   17.3874   37.5782   14.3728 H   0  0  0  0  0  0  0  0  0  0  0  0
    9.3579   29.6794   17.3961 H   0  0  0  0  0  0  0  0  0  0  0  0
   10.1507   30.1405   16.0449 H   0  0  0  0  0  0  0  0  0  0  0  0
   10.8659   30.2964   17.5047 H   0  0  0  0  0  0  0  0  0  0  0  0
   12.3088   36.5070    9.7790 H   0  0  0  0  0  0  0  0  0  0  0  0
    8.3665   35.6104   12.1548 H   0  0  0  0  0  0  0  0  0  0  0  0
    8.4225   31.6724   11.5106 H   0  0  0  0  0  0  0  0  0  0  0  0
    9.5709   31.3113   12.6140 H   0  0  0  0  0  0  0  0  0  0  0  0
   13.3999   37.7126   12.2312 H   0  0  0  0  0  0  0  0  0  0  0  0
    7.7503   33.5469   12.8229 H   0  0  0  0  0  0  0  0  0  0  0  0
   10.3240   35.4151   10.0555 H   0  0  0  0  0  0  0  0  0  0  0  0
   18.5516   35.1841   13.4628 H   0  0  0  0  0  0  0  0  0  0  0  0
   17.2287   35.2931   14.4140 H   0  0  0  0  0  0  0  0  0  0  0  0
    8.5481   31.7951   16.6535 H   0  0  0  0  0  0  0  0  0  0  0  0
    9.2633   31.9510   18.1132 H   0  0  0  0  0  0  0  0  0  0  0  0
   14.9493   35.8425   10.6129 H   0  0  0  0  0  0  0  0  0  0  0  0
   14.1342   35.3215   11.9285 H   0  0  0  0  0  0  0  0  0  0  0  0
    8.2742   32.9230   14.9403 H   0  0  0  0  0  0  0  0  0  0  0  0
    9.0683   34.3101   14.6057 H   0  0  0  0  0  0  0  0  0  0  0  0
   17.4257   35.8776   11.6449 H   0  0  0  0  0  0  0  0  0  0  0  0
   16.4633   34.7742   12.3682 H   0  0  0  0  0  0  0  0  0  0  0  0
   10.2034   33.6620   16.8980 H   0  0  0  0  0  0  0  0  0  0  0  0
   11.3392   32.4914   16.8191 H   0  0  0  0  0  0  0  0  0  0  0  0
   15.3823   36.7846   13.3667 H   0  0  0  0  0  0  0  0  0  0  0  0
   16.0514   37.5468   12.0868 H   0  0  0  0  0  0  0  0  0  0  0  0
   11.0636   33.2586   14.6142 H   0  0  0  0  0  0  0  0  0  0  0  0
   10.3530   31.7895   14.6739 H   0  0  0  0  0  0  0  0  0  0  0  0
    9.4759   36.7604   10.4264 R#  0  0  0  0  0  0  0  0  0  0  0  0
  1 10  1  0  0  0  0
  2 10  2  0  0  0  0
  3 11  2  0  0  0  0
  4 12  2  0  0  0  0
  5 16  1  0  0  0  0
  5 24  1  0  0  0  0
  5 25  1  0  0  0  0
  5 26  1  0  0  0  0
  6 17  1  0  0  0  0
  6 27  1  0  0  0  0
  6 28  1  0  0  0  0
  6 29  1  0  0  0  0
  7 12  1  0  0  0  0
  7 13  1  0  0  0  0
  7 30  1  0  0  0  0
  8 11  1  0  0  0  0
  8 15  1  0  0  0  0
  8 31  1  0  0  0  0
  9 14  1  0  0  0  0
  9 32  1  0  0  0  0
  9 33  1  0  0  0  0
 10 13  1  0  0  0  0
 11 14  1  0  0  0  0
 12 15  1  0  0  0  0
 13 18  1  0  0  0  0
 13 34  1  0  0  0  0
 14 19  1  0  0  0  0
 14 35  1  0  0  0  0
 15 53  1  0  0  0  0
 15 36  1  0  0  0  0
 16 20  1  0  0  0  0
 16 37  1  0  0  0  0
 16 38  1  0  0  0  0
 17 21  1  0  0  0  0
 17 39  1  0  0  0  0
 17 40  1  0  0  0  0
 18 22  1  0  0  0  0
 18 41  1  0  0  0  0
 18 42  1  0  0  0  0
 19 23  1  0  0  0  0
 19 43  1  0  0  0  0
 19 44  1  0  0  0  0
 20 22  1  0  0  0  0
 20 45  1  0  0  0  0
 20 46  1  0  0  0  0
 21 23  1  0  0  0  0
 21 47  1  0  0  0  0
 21 48  1  0  0  0  0
 22 49  1  0  0  0  0
 22 50  1  0  0  0  0
 23 51  1  0  0  0  0
 23 52  1  0  0  0  0
M  CHG  3   1  -1   5   1   6   1
M  RGP  1  53  53
M  END
> <distance>
0.121721

> <angle>
0.56884

$$$$
