# Supplementary material for: FastGrow: on-the-fly growing and its application to DYRK1A
Source: J Comput Aided Mol Des. 2022 Aug 22;36(9):639–51. doi: 10.1007/s10822-022-00469-y (PMC9512872; doi:10.1007/s10822-022-00469-y)
Supplement: Supplementary file 3 — (zip 300339 KB) [file 10822_2022_469_MOESM3_ESM.zip › validation_sets/cross_growing/1b52_1b3l/1b3l_interactions.json]

{
    "interactions": [
        {
            "ligandInteraction": {
                "center": [
                    7.972,
                    36.675,
                    9.302
                ],
                "chemicalType": "Unspecified",
                "geometryType": "Undirected",
                "interactionType": "Hydrophobic",
                "referenceAtom": {
                    "coordinates": [
                        7.972,
                        36.675,
                        9.302
                    ],
                    "element": "C",
                    "inFileID": 16,
                    "moleculePosition": 2,
                    "name": "C16"
                }
            },
            "score": 0.8193561447974367,
            "siteInteraction": {
                "center": [
                    7.139,
                    32.942,
                    9.5
                ],
                "chemicalType": "Unspecified",
                "geometryType": "Undirected",
                "interactionType": "Hydrophobic",
                "referenceAtom": {
                    "coordinates": [
                        7.139,
                        32.942,
                        9.5
                    ],
                    "element": "C",
                    "inFileID": 3338,
                    "moleculePosition": 6610,
                    "name": "CZ3"
                }
            }
        }
    ]
}
