# Supplementary material for: FastGrow: on-the-fly growing and its application to DYRK1A
Source: J Comput Aided Mol Des. 2022 Aug 22;36(9):639–51. doi: 10.1007/s10822-022-00469-y (PMC9512872; doi:10.1007/s10822-022-00469-y)
Supplement: Supplementary file 3 — (zip 300339 KB) [file 10822_2022_469_MOESM3_ESM.zip › validation_sets/cross_growing/1b52_1b3l/1b3l_clean.pdb]

HEADER                                                        1B3L
ATOM      1  N   ALA A   1     -36.194  41.707  31.183  1.00  0.00           N  
ATOM      2  CA  ALA A   1     -34.930  42.357  31.605  1.00  0.00           C  
ATOM      3  C   ALA A   1     -34.705  43.704  30.938  1.00  0.00           C  
ATOM      4  O   ALA A   1     -35.416  44.142  30.027  1.00  0.00           O  
ATOM      5  CB  ALA A   1     -33.728  41.460  31.336  1.00  0.00           C  
ATOM      6  H   ALA A   1     -36.175  40.792  30.780  1.00  0.00           H  
ATOM      7  HA  ALA A   1     -34.981  42.510  32.592  1.00  0.00           H  
ATOM      8  HB1 ALA A   1     -32.893  41.925  31.630  1.00  0.00           H  
ATOM      9  HB2 ALA A   1     -33.830  40.605  31.844  1.00  0.00           H  
ATOM     10  HB3 ALA A   1     -33.672  41.262  30.357  1.00  0.00           H  
ATOM     11  N   ASP A   2     -33.691  44.406  31.435  1.00  0.00           N  
ATOM     12  CA  ASP A   2     -33.283  45.687  30.866  1.00  0.00           C  
ATOM     13  C   ASP A   2     -31.764  45.538  30.692  1.00  0.00           C  
ATOM     14  O   ASP A   2     -30.989  45.941  31.554  1.00  0.00           O  
ATOM     15  CB  ASP A   2     -33.663  46.897  31.676  1.00  0.00           C  
ATOM     16  CG  ASP A   2     -35.088  47.393  31.568  1.00  0.00           C  
ATOM     17  OD1 ASP A   2     -35.881  46.912  30.724  1.00  0.00           O  
ATOM     18  OD2 ASP A   2     -35.425  48.318  32.352  1.00  0.00           O  
ATOM     19  H   ASP A   2     -33.192  44.045  32.223  1.00  0.00           H  
ATOM     20  HA  ASP A   2     -33.696  45.774  29.959  1.00  0.00           H  
ATOM     21  HB2 ASP A   2     -33.063  47.646  31.394  1.00  0.00           H  
ATOM     22  HB3 ASP A   2     -33.494  46.679  32.637  1.00  0.00           H  
ATOM     23  N   VAL A   3     -31.396  44.835  29.619  1.00  0.00           N  
ATOM     24  CA  VAL A   3     -29.985  44.542  29.375  1.00  0.00           C  
ATOM     25  C   VAL A   3     -29.212  45.804  29.046  1.00  0.00           C  
ATOM     26  O   VAL A   3     -29.630  46.693  28.306  1.00  0.00           O  
ATOM     27  CB  VAL A   3     -29.809  43.422  28.346  1.00  0.00           C  
ATOM     28  CG1 VAL A   3     -28.411  42.820  28.393  1.00  0.00           C  
ATOM     29  CG2 VAL A   3     -30.862  42.339  28.589  1.00  0.00           C  
ATOM     30  H   VAL A   3     -32.090  44.507  28.978  1.00  0.00           H  
ATOM     31  HA  VAL A   3     -29.613  44.197  30.237  1.00  0.00           H  
ATOM     32  HB  VAL A   3     -29.956  43.806  27.434  1.00  0.00           H  
ATOM     33 HG11 VAL A   3     -28.337  42.095  27.708  1.00  0.00           H  
ATOM     34 HG12 VAL A   3     -27.735  43.531  28.200  1.00  0.00           H  
ATOM     35 HG13 VAL A   3     -28.243  42.439  29.302  1.00  0.00           H  
ATOM     36 HG21 VAL A   3     -30.748  41.607  27.918  1.00  0.00           H  
ATOM     37 HG22 VAL A   3     -30.751  41.967  29.510  1.00  0.00           H  
ATOM     38 HG23 VAL A   3     -31.775  42.736  28.498  1.00  0.00           H  
ATOM     39  N   PRO A   4     -28.081  45.960  29.732  1.00  0.00           N  
ATOM     40  CA  PRO A   4     -27.230  47.134  29.599  1.00  0.00           C  
ATOM     41  C   PRO A   4     -26.499  47.143  28.269  1.00  0.00           C  
ATOM     42  O   PRO A   4     -25.673  46.266  27.997  1.00  0.00           O  
ATOM     43  CB  PRO A   4     -26.290  47.067  30.793  1.00  0.00           C  
ATOM     44  CG  PRO A   4     -26.719  45.904  31.624  1.00  0.00           C  
ATOM     45  CD  PRO A   4     -27.504  44.998  30.709  1.00  0.00           C  
ATOM     46  HA  PRO A   4     -27.793  47.957  29.670  1.00  0.00           H  
ATOM     47  HB2 PRO A   4     -25.349  46.938  30.482  1.00  0.00           H  
ATOM     48  HB3 PRO A   4     -26.352  47.911  31.326  1.00  0.00           H  
ATOM     49  HG2 PRO A   4     -25.920  45.423  31.986  1.00  0.00           H  
ATOM     50  HG3 PRO A   4     -27.294  46.213  32.382  1.00  0.00           H  
ATOM     51  HD2 PRO A   4     -26.908  44.335  30.256  1.00  0.00           H  
ATOM     52  HD3 PRO A   4     -28.222  44.513  31.208  1.00  0.00           H  
ATOM     53  N   ALA A   5     -26.845  48.093  27.400  1.00  0.00           N  
ATOM     54  CA  ALA A   5     -26.189  48.176  26.085  1.00  0.00           C  
ATOM     55  C   ALA A   5     -24.682  48.039  26.311  1.00  0.00           C  
ATOM     56  O   ALA A   5     -24.098  48.880  27.003  1.00  0.00           O  
ATOM     57  CB  ALA A   5     -26.529  49.469  25.375  1.00  0.00           C  
ATOM     58  H   ALA A   5     -27.555  48.754  27.643  1.00  0.00           H  
ATOM     59  HA  ALA A   5     -26.500  47.410  25.523  1.00  0.00           H  
ATOM     60  HB1 ALA A   5     -26.069  49.493  24.488  1.00  0.00           H  
ATOM     61  HB2 ALA A   5     -27.518  49.524  25.239  1.00  0.00           H  
ATOM     62  HB3 ALA A   5     -26.225  50.244  25.929  1.00  0.00           H  
ATOM     63  N   GLY A   6     -24.111  46.940  25.830  1.00  0.00           N  
ATOM     64  CA  GLY A   6     -22.689  46.680  26.050  1.00  0.00           C  
ATOM     65  C   GLY A   6     -22.487  45.433  26.898  1.00  0.00           C  
ATOM     66  O   GLY A   6     -21.584  45.376  27.731  1.00  0.00           O  
ATOM     67  H   GLY A   6     -24.660  46.284  25.312  1.00  0.00           H  
ATOM     68  HA2 GLY A   6     -22.282  47.464  26.519  1.00  0.00           H  
ATOM     69  HA3 GLY A   6     -22.240  46.551  25.166  1.00  0.00           H  
ATOM     70  N   VAL A   7     -23.357  44.441  26.741  1.00  0.00           N  
ATOM     71  CA  VAL A   7     -23.334  43.180  27.451  1.00  0.00           C  
ATOM     72  C   VAL A   7     -23.513  41.994  26.490  1.00  0.00           C  
ATOM     73  O   VAL A   7     -24.466  41.963  25.709  1.00  0.00           O  
ATOM     74  CB  VAL A   7     -24.471  43.072  28.493  1.00  0.00           C  
ATOM     75  CG1 VAL A   7     -24.488  41.693  29.145  1.00  0.00           C  
ATOM     76  CG2 VAL A   7     -24.405  44.124  29.585  1.00  0.00           C  
ATOM     77  H   VAL A   7     -24.091  44.577  26.075  1.00  0.00           H  
ATOM     78  HA  VAL A   7     -22.455  43.088  27.919  1.00  0.00           H  
ATOM     79  HB  VAL A   7     -25.338  43.190  28.009  1.00  0.00           H  
ATOM     80 HG11 VAL A   7     -25.231  41.649  29.813  1.00  0.00           H  
ATOM     81 HG12 VAL A   7     -24.629  40.994  28.444  1.00  0.00           H  
ATOM     82 HG13 VAL A   7     -23.615  41.531  29.606  1.00  0.00           H  
ATOM     83 HG21 VAL A   7     -25.167  43.994  30.220  1.00  0.00           H  
ATOM     84 HG22 VAL A   7     -23.540  44.037  30.080  1.00  0.00           H  
ATOM     85 HG23 VAL A   7     -24.464  45.034  29.175  1.00  0.00           H  
ATOM     86  N   GLN A   8     -22.685  40.956  26.594  1.00  0.00           N  
ATOM     87  CA  GLN A   8     -22.831  39.790  25.741  1.00  0.00           C  
ATOM     88  C   GLN A   8     -23.739  38.729  26.373  1.00  0.00           C  
ATOM     89  O   GLN A   8     -23.425  38.152  27.408  1.00  0.00           O  
ATOM     90  CB  GLN A   8     -21.501  39.115  25.389  1.00  0.00           C  
ATOM     91  CG  GLN A   8     -20.424  39.979  24.786  1.00  0.00           C  
ATOM     92  CD  GLN A   8     -19.253  39.244  24.178  1.00  0.00           C  
ATOM     93  OE1 GLN A   8     -18.086  39.572  24.439  1.00  0.00           O  
ATOM     94  NE2 GLN A   8     -19.509  38.245  23.334  1.00  0.00           N  
ATOM     95  H   GLN A   8     -21.950  40.980  27.271  1.00  0.00           H  
ATOM     96  HA  GLN A   8     -23.258  40.088  24.887  1.00  0.00           H  
ATOM     97  HB2 GLN A   8     -21.699  38.383  24.737  1.00  0.00           H  
ATOM     98  HB3 GLN A   8     -21.133  38.720  26.231  1.00  0.00           H  
ATOM     99  HG2 GLN A   8     -20.071  40.576  25.506  1.00  0.00           H  
ATOM    100  HG3 GLN A   8     -20.843  40.535  24.068  1.00  0.00           H  
ATOM    101 HE21 GLN A   8     -20.455  37.991  23.132  1.00  0.00           H  
ATOM    102 HE22 GLN A   8     -18.755  37.750  22.902  1.00  0.00           H  
ATOM    103  N   LEU A   9     -24.840  38.435  25.683  1.00  0.00           N  
ATOM    104  CA  LEU A   9     -25.793  37.431  26.133  1.00  0.00           C  
ATOM    105  C   LEU A   9     -25.350  36.038  25.690  1.00  0.00           C  
ATOM    106  O   LEU A   9     -25.056  35.846  24.510  1.00  0.00           O  
ATOM    107  CB  LEU A   9     -27.176  37.670  25.507  1.00  0.00           C  
ATOM    108  CG  LEU A   9     -27.751  39.053  25.361  1.00  0.00           C  
ATOM    109  CD1 LEU A   9     -29.167  39.025  24.817  1.00  0.00           C  
ATOM    110  CD2 LEU A   9     -27.545  40.004  26.518  1.00  0.00           C  
ATOM    111  H   LEU A   9     -25.018  38.920  24.827  1.00  0.00           H  
ATOM    112  HA  LEU A   9     -25.866  37.459  27.130  1.00  0.00           H  
ATOM    113  HB2 LEU A   9     -27.828  37.152  26.060  1.00  0.00           H  
ATOM    114  HB3 LEU A   9     -27.138  37.283  24.586  1.00  0.00           H  
ATOM    115  HG  LEU A   9     -27.217  39.458  24.619  1.00  0.00           H  
ATOM    116 HD11 LEU A   9     -29.511  39.960  24.735  1.00  0.00           H  
ATOM    117 HD12 LEU A   9     -29.170  38.589  23.917  1.00  0.00           H  
ATOM    118 HD13 LEU A   9     -29.753  38.507  25.440  1.00  0.00           H  
ATOM    119 HD21 LEU A   9     -27.968  40.885  26.305  1.00  0.00           H  
ATOM    120 HD22 LEU A   9     -27.965  39.623  27.342  1.00  0.00           H  
ATOM    121 HD23 LEU A   9     -26.566  40.134  26.672  1.00  0.00           H  
ATOM    122  N   ALA A  10     -25.346  35.062  26.582  1.00  0.00           N  
ATOM    123  CA  ALA A  10     -24.982  33.701  26.202  1.00  0.00           C  
ATOM    124  C   ALA A  10     -25.949  33.210  25.121  1.00  0.00           C  
ATOM    125  O   ALA A  10     -26.960  33.881  24.856  1.00  0.00           O  
ATOM    126  CB  ALA A  10     -25.022  32.791  27.411  1.00  0.00           C  
ATOM    127  H   ALA A  10     -25.596  35.259  27.530  1.00  0.00           H  
ATOM    128  HA  ALA A  10     -24.054  33.705  25.830  1.00  0.00           H  
ATOM    129  HB1 ALA A  10     -24.771  31.862  27.138  1.00  0.00           H  
ATOM    130  HB2 ALA A  10     -24.376  33.122  28.099  1.00  0.00           H  
ATOM    131  HB3 ALA A  10     -25.945  32.787  27.795  1.00  0.00           H  
ATOM    132  N   ASP A  11     -25.682  32.044  24.531  1.00  0.00           N  
ATOM    133  CA  ASP A  11     -26.603  31.568  23.499  1.00  0.00           C  
ATOM    134  C   ASP A  11     -27.736  30.743  24.096  1.00  0.00           C  
ATOM    135  O   ASP A  11     -28.827  30.743  23.516  1.00  0.00           O  
ATOM    136  CB  ASP A  11     -25.933  30.759  22.390  1.00  0.00           C  
ATOM    137  CG  ASP A  11     -26.241  31.362  21.022  1.00  0.00           C  
ATOM    138  OD1 ASP A  11     -27.284  31.041  20.414  1.00  0.00           O  
ATOM    139  OD2 ASP A  11     -25.405  32.181  20.588  1.00  0.00           O  
ATOM    140  H   ASP A  11     -24.876  31.511  24.787  1.00  0.00           H  
ATOM    141  HA  ASP A  11     -27.014  32.374  23.073  1.00  0.00           H  
ATOM    142  HB2 ASP A  11     -26.272  29.819  22.418  1.00  0.00           H  
ATOM    143  HB3 ASP A  11     -24.943  30.761  22.534  1.00  0.00           H  
ATOM    144  N   LYS A  12     -27.469  30.046  25.191  1.00  0.00           N  
ATOM    145  CA  LYS A  12     -28.526  29.249  25.821  1.00  0.00           C  
ATOM    146  C   LYS A  12     -29.076  30.046  27.004  1.00  0.00           C  
ATOM    147  O   LYS A  12     -28.329  30.318  27.938  1.00  0.00           O  
ATOM    148  CB  LYS A  12     -27.998  27.892  26.263  1.00  0.00           C  
ATOM    149  CG  LYS A  12     -28.992  26.749  26.188  1.00  0.00           C  
ATOM    150  CD  LYS A  12     -28.379  25.377  26.383  1.00  0.00           C  
ATOM    151  CE  LYS A  12     -27.156  25.135  25.513  1.00  0.00           C  
ATOM    152  NZ  LYS A  12     -27.345  25.606  24.113  1.00  0.00           N  
ATOM    153  H   LYS A  12     -26.550  30.064  25.586  1.00  0.00           H  
ATOM    154  HA  LYS A  12     -29.261  29.108  25.158  1.00  0.00           H  
ATOM    155  HB2 LYS A  12     -27.694  27.974  27.212  1.00  0.00           H  
ATOM    156  HB3 LYS A  12     -27.218  27.661  25.682  1.00  0.00           H  
ATOM    157  HG2 LYS A  12     -29.429  26.772  25.289  1.00  0.00           H  
ATOM    158  HG3 LYS A  12     -29.683  26.887  26.898  1.00  0.00           H  
ATOM    159  HD2 LYS A  12     -29.068  24.687  26.161  1.00  0.00           H  
ATOM    160  HD3 LYS A  12     -28.110  25.283  27.342  1.00  0.00           H  
ATOM    161  HE2 LYS A  12     -26.964  24.154  25.497  1.00  0.00           H  
ATOM    162  HE3 LYS A  12     -26.378  25.621  25.912  1.00  0.00           H  
ATOM    163  HZ1 LYS A  12     -26.515  25.424  23.585  1.00  0.00           H  
ATOM    164  HZ2 LYS A  12     -28.116  25.122  23.700  1.00  0.00           H  
ATOM    165  HZ3 LYS A  12     -27.531  26.589  24.114  1.00  0.00           H  
ATOM    166  N   GLN A  13     -30.319  30.501  26.902  1.00  0.00           N  
ATOM    167  CA  GLN A  13     -30.945  31.285  27.967  1.00  0.00           C  
ATOM    168  C   GLN A  13     -31.816  30.392  28.854  1.00  0.00           C  
ATOM    169  O   GLN A  13     -33.039  30.296  28.755  1.00  0.00           O  
ATOM    170  CB  GLN A  13     -31.718  32.471  27.415  1.00  0.00           C  
ATOM    171  CG  GLN A  13     -30.820  33.518  26.755  1.00  0.00           C  
ATOM    172  CD  GLN A  13     -29.950  34.265  27.742  1.00  0.00           C  
ATOM    173  OE1 GLN A  13     -30.277  34.297  28.930  1.00  0.00           O  
ATOM    174  NE2 GLN A  13     -28.859  34.871  27.276  1.00  0.00           N  
ATOM    175  H   GLN A  13     -30.842  30.302  26.073  1.00  0.00           H  
ATOM    176  HA  GLN A  13     -30.211  31.649  28.540  1.00  0.00           H  
ATOM    177  HB2 GLN A  13     -32.214  32.906  28.167  1.00  0.00           H  
ATOM    178  HB3 GLN A  13     -32.370  32.137  26.735  1.00  0.00           H  
ATOM    179  HG2 GLN A  13     -31.400  34.179  26.279  1.00  0.00           H  
ATOM    180  HG3 GLN A  13     -30.227  33.057  26.094  1.00  0.00           H  
ATOM    181 HE21 GLN A  13     -28.634  34.817  26.303  1.00  0.00           H  
ATOM    182 HE22 GLN A  13     -28.265  35.380  27.899  1.00  0.00           H  
ATOM    183  N   THR A  14     -31.117  29.609  29.678  1.00  0.00           N  
ATOM    184  CA  THR A  14     -31.707  28.701  30.632  1.00  0.00           C  
ATOM    185  C   THR A  14     -31.155  29.069  32.014  1.00  0.00           C  
ATOM    186  O   THR A  14     -30.085  29.675  32.126  1.00  0.00           O  
ATOM    187  CB  THR A  14     -31.566  27.202  30.335  1.00  0.00           C  
ATOM    188  OG1 THR A  14     -30.210  26.726  30.413  1.00  0.00           O  
ATOM    189  CG2 THR A  14     -32.074  26.847  28.947  1.00  0.00           C  
ATOM    190  H   THR A  14     -30.119  29.654  29.631  1.00  0.00           H  
ATOM    191  HA  THR A  14     -32.687  28.900  30.651  1.00  0.00           H  
ATOM    192  HB  THR A  14     -32.112  26.699  31.005  1.00  0.00           H  
ATOM    193  HG1 THR A  14     -30.188  25.747  30.210  1.00  0.00           H  
ATOM    194 HG21 THR A  14     -31.965  25.865  28.793  1.00  0.00           H  
ATOM    195 HG22 THR A  14     -33.041  27.090  28.874  1.00  0.00           H  
ATOM    196 HG23 THR A  14     -31.550  27.352  28.261  1.00  0.00           H  
ATOM    197  N   LEU A  15     -31.894  28.738  33.055  1.00  0.00           N  
ATOM    198  CA  LEU A  15     -31.499  29.069  34.428  1.00  0.00           C  
ATOM    199  C   LEU A  15     -32.038  28.045  35.417  1.00  0.00           C  
ATOM    200  O   LEU A  15     -33.200  27.617  35.356  1.00  0.00           O  
ATOM    201  CB  LEU A  15     -32.015  30.451  34.764  1.00  0.00           C  
ATOM    202  CG  LEU A  15     -31.914  31.094  36.130  1.00  0.00           C  
ATOM    203  CD1 LEU A  15     -30.657  31.957  36.254  1.00  0.00           C  
ATOM    204  CD2 LEU A  15     -33.161  31.920  36.423  1.00  0.00           C  
ATOM    205  H   LEU A  15     -32.751  28.246  32.903  1.00  0.00           H  
ATOM    206  HA  LEU A  15     -30.501  29.076  34.483  1.00  0.00           H  
ATOM    207  HB2 LEU A  15     -32.991  30.434  34.546  1.00  0.00           H  
ATOM    208  HB3 LEU A  15     -31.545  31.073  34.138  1.00  0.00           H  
ATOM    209  HG  LEU A  15     -31.858  30.365  36.812  1.00  0.00           H  
ATOM    210 HD11 LEU A  15     -30.622  32.366  37.166  1.00  0.00           H  
ATOM    211 HD12 LEU A  15     -29.847  31.388  36.112  1.00  0.00           H  
ATOM    212 HD13 LEU A  15     -30.681  32.681  35.565  1.00  0.00           H  
ATOM    213 HD21 LEU A  15     -33.079  32.338  37.328  1.00  0.00           H  
ATOM    214 HD22 LEU A  15     -33.256  32.637  35.732  1.00  0.00           H  
ATOM    215 HD23 LEU A  15     -33.966  31.327  36.401  1.00  0.00           H  
ATOM    216  N   VAL A  16     -31.148  27.575  36.295  1.00  0.00           N  
ATOM    217  CA  VAL A  16     -31.548  26.620  37.326  1.00  0.00           C  
ATOM    218  C   VAL A  16     -31.475  27.332  38.690  1.00  0.00           C  
ATOM    219  O   VAL A  16     -30.518  28.047  38.985  1.00  0.00           O  
ATOM    220  CB  VAL A  16     -30.764  25.320  37.333  1.00  0.00           C  
ATOM    221  CG1 VAL A  16     -31.547  24.287  38.135  1.00  0.00           C  
ATOM    222  CG2 VAL A  16     -30.542  24.773  35.930  1.00  0.00           C  
ATOM    223  H   VAL A  16     -30.197  27.880  36.246  1.00  0.00           H  
ATOM    224  HA  VAL A  16     -32.507  26.389  37.162  1.00  0.00           H  
ATOM    225  HB  VAL A  16     -29.878  25.473  37.770  1.00  0.00           H  
ATOM    226 HG11 VAL A  16     -31.043  23.424  38.149  1.00  0.00           H  
ATOM    227 HG12 VAL A  16     -31.671  24.616  39.071  1.00  0.00           H  
ATOM    228 HG13 VAL A  16     -32.441  24.144  37.711  1.00  0.00           H  
ATOM    229 HG21 VAL A  16     -30.024  23.920  35.983  1.00  0.00           H  
ATOM    230 HG22 VAL A  16     -31.426  24.600  35.496  1.00  0.00           H  
ATOM    231 HG23 VAL A  16     -30.030  25.441  35.389  1.00  0.00           H  
ATOM    232  N   ARG A  17     -32.593  27.259  39.405  1.00  0.00           N  
ATOM    233  CA  ARG A  17     -32.729  27.942  40.705  1.00  0.00           C  
ATOM    234  C   ARG A  17     -33.135  26.968  41.793  1.00  0.00           C  
ATOM    235  O   ARG A  17     -34.119  26.256  41.530  1.00  0.00           O  
ATOM    236  CB  ARG A  17     -33.873  28.965  40.608  1.00  0.00           C  
ATOM    237  CG  ARG A  17     -33.458  30.322  40.063  1.00  0.00           C  
ATOM    238  CD  ARG A  17     -34.558  31.349  40.292  1.00  0.00           C  
ATOM    239  NE  ARG A  17     -34.638  31.829  41.667  1.00  0.00           N  
ATOM    240  CZ  ARG A  17     -35.671  32.489  42.177  1.00  0.00           C  
ATOM    241  NH1 ARG A  17     -36.767  32.755  41.485  1.00  0.00           N  
ATOM    242  NH2 ARG A  17     -35.655  32.940  43.427  1.00  0.00           N  
ATOM    243  H   ARG A  17     -33.363  26.727  39.052  1.00  0.00           H  
ATOM    244  HA  ARG A  17     -31.874  28.399  40.949  1.00  0.00           H  
ATOM    245  HB2 ARG A  17     -34.252  29.098  41.524  1.00  0.00           H  
ATOM    246  HB3 ARG A  17     -34.578  28.589  40.007  1.00  0.00           H  
ATOM    247  HG2 ARG A  17     -33.281  30.242  39.082  1.00  0.00           H  
ATOM    248  HG3 ARG A  17     -32.625  30.623  40.528  1.00  0.00           H  
ATOM    249  HD2 ARG A  17     -35.434  30.931  40.052  1.00  0.00           H  
ATOM    250  HD3 ARG A  17     -34.388  32.132  39.694  1.00  0.00           H  
ATOM    251  HE  ARG A  17     -33.860  31.648  42.268  1.00  0.00           H  
ATOM    252 HH11 ARG A  17     -37.519  33.256  41.913  1.00  0.00           H  
ATOM    253 HH12 ARG A  17     -36.843  32.455  40.534  1.00  0.00           H  
ATOM    254 HH21 ARG A  17     -36.445  33.435  43.790  1.00  0.00           H  
ATOM    255 HH22 ARG A  17     -34.853  32.785  44.004  1.00  0.00           H  
ATOM    256  N   ASN A  18     -32.517  26.969  42.963  1.00  0.00           N  
ATOM    257  CA  ASN A  18     -33.024  26.086  44.032  1.00  0.00           C  
ATOM    258  C   ASN A  18     -34.182  26.816  44.759  1.00  0.00           C  
ATOM    259  O   ASN A  18     -34.073  28.007  45.016  1.00  0.00           O  
ATOM    260  CB  ASN A  18     -31.943  25.706  45.033  1.00  0.00           C  
ATOM    261  CG  ASN A  18     -32.428  24.765  46.122  1.00  0.00           C  
ATOM    262  OD1 ASN A  18     -33.092  23.726  45.933  1.00  0.00           O  
ATOM    263  ND2 ASN A  18     -32.036  25.181  47.337  1.00  0.00           N  
ATOM    264  H   ASN A  18     -31.723  27.556  43.120  1.00  0.00           H  
ATOM    265  HA  ASN A  18     -33.383  25.251  43.615  1.00  0.00           H  
ATOM    266  HB2 ASN A  18     -31.604  26.542  45.465  1.00  0.00           H  
ATOM    267  HB3 ASN A  18     -31.197  25.260  44.539  1.00  0.00           H  
ATOM    268 HD21 ASN A  18     -31.505  26.023  47.430  1.00  0.00           H  
ATOM    269 HD22 ASN A  18     -32.275  24.649  48.149  1.00  0.00           H  
ATOM    270  N   ASN A  19     -35.220  26.104  45.117  1.00  0.00           N  
ATOM    271  CA  ASN A  19     -36.405  26.761  45.717  1.00  0.00           C  
ATOM    272  C   ASN A  19     -36.666  26.370  47.166  1.00  0.00           C  
ATOM    273  O   ASN A  19     -37.725  26.722  47.689  1.00  0.00           O  
ATOM    274  CB  ASN A  19     -37.717  26.488  44.985  1.00  0.00           C  
ATOM    275  CG  ASN A  19     -38.698  27.652  45.103  1.00  0.00           C  
ATOM    276  OD1 ASN A  19     -38.317  28.803  45.253  1.00  0.00           O  
ATOM    277  ND2 ASN A  19     -39.970  27.280  45.024  1.00  0.00           N  
ATOM    278  H   ASN A  19     -35.213  25.113  44.985  1.00  0.00           H  
ATOM    279  HA  ASN A  19     -36.247  27.748  45.695  1.00  0.00           H  
ATOM    280  HB2 ASN A  19     -38.139  25.670  45.376  1.00  0.00           H  
ATOM    281  HB3 ASN A  19     -37.519  26.331  44.017  1.00  0.00           H  
ATOM    282 HD21 ASN A  19     -40.202  26.315  44.901  1.00  0.00           H  
ATOM    283 HD22 ASN A  19     -40.696  27.965  45.088  1.00  0.00           H  
ATOM    284  N   GLY A  20     -35.734  25.628  47.759  1.00  0.00           N  
ATOM    285  CA  GLY A  20     -35.815  25.308  49.166  1.00  0.00           C  
ATOM    286  C   GLY A  20     -36.697  24.214  49.607  1.00  0.00           C  
ATOM    287  O   GLY A  20     -36.417  23.653  50.673  1.00  0.00           O  
ATOM    288  H   GLY A  20     -34.964  25.286  47.221  1.00  0.00           H  
ATOM    289  HA2 GLY A  20     -36.120  26.136  49.636  1.00  0.00           H  
ATOM    290  HA3 GLY A  20     -34.890  25.076  49.466  1.00  0.00           H  
ATOM    291  N   SER A  21     -37.779  23.903  48.912  1.00  0.00           N  
ATOM    292  CA  SER A  21     -38.737  22.888  49.242  1.00  0.00           C  
ATOM    293  C   SER A  21     -39.679  22.640  48.065  1.00  0.00           C  
ATOM    294  O   SER A  21     -39.746  23.468  47.151  1.00  0.00           O  
ATOM    295  CB  SER A  21     -39.663  23.445  50.377  1.00  0.00           C  
ATOM    296  OG  SER A  21     -39.708  22.446  51.411  1.00  0.00           O  
ATOM    297  H   SER A  21     -37.945  24.426  48.076  1.00  0.00           H  
ATOM    298  HA  SER A  21     -38.285  22.043  49.527  1.00  0.00           H  
ATOM    299  HB2 SER A  21     -40.582  23.611  50.020  1.00  0.00           H  
ATOM    300  HB3 SER A  21     -39.287  24.298  50.739  1.00  0.00           H  
ATOM    301  HG  SER A  21     -40.292  22.765  52.158  1.00  0.00           H  
ATOM    302  N   GLU A  22     -40.472  21.602  48.174  1.00  0.00           N  
ATOM    303  CA  GLU A  22     -41.552  21.285  47.251  1.00  0.00           C  
ATOM    304  C   GLU A  22     -42.750  22.178  47.630  1.00  0.00           C  
ATOM    305  O   GLU A  22     -43.174  22.109  48.793  1.00  0.00           O  
ATOM    306  CB  GLU A  22     -41.939  19.835  47.453  1.00  0.00           C  
ATOM    307  CG  GLU A  22     -43.128  19.227  46.749  1.00  0.00           C  
ATOM    308  CD  GLU A  22     -43.052  19.205  45.231  1.00  0.00           C  
ATOM    309  OE1 GLU A  22     -41.923  19.226  44.698  1.00  0.00           O  
ATOM    310  OE2 GLU A  22     -44.127  19.186  44.575  1.00  0.00           O  
ATOM    311  H   GLU A  22     -40.325  20.984  48.946  1.00  0.00           H  
ATOM    312  HA  GLU A  22     -41.271  21.449  46.305  1.00  0.00           H  
ATOM    313  HB2 GLU A  22     -42.104  19.722  48.433  1.00  0.00           H  
ATOM    314  HB3 GLU A  22     -41.144  19.291  47.184  1.00  0.00           H  
ATOM    315  HG2 GLU A  22     -43.940  19.750  47.009  1.00  0.00           H  
ATOM    316  HG3 GLU A  22     -43.224  18.283  47.066  1.00  0.00           H  
ATOM    317  N   VAL A  23     -43.259  22.989  46.729  1.00  0.00           N  
ATOM    318  CA  VAL A  23     -44.341  23.915  47.036  1.00  0.00           C  
ATOM    319  C   VAL A  23     -45.608  23.286  47.568  1.00  0.00           C  
ATOM    320  O   VAL A  23     -45.955  22.140  47.266  1.00  0.00           O  
ATOM    321  CB  VAL A  23     -44.708  24.709  45.757  1.00  0.00           C  
ATOM    322  CG1 VAL A  23     -43.469  25.386  45.190  1.00  0.00           C  
ATOM    323  CG2 VAL A  23     -45.355  23.817  44.706  1.00  0.00           C  
ATOM    324  H   VAL A  23     -42.890  22.970  45.800  1.00  0.00           H  
ATOM    325  HA  VAL A  23     -44.008  24.565  47.719  1.00  0.00           H  
ATOM    326  HB  VAL A  23     -45.364  25.420  46.009  1.00  0.00           H  
ATOM    327 HG11 VAL A  23     -43.715  25.896  44.366  1.00  0.00           H  
ATOM    328 HG12 VAL A  23     -43.092  26.015  45.870  1.00  0.00           H  
ATOM    329 HG13 VAL A  23     -42.785  24.693  44.962  1.00  0.00           H  
ATOM    330 HG21 VAL A  23     -45.577  24.362  43.898  1.00  0.00           H  
ATOM    331 HG22 VAL A  23     -44.720  23.087  44.452  1.00  0.00           H  
ATOM    332 HG23 VAL A  23     -46.192  23.416  45.078  1.00  0.00           H  
ATOM    333  N   GLN A  24     -46.428  24.077  48.324  1.00  0.00           N  
ATOM    334  CA  GLN A  24     -47.718  23.581  48.746  1.00  0.00           C  
ATOM    335  C   GLN A  24     -48.678  23.385  47.554  1.00  0.00           C  
ATOM    336  O   GLN A  24     -49.583  22.543  47.523  1.00  0.00           O  
ATOM    337  CB  GLN A  24     -48.402  24.702  49.574  1.00  0.00           C  
ATOM    338  CG  GLN A  24     -47.601  25.108  50.820  1.00  0.00           C  
ATOM    339  CD  GLN A  24     -48.326  26.273  51.504  1.00  0.00           C  
ATOM    340  OE1 GLN A  24     -47.996  27.375  51.113  1.00  0.00           O  
ATOM    341  NE2 GLN A  24     -49.231  26.009  52.445  1.00  0.00           N  
ATOM    342  H   GLN A  24     -46.136  24.997  48.584  1.00  0.00           H  
ATOM    343  HA  GLN A  24     -47.626  22.740  49.280  1.00  0.00           H  
ATOM    344  HB2 GLN A  24     -49.302  24.377  49.866  1.00  0.00           H  
ATOM    345  HB3 GLN A  24     -48.511  25.507  48.990  1.00  0.00           H  
ATOM    346  HG2 GLN A  24     -46.681  25.394  50.552  1.00  0.00           H  
ATOM    347  HG3 GLN A  24     -47.539  24.333  51.449  1.00  0.00           H  
ATOM    348 HE21 GLN A  24     -49.431  25.062  52.695  1.00  0.00           H  
ATOM    349 HE22 GLN A  24     -49.711  26.758  52.902  1.00  0.00           H  
ATOM    350  N   SER A  25     -48.504  24.235  46.543  1.00  0.00           N  
ATOM    351  CA  SER A  25     -49.500  24.276  45.457  1.00  0.00           C  
ATOM    352  C   SER A  25     -49.028  25.286  44.446  1.00  0.00           C  
ATOM    353  O   SER A  25     -48.160  26.085  44.836  1.00  0.00           O  
ATOM    354  CB  SER A  25     -50.816  24.816  46.055  1.00  0.00           C  
ATOM    355  OG  SER A  25     -51.912  24.853  45.146  1.00  0.00           O  
ATOM    356  H   SER A  25     -47.707  24.838  46.521  1.00  0.00           H  
ATOM    357  HA  SER A  25     -49.628  23.375  45.043  1.00  0.00           H  
ATOM    358  HB2 SER A  25     -50.651  25.747  46.382  1.00  0.00           H  
ATOM    359  HB3 SER A  25     -51.070  24.232  46.826  1.00  0.00           H  
ATOM    360  HG  SER A  25     -52.720  25.214  45.612  1.00  0.00           H  
ATOM    361  N   LEU A  26     -49.666  25.236  43.288  1.00  0.00           N  
ATOM    362  CA  LEU A  26     -49.417  26.272  42.278  1.00  0.00           C  
ATOM    363  C   LEU A  26     -50.647  27.183  42.210  1.00  0.00           C  
ATOM    364  O   LEU A  26     -50.649  28.220  41.568  1.00  0.00           O  
ATOM    365  CB  LEU A  26     -49.090  25.664  40.888  1.00  0.00           C  
ATOM    366  CG  LEU A  26     -47.671  25.079  40.776  1.00  0.00           C  
ATOM    367  CD1 LEU A  26     -47.366  24.574  39.359  1.00  0.00           C  
ATOM    368  CD2 LEU A  26     -46.579  26.071  41.138  1.00  0.00           C  
ATOM    369  H   LEU A  26     -50.314  24.497  43.102  1.00  0.00           H  
ATOM    370  HA  LEU A  26     -48.635  26.820  42.574  1.00  0.00           H  
ATOM    371  HB2 LEU A  26     -49.189  26.383  40.200  1.00  0.00           H  
ATOM    372  HB3 LEU A  26     -49.747  24.933  40.703  1.00  0.00           H  
ATOM    373  HG  LEU A  26     -47.605  24.303  41.403  1.00  0.00           H  
ATOM    374 HD11 LEU A  26     -46.438  24.203  39.330  1.00  0.00           H  
ATOM    375 HD12 LEU A  26     -48.019  23.858  39.113  1.00  0.00           H  
ATOM    376 HD13 LEU A  26     -47.443  25.332  38.711  1.00  0.00           H  
ATOM    377 HD21 LEU A  26     -45.685  25.632  41.045  1.00  0.00           H  
ATOM    378 HD22 LEU A  26     -46.628  26.859  40.525  1.00  0.00           H  
ATOM    379 HD23 LEU A  26     -46.705  26.375  42.082  1.00  0.00           H  
ATOM    380  N   ASP A  27     -51.713  26.859  42.921  1.00  0.00           N  
ATOM    381  CA  ASP A  27     -52.915  27.715  42.932  1.00  0.00           C  
ATOM    382  C   ASP A  27     -52.653  28.895  43.856  1.00  0.00           C  
ATOM    383  O   ASP A  27     -52.425  28.755  45.043  1.00  0.00           O  
ATOM    384  CB  ASP A  27     -54.093  26.842  43.392  1.00  0.00           C  
ATOM    385  CG  ASP A  27     -55.425  27.597  43.492  1.00  0.00           C  
ATOM    386  OD1 ASP A  27     -55.448  28.869  43.546  1.00  0.00           O  
ATOM    387  OD2 ASP A  27     -56.474  26.902  43.572  1.00  0.00           O  
ATOM    388  H   ASP A  27     -51.705  26.018  43.462  1.00  0.00           H  
ATOM    389  HA  ASP A  27     -53.092  28.051  42.007  1.00  0.00           H  
ATOM    390  HB2 ASP A  27     -53.875  26.468  44.293  1.00  0.00           H  
ATOM    391  HB3 ASP A  27     -54.204  26.093  42.739  1.00  0.00           H  
ATOM    392  N   PRO A  28     -52.658  30.137  43.369  1.00  0.00           N  
ATOM    393  CA  PRO A  28     -52.368  31.318  44.136  1.00  0.00           C  
ATOM    394  C   PRO A  28     -53.295  31.537  45.317  1.00  0.00           C  
ATOM    395  O   PRO A  28     -52.818  32.215  46.233  1.00  0.00           O  
ATOM    396  CB  PRO A  28     -52.326  32.476  43.165  1.00  0.00           C  
ATOM    397  CG  PRO A  28     -52.607  31.901  41.828  1.00  0.00           C  
ATOM    398  CD  PRO A  28     -52.987  30.448  41.930  1.00  0.00           C  
ATOM    399  HA  PRO A  28     -51.444  31.210  44.504  1.00  0.00           H  
ATOM    400  HB2 PRO A  28     -53.020  33.155  43.404  1.00  0.00           H  
ATOM    401  HB3 PRO A  28     -51.423  32.905  43.175  1.00  0.00           H  
ATOM    402  HG2 PRO A  28     -53.360  32.406  41.407  1.00  0.00           H  
ATOM    403  HG3 PRO A  28     -51.790  31.985  41.258  1.00  0.00           H  
ATOM    404  HD2 PRO A  28     -53.960  30.313  41.743  1.00  0.00           H  
ATOM    405  HD3 PRO A  28     -52.446  29.886  41.304  1.00  0.00           H  
ATOM    406  N   HIS A  29     -54.470  30.956  45.433  1.00  0.00           N  
ATOM    407  CA  HIS A  29     -55.303  31.106  46.616  1.00  0.00           C  
ATOM    408  C   HIS A  29     -55.018  30.067  47.707  1.00  0.00           C  
ATOM    409  O   HIS A  29     -55.711  30.022  48.746  1.00  0.00           O  
ATOM    410  CB  HIS A  29     -56.781  31.048  46.212  1.00  0.00           C  
ATOM    411  CG  HIS A  29     -57.118  32.211  45.274  1.00  0.00           C  
ATOM    412  ND1 HIS A  29     -58.238  32.112  44.436  1.00  0.00           N  
ATOM    413  CD2 HIS A  29     -56.604  33.442  45.107  1.00  0.00           C  
ATOM    414  CE1 HIS A  29     -58.346  33.218  43.730  1.00  0.00           C  
ATOM    415  NE2 HIS A  29     -57.377  34.029  44.119  1.00  0.00           N  
ATOM    416  H   HIS A  29     -54.803  30.390  44.679  1.00  0.00           H  
ATOM    417  HA  HIS A  29     -55.126  32.011  47.002  1.00  0.00           H  
ATOM    418  HB2 HIS A  29     -57.350  31.109  47.032  1.00  0.00           H  
ATOM    419  HB3 HIS A  29     -56.962  30.183  45.744  1.00  0.00           H  
ATOM    420  HD1 HIS A  29     -58.856  31.327  44.383  1.00  0.00           H  
ATOM    421  HD2 HIS A  29     -55.829  33.847  45.592  1.00  0.00           H  
ATOM    422  HE1 HIS A  29     -59.033  33.409  43.029  1.00  0.00           H  
ATOM    423  HE2 HIS A  29     -57.223  34.945  43.749  1.00  0.00           H  
ATOM    424  N   LYS A  30     -54.054  29.143  47.404  1.00  0.00           N  
ATOM    425  CA  LYS A  30     -53.831  28.083  48.397  1.00  0.00           C  
ATOM    426  C   LYS A  30     -52.423  28.177  48.951  1.00  0.00           C  
ATOM    427  O   LYS A  30     -51.975  27.198  49.563  1.00  0.00           O  
ATOM    428  CB  LYS A  30     -54.009  26.684  47.749  1.00  0.00           C  
ATOM    429  CG  LYS A  30     -55.376  26.517  47.100  1.00  0.00           C  
ATOM    430  CD  LYS A  30     -56.394  25.809  47.946  1.00  0.00           C  
ATOM    431  CE  LYS A  30     -57.803  25.781  47.338  1.00  0.00           C  
ATOM    432  NZ  LYS A  30     -58.745  25.260  48.404  1.00  0.00           N  
ATOM    433  H   LYS A  30     -53.530  29.187  46.553  1.00  0.00           H  
ATOM    434  HA  LYS A  30     -54.488  28.187  49.144  1.00  0.00           H  
ATOM    435  HB2 LYS A  30     -53.902  25.986  48.457  1.00  0.00           H  
ATOM    436  HB3 LYS A  30     -53.304  26.561  47.050  1.00  0.00           H  
ATOM    437  HG2 LYS A  30     -55.257  25.996  46.255  1.00  0.00           H  
ATOM    438  HG3 LYS A  30     -55.730  27.427  46.883  1.00  0.00           H  
ATOM    439  HD2 LYS A  30     -56.443  26.271  48.831  1.00  0.00           H  
ATOM    440  HD3 LYS A  30     -56.090  24.866  48.079  1.00  0.00           H  
ATOM    441  HE2 LYS A  30     -57.820  25.176  46.542  1.00  0.00           H  
ATOM    442  HE3 LYS A  30     -58.075  26.703  47.062  1.00  0.00           H  
ATOM    443  HZ1 LYS A  30     -59.676  25.229  48.040  1.00  0.00           H  
ATOM    444  HZ2 LYS A  30     -58.463  24.340  48.678  1.00  0.00           H  
ATOM    445  HZ3 LYS A  30     -58.718  25.867  49.198  1.00  0.00           H  
ATOM    446  N   ILE A  31     -51.648  29.198  48.627  1.00  0.00           N  
ATOM    447  CA  ILE A  31     -50.256  29.265  49.053  1.00  0.00           C  
ATOM    448  C   ILE A  31     -49.957  30.325  50.137  1.00  0.00           C  
ATOM    449  O   ILE A  31     -50.645  31.349  50.200  1.00  0.00           O  
ATOM    450  CB  ILE A  31     -49.312  29.526  47.875  1.00  0.00           C  
ATOM    451  CG1 ILE A  31     -49.576  30.893  47.208  1.00  0.00           C  
ATOM    452  CG2 ILE A  31     -49.468  28.416  46.789  1.00  0.00           C  
ATOM    453  CD1 ILE A  31     -48.612  31.248  46.077  1.00  0.00           C  
ATOM    454  H   ILE A  31     -52.026  29.942  48.076  1.00  0.00           H  
ATOM    455  HA  ILE A  31     -50.017  28.372  49.435  1.00  0.00           H  
ATOM    456  HB  ILE A  31     -48.371  29.512  48.212  1.00  0.00           H  
ATOM    457 HG12 ILE A  31     -49.506  31.601  47.911  1.00  0.00           H  
ATOM    458 HG13 ILE A  31     -50.504  30.884  46.835  1.00  0.00           H  
ATOM    459 HG21 ILE A  31     -48.845  28.603  46.029  1.00  0.00           H  
ATOM    460 HG22 ILE A  31     -49.249  27.526  47.188  1.00  0.00           H  
ATOM    461 HG23 ILE A  31     -50.410  28.408  46.453  1.00  0.00           H  
ATOM    462 HD11 ILE A  31     -48.853  32.144  45.703  1.00  0.00           H  
ATOM    463 HD12 ILE A  31     -47.677  31.275  46.432  1.00  0.00           H  
ATOM    464 HD13 ILE A  31     -48.675  30.558  45.356  1.00  0.00           H  
ATOM    465  N   GLU A  32     -48.867  30.107  50.895  1.00  0.00           N  
ATOM    466  CA  GLU A  32     -48.491  31.132  51.904  1.00  0.00           C  
ATOM    467  C   GLU A  32     -47.010  31.324  52.106  1.00  0.00           C  
ATOM    468  O   GLU A  32     -46.610  32.223  52.865  1.00  0.00           O  
ATOM    469  CB  GLU A  32     -49.182  30.742  53.225  1.00  0.00           C  
ATOM    470  CG  GLU A  32     -48.472  29.619  53.995  1.00  0.00           C  
ATOM    471  CD  GLU A  32     -49.389  29.061  55.056  1.00  0.00           C  
ATOM    472  OE1 GLU A  32     -49.504  29.631  56.181  1.00  0.00           O  
ATOM    473  OE2 GLU A  32     -50.056  28.057  54.685  1.00  0.00           O  
ATOM    474  H   GLU A  32     -48.323  29.276  50.782  1.00  0.00           H  
ATOM    475  HA  GLU A  32     -48.874  32.007  51.607  1.00  0.00           H  
ATOM    476  HB2 GLU A  32     -50.112  30.440  53.016  1.00  0.00           H  
ATOM    477  HB3 GLU A  32     -49.218  31.551  53.812  1.00  0.00           H  
ATOM    478  HG2 GLU A  32     -47.648  29.984  54.428  1.00  0.00           H  
ATOM    479  HG3 GLU A  32     -48.219  28.890  53.359  1.00  0.00           H  
ATOM    480  N   GLY A  33     -46.118  30.501  51.498  1.00  0.00           N  
ATOM    481  CA  GLY A  33     -44.701  30.688  51.715  1.00  0.00           C  
ATOM    482  C   GLY A  33     -43.883  31.386  50.643  1.00  0.00           C  
ATOM    483  O   GLY A  33     -44.215  31.756  49.517  1.00  0.00           O  
ATOM    484  H   GLY A  33     -46.441  29.767  50.901  1.00  0.00           H  
ATOM    485  HA2 GLY A  33     -44.301  29.781  51.846  1.00  0.00           H  
ATOM    486  HA3 GLY A  33     -44.600  31.221  52.555  1.00  0.00           H  
ATOM    487  N   VAL A  34     -42.599  31.469  51.003  1.00  0.00           N  
ATOM    488  CA  VAL A  34     -41.593  32.016  50.101  1.00  0.00           C  
ATOM    489  C   VAL A  34     -41.363  31.088  48.907  1.00  0.00           C  
ATOM    490  O   VAL A  34     -41.346  31.548  47.746  1.00  0.00           O  
ATOM    491  CB  VAL A  34     -40.329  32.421  50.817  1.00  0.00           C  
ATOM    492  CG1 VAL A  34     -39.176  32.688  49.819  1.00  0.00           C  
ATOM    493  CG2 VAL A  34     -40.458  33.704  51.644  1.00  0.00           C  
ATOM    494  H   VAL A  34     -42.323  31.149  51.909  1.00  0.00           H  
ATOM    495  HA  VAL A  34     -41.983  32.858  49.728  1.00  0.00           H  
ATOM    496  HB  VAL A  34     -40.056  31.676  51.426  1.00  0.00           H  
ATOM    497 HG11 VAL A  34     -38.354  32.954  50.323  1.00  0.00           H  
ATOM    498 HG12 VAL A  34     -38.991  31.858  49.293  1.00  0.00           H  
ATOM    499 HG13 VAL A  34     -39.438  33.425  49.196  1.00  0.00           H  
ATOM    500 HG21 VAL A  34     -39.584  33.905  52.086  1.00  0.00           H  
ATOM    501 HG22 VAL A  34     -40.711  34.463  51.044  1.00  0.00           H  
ATOM    502 HG23 VAL A  34     -41.164  33.581  52.342  1.00  0.00           H  
ATOM    503  N   PRO A  35     -41.281  29.784  49.069  1.00  0.00           N  
ATOM    504  CA  PRO A  35     -41.071  28.902  47.912  1.00  0.00           C  
ATOM    505  C   PRO A  35     -42.245  29.061  46.928  1.00  0.00           C  
ATOM    506  O   PRO A  35     -42.030  29.243  45.721  1.00  0.00           O  
ATOM    507  CB  PRO A  35     -41.011  27.485  48.451  1.00  0.00           C  
ATOM    508  CG  PRO A  35     -40.989  27.632  49.933  1.00  0.00           C  
ATOM    509  CD  PRO A  35     -41.228  29.058  50.357  1.00  0.00           C  
ATOM    510  HA  PRO A  35     -40.210  29.132  47.458  1.00  0.00           H  
ATOM    511  HB2 PRO A  35     -41.815  26.965  48.162  1.00  0.00           H  
ATOM    512  HB3 PRO A  35     -40.183  27.023  48.132  1.00  0.00           H  
ATOM    513  HG2 PRO A  35     -41.703  27.053  50.326  1.00  0.00           H  
ATOM    514  HG3 PRO A  35     -40.096  27.338  50.274  1.00  0.00           H  
ATOM    515  HD2 PRO A  35     -42.091  29.145  50.854  1.00  0.00           H  
ATOM    516  HD3 PRO A  35     -40.479  29.393  50.928  1.00  0.00           H  
ATOM    517  N   GLU A  36     -43.470  28.930  47.408  1.00  0.00           N  
ATOM    518  CA  GLU A  36     -44.705  29.078  46.687  1.00  0.00           C  
ATOM    519  C   GLU A  36     -44.758  30.413  45.928  1.00  0.00           C  
ATOM    520  O   GLU A  36     -45.048  30.406  44.720  1.00  0.00           O  
ATOM    521  CB  GLU A  36     -45.984  28.994  47.503  1.00  0.00           C  
ATOM    522  CG  GLU A  36     -46.157  27.653  48.207  1.00  0.00           C  
ATOM    523  CD  GLU A  36     -45.141  27.272  49.250  1.00  0.00           C  
ATOM    524  OE1 GLU A  36     -44.401  28.085  49.836  1.00  0.00           O  
ATOM    525  OE2 GLU A  36     -45.083  26.039  49.487  1.00  0.00           O  
ATOM    526  H   GLU A  36     -43.546  28.703  48.379  1.00  0.00           H  
ATOM    527  HA  GLU A  36     -44.740  28.347  46.005  1.00  0.00           H  
ATOM    528  HB2 GLU A  36     -46.762  29.135  46.891  1.00  0.00           H  
ATOM    529  HB3 GLU A  36     -45.969  29.717  48.194  1.00  0.00           H  
ATOM    530  HG2 GLU A  36     -46.143  26.943  47.503  1.00  0.00           H  
ATOM    531  HG3 GLU A  36     -47.052  27.663  48.652  1.00  0.00           H  
ATOM    532  N   SER A  37     -44.415  31.504  46.588  1.00  0.00           N  
ATOM    533  CA  SER A  37     -44.407  32.815  45.966  1.00  0.00           C  
ATOM    534  C   SER A  37     -43.353  32.995  44.879  1.00  0.00           C  
ATOM    535  O   SER A  37     -43.579  33.730  43.898  1.00  0.00           O  
ATOM    536  CB  SER A  37     -44.265  33.865  47.099  1.00  0.00           C  
ATOM    537  OG  SER A  37     -45.416  33.720  47.997  1.00  0.00           O  
ATOM    538  H   SER A  37     -44.152  31.424  47.549  1.00  0.00           H  
ATOM    539  HA  SER A  37     -45.302  32.951  45.541  1.00  0.00           H  
ATOM    540  HB2 SER A  37     -44.253  34.786  46.709  1.00  0.00           H  
ATOM    541  HB3 SER A  37     -43.417  33.706  47.605  1.00  0.00           H  
ATOM    542  HG  SER A  37     -45.347  34.388  48.738  1.00  0.00           H  
ATOM    543  N   ASN A  38     -42.169  32.462  45.020  1.00  0.00           N  
ATOM    544  CA  ASN A  38     -41.103  32.523  44.019  1.00  0.00           C  
ATOM    545  C   ASN A  38     -41.609  32.036  42.647  1.00  0.00           C  
ATOM    546  O   ASN A  38     -41.463  32.829  41.724  1.00  0.00           O  
ATOM    547  CB  ASN A  38     -39.933  31.608  44.413  1.00  0.00           C  
ATOM    548  CG  ASN A  38     -39.051  32.238  45.470  1.00  0.00           C  
ATOM    549  OD1 ASN A  38     -39.046  33.449  45.678  1.00  0.00           O  
ATOM    550  ND2 ASN A  38     -38.263  31.410  46.129  1.00  0.00           N  
ATOM    551  H   ASN A  38     -41.977  31.977  45.873  1.00  0.00           H  
ATOM    552  HA  ASN A  38     -40.776  33.465  43.938  1.00  0.00           H  
ATOM    553  HB2 ASN A  38     -39.381  31.422  43.600  1.00  0.00           H  
ATOM    554  HB3 ASN A  38     -40.301  30.749  44.769  1.00  0.00           H  
ATOM    555 HD21 ASN A  38     -38.293  30.430  45.934  1.00  0.00           H  
ATOM    556 HD22 ASN A  38     -37.636  31.763  46.823  1.00  0.00           H  
ATOM    557  N   VAL A  39     -42.158  30.842  42.559  1.00  0.00           N  
ATOM    558  CA  VAL A  39     -42.738  30.324  41.354  1.00  0.00           C  
ATOM    559  C   VAL A  39     -44.004  31.085  40.906  1.00  0.00           C  
ATOM    560  O   VAL A  39     -44.078  31.518  39.752  1.00  0.00           O  
ATOM    561  CB  VAL A  39     -43.058  28.838  41.506  1.00  0.00           C  
ATOM    562  CG1 VAL A  39     -43.675  28.278  40.220  1.00  0.00           C  
ATOM    563  CG2 VAL A  39     -41.781  28.074  41.836  1.00  0.00           C  
ATOM    564  H   VAL A  39     -42.171  30.266  43.376  1.00  0.00           H  
ATOM    565  HA  VAL A  39     -42.057  30.414  40.627  1.00  0.00           H  
ATOM    566  HB  VAL A  39     -43.709  28.721  42.256  1.00  0.00           H  
ATOM    567 HG11 VAL A  39     -43.876  27.306  40.342  1.00  0.00           H  
ATOM    568 HG12 VAL A  39     -44.521  28.770  40.015  1.00  0.00           H  
ATOM    569 HG13 VAL A  39     -43.031  28.393  39.464  1.00  0.00           H  
ATOM    570 HG21 VAL A  39     -41.991  27.101  41.935  1.00  0.00           H  
ATOM    571 HG22 VAL A  39     -41.118  28.198  41.098  1.00  0.00           H  
ATOM    572 HG23 VAL A  39     -41.396  28.421  42.691  1.00  0.00           H  
ATOM    573  N   SER A  40     -44.948  31.413  41.797  1.00  0.00           N  
ATOM    574  CA  SER A  40     -46.143  32.179  41.484  1.00  0.00           C  
ATOM    575  C   SER A  40     -45.887  33.454  40.682  1.00  0.00           C  
ATOM    576  O   SER A  40     -46.643  33.799  39.769  1.00  0.00           O  
ATOM    577  CB  SER A  40     -46.857  32.585  42.797  1.00  0.00           C  
ATOM    578  OG  SER A  40     -48.244  32.708  42.547  1.00  0.00           O  
ATOM    579  H   SER A  40     -44.822  31.110  42.742  1.00  0.00           H  
ATOM    580  HA  SER A  40     -46.761  31.595  40.958  1.00  0.00           H  
ATOM    581  HB2 SER A  40     -46.495  33.460  43.119  1.00  0.00           H  
ATOM    582  HB3 SER A  40     -46.703  31.884  43.493  1.00  0.00           H  
ATOM    583  HG  SER A  40     -48.713  32.970  43.391  1.00  0.00           H  
ATOM    584  N   ARG A  41     -44.925  34.259  41.021  1.00  0.00           N  
ATOM    585  CA  ARG A  41     -44.575  35.515  40.404  1.00  0.00           C  
ATOM    586  C   ARG A  41     -44.172  35.352  38.911  1.00  0.00           C  
ATOM    587  O   ARG A  41     -44.306  36.289  38.132  1.00  0.00           O  
ATOM    588  CB  ARG A  41     -43.408  36.192  41.140  1.00  0.00           C  
ATOM    589  CG  ARG A  41     -43.764  37.105  42.294  1.00  0.00           C  
ATOM    590  CD  ARG A  41     -42.633  37.937  42.855  1.00  0.00           C  
ATOM    591  NE  ARG A  41     -41.487  37.119  43.209  1.00  0.00           N  
ATOM    592  CZ  ARG A  41     -41.146  36.424  44.270  1.00  0.00           C  
ATOM    593  NH1 ARG A  41     -41.892  36.398  45.387  1.00  0.00           N  
ATOM    594  NH2 ARG A  41     -39.992  35.775  44.266  1.00  0.00           N  
ATOM    595  H   ARG A  41     -44.363  33.975  41.798  1.00  0.00           H  
ATOM    596  HA  ARG A  41     -45.370  36.120  40.451  1.00  0.00           H  
ATOM    597  HB2 ARG A  41     -42.902  36.735  40.470  1.00  0.00           H  
ATOM    598  HB3 ARG A  41     -42.816  35.469  41.498  1.00  0.00           H  
ATOM    599  HG2 ARG A  41     -44.122  36.536  43.035  1.00  0.00           H  
ATOM    600  HG3 ARG A  41     -44.478  37.731  41.980  1.00  0.00           H  
ATOM    601  HD2 ARG A  41     -42.956  38.413  43.673  1.00  0.00           H  
ATOM    602  HD3 ARG A  41     -42.353  38.607  42.168  1.00  0.00           H  
ATOM    603  HE  ARG A  41     -40.803  37.075  42.481  1.00  0.00           H  
ATOM    604 HH11 ARG A  41     -41.596  35.855  46.173  1.00  0.00           H  
ATOM    605 HH12 ARG A  41     -42.743  36.921  45.432  1.00  0.00           H  
ATOM    606 HH21 ARG A  41     -39.716  35.241  45.065  1.00  0.00           H  
ATOM    607 HH22 ARG A  41     -39.396  35.819  43.464  1.00  0.00           H  
ATOM    608  N   ASP A  42     -43.640  34.195  38.553  1.00  0.00           N  
ATOM    609  CA  ASP A  42     -43.252  33.907  37.179  1.00  0.00           C  
ATOM    610  C   ASP A  42     -44.463  33.453  36.355  1.00  0.00           C  
ATOM    611  O   ASP A  42     -44.448  33.607  35.113  1.00  0.00           O  
ATOM    612  CB  ASP A  42     -42.224  32.771  37.143  1.00  0.00           C  
ATOM    613  CG  ASP A  42     -40.853  33.259  37.551  1.00  0.00           C  
ATOM    614  OD1 ASP A  42     -40.505  34.442  37.382  1.00  0.00           O  
ATOM    615  OD2 ASP A  42     -40.061  32.443  38.034  1.00  0.00           O  
ATOM    616  H   ASP A  42     -43.499  33.493  39.251  1.00  0.00           H  
ATOM    617  HA  ASP A  42     -42.857  34.727  36.766  1.00  0.00           H  
ATOM    618  HB2 ASP A  42     -42.176  32.404  36.214  1.00  0.00           H  
ATOM    619  HB3 ASP A  42     -42.514  32.049  37.772  1.00  0.00           H  
ATOM    620  N   LEU A  43     -45.431  32.823  37.004  1.00  0.00           N  
ATOM    621  CA  LEU A  43     -46.632  32.343  36.378  1.00  0.00           C  
ATOM    622  C   LEU A  43     -47.820  33.298  36.392  1.00  0.00           C  
ATOM    623  O   LEU A  43     -48.555  33.369  35.370  1.00  0.00           O  
ATOM    624  CB  LEU A  43     -47.111  31.019  36.994  1.00  0.00           C  
ATOM    625  CG  LEU A  43     -46.127  29.831  37.011  1.00  0.00           C  
ATOM    626  CD1 LEU A  43     -46.681  28.705  37.885  1.00  0.00           C  
ATOM    627  CD2 LEU A  43     -45.855  29.285  35.611  1.00  0.00           C  
ATOM    628  H   LEU A  43     -45.319  32.673  37.986  1.00  0.00           H  
ATOM    629  HA  LEU A  43     -46.412  32.160  35.420  1.00  0.00           H  
ATOM    630  HB2 LEU A  43     -47.920  30.728  36.482  1.00  0.00           H  
ATOM    631  HB3 LEU A  43     -47.366  31.207  37.942  1.00  0.00           H  
ATOM    632  HG  LEU A  43     -45.262  30.141  37.404  1.00  0.00           H  
ATOM    633 HD11 LEU A  43     -46.037  27.940  37.890  1.00  0.00           H  
ATOM    634 HD12 LEU A  43     -46.809  29.040  38.819  1.00  0.00           H  
ATOM    635 HD13 LEU A  43     -47.559  28.399  37.518  1.00  0.00           H  
ATOM    636 HD21 LEU A  43     -45.215  28.519  35.670  1.00  0.00           H  
ATOM    637 HD22 LEU A  43     -46.712  28.971  35.203  1.00  0.00           H  
ATOM    638 HD23 LEU A  43     -45.460  30.007  35.043  1.00  0.00           H  
ATOM    639  N   PHE A  44     -48.145  33.976  37.483  1.00  0.00           N  
ATOM    640  CA  PHE A  44     -49.373  34.812  37.536  1.00  0.00           C  
ATOM    641  C   PHE A  44     -49.038  36.258  37.824  1.00  0.00           C  
ATOM    642  O   PHE A  44     -48.135  36.576  38.604  1.00  0.00           O  
ATOM    643  CB  PHE A  44     -50.373  34.229  38.536  1.00  0.00           C  
ATOM    644  CG  PHE A  44     -50.781  32.825  38.239  1.00  0.00           C  
ATOM    645  CD1 PHE A  44     -51.663  32.549  37.173  1.00  0.00           C  
ATOM    646  CD2 PHE A  44     -50.272  31.761  38.968  1.00  0.00           C  
ATOM    647  CE1 PHE A  44     -52.019  31.245  36.901  1.00  0.00           C  
ATOM    648  CE2 PHE A  44     -50.603  30.453  38.672  1.00  0.00           C  
ATOM    649  CZ  PHE A  44     -51.453  30.197  37.632  1.00  0.00           C  
ATOM    650  H   PHE A  44     -47.552  33.924  38.287  1.00  0.00           H  
ATOM    651  HA  PHE A  44     -49.799  34.777  36.632  1.00  0.00           H  
ATOM    652  HB2 PHE A  44     -51.192  34.802  38.531  1.00  0.00           H  
ATOM    653  HB3 PHE A  44     -49.957  34.250  39.445  1.00  0.00           H  
ATOM    654  HD1 PHE A  44     -52.028  33.296  36.617  1.00  0.00           H  
ATOM    655  HD2 PHE A  44     -49.649  31.945  39.728  1.00  0.00           H  
ATOM    656  HE1 PHE A  44     -52.683  31.049  36.180  1.00  0.00           H  
ATOM    657  HE2 PHE A  44     -50.225  29.701  39.213  1.00  0.00           H  
ATOM    658  HZ  PHE A  44     -51.672  29.251  37.392  1.00  0.00           H  
ATOM    659  N   GLU A  45     -49.724  37.209  37.135  1.00  0.00           N  
ATOM    660  CA  GLU A  45     -49.406  38.607  37.303  1.00  0.00           C  
ATOM    661  C   GLU A  45     -50.659  39.349  37.759  1.00  0.00           C  
ATOM    662  O   GLU A  45     -51.670  39.166  37.072  1.00  0.00           O  
ATOM    663  CB  GLU A  45     -48.882  39.271  36.039  1.00  0.00           C  
ATOM    664  CG  GLU A  45     -48.434  40.727  36.155  1.00  0.00           C  
ATOM    665  CD  GLU A  45     -47.864  41.230  34.824  1.00  0.00           C  
ATOM    666  OE1 GLU A  45     -48.657  41.279  33.849  1.00  0.00           O  
ATOM    667  OE2 GLU A  45     -46.649  41.521  34.755  1.00  0.00           O  
ATOM    668  H   GLU A  45     -50.454  36.938  36.508  1.00  0.00           H  
ATOM    669  HA  GLU A  45     -48.711  38.691  38.017  1.00  0.00           H  
ATOM    670  HB2 GLU A  45     -49.610  39.233  35.354  1.00  0.00           H  
ATOM    671  HB3 GLU A  45     -48.097  38.738  35.721  1.00  0.00           H  
ATOM    672  HG2 GLU A  45     -47.729  40.798  36.861  1.00  0.00           H  
ATOM    673  HG3 GLU A  45     -49.219  41.292  36.410  1.00  0.00           H  
ATOM    674  N   GLY A  46     -50.565  40.112  38.856  1.00  0.00           N  
ATOM    675  CA  GLY A  46     -51.739  40.842  39.308  1.00  0.00           C  
ATOM    676  C   GLY A  46     -51.715  42.288  38.791  1.00  0.00           C  
ATOM    677  O   GLY A  46     -50.903  42.666  37.932  1.00  0.00           O  
ATOM    678  H   GLY A  46     -49.702  40.179  39.356  1.00  0.00           H  
ATOM    679  HA2 GLY A  46     -51.754  40.852  40.308  1.00  0.00           H  
ATOM    680  HA3 GLY A  46     -52.561  40.385  38.966  1.00  0.00           H  
ATOM    681  N   LEU A  47     -52.481  43.140  39.438  1.00  0.00           N  
ATOM    682  CA  LEU A  47     -52.549  44.566  39.114  1.00  0.00           C  
ATOM    683  C   LEU A  47     -51.190  45.227  39.078  1.00  0.00           C  
ATOM    684  O   LEU A  47     -50.827  45.900  38.079  1.00  0.00           O  
ATOM    685  CB  LEU A  47     -53.531  45.243  40.095  1.00  0.00           C  
ATOM    686  CG  LEU A  47     -54.959  44.675  40.043  1.00  0.00           C  
ATOM    687  CD1 LEU A  47     -55.832  45.197  41.189  1.00  0.00           C  
ATOM    688  CD2 LEU A  47     -55.579  45.004  38.664  1.00  0.00           C  
ATOM    689  H   LEU A  47     -53.045  42.796  40.189  1.00  0.00           H  
ATOM    690  HA  LEU A  47     -52.942  44.644  38.198  1.00  0.00           H  
ATOM    691  HB2 LEU A  47     -53.572  46.218  39.876  1.00  0.00           H  
ATOM    692  HB3 LEU A  47     -53.179  45.125  41.024  1.00  0.00           H  
ATOM    693  HG  LEU A  47     -54.900  43.680  40.127  1.00  0.00           H  
ATOM    694 HD11 LEU A  47     -56.748  44.803  41.116  1.00  0.00           H  
ATOM    695 HD12 LEU A  47     -55.425  44.935  42.064  1.00  0.00           H  
ATOM    696 HD13 LEU A  47     -55.892  46.194  41.135  1.00  0.00           H  
ATOM    697 HD21 LEU A  47     -56.509  44.638  38.621  1.00  0.00           H  
ATOM    698 HD22 LEU A  47     -55.605  45.996  38.538  1.00  0.00           H  
ATOM    699 HD23 LEU A  47     -55.024  44.591  37.942  1.00  0.00           H  
ATOM    700  N   LEU A  48     -50.455  45.204  40.208  1.00  0.00           N  
ATOM    701  CA  LEU A  48     -49.138  45.838  40.243  1.00  0.00           C  
ATOM    702  C   LEU A  48     -48.060  44.781  40.438  1.00  0.00           C  
ATOM    703  O   LEU A  48     -48.360  43.650  40.844  1.00  0.00           O  
ATOM    704  CB  LEU A  48     -49.076  46.936  41.289  1.00  0.00           C  
ATOM    705  CG  LEU A  48     -49.873  48.236  41.229  1.00  0.00           C  
ATOM    706  CD1 LEU A  48     -51.368  48.027  41.223  1.00  0.00           C  
ATOM    707  CD2 LEU A  48     -49.544  49.136  42.433  1.00  0.00           C  
ATOM    708  H   LEU A  48     -50.812  44.752  41.025  1.00  0.00           H  
ATOM    709  HA  LEU A  48     -48.985  46.263  39.351  1.00  0.00           H  
ATOM    710  HB2 LEU A  48     -48.116  47.212  41.332  1.00  0.00           H  
ATOM    711  HB3 LEU A  48     -49.337  46.501  42.151  1.00  0.00           H  
ATOM    712  HG  LEU A  48     -49.619  48.723  40.393  1.00  0.00           H  
ATOM    713 HD11 LEU A  48     -51.828  48.914  41.183  1.00  0.00           H  
ATOM    714 HD12 LEU A  48     -51.625  47.482  40.425  1.00  0.00           H  
ATOM    715 HD13 LEU A  48     -51.641  47.547  42.057  1.00  0.00           H  
ATOM    716 HD21 LEU A  48     -50.076  49.980  42.373  1.00  0.00           H  
ATOM    717 HD22 LEU A  48     -49.773  48.657  43.280  1.00  0.00           H  
ATOM    718 HD23 LEU A  48     -48.568  49.356  42.428  1.00  0.00           H  
ATOM    719  N   ILE A  49     -46.809  45.060  40.098  1.00  0.00           N  
ATOM    720  CA  ILE A  49     -45.686  44.132  40.247  1.00  0.00           C  
ATOM    721  C   ILE A  49     -44.554  44.961  40.860  1.00  0.00           C  
ATOM    722  O   ILE A  49     -44.756  46.185  40.951  1.00  0.00           O  
ATOM    723  CB  ILE A  49     -45.194  43.476  38.960  1.00  0.00           C  
ATOM    724  CG1 ILE A  49     -45.058  44.570  37.846  1.00  0.00           C  
ATOM    725  CG2 ILE A  49     -46.112  42.377  38.418  1.00  0.00           C  
ATOM    726  CD1 ILE A  49     -44.106  44.095  36.775  1.00  0.00           C  
ATOM    727  H   ILE A  49     -46.620  45.964  39.714  1.00  0.00           H  
ATOM    728  HA  ILE A  49     -45.946  43.415  40.894  1.00  0.00           H  
ATOM    729  HB  ILE A  49     -44.291  43.081  39.130  1.00  0.00           H  
ATOM    730 HG12 ILE A  49     -44.707  45.414  38.251  1.00  0.00           H  
ATOM    731 HG13 ILE A  49     -45.955  44.743  37.440  1.00  0.00           H  
ATOM    732 HG21 ILE A  49     -45.721  42.000  37.578  1.00  0.00           H  
ATOM    733 HG22 ILE A  49     -46.201  41.651  39.100  1.00  0.00           H  
ATOM    734 HG23 ILE A  49     -47.014  42.762  38.222  1.00  0.00           H  
ATOM    735 HD11 ILE A  49     -44.023  44.797  36.067  1.00  0.00           H  
ATOM    736 HD12 ILE A  49     -43.208  43.922  37.180  1.00  0.00           H  
ATOM    737 HD13 ILE A  49     -44.456  43.251  36.368  1.00  0.00           H  
ATOM    738  N   SER A  50     -43.485  44.339  41.353  1.00  0.00           N  
ATOM    739  CA  SER A  50     -42.394  45.122  41.919  1.00  0.00           C  
ATOM    740  C   SER A  50     -41.316  45.383  40.859  1.00  0.00           C  
ATOM    741  O   SER A  50     -40.982  44.414  40.171  1.00  0.00           O  
ATOM    742  CB  SER A  50     -41.726  44.358  43.075  1.00  0.00           C  
ATOM    743  OG  SER A  50     -42.617  44.182  44.190  1.00  0.00           O  
ATOM    744  H   SER A  50     -43.431  43.341  41.335  1.00  0.00           H  
ATOM    745  HA  SER A  50     -42.749  45.994  42.256  1.00  0.00           H  
ATOM    746  HB2 SER A  50     -40.924  44.871  43.380  1.00  0.00           H  
ATOM    747  HB3 SER A  50     -41.440  43.458  42.745  1.00  0.00           H  
ATOM    748  HG  SER A  50     -42.146  43.683  44.917  1.00  0.00           H  
ATOM    749  N   ASP A  51     -40.736  46.569  40.784  1.00  0.00           N  
ATOM    750  CA  ASP A  51     -39.638  46.728  39.801  1.00  0.00           C  
ATOM    751  C   ASP A  51     -38.418  45.947  40.291  1.00  0.00           C  
ATOM    752  O   ASP A  51     -38.509  45.028  41.114  1.00  0.00           O  
ATOM    753  CB  ASP A  51     -39.322  48.175  39.482  1.00  0.00           C  
ATOM    754  CG  ASP A  51     -39.055  49.029  40.699  1.00  0.00           C  
ATOM    755  OD1 ASP A  51     -38.285  48.575  41.574  1.00  0.00           O  
ATOM    756  OD2 ASP A  51     -39.640  50.139  40.749  1.00  0.00           O  
ATOM    757  H   ASP A  51     -41.026  47.328  41.367  1.00  0.00           H  
ATOM    758  HA  ASP A  51     -39.940  46.298  38.950  1.00  0.00           H  
ATOM    759  HB2 ASP A  51     -40.099  48.565  38.989  1.00  0.00           H  
ATOM    760  HB3 ASP A  51     -38.511  48.198  38.898  1.00  0.00           H  
ATOM    761  N   VAL A  52     -37.228  46.339  39.884  1.00  0.00           N  
ATOM    762  CA  VAL A  52     -35.972  45.679  40.221  1.00  0.00           C  
ATOM    763  C   VAL A  52     -35.415  46.215  41.529  1.00  0.00           C  
ATOM    764  O   VAL A  52     -34.562  45.598  42.157  1.00  0.00           O  
ATOM    765  CB  VAL A  52     -35.005  45.811  39.021  1.00  0.00           C  
ATOM    766  CG1 VAL A  52     -33.650  46.400  39.372  1.00  0.00           C  
ATOM    767  CG2 VAL A  52     -34.810  44.441  38.377  1.00  0.00           C  
ATOM    768  H   VAL A  52     -37.183  47.150  39.300  1.00  0.00           H  
ATOM    769  HA  VAL A  52     -36.165  44.706  40.349  1.00  0.00           H  
ATOM    770  HB  VAL A  52     -35.434  46.410  38.345  1.00  0.00           H  
ATOM    771 HG11 VAL A  52     -33.086  46.452  38.548  1.00  0.00           H  
ATOM    772 HG12 VAL A  52     -33.773  47.317  39.751  1.00  0.00           H  
ATOM    773 HG13 VAL A  52     -33.199  45.818  40.049  1.00  0.00           H  
ATOM    774 HG21 VAL A  52     -34.185  44.524  37.601  1.00  0.00           H  
ATOM    775 HG22 VAL A  52     -34.425  43.808  39.049  1.00  0.00           H  
ATOM    776 HG23 VAL A  52     -35.692  44.093  38.059  1.00  0.00           H  
ATOM    777  N   GLU A  53     -35.976  47.333  41.958  1.00  0.00           N  
ATOM    778  CA  GLU A  53     -35.641  47.996  43.206  1.00  0.00           C  
ATOM    779  C   GLU A  53     -36.696  47.817  44.296  1.00  0.00           C  
ATOM    780  O   GLU A  53     -36.733  48.527  45.291  1.00  0.00           O  
ATOM    781  CB  GLU A  53     -35.472  49.488  42.869  1.00  0.00           C  
ATOM    782  CG  GLU A  53     -34.260  50.091  43.569  1.00  0.00           C  
ATOM    783  CD  GLU A  53     -33.576  51.166  42.749  1.00  0.00           C  
ATOM    784  OE1 GLU A  53     -34.141  52.270  42.561  1.00  0.00           O  
ATOM    785  OE2 GLU A  53     -32.455  50.876  42.289  1.00  0.00           O  
ATOM    786  H   GLU A  53     -36.680  47.751  41.383  1.00  0.00           H  
ATOM    787  HA  GLU A  53     -34.768  47.638  43.538  1.00  0.00           H  
ATOM    788  HB2 GLU A  53     -36.292  49.981  43.160  1.00  0.00           H  
ATOM    789  HB3 GLU A  53     -35.357  49.586  41.880  1.00  0.00           H  
ATOM    790  HG2 GLU A  53     -33.601  49.361  43.750  1.00  0.00           H  
ATOM    791  HG3 GLU A  53     -34.559  50.493  44.435  1.00  0.00           H  
ATOM    792  N   GLY A  54     -37.636  46.891  44.093  1.00  0.00           N  
ATOM    793  CA  GLY A  54     -38.707  46.591  45.005  1.00  0.00           C  
ATOM    794  C   GLY A  54     -39.842  47.583  45.056  1.00  0.00           C  
ATOM    795  O   GLY A  54     -40.781  47.319  45.811  1.00  0.00           O  
ATOM    796  H   GLY A  54     -37.592  46.366  43.243  1.00  0.00           H  
ATOM    797  HA2 GLY A  54     -38.316  46.528  45.923  1.00  0.00           H  
ATOM    798  HA3 GLY A  54     -39.089  45.704  44.744  1.00  0.00           H  
ATOM    799  N   HIS A  55     -39.860  48.670  44.256  1.00  0.00           N  
ATOM    800  CA  HIS A  55     -41.001  49.578  44.353  1.00  0.00           C  
ATOM    801  C   HIS A  55     -42.168  49.134  43.471  1.00  0.00           C  
ATOM    802  O   HIS A  55     -42.030  48.548  42.407  1.00  0.00           O  
ATOM    803  CB  HIS A  55     -40.716  51.037  44.037  1.00  0.00           C  
ATOM    804  CG  HIS A  55     -39.394  51.574  44.466  1.00  0.00           C  
ATOM    805  ND1 HIS A  55     -38.481  52.067  43.552  1.00  0.00           N  
ATOM    806  CD2 HIS A  55     -38.829  51.720  45.687  1.00  0.00           C  
ATOM    807  CE1 HIS A  55     -37.402  52.478  44.198  1.00  0.00           C  
ATOM    808  NE2 HIS A  55     -37.582  52.276  45.490  1.00  0.00           N  
ATOM    809  H   HIS A  55     -39.114  48.849  43.615  1.00  0.00           H  
ATOM    810  HA  HIS A  55     -41.322  49.542  45.300  1.00  0.00           H  
ATOM    811  HB2 HIS A  55     -41.424  51.586  44.481  1.00  0.00           H  
ATOM    812  HB3 HIS A  55     -40.780  51.149  43.045  1.00  0.00           H  
ATOM    813  HD1 HIS A  55     -38.615  52.107  42.562  1.00  0.00           H  
ATOM    814  HD2 HIS A  55     -39.238  51.472  46.565  1.00  0.00           H  
ATOM    815  HE1 HIS A  55     -36.586  52.875  43.778  1.00  0.00           H  
ATOM    816  HE2 HIS A  55     -36.921  52.491  46.209  1.00  0.00           H  
ATOM    817  N   PRO A  56     -43.372  49.409  43.946  1.00  0.00           N  
ATOM    818  CA  PRO A  56     -44.597  49.047  43.248  1.00  0.00           C  
ATOM    819  C   PRO A  56     -44.678  49.679  41.853  1.00  0.00           C  
ATOM    820  O   PRO A  56     -44.389  50.854  41.647  1.00  0.00           O  
ATOM    821  CB  PRO A  56     -45.713  49.507  44.156  1.00  0.00           C  
ATOM    822  CG  PRO A  56     -45.098  49.729  45.482  1.00  0.00           C  
ATOM    823  CD  PRO A  56     -43.647  50.051  45.259  1.00  0.00           C  
ATOM    824  HA  PRO A  56     -44.639  48.052  43.158  1.00  0.00           H  
ATOM    825  HB2 PRO A  56     -46.112  50.357  43.812  1.00  0.00           H  
ATOM    826  HB3 PRO A  56     -46.423  48.805  44.216  1.00  0.00           H  
ATOM    827  HG2 PRO A  56     -45.550  50.492  45.944  1.00  0.00           H  
ATOM    828  HG3 PRO A  56     -45.183  48.904  46.040  1.00  0.00           H  
ATOM    829  HD2 PRO A  56     -43.499  51.039  45.216  1.00  0.00           H  
ATOM    830  HD3 PRO A  56     -43.075  49.659  45.980  1.00  0.00           H  
ATOM    831  N   SER A  57     -45.075  48.859  40.877  1.00  0.00           N  
ATOM    832  CA  SER A  57     -45.162  49.392  39.525  1.00  0.00           C  
ATOM    833  C   SER A  57     -46.191  48.659  38.688  1.00  0.00           C  
ATOM    834  O   SER A  57     -46.517  47.507  38.897  1.00  0.00           O  
ATOM    835  CB  SER A  57     -43.747  49.352  38.935  1.00  0.00           C  
ATOM    836  OG  SER A  57     -43.441  48.015  38.664  1.00  0.00           O  
ATOM    837  H   SER A  57     -45.306  47.905  41.069  1.00  0.00           H  
ATOM    838  HA  SER A  57     -45.442  50.350  39.589  1.00  0.00           H  
ATOM    839  HB2 SER A  57     -43.093  49.725  39.592  1.00  0.00           H  
ATOM    840  HB3 SER A  57     -43.714  49.887  38.091  1.00  0.00           H  
ATOM    841  HG  SER A  57     -42.521  47.956  38.277  1.00  0.00           H  
ATOM    842  N   PRO A  58     -46.726  49.378  37.697  1.00  0.00           N  
ATOM    843  CA  PRO A  58     -47.716  48.886  36.790  1.00  0.00           C  
ATOM    844  C   PRO A  58     -47.514  47.439  36.427  1.00  0.00           C  
ATOM    845  O   PRO A  58     -46.454  47.117  35.913  1.00  0.00           O  
ATOM    846  CB  PRO A  58     -47.589  49.794  35.553  1.00  0.00           C  
ATOM    847  CG  PRO A  58     -46.557  50.800  35.850  1.00  0.00           C  
ATOM    848  CD  PRO A  58     -46.345  50.788  37.352  1.00  0.00           C  
ATOM    849  HA  PRO A  58     -48.623  49.002  37.195  1.00  0.00           H  
ATOM    850  HB2 PRO A  58     -47.319  49.252  34.757  1.00  0.00           H  
ATOM    851  HB3 PRO A  58     -48.462  50.245  35.369  1.00  0.00           H  
ATOM    852  HG2 PRO A  58     -45.705  50.567  35.381  1.00  0.00           H  
ATOM    853  HG3 PRO A  58     -46.864  51.704  35.554  1.00  0.00           H  
ATOM    854  HD2 PRO A  58     -45.392  50.977  37.588  1.00  0.00           H  
ATOM    855  HD3 PRO A  58     -46.939  51.449  37.810  1.00  0.00           H  
ATOM    856  N   GLY A  59     -48.538  46.611  36.579  1.00  0.00           N  
ATOM    857  CA  GLY A  59     -48.437  45.203  36.170  1.00  0.00           C  
ATOM    858  C   GLY A  59     -49.520  45.023  35.112  1.00  0.00           C  
ATOM    859  O   GLY A  59     -49.394  45.567  34.013  1.00  0.00           O  
ATOM    860  H   GLY A  59     -49.391  46.949  36.977  1.00  0.00           H  
ATOM    861  HA2 GLY A  59     -48.602  44.598  36.949  1.00  0.00           H  
ATOM    862  HA3 GLY A  59     -47.534  45.012  35.785  1.00  0.00           H  
ATOM    863  N   VAL A  60     -50.643  44.397  35.433  1.00  0.00           N  
ATOM    864  CA  VAL A  60     -51.727  44.299  34.439  1.00  0.00           C  
ATOM    865  C   VAL A  60     -52.401  45.674  34.341  1.00  0.00           C  
ATOM    866  O   VAL A  60     -52.889  46.061  33.266  1.00  0.00           O  
ATOM    867  CB  VAL A  60     -52.693  43.165  34.745  1.00  0.00           C  
ATOM    868  CG1 VAL A  60     -53.908  43.117  33.822  1.00  0.00           C  
ATOM    869  CG2 VAL A  60     -52.011  41.803  34.676  1.00  0.00           C  
ATOM    870  H   VAL A  60     -50.754  43.995  36.342  1.00  0.00           H  
ATOM    871  HA  VAL A  60     -51.306  44.106  33.553  1.00  0.00           H  
ATOM    872  HB  VAL A  60     -53.025  43.292  35.680  1.00  0.00           H  
ATOM    873 HG11 VAL A  60     -54.494  42.350  34.082  1.00  0.00           H  
ATOM    874 HG12 VAL A  60     -54.421  43.971  33.902  1.00  0.00           H  
ATOM    875 HG13 VAL A  60     -53.604  42.998  32.877  1.00  0.00           H  
ATOM    876 HG21 VAL A  60     -52.677  41.086  34.883  1.00  0.00           H  
ATOM    877 HG22 VAL A  60     -51.642  41.661  33.757  1.00  0.00           H  
ATOM    878 HG23 VAL A  60     -51.267  41.769  35.343  1.00  0.00           H  
ATOM    879  N   ALA A  61     -52.380  46.451  35.428  1.00  0.00           N  
ATOM    880  CA  ALA A  61     -52.919  47.810  35.450  1.00  0.00           C  
ATOM    881  C   ALA A  61     -51.820  48.796  35.045  1.00  0.00           C  
ATOM    882  O   ALA A  61     -50.725  48.813  35.627  1.00  0.00           O  
ATOM    883  CB  ALA A  61     -53.450  48.226  36.811  1.00  0.00           C  
ATOM    884  H   ALA A  61     -51.976  46.085  36.267  1.00  0.00           H  
ATOM    885  HA  ALA A  61     -53.663  47.870  34.785  1.00  0.00           H  
ATOM    886  HB1 ALA A  61     -53.803  49.160  36.760  1.00  0.00           H  
ATOM    887  HB2 ALA A  61     -54.186  47.607  37.085  1.00  0.00           H  
ATOM    888  HB3 ALA A  61     -52.711  48.185  37.484  1.00  0.00           H  
ATOM    889  N   GLU A  62     -52.141  49.639  34.047  1.00  0.00           N  
ATOM    890  CA  GLU A  62     -51.115  50.558  33.532  1.00  0.00           C  
ATOM    891  C   GLU A  62     -51.043  51.819  34.363  1.00  0.00           C  
ATOM    892  O   GLU A  62     -50.010  52.483  34.437  1.00  0.00           O  
ATOM    893  CB  GLU A  62     -51.349  50.856  32.058  1.00  0.00           C  
ATOM    894  CG  GLU A  62     -52.776  51.267  31.714  1.00  0.00           C  
ATOM    895  CD  GLU A  62     -52.926  51.640  30.242  1.00  0.00           C  
ATOM    896  OE1 GLU A  62     -51.873  51.738  29.571  1.00  0.00           O  
ATOM    897  OE2 GLU A  62     -54.080  51.812  29.795  1.00  0.00           O  
ATOM    898  H   GLU A  62     -53.064  49.641  33.661  1.00  0.00           H  
ATOM    899  HA  GLU A  62     -50.231  50.096  33.609  1.00  0.00           H  
ATOM    900  HB2 GLU A  62     -51.126  50.034  31.534  1.00  0.00           H  
ATOM    901  HB3 GLU A  62     -50.737  51.599  31.789  1.00  0.00           H  
ATOM    902  HG2 GLU A  62     -53.028  52.056  32.274  1.00  0.00           H  
ATOM    903  HG3 GLU A  62     -53.389  50.504  31.918  1.00  0.00           H  
ATOM    904  N   LYS A  63     -52.161  52.154  34.981  1.00  0.00           N  
ATOM    905  CA  LYS A  63     -52.186  53.313  35.875  1.00  0.00           C  
ATOM    906  C   LYS A  63     -53.383  53.142  36.806  1.00  0.00           C  
ATOM    907  O   LYS A  63     -54.208  52.259  36.542  1.00  0.00           O  
ATOM    908  CB  LYS A  63     -52.114  54.576  35.030  1.00  0.00           C  
ATOM    909  CG  LYS A  63     -53.447  55.093  34.555  1.00  0.00           C  
ATOM    910  CD  LYS A  63     -54.120  55.958  35.603  1.00  0.00           C  
ATOM    911  CE  LYS A  63     -53.358  57.218  35.947  1.00  0.00           C  
ATOM    912  NZ  LYS A  63     -54.294  58.384  35.866  1.00  0.00           N  
ATOM    913  H   LYS A  63     -52.991  51.615  34.838  1.00  0.00           H  
ATOM    914  HA  LYS A  63     -51.359  53.278  36.437  1.00  0.00           H  
ATOM    915  HB2 LYS A  63     -51.551  54.382  34.227  1.00  0.00           H  
ATOM    916  HB3 LYS A  63     -51.679  55.292  35.576  1.00  0.00           H  
ATOM    917  HG2 LYS A  63     -54.040  54.316  34.347  1.00  0.00           H  
ATOM    918  HG3 LYS A  63     -53.307  55.637  33.727  1.00  0.00           H  
ATOM    919  HD2 LYS A  63     -54.224  55.417  36.437  1.00  0.00           H  
ATOM    920  HD3 LYS A  63     -55.022  56.220  35.261  1.00  0.00           H  
ATOM    921  HE2 LYS A  63     -52.607  57.344  35.299  1.00  0.00           H  
ATOM    922  HE3 LYS A  63     -52.990  57.146  36.874  1.00  0.00           H  
ATOM    923  HZ1 LYS A  63     -53.800  59.224  36.092  1.00  0.00           H  
ATOM    924  HZ2 LYS A  63     -54.662  58.452  34.939  1.00  0.00           H  
ATOM    925  HZ3 LYS A  63     -55.045  58.254  36.514  1.00  0.00           H  
ATOM    926  N   TRP A  64     -53.424  53.885  37.908  1.00  0.00           N  
ATOM    927  CA  TRP A  64     -54.514  53.679  38.859  1.00  0.00           C  
ATOM    928  C   TRP A  64     -54.803  54.967  39.599  1.00  0.00           C  
ATOM    929  O   TRP A  64     -53.896  55.781  39.592  1.00  0.00           O  
ATOM    930  CB  TRP A  64     -54.100  52.551  39.851  1.00  0.00           C  
ATOM    931  CG  TRP A  64     -52.798  52.824  40.555  1.00  0.00           C  
ATOM    932  CD1 TRP A  64     -52.639  53.552  41.701  1.00  0.00           C  
ATOM    933  CD2 TRP A  64     -51.496  52.358  40.194  1.00  0.00           C  
ATOM    934  NE1 TRP A  64     -51.291  53.591  42.031  1.00  0.00           N  
ATOM    935  CE2 TRP A  64     -50.579  52.859  41.127  1.00  0.00           C  
ATOM    936  CE3 TRP A  64     -51.004  51.574  39.151  1.00  0.00           C  
ATOM    937  CZ2 TRP A  64     -49.215  52.606  41.073  1.00  0.00           C  
ATOM    938  CZ3 TRP A  64     -49.654  51.301  39.072  1.00  0.00           C  
ATOM    939  CH2 TRP A  64     -48.753  51.821  40.032  1.00  0.00           C  
ATOM    940  H   TRP A  64     -52.720  54.574  38.083  1.00  0.00           H  
ATOM    941  HA  TRP A  64     -55.334  53.395  38.362  1.00  0.00           H  
ATOM    942  HB2 TRP A  64     -54.011  51.696  39.340  1.00  0.00           H  
ATOM    943  HB3 TRP A  64     -54.819  52.455  40.540  1.00  0.00           H  
ATOM    944  HD1 TRP A  64     -53.376  53.987  42.219  1.00  0.00           H  
ATOM    945  HE1 TRP A  64     -50.902  54.080  42.811  1.00  0.00           H  
ATOM    946  HE3 TRP A  64     -51.629  51.210  38.461  1.00  0.00           H  
ATOM    947  HZ2 TRP A  64     -48.591  52.977  41.760  1.00  0.00           H  
ATOM    948  HZ3 TRP A  64     -49.308  50.729  38.328  1.00  0.00           H  
ATOM    949  HH2 TRP A  64     -47.776  51.620  39.957  1.00  0.00           H  
ATOM    950  N   GLU A  65     -55.912  55.117  40.305  1.00  0.00           N  
ATOM    951  CA  GLU A  65     -56.141  56.361  41.039  1.00  0.00           C  
ATOM    952  C   GLU A  65     -57.104  56.064  42.178  1.00  0.00           C  
ATOM    953  O   GLU A  65     -57.703  54.990  42.196  1.00  0.00           O  
ATOM    954  CB  GLU A  65     -56.700  57.452  40.116  1.00  0.00           C  
ATOM    955  CG  GLU A  65     -58.046  57.211  39.490  1.00  0.00           C  
ATOM    956  CD  GLU A  65     -58.149  57.096  37.989  1.00  0.00           C  
ATOM    957  OE1 GLU A  65     -57.132  57.122  37.260  1.00  0.00           O  
ATOM    958  OE2 GLU A  65     -59.293  56.952  37.473  1.00  0.00           O  
ATOM    959  H   GLU A  65     -56.590  54.383  40.337  1.00  0.00           H  
ATOM    960  HA  GLU A  65     -55.273  56.675  41.423  1.00  0.00           H  
ATOM    961  HB2 GLU A  65     -56.043  57.581  39.373  1.00  0.00           H  
ATOM    962  HB3 GLU A  65     -56.766  58.293  40.653  1.00  0.00           H  
ATOM    963  HG2 GLU A  65     -58.637  57.969  39.766  1.00  0.00           H  
ATOM    964  HG3 GLU A  65     -58.398  56.357  39.873  1.00  0.00           H  
ATOM    965  N   ASN A  66     -57.252  57.009  43.089  1.00  0.00           N  
ATOM    966  CA  ASN A  66     -58.141  56.861  44.221  1.00  0.00           C  
ATOM    967  C   ASN A  66     -58.870  58.160  44.528  1.00  0.00           C  
ATOM    968  O   ASN A  66     -58.360  59.244  44.243  1.00  0.00           O  
ATOM    969  CB  ASN A  66     -57.385  56.422  45.489  1.00  0.00           C  
ATOM    970  CG  ASN A  66     -56.598  57.496  46.180  1.00  0.00           C  
ATOM    971  OD1 ASN A  66     -57.171  58.102  47.101  1.00  0.00           O  
ATOM    972  ND2 ASN A  66     -55.363  57.790  45.829  1.00  0.00           N  
ATOM    973  H   ASN A  66     -56.731  57.857  42.993  1.00  0.00           H  
ATOM    974  HA  ASN A  66     -58.821  56.162  44.000  1.00  0.00           H  
ATOM    975  HB2 ASN A  66     -56.751  55.693  45.232  1.00  0.00           H  
ATOM    976  HB3 ASN A  66     -58.056  56.066  46.139  1.00  0.00           H  
ATOM    977 HD21 ASN A  66     -54.922  57.289  45.085  1.00  0.00           H  
ATOM    978 HD22 ASN A  66     -54.866  58.514  46.307  1.00  0.00           H  
ATOM    979  N   LYS A  67     -59.972  58.028  45.234  1.00  0.00           N  
ATOM    980  CA  LYS A  67     -60.731  59.143  45.758  1.00  0.00           C  
ATOM    981  C   LYS A  67     -60.826  58.897  47.268  1.00  0.00           C  
ATOM    982  O   LYS A  67     -61.441  57.917  47.694  1.00  0.00           O  
ATOM    983  CB  LYS A  67     -62.148  59.220  45.180  1.00  0.00           C  
ATOM    984  CG  LYS A  67     -62.789  60.586  45.086  1.00  0.00           C  
ATOM    985  CD  LYS A  67     -62.413  61.591  46.147  1.00  0.00           C  
ATOM    986  CE  LYS A  67     -63.316  62.817  46.230  1.00  0.00           C  
ATOM    987  NZ  LYS A  67     -64.779  62.542  46.182  1.00  0.00           N  
ATOM    988  H   LYS A  67     -60.305  57.103  45.419  1.00  0.00           H  
ATOM    989  HA  LYS A  67     -60.244  59.999  45.582  1.00  0.00           H  
ATOM    990  HB2 LYS A  67     -62.737  58.651  45.754  1.00  0.00           H  
ATOM    991  HB3 LYS A  67     -62.116  58.840  44.256  1.00  0.00           H  
ATOM    992  HG2 LYS A  67     -63.780  60.458  45.128  1.00  0.00           H  
ATOM    993  HG3 LYS A  67     -62.541  60.976  44.199  1.00  0.00           H  
ATOM    994  HD2 LYS A  67     -61.482  61.905  45.960  1.00  0.00           H  
ATOM    995  HD3 LYS A  67     -62.437  61.129  47.033  1.00  0.00           H  
ATOM    996  HE2 LYS A  67     -63.090  63.418  45.463  1.00  0.00           H  
ATOM    997  HE3 LYS A  67     -63.119  63.287  47.091  1.00  0.00           H  
ATOM    998  HZ1 LYS A  67     -65.282  63.404  46.243  1.00  0.00           H  
ATOM    999  HZ2 LYS A  67     -65.004  62.084  45.322  1.00  0.00           H  
ATOM   1000  HZ3 LYS A  67     -65.033  61.953  46.949  1.00  0.00           H  
ATOM   1001  N   ASP A  68     -60.190  59.720  48.070  1.00  0.00           N  
ATOM   1002  CA  ASP A  68     -60.215  59.695  49.517  1.00  0.00           C  
ATOM   1003  C   ASP A  68     -59.464  58.486  50.088  1.00  0.00           C  
ATOM   1004  O   ASP A  68     -59.697  58.034  51.216  1.00  0.00           O  
ATOM   1005  CB  ASP A  68     -61.672  59.749  49.975  1.00  0.00           C  
ATOM   1006  CG  ASP A  68     -62.512  60.979  49.638  1.00  0.00           C  
ATOM   1007  OD1 ASP A  68     -62.393  62.067  50.283  1.00  0.00           O  
ATOM   1008  OD2 ASP A  68     -63.371  60.893  48.712  1.00  0.00           O  
ATOM   1009  H   ASP A  68     -59.635  60.432  47.640  1.00  0.00           H  
ATOM   1010  HA  ASP A  68     -59.759  60.522  49.846  1.00  0.00           H  
ATOM   1011  HB2 ASP A  68     -61.669  59.661  50.971  1.00  0.00           H  
ATOM   1012  HB3 ASP A  68     -62.135  58.959  49.572  1.00  0.00           H  
ATOM   1013  N   PHE A  69     -58.586  57.871  49.306  1.00  0.00           N  
ATOM   1014  CA  PHE A  69     -57.929  56.615  49.664  1.00  0.00           C  
ATOM   1015  C   PHE A  69     -58.951  55.515  49.933  1.00  0.00           C  
ATOM   1016  O   PHE A  69     -58.614  54.518  50.591  1.00  0.00           O  
ATOM   1017  CB  PHE A  69     -56.978  56.828  50.844  1.00  0.00           C  
ATOM   1018  CG  PHE A  69     -55.794  57.721  50.555  1.00  0.00           C  
ATOM   1019  CD1 PHE A  69     -54.885  57.400  49.568  1.00  0.00           C  
ATOM   1020  CD2 PHE A  69     -55.606  58.882  51.277  1.00  0.00           C  
ATOM   1021  CE1 PHE A  69     -53.786  58.200  49.317  1.00  0.00           C  
ATOM   1022  CE2 PHE A  69     -54.507  59.700  51.011  1.00  0.00           C  
ATOM   1023  CZ  PHE A  69     -53.582  59.372  50.037  1.00  0.00           C  
ATOM   1024  H   PHE A  69     -58.362  58.289  48.425  1.00  0.00           H  
ATOM   1025  HA  PHE A  69     -57.378  56.329  48.880  1.00  0.00           H  
ATOM   1026  HB2 PHE A  69     -56.631  55.934  51.128  1.00  0.00           H  
ATOM   1027  HB3 PHE A  69     -57.499  57.237  51.593  1.00  0.00           H  
ATOM   1028  HD1 PHE A  69     -55.024  56.573  49.024  1.00  0.00           H  
ATOM   1029  HD2 PHE A  69     -56.258  59.137  51.991  1.00  0.00           H  
ATOM   1030  HE1 PHE A  69     -53.131  57.933  48.610  1.00  0.00           H  
ATOM   1031  HE2 PHE A  69     -54.386  60.542  51.537  1.00  0.00           H  
ATOM   1032  HZ  PHE A  69     -52.792  59.958  49.856  1.00  0.00           H  
ATOM   1033  N   LYS A  70     -60.188  55.590  49.479  1.00  0.00           N  
ATOM   1034  CA  LYS A  70     -61.249  54.653  49.728  1.00  0.00           C  
ATOM   1035  C   LYS A  70     -61.821  53.992  48.481  1.00  0.00           C  
ATOM   1036  O   LYS A  70     -62.451  52.935  48.634  1.00  0.00           O  
ATOM   1037  CB  LYS A  70     -62.448  55.256  50.449  1.00  0.00           C  
ATOM   1038  CG  LYS A  70     -62.495  55.337  51.960  1.00  0.00           C  
ATOM   1039  CD  LYS A  70     -63.824  55.976  52.344  1.00  0.00           C  
ATOM   1040  CE  LYS A  70     -64.297  55.613  53.738  1.00  0.00           C  
ATOM   1041  NZ  LYS A  70     -65.610  56.153  53.930  1.00  0.00           N  
ATOM   1042  H   LYS A  70     -60.409  56.378  48.904  1.00  0.00           H  
ATOM   1043  HA  LYS A  70     -60.880  53.929  50.311  1.00  0.00           H  
ATOM   1044  HB2 LYS A  70     -63.245  54.722  50.169  1.00  0.00           H  
ATOM   1045  HB3 LYS A  70     -62.540  56.193  50.112  1.00  0.00           H  
ATOM   1046  HG2 LYS A  70     -61.737  55.897  52.296  1.00  0.00           H  
ATOM   1047  HG3 LYS A  70     -62.431  54.420  52.353  1.00  0.00           H  
ATOM   1048  HD2 LYS A  70     -64.518  55.679  51.688  1.00  0.00           H  
ATOM   1049  HD3 LYS A  70     -63.722  56.970  52.294  1.00  0.00           H  
ATOM   1050  HE2 LYS A  70     -63.672  55.998  54.417  1.00  0.00           H  
ATOM   1051  HE3 LYS A  70     -64.324  54.618  53.836  1.00  0.00           H  
ATOM   1052  HZ1 LYS A  70     -65.935  55.921  54.847  1.00  0.00           H  
ATOM   1053  HZ2 LYS A  70     -65.580  57.147  53.829  1.00  0.00           H  
ATOM   1054  HZ3 LYS A  70     -66.232  55.768  53.248  1.00  0.00           H  
ATOM   1055  N   VAL A  71     -61.741  54.625  47.319  1.00  0.00           N  
ATOM   1056  CA  VAL A  71     -62.250  54.024  46.074  1.00  0.00           C  
ATOM   1057  C   VAL A  71     -61.045  53.951  45.155  1.00  0.00           C  
ATOM   1058  O   VAL A  71     -60.431  54.975  44.867  1.00  0.00           O  
ATOM   1059  CB  VAL A  71     -63.445  54.775  45.470  1.00  0.00           C  
ATOM   1060  CG1 VAL A  71     -64.011  54.098  44.222  1.00  0.00           C  
ATOM   1061  CG2 VAL A  71     -64.631  54.887  46.435  1.00  0.00           C  
ATOM   1062  H   VAL A  71     -61.325  55.534  47.287  1.00  0.00           H  
ATOM   1063  HA  VAL A  71     -62.542  53.089  46.278  1.00  0.00           H  
ATOM   1064  HB  VAL A  71     -63.148  55.698  45.224  1.00  0.00           H  
ATOM   1065 HG11 VAL A  71     -64.783  54.630  43.875  1.00  0.00           H  
ATOM   1066 HG12 VAL A  71     -63.301  54.045  43.520  1.00  0.00           H  
ATOM   1067 HG13 VAL A  71     -64.319  53.175  44.454  1.00  0.00           H  
ATOM   1068 HG21 VAL A  71     -65.377  55.383  45.990  1.00  0.00           H  
ATOM   1069 HG22 VAL A  71     -64.943  53.971  46.687  1.00  0.00           H  
ATOM   1070 HG23 VAL A  71     -64.346  55.380  47.257  1.00  0.00           H  
ATOM   1071  N   TRP A  72     -60.581  52.798  44.710  1.00  0.00           N  
ATOM   1072  CA  TRP A  72     -59.353  52.663  43.946  1.00  0.00           C  
ATOM   1073  C   TRP A  72     -59.750  52.185  42.556  1.00  0.00           C  
ATOM   1074  O   TRP A  72     -60.596  51.318  42.459  1.00  0.00           O  
ATOM   1075  CB  TRP A  72     -58.335  51.730  44.637  1.00  0.00           C  
ATOM   1076  CG  TRP A  72     -57.697  52.302  45.869  1.00  0.00           C  
ATOM   1077  CD1 TRP A  72     -58.276  52.421  47.105  1.00  0.00           C  
ATOM   1078  CD2 TRP A  72     -56.373  52.838  46.024  1.00  0.00           C  
ATOM   1079  NE1 TRP A  72     -57.401  52.983  47.994  1.00  0.00           N  
ATOM   1080  CE2 TRP A  72     -56.233  53.255  47.354  1.00  0.00           C  
ATOM   1081  CE3 TRP A  72     -55.310  53.036  45.138  1.00  0.00           C  
ATOM   1082  CZ2 TRP A  72     -55.080  53.856  47.845  1.00  0.00           C  
ATOM   1083  CZ3 TRP A  72     -54.150  53.613  45.638  1.00  0.00           C  
ATOM   1084  CH2 TRP A  72     -54.034  54.016  46.962  1.00  0.00           C  
ATOM   1085  H   TRP A  72     -61.105  51.970  44.910  1.00  0.00           H  
ATOM   1086  HA  TRP A  72     -58.938  53.569  43.859  1.00  0.00           H  
ATOM   1087  HB2 TRP A  72     -57.611  51.518  43.981  1.00  0.00           H  
ATOM   1088  HB3 TRP A  72     -58.809  50.888  44.894  1.00  0.00           H  
ATOM   1089  HD1 TRP A  72     -59.209  52.137  47.327  1.00  0.00           H  
ATOM   1090  HE1 TRP A  72     -57.590  53.164  48.959  1.00  0.00           H  
ATOM   1091  HE3 TRP A  72     -55.382  52.771  44.176  1.00  0.00           H  
ATOM   1092  HZ2 TRP A  72     -55.012  54.159  48.796  1.00  0.00           H  
ATOM   1093  HZ3 TRP A  72     -53.372  53.743  45.024  1.00  0.00           H  
ATOM   1094  HH2 TRP A  72     -53.180  54.428  47.279  1.00  0.00           H  
ATOM   1095  N   THR A  73     -59.270  52.873  41.521  1.00  0.00           N  
ATOM   1096  CA  THR A  73     -59.654  52.547  40.164  1.00  0.00           C  
ATOM   1097  C   THR A  73     -58.448  52.134  39.354  1.00  0.00           C  
ATOM   1098  O   THR A  73     -57.479  52.899  39.229  1.00  0.00           O  
ATOM   1099  CB  THR A  73     -60.398  53.735  39.493  1.00  0.00           C  
ATOM   1100  OG1 THR A  73     -61.628  53.934  40.207  1.00  0.00           O  
ATOM   1101  CG2 THR A  73     -60.759  53.362  38.061  1.00  0.00           C  
ATOM   1102  H   THR A  73     -58.634  53.627  41.684  1.00  0.00           H  
ATOM   1103  HA  THR A  73     -60.282  51.770  40.200  1.00  0.00           H  
ATOM   1104  HB  THR A  73     -59.837  54.563  39.514  1.00  0.00           H  
ATOM   1105  HG1 THR A  73     -62.132  54.695  39.798  1.00  0.00           H  
ATOM   1106 HG21 THR A  73     -61.238  54.126  37.628  1.00  0.00           H  
ATOM   1107 HG22 THR A  73     -59.924  53.159  37.549  1.00  0.00           H  
ATOM   1108 HG23 THR A  73     -61.352  52.557  38.066  1.00  0.00           H  
ATOM   1109  N   PHE A  74     -58.473  50.918  38.821  1.00  0.00           N  
ATOM   1110  CA  PHE A  74     -57.348  50.409  38.066  1.00  0.00           C  
ATOM   1111  C   PHE A  74     -57.639  50.428  36.571  1.00  0.00           C  
ATOM   1112  O   PHE A  74     -58.640  49.908  36.098  1.00  0.00           O  
ATOM   1113  CB  PHE A  74     -56.944  48.988  38.571  1.00  0.00           C  
ATOM   1114  CG  PHE A  74     -56.567  49.078  40.036  1.00  0.00           C  
ATOM   1115  CD1 PHE A  74     -57.519  49.037  41.041  1.00  0.00           C  
ATOM   1116  CD2 PHE A  74     -55.244  49.291  40.396  1.00  0.00           C  
ATOM   1117  CE1 PHE A  74     -57.177  49.150  42.389  1.00  0.00           C  
ATOM   1118  CE2 PHE A  74     -54.878  49.424  41.721  1.00  0.00           C  
ATOM   1119  CZ  PHE A  74     -55.852  49.358  42.707  1.00  0.00           C  
ATOM   1120  H   PHE A  74     -59.283  50.344  38.943  1.00  0.00           H  
ATOM   1121  HA  PHE A  74     -56.573  51.019  38.230  1.00  0.00           H  
ATOM   1122  HB2 PHE A  74     -56.163  48.653  38.043  1.00  0.00           H  
ATOM   1123  HB3 PHE A  74     -57.715  48.361  38.460  1.00  0.00           H  
ATOM   1124  HD1 PHE A  74     -58.481  48.923  40.793  1.00  0.00           H  
ATOM   1125  HD2 PHE A  74     -54.544  49.349  39.684  1.00  0.00           H  
ATOM   1126  HE1 PHE A  74     -57.873  49.082  43.104  1.00  0.00           H  
ATOM   1127  HE2 PHE A  74     -53.919  49.567  41.968  1.00  0.00           H  
ATOM   1128  HZ  PHE A  74     -55.588  49.463  43.666  1.00  0.00           H  
ATOM   1129  N   HIS A  75     -56.724  51.070  35.812  1.00  0.00           N  
ATOM   1130  CA  HIS A  75     -56.899  51.050  34.352  1.00  0.00           C  
ATOM   1131  C   HIS A  75     -56.026  49.910  33.836  1.00  0.00           C  
ATOM   1132  O   HIS A  75     -54.808  50.043  33.962  1.00  0.00           O  
ATOM   1133  CB  HIS A  75     -56.539  52.407  33.717  1.00  0.00           C  
ATOM   1134  CG  HIS A  75     -57.311  53.487  34.440  1.00  0.00           C  
ATOM   1135  ND1 HIS A  75     -58.686  53.557  34.337  1.00  0.00           N  
ATOM   1136  CD2 HIS A  75     -56.959  54.447  35.292  1.00  0.00           C  
ATOM   1137  CE1 HIS A  75     -59.135  54.542  35.102  1.00  0.00           C  
ATOM   1138  NE2 HIS A  75     -58.091  55.105  35.700  1.00  0.00           N  
ATOM   1139  H   HIS A  75     -55.950  51.545  36.231  1.00  0.00           H  
ATOM   1140  HA  HIS A  75     -57.855  50.842  34.145  1.00  0.00           H  
ATOM   1141  HB2 HIS A  75     -56.788  52.404  32.748  1.00  0.00           H  
ATOM   1142  HB3 HIS A  75     -55.557  52.574  33.809  1.00  0.00           H  
ATOM   1143  HD1 HIS A  75     -59.255  52.958  33.773  1.00  0.00           H  
ATOM   1144  HD2 HIS A  75     -56.026  54.654  35.585  1.00  0.00           H  
ATOM   1145  HE1 HIS A  75     -60.091  54.813  35.210  1.00  0.00           H  
ATOM   1146  HE2 HIS A  75     -58.125  55.875  36.337  1.00  0.00           H  
ATOM   1147  N   LEU A  76     -56.669  48.854  33.351  1.00  0.00           N  
ATOM   1148  CA  LEU A  76     -55.927  47.721  32.848  1.00  0.00           C  
ATOM   1149  C   LEU A  76     -55.448  47.994  31.424  1.00  0.00           C  
ATOM   1150  O   LEU A  76     -56.179  48.671  30.704  1.00  0.00           O  
ATOM   1151  CB  LEU A  76     -56.770  46.433  32.830  1.00  0.00           C  
ATOM   1152  CG  LEU A  76     -57.720  46.179  34.001  1.00  0.00           C  
ATOM   1153  CD1 LEU A  76     -58.216  44.736  34.006  1.00  0.00           C  
ATOM   1154  CD2 LEU A  76     -57.076  46.508  35.352  1.00  0.00           C  
ATOM   1155  H   LEU A  76     -57.669  48.843  33.334  1.00  0.00           H  
ATOM   1156  HA  LEU A  76     -55.129  47.574  33.433  1.00  0.00           H  
ATOM   1157  HB2 LEU A  76     -56.134  45.662  32.791  1.00  0.00           H  
ATOM   1158  HB3 LEU A  76     -57.323  46.452  31.997  1.00  0.00           H  
ATOM   1159  HG  LEU A  76     -58.514  46.776  33.886  1.00  0.00           H  
ATOM   1160 HD11 LEU A  76     -58.834  44.599  34.780  1.00  0.00           H  
ATOM   1161 HD12 LEU A  76     -58.703  44.548  33.153  1.00  0.00           H  
ATOM   1162 HD13 LEU A  76     -57.436  44.116  34.088  1.00  0.00           H  
ATOM   1163 HD21 LEU A  76     -57.731  46.328  36.086  1.00  0.00           H  
ATOM   1164 HD22 LEU A  76     -56.264  45.939  35.482  1.00  0.00           H  
ATOM   1165 HD23 LEU A  76     -56.813  47.473  35.370  1.00  0.00           H  
ATOM   1166  N   ARG A  77     -54.375  47.362  30.995  1.00  0.00           N  
ATOM   1167  CA  ARG A  77     -53.875  47.489  29.641  1.00  0.00           C  
ATOM   1168  C   ARG A  77     -54.566  46.524  28.678  1.00  0.00           C  
ATOM   1169  O   ARG A  77     -54.720  45.333  28.868  1.00  0.00           O  
ATOM   1170  CB  ARG A  77     -52.360  47.257  29.576  1.00  0.00           C  
ATOM   1171  CG  ARG A  77     -51.871  45.890  29.985  1.00  0.00           C  
ATOM   1172  CD  ARG A  77     -50.371  45.843  30.221  1.00  0.00           C  
ATOM   1173  NE  ARG A  77     -50.021  46.618  31.404  1.00  0.00           N  
ATOM   1174  CZ  ARG A  77     -49.032  47.486  31.503  1.00  0.00           C  
ATOM   1175  NH1 ARG A  77     -48.300  47.716  30.400  1.00  0.00           N  
ATOM   1176  NH2 ARG A  77     -48.758  48.177  32.613  1.00  0.00           N  
ATOM   1177  H   ARG A  77     -53.884  46.768  31.632  1.00  0.00           H  
ATOM   1178  HA  ARG A  77     -54.059  48.421  29.330  1.00  0.00           H  
ATOM   1179  HB2 ARG A  77     -51.924  47.928  30.176  1.00  0.00           H  
ATOM   1180  HB3 ARG A  77     -52.069  47.414  28.632  1.00  0.00           H  
ATOM   1181  HG2 ARG A  77     -52.100  45.240  29.261  1.00  0.00           H  
ATOM   1182  HG3 ARG A  77     -52.335  45.625  30.830  1.00  0.00           H  
ATOM   1183  HD2 ARG A  77     -49.900  46.224  29.426  1.00  0.00           H  
ATOM   1184  HD3 ARG A  77     -50.087  44.893  30.353  1.00  0.00           H  
ATOM   1185  HE  ARG A  77     -50.584  46.479  32.219  1.00  0.00           H  
ATOM   1186 HH11 ARG A  77     -47.541  48.366  30.430  1.00  0.00           H  
ATOM   1187 HH12 ARG A  77     -48.514  47.237  29.549  1.00  0.00           H  
ATOM   1188 HH21 ARG A  77     -47.993  48.821  32.625  1.00  0.00           H  
ATOM   1189 HH22 ARG A  77     -49.318  48.050  33.432  1.00  0.00           H  
ATOM   1190  N   GLU A  78     -54.900  47.047  27.493  1.00  0.00           N  
ATOM   1191  CA  GLU A  78     -55.579  46.347  26.423  1.00  0.00           C  
ATOM   1192  C   GLU A  78     -54.871  45.123  25.890  1.00  0.00           C  
ATOM   1193  O   GLU A  78     -55.546  44.140  25.536  1.00  0.00           O  
ATOM   1194  CB  GLU A  78     -55.912  47.326  25.280  1.00  0.00           C  
ATOM   1195  CG  GLU A  78     -56.302  48.703  25.769  1.00  0.00           C  
ATOM   1196  CD  GLU A  78     -57.502  49.314  25.057  1.00  0.00           C  
ATOM   1197  OE1 GLU A  78     -57.365  49.738  23.885  1.00  0.00           O  
ATOM   1198  OE2 GLU A  78     -58.583  49.336  25.707  1.00  0.00           O  
ATOM   1199  H   GLU A  78     -54.660  48.004  27.332  1.00  0.00           H  
ATOM   1200  HA  GLU A  78     -56.453  46.033  26.795  1.00  0.00           H  
ATOM   1201  HB2 GLU A  78     -56.672  46.950  24.751  1.00  0.00           H  
ATOM   1202  HB3 GLU A  78     -55.108  47.414  24.692  1.00  0.00           H  
ATOM   1203  HG2 GLU A  78     -55.520  49.313  25.640  1.00  0.00           H  
ATOM   1204  HG3 GLU A  78     -56.517  48.638  26.743  1.00  0.00           H  
ATOM   1205  N   ASN A  79     -53.546  45.072  25.870  1.00  0.00           N  
ATOM   1206  CA  ASN A  79     -52.838  43.879  25.419  1.00  0.00           C  
ATOM   1207  C   ASN A  79     -52.617  42.797  26.479  1.00  0.00           C  
ATOM   1208  O   ASN A  79     -51.902  41.824  26.187  1.00  0.00           O  
ATOM   1209  CB  ASN A  79     -51.484  44.279  24.832  1.00  0.00           C  
ATOM   1210  CG  ASN A  79     -50.666  45.185  25.720  1.00  0.00           C  
ATOM   1211  OD1 ASN A  79     -51.123  45.784  26.699  1.00  0.00           O  
ATOM   1212  ND2 ASN A  79     -49.383  45.305  25.360  1.00  0.00           N  
ATOM   1213  H   ASN A  79     -53.021  45.868  26.170  1.00  0.00           H  
ATOM   1214  HA  ASN A  79     -53.376  43.471  24.681  1.00  0.00           H  
ATOM   1215  HB2 ASN A  79     -51.645  44.752  23.966  1.00  0.00           H  
ATOM   1216  HB3 ASN A  79     -50.957  43.446  24.664  1.00  0.00           H  
ATOM   1217 HD21 ASN A  79     -49.039  44.809  24.563  1.00  0.00           H  
ATOM   1218 HD22 ASN A  79     -48.768  45.891  25.888  1.00  0.00           H  
ATOM   1219  N   ALA A  80     -53.232  42.860  27.653  1.00  0.00           N  
ATOM   1220  CA  ALA A  80     -53.010  41.817  28.664  1.00  0.00           C  
ATOM   1221  C   ALA A  80     -53.702  40.523  28.272  1.00  0.00           C  
ATOM   1222  O   ALA A  80     -54.882  40.569  28.022  1.00  0.00           O  
ATOM   1223  CB  ALA A  80     -53.520  42.284  30.022  1.00  0.00           C  
ATOM   1224  H   ALA A  80     -53.850  43.621  27.851  1.00  0.00           H  
ATOM   1225  HA  ALA A  80     -52.027  41.645  28.734  1.00  0.00           H  
ATOM   1226  HB1 ALA A  80     -53.364  41.567  30.701  1.00  0.00           H  
ATOM   1227  HB2 ALA A  80     -53.032  43.113  30.294  1.00  0.00           H  
ATOM   1228  HB3 ALA A  80     -54.499  42.478  29.962  1.00  0.00           H  
ATOM   1229  N   LYS A  81     -53.007  39.396  28.191  1.00  0.00           N  
ATOM   1230  CA  LYS A  81     -53.636  38.133  27.853  1.00  0.00           C  
ATOM   1231  C   LYS A  81     -53.084  36.987  28.712  1.00  0.00           C  
ATOM   1232  O   LYS A  81     -52.021  36.986  29.343  1.00  0.00           O  
ATOM   1233  CB  LYS A  81     -53.413  37.696  26.400  1.00  0.00           C  
ATOM   1234  CG  LYS A  81     -53.306  38.721  25.277  1.00  0.00           C  
ATOM   1235  CD  LYS A  81     -53.078  38.017  23.950  1.00  0.00           C  
ATOM   1236  CE  LYS A  81     -52.515  38.906  22.866  1.00  0.00           C  
ATOM   1237  NZ  LYS A  81     -53.449  40.006  22.481  1.00  0.00           N  
ATOM   1238  H   LYS A  81     -52.023  39.418  28.368  1.00  0.00           H  
ATOM   1239  HA  LYS A  81     -54.619  38.211  28.017  1.00  0.00           H  
ATOM   1240  HB2 LYS A  81     -54.177  37.095  26.164  1.00  0.00           H  
ATOM   1241  HB3 LYS A  81     -52.561  37.173  26.389  1.00  0.00           H  
ATOM   1242  HG2 LYS A  81     -52.539  39.336  25.462  1.00  0.00           H  
ATOM   1243  HG3 LYS A  81     -54.153  39.250  25.230  1.00  0.00           H  
ATOM   1244  HD2 LYS A  81     -53.954  37.653  23.634  1.00  0.00           H  
ATOM   1245  HD3 LYS A  81     -52.439  37.263  24.101  1.00  0.00           H  
ATOM   1246  HE2 LYS A  81     -52.329  38.347  22.058  1.00  0.00           H  
ATOM   1247  HE3 LYS A  81     -51.662  39.311  23.195  1.00  0.00           H  
ATOM   1248  HZ1 LYS A  81     -53.031  40.563  21.763  1.00  0.00           H  
ATOM   1249  HZ2 LYS A  81     -54.304  39.614  22.142  1.00  0.00           H  
ATOM   1250  HZ3 LYS A  81     -53.638  40.578  23.279  1.00  0.00           H  
ATOM   1251  N   TRP A  82     -53.820  35.900  28.632  1.00  0.00           N  
ATOM   1252  CA  TRP A  82     -53.544  34.611  29.182  1.00  0.00           C  
ATOM   1253  C   TRP A  82     -52.692  33.809  28.202  1.00  0.00           C  
ATOM   1254  O   TRP A  82     -52.542  34.059  26.986  1.00  0.00           O  
ATOM   1255  CB  TRP A  82     -54.860  33.909  29.481  1.00  0.00           C  
ATOM   1256  CG  TRP A  82     -55.664  34.527  30.592  1.00  0.00           C  
ATOM   1257  CD1 TRP A  82     -56.745  35.344  30.488  1.00  0.00           C  
ATOM   1258  CD2 TRP A  82     -55.462  34.331  32.007  1.00  0.00           C  
ATOM   1259  NE1 TRP A  82     -57.230  35.679  31.733  1.00  0.00           N  
ATOM   1260  CE2 TRP A  82     -56.443  35.079  32.681  1.00  0.00           C  
ATOM   1261  CE3 TRP A  82     -54.542  33.600  32.756  1.00  0.00           C  
ATOM   1262  CZ2 TRP A  82     -56.526  35.120  34.074  1.00  0.00           C  
ATOM   1263  CZ3 TRP A  82     -54.606  33.649  34.141  1.00  0.00           C  
ATOM   1264  CH2 TRP A  82     -55.594  34.404  34.777  1.00  0.00           C  
ATOM   1265  H   TRP A  82     -54.677  35.986  28.124  1.00  0.00           H  
ATOM   1266  HA  TRP A  82     -53.036  34.725  30.036  1.00  0.00           H  
ATOM   1267  HB2 TRP A  82     -54.658  32.962  29.732  1.00  0.00           H  
ATOM   1268  HB3 TRP A  82     -55.416  33.922  28.650  1.00  0.00           H  
ATOM   1269  HD1 TRP A  82     -57.136  35.660  29.623  1.00  0.00           H  
ATOM   1270  HE1 TRP A  82     -58.022  36.261  31.914  1.00  0.00           H  
ATOM   1271  HE3 TRP A  82     -53.844  33.047  32.301  1.00  0.00           H  
ATOM   1272  HZ2 TRP A  82     -57.236  35.650  34.539  1.00  0.00           H  
ATOM   1273  HZ3 TRP A  82     -53.941  33.141  34.687  1.00  0.00           H  
ATOM   1274  HH2 TRP A  82     -55.622  34.422  35.776  1.00  0.00           H  
ATOM   1275  N   SER A  83     -52.133  32.707  28.700  1.00  0.00           N  
ATOM   1276  CA  SER A  83     -51.272  31.825  27.954  1.00  0.00           C  
ATOM   1277  C   SER A  83     -52.020  31.085  26.849  1.00  0.00           C  
ATOM   1278  O   SER A  83     -51.363  30.473  26.019  1.00  0.00           O  
ATOM   1279  CB  SER A  83     -50.509  30.848  28.852  1.00  0.00           C  
ATOM   1280  OG  SER A  83     -51.358  29.864  29.397  1.00  0.00           O  
ATOM   1281  H   SER A  83     -52.324  32.477  29.654  1.00  0.00           H  
ATOM   1282  HA  SER A  83     -50.588  32.400  27.505  1.00  0.00           H  
ATOM   1283  HB2 SER A  83     -50.085  31.359  29.599  1.00  0.00           H  
ATOM   1284  HB3 SER A  83     -49.799  30.398  28.311  1.00  0.00           H  
ATOM   1285  HG  SER A  83     -50.825  29.247  29.976  1.00  0.00           H  
ATOM   1286  N   ASP A  84     -53.341  31.085  26.805  1.00  0.00           N  
ATOM   1287  CA  ASP A  84     -54.055  30.419  25.713  1.00  0.00           C  
ATOM   1288  C   ASP A  84     -54.524  31.411  24.661  1.00  0.00           C  
ATOM   1289  O   ASP A  84     -55.281  30.983  23.791  1.00  0.00           O  
ATOM   1290  CB  ASP A  84     -55.291  29.659  26.197  1.00  0.00           C  
ATOM   1291  CG  ASP A  84     -56.315  30.532  26.885  1.00  0.00           C  
ATOM   1292  OD1 ASP A  84     -56.191  31.777  26.983  1.00  0.00           O  
ATOM   1293  OD2 ASP A  84     -57.334  29.946  27.316  1.00  0.00           O  
ATOM   1294  H   ASP A  84     -53.859  31.545  27.526  1.00  0.00           H  
ATOM   1295  HA  ASP A  84     -53.433  29.768  25.279  1.00  0.00           H  
ATOM   1296  HB2 ASP A  84     -54.995  28.954  26.841  1.00  0.00           H  
ATOM   1297  HB3 ASP A  84     -55.725  29.228  25.406  1.00  0.00           H  
ATOM   1298  N   GLY A  85     -54.177  32.684  24.769  1.00  0.00           N  
ATOM   1299  CA  GLY A  85     -54.585  33.684  23.818  1.00  0.00           C  
ATOM   1300  C   GLY A  85     -55.767  34.528  24.264  1.00  0.00           C  
ATOM   1301  O   GLY A  85     -55.904  35.664  23.777  1.00  0.00           O  
ATOM   1302  H   GLY A  85     -53.608  32.962  25.543  1.00  0.00           H  
ATOM   1303  HA2 GLY A  85     -54.834  33.223  22.966  1.00  0.00           H  
ATOM   1304  HA3 GLY A  85     -53.810  34.294  23.653  1.00  0.00           H  
ATOM   1305  N   THR A  86     -56.554  34.020  25.219  1.00  0.00           N  
ATOM   1306  CA  THR A  86     -57.684  34.850  25.664  1.00  0.00           C  
ATOM   1307  C   THR A  86     -57.138  36.074  26.394  1.00  0.00           C  
ATOM   1308  O   THR A  86     -56.013  36.062  26.879  1.00  0.00           O  
ATOM   1309  CB  THR A  86     -58.640  34.084  26.582  1.00  0.00           C  
ATOM   1310  OG1 THR A  86     -57.972  34.003  27.845  1.00  0.00           O  
ATOM   1311  CG2 THR A  86     -58.921  32.683  26.048  1.00  0.00           C  
ATOM   1312  H   THR A  86     -56.382  33.117  25.613  1.00  0.00           H  
ATOM   1313  HA  THR A  86     -58.191  35.158  24.859  1.00  0.00           H  
ATOM   1314  HB  THR A  86     -59.497  34.590  26.681  1.00  0.00           H  
ATOM   1315  HG1 THR A  86     -58.549  33.509  28.496  1.00  0.00           H  
ATOM   1316 HG21 THR A  86     -59.547  32.209  26.668  1.00  0.00           H  
ATOM   1317 HG22 THR A  86     -59.337  32.749  25.141  1.00  0.00           H  
ATOM   1318 HG23 THR A  86     -58.064  32.172  25.985  1.00  0.00           H  
ATOM   1319  N   PRO A  87     -57.953  37.117  26.505  1.00  0.00           N  
ATOM   1320  CA  PRO A  87     -57.583  38.341  27.157  1.00  0.00           C  
ATOM   1321  C   PRO A  87     -57.770  38.341  28.680  1.00  0.00           C  
ATOM   1322  O   PRO A  87     -58.622  37.648  29.224  1.00  0.00           O  
ATOM   1323  CB  PRO A  87     -58.542  39.395  26.613  1.00  0.00           C  
ATOM   1324  CG  PRO A  87     -59.675  38.645  26.013  1.00  0.00           C  
ATOM   1325  CD  PRO A  87     -59.311  37.188  25.871  1.00  0.00           C  
ATOM   1326  HA  PRO A  87     -56.640  38.582  26.926  1.00  0.00           H  
ATOM   1327  HB2 PRO A  87     -58.868  39.984  27.353  1.00  0.00           H  
ATOM   1328  HB3 PRO A  87     -58.088  39.953  25.918  1.00  0.00           H  
ATOM   1329  HG2 PRO A  87     -60.478  38.730  26.603  1.00  0.00           H  
ATOM   1330  HG3 PRO A  87     -59.883  39.024  25.111  1.00  0.00           H  
ATOM   1331  HD2 PRO A  87     -59.964  36.605  26.354  1.00  0.00           H  
ATOM   1332  HD3 PRO A  87     -59.273  36.919  24.909  1.00  0.00           H  
ATOM   1333  N   VAL A  88     -56.959  39.202  29.295  1.00  0.00           N  
ATOM   1334  CA  VAL A  88     -57.108  39.463  30.719  1.00  0.00           C  
ATOM   1335  C   VAL A  88     -57.972  40.707  30.870  1.00  0.00           C  
ATOM   1336  O   VAL A  88     -57.617  41.793  30.430  1.00  0.00           O  
ATOM   1337  CB  VAL A  88     -55.754  39.671  31.438  1.00  0.00           C  
ATOM   1338  CG1 VAL A  88     -55.959  40.116  32.870  1.00  0.00           C  
ATOM   1339  CG2 VAL A  88     -55.040  38.329  31.401  1.00  0.00           C  
ATOM   1340  H   VAL A  88     -56.245  39.671  28.775  1.00  0.00           H  
ATOM   1341  HA  VAL A  88     -57.581  38.689  31.140  1.00  0.00           H  
ATOM   1342  HB  VAL A  88     -55.213  40.354  30.947  1.00  0.00           H  
ATOM   1343 HG11 VAL A  88     -55.070  40.243  33.310  1.00  0.00           H  
ATOM   1344 HG12 VAL A  88     -56.463  40.980  32.882  1.00  0.00           H  
ATOM   1345 HG13 VAL A  88     -56.479  39.420  33.364  1.00  0.00           H  
ATOM   1346 HG21 VAL A  88     -54.153  38.411  31.856  1.00  0.00           H  
ATOM   1347 HG22 VAL A  88     -55.595  37.643  31.872  1.00  0.00           H  
ATOM   1348 HG23 VAL A  88     -54.902  38.051  30.450  1.00  0.00           H  
ATOM   1349  N   THR A  89     -59.075  40.593  31.569  1.00  0.00           N  
ATOM   1350  CA  THR A  89     -60.036  41.658  31.803  1.00  0.00           C  
ATOM   1351  C   THR A  89     -60.343  41.832  33.280  1.00  0.00           C  
ATOM   1352  O   THR A  89     -60.135  40.899  34.066  1.00  0.00           O  
ATOM   1353  CB  THR A  89     -61.405  41.227  31.203  1.00  0.00           C  
ATOM   1354  OG1 THR A  89     -61.807  40.028  31.869  1.00  0.00           O  
ATOM   1355  CG2 THR A  89     -61.328  40.955  29.713  1.00  0.00           C  
ATOM   1356  H   THR A  89     -59.271  39.700  31.974  1.00  0.00           H  
ATOM   1357  HA  THR A  89     -59.723  42.518  31.399  1.00  0.00           H  
ATOM   1358  HB  THR A  89     -62.081  41.943  31.374  1.00  0.00           H  
ATOM   1359  HG1 THR A  89     -62.687  39.723  31.505  1.00  0.00           H  
ATOM   1360 HG21 THR A  89     -62.230  40.683  29.377  1.00  0.00           H  
ATOM   1361 HG22 THR A  89     -61.031  41.783  29.238  1.00  0.00           H  
ATOM   1362 HG23 THR A  89     -60.672  40.220  29.542  1.00  0.00           H  
ATOM   1363  N   ALA A  90     -60.965  42.953  33.625  1.00  0.00           N  
ATOM   1364  CA  ALA A  90     -61.406  43.237  34.967  1.00  0.00           C  
ATOM   1365  C   ALA A  90     -62.374  42.197  35.526  1.00  0.00           C  
ATOM   1366  O   ALA A  90     -62.402  42.083  36.767  1.00  0.00           O  
ATOM   1367  CB  ALA A  90     -62.050  44.625  35.079  1.00  0.00           C  
ATOM   1368  H   ALA A  90     -61.137  43.637  32.916  1.00  0.00           H  
ATOM   1369  HA  ALA A  90     -60.596  43.236  35.553  1.00  0.00           H  
ATOM   1370  HB1 ALA A  90     -62.341  44.782  36.023  1.00  0.00           H  
ATOM   1371  HB2 ALA A  90     -61.385  45.323  34.815  1.00  0.00           H  
ATOM   1372  HB3 ALA A  90     -62.844  44.674  34.473  1.00  0.00           H  
ATOM   1373  N   HIS A  91     -63.060  41.399  34.718  1.00  0.00           N  
ATOM   1374  CA  HIS A  91     -63.932  40.340  35.174  1.00  0.00           C  
ATOM   1375  C   HIS A  91     -63.147  39.176  35.808  1.00  0.00           C  
ATOM   1376  O   HIS A  91     -63.641  38.479  36.709  1.00  0.00           O  
ATOM   1377  CB  HIS A  91     -64.750  39.768  33.989  1.00  0.00           C  
ATOM   1378  CG  HIS A  91     -65.614  40.854  33.374  1.00  0.00           C  
ATOM   1379  ND1 HIS A  91     -66.823  41.202  33.943  1.00  0.00           N  
ATOM   1380  CD2 HIS A  91     -65.457  41.642  32.298  1.00  0.00           C  
ATOM   1381  CE1 HIS A  91     -67.388  42.163  33.239  1.00  0.00           C  
ATOM   1382  NE2 HIS A  91     -66.567  42.446  32.258  1.00  0.00           N  
ATOM   1383  H   HIS A  91     -62.968  41.539  33.732  1.00  0.00           H  
ATOM   1384  HA  HIS A  91     -64.564  40.712  35.854  1.00  0.00           H  
ATOM   1385  HB2 HIS A  91     -65.336  39.028  34.319  1.00  0.00           H  
ATOM   1386  HB3 HIS A  91     -64.123  39.413  33.296  1.00  0.00           H  
ATOM   1387  HD1 HIS A  91     -67.212  40.787  34.766  1.00  0.00           H  
ATOM   1388  HD2 HIS A  91     -64.689  41.642  31.658  1.00  0.00           H  
ATOM   1389  HE1 HIS A  91     -68.273  42.593  33.419  1.00  0.00           H  
ATOM   1390  HE2 HIS A  91     -66.728  43.155  31.571  1.00  0.00           H  
ATOM   1391  N   ASP A  92     -61.938  38.951  35.318  1.00  0.00           N  
ATOM   1392  CA  ASP A  92     -61.051  37.952  35.918  1.00  0.00           C  
ATOM   1393  C   ASP A  92     -60.702  38.364  37.366  1.00  0.00           C  
ATOM   1394  O   ASP A  92     -60.637  37.473  38.181  1.00  0.00           O  
ATOM   1395  CB  ASP A  92     -59.738  37.862  35.126  1.00  0.00           C  
ATOM   1396  CG  ASP A  92     -60.068  37.210  33.776  1.00  0.00           C  
ATOM   1397  OD1 ASP A  92     -60.905  36.292  33.761  1.00  0.00           O  
ATOM   1398  OD2 ASP A  92     -59.484  37.622  32.772  1.00  0.00           O  
ATOM   1399  H   ASP A  92     -61.625  39.472  34.524  1.00  0.00           H  
ATOM   1400  HA  ASP A  92     -61.503  37.060  35.922  1.00  0.00           H  
ATOM   1401  HB2 ASP A  92     -59.075  37.303  35.624  1.00  0.00           H  
ATOM   1402  HB3 ASP A  92     -59.361  38.777  34.982  1.00  0.00           H  
ATOM   1403  N   PHE A  93     -60.434  39.658  37.603  1.00  0.00           N  
ATOM   1404  CA  PHE A  93     -60.118  40.099  38.956  1.00  0.00           C  
ATOM   1405  C   PHE A  93     -61.326  40.058  39.865  1.00  0.00           C  
ATOM   1406  O   PHE A  93     -61.147  39.704  41.025  1.00  0.00           O  
ATOM   1407  CB  PHE A  93     -59.517  41.534  39.037  1.00  0.00           C  
ATOM   1408  CG  PHE A  93     -58.079  41.456  38.590  1.00  0.00           C  
ATOM   1409  CD1 PHE A  93     -57.766  41.579  37.243  1.00  0.00           C  
ATOM   1410  CD2 PHE A  93     -57.071  41.213  39.500  1.00  0.00           C  
ATOM   1411  CE1 PHE A  93     -56.446  41.475  36.842  1.00  0.00           C  
ATOM   1412  CE2 PHE A  93     -55.757  41.087  39.087  1.00  0.00           C  
ATOM   1413  CZ  PHE A  93     -55.428  41.224  37.740  1.00  0.00           C  
ATOM   1414  H   PHE A  93     -60.451  40.318  36.852  1.00  0.00           H  
ATOM   1415  HA  PHE A  93     -59.439  39.466  39.328  1.00  0.00           H  
ATOM   1416  HB2 PHE A  93     -59.563  41.870  39.978  1.00  0.00           H  
ATOM   1417  HB3 PHE A  93     -60.027  42.151  38.437  1.00  0.00           H  
ATOM   1418  HD1 PHE A  93     -58.487  41.741  36.570  1.00  0.00           H  
ATOM   1419  HD2 PHE A  93     -57.293  41.127  40.471  1.00  0.00           H  
ATOM   1420  HE1 PHE A  93     -56.223  41.585  35.873  1.00  0.00           H  
ATOM   1421  HE2 PHE A  93     -55.040  40.897  39.758  1.00  0.00           H  
ATOM   1422  HZ  PHE A  93     -54.480  41.143  37.432  1.00  0.00           H  
ATOM   1423  N   VAL A  94     -62.515  40.455  39.403  1.00  0.00           N  
ATOM   1424  CA  VAL A  94     -63.725  40.361  40.229  1.00  0.00           C  
ATOM   1425  C   VAL A  94     -63.899  38.935  40.676  1.00  0.00           C  
ATOM   1426  O   VAL A  94     -64.043  38.646  41.858  1.00  0.00           O  
ATOM   1427  CB  VAL A  94     -64.974  40.845  39.415  1.00  0.00           C  
ATOM   1428  CG1 VAL A  94     -66.251  40.436  40.106  1.00  0.00           C  
ATOM   1429  CG2 VAL A  94     -64.981  42.358  39.163  1.00  0.00           C  
ATOM   1430  H   VAL A  94     -62.582  40.824  38.476  1.00  0.00           H  
ATOM   1431  HA  VAL A  94     -63.616  40.944  41.034  1.00  0.00           H  
ATOM   1432  HB  VAL A  94     -64.951  40.389  38.525  1.00  0.00           H  
ATOM   1433 HG11 VAL A  94     -67.035  40.753  39.572  1.00  0.00           H  
ATOM   1434 HG12 VAL A  94     -66.283  39.440  40.185  1.00  0.00           H  
ATOM   1435 HG13 VAL A  94     -66.282  40.844  41.018  1.00  0.00           H  
ATOM   1436 HG21 VAL A  94     -65.798  42.605  38.642  1.00  0.00           H  
ATOM   1437 HG22 VAL A  94     -64.985  42.842  40.038  1.00  0.00           H  
ATOM   1438 HG23 VAL A  94     -64.165  42.613  38.645  1.00  0.00           H  
ATOM   1439  N   TYR A  95     -63.907  37.941  39.784  1.00  0.00           N  
ATOM   1440  CA  TYR A  95     -63.992  36.507  40.074  1.00  0.00           C  
ATOM   1441  C   TYR A  95     -62.810  36.023  40.950  1.00  0.00           C  
ATOM   1442  O   TYR A  95     -63.047  35.185  41.817  1.00  0.00           O  
ATOM   1443  CB  TYR A  95     -63.937  35.679  38.778  1.00  0.00           C  
ATOM   1444  CG  TYR A  95     -63.755  34.199  39.008  1.00  0.00           C  
ATOM   1445  CD1 TYR A  95     -64.847  33.393  39.321  1.00  0.00           C  
ATOM   1446  CD2 TYR A  95     -62.497  33.598  38.916  1.00  0.00           C  
ATOM   1447  CE1 TYR A  95     -64.666  32.046  39.570  1.00  0.00           C  
ATOM   1448  CE2 TYR A  95     -62.315  32.244  39.161  1.00  0.00           C  
ATOM   1449  CZ  TYR A  95     -63.414  31.490  39.502  1.00  0.00           C  
ATOM   1450  OH  TYR A  95     -63.281  30.124  39.728  1.00  0.00           O  
ATOM   1451  H   TYR A  95     -63.849  38.202  38.820  1.00  0.00           H  
ATOM   1452  HA  TYR A  95     -64.852  36.318  40.549  1.00  0.00           H  
ATOM   1453  HB2 TYR A  95     -63.171  36.009  38.226  1.00  0.00           H  
ATOM   1454  HB3 TYR A  95     -64.792  35.818  38.279  1.00  0.00           H  
ATOM   1455  HD1 TYR A  95     -65.764  33.790  39.366  1.00  0.00           H  
ATOM   1456  HD2 TYR A  95     -61.707  34.158  38.667  1.00  0.00           H  
ATOM   1457  HE1 TYR A  95     -65.452  31.473  39.801  1.00  0.00           H  
ATOM   1458  HE2 TYR A  95     -61.409  31.827  39.091  1.00  0.00           H  
ATOM   1459  HH  TYR A  95     -62.379  29.695  39.684  1.00  0.00           H  
ATOM   1460  N   SER A  96     -61.576  36.474  40.680  1.00  0.00           N  
ATOM   1461  CA  SER A  96     -60.512  35.884  41.570  1.00  0.00           C  
ATOM   1462  C   SER A  96     -60.602  36.359  43.019  1.00  0.00           C  
ATOM   1463  O   SER A  96     -60.506  35.527  43.944  1.00  0.00           O  
ATOM   1464  CB  SER A  96     -59.156  36.221  40.974  1.00  0.00           C  
ATOM   1465  OG  SER A  96     -59.107  35.777  39.624  1.00  0.00           O  
ATOM   1466  H   SER A  96     -61.381  37.138  39.958  1.00  0.00           H  
ATOM   1467  HA  SER A  96     -60.616  34.890  41.562  1.00  0.00           H  
ATOM   1468  HB2 SER A  96     -58.438  35.766  41.501  1.00  0.00           H  
ATOM   1469  HB3 SER A  96     -59.015  37.211  41.005  1.00  0.00           H  
ATOM   1470  HG  SER A  96     -58.214  35.999  39.232  1.00  0.00           H  
ATOM   1471  N   TRP A  97     -60.871  37.656  43.241  1.00  0.00           N  
ATOM   1472  CA  TRP A  97     -60.934  38.146  44.628  1.00  0.00           C  
ATOM   1473  C   TRP A  97     -62.105  37.556  45.354  1.00  0.00           C  
ATOM   1474  O   TRP A  97     -62.011  37.311  46.580  1.00  0.00           O  
ATOM   1475  CB  TRP A  97     -60.842  39.651  44.753  1.00  0.00           C  
ATOM   1476  CG  TRP A  97     -59.514  40.222  44.276  1.00  0.00           C  
ATOM   1477  CD1 TRP A  97     -58.532  39.612  43.591  1.00  0.00           C  
ATOM   1478  CD2 TRP A  97     -59.045  41.561  44.542  1.00  0.00           C  
ATOM   1479  NE1 TRP A  97     -57.488  40.483  43.359  1.00  0.00           N  
ATOM   1480  CE2 TRP A  97     -57.792  41.693  43.926  1.00  0.00           C  
ATOM   1481  CE3 TRP A  97     -59.593  42.666  45.207  1.00  0.00           C  
ATOM   1482  CZ2 TRP A  97     -57.063  42.873  43.956  1.00  0.00           C  
ATOM   1483  CZ3 TRP A  97     -58.841  43.825  45.248  1.00  0.00           C  
ATOM   1484  CH2 TRP A  97     -57.581  43.955  44.604  1.00  0.00           C  
ATOM   1485  H   TRP A  97     -61.026  38.280  42.475  1.00  0.00           H  
ATOM   1486  HA  TRP A  97     -60.120  37.784  45.083  1.00  0.00           H  
ATOM   1487  HB2 TRP A  97     -60.965  39.896  45.715  1.00  0.00           H  
ATOM   1488  HB3 TRP A  97     -61.575  40.059  44.209  1.00  0.00           H  
ATOM   1489  HD1 TRP A  97     -58.555  38.658  43.291  1.00  0.00           H  
ATOM   1490  HE1 TRP A  97     -56.649  40.267  42.860  1.00  0.00           H  
ATOM   1491  HE3 TRP A  97     -60.495  42.618  45.636  1.00  0.00           H  
ATOM   1492  HZ2 TRP A  97     -56.170  42.929  43.509  1.00  0.00           H  
ATOM   1493  HZ3 TRP A  97     -59.200  44.609  45.755  1.00  0.00           H  
ATOM   1494  HH2 TRP A  97     -57.084  44.823  44.626  1.00  0.00           H  
ATOM   1495  N   GLN A  98     -63.219  37.294  44.634  1.00  0.00           N  
ATOM   1496  CA  GLN A  98     -64.379  36.641  45.226  1.00  0.00           C  
ATOM   1497  C   GLN A  98     -64.028  35.216  45.640  1.00  0.00           C  
ATOM   1498  O   GLN A  98     -64.457  34.756  46.700  1.00  0.00           O  
ATOM   1499  CB  GLN A  98     -65.573  36.582  44.235  1.00  0.00           C  
ATOM   1500  CG  GLN A  98     -66.163  38.014  44.014  1.00  0.00           C  
ATOM   1501  CD  GLN A  98     -67.321  38.020  43.018  1.00  0.00           C  
ATOM   1502  OE1 GLN A  98     -67.592  37.015  42.330  1.00  0.00           O  
ATOM   1503  NE2 GLN A  98     -68.053  39.126  42.955  1.00  0.00           N  
ATOM   1504  H   GLN A  98     -63.247  37.555  43.669  1.00  0.00           H  
ATOM   1505  HA  GLN A  98     -64.658  37.153  46.038  1.00  0.00           H  
ATOM   1506  HB2 GLN A  98     -66.284  35.986  44.609  1.00  0.00           H  
ATOM   1507  HB3 GLN A  98     -65.258  36.216  43.359  1.00  0.00           H  
ATOM   1508  HG2 GLN A  98     -65.438  38.610  43.668  1.00  0.00           H  
ATOM   1509  HG3 GLN A  98     -66.492  38.365  44.891  1.00  0.00           H  
ATOM   1510 HE21 GLN A  98     -67.813  39.917  43.518  1.00  0.00           H  
ATOM   1511 HE22 GLN A  98     -68.844  39.168  42.345  1.00  0.00           H  
ATOM   1512  N   ARG A  99     -63.359  34.475  44.790  1.00  0.00           N  
ATOM   1513  CA  ARG A  99     -62.967  33.100  45.185  1.00  0.00           C  
ATOM   1514  C   ARG A  99     -61.986  33.147  46.368  1.00  0.00           C  
ATOM   1515  O   ARG A  99     -62.078  32.337  47.303  1.00  0.00           O  
ATOM   1516  CB  ARG A  99     -62.312  32.422  43.972  1.00  0.00           C  
ATOM   1517  CG  ARG A  99     -61.992  30.947  44.228  1.00  0.00           C  
ATOM   1518  CD  ARG A  99     -61.363  30.225  43.052  1.00  0.00           C  
ATOM   1519  NE  ARG A  99     -60.924  28.855  43.304  1.00  0.00           N  
ATOM   1520  CZ  ARG A  99     -59.689  28.388  43.455  1.00  0.00           C  
ATOM   1521  NH1 ARG A  99     -58.615  29.193  43.380  1.00  0.00           N  
ATOM   1522  NH2 ARG A  99     -59.468  27.080  43.677  1.00  0.00           N  
ATOM   1523  H   ARG A  99     -63.116  34.832  43.888  1.00  0.00           H  
ATOM   1524  HA  ARG A  99     -63.783  32.586  45.451  1.00  0.00           H  
ATOM   1525  HB2 ARG A  99     -61.462  32.902  43.756  1.00  0.00           H  
ATOM   1526  HB3 ARG A  99     -62.937  32.484  43.194  1.00  0.00           H  
ATOM   1527  HG2 ARG A  99     -62.844  30.479  44.462  1.00  0.00           H  
ATOM   1528  HG3 ARG A  99     -61.360  30.894  45.001  1.00  0.00           H  
ATOM   1529  HD2 ARG A  99     -60.566  30.753  42.759  1.00  0.00           H  
ATOM   1530  HD3 ARG A  99     -62.036  30.200  42.313  1.00  0.00           H  
ATOM   1531  HE  ARG A  99     -61.653  28.174  43.372  1.00  0.00           H  
ATOM   1532 HH11 ARG A  99     -57.697  28.814  43.498  1.00  0.00           H  
ATOM   1533 HH12 ARG A  99     -58.734  30.171  43.207  1.00  0.00           H  
ATOM   1534 HH21 ARG A  99     -58.533  26.743  43.789  1.00  0.00           H  
ATOM   1535 HH22 ARG A  99     -60.238  26.445  43.730  1.00  0.00           H  
ATOM   1536  N   LEU A 100     -61.044  34.116  46.391  1.00  0.00           N  
ATOM   1537  CA  LEU A 100     -60.148  34.209  47.590  1.00  0.00           C  
ATOM   1538  C   LEU A 100     -60.930  34.402  48.866  1.00  0.00           C  
ATOM   1539  O   LEU A 100     -60.692  33.873  49.999  1.00  0.00           O  
ATOM   1540  CB  LEU A 100     -59.100  35.315  47.325  1.00  0.00           C  
ATOM   1541  CG  LEU A 100     -58.242  35.721  48.556  1.00  0.00           C  
ATOM   1542  CD1 LEU A 100     -57.224  34.595  48.850  1.00  0.00           C  
ATOM   1543  CD2 LEU A 100     -57.501  37.022  48.257  1.00  0.00           C  
ATOM   1544  H   LEU A 100     -60.947  34.755  45.628  1.00  0.00           H  
ATOM   1545  HA  LEU A 100     -59.657  33.341  47.667  1.00  0.00           H  
ATOM   1546  HB2 LEU A 100     -59.584  36.129  47.003  1.00  0.00           H  
ATOM   1547  HB3 LEU A 100     -58.481  34.990  46.610  1.00  0.00           H  
ATOM   1548  HG  LEU A 100     -58.836  35.850  49.350  1.00  0.00           H  
ATOM   1549 HD11 LEU A 100     -56.667  34.847  49.641  1.00  0.00           H  
ATOM   1550 HD12 LEU A 100     -57.714  33.745  49.045  1.00  0.00           H  
ATOM   1551 HD13 LEU A 100     -56.633  34.464  48.054  1.00  0.00           H  
ATOM   1552 HD21 LEU A 100     -56.950  37.281  49.050  1.00  0.00           H  
ATOM   1553 HD22 LEU A 100     -56.905  36.892  47.465  1.00  0.00           H  
ATOM   1554 HD23 LEU A 100     -58.163  37.745  48.060  1.00  0.00           H  
ATOM   1555  N   ALA A 101     -61.948  35.286  48.870  1.00  0.00           N  
ATOM   1556  CA  ALA A 101     -62.742  35.593  50.051  1.00  0.00           C  
ATOM   1557  C   ALA A 101     -63.702  34.507  50.507  1.00  0.00           C  
ATOM   1558  O   ALA A 101     -64.102  34.402  51.689  1.00  0.00           O  
ATOM   1559  CB  ALA A 101     -63.607  36.841  49.804  1.00  0.00           C  
ATOM   1560  H   ALA A 101     -62.170  35.756  48.016  1.00  0.00           H  
ATOM   1561  HA  ALA A 101     -62.116  35.792  50.805  1.00  0.00           H  
ATOM   1562  HB1 ALA A 101     -64.146  37.040  50.622  1.00  0.00           H  
ATOM   1563  HB2 ALA A 101     -63.016  37.621  49.597  1.00  0.00           H  
ATOM   1564  HB3 ALA A 101     -64.221  36.674  49.033  1.00  0.00           H  
ATOM   1565  N   ASP A 102     -64.094  33.675  49.542  1.00  0.00           N  
ATOM   1566  CA  ASP A 102     -65.083  32.613  49.852  1.00  0.00           C  
ATOM   1567  C   ASP A 102     -64.529  31.613  50.827  1.00  0.00           C  
ATOM   1568  O   ASP A 102     -63.516  30.924  50.574  1.00  0.00           O  
ATOM   1569  CB  ASP A 102     -65.488  31.970  48.503  1.00  0.00           C  
ATOM   1570  CG  ASP A 102     -66.545  30.903  48.625  1.00  0.00           C  
ATOM   1571  OD1 ASP A 102     -66.914  30.425  49.693  1.00  0.00           O  
ATOM   1572  OD2 ASP A 102     -67.059  30.533  47.558  1.00  0.00           O  
ATOM   1573  H   ASP A 102     -63.725  33.766  48.617  1.00  0.00           H  
ATOM   1574  HA  ASP A 102     -65.892  33.039  50.257  1.00  0.00           H  
ATOM   1575  HB2 ASP A 102     -64.673  31.560  48.093  1.00  0.00           H  
ATOM   1576  HB3 ASP A 102     -65.836  32.690  47.903  1.00  0.00           H  
ATOM   1577  N   PRO A 103     -65.221  31.373  51.922  1.00  0.00           N  
ATOM   1578  CA  PRO A 103     -64.824  30.410  52.929  1.00  0.00           C  
ATOM   1579  C   PRO A 103     -64.667  28.999  52.380  1.00  0.00           C  
ATOM   1580  O   PRO A 103     -63.812  28.233  52.882  1.00  0.00           O  
ATOM   1581  CB  PRO A 103     -65.865  30.487  54.040  1.00  0.00           C  
ATOM   1582  CG  PRO A 103     -66.944  31.406  53.552  1.00  0.00           C  
ATOM   1583  CD  PRO A 103     -66.447  32.117  52.332  1.00  0.00           C  
ATOM   1584  HA  PRO A 103     -63.944  30.698  53.306  1.00  0.00           H  
ATOM   1585  HB2 PRO A 103     -66.242  29.579  54.223  1.00  0.00           H  
ATOM   1586  HB3 PRO A 103     -65.453  30.852  54.875  1.00  0.00           H  
ATOM   1587  HG2 PRO A 103     -67.761  30.876  53.324  1.00  0.00           H  
ATOM   1588  HG3 PRO A 103     -67.167  32.072  54.264  1.00  0.00           H  
ATOM   1589  HD2 PRO A 103     -67.134  32.090  51.606  1.00  0.00           H  
ATOM   1590  HD3 PRO A 103     -66.225  33.068  52.546  1.00  0.00           H  
ATOM   1591  N   ASN A 104     -65.351  28.638  51.280  1.00  0.00           N  
ATOM   1592  CA  ASN A 104     -65.144  27.274  50.745  1.00  0.00           C  
ATOM   1593  C   ASN A 104     -63.792  27.099  50.096  1.00  0.00           C  
ATOM   1594  O   ASN A 104     -63.302  25.960  49.992  1.00  0.00           O  
ATOM   1595  CB  ASN A 104     -66.331  26.898  49.862  1.00  0.00           C  
ATOM   1596  CG  ASN A 104     -67.559  27.001  50.772  1.00  0.00           C  
ATOM   1597  OD1 ASN A 104     -68.287  27.988  50.658  1.00  0.00           O  
ATOM   1598  ND2 ASN A 104     -67.713  26.069  51.697  1.00  0.00           N  
ATOM   1599  H   ASN A 104     -65.982  29.274  50.836  1.00  0.00           H  
ATOM   1600  HA  ASN A 104     -65.165  26.654  51.530  1.00  0.00           H  
ATOM   1601  HB2 ASN A 104     -66.229  25.965  49.516  1.00  0.00           H  
ATOM   1602  HB3 ASN A 104     -66.411  27.532  49.093  1.00  0.00           H  
ATOM   1603 HD21 ASN A 104     -67.085  25.292  51.733  1.00  0.00           H  
ATOM   1604 HD22 ASN A 104     -68.458  26.141  52.360  1.00  0.00           H  
ATOM   1605  N   THR A 105     -63.122  28.173  49.691  1.00  0.00           N  
ATOM   1606  CA  THR A 105     -61.755  28.054  49.183  1.00  0.00           C  
ATOM   1607  C   THR A 105     -60.783  27.752  50.329  1.00  0.00           C  
ATOM   1608  O   THR A 105     -59.731  27.199  50.061  1.00  0.00           O  
ATOM   1609  CB  THR A 105     -61.325  29.370  48.499  1.00  0.00           C  
ATOM   1610  OG1 THR A 105     -62.332  29.784  47.558  1.00  0.00           O  
ATOM   1611  CG2 THR A 105     -60.043  29.290  47.696  1.00  0.00           C  
ATOM   1612  H   THR A 105     -63.557  29.072  49.734  1.00  0.00           H  
ATOM   1613  HA  THR A 105     -61.717  27.310  48.516  1.00  0.00           H  
ATOM   1614  HB  THR A 105     -61.225  30.079  49.197  1.00  0.00           H  
ATOM   1615  HG1 THR A 105     -62.048  30.636  47.119  1.00  0.00           H  
ATOM   1616 HG21 THR A 105     -59.846  30.184  47.293  1.00  0.00           H  
ATOM   1617 HG22 THR A 105     -59.290  29.022  48.297  1.00  0.00           H  
ATOM   1618 HG23 THR A 105     -60.147  28.612  46.969  1.00  0.00           H  
ATOM   1619  N   ALA A 106     -61.067  28.126  51.546  1.00  0.00           N  
ATOM   1620  CA  ALA A 106     -60.239  27.992  52.731  1.00  0.00           C  
ATOM   1621  C   ALA A 106     -58.797  28.442  52.498  1.00  0.00           C  
ATOM   1622  O   ALA A 106     -57.848  27.711  52.753  1.00  0.00           O  
ATOM   1623  CB  ALA A 106     -60.300  26.595  53.385  1.00  0.00           C  
ATOM   1624  H   ALA A 106     -61.960  28.556  51.678  1.00  0.00           H  
ATOM   1625  HA  ALA A 106     -60.619  28.627  53.404  1.00  0.00           H  
ATOM   1626  HB1 ALA A 106     -59.708  26.578  54.191  1.00  0.00           H  
ATOM   1627  HB2 ALA A 106     -61.241  26.396  53.659  1.00  0.00           H  
ATOM   1628  HB3 ALA A 106     -59.991  25.906  52.729  1.00  0.00           H  
ATOM   1629  N   SER A 107     -58.571  29.605  51.917  1.00  0.00           N  
ATOM   1630  CA  SER A 107     -57.210  30.134  51.693  1.00  0.00           C  
ATOM   1631  C   SER A 107     -56.516  30.496  52.988  1.00  0.00           C  
ATOM   1632  O   SER A 107     -57.093  31.184  53.851  1.00  0.00           O  
ATOM   1633  CB  SER A 107     -57.390  31.431  50.861  1.00  0.00           C  
ATOM   1634  OG  SER A 107     -56.068  31.954  50.570  1.00  0.00           O  
ATOM   1635  H   SER A 107     -59.353  30.151  51.616  1.00  0.00           H  
ATOM   1636  HA  SER A 107     -56.663  29.471  51.183  1.00  0.00           H  
ATOM   1637  HB2 SER A 107     -57.914  32.102  51.385  1.00  0.00           H  
ATOM   1638  HB3 SER A 107     -57.870  31.225  50.008  1.00  0.00           H  
ATOM   1639  HG  SER A 107     -56.152  32.793  50.033  1.00  0.00           H  
ATOM   1640  N   PRO A 108     -55.231  30.222  53.219  1.00  0.00           N  
ATOM   1641  CA  PRO A 108     -54.548  30.699  54.415  1.00  0.00           C  
ATOM   1642  C   PRO A 108     -54.402  32.198  54.313  1.00  0.00           C  
ATOM   1643  O   PRO A 108     -54.002  32.865  55.272  1.00  0.00           O  
ATOM   1644  CB  PRO A 108     -53.178  29.999  54.408  1.00  0.00           C  
ATOM   1645  CG  PRO A 108     -52.962  29.705  52.924  1.00  0.00           C  
ATOM   1646  CD  PRO A 108     -54.337  29.435  52.346  1.00  0.00           C  
ATOM   1647  HA  PRO A 108     -55.064  30.452  55.235  1.00  0.00           H  
ATOM   1648  HB2 PRO A 108     -52.463  30.601  54.765  1.00  0.00           H  
ATOM   1649  HB3 PRO A 108     -53.201  29.155  54.944  1.00  0.00           H  
ATOM   1650  HG2 PRO A 108     -52.543  30.492  52.471  1.00  0.00           H  
ATOM   1651  HG3 PRO A 108     -52.374  28.904  52.811  1.00  0.00           H  
ATOM   1652  HD2 PRO A 108     -54.395  29.748  51.398  1.00  0.00           H  
ATOM   1653  HD3 PRO A 108     -54.559  28.461  52.390  1.00  0.00           H  
ATOM   1654  N   TYR A 109     -54.614  32.822  53.149  1.00  0.00           N  
ATOM   1655  CA  TYR A 109     -54.523  34.274  52.988  1.00  0.00           C  
ATOM   1656  C   TYR A 109     -55.889  34.885  52.722  1.00  0.00           C  
ATOM   1657  O   TYR A 109     -55.979  35.964  52.126  1.00  0.00           O  
ATOM   1658  CB  TYR A 109     -53.580  34.642  51.838  1.00  0.00           C  
ATOM   1659  CG  TYR A 109     -52.143  34.960  52.225  1.00  0.00           C  
ATOM   1660  CD1 TYR A 109     -51.871  36.220  52.766  1.00  0.00           C  
ATOM   1661  CD2 TYR A 109     -51.089  34.096  52.121  1.00  0.00           C  
ATOM   1662  CE1 TYR A 109     -50.616  36.682  53.132  1.00  0.00           C  
ATOM   1663  CE2 TYR A 109     -49.796  34.483  52.553  1.00  0.00           C  
ATOM   1664  CZ  TYR A 109     -49.552  35.757  52.988  1.00  0.00           C  
ATOM   1665  OH  TYR A 109     -48.292  36.209  53.346  1.00  0.00           O  
ATOM   1666  H   TYR A 109     -54.846  32.269  52.349  1.00  0.00           H  
ATOM   1667  HA  TYR A 109     -54.160  34.665  53.834  1.00  0.00           H  
ATOM   1668  HB2 TYR A 109     -53.958  35.446  51.379  1.00  0.00           H  
ATOM   1669  HB3 TYR A 109     -53.561  33.872  51.200  1.00  0.00           H  
ATOM   1670  HD1 TYR A 109     -52.645  36.839  52.900  1.00  0.00           H  
ATOM   1671  HD2 TYR A 109     -51.231  33.184  51.737  1.00  0.00           H  
ATOM   1672  HE1 TYR A 109     -50.471  37.610  53.476  1.00  0.00           H  
ATOM   1673  HE2 TYR A 109     -49.051  33.816  52.540  1.00  0.00           H  
ATOM   1674  HH  TYR A 109     -47.502  35.602  53.266  1.00  0.00           H  
ATOM   1675  N   ALA A 110     -56.978  34.204  53.147  1.00  0.00           N  
ATOM   1676  CA  ALA A 110     -58.306  34.883  52.975  1.00  0.00           C  
ATOM   1677  C   ALA A 110     -58.322  36.228  53.704  1.00  0.00           C  
ATOM   1678  O   ALA A 110     -58.979  37.188  53.298  1.00  0.00           O  
ATOM   1679  CB  ALA A 110     -59.395  34.032  53.619  1.00  0.00           C  
ATOM   1680  H   ALA A 110     -56.902  33.294  53.555  1.00  0.00           H  
ATOM   1681  HA  ALA A 110     -58.502  35.015  52.003  1.00  0.00           H  
ATOM   1682  HB1 ALA A 110     -60.281  34.482  53.506  1.00  0.00           H  
ATOM   1683  HB2 ALA A 110     -59.419  33.134  53.180  1.00  0.00           H  
ATOM   1684  HB3 ALA A 110     -59.199  33.922  54.593  1.00  0.00           H  
ATOM   1685  N   SER A 111     -57.699  36.380  54.846  1.00  0.00           N  
ATOM   1686  CA  SER A 111     -57.601  37.677  55.584  1.00  0.00           C  
ATOM   1687  C   SER A 111     -56.813  38.723  54.852  1.00  0.00           C  
ATOM   1688  O   SER A 111     -56.904  39.889  55.266  1.00  0.00           O  
ATOM   1689  CB  SER A 111     -56.962  37.399  56.950  1.00  0.00           C  
ATOM   1690  OG  SER A 111     -57.842  36.551  57.712  1.00  0.00           O  
ATOM   1691  H   SER A 111     -57.261  35.577  55.250  1.00  0.00           H  
ATOM   1692  HA  SER A 111     -58.526  38.026  55.733  1.00  0.00           H  
ATOM   1693  HB2 SER A 111     -56.822  38.261  57.437  1.00  0.00           H  
ATOM   1694  HB3 SER A 111     -56.082  36.941  56.822  1.00  0.00           H  
ATOM   1695  HG  SER A 111     -57.434  36.364  58.605  1.00  0.00           H  
ATOM   1696  N   TYR A 112     -56.087  38.457  53.755  1.00  0.00           N  
ATOM   1697  CA  TYR A 112     -55.378  39.501  53.009  1.00  0.00           C  
ATOM   1698  C   TYR A 112     -56.411  40.581  52.575  1.00  0.00           C  
ATOM   1699  O   TYR A 112     -56.080  41.756  52.497  1.00  0.00           O  
ATOM   1700  CB  TYR A 112     -54.685  38.951  51.770  1.00  0.00           C  
ATOM   1701  CG  TYR A 112     -53.487  39.756  51.335  1.00  0.00           C  
ATOM   1702  CD1 TYR A 112     -52.366  39.896  52.175  1.00  0.00           C  
ATOM   1703  CD2 TYR A 112     -53.456  40.417  50.121  1.00  0.00           C  
ATOM   1704  CE1 TYR A 112     -51.248  40.662  51.809  1.00  0.00           C  
ATOM   1705  CE2 TYR A 112     -52.348  41.147  49.706  1.00  0.00           C  
ATOM   1706  CZ  TYR A 112     -51.274  41.269  50.560  1.00  0.00           C  
ATOM   1707  OH  TYR A 112     -50.174  42.013  50.163  1.00  0.00           O  
ATOM   1708  H   TYR A 112     -56.027  37.512  53.435  1.00  0.00           H  
ATOM   1709  HA  TYR A 112     -54.695  39.923  53.606  1.00  0.00           H  
ATOM   1710  HB2 TYR A 112     -55.345  38.938  51.019  1.00  0.00           H  
ATOM   1711  HB3 TYR A 112     -54.384  38.018  51.965  1.00  0.00           H  
ATOM   1712  HD1 TYR A 112     -52.366  39.434  53.062  1.00  0.00           H  
ATOM   1713  HD2 TYR A 112     -54.256  40.368  49.523  1.00  0.00           H  
ATOM   1714  HE1 TYR A 112     -50.465  40.766  52.422  1.00  0.00           H  
ATOM   1715  HE2 TYR A 112     -52.331  41.576  48.803  1.00  0.00           H  
ATOM   1716  HH  TYR A 112     -50.169  42.460  49.268  1.00  0.00           H  
ATOM   1717  N   LEU A 113     -57.619  40.191  52.211  1.00  0.00           N  
ATOM   1718  CA  LEU A 113     -58.686  41.128  51.831  1.00  0.00           C  
ATOM   1719  C   LEU A 113     -59.208  41.887  53.048  1.00  0.00           C  
ATOM   1720  O   LEU A 113     -59.635  43.039  52.832  1.00  0.00           O  
ATOM   1721  CB  LEU A 113     -59.848  40.365  51.152  1.00  0.00           C  
ATOM   1722  CG  LEU A 113     -59.446  39.709  49.804  1.00  0.00           C  
ATOM   1723  CD1 LEU A 113     -60.644  38.966  49.214  1.00  0.00           C  
ATOM   1724  CD2 LEU A 113     -58.871  40.776  48.912  1.00  0.00           C  
ATOM   1725  H   LEU A 113     -57.817  39.211  52.193  1.00  0.00           H  
ATOM   1726  HA  LEU A 113     -58.314  41.788  51.179  1.00  0.00           H  
ATOM   1727  HB2 LEU A 113     -60.594  41.009  50.982  1.00  0.00           H  
ATOM   1728  HB3 LEU A 113     -60.162  39.647  51.773  1.00  0.00           H  
ATOM   1729  HG  LEU A 113     -58.727  39.039  49.988  1.00  0.00           H  
ATOM   1730 HD11 LEU A 113     -60.381  38.545  48.346  1.00  0.00           H  
ATOM   1731 HD12 LEU A 113     -60.943  38.256  49.852  1.00  0.00           H  
ATOM   1732 HD13 LEU A 113     -61.392  39.611  49.058  1.00  0.00           H  
ATOM   1733 HD21 LEU A 113     -58.606  40.371  48.037  1.00  0.00           H  
ATOM   1734 HD22 LEU A 113     -59.558  41.486  48.756  1.00  0.00           H  
ATOM   1735 HD23 LEU A 113     -58.068  41.179  49.350  1.00  0.00           H  
ATOM   1736  N   GLN A 114     -59.098  41.332  54.254  1.00  0.00           N  
ATOM   1737  CA  GLN A 114     -59.408  42.141  55.466  1.00  0.00           C  
ATOM   1738  C   GLN A 114     -58.300  43.179  55.694  1.00  0.00           C  
ATOM   1739  O   GLN A 114     -58.496  44.338  56.136  1.00  0.00           O  
ATOM   1740  CB  GLN A 114     -59.512  41.325  56.759  1.00  0.00           C  
ATOM   1741  CG  GLN A 114     -60.586  40.218  56.756  1.00  0.00           C  
ATOM   1742  CD  GLN A 114     -60.652  39.437  58.038  1.00  0.00           C  
ATOM   1743  OE1 GLN A 114     -59.743  38.637  58.400  1.00  0.00           O  
ATOM   1744  NE2 GLN A 114     -61.744  39.635  58.813  1.00  0.00           N  
ATOM   1745  H   GLN A 114     -58.809  40.379  54.345  1.00  0.00           H  
ATOM   1746  HA  GLN A 114     -60.273  42.621  55.319  1.00  0.00           H  
ATOM   1747  HB2 GLN A 114     -59.721  41.956  57.506  1.00  0.00           H  
ATOM   1748  HB3 GLN A 114     -58.625  40.894  56.924  1.00  0.00           H  
ATOM   1749  HG2 GLN A 114     -60.383  39.584  56.010  1.00  0.00           H  
ATOM   1750  HG3 GLN A 114     -61.477  40.643  56.599  1.00  0.00           H  
ATOM   1751 HE21 GLN A 114     -62.458  40.270  58.518  1.00  0.00           H  
ATOM   1752 HE22 GLN A 114     -61.837  39.146  59.680  1.00  0.00           H  
ATOM   1753  N   TYR A 115     -57.026  42.825  55.431  1.00  0.00           N  
ATOM   1754  CA  TYR A 115     -55.903  43.769  55.562  1.00  0.00           C  
ATOM   1755  C   TYR A 115     -56.020  44.933  54.558  1.00  0.00           C  
ATOM   1756  O   TYR A 115     -55.543  46.033  54.898  1.00  0.00           O  
ATOM   1757  CB  TYR A 115     -54.511  43.150  55.349  1.00  0.00           C  
ATOM   1758  CG  TYR A 115     -54.258  41.851  56.145  1.00  0.00           C  
ATOM   1759  CD1 TYR A 115     -54.960  41.451  57.237  1.00  0.00           C  
ATOM   1760  CD2 TYR A 115     -53.181  41.065  55.694  1.00  0.00           C  
ATOM   1761  CE1 TYR A 115     -54.648  40.234  57.856  1.00  0.00           C  
ATOM   1762  CE2 TYR A 115     -52.840  39.874  56.306  1.00  0.00           C  
ATOM   1763  CZ  TYR A 115     -53.584  39.483  57.386  1.00  0.00           C  
ATOM   1764  OH  TYR A 115     -53.273  38.277  58.009  1.00  0.00           O  
ATOM   1765  H   TYR A 115     -56.837  41.888  55.137  1.00  0.00           H  
ATOM   1766  HA  TYR A 115     -55.931  44.154  56.484  1.00  0.00           H  
ATOM   1767  HB2 TYR A 115     -53.825  43.823  55.624  1.00  0.00           H  
ATOM   1768  HB3 TYR A 115     -54.406  42.945  54.376  1.00  0.00           H  
ATOM   1769  HD1 TYR A 115     -55.697  42.023  57.597  1.00  0.00           H  
ATOM   1770  HD2 TYR A 115     -52.647  41.377  54.908  1.00  0.00           H  
ATOM   1771  HE1 TYR A 115     -55.190  39.910  58.632  1.00  0.00           H  
ATOM   1772  HE2 TYR A 115     -52.078  39.319  55.972  1.00  0.00           H  
ATOM   1773  HH  TYR A 115     -52.507  37.726  57.678  1.00  0.00           H  
ATOM   1774  N   GLY A 116     -56.593  44.685  53.365  1.00  0.00           N  
ATOM   1775  CA  GLY A 116     -56.839  45.875  52.458  1.00  0.00           C  
ATOM   1776  C   GLY A 116     -58.199  46.513  52.851  1.00  0.00           C  
ATOM   1777  O   GLY A 116     -58.497  47.576  52.333  1.00  0.00           O  
ATOM   1778  H   GLY A 116     -56.845  43.757  53.089  1.00  0.00           H  
ATOM   1779  HA2 GLY A 116     -56.870  45.573  51.505  1.00  0.00           H  
ATOM   1780  HA3 GLY A 116     -56.105  46.545  52.572  1.00  0.00           H  
ATOM   1781  N   HIS A 117     -59.000  45.977  53.784  1.00  0.00           N  
ATOM   1782  CA  HIS A 117     -60.294  46.491  54.198  1.00  0.00           C  
ATOM   1783  C   HIS A 117     -61.343  46.659  53.093  1.00  0.00           C  
ATOM   1784  O   HIS A 117     -62.167  47.619  53.080  1.00  0.00           O  
ATOM   1785  CB  HIS A 117     -60.248  47.824  55.045  1.00  0.00           C  
ATOM   1786  CG  HIS A 117     -59.423  47.559  56.288  1.00  0.00           C  
ATOM   1787  ND1 HIS A 117     -59.958  47.189  57.488  1.00  0.00           N  
ATOM   1788  CD2 HIS A 117     -58.086  47.505  56.450  1.00  0.00           C  
ATOM   1789  CE1 HIS A 117     -59.015  46.927  58.356  1.00  0.00           C  
ATOM   1790  NE2 HIS A 117     -57.853  47.135  57.751  1.00  0.00           N  
ATOM   1791  H   HIS A 117     -58.676  45.146  54.237  1.00  0.00           H  
ATOM   1792  HA  HIS A 117     -60.668  45.799  54.815  1.00  0.00           H  
ATOM   1793  HB2 HIS A 117     -61.175  48.094  55.304  1.00  0.00           H  
ATOM   1794  HB3 HIS A 117     -59.826  48.554  54.507  1.00  0.00           H  
ATOM   1795  HD1 HIS A 117     -60.938  47.127  57.678  1.00  0.00           H  
ATOM   1796  HD2 HIS A 117     -57.395  47.698  55.754  1.00  0.00           H  
ATOM   1797  HE1 HIS A 117     -59.146  46.626  59.301  1.00  0.00           H  
ATOM   1798  HE2 HIS A 117     -56.952  47.038  58.175  1.00  0.00           H  
ATOM   1799  N   ILE A 118     -61.481  45.670  52.231  1.00  0.00           N  
ATOM   1800  CA  ILE A 118     -62.482  45.716  51.169  1.00  0.00           C  
ATOM   1801  C   ILE A 118     -63.888  45.590  51.741  1.00  0.00           C  
ATOM   1802  O   ILE A 118     -64.131  44.828  52.665  1.00  0.00           O  
ATOM   1803  CB  ILE A 118     -62.166  44.639  50.114  1.00  0.00           C  
ATOM   1804  CG1 ILE A 118     -60.791  45.018  49.549  1.00  0.00           C  
ATOM   1805  CG2 ILE A 118     -63.280  44.513  49.091  1.00  0.00           C  
ATOM   1806  CD1 ILE A 118     -60.087  43.970  48.767  1.00  0.00           C  
ATOM   1807  H   ILE A 118     -60.886  44.870  52.307  1.00  0.00           H  
ATOM   1808  HA  ILE A 118     -62.413  46.609  50.724  1.00  0.00           H  
ATOM   1809  HB  ILE A 118     -62.077  43.761  50.584  1.00  0.00           H  
ATOM   1810 HG12 ILE A 118     -60.204  45.269  50.319  1.00  0.00           H  
ATOM   1811 HG13 ILE A 118     -60.915  45.811  48.952  1.00  0.00           H  
ATOM   1812 HG21 ILE A 118     -63.042  43.807  48.424  1.00  0.00           H  
ATOM   1813 HG22 ILE A 118     -64.130  44.261  49.553  1.00  0.00           H  
ATOM   1814 HG23 ILE A 118     -63.402  45.388  48.622  1.00  0.00           H  
ATOM   1815 HD11 ILE A 118     -59.207  44.325  48.450  1.00  0.00           H  
ATOM   1816 HD12 ILE A 118     -59.934  43.169  49.345  1.00  0.00           H  
ATOM   1817 HD13 ILE A 118     -60.645  43.711  47.979  1.00  0.00           H  
ATOM   1818  N   ALA A 119     -64.836  46.437  51.244  1.00  0.00           N  
ATOM   1819  CA  ALA A 119     -66.190  46.420  51.752  1.00  0.00           C  
ATOM   1820  C   ALA A 119     -66.808  45.038  51.828  1.00  0.00           C  
ATOM   1821  O   ALA A 119     -66.764  44.281  50.859  1.00  0.00           O  
ATOM   1822  CB  ALA A 119     -67.091  47.278  50.788  1.00  0.00           C  
ATOM   1823  H   ALA A 119     -64.591  47.079  50.518  1.00  0.00           H  
ATOM   1824  HA  ALA A 119     -66.202  46.833  52.663  1.00  0.00           H  
ATOM   1825  HB1 ALA A 119     -68.033  47.278  51.124  1.00  0.00           H  
ATOM   1826  HB2 ALA A 119     -66.748  48.217  50.759  1.00  0.00           H  
ATOM   1827  HB3 ALA A 119     -67.065  46.885  49.869  1.00  0.00           H  
ATOM   1828  N   ASN A 120     -67.438  44.734  52.945  1.00  0.00           N  
ATOM   1829  CA  ASN A 120     -68.155  43.534  53.265  1.00  0.00           C  
ATOM   1830  C   ASN A 120     -67.300  42.286  53.493  1.00  0.00           C  
ATOM   1831  O   ASN A 120     -67.894  41.197  53.653  1.00  0.00           O  
ATOM   1832  CB  ASN A 120     -69.138  43.168  52.103  1.00  0.00           C  
ATOM   1833  CG  ASN A 120     -70.273  44.232  52.053  1.00  0.00           C  
ATOM   1834  OD1 ASN A 120     -70.717  44.710  53.114  1.00  0.00           O  
ATOM   1835  ND2 ASN A 120     -70.713  44.577  50.861  1.00  0.00           N  
ATOM   1836  H   ASN A 120     -67.413  45.430  53.662  1.00  0.00           H  
ATOM   1837  HA  ASN A 120     -68.694  43.701  54.091  1.00  0.00           H  
ATOM   1838  HB2 ASN A 120     -69.532  42.264  52.268  1.00  0.00           H  
ATOM   1839  HB3 ASN A 120     -68.644  43.163  51.234  1.00  0.00           H  
ATOM   1840 HD21 ASN A 120     -70.319  44.160  50.042  1.00  0.00           H  
ATOM   1841 HD22 ASN A 120     -71.442  45.256  50.774  1.00  0.00           H  
ATOM   1842  N   ILE A 121     -65.970  42.438  53.575  1.00  0.00           N  
ATOM   1843  CA  ILE A 121     -65.148  41.224  53.723  1.00  0.00           C  
ATOM   1844  C   ILE A 121     -65.391  40.512  55.034  1.00  0.00           C  
ATOM   1845  O   ILE A 121     -65.451  39.268  55.083  1.00  0.00           O  
ATOM   1846  CB  ILE A 121     -63.632  41.533  53.475  1.00  0.00           C  
ATOM   1847  CG1 ILE A 121     -62.802  40.248  53.510  1.00  0.00           C  
ATOM   1848  CG2 ILE A 121     -63.129  42.447  54.620  1.00  0.00           C  
ATOM   1849  CD1 ILE A 121     -63.106  39.209  52.425  1.00  0.00           C  
ATOM   1850  H   ILE A 121     -65.550  43.345  53.537  1.00  0.00           H  
ATOM   1851  HA  ILE A 121     -65.434  40.596  52.999  1.00  0.00           H  
ATOM   1852  HB  ILE A 121     -63.516  41.992  52.594  1.00  0.00           H  
ATOM   1853 HG12 ILE A 121     -62.952  39.813  54.398  1.00  0.00           H  
ATOM   1854 HG13 ILE A 121     -61.840  40.505  53.423  1.00  0.00           H  
ATOM   1855 HG21 ILE A 121     -62.161  42.656  54.479  1.00  0.00           H  
ATOM   1856 HG22 ILE A 121     -63.656  43.297  54.624  1.00  0.00           H  
ATOM   1857 HG23 ILE A 121     -63.245  41.979  55.496  1.00  0.00           H  
ATOM   1858 HD11 ILE A 121     -62.508  38.417  52.545  1.00  0.00           H  
ATOM   1859 HD12 ILE A 121     -64.061  38.920  52.498  1.00  0.00           H  
ATOM   1860 HD13 ILE A 121     -62.948  39.612  51.524  1.00  0.00           H  
ATOM   1861  N   ASP A 122     -65.647  41.225  56.133  1.00  0.00           N  
ATOM   1862  CA  ASP A 122     -65.813  40.555  57.412  1.00  0.00           C  
ATOM   1863  C   ASP A 122     -67.052  39.654  57.404  1.00  0.00           C  
ATOM   1864  O   ASP A 122     -67.028  38.579  57.987  1.00  0.00           O  
ATOM   1865  CB  ASP A 122     -65.924  41.495  58.602  1.00  0.00           C  
ATOM   1866  CG  ASP A 122     -64.602  42.241  58.811  1.00  0.00           C  
ATOM   1867  OD1 ASP A 122     -63.545  41.707  58.525  1.00  0.00           O  
ATOM   1868  OD2 ASP A 122     -64.657  43.409  59.176  1.00  0.00           O  
ATOM   1869  H   ASP A 122     -65.725  42.220  56.076  1.00  0.00           H  
ATOM   1870  HA  ASP A 122     -65.013  39.972  57.557  1.00  0.00           H  
ATOM   1871  HB2 ASP A 122     -66.138  40.965  59.423  1.00  0.00           H  
ATOM   1872  HB3 ASP A 122     -66.654  42.157  58.433  1.00  0.00           H  
ATOM   1873  N   ASP A 123     -68.134  40.136  56.785  1.00  0.00           N  
ATOM   1874  CA  ASP A 123     -69.368  39.349  56.747  1.00  0.00           C  
ATOM   1875  C   ASP A 123     -69.216  38.177  55.802  1.00  0.00           C  
ATOM   1876  O   ASP A 123     -69.824  37.139  56.072  1.00  0.00           O  
ATOM   1877  CB  ASP A 123     -70.584  40.186  56.311  1.00  0.00           C  
ATOM   1878  CG  ASP A 123     -71.063  41.046  57.472  1.00  0.00           C  
ATOM   1879  OD1 ASP A 123     -70.912  40.571  58.634  1.00  0.00           O  
ATOM   1880  OD2 ASP A 123     -71.512  42.178  57.187  1.00  0.00           O  
ATOM   1881  H   ASP A 123     -68.101  41.035  56.348  1.00  0.00           H  
ATOM   1882  HA  ASP A 123     -69.543  38.993  57.665  1.00  0.00           H  
ATOM   1883  HB2 ASP A 123     -71.322  39.575  56.024  1.00  0.00           H  
ATOM   1884  HB3 ASP A 123     -70.324  40.776  55.547  1.00  0.00           H  
ATOM   1885  N   ILE A 124     -68.432  38.344  54.759  1.00  0.00           N  
ATOM   1886  CA  ILE A 124     -68.254  37.223  53.808  1.00  0.00           C  
ATOM   1887  C   ILE A 124     -67.446  36.111  54.471  1.00  0.00           C  
ATOM   1888  O   ILE A 124     -67.825  34.932  54.485  1.00  0.00           O  
ATOM   1889  CB  ILE A 124     -67.653  37.741  52.505  1.00  0.00           C  
ATOM   1890  CG1 ILE A 124     -68.670  38.666  51.811  1.00  0.00           C  
ATOM   1891  CG2 ILE A 124     -67.208  36.629  51.582  1.00  0.00           C  
ATOM   1892  CD1 ILE A 124     -68.107  39.581  50.735  1.00  0.00           C  
ATOM   1893  H   ILE A 124     -67.963  39.215  54.611  1.00  0.00           H  
ATOM   1894  HA  ILE A 124     -69.160  36.856  53.599  1.00  0.00           H  
ATOM   1895  HB  ILE A 124     -66.848  38.288  52.735  1.00  0.00           H  
ATOM   1896 HG12 ILE A 124     -69.091  39.241  52.513  1.00  0.00           H  
ATOM   1897 HG13 ILE A 124     -69.370  38.090  51.388  1.00  0.00           H  
ATOM   1898 HG21 ILE A 124     -66.824  37.023  50.747  1.00  0.00           H  
ATOM   1899 HG22 ILE A 124     -66.513  36.074  52.039  1.00  0.00           H  
ATOM   1900 HG23 ILE A 124     -67.993  36.055  51.349  1.00  0.00           H  
ATOM   1901 HD11 ILE A 124     -68.844  40.136  50.350  1.00  0.00           H  
ATOM   1902 HD12 ILE A 124     -67.414  40.180  51.136  1.00  0.00           H  
ATOM   1903 HD13 ILE A 124     -67.693  39.029  50.011  1.00  0.00           H  
ATOM   1904  N   ILE A 125     -66.332  36.480  55.117  1.00  0.00           N  
ATOM   1905  CA  ILE A 125     -65.532  35.472  55.838  1.00  0.00           C  
ATOM   1906  C   ILE A 125     -66.380  34.786  56.906  1.00  0.00           C  
ATOM   1907  O   ILE A 125     -66.301  33.561  57.038  1.00  0.00           O  
ATOM   1908  CB  ILE A 125     -64.214  36.027  56.416  1.00  0.00           C  
ATOM   1909  CG1 ILE A 125     -63.300  36.499  55.269  1.00  0.00           C  
ATOM   1910  CG2 ILE A 125     -63.535  34.960  57.283  1.00  0.00           C  
ATOM   1911  CD1 ILE A 125     -62.006  37.160  55.699  1.00  0.00           C  
ATOM   1912  H   ILE A 125     -66.043  37.437  55.110  1.00  0.00           H  
ATOM   1913  HA  ILE A 125     -65.283  34.770  55.171  1.00  0.00           H  
ATOM   1914  HB  ILE A 125     -64.429  36.814  56.994  1.00  0.00           H  
ATOM   1915 HG12 ILE A 125     -63.813  37.156  54.716  1.00  0.00           H  
ATOM   1916 HG13 ILE A 125     -63.069  35.702  54.711  1.00  0.00           H  
ATOM   1917 HG21 ILE A 125     -62.682  35.326  57.654  1.00  0.00           H  
ATOM   1918 HG22 ILE A 125     -64.143  34.705  58.035  1.00  0.00           H  
ATOM   1919 HG23 ILE A 125     -63.337  34.154  56.725  1.00  0.00           H  
ATOM   1920 HD11 ILE A 125     -61.485  37.430  54.890  1.00  0.00           H  
ATOM   1921 HD12 ILE A 125     -62.212  37.970  56.248  1.00  0.00           H  
ATOM   1922 HD13 ILE A 125     -61.468  36.516  56.243  1.00  0.00           H  
ATOM   1923  N   ALA A 126     -67.211  35.505  57.677  1.00  0.00           N  
ATOM   1924  CA  ALA A 126     -68.074  34.816  58.625  1.00  0.00           C  
ATOM   1925  C   ALA A 126     -69.283  34.095  58.026  1.00  0.00           C  
ATOM   1926  O   ALA A 126     -70.099  33.552  58.776  1.00  0.00           O  
ATOM   1927  CB  ALA A 126     -68.522  35.752  59.739  1.00  0.00           C  
ATOM   1928  H   ALA A 126     -67.237  36.502  57.601  1.00  0.00           H  
ATOM   1929  HA  ALA A 126     -67.512  34.111  59.058  1.00  0.00           H  
ATOM   1930  HB1 ALA A 126     -69.112  35.255  60.375  1.00  0.00           H  
ATOM   1931  HB2 ALA A 126     -67.720  36.096  60.228  1.00  0.00           H  
ATOM   1932  HB3 ALA A 126     -69.028  36.520  59.346  1.00  0.00           H  
ATOM   1933  N   GLY A 127     -69.513  34.032  56.734  1.00  0.00           N  
ATOM   1934  CA  GLY A 127     -70.613  33.325  56.101  1.00  0.00           C  
ATOM   1935  C   GLY A 127     -71.966  34.016  56.233  1.00  0.00           C  
ATOM   1936  O   GLY A 127     -72.989  33.346  56.058  1.00  0.00           O  
ATOM   1937  H   GLY A 127     -68.875  34.513  56.133  1.00  0.00           H  
ATOM   1938  HA2 GLY A 127     -70.683  32.419  56.517  1.00  0.00           H  
ATOM   1939  HA3 GLY A 127     -70.404  33.229  55.128  1.00  0.00           H  
ATOM   1940  N   LYS A 128     -72.023  35.303  56.531  1.00  0.00           N  
ATOM   1941  CA  LYS A 128     -73.255  36.054  56.681  1.00  0.00           C  
ATOM   1942  C   LYS A 128     -73.744  36.658  55.375  1.00  0.00           C  
ATOM   1943  O   LYS A 128     -74.909  37.050  55.211  1.00  0.00           O  
ATOM   1944  CB  LYS A 128     -73.145  37.213  57.666  1.00  0.00           C  
ATOM   1945  CG  LYS A 128     -73.056  36.826  59.118  1.00  0.00           C  
ATOM   1946  CD  LYS A 128     -73.008  38.048  60.005  1.00  0.00           C  
ATOM   1947  CE  LYS A 128     -72.372  37.695  61.347  1.00  0.00           C  
ATOM   1948  NZ  LYS A 128     -71.865  38.906  62.052  1.00  0.00           N  
ATOM   1949  H   LYS A 128     -71.160  35.791  56.662  1.00  0.00           H  
ATOM   1950  HA  LYS A 128     -73.960  35.429  57.016  1.00  0.00           H  
ATOM   1951  HB2 LYS A 128     -73.952  37.792  57.551  1.00  0.00           H  
ATOM   1952  HB3 LYS A 128     -72.324  37.735  57.436  1.00  0.00           H  
ATOM   1953  HG2 LYS A 128     -72.227  36.285  59.262  1.00  0.00           H  
ATOM   1954  HG3 LYS A 128     -73.857  36.278  59.360  1.00  0.00           H  
ATOM   1955  HD2 LYS A 128     -73.938  38.383  60.157  1.00  0.00           H  
ATOM   1956  HD3 LYS A 128     -72.466  38.760  59.559  1.00  0.00           H  
ATOM   1957  HE2 LYS A 128     -71.609  37.069  61.189  1.00  0.00           H  
ATOM   1958  HE3 LYS A 128     -73.057  37.248  61.923  1.00  0.00           H  
ATOM   1959  HZ1 LYS A 128     -71.456  38.637  62.924  1.00  0.00           H  
ATOM   1960  HZ2 LYS A 128     -71.175  39.357  61.486  1.00  0.00           H  
ATOM   1961  HZ3 LYS A 128     -72.623  39.536  62.219  1.00  0.00           H  
ATOM   1962  N   LYS A 129     -72.821  36.821  54.455  1.00  0.00           N  
ATOM   1963  CA  LYS A 129     -73.076  37.383  53.144  1.00  0.00           C  
ATOM   1964  C   LYS A 129     -72.206  36.562  52.187  1.00  0.00           C  
ATOM   1965  O   LYS A 129     -71.177  36.019  52.585  1.00  0.00           O  
ATOM   1966  CB  LYS A 129     -72.759  38.847  52.989  1.00  0.00           C  
ATOM   1967  CG  LYS A 129     -73.602  39.887  53.678  1.00  0.00           C  
ATOM   1968  CD  LYS A 129     -73.027  41.294  53.376  1.00  0.00           C  
ATOM   1969  CE  LYS A 129     -73.934  42.333  54.048  1.00  0.00           C  
ATOM   1970  NZ  LYS A 129     -73.159  43.120  55.033  1.00  0.00           N  
ATOM   1971  H   LYS A 129     -71.886  36.540  54.672  1.00  0.00           H  
ATOM   1972  HA  LYS A 129     -74.037  37.235  52.912  1.00  0.00           H  
ATOM   1973  HB2 LYS A 129     -72.800  39.047  52.010  1.00  0.00           H  
ATOM   1974  HB3 LYS A 129     -71.823  38.974  53.316  1.00  0.00           H  
ATOM   1975  HG2 LYS A 129     -73.591  39.726  54.665  1.00  0.00           H  
ATOM   1976  HG3 LYS A 129     -74.542  39.831  53.342  1.00  0.00           H  
ATOM   1977  HD2 LYS A 129     -73.009  41.448  52.388  1.00  0.00           H  
ATOM   1978  HD3 LYS A 129     -72.099  41.367  53.742  1.00  0.00           H  
ATOM   1979  HE2 LYS A 129     -74.684  41.865  54.515  1.00  0.00           H  
ATOM   1980  HE3 LYS A 129     -74.306  42.947  53.352  1.00  0.00           H  
ATOM   1981  HZ1 LYS A 129     -73.757  43.794  55.466  1.00  0.00           H  
ATOM   1982  HZ2 LYS A 129     -72.787  42.508  55.731  1.00  0.00           H  
ATOM   1983  HZ3 LYS A 129     -72.409  43.590  54.568  1.00  0.00           H  
ATOM   1984  N   PRO A 130     -72.662  36.462  50.957  1.00  0.00           N  
ATOM   1985  CA  PRO A 130     -71.984  35.696  49.928  1.00  0.00           C  
ATOM   1986  C   PRO A 130     -70.862  36.491  49.311  1.00  0.00           C  
ATOM   1987  O   PRO A 130     -70.959  37.726  49.225  1.00  0.00           O  
ATOM   1988  CB  PRO A 130     -73.131  35.458  48.944  1.00  0.00           C  
ATOM   1989  CG  PRO A 130     -73.954  36.726  49.012  1.00  0.00           C  
ATOM   1990  CD  PRO A 130     -73.934  37.074  50.473  1.00  0.00           C  
ATOM   1991  HA  PRO A 130     -71.645  34.830  50.295  1.00  0.00           H  
ATOM   1992  HB2 PRO A 130     -72.780  35.313  48.019  1.00  0.00           H  
ATOM   1993  HB3 PRO A 130     -73.676  34.667  49.221  1.00  0.00           H  
ATOM   1994  HG2 PRO A 130     -73.538  37.453  48.465  1.00  0.00           H  
ATOM   1995  HG3 PRO A 130     -74.889  36.564  48.695  1.00  0.00           H  
ATOM   1996  HD2 PRO A 130     -73.927  38.065  50.605  1.00  0.00           H  
ATOM   1997  HD3 PRO A 130     -74.723  36.681  50.945  1.00  0.00           H  
ATOM   1998  N   ALA A 131     -69.901  35.845  48.672  1.00  0.00           N  
ATOM   1999  CA  ALA A 131     -68.721  36.495  48.103  1.00  0.00           C  
ATOM   2000  C   ALA A 131     -68.990  37.434  46.962  1.00  0.00           C  
ATOM   2001  O   ALA A 131     -68.314  38.472  46.806  1.00  0.00           O  
ATOM   2002  CB  ALA A 131     -67.694  35.415  47.775  1.00  0.00           C  
ATOM   2003  H   ALA A 131     -69.986  34.854  48.572  1.00  0.00           H  
ATOM   2004  HA  ALA A 131     -68.324  37.048  48.835  1.00  0.00           H  
ATOM   2005  HB1 ALA A 131     -66.877  35.839  47.384  1.00  0.00           H  
ATOM   2006  HB2 ALA A 131     -67.447  34.925  48.611  1.00  0.00           H  
ATOM   2007  HB3 ALA A 131     -68.085  34.773  47.115  1.00  0.00           H  
ATOM   2008  N   THR A 132     -70.136  37.268  46.271  1.00  0.00           N  
ATOM   2009  CA  THR A 132     -70.577  38.210  45.255  1.00  0.00           C  
ATOM   2010  C   THR A 132     -70.912  39.572  45.834  1.00  0.00           C  
ATOM   2011  O   THR A 132     -70.872  40.523  45.028  1.00  0.00           O  
ATOM   2012  CB  THR A 132     -71.771  37.644  44.435  1.00  0.00           C  
ATOM   2013  OG1 THR A 132     -72.880  37.485  45.316  1.00  0.00           O  
ATOM   2014  CG2 THR A 132     -71.384  36.259  43.937  1.00  0.00           C  
ATOM   2015  H   THR A 132     -70.703  36.468  46.464  1.00  0.00           H  
ATOM   2016  HA  THR A 132     -69.816  38.338  44.619  1.00  0.00           H  
ATOM   2017  HB  THR A 132     -72.002  38.248  43.672  1.00  0.00           H  
ATOM   2018  HG1 THR A 132     -73.660  37.121  44.807  1.00  0.00           H  
ATOM   2019 HG21 THR A 132     -72.138  35.873  43.405  1.00  0.00           H  
ATOM   2020 HG22 THR A 132     -70.570  36.328  43.360  1.00  0.00           H  
ATOM   2021 HG23 THR A 132     -71.190  35.666  44.718  1.00  0.00           H  
ATOM   2022  N   ASP A 133     -71.116  39.767  47.129  1.00  0.00           N  
ATOM   2023  CA  ASP A 133     -71.242  41.101  47.700  1.00  0.00           C  
ATOM   2024  C   ASP A 133     -69.906  41.809  47.989  1.00  0.00           C  
ATOM   2025  O   ASP A 133     -69.877  42.945  48.510  1.00  0.00           O  
ATOM   2026  CB  ASP A 133     -71.979  41.114  49.049  1.00  0.00           C  
ATOM   2027  CG  ASP A 133     -73.485  41.013  48.852  1.00  0.00           C  
ATOM   2028  OD1 ASP A 133     -73.969  41.430  47.774  1.00  0.00           O  
ATOM   2029  OD2 ASP A 133     -74.191  40.474  49.693  1.00  0.00           O  
ATOM   2030  H   ASP A 133     -71.186  38.973  47.733  1.00  0.00           H  
ATOM   2031  HA  ASP A 133     -71.760  41.666  47.058  1.00  0.00           H  
ATOM   2032  HB2 ASP A 133     -71.769  41.966  49.528  1.00  0.00           H  
ATOM   2033  HB3 ASP A 133     -71.669  40.338  49.598  1.00  0.00           H  
ATOM   2034  N   LEU A 134     -68.777  41.192  47.713  1.00  0.00           N  
ATOM   2035  CA  LEU A 134     -67.494  41.869  47.964  1.00  0.00           C  
ATOM   2036  C   LEU A 134     -67.458  43.212  47.260  1.00  0.00           C  
ATOM   2037  O   LEU A 134     -67.855  43.309  46.081  1.00  0.00           O  
ATOM   2038  CB  LEU A 134     -66.362  40.965  47.432  1.00  0.00           C  
ATOM   2039  CG  LEU A 134     -64.936  41.386  47.807  1.00  0.00           C  
ATOM   2040  CD1 LEU A 134     -64.770  41.293  49.310  1.00  0.00           C  
ATOM   2041  CD2 LEU A 134     -63.900  40.515  47.097  1.00  0.00           C  
ATOM   2042  H   LEU A 134     -68.790  40.267  47.334  1.00  0.00           H  
ATOM   2043  HA  LEU A 134     -67.377  42.006  48.948  1.00  0.00           H  
ATOM   2044  HB2 LEU A 134     -66.425  40.951  46.434  1.00  0.00           H  
ATOM   2045  HB3 LEU A 134     -66.513  40.043  47.789  1.00  0.00           H  
ATOM   2046  HG  LEU A 134     -64.800  42.337  47.528  1.00  0.00           H  
ATOM   2047 HD11 LEU A 134     -63.841  41.567  49.560  1.00  0.00           H  
ATOM   2048 HD12 LEU A 134     -65.428  41.900  49.756  1.00  0.00           H  
ATOM   2049 HD13 LEU A 134     -64.931  40.351  49.606  1.00  0.00           H  
ATOM   2050 HD21 LEU A 134     -62.981  40.810  47.358  1.00  0.00           H  
ATOM   2051 HD22 LEU A 134     -64.031  39.559  47.361  1.00  0.00           H  
ATOM   2052 HD23 LEU A 134     -64.010  40.606  46.107  1.00  0.00           H  
ATOM   2053  N   GLY A 135     -66.857  44.253  47.827  1.00  0.00           N  
ATOM   2054  CA  GLY A 135     -66.746  45.581  47.242  1.00  0.00           C  
ATOM   2055  C   GLY A 135     -65.873  45.744  46.039  1.00  0.00           C  
ATOM   2056  O   GLY A 135     -65.029  46.648  45.970  1.00  0.00           O  
ATOM   2057  H   GLY A 135     -66.448  44.112  48.729  1.00  0.00           H  
ATOM   2058  HA2 GLY A 135     -66.392  46.191  47.952  1.00  0.00           H  
ATOM   2059  HA3 GLY A 135     -67.667  45.870  46.983  1.00  0.00           H  
ATOM   2060  N   VAL A 136     -65.914  44.885  45.022  1.00  0.00           N  
ATOM   2061  CA  VAL A 136     -65.110  44.981  43.828  1.00  0.00           C  
ATOM   2062  C   VAL A 136     -66.066  45.014  42.601  1.00  0.00           C  
ATOM   2063  O   VAL A 136     -67.120  44.367  42.648  1.00  0.00           O  
ATOM   2064  CB  VAL A 136     -64.100  43.850  43.575  1.00  0.00           C  
ATOM   2065  CG1 VAL A 136     -62.973  43.870  44.624  1.00  0.00           C  
ATOM   2066  CG2 VAL A 136     -64.772  42.461  43.580  1.00  0.00           C  
ATOM   2067  H   VAL A 136     -66.550  44.116  45.091  1.00  0.00           H  
ATOM   2068  HA  VAL A 136     -64.609  45.846  43.857  1.00  0.00           H  
ATOM   2069  HB  VAL A 136     -63.690  43.994  42.674  1.00  0.00           H  
ATOM   2070 HG11 VAL A 136     -62.331  43.126  44.438  1.00  0.00           H  
ATOM   2071 HG12 VAL A 136     -62.491  44.745  44.579  1.00  0.00           H  
ATOM   2072 HG13 VAL A 136     -63.365  43.751  45.536  1.00  0.00           H  
ATOM   2073 HG21 VAL A 136     -64.082  41.756  43.412  1.00  0.00           H  
ATOM   2074 HG22 VAL A 136     -65.202  42.302  44.469  1.00  0.00           H  
ATOM   2075 HG23 VAL A 136     -65.467  42.424  42.862  1.00  0.00           H  
ATOM   2076  N   LYS A 137     -65.595  45.735  41.576  1.00  0.00           N  
ATOM   2077  CA  LYS A 137     -66.440  45.702  40.373  1.00  0.00           C  
ATOM   2078  C   LYS A 137     -65.706  46.011  39.088  1.00  0.00           C  
ATOM   2079  O   LYS A 137     -64.747  46.771  39.034  1.00  0.00           O  
ATOM   2080  CB  LYS A 137     -67.694  46.544  40.505  1.00  0.00           C  
ATOM   2081  CG  LYS A 137     -67.688  47.955  39.966  1.00  0.00           C  
ATOM   2082  CD  LYS A 137     -69.126  48.461  39.792  1.00  0.00           C  
ATOM   2083  CE  LYS A 137     -69.945  48.421  41.080  1.00  0.00           C  
ATOM   2084  NZ  LYS A 137     -70.092  49.748  41.750  1.00  0.00           N  
ATOM   2085  H   LYS A 137     -64.741  46.252  41.624  1.00  0.00           H  
ATOM   2086  HA  LYS A 137     -66.754  44.757  40.287  1.00  0.00           H  
ATOM   2087  HB2 LYS A 137     -67.906  46.604  41.481  1.00  0.00           H  
ATOM   2088  HB3 LYS A 137     -68.427  46.053  40.034  1.00  0.00           H  
ATOM   2089  HG2 LYS A 137     -67.224  47.969  39.081  1.00  0.00           H  
ATOM   2090  HG3 LYS A 137     -67.203  48.551  40.606  1.00  0.00           H  
ATOM   2091  HD2 LYS A 137     -69.582  47.890  39.109  1.00  0.00           H  
ATOM   2092  HD3 LYS A 137     -69.092  49.406  39.468  1.00  0.00           H  
ATOM   2093  HE2 LYS A 137     -69.497  47.795  41.718  1.00  0.00           H  
ATOM   2094  HE3 LYS A 137     -70.858  48.077  40.861  1.00  0.00           H  
ATOM   2095  HZ1 LYS A 137     -70.637  49.643  42.582  1.00  0.00           H  
ATOM   2096  HZ2 LYS A 137     -69.188  50.104  41.987  1.00  0.00           H  
ATOM   2097  HZ3 LYS A 137     -70.549  50.386  41.130  1.00  0.00           H  
ATOM   2098  N   ALA A 138     -66.211  45.360  38.026  1.00  0.00           N  
ATOM   2099  CA  ALA A 138     -65.701  45.610  36.688  1.00  0.00           C  
ATOM   2100  C   ALA A 138     -66.587  46.718  36.085  1.00  0.00           C  
ATOM   2101  O   ALA A 138     -67.790  46.459  35.904  1.00  0.00           O  
ATOM   2102  CB  ALA A 138     -65.799  44.355  35.859  1.00  0.00           C  
ATOM   2103  H   ALA A 138     -66.947  44.696  38.158  1.00  0.00           H  
ATOM   2104  HA  ALA A 138     -64.751  45.918  36.735  1.00  0.00           H  
ATOM   2105  HB1 ALA A 138     -65.447  44.534  34.940  1.00  0.00           H  
ATOM   2106  HB2 ALA A 138     -65.260  43.630  36.287  1.00  0.00           H  
ATOM   2107  HB3 ALA A 138     -66.755  44.069  35.799  1.00  0.00           H  
ATOM   2108  N   LEU A 139     -66.053  47.921  35.943  1.00  0.00           N  
ATOM   2109  CA  LEU A 139     -66.860  49.014  35.390  1.00  0.00           C  
ATOM   2110  C   LEU A 139     -66.963  48.742  33.888  1.00  0.00           C  
ATOM   2111  O   LEU A 139     -68.028  48.839  33.306  1.00  0.00           O  
ATOM   2112  CB  LEU A 139     -66.349  50.405  35.730  1.00  0.00           C  
ATOM   2113  CG  LEU A 139     -66.490  50.863  37.179  1.00  0.00           C  
ATOM   2114  CD1 LEU A 139     -65.864  52.238  37.393  1.00  0.00           C  
ATOM   2115  CD2 LEU A 139     -67.929  50.918  37.635  1.00  0.00           C  
ATOM   2116  H   LEU A 139     -65.104  48.084  36.212  1.00  0.00           H  
ATOM   2117  HA  LEU A 139     -67.780  48.931  35.773  1.00  0.00           H  
ATOM   2118  HB2 LEU A 139     -66.847  51.057  35.158  1.00  0.00           H  
ATOM   2119  HB3 LEU A 139     -65.377  50.434  35.498  1.00  0.00           H  
ATOM   2120  HG  LEU A 139     -66.006  50.208  37.759  1.00  0.00           H  
ATOM   2121 HD11 LEU A 139     -65.973  52.509  38.350  1.00  0.00           H  
ATOM   2122 HD12 LEU A 139     -64.891  52.200  37.166  1.00  0.00           H  
ATOM   2123 HD13 LEU A 139     -66.318  52.906  36.804  1.00  0.00           H  
ATOM   2124 HD21 LEU A 139     -67.966  51.222  38.587  1.00  0.00           H  
ATOM   2125 HD22 LEU A 139     -68.437  51.560  37.060  1.00  0.00           H  
ATOM   2126 HD23 LEU A 139     -68.337  50.008  37.560  1.00  0.00           H  
ATOM   2127  N   ASP A 140     -65.860  48.299  33.304  1.00  0.00           N  
ATOM   2128  CA  ASP A 140     -65.808  47.818  31.928  1.00  0.00           C  
ATOM   2129  C   ASP A 140     -64.731  46.729  31.859  1.00  0.00           C  
ATOM   2130  O   ASP A 140     -64.185  46.286  32.875  1.00  0.00           O  
ATOM   2131  CB  ASP A 140     -65.658  48.890  30.885  1.00  0.00           C  
ATOM   2132  CG  ASP A 140     -64.372  49.667  30.993  1.00  0.00           C  
ATOM   2133  OD1 ASP A 140     -63.271  49.066  30.990  1.00  0.00           O  
ATOM   2134  OD2 ASP A 140     -64.476  50.916  31.089  1.00  0.00           O  
ATOM   2135  H   ASP A 140     -65.014  48.294  33.837  1.00  0.00           H  
ATOM   2136  HA  ASP A 140     -66.682  47.367  31.750  1.00  0.00           H  
ATOM   2137  HB2 ASP A 140     -66.421  49.529  30.978  1.00  0.00           H  
ATOM   2138  HB3 ASP A 140     -65.691  48.459  29.983  1.00  0.00           H  
ATOM   2139  N   ASP A 141     -64.406  46.272  30.654  1.00  0.00           N  
ATOM   2140  CA  ASP A 141     -63.474  45.189  30.452  1.00  0.00           C  
ATOM   2141  C   ASP A 141     -62.090  45.486  31.024  1.00  0.00           C  
ATOM   2142  O   ASP A 141     -61.337  44.557  31.315  1.00  0.00           O  
ATOM   2143  CB  ASP A 141     -63.324  44.858  28.946  1.00  0.00           C  
ATOM   2144  CG  ASP A 141     -64.124  43.638  28.544  1.00  0.00           C  
ATOM   2145  OD1 ASP A 141     -65.172  43.302  29.152  1.00  0.00           O  
ATOM   2146  OD2 ASP A 141     -63.766  42.907  27.593  1.00  0.00           O  
ATOM   2147  H   ASP A 141     -64.826  46.697  29.852  1.00  0.00           H  
ATOM   2148  HA  ASP A 141     -63.834  44.379  30.914  1.00  0.00           H  
ATOM   2149  HB2 ASP A 141     -62.358  44.689  28.748  1.00  0.00           H  
ATOM   2150  HB3 ASP A 141     -63.641  45.641  28.411  1.00  0.00           H  
ATOM   2151  N   HIS A 142     -61.704  46.750  30.924  1.00  0.00           N  
ATOM   2152  CA  HIS A 142     -60.408  47.215  31.337  1.00  0.00           C  
ATOM   2153  C   HIS A 142     -60.466  48.124  32.545  1.00  0.00           C  
ATOM   2154  O   HIS A 142     -59.532  48.880  32.743  1.00  0.00           O  
ATOM   2155  CB  HIS A 142     -59.751  47.970  30.158  1.00  0.00           C  
ATOM   2156  CG  HIS A 142     -59.853  47.173  28.896  1.00  0.00           C  
ATOM   2157  ND1 HIS A 142     -59.167  45.996  28.723  1.00  0.00           N  
ATOM   2158  CD2 HIS A 142     -60.571  47.375  27.765  1.00  0.00           C  
ATOM   2159  CE1 HIS A 142     -59.439  45.500  27.528  1.00  0.00           C  
ATOM   2160  NE2 HIS A 142     -60.290  46.316  26.930  1.00  0.00           N  
ATOM   2161  H   HIS A 142     -62.347  47.414  30.542  1.00  0.00           H  
ATOM   2162  HA  HIS A 142     -59.842  46.422  31.562  1.00  0.00           H  
ATOM   2163  HB2 HIS A 142     -58.786  48.130  30.368  1.00  0.00           H  
ATOM   2164  HB3 HIS A 142     -60.215  48.847  30.031  1.00  0.00           H  
ATOM   2165  HD1 HIS A 142     -58.557  45.579  29.396  1.00  0.00           H  
ATOM   2166  HD2 HIS A 142     -61.184  48.142  27.574  1.00  0.00           H  
ATOM   2167  HE1 HIS A 142     -59.066  44.655  27.144  1.00  0.00           H  
ATOM   2168  HE2 HIS A 142     -60.670  46.185  26.014  1.00  0.00           H  
ATOM   2169  N   THR A 143     -61.566  48.151  33.281  1.00  0.00           N  
ATOM   2170  CA  THR A 143     -61.628  49.044  34.441  1.00  0.00           C  
ATOM   2171  C   THR A 143     -62.129  48.245  35.635  1.00  0.00           C  
ATOM   2172  O   THR A 143     -63.218  47.656  35.631  1.00  0.00           O  
ATOM   2173  CB  THR A 143     -62.445  50.312  34.149  1.00  0.00           C  
ATOM   2174  OG1 THR A 143     -62.121  50.829  32.838  1.00  0.00           O  
ATOM   2175  CG2 THR A 143     -62.091  51.416  35.141  1.00  0.00           C  
ATOM   2176  H   THR A 143     -62.345  47.569  33.048  1.00  0.00           H  
ATOM   2177  HA  THR A 143     -60.693  49.332  34.646  1.00  0.00           H  
ATOM   2178  HB  THR A 143     -63.422  50.107  34.202  1.00  0.00           H  
ATOM   2179  HG1 THR A 143     -62.660  51.653  32.662  1.00  0.00           H  
ATOM   2180 HG21 THR A 143     -62.631  52.233  34.937  1.00  0.00           H  
ATOM   2181 HG22 THR A 143     -62.293  51.106  36.070  1.00  0.00           H  
ATOM   2182 HG23 THR A 143     -61.118  51.632  35.066  1.00  0.00           H  
ATOM   2183  N   PHE A 144     -61.238  48.174  36.629  1.00  0.00           N  
ATOM   2184  CA  PHE A 144     -61.502  47.424  37.855  1.00  0.00           C  
ATOM   2185  C   PHE A 144     -61.579  48.394  39.025  1.00  0.00           C  
ATOM   2186  O   PHE A 144     -60.658  49.178  39.287  1.00  0.00           O  
ATOM   2187  CB  PHE A 144     -60.436  46.314  38.019  1.00  0.00           C  
ATOM   2188  CG  PHE A 144     -60.659  45.414  39.209  1.00  0.00           C  
ATOM   2189  CD1 PHE A 144     -61.844  44.708  39.360  1.00  0.00           C  
ATOM   2190  CD2 PHE A 144     -59.652  45.280  40.174  1.00  0.00           C  
ATOM   2191  CE1 PHE A 144     -62.041  43.890  40.451  1.00  0.00           C  
ATOM   2192  CE2 PHE A 144     -59.859  44.457  41.269  1.00  0.00           C  
ATOM   2193  CZ  PHE A 144     -61.059  43.776  41.437  1.00  0.00           C  
ATOM   2194  H   PHE A 144     -60.364  48.649  36.531  1.00  0.00           H  
ATOM   2195  HA  PHE A 144     -62.395  46.983  37.761  1.00  0.00           H  
ATOM   2196  HB2 PHE A 144     -59.542  46.750  38.119  1.00  0.00           H  
ATOM   2197  HB3 PHE A 144     -60.441  45.750  37.194  1.00  0.00           H  
ATOM   2198  HD1 PHE A 144     -62.562  44.794  38.670  1.00  0.00           H  
ATOM   2199  HD2 PHE A 144     -58.789  45.775  40.073  1.00  0.00           H  
ATOM   2200  HE1 PHE A 144     -62.893  43.374  40.537  1.00  0.00           H  
ATOM   2201  HE2 PHE A 144     -59.134  44.351  41.949  1.00  0.00           H  
ATOM   2202  HZ  PHE A 144     -61.216  43.215  42.249  1.00  0.00           H  
ATOM   2203  N   GLU A 145     -62.690  48.461  39.712  1.00  0.00           N  
ATOM   2204  CA  GLU A 145     -62.896  49.407  40.789  1.00  0.00           C  
ATOM   2205  C   GLU A 145     -62.970  48.737  42.152  1.00  0.00           C  
ATOM   2206  O   GLU A 145     -63.719  47.770  42.215  1.00  0.00           O  
ATOM   2207  CB  GLU A 145     -64.229  50.159  40.556  1.00  0.00           C  
ATOM   2208  CG  GLU A 145     -64.590  51.018  41.783  1.00  0.00           C  
ATOM   2209  CD  GLU A 145     -65.923  51.727  41.522  1.00  0.00           C  
ATOM   2210  OE1 GLU A 145     -65.777  52.838  40.930  1.00  0.00           O  
ATOM   2211  OE2 GLU A 145     -66.952  51.134  41.895  1.00  0.00           O  
ATOM   2212  H   GLU A 145     -63.431  47.830  39.483  1.00  0.00           H  
ATOM   2213  HA  GLU A 145     -62.145  50.067  40.791  1.00  0.00           H  
ATOM   2214  HB2 GLU A 145     -64.958  49.493  40.395  1.00  0.00           H  
ATOM   2215  HB3 GLU A 145     -64.136  50.752  39.756  1.00  0.00           H  
ATOM   2216  HG2 GLU A 145     -63.874  51.698  41.938  1.00  0.00           H  
ATOM   2217  HG3 GLU A 145     -64.674  50.432  42.589  1.00  0.00           H  
ATOM   2218  N   VAL A 146     -62.246  49.260  43.140  1.00  0.00           N  
ATOM   2219  CA  VAL A 146     -62.318  48.691  44.490  1.00  0.00           C  
ATOM   2220  C   VAL A 146     -62.797  49.609  45.588  1.00  0.00           C  
ATOM   2221  O   VAL A 146     -62.250  50.699  45.753  1.00  0.00           O  
ATOM   2222  CB  VAL A 146     -60.946  48.106  44.959  1.00  0.00           C  
ATOM   2223  CG1 VAL A 146     -61.092  47.405  46.315  1.00  0.00           C  
ATOM   2224  CG2 VAL A 146     -60.465  47.104  43.947  1.00  0.00           C  
ATOM   2225  H   VAL A 146     -61.651  50.044  42.961  1.00  0.00           H  
ATOM   2226  HA  VAL A 146     -62.961  47.926  44.449  1.00  0.00           H  
ATOM   2227  HB  VAL A 146     -60.278  48.846  45.037  1.00  0.00           H  
ATOM   2228 HG11 VAL A 146     -60.206  47.038  46.598  1.00  0.00           H  
ATOM   2229 HG12 VAL A 146     -61.414  48.062  46.997  1.00  0.00           H  
ATOM   2230 HG13 VAL A 146     -61.752  46.658  46.235  1.00  0.00           H  
ATOM   2231 HG21 VAL A 146     -59.587  46.727  44.243  1.00  0.00           H  
ATOM   2232 HG22 VAL A 146     -61.134  46.366  43.865  1.00  0.00           H  
ATOM   2233 HG23 VAL A 146     -60.353  47.553  43.060  1.00  0.00           H  
ATOM   2234  N   THR A 147     -63.846  49.229  46.330  1.00  0.00           N  
ATOM   2235  CA  THR A 147     -64.359  50.023  47.431  1.00  0.00           C  
ATOM   2236  C   THR A 147     -63.920  49.514  48.808  1.00  0.00           C  
ATOM   2237  O   THR A 147     -64.297  48.425  49.213  1.00  0.00           O  
ATOM   2238  CB  THR A 147     -65.921  50.059  47.424  1.00  0.00           C  
ATOM   2239  OG1 THR A 147     -66.343  50.521  46.137  1.00  0.00           O  
ATOM   2240  CG2 THR A 147     -66.506  51.045  48.411  1.00  0.00           C  
ATOM   2241  H   THR A 147     -64.295  48.361  46.116  1.00  0.00           H  
ATOM   2242  HA  THR A 147     -64.025  50.959  47.323  1.00  0.00           H  
ATOM   2243  HB  THR A 147     -66.286  49.144  47.596  1.00  0.00           H  
ATOM   2244  HG1 THR A 147     -67.342  50.554  46.106  1.00  0.00           H  
ATOM   2245 HG21 THR A 147     -67.504  51.019  48.356  1.00  0.00           H  
ATOM   2246 HG22 THR A 147     -66.216  50.802  49.337  1.00  0.00           H  
ATOM   2247 HG23 THR A 147     -66.184  51.966  48.192  1.00  0.00           H  
ATOM   2248  N   LEU A 148     -63.185  50.309  49.587  1.00  0.00           N  
ATOM   2249  CA  LEU A 148     -62.756  49.975  50.931  1.00  0.00           C  
ATOM   2250  C   LEU A 148     -63.711  50.543  51.957  1.00  0.00           C  
ATOM   2251  O   LEU A 148     -64.296  51.618  51.679  1.00  0.00           O  
ATOM   2252  CB  LEU A 148     -61.344  50.589  51.137  1.00  0.00           C  
ATOM   2253  CG  LEU A 148     -60.291  50.326  50.046  1.00  0.00           C  
ATOM   2254  CD1 LEU A 148     -58.918  50.830  50.462  1.00  0.00           C  
ATOM   2255  CD2 LEU A 148     -60.197  48.864  49.596  1.00  0.00           C  
ATOM   2256  H   LEU A 148     -62.911  51.197  49.218  1.00  0.00           H  
ATOM   2257  HA  LEU A 148     -62.708  48.981  51.031  1.00  0.00           H  
ATOM   2258  HB2 LEU A 148     -60.982  50.227  51.996  1.00  0.00           H  
ATOM   2259  HB3 LEU A 148     -61.456  51.580  51.213  1.00  0.00           H  
ATOM   2260  HG  LEU A 148     -60.565  50.859  49.245  1.00  0.00           H  
ATOM   2261 HD11 LEU A 148     -58.260  50.644  49.733  1.00  0.00           H  
ATOM   2262 HD12 LEU A 148     -58.961  51.815  50.629  1.00  0.00           H  
ATOM   2263 HD13 LEU A 148     -58.631  50.363  51.298  1.00  0.00           H  
ATOM   2264 HD21 LEU A 148     -59.494  48.777  48.890  1.00  0.00           H  
ATOM   2265 HD22 LEU A 148     -59.956  48.289  50.378  1.00  0.00           H  
ATOM   2266 HD23 LEU A 148     -61.079  48.572  49.226  1.00  0.00           H  
ATOM   2267  N   SER A 149     -63.944  49.958  53.116  1.00  0.00           N  
ATOM   2268  CA  SER A 149     -64.774  50.509  54.158  1.00  0.00           C  
ATOM   2269  C   SER A 149     -64.035  51.549  55.000  1.00  0.00           C  
ATOM   2270  O   SER A 149     -64.564  52.154  55.930  1.00  0.00           O  
ATOM   2271  CB  SER A 149     -65.201  49.365  55.087  1.00  0.00           C  
ATOM   2272  OG  SER A 149     -63.979  48.770  55.521  1.00  0.00           O  
ATOM   2273  H   SER A 149     -63.515  49.070  53.284  1.00  0.00           H  
ATOM   2274  HA  SER A 149     -65.586  50.927  53.750  1.00  0.00           H  
ATOM   2275  HB2 SER A 149     -65.760  48.700  54.592  1.00  0.00           H  
ATOM   2276  HB3 SER A 149     -65.717  49.719  55.867  1.00  0.00           H  
ATOM   2277  HG  SER A 149     -64.180  48.008  56.137  1.00  0.00           H  
ATOM   2278  N   GLU A 150     -62.729  51.726  54.833  1.00  0.00           N  
ATOM   2279  CA  GLU A 150     -61.960  52.678  55.610  1.00  0.00           C  
ATOM   2280  C   GLU A 150     -60.854  53.168  54.679  1.00  0.00           C  
ATOM   2281  O   GLU A 150     -60.522  52.422  53.763  1.00  0.00           O  
ATOM   2282  CB  GLU A 150     -61.355  52.053  56.858  1.00  0.00           C  
ATOM   2283  CG  GLU A 150     -62.183  51.410  57.939  1.00  0.00           C  
ATOM   2284  CD  GLU A 150     -62.275  52.208  59.220  1.00  0.00           C  
ATOM   2285  OE1 GLU A 150     -62.110  53.451  59.161  1.00  0.00           O  
ATOM   2286  OE2 GLU A 150     -62.492  51.584  60.273  1.00  0.00           O  
ATOM   2287  H   GLU A 150     -62.256  51.179  54.142  1.00  0.00           H  
ATOM   2288  HA  GLU A 150     -62.544  53.447  55.870  1.00  0.00           H  
ATOM   2289  HB2 GLU A 150     -60.835  52.780  57.306  1.00  0.00           H  
ATOM   2290  HB3 GLU A 150     -60.727  51.345  56.535  1.00  0.00           H  
ATOM   2291  HG2 GLU A 150     -61.779  50.521  58.154  1.00  0.00           H  
ATOM   2292  HG3 GLU A 150     -63.109  51.279  57.586  1.00  0.00           H  
ATOM   2293  N   PRO A 151     -60.322  54.356  54.907  1.00  0.00           N  
ATOM   2294  CA  PRO A 151     -59.255  54.898  54.098  1.00  0.00           C  
ATOM   2295  C   PRO A 151     -57.958  54.116  54.307  1.00  0.00           C  
ATOM   2296  O   PRO A 151     -57.559  53.910  55.446  1.00  0.00           O  
ATOM   2297  CB  PRO A 151     -59.079  56.353  54.569  1.00  0.00           C  
ATOM   2298  CG  PRO A 151     -60.047  56.555  55.657  1.00  0.00           C  
ATOM   2299  CD  PRO A 151     -60.775  55.289  55.963  1.00  0.00           C  
ATOM   2300  HA  PRO A 151     -59.514  54.880  53.132  1.00  0.00           H  
ATOM   2301  HB2 PRO A 151     -58.148  56.499  54.903  1.00  0.00           H  
ATOM   2302  HB3 PRO A 151     -59.266  56.985  53.817  1.00  0.00           H  
ATOM   2303  HG2 PRO A 151     -59.560  56.859  56.476  1.00  0.00           H  
ATOM   2304  HG3 PRO A 151     -60.707  57.254  55.382  1.00  0.00           H  
ATOM   2305  HD2 PRO A 151     -60.529  54.947  56.870  1.00  0.00           H  
ATOM   2306  HD3 PRO A 151     -61.764  55.427  55.916  1.00  0.00           H  
ATOM   2307  N   VAL A 152     -57.330  53.608  53.271  1.00  0.00           N  
ATOM   2308  CA  VAL A 152     -56.099  52.825  53.350  1.00  0.00           C  
ATOM   2309  C   VAL A 152     -55.101  53.399  52.360  1.00  0.00           C  
ATOM   2310  O   VAL A 152     -54.978  52.930  51.222  1.00  0.00           O  
ATOM   2311  CB  VAL A 152     -56.358  51.302  53.041  1.00  0.00           C  
ATOM   2312  CG1 VAL A 152     -55.068  50.521  53.233  1.00  0.00           C  
ATOM   2313  CG2 VAL A 152     -57.439  50.743  53.961  1.00  0.00           C  
ATOM   2314  H   VAL A 152     -57.722  53.768  52.365  1.00  0.00           H  
ATOM   2315  HA  VAL A 152     -55.722  52.908  54.273  1.00  0.00           H  
ATOM   2316  HB  VAL A 152     -56.658  51.208  52.092  1.00  0.00           H  
ATOM   2317 HG11 VAL A 152     -55.231  49.554  53.037  1.00  0.00           H  
ATOM   2318 HG12 VAL A 152     -54.369  50.874  52.611  1.00  0.00           H  
ATOM   2319 HG13 VAL A 152     -54.755  50.621  54.177  1.00  0.00           H  
ATOM   2320 HG21 VAL A 152     -57.589  49.777  53.750  1.00  0.00           H  
ATOM   2321 HG22 VAL A 152     -57.147  50.835  54.913  1.00  0.00           H  
ATOM   2322 HG23 VAL A 152     -58.289  51.251  53.823  1.00  0.00           H  
ATOM   2323  N   PRO A 153     -54.231  54.332  52.794  1.00  0.00           N  
ATOM   2324  CA  PRO A 153     -53.311  55.037  51.940  1.00  0.00           C  
ATOM   2325  C   PRO A 153     -52.300  54.150  51.257  1.00  0.00           C  
ATOM   2326  O   PRO A 153     -51.848  54.441  50.138  1.00  0.00           O  
ATOM   2327  CB  PRO A 153     -52.608  56.077  52.821  1.00  0.00           C  
ATOM   2328  CG  PRO A 153     -53.086  55.806  54.203  1.00  0.00           C  
ATOM   2329  CD  PRO A 153     -54.321  54.954  54.145  1.00  0.00           C  
ATOM   2330  HA  PRO A 153     -53.836  55.519  51.238  1.00  0.00           H  
ATOM   2331  HB2 PRO A 153     -51.615  55.969  52.766  1.00  0.00           H  
ATOM   2332  HB3 PRO A 153     -52.859  57.003  52.539  1.00  0.00           H  
ATOM   2333  HG2 PRO A 153     -52.373  55.326  54.715  1.00  0.00           H  
ATOM   2334  HG3 PRO A 153     -53.298  56.671  54.658  1.00  0.00           H  
ATOM   2335  HD2 PRO A 153     -54.312  54.258  54.863  1.00  0.00           H  
ATOM   2336  HD3 PRO A 153     -55.147  55.511  54.231  1.00  0.00           H  
ATOM   2337  N   TYR A 154     -51.915  53.049  51.929  1.00  0.00           N  
ATOM   2338  CA  TYR A 154     -50.981  52.100  51.383  1.00  0.00           C  
ATOM   2339  C   TYR A 154     -51.664  50.948  50.686  1.00  0.00           C  
ATOM   2340  O   TYR A 154     -50.925  50.090  50.196  1.00  0.00           O  
ATOM   2341  CB  TYR A 154     -50.121  51.581  52.549  1.00  0.00           C  
ATOM   2342  CG  TYR A 154     -50.891  51.039  53.742  1.00  0.00           C  
ATOM   2343  CD1 TYR A 154     -51.303  49.689  53.765  1.00  0.00           C  
ATOM   2344  CD2 TYR A 154     -51.121  51.823  54.846  1.00  0.00           C  
ATOM   2345  CE1 TYR A 154     -51.963  49.186  54.877  1.00  0.00           C  
ATOM   2346  CE2 TYR A 154     -51.796  51.342  55.962  1.00  0.00           C  
ATOM   2347  CZ  TYR A 154     -52.228  50.009  55.961  1.00  0.00           C  
ATOM   2348  OH  TYR A 154     -52.846  49.530  57.079  1.00  0.00           O  
ATOM   2349  H   TYR A 154     -52.292  52.885  52.841  1.00  0.00           H  
ATOM   2350  HA  TYR A 154     -50.389  52.569  50.728  1.00  0.00           H  
ATOM   2351  HB2 TYR A 154     -49.549  52.336  52.869  1.00  0.00           H  
ATOM   2352  HB3 TYR A 154     -49.539  50.847  52.199  1.00  0.00           H  
ATOM   2353  HD1 TYR A 154     -51.119  49.096  52.981  1.00  0.00           H  
ATOM   2354  HD2 TYR A 154     -50.793  52.768  54.847  1.00  0.00           H  
ATOM   2355  HE1 TYR A 154     -52.248  48.228  54.897  1.00  0.00           H  
ATOM   2356  HE2 TYR A 154     -51.970  51.935  56.749  1.00  0.00           H  
ATOM   2357  HH  TYR A 154     -53.028  50.140  57.850  1.00  0.00           H  
ATOM   2358  N   PHE A 155     -52.951  50.936  50.433  1.00  0.00           N  
ATOM   2359  CA  PHE A 155     -53.672  49.915  49.682  1.00  0.00           C  
ATOM   2360  C   PHE A 155     -52.917  49.437  48.460  1.00  0.00           C  
ATOM   2361  O   PHE A 155     -52.743  48.218  48.208  1.00  0.00           O  
ATOM   2362  CB  PHE A 155     -55.138  50.376  49.387  1.00  0.00           C  
ATOM   2363  CG  PHE A 155     -55.912  49.252  48.723  1.00  0.00           C  
ATOM   2364  CD1 PHE A 155     -56.321  48.149  49.446  1.00  0.00           C  
ATOM   2365  CD2 PHE A 155     -56.113  49.248  47.340  1.00  0.00           C  
ATOM   2366  CE1 PHE A 155     -56.988  47.103  48.823  1.00  0.00           C  
ATOM   2367  CE2 PHE A 155     -56.780  48.193  46.739  1.00  0.00           C  
ATOM   2368  CZ  PHE A 155     -57.227  47.098  47.463  1.00  0.00           C  
ATOM   2369  H   PHE A 155     -53.489  51.700  50.789  1.00  0.00           H  
ATOM   2370  HA  PHE A 155     -53.746  49.124  50.289  1.00  0.00           H  
ATOM   2371  HB2 PHE A 155     -55.120  51.170  48.779  1.00  0.00           H  
ATOM   2372  HB3 PHE A 155     -55.586  50.624  50.246  1.00  0.00           H  
ATOM   2373  HD1 PHE A 155     -56.135  48.103  50.427  1.00  0.00           H  
ATOM   2374  HD2 PHE A 155     -55.775  50.007  46.784  1.00  0.00           H  
ATOM   2375  HE1 PHE A 155     -57.304  46.331  49.375  1.00  0.00           H  
ATOM   2376  HE2 PHE A 155     -56.944  48.222  45.753  1.00  0.00           H  
ATOM   2377  HZ  PHE A 155     -57.702  46.338  47.019  1.00  0.00           H  
ATOM   2378  N   TYR A 156     -52.412  50.335  47.578  1.00  0.00           N  
ATOM   2379  CA  TYR A 156     -51.718  49.870  46.393  1.00  0.00           C  
ATOM   2380  C   TYR A 156     -50.460  49.053  46.670  1.00  0.00           C  
ATOM   2381  O   TYR A 156     -50.124  48.205  45.816  1.00  0.00           O  
ATOM   2382  CB  TYR A 156     -51.367  51.016  45.424  1.00  0.00           C  
ATOM   2383  CG  TYR A 156     -50.229  51.896  45.898  1.00  0.00           C  
ATOM   2384  CD1 TYR A 156     -50.496  52.927  46.793  1.00  0.00           C  
ATOM   2385  CD2 TYR A 156     -48.930  51.681  45.471  1.00  0.00           C  
ATOM   2386  CE1 TYR A 156     -49.478  53.749  47.245  1.00  0.00           C  
ATOM   2387  CE2 TYR A 156     -47.900  52.503  45.906  1.00  0.00           C  
ATOM   2388  CZ  TYR A 156     -48.198  53.529  46.763  1.00  0.00           C  
ATOM   2389  OH  TYR A 156     -47.188  54.345  47.204  1.00  0.00           O  
ATOM   2390  H   TYR A 156     -52.518  51.315  47.745  1.00  0.00           H  
ATOM   2391  HA  TYR A 156     -52.351  49.267  45.907  1.00  0.00           H  
ATOM   2392  HB2 TYR A 156     -52.179  51.588  45.306  1.00  0.00           H  
ATOM   2393  HB3 TYR A 156     -51.110  50.616  44.544  1.00  0.00           H  
ATOM   2394  HD1 TYR A 156     -51.432  53.076  47.113  1.00  0.00           H  
ATOM   2395  HD2 TYR A 156     -48.732  50.927  44.844  1.00  0.00           H  
ATOM   2396  HE1 TYR A 156     -49.661  54.481  47.901  1.00  0.00           H  
ATOM   2397  HE2 TYR A 156     -46.960  52.350  45.600  1.00  0.00           H  
ATOM   2398  HH  TYR A 156     -46.254  54.209  46.873  1.00  0.00           H  
ATOM   2399  N   LYS A 157     -49.766  49.250  47.772  1.00  0.00           N  
ATOM   2400  CA  LYS A 157     -48.593  48.372  48.048  1.00  0.00           C  
ATOM   2401  C   LYS A 157     -48.963  46.913  48.305  1.00  0.00           C  
ATOM   2402  O   LYS A 157     -48.167  46.032  47.996  1.00  0.00           O  
ATOM   2403  CB  LYS A 157     -47.796  48.929  49.216  1.00  0.00           C  
ATOM   2404  CG  LYS A 157     -47.311  50.377  48.985  1.00  0.00           C  
ATOM   2405  CD  LYS A 157     -46.501  50.880  50.178  1.00  0.00           C  
ATOM   2406  CE  LYS A 157     -45.710  52.137  49.764  1.00  0.00           C  
ATOM   2407  NZ  LYS A 157     -45.702  53.162  50.862  1.00  0.00           N  
ATOM   2408  H   LYS A 157     -50.021  49.975  48.412  1.00  0.00           H  
ATOM   2409  HA  LYS A 157     -48.002  48.396  47.241  1.00  0.00           H  
ATOM   2410  HB2 LYS A 157     -46.997  48.346  49.363  1.00  0.00           H  
ATOM   2411  HB3 LYS A 157     -48.374  48.914  50.032  1.00  0.00           H  
ATOM   2412  HG2 LYS A 157     -48.105  50.971  48.855  1.00  0.00           H  
ATOM   2413  HG3 LYS A 157     -46.738  50.403  48.166  1.00  0.00           H  
ATOM   2414  HD2 LYS A 157     -45.865  50.168  50.474  1.00  0.00           H  
ATOM   2415  HD3 LYS A 157     -47.120  51.107  50.930  1.00  0.00           H  
ATOM   2416  HE2 LYS A 157     -46.133  52.535  48.950  1.00  0.00           H  
ATOM   2417  HE3 LYS A 157     -44.768  51.875  49.556  1.00  0.00           H  
ATOM   2418  HZ1 LYS A 157     -45.183  53.964  50.566  1.00  0.00           H  
ATOM   2419  HZ2 LYS A 157     -46.641  53.432  51.073  1.00  0.00           H  
ATOM   2420  HZ3 LYS A 157     -45.276  52.772  51.679  1.00  0.00           H  
ATOM   2421  N   LEU A 158     -50.164  46.545  48.737  1.00  0.00           N  
ATOM   2422  CA  LEU A 158     -50.556  45.132  48.936  1.00  0.00           C  
ATOM   2423  C   LEU A 158     -50.709  44.305  47.670  1.00  0.00           C  
ATOM   2424  O   LEU A 158     -50.604  43.062  47.673  1.00  0.00           O  
ATOM   2425  CB  LEU A 158     -51.975  45.097  49.557  1.00  0.00           C  
ATOM   2426  CG  LEU A 158     -51.996  45.201  51.102  1.00  0.00           C  
ATOM   2427  CD1 LEU A 158     -51.549  46.583  51.552  1.00  0.00           C  
ATOM   2428  CD2 LEU A 158     -53.401  44.924  51.626  1.00  0.00           C  
ATOM   2429  H   LEU A 158     -50.836  47.258  48.938  1.00  0.00           H  
ATOM   2430  HA  LEU A 158     -49.907  44.686  49.553  1.00  0.00           H  
ATOM   2431  HB2 LEU A 158     -52.411  44.236  49.295  1.00  0.00           H  
ATOM   2432  HB3 LEU A 158     -52.499  45.863  49.184  1.00  0.00           H  
ATOM   2433  HG  LEU A 158     -51.370  44.519  51.480  1.00  0.00           H  
ATOM   2434 HD11 LEU A 158     -51.569  46.631  52.551  1.00  0.00           H  
ATOM   2435 HD12 LEU A 158     -50.618  46.754  51.229  1.00  0.00           H  
ATOM   2436 HD13 LEU A 158     -52.166  47.273  51.173  1.00  0.00           H  
ATOM   2437 HD21 LEU A 158     -53.404  44.993  52.624  1.00  0.00           H  
ATOM   2438 HD22 LEU A 158     -54.038  45.593  51.243  1.00  0.00           H  
ATOM   2439 HD23 LEU A 158     -53.682  44.003  51.355  1.00  0.00           H  
ATOM   2440  N   LEU A 159     -50.955  45.016  46.536  1.00  0.00           N  
ATOM   2441  CA  LEU A 159     -51.260  44.368  45.280  1.00  0.00           C  
ATOM   2442  C   LEU A 159     -50.205  43.597  44.533  1.00  0.00           C  
ATOM   2443  O   LEU A 159     -50.536  42.851  43.609  1.00  0.00           O  
ATOM   2444  CB  LEU A 159     -51.882  45.460  44.379  1.00  0.00           C  
ATOM   2445  CG  LEU A 159     -53.113  46.121  45.013  1.00  0.00           C  
ATOM   2446  CD1 LEU A 159     -53.724  47.073  43.988  1.00  0.00           C  
ATOM   2447  CD2 LEU A 159     -54.120  45.079  45.522  1.00  0.00           C  
ATOM   2448  H   LEU A 159     -50.924  46.015  46.572  1.00  0.00           H  
ATOM   2449  HA  LEU A 159     -51.994  43.717  45.474  1.00  0.00           H  
ATOM   2450  HB2 LEU A 159     -52.154  45.043  43.512  1.00  0.00           H  
ATOM   2451  HB3 LEU A 159     -51.193  46.164  44.208  1.00  0.00           H  
ATOM   2452  HG  LEU A 159     -52.806  46.663  45.795  1.00  0.00           H  
ATOM   2453 HD11 LEU A 159     -54.530  47.515  44.382  1.00  0.00           H  
ATOM   2454 HD12 LEU A 159     -53.051  47.769  43.737  1.00  0.00           H  
ATOM   2455 HD13 LEU A 159     -53.991  46.559  43.173  1.00  0.00           H  
ATOM   2456 HD21 LEU A 159     -54.906  45.545  45.927  1.00  0.00           H  
ATOM   2457 HD22 LEU A 159     -54.427  44.511  44.758  1.00  0.00           H  
ATOM   2458 HD23 LEU A 159     -53.683  44.502  46.212  1.00  0.00           H  
ATOM   2459  N   VAL A 160     -48.938  43.661  44.922  1.00  0.00           N  
ATOM   2460  CA  VAL A 160     -47.935  42.798  44.308  1.00  0.00           C  
ATOM   2461  C   VAL A 160     -47.969  41.395  44.915  1.00  0.00           C  
ATOM   2462  O   VAL A 160     -47.243  40.499  44.469  1.00  0.00           O  
ATOM   2463  CB  VAL A 160     -46.528  43.409  44.536  1.00  0.00           C  
ATOM   2464  CG1 VAL A 160     -46.497  44.830  44.016  1.00  0.00           C  
ATOM   2465  CG2 VAL A 160     -46.155  43.318  46.022  1.00  0.00           C  
ATOM   2466  H   VAL A 160     -48.670  44.304  45.639  1.00  0.00           H  
ATOM   2467  HA  VAL A 160     -48.111  42.736  43.326  1.00  0.00           H  
ATOM   2468  HB  VAL A 160     -45.866  42.871  44.014  1.00  0.00           H  
ATOM   2469 HG11 VAL A 160     -45.588  45.220  44.165  1.00  0.00           H  
ATOM   2470 HG12 VAL A 160     -46.704  44.832  43.038  1.00  0.00           H  
ATOM   2471 HG13 VAL A 160     -47.178  45.378  44.502  1.00  0.00           H  
ATOM   2472 HG21 VAL A 160     -45.247  43.713  46.163  1.00  0.00           H  
ATOM   2473 HG22 VAL A 160     -46.826  43.822  46.566  1.00  0.00           H  
ATOM   2474 HG23 VAL A 160     -46.149  42.359  46.306  1.00  0.00           H  
ATOM   2475  N   HIS A 161     -48.781  41.129  45.940  1.00  0.00           N  
ATOM   2476  CA  HIS A 161     -48.771  39.777  46.540  1.00  0.00           C  
ATOM   2477  C   HIS A 161     -49.497  38.792  45.666  1.00  0.00           C  
ATOM   2478  O   HIS A 161     -50.594  38.989  45.135  1.00  0.00           O  
ATOM   2479  CB  HIS A 161     -49.439  39.869  47.929  1.00  0.00           C  
ATOM   2480  CG  HIS A 161     -49.243  38.658  48.792  1.00  0.00           C  
ATOM   2481  ND1 HIS A 161     -50.253  37.753  49.064  1.00  0.00           N  
ATOM   2482  CD2 HIS A 161     -48.124  38.225  49.427  1.00  0.00           C  
ATOM   2483  CE1 HIS A 161     -49.755  36.799  49.861  1.00  0.00           C  
ATOM   2484  NE2 HIS A 161     -48.476  37.061  50.068  1.00  0.00           N  
ATOM   2485  H   HIS A 161     -49.390  41.836  46.299  1.00  0.00           H  
ATOM   2486  HA  HIS A 161     -47.824  39.477  46.653  1.00  0.00           H  
ATOM   2487  HB2 HIS A 161     -50.421  40.002  47.796  1.00  0.00           H  
ATOM   2488  HB3 HIS A 161     -49.057  40.660  48.408  1.00  0.00           H  
ATOM   2489  HD1 HIS A 161     -51.192  37.803  48.724  1.00  0.00           H  
ATOM   2490  HD2 HIS A 161     -47.225  38.664  49.428  1.00  0.00           H  
ATOM   2491  HE1 HIS A 161     -50.263  36.023  50.235  1.00  0.00           H  
ATOM   2492  HE2 HIS A 161     -47.856  36.495  50.611  1.00  0.00           H  
ATOM   2493  N   PRO A 162     -48.989  37.557  45.586  1.00  0.00           N  
ATOM   2494  CA  PRO A 162     -49.564  36.509  44.770  1.00  0.00           C  
ATOM   2495  C   PRO A 162     -50.990  36.107  45.112  1.00  0.00           C  
ATOM   2496  O   PRO A 162     -51.696  35.791  44.145  1.00  0.00           O  
ATOM   2497  CB  PRO A 162     -48.547  35.379  44.819  1.00  0.00           C  
ATOM   2498  CG  PRO A 162     -47.590  35.715  45.894  1.00  0.00           C  
ATOM   2499  CD  PRO A 162     -47.667  37.176  46.179  1.00  0.00           C  
ATOM   2500  HA  PRO A 162     -49.576  36.848  43.829  1.00  0.00           H  
ATOM   2501  HB2 PRO A 162     -49.004  34.513  45.022  1.00  0.00           H  
ATOM   2502  HB3 PRO A 162     -48.070  35.307  43.943  1.00  0.00           H  
ATOM   2503  HG2 PRO A 162     -47.820  35.200  46.720  1.00  0.00           H  
ATOM   2504  HG3 PRO A 162     -46.663  35.479  45.602  1.00  0.00           H  
ATOM   2505  HD2 PRO A 162     -47.649  37.353  47.163  1.00  0.00           H  
ATOM   2506  HD3 PRO A 162     -46.918  37.670  45.737  1.00  0.00           H  
ATOM   2507  N   SER A 163     -51.552  36.252  46.316  1.00  0.00           N  
ATOM   2508  CA  SER A 163     -52.910  35.907  46.630  1.00  0.00           C  
ATOM   2509  C   SER A 163     -53.932  36.792  45.920  1.00  0.00           C  
ATOM   2510  O   SER A 163     -55.087  36.367  45.786  1.00  0.00           O  
ATOM   2511  CB  SER A 163     -53.178  35.945  48.163  1.00  0.00           C  
ATOM   2512  OG  SER A 163     -53.267  37.306  48.621  1.00  0.00           O  
ATOM   2513  H   SER A 163     -50.987  36.627  47.050  1.00  0.00           H  
ATOM   2514  HA  SER A 163     -53.060  34.968  46.322  1.00  0.00           H  
ATOM   2515  HB2 SER A 163     -52.429  35.485  48.640  1.00  0.00           H  
ATOM   2516  HB3 SER A 163     -54.038  35.474  48.359  1.00  0.00           H  
ATOM   2517  HG  SER A 163     -53.439  37.316  49.606  1.00  0.00           H  
ATOM   2518  N   VAL A 164     -53.503  37.991  45.468  1.00  0.00           N  
ATOM   2519  CA  VAL A 164     -54.449  38.826  44.703  1.00  0.00           C  
ATOM   2520  C   VAL A 164     -54.148  38.773  43.203  1.00  0.00           C  
ATOM   2521  O   VAL A 164     -54.564  39.692  42.439  1.00  0.00           O  
ATOM   2522  CB  VAL A 164     -54.464  40.292  45.188  1.00  0.00           C  
ATOM   2523  CG1 VAL A 164     -55.242  40.356  46.499  1.00  0.00           C  
ATOM   2524  CG2 VAL A 164     -53.057  40.850  45.408  1.00  0.00           C  
ATOM   2525  H   VAL A 164     -52.570  38.304  45.647  1.00  0.00           H  
ATOM   2526  HA  VAL A 164     -55.366  38.451  44.842  1.00  0.00           H  
ATOM   2527  HB  VAL A 164     -54.932  40.854  44.506  1.00  0.00           H  
ATOM   2528 HG11 VAL A 164     -55.262  41.300  46.829  1.00  0.00           H  
ATOM   2529 HG12 VAL A 164     -56.177  40.036  46.348  1.00  0.00           H  
ATOM   2530 HG13 VAL A 164     -54.796  39.774  47.180  1.00  0.00           H  
ATOM   2531 HG21 VAL A 164     -53.119  41.798  45.720  1.00  0.00           H  
ATOM   2532 HG22 VAL A 164     -52.585  40.302  46.099  1.00  0.00           H  
ATOM   2533 HG23 VAL A 164     -52.546  40.815  44.549  1.00  0.00           H  
ATOM   2534  N   SER A 165     -53.421  37.745  42.785  1.00  0.00           N  
ATOM   2535  CA  SER A 165     -53.186  37.482  41.344  1.00  0.00           C  
ATOM   2536  C   SER A 165     -54.467  36.860  40.789  1.00  0.00           C  
ATOM   2537  O   SER A 165     -55.257  36.178  41.470  1.00  0.00           O  
ATOM   2538  CB  SER A 165     -52.002  36.493  41.167  1.00  0.00           C  
ATOM   2539  OG  SER A 165     -50.787  37.257  41.335  1.00  0.00           O  
ATOM   2540  H   SER A 165     -53.019  37.128  43.462  1.00  0.00           H  
ATOM   2541  HA  SER A 165     -52.989  38.339  40.868  1.00  0.00           H  
ATOM   2542  HB2 SER A 165     -52.028  36.085  40.254  1.00  0.00           H  
ATOM   2543  HB3 SER A 165     -52.052  35.770  41.856  1.00  0.00           H  
ATOM   2544  HG  SER A 165     -49.997  36.654  41.228  1.00  0.00           H  
ATOM   2545  N   PRO A 166     -54.711  36.997  39.496  1.00  0.00           N  
ATOM   2546  CA  PRO A 166     -55.910  36.453  38.910  1.00  0.00           C  
ATOM   2547  C   PRO A 166     -55.762  34.975  38.696  1.00  0.00           C  
ATOM   2548  O   PRO A 166     -54.621  34.555  38.463  1.00  0.00           O  
ATOM   2549  CB  PRO A 166     -56.055  37.203  37.572  1.00  0.00           C  
ATOM   2550  CG  PRO A 166     -54.630  37.538  37.185  1.00  0.00           C  
ATOM   2551  CD  PRO A 166     -53.878  37.692  38.496  1.00  0.00           C  
ATOM   2552  HA  PRO A 166     -56.697  36.640  39.498  1.00  0.00           H  
ATOM   2553  HB2 PRO A 166     -56.483  36.620  36.882  1.00  0.00           H  
ATOM   2554  HB3 PRO A 166     -56.597  38.035  37.688  1.00  0.00           H  
ATOM   2555  HG2 PRO A 166     -54.233  36.800  36.639  1.00  0.00           H  
ATOM   2556  HG3 PRO A 166     -54.601  38.391  36.663  1.00  0.00           H  
ATOM   2557  HD2 PRO A 166     -52.974  37.268  38.435  1.00  0.00           H  
ATOM   2558  HD3 PRO A 166     -53.777  38.658  38.732  1.00  0.00           H  
ATOM   2559  N   VAL A 167     -56.840  34.204  38.696  1.00  0.00           N  
ATOM   2560  CA  VAL A 167     -56.770  32.830  38.236  1.00  0.00           C  
ATOM   2561  C   VAL A 167     -57.795  32.735  37.061  1.00  0.00           C  
ATOM   2562  O   VAL A 167     -58.780  33.482  37.001  1.00  0.00           O  
ATOM   2563  CB  VAL A 167     -57.078  31.784  39.294  1.00  0.00           C  
ATOM   2564  CG1 VAL A 167     -56.093  31.856  40.476  1.00  0.00           C  
ATOM   2565  CG2 VAL A 167     -58.519  31.981  39.756  1.00  0.00           C  
ATOM   2566  H   VAL A 167     -57.712  34.574  39.017  1.00  0.00           H  
ATOM   2567  HA  VAL A 167     -55.853  32.660  37.875  1.00  0.00           H  
ATOM   2568  HB  VAL A 167     -57.002  30.879  38.875  1.00  0.00           H  
ATOM   2569 HG11 VAL A 167     -56.328  31.154  41.149  1.00  0.00           H  
ATOM   2570 HG12 VAL A 167     -55.162  31.701  40.144  1.00  0.00           H  
ATOM   2571 HG13 VAL A 167     -56.149  32.759  40.902  1.00  0.00           H  
ATOM   2572 HG21 VAL A 167     -58.741  31.300  40.454  1.00  0.00           H  
ATOM   2573 HG22 VAL A 167     -58.624  32.898  40.140  1.00  0.00           H  
ATOM   2574 HG23 VAL A 167     -59.137  31.873  38.977  1.00  0.00           H  
ATOM   2575  N   PRO A 168     -57.645  31.765  36.184  1.00  0.00           N  
ATOM   2576  CA  PRO A 168     -58.508  31.609  35.007  1.00  0.00           C  
ATOM   2577  C   PRO A 168     -59.813  30.912  35.276  1.00  0.00           C  
ATOM   2578  O   PRO A 168     -59.795  29.685  35.458  1.00  0.00           O  
ATOM   2579  CB  PRO A 168     -57.576  30.811  34.067  1.00  0.00           C  
ATOM   2580  CG  PRO A 168     -56.838  29.877  35.023  1.00  0.00           C  
ATOM   2581  CD  PRO A 168     -56.503  30.806  36.187  1.00  0.00           C  
ATOM   2582  HA  PRO A 168     -58.689  32.508  34.608  1.00  0.00           H  
ATOM   2583  HB2 PRO A 168     -58.103  30.292  33.394  1.00  0.00           H  
ATOM   2584  HB3 PRO A 168     -56.938  31.418  33.594  1.00  0.00           H  
ATOM   2585  HG2 PRO A 168     -57.425  29.123  35.318  1.00  0.00           H  
ATOM   2586  HG3 PRO A 168     -56.009  29.509  34.602  1.00  0.00           H  
ATOM   2587  HD2 PRO A 168     -56.459  30.301  37.049  1.00  0.00           H  
ATOM   2588  HD3 PRO A 168     -55.635  31.279  36.032  1.00  0.00           H  
ATOM   2589  N   LYS A 169     -60.963  31.574  35.333  1.00  0.00           N  
ATOM   2590  CA  LYS A 169     -62.233  30.916  35.675  1.00  0.00           C  
ATOM   2591  C   LYS A 169     -62.576  29.704  34.814  1.00  0.00           C  
ATOM   2592  O   LYS A 169     -63.112  28.739  35.382  1.00  0.00           O  
ATOM   2593  CB  LYS A 169     -63.462  31.855  35.713  1.00  0.00           C  
ATOM   2594  CG  LYS A 169     -64.795  31.153  35.924  1.00  0.00           C  
ATOM   2595  CD  LYS A 169     -65.996  32.035  36.192  1.00  0.00           C  
ATOM   2596  CE  LYS A 169     -66.663  32.594  34.955  1.00  0.00           C  
ATOM   2597  NZ  LYS A 169     -67.769  31.722  34.429  1.00  0.00           N  
ATOM   2598  H   LYS A 169     -60.965  32.554  35.136  1.00  0.00           H  
ATOM   2599  HA  LYS A 169     -62.122  30.570  36.607  1.00  0.00           H  
ATOM   2600  HB2 LYS A 169     -63.504  32.348  34.844  1.00  0.00           H  
ATOM   2601  HB3 LYS A 169     -63.332  32.507  36.460  1.00  0.00           H  
ATOM   2602  HG2 LYS A 169     -64.692  30.537  36.705  1.00  0.00           H  
ATOM   2603  HG3 LYS A 169     -64.989  30.619  35.101  1.00  0.00           H  
ATOM   2604  HD2 LYS A 169     -65.697  32.803  36.758  1.00  0.00           H  
ATOM   2605  HD3 LYS A 169     -66.673  31.495  36.693  1.00  0.00           H  
ATOM   2606  HE2 LYS A 169     -65.971  32.695  34.240  1.00  0.00           H  
ATOM   2607  HE3 LYS A 169     -67.045  33.491  35.178  1.00  0.00           H  
ATOM   2608  HZ1 LYS A 169     -68.168  32.144  33.615  1.00  0.00           H  
ATOM   2609  HZ2 LYS A 169     -67.401  30.823  34.192  1.00  0.00           H  
ATOM   2610  HZ3 LYS A 169     -68.474  31.619  35.130  1.00  0.00           H  
ATOM   2611  N   SER A 170     -62.231  29.633  33.545  1.00  0.00           N  
ATOM   2612  CA  SER A 170     -62.566  28.419  32.772  1.00  0.00           C  
ATOM   2613  C   SER A 170     -61.850  27.178  33.269  1.00  0.00           C  
ATOM   2614  O   SER A 170     -62.457  26.086  33.344  1.00  0.00           O  
ATOM   2615  CB  SER A 170     -62.258  28.603  31.285  1.00  0.00           C  
ATOM   2616  OG  SER A 170     -60.863  28.643  31.061  1.00  0.00           O  
ATOM   2617  H   SER A 170     -61.748  30.392  33.109  1.00  0.00           H  
ATOM   2618  HA  SER A 170     -63.549  28.261  32.863  1.00  0.00           H  
ATOM   2619  HB2 SER A 170     -62.665  29.460  30.970  1.00  0.00           H  
ATOM   2620  HB3 SER A 170     -62.650  27.839  30.772  1.00  0.00           H  
ATOM   2621  HG  SER A 170     -60.686  28.764  30.084  1.00  0.00           H  
ATOM   2622  N   ALA A 171     -60.549  27.300  33.581  1.00  0.00           N  
ATOM   2623  CA  ALA A 171     -59.849  26.095  34.043  1.00  0.00           C  
ATOM   2624  C   ALA A 171     -60.286  25.695  35.446  1.00  0.00           C  
ATOM   2625  O   ALA A 171     -60.645  24.524  35.685  1.00  0.00           O  
ATOM   2626  CB  ALA A 171     -58.354  26.220  33.907  1.00  0.00           C  
ATOM   2627  H   ALA A 171     -60.076  28.177  33.502  1.00  0.00           H  
ATOM   2628  HA  ALA A 171     -60.129  25.352  33.435  1.00  0.00           H  
ATOM   2629  HB1 ALA A 171     -57.918  25.381  34.232  1.00  0.00           H  
ATOM   2630  HB2 ALA A 171     -58.118  26.368  32.947  1.00  0.00           H  
ATOM   2631  HB3 ALA A 171     -58.033  26.994  34.452  1.00  0.00           H  
ATOM   2632  N   VAL A 172     -60.299  26.638  36.398  1.00  0.00           N  
ATOM   2633  CA  VAL A 172     -60.705  26.257  37.749  1.00  0.00           C  
ATOM   2634  C   VAL A 172     -62.059  25.538  37.702  1.00  0.00           C  
ATOM   2635  O   VAL A 172     -62.238  24.520  38.371  1.00  0.00           O  
ATOM   2636  CB  VAL A 172     -60.800  27.456  38.724  1.00  0.00           C  
ATOM   2637  CG1 VAL A 172     -61.512  27.068  40.015  1.00  0.00           C  
ATOM   2638  CG2 VAL A 172     -59.419  28.021  39.012  1.00  0.00           C  
ATOM   2639  H   VAL A 172     -60.037  27.580  36.189  1.00  0.00           H  
ATOM   2640  HA  VAL A 172     -60.026  25.617  38.109  1.00  0.00           H  
ATOM   2641  HB  VAL A 172     -61.338  28.172  38.279  1.00  0.00           H  
ATOM   2642 HG11 VAL A 172     -61.557  27.861  40.622  1.00  0.00           H  
ATOM   2643 HG12 VAL A 172     -62.438  26.756  39.804  1.00  0.00           H  
ATOM   2644 HG13 VAL A 172     -61.007  26.332  40.466  1.00  0.00           H  
ATOM   2645 HG21 VAL A 172     -59.500  28.793  39.642  1.00  0.00           H  
ATOM   2646 HG22 VAL A 172     -58.848  27.312  39.425  1.00  0.00           H  
ATOM   2647 HG23 VAL A 172     -59.001  28.330  38.158  1.00  0.00           H  
ATOM   2648  N   GLU A 173     -63.052  26.109  37.020  1.00  0.00           N  
ATOM   2649  CA  GLU A 173     -64.372  25.462  37.026  1.00  0.00           C  
ATOM   2650  C   GLU A 173     -64.406  24.121  36.314  1.00  0.00           C  
ATOM   2651  O   GLU A 173     -65.122  23.198  36.708  1.00  0.00           O  
ATOM   2652  CB  GLU A 173     -65.438  26.428  36.502  1.00  0.00           C  
ATOM   2653  CG  GLU A 173     -65.430  27.698  37.361  1.00  0.00           C  
ATOM   2654  CD  GLU A 173     -66.814  28.133  37.801  1.00  0.00           C  
ATOM   2655  OE1 GLU A 173     -67.715  28.217  36.937  1.00  0.00           O  
ATOM   2656  OE2 GLU A 173     -67.001  28.391  39.012  1.00  0.00           O  
ATOM   2657  H   GLU A 173     -62.902  26.959  36.515  1.00  0.00           H  
ATOM   2658  HA  GLU A 173     -64.597  25.282  37.984  1.00  0.00           H  
ATOM   2659  HB2 GLU A 173     -66.338  25.994  36.554  1.00  0.00           H  
ATOM   2660  HB3 GLU A 173     -65.237  26.665  35.552  1.00  0.00           H  
ATOM   2661  HG2 GLU A 173     -65.019  28.438  36.829  1.00  0.00           H  
ATOM   2662  HG3 GLU A 173     -64.877  27.526  38.176  1.00  0.00           H  
ATOM   2663  N   LYS A 174     -63.587  23.912  35.307  1.00  0.00           N  
ATOM   2664  CA  LYS A 174     -63.580  22.674  34.555  1.00  0.00           C  
ATOM   2665  C   LYS A 174     -62.761  21.571  35.195  1.00  0.00           C  
ATOM   2666  O   LYS A 174     -63.085  20.398  35.011  1.00  0.00           O  
ATOM   2667  CB  LYS A 174     -63.039  22.957  33.141  1.00  0.00           C  
ATOM   2668  CG  LYS A 174     -63.248  21.819  32.167  1.00  0.00           C  
ATOM   2669  CD  LYS A 174     -63.238  22.329  30.731  1.00  0.00           C  
ATOM   2670  CE  LYS A 174     -63.317  21.155  29.756  1.00  0.00           C  
ATOM   2671  NZ  LYS A 174     -64.111  21.534  28.550  1.00  0.00           N  
ATOM   2672  H   LYS A 174     -62.945  24.635  35.051  1.00  0.00           H  
ATOM   2673  HA  LYS A 174     -64.524  22.354  34.471  1.00  0.00           H  
ATOM   2674  HB2 LYS A 174     -62.058  23.137  33.209  1.00  0.00           H  
ATOM   2675  HB3 LYS A 174     -63.502  23.767  32.783  1.00  0.00           H  
ATOM   2676  HG2 LYS A 174     -64.129  21.384  32.355  1.00  0.00           H  
ATOM   2677  HG3 LYS A 174     -62.514  21.149  32.282  1.00  0.00           H  
ATOM   2678  HD2 LYS A 174     -62.394  22.839  30.567  1.00  0.00           H  
ATOM   2679  HD3 LYS A 174     -64.024  22.931  30.588  1.00  0.00           H  
ATOM   2680  HE2 LYS A 174     -63.756  20.379  30.209  1.00  0.00           H  
ATOM   2681  HE3 LYS A 174     -62.393  20.897  29.475  1.00  0.00           H  
ATOM   2682  HZ1 LYS A 174     -64.154  20.757  27.922  1.00  0.00           H  
ATOM   2683  HZ2 LYS A 174     -65.037  21.790  28.828  1.00  0.00           H  
ATOM   2684  HZ3 LYS A 174     -63.674  22.309  28.093  1.00  0.00           H  
ATOM   2685  N   PHE A 175     -61.623  21.870  35.794  1.00  0.00           N  
ATOM   2686  CA  PHE A 175     -60.721  20.856  36.316  1.00  0.00           C  
ATOM   2687  C   PHE A 175     -60.609  20.888  37.825  1.00  0.00           C  
ATOM   2688  O   PHE A 175     -60.061  19.953  38.425  1.00  0.00           O  
ATOM   2689  CB  PHE A 175     -59.366  20.958  35.598  1.00  0.00           C  
ATOM   2690  CG  PHE A 175     -59.556  21.066  34.103  1.00  0.00           C  
ATOM   2691  CD1 PHE A 175     -59.925  19.928  33.393  1.00  0.00           C  
ATOM   2692  CD2 PHE A 175     -59.446  22.266  33.436  1.00  0.00           C  
ATOM   2693  CE1 PHE A 175     -60.134  19.973  32.033  1.00  0.00           C  
ATOM   2694  CE2 PHE A 175     -59.657  22.318  32.066  1.00  0.00           C  
ATOM   2695  CZ  PHE A 175     -60.005  21.174  31.361  1.00  0.00           C  
ATOM   2696  H   PHE A 175     -61.371  22.833  35.893  1.00  0.00           H  
ATOM   2697  HA  PHE A 175     -61.112  19.968  36.073  1.00  0.00           H  
ATOM   2698  HB2 PHE A 175     -58.825  20.142  35.801  1.00  0.00           H  
ATOM   2699  HB3 PHE A 175     -58.882  21.769  35.926  1.00  0.00           H  
ATOM   2700  HD1 PHE A 175     -60.040  19.062  33.879  1.00  0.00           H  
ATOM   2701  HD2 PHE A 175     -59.214  23.099  33.939  1.00  0.00           H  
ATOM   2702  HE1 PHE A 175     -60.378  19.141  31.534  1.00  0.00           H  
ATOM   2703  HE2 PHE A 175     -59.558  23.187  31.582  1.00  0.00           H  
ATOM   2704  HZ  PHE A 175     -60.161  21.218  30.374  1.00  0.00           H  
ATOM   2705  N   GLY A 176     -61.250  21.856  38.470  1.00  0.00           N  
ATOM   2706  CA  GLY A 176     -61.231  21.949  39.931  1.00  0.00           C  
ATOM   2707  C   GLY A 176     -59.797  21.858  40.442  1.00  0.00           C  
ATOM   2708  O   GLY A 176     -58.903  22.496  39.866  1.00  0.00           O  
ATOM   2709  H   GLY A 176     -61.758  22.538  37.945  1.00  0.00           H  
ATOM   2710  HA2 GLY A 176     -61.768  21.199  40.317  1.00  0.00           H  
ATOM   2711  HA3 GLY A 176     -61.628  22.823  40.212  1.00  0.00           H  
ATOM   2712  N   ASP A 177     -59.537  20.963  41.382  1.00  0.00           N  
ATOM   2713  CA  ASP A 177     -58.198  20.782  41.921  1.00  0.00           C  
ATOM   2714  C   ASP A 177     -57.128  20.397  40.917  1.00  0.00           C  
ATOM   2715  O   ASP A 177     -55.930  20.555  41.198  1.00  0.00           O  
ATOM   2716  CB  ASP A 177     -58.166  19.686  42.991  1.00  0.00           C  
ATOM   2717  CG  ASP A 177     -59.163  19.877  44.106  1.00  0.00           C  
ATOM   2718  OD1 ASP A 177     -59.105  20.940  44.757  1.00  0.00           O  
ATOM   2719  OD2 ASP A 177     -59.991  18.963  44.331  1.00  0.00           O  
ATOM   2720  H   ASP A 177     -60.282  20.395  41.732  1.00  0.00           H  
ATOM   2721  HA  ASP A 177     -57.921  21.641  42.352  1.00  0.00           H  
ATOM   2722  HB2 ASP A 177     -57.250  19.665  43.391  1.00  0.00           H  
ATOM   2723  HB3 ASP A 177     -58.356  18.810  42.548  1.00  0.00           H  
ATOM   2724  N   LYS A 178     -57.477  19.874  39.747  1.00  0.00           N  
ATOM   2725  CA  LYS A 178     -56.535  19.470  38.724  1.00  0.00           C  
ATOM   2726  C   LYS A 178     -56.258  20.612  37.766  1.00  0.00           C  
ATOM   2727  O   LYS A 178     -55.404  20.469  36.877  1.00  0.00           O  
ATOM   2728  CB  LYS A 178     -57.090  18.245  37.981  1.00  0.00           C  
ATOM   2729  CG  LYS A 178     -57.001  16.953  38.798  1.00  0.00           C  
ATOM   2730  CD  LYS A 178     -55.649  16.286  38.525  1.00  0.00           C  
ATOM   2731  CE  LYS A 178     -55.446  15.056  39.396  1.00  0.00           C  
ATOM   2732  NZ  LYS A 178     -56.523  14.035  39.191  1.00  0.00           N  
ATOM   2733  H   LYS A 178     -58.452  19.751  39.561  1.00  0.00           H  
ATOM   2734  HA  LYS A 178     -55.677  19.211  39.167  1.00  0.00           H  
ATOM   2735  HB2 LYS A 178     -56.570  18.123  37.136  1.00  0.00           H  
ATOM   2736  HB3 LYS A 178     -58.050  18.416  37.760  1.00  0.00           H  
ATOM   2737  HG2 LYS A 178     -57.740  16.335  38.531  1.00  0.00           H  
ATOM   2738  HG3 LYS A 178     -57.080  17.166  39.772  1.00  0.00           H  
ATOM   2739  HD2 LYS A 178     -54.919  16.942  38.715  1.00  0.00           H  
ATOM   2740  HD3 LYS A 178     -55.610  16.013  37.564  1.00  0.00           H  
ATOM   2741  HE2 LYS A 178     -55.447  15.337  40.356  1.00  0.00           H  
ATOM   2742  HE3 LYS A 178     -54.564  14.643  39.170  1.00  0.00           H  
ATOM   2743  HZ1 LYS A 178     -56.351  13.246  39.781  1.00  0.00           H  
ATOM   2744  HZ2 LYS A 178     -57.410  14.436  39.420  1.00  0.00           H  
ATOM   2745  HZ3 LYS A 178     -56.527  13.742  38.235  1.00  0.00           H  
ATOM   2746  N   TRP A 179     -56.801  21.814  38.038  1.00  0.00           N  
ATOM   2747  CA  TRP A 179     -56.518  22.952  37.160  1.00  0.00           C  
ATOM   2748  C   TRP A 179     -55.043  23.290  37.079  1.00  0.00           C  
ATOM   2749  O   TRP A 179     -54.637  23.788  36.018  1.00  0.00           O  
ATOM   2750  CB  TRP A 179     -57.317  24.175  37.547  1.00  0.00           C  
ATOM   2751  CG  TRP A 179     -56.881  25.138  38.595  1.00  0.00           C  
ATOM   2752  CD1 TRP A 179     -57.199  25.156  39.930  1.00  0.00           C  
ATOM   2753  CD2 TRP A 179     -56.102  26.323  38.367  1.00  0.00           C  
ATOM   2754  NE1 TRP A 179     -56.629  26.242  40.568  1.00  0.00           N  
ATOM   2755  CE2 TRP A 179     -55.954  26.983  39.626  1.00  0.00           C  
ATOM   2756  CE3 TRP A 179     -55.493  26.873  37.244  1.00  0.00           C  
ATOM   2757  CZ2 TRP A 179     -55.235  28.167  39.754  1.00  0.00           C  
ATOM   2758  CZ3 TRP A 179     -54.761  28.050  37.382  1.00  0.00           C  
ATOM   2759  CH2 TRP A 179     -54.644  28.685  38.633  1.00  0.00           C  
ATOM   2760  H   TRP A 179     -57.394  21.929  38.835  1.00  0.00           H  
ATOM   2761  HA  TRP A 179     -56.809  22.691  36.240  1.00  0.00           H  
ATOM   2762  HB2 TRP A 179     -58.211  23.837  37.840  1.00  0.00           H  
ATOM   2763  HB3 TRP A 179     -57.422  24.711  36.709  1.00  0.00           H  
ATOM   2764  HD1 TRP A 179     -57.770  24.471  40.383  1.00  0.00           H  
ATOM   2765  HE1 TRP A 179     -56.696  26.452  41.543  1.00  0.00           H  
ATOM   2766  HE3 TRP A 179     -55.579  26.430  36.351  1.00  0.00           H  
ATOM   2767  HZ2 TRP A 179     -55.152  28.626  40.639  1.00  0.00           H  
ATOM   2768  HZ3 TRP A 179     -54.313  28.449  36.582  1.00  0.00           H  
ATOM   2769  HH2 TRP A 179     -54.118  29.532  38.704  1.00  0.00           H  
ATOM   2770  N   THR A 180     -54.250  23.046  38.129  1.00  0.00           N  
ATOM   2771  CA  THR A 180     -52.847  23.399  38.057  1.00  0.00           C  
ATOM   2772  C   THR A 180     -51.932  22.392  37.381  1.00  0.00           C  
ATOM   2773  O   THR A 180     -50.738  22.715  37.225  1.00  0.00           O  
ATOM   2774  CB  THR A 180     -52.289  23.767  39.459  1.00  0.00           C  
ATOM   2775  OG1 THR A 180     -52.454  22.665  40.330  1.00  0.00           O  
ATOM   2776  CG2 THR A 180     -53.088  24.952  40.016  1.00  0.00           C  
ATOM   2777  H   THR A 180     -54.622  22.624  38.956  1.00  0.00           H  
ATOM   2778  HA  THR A 180     -52.797  24.234  37.509  1.00  0.00           H  
ATOM   2779  HB  THR A 180     -51.321  24.008  39.390  1.00  0.00           H  
ATOM   2780  HG1 THR A 180     -52.096  22.898  41.234  1.00  0.00           H  
ATOM   2781 HG21 THR A 180     -52.736  25.196  40.919  1.00  0.00           H  
ATOM   2782 HG22 THR A 180     -52.997  25.734  39.400  1.00  0.00           H  
ATOM   2783 HG23 THR A 180     -54.052  24.698  40.092  1.00  0.00           H  
ATOM   2784  N   GLN A 181     -52.422  21.206  37.064  1.00  0.00           N  
ATOM   2785  CA  GLN A 181     -51.547  20.253  36.309  1.00  0.00           C  
ATOM   2786  C   GLN A 181     -51.153  20.911  35.009  1.00  0.00           C  
ATOM   2787  O   GLN A 181     -51.860  21.770  34.466  1.00  0.00           O  
ATOM   2788  CB  GLN A 181     -52.266  18.926  36.173  1.00  0.00           C  
ATOM   2789  CG  GLN A 181     -52.708  18.211  37.412  1.00  0.00           C  
ATOM   2790  CD  GLN A 181     -51.677  17.560  38.306  1.00  0.00           C  
ATOM   2791  OE1 GLN A 181     -51.968  16.520  38.948  1.00  0.00           O  
ATOM   2792  NE2 GLN A 181     -50.451  18.055  38.460  1.00  0.00           N  
ATOM   2793  H   GLN A 181     -53.354  20.951  37.322  1.00  0.00           H  
ATOM   2794  HA  GLN A 181     -50.716  20.103  36.845  1.00  0.00           H  
ATOM   2795  HB2 GLN A 181     -51.652  18.309  35.681  1.00  0.00           H  
ATOM   2796  HB3 GLN A 181     -53.084  19.091  35.622  1.00  0.00           H  
ATOM   2797  HG2 GLN A 181     -53.338  17.490  37.122  1.00  0.00           H  
ATOM   2798  HG3 GLN A 181     -53.199  18.878  37.973  1.00  0.00           H  
ATOM   2799 HE21 GLN A 181     -50.180  18.881  37.967  1.00  0.00           H  
ATOM   2800 HE22 GLN A 181     -49.801  17.600  39.069  1.00  0.00           H  
ATOM   2801  N   PRO A 182     -49.965  20.646  34.470  1.00  0.00           N  
ATOM   2802  CA  PRO A 182     -49.447  21.251  33.263  1.00  0.00           C  
ATOM   2803  C   PRO A 182     -50.319  21.043  32.021  1.00  0.00           C  
ATOM   2804  O   PRO A 182     -50.276  21.825  31.071  1.00  0.00           O  
ATOM   2805  CB  PRO A 182     -48.055  20.677  33.083  1.00  0.00           C  
ATOM   2806  CG  PRO A 182     -47.725  19.954  34.335  1.00  0.00           C  
ATOM   2807  CD  PRO A 182     -49.025  19.618  35.014  1.00  0.00           C  
ATOM   2808  HA  PRO A 182     -49.360  22.235  33.421  1.00  0.00           H  
ATOM   2809  HB2 PRO A 182     -48.040  20.046  32.307  1.00  0.00           H  
ATOM   2810  HB3 PRO A 182     -47.397  21.413  32.927  1.00  0.00           H  
ATOM   2811  HG2 PRO A 182     -47.223  19.116  34.124  1.00  0.00           H  
ATOM   2812  HG3 PRO A 182     -47.169  20.535  34.929  1.00  0.00           H  
ATOM   2813  HD2 PRO A 182     -49.326  18.694  34.777  1.00  0.00           H  
ATOM   2814  HD3 PRO A 182     -48.942  19.697  36.007  1.00  0.00           H  
ATOM   2815  N   ALA A 183     -51.164  20.027  32.016  1.00  0.00           N  
ATOM   2816  CA  ALA A 183     -52.105  19.767  30.952  1.00  0.00           C  
ATOM   2817  C   ALA A 183     -53.245  20.801  30.928  1.00  0.00           C  
ATOM   2818  O   ALA A 183     -53.706  21.172  29.835  1.00  0.00           O  
ATOM   2819  CB  ALA A 183     -52.726  18.384  31.086  1.00  0.00           C  
ATOM   2820  H   ALA A 183     -51.151  19.401  32.796  1.00  0.00           H  
ATOM   2821  HA  ALA A 183     -51.618  19.812  30.080  1.00  0.00           H  
ATOM   2822  HB1 ALA A 183     -53.371  18.234  30.337  1.00  0.00           H  
ATOM   2823  HB2 ALA A 183     -52.006  17.691  31.050  1.00  0.00           H  
ATOM   2824  HB3 ALA A 183     -53.208  18.318  31.959  1.00  0.00           H  
ATOM   2825  N   ASN A 184     -53.683  21.243  32.116  1.00  0.00           N  
ATOM   2826  CA  ASN A 184     -54.806  22.168  32.195  1.00  0.00           C  
ATOM   2827  C   ASN A 184     -54.553  23.620  32.553  1.00  0.00           C  
ATOM   2828  O   ASN A 184     -55.554  24.359  32.517  1.00  0.00           O  
ATOM   2829  CB  ASN A 184     -55.789  21.684  33.309  1.00  0.00           C  
ATOM   2830  CG  ASN A 184     -55.961  20.180  33.218  1.00  0.00           C  
ATOM   2831  OD1 ASN A 184     -56.280  19.738  32.124  1.00  0.00           O  
ATOM   2832  ND2 ASN A 184     -55.742  19.400  34.251  1.00  0.00           N  
ATOM   2833  H   ASN A 184     -53.235  20.935  32.955  1.00  0.00           H  
ATOM   2834  HA  ASN A 184     -55.291  22.143  31.321  1.00  0.00           H  
ATOM   2835  HB2 ASN A 184     -56.676  22.128  33.186  1.00  0.00           H  
ATOM   2836  HB3 ASN A 184     -55.418  21.923  34.207  1.00  0.00           H  
ATOM   2837 HD21 ASN A 184     -55.482  19.797  35.131  1.00  0.00           H  
ATOM   2838 HD22 ASN A 184     -55.835  18.409  34.158  1.00  0.00           H  
ATOM   2839  N   ILE A 185     -53.334  24.003  32.898  1.00  0.00           N  
ATOM   2840  CA  ILE A 185     -53.071  25.324  33.449  1.00  0.00           C  
ATOM   2841  C   ILE A 185     -52.962  26.432  32.438  1.00  0.00           C  
ATOM   2842  O   ILE A 185     -52.385  26.276  31.369  1.00  0.00           O  
ATOM   2843  CB  ILE A 185     -51.825  25.328  34.355  1.00  0.00           C  
ATOM   2844  CG1 ILE A 185     -51.828  26.475  35.381  1.00  0.00           C  
ATOM   2845  CG2 ILE A 185     -50.512  25.395  33.564  1.00  0.00           C  
ATOM   2846  CD1 ILE A 185     -50.905  26.107  36.560  1.00  0.00           C  
ATOM   2847  H   ILE A 185     -52.572  23.367  32.777  1.00  0.00           H  
ATOM   2848  HA  ILE A 185     -53.850  25.548  34.035  1.00  0.00           H  
ATOM   2849  HB  ILE A 185     -51.823  24.469  34.866  1.00  0.00           H  
ATOM   2850 HG12 ILE A 185     -52.758  26.619  35.718  1.00  0.00           H  
ATOM   2851 HG13 ILE A 185     -51.497  27.313  34.947  1.00  0.00           H  
ATOM   2852 HG21 ILE A 185     -49.740  25.395  34.199  1.00  0.00           H  
ATOM   2853 HG22 ILE A 185     -50.446  24.601  32.959  1.00  0.00           H  
ATOM   2854 HG23 ILE A 185     -50.494  26.233  33.018  1.00  0.00           H  
ATOM   2855 HD11 ILE A 185     -50.905  26.851  37.228  1.00  0.00           H  
ATOM   2856 HD12 ILE A 185     -51.236  25.269  36.994  1.00  0.00           H  
ATOM   2857 HD13 ILE A 185     -49.975  25.962  36.223  1.00  0.00           H  
ATOM   2858  N   VAL A 186     -53.546  27.570  32.802  1.00  0.00           N  
ATOM   2859  CA  VAL A 186     -53.534  28.781  32.007  1.00  0.00           C  
ATOM   2860  C   VAL A 186     -52.928  29.887  32.860  1.00  0.00           C  
ATOM   2861  O   VAL A 186     -53.410  30.040  33.999  1.00  0.00           O  
ATOM   2862  CB  VAL A 186     -54.991  29.115  31.588  1.00  0.00           C  
ATOM   2863  CG1 VAL A 186     -55.063  30.419  30.800  1.00  0.00           C  
ATOM   2864  CG2 VAL A 186     -55.604  27.962  30.800  1.00  0.00           C  
ATOM   2865  H   VAL A 186     -54.024  27.591  33.680  1.00  0.00           H  
ATOM   2866  HA  VAL A 186     -52.974  28.641  31.191  1.00  0.00           H  
ATOM   2867  HB  VAL A 186     -55.529  29.233  32.423  1.00  0.00           H  
ATOM   2868 HG11 VAL A 186     -56.013  30.603  30.547  1.00  0.00           H  
ATOM   2869 HG12 VAL A 186     -54.717  31.169  31.364  1.00  0.00           H  
ATOM   2870 HG13 VAL A 186     -54.507  30.340  29.973  1.00  0.00           H  
ATOM   2871 HG21 VAL A 186     -56.541  28.197  30.540  1.00  0.00           H  
ATOM   2872 HG22 VAL A 186     -55.061  27.795  29.977  1.00  0.00           H  
ATOM   2873 HG23 VAL A 186     -55.612  27.138  31.367  1.00  0.00           H  
ATOM   2874  N   THR A 187     -51.894  30.587  32.403  1.00  0.00           N  
ATOM   2875  CA  THR A 187     -51.200  31.592  33.203  1.00  0.00           C  
ATOM   2876  C   THR A 187     -51.117  32.940  32.513  1.00  0.00           C  
ATOM   2877  O   THR A 187     -51.410  32.980  31.305  1.00  0.00           O  
ATOM   2878  CB  THR A 187     -49.758  31.112  33.532  1.00  0.00           C  
ATOM   2879  OG1 THR A 187     -48.941  31.164  32.347  1.00  0.00           O  
ATOM   2880  CG2 THR A 187     -49.693  29.724  34.122  1.00  0.00           C  
ATOM   2881  H   THR A 187     -51.578  30.418  31.470  1.00  0.00           H  
ATOM   2882  HA  THR A 187     -51.697  31.708  34.063  1.00  0.00           H  
ATOM   2883  HB  THR A 187     -49.369  31.747  34.200  1.00  0.00           H  
ATOM   2884  HG1 THR A 187     -48.016  30.854  32.566  1.00  0.00           H  
ATOM   2885 HG21 THR A 187     -48.740  29.485  34.307  1.00  0.00           H  
ATOM   2886 HG22 THR A 187     -50.214  29.700  34.975  1.00  0.00           H  
ATOM   2887 HG23 THR A 187     -50.082  29.068  33.475  1.00  0.00           H  
ATOM   2888  N   ASN A 188     -50.789  34.062  33.149  1.00  0.00           N  
ATOM   2889  CA  ASN A 188     -50.772  35.382  32.505  1.00  0.00           C  
ATOM   2890  C   ASN A 188     -49.471  36.089  32.765  1.00  0.00           C  
ATOM   2891  O   ASN A 188     -49.252  37.254  32.445  1.00  0.00           O  
ATOM   2892  CB  ASN A 188     -51.937  36.311  32.925  1.00  0.00           C  
ATOM   2893  CG  ASN A 188     -51.845  36.792  34.366  1.00  0.00           C  
ATOM   2894  OD1 ASN A 188     -51.610  35.970  35.266  1.00  0.00           O  
ATOM   2895  ND2 ASN A 188     -52.001  38.084  34.620  1.00  0.00           N  
ATOM   2896  H   ASN A 188     -50.541  34.003  34.116  1.00  0.00           H  
ATOM   2897  HA  ASN A 188     -50.844  35.237  31.518  1.00  0.00           H  
ATOM   2898  HB2 ASN A 188     -52.796  35.811  32.813  1.00  0.00           H  
ATOM   2899  HB3 ASN A 188     -51.936  37.111  32.324  1.00  0.00           H  
ATOM   2900 HD21 ASN A 188     -52.190  38.721  33.873  1.00  0.00           H  
ATOM   2901 HD22 ASN A 188     -51.930  38.421  35.559  1.00  0.00           H  
ATOM   2902  N   GLY A 189     -48.536  35.367  33.412  1.00  0.00           N  
ATOM   2903  CA  GLY A 189     -47.221  35.936  33.706  1.00  0.00           C  
ATOM   2904  C   GLY A 189     -46.264  35.634  32.550  1.00  0.00           C  
ATOM   2905  O   GLY A 189     -46.633  34.976  31.550  1.00  0.00           O  
ATOM   2906  H   GLY A 189     -48.743  34.431  33.695  1.00  0.00           H  
ATOM   2907  HA2 GLY A 189     -46.864  35.532  34.548  1.00  0.00           H  
ATOM   2908  HA3 GLY A 189     -47.304  36.926  33.820  1.00  0.00           H  
ATOM   2909  N   ALA A 190     -45.024  36.060  32.715  1.00  0.00           N  
ATOM   2910  CA  ALA A 190     -44.009  35.832  31.683  1.00  0.00           C  
ATOM   2911  C   ALA A 190     -43.719  34.381  31.378  1.00  0.00           C  
ATOM   2912  O   ALA A 190     -42.873  34.129  30.489  1.00  0.00           O  
ATOM   2913  CB  ALA A 190     -42.677  36.496  32.023  1.00  0.00           C  
ATOM   2914  H   ALA A 190     -44.775  36.544  33.554  1.00  0.00           H  
ATOM   2915  HA  ALA A 190     -44.344  36.252  30.839  1.00  0.00           H  
ATOM   2916  HB1 ALA A 190     -42.018  36.314  31.293  1.00  0.00           H  
ATOM   2917  HB2 ALA A 190     -42.810  37.483  32.114  1.00  0.00           H  
ATOM   2918  HB3 ALA A 190     -42.330  36.126  32.885  1.00  0.00           H  
ATOM   2919  N   TYR A 191     -44.139  33.392  32.163  1.00  0.00           N  
ATOM   2920  CA  TYR A 191     -43.820  32.010  31.973  1.00  0.00           C  
ATOM   2921  C   TYR A 191     -45.088  31.178  32.073  1.00  0.00           C  
ATOM   2922  O   TYR A 191     -46.115  31.648  32.584  1.00  0.00           O  
ATOM   2923  CB  TYR A 191     -42.726  31.463  32.958  1.00  0.00           C  
ATOM   2924  CG  TYR A 191     -41.407  32.155  32.664  1.00  0.00           C  
ATOM   2925  CD1 TYR A 191     -41.111  33.379  33.218  1.00  0.00           C  
ATOM   2926  CD2 TYR A 191     -40.477  31.616  31.775  1.00  0.00           C  
ATOM   2927  CE1 TYR A 191     -39.971  34.090  32.916  1.00  0.00           C  
ATOM   2928  CE2 TYR A 191     -39.316  32.313  31.471  1.00  0.00           C  
ATOM   2929  CZ  TYR A 191     -39.079  33.540  32.011  1.00  0.00           C  
ATOM   2930  OH  TYR A 191     -37.959  34.276  31.712  1.00  0.00           O  
ATOM   2931  H   TYR A 191     -44.719  33.632  32.941  1.00  0.00           H  
ATOM   2932  HA  TYR A 191     -43.466  31.908  31.043  1.00  0.00           H  
ATOM   2933  HB2 TYR A 191     -42.623  30.477  32.831  1.00  0.00           H  
ATOM   2934  HB3 TYR A 191     -43.000  31.650  33.901  1.00  0.00           H  
ATOM   2935  HD1 TYR A 191     -41.756  33.772  33.873  1.00  0.00           H  
ATOM   2936  HD2 TYR A 191     -40.647  30.724  31.355  1.00  0.00           H  
ATOM   2937  HE1 TYR A 191     -39.792  34.979  33.338  1.00  0.00           H  
ATOM   2938  HE2 TYR A 191     -38.646  31.909  30.848  1.00  0.00           H  
ATOM   2939  HH  TYR A 191     -37.285  33.921  31.064  1.00  0.00           H  
ATOM   2940  N   LYS A 192     -44.992  29.938  31.589  1.00  0.00           N  
ATOM   2941  CA  LYS A 192     -46.124  29.031  31.691  1.00  0.00           C  
ATOM   2942  C   LYS A 192     -45.508  27.741  32.201  1.00  0.00           C  
ATOM   2943  O   LYS A 192     -44.286  27.659  32.144  1.00  0.00           O  
ATOM   2944  CB  LYS A 192     -46.817  28.794  30.358  1.00  0.00           C  
ATOM   2945  CG  LYS A 192     -45.848  28.290  29.281  1.00  0.00           C  
ATOM   2946  CD  LYS A 192     -47.030  28.039  28.092  1.00  0.00           C  
ATOM   2947  CE  LYS A 192     -46.363  28.294  26.732  1.00  0.00           C  
ATOM   2948  NZ  LYS A 192     -47.350  28.150  25.658  1.00  0.00           N  
ATOM   2949  H   LYS A 192     -44.143  29.633  31.157  1.00  0.00           H  
ATOM   2950  HA  LYS A 192     -46.781  29.381  32.358  1.00  0.00           H  
ATOM   2951  HB2 LYS A 192     -47.223  29.654  30.049  1.00  0.00           H  
ATOM   2952  HB3 LYS A 192     -47.538  28.113  30.487  1.00  0.00           H  
ATOM   2953  HG2 LYS A 192     -45.380  27.447  29.545  1.00  0.00           H  
ATOM   2954  HG3 LYS A 192     -45.172  28.978  29.016  1.00  0.00           H  
ATOM   2955  HD2 LYS A 192     -47.791  28.674  28.225  1.00  0.00           H  
ATOM   2956  HD3 LYS A 192     -47.368  27.099  28.137  1.00  0.00           H  
ATOM   2957  HE2 LYS A 192     -45.625  27.633  26.595  1.00  0.00           H  
ATOM   2958  HE3 LYS A 192     -45.988  29.221  26.715  1.00  0.00           H  
ATOM   2959  HZ1 LYS A 192     -46.910  28.317  24.776  1.00  0.00           H  
ATOM   2960  HZ2 LYS A 192     -47.726  27.223  25.673  1.00  0.00           H  
ATOM   2961  HZ3 LYS A 192     -48.088  28.811  25.793  1.00  0.00           H  
ATOM   2962  N   LEU A 193     -46.280  26.784  32.643  1.00  0.00           N  
ATOM   2963  CA  LEU A 193     -45.797  25.562  33.234  1.00  0.00           C  
ATOM   2964  C   LEU A 193     -45.489  24.480  32.186  1.00  0.00           C  
ATOM   2965  O   LEU A 193     -46.384  24.022  31.495  1.00  0.00           O  
ATOM   2966  CB  LEU A 193     -46.893  25.049  34.186  1.00  0.00           C  
ATOM   2967  CG  LEU A 193     -46.629  23.715  34.893  1.00  0.00           C  
ATOM   2968  CD1 LEU A 193     -45.297  23.695  35.651  1.00  0.00           C  
ATOM   2969  CD2 LEU A 193     -47.760  23.371  35.830  1.00  0.00           C  
ATOM   2970  H   LEU A 193     -47.269  26.908  32.566  1.00  0.00           H  
ATOM   2971  HA  LEU A 193     -44.969  25.756  33.760  1.00  0.00           H  
ATOM   2972  HB2 LEU A 193     -47.733  24.947  33.653  1.00  0.00           H  
ATOM   2973  HB3 LEU A 193     -47.029  25.744  34.892  1.00  0.00           H  
ATOM   2974  HG  LEU A 193     -46.589  23.003  34.192  1.00  0.00           H  
ATOM   2975 HD11 LEU A 193     -45.177  22.805  36.091  1.00  0.00           H  
ATOM   2976 HD12 LEU A 193     -44.546  23.854  35.010  1.00  0.00           H  
ATOM   2977 HD13 LEU A 193     -45.299  24.413  36.347  1.00  0.00           H  
ATOM   2978 HD21 LEU A 193     -47.567  22.499  36.279  1.00  0.00           H  
ATOM   2979 HD22 LEU A 193     -47.851  24.089  36.520  1.00  0.00           H  
ATOM   2980 HD23 LEU A 193     -48.612  23.297  35.311  1.00  0.00           H  
ATOM   2981  N   LYS A 194     -44.247  24.041  32.084  1.00  0.00           N  
ATOM   2982  CA  LYS A 194     -43.861  22.975  31.171  1.00  0.00           C  
ATOM   2983  C   LYS A 194     -43.923  21.617  31.819  1.00  0.00           C  
ATOM   2984  O   LYS A 194     -44.582  20.727  31.293  1.00  0.00           O  
ATOM   2985  CB  LYS A 194     -42.467  23.230  30.591  1.00  0.00           C  
ATOM   2986  CG  LYS A 194     -42.195  22.198  29.473  1.00  0.00           C  
ATOM   2987  CD  LYS A 194     -40.725  22.310  29.086  1.00  0.00           C  
ATOM   2988  CE  LYS A 194     -39.889  22.057  28.180  1.00  0.00           C  
ATOM   2989  NZ  LYS A 194     -40.580  21.046  27.384  1.00  0.00           N  
ATOM   2990  H   LYS A 194     -43.543  24.459  32.658  1.00  0.00           H  
ATOM   2991  HA  LYS A 194     -44.510  22.978  30.411  1.00  0.00           H  
ATOM   2992  HB2 LYS A 194     -41.780  23.133  31.312  1.00  0.00           H  
ATOM   2993  HB3 LYS A 194     -42.425  24.155  30.212  1.00  0.00           H  
ATOM   2994  HG2 LYS A 194     -42.772  22.395  28.680  1.00  0.00           H  
ATOM   2995  HG3 LYS A 194     -42.390  21.276  29.806  1.00  0.00           H  
ATOM   2996  HD2 LYS A 194     -40.301  21.837  29.858  1.00  0.00           H  
ATOM   2997  HD3 LYS A 194     -40.589  23.296  29.184  1.00  0.00           H  
ATOM   2998  HE2 LYS A 194     -39.039  21.696  28.563  1.00  0.00           H  
ATOM   2999  HE3 LYS A 194     -39.689  22.871  27.635  1.00  0.00           H  
ATOM   3000  HZ1 LYS A 194     -39.997  20.766  26.621  1.00  0.00           H  
ATOM   3001  HZ2 LYS A 194     -40.783  20.252  27.957  1.00  0.00           H  
ATOM   3002  HZ3 LYS A 194     -41.433  21.427  27.029  1.00  0.00           H  
ATOM   3003  N   ASN A 195     -43.258  21.355  32.946  1.00  0.00           N  
ATOM   3004  CA  ASN A 195     -43.321  20.133  33.686  1.00  0.00           C  
ATOM   3005  C   ASN A 195     -43.298  20.386  35.213  1.00  0.00           C  
ATOM   3006  O   ASN A 195     -42.612  21.269  35.702  1.00  0.00           O  
ATOM   3007  CB  ASN A 195     -42.148  19.158  33.502  1.00  0.00           C  
ATOM   3008  CG  ASN A 195     -41.853  18.777  32.073  1.00  0.00           C  
ATOM   3009  OD1 ASN A 195     -42.326  17.725  31.617  1.00  0.00           O  
ATOM   3010  ND2 ASN A 195     -41.109  19.640  31.372  1.00  0.00           N  
ATOM   3011  H   ASN A 195     -42.664  22.076  33.304  1.00  0.00           H  
ATOM   3012  HA  ASN A 195     -44.171  19.660  33.452  1.00  0.00           H  
ATOM   3013  HB2 ASN A 195     -42.357  18.322  34.009  1.00  0.00           H  
ATOM   3014  HB3 ASN A 195     -41.328  19.584  33.885  1.00  0.00           H  
ATOM   3015 HD21 ASN A 195     -40.761  20.470  31.808  1.00  0.00           H  
ATOM   3016 HD22 ASN A 195     -40.901  19.455  30.412  1.00  0.00           H  
ATOM   3017  N   TRP A 196     -43.929  19.471  35.924  1.00  0.00           N  
ATOM   3018  CA  TRP A 196     -43.848  19.467  37.385  1.00  0.00           C  
ATOM   3019  C   TRP A 196     -43.684  18.036  37.872  1.00  0.00           C  
ATOM   3020  O   TRP A 196     -44.634  17.257  37.859  1.00  0.00           O  
ATOM   3021  CB  TRP A 196     -45.029  20.199  37.972  1.00  0.00           C  
ATOM   3022  CG  TRP A 196     -45.193  20.242  39.448  1.00  0.00           C  
ATOM   3023  CD1 TRP A 196     -44.265  19.965  40.415  1.00  0.00           C  
ATOM   3024  CD2 TRP A 196     -46.403  20.592  40.140  1.00  0.00           C  
ATOM   3025  NE1 TRP A 196     -44.823  20.118  41.657  1.00  0.00           N  
ATOM   3026  CE2 TRP A 196     -46.132  20.499  41.526  1.00  0.00           C  
ATOM   3027  CE3 TRP A 196     -47.688  20.951  39.722  1.00  0.00           C  
ATOM   3028  CZ2 TRP A 196     -47.093  20.762  42.499  1.00  0.00           C  
ATOM   3029  CZ3 TRP A 196     -48.644  21.214  40.701  1.00  0.00           C  
ATOM   3030  CH2 TRP A 196     -48.337  21.122  42.071  1.00  0.00           C  
ATOM   3031  H   TRP A 196     -44.470  18.771  35.458  1.00  0.00           H  
ATOM   3032  HA  TRP A 196     -43.023  19.970  37.643  1.00  0.00           H  
ATOM   3033  HB2 TRP A 196     -45.853  19.772  37.599  1.00  0.00           H  
ATOM   3034  HB3 TRP A 196     -44.972  21.146  37.656  1.00  0.00           H  
ATOM   3035  HD1 TRP A 196     -43.319  19.691  40.241  1.00  0.00           H  
ATOM   3036  HE1 TRP A 196     -44.348  19.974  42.525  1.00  0.00           H  
ATOM   3037  HE3 TRP A 196     -47.914  21.017  38.750  1.00  0.00           H  
ATOM   3038  HZ2 TRP A 196     -46.879  20.690  43.473  1.00  0.00           H  
ATOM   3039  HZ3 TRP A 196     -49.569  21.474  40.424  1.00  0.00           H  
ATOM   3040  HH2 TRP A 196     -49.047  21.325  42.746  1.00  0.00           H  
ATOM   3041  N   VAL A 197     -42.474  17.692  38.311  1.00  0.00           N  
ATOM   3042  CA  VAL A 197     -42.203  16.368  38.863  1.00  0.00           C  
ATOM   3043  C   VAL A 197     -42.123  16.513  40.402  1.00  0.00           C  
ATOM   3044  O   VAL A 197     -41.171  17.146  40.855  1.00  0.00           O  
ATOM   3045  CB  VAL A 197     -40.829  15.824  38.401  1.00  0.00           C  
ATOM   3046  CG1 VAL A 197     -40.632  14.384  38.837  1.00  0.00           C  
ATOM   3047  CG2 VAL A 197     -40.633  16.001  36.903  1.00  0.00           C  
ATOM   3048  H   VAL A 197     -41.731  18.359  38.261  1.00  0.00           H  
ATOM   3049  HA  VAL A 197     -42.931  15.731  38.611  1.00  0.00           H  
ATOM   3050  HB  VAL A 197     -40.126  16.370  38.858  1.00  0.00           H  
ATOM   3051 HG11 VAL A 197     -39.739  14.061  38.525  1.00  0.00           H  
ATOM   3052 HG12 VAL A 197     -40.677  14.329  39.834  1.00  0.00           H  
ATOM   3053 HG13 VAL A 197     -41.350  13.814  38.439  1.00  0.00           H  
ATOM   3054 HG21 VAL A 197     -39.738  15.640  36.639  1.00  0.00           H  
ATOM   3055 HG22 VAL A 197     -41.350  15.506  36.412  1.00  0.00           H  
ATOM   3056 HG23 VAL A 197     -40.682  16.973  36.673  1.00  0.00           H  
ATOM   3057  N   VAL A 198     -43.062  15.961  41.123  1.00  0.00           N  
ATOM   3058  CA  VAL A 198     -43.128  16.067  42.563  1.00  0.00           C  
ATOM   3059  C   VAL A 198     -41.807  15.649  43.195  1.00  0.00           C  
ATOM   3060  O   VAL A 198     -41.281  14.560  42.944  1.00  0.00           O  
ATOM   3061  CB  VAL A 198     -44.302  15.250  43.149  1.00  0.00           C  
ATOM   3062  CG1 VAL A 198     -44.294  15.295  44.677  1.00  0.00           C  
ATOM   3063  CG2 VAL A 198     -45.623  15.788  42.620  1.00  0.00           C  
ATOM   3064  H   VAL A 198     -43.773  15.437  40.654  1.00  0.00           H  
ATOM   3065  HA  VAL A 198     -43.283  17.028  42.790  1.00  0.00           H  
ATOM   3066  HB  VAL A 198     -44.205  14.298  42.857  1.00  0.00           H  
ATOM   3067 HG11 VAL A 198     -45.062  14.760  45.030  1.00  0.00           H  
ATOM   3068 HG12 VAL A 198     -43.436  14.911  45.017  1.00  0.00           H  
ATOM   3069 HG13 VAL A 198     -44.380  16.243  44.983  1.00  0.00           H  
ATOM   3070 HG21 VAL A 198     -46.377  15.255  43.003  1.00  0.00           H  
ATOM   3071 HG22 VAL A 198     -45.723  16.747  42.886  1.00  0.00           H  
ATOM   3072 HG23 VAL A 198     -45.637  15.716  41.623  1.00  0.00           H  
ATOM   3073  N   ASN A 199     -41.192  16.549  43.956  1.00  0.00           N  
ATOM   3074  CA  ASN A 199     -39.944  16.288  44.648  1.00  0.00           C  
ATOM   3075  C   ASN A 199     -38.725  16.275  43.748  1.00  0.00           C  
ATOM   3076  O   ASN A 199     -37.626  15.942  44.231  1.00  0.00           O  
ATOM   3077  CB  ASN A 199     -39.932  14.945  45.398  1.00  0.00           C  
ATOM   3078  CG  ASN A 199     -40.946  14.911  46.529  1.00  0.00           C  
ATOM   3079  OD1 ASN A 199     -41.542  13.852  46.727  1.00  0.00           O  
ATOM   3080  ND2 ASN A 199     -41.083  16.034  47.207  1.00  0.00           N  
ATOM   3081  H   ASN A 199     -41.611  17.451  44.056  1.00  0.00           H  
ATOM   3082  HA  ASN A 199     -39.814  17.014  45.324  1.00  0.00           H  
ATOM   3083  HB2 ASN A 199     -39.019  14.797  45.779  1.00  0.00           H  
ATOM   3084  HB3 ASN A 199     -40.146  14.213  44.751  1.00  0.00           H  
ATOM   3085 HD21 ASN A 199     -40.544  16.838  46.957  1.00  0.00           H  
ATOM   3086 HD22 ASN A 199     -41.726  16.081  47.971  1.00  0.00           H  
ATOM   3087  N   GLU A 200     -38.898  16.619  42.475  1.00  0.00           N  
ATOM   3088  CA  GLU A 200     -37.734  16.600  41.582  1.00  0.00           C  
ATOM   3089  C   GLU A 200     -37.487  17.946  40.946  1.00  0.00           C  
ATOM   3090  O   GLU A 200     -36.420  18.538  41.120  1.00  0.00           O  
ATOM   3091  CB  GLU A 200     -37.888  15.498  40.536  1.00  0.00           C  
ATOM   3092  CG  GLU A 200     -37.675  14.055  40.989  1.00  0.00           C  
ATOM   3093  CD  GLU A 200     -37.681  13.114  39.790  1.00  0.00           C  
ATOM   3094  OE1 GLU A 200     -36.934  13.337  38.804  1.00  0.00           O  
ATOM   3095  OE2 GLU A 200     -38.488  12.167  39.739  1.00  0.00           O  
ATOM   3096  H   GLU A 200     -39.800  16.884  42.135  1.00  0.00           H  
ATOM   3097  HA  GLU A 200     -36.932  16.378  42.137  1.00  0.00           H  
ATOM   3098  HB2 GLU A 200     -37.228  15.683  39.808  1.00  0.00           H  
ATOM   3099  HB3 GLU A 200     -38.816  15.562  40.169  1.00  0.00           H  
ATOM   3100  HG2 GLU A 200     -38.410  13.795  41.616  1.00  0.00           H  
ATOM   3101  HG3 GLU A 200     -36.795  13.984  41.459  1.00  0.00           H  
ATOM   3102  N   ARG A 201     -38.507  18.426  40.199  1.00  0.00           N  
ATOM   3103  CA  ARG A 201     -38.342  19.685  39.501  1.00  0.00           C  
ATOM   3104  C   ARG A 201     -39.675  20.278  39.052  1.00  0.00           C  
ATOM   3105  O   ARG A 201     -40.679  19.619  38.967  1.00  0.00           O  
ATOM   3106  CB  ARG A 201     -37.484  19.434  38.228  1.00  0.00           C  
ATOM   3107  CG  ARG A 201     -38.028  18.298  37.359  1.00  0.00           C  
ATOM   3108  CD  ARG A 201     -37.142  17.987  36.148  1.00  0.00           C  
ATOM   3109  NE  ARG A 201     -35.961  17.204  36.533  1.00  0.00           N  
ATOM   3110  CZ  ARG A 201     -34.745  17.680  36.786  1.00  0.00           C  
ATOM   3111  NH1 ARG A 201     -34.404  18.953  36.686  1.00  0.00           N  
ATOM   3112  NH2 ARG A 201     -33.783  16.832  37.162  1.00  0.00           N  
ATOM   3113  H   ARG A 201     -39.365  17.918  40.129  1.00  0.00           H  
ATOM   3114  HA  ARG A 201     -37.872  20.336  40.096  1.00  0.00           H  
ATOM   3115  HB2 ARG A 201     -36.553  19.202  38.511  1.00  0.00           H  
ATOM   3116  HB3 ARG A 201     -37.468  20.273  37.684  1.00  0.00           H  
ATOM   3117  HG2 ARG A 201     -38.936  18.556  37.030  1.00  0.00           H  
ATOM   3118  HG3 ARG A 201     -38.099  17.474  37.921  1.00  0.00           H  
ATOM   3119  HD2 ARG A 201     -36.842  18.847  35.736  1.00  0.00           H  
ATOM   3120  HD3 ARG A 201     -37.674  17.466  35.481  1.00  0.00           H  
ATOM   3121  HE  ARG A 201     -36.083  16.215  36.613  1.00  0.00           H  
ATOM   3122 HH11 ARG A 201     -33.468  19.238  36.893  1.00  0.00           H  
ATOM   3123 HH12 ARG A 201     -35.082  19.632  36.403  1.00  0.00           H  
ATOM   3124 HH21 ARG A 201     -32.863  17.173  37.356  1.00  0.00           H  
ATOM   3125 HH22 ARG A 201     -33.983  15.856  37.249  1.00  0.00           H  
ATOM   3126  N   ILE A 202     -39.675  21.552  38.776  1.00  0.00           N  
ATOM   3127  CA  ILE A 202     -40.762  22.318  38.213  1.00  0.00           C  
ATOM   3128  C   ILE A 202     -40.057  23.057  37.063  1.00  0.00           C  
ATOM   3129  O   ILE A 202     -39.104  23.743  37.400  1.00  0.00           O  
ATOM   3130  CB  ILE A 202     -41.422  23.315  39.186  1.00  0.00           C  
ATOM   3131  CG1 ILE A 202     -42.389  22.546  40.092  1.00  0.00           C  
ATOM   3132  CG2 ILE A 202     -42.133  24.438  38.441  1.00  0.00           C  
ATOM   3133  CD1 ILE A 202     -42.978  23.327  41.236  1.00  0.00           C  
ATOM   3134  H   ILE A 202     -38.832  22.052  38.975  1.00  0.00           H  
ATOM   3135  HA  ILE A 202     -41.455  21.699  37.842  1.00  0.00           H  
ATOM   3136  HB  ILE A 202     -40.707  23.718  39.757  1.00  0.00           H  
ATOM   3137 HG12 ILE A 202     -41.895  21.766  40.476  1.00  0.00           H  
ATOM   3138 HG13 ILE A 202     -43.144  22.216  39.525  1.00  0.00           H  
ATOM   3139 HG21 ILE A 202     -42.549  25.065  39.100  1.00  0.00           H  
ATOM   3140 HG22 ILE A 202     -41.472  24.936  37.879  1.00  0.00           H  
ATOM   3141 HG23 ILE A 202     -42.845  24.051  37.855  1.00  0.00           H  
ATOM   3142 HD11 ILE A 202     -43.591  22.737  41.762  1.00  0.00           H  
ATOM   3143 HD12 ILE A 202     -42.243  23.656  41.828  1.00  0.00           H  
ATOM   3144 HD13 ILE A 202     -43.492  24.107  40.878  1.00  0.00           H  
ATOM   3145  N   VAL A 203     -40.503  22.820  35.828  1.00  0.00           N  
ATOM   3146  CA  VAL A 203     -39.813  23.498  34.716  1.00  0.00           C  
ATOM   3147  C   VAL A 203     -40.758  24.523  34.080  1.00  0.00           C  
ATOM   3148  O   VAL A 203     -41.890  24.131  33.800  1.00  0.00           O  
ATOM   3149  CB  VAL A 203     -39.372  22.504  33.621  1.00  0.00           C  
ATOM   3150  CG1 VAL A 203     -38.592  23.217  32.514  1.00  0.00           C  
ATOM   3151  CG2 VAL A 203     -38.601  21.318  34.174  1.00  0.00           C  
ATOM   3152  H   VAL A 203     -41.275  22.206  35.663  1.00  0.00           H  
ATOM   3153  HA  VAL A 203     -39.007  23.972  35.071  1.00  0.00           H  
ATOM   3154  HB  VAL A 203     -40.205  22.141  33.204  1.00  0.00           H  
ATOM   3155 HG11 VAL A 203     -38.318  22.553  31.818  1.00  0.00           H  
ATOM   3156 HG12 VAL A 203     -39.171  23.918  32.097  1.00  0.00           H  
ATOM   3157 HG13 VAL A 203     -37.777  23.646  32.904  1.00  0.00           H  
ATOM   3158 HG21 VAL A 203     -38.342  20.710  33.424  1.00  0.00           H  
ATOM   3159 HG22 VAL A 203     -37.778  21.643  34.639  1.00  0.00           H  
ATOM   3160 HG23 VAL A 203     -39.176  20.820  34.823  1.00  0.00           H  
ATOM   3161  N   LEU A 204     -40.311  25.718  33.791  1.00  0.00           N  
ATOM   3162  CA  LEU A 204     -41.162  26.717  33.172  1.00  0.00           C  
ATOM   3163  C   LEU A 204     -40.618  27.237  31.826  1.00  0.00           C  
ATOM   3164  O   LEU A 204     -39.407  27.487  31.700  1.00  0.00           O  
ATOM   3165  CB  LEU A 204     -41.315  27.921  34.095  1.00  0.00           C  
ATOM   3166  CG  LEU A 204     -41.627  27.748  35.584  1.00  0.00           C  
ATOM   3167  CD1 LEU A 204     -41.574  29.142  36.245  1.00  0.00           C  
ATOM   3168  CD2 LEU A 204     -42.983  27.113  35.789  1.00  0.00           C  
ATOM   3169  H   LEU A 204     -39.361  25.948  34.002  1.00  0.00           H  
ATOM   3170  HA  LEU A 204     -42.065  26.316  33.018  1.00  0.00           H  
ATOM   3171  HB2 LEU A 204     -42.053  28.477  33.714  1.00  0.00           H  
ATOM   3172  HB3 LEU A 204     -40.455  28.428  34.043  1.00  0.00           H  
ATOM   3173  HG  LEU A 204     -40.928  27.165  35.998  1.00  0.00           H  
ATOM   3174 HD11 LEU A 204     -41.775  29.056  37.221  1.00  0.00           H  
ATOM   3175 HD12 LEU A 204     -40.661  29.533  36.126  1.00  0.00           H  
ATOM   3176 HD13 LEU A 204     -42.251  29.740  35.817  1.00  0.00           H  
ATOM   3177 HD21 LEU A 204     -43.159  27.013  36.768  1.00  0.00           H  
ATOM   3178 HD22 LEU A 204     -43.688  27.693  35.381  1.00  0.00           H  
ATOM   3179 HD23 LEU A 204     -42.999  26.213  35.353  1.00  0.00           H  
ATOM   3180  N   GLU A 205     -41.516  27.527  30.856  1.00  0.00           N  
ATOM   3181  CA  GLU A 205     -41.016  28.081  29.592  1.00  0.00           C  
ATOM   3182  C   GLU A 205     -41.661  29.413  29.245  1.00  0.00           C  
ATOM   3183  O   GLU A 205     -42.820  29.632  29.591  1.00  0.00           O  
ATOM   3184  CB  GLU A 205     -41.185  27.075  28.456  1.00  0.00           C  
ATOM   3185  CG  GLU A 205     -42.500  26.318  28.486  1.00  0.00           C  
ATOM   3186  CD  GLU A 205     -42.558  25.135  27.531  1.00  0.00           C  
ATOM   3187  OE1 GLU A 205     -41.537  24.846  26.855  1.00  0.00           O  
ATOM   3188  OE2 GLU A 205     -43.641  24.487  27.478  1.00  0.00           O  
ATOM   3189  H   GLU A 205     -42.493  27.368  30.996  1.00  0.00           H  
ATOM   3190  HA  GLU A 205     -40.036  28.244  29.704  1.00  0.00           H  
ATOM   3191  HB2 GLU A 205     -40.439  26.411  28.512  1.00  0.00           H  
ATOM   3192  HB3 GLU A 205     -41.127  27.569  27.588  1.00  0.00           H  
ATOM   3193  HG2 GLU A 205     -43.234  26.953  28.244  1.00  0.00           H  
ATOM   3194  HG3 GLU A 205     -42.646  25.979  29.415  1.00  0.00           H  
ATOM   3195  N   ARG A 206     -40.926  30.294  28.582  1.00  0.00           N  
ATOM   3196  CA  ARG A 206     -41.368  31.594  28.119  1.00  0.00           C  
ATOM   3197  C   ARG A 206     -42.806  31.579  27.597  1.00  0.00           C  
ATOM   3198  O   ARG A 206     -43.212  30.645  26.927  1.00  0.00           O  
ATOM   3199  CB  ARG A 206     -40.478  32.110  26.984  1.00  0.00           C  
ATOM   3200  CG  ARG A 206     -40.427  33.604  26.764  1.00  0.00           C  
ATOM   3201  CD  ARG A 206     -39.257  33.987  25.852  1.00  0.00           C  
ATOM   3202  NE  ARG A 206     -39.455  35.292  25.227  1.00  0.00           N  
ATOM   3203  CZ  ARG A 206     -38.548  36.039  24.614  1.00  0.00           C  
ATOM   3204  NH1 ARG A 206     -37.295  35.601  24.507  1.00  0.00           N  
ATOM   3205  NH2 ARG A 206     -38.850  37.222  24.108  1.00  0.00           N  
ATOM   3206  H   ARG A 206     -39.980  30.038  28.383  1.00  0.00           H  
ATOM   3207  HA  ARG A 206     -41.314  32.238  28.882  1.00  0.00           H  
ATOM   3208  HB2 ARG A 206     -40.803  31.693  26.135  1.00  0.00           H  
ATOM   3209  HB3 ARG A 206     -39.545  31.802  27.171  1.00  0.00           H  
ATOM   3210  HG2 ARG A 206     -40.316  34.061  27.647  1.00  0.00           H  
ATOM   3211  HG3 ARG A 206     -41.283  33.901  26.340  1.00  0.00           H  
ATOM   3212  HD2 ARG A 206     -39.167  33.296  25.135  1.00  0.00           H  
ATOM   3213  HD3 ARG A 206     -38.419  34.014  26.396  1.00  0.00           H  
ATOM   3214  HE  ARG A 206     -40.382  35.665  25.266  1.00  0.00           H  
ATOM   3215 HH11 ARG A 206     -36.607  36.161  24.045  1.00  0.00           H  
ATOM   3216 HH12 ARG A 206     -37.042  34.712  24.888  1.00  0.00           H  
ATOM   3217 HH21 ARG A 206     -38.146  37.765  23.650  1.00  0.00           H  
ATOM   3218 HH22 ARG A 206     -39.783  37.574  24.183  1.00  0.00           H  
ATOM   3219  N   ASN A 207     -43.570  32.616  27.965  1.00  0.00           N  
ATOM   3220  CA  ASN A 207     -44.958  32.736  27.567  1.00  0.00           C  
ATOM   3221  C   ASN A 207     -45.039  33.773  26.448  1.00  0.00           C  
ATOM   3222  O   ASN A 207     -44.921  34.976  26.664  1.00  0.00           O  
ATOM   3223  CB  ASN A 207     -45.871  33.149  28.706  1.00  0.00           C  
ATOM   3224  CG  ASN A 207     -47.328  33.370  28.347  1.00  0.00           C  
ATOM   3225  OD1 ASN A 207     -47.864  32.830  27.380  1.00  0.00           O  
ATOM   3226  ND2 ASN A 207     -48.014  34.198  29.136  1.00  0.00           N  
ATOM   3227  H   ASN A 207     -43.168  33.333  28.535  1.00  0.00           H  
ATOM   3228  HA  ASN A 207     -45.267  31.854  27.211  1.00  0.00           H  
ATOM   3229  HB2 ASN A 207     -45.517  34.003  29.087  1.00  0.00           H  
ATOM   3230  HB3 ASN A 207     -45.833  32.433  29.403  1.00  0.00           H  
ATOM   3231 HD21 ASN A 207     -47.565  34.630  29.918  1.00  0.00           H  
ATOM   3232 HD22 ASN A 207     -48.977  34.387  28.945  1.00  0.00           H  
ATOM   3233  N   PRO A 208     -45.274  33.281  25.225  1.00  0.00           N  
ATOM   3234  CA  PRO A 208     -45.407  34.109  24.041  1.00  0.00           C  
ATOM   3235  C   PRO A 208     -46.473  35.181  24.133  1.00  0.00           C  
ATOM   3236  O   PRO A 208     -46.397  36.245  23.506  1.00  0.00           O  
ATOM   3237  CB  PRO A 208     -45.866  33.150  22.932  1.00  0.00           C  
ATOM   3238  CG  PRO A 208     -45.700  31.766  23.446  1.00  0.00           C  
ATOM   3239  CD  PRO A 208     -45.471  31.833  24.936  1.00  0.00           C  
ATOM   3240  HA  PRO A 208     -44.526  34.517  23.803  1.00  0.00           H  
ATOM   3241  HB2 PRO A 208     -46.826  33.319  22.709  1.00  0.00           H  
ATOM   3242  HB3 PRO A 208     -45.306  33.280  22.114  1.00  0.00           H  
ATOM   3243  HG2 PRO A 208     -46.525  31.234  23.255  1.00  0.00           H  
ATOM   3244  HG3 PRO A 208     -44.915  31.334  23.003  1.00  0.00           H  
ATOM   3245  HD2 PRO A 208     -46.265  31.480  25.431  1.00  0.00           H  
ATOM   3246  HD3 PRO A 208     -44.659  31.309  25.192  1.00  0.00           H  
ATOM   3247  N   GLN A 209     -47.555  34.892  24.848  1.00  0.00           N  
ATOM   3248  CA  GLN A 209     -48.665  35.812  25.017  1.00  0.00           C  
ATOM   3249  C   GLN A 209     -48.466  36.851  26.112  1.00  0.00           C  
ATOM   3250  O   GLN A 209     -49.379  37.667  26.295  1.00  0.00           O  
ATOM   3251  CB  GLN A 209     -49.921  34.998  25.345  1.00  0.00           C  
ATOM   3252  CG  GLN A 209     -50.127  33.777  24.497  1.00  0.00           C  
ATOM   3253  CD  GLN A 209     -50.910  34.120  23.243  1.00  0.00           C  
ATOM   3254  OE1 GLN A 209     -51.728  33.292  22.808  1.00  0.00           O  
ATOM   3255  NE2 GLN A 209     -50.696  35.312  22.685  1.00  0.00           N  
ATOM   3256  H   GLN A 209     -47.607  33.997  25.291  1.00  0.00           H  
ATOM   3257  HA  GLN A 209     -48.815  36.290  24.151  1.00  0.00           H  
ATOM   3258  HB2 GLN A 209     -50.716  35.594  25.229  1.00  0.00           H  
ATOM   3259  HB3 GLN A 209     -49.860  34.706  26.299  1.00  0.00           H  
ATOM   3260  HG2 GLN A 209     -50.633  33.094  25.023  1.00  0.00           H  
ATOM   3261  HG3 GLN A 209     -49.236  33.405  24.236  1.00  0.00           H  
ATOM   3262 HE21 GLN A 209     -50.023  35.936  23.082  1.00  0.00           H  
ATOM   3263 HE22 GLN A 209     -51.208  35.582  21.870  1.00  0.00           H  
ATOM   3264  N   TYR A 210     -47.388  36.797  26.889  1.00  0.00           N  
ATOM   3265  CA  TYR A 210     -47.218  37.797  27.948  1.00  0.00           C  
ATOM   3266  C   TYR A 210     -47.065  39.120  27.236  1.00  0.00           C  
ATOM   3267  O   TYR A 210     -46.248  39.249  26.334  1.00  0.00           O  
ATOM   3268  CB  TYR A 210     -46.048  37.462  28.888  1.00  0.00           C  
ATOM   3269  CG  TYR A 210     -45.774  38.501  29.956  1.00  0.00           C  
ATOM   3270  CD1 TYR A 210     -46.776  38.938  30.822  1.00  0.00           C  
ATOM   3271  CD2 TYR A 210     -44.511  39.029  30.095  1.00  0.00           C  
ATOM   3272  CE1 TYR A 210     -46.506  39.888  31.802  1.00  0.00           C  
ATOM   3273  CE2 TYR A 210     -44.240  40.003  31.039  1.00  0.00           C  
ATOM   3274  CZ  TYR A 210     -45.241  40.410  31.902  1.00  0.00           C  
ATOM   3275  OH  TYR A 210     -44.983  41.382  32.818  1.00  0.00           O  
ATOM   3276  H   TYR A 210     -46.701  36.083  26.753  1.00  0.00           H  
ATOM   3277  HA  TYR A 210     -48.058  37.827  28.490  1.00  0.00           H  
ATOM   3278  HB2 TYR A 210     -45.222  37.361  28.333  1.00  0.00           H  
ATOM   3279  HB3 TYR A 210     -46.252  36.595  29.343  1.00  0.00           H  
ATOM   3280  HD1 TYR A 210     -47.700  38.564  30.738  1.00  0.00           H  
ATOM   3281  HD2 TYR A 210     -43.775  38.702  29.502  1.00  0.00           H  
ATOM   3282  HE1 TYR A 210     -47.227  40.187  32.427  1.00  0.00           H  
ATOM   3283  HE2 TYR A 210     -43.328  40.409  31.097  1.00  0.00           H  
ATOM   3284  HH  TYR A 210     -44.063  41.765  32.894  1.00  0.00           H  
ATOM   3285  N   TRP A 211     -47.700  40.169  27.715  1.00  0.00           N  
ATOM   3286  CA  TRP A 211     -47.717  41.483  27.147  1.00  0.00           C  
ATOM   3287  C   TRP A 211     -46.342  42.140  27.031  1.00  0.00           C  
ATOM   3288  O   TRP A 211     -46.201  43.113  26.290  1.00  0.00           O  
ATOM   3289  CB  TRP A 211     -48.649  42.421  27.907  1.00  0.00           C  
ATOM   3290  CG  TRP A 211     -48.252  42.849  29.277  1.00  0.00           C  
ATOM   3291  CD1 TRP A 211     -48.685  42.267  30.453  1.00  0.00           C  
ATOM   3292  CD2 TRP A 211     -47.394  43.937  29.662  1.00  0.00           C  
ATOM   3293  NE1 TRP A 211     -48.134  42.930  31.519  1.00  0.00           N  
ATOM   3294  CE2 TRP A 211     -47.339  43.951  31.072  1.00  0.00           C  
ATOM   3295  CE3 TRP A 211     -46.659  44.893  28.956  1.00  0.00           C  
ATOM   3296  CZ2 TRP A 211     -46.592  44.888  31.778  1.00  0.00           C  
ATOM   3297  CZ3 TRP A 211     -45.903  45.818  29.661  1.00  0.00           C  
ATOM   3298  CH2 TRP A 211     -45.867  45.814  31.069  1.00  0.00           C  
ATOM   3299  H   TRP A 211     -48.221  40.035  28.558  1.00  0.00           H  
ATOM   3300  HA  TRP A 211     -48.080  41.397  26.219  1.00  0.00           H  
ATOM   3301  HB2 TRP A 211     -49.534  41.961  27.985  1.00  0.00           H  
ATOM   3302  HB3 TRP A 211     -48.751  43.249  27.355  1.00  0.00           H  
ATOM   3303  HD1 TRP A 211     -49.304  41.484  30.517  1.00  0.00           H  
ATOM   3304  HE1 TRP A 211     -48.290  42.702  32.480  1.00  0.00           H  
ATOM   3305  HE3 TRP A 211     -46.678  44.910  27.956  1.00  0.00           H  
ATOM   3306  HZ2 TRP A 211     -46.583  44.887  32.778  1.00  0.00           H  
ATOM   3307  HZ3 TRP A 211     -45.373  46.502  29.159  1.00  0.00           H  
ATOM   3308  HH2 TRP A 211     -45.311  46.489  31.555  1.00  0.00           H  
ATOM   3309  N   ASP A 212     -45.399  41.681  27.849  1.00  0.00           N  
ATOM   3310  CA  ASP A 212     -44.065  42.280  27.867  1.00  0.00           C  
ATOM   3311  C   ASP A 212     -43.089  41.212  27.433  1.00  0.00           C  
ATOM   3312  O   ASP A 212     -41.890  41.353  27.650  1.00  0.00           O  
ATOM   3313  CB  ASP A 212     -43.864  42.856  29.249  1.00  0.00           C  
ATOM   3314  CG  ASP A 212     -42.959  44.054  29.391  1.00  0.00           C  
ATOM   3315  OD1 ASP A 212     -42.811  44.869  28.439  1.00  0.00           O  
ATOM   3316  OD2 ASP A 212     -42.370  44.200  30.486  1.00  0.00           O  
ATOM   3317  H   ASP A 212     -45.605  40.916  28.460  1.00  0.00           H  
ATOM   3318  HA  ASP A 212     -44.040  43.026  27.202  1.00  0.00           H  
ATOM   3319  HB2 ASP A 212     -43.487  42.129  29.823  1.00  0.00           H  
ATOM   3320  HB3 ASP A 212     -44.764  43.120  29.595  1.00  0.00           H  
ATOM   3321  N   ASN A 213     -43.523  40.195  26.700  1.00  0.00           N  
ATOM   3322  CA  ASN A 213     -42.621  39.182  26.168  1.00  0.00           C  
ATOM   3323  C   ASN A 213     -41.429  39.778  25.435  1.00  0.00           C  
ATOM   3324  O   ASN A 213     -40.366  39.164  25.500  1.00  0.00           O  
ATOM   3325  CB  ASN A 213     -43.342  38.232  25.210  1.00  0.00           C  
ATOM   3326  CG  ASN A 213     -42.591  36.990  24.840  1.00  0.00           C  
ATOM   3327  OD1 ASN A 213     -41.796  36.439  25.610  1.00  0.00           O  
ATOM   3328  ND2 ASN A 213     -42.786  36.411  23.648  1.00  0.00           N  
ATOM   3329  H   ASN A 213     -44.501  40.121  26.506  1.00  0.00           H  
ATOM   3330  HA  ASN A 213     -42.274  38.643  26.935  1.00  0.00           H  
ATOM   3331  HB2 ASN A 213     -43.538  38.735  24.368  1.00  0.00           H  
ATOM   3332  HB3 ASN A 213     -44.201  37.955  25.641  1.00  0.00           H  
ATOM   3333 HD21 ASN A 213     -43.420  36.820  22.991  1.00  0.00           H  
ATOM   3334 HD22 ASN A 213     -42.298  35.570  23.415  1.00  0.00           H  
ATOM   3335  N   ALA A 214     -41.519  40.926  24.753  1.00  0.00           N  
ATOM   3336  CA  ALA A 214     -40.343  41.408  24.021  1.00  0.00           C  
ATOM   3337  C   ALA A 214     -39.115  41.501  24.926  1.00  0.00           C  
ATOM   3338  O   ALA A 214     -38.052  41.043  24.498  1.00  0.00           O  
ATOM   3339  CB  ALA A 214     -40.619  42.698  23.280  1.00  0.00           C  
ATOM   3340  H   ALA A 214     -42.373  41.446  24.743  1.00  0.00           H  
ATOM   3341  HA  ALA A 214     -40.135  40.718  23.327  1.00  0.00           H  
ATOM   3342  HB1 ALA A 214     -39.793  42.988  22.797  1.00  0.00           H  
ATOM   3343  HB2 ALA A 214     -41.357  42.552  22.621  1.00  0.00           H  
ATOM   3344  HB3 ALA A 214     -40.890  43.406  23.932  1.00  0.00           H  
ATOM   3345  N   LYS A 215     -39.261  41.977  26.156  1.00  0.00           N  
ATOM   3346  CA  LYS A 215     -38.138  42.152  27.065  1.00  0.00           C  
ATOM   3347  C   LYS A 215     -37.722  40.954  27.879  1.00  0.00           C  
ATOM   3348  O   LYS A 215     -36.693  41.099  28.548  1.00  0.00           O  
ATOM   3349  CB  LYS A 215     -38.408  43.320  28.026  1.00  0.00           C  
ATOM   3350  CG  LYS A 215     -39.185  44.420  27.293  1.00  0.00           C  
ATOM   3351  CD  LYS A 215     -38.594  45.753  27.683  1.00  0.00           C  
ATOM   3352  CE  LYS A 215     -39.648  46.859  27.714  1.00  0.00           C  
ATOM   3353  NZ  LYS A 215     -39.259  47.867  28.738  1.00  0.00           N  
ATOM   3354  H   LYS A 215     -40.177  42.225  26.470  1.00  0.00           H  
ATOM   3355  HA  LYS A 215     -37.350  42.412  26.507  1.00  0.00           H  
ATOM   3356  HB2 LYS A 215     -37.538  43.689  28.354  1.00  0.00           H  
ATOM   3357  HB3 LYS A 215     -38.946  42.994  28.803  1.00  0.00           H  
ATOM   3358  HG2 LYS A 215     -40.149  44.387  27.557  1.00  0.00           H  
ATOM   3359  HG3 LYS A 215     -39.105  44.290  26.305  1.00  0.00           H  
ATOM   3360  HD2 LYS A 215     -37.887  45.999  27.020  1.00  0.00           H  
ATOM   3361  HD3 LYS A 215     -38.185  45.671  28.592  1.00  0.00           H  
ATOM   3362  HE2 LYS A 215     -40.538  46.468  27.949  1.00  0.00           H  
ATOM   3363  HE3 LYS A 215     -39.702  47.296  26.816  1.00  0.00           H  
ATOM   3364  HZ1 LYS A 215     -39.944  48.595  28.766  1.00  0.00           H  
ATOM   3365  HZ2 LYS A 215     -39.204  47.427  29.634  1.00  0.00           H  
ATOM   3366  HZ3 LYS A 215     -38.368  48.255  28.502  1.00  0.00           H  
ATOM   3367  N   THR A 216     -38.444  39.857  27.821  1.00  0.00           N  
ATOM   3368  CA  THR A 216     -38.042  38.657  28.545  1.00  0.00           C  
ATOM   3369  C   THR A 216     -36.804  38.076  27.854  1.00  0.00           C  
ATOM   3370  O   THR A 216     -36.807  37.949  26.622  1.00  0.00           O  
ATOM   3371  CB  THR A 216     -39.135  37.575  28.478  1.00  0.00           C  
ATOM   3372  OG1 THR A 216     -40.382  38.068  28.969  1.00  0.00           O  
ATOM   3373  CG2 THR A 216     -38.715  36.345  29.255  1.00  0.00           C  
ATOM   3374  H   THR A 216     -39.280  39.845  27.273  1.00  0.00           H  
ATOM   3375  HA  THR A 216     -37.834  38.881  29.497  1.00  0.00           H  
ATOM   3376  HB  THR A 216     -39.257  37.313  27.521  1.00  0.00           H  
ATOM   3377  HG1 THR A 216     -41.071  37.346  28.914  1.00  0.00           H  
ATOM   3378 HG21 THR A 216     -39.436  35.654  29.200  1.00  0.00           H  
ATOM   3379 HG22 THR A 216     -37.871  35.977  28.866  1.00  0.00           H  
ATOM   3380 HG23 THR A 216     -38.561  36.592  30.212  1.00  0.00           H  
ATOM   3381  N   VAL A 217     -35.796  37.680  28.601  1.00  0.00           N  
ATOM   3382  CA  VAL A 217     -34.604  37.047  28.054  1.00  0.00           C  
ATOM   3383  C   VAL A 217     -34.565  35.547  28.292  1.00  0.00           C  
ATOM   3384  O   VAL A 217     -34.315  34.791  27.324  1.00  0.00           O  
ATOM   3385  CB  VAL A 217     -33.336  37.709  28.612  1.00  0.00           C  
ATOM   3386  CG1 VAL A 217     -32.109  36.889  28.262  1.00  0.00           C  
ATOM   3387  CG2 VAL A 217     -33.200  39.148  28.123  1.00  0.00           C  
ATOM   3388  H   VAL A 217     -35.851  37.820  29.590  1.00  0.00           H  
ATOM   3389  HA  VAL A 217     -34.611  37.195  27.065  1.00  0.00           H  
ATOM   3390  HB  VAL A 217     -33.415  37.731  29.609  1.00  0.00           H  
ATOM   3391 HG11 VAL A 217     -31.294  37.334  28.633  1.00  0.00           H  
ATOM   3392 HG12 VAL A 217     -32.197  35.974  28.655  1.00  0.00           H  
ATOM   3393 HG13 VAL A 217     -32.028  36.819  27.268  1.00  0.00           H  
ATOM   3394 HG21 VAL A 217     -32.367  39.552  28.502  1.00  0.00           H  
ATOM   3395 HG22 VAL A 217     -33.150  39.157  27.124  1.00  0.00           H  
ATOM   3396 HG23 VAL A 217     -33.993  39.678  28.422  1.00  0.00           H  
ATOM   3397  N   ILE A 218     -34.728  35.033  29.504  1.00  0.00           N  
ATOM   3398  CA  ILE A 218     -34.670  33.608  29.783  1.00  0.00           C  
ATOM   3399  C   ILE A 218     -35.855  32.884  29.141  1.00  0.00           C  
ATOM   3400  O   ILE A 218     -36.993  33.343  29.234  1.00  0.00           O  
ATOM   3401  CB  ILE A 218     -34.621  33.251  31.287  1.00  0.00           C  
ATOM   3402  CG1 ILE A 218     -33.217  33.443  31.881  1.00  0.00           C  
ATOM   3403  CG2 ILE A 218     -34.961  31.796  31.575  1.00  0.00           C  
ATOM   3404  CD1 ILE A 218     -32.861  34.868  32.163  1.00  0.00           C  
ATOM   3405  H   ILE A 218     -34.900  35.659  30.265  1.00  0.00           H  
ATOM   3406  HA  ILE A 218     -33.836  33.252  29.362  1.00  0.00           H  
ATOM   3407  HB  ILE A 218     -35.264  33.837  31.780  1.00  0.00           H  
ATOM   3408 HG12 ILE A 218     -32.549  33.075  31.234  1.00  0.00           H  
ATOM   3409 HG13 ILE A 218     -33.167  32.931  32.739  1.00  0.00           H  
ATOM   3410 HG21 ILE A 218     -34.912  31.631  32.560  1.00  0.00           H  
ATOM   3411 HG22 ILE A 218     -35.886  31.599  31.250  1.00  0.00           H  
ATOM   3412 HG23 ILE A 218     -34.309  31.202  31.104  1.00  0.00           H  
ATOM   3413 HD11 ILE A 218     -31.938  34.912  32.546  1.00  0.00           H  
ATOM   3414 HD12 ILE A 218     -32.895  35.394  31.313  1.00  0.00           H  
ATOM   3415 HD13 ILE A 218     -33.512  35.251  32.819  1.00  0.00           H  
ATOM   3416  N   ASN A 219     -35.568  31.710  28.575  1.00  0.00           N  
ATOM   3417  CA  ASN A 219     -36.559  30.933  27.866  1.00  0.00           C  
ATOM   3418  C   ASN A 219     -36.996  29.728  28.682  1.00  0.00           C  
ATOM   3419  O   ASN A 219     -38.083  29.211  28.445  1.00  0.00           O  
ATOM   3420  CB  ASN A 219     -36.061  30.413  26.508  1.00  0.00           C  
ATOM   3421  CG  ASN A 219     -35.752  31.432  25.450  1.00  0.00           C  
ATOM   3422  OD1 ASN A 219     -36.299  32.534  25.342  1.00  0.00           O  
ATOM   3423  ND2 ASN A 219     -34.799  31.093  24.573  1.00  0.00           N  
ATOM   3424  H   ASN A 219     -34.635  31.356  28.644  1.00  0.00           H  
ATOM   3425  HA  ASN A 219     -37.359  31.512  27.707  1.00  0.00           H  
ATOM   3426  HB2 ASN A 219     -36.766  29.805  26.143  1.00  0.00           H  
ATOM   3427  HB3 ASN A 219     -35.225  29.891  26.675  1.00  0.00           H  
ATOM   3428 HD21 ASN A 219     -34.346  30.205  24.646  1.00  0.00           H  
ATOM   3429 HD22 ASN A 219     -34.540  31.728  23.845  1.00  0.00           H  
ATOM   3430  N   GLN A 220     -36.123  29.246  29.557  1.00  0.00           N  
ATOM   3431  CA  GLN A 220     -36.468  28.112  30.403  1.00  0.00           C  
ATOM   3432  C   GLN A 220     -35.911  28.312  31.813  1.00  0.00           C  
ATOM   3433  O   GLN A 220     -34.739  28.684  31.941  1.00  0.00           O  
ATOM   3434  CB  GLN A 220     -35.910  26.795  29.856  1.00  0.00           C  
ATOM   3435  CG  GLN A 220     -36.743  25.606  30.283  1.00  0.00           C  
ATOM   3436  CD  GLN A 220     -36.135  24.254  30.000  1.00  0.00           C  
ATOM   3437  OE1 GLN A 220     -36.834  23.314  29.603  1.00  0.00           O  
ATOM   3438  NE2 GLN A 220     -34.824  24.120  30.212  1.00  0.00           N  
ATOM   3439  H   GLN A 220     -35.219  29.666  29.636  1.00  0.00           H  
ATOM   3440  HA  GLN A 220     -37.464  28.042  30.457  1.00  0.00           H  
ATOM   3441  HB2 GLN A 220     -34.977  26.674  30.195  1.00  0.00           H  
ATOM   3442  HB3 GLN A 220     -35.899  26.839  28.857  1.00  0.00           H  
ATOM   3443  HG2 GLN A 220     -37.620  25.656  29.805  1.00  0.00           H  
ATOM   3444  HG3 GLN A 220     -36.896  25.675  31.269  1.00  0.00           H  
ATOM   3445 HE21 GLN A 220     -34.287  24.900  30.533  1.00  0.00           H  
ATOM   3446 HE22 GLN A 220     -34.379  23.239  30.050  1.00  0.00           H  
ATOM   3447  N   VAL A 221     -36.747  28.155  32.829  1.00  0.00           N  
ATOM   3448  CA  VAL A 221     -36.267  28.265  34.211  1.00  0.00           C  
ATOM   3449  C   VAL A 221     -36.713  26.997  34.928  1.00  0.00           C  
ATOM   3450  O   VAL A 221     -37.822  26.532  34.717  1.00  0.00           O  
ATOM   3451  CB  VAL A 221     -36.670  29.538  34.947  1.00  0.00           C  
ATOM   3452  CG1 VAL A 221     -38.127  29.923  34.788  1.00  0.00           C  
ATOM   3453  CG2 VAL A 221     -36.339  29.395  36.445  1.00  0.00           C  
ATOM   3454  H   VAL A 221     -37.712  27.960  32.653  1.00  0.00           H  
ATOM   3455  HA  VAL A 221     -35.268  28.248  34.178  1.00  0.00           H  
ATOM   3456  HB  VAL A 221     -36.116  30.287  34.584  1.00  0.00           H  
ATOM   3457 HG11 VAL A 221     -38.307  30.764  35.299  1.00  0.00           H  
ATOM   3458 HG12 VAL A 221     -38.329  30.071  33.820  1.00  0.00           H  
ATOM   3459 HG13 VAL A 221     -38.706  29.188  35.141  1.00  0.00           H  
ATOM   3460 HG21 VAL A 221     -36.604  30.231  36.926  1.00  0.00           H  
ATOM   3461 HG22 VAL A 221     -36.841  28.618  36.825  1.00  0.00           H  
ATOM   3462 HG23 VAL A 221     -35.357  29.243  36.556  1.00  0.00           H  
ATOM   3463  N   THR A 222     -35.804  26.376  35.667  1.00  0.00           N  
ATOM   3464  CA  THR A 222     -36.044  25.156  36.430  1.00  0.00           C  
ATOM   3465  C   THR A 222     -36.010  25.475  37.933  1.00  0.00           C  
ATOM   3466  O   THR A 222     -35.114  26.167  38.422  1.00  0.00           O  
ATOM   3467  CB  THR A 222     -35.000  24.104  36.036  1.00  0.00           C  
ATOM   3468  OG1 THR A 222     -35.239  23.742  34.641  1.00  0.00           O  
ATOM   3469  CG2 THR A 222     -35.062  22.802  36.799  1.00  0.00           C  
ATOM   3470  H   THR A 222     -34.887  26.773  35.704  1.00  0.00           H  
ATOM   3471  HA  THR A 222     -36.952  24.807  36.198  1.00  0.00           H  
ATOM   3472  HB  THR A 222     -34.084  24.496  36.124  1.00  0.00           H  
ATOM   3473  HG1 THR A 222     -34.571  23.055  34.356  1.00  0.00           H  
ATOM   3474 HG21 THR A 222     -34.345  22.188  36.469  1.00  0.00           H  
ATOM   3475 HG22 THR A 222     -34.926  22.980  37.774  1.00  0.00           H  
ATOM   3476 HG23 THR A 222     -35.956  22.376  36.659  1.00  0.00           H  
ATOM   3477  N   TYR A 223     -37.032  25.025  38.654  1.00  0.00           N  
ATOM   3478  CA  TYR A 223     -37.111  25.288  40.094  1.00  0.00           C  
ATOM   3479  C   TYR A 223     -36.878  23.962  40.796  1.00  0.00           C  
ATOM   3480  O   TYR A 223     -37.566  22.969  40.568  1.00  0.00           O  
ATOM   3481  CB  TYR A 223     -38.421  26.007  40.484  1.00  0.00           C  
ATOM   3482  CG  TYR A 223     -38.383  27.518  40.346  1.00  0.00           C  
ATOM   3483  CD1 TYR A 223     -37.751  28.366  41.266  1.00  0.00           C  
ATOM   3484  CD2 TYR A 223     -39.020  28.147  39.288  1.00  0.00           C  
ATOM   3485  CE1 TYR A 223     -37.744  29.740  41.119  1.00  0.00           C  
ATOM   3486  CE2 TYR A 223     -39.015  29.525  39.144  1.00  0.00           C  
ATOM   3487  CZ  TYR A 223     -38.399  30.333  40.035  1.00  0.00           C  
ATOM   3488  OH  TYR A 223     -38.394  31.698  39.831  1.00  0.00           O  
ATOM   3489  H   TYR A 223     -37.757  24.500  38.208  1.00  0.00           H  
ATOM   3490  HA  TYR A 223     -36.352  25.893  40.332  1.00  0.00           H  
ATOM   3491  HB2 TYR A 223     -38.625  25.787  41.438  1.00  0.00           H  
ATOM   3492  HB3 TYR A 223     -39.153  25.659  39.898  1.00  0.00           H  
ATOM   3493  HD1 TYR A 223     -37.289  27.963  42.056  1.00  0.00           H  
ATOM   3494  HD2 TYR A 223     -39.497  27.590  38.608  1.00  0.00           H  
ATOM   3495  HE1 TYR A 223     -37.270  30.311  41.789  1.00  0.00           H  
ATOM   3496  HE2 TYR A 223     -39.480  29.933  38.359  1.00  0.00           H  
ATOM   3497  HH  TYR A 223     -38.873  32.088  39.045  1.00  0.00           H  
ATOM   3498  N   LEU A 224     -35.812  23.916  41.602  1.00  0.00           N  
ATOM   3499  CA  LEU A 224     -35.534  22.699  42.385  1.00  0.00           C  
ATOM   3500  C   LEU A 224     -36.058  22.860  43.816  1.00  0.00           C  
ATOM   3501  O   LEU A 224     -36.030  23.970  44.375  1.00  0.00           O  
ATOM   3502  CB  LEU A 224     -33.998  22.490  42.370  1.00  0.00           C  
ATOM   3503  CG  LEU A 224     -33.413  22.383  40.933  1.00  0.00           C  
ATOM   3504  CD1 LEU A 224     -31.936  22.758  40.954  1.00  0.00           C  
ATOM   3505  CD2 LEU A 224     -33.637  20.983  40.413  1.00  0.00           C  
ATOM   3506  H   LEU A 224     -35.204  24.707  41.673  1.00  0.00           H  
ATOM   3507  HA  LEU A 224     -35.981  21.916  41.953  1.00  0.00           H  
ATOM   3508  HB2 LEU A 224     -33.786  21.647  42.864  1.00  0.00           H  
ATOM   3509  HB3 LEU A 224     -33.567  23.264  42.833  1.00  0.00           H  
ATOM   3510  HG  LEU A 224     -33.898  23.026  40.341  1.00  0.00           H  
ATOM   3511 HD11 LEU A 224     -31.561  22.689  40.029  1.00  0.00           H  
ATOM   3512 HD12 LEU A 224     -31.835  23.696  41.285  1.00  0.00           H  
ATOM   3513 HD13 LEU A 224     -31.443  22.135  41.561  1.00  0.00           H  
ATOM   3514 HD21 LEU A 224     -33.263  20.907  39.489  1.00  0.00           H  
ATOM   3515 HD22 LEU A 224     -33.179  20.327  41.013  1.00  0.00           H  
ATOM   3516 HD23 LEU A 224     -34.618  20.788  40.393  1.00  0.00           H  
ATOM   3517  N   PRO A 225     -36.419  21.768  44.463  1.00  0.00           N  
ATOM   3518  CA  PRO A 225     -36.947  21.714  45.814  1.00  0.00           C  
ATOM   3519  C   PRO A 225     -35.994  21.065  46.830  1.00  0.00           C  
ATOM   3520  O   PRO A 225     -36.350  20.118  47.513  1.00  0.00           O  
ATOM   3521  CB  PRO A 225     -38.109  20.743  45.577  1.00  0.00           C  
ATOM   3522  CG  PRO A 225     -37.506  19.700  44.651  1.00  0.00           C  
ATOM   3523  CD  PRO A 225     -36.437  20.397  43.881  1.00  0.00           C  
ATOM   3524  HA  PRO A 225     -37.268  22.609  46.124  1.00  0.00           H  
ATOM   3525  HB2 PRO A 225     -38.411  20.329  46.436  1.00  0.00           H  
ATOM   3526  HB3 PRO A 225     -38.880  21.206  45.141  1.00  0.00           H  
ATOM   3527  HG2 PRO A 225     -37.116  18.948  45.183  1.00  0.00           H  
ATOM   3528  HG3 PRO A 225     -38.204  19.343  44.030  1.00  0.00           H  
ATOM   3529  HD2 PRO A 225     -35.554  19.945  44.007  1.00  0.00           H  
ATOM   3530  HD3 PRO A 225     -36.661  20.426  42.907  1.00  0.00           H  
ATOM   3531  N   ILE A 226     -34.771  21.491  46.943  1.00  0.00           N  
ATOM   3532  CA  ILE A 226     -33.803  20.840  47.848  1.00  0.00           C  
ATOM   3533  C   ILE A 226     -33.768  21.575  49.199  1.00  0.00           C  
ATOM   3534  O   ILE A 226     -33.437  22.764  49.172  1.00  0.00           O  
ATOM   3535  CB  ILE A 226     -32.404  20.868  47.204  1.00  0.00           C  
ATOM   3536  CG1 ILE A 226     -32.404  20.217  45.799  1.00  0.00           C  
ATOM   3537  CG2 ILE A 226     -31.369  20.152  48.055  1.00  0.00           C  
ATOM   3538  CD1 ILE A 226     -31.223  20.723  44.980  1.00  0.00           C  
ATOM   3539  H   ILE A 226     -34.478  22.280  46.403  1.00  0.00           H  
ATOM   3540  HA  ILE A 226     -34.078  19.890  47.997  1.00  0.00           H  
ATOM   3541  HB  ILE A 226     -32.123  21.823  47.107  1.00  0.00           H  
ATOM   3542 HG12 ILE A 226     -33.255  20.449  45.328  1.00  0.00           H  
ATOM   3543 HG13 ILE A 226     -32.337  19.224  45.896  1.00  0.00           H  
ATOM   3544 HG21 ILE A 226     -30.478  20.194  47.602  1.00  0.00           H  
ATOM   3545 HG22 ILE A 226     -31.309  20.595  48.950  1.00  0.00           H  
ATOM   3546 HG23 ILE A 226     -31.638  19.196  48.173  1.00  0.00           H  
ATOM   3547 HD11 ILE A 226     -31.236  20.295  44.076  1.00  0.00           H  
ATOM   3548 HD12 ILE A 226     -31.288  21.716  44.879  1.00  0.00           H  
ATOM   3549 HD13 ILE A 226     -30.370  20.491  45.447  1.00  0.00           H  
ATOM   3550  N   SER A 227     -34.193  20.938  50.262  1.00  0.00           N  
ATOM   3551  CA  SER A 227     -34.286  21.543  51.596  1.00  0.00           C  
ATOM   3552  C   SER A 227     -32.964  21.513  52.365  1.00  0.00           C  
ATOM   3553  O   SER A 227     -32.640  22.394  53.194  1.00  0.00           O  
ATOM   3554  CB  SER A 227     -35.409  20.943  52.416  1.00  0.00           C  
ATOM   3555  OG  SER A 227     -35.407  19.548  52.607  1.00  0.00           O  
ATOM   3556  H   SER A 227     -34.471  19.983  50.158  1.00  0.00           H  
ATOM   3557  HA  SER A 227     -34.515  22.507  51.458  1.00  0.00           H  
ATOM   3558  HB2 SER A 227     -36.269  21.181  51.964  1.00  0.00           H  
ATOM   3559  HB3 SER A 227     -35.378  21.368  53.321  1.00  0.00           H  
ATOM   3560  HG  SER A 227     -36.197  19.286  53.162  1.00  0.00           H  
ATOM   3561  N   SER A 228     -32.102  20.564  51.999  1.00  0.00           N  
ATOM   3562  CA  SER A 228     -30.741  20.553  52.537  1.00  0.00           C  
ATOM   3563  C   SER A 228     -29.919  21.681  51.972  1.00  0.00           C  
ATOM   3564  O   SER A 228     -29.498  21.724  50.794  1.00  0.00           O  
ATOM   3565  CB  SER A 228     -30.063  19.207  52.176  1.00  0.00           C  
ATOM   3566  OG  SER A 228     -28.658  19.443  52.242  1.00  0.00           O  
ATOM   3567  H   SER A 228     -32.387  19.856  51.353  1.00  0.00           H  
ATOM   3568  HA  SER A 228     -30.781  20.643  53.532  1.00  0.00           H  
ATOM   3569  HB2 SER A 228     -30.324  18.923  51.254  1.00  0.00           H  
ATOM   3570  HB3 SER A 228     -30.327  18.499  52.830  1.00  0.00           H  
ATOM   3571  HG  SER A 228     -28.168  18.601  52.016  1.00  0.00           H  
ATOM   3572  N   GLU A 229     -29.490  22.632  52.790  1.00  0.00           N  
ATOM   3573  CA  GLU A 229     -28.663  23.744  52.396  1.00  0.00           C  
ATOM   3574  C   GLU A 229     -27.235  23.291  52.011  1.00  0.00           C  
ATOM   3575  O   GLU A 229     -26.530  24.042  51.329  1.00  0.00           O  
ATOM   3576  CB  GLU A 229     -28.574  24.840  53.421  1.00  0.00           C  
ATOM   3577  CG  GLU A 229     -29.849  25.497  53.919  1.00  0.00           C  
ATOM   3578  CD  GLU A 229     -30.737  24.679  54.809  1.00  0.00           C  
ATOM   3579  OE1 GLU A 229     -30.412  23.525  55.167  1.00  0.00           O  
ATOM   3580  OE2 GLU A 229     -31.834  25.164  55.187  1.00  0.00           O  
ATOM   3581  H   GLU A 229     -29.760  22.573  53.751  1.00  0.00           H  
ATOM   3582  HA  GLU A 229     -29.076  24.141  51.576  1.00  0.00           H  
ATOM   3583  HB2 GLU A 229     -28.008  25.564  53.026  1.00  0.00           H  
ATOM   3584  HB3 GLU A 229     -28.113  24.455  54.220  1.00  0.00           H  
ATOM   3585  HG2 GLU A 229     -30.386  25.759  53.117  1.00  0.00           H  
ATOM   3586  HG3 GLU A 229     -29.586  26.317  54.427  1.00  0.00           H  
ATOM   3587  N   VAL A 230     -26.782  22.150  52.508  1.00  0.00           N  
ATOM   3588  CA  VAL A 230     -25.434  21.671  52.143  1.00  0.00           C  
ATOM   3589  C   VAL A 230     -25.528  21.082  50.750  1.00  0.00           C  
ATOM   3590  O   VAL A 230     -24.915  21.660  49.859  1.00  0.00           O  
ATOM   3591  CB  VAL A 230     -24.912  20.761  53.264  1.00  0.00           C  
ATOM   3592  CG1 VAL A 230     -24.142  19.542  52.791  1.00  0.00           C  
ATOM   3593  CG2 VAL A 230     -24.067  21.676  54.156  1.00  0.00           C  
ATOM   3594  H   VAL A 230     -27.352  21.613  53.130  1.00  0.00           H  
ATOM   3595  HA  VAL A 230     -24.832  22.468  52.095  1.00  0.00           H  
ATOM   3596  HB  VAL A 230     -25.696  20.445  53.798  1.00  0.00           H  
ATOM   3597 HG11 VAL A 230     -23.842  19.010  53.582  1.00  0.00           H  
ATOM   3598 HG12 VAL A 230     -24.733  18.978  52.215  1.00  0.00           H  
ATOM   3599 HG13 VAL A 230     -23.344  19.835  52.264  1.00  0.00           H  
ATOM   3600 HG21 VAL A 230     -23.691  21.146  54.916  1.00  0.00           H  
ATOM   3601 HG22 VAL A 230     -23.319  22.067  53.619  1.00  0.00           H  
ATOM   3602 HG23 VAL A 230     -24.640  22.413  54.515  1.00  0.00           H  
ATOM   3603  N   THR A 231     -26.425  20.134  50.491  1.00  0.00           N  
ATOM   3604  CA  THR A 231     -26.649  19.630  49.149  1.00  0.00           C  
ATOM   3605  C   THR A 231     -26.846  20.716  48.092  1.00  0.00           C  
ATOM   3606  O   THR A 231     -26.445  20.500  46.940  1.00  0.00           O  
ATOM   3607  CB  THR A 231     -27.917  18.773  49.109  1.00  0.00           C  
ATOM   3608  OG1 THR A 231     -27.689  17.630  49.927  1.00  0.00           O  
ATOM   3609  CG2 THR A 231     -28.291  18.359  47.688  1.00  0.00           C  
ATOM   3610  H   THR A 231     -26.962  19.757  51.246  1.00  0.00           H  
ATOM   3611  HA  THR A 231     -25.869  19.062  48.885  1.00  0.00           H  
ATOM   3612  HB  THR A 231     -28.672  19.300  49.498  1.00  0.00           H  
ATOM   3613  HG1 THR A 231     -28.502  17.048  49.921  1.00  0.00           H  
ATOM   3614 HG21 THR A 231     -29.122  17.803  47.711  1.00  0.00           H  
ATOM   3615 HG22 THR A 231     -28.452  19.176  47.134  1.00  0.00           H  
ATOM   3616 HG23 THR A 231     -27.545  17.827  47.288  1.00  0.00           H  
ATOM   3617  N   ASP A 232     -27.507  21.828  48.411  1.00  0.00           N  
ATOM   3618  CA  ASP A 232     -27.776  22.887  47.476  1.00  0.00           C  
ATOM   3619  C   ASP A 232     -26.489  23.595  47.097  1.00  0.00           C  
ATOM   3620  O   ASP A 232     -26.212  23.845  45.910  1.00  0.00           O  
ATOM   3621  CB  ASP A 232     -28.764  23.904  48.080  1.00  0.00           C  
ATOM   3622  CG  ASP A 232     -28.986  25.062  47.137  1.00  0.00           C  
ATOM   3623  OD1 ASP A 232     -29.306  24.769  45.979  1.00  0.00           O  
ATOM   3624  OD2 ASP A 232     -28.831  26.232  47.526  1.00  0.00           O  
ATOM   3625  H   ASP A 232     -27.833  21.932  49.351  1.00  0.00           H  
ATOM   3626  HA  ASP A 232     -28.182  22.493  46.651  1.00  0.00           H  
ATOM   3627  HB2 ASP A 232     -28.393  24.250  48.942  1.00  0.00           H  
ATOM   3628  HB3 ASP A 232     -29.638  23.449  48.252  1.00  0.00           H  
ATOM   3629  N   VAL A 233     -25.730  23.974  48.134  1.00  0.00           N  
ATOM   3630  CA  VAL A 233     -24.451  24.652  47.931  1.00  0.00           C  
ATOM   3631  C   VAL A 233     -23.421  23.792  47.188  1.00  0.00           C  
ATOM   3632  O   VAL A 233     -22.555  24.338  46.501  1.00  0.00           O  
ATOM   3633  CB  VAL A 233     -23.819  25.065  49.274  1.00  0.00           C  
ATOM   3634  CG1 VAL A 233     -22.534  25.848  49.077  1.00  0.00           C  
ATOM   3635  CG2 VAL A 233     -24.784  25.932  50.079  1.00  0.00           C  
ATOM   3636  H   VAL A 233     -26.045  23.789  49.065  1.00  0.00           H  
ATOM   3637  HA  VAL A 233     -24.616  25.479  47.394  1.00  0.00           H  
ATOM   3638  HB  VAL A 233     -23.614  24.239  49.800  1.00  0.00           H  
ATOM   3639 HG11 VAL A 233     -22.155  26.097  49.968  1.00  0.00           H  
ATOM   3640 HG12 VAL A 233     -21.874  25.285  48.580  1.00  0.00           H  
ATOM   3641 HG13 VAL A 233     -22.726  26.678  48.553  1.00  0.00           H  
ATOM   3642 HG21 VAL A 233     -24.357  26.190  50.946  1.00  0.00           H  
ATOM   3643 HG22 VAL A 233     -25.005  26.757  49.558  1.00  0.00           H  
ATOM   3644 HG23 VAL A 233     -25.622  25.418  50.260  1.00  0.00           H  
ATOM   3645  N   ASN A 234     -23.492  22.478  47.305  1.00  0.00           N  
ATOM   3646  CA  ASN A 234     -22.605  21.523  46.688  1.00  0.00           C  
ATOM   3647  C   ASN A 234     -23.058  21.098  45.293  1.00  0.00           C  
ATOM   3648  O   ASN A 234     -22.444  20.274  44.612  1.00  0.00           O  
ATOM   3649  CB  ASN A 234     -22.494  20.254  47.544  1.00  0.00           C  
ATOM   3650  CG  ASN A 234     -21.521  20.438  48.694  1.00  0.00           C  
ATOM   3651  OD1 ASN A 234     -20.750  21.397  48.714  1.00  0.00           O  
ATOM   3652  ND2 ASN A 234     -21.547  19.512  49.643  1.00  0.00           N  
ATOM   3653  H   ASN A 234     -24.229  22.112  47.874  1.00  0.00           H  
ATOM   3654  HA  ASN A 234     -21.697  21.936  46.614  1.00  0.00           H  
ATOM   3655  HB2 ASN A 234     -22.176  19.501  46.968  1.00  0.00           H  
ATOM   3656  HB3 ASN A 234     -23.396  20.033  47.915  1.00  0.00           H  
ATOM   3657 HD21 ASN A 234     -22.193  18.751  49.581  1.00  0.00           H  
ATOM   3658 HD22 ASN A 234     -20.921  19.575  50.420  1.00  0.00           H  
ATOM   3659  N   ARG A 235     -24.225  21.619  44.902  1.00  0.00           N  
ATOM   3660  CA  ARG A 235     -24.763  21.317  43.577  1.00  0.00           C  
ATOM   3661  C   ARG A 235     -24.581  22.607  42.804  1.00  0.00           C  
ATOM   3662  O   ARG A 235     -24.555  22.624  41.576  1.00  0.00           O  
ATOM   3663  CB  ARG A 235     -26.130  20.670  43.612  1.00  0.00           C  
ATOM   3664  CG  ARG A 235     -26.010  19.183  43.888  1.00  0.00           C  
ATOM   3665  CD  ARG A 235     -27.329  18.473  44.101  1.00  0.00           C  
ATOM   3666  NE  ARG A 235     -28.076  18.438  42.865  1.00  0.00           N  
ATOM   3667  CZ  ARG A 235     -29.263  17.919  42.609  1.00  0.00           C  
ATOM   3668  NH1 ARG A 235     -30.002  17.305  43.526  1.00  0.00           N  
ATOM   3669  NH2 ARG A 235     -29.721  18.055  41.367  1.00  0.00           N  
ATOM   3670  H   ARG A 235     -24.733  22.219  45.520  1.00  0.00           H  
ATOM   3671  HA  ARG A 235     -24.143  20.649  43.165  1.00  0.00           H  
ATOM   3672  HB2 ARG A 235     -26.580  20.805  42.729  1.00  0.00           H  
ATOM   3673  HB3 ARG A 235     -26.676  21.095  44.334  1.00  0.00           H  
ATOM   3674  HG2 ARG A 235     -25.455  19.062  44.711  1.00  0.00           H  
ATOM   3675  HG3 ARG A 235     -25.549  18.758  43.109  1.00  0.00           H  
ATOM   3676  HD2 ARG A 235     -27.859  18.960  44.795  1.00  0.00           H  
ATOM   3677  HD3 ARG A 235     -27.156  17.538  44.410  1.00  0.00           H  
ATOM   3678  HE  ARG A 235     -27.626  18.873  42.085  1.00  0.00           H  
ATOM   3679 HH11 ARG A 235     -30.895  16.929  43.279  1.00  0.00           H  
ATOM   3680 HH12 ARG A 235     -29.665  17.218  44.464  1.00  0.00           H  
ATOM   3681 HH21 ARG A 235     -30.615  17.680  41.120  1.00  0.00           H  
ATOM   3682 HH22 ARG A 235     -29.172  18.532  40.681  1.00  0.00           H  
ATOM   3683  N   TYR A 236     -24.293  23.674  43.546  1.00  0.00           N  
ATOM   3684  CA  TYR A 236     -23.985  24.968  42.957  1.00  0.00           C  
ATOM   3685  C   TYR A 236     -22.469  24.993  42.763  1.00  0.00           C  
ATOM   3686  O   TYR A 236     -22.020  25.112  41.635  1.00  0.00           O  
ATOM   3687  CB  TYR A 236     -24.362  26.164  43.790  1.00  0.00           C  
ATOM   3688  CG  TYR A 236     -23.826  27.535  43.494  1.00  0.00           C  
ATOM   3689  CD1 TYR A 236     -22.588  27.990  43.970  1.00  0.00           C  
ATOM   3690  CD2 TYR A 236     -24.580  28.442  42.767  1.00  0.00           C  
ATOM   3691  CE1 TYR A 236     -22.123  29.265  43.716  1.00  0.00           C  
ATOM   3692  CE2 TYR A 236     -24.108  29.713  42.513  1.00  0.00           C  
ATOM   3693  CZ  TYR A 236     -22.886  30.131  42.976  1.00  0.00           C  
ATOM   3694  OH  TYR A 236     -22.488  31.424  42.666  1.00  0.00           O  
ATOM   3695  H   TYR A 236     -24.288  23.583  44.542  1.00  0.00           H  
ATOM   3696  HA  TYR A 236     -24.431  25.036  42.065  1.00  0.00           H  
ATOM   3697  HB2 TYR A 236     -24.087  25.951  44.728  1.00  0.00           H  
ATOM   3698  HB3 TYR A 236     -25.358  26.236  43.743  1.00  0.00           H  
ATOM   3699  HD1 TYR A 236     -22.022  27.369  44.512  1.00  0.00           H  
ATOM   3700  HD2 TYR A 236     -25.479  28.172  42.422  1.00  0.00           H  
ATOM   3701  HE1 TYR A 236     -21.234  29.555  44.070  1.00  0.00           H  
ATOM   3702  HE2 TYR A 236     -24.670  30.345  41.979  1.00  0.00           H  
ATOM   3703  HH  TYR A 236     -23.085  32.014  42.122  1.00  0.00           H  
ATOM   3704  N   ARG A 237     -21.695  24.886  43.853  1.00  0.00           N  
ATOM   3705  CA  ARG A 237     -20.235  24.902  43.698  1.00  0.00           C  
ATOM   3706  C   ARG A 237     -19.822  24.012  42.530  1.00  0.00           C  
ATOM   3707  O   ARG A 237     -19.077  24.411  41.629  1.00  0.00           O  
ATOM   3708  CB  ARG A 237     -19.499  24.502  44.976  1.00  0.00           C  
ATOM   3709  CG  ARG A 237     -18.802  25.650  45.693  1.00  0.00           C  
ATOM   3710  CD  ARG A 237     -17.769  25.148  46.703  1.00  0.00           C  
ATOM   3711  NE  ARG A 237     -16.908  24.136  46.126  1.00  0.00           N  
ATOM   3712  CZ  ARG A 237     -16.892  22.822  46.281  1.00  0.00           C  
ATOM   3713  NH1 ARG A 237     -17.712  22.157  47.091  1.00  0.00           N  
ATOM   3714  NH2 ARG A 237     -15.984  22.116  45.600  1.00  0.00           N  
ATOM   3715  H   ARG A 237     -22.107  24.796  44.760  1.00  0.00           H  
ATOM   3716  HA  ARG A 237     -19.965  25.839  43.474  1.00  0.00           H  
ATOM   3717  HB2 ARG A 237     -18.809  23.819  44.737  1.00  0.00           H  
ATOM   3718  HB3 ARG A 237     -20.164  24.099  45.605  1.00  0.00           H  
ATOM   3719  HG2 ARG A 237     -19.488  26.194  46.176  1.00  0.00           H  
ATOM   3720  HG3 ARG A 237     -18.340  26.222  45.015  1.00  0.00           H  
ATOM   3721  HD2 ARG A 237     -18.247  24.757  47.490  1.00  0.00           H  
ATOM   3722  HD3 ARG A 237     -17.208  25.919  47.004  1.00  0.00           H  
ATOM   3723  HE  ARG A 237     -16.208  24.490  45.506  1.00  0.00           H  
ATOM   3724 HH11 ARG A 237     -17.647  21.162  47.161  1.00  0.00           H  
ATOM   3725 HH12 ARG A 237     -18.394  22.653  47.629  1.00  0.00           H  
ATOM   3726 HH21 ARG A 237     -15.948  21.121  45.697  1.00  0.00           H  
ATOM   3727 HH22 ARG A 237     -15.340  22.582  44.993  1.00  0.00           H  
ATOM   3728  N   SER A 238     -20.328  22.786  42.450  1.00  0.00           N  
ATOM   3729  CA  SER A 238     -20.017  21.844  41.402  1.00  0.00           C  
ATOM   3730  C   SER A 238     -20.744  22.061  40.085  1.00  0.00           C  
ATOM   3731  O   SER A 238     -21.048  21.121  39.335  1.00  0.00           O  
ATOM   3732  CB  SER A 238     -20.315  20.418  41.915  1.00  0.00           C  
ATOM   3733  OG  SER A 238     -21.661  20.075  41.627  1.00  0.00           O  
ATOM   3734  H   SER A 238     -20.967  22.497  43.163  1.00  0.00           H  
ATOM   3735  HA  SER A 238     -19.035  21.903  41.221  1.00  0.00           H  
ATOM   3736  HB2 SER A 238     -20.168  20.383  42.904  1.00  0.00           H  
ATOM   3737  HB3 SER A 238     -19.703  19.768  41.464  1.00  0.00           H  
ATOM   3738  HG  SER A 238     -21.848  19.151  41.961  1.00  0.00           H  
ATOM   3739  N   GLY A 239     -21.110  23.276  39.708  1.00  0.00           N  
ATOM   3740  CA  GLY A 239     -21.777  23.658  38.519  1.00  0.00           C  
ATOM   3741  C   GLY A 239     -23.242  23.496  38.211  1.00  0.00           C  
ATOM   3742  O   GLY A 239     -23.783  24.349  37.474  1.00  0.00           O  
ATOM   3743  H   GLY A 239     -20.888  24.017  40.342  1.00  0.00           H  
ATOM   3744  HA2 GLY A 239     -21.304  23.166  37.788  1.00  0.00           H  
ATOM   3745  HA3 GLY A 239     -21.601  24.638  38.428  1.00  0.00           H  
ATOM   3746  N   GLU A 240     -23.960  22.481  38.676  1.00  0.00           N  
ATOM   3747  CA  GLU A 240     -25.350  22.244  38.378  1.00  0.00           C  
ATOM   3748  C   GLU A 240     -26.449  23.191  38.821  1.00  0.00           C  
ATOM   3749  O   GLU A 240     -27.593  22.909  38.411  1.00  0.00           O  
ATOM   3750  CB  GLU A 240     -25.769  20.858  38.906  1.00  0.00           C  
ATOM   3751  CG  GLU A 240     -24.772  19.764  38.565  1.00  0.00           C  
ATOM   3752  CD  GLU A 240     -25.323  18.393  38.879  1.00  0.00           C  
ATOM   3753  OE1 GLU A 240     -26.561  18.233  38.847  1.00  0.00           O  
ATOM   3754  OE2 GLU A 240     -24.534  17.477  39.155  1.00  0.00           O  
ATOM   3755  H   GLU A 240     -23.501  21.830  39.280  1.00  0.00           H  
ATOM   3756  HA  GLU A 240     -25.415  22.192  37.381  1.00  0.00           H  
ATOM   3757  HB2 GLU A 240     -26.653  20.619  38.505  1.00  0.00           H  
ATOM   3758  HB3 GLU A 240     -25.857  20.910  39.901  1.00  0.00           H  
ATOM   3759  HG2 GLU A 240     -23.937  19.908  39.097  1.00  0.00           H  
ATOM   3760  HG3 GLU A 240     -24.558  19.812  37.589  1.00  0.00           H  
ATOM   3761  N   ILE A 241     -26.240  24.251  39.591  1.00  0.00           N  
ATOM   3762  CA  ILE A 241     -27.300  25.175  40.008  1.00  0.00           C  
ATOM   3763  C   ILE A 241     -26.781  26.585  39.798  1.00  0.00           C  
ATOM   3764  O   ILE A 241     -25.579  26.749  40.033  1.00  0.00           O  
ATOM   3765  CB  ILE A 241     -27.662  24.997  41.497  1.00  0.00           C  
ATOM   3766  CG1 ILE A 241     -28.460  23.708  41.727  1.00  0.00           C  
ATOM   3767  CG2 ILE A 241     -28.408  26.201  42.067  1.00  0.00           C  
ATOM   3768  CD1 ILE A 241     -28.901  23.506  43.164  1.00  0.00           C  
ATOM   3769  H   ILE A 241     -25.307  24.430  39.905  1.00  0.00           H  
ATOM   3770  HA  ILE A 241     -28.113  25.029  39.445  1.00  0.00           H  
ATOM   3771  HB  ILE A 241     -26.804  24.911  42.004  1.00  0.00           H  
ATOM   3772 HG12 ILE A 241     -27.888  22.932  41.461  1.00  0.00           H  
ATOM   3773 HG13 ILE A 241     -29.275  23.735  41.148  1.00  0.00           H  
ATOM   3774 HG21 ILE A 241     -28.619  26.037  43.031  1.00  0.00           H  
ATOM   3775 HG22 ILE A 241     -27.836  27.017  41.985  1.00  0.00           H  
ATOM   3776 HG23 ILE A 241     -29.258  26.338  41.558  1.00  0.00           H  
ATOM   3777 HD11 ILE A 241     -29.413  22.650  43.238  1.00  0.00           H  
ATOM   3778 HD12 ILE A 241     -28.097  23.466  43.757  1.00  0.00           H  
ATOM   3779 HD13 ILE A 241     -29.484  24.269  43.444  1.00  0.00           H  
ATOM   3780  N   ASP A 242     -27.550  27.574  39.409  1.00  0.00           N  
ATOM   3781  CA  ASP A 242     -27.085  28.930  39.199  1.00  0.00           C  
ATOM   3782  C   ASP A 242     -27.389  29.919  40.321  1.00  0.00           C  
ATOM   3783  O   ASP A 242     -26.691  30.936  40.510  1.00  0.00           O  
ATOM   3784  CB  ASP A 242     -27.785  29.506  37.953  1.00  0.00           C  
ATOM   3785  CG  ASP A 242     -27.434  28.805  36.647  1.00  0.00           C  
ATOM   3786  OD1 ASP A 242     -26.403  29.247  36.075  1.00  0.00           O  
ATOM   3787  OD2 ASP A 242     -28.163  27.872  36.237  1.00  0.00           O  
ATOM   3788  H   ASP A 242     -28.518  27.380  39.247  1.00  0.00           H  
ATOM   3789  HA  ASP A 242     -26.098  28.914  39.039  1.00  0.00           H  
ATOM   3790  HB2 ASP A 242     -27.529  30.469  37.869  1.00  0.00           H  
ATOM   3791  HB3 ASP A 242     -28.773  29.435  38.089  1.00  0.00           H  
ATOM   3792  N   MET A 243     -28.543  29.751  40.980  1.00  0.00           N  
ATOM   3793  CA  MET A 243     -28.905  30.660  42.081  1.00  0.00           C  
ATOM   3794  C   MET A 243     -29.320  29.783  43.248  1.00  0.00           C  
ATOM   3795  O   MET A 243     -30.249  28.986  43.039  1.00  0.00           O  
ATOM   3796  CB  MET A 243     -30.017  31.641  41.742  1.00  0.00           C  
ATOM   3797  CG  MET A 243     -29.687  32.706  40.713  1.00  0.00           C  
ATOM   3798  SD  MET A 243     -31.025  33.858  40.344  1.00  0.00           S  
ATOM   3799  CE  MET A 243     -31.596  34.257  42.002  1.00  0.00           C  
ATOM   3800  H   MET A 243     -29.160  29.007  40.724  1.00  0.00           H  
ATOM   3801  HA  MET A 243     -28.092  31.179  42.346  1.00  0.00           H  
ATOM   3802  HB2 MET A 243     -30.281  32.106  42.587  1.00  0.00           H  
ATOM   3803  HB3 MET A 243     -30.793  31.114  41.396  1.00  0.00           H  
ATOM   3804  HG2 MET A 243     -29.431  32.246  39.863  1.00  0.00           H  
ATOM   3805  HG3 MET A 243     -28.909  33.234  41.053  1.00  0.00           H  
ATOM   3806  HE1 MET A 243     -32.356  34.904  41.946  1.00  0.00           H  
ATOM   3807  HE2 MET A 243     -31.902  33.422  42.459  1.00  0.00           H  
ATOM   3808  HE3 MET A 243     -30.847  34.667  42.523  1.00  0.00           H  
ATOM   3809  N   THR A 244     -28.590  29.849  44.382  1.00  0.00           N  
ATOM   3810  CA  THR A 244     -29.085  28.954  45.450  1.00  0.00           C  
ATOM   3811  C   THR A 244     -30.399  29.537  46.002  1.00  0.00           C  
ATOM   3812  O   THR A 244     -30.692  30.703  45.759  1.00  0.00           O  
ATOM   3813  CB  THR A 244     -28.163  28.866  46.704  1.00  0.00           C  
ATOM   3814  OG1 THR A 244     -27.758  30.178  47.111  1.00  0.00           O  
ATOM   3815  CG2 THR A 244     -26.958  28.029  46.270  1.00  0.00           C  
ATOM   3816  H   THR A 244     -27.794  30.444  44.489  1.00  0.00           H  
ATOM   3817  HA  THR A 244     -29.247  28.039  45.081  1.00  0.00           H  
ATOM   3818  HB  THR A 244     -28.645  28.409  47.452  1.00  0.00           H  
ATOM   3819  HG1 THR A 244     -27.168  30.110  47.915  1.00  0.00           H  
ATOM   3820 HG21 THR A 244     -26.324  27.935  47.037  1.00  0.00           H  
ATOM   3821 HG22 THR A 244     -27.268  27.123  45.981  1.00  0.00           H  
ATOM   3822 HG23 THR A 244     -26.495  28.482  45.508  1.00  0.00           H  
ATOM   3823  N   TYR A 245     -31.032  28.707  46.802  1.00  0.00           N  
ATOM   3824  CA  TYR A 245     -32.133  29.201  47.659  1.00  0.00           C  
ATOM   3825  C   TYR A 245     -31.453  30.090  48.691  1.00  0.00           C  
ATOM   3826  O   TYR A 245     -30.228  30.033  48.889  1.00  0.00           O  
ATOM   3827  CB  TYR A 245     -32.930  28.094  48.305  1.00  0.00           C  
ATOM   3828  CG  TYR A 245     -34.135  28.607  49.110  1.00  0.00           C  
ATOM   3829  CD1 TYR A 245     -35.150  29.293  48.466  1.00  0.00           C  
ATOM   3830  CD2 TYR A 245     -34.294  28.331  50.461  1.00  0.00           C  
ATOM   3831  CE1 TYR A 245     -36.283  29.711  49.137  1.00  0.00           C  
ATOM   3832  CE2 TYR A 245     -35.401  28.767  51.158  1.00  0.00           C  
ATOM   3833  CZ  TYR A 245     -36.395  29.476  50.489  1.00  0.00           C  
ATOM   3834  OH  TYR A 245     -37.486  29.919  51.188  1.00  0.00           O  
ATOM   3835  H   TYR A 245     -30.770  27.742  46.831  1.00  0.00           H  
ATOM   3836  HA  TYR A 245     -32.748  29.761  47.104  1.00  0.00           H  
ATOM   3837  HB2 TYR A 245     -32.328  27.587  48.922  1.00  0.00           H  
ATOM   3838  HB3 TYR A 245     -33.264  27.482  47.588  1.00  0.00           H  
ATOM   3839  HD1 TYR A 245     -35.061  29.491  47.490  1.00  0.00           H  
ATOM   3840  HD2 TYR A 245     -33.591  27.805  50.939  1.00  0.00           H  
ATOM   3841  HE1 TYR A 245     -37.016  30.181  48.645  1.00  0.00           H  
ATOM   3842  HE2 TYR A 245     -35.489  28.576  52.136  1.00  0.00           H  
ATOM   3843  HH  TYR A 245     -37.556  29.742  52.170  1.00  0.00           H  
ATOM   3844  N   ASN A 246     -32.151  30.984  49.363  1.00  0.00           N  
ATOM   3845  CA  ASN A 246     -31.599  31.902  50.309  1.00  0.00           C  
ATOM   3846  C   ASN A 246     -31.732  31.480  51.770  1.00  0.00           C  
ATOM   3847  O   ASN A 246     -32.310  32.211  52.583  1.00  0.00           O  
ATOM   3848  CB  ASN A 246     -32.091  33.328  50.067  1.00  0.00           C  
ATOM   3849  CG  ASN A 246     -33.609  33.502  50.187  1.00  0.00           C  
ATOM   3850  OD1 ASN A 246     -34.314  32.533  50.359  1.00  0.00           O  
ATOM   3851  ND2 ASN A 246     -34.063  34.754  50.127  1.00  0.00           N  
ATOM   3852  H   ASN A 246     -33.137  31.023  49.199  1.00  0.00           H  
ATOM   3853  HA  ASN A 246     -30.617  31.921  50.123  1.00  0.00           H  
ATOM   3854  HB2 ASN A 246     -31.817  33.601  49.145  1.00  0.00           H  
ATOM   3855  HB3 ASN A 246     -31.653  33.928  50.737  1.00  0.00           H  
ATOM   3856 HD21 ASN A 246     -33.425  35.511  49.982  1.00  0.00           H  
ATOM   3857 HD22 ASN A 246     -35.041  34.936  50.227  1.00  0.00           H  
ATOM   3858  N   ASN A 247     -31.131  30.379  52.132  1.00  0.00           N  
ATOM   3859  CA  ASN A 247     -30.885  29.806  53.439  1.00  0.00           C  
ATOM   3860  C   ASN A 247     -29.464  29.176  53.391  1.00  0.00           C  
ATOM   3861  O   ASN A 247     -29.318  28.144  52.707  1.00  0.00           O  
ATOM   3862  CB  ASN A 247     -31.824  28.678  53.808  1.00  0.00           C  
ATOM   3863  CG  ASN A 247     -33.168  29.006  54.407  1.00  0.00           C  
ATOM   3864  OD1 ASN A 247     -33.435  30.130  54.832  1.00  0.00           O  
ATOM   3865  ND2 ASN A 247     -34.014  27.995  54.438  1.00  0.00           N  
ATOM   3866  H   ASN A 247     -30.778  29.834  51.371  1.00  0.00           H  
ATOM   3867  HA  ASN A 247     -30.919  30.521  54.137  1.00  0.00           H  
ATOM   3868  HB2 ASN A 247     -31.343  28.101  54.468  1.00  0.00           H  
ATOM   3869  HB3 ASN A 247     -31.996  28.156  52.973  1.00  0.00           H  
ATOM   3870 HD21 ASN A 247     -33.741  27.103  54.077  1.00  0.00           H  
ATOM   3871 HD22 ASN A 247     -34.929  28.120  54.822  1.00  0.00           H  
ATOM   3872  N   MET A 248     -28.440  29.765  53.960  1.00  0.00           N  
ATOM   3873  CA  MET A 248     -27.069  29.248  53.900  1.00  0.00           C  
ATOM   3874  C   MET A 248     -26.725  28.368  55.100  1.00  0.00           C  
ATOM   3875  O   MET A 248     -26.997  28.726  56.251  1.00  0.00           O  
ATOM   3876  CB  MET A 248     -26.099  30.430  53.881  1.00  0.00           C  
ATOM   3877  CG  MET A 248     -26.092  31.343  52.680  1.00  0.00           C  
ATOM   3878  SD  MET A 248     -25.320  30.625  51.217  1.00  0.00           S  
ATOM   3879  CE  MET A 248     -26.609  29.637  50.488  1.00  0.00           C  
ATOM   3880  H   MET A 248     -28.603  30.614  54.463  1.00  0.00           H  
ATOM   3881  HA  MET A 248     -26.955  28.717  53.060  1.00  0.00           H  
ATOM   3882  HB2 MET A 248     -25.176  30.055  53.971  1.00  0.00           H  
ATOM   3883  HB3 MET A 248     -26.308  30.995  54.679  1.00  0.00           H  
ATOM   3884  HG2 MET A 248     -25.594  32.176  52.921  1.00  0.00           H  
ATOM   3885  HG3 MET A 248     -27.039  31.574  52.455  1.00  0.00           H  
ATOM   3886  HE1 MET A 248     -26.263  29.196  49.660  1.00  0.00           H  
ATOM   3887  HE2 MET A 248     -26.902  28.938  51.140  1.00  0.00           H  
ATOM   3888  HE3 MET A 248     -27.386  30.222  50.255  1.00  0.00           H  
ATOM   3889  N   PRO A 249     -26.108  27.220  54.850  1.00  0.00           N  
ATOM   3890  CA  PRO A 249     -25.722  26.260  55.872  1.00  0.00           C  
ATOM   3891  C   PRO A 249     -24.667  26.870  56.776  1.00  0.00           C  
ATOM   3892  O   PRO A 249     -23.992  27.814  56.350  1.00  0.00           O  
ATOM   3893  CB  PRO A 249     -25.194  25.058  55.103  1.00  0.00           C  
ATOM   3894  CG  PRO A 249     -24.671  25.675  53.839  1.00  0.00           C  
ATOM   3895  CD  PRO A 249     -25.689  26.751  53.506  1.00  0.00           C  
ATOM   3896  HA  PRO A 249     -26.522  25.996  56.411  1.00  0.00           H  
ATOM   3897  HB2 PRO A 249     -24.463  24.599  55.609  1.00  0.00           H  
ATOM   3898  HB3 PRO A 249     -25.926  24.405  54.909  1.00  0.00           H  
ATOM   3899  HG2 PRO A 249     -23.767  26.075  53.987  1.00  0.00           H  
ATOM   3900  HG3 PRO A 249     -24.620  24.996  53.107  1.00  0.00           H  
ATOM   3901  HD2 PRO A 249     -25.273  27.491  52.978  1.00  0.00           H  
ATOM   3902  HD3 PRO A 249     -26.462  26.372  52.998  1.00  0.00           H  
ATOM   3903  N   ILE A 250     -24.611  26.423  58.027  1.00  0.00           N  
ATOM   3904  CA  ILE A 250     -23.627  27.055  58.931  1.00  0.00           C  
ATOM   3905  C   ILE A 250     -22.241  26.476  58.637  1.00  0.00           C  
ATOM   3906  O   ILE A 250     -21.258  27.200  58.625  1.00  0.00           O  
ATOM   3907  CB  ILE A 250     -24.062  26.908  60.394  1.00  0.00           C  
ATOM   3908  CG1 ILE A 250     -25.394  27.655  60.573  1.00  0.00           C  
ATOM   3909  CG2 ILE A 250     -22.981  27.412  61.338  1.00  0.00           C  
ATOM   3910  CD1 ILE A 250     -26.283  27.161  61.684  1.00  0.00           C  
ATOM   3911  H   ILE A 250     -25.211  25.688  58.344  1.00  0.00           H  
ATOM   3912  HA  ILE A 250     -23.601  28.032  58.718  1.00  0.00           H  
ATOM   3913  HB  ILE A 250     -24.217  25.938  60.581  1.00  0.00           H  
ATOM   3914 HG12 ILE A 250     -25.904  27.580  59.716  1.00  0.00           H  
ATOM   3915 HG13 ILE A 250     -25.184  28.616  60.753  1.00  0.00           H  
ATOM   3916 HG21 ILE A 250     -23.288  27.306  62.284  1.00  0.00           H  
ATOM   3917 HG22 ILE A 250     -22.144  26.884  61.198  1.00  0.00           H  
ATOM   3918 HG23 ILE A 250     -22.801  28.378  61.153  1.00  0.00           H  
ATOM   3919 HD11 ILE A 250     -27.117  27.712  61.713  1.00  0.00           H  
ATOM   3920 HD12 ILE A 250     -26.521  26.204  61.520  1.00  0.00           H  
ATOM   3921 HD13 ILE A 250     -25.801  27.240  62.557  1.00  0.00           H  
ATOM   3922  N   GLU A 251     -22.202  25.198  58.314  1.00  0.00           N  
ATOM   3923  CA  GLU A 251     -21.064  24.383  57.977  1.00  0.00           C  
ATOM   3924  C   GLU A 251     -20.090  24.986  56.963  1.00  0.00           C  
ATOM   3925  O   GLU A 251     -18.880  24.964  57.238  1.00  0.00           O  
ATOM   3926  CB  GLU A 251     -21.462  23.052  57.332  1.00  0.00           C  
ATOM   3927  CG  GLU A 251     -22.180  21.967  58.069  1.00  0.00           C  
ATOM   3928  CD  GLU A 251     -23.637  22.260  58.375  1.00  0.00           C  
ATOM   3929  OE1 GLU A 251     -23.988  23.456  58.313  1.00  0.00           O  
ATOM   3930  OE2 GLU A 251     -24.407  21.324  58.687  1.00  0.00           O  
ATOM   3931  H   GLU A 251     -23.086  24.730  58.301  1.00  0.00           H  
ATOM   3932  HA  GLU A 251     -20.559  24.186  58.818  1.00  0.00           H  
ATOM   3933  HB2 GLU A 251     -20.612  22.643  57.000  1.00  0.00           H  
ATOM   3934  HB3 GLU A 251     -22.044  23.287  56.554  1.00  0.00           H  
ATOM   3935  HG2 GLU A 251     -21.705  21.813  58.936  1.00  0.00           H  
ATOM   3936  HG3 GLU A 251     -22.140  21.136  57.515  1.00  0.00           H  
ATOM   3937  N   LEU A 252     -20.575  25.482  55.820  1.00  0.00           N  
ATOM   3938  CA  LEU A 252     -19.645  26.047  54.844  1.00  0.00           C  
ATOM   3939  C   LEU A 252     -19.785  27.523  54.528  1.00  0.00           C  
ATOM   3940  O   LEU A 252     -19.072  27.984  53.610  1.00  0.00           O  
ATOM   3941  CB  LEU A 252     -19.643  25.280  53.522  1.00  0.00           C  
ATOM   3942  CG  LEU A 252     -20.776  24.317  53.187  1.00  0.00           C  
ATOM   3943  CD1 LEU A 252     -21.021  24.289  51.690  1.00  0.00           C  
ATOM   3944  CD2 LEU A 252     -20.427  22.899  53.639  1.00  0.00           C  
ATOM   3945  H   LEU A 252     -21.558  25.467  55.636  1.00  0.00           H  
ATOM   3946  HA  LEU A 252     -18.731  25.932  55.233  1.00  0.00           H  
ATOM   3947  HB2 LEU A 252     -18.797  24.747  53.501  1.00  0.00           H  
ATOM   3948  HB3 LEU A 252     -19.623  25.964  52.793  1.00  0.00           H  
ATOM   3949  HG  LEU A 252     -21.610  24.615  53.652  1.00  0.00           H  
ATOM   3950 HD11 LEU A 252     -21.766  23.654  51.486  1.00  0.00           H  
ATOM   3951 HD12 LEU A 252     -21.269  25.205  51.376  1.00  0.00           H  
ATOM   3952 HD13 LEU A 252     -20.190  23.989  51.222  1.00  0.00           H  
ATOM   3953 HD21 LEU A 252     -21.180  22.282  53.412  1.00  0.00           H  
ATOM   3954 HD22 LEU A 252     -19.596  22.596  53.173  1.00  0.00           H  
ATOM   3955 HD23 LEU A 252     -20.277  22.892  54.628  1.00  0.00           H  
ATOM   3956  N   PHE A 253     -20.574  28.292  55.279  1.00  0.00           N  
ATOM   3957  CA  PHE A 253     -20.658  29.721  54.958  1.00  0.00           C  
ATOM   3958  C   PHE A 253     -19.252  30.295  55.066  1.00  0.00           C  
ATOM   3959  O   PHE A 253     -18.714  30.725  54.044  1.00  0.00           O  
ATOM   3960  CB  PHE A 253     -21.703  30.458  55.770  1.00  0.00           C  
ATOM   3961  CG  PHE A 253     -21.809  31.935  55.521  1.00  0.00           C  
ATOM   3962  CD1 PHE A 253     -22.514  32.426  54.439  1.00  0.00           C  
ATOM   3963  CD2 PHE A 253     -21.209  32.837  56.381  1.00  0.00           C  
ATOM   3964  CE1 PHE A 253     -22.615  33.785  54.214  1.00  0.00           C  
ATOM   3965  CE2 PHE A 253     -21.300  34.197  56.164  1.00  0.00           C  
ATOM   3966  CZ  PHE A 253     -22.008  34.672  55.077  1.00  0.00           C  
ATOM   3967  H   PHE A 253     -21.094  27.905  56.040  1.00  0.00           H  
ATOM   3968  HA  PHE A 253     -20.930  29.790  53.998  1.00  0.00           H  
ATOM   3969  HB2 PHE A 253     -21.488  30.326  56.738  1.00  0.00           H  
ATOM   3970  HB3 PHE A 253     -22.593  30.049  55.567  1.00  0.00           H  
ATOM   3971  HD1 PHE A 253     -22.958  31.788  53.810  1.00  0.00           H  
ATOM   3972  HD2 PHE A 253     -20.701  32.498  57.173  1.00  0.00           H  
ATOM   3973  HE1 PHE A 253     -23.128  34.125  53.426  1.00  0.00           H  
ATOM   3974  HE2 PHE A 253     -20.855  34.836  56.791  1.00  0.00           H  
ATOM   3975  HZ  PHE A 253     -22.080  35.656  54.917  1.00  0.00           H  
ATOM   3976  N   GLN A 254     -18.614  30.216  56.221  1.00  0.00           N  
ATOM   3977  CA  GLN A 254     -17.242  30.642  56.439  1.00  0.00           C  
ATOM   3978  C   GLN A 254     -16.318  30.505  55.221  1.00  0.00           C  
ATOM   3979  O   GLN A 254     -15.824  31.505  54.696  1.00  0.00           O  
ATOM   3980  CB  GLN A 254     -16.580  29.805  57.554  1.00  0.00           C  
ATOM   3981  CG  GLN A 254     -17.264  29.816  58.900  1.00  0.00           C  
ATOM   3982  CD  GLN A 254     -16.719  28.823  59.910  1.00  0.00           C  
ATOM   3983  OE1 GLN A 254     -17.230  28.734  61.035  1.00  0.00           O  
ATOM   3984  NE2 GLN A 254     -15.693  28.049  59.578  1.00  0.00           N  
ATOM   3985  H   GLN A 254     -19.111  29.836  57.001  1.00  0.00           H  
ATOM   3986  HA  GLN A 254     -17.250  31.600  56.725  1.00  0.00           H  
ATOM   3987  HB2 GLN A 254     -15.651  30.151  57.683  1.00  0.00           H  
ATOM   3988  HB3 GLN A 254     -16.542  28.856  57.240  1.00  0.00           H  
ATOM   3989  HG2 GLN A 254     -18.232  29.611  58.757  1.00  0.00           H  
ATOM   3990  HG3 GLN A 254     -17.171  30.733  59.287  1.00  0.00           H  
ATOM   3991 HE21 GLN A 254     -15.284  28.124  58.669  1.00  0.00           H  
ATOM   3992 HE22 GLN A 254     -15.329  27.391  60.237  1.00  0.00           H  
ATOM   3993  N   LYS A 255     -16.072  29.262  54.811  1.00  0.00           N  
ATOM   3994  CA  LYS A 255     -15.123  29.013  53.724  1.00  0.00           C  
ATOM   3995  C   LYS A 255     -15.481  29.699  52.411  1.00  0.00           C  
ATOM   3996  O   LYS A 255     -14.629  30.435  51.872  1.00  0.00           O  
ATOM   3997  CB  LYS A 255     -14.755  27.556  53.576  1.00  0.00           C  
ATOM   3998  CG  LYS A 255     -15.456  26.493  52.805  1.00  0.00           C  
ATOM   3999  CD  LYS A 255     -14.520  25.302  52.524  1.00  0.00           C  
ATOM   4000  CE  LYS A 255     -15.315  24.006  52.588  1.00  0.00           C  
ATOM   4001  NZ  LYS A 255     -16.095  23.975  53.867  1.00  0.00           N  
ATOM   4002  H   LYS A 255     -16.539  28.493  55.249  1.00  0.00           H  
ATOM   4003  HA  LYS A 255     -14.278  29.458  54.020  1.00  0.00           H  
ATOM   4004  HB2 LYS A 255     -14.728  27.209  54.513  1.00  0.00           H  
ATOM   4005  HB3 LYS A 255     -13.829  27.569  53.199  1.00  0.00           H  
ATOM   4006  HG2 LYS A 255     -15.770  26.874  51.935  1.00  0.00           H  
ATOM   4007  HG3 LYS A 255     -16.243  26.172  53.332  1.00  0.00           H  
ATOM   4008  HD2 LYS A 255     -13.792  25.281  53.210  1.00  0.00           H  
ATOM   4009  HD3 LYS A 255     -14.118  25.402  51.614  1.00  0.00           H  
ATOM   4010  HE2 LYS A 255     -14.689  23.227  52.558  1.00  0.00           H  
ATOM   4011  HE3 LYS A 255     -15.943  23.959  51.811  1.00  0.00           H  
ATOM   4012  HZ1 LYS A 255     -16.620  23.126  53.916  1.00  0.00           H  
ATOM   4013  HZ2 LYS A 255     -15.466  24.023  54.643  1.00  0.00           H  
ATOM   4014  HZ3 LYS A 255     -16.720  24.755  53.896  1.00  0.00           H  
ATOM   4015  N   LEU A 256     -16.706  29.609  51.903  1.00  0.00           N  
ATOM   4016  CA  LEU A 256     -17.106  30.232  50.660  1.00  0.00           C  
ATOM   4017  C   LEU A 256     -17.062  31.742  50.570  1.00  0.00           C  
ATOM   4018  O   LEU A 256     -17.118  32.256  49.442  1.00  0.00           O  
ATOM   4019  CB  LEU A 256     -18.544  29.830  50.274  1.00  0.00           C  
ATOM   4020  CG  LEU A 256     -18.951  28.366  50.422  1.00  0.00           C  
ATOM   4021  CD1 LEU A 256     -20.422  28.290  50.829  1.00  0.00           C  
ATOM   4022  CD2 LEU A 256     -18.708  27.596  49.131  1.00  0.00           C  
ATOM   4023  H   LEU A 256     -17.389  29.081  52.408  1.00  0.00           H  
ATOM   4024  HA  LEU A 256     -16.501  29.878  49.947  1.00  0.00           H  
ATOM   4025  HB2 LEU A 256     -18.673  30.077  49.314  1.00  0.00           H  
ATOM   4026  HB3 LEU A 256     -19.165  30.369  50.843  1.00  0.00           H  
ATOM   4027  HG  LEU A 256     -18.399  27.954  51.147  1.00  0.00           H  
ATOM   4028 HD11 LEU A 256     -20.692  27.332  50.927  1.00  0.00           H  
ATOM   4029 HD12 LEU A 256     -20.552  28.763  51.700  1.00  0.00           H  
ATOM   4030 HD13 LEU A 256     -20.985  28.725  50.126  1.00  0.00           H  
ATOM   4031 HD21 LEU A 256     -18.982  26.642  49.255  1.00  0.00           H  
ATOM   4032 HD22 LEU A 256     -19.246  28.004  48.393  1.00  0.00           H  
ATOM   4033 HD23 LEU A 256     -17.737  27.636  48.897  1.00  0.00           H  
ATOM   4034  N   LYS A 257     -16.940  32.537  51.615  1.00  0.00           N  
ATOM   4035  CA  LYS A 257     -16.932  33.999  51.503  1.00  0.00           C  
ATOM   4036  C   LYS A 257     -15.564  34.600  51.232  1.00  0.00           C  
ATOM   4037  O   LYS A 257     -15.275  35.801  51.302  1.00  0.00           O  
ATOM   4038  CB  LYS A 257     -17.681  34.560  52.708  1.00  0.00           C  
ATOM   4039  CG  LYS A 257     -17.023  35.576  53.588  1.00  0.00           C  
ATOM   4040  CD  LYS A 257     -17.855  36.833  53.820  1.00  0.00           C  
ATOM   4041  CE  LYS A 257     -17.149  37.645  54.902  1.00  0.00           C  
ATOM   4042  NZ  LYS A 257     -17.222  39.112  54.631  1.00  0.00           N  
ATOM   4043  H   LYS A 257     -16.849  32.126  52.522  1.00  0.00           H  
ATOM   4044  HA  LYS A 257     -17.492  34.217  50.704  1.00  0.00           H  
ATOM   4045  HB2 LYS A 257     -17.916  33.782  53.290  1.00  0.00           H  
ATOM   4046  HB3 LYS A 257     -18.519  34.980  52.358  1.00  0.00           H  
ATOM   4047  HG2 LYS A 257     -16.159  35.846  53.164  1.00  0.00           H  
ATOM   4048  HG3 LYS A 257     -16.841  35.152  54.475  1.00  0.00           H  
ATOM   4049  HD2 LYS A 257     -18.775  36.584  54.123  1.00  0.00           H  
ATOM   4050  HD3 LYS A 257     -17.915  37.365  52.976  1.00  0.00           H  
ATOM   4051  HE2 LYS A 257     -16.188  37.370  54.938  1.00  0.00           H  
ATOM   4052  HE3 LYS A 257     -17.583  37.457  55.783  1.00  0.00           H  
ATOM   4053  HZ1 LYS A 257     -16.750  39.609  55.359  1.00  0.00           H  
ATOM   4054  HZ2 LYS A 257     -16.785  39.311  53.754  1.00  0.00           H  
ATOM   4055  HZ3 LYS A 257     -18.180  39.398  54.599  1.00  0.00           H  
ATOM   4056  N   LYS A 258     -14.628  33.764  50.814  1.00  0.00           N  
ATOM   4057  CA  LYS A 258     -13.262  34.151  50.474  1.00  0.00           C  
ATOM   4058  C   LYS A 258     -12.671  33.066  49.578  1.00  0.00           C  
ATOM   4059  O   LYS A 258     -11.620  33.201  48.969  1.00  0.00           O  
ATOM   4060  CB  LYS A 258     -12.453  34.399  51.742  1.00  0.00           C  
ATOM   4061  CG  LYS A 258     -11.025  34.836  51.464  1.00  0.00           C  
ATOM   4062  CD  LYS A 258     -10.833  36.340  51.361  1.00  0.00           C  
ATOM   4063  CE  LYS A 258     -10.507  36.979  52.702  1.00  0.00           C  
ATOM   4064  NZ  LYS A 258      -9.147  36.614  53.203  1.00  0.00           N  
ATOM   4065  H   LYS A 258     -14.873  32.799  50.725  1.00  0.00           H  
ATOM   4066  HA  LYS A 258     -13.298  35.004  49.953  1.00  0.00           H  
ATOM   4067  HB2 LYS A 258     -12.429  33.553  52.274  1.00  0.00           H  
ATOM   4068  HB3 LYS A 258     -12.907  35.114  52.274  1.00  0.00           H  
ATOM   4069  HG2 LYS A 258     -10.735  34.425  50.600  1.00  0.00           H  
ATOM   4070  HG3 LYS A 258     -10.445  34.497  52.205  1.00  0.00           H  
ATOM   4071  HD2 LYS A 258     -11.675  36.747  51.008  1.00  0.00           H  
ATOM   4072  HD3 LYS A 258     -10.082  36.525  50.727  1.00  0.00           H  
ATOM   4073  HE2 LYS A 258     -11.186  36.679  53.372  1.00  0.00           H  
ATOM   4074  HE3 LYS A 258     -10.554  37.973  52.602  1.00  0.00           H  
ATOM   4075  HZ1 LYS A 258      -8.986  37.059  54.084  1.00  0.00           H  
ATOM   4076  HZ2 LYS A 258      -9.088  35.622  53.315  1.00  0.00           H  
ATOM   4077  HZ3 LYS A 258      -8.457  36.916  52.545  1.00  0.00           H  
ATOM   4078  N   GLU A 259     -13.437  31.986  49.443  1.00  0.00           N  
ATOM   4079  CA  GLU A 259     -13.116  30.909  48.506  1.00  0.00           C  
ATOM   4080  C   GLU A 259     -13.745  31.501  47.231  1.00  0.00           C  
ATOM   4081  O   GLU A 259     -13.062  31.656  46.219  1.00  0.00           O  
ATOM   4082  CB  GLU A 259     -13.629  29.540  48.893  1.00  0.00           C  
ATOM   4083  CG  GLU A 259     -12.677  28.361  48.792  1.00  0.00           C  
ATOM   4084  CD  GLU A 259     -13.247  27.014  49.176  1.00  0.00           C  
ATOM   4085  OE1 GLU A 259     -13.938  26.926  50.213  1.00  0.00           O  
ATOM   4086  OE2 GLU A 259     -13.051  25.983  48.494  1.00  0.00           O  
ATOM   4087  H   GLU A 259     -14.262  31.908  50.002  1.00  0.00           H  
ATOM   4088  HA  GLU A 259     -12.124  30.864  48.389  1.00  0.00           H  
ATOM   4089  HB2 GLU A 259     -14.412  29.340  48.304  1.00  0.00           H  
ATOM   4090  HB3 GLU A 259     -13.932  29.595  49.844  1.00  0.00           H  
ATOM   4091  HG2 GLU A 259     -11.897  28.545  49.390  1.00  0.00           H  
ATOM   4092  HG3 GLU A 259     -12.363  28.302  47.844  1.00  0.00           H  
ATOM   4093  N   ILE A 260     -14.983  32.011  47.333  1.00  0.00           N  
ATOM   4094  CA  ILE A 260     -15.685  32.688  46.258  1.00  0.00           C  
ATOM   4095  C   ILE A 260     -16.476  33.926  46.681  1.00  0.00           C  
ATOM   4096  O   ILE A 260     -17.712  34.013  46.568  1.00  0.00           O  
ATOM   4097  CB  ILE A 260     -16.705  31.799  45.499  1.00  0.00           C  
ATOM   4098  CG1 ILE A 260     -17.629  31.041  46.451  1.00  0.00           C  
ATOM   4099  CG2 ILE A 260     -16.026  30.835  44.544  1.00  0.00           C  
ATOM   4100  CD1 ILE A 260     -18.935  30.608  45.821  1.00  0.00           C  
ATOM   4101  H   ILE A 260     -15.454  31.918  48.210  1.00  0.00           H  
ATOM   4102  HA  ILE A 260     -14.998  32.986  45.595  1.00  0.00           H  
ATOM   4103  HB  ILE A 260     -17.278  32.407  44.950  1.00  0.00           H  
ATOM   4104 HG12 ILE A 260     -17.836  31.635  47.229  1.00  0.00           H  
ATOM   4105 HG13 ILE A 260     -17.149  30.225  46.773  1.00  0.00           H  
ATOM   4106 HG21 ILE A 260     -16.718  30.284  44.078  1.00  0.00           H  
ATOM   4107 HG22 ILE A 260     -15.500  31.351  43.868  1.00  0.00           H  
ATOM   4108 HG23 ILE A 260     -15.412  30.235  45.057  1.00  0.00           H  
ATOM   4109 HD11 ILE A 260     -19.486  30.121  46.498  1.00  0.00           H  
ATOM   4110 HD12 ILE A 260     -19.434  31.413  45.502  1.00  0.00           H  
ATOM   4111 HD13 ILE A 260     -18.747  30.004  45.047  1.00  0.00           H  
ATOM   4112  N   PRO A 261     -15.814  34.985  47.133  1.00  0.00           N  
ATOM   4113  CA  PRO A 261     -16.415  36.211  47.602  1.00  0.00           C  
ATOM   4114  C   PRO A 261     -17.378  36.951  46.701  1.00  0.00           C  
ATOM   4115  O   PRO A 261     -18.209  37.749  47.168  1.00  0.00           O  
ATOM   4116  CB  PRO A 261     -15.233  37.142  47.889  1.00  0.00           C  
ATOM   4117  CG  PRO A 261     -14.038  36.504  47.285  1.00  0.00           C  
ATOM   4118  CD  PRO A 261     -14.335  35.030  47.287  1.00  0.00           C  
ATOM   4119  HA  PRO A 261     -16.880  36.020  48.467  1.00  0.00           H  
ATOM   4120  HB2 PRO A 261     -15.392  38.039  47.476  1.00  0.00           H  
ATOM   4121  HB3 PRO A 261     -15.107  37.247  48.876  1.00  0.00           H  
ATOM   4122  HG2 PRO A 261     -13.899  36.833  46.351  1.00  0.00           H  
ATOM   4123  HG3 PRO A 261     -13.223  36.698  47.831  1.00  0.00           H  
ATOM   4124  HD2 PRO A 261     -13.880  34.571  46.524  1.00  0.00           H  
ATOM   4125  HD3 PRO A 261     -14.050  34.607  48.147  1.00  0.00           H  
ATOM   4126  N   ASN A 262     -17.253  36.808  45.388  1.00  0.00           N  
ATOM   4127  CA  ASN A 262     -18.101  37.519  44.439  1.00  0.00           C  
ATOM   4128  C   ASN A 262     -19.388  36.770  44.128  1.00  0.00           C  
ATOM   4129  O   ASN A 262     -20.313  37.355  43.551  1.00  0.00           O  
ATOM   4130  CB  ASN A 262     -17.300  37.848  43.174  1.00  0.00           C  
ATOM   4131  CG  ASN A 262     -16.270  38.918  43.495  1.00  0.00           C  
ATOM   4132  OD1 ASN A 262     -16.495  39.702  44.427  1.00  0.00           O  
ATOM   4133  ND2 ASN A 262     -15.165  38.955  42.755  1.00  0.00           N  
ATOM   4134  H   ASN A 262     -16.551  36.189  45.036  1.00  0.00           H  
ATOM   4135  HA  ASN A 262     -18.358  38.388  44.863  1.00  0.00           H  
ATOM   4136  HB2 ASN A 262     -17.920  38.183  42.464  1.00  0.00           H  
ATOM   4137  HB3 ASN A 262     -16.836  37.024  42.849  1.00  0.00           H  
ATOM   4138 HD21 ASN A 262     -15.037  38.296  42.014  1.00  0.00           H  
ATOM   4139 HD22 ASN A 262     -14.462  39.642  42.940  1.00  0.00           H  
ATOM   4140  N   GLU A 263     -19.470  35.515  44.547  1.00  0.00           N  
ATOM   4141  CA  GLU A 263     -20.701  34.753  44.360  1.00  0.00           C  
ATOM   4142  C   GLU A 263     -21.575  34.802  45.609  1.00  0.00           C  
ATOM   4143  O   GLU A 263     -22.697  34.312  45.543  1.00  0.00           O  
ATOM   4144  CB  GLU A 263     -20.382  33.321  43.915  1.00  0.00           C  
ATOM   4145  CG  GLU A 263     -19.818  33.318  42.494  1.00  0.00           C  
ATOM   4146  CD  GLU A 263     -19.167  32.037  42.052  1.00  0.00           C  
ATOM   4147  OE1 GLU A 263     -19.645  30.922  42.322  1.00  0.00           O  
ATOM   4148  OE2 GLU A 263     -18.110  32.123  41.386  1.00  0.00           O  
ATOM   4149  H   GLU A 263     -18.684  35.088  44.994  1.00  0.00           H  
ATOM   4150  HA  GLU A 263     -21.213  35.189  43.620  1.00  0.00           H  
ATOM   4151  HB2 GLU A 263     -21.219  32.774  43.938  1.00  0.00           H  
ATOM   4152  HB3 GLU A 263     -19.708  32.925  44.538  1.00  0.00           H  
ATOM   4153  HG2 GLU A 263     -19.135  34.046  42.433  1.00  0.00           H  
ATOM   4154  HG3 GLU A 263     -20.570  33.513  41.865  1.00  0.00           H  
ATOM   4155  N   VAL A 264     -21.091  35.390  46.701  1.00  0.00           N  
ATOM   4156  CA  VAL A 264     -21.850  35.418  47.946  1.00  0.00           C  
ATOM   4157  C   VAL A 264     -22.558  36.747  48.173  1.00  0.00           C  
ATOM   4158  O   VAL A 264     -21.985  37.718  48.656  1.00  0.00           O  
ATOM   4159  CB  VAL A 264     -20.997  35.090  49.187  1.00  0.00           C  
ATOM   4160  CG1 VAL A 264     -21.894  35.100  50.428  1.00  0.00           C  
ATOM   4161  CG2 VAL A 264     -20.316  33.737  49.025  1.00  0.00           C  
ATOM   4162  H   VAL A 264     -20.189  35.821  46.667  1.00  0.00           H  
ATOM   4163  HA  VAL A 264     -22.557  34.714  47.878  1.00  0.00           H  
ATOM   4164  HB  VAL A 264     -20.295  35.794  49.291  1.00  0.00           H  
ATOM   4165 HG11 VAL A 264     -21.346  34.888  51.237  1.00  0.00           H  
ATOM   4166 HG12 VAL A 264     -22.307  36.004  50.533  1.00  0.00           H  
ATOM   4167 HG13 VAL A 264     -22.614  34.414  50.324  1.00  0.00           H  
ATOM   4168 HG21 VAL A 264     -19.768  33.540  49.838  1.00  0.00           H  
ATOM   4169 HG22 VAL A 264     -21.010  33.026  48.911  1.00  0.00           H  
ATOM   4170 HG23 VAL A 264     -19.723  33.756  48.220  1.00  0.00           H  
ATOM   4171  N   ARG A 265     -23.854  36.748  47.865  1.00  0.00           N  
ATOM   4172  CA  ARG A 265     -24.682  37.952  48.031  1.00  0.00           C  
ATOM   4173  C   ARG A 265     -25.366  37.985  49.402  1.00  0.00           C  
ATOM   4174  O   ARG A 265     -26.024  37.064  49.881  1.00  0.00           O  
ATOM   4175  CB  ARG A 265     -25.697  37.981  46.885  1.00  0.00           C  
ATOM   4176  CG  ARG A 265     -25.102  37.669  45.508  1.00  0.00           C  
ATOM   4177  CD  ARG A 265     -24.142  38.758  45.019  1.00  0.00           C  
ATOM   4178  NE  ARG A 265     -24.892  39.796  44.316  1.00  0.00           N  
ATOM   4179  CZ  ARG A 265     -25.281  39.657  43.050  1.00  0.00           C  
ATOM   4180  NH1 ARG A 265     -24.979  38.563  42.347  1.00  0.00           N  
ATOM   4181  NH2 ARG A 265     -25.974  40.653  42.509  1.00  0.00           N  
ATOM   4182  H   ARG A 265     -24.273  35.911  47.513  1.00  0.00           H  
ATOM   4183  HA  ARG A 265     -24.092  38.756  47.952  1.00  0.00           H  
ATOM   4184  HB2 ARG A 265     -26.105  38.894  46.851  1.00  0.00           H  
ATOM   4185  HB3 ARG A 265     -26.408  37.305  47.079  1.00  0.00           H  
ATOM   4186  HG2 ARG A 265     -25.849  37.581  44.849  1.00  0.00           H  
ATOM   4187  HG3 ARG A 265     -24.603  36.804  45.563  1.00  0.00           H  
ATOM   4188  HD2 ARG A 265     -23.470  38.355  44.398  1.00  0.00           H  
ATOM   4189  HD3 ARG A 265     -23.670  39.162  45.803  1.00  0.00           H  
ATOM   4190  HE  ARG A 265     -25.121  40.639  44.802  1.00  0.00           H  
ATOM   4191 HH11 ARG A 265     -25.281  38.480  41.397  1.00  0.00           H  
ATOM   4192 HH12 ARG A 265     -24.450  37.827  42.770  1.00  0.00           H  
ATOM   4193 HH21 ARG A 265     -26.285  40.588  41.561  1.00  0.00           H  
ATOM   4194 HH22 ARG A 265     -26.185  41.467  43.050  1.00  0.00           H  
ATOM   4195  N   VAL A 266     -25.117  39.068  50.136  1.00  0.00           N  
ATOM   4196  CA  VAL A 266     -25.627  39.270  51.466  1.00  0.00           C  
ATOM   4197  C   VAL A 266     -26.296  40.629  51.556  1.00  0.00           C  
ATOM   4198  O   VAL A 266     -25.611  41.649  51.602  1.00  0.00           O  
ATOM   4199  CB  VAL A 266     -24.558  39.145  52.572  1.00  0.00           C  
ATOM   4200  CG1 VAL A 266     -25.154  39.537  53.923  1.00  0.00           C  
ATOM   4201  CG2 VAL A 266     -23.994  37.729  52.680  1.00  0.00           C  
ATOM   4202  H   VAL A 266     -24.541  39.783  49.739  1.00  0.00           H  
ATOM   4203  HA  VAL A 266     -26.325  38.574  51.635  1.00  0.00           H  
ATOM   4204  HB  VAL A 266     -23.807  39.771  52.361  1.00  0.00           H  
ATOM   4205 HG11 VAL A 266     -24.455  39.453  54.633  1.00  0.00           H  
ATOM   4206 HG12 VAL A 266     -25.477  40.483  53.883  1.00  0.00           H  
ATOM   4207 HG13 VAL A 266     -25.921  38.932  54.137  1.00  0.00           H  
ATOM   4208 HG21 VAL A 266     -23.308  37.698  53.407  1.00  0.00           H  
ATOM   4209 HG22 VAL A 266     -24.734  37.091  52.892  1.00  0.00           H  
ATOM   4210 HG23 VAL A 266     -23.571  37.472  51.811  1.00  0.00           H  
ATOM   4211  N   ASP A 267     -27.639  40.663  51.551  1.00  0.00           N  
ATOM   4212  CA  ASP A 267     -28.348  41.944  51.607  1.00  0.00           C  
ATOM   4213  C   ASP A 267     -29.444  41.990  52.675  1.00  0.00           C  
ATOM   4214  O   ASP A 267     -29.855  40.985  53.232  1.00  0.00           O  
ATOM   4215  CB  ASP A 267     -29.010  42.196  50.250  1.00  0.00           C  
ATOM   4216  CG  ASP A 267     -27.958  42.384  49.127  1.00  0.00           C  
ATOM   4217  OD1 ASP A 267     -27.394  43.501  49.153  1.00  0.00           O  
ATOM   4218  OD2 ASP A 267     -27.770  41.372  48.424  1.00  0.00           O  
ATOM   4219  H   ASP A 267     -28.158  39.809  51.509  1.00  0.00           H  
ATOM   4220  HA  ASP A 267     -27.688  42.673  51.787  1.00  0.00           H  
ATOM   4221  HB2 ASP A 267     -29.571  43.022  50.311  1.00  0.00           H  
ATOM   4222  HB3 ASP A 267     -29.591  41.415  50.023  1.00  0.00           H  
ATOM   4223  N   PRO A 268     -29.922  43.179  52.980  1.00  0.00           N  
ATOM   4224  CA  PRO A 268     -30.987  43.384  53.960  1.00  0.00           C  
ATOM   4225  C   PRO A 268     -32.283  42.711  53.498  1.00  0.00           C  
ATOM   4226  O   PRO A 268     -32.506  42.597  52.294  1.00  0.00           O  
ATOM   4227  CB  PRO A 268     -31.090  44.874  54.122  1.00  0.00           C  
ATOM   4228  CG  PRO A 268     -29.961  45.488  53.340  1.00  0.00           C  
ATOM   4229  CD  PRO A 268     -29.533  44.465  52.324  1.00  0.00           C  
ATOM   4230  HA  PRO A 268     -30.707  42.982  54.832  1.00  0.00           H  
ATOM   4231  HB2 PRO A 268     -31.967  45.197  53.767  1.00  0.00           H  
ATOM   4232  HB3 PRO A 268     -31.010  45.120  55.088  1.00  0.00           H  
ATOM   4233  HG2 PRO A 268     -30.272  46.320  52.881  1.00  0.00           H  
ATOM   4234  HG3 PRO A 268     -29.199  45.708  53.949  1.00  0.00           H  
ATOM   4235  HD2 PRO A 268     -30.017  44.590  51.458  1.00  0.00           H  
ATOM   4236  HD3 PRO A 268     -28.547  44.505  52.163  1.00  0.00           H  
ATOM   4237  N   TYR A 269     -33.067  42.180  54.457  1.00  0.00           N  
ATOM   4238  CA  TYR A 269     -34.270  41.410  54.175  1.00  0.00           C  
ATOM   4239  C   TYR A 269     -35.331  41.632  55.254  1.00  0.00           C  
ATOM   4240  O   TYR A 269     -35.068  41.524  56.458  1.00  0.00           O  
ATOM   4241  CB  TYR A 269     -33.806  39.953  54.114  1.00  0.00           C  
ATOM   4242  CG  TYR A 269     -34.610  38.878  53.455  1.00  0.00           C  
ATOM   4243  CD1 TYR A 269     -35.638  39.130  52.533  1.00  0.00           C  
ATOM   4244  CD2 TYR A 269     -34.292  37.562  53.695  1.00  0.00           C  
ATOM   4245  CE1 TYR A 269     -36.311  38.085  51.911  1.00  0.00           C  
ATOM   4246  CE2 TYR A 269     -34.973  36.496  53.131  1.00  0.00           C  
ATOM   4247  CZ  TYR A 269     -36.007  36.806  52.227  1.00  0.00           C  
ATOM   4248  OH  TYR A 269     -36.664  35.749  51.679  1.00  0.00           O  
ATOM   4249  H   TYR A 269     -32.809  42.322  55.413  1.00  0.00           H  
ATOM   4250  HA  TYR A 269     -34.638  41.680  53.285  1.00  0.00           H  
ATOM   4251  HB2 TYR A 269     -33.679  39.662  55.062  1.00  0.00           H  
ATOM   4252  HB3 TYR A 269     -32.922  39.963  53.648  1.00  0.00           H  
ATOM   4253  HD1 TYR A 269     -35.890  40.074  52.321  1.00  0.00           H  
ATOM   4254  HD2 TYR A 269     -33.528  37.364  54.310  1.00  0.00           H  
ATOM   4255  HE1 TYR A 269     -37.018  38.279  51.231  1.00  0.00           H  
ATOM   4256  HE2 TYR A 269     -34.741  35.550  53.356  1.00  0.00           H  
ATOM   4257  HH  TYR A 269     -36.412  34.816  51.936  1.00  0.00           H  
ATOM   4258  N   LEU A 270     -36.573  41.914  54.881  1.00  0.00           N  
ATOM   4259  CA  LEU A 270     -37.608  42.198  55.879  1.00  0.00           C  
ATOM   4260  C   LEU A 270     -38.247  40.927  56.434  1.00  0.00           C  
ATOM   4261  O   LEU A 270     -39.356  40.564  56.034  1.00  0.00           O  
ATOM   4262  CB  LEU A 270     -38.647  43.109  55.231  1.00  0.00           C  
ATOM   4263  CG  LEU A 270     -38.144  44.548  55.085  1.00  0.00           C  
ATOM   4264  CD1 LEU A 270     -38.946  45.305  54.050  1.00  0.00           C  
ATOM   4265  CD2 LEU A 270     -38.135  45.221  56.451  1.00  0.00           C  
ATOM   4266  H   LEU A 270     -36.805  41.933  53.909  1.00  0.00           H  
ATOM   4267  HA  LEU A 270     -37.185  42.694  56.638  1.00  0.00           H  
ATOM   4268  HB2 LEU A 270     -39.471  43.112  55.798  1.00  0.00           H  
ATOM   4269  HB3 LEU A 270     -38.868  42.751  54.324  1.00  0.00           H  
ATOM   4270  HG  LEU A 270     -37.198  44.506  54.763  1.00  0.00           H  
ATOM   4271 HD11 LEU A 270     -38.597  46.239  53.976  1.00  0.00           H  
ATOM   4272 HD12 LEU A 270     -38.864  44.847  53.165  1.00  0.00           H  
ATOM   4273 HD13 LEU A 270     -39.907  45.329  54.325  1.00  0.00           H  
ATOM   4274 HD21 LEU A 270     -37.807  46.161  56.357  1.00  0.00           H  
ATOM   4275 HD22 LEU A 270     -39.062  45.228  56.826  1.00  0.00           H  
ATOM   4276 HD23 LEU A 270     -37.530  44.717  57.067  1.00  0.00           H  
ATOM   4277  N   CYS A 271     -37.482  40.087  57.116  1.00  0.00           N  
ATOM   4278  CA  CYS A 271     -38.010  38.842  57.667  1.00  0.00           C  
ATOM   4279  C   CYS A 271     -37.517  38.717  59.104  1.00  0.00           C  
ATOM   4280  O   CYS A 271     -36.429  39.179  59.418  1.00  0.00           O  
ATOM   4281  CB  CYS A 271     -37.683  37.588  56.872  1.00  0.00           C  
ATOM   4282  SG  CYS A 271     -37.797  37.599  55.051  1.00  0.00           S  
ATOM   4283  H   CYS A 271     -36.518  40.312  57.257  1.00  0.00           H  
ATOM   4284  HA  CYS A 271     -39.006  38.926  57.698  1.00  0.00           H  
ATOM   4285  HB2 CYS A 271     -38.303  36.873  57.195  1.00  0.00           H  
ATOM   4286  HB3 CYS A 271     -36.741  37.340  57.100  1.00  0.00           H  
ATOM   4287  N   THR A 272     -38.257  38.020  59.954  1.00  0.00           N  
ATOM   4288  CA  THR A 272     -37.860  37.813  61.354  1.00  0.00           C  
ATOM   4289  C   THR A 272     -37.882  36.323  61.618  1.00  0.00           C  
ATOM   4290  O   THR A 272     -38.864  35.670  61.197  1.00  0.00           O  
ATOM   4291  CB  THR A 272     -38.868  38.541  62.276  1.00  0.00           C  
ATOM   4292  OG1 THR A 272     -38.850  39.952  62.065  1.00  0.00           O  
ATOM   4293  CG2 THR A 272     -38.607  38.370  63.788  1.00  0.00           C  
ATOM   4294  H   THR A 272     -39.115  37.621  59.632  1.00  0.00           H  
ATOM   4295  HA  THR A 272     -36.939  38.173  61.504  1.00  0.00           H  
ATOM   4296  HB  THR A 272     -39.786  38.202  62.072  1.00  0.00           H  
ATOM   4297  HG1 THR A 272     -39.511  40.389  62.675  1.00  0.00           H  
ATOM   4298 HG21 THR A 272     -39.302  38.870  64.305  1.00  0.00           H  
ATOM   4299 HG22 THR A 272     -38.649  37.400  64.026  1.00  0.00           H  
ATOM   4300 HG23 THR A 272     -37.701  38.729  64.013  1.00  0.00           H  
ATOM   4301  N   TYR A 273     -36.866  35.749  62.262  1.00  0.00           N  
ATOM   4302  CA  TYR A 273     -36.827  34.328  62.634  1.00  0.00           C  
ATOM   4303  C   TYR A 273     -37.259  34.268  64.107  1.00  0.00           C  
ATOM   4304  O   TYR A 273     -36.836  35.157  64.859  1.00  0.00           O  
ATOM   4305  CB  TYR A 273     -35.355  33.814  62.526  1.00  0.00           C  
ATOM   4306  CG  TYR A 273     -35.109  32.324  62.610  1.00  0.00           C  
ATOM   4307  CD1 TYR A 273     -35.233  31.570  63.775  1.00  0.00           C  
ATOM   4308  CD2 TYR A 273     -34.778  31.632  61.461  1.00  0.00           C  
ATOM   4309  CE1 TYR A 273     -34.969  30.209  63.797  1.00  0.00           C  
ATOM   4310  CE2 TYR A 273     -34.562  30.260  61.451  1.00  0.00           C  
ATOM   4311  CZ  TYR A 273     -34.638  29.564  62.621  1.00  0.00           C  
ATOM   4312  OH  TYR A 273     -34.446  28.195  62.588  1.00  0.00           O  
ATOM   4313  H   TYR A 273     -36.083  36.320  62.507  1.00  0.00           H  
ATOM   4314  HA  TYR A 273     -37.440  33.788  62.057  1.00  0.00           H  
ATOM   4315  HB2 TYR A 273     -34.837  34.242  63.266  1.00  0.00           H  
ATOM   4316  HB3 TYR A 273     -34.997  34.124  61.645  1.00  0.00           H  
ATOM   4317  HD1 TYR A 273     -35.520  32.023  64.619  1.00  0.00           H  
ATOM   4318  HD2 TYR A 273     -34.691  32.139  60.603  1.00  0.00           H  
ATOM   4319  HE1 TYR A 273     -35.018  29.699  64.656  1.00  0.00           H  
ATOM   4320  HE2 TYR A 273     -34.353  29.788  60.595  1.00  0.00           H  
ATOM   4321  HH  TYR A 273     -34.207  27.744  61.728  1.00  0.00           H  
ATOM   4322  N   TYR A 274     -38.197  33.390  64.478  1.00  0.00           N  
ATOM   4323  CA  TYR A 274     -38.696  33.410  65.816  1.00  0.00           C  
ATOM   4324  C   TYR A 274     -39.155  32.010  66.192  1.00  0.00           C  
ATOM   4325  O   TYR A 274     -39.321  31.210  65.267  1.00  0.00           O  
ATOM   4326  CB  TYR A 274     -39.863  34.397  65.979  1.00  0.00           C  
ATOM   4327  CG  TYR A 274     -41.069  34.273  65.070  1.00  0.00           C  
ATOM   4328  CD1 TYR A 274     -41.049  34.571  63.718  1.00  0.00           C  
ATOM   4329  CD2 TYR A 274     -42.272  33.779  65.622  1.00  0.00           C  
ATOM   4330  CE1 TYR A 274     -42.202  34.476  62.945  1.00  0.00           C  
ATOM   4331  CE2 TYR A 274     -43.407  33.646  64.878  1.00  0.00           C  
ATOM   4332  CZ  TYR A 274     -43.382  34.019  63.555  1.00  0.00           C  
ATOM   4333  OH  TYR A 274     -44.523  33.915  62.798  1.00  0.00           O  
ATOM   4334  H   TYR A 274     -38.548  32.722  63.821  1.00  0.00           H  
ATOM   4335  HA  TYR A 274     -37.956  33.682  66.431  1.00  0.00           H  
ATOM   4336  HB2 TYR A 274     -39.490  35.315  65.846  1.00  0.00           H  
ATOM   4337  HB3 TYR A 274     -40.194  34.305  66.918  1.00  0.00           H  
ATOM   4338  HD1 TYR A 274     -40.192  34.859  63.290  1.00  0.00           H  
ATOM   4339  HD2 TYR A 274     -42.292  33.519  66.587  1.00  0.00           H  
ATOM   4340  HE1 TYR A 274     -42.191  34.727  61.977  1.00  0.00           H  
ATOM   4341  HE2 TYR A 274     -44.244  33.283  65.288  1.00  0.00           H  
ATOM   4342  HH  TYR A 274     -45.372  33.592  63.215  1.00  0.00           H  
ATOM   4343  N   TYR A 275     -39.380  31.787  67.483  1.00  0.00           N  
ATOM   4344  CA  TYR A 275     -39.955  30.515  67.906  1.00  0.00           C  
ATOM   4345  C   TYR A 275     -41.428  30.864  68.220  1.00  0.00           C  
ATOM   4346  O   TYR A 275     -41.670  31.777  69.035  1.00  0.00           O  
ATOM   4347  CB  TYR A 275     -39.295  29.790  69.106  1.00  0.00           C  
ATOM   4348  CG  TYR A 275     -37.988  29.202  68.564  1.00  0.00           C  
ATOM   4349  CD1 TYR A 275     -37.952  27.993  67.869  1.00  0.00           C  
ATOM   4350  CD2 TYR A 275     -36.806  29.909  68.731  1.00  0.00           C  
ATOM   4351  CE1 TYR A 275     -36.746  27.552  67.327  1.00  0.00           C  
ATOM   4352  CE2 TYR A 275     -35.594  29.481  68.218  1.00  0.00           C  
ATOM   4353  CZ  TYR A 275     -35.604  28.310  67.467  1.00  0.00           C  
ATOM   4354  OH  TYR A 275     -34.417  27.877  66.945  1.00  0.00           O  
ATOM   4355  H   TYR A 275     -39.156  32.488  68.161  1.00  0.00           H  
ATOM   4356  HA  TYR A 275     -39.943  29.893  67.123  1.00  0.00           H  
ATOM   4357  HB2 TYR A 275     -39.891  29.062  69.445  1.00  0.00           H  
ATOM   4358  HB3 TYR A 275     -39.107  30.438  69.844  1.00  0.00           H  
ATOM   4359  HD1 TYR A 275     -38.783  27.448  67.761  1.00  0.00           H  
ATOM   4360  HD2 TYR A 275     -36.831  30.766  69.245  1.00  0.00           H  
ATOM   4361  HE1 TYR A 275     -36.709  26.682  66.835  1.00  0.00           H  
ATOM   4362  HE2 TYR A 275     -34.749  29.991  68.380  1.00  0.00           H  
ATOM   4363  HH  TYR A 275     -33.592  28.432  67.050  1.00  0.00           H  
ATOM   4364  N   GLU A 276     -42.328  30.289  67.442  1.00  0.00           N  
ATOM   4365  CA  GLU A 276     -43.785  30.548  67.665  1.00  0.00           C  
ATOM   4366  C   GLU A 276     -44.286  29.685  68.780  1.00  0.00           C  
ATOM   4367  O   GLU A 276     -44.074  28.465  68.798  1.00  0.00           O  
ATOM   4368  CB  GLU A 276     -44.529  30.257  66.343  1.00  0.00           C  
ATOM   4369  CG  GLU A 276     -46.072  30.359  66.351  1.00  0.00           C  
ATOM   4370  CD  GLU A 276     -46.466  30.021  64.882  1.00  0.00           C  
ATOM   4371  OE1 GLU A 276     -46.435  28.836  64.501  1.00  0.00           O  
ATOM   4372  OE2 GLU A 276     -46.727  30.923  64.061  1.00  0.00           O  
ATOM   4373  H   GLU A 276     -42.036  29.681  66.704  1.00  0.00           H  
ATOM   4374  HA  GLU A 276     -43.914  31.509  67.910  1.00  0.00           H  
ATOM   4375  HB2 GLU A 276     -44.292  29.326  66.065  1.00  0.00           H  
ATOM   4376  HB3 GLU A 276     -44.190  30.905  65.660  1.00  0.00           H  
ATOM   4377  HG2 GLU A 276     -46.368  31.282  66.597  1.00  0.00           H  
ATOM   4378  HG3 GLU A 276     -46.471  29.700  66.989  1.00  0.00           H  
ATOM   4379  N   ILE A 277     -45.021  30.183  69.732  1.00  0.00           N  
ATOM   4380  CA  ILE A 277     -45.608  29.493  70.849  1.00  0.00           C  
ATOM   4381  C   ILE A 277     -47.096  29.350  70.537  1.00  0.00           C  
ATOM   4382  O   ILE A 277     -47.761  30.308  70.115  1.00  0.00           O  
ATOM   4383  CB  ILE A 277     -45.408  30.301  72.179  1.00  0.00           C  
ATOM   4384  CG1 ILE A 277     -43.897  30.408  72.532  1.00  0.00           C  
ATOM   4385  CG2 ILE A 277     -46.185  29.629  73.318  1.00  0.00           C  
ATOM   4386  CD1 ILE A 277     -43.693  31.370  73.695  1.00  0.00           C  
ATOM   4387  H   ILE A 277     -45.199  31.166  69.680  1.00  0.00           H  
ATOM   4388  HA  ILE A 277     -45.195  28.587  70.940  1.00  0.00           H  
ATOM   4389  HB  ILE A 277     -45.770  31.224  72.048  1.00  0.00           H  
ATOM   4390 HG12 ILE A 277     -43.395  30.743  71.735  1.00  0.00           H  
ATOM   4391 HG13 ILE A 277     -43.553  29.504  72.787  1.00  0.00           H  
ATOM   4392 HG21 ILE A 277     -46.054  30.148  74.163  1.00  0.00           H  
ATOM   4393 HG22 ILE A 277     -47.158  29.605  73.089  1.00  0.00           H  
ATOM   4394 HG23 ILE A 277     -45.850  28.696  73.445  1.00  0.00           H  
ATOM   4395 HD11 ILE A 277     -42.719  31.429  73.911  1.00  0.00           H  
ATOM   4396 HD12 ILE A 277     -44.034  32.275  73.442  1.00  0.00           H  
ATOM   4397 HD13 ILE A 277     -44.192  31.037  74.495  1.00  0.00           H  
ATOM   4398  N   ASN A 278     -47.622  28.142  70.709  1.00  0.00           N  
ATOM   4399  CA  ASN A 278     -49.064  27.929  70.537  1.00  0.00           C  
ATOM   4400  C   ASN A 278     -49.706  28.538  71.761  1.00  0.00           C  
ATOM   4401  O   ASN A 278     -49.631  27.892  72.837  1.00  0.00           O  
ATOM   4402  CB  ASN A 278     -49.354  26.399  70.467  1.00  0.00           C  
ATOM   4403  CG  ASN A 278     -50.819  26.115  70.200  1.00  0.00           C  
ATOM   4404  OD1 ASN A 278     -51.679  26.994  70.328  1.00  0.00           O  
ATOM   4405  ND2 ASN A 278     -51.115  24.898  69.739  1.00  0.00           N  
ATOM   4406  H   ASN A 278     -47.032  27.374  70.957  1.00  0.00           H  
ATOM   4407  HA  ASN A 278     -49.389  28.385  69.708  1.00  0.00           H  
ATOM   4408  HB2 ASN A 278     -49.097  25.981  71.338  1.00  0.00           H  
ATOM   4409  HB3 ASN A 278     -48.808  25.999  69.731  1.00  0.00           H  
ATOM   4410 HD21 ASN A 278     -50.396  24.209  69.647  1.00  0.00           H  
ATOM   4411 HD22 ASN A 278     -52.056  24.675  69.485  1.00  0.00           H  
ATOM   4412  N   ASN A 279     -50.265  29.755  71.687  1.00  0.00           N  
ATOM   4413  CA  ASN A 279     -50.727  30.438  72.885  1.00  0.00           C  
ATOM   4414  C   ASN A 279     -51.957  29.826  73.531  1.00  0.00           C  
ATOM   4415  O   ASN A 279     -52.332  30.295  74.616  1.00  0.00           O  
ATOM   4416  CB  ASN A 279     -51.101  31.909  72.450  1.00  0.00           C  
ATOM   4417  CG  ASN A 279     -49.809  32.767  72.478  1.00  0.00           C  
ATOM   4418  OD1 ASN A 279     -49.718  33.732  73.249  1.00  0.00           O  
ATOM   4419  ND2 ASN A 279     -48.811  32.458  71.669  1.00  0.00           N  
ATOM   4420  H   ASN A 279     -50.365  30.199  70.796  1.00  0.00           H  
ATOM   4421  HA  ASN A 279     -49.984  30.470  73.554  1.00  0.00           H  
ATOM   4422  HB2 ASN A 279     -51.773  32.289  73.085  1.00  0.00           H  
ATOM   4423  HB3 ASN A 279     -51.482  31.902  71.526  1.00  0.00           H  
ATOM   4424 HD21 ASN A 279     -48.893  31.677  71.050  1.00  0.00           H  
ATOM   4425 HD22 ASN A 279     -47.974  33.005  71.676  1.00  0.00           H  
ATOM   4426  N   GLN A 280     -52.657  28.900  72.911  1.00  0.00           N  
ATOM   4427  CA  GLN A 280     -53.910  28.374  73.515  1.00  0.00           C  
ATOM   4428  C   GLN A 280     -53.700  27.037  74.221  1.00  0.00           C  
ATOM   4429  O   GLN A 280     -54.616  26.532  74.885  1.00  0.00           O  
ATOM   4430  CB  GLN A 280     -54.969  28.198  72.366  1.00  0.00           C  
ATOM   4431  CG  GLN A 280     -55.494  29.482  71.738  1.00  0.00           C  
ATOM   4432  CD  GLN A 280     -55.804  30.656  72.648  1.00  0.00           C  
ATOM   4433  OE1 GLN A 280     -55.285  31.807  72.610  1.00  0.00           O  
ATOM   4434  NE2 GLN A 280     -56.727  30.406  73.595  1.00  0.00           N  
ATOM   4435  H   GLN A 280     -52.345  28.548  72.029  1.00  0.00           H  
ATOM   4436  HA  GLN A 280     -54.256  29.040  74.176  1.00  0.00           H  
ATOM   4437  HB2 GLN A 280     -55.750  27.701  72.744  1.00  0.00           H  
ATOM   4438  HB3 GLN A 280     -54.546  27.654  71.641  1.00  0.00           H  
ATOM   4439  HG2 GLN A 280     -56.339  29.251  71.255  1.00  0.00           H  
ATOM   4440  HG3 GLN A 280     -54.808  29.791  71.080  1.00  0.00           H  
ATOM   4441 HE21 GLN A 280     -57.155  29.504  73.650  1.00  0.00           H  
ATOM   4442 HE22 GLN A 280     -56.984  31.122  74.244  1.00  0.00           H  
ATOM   4443  N   LYS A 281     -52.582  26.391  74.017  1.00  0.00           N  
ATOM   4444  CA  LYS A 281     -52.288  25.079  74.610  1.00  0.00           C  
ATOM   4445  C   LYS A 281     -51.580  25.169  75.946  1.00  0.00           C  
ATOM   4446  O   LYS A 281     -50.457  25.709  76.014  1.00  0.00           O  
ATOM   4447  CB  LYS A 281     -51.453  24.260  73.618  1.00  0.00           C  
ATOM   4448  CG  LYS A 281     -51.068  22.816  74.077  1.00  0.00           C  
ATOM   4449  CD  LYS A 281     -51.114  21.858  72.885  1.00  0.00           C  
ATOM   4450  CE  LYS A 281     -50.344  20.564  73.145  1.00  0.00           C  
ATOM   4451  NZ  LYS A 281     -49.679  20.061  71.899  1.00  0.00           N  
ATOM   4452  H   LYS A 281     -51.892  26.811  73.428  1.00  0.00           H  
ATOM   4453  HA  LYS A 281     -53.156  24.602  74.751  1.00  0.00           H  
ATOM   4454  HB2 LYS A 281     -50.606  24.762  73.443  1.00  0.00           H  
ATOM   4455  HB3 LYS A 281     -51.976  24.182  72.769  1.00  0.00           H  
ATOM   4456  HG2 LYS A 281     -51.714  22.507  74.775  1.00  0.00           H  
ATOM   4457  HG3 LYS A 281     -50.144  22.825  74.459  1.00  0.00           H  
ATOM   4458  HD2 LYS A 281     -50.714  22.315  72.090  1.00  0.00           H  
ATOM   4459  HD3 LYS A 281     -52.069  21.630  72.693  1.00  0.00           H  
ATOM   4460  HE2 LYS A 281     -50.981  19.868  73.477  1.00  0.00           H  
ATOM   4461  HE3 LYS A 281     -49.645  20.735  73.840  1.00  0.00           H  
ATOM   4462  HZ1 LYS A 281     -49.185  19.216  72.103  1.00  0.00           H  
ATOM   4463  HZ2 LYS A 281     -50.372  19.882  71.200  1.00  0.00           H  
ATOM   4464  HZ3 LYS A 281     -49.037  20.750  71.563  1.00  0.00           H  
ATOM   4465  N   ALA A 282     -52.139  24.583  77.004  1.00  0.00           N  
ATOM   4466  CA  ALA A 282     -51.517  24.592  78.334  1.00  0.00           C  
ATOM   4467  C   ALA A 282     -50.192  23.900  78.270  1.00  0.00           C  
ATOM   4468  O   ALA A 282     -50.085  22.960  77.502  1.00  0.00           O  
ATOM   4469  CB  ALA A 282     -52.431  23.765  79.263  1.00  0.00           C  
ATOM   4470  H   ALA A 282     -53.017  24.119  76.888  1.00  0.00           H  
ATOM   4471  HA  ALA A 282     -51.415  25.527  78.674  1.00  0.00           H  
ATOM   4472  HB1 ALA A 282     -52.041  23.746  80.184  1.00  0.00           H  
ATOM   4473  HB2 ALA A 282     -53.339  24.182  79.294  1.00  0.00           H  
ATOM   4474  HB3 ALA A 282     -52.505  22.831  78.913  1.00  0.00           H  
ATOM   4475  N   PRO A 283     -49.142  24.263  78.973  1.00  0.00           N  
ATOM   4476  CA  PRO A 283     -49.075  25.359  79.889  1.00  0.00           C  
ATOM   4477  C   PRO A 283     -48.600  26.678  79.261  1.00  0.00           C  
ATOM   4478  O   PRO A 283     -48.451  27.653  79.987  1.00  0.00           O  
ATOM   4479  CB  PRO A 283     -47.994  24.863  80.861  1.00  0.00           C  
ATOM   4480  CG  PRO A 283     -47.027  24.184  79.983  1.00  0.00           C  
ATOM   4481  CD  PRO A 283     -47.809  23.574  78.847  1.00  0.00           C  
ATOM   4482  HA  PRO A 283     -49.948  25.483  80.360  1.00  0.00           H  
ATOM   4483  HB2 PRO A 283     -47.565  25.629  81.340  1.00  0.00           H  
ATOM   4484  HB3 PRO A 283     -48.379  24.226  81.529  1.00  0.00           H  
ATOM   4485  HG2 PRO A 283     -46.365  24.844  79.628  1.00  0.00           H  
ATOM   4486  HG3 PRO A 283     -46.546  23.469  80.491  1.00  0.00           H  
ATOM   4487  HD2 PRO A 283     -47.381  23.771  77.965  1.00  0.00           H  
ATOM   4488  HD3 PRO A 283     -47.900  22.585  78.960  1.00  0.00           H  
ATOM   4489  N   PHE A 284     -48.471  26.711  77.944  1.00  0.00           N  
ATOM   4490  CA  PHE A 284     -48.112  27.898  77.161  1.00  0.00           C  
ATOM   4491  C   PHE A 284     -49.186  28.973  77.073  1.00  0.00           C  
ATOM   4492  O   PHE A 284     -48.922  30.102  76.623  1.00  0.00           O  
ATOM   4493  CB  PHE A 284     -47.701  27.495  75.715  1.00  0.00           C  
ATOM   4494  CG  PHE A 284     -46.579  26.495  75.771  1.00  0.00           C  
ATOM   4495  CD1 PHE A 284     -45.293  26.870  76.103  1.00  0.00           C  
ATOM   4496  CD2 PHE A 284     -46.834  25.144  75.579  1.00  0.00           C  
ATOM   4497  CE1 PHE A 284     -44.265  25.930  76.197  1.00  0.00           C  
ATOM   4498  CE2 PHE A 284     -45.837  24.192  75.690  1.00  0.00           C  
ATOM   4499  CZ  PHE A 284     -44.556  24.603  75.990  1.00  0.00           C  
ATOM   4500  H   PHE A 284     -48.631  25.860  77.444  1.00  0.00           H  
ATOM   4501  HA  PHE A 284     -47.311  28.311  77.595  1.00  0.00           H  
ATOM   4502  HB2 PHE A 284     -47.399  28.307  75.216  1.00  0.00           H  
ATOM   4503  HB3 PHE A 284     -48.486  27.089  75.247  1.00  0.00           H  
ATOM   4504  HD1 PHE A 284     -45.094  27.834  76.280  1.00  0.00           H  
ATOM   4505  HD2 PHE A 284     -47.763  24.851  75.354  1.00  0.00           H  
ATOM   4506  HE1 PHE A 284     -43.332  26.218  76.412  1.00  0.00           H  
ATOM   4507  HE2 PHE A 284     -46.042  23.223  75.555  1.00  0.00           H  
ATOM   4508  HZ  PHE A 284     -43.825  23.924  76.058  1.00  0.00           H  
ATOM   4509  N   ASN A 285     -50.382  28.770  77.641  1.00  0.00           N  
ATOM   4510  CA  ASN A 285     -51.403  29.803  77.746  1.00  0.00           C  
ATOM   4511  C   ASN A 285     -51.152  30.605  79.022  1.00  0.00           C  
ATOM   4512  O   ASN A 285     -51.894  31.524  79.406  1.00  0.00           O  
ATOM   4513  CB  ASN A 285     -52.816  29.210  77.750  1.00  0.00           C  
ATOM   4514  CG  ASN A 285     -53.017  28.216  78.910  1.00  0.00           C  
ATOM   4515  OD1 ASN A 285     -52.123  27.610  79.482  1.00  0.00           O  
ATOM   4516  ND2 ASN A 285     -54.235  27.925  79.284  1.00  0.00           N  
ATOM   4517  H   ASN A 285     -50.584  27.863  78.012  1.00  0.00           H  
ATOM   4518  HA  ASN A 285     -51.317  30.417  76.961  1.00  0.00           H  
ATOM   4519  HB2 ASN A 285     -52.969  28.733  76.885  1.00  0.00           H  
ATOM   4520  HB3 ASN A 285     -53.479  29.953  77.842  1.00  0.00           H  
ATOM   4521 HD21 ASN A 285     -55.013  28.385  78.856  1.00  0.00           H  
ATOM   4522 HD22 ASN A 285     -54.389  27.242  79.998  1.00  0.00           H  
ATOM   4523  N   ASP A 286     -50.063  30.323  79.740  1.00  0.00           N  
ATOM   4524  CA  ASP A 286     -49.725  31.123  80.938  1.00  0.00           C  
ATOM   4525  C   ASP A 286     -48.623  32.117  80.528  1.00  0.00           C  
ATOM   4526  O   ASP A 286     -47.511  31.685  80.118  1.00  0.00           O  
ATOM   4527  CB  ASP A 286     -49.213  30.194  82.023  1.00  0.00           C  
ATOM   4528  CG  ASP A 286     -48.760  30.796  83.311  1.00  0.00           C  
ATOM   4529  OD1 ASP A 286     -48.395  31.982  83.461  1.00  0.00           O  
ATOM   4530  OD2 ASP A 286     -48.770  30.033  84.335  1.00  0.00           O  
ATOM   4531  H   ASP A 286     -49.471  29.565  79.466  1.00  0.00           H  
ATOM   4532  HA  ASP A 286     -50.532  31.618  81.261  1.00  0.00           H  
ATOM   4533  HB2 ASP A 286     -48.437  29.692  81.641  1.00  0.00           H  
ATOM   4534  HB3 ASP A 286     -49.951  29.554  82.238  1.00  0.00           H  
ATOM   4535  N   VAL A 287     -48.831  33.394  80.731  1.00  0.00           N  
ATOM   4536  CA  VAL A 287     -47.821  34.358  80.310  1.00  0.00           C  
ATOM   4537  C   VAL A 287     -46.457  34.161  80.952  1.00  0.00           C  
ATOM   4538  O   VAL A 287     -45.409  34.435  80.359  1.00  0.00           O  
ATOM   4539  CB  VAL A 287     -48.377  35.781  80.466  1.00  0.00           C  
ATOM   4540  CG1 VAL A 287     -48.618  36.126  81.986  1.00  0.00           C  
ATOM   4541  CG2 VAL A 287     -47.387  36.804  79.890  1.00  0.00           C  
ATOM   4542  H   VAL A 287     -49.674  33.705  81.170  1.00  0.00           H  
ATOM   4543  HA  VAL A 287     -47.691  34.215  79.329  1.00  0.00           H  
ATOM   4544  HB  VAL A 287     -49.244  35.850  79.973  1.00  0.00           H  
ATOM   4545 HG11 VAL A 287     -48.979  37.055  82.064  1.00  0.00           H  
ATOM   4546 HG12 VAL A 287     -49.275  35.479  82.375  1.00  0.00           H  
ATOM   4547 HG13 VAL A 287     -47.753  36.062  82.484  1.00  0.00           H  
ATOM   4548 HG21 VAL A 287     -47.760  37.726  79.997  1.00  0.00           H  
ATOM   4549 HG22 VAL A 287     -46.517  36.737  80.378  1.00  0.00           H  
ATOM   4550 HG23 VAL A 287     -47.240  36.615  78.919  1.00  0.00           H  
ATOM   4551  N   ARG A 288     -46.369  33.602  82.168  1.00  0.00           N  
ATOM   4552  CA  ARG A 288     -45.111  33.453  82.879  1.00  0.00           C  
ATOM   4553  C   ARG A 288     -44.186  32.461  82.208  1.00  0.00           C  
ATOM   4554  O   ARG A 288     -42.941  32.562  82.168  1.00  0.00           O  
ATOM   4555  CB  ARG A 288     -45.418  33.108  84.339  1.00  0.00           C  
ATOM   4556  CG  ARG A 288     -46.288  34.133  85.061  1.00  0.00           C  
ATOM   4557  CD  ARG A 288     -46.762  33.608  86.429  1.00  0.00           C  
ATOM   4558  NE  ARG A 288     -47.566  32.402  86.280  1.00  0.00           N  
ATOM   4559  CZ  ARG A 288     -48.347  31.863  87.218  1.00  0.00           C  
ATOM   4560  NH1 ARG A 288     -48.456  32.477  88.401  1.00  0.00           N  
ATOM   4561  NH2 ARG A 288     -49.070  30.766  87.078  1.00  0.00           N  
ATOM   4562  H   ARG A 288     -47.206  33.273  82.605  1.00  0.00           H  
ATOM   4563  HA  ARG A 288     -44.654  34.343  82.870  1.00  0.00           H  
ATOM   4564  HB2 ARG A 288     -44.551  33.032  84.831  1.00  0.00           H  
ATOM   4565  HB3 ARG A 288     -45.891  32.227  84.359  1.00  0.00           H  
ATOM   4566  HG2 ARG A 288     -47.088  34.336  84.496  1.00  0.00           H  
ATOM   4567  HG3 ARG A 288     -45.757  34.969  85.200  1.00  0.00           H  
ATOM   4568  HD2 ARG A 288     -47.312  34.313  86.877  1.00  0.00           H  
ATOM   4569  HD3 ARG A 288     -45.963  33.400  86.993  1.00  0.00           H  
ATOM   4570  HE  ARG A 288     -47.529  31.937  85.396  1.00  0.00           H  
ATOM   4571 HH11 ARG A 288     -49.037  32.087  89.115  1.00  0.00           H  
ATOM   4572 HH12 ARG A 288     -47.956  33.326  88.571  1.00  0.00           H  
ATOM   4573 HH21 ARG A 288     -49.628  30.435  87.839  1.00  0.00           H  
ATOM   4574 HH22 ARG A 288     -49.059  30.267  86.211  1.00  0.00           H  
ATOM   4575  N   VAL A 289     -44.791  31.365  81.730  1.00  0.00           N  
ATOM   4576  CA  VAL A 289     -44.036  30.321  81.034  1.00  0.00           C  
ATOM   4577  C   VAL A 289     -43.511  30.905  79.697  1.00  0.00           C  
ATOM   4578  O   VAL A 289     -42.335  30.695  79.373  1.00  0.00           O  
ATOM   4579  CB  VAL A 289     -44.922  29.100  80.809  1.00  0.00           C  
ATOM   4580  CG1 VAL A 289     -44.314  28.145  79.837  1.00  0.00           C  
ATOM   4581  CG2 VAL A 289     -45.272  28.407  82.148  1.00  0.00           C  
ATOM   4582  H   VAL A 289     -45.778  31.258  81.851  1.00  0.00           H  
ATOM   4583  HA  VAL A 289     -43.255  30.055  81.599  1.00  0.00           H  
ATOM   4584  HB  VAL A 289     -45.779  29.425  80.410  1.00  0.00           H  
ATOM   4585 HG11 VAL A 289     -44.922  27.360  79.716  1.00  0.00           H  
ATOM   4586 HG12 VAL A 289     -44.182  28.603  78.958  1.00  0.00           H  
ATOM   4587 HG13 VAL A 289     -43.431  27.832  80.186  1.00  0.00           H  
ATOM   4588 HG21 VAL A 289     -45.852  27.612  81.970  1.00  0.00           H  
ATOM   4589 HG22 VAL A 289     -44.431  28.111  82.600  1.00  0.00           H  
ATOM   4590 HG23 VAL A 289     -45.759  29.050  82.739  1.00  0.00           H  
ATOM   4591  N   ARG A 290     -44.363  31.602  78.939  1.00  0.00           N  
ATOM   4592  CA  ARG A 290     -43.917  32.190  77.665  1.00  0.00           C  
ATOM   4593  C   ARG A 290     -42.773  33.212  77.874  1.00  0.00           C  
ATOM   4594  O   ARG A 290     -41.762  33.221  77.189  1.00  0.00           O  
ATOM   4595  CB  ARG A 290     -45.080  32.896  76.971  1.00  0.00           C  
ATOM   4596  CG  ARG A 290     -46.186  31.886  76.510  1.00  0.00           C  
ATOM   4597  CD  ARG A 290     -47.239  32.558  75.623  1.00  0.00           C  
ATOM   4598  NE  ARG A 290     -47.792  33.849  76.061  1.00  0.00           N  
ATOM   4599  CZ  ARG A 290     -48.957  34.017  76.653  1.00  0.00           C  
ATOM   4600  NH1 ARG A 290     -49.678  32.896  76.857  1.00  0.00           N  
ATOM   4601  NH2 ARG A 290     -49.455  35.197  77.079  1.00  0.00           N  
ATOM   4602  H   ARG A 290     -45.309  31.725  79.239  1.00  0.00           H  
ATOM   4603  HA  ARG A 290     -43.587  31.456  77.071  1.00  0.00           H  
ATOM   4604  HB2 ARG A 290     -44.731  33.382  76.169  1.00  0.00           H  
ATOM   4605  HB3 ARG A 290     -45.486  33.552  77.607  1.00  0.00           H  
ATOM   4606  HG2 ARG A 290     -46.637  31.509  77.319  1.00  0.00           H  
ATOM   4607  HG3 ARG A 290     -45.754  31.146  75.995  1.00  0.00           H  
ATOM   4608  HD2 ARG A 290     -48.005  31.921  75.537  1.00  0.00           H  
ATOM   4609  HD3 ARG A 290     -46.823  32.702  74.725  1.00  0.00           H  
ATOM   4610  HE  ARG A 290     -47.239  34.665  75.896  1.00  0.00           H  
ATOM   4611 HH11 ARG A 290     -50.572  32.951  77.301  1.00  0.00           H  
ATOM   4612 HH12 ARG A 290     -49.319  32.010  76.564  1.00  0.00           H  
ATOM   4613 HH21 ARG A 290     -50.352  35.231  77.520  1.00  0.00           H  
ATOM   4614 HH22 ARG A 290     -48.927  36.037  76.954  1.00  0.00           H  
ATOM   4615  N   THR A 291     -42.953  34.026  78.920  1.00  0.00           N  
ATOM   4616  CA  THR A 291     -41.959  35.066  79.243  1.00  0.00           C  
ATOM   4617  C   THR A 291     -40.606  34.444  79.586  1.00  0.00           C  
ATOM   4618  O   THR A 291     -39.562  34.978  79.188  1.00  0.00           O  
ATOM   4619  CB  THR A 291     -42.434  36.012  80.354  1.00  0.00           C  
ATOM   4620  OG1 THR A 291     -43.685  36.584  79.877  1.00  0.00           O  
ATOM   4621  CG2 THR A 291     -41.451  37.181  80.541  1.00  0.00           C  
ATOM   4622  H   THR A 291     -43.770  33.928  79.489  1.00  0.00           H  
ATOM   4623  HA  THR A 291     -41.830  35.618  78.419  1.00  0.00           H  
ATOM   4624  HB  THR A 291     -42.570  35.517  81.212  1.00  0.00           H  
ATOM   4625  HG1 THR A 291     -44.047  37.214  80.564  1.00  0.00           H  
ATOM   4626 HG21 THR A 291     -41.782  37.782  81.269  1.00  0.00           H  
ATOM   4627 HG22 THR A 291     -40.551  36.823  80.788  1.00  0.00           H  
ATOM   4628 HG23 THR A 291     -41.382  37.698  79.688  1.00  0.00           H  
ATOM   4629  N   ALA A 292     -40.637  33.367  80.359  1.00  0.00           N  
ATOM   4630  CA  ALA A 292     -39.381  32.706  80.713  1.00  0.00           C  
ATOM   4631  C   ALA A 292     -38.598  32.182  79.516  1.00  0.00           C  
ATOM   4632  O   ALA A 292     -37.331  32.311  79.515  1.00  0.00           O  
ATOM   4633  CB  ALA A 292     -39.650  31.522  81.642  1.00  0.00           C  
ATOM   4634  H   ALA A 292     -41.509  33.011  80.696  1.00  0.00           H  
ATOM   4635  HA  ALA A 292     -38.807  33.364  81.201  1.00  0.00           H  
ATOM   4636  HB1 ALA A 292     -38.785  31.079  81.876  1.00  0.00           H  
ATOM   4637  HB2 ALA A 292     -40.095  31.847  82.476  1.00  0.00           H  
ATOM   4638  HB3 ALA A 292     -40.246  30.865  81.181  1.00  0.00           H  
ATOM   4639  N   LEU A 293     -39.297  31.519  78.576  1.00  0.00           N  
ATOM   4640  CA  LEU A 293     -38.650  31.029  77.376  1.00  0.00           C  
ATOM   4641  C   LEU A 293     -38.008  32.176  76.586  1.00  0.00           C  
ATOM   4642  O   LEU A 293     -36.891  32.098  76.014  1.00  0.00           O  
ATOM   4643  CB  LEU A 293     -39.706  30.298  76.492  1.00  0.00           C  
ATOM   4644  CG  LEU A 293     -40.262  28.958  77.062  1.00  0.00           C  
ATOM   4645  CD1 LEU A 293     -41.265  28.301  76.133  1.00  0.00           C  
ATOM   4646  CD2 LEU A 293     -39.117  27.937  77.248  1.00  0.00           C  
ATOM   4647  H   LEU A 293     -40.276  31.363  78.708  1.00  0.00           H  
ATOM   4648  HA  LEU A 293     -37.938  30.377  77.636  1.00  0.00           H  
ATOM   4649  HB2 LEU A 293     -39.282  30.102  75.608  1.00  0.00           H  
ATOM   4650  HB3 LEU A 293     -40.479  30.919  76.361  1.00  0.00           H  
ATOM   4651  HG  LEU A 293     -40.696  29.131  77.946  1.00  0.00           H  
ATOM   4652 HD11 LEU A 293     -41.590  27.449  76.543  1.00  0.00           H  
ATOM   4653 HD12 LEU A 293     -42.039  28.918  75.988  1.00  0.00           H  
ATOM   4654 HD13 LEU A 293     -40.827  28.104  75.256  1.00  0.00           H  
ATOM   4655 HD21 LEU A 293     -39.488  27.083  77.614  1.00  0.00           H  
ATOM   4656 HD22 LEU A 293     -38.681  27.760  76.365  1.00  0.00           H  
ATOM   4657 HD23 LEU A 293     -38.441  28.307  77.885  1.00  0.00           H  
ATOM   4658  N   LYS A 294     -38.710  33.322  76.525  1.00  0.00           N  
ATOM   4659  CA  LYS A 294     -38.246  34.452  75.703  1.00  0.00           C  
ATOM   4660  C   LYS A 294     -36.951  35.015  76.329  1.00  0.00           C  
ATOM   4661  O   LYS A 294     -36.008  35.381  75.636  1.00  0.00           O  
ATOM   4662  CB  LYS A 294     -39.355  35.539  75.724  1.00  0.00           C  
ATOM   4663  CG  LYS A 294     -39.032  36.803  74.884  1.00  0.00           C  
ATOM   4664  CD  LYS A 294     -40.134  37.864  75.066  1.00  0.00           C  
ATOM   4665  CE  LYS A 294     -40.172  38.535  76.444  1.00  0.00           C  
ATOM   4666  NZ  LYS A 294     -41.266  39.581  76.453  1.00  0.00           N  
ATOM   4667  H   LYS A 294     -39.559  33.408  77.046  1.00  0.00           H  
ATOM   4668  HA  LYS A 294     -38.074  34.150  74.765  1.00  0.00           H  
ATOM   4669  HB2 LYS A 294     -39.497  35.822  76.673  1.00  0.00           H  
ATOM   4670  HB3 LYS A 294     -40.197  35.134  75.367  1.00  0.00           H  
ATOM   4671  HG2 LYS A 294     -38.974  36.551  73.918  1.00  0.00           H  
ATOM   4672  HG3 LYS A 294     -38.156  37.183  75.183  1.00  0.00           H  
ATOM   4673  HD2 LYS A 294     -41.018  37.422  74.913  1.00  0.00           H  
ATOM   4674  HD3 LYS A 294     -39.994  38.577  74.379  1.00  0.00           H  
ATOM   4675  HE2 LYS A 294     -39.291  38.970  76.630  1.00  0.00           H  
ATOM   4676  HE3 LYS A 294     -40.359  37.848  77.146  1.00  0.00           H  
ATOM   4677  HZ1 LYS A 294     -41.297  40.023  77.349  1.00  0.00           H  
ATOM   4678  HZ2 LYS A 294     -41.078  40.266  75.749  1.00  0.00           H  
ATOM   4679  HZ3 LYS A 294     -42.146  39.144  76.266  1.00  0.00           H  
ATOM   4680  N   LEU A 295     -36.991  35.169  77.645  1.00  0.00           N  
ATOM   4681  CA  LEU A 295     -35.835  35.768  78.368  1.00  0.00           C  
ATOM   4682  C   LEU A 295     -34.600  34.872  78.415  1.00  0.00           C  
ATOM   4683  O   LEU A 295     -33.476  35.348  78.330  1.00  0.00           O  
ATOM   4684  CB  LEU A 295     -36.241  36.047  79.837  1.00  0.00           C  
ATOM   4685  CG  LEU A 295     -37.297  37.114  80.096  1.00  0.00           C  
ATOM   4686  CD1 LEU A 295     -37.650  37.256  81.578  1.00  0.00           C  
ATOM   4687  CD2 LEU A 295     -36.883  38.480  79.568  1.00  0.00           C  
ATOM   4688  H   LEU A 295     -37.802  34.881  78.155  1.00  0.00           H  
ATOM   4689  HA  LEU A 295     -35.591  36.633  77.929  1.00  0.00           H  
ATOM   4690  HB2 LEU A 295     -35.414  36.322  80.327  1.00  0.00           H  
ATOM   4691  HB3 LEU A 295     -36.585  35.189  80.219  1.00  0.00           H  
ATOM   4692  HG  LEU A 295     -38.128  36.841  79.612  1.00  0.00           H  
ATOM   4693 HD11 LEU A 295     -38.345  37.967  81.689  1.00  0.00           H  
ATOM   4694 HD12 LEU A 295     -38.006  36.386  81.921  1.00  0.00           H  
ATOM   4695 HD13 LEU A 295     -36.831  37.507  82.093  1.00  0.00           H  
ATOM   4696 HD21 LEU A 295     -37.605  39.145  79.761  1.00  0.00           H  
ATOM   4697 HD22 LEU A 295     -36.037  38.768  80.016  1.00  0.00           H  
ATOM   4698 HD23 LEU A 295     -36.735  38.425  78.580  1.00  0.00           H  
ATOM   4699  N   ALA A 296     -34.789  33.554  78.518  1.00  0.00           N  
ATOM   4700  CA  ALA A 296     -33.681  32.631  78.682  1.00  0.00           C  
ATOM   4701  C   ALA A 296     -32.945  32.297  77.396  1.00  0.00           C  
ATOM   4702  O   ALA A 296     -31.884  31.641  77.410  1.00  0.00           O  
ATOM   4703  CB  ALA A 296     -34.203  31.356  79.403  1.00  0.00           C  
ATOM   4704  H   ALA A 296     -35.721  33.193  78.481  1.00  0.00           H  
ATOM   4705  HA  ALA A 296     -33.022  33.067  79.294  1.00  0.00           H  
ATOM   4706  HB1 ALA A 296     -33.450  30.709  79.524  1.00  0.00           H  
ATOM   4707  HB2 ALA A 296     -34.573  31.607  80.297  1.00  0.00           H  
ATOM   4708  HB3 ALA A 296     -34.922  30.932  78.852  1.00  0.00           H  
ATOM   4709  N   LEU A 297     -33.515  32.607  76.240  1.00  0.00           N  
ATOM   4710  CA  LEU A 297     -32.838  32.330  74.970  1.00  0.00           C  
ATOM   4711  C   LEU A 297     -31.666  33.318  74.859  1.00  0.00           C  
ATOM   4712  O   LEU A 297     -31.904  34.532  75.075  1.00  0.00           O  
ATOM   4713  CB  LEU A 297     -33.801  32.444  73.799  1.00  0.00           C  
ATOM   4714  CG  LEU A 297     -33.306  31.872  72.451  1.00  0.00           C  
ATOM   4715  CD1 LEU A 297     -34.470  31.545  71.508  1.00  0.00           C  
ATOM   4716  CD2 LEU A 297     -32.463  32.908  71.718  1.00  0.00           C  
ATOM   4717  H   LEU A 297     -34.419  33.035  76.234  1.00  0.00           H  
ATOM   4718  HA  LEU A 297     -32.473  31.399  74.997  1.00  0.00           H  
ATOM   4719  HB2 LEU A 297     -34.003  33.414  73.663  1.00  0.00           H  
ATOM   4720  HB3 LEU A 297     -34.641  31.960  74.046  1.00  0.00           H  
ATOM   4721  HG  LEU A 297     -32.762  31.049  72.613  1.00  0.00           H  
ATOM   4722 HD11 LEU A 297     -34.111  31.179  70.650  1.00  0.00           H  
ATOM   4723 HD12 LEU A 297     -35.066  30.866  71.937  1.00  0.00           H  
ATOM   4724 HD13 LEU A 297     -34.993  32.377  71.322  1.00  0.00           H  
ATOM   4725 HD21 LEU A 297     -32.149  32.527  70.848  1.00  0.00           H  
ATOM   4726 HD22 LEU A 297     -33.014  33.724  71.545  1.00  0.00           H  
ATOM   4727 HD23 LEU A 297     -31.673  33.153  72.280  1.00  0.00           H  
ATOM   4728  N   ASP A 298     -30.454  32.861  74.572  1.00  0.00           N  
ATOM   4729  CA  ASP A 298     -29.317  33.787  74.478  1.00  0.00           C  
ATOM   4730  C   ASP A 298     -29.060  34.118  72.990  1.00  0.00           C  
ATOM   4731  O   ASP A 298     -28.478  33.276  72.268  1.00  0.00           O  
ATOM   4732  CB  ASP A 298     -28.029  33.127  75.027  1.00  0.00           C  
ATOM   4733  CG  ASP A 298     -26.937  34.194  75.136  1.00  0.00           C  
ATOM   4734  OD1 ASP A 298     -26.830  35.114  74.292  1.00  0.00           O  
ATOM   4735  OD2 ASP A 298     -26.200  34.140  76.139  1.00  0.00           O  
ATOM   4736  H   ASP A 298     -30.314  31.883  74.419  1.00  0.00           H  
ATOM   4737  HA  ASP A 298     -29.515  34.625  74.986  1.00  0.00           H  
ATOM   4738  HB2 ASP A 298     -27.731  32.403  74.405  1.00  0.00           H  
ATOM   4739  HB3 ASP A 298     -28.210  32.737  75.930  1.00  0.00           H  
ATOM   4740  N   ARG A 299     -29.580  35.265  72.588  1.00  0.00           N  
ATOM   4741  CA  ARG A 299     -29.569  35.697  71.165  1.00  0.00           C  
ATOM   4742  C   ARG A 299     -28.128  35.965  70.743  1.00  0.00           C  
ATOM   4743  O   ARG A 299     -27.775  35.714  69.594  1.00  0.00           O  
ATOM   4744  CB  ARG A 299     -30.439  36.950  70.935  1.00  0.00           C  
ATOM   4745  CG  ARG A 299     -31.971  36.741  70.972  1.00  0.00           C  
ATOM   4746  CD  ARG A 299     -32.759  37.966  71.469  1.00  0.00           C  
ATOM   4747  NE  ARG A 299     -34.134  37.539  71.774  1.00  0.00           N  
ATOM   4748  CZ  ARG A 299     -34.587  36.894  72.837  1.00  0.00           C  
ATOM   4749  NH1 ARG A 299     -33.784  36.722  73.917  1.00  0.00           N  
ATOM   4750  NH2 ARG A 299     -35.880  36.500  72.885  1.00  0.00           N  
ATOM   4751  H   ARG A 299     -29.998  35.867  73.269  1.00  0.00           H  
ATOM   4752  HA  ARG A 299     -29.931  34.952  70.604  1.00  0.00           H  
ATOM   4753  HB2 ARG A 299     -30.205  37.322  70.037  1.00  0.00           H  
ATOM   4754  HB3 ARG A 299     -30.206  37.616  71.643  1.00  0.00           H  
ATOM   4755  HG2 ARG A 299     -32.169  35.972  71.580  1.00  0.00           H  
ATOM   4756  HG3 ARG A 299     -32.281  36.522  70.047  1.00  0.00           H  
ATOM   4757  HD2 ARG A 299     -32.773  38.670  70.759  1.00  0.00           H  
ATOM   4758  HD3 ARG A 299     -32.328  38.333  72.293  1.00  0.00           H  
ATOM   4759  HE  ARG A 299     -34.820  37.768  71.083  1.00  0.00           H  
ATOM   4760 HH11 ARG A 299     -34.125  36.235  74.721  1.00  0.00           H  
ATOM   4761 HH12 ARG A 299     -32.851  37.082  73.909  1.00  0.00           H  
ATOM   4762 HH21 ARG A 299     -36.225  36.012  73.687  1.00  0.00           H  
ATOM   4763 HH22 ARG A 299     -36.491  36.696  72.118  1.00  0.00           H  
ATOM   4764  N   ASP A 300     -27.305  36.469  71.685  1.00  0.00           N  
ATOM   4765  CA  ASP A 300     -25.902  36.689  71.320  1.00  0.00           C  
ATOM   4766  C   ASP A 300     -25.192  35.421  70.918  1.00  0.00           C  
ATOM   4767  O   ASP A 300     -24.503  35.408  69.886  1.00  0.00           O  
ATOM   4768  CB  ASP A 300     -25.181  37.470  72.415  1.00  0.00           C  
ATOM   4769  CG  ASP A 300     -24.501  38.616  71.655  1.00  0.00           C  
ATOM   4770  OD1 ASP A 300     -25.199  39.639  71.409  1.00  0.00           O  
ATOM   4771  OD2 ASP A 300     -23.334  38.351  71.291  1.00  0.00           O  
ATOM   4772  H   ASP A 300     -27.640  36.685  72.602  1.00  0.00           H  
ATOM   4773  HA  ASP A 300     -25.909  37.277  70.511  1.00  0.00           H  
ATOM   4774  HB2 ASP A 300     -24.504  36.896  72.876  1.00  0.00           H  
ATOM   4775  HB3 ASP A 300     -25.831  37.824  73.088  1.00  0.00           H  
ATOM   4776  N   ILE A 301     -25.380  34.305  71.595  1.00  0.00           N  
ATOM   4777  CA  ILE A 301     -24.784  33.045  71.190  1.00  0.00           C  
ATOM   4778  C   ILE A 301     -25.342  32.509  69.876  1.00  0.00           C  
ATOM   4779  O   ILE A 301     -24.568  32.005  69.030  1.00  0.00           O  
ATOM   4780  CB  ILE A 301     -24.975  31.962  72.286  1.00  0.00           C  
ATOM   4781  CG1 ILE A 301     -24.230  32.445  73.537  1.00  0.00           C  
ATOM   4782  CG2 ILE A 301     -24.471  30.629  71.775  1.00  0.00           C  
ATOM   4783  CD1 ILE A 301     -23.809  31.383  74.515  1.00  0.00           C  
ATOM   4784  H   ILE A 301     -25.952  34.328  72.415  1.00  0.00           H  
ATOM   4785  HA  ILE A 301     -23.802  33.193  71.070  1.00  0.00           H  
ATOM   4786  HB  ILE A 301     -25.949  31.882  72.498  1.00  0.00           H  
ATOM   4787 HG12 ILE A 301     -24.829  33.084  74.020  1.00  0.00           H  
ATOM   4788 HG13 ILE A 301     -23.406  32.924  73.235  1.00  0.00           H  
ATOM   4789 HG21 ILE A 301     -24.595  29.933  72.482  1.00  0.00           H  
ATOM   4790 HG22 ILE A 301     -24.985  30.369  70.958  1.00  0.00           H  
ATOM   4791 HG23 ILE A 301     -23.500  30.705  71.548  1.00  0.00           H  
ATOM   4792 HD11 ILE A 301     -23.335  31.809  75.286  1.00  0.00           H  
ATOM   4793 HD12 ILE A 301     -24.617  30.897  74.847  1.00  0.00           H  
ATOM   4794 HD13 ILE A 301     -23.194  30.737  74.062  1.00  0.00           H  
ATOM   4795  N   ILE A 302     -26.678  32.529  69.727  1.00  0.00           N  
ATOM   4796  CA  ILE A 302     -27.278  31.967  68.522  1.00  0.00           C  
ATOM   4797  C   ILE A 302     -26.788  32.710  67.279  1.00  0.00           C  
ATOM   4798  O   ILE A 302     -26.334  32.093  66.317  1.00  0.00           O  
ATOM   4799  CB  ILE A 302     -28.833  32.046  68.503  1.00  0.00           C  
ATOM   4800  CG1 ILE A 302     -29.451  31.280  69.658  1.00  0.00           C  
ATOM   4801  CG2 ILE A 302     -29.398  31.570  67.162  1.00  0.00           C  
ATOM   4802  CD1 ILE A 302     -29.090  29.823  69.747  1.00  0.00           C  
ATOM   4803  H   ILE A 302     -27.257  32.927  70.438  1.00  0.00           H  
ATOM   4804  HA  ILE A 302     -27.006  31.007  68.448  1.00  0.00           H  
ATOM   4805  HB  ILE A 302     -29.086  33.007  68.611  1.00  0.00           H  
ATOM   4806 HG12 ILE A 302     -30.445  31.345  69.572  1.00  0.00           H  
ATOM   4807 HG13 ILE A 302     -29.161  31.720  70.508  1.00  0.00           H  
ATOM   4808 HG21 ILE A 302     -30.396  31.632  67.180  1.00  0.00           H  
ATOM   4809 HG22 ILE A 302     -29.041  32.146  66.427  1.00  0.00           H  
ATOM   4810 HG23 ILE A 302     -29.126  30.621  67.004  1.00  0.00           H  
ATOM   4811 HD11 ILE A 302     -29.546  29.414  70.537  1.00  0.00           H  
ATOM   4812 HD12 ILE A 302     -29.384  29.355  68.913  1.00  0.00           H  
ATOM   4813 HD13 ILE A 302     -28.100  29.731  69.850  1.00  0.00           H  
ATOM   4814  N   VAL A 303     -26.964  34.018  67.320  1.00  0.00           N  
ATOM   4815  CA  VAL A 303     -26.685  34.911  66.223  1.00  0.00           C  
ATOM   4816  C   VAL A 303     -25.218  35.234  65.963  1.00  0.00           C  
ATOM   4817  O   VAL A 303     -24.808  35.168  64.798  1.00  0.00           O  
ATOM   4818  CB  VAL A 303     -27.417  36.269  66.412  1.00  0.00           C  
ATOM   4819  CG1 VAL A 303     -27.187  37.196  65.234  1.00  0.00           C  
ATOM   4820  CG2 VAL A 303     -28.912  36.030  66.628  1.00  0.00           C  
ATOM   4821  H   VAL A 303     -27.314  34.416  68.168  1.00  0.00           H  
ATOM   4822  HA  VAL A 303     -27.049  34.488  65.393  1.00  0.00           H  
ATOM   4823  HB  VAL A 303     -27.050  36.709  67.231  1.00  0.00           H  
ATOM   4824 HG11 VAL A 303     -27.671  38.058  65.388  1.00  0.00           H  
ATOM   4825 HG12 VAL A 303     -26.208  37.376  65.138  1.00  0.00           H  
ATOM   4826 HG13 VAL A 303     -27.531  36.766  64.399  1.00  0.00           H  
ATOM   4827 HG21 VAL A 303     -29.376  36.908  66.749  1.00  0.00           H  
ATOM   4828 HG22 VAL A 303     -29.293  35.559  65.832  1.00  0.00           H  
ATOM   4829 HG23 VAL A 303     -29.045  35.468  67.444  1.00  0.00           H  
ATOM   4830  N   ASN A 304     -24.477  35.684  66.970  1.00  0.00           N  
ATOM   4831  CA  ASN A 304     -23.089  36.049  66.793  1.00  0.00           C  
ATOM   4832  C   ASN A 304     -22.086  34.920  66.924  1.00  0.00           C  
ATOM   4833  O   ASN A 304     -20.929  35.212  66.605  1.00  0.00           O  
ATOM   4834  CB  ASN A 304     -22.665  37.098  67.839  1.00  0.00           C  
ATOM   4835  CG  ASN A 304     -23.352  38.429  67.629  1.00  0.00           C  
ATOM   4836  OD1 ASN A 304     -23.441  38.890  66.486  1.00  0.00           O  
ATOM   4837  ND2 ASN A 304     -23.801  39.000  68.732  1.00  0.00           N  
ATOM   4838  H   ASN A 304     -24.891  35.773  67.876  1.00  0.00           H  
ATOM   4839  HA  ASN A 304     -22.986  36.454  65.885  1.00  0.00           H  
ATOM   4840  HB2 ASN A 304     -21.676  37.233  67.776  1.00  0.00           H  
ATOM   4841  HB3 ASN A 304     -22.898  36.756  68.750  1.00  0.00           H  
ATOM   4842 HD21 ASN A 304     -23.681  38.546  69.615  1.00  0.00           H  
ATOM   4843 HD22 ASN A 304     -24.261  39.886  68.684  1.00  0.00           H  
ATOM   4844  N   LYS A 305     -22.414  33.734  67.406  1.00  0.00           N  
ATOM   4845  CA  LYS A 305     -21.501  32.645  67.660  1.00  0.00           C  
ATOM   4846  C   LYS A 305     -21.890  31.330  67.001  1.00  0.00           C  
ATOM   4847  O   LYS A 305     -20.990  30.532  66.667  1.00  0.00           O  
ATOM   4848  CB  LYS A 305     -21.397  32.335  69.173  1.00  0.00           C  
ATOM   4849  CG  LYS A 305     -20.737  33.378  70.061  1.00  0.00           C  
ATOM   4850  CD  LYS A 305     -21.357  33.455  71.449  1.00  0.00           C  
ATOM   4851  CE  LYS A 305     -20.421  33.939  72.538  1.00  0.00           C  
ATOM   4852  NZ  LYS A 305     -20.357  35.419  72.723  1.00  0.00           N  
ATOM   4853  H   LYS A 305     -23.380  33.577  67.613  1.00  0.00           H  
ATOM   4854  HA  LYS A 305     -20.595  32.909  67.329  1.00  0.00           H  
ATOM   4855  HB2 LYS A 305     -20.876  31.487  69.270  1.00  0.00           H  
ATOM   4856  HB3 LYS A 305     -22.327  32.196  69.515  1.00  0.00           H  
ATOM   4857  HG2 LYS A 305     -20.826  34.272  69.622  1.00  0.00           H  
ATOM   4858  HG3 LYS A 305     -19.768  33.148  70.157  1.00  0.00           H  
ATOM   4859  HD2 LYS A 305     -21.677  32.541  71.698  1.00  0.00           H  
ATOM   4860  HD3 LYS A 305     -22.136  34.081  71.407  1.00  0.00           H  
ATOM   4861  HE2 LYS A 305     -19.500  33.616  72.318  1.00  0.00           H  
ATOM   4862  HE3 LYS A 305     -20.719  33.534  73.402  1.00  0.00           H  
ATOM   4863  HZ1 LYS A 305     -19.716  35.635  73.460  1.00  0.00           H  
ATOM   4864  HZ2 LYS A 305     -20.047  35.848  71.875  1.00  0.00           H  
ATOM   4865  HZ3 LYS A 305     -21.265  35.765  72.959  1.00  0.00           H  
ATOM   4866  N   VAL A 306     -23.178  30.995  66.901  1.00  0.00           N  
ATOM   4867  CA  VAL A 306     -23.538  29.726  66.259  1.00  0.00           C  
ATOM   4868  C   VAL A 306     -23.840  29.954  64.772  1.00  0.00           C  
ATOM   4869  O   VAL A 306     -23.417  29.143  63.936  1.00  0.00           O  
ATOM   4870  CB  VAL A 306     -24.683  28.994  66.949  1.00  0.00           C  
ATOM   4871  CG1 VAL A 306     -25.185  27.779  66.186  1.00  0.00           C  
ATOM   4872  CG2 VAL A 306     -24.342  28.549  68.379  1.00  0.00           C  
ATOM   4873  H   VAL A 306     -23.888  31.601  67.259  1.00  0.00           H  
ATOM   4874  HA  VAL A 306     -22.735  29.132  66.309  1.00  0.00           H  
ATOM   4875  HB  VAL A 306     -25.446  29.637  67.015  1.00  0.00           H  
ATOM   4876 HG11 VAL A 306     -25.932  27.351  66.695  1.00  0.00           H  
ATOM   4877 HG12 VAL A 306     -25.515  28.064  65.286  1.00  0.00           H  
ATOM   4878 HG13 VAL A 306     -24.438  27.123  66.075  1.00  0.00           H  
ATOM   4879 HG21 VAL A 306     -25.128  28.077  68.778  1.00  0.00           H  
ATOM   4880 HG22 VAL A 306     -23.557  27.930  68.357  1.00  0.00           H  
ATOM   4881 HG23 VAL A 306     -24.119  29.351  68.933  1.00  0.00           H  
ATOM   4882  N   LYS A 307     -24.576  31.005  64.419  1.00  0.00           N  
ATOM   4883  CA  LYS A 307     -24.923  31.274  63.026  1.00  0.00           C  
ATOM   4884  C   LYS A 307     -23.784  32.054  62.362  1.00  0.00           C  
ATOM   4885  O   LYS A 307     -23.210  31.620  61.369  1.00  0.00           O  
ATOM   4886  CB  LYS A 307     -26.204  32.093  62.841  1.00  0.00           C  
ATOM   4887  CG  LYS A 307     -26.673  32.277  61.396  1.00  0.00           C  
ATOM   4888  CD  LYS A 307     -28.204  32.227  61.302  1.00  0.00           C  
ATOM   4889  CE  LYS A 307     -28.721  31.675  59.977  1.00  0.00           C  
ATOM   4890  NZ  LYS A 307     -28.727  32.728  58.931  1.00  0.00           N  
ATOM   4891  H   LYS A 307     -24.901  31.630  65.129  1.00  0.00           H  
ATOM   4892  HA  LYS A 307     -25.031  30.401  62.550  1.00  0.00           H  
ATOM   4893  HB2 LYS A 307     -26.047  33.000  63.231  1.00  0.00           H  
ATOM   4894  HB3 LYS A 307     -26.936  31.636  63.346  1.00  0.00           H  
ATOM   4895  HG2 LYS A 307     -26.287  31.547  60.832  1.00  0.00           H  
ATOM   4896  HG3 LYS A 307     -26.354  33.163  61.059  1.00  0.00           H  
ATOM   4897  HD2 LYS A 307     -28.558  33.155  61.416  1.00  0.00           H  
ATOM   4898  HD3 LYS A 307     -28.547  31.647  62.041  1.00  0.00           H  
ATOM   4899  HE2 LYS A 307     -29.653  31.335  60.105  1.00  0.00           H  
ATOM   4900  HE3 LYS A 307     -28.130  30.924  59.682  1.00  0.00           H  
ATOM   4901  HZ1 LYS A 307     -29.069  32.344  58.073  1.00  0.00           H  
ATOM   4902  HZ2 LYS A 307     -29.319  33.480  59.219  1.00  0.00           H  
ATOM   4903  HZ3 LYS A 307     -27.797  33.069  58.796  1.00  0.00           H  
ATOM   4904  N   ASN A 308     -23.537  33.240  62.894  1.00  0.00           N  
ATOM   4905  CA  ASN A 308     -22.522  34.122  62.381  1.00  0.00           C  
ATOM   4906  C   ASN A 308     -22.602  34.312  60.873  1.00  0.00           C  
ATOM   4907  O   ASN A 308     -21.750  33.826  60.133  1.00  0.00           O  
ATOM   4908  CB  ASN A 308     -21.114  33.620  62.755  1.00  0.00           C  
ATOM   4909  CG  ASN A 308     -20.143  34.792  62.737  1.00  0.00           C  
ATOM   4910  OD1 ASN A 308     -20.517  35.891  63.117  1.00  0.00           O  
ATOM   4911  ND2 ASN A 308     -18.912  34.559  62.307  1.00  0.00           N  
ATOM   4912  H   ASN A 308     -24.076  33.535  63.683  1.00  0.00           H  
ATOM   4913  HA  ASN A 308     -22.651  35.017  62.809  1.00  0.00           H  
ATOM   4914  HB2 ASN A 308     -20.818  32.931  62.094  1.00  0.00           H  
ATOM   4915  HB3 ASN A 308     -21.135  33.217  63.670  1.00  0.00           H  
ATOM   4916 HD21 ASN A 308     -18.653  33.641  62.006  1.00  0.00           H  
ATOM   4917 HD22 ASN A 308     -18.242  35.301  62.284  1.00  0.00           H  
ATOM   4918  N   GLN A 309     -23.607  35.068  60.403  1.00  0.00           N  
ATOM   4919  CA  GLN A 309     -23.846  35.376  59.010  1.00  0.00           C  
ATOM   4920  C   GLN A 309     -24.216  36.843  58.818  1.00  0.00           C  
ATOM   4921  O   GLN A 309     -24.318  37.387  57.706  1.00  0.00           O  
ATOM   4922  CB  GLN A 309     -24.898  34.404  58.465  1.00  0.00           C  
ATOM   4923  CG  GLN A 309     -24.329  33.025  58.190  1.00  0.00           C  
ATOM   4924  CD  GLN A 309     -25.307  31.936  57.877  1.00  0.00           C  
ATOM   4925  OE1 GLN A 309     -26.529  32.068  57.753  1.00  0.00           O  
ATOM   4926  NE2 GLN A 309     -24.801  30.722  57.699  1.00  0.00           N  
ATOM   4927  H   GLN A 309     -24.244  35.450  61.072  1.00  0.00           H  
ATOM   4928  HA  GLN A 309     -22.994  35.211  58.513  1.00  0.00           H  
ATOM   4929  HB2 GLN A 309     -25.266  34.775  57.612  1.00  0.00           H  
ATOM   4930  HB3 GLN A 309     -25.634  34.319  59.136  1.00  0.00           H  
ATOM   4931  HG2 GLN A 309     -23.814  32.744  59.000  1.00  0.00           H  
ATOM   4932  HG3 GLN A 309     -23.707  33.105  57.411  1.00  0.00           H  
ATOM   4933 HE21 GLN A 309     -23.816  30.572  57.790  1.00  0.00           H  
ATOM   4934 HE22 GLN A 309     -25.404  29.957  57.474  1.00  0.00           H  
ATOM   4935  N   GLY A 310     -24.341  37.582  59.913  1.00  0.00           N  
ATOM   4936  CA  GLY A 310     -24.681  38.992  59.870  1.00  0.00           C  
ATOM   4937  C   GLY A 310     -26.124  39.339  60.180  1.00  0.00           C
[truncated: 1,023,517 more chars]
