# Supplementary material for: FastGrow: on-the-fly growing and its application to DYRK1A
Source: J Comput Aided Mol Des. 2022 Aug 22;36(9):639–51. doi: 10.1007/s10822-022-00469-y (PMC9512872; doi:10.1007/s10822-022-00469-y)
Supplement: Supplementary file 3 — (zip 300339 KB) [file 10822_2022_469_MOESM3_ESM.zip › validation_sets/cross_growing/1b52_1b3l/water_replacement.json]

{
    "interactions": [
        {
            "ligandInteraction": {
                "center": [
                    7.17,
                    36.89,
                    8.729
                ],
                "chemicalType": "Unspecified",
                "geometryType": "Undirected",
                "interactionType": "Hydrophobic",
                "referenceAtom": {
                    "coordinates": [
                        7.17,
                        36.89,
                        8.729
                    ],
                    "element": "O",
                    "inFileID": 8647,
                    "moleculePosition": 0,
                    "name": "O"
                }
            },
            "score": 0.7722227287260326,
            "siteInteraction": {
                "center": [
                    7.155,
                    33.22,
                    9.414
                ],
                "chemicalType": "Unspecified",
                "geometryType": "Undirected",
                "interactionType": "Hydrophobic",
                "referenceAtom": {
                    "coordinates": [
                        7.155,
                        33.22,
                        9.414
                    ],
                    "element": "C",
                    "inFileID": 7557,
                    "moleculePosition": 6642,
                    "name": "CZ3"
                }
            }
        }
    ]
}
