# Supplementary material for: FastGrow: on-the-fly growing and its application to DYRK1A
Source: J Comput Aided Mol Des. 2022 Aug 22;36(9):639–51. doi: 10.1007/s10822-022-00469-y (PMC9512872; doi:10.1007/s10822-022-00469-y)
Supplement: Supplementary file 3 — (zip 300339 KB) [file 10822_2022_469_MOESM3_ESM.zip › validation_sets/cross_growing/1b52_1b3l/1b3l_core.mol2]

@<TRIPOS>MOLECULE
1b3l
  53   52
SMALL
USER_CHARGES
@<TRIPOS>ATOM
   1 O1          13.9957    38.1536     9.1459 O.co2        1    LIG  -1.0000
   2 O2          14.9378    39.1555    10.8526 O.co2        1    LIG   0.0000
   3 O3          10.6160    33.3579    11.5909 O.2          1    LIG   0.0000
   4 O4          11.2861    37.0714    12.6874 O.2          1    LIG   0.0000
   5 N5          18.1813    37.0167    14.1396 N.4          1    LIG   1.0000
   6 N6           9.9973    30.3453    17.0116 N.4          1    LIG   1.0000
   7 N7          12.3385    36.7486    10.7490 N.am         1    LIG   0.0000
   8 N8           9.2064    35.2296    11.7682 N.am         1    LIG   0.0000
   9 N9           8.6631    31.7091    12.4806 N.3          1    LIG   0.0000
  10 C10         14.2231    38.2754    10.3664 C.2          1    LIG   0.0000
  11 C11          9.6248    33.9993    12.1078 C.2          1    LIG   0.0000
  12 C12         11.2624    36.5968    11.5100 C.2          1    LIG   0.0000
  13 C13         13.5834    37.2789    11.3490 C.3          1    LIG   0.0000
  14 C14          8.6706    33.1782    12.9535 C.3          1    LIG   0.0000
  15 C15         10.0269    36.0139    10.7993 C.3          1    LIG   0.0000
  16 C16         17.7359    35.7249    13.6681 C.3          1    LIG   0.0000
  17 C17          9.4160    31.7422    17.1472 C.3          1    LIG   0.0000
  18 C18         14.5804    36.1090    11.5033 C.3          1    LIG   0.0000
  19 C19          9.0281    33.3278    14.4229 C.3          1    LIG   0.0000
  20 C20         16.8524    35.6924    12.4430 C.3          1    LIG   0.0000
  21 C21         10.4095    32.7462    16.5532 C.3          1    LIG   0.0000
  22 C22         15.7308    36.6666    12.4369 C.3          1    LIG   0.0000
  23 C23         10.2928    32.7388    14.9825 C.3          1    LIG   0.0000
  24 H24         18.7542    36.8963    14.9503 H            1    LIG   0.0000
  25 H25         18.7103    37.4692    13.4217 H            1    LIG   0.0000
  26 H26         17.3874    37.5782    14.3728 H            1    LIG   0.0000
  27 H27          9.3579    29.6794    17.3961 H            1    LIG   0.0000
  28 H28         10.1507    30.1405    16.0449 H            1    LIG   0.0000
  29 H29         10.8659    30.2964    17.5047 H            1    LIG   0.0000
  30 H30         12.3088    36.5070     9.7790 H            1    LIG   0.0000
  31 H31          8.3665    35.6104    12.1548 H            1    LIG   0.0000
  32 H32          8.4225    31.6724    11.5106 H            1    LIG   0.0000
  33 H33          9.5709    31.3113    12.6140 H            1    LIG   0.0000
  34 H34         13.3999    37.7126    12.2312 H            1    LIG   0.0000
  35 H35          7.7503    33.5469    12.8229 H            1    LIG   0.0000
  36 H36         10.3240    35.4151    10.0555 H            1    LIG   0.0000
  37 H37         18.5516    35.1841    13.4628 H            1    LIG   0.0000
  38 H38         17.2287    35.2931    14.4140 H            1    LIG   0.0000
  39 H39          8.5481    31.7951    16.6535 H            1    LIG   0.0000
  40 H40          9.2633    31.9510    18.1132 H            1    LIG   0.0000
  41 H41         14.9493    35.8425    10.6129 H            1    LIG   0.0000
  42 H42         14.1342    35.3215    11.9285 H            1    LIG   0.0000
  43 H43          8.2742    32.9230    14.9403 H            1    LIG   0.0000
  44 H44          9.0683    34.3101    14.6057 H            1    LIG   0.0000
  45 H45         17.4257    35.8776    11.6449 H            1    LIG   0.0000
  46 H46         16.4633    34.7742    12.3682 H            1    LIG   0.0000
  47 H47         10.2034    33.6620    16.8980 H            1    LIG   0.0000
  48 H48         11.3392    32.4914    16.8191 H            1    LIG   0.0000
  49 H49         15.3823    36.7846    13.3667 H            1    LIG   0.0000
  50 H50         16.0514    37.5468    12.0868 H            1    LIG   0.0000
  51 H51         11.0636    33.2586    14.6142 H            1    LIG   0.0000
  52 H52         10.3530    31.7895    14.6739 H            1    LIG   0.0000
  53 R53          9.4759    36.7604    10.4264 Du           1    LIG   0.0000
@<TRIPOS>BOND
   1        1       10 ar
   2        2       10 ar
   3        3       11 2
   4        4       12 2
   5        5       16 1
   6        5       24 1
   7        5       25 1
   8        5       26 1
   9        6       17 1
  10        6       27 1
  11        6       28 1
  12        6       29 1
  13        7       12 am
  14        7       13 1
  15        7       30 1
  16        8       11 am
  17        8       15 1
  18        8       31 1
  19        9       14 1
  20        9       32 1
  21        9       33 1
  22       10       13 1
  23       11       14 1
  24       12       15 1
  25       13       18 1
  26       13       34 1
  27       14       19 1
  28       14       35 1
  29       15       53 1
  30       15       36 1
  31       16       20 1
  32       16       37 1
  33       16       38 1
  34       17       21 1
  35       17       39 1
  36       17       40 1
  37       18       22 1
  38       18       41 1
  39       18       42 1
  40       19       23 1
  41       19       43 1
  42       19       44 1
  43       20       22 1
  44       20       45 1
  45       20       46 1
  46       21       23 1
  47       21       47 1
  48       21       48 1
  49       22       49 1
  50       22       50 1
  51       23       51 1
  52       23       52 1
