# Supplementary material for: FastGrow: on-the-fly growing and its application to DYRK1A
Source: J Comput Aided Mol Des. 2022 Aug 22;36(9):639–51. doi: 10.1007/s10822-022-00469-y (PMC9512872; doi:10.1007/s10822-022-00469-y)
Supplement: Supplementary file 3 — (zip 300339 KB) [file 10822_2022_469_MOESM3_ESM.zip › validation_sets/cross_growing/1b52_1b3l/1b52_core.mol2]

@<TRIPOS>MOLECULE
1b52
  54   53
SMALL
USER_CHARGES
@<TRIPOS>ATOM
   1 O1          14.6420    39.2030    10.4880 O.co2        1    LIG  -1.0000
   2 O2          13.5510    38.2660     8.9650 O.co2        1    LIG   0.0000
   3 O3          10.6870    33.3830    11.4410 O.2          1    LIG   0.0000
   4 O4          11.0840    37.1320    12.5030 O.2          1    LIG   0.0000
   5 N5           8.5460    31.6430    12.5700 N.4          1    LIG   1.0000
   6 N6          10.2280    30.4530    16.9580 N.4          1    LIG   1.0000
   7 N7          17.8600    37.5350    13.9730 N.4          1    LIG   1.0000
   8 N8           9.2240    35.1250    11.7480 N.am         1    LIG   0.0000
   9 N9          12.2760    36.5670    10.7210 N.am         1    LIG   0.0000
  10 C10         13.8510    38.3120    10.1360 C.2          1    LIG   0.0000
  11 C11          9.6220    33.8570    11.9360 C.2          1    LIG   0.0000
  12 C12         11.1750    36.5860    11.4360 C.2          1    LIG   0.0000
  13 C13          8.6540    33.0990    12.8650 C.3          1    LIG   0.0000
  14 C14          9.9110    35.9830    10.8200 C.3          1    LIG   0.0000
  15 C15         13.4830    37.2390    11.1340 C.3          1    LIG   0.0000
  16 C16          9.8270    31.9030    17.1300 C.3          1    LIG   0.0000
  17 C17         17.8000    36.0860    13.5760 C.3          1    LIG   0.0000
  18 C18          8.9700    33.3030    14.3830 C.3          1    LIG   0.0000
  19 C19         14.7040    36.3080    11.2360 C.3          1    LIG   0.0000
  20 C20         10.6790    32.8080    16.2700 C.3          1    LIG   0.0000
  21 C21         16.8680    35.9170    12.3510 C.3          1    LIG   0.0000
  22 C22         10.3210    32.7220    14.7820 C.3          1    LIG   0.0000
  23 C23         15.6240    36.7990    12.3910 C.3          1    LIG   0.0000
  24 H24          7.8988    31.2167    13.2146 H            1    LIG   0.0000
  25 H25          9.4518    31.2120    12.6691 H            1    LIG   0.0000
  26 H26          8.2143    31.5149    11.6268 H            1    LIG   0.0000
  27 H27          9.6459    29.8720    17.5409 H            1    LIG   0.0000
  28 H28         11.1930    30.3373    17.2253 H            1    LIG   0.0000
  29 H29         10.1119    30.1844    15.9934 H            1    LIG   0.0000
  30 H30         18.4676    37.6400    14.7704 H            1    LIG   0.0000
  31 H31         16.9349    37.8568    14.2108 H            1    LIG   0.0000
  32 H32         18.2179    38.0796    13.2040 H            1    LIG   0.0000
  33 H33          8.4403    35.4776    12.2593 H            1    LIG   0.0000
  34 H34         12.2775    36.0664     9.8553 H            1    LIG   0.0000
  35 H35          7.6593    33.5327    12.6850 H            1    LIG   0.0000
  36 H36         10.2136    35.3490     9.9736 H            1    LIG   0.0000
  37 H37         13.3007    37.6967    12.1175 H            1    LIG   0.0000
  38 H38          8.7723    32.0209    16.8408 H            1    LIG   0.0000
  39 H39          9.9520    32.1877    18.1851 H            1    LIG   0.0000
  40 H40         18.8103    35.7359    13.3176 H            1    LIG   0.0000
  41 H41         17.4101    35.4928    14.4163 H            1    LIG   0.0000
  42 H42          8.1854    32.8102    14.9758 H            1    LIG   0.0000
  43 H43          8.9717    34.3812    14.6010 H            1    LIG   0.0000
  44 H44         15.2615    36.3265    10.2879 H            1    LIG   0.0000
  45 H45         14.3681    35.2814    11.4439 H            1    LIG   0.0000
  46 H46         10.5390    33.8461    16.6059 H            1    LIG   0.0000
  47 H47         11.7335    32.5212    16.3951 H            1    LIG   0.0000
  48 H48         17.4395    36.1660    11.4447 H            1    LIG   0.0000
  49 H49         16.5457    34.8663    12.3041 H            1    LIG   0.0000
  50 H50         11.0977    33.2591    14.2179 H            1    LIG   0.0000
  51 H51         10.3280    31.6600    14.4955 H            1    LIG   0.0000
  52 H52         15.1115    36.6912    13.3583 H            1    LIG   0.0000
  53 H53         15.8991    37.8529    12.2372 H            1    LIG   0.0000
  54 R54          9.0780    37.1370    10.2500 Du           1    LIG   0.0000
@<TRIPOS>BOND
   1        1       10 ar
   2        2       10 ar
   3        3       11 2
   4        4       12 2
   5        5       13 1
   6        5       24 1
   7        5       25 1
   8        5       26 1
   9        6       16 1
  10        6       27 1
  11        6       28 1
  12        6       29 1
  13        7       17 1
  14        7       30 1
  15        7       31 1
  16        7       32 1
  17        8       11 am
  18        8       14 1
  19        8       33 1
  20        9       12 am
  21        9       15 1
  22        9       34 1
  23       10       15 1
  24       11       13 1
  25       12       14 1
  26       14       54 1
  27       13       18 1
  28       13       35 1
  29       14       36 1
  30       15       19 1
  31       15       37 1
  32       16       20 1
  33       16       38 1
  34       16       39 1
  35       17       21 1
  36       17       40 1
  37       17       41 1
  38       18       22 1
  39       18       42 1
  40       18       43 1
  41       19       23 1
  42       19       44 1
  43       19       45 1
  44       20       22 1
  45       20       46 1
  46       20       47 1
  47       21       23 1
  48       21       48 1
  49       21       49 1
  50       22       50 1
  51       22       51 1
  52       23       52 1
  53       23       53 1
