# Supplementary material for: FastGrow: on-the-fly growing and its application to DYRK1A
Source: J Comput Aided Mol Des. 2022 Aug 22;36(9):639–51. doi: 10.1007/s10822-022-00469-y (PMC9512872; doi:10.1007/s10822-022-00469-y)
Supplement: Supplementary file 3 — (zip 300339 KB) [file 10822_2022_469_MOESM3_ESM.zip › validation_sets/cross_growing/1b52_1b3l/1b3l_ligand.mol2]

@<TRIPOS>MOLECULE
LYS_D_1_GLY_D_2_LYS_D_3
  53   52
SMALL
USER_CHARGES
@<TRIPOS>ATOM
   1 N1           8.6631    31.7091    12.4806 N.3          1    LIG   0.0000
   2 C2           8.6706    33.1782    12.9535 C.3          1    LIG   0.0000
   3 C3           9.6248    33.9993    12.1078 C.2          1    LIG   0.0000
   4 O4          10.6160    33.3579    11.5909 O.2          1    LIG   0.0000
   5 C5           9.0281    33.3278    14.4229 C.3          1    LIG   0.0000
   6 C6          10.2928    32.7388    14.9825 C.3          1    LIG   0.0000
   7 C7          10.4095    32.7462    16.5532 C.3          1    LIG   0.0000
   8 C8           9.4160    31.7422    17.1472 C.3          1    LIG   0.0000
   9 N9           9.9973    30.3453    17.0116 N.4          1    LIG   1.0000
  10 H10          8.4225    31.6724    11.5106 H            1    LIG   0.0000
  11 H11          9.5709    31.3113    12.6140 H            1    LIG   0.0000
  12 H12          7.7503    33.5469    12.8229 H            1    LIG   0.0000
  13 H13          8.2742    32.9230    14.9403 H            1    LIG   0.0000
  14 H14          9.0683    34.3101    14.6057 H            1    LIG   0.0000
  15 H15         11.0636    33.2586    14.6142 H            1    LIG   0.0000
  16 H16         10.3530    31.7895    14.6739 H            1    LIG   0.0000
  17 H17         10.2034    33.6620    16.8980 H            1    LIG   0.0000
  18 H18         11.3392    32.4914    16.8191 H            1    LIG   0.0000
  19 H19          8.5481    31.7951    16.6535 H            1    LIG   0.0000
  20 H20          9.2633    31.9510    18.1132 H            1    LIG   0.0000
  21 H21          9.3579    29.6794    17.3961 H            1    LIG   0.0000
  22 H22         10.1507    30.1405    16.0449 H            1    LIG   0.0000
  23 H23         10.8659    30.2964    17.5047 H            1    LIG   0.0000
  24 N24          9.2064    35.2296    11.7682 N.am         1    LIG   0.0000
  25 C25         10.0269    36.0139    10.7993 C.3          1    LIG   0.0000
  26 C26         11.2624    36.5968    11.5100 C.2          1    LIG   0.0000
  27 O27         11.2861    37.0714    12.6874 O.2          1    LIG   0.0000
  28 H28          8.3665    35.6104    12.1548 H            1    LIG   0.0000
  29 H29          9.4759    36.7604    10.4264 H            1    LIG   0.0000
  30 H30         10.3240    35.4151    10.0555 H            1    LIG   0.0000
  31 N31         12.3385    36.7486    10.7490 N.am         1    LIG   0.0000
  32 C32         13.5834    37.2789    11.3490 C.3          1    LIG   0.0000
  33 C33         14.2231    38.2754    10.3664 C.2          1    LIG   0.0000
  34 O34         14.9378    39.1555    10.8526 O.co2        1    LIG   0.0000
  35 C35         14.5804    36.1090    11.5033 C.3          1    LIG   0.0000
  36 C36         15.7308    36.6666    12.4369 C.3          1    LIG   0.0000
  37 C37         16.8524    35.6924    12.4430 C.3          1    LIG   0.0000
  38 C38         17.7359    35.7249    13.6681 C.3          1    LIG   0.0000
  39 N39         18.1813    37.0167    14.1396 N.4          1    LIG   1.0000
  40 O40         13.9957    38.1536     9.1459 O.co2        1    LIG  -1.0000
  41 H41         12.3088    36.5070     9.7790 H            1    LIG   0.0000
  42 H42         13.3999    37.7126    12.2312 H            1    LIG   0.0000
  43 H43         14.9493    35.8425    10.6129 H            1    LIG   0.0000
  44 H44         14.1342    35.3215    11.9285 H            1    LIG   0.0000
  45 H45         15.3823    36.7846    13.3667 H            1    LIG   0.0000
  46 H46         16.0514    37.5468    12.0868 H            1    LIG   0.0000
  47 H47         17.4257    35.8776    11.6449 H            1    LIG   0.0000
  48 H48         16.4633    34.7742    12.3682 H            1    LIG   0.0000
  49 H49         18.5516    35.1841    13.4628 H            1    LIG   0.0000
  50 H50         17.2287    35.2931    14.4140 H            1    LIG   0.0000
  51 H51         18.7542    36.8963    14.9503 H            1    LIG   0.0000
  52 H52         18.7103    37.4692    13.4217 H            1    LIG   0.0000
  53 H53         17.3874    37.5782    14.3728 H            1    LIG   0.0000
@<TRIPOS>BOND
   1        1        2 1
   2        2        5 1
   3        2        3 1
   4        5        6 1
   5        6        7 1
   6        7        8 1
   7        8        9 1
   8        3        4 2
   9        1       10 1
  10        1       11 1
  11        2       12 1
  12        3       24 am
  13        5       13 1
  14        5       14 1
  15        6       15 1
  16        6       16 1
  17        7       17 1
  18        7       18 1
  19        8       19 1
  20        8       20 1
  21        9       21 1
  22        9       22 1
  23        9       23 1
  24       24       25 1
  25       25       26 1
  26       26       27 2
  27       26       31 am
  28       24       28 1
  29       25       29 1
  30       25       30 1
  31       31       32 1
  32       32       35 1
  33       32       33 1
  34       35       36 1
  35       36       37 1
  36       37       38 1
  37       38       39 1
  38       33       34 ar
  39       33       40 ar
  40       39       53 1
  41       31       41 1
  42       32       42 1
  43       35       43 1
  44       35       44 1
  45       36       45 1
  46       36       46 1
  47       37       47 1
  48       37       48 1
  49       38       49 1
  50       38       50 1
  51       39       51 1
  52       39       52 1
