# Supplementary material for: FastGrow: on-the-fly growing and its application to DYRK1A
Source: J Comput Aided Mol Des. 2022 Aug 22;36(9):639–51. doi: 10.1007/s10822-022-00469-y (PMC9512872; doi:10.1007/s10822-022-00469-y)
Supplement: Supplementary file 3 — (zip 300339 KB) [file 10822_2022_469_MOESM3_ESM.zip › validation_sets/cross_growing/1b52_1b3l/1b52_ligand.mol2]

@<TRIPOS>MOLECULE
1b52_ligand
  61   60
SMALL
USER_CHARGES
@<TRIPOS>ATOM
   1 N1           8.5460    31.6430    12.5700 N.4          1    LIG   1.0000
   2 C2           8.6540    33.0990    12.8650 C.3          1    LIG   0.0000
   3 C3           9.6220    33.8570    11.9360 C.2          1    LIG   0.0000
   4 O4          10.6870    33.3830    11.4410 O.2          1    LIG   0.0000
   5 C5           8.9700    33.3030    14.3830 C.3          1    LIG   0.0000
   6 C6          10.3210    32.7220    14.7820 C.3          1    LIG   0.0000
   7 C7          10.6790    32.8080    16.2700 C.3          1    LIG   0.0000
   8 C8           9.8270    31.9030    17.1300 C.3          1    LIG   0.0000
   9 N9          10.2280    30.4530    16.9580 N.4          1    LIG   1.0000
  10 N10          9.2240    35.1250    11.7480 N.am         1    LIG   0.0000
  11 C11          9.9110    35.9830    10.8200 C.3          1    LIG   0.0000
  12 C12         11.1750    36.5860    11.4360 C.2          1    LIG   0.0000
  13 O13         11.0840    37.1320    12.5030 O.2          1    LIG   0.0000
  14 C14          9.0780    37.1370    10.2500 C.3          1    LIG   0.0000
  15 O15          8.4520    37.8700    11.3030 O.3          1    LIG   0.0000
  16 C16          7.9720    36.6750     9.3020 C.3          1    LIG   0.0000
  17 N17         12.2760    36.5670    10.7210 N.am         1    LIG   0.0000
  18 C18         13.4830    37.2390    11.1340 C.3          1    LIG   0.0000
  19 C19         13.8510    38.3120    10.1360 C.2          1    LIG   0.0000
  20 O20         14.6420    39.2030    10.4880 O.co2        1    LIG  -1.0000
  21 C21         14.7040    36.3080    11.2360 C.3          1    LIG   0.0000
  22 C22         15.6240    36.7990    12.3910 C.3          1    LIG   0.0000
  23 C23         16.8680    35.9170    12.3510 C.3          1    LIG   0.0000
  24 C24         17.8000    36.0860    13.5760 C.3          1    LIG   0.0000
  25 N25         17.8600    37.5350    13.9730 N.4          1    LIG   1.0000
  26 O26         13.5510    38.2660     8.9650 O.co2        1    LIG   0.0000
  27 H27          7.8988    31.2167    13.2146 H            1    LIG   0.0000
  28 H28          9.4518    31.2120    12.6691 H            1    LIG   0.0000
  29 H29          8.2143    31.5149    11.6268 H            1    LIG   0.0000
  30 H30          7.6593    33.5327    12.6850 H            1    LIG   0.0000
  31 H31          8.1854    32.8102    14.9758 H            1    LIG   0.0000
  32 H32          8.9717    34.3812    14.6010 H            1    LIG   0.0000
  33 H33         11.0977    33.2591    14.2179 H            1    LIG   0.0000
  34 H34         10.3280    31.6600    14.4955 H            1    LIG   0.0000
  35 H35         10.5390    33.8461    16.6059 H            1    LIG   0.0000
  36 H36         11.7335    32.5212    16.3951 H            1    LIG   0.0000
  37 H37          8.7723    32.0209    16.8408 H            1    LIG   0.0000
  38 H38          9.9520    32.1877    18.1851 H            1    LIG   0.0000
  39 H39          9.6459    29.8720    17.5409 H            1    LIG   0.0000
  40 H40         11.1930    30.3373    17.2253 H            1    LIG   0.0000
  41 H41         10.1119    30.1844    15.9934 H            1    LIG   0.0000
  42 H42          8.4403    35.4776    12.2593 H            1    LIG   0.0000
  43 H43         10.2136    35.3490     9.9736 H            1    LIG   0.0000
  44 H44          9.7563    37.8048     9.6987 H            1    LIG   0.0000
  45 H45          9.1139    38.1733    11.9132 H            1    LIG   0.0000
  46 H46          7.4169    37.5497     8.9323 H            1    LIG   0.0000
  47 H47          7.2847    36.0049     9.8392 H            1    LIG   0.0000
  48 H48          8.4182    36.1379     8.4521 H            1    LIG   0.0000
  49 H49         12.2775    36.0664     9.8553 H            1    LIG   0.0000
  50 H50         13.3007    37.6967    12.1175 H            1    LIG   0.0000
  51 H51         15.2615    36.3265    10.2879 H            1    LIG   0.0000
  52 H52         14.3681    35.2814    11.4439 H            1    LIG   0.0000
  53 H53         15.1115    36.6912    13.3583 H            1    LIG   0.0000
  54 H54         15.8991    37.8529    12.2372 H            1    LIG   0.0000
  55 H55         17.4395    36.1660    11.4447 H            1    LIG   0.0000
  56 H56         16.5457    34.8663    12.3041 H            1    LIG   0.0000
  57 H57         18.8103    35.7359    13.3176 H            1    LIG   0.0000
  58 H58         17.4101    35.4928    14.4163 H            1    LIG   0.0000
  59 H59         18.4676    37.6400    14.7704 H            1    LIG   0.0000
  60 H60         16.9349    37.8568    14.2108 H            1    LIG   0.0000
  61 H61         18.2179    38.0796    13.2040 H            1    LIG   0.0000
@<TRIPOS>BOND
   1        2        1 1
   2        2        5 1
   3        3        2 1
   4        3        4 2
   5        5        6 1
   6        6        7 1
   7        7        8 1
   8        8        9 1
   9       11       10 1
  10       11       14 1
  11       12       11 1
  12       12       13 2
  13       14       16 1
  14       14       15 1
  15       10        3 am
  16       17       18 1
  17       18       21 1
  18       18       19 1
  19       19       20 ar
  20       19       26 ar
  21       21       22 1
  22       22       23 1
  23       23       24 1
  24       24       25 1
  25       12       17 am
  26        1       27 1
  27        1       28 1
  28        1       29 1
  29        2       30 1
  30        5       31 1
  31        5       32 1
  32        6       33 1
  33        6       34 1
  34        7       35 1
  35        7       36 1
  36        8       37 1
  37        8       38 1
  38        9       39 1
  39        9       40 1
  40        9       41 1
  41       10       42 1
  42       11       43 1
  43       14       44 1
  44       15       45 1
  45       16       46 1
  46       16       47 1
  47       16       48 1
  48       17       49 1
  49       18       50 1
  50       21       51 1
  51       21       52 1
  52       22       53 1
  53       22       54 1
  54       23       55 1
  55       23       56 1
  56       24       57 1
  57       24       58 1
  58       25       59 1
  59       25       60 1
  60       25       61 1
