# Supplementary material for: FastGrow: on-the-fly growing and its application to DYRK1A
Source: J Comput Aided Mol Des. 2022 Aug 22;36(9):639–51. doi: 10.1007/s10822-022-00469-y (PMC9512872; doi:10.1007/s10822-022-00469-y)
Supplement: Supplementary file 3 — (zip 300339 KB) [file 10822_2022_469_MOESM3_ESM.zip › validation_sets/cross_growing/1b52_1b3l/1b52_frag.mol2]

@<TRIPOS>MOLECULE
1b52
   9    8
SMALL
USER_CHARGES
@<TRIPOS>ATOM
   1 O1           8.4520    37.8700    11.3030 O.3          1    LIG   0.0000
   2 C2           9.0780    37.1370    10.2500 C.3          1    LIG   0.0000
   3 C3           7.9720    36.6750     9.3020 C.3          1    LIG   0.0000
   4 H4           9.1139    38.1733    11.9132 H            1    LIG   0.0000
   5 H5           9.7563    37.8048     9.6987 H            1    LIG   0.0000
   6 H6           7.4169    37.5497     8.9323 H            1    LIG   0.0000
   7 H7           7.2847    36.0049     9.8392 H            1    LIG   0.0000
   8 H8           8.4182    36.1379     8.4521 H            1    LIG   0.0000
   9 R9           9.9110    35.9830    10.8200 Du           1    LIG   0.0000
@<TRIPOS>BOND
   1        1        2 1
   2        1        4 1
   3        2        9 1
   4        2        3 1
   5        2        5 1
   6        3        6 1
   7        3        7 1
   8        3        8 1
