# Supplementary material for: FastGrow: on-the-fly growing and its application to DYRK1A
Source: J Comput Aided Mol Des. 2022 Aug 22;36(9):639–51. doi: 10.1007/s10822-022-00469-y (PMC9512872; doi:10.1007/s10822-022-00469-y)
Supplement: Supplementary file 3 — (zip 300339 KB) [file 10822_2022_469_MOESM3_ESM.zip › validation_sets/cross_growing/1b58_1jet/1jet.pdb]

HEADER    COMPLEX (PEPTIDE TRANSPORT/PEPTIDE)     03-JUL-96   1JET              
TITLE     OLIGO-PEPTIDE BINDING PROTEIN (OPPA) COMPLEXED WITH KAK               
COMPND    MOL_ID: 1;                                                            
COMPND   2 MOLECULE: OLIGO-PEPTIDE BINDING PROTEIN;                             
COMPND   3 CHAIN: A;                                                            
COMPND   4 SYNONYM: OPPA;                                                       
COMPND   5 MOL_ID: 2;                                                           
COMPND   6 MOLECULE: PEPTIDE LYS ALA LYS;                                       
COMPND   7 CHAIN: B;                                                            
COMPND   8 ENGINEERED: YES                                                      
SOURCE    MOL_ID: 1;                                                            
SOURCE   2 ORGANISM_SCIENTIFIC: SALMONELLA TYPHIMURIUM;                         
SOURCE   3 ORGANISM_TAXID: 602;                                                 
SOURCE   4 MOL_ID: 2                                                            
KEYWDS    COMPLEX (PEPTIDE TRANSPORT/PEPTIDE), PEPTIDE TRANSPORT                
EXPDTA    X-RAY DIFFRACTION                                                     
AUTHOR    J.TAME,A.J.WILKINSON                                                  
REVDAT   2   24-FEB-09 1JET    1       VERSN                                    
REVDAT   1   15-MAY-97 1JET    0                                                
JRNL        AUTH   J.R.TAME,S.H.SLEIGH,A.J.WILKINSON,J.E.LADBURY                
JRNL        TITL   THE ROLE OF WATER IN SEQUENCE-INDEPENDENT LIGAND             
JRNL        TITL 2 BINDING BY AN OLIGOPEPTIDE TRANSPORTER PROTEIN.              
JRNL        REF    NAT.STRUCT.BIOL.              V.   3   998 1996              
JRNL        REFN                   ISSN 1072-8368                               
JRNL        PMID   8946852                                                      
JRNL        DOI    10.1038/NSB1296-998                                          
REMARK   1                                                                      
REMARK   1 REFERENCE 1                                                          
REMARK   1  AUTH   J.R.TAME,E.J.DODSON,G.MURSHUDOV,C.F.HIGGINS,                 
REMARK   1  AUTH 2 A.J.WILKINSON                                                
REMARK   1  TITL   THE CRYSTAL STRUCTURES OF THE OLIGOPEPTIDE-BINDING           
REMARK   1  TITL 2 PROTEIN OPPA COMPLEXED WITH TRIPEPTIDE AND                   
REMARK   1  TITL 3 TETRAPEPTIDE LIGANDS                                         
REMARK   1  REF    STRUCTURE                     V.   3  1395 1995              
REMARK   1  REFN                   ISSN 0969-2126                               
REMARK   1 REFERENCE 2                                                          
REMARK   1  AUTH   I.D.GLOVER,R.DENNY,N.D.NGUTI,S.MCSWEENEY,                    
REMARK   1  AUTH 2 A.THOMPSON,E.DODSON,A.J.WILKINSON,J.R.H.TAME                 
REMARK   1  TITL   STRUCTURE DETERMINATION OF OPPA AT 2.3 ANGSTROMS             
REMARK   1  TITL 2 RESOLUTION USING MULTIPLE WAVELENGTH ANOMALOUS               
REMARK   1  TITL 3 METHODS                                                      
REMARK   1  REF    ACTA CRYSTALLOGR.,SECT.D      V.  51    39 1995              
REMARK   1  REFN                   ISSN 0907-4449                               
REMARK   1 REFERENCE 3                                                          
REMARK   1  AUTH   J.R.TAME,G.N.MURSHUDOV,E.J.DODSON,T.K.NEIL,                  
REMARK   1  AUTH 2 G.G.DODSON,C.F.HIGGINS,A.J.WILKINSON                         
REMARK   1  TITL   THE STRUCTURAL BASIS OF SEQUENCE-INDEPENDENT                 
REMARK   1  TITL 2 PEPTIDE BINDING BY OPPA PROTEIN                              
REMARK   1  REF    SCIENCE                       V. 264  1578 1994              
REMARK   1  REFN                   ISSN 0036-8075                               
REMARK   2                                                                      
REMARK   2 RESOLUTION.    1.20 ANGSTROMS.                                       
REMARK   3                                                                      
REMARK   3 REFINEMENT.                                                          
REMARK   3   PROGRAM     : PROLSQ                                               
REMARK   3   AUTHORS     : KONNERT,HENDRICKSON                                  
REMARK   3                                                                      
REMARK   3  DATA USED IN REFINEMENT.                                            
REMARK   3   RESOLUTION RANGE HIGH (ANGSTROMS) : 1.20                           
REMARK   3   RESOLUTION RANGE LOW  (ANGSTROMS) : 10.00                          
REMARK   3   DATA CUTOFF            (SIGMA(F)) : 0.000                          
REMARK   3   COMPLETENESS FOR RANGE        (%) : 89.4                           
REMARK   3   NUMBER OF REFLECTIONS             : 162952                         
REMARK   3                                                                      
REMARK   3  FIT TO DATA USED IN REFINEMENT.                                     
REMARK   3   CROSS-VALIDATION METHOD          : NULL                            
REMARK   3   FREE R VALUE TEST SET SELECTION  : NULL                            
REMARK   3   R VALUE     (WORKING + TEST SET) : NULL                            
REMARK   3   R VALUE            (WORKING SET) : 0.229                           
REMARK   3   FREE R VALUE                     : 0.255                           
REMARK   3   FREE R VALUE TEST SET SIZE   (%) : 5.000                           
REMARK   3   FREE R VALUE TEST SET COUNT      : 8181                            
REMARK   3                                                                      
REMARK   3  FIT/AGREEMENT OF MODEL WITH ALL DATA.                               
REMARK   3   R VALUE   (WORKING + TEST SET, NO CUTOFF) : NULL                   
REMARK   3   R VALUE          (WORKING SET, NO CUTOFF) : 0.2290                 
REMARK   3   FREE R VALUE                  (NO CUTOFF) : 0.255                  
REMARK   3   FREE R VALUE TEST SET SIZE (%, NO CUTOFF) : 5.000                  
REMARK   3   FREE R VALUE TEST SET COUNT   (NO CUTOFF) : 8181                   
REMARK   3   TOTAL NUMBER OF REFLECTIONS   (NO CUTOFF) : NULL                   
REMARK   3                                                                      
REMARK   3  NUMBER OF NON-HYDROGEN ATOMS USED IN REFINEMENT.                    
REMARK   3   PROTEIN ATOMS            : 4193                                    
REMARK   3   NUCLEIC ACID ATOMS       : 0                                       
REMARK   3   HETEROGEN ATOMS          : 18                                      
REMARK   3   SOLVENT ATOMS            : 560                                     
REMARK   3                                                                      
REMARK   3  B VALUES.                                                           
REMARK   3   FROM WILSON PLOT           (A**2) : 10.60                          
REMARK   3   MEAN B VALUE      (OVERALL, A**2) : 16.00                          
REMARK   3   OVERALL ANISOTROPIC B VALUE.                                       
REMARK   3    B11 (A**2) : NULL                                                 
REMARK   3    B22 (A**2) : NULL                                                 
REMARK   3    B33 (A**2) : NULL                                                 
REMARK   3    B12 (A**2) : NULL                                                 
REMARK   3    B13 (A**2) : NULL                                                 
REMARK   3    B23 (A**2) : NULL                                                 
REMARK   3                                                                      
REMARK   3  ESTIMATED COORDINATE ERROR.                                         
REMARK   3   ESD FROM LUZZATI PLOT        (A) : NULL                            
REMARK   3   ESD FROM SIGMAA              (A) : NULL                            
REMARK   3   LOW RESOLUTION CUTOFF        (A) : NULL                            
REMARK   3                                                                      
REMARK   3  RMS DEVIATIONS FROM IDEAL VALUES.                                   
REMARK   3   DISTANCE RESTRAINTS.                    RMS    SIGMA               
REMARK   3    BOND LENGTH                     (A) : 0.009 ; 0.025               
REMARK   3    ANGLE DISTANCE                  (A) : 0.019 ; 0.035               
REMARK   3    INTRAPLANAR 1-4 DISTANCE        (A) : 0.021 ; 0.050               
REMARK   3    H-BOND OR METAL COORDINATION    (A) : NULL  ; NULL                
REMARK   3                                                                      
REMARK   3   PLANE RESTRAINT                  (A) : 0.000 ; NULL                
REMARK   3   CHIRAL-CENTER RESTRAINT       (A**3) : 0.088 ; 0.150               
REMARK   3                                                                      
REMARK   3   NON-BONDED CONTACT RESTRAINTS.                                     
REMARK   3    SINGLE TORSION                  (A) : 0.173 ; 0.300               
REMARK   3    MULTIPLE TORSION                (A) : 0.233 ; 0.300               
REMARK   3    H-BOND (X...Y)                  (A) : 0.160 ; 0.300               
REMARK   3    H-BOND (X-H...Y)                (A) : NULL  ; NULL                
REMARK   3                                                                      
REMARK   3   CONFORMATIONAL TORSION ANGLE RESTRAINTS.                           
REMARK   3    SPECIFIED                 (DEGREES) : NULL  ; NULL                
REMARK   3    PLANAR                    (DEGREES) : 2.290 ; 7.000               
REMARK   3    STAGGERED                 (DEGREES) : 15.900; 20.000              
REMARK   3    TRANSVERSE                (DEGREES) : 29.000; 20.000              
REMARK   3                                                                      
REMARK   3  ISOTROPIC THERMAL FACTOR RESTRAINTS.    RMS    SIGMA                
REMARK   3   MAIN-CHAIN BOND               (A**2) : 1.159 ; 4.000               
REMARK   3   MAIN-CHAIN ANGLE              (A**2) : 1.795 ; 6.000               
REMARK   3   SIDE-CHAIN BOND               (A**2) : 3.582 ; 8.000               
REMARK   3   SIDE-CHAIN ANGLE              (A**2) : 5.238 ; 10.000              
REMARK   3                                                                      
REMARK   3  OTHER REFINEMENT REMARKS: NULL                                      
REMARK   4                                                                      
REMARK   4 1JET COMPLIES WITH FORMAT V. 3.15, 01-DEC-08                         
REMARK 100                                                                      
REMARK 100 THIS ENTRY HAS BEEN PROCESSED BY BNL.                                
REMARK 200                                                                      
REMARK 200 EXPERIMENTAL DETAILS                                                 
REMARK 200  EXPERIMENT TYPE                : X-RAY DIFFRACTION                  
REMARK 200  DATE OF DATA COLLECTION        : NULL                               
REMARK 200  TEMPERATURE           (KELVIN) : 120                                
REMARK 200  PH                             : 5.5                                
REMARK 200  NUMBER OF CRYSTALS USED        : 1                                  
REMARK 200                                                                      
REMARK 200  SYNCHROTRON              (Y/N) : Y                                  
REMARK 200  RADIATION SOURCE               : SRS                                
REMARK 200  BEAMLINE                       : PX9.6                              
REMARK 200  X-RAY GENERATOR MODEL          : NULL                               
REMARK 200  MONOCHROMATIC OR LAUE    (M/L) : M                                  
REMARK 200  WAVELENGTH OR RANGE        (A) : 0.87                               
REMARK 200  MONOCHROMATOR                  : NULL                               
REMARK 200  OPTICS                         : NULL                               
REMARK 200                                                                      
REMARK 200  DETECTOR TYPE                  : IMAGE PLATE                        
REMARK 200  DETECTOR MANUFACTURER          : MARRESEARCH                        
REMARK 200  INTENSITY-INTEGRATION SOFTWARE : MOSFLM                             
REMARK 200  DATA SCALING SOFTWARE          : NULL                               
REMARK 200                                                                      
REMARK 200  NUMBER OF UNIQUE REFLECTIONS   : 182213                             
REMARK 200  RESOLUTION RANGE HIGH      (A) : 1.200                              
REMARK 200  RESOLUTION RANGE LOW       (A) : 10.000                             
REMARK 200  REJECTION CRITERIA  (SIGMA(I)) : 0.000                              
REMARK 200                                                                      
REMARK 200 OVERALL.                                                             
REMARK 200  COMPLETENESS FOR RANGE     (%) : 89.4                               
REMARK 200  DATA REDUNDANCY                : 3.200                              
REMARK 200  R MERGE                    (I) : 0.03500                            
REMARK 200  R SYM                      (I) : NULL                               
REMARK 200  <I/SIGMA(I)> FOR THE DATA SET  : 9.5000                             
REMARK 200                                                                      
REMARK 200 IN THE HIGHEST RESOLUTION SHELL.                                     
REMARK 200  HIGHEST RESOLUTION SHELL, RANGE HIGH (A) : NULL                     
REMARK 200  HIGHEST RESOLUTION SHELL, RANGE LOW  (A) : NULL                     
REMARK 200  COMPLETENESS FOR SHELL     (%) : NULL                               
REMARK 200  DATA REDUNDANCY IN SHELL       : NULL                               
REMARK 200  R MERGE FOR SHELL          (I) : NULL                               
REMARK 200  R SYM FOR SHELL            (I) : NULL                               
REMARK 200  <I/SIGMA(I)> FOR SHELL         : NULL                               
REMARK 200                                                                      
REMARK 200 DIFFRACTION PROTOCOL: NULL                                           
REMARK 200 METHOD USED TO DETERMINE THE STRUCTURE: NULL                         
REMARK 200 SOFTWARE USED: CCP4                                                  
REMARK 200 STARTING MODEL: PDB ENTRY 1OLB                                       
REMARK 200                                                                      
REMARK 200 REMARK: FLASH COOLED TO 120K                                         
REMARK 280                                                                      
REMARK 280 CRYSTAL                                                              
REMARK 280 SOLVENT CONTENT, VS   (%): 45.00                                     
REMARK 280 MATTHEWS COEFFICIENT, VM (ANGSTROMS**3/DA): 2.46                     
REMARK 280                                                                      
REMARK 280 CRYSTALLIZATION CONDITIONS: CO-CRYSTALLIZED WITH URANIUM             
REMARK 280  ACETATE, PH 5.5                                                     
REMARK 290                                                                      
REMARK 290 CRYSTALLOGRAPHIC SYMMETRY                                            
REMARK 290 SYMMETRY OPERATORS FOR SPACE GROUP: P 21 21 21                       
REMARK 290                                                                      
REMARK 290      SYMOP   SYMMETRY                                                
REMARK 290     NNNMMM   OPERATOR                                                
REMARK 290       1555   X,Y,Z                                                   
REMARK 290       2555   -X+1/2,-Y,Z+1/2                                         
REMARK 290       3555   -X,Y+1/2,-Z+1/2                                         
REMARK 290       4555   X+1/2,-Y+1/2,-Z                                         
REMARK 290                                                                      
REMARK 290     WHERE NNN -> OPERATOR NUMBER                                     
REMARK 290           MMM -> TRANSLATION VECTOR                                  
REMARK 290                                                                      
REMARK 290 CRYSTALLOGRAPHIC SYMMETRY TRANSFORMATIONS                            
REMARK 290 THE FOLLOWING TRANSFORMATIONS OPERATE ON THE ATOM/HETATM             
REMARK 290 RECORDS IN THIS ENTRY TO PRODUCE CRYSTALLOGRAPHICALLY                
REMARK 290 RELATED MOLECULES.                                                   
REMARK 290   SMTRY1   1  1.000000  0.000000  0.000000        0.00000            
REMARK 290   SMTRY2   1  0.000000  1.000000  0.000000        0.00000            
REMARK 290   SMTRY3   1  0.000000  0.000000  1.000000        0.00000            
REMARK 290   SMTRY1   2 -1.000000  0.000000  0.000000       54.59500            
REMARK 290   SMTRY2   2  0.000000 -1.000000  0.000000        0.00000            
REMARK 290   SMTRY3   2  0.000000  0.000000  1.000000       35.14000            
REMARK 290   SMTRY1   3 -1.000000  0.000000  0.000000        0.00000            
REMARK 290   SMTRY2   3  0.000000  1.000000  0.000000       38.02000            
REMARK 290   SMTRY3   3  0.000000  0.000000 -1.000000       35.14000            
REMARK 290   SMTRY1   4  1.000000  0.000000  0.000000       54.59500            
REMARK 290   SMTRY2   4  0.000000 -1.000000  0.000000       38.02000            
REMARK 290   SMTRY3   4  0.000000  0.000000 -1.000000        0.00000            
REMARK 290                                                                      
REMARK 290 REMARK: NULL                                                         
REMARK 300                                                                      
REMARK 300 BIOMOLECULE: 1                                                       
REMARK 300 SEE REMARK 350 FOR THE AUTHOR PROVIDED AND/OR PROGRAM                
REMARK 300 GENERATED ASSEMBLY INFORMATION FOR THE STRUCTURE IN                  
REMARK 300 THIS ENTRY. THE REMARK MAY ALSO PROVIDE INFORMATION ON               
REMARK 300 BURIED SURFACE AREA.                                                 
REMARK 350                                                                      
REMARK 350 COORDINATES FOR A COMPLETE MULTIMER REPRESENTING THE KNOWN           
REMARK 350 BIOLOGICALLY SIGNIFICANT OLIGOMERIZATION STATE OF THE                
REMARK 350 MOLECULE CAN BE GENERATED BY APPLYING BIOMT TRANSFORMATIONS          
REMARK 350 GIVEN BELOW.  BOTH NON-CRYSTALLOGRAPHIC AND                          
REMARK 350 CRYSTALLOGRAPHIC OPERATIONS ARE GIVEN.                               
REMARK 350                                                                      
REMARK 350 BIOMOLECULE: 1                                                       
REMARK 350 AUTHOR DETERMINED BIOLOGICAL UNIT: DIMERIC                           
REMARK 350 SOFTWARE DETERMINED QUATERNARY STRUCTURE: DIMERIC                    
REMARK 350 SOFTWARE USED: PISA                                                  
REMARK 350 TOTAL BURIED SURFACE AREA: 1630 ANGSTROM**2                          
REMARK 350 SURFACE AREA OF THE COMPLEX: 19570 ANGSTROM**2                       
REMARK 350 CHANGE IN SOLVENT FREE ENERGY: -22.0 KCAL/MOL                        
REMARK 350 APPLY THE FOLLOWING TO CHAINS: A, B                                  
REMARK 350   BIOMT1   1  1.000000  0.000000  0.000000        0.00000            
REMARK 350   BIOMT2   1  0.000000  1.000000  0.000000        0.00000            
REMARK 350   BIOMT3   1  0.000000  0.000000  1.000000        0.00000            
REMARK 500                                                                      
REMARK 500 GEOMETRY AND STEREOCHEMISTRY                                         
REMARK 500 SUBTOPIC: CLOSE CONTACTS IN SAME ASYMMETRIC UNIT                     
REMARK 500                                                                      
REMARK 500 THE FOLLOWING ATOMS ARE IN CLOSE CONTACT.                            
REMARK 500                                                                      
REMARK 500  ATM1  RES C  SSEQI   ATM2  RES C  SSEQI           DISTANCE          
REMARK 500   U    IUM A   520     O    HOH A   531              1.37            
REMARK 500   U    IUM A   522     O    HOH A   535              1.75            
REMARK 500   U    IUM A   518     O    HOH A   527              2.11            
REMARK 500                                                                      
REMARK 500 REMARK: NULL                                                         
REMARK 500                                                                      
REMARK 500 GEOMETRY AND STEREOCHEMISTRY                                         
REMARK 500 SUBTOPIC: COVALENT BOND ANGLES                                       
REMARK 500                                                                      
REMARK 500 THE STEREOCHEMICAL PARAMETERS OF THE FOLLOWING RESIDUES              
REMARK 500 HAVE VALUES WHICH DEVIATE FROM EXPECTED VALUES BY MORE               
REMARK 500 THAN 6*RMSD (M=MODEL NUMBER; RES=RESIDUE NAME; C=CHAIN               
REMARK 500 IDENTIFIER; SSEQ=SEQUENCE NUMBER; I=INSERTION CODE).                 
REMARK 500                                                                      
REMARK 500 STANDARD TABLE:                                                      
REMARK 500 FORMAT: (10X,I3,1X,A3,1X,A1,I4,A1,3(1X,A4,2X),12X,F5.1)              
REMARK 500                                                                      
REMARK 500 EXPECTED VALUES PROTEIN: ENGH AND HUBER, 1999                        
REMARK 500 EXPECTED VALUES NUCLEIC ACID: CLOWNEY ET AL 1996                     
REMARK 500                                                                      
REMARK 500  M RES CSSEQI ATM1   ATM2   ATM3                                     
REMARK 500    CYS A 271   CA  -  CB  -  SG  ANGL. DEV. =   7.7 DEGREES          
REMARK 500                                                                      
REMARK 500 REMARK: NULL                                                         
REMARK 500                                                                      
REMARK 500 GEOMETRY AND STEREOCHEMISTRY                                         
REMARK 500 SUBTOPIC: TORSION ANGLES                                             
REMARK 500                                                                      
REMARK 500 TORSION ANGLES OUTSIDE THE EXPECTED RAMACHANDRAN REGIONS:            
REMARK 500 (M=MODEL NUMBER; RES=RESIDUE NAME; C=CHAIN IDENTIFIER;               
REMARK 500 SSEQ=SEQUENCE NUMBER; I=INSERTION CODE).                             
REMARK 500                                                                      
REMARK 500 STANDARD TABLE:                                                      
REMARK 500 FORMAT:(10X,I3,1X,A3,1X,A1,I4,A1,4X,F7.2,3X,F7.2)                    
REMARK 500                                                                      
REMARK 500 EXPECTED VALUES: GJ KLEYWEGT AND TA JONES (1996). PHI/PSI-           
REMARK 500 CHOLOGY: RAMACHANDRAN REVISITED. STRUCTURE 4, 1395 - 1400            
REMARK 500                                                                      
REMARK 500  M RES CSSEQI        PSI       PHI                                   
REMARK 500    GLN A  13       74.81   -102.36                                   
REMARK 500    GLU A  32       -6.06   -147.14                                   
REMARK 500    GLU A 200      -64.02   -134.27                                   
REMARK 500    ASN A 246       61.88   -103.24                                   
REMARK 500    THR A 354     -169.60   -118.58                                   
REMARK 500    THR A 367      121.61    -39.45                                   
REMARK 500    SER A 368      142.50   -178.29                                   
REMARK 500    THR A 408       55.91    -92.99                                   
REMARK 500    ASP A 410      -71.20   -104.32                                   
REMARK 500    PHE A 426      -60.17    -90.33                                   
REMARK 500                                                                      
REMARK 500 REMARK: NULL                                                         
REMARK 525                                                                      
REMARK 525 SOLVENT                                                              
REMARK 525                                                                      
REMARK 525 THE SOLVENT MOLECULES HAVE CHAIN IDENTIFIERS THAT                    
REMARK 525 INDICATE THE POLYMER CHAIN WITH WHICH THEY ARE MOST                  
REMARK 525 CLOSELY ASSOCIATED. THE REMARK LISTS ALL THE SOLVENT                 
REMARK 525 MOLECULES WHICH ARE MORE THAN 5A AWAY FROM THE                       
REMARK 525 NEAREST POLYMER CHAIN (M = MODEL NUMBER;                             
REMARK 525 RES=RESIDUE NAME; C=CHAIN IDENTIFIER; SSEQ=SEQUENCE                  
REMARK 525 NUMBER; I=INSERTION CODE):                                           
REMARK 525                                                                      
REMARK 525  M RES CSSEQI                                                        
REMARK 525    HOH A 532        DISTANCE =  5.11 ANGSTROMS                       
REMARK 525    HOH A 548        DISTANCE =  5.41 ANGSTROMS                       
REMARK 525    HOH A 910        DISTANCE =  7.25 ANGSTROMS                       
REMARK 525    HOH A 946        DISTANCE =  6.74 ANGSTROMS                       
REMARK 610                                                                      
REMARK 610 MISSING HETEROATOM                                                   
REMARK 610 THE FOLLOWING RESIDUES HAVE MISSING ATOMS (M=MODEL NUMBER;           
REMARK 610 RES=RESIDUE NAME; C=CHAIN IDENTIFIER; SSEQ=SEQUENCE NUMBER;          
REMARK 610 I=INSERTION CODE):                                                   
REMARK 610   M RES C SSEQI                                                      
REMARK 610     IUM A  518                                                       
REMARK 610     IUM A  519                                                       
REMARK 610     IUM A  520                                                       
REMARK 610     IUM A  521                                                       
REMARK 610     IUM A  522                                                       
REMARK 610     IUM A  523                                                       
REMARK 610     IUM A  524                                                       
REMARK 610     IUM A  525                                                       
REMARK 800                                                                      
REMARK 800 SITE                                                                 
REMARK 800 SITE_IDENTIFIER: AC1                                                 
REMARK 800 EVIDENCE_CODE: SOFTWARE                                              
REMARK 800 SITE_DESCRIPTION: BINDING SITE FOR RESIDUE IUM A 518                 
REMARK 800 SITE_IDENTIFIER: AC2                                                 
REMARK 800 EVIDENCE_CODE: SOFTWARE                                              
REMARK 800 SITE_DESCRIPTION: BINDING SITE FOR RESIDUE IUM A 519                 
REMARK 800 SITE_IDENTIFIER: AC3                                                 
REMARK 800 EVIDENCE_CODE: SOFTWARE                                              
REMARK 800 SITE_DESCRIPTION: BINDING SITE FOR RESIDUE IUM A 520                 
REMARK 800 SITE_IDENTIFIER: AC4                                                 
REMARK 800 EVIDENCE_CODE: SOFTWARE                                              
REMARK 800 SITE_DESCRIPTION: BINDING SITE FOR RESIDUE IUM A 521                 
REMARK 800 SITE_IDENTIFIER: AC5                                                 
REMARK 800 EVIDENCE_CODE: SOFTWARE                                              
REMARK 800 SITE_DESCRIPTION: BINDING SITE FOR RESIDUE IUM A 522                 
REMARK 800 SITE_IDENTIFIER: AC6                                                 
REMARK 800 EVIDENCE_CODE: SOFTWARE                                              
REMARK 800 SITE_DESCRIPTION: BINDING SITE FOR RESIDUE IUM A 523                 
REMARK 800 SITE_IDENTIFIER: AC7                                                 
REMARK 800 EVIDENCE_CODE: SOFTWARE                                              
REMARK 800 SITE_DESCRIPTION: BINDING SITE FOR RESIDUE IUM A 524                 
REMARK 800 SITE_IDENTIFIER: AC8                                                 
REMARK 800 EVIDENCE_CODE: SOFTWARE                                              
REMARK 800 SITE_DESCRIPTION: BINDING SITE FOR RESIDUE IUM A 525                 
DBREF  1JET A    1   517  UNP    P06202   OPPA_SALTY      26    542             
DBREF  1JET B    1     3  PDB    1JET     1JET             1      3             
SEQRES   1 A  517  ALA ASP VAL PRO ALA GLY VAL GLN LEU ALA ASP LYS GLN          
SEQRES   2 A  517  THR LEU VAL ARG ASN ASN GLY SER GLU VAL GLN SER LEU          
SEQRES   3 A  517  ASP PRO HIS LYS ILE GLU GLY VAL PRO GLU SER ASN VAL          
SEQRES   4 A  517  SER ARG ASP LEU PHE GLU GLY LEU LEU ILE SER ASP VAL          
SEQRES   5 A  517  GLU GLY HIS PRO SER PRO GLY VAL ALA GLU LYS TRP GLU          
SEQRES   6 A  517  ASN LYS ASP PHE LYS VAL TRP THR PHE HIS LEU ARG GLU          
SEQRES   7 A  517  ASN ALA LYS TRP SER ASP GLY THR PRO VAL THR ALA HIS          
SEQRES   8 A  517  ASP PHE VAL TYR SER TRP GLN ARG LEU ALA ASP PRO ASN          
SEQRES   9 A  517  THR ALA SER PRO TYR ALA SER TYR LEU GLN TYR GLY HIS          
SEQRES  10 A  517  ILE ALA ASN ILE ASP ASP ILE ILE ALA GLY LYS LYS PRO          
SEQRES  11 A  517  ALA THR ASP LEU GLY VAL LYS ALA LEU ASP ASP HIS THR          
SEQRES  12 A  517  PHE GLU VAL THR LEU SER GLU PRO VAL PRO TYR PHE TYR          
SEQRES  13 A  517  LYS LEU LEU VAL HIS PRO SER VAL SER PRO VAL PRO LYS          
SEQRES  14 A  517  SER ALA VAL GLU LYS PHE GLY ASP LYS TRP THR GLN PRO          
SEQRES  15 A  517  ALA ASN ILE VAL THR ASN GLY ALA TYR LYS LEU LYS ASN          
SEQRES  16 A  517  TRP VAL VAL ASN GLU ARG ILE VAL LEU GLU ARG ASN PRO          
SEQRES  17 A  517  GLN TYR TRP ASP ASN ALA LYS THR VAL ILE ASN GLN VAL          
SEQRES  18 A  517  THR TYR LEU PRO ILE SER SER GLU VAL THR ASP VAL ASN          
SEQRES  19 A  517  ARG TYR ARG SER GLY GLU ILE ASP MET THR TYR ASN ASN          
SEQRES  20 A  517  MET PRO ILE GLU LEU PHE GLN LYS LEU LYS LYS GLU ILE          
SEQRES  21 A  517  PRO ASN GLU VAL ARG VAL ASP PRO TYR LEU CYS THR TYR          
SEQRES  22 A  517  TYR TYR GLU ILE ASN ASN GLN LYS ALA PRO PHE ASN ASP          
SEQRES  23 A  517  VAL ARG VAL ARG THR ALA LEU LYS LEU ALA LEU ASP ARG          
SEQRES  24 A  517  ASP ILE ILE VAL ASN LYS VAL LYS ASN GLN GLY ASP LEU          
SEQRES  25 A  517  PRO ALA TYR SER TYR THR PRO PRO TYR THR ASP GLY ALA          
SEQRES  26 A  517  LYS LEU VAL GLU PRO GLU TRP PHE LYS TRP SER GLN GLN          
SEQRES  27 A  517  LYS ARG ASN GLU GLU ALA LYS LYS LEU LEU ALA GLU ALA          
SEQRES  28 A  517  GLY PHE THR ALA ASP LYS PRO LEU THR PHE ASP LEU LEU          
SEQRES  29 A  517  TYR ASN THR SER ASP LEU HIS LYS LYS LEU ALA ILE ALA          
SEQRES  30 A  517  VAL ALA SER ILE TRP LYS LYS ASN LEU GLY VAL ASN VAL          
SEQRES  31 A  517  ASN LEU GLU ASN GLN GLU TRP LYS THR PHE LEU ASP THR          
SEQRES  32 A  517  ARG HIS GLN GLY THR PHE ASP VAL ALA ARG ALA GLY TRP          
SEQRES  33 A  517  CYS ALA ASP TYR ASN GLU PRO THR SER PHE LEU ASN THR          
SEQRES  34 A  517  MET LEU SER ASP SER SER ASN ASN THR ALA HIS TYR LYS          
SEQRES  35 A  517  SER PRO ALA PHE ASP LYS LEU ILE ALA ASP THR LEU LYS          
SEQRES  36 A  517  VAL ALA ASP ASP THR GLN ARG SER GLU LEU TYR ALA LYS          
SEQRES  37 A  517  ALA GLU GLN GLN LEU ASP LYS ASP SER ALA ILE VAL PRO          
SEQRES  38 A  517  VAL TYR TYR TYR VAL ASN ALA ARG LEU VAL LYS PRO TRP          
SEQRES  39 A  517  VAL GLY GLY TYR THR GLY LYS ASP PRO LEU ASP ASN ILE          
SEQRES  40 A  517  TYR VAL LYS ASN LEU TYR ILE ILE LYS HIS                      
SEQRES   1 B    3  LYS ALA LYS                                                  
HET    IUM  A 518       1                                                       
HET    IUM  A 519       1                                                       
HET    IUM  A 520       1                                                       
HET    IUM  A 521       1                                                       
HET    IUM  A 522       1                                                       
HET    IUM  A 523       1                                                       
HET    IUM  A 524       1                                                       
HET    IUM  A 525       1                                                       
HETNAM     IUM URANYL (VI) ION                                                  
FORMUL   3  IUM    8(O2 U 2+)                                                   
FORMUL  11  HOH   *568(H2 O)                                                    
HELIX    1   1 VAL A   34  LEU A   43  1                                  10    
HELIX    2   2 ALA A   90  ALA A  101  1                                  12    
HELIX    3   3 PRO A  103  THR A  105  5                                   3    
HELIX    4   4 ALA A  110  TYR A  115  5                                   6    
HELIX    5   5 ILE A  121  ILE A  125  1                                   5    
HELIX    6   6 ALA A  131  ASP A  133  5                                   3    
HELIX    7   7 PHE A  155  VAL A  160  5                                   6    
HELIX    8   8 PRO A  162  VAL A  164  5                                   3    
HELIX    9   9 LYS A  169  LYS A  178  1                                  10    
HELIX   10  10 ASN A  213  LYS A  215  5                                   3    
HELIX   11  11 GLU A  229  ARG A  237  1                                   9    
HELIX   12  12 PHE A  253  GLU A  259  1                                   7    
HELIX   13  13 PRO A  261  GLU A  263  5                                   3    
HELIX   14  14 VAL A  287  ALA A  296  1                                  10    
HELIX   15  15 ARG A  299  ASN A  304  1                                   6    
HELIX   16  16 GLU A  331  LYS A  334  1                                   4    
HELIX   17  17 GLN A  337  GLU A  350  1                                  14    
HELIX   18  18 ASP A  369  LEU A  386  1                                  18    
HELIX   19  19 TRP A  397  GLN A  406  1                                  10    
HELIX   20  20 PRO A  423  MET A  430  5                                   8    
HELIX   21  21 PRO A  444  LEU A  454  1                                  11    
HELIX   22  22 ASP A  459  LYS A  475  1                                  17    
HELIX   23  23 VAL A  509  ASN A  511  5                                   3    
SHEET    1   A 4 THR A  14  ASN A  18  0                                        
SHEET    2   A 4 GLN A 220  LEU A 224  1  N  GLN A 220   O  LEU A  15           
SHEET    3   A 4 ARG A 201  ARG A 206 -1  N  LEU A 204   O  VAL A 221           
SHEET    4   A 4 TYR A 191  VAL A 197 -1  N  VAL A 197   O  ARG A 201           
SHEET    1   B 2 LEU A  48  SER A  50  0                                        
SHEET    2   B 2 PRO A  56  PRO A  58 -1  N  SER A  57   O  ILE A  49           
SHEET    1   C 4 ALA A  61  LYS A  67  0                                        
SHEET    2   C 4 VAL A  71  LEU A  76 -1  N  HIS A  75   O  GLU A  62           
SHEET    3   C 4 THR A 143  THR A 147 -1  N  VAL A 146   O  TRP A  72           
SHEET    4   C 4 VAL A 136  ASP A 140 -1  N  ASP A 140   O  THR A 143           
SHEET    1   D 2 VAL A 264  PRO A 268  0                                        
SHEET    2   D 2 VAL A 486  LEU A 490 -1  N  ARG A 489   O  ARG A 265           
SHEET    1   E 3 VAL A 411  CYS A 417  0                                        
SHEET    2   E 3 CYS A 271  ILE A 277 -1  N  GLU A 276   O  ALA A 412           
SHEET    3   E 3 ILE A 479  TYR A 484 -1  N  TYR A 483   O  TYR A 273           
SHEET    1   F 2 THR A 360  ASN A 366  0                                        
SHEET    2   F 2 ASN A 389  GLN A 395  1  N  ASN A 389   O  PHE A 361           
SSBOND   1 CYS A  271    CYS A  417                          1555   1555  2.05  
LINK         U   IUM A 518                 OD2 ASP A 323     1555   1555  2.39  
LINK         U   IUM A 522                 OD2 ASP A 362     1555   1555  2.34  
CISPEP   1 ALA A  282    PRO A  283          0         2.98                     
SITE     1 AC1  7 ASP A 323  ASN A 394  HOH A 526  HOH A 527                    
SITE     2 AC1  7 HOH A 573  HOH A 811  HOH A1076                               
SITE     1 AC2  6 HOH A 528  HOH A 529  HOH A 617  HOH A 658                    
SITE     2 AC2  6 HOH A1050  HOH A1079                                          
SITE     1 AC3  7 ASP A 459  HOH A 528  HOH A 530  HOH A 531                    
SITE     2 AC3  7 HOH A 651  HOH A 662  HOH A1080                               
SITE     1 AC4  2 GLU A 251  ASP A 369                                          
SITE     1 AC5  6 GLU A  53  ASP A 362  ASP A 410  HOH A 534                    
SITE     2 AC5  6 HOH A 535  HOH A 621                                          
SITE     1 AC6  3 ASP A 133  HIS A 517  HOH A 595                               
SITE     1 AC7  1 HOH A1027                                                     
SITE     1 AC8  3 ASP A  11  GLU A 342  HOH A1073                               
CRYST1  109.190   76.040   70.280  90.00  90.00  90.00 P 21 21 21    4          
ORIGX1      1.000000  0.000000  0.000000        0.00000                         
ORIGX2      0.000000  1.000000  0.000000        0.00000                         
ORIGX3      0.000000  0.000000  1.000000        0.00000                         
SCALE1      0.009158  0.000000  0.000000        0.00000                         
SCALE2      0.000000  0.013151  0.000000        0.00000                         
SCALE3      0.000000  0.000000  0.014229        0.00000                         
ATOM      1  N   ALA A   1       3.527   8.897  -8.296  1.00 16.07           N  
ATOM      2  CA  ALA A   1       2.220   8.210  -8.105  1.00 17.82           C  
ATOM      3  C   ALA A   1       2.185   6.888  -8.865  1.00 19.36           C  
ATOM      4  O   ALA A   1       2.783   6.760  -9.941  1.00 20.08           O  
ATOM      5  CB  ALA A   1       1.076   9.111  -8.570  1.00 14.00           C  
ATOM      6  N   ASP A   2       1.498   5.908  -8.299  1.00 19.21           N  
ATOM      7  CA  ASP A   2       1.353   4.607  -8.962  1.00 20.95           C  
ATOM      8  C   ASP A   2      -0.139   4.412  -9.246  1.00 20.73           C  
ATOM      9  O   ASP A   2      -0.882   3.981  -8.369  1.00 21.71           O  
ATOM     10  CB  ASP A   2       1.916   3.472  -8.132  1.00 30.76           C  
ATOM     11  CG  ASP A   2       3.433   3.380  -8.220  1.00 36.93           C  
ATOM     12  OD1 ASP A   2       3.974   3.515  -9.341  1.00 40.44           O  
ATOM     13  OD2 ASP A   2       4.068   3.182  -7.162  1.00 41.30           O  
ATOM     14  N   VAL A   3      -0.548   4.815 -10.441  1.00 19.71           N  
ATOM     15  CA  VAL A   3      -1.956   4.728 -10.836  1.00 21.84           C  
ATOM     16  C   VAL A   3      -2.338   3.304 -11.214  1.00 23.92           C  
ATOM     17  O   VAL A   3      -1.830   2.720 -12.173  1.00 23.57           O  
ATOM     18  CB  VAL A   3      -2.247   5.690 -12.005  1.00 17.56           C  
ATOM     19  CG1 VAL A   3      -3.722   5.684 -12.369  1.00 16.78           C  
ATOM     20  CG2 VAL A   3      -1.778   7.104 -11.659  1.00 14.73           C  
ATOM     21  N   PRO A   4      -3.232   2.719 -10.433  1.00 25.22           N  
ATOM     22  CA  PRO A   4      -3.723   1.372 -10.642  1.00 26.08           C  
ATOM     23  C   PRO A   4      -4.201   1.181 -12.074  1.00 27.54           C  
ATOM     24  O   PRO A   4      -4.806   2.084 -12.667  1.00 26.23           O  
ATOM     25  CB  PRO A   4      -4.875   1.140  -9.644  1.00 26.61           C  
ATOM     26  CG  PRO A   4      -4.659   2.245  -8.641  1.00 26.22           C  
ATOM     27  CD  PRO A   4      -3.868   3.364  -9.286  1.00 25.56           C  
ATOM     28  N   ALA A   5      -3.905   0.014 -12.644  1.00 30.07           N  
ATOM     29  CA  ALA A   5      -4.339  -0.282 -14.014  1.00 30.62           C  
ATOM     30  C   ALA A   5      -5.857  -0.132 -14.075  1.00 32.60           C  
ATOM     31  O   ALA A   5      -6.543  -0.537 -13.125  1.00 33.51           O  
ATOM     32  CB  ALA A   5      -3.938  -1.689 -14.405  1.00 31.10           C  
ATOM     33  N   GLY A   6      -6.372   0.480 -15.139  1.00 32.65           N  
ATOM     34  CA  GLY A   6      -7.802   0.653 -15.268  1.00 32.47           C  
ATOM     35  C   GLY A   6      -8.417   1.886 -14.669  1.00 33.13           C  
ATOM     36  O   GLY A   6      -9.614   2.138 -14.956  1.00 35.34           O  
ATOM     37  N   VAL A   7      -7.726   2.686 -13.849  1.00 31.27           N  
ATOM     38  CA  VAL A   7      -8.395   3.892 -13.331  1.00 29.00           C  
ATOM     39  C   VAL A   7      -8.304   4.958 -14.432  1.00 27.14           C  
ATOM     40  O   VAL A   7      -7.286   5.041 -15.119  1.00 26.01           O  
ATOM     41  CB  VAL A   7      -7.925   4.414 -11.984  1.00 29.69           C  
ATOM     42  CG1 VAL A   7      -7.204   3.337 -11.177  1.00 31.55           C  
ATOM     43  CG2 VAL A   7      -7.070   5.665 -12.062  1.00 28.96           C  
ATOM     44  N   GLN A   8      -9.383   5.715 -14.592  1.00 25.99           N  
ATOM     45  CA  GLN A   8      -9.407   6.777 -15.595  1.00 25.13           C  
ATOM     46  C   GLN A   8      -8.958   8.085 -14.917  1.00 22.13           C  
ATOM     47  O   GLN A   8      -9.555   8.479 -13.913  1.00 20.82           O  
ATOM     48  CB  GLN A   8     -10.779   6.994 -16.190  1.00 34.87           C  
ATOM     49  CG  GLN A   8     -11.406   5.860 -16.970  1.00 49.41           C  
ATOM     50  CD  GLN A   8     -12.870   6.167 -17.282  1.00 57.38           C  
ATOM     51  OE1 GLN A   8     -13.165   6.864 -18.253  1.00 61.09           O  
ATOM     52  NE2 GLN A   8     -13.769   5.665 -16.441  1.00 59.72           N  
ATOM     53  N   LEU A   9      -7.937   8.718 -15.478  1.00 19.52           N  
ATOM     54  CA  LEU A   9      -7.458   9.965 -14.893  1.00 17.38           C  
ATOM     55  C   LEU A   9      -8.213  11.173 -15.425  1.00 16.26           C  
ATOM     56  O   LEU A   9      -8.579  11.257 -16.600  1.00 16.27           O  
ATOM     57  CB  LEU A   9      -5.951  10.117 -15.125  1.00 18.20           C  
ATOM     58  CG  LEU A   9      -5.051   9.151 -14.348  1.00 17.50           C  
ATOM     59  CD1 LEU A   9      -3.604   9.270 -14.798  1.00 18.61           C  
ATOM     60  CD2 LEU A   9      -5.157   9.386 -12.841  1.00 16.87           C  
ATOM     61  N   ALA A  10      -8.466  12.122 -14.526  1.00 14.85           N  
ATOM     62  CA  ALA A  10      -9.134  13.362 -14.892  1.00 13.99           C  
ATOM     63  C   ALA A  10      -8.217  14.102 -15.871  1.00 15.46           C  
ATOM     64  O   ALA A  10      -6.997  13.899 -15.847  1.00 14.24           O  
ATOM     65  CB  ALA A  10      -9.394  14.227 -13.670  1.00 14.75           C  
ATOM     66  N   ASP A  11      -8.807  14.946 -16.711  1.00 16.98           N  
ATOM     67  CA  ASP A  11      -8.003  15.705 -17.673  1.00 17.95           C  
ATOM     68  C   ASP A  11      -7.153  16.733 -16.934  1.00 17.72           C  
ATOM     69  O   ASP A  11      -5.974  16.917 -17.239  1.00 19.60           O  
ATOM     70  CB  ASP A  11      -8.892  16.348 -18.734  1.00 22.02           C  
ATOM     71  CG  ASP A  11      -9.007  15.471 -19.970  1.00 26.76           C  
ATOM     72  OD1 ASP A  11      -8.863  14.235 -19.859  1.00 29.48           O  
ATOM     73  OD2 ASP A  11      -9.213  16.021 -21.075  1.00 32.96           O  
ATOM     74  N   LYS A  12      -7.754  17.373 -15.940  1.00 17.22           N  
ATOM     75  CA  LYS A  12      -7.069  18.365 -15.130  1.00 16.99           C  
ATOM     76  C   LYS A  12      -6.586  17.711 -13.828  1.00 15.80           C  
ATOM     77  O   LYS A  12      -7.377  17.232 -13.016  1.00 16.01           O  
ATOM     78  CB  LYS A  12      -7.983  19.543 -14.808  1.00 24.32           C  
ATOM     79  CG  LYS A  12      -7.238  20.848 -14.544  1.00 36.18           C  
ATOM     80  CD  LYS A  12      -8.031  21.726 -13.581  1.00 47.29           C  
ATOM     81  CE  LYS A  12      -7.345  23.059 -13.342  1.00 53.50           C  
ATOM     82  NZ  LYS A  12      -7.600  23.580 -11.963  1.00 57.71           N  
ATOM     83  N   GLN A  13      -5.265  17.691 -13.676  1.00 12.40           N  
ATOM     84  CA  GLN A  13      -4.645  17.096 -12.496  1.00 11.31           C  
ATOM     85  C   GLN A  13      -4.206  18.191 -11.539  1.00  9.89           C  
ATOM     86  O   GLN A  13      -3.034  18.553 -11.439  1.00 10.06           O  
ATOM     87  CB  GLN A  13      -3.469  16.208 -12.920  1.00  9.84           C  
ATOM     88  CG  GLN A  13      -3.905  14.935 -13.640  1.00 11.51           C  
ATOM     89  CD  GLN A  13      -4.653  13.982 -12.721  1.00 11.05           C  
ATOM     90  OE1 GLN A  13      -4.300  13.835 -11.546  1.00 10.66           O  
ATOM     91  NE2 GLN A  13      -5.687  13.337 -13.244  1.00 10.09           N  
ATOM     92  N   THR A  14      -5.198  18.773 -10.860  1.00 11.27           N  
ATOM     93  CA  THR A  14      -4.924  19.844  -9.898  1.00 10.97           C  
ATOM     94  C   THR A  14      -5.559  19.445  -8.562  1.00 10.70           C  
ATOM     95  O   THR A  14      -6.549  18.708  -8.525  1.00 10.88           O  
ATOM     96  CB  THR A  14      -5.427  21.225 -10.318  1.00 11.76           C  
ATOM     97  OG1 THR A  14      -6.840  21.172 -10.532  1.00 15.65           O  
ATOM     98  CG2 THR A  14      -4.752  21.718 -11.591  1.00 14.38           C  
ATOM     99  N   LEU A  15      -4.963  19.939  -7.489  1.00  9.23           N  
ATOM    100  CA  LEU A  15      -5.441  19.594  -6.151  1.00  8.37           C  
ATOM    101  C   LEU A  15      -5.477  20.809  -5.247  1.00  7.66           C  
ATOM    102  O   LEU A  15      -4.598  21.678  -5.339  1.00  8.38           O  
ATOM    103  CB  LEU A  15      -4.467  18.547  -5.571  1.00  8.04           C  
ATOM    104  CG  LEU A  15      -4.790  17.946  -4.211  1.00  7.34           C  
ATOM    105  CD1 LEU A  15      -5.979  16.998  -4.301  1.00  8.99           C  
ATOM    106  CD2 LEU A  15      -3.575  17.213  -3.647  1.00  8.36           C  
ATOM    107  N   VAL A  16      -6.481  20.876  -4.395  1.00  8.46           N  
ATOM    108  CA  VAL A  16      -6.600  21.948  -3.410  1.00  7.94           C  
ATOM    109  C   VAL A  16      -6.679  21.277  -2.032  1.00  7.56           C  
ATOM    110  O   VAL A  16      -7.560  20.454  -1.766  1.00  7.97           O  
ATOM    111  CB  VAL A  16      -7.799  22.876  -3.608  1.00  8.04           C  
ATOM    112  CG1 VAL A  16      -7.889  23.896  -2.470  1.00  9.80           C  
ATOM    113  CG2 VAL A  16      -7.713  23.608  -4.948  1.00  7.23           C  
ATOM    114  N   ARG A  17      -5.720  21.612  -1.174  1.00  7.15           N  
ATOM    115  CA  ARG A  17      -5.663  21.059   0.170  1.00  6.46           C  
ATOM    116  C   ARG A  17      -5.735  22.165   1.221  1.00  7.11           C  
ATOM    117  O   ARG A  17      -5.042  23.184   1.060  1.00  9.25           O  
ATOM    118  CB  ARG A  17      -4.314  20.345   0.394  1.00  7.00           C  
ATOM    119  CG  ARG A  17      -4.119  19.063  -0.385  1.00  7.62           C  
ATOM    120  CD  ARG A  17      -2.796  18.404   0.020  1.00  7.96           C  
ATOM    121  NE  ARG A  17      -2.835  17.916   1.395  1.00  9.17           N  
ATOM    122  CZ  ARG A  17      -1.790  17.431   2.063  1.00 11.13           C  
ATOM    123  NH1 ARG A  17      -0.586  17.379   1.497  1.00  8.61           N  
ATOM    124  NH2 ARG A  17      -1.958  17.005   3.317  1.00 12.39           N  
ATOM    125  N   ASN A  18      -6.525  21.955   2.283  1.00  6.28           N  
ATOM    126  CA  ASN A  18      -6.487  22.960   3.350  1.00  7.00           C  
ATOM    127  C   ASN A  18      -5.256  22.593   4.215  1.00  7.31           C  
ATOM    128  O   ASN A  18      -4.930  21.403   4.319  1.00  7.87           O  
ATOM    129  CB  ASN A  18      -7.730  23.082   4.199  1.00  6.02           C  
ATOM    130  CG  ASN A  18      -7.568  24.275   5.143  1.00  6.63           C  
ATOM    131  OD1 ASN A  18      -7.106  25.337   4.700  1.00  7.70           O  
ATOM    132  ND2 ASN A  18      -7.866  24.081   6.416  1.00  5.86           N  
ATOM    133  N   ASN A  19      -4.598  23.590   4.765  1.00  6.08           N  
ATOM    134  CA  ASN A  19      -3.366  23.349   5.518  1.00  7.03           C  
ATOM    135  C   ASN A  19      -3.404  23.874   6.927  1.00  7.07           C  
ATOM    136  O   ASN A  19      -2.357  24.039   7.577  1.00  8.25           O  
ATOM    137  CB  ASN A  19      -2.204  23.978   4.721  1.00  5.74           C  
ATOM    138  CG  ASN A  19      -0.860  23.363   5.063  1.00  8.02           C  
ATOM    139  OD1 ASN A  19      -0.741  22.159   5.304  1.00  7.48           O  
ATOM    140  ND2 ASN A  19       0.160  24.218   5.089  1.00  6.41           N  
ATOM    141  N   GLY A  20      -4.591  24.135   7.468  1.00  7.78           N  
ATOM    142  CA  GLY A  20      -4.771  24.567   8.823  1.00  8.74           C  
ATOM    143  C   GLY A  20      -4.381  25.943   9.241  1.00 10.01           C  
ATOM    144  O   GLY A  20      -5.039  26.516  10.147  1.00 12.31           O  
ATOM    145  N   SER A  21      -3.345  26.564   8.703  1.00  9.15           N  
ATOM    146  CA  SER A  21      -2.904  27.890   9.068  1.00  8.67           C  
ATOM    147  C   SER A  21      -1.860  28.402   8.058  1.00  8.89           C  
ATOM    148  O   SER A  21      -1.404  27.666   7.190  1.00  9.63           O  
ATOM    149  CB ASER A  21      -2.262  27.904  10.463  0.70 12.37           C  
ATOM    150  CB BSER A  21      -2.194  27.949  10.421  0.30  2.31           C  
ATOM    151  OG ASER A  21      -1.247  26.908  10.529  0.70 11.76           O  
ATOM    152  OG BSER A  21      -2.837  27.588  11.559  0.30  1.70           O  
ATOM    153  N   GLU A  22      -1.510  29.671   8.248  1.00  8.08           N  
ATOM    154  CA  GLU A  22      -0.454  30.277   7.436  1.00  7.23           C  
ATOM    155  C   GLU A  22       0.853  29.671   7.968  1.00  8.45           C  
ATOM    156  O   GLU A  22       1.033  29.617   9.189  1.00  8.42           O  
ATOM    157  CB  GLU A  22      -0.461  31.786   7.557  1.00  9.58           C  
ATOM    158  CG  GLU A  22       0.662  32.518   6.870  1.00  9.30           C  
ATOM    159  CD  GLU A  22       0.679  32.403   5.360  1.00 11.60           C  
ATOM    160  OE1 GLU A  22      -0.371  32.164   4.739  1.00 10.22           O  
ATOM    161  OE2 GLU A  22       1.769  32.557   4.758  1.00 14.16           O  
ATOM    162  N   VAL A  23       1.699  29.188   7.068  1.00  7.87           N  
ATOM    163  CA  VAL A  23       2.947  28.569   7.496  1.00  7.44           C  
ATOM    164  C   VAL A  23       3.851  29.564   8.203  1.00  8.83           C  
ATOM    165  O   VAL A  23       3.840  30.774   7.932  1.00  9.40           O  
ATOM    166  CB  VAL A  23       3.715  27.945   6.310  1.00  6.99           C  
ATOM    167  CG1 VAL A  23       2.917  26.803   5.692  1.00  8.78           C  
ATOM    168  CG2 VAL A  23       4.055  28.977   5.248  1.00  7.13           C  
ATOM    169  N   GLN A  24       4.698  29.043   9.091  1.00  6.52           N  
ATOM    170  CA  GLN A  24       5.675  29.873   9.774  1.00  7.45           C  
ATOM    171  C   GLN A  24       6.683  30.414   8.731  1.00  7.78           C  
ATOM    172  O   GLN A  24       7.134  31.549   8.794  1.00  9.63           O  
ATOM    173  CB  GLN A  24       6.525  29.072  10.752  1.00  7.04           C  
ATOM    174  CG  GLN A  24       5.836  28.547  11.992  1.00  8.94           C  
ATOM    175  CD  GLN A  24       6.758  27.550  12.702  1.00  6.15           C  
ATOM    176  OE1 GLN A  24       6.924  26.439  12.188  1.00  6.67           O  
ATOM    177  NE2 GLN A  24       7.340  27.970  13.808  1.00  7.17           N  
ATOM    178  N   SER A  25       7.049  29.516   7.831  1.00  7.32           N  
ATOM    179  CA  SER A  25       8.066  29.780   6.823  1.00  7.51           C  
ATOM    180  C   SER A  25       8.100  28.650   5.802  1.00  8.06           C  
ATOM    181  O   SER A  25       7.495  27.592   6.021  1.00  6.62           O  
ATOM    182  CB  SER A  25       9.408  29.788   7.596  1.00  8.43           C  
ATOM    183  OG  SER A  25      10.522  29.897   6.751  1.00  8.38           O  
ATOM    184  N   LEU A  26       8.824  28.859   4.707  1.00  8.02           N  
ATOM    185  CA  LEU A  26       9.025  27.820   3.706  1.00  7.11           C  
ATOM    186  C   LEU A  26      10.480  27.338   3.804  1.00  7.59           C  
ATOM    187  O   LEU A  26      10.902  26.449   3.075  1.00  8.75           O  
ATOM    188  CB  LEU A  26       8.704  28.264   2.287  1.00  8.18           C  
ATOM    189  CG  LEU A  26       7.218  28.456   1.962  1.00 10.67           C  
ATOM    190  CD1 LEU A  26       7.044  28.777   0.481  1.00 13.40           C  
ATOM    191  CD2 LEU A  26       6.391  27.238   2.341  1.00 11.00           C  
ATOM    192  N   ASP A  27      11.218  27.962   4.716  1.00  6.61           N  
ATOM    193  CA  ASP A  27      12.624  27.584   4.936  1.00  6.87           C  
ATOM    194  C   ASP A  27      12.640  26.378   5.858  1.00  6.31           C  
ATOM    195  O   ASP A  27      12.226  26.481   7.023  1.00  6.63           O  
ATOM    196  CB  ASP A  27      13.334  28.766   5.592  1.00  6.30           C  
ATOM    197  CG  ASP A  27      14.813  28.580   5.803  1.00 11.98           C  
ATOM    198  OD1 ASP A  27      15.306  27.443   5.925  1.00  7.88           O  
ATOM    199  OD2 ASP A  27      15.524  29.624   5.866  1.00 11.11           O  
ATOM    200  N   PRO A  28      13.151  25.245   5.406  1.00  6.07           N  
ATOM    201  CA  PRO A  28      13.213  24.010   6.164  1.00  6.54           C  
ATOM    202  C   PRO A  28      13.854  24.101   7.526  1.00  6.01           C  
ATOM    203  O   PRO A  28      13.613  23.272   8.418  1.00  5.48           O  
ATOM    204  CB  PRO A  28      14.003  22.992   5.285  1.00  8.71           C  
ATOM    205  CG  PRO A  28      13.804  23.566   3.907  1.00  7.97           C  
ATOM    206  CD  PRO A  28      13.649  25.080   4.035  1.00  7.46           C  
ATOM    207  N   HIS A  29      14.731  25.089   7.755  1.00  6.41           N  
ATOM    208  CA  HIS A  29      15.396  25.271   9.023  1.00  6.48           C  
ATOM    209  C   HIS A  29      14.682  26.242   9.950  1.00  6.38           C  
ATOM    210  O   HIS A  29      15.165  26.475  11.063  1.00  8.54           O  
ATOM    211  CB  HIS A  29      16.833  25.810   8.811  1.00  5.81           C  
ATOM    212  CG  HIS A  29      17.686  24.844   8.046  1.00  7.36           C  
ATOM    213  ND1 HIS A  29      18.741  25.255   7.258  1.00  9.76           N  
ATOM    214  CD2 HIS A  29      17.642  23.489   7.953  1.00  7.89           C  
ATOM    215  CE1 HIS A  29      19.306  24.195   6.709  1.00  9.02           C  
ATOM    216  NE2 HIS A  29      18.653  23.106   7.110  1.00  8.17           N  
ATOM    217  N   LYS A  30      13.562  26.810   9.510  1.00  6.27           N  
ATOM    218  CA  LYS A  30      12.831  27.769  10.341  1.00  6.95           C  
ATOM    219  C   LYS A  30      11.435  27.266  10.670  1.00  8.04           C  
ATOM    220  O   LYS A  30      10.572  28.071  11.053  1.00 11.97           O  
ATOM    221  CB  LYS A  30      12.693  29.087   9.559  1.00  8.26           C  
ATOM    222  CG  LYS A  30      13.991  29.677   9.035  1.00 10.42           C  
ATOM    223  CD  LYS A  30      14.875  30.156  10.182  1.00 10.56           C  
ATOM    224  CE  LYS A  30      16.071  30.932   9.621  1.00 11.95           C  
ATOM    225  NZ  LYS A  30      16.729  31.718  10.707  1.00 14.86           N  
ATOM    226  N   ILE A  31      11.174  25.974  10.479  1.00  6.67           N  
ATOM    227  CA  ILE A  31       9.840  25.417  10.688  1.00  6.15           C  
ATOM    228  C   ILE A  31       9.801  24.302  11.719  1.00  5.78           C  
ATOM    229  O   ILE A  31      10.789  23.614  11.987  1.00  5.82           O  
ATOM    230  CB  ILE A  31       9.266  24.863   9.364  1.00  5.63           C  
ATOM    231  CG1 ILE A  31      10.131  23.704   8.842  1.00  6.42           C  
ATOM    232  CG2 ILE A  31       9.142  25.958   8.311  1.00  6.74           C  
ATOM    233  CD1 ILE A  31       9.464  22.962   7.695  1.00  8.95           C  
ATOM    234  N   GLU A  32       8.595  24.098  12.292  1.00  5.87           N  
ATOM    235  CA  GLU A  32       8.466  23.011  13.267  1.00  4.56           C  
ATOM    236  C   GLU A  32       7.098  22.359  13.246  1.00  6.14           C  
ATOM    237  O   GLU A  32       6.908  21.363  13.965  1.00  6.83           O  
ATOM    238  CB  GLU A  32       8.754  23.549  14.679  1.00  5.91           C  
ATOM    239  CG  GLU A  32       7.695  24.520  15.188  1.00  7.26           C  
ATOM    240  CD  GLU A  32       8.255  25.403  16.281  1.00  9.40           C  
ATOM    241  OE1 GLU A  32       8.377  24.910  17.420  1.00 12.19           O  
ATOM    242  OE2 GLU A  32       8.607  26.567  15.986  1.00 11.47           O  
ATOM    243  N   GLY A  33       6.141  22.882  12.480  1.00  5.93           N  
ATOM    244  CA  GLY A  33       4.796  22.333  12.528  1.00  5.79           C  
ATOM    245  C   GLY A  33       4.339  21.470  11.384  1.00  5.50           C  
ATOM    246  O   GLY A  33       4.959  21.334  10.335  1.00  4.97           O  
ATOM    247  N   VAL A  34       3.128  20.908  11.591  1.00  5.39           N  
ATOM    248  CA  VAL A  34       2.483  20.073  10.576  1.00  5.67           C  
ATOM    249  C   VAL A  34       2.179  20.833   9.312  1.00  5.01           C  
ATOM    250  O   VAL A  34       2.554  20.378   8.206  1.00  4.78           O  
ATOM    251  CB  VAL A  34       1.279  19.316  11.162  1.00  5.96           C  
ATOM    252  CG1 VAL A  34       0.469  18.621  10.075  1.00  7.12           C  
ATOM    253  CG2 VAL A  34       1.780  18.279  12.176  1.00  6.37           C  
ATOM    254  N   PRO A  35       1.573  22.013   9.363  1.00  4.71           N  
ATOM    255  CA  PRO A  35       1.289  22.813   8.178  1.00  5.77           C  
ATOM    256  C   PRO A  35       2.554  23.117   7.375  1.00  4.76           C  
ATOM    257  O   PRO A  35       2.588  23.010   6.150  1.00  5.26           O  
ATOM    258  CB  PRO A  35       0.644  24.133   8.657  1.00  4.96           C  
ATOM    259  CG  PRO A  35       0.102  23.705  10.005  1.00  6.66           C  
ATOM    260  CD  PRO A  35       1.055  22.638  10.573  1.00  6.05           C  
ATOM    261  N   GLU A  36       3.625  23.490   8.082  1.00  5.19           N  
ATOM    262  CA  GLU A  36       4.905  23.801   7.457  1.00  5.11           C  
ATOM    263  C   GLU A  36       5.472  22.574   6.736  1.00  4.55           C  
ATOM    264  O   GLU A  36       5.912  22.665   5.593  1.00  4.78           O  
ATOM    265  CB  GLU A  36       5.913  24.304   8.499  1.00  4.42           C  
ATOM    266  CG  GLU A  36       5.609  25.659   9.106  1.00  5.88           C  
ATOM    267  CD  GLU A  36       4.413  25.687  10.024  1.00  6.90           C  
ATOM    268  OE1 GLU A  36       4.059  24.636  10.615  1.00  5.93           O  
ATOM    269  OE2 GLU A  36       3.776  26.749  10.218  1.00  6.85           O  
ATOM    270  N   SER A  37       5.448  21.428   7.418  1.00  5.26           N  
ATOM    271  CA  SER A  37       5.974  20.183   6.867  1.00  4.94           C  
ATOM    272  C   SER A  37       5.165  19.669   5.701  1.00  5.54           C  
ATOM    273  O   SER A  37       5.703  19.043   4.783  1.00  6.31           O  
ATOM    274  CB  SER A  37       6.056  19.116   7.979  1.00  6.46           C  
ATOM    275  OG  SER A  37       6.883  19.612   9.032  1.00  8.82           O  
ATOM    276  N   ASN A  38       3.850  19.920   5.694  1.00  5.32           N  
ATOM    277  CA  ASN A  38       2.988  19.511   4.592  1.00  5.37           C  
ATOM    278  C   ASN A  38       3.482  20.118   3.283  1.00  5.57           C  
ATOM    279  O   ASN A  38       3.575  19.451   2.253  1.00  6.17           O  
ATOM    280  CB  ASN A  38       1.539  19.958   4.831  1.00  6.44           C  
ATOM    281  CG  ASN A  38       0.801  19.094   5.827  1.00  8.23           C  
ATOM    282  OD1 ASN A  38       1.227  17.973   6.136  1.00  9.00           O  
ATOM    283  ND2 ASN A  38      -0.304  19.616   6.351  1.00  7.61           N  
ATOM    284  N   VAL A  39       3.784  21.425   3.323  1.00  5.14           N  
ATOM    285  CA  VAL A  39       4.284  22.107   2.130  1.00  5.98           C  
ATOM    286  C   VAL A  39       5.742  21.715   1.886  1.00  5.10           C  
ATOM    287  O   VAL A  39       6.137  21.444   0.746  1.00  6.27           O  
ATOM    288  CB  VAL A  39       4.152  23.635   2.248  1.00  6.48           C  
ATOM    289  CG1 VAL A  39       4.650  24.315   0.974  1.00  6.88           C  
ATOM    290  CG2 VAL A  39       2.710  24.046   2.532  1.00  5.82           C  
ATOM    291  N   SER A  40       6.525  21.604   2.963  1.00  5.65           N  
ATOM    292  CA  SER A  40       7.937  21.246   2.818  1.00  5.67           C  
ATOM    293  C   SER A  40       8.169  19.947   2.081  1.00  5.75           C  
ATOM    294  O   SER A  40       9.052  19.880   1.207  1.00  5.97           O  
ATOM    295  CB  SER A  40       8.619  21.211   4.195  1.00  5.31           C  
ATOM    296  OG  SER A  40      10.042  21.291   3.999  1.00  6.05           O  
ATOM    297  N   ARG A  41       7.386  18.895   2.353  1.00  5.93           N  
ATOM    298  CA  ARG A  41       7.586  17.614   1.670  1.00  5.07           C  
ATOM    299  C   ARG A  41       7.424  17.700   0.167  1.00  5.55           C  
ATOM    300  O   ARG A  41       8.030  16.903  -0.578  1.00  6.05           O  
ATOM    301  CB  ARG A  41       6.650  16.542   2.245  1.00  6.94           C  
ATOM    302  CG  ARG A  41       7.047  16.094   3.648  1.00  7.39           C  
ATOM    303  CD  ARG A  41       6.250  14.845   4.037  1.00  7.91           C  
ATOM    304  NE  ARG A  41       4.822  15.140   4.091  1.00  6.24           N  
ATOM    305  CZ  ARG A  41       4.224  15.758   5.106  1.00  7.46           C  
ATOM    306  NH1 ARG A  41       4.903  16.109   6.190  1.00  9.61           N  
ATOM    307  NH2 ARG A  41       2.918  16.010   5.054  1.00  8.63           N  
ATOM    308  N   ASP A  42       6.604  18.629  -0.329  1.00  5.63           N  
ATOM    309  CA  ASP A  42       6.415  18.794  -1.754  1.00  6.23           C  
ATOM    310  C   ASP A  42       7.542  19.593  -2.403  1.00  7.53           C  
ATOM    311  O   ASP A  42       7.783  19.421  -3.607  1.00  8.25           O  
ATOM    312  CB  ASP A  42       5.084  19.502  -2.038  1.00  6.95           C  
ATOM    313  CG  ASP A  42       3.876  18.604  -1.862  1.00  9.92           C  
ATOM    314  OD1 ASP A  42       3.975  17.358  -1.871  1.00  6.78           O  
ATOM    315  OD2 ASP A  42       2.763  19.179  -1.727  1.00 10.22           O  
ATOM    316  N   LEU A  43       8.199  20.469  -1.654  1.00  7.32           N  
ATOM    317  CA  LEU A  43       9.249  21.306  -2.194  1.00  6.62           C  
ATOM    318  C   LEU A  43      10.672  20.840  -1.944  1.00  7.15           C  
ATOM    319  O   LEU A  43      11.528  21.103  -2.816  1.00  7.92           O  
ATOM    320  CB  LEU A  43       9.150  22.739  -1.610  1.00  7.09           C  
ATOM    321  CG  LEU A  43       7.874  23.513  -1.915  1.00 10.15           C  
ATOM    322  CD1 LEU A  43       7.863  24.852  -1.187  1.00  8.44           C  
ATOM    323  CD2 LEU A  43       7.707  23.711  -3.415  1.00  9.45           C  
ATOM    324  N   PHE A  44      10.979  20.285  -0.783  1.00  6.03           N  
ATOM    325  CA  PHE A  44      12.353  19.889  -0.474  1.00  6.95           C  
ATOM    326  C   PHE A  44      12.417  18.407  -0.138  1.00  7.31           C  
ATOM    327  O   PHE A  44      11.630  17.896   0.669  1.00  8.33           O  
ATOM    328  CB  PHE A  44      12.910  20.748   0.669  1.00  7.35           C  
ATOM    329  CG  PHE A  44      12.918  22.228   0.372  1.00  7.54           C  
ATOM    330  CD1 PHE A  44      13.936  22.785  -0.397  1.00  8.53           C  
ATOM    331  CD2 PHE A  44      11.898  23.049   0.825  1.00  6.81           C  
ATOM    332  CE1 PHE A  44      13.935  24.141  -0.688  1.00  9.25           C  
ATOM    333  CE2 PHE A  44      11.892  24.406   0.539  1.00  7.56           C  
ATOM    334  CZ  PHE A  44      12.915  24.955  -0.220  1.00  7.92           C  
ATOM    335  N   GLU A  45      13.369  17.709  -0.773  1.00  6.99           N  
ATOM    336  CA  GLU A  45      13.504  16.270  -0.542  1.00  6.20           C  
ATOM    337  C   GLU A  45      14.858  15.927   0.056  1.00  6.71           C  
ATOM    338  O   GLU A  45      15.898  16.306  -0.493  1.00  7.20           O  
ATOM    339  CB  GLU A  45      13.290  15.523  -1.861  1.00  6.84           C  
ATOM    340  CG  GLU A  45      13.535  14.027  -1.748  1.00  5.85           C  
ATOM    341  CD  GLU A  45      13.326  13.316  -3.065  1.00  9.28           C  
ATOM    342  OE1 GLU A  45      14.258  13.259  -3.894  1.00  9.80           O  
ATOM    343  OE2 GLU A  45      12.201  12.813  -3.280  1.00 10.60           O  
ATOM    344  N   GLY A  46      14.844  15.213   1.174  1.00  6.05           N  
ATOM    345  CA  GLY A  46      16.039  14.803   1.870  1.00  6.84           C  
ATOM    346  C   GLY A  46      16.577  13.457   1.383  1.00  6.00           C  
ATOM    347  O   GLY A  46      16.245  12.971   0.310  1.00  6.78           O  
ATOM    348  N   LEU A  47      17.423  12.863   2.215  1.00  7.13           N  
ATOM    349  CA  LEU A  47      18.063  11.587   1.889  1.00  6.25           C  
ATOM    350  C   LEU A  47      17.045  10.480   1.657  1.00  7.03           C  
ATOM    351  O   LEU A  47      17.124   9.715   0.688  1.00  7.00           O  
ATOM    352  CB  LEU A  47      19.033  11.207   3.011  1.00  7.12           C  
ATOM    353  CG  LEU A  47      20.199  12.188   3.232  1.00  6.86           C  
ATOM    354  CD1 LEU A  47      20.899  11.863   4.537  1.00  7.77           C  
ATOM    355  CD2 LEU A  47      21.171  12.146   2.056  1.00  8.41           C  
ATOM    356  N   LEU A  48      16.106  10.356   2.584  1.00  6.65           N  
ATOM    357  CA  LEU A  48      15.039   9.378   2.518  1.00  6.76           C  
ATOM    358  C   LEU A  48      13.696  10.124   2.521  1.00  7.72           C  
ATOM    359  O   LEU A  48      13.629  11.284   2.940  1.00  7.23           O  
ATOM    360  CB  LEU A  48      15.044   8.430   3.714  1.00  7.36           C  
ATOM    361  CG  LEU A  48      15.971   7.226   3.683  1.00  7.28           C  
ATOM    362  CD1 LEU A  48      17.437   7.613   3.741  1.00  9.53           C  
ATOM    363  CD2 LEU A  48      15.648   6.282   4.847  1.00  9.51           C  
ATOM    364  N   ILE A  49      12.666   9.454   2.033  1.00  7.33           N  
ATOM    365  CA  ILE A  49      11.305   9.982   2.032  1.00  7.35           C  
ATOM    366  C   ILE A  49      10.406   8.845   2.544  1.00  8.67           C  
ATOM    367  O   ILE A  49      10.879   7.696   2.605  1.00  8.37           O  
ATOM    368  CB  ILE A  49      10.766  10.445   0.673  1.00  6.85           C  
ATOM    369  CG1 ILE A  49      10.817   9.329  -0.377  1.00  7.33           C  
ATOM    370  CG2 ILE A  49      11.501  11.684   0.172  1.00  7.03           C  
ATOM    371  CD1 ILE A  49      10.152   9.669  -1.698  1.00  9.40           C  
ATOM    372  N   SER A  50       9.168   9.142   2.908  1.00  7.75           N  
ATOM    373  CA  SER A  50       8.262   8.056   3.310  1.00  8.31           C  
ATOM    374  C   SER A  50       7.544   7.570   2.047  1.00  8.42           C  
ATOM    375  O   SER A  50       7.202   8.408   1.197  1.00 10.08           O  
ATOM    376  CB  SER A  50       7.213   8.528   4.310  1.00  7.47           C  
ATOM    377  OG  SER A  50       7.806   9.003   5.499  1.00  9.25           O  
ATOM    378  N   ASP A  51       7.328   6.268   1.919  1.00  8.55           N  
ATOM    379  CA  ASP A  51       6.558   5.801   0.740  1.00  8.27           C  
ATOM    380  C   ASP A  51       5.092   6.092   1.042  1.00  9.29           C  
ATOM    381  O   ASP A  51       4.778   6.676   2.105  1.00  8.52           O  
ATOM    382  CB  ASP A  51       6.838   4.349   0.451  1.00 10.70           C  
ATOM    383  CG  ASP A  51       6.362   3.339   1.457  1.00 15.03           C  
ATOM    384  OD1 ASP A  51       5.624   3.672   2.411  1.00 11.56           O  
ATOM    385  OD2 ASP A  51       6.722   2.129   1.318  1.00 17.38           O  
ATOM    386  N   VAL A  52       4.147   5.633   0.220  1.00 11.57           N  
ATOM    387  CA  VAL A  52       2.729   5.895   0.465  1.00 12.34           C  
ATOM    388  C   VAL A  52       2.173   5.300   1.739  1.00 13.15           C  
ATOM    389  O   VAL A  52       1.090   5.715   2.203  1.00 15.50           O  
ATOM    390  CB  VAL A  52       1.824   5.467  -0.713  1.00 15.99           C  
ATOM    391  CG1 VAL A  52       1.890   6.506  -1.821  1.00 18.36           C  
ATOM    392  CG2 VAL A  52       2.180   4.091  -1.235  1.00 14.36           C  
ATOM    393  N   GLU A  53       2.848   4.321   2.340  1.00 11.54           N  
ATOM    394  CA  GLU A  53       2.393   3.722   3.583  1.00 11.42           C  
ATOM    395  C   GLU A  53       3.239   4.162   4.762  1.00 11.14           C  
ATOM    396  O   GLU A  53       3.082   3.653   5.878  1.00 12.57           O  
ATOM    397  CB  GLU A  53       2.399   2.196   3.469  1.00 13.25           C  
ATOM    398  CG  GLU A  53       1.435   1.731   2.372  1.00 16.16           C  
ATOM    399  CD  GLU A  53       1.408   0.213   2.319  1.00 21.15           C  
ATOM    400  OE1 GLU A  53       1.740  -0.393   3.363  1.00 17.88           O  
ATOM    401  OE2 GLU A  53       1.060  -0.313   1.242  1.00 19.48           O  
ATOM    402  N   GLY A  54       4.156   5.110   4.531  1.00  9.67           N  
ATOM    403  CA  GLY A  54       4.991   5.614   5.591  1.00  9.54           C  
ATOM    404  C   GLY A  54       6.304   4.932   5.842  1.00  9.27           C  
ATOM    405  O   GLY A  54       7.018   5.327   6.787  1.00 11.03           O  
ATOM    406  N   HIS A  55       6.691   3.926   5.063  1.00  9.04           N  
ATOM    407  CA  HIS A  55       7.987   3.274   5.287  1.00  8.75           C  
ATOM    408  C   HIS A  55       9.119   4.163   4.768  1.00  7.96           C  
ATOM    409  O   HIS A  55       9.036   4.687   3.660  1.00  8.67           O  
ATOM    410  CB  HIS A  55       8.075   1.965   4.512  1.00 11.76           C  
ATOM    411  CG  HIS A  55       6.924   1.027   4.678  1.00 16.85           C  
ATOM    412  ND1 HIS A  55       6.084   0.713   3.628  1.00 14.90           N  
ATOM    413  CD2 HIS A  55       6.474   0.332   5.749  1.00 18.74           C  
ATOM    414  CE1 HIS A  55       5.161  -0.134   4.052  1.00 17.15           C  
ATOM    415  NE2 HIS A  55       5.365  -0.384   5.333  1.00 19.27           N  
ATOM    416  N   PRO A  56      10.165   4.308   5.551  1.00  9.22           N  
ATOM    417  CA  PRO A  56      11.354   5.067   5.151  1.00  9.34           C  
ATOM    418  C   PRO A  56      11.824   4.488   3.823  1.00  8.85           C  
ATOM    419  O   PRO A  56      11.951   3.254   3.707  1.00 10.43           O  
ATOM    420  CB  PRO A  56      12.405   4.876   6.248  1.00 10.53           C  
ATOM    421  CG  PRO A  56      11.562   4.401   7.411  1.00 11.74           C  
ATOM    422  CD  PRO A  56      10.318   3.707   6.872  1.00 10.53           C  
ATOM    423  N   SER A  57      12.002   5.299   2.804  1.00  8.41           N  
ATOM    424  CA  SER A  57      12.366   4.843   1.470  1.00  9.13           C  
ATOM    425  C   SER A  57      13.350   5.803   0.819  1.00  9.81           C  
ATOM    426  O   SER A  57      13.562   6.928   1.270  1.00  8.00           O  
ATOM    427  CB  SER A  57      11.100   4.787   0.591  1.00 11.02           C  
ATOM    428  OG  SER A  57      10.151   3.880   1.112  1.00 20.20           O  
ATOM    429  N   PRO A  58      13.943   5.371  -0.279  1.00  9.71           N  
ATOM    430  CA  PRO A  58      14.915   6.166  -1.004  1.00  9.81           C  
ATOM    431  C   PRO A  58      14.379   7.531  -1.403  1.00  9.29           C  
ATOM    432  O   PRO A  58      13.304   7.639  -1.993  1.00  8.81           O  
ATOM    433  CB  PRO A  58      15.299   5.348  -2.259  1.00 10.77           C  
ATOM    434  CG  PRO A  58      14.945   3.946  -1.815  1.00 11.99           C  
ATOM    435  CD  PRO A  58      13.758   4.046  -0.862  1.00 10.46           C  
ATOM    436  N   GLY A  59      15.146   8.572  -1.085  1.00  8.08           N  
ATOM    437  CA  GLY A  59      14.785   9.951  -1.490  1.00  7.40           C  
ATOM    438  C   GLY A  59      15.906  10.395  -2.442  1.00  8.30           C  
ATOM    439  O   GLY A  59      16.079   9.806  -3.520  1.00  8.90           O  
ATOM    440  N   VAL A  60      16.716  11.362  -2.002  1.00  7.49           N  
ATOM    441  CA  VAL A  60      17.874  11.751  -2.833  1.00  7.93           C  
ATOM    442  C   VAL A  60      18.863  10.580  -2.782  1.00  8.16           C  
ATOM    443  O   VAL A  60      19.493  10.261  -3.793  1.00 10.15           O  
ATOM    444  CB  VAL A  60      18.532  13.061  -2.418  1.00  7.64           C  
ATOM    445  CG1 VAL A  60      19.844  13.287  -3.179  1.00  8.89           C  
ATOM    446  CG2 VAL A  60      17.600  14.247  -2.665  1.00  8.25           C  
ATOM    447  N   ALA A  61      18.969   9.905  -1.645  1.00  8.00           N  
ATOM    448  CA  ALA A  61      19.841   8.734  -1.523  1.00  9.79           C  
ATOM    449  C   ALA A  61      19.135   7.496  -2.079  1.00 12.30           C  
ATOM    450  O   ALA A  61      18.024   7.159  -1.641  1.00 11.94           O  
ATOM    451  CB  ALA A  61      20.213   8.522  -0.063  1.00  9.13           C  
ATOM    452  N   GLU A  62      19.758   6.801  -3.040  1.00 12.49           N  
ATOM    453  CA  GLU A  62      19.121   5.599  -3.598  1.00 11.82           C  
ATOM    454  C   GLU A  62      19.462   4.355  -2.778  1.00 13.71           C  
ATOM    455  O   GLU A  62      18.728   3.358  -2.804  1.00 13.11           O  
ATOM    456  CB  GLU A  62      19.488   5.392  -5.058  1.00 16.63           C  
ATOM    457  CG  GLU A  62      20.950   5.095  -5.325  1.00 24.81           C  
ATOM    458  CD  GLU A  62      21.307   5.174  -6.797  1.00 30.47           C  
ATOM    459  OE1 GLU A  62      20.402   5.016  -7.644  1.00 34.34           O  
ATOM    460  OE2 GLU A  62      22.502   5.388  -7.101  1.00 38.63           O  
ATOM    461  N   LYS A  63      20.587   4.405  -2.068  1.00 12.07           N  
ATOM    462  CA  LYS A  63      20.997   3.289  -1.226  1.00 12.32           C  
ATOM    463  C   LYS A  63      21.947   3.807  -0.144  1.00 11.07           C  
ATOM    464  O   LYS A  63      22.525   4.879  -0.273  1.00 11.75           O  
ATOM    465  CB  LYS A  63      21.581   2.138  -1.996  1.00 21.26           C  
ATOM    466  CG  LYS A  63      22.882   2.340  -2.720  1.00 29.62           C  
ATOM    467  CD  LYS A  63      22.777   2.005  -4.198  1.00 43.42           C  
ATOM    468  CE  LYS A  63      22.211   0.623  -4.472  1.00 47.99           C  
ATOM    469  NZ  LYS A  63      21.393   0.595  -5.722  1.00 51.30           N  
ATOM    470  N   TRP A  64      22.002   3.077   0.957  1.00 10.96           N  
ATOM    471  CA  TRP A  64      22.826   3.483   2.084  1.00 12.23           C  
ATOM    472  C   TRP A  64      23.238   2.262   2.890  1.00 12.48           C  
ATOM    473  O   TRP A  64      22.642   1.193   2.800  1.00 13.01           O  
ATOM    474  CB  TRP A  64      22.074   4.454   3.002  1.00 12.61           C  
ATOM    475  CG  TRP A  64      20.748   3.915   3.466  1.00 11.60           C  
ATOM    476  CD1 TRP A  64      20.500   3.184   4.590  1.00  9.85           C  
ATOM    477  CD2 TRP A  64      19.485   4.086   2.798  1.00 12.23           C  
ATOM    478  NE1 TRP A  64      19.153   2.882   4.658  1.00 11.85           N  
ATOM    479  CE2 TRP A  64      18.515   3.419   3.573  1.00 11.22           C  
ATOM    480  CE3 TRP A  64      19.077   4.740   1.631  1.00 13.00           C  
ATOM    481  CZ2 TRP A  64      17.167   3.383   3.205  1.00 13.35           C  
ATOM    482  CZ3 TRP A  64      17.750   4.698   1.258  1.00 15.69           C  
ATOM    483  CH2 TRP A  64      16.803   4.023   2.049  1.00 14.83           C  
ATOM    484  N   GLU A  65      24.316   2.429   3.641  1.00 13.97           N  
ATOM    485  CA  GLU A  65      24.845   1.383   4.491  1.00 13.88           C  
ATOM    486  C   GLU A  65      25.209   2.022   5.844  1.00 13.79           C  
ATOM    487  O   GLU A  65      25.338   3.245   5.931  1.00 15.19           O  
ATOM    488  CB  GLU A  65      26.124   0.742   3.964  1.00 17.70           C  
ATOM    489  CG  GLU A  65      26.125   0.158   2.576  1.00 24.32           C  
ATOM    490  CD  GLU A  65      26.320   1.218   1.498  1.00 26.59           C  
ATOM    491  OE1 GLU A  65      27.223   2.068   1.649  1.00 26.16           O  
ATOM    492  OE2 GLU A  65      25.521   1.198   0.531  1.00 30.45           O  
ATOM    493  N   ASN A  66      25.397   1.171   6.839  1.00 13.98           N  
ATOM    494  CA  ASN A  66      25.823   1.664   8.144  1.00 14.32           C  
ATOM    495  C   ASN A  66      26.942   0.744   8.664  1.00 15.20           C  
ATOM    496  O   ASN A  66      26.955  -0.460   8.402  1.00 15.56           O  
ATOM    497  CB  ASN A  66      24.698   1.770   9.150  1.00 12.33           C  
ATOM    498  CG  ASN A  66      24.345   0.449   9.810  1.00 15.95           C  
ATOM    499  OD1 ASN A  66      25.007   0.053  10.773  1.00 15.26           O  
ATOM    500  ND2 ASN A  66      23.337  -0.226   9.266  1.00 13.88           N  
ATOM    501  N   LYS A  67      27.859   1.366   9.380  1.00 15.42           N  
ATOM    502  CA  LYS A  67      28.970   0.627  10.001  1.00 16.80           C  
ATOM    503  C   LYS A  67      28.760   0.778  11.505  1.00 16.92           C  
ATOM    504  O   LYS A  67      28.853   1.890  12.046  1.00 15.92           O  
ATOM    505  CB  LYS A  67      30.306   1.161   9.535  1.00 22.10           C  
ATOM    506  CG  LYS A  67      31.539   0.502  10.124  1.00 31.63           C  
ATOM    507  CD  LYS A  67      32.804   1.221   9.667  1.00 41.57           C  
ATOM    508  CE  LYS A  67      33.020   2.525  10.423  1.00 45.12           C  
ATOM    509  NZ  LYS A  67      33.900   3.466   9.665  1.00 48.27           N  
ATOM    510  N   ASP A  68      28.354  -0.307  12.157  1.00 15.49           N  
ATOM    511  CA  ASP A  68      28.080  -0.364  13.577  1.00 17.21           C  
ATOM    512  C   ASP A  68      26.969   0.575  14.029  1.00 17.02           C  
ATOM    513  O   ASP A  68      26.873   0.924  15.218  1.00 15.78           O  
ATOM    514  CB  ASP A  68      29.341  -0.042  14.401  1.00 20.70           C  
ATOM    515  CG  ASP A  68      30.538  -0.916  14.106  1.00 30.76           C  
ATOM    516  OD1 ASP A  68      30.370  -2.135  13.881  1.00 30.88           O  
ATOM    517  OD2 ASP A  68      31.669  -0.363  14.090  1.00 32.85           O  
ATOM    518  N   PHE A  69      26.109   1.037  13.129  1.00 15.67           N  
ATOM    519  CA  PHE A  69      25.049   1.983  13.366  1.00 14.80           C  
ATOM    520  C   PHE A  69      25.610   3.351  13.768  1.00 14.02           C  
ATOM    521  O   PHE A  69      24.861   4.198  14.268  1.00 12.39           O  
ATOM    522  CB  PHE A  69      24.031   1.507  14.404  1.00 14.64           C  
ATOM    523  CG  PHE A  69      23.453   0.139  14.175  1.00 15.65           C  
ATOM    524  CD1 PHE A  69      22.696  -0.144  13.052  1.00 16.25           C  
ATOM    525  CD2 PHE A  69      23.697  -0.878  15.091  1.00 16.65           C  
ATOM    526  CE1 PHE A  69      22.179  -1.409  12.845  1.00 17.37           C  
ATOM    527  CE2 PHE A  69      23.185  -2.146  14.894  1.00 19.17           C  
ATOM    528  CZ  PHE A  69      22.424  -2.407  13.770  1.00 18.60           C  
ATOM    529  N   LYS A  70      26.889   3.616  13.520  1.00 14.03           N  
ATOM    530  CA  LYS A  70      27.532   4.862  13.879  1.00 14.41           C  
ATOM    531  C   LYS A  70      27.974   5.662  12.668  1.00 14.69           C  
ATOM    532  O   LYS A  70      27.999   6.891  12.724  1.00 17.16           O  
ATOM    533  CB  LYS A  70      28.763   4.620  14.776  1.00 15.75           C  
ATOM    534  CG  LYS A  70      28.414   4.124  16.160  1.00 19.53           C  
ATOM    535  CD  LYS A  70      29.626   3.689  16.955  1.00 25.44           C  
ATOM    536  CE  LYS A  70      30.416   4.883  17.471  1.00 27.35           C  
ATOM    537  NZ  LYS A  70      31.177   4.502  18.704  1.00 32.86           N  
ATOM    538  N   VAL A  71      28.379   4.971  11.602  1.00 12.84           N  
ATOM    539  CA  VAL A  71      28.792   5.669  10.387  1.00 12.14           C  
ATOM    540  C   VAL A  71      27.819   5.238   9.281  1.00 13.81           C  
ATOM    541  O   VAL A  71      27.728   4.077   8.905  1.00 12.80           O  
ATOM    542  CB  VAL A  71      30.227   5.434   9.939  1.00 14.36           C  
ATOM    543  CG1 VAL A  71      30.520   6.181   8.638  1.00 11.59           C  
ATOM    544  CG2 VAL A  71      31.222   5.854  11.016  1.00 15.51           C  
ATOM    545  N   TRP A  72      27.052   6.235   8.836  1.00 11.75           N  
ATOM    546  CA  TRP A  72      26.033   5.991   7.810  1.00 11.83           C  
ATOM    547  C   TRP A  72      26.473   6.597   6.502  1.00 10.58           C  
ATOM    548  O   TRP A  72      26.821   7.783   6.455  1.00 12.21           O  
ATOM    549  CB  TRP A  72      24.704   6.585   8.313  1.00  8.97           C  
ATOM    550  CG  TRP A  72      24.189   5.877   9.535  1.00  8.19           C  
ATOM    551  CD1 TRP A  72      24.602   6.037  10.827  1.00  7.68           C  
ATOM    552  CD2 TRP A  72      23.162   4.878   9.566  1.00  8.31           C  
ATOM    553  NE1 TRP A  72      23.904   5.192  11.656  1.00  9.79           N  
ATOM    554  CE2 TRP A  72      23.013   4.469  10.907  1.00  7.76           C  
ATOM    555  CE3 TRP A  72      22.359   4.284   8.583  1.00  7.33           C  
ATOM    556  CZ2 TRP A  72      22.089   3.504  11.295  1.00  9.60           C  
ATOM    557  CZ3 TRP A  72      21.438   3.331   8.976  1.00  7.46           C  
ATOM    558  CH2 TRP A  72      21.308   2.949  10.317  1.00  7.67           C  
ATOM    559  N   THR A  73      26.501   5.793   5.446  1.00 11.72           N  
ATOM    560  CA  THR A  73      26.932   6.271   4.132  1.00 10.78           C  
ATOM    561  C   THR A  73      25.771   6.234   3.154  1.00 10.43           C  
ATOM    562  O   THR A  73      25.156   5.195   2.925  1.00 11.28           O  
ATOM    563  CB  THR A  73      28.121   5.456   3.594  1.00 13.95           C  
ATOM    564  OG1 THR A  73      29.156   5.458   4.592  1.00 14.12           O  
ATOM    565  CG2 THR A  73      28.657   6.067   2.312  1.00 12.66           C  
ATOM    566  N   PHE A  74      25.473   7.405   2.604  1.00 10.06           N  
ATOM    567  CA  PHE A  74      24.361   7.564   1.681  1.00  9.67           C  
ATOM    568  C   PHE A  74      24.823   7.779   0.256  1.00  9.44           C  
ATOM    569  O   PHE A  74      25.564   8.731  -0.023  1.00 10.97           O  
ATOM    570  CB  PHE A  74      23.491   8.767   2.148  1.00  8.97           C  
ATOM    571  CG  PHE A  74      22.928   8.508   3.522  1.00  8.59           C  
ATOM    572  CD1 PHE A  74      21.738   7.804   3.672  1.00  9.34           C  
ATOM    573  CD2 PHE A  74      23.612   8.912   4.659  1.00  9.23           C  
ATOM    574  CE1 PHE A  74      21.247   7.514   4.933  1.00  9.48           C  
ATOM    575  CE2 PHE A  74      23.125   8.637   5.920  1.00  8.96           C  
ATOM    576  CZ  PHE A  74      21.937   7.926   6.060  1.00  8.82           C  
ATOM    577  N   HIS A  75      24.388   6.912  -0.648  1.00  9.41           N  
ATOM    578  CA  HIS A  75      24.730   7.020  -2.065  1.00 10.22           C  
ATOM    579  C   HIS A  75      23.637   7.787  -2.788  1.00 10.34           C  
ATOM    580  O   HIS A  75      22.513   7.283  -2.939  1.00 11.29           O  
ATOM    581  CB  HIS A  75      24.933   5.613  -2.650  1.00 10.85           C  
ATOM    582  CG  HIS A  75      25.959   4.869  -1.831  1.00 12.37           C  
ATOM    583  ND1 HIS A  75      27.312   5.066  -2.018  1.00 15.11           N  
ATOM    584  CD2 HIS A  75      25.833   3.994  -0.814  1.00 12.78           C  
ATOM    585  CE1 HIS A  75      27.984   4.325  -1.148  1.00 13.83           C  
ATOM    586  NE2 HIS A  75      27.112   3.656  -0.417  1.00 15.28           N  
ATOM    587  N   LEU A  76      23.932   9.018  -3.192  1.00  9.30           N  
ATOM    588  CA  LEU A  76      22.959   9.882  -3.829  1.00 10.57           C  
ATOM    589  C   LEU A  76      22.800   9.602  -5.311  1.00 11.63           C  
ATOM    590  O   LEU A  76      23.788   9.451  -6.033  1.00 11.46           O  
ATOM    591  CB  LEU A  76      23.327  11.362  -3.633  1.00  9.29           C  
ATOM    592  CG  LEU A  76      23.709  11.797  -2.217  1.00 12.59           C  
ATOM    593  CD1 LEU A  76      23.852  13.318  -2.163  1.00 11.66           C  
ATOM    594  CD2 LEU A  76      22.712  11.310  -1.173  1.00 10.46           C  
ATOM    595  N   ARG A  77      21.536   9.550  -5.747  1.00 12.03           N  
ATOM    596  CA  ARG A  77      21.276   9.278  -7.169  1.00 11.73           C  
ATOM    597  C   ARG A  77      21.890  10.379  -8.018  1.00 13.13           C  
ATOM    598  O   ARG A  77      21.833  11.566  -7.688  1.00 13.34           O  
ATOM    599  CB  ARG A  77      19.789   9.104  -7.423  1.00 11.32           C  
ATOM    600  CG  ARG A  77      18.947  10.338  -7.152  1.00  9.25           C  
ATOM    601  CD  ARG A  77      17.475   9.993  -7.168  1.00  9.28           C  
ATOM    602  NE  ARG A  77      17.051   9.170  -6.053  1.00  9.48           N  
ATOM    603  CZ  ARG A  77      16.696   7.890  -6.123  1.00 10.10           C  
ATOM    604  NH1 ARG A  77      16.741   7.255  -7.294  1.00 12.28           N  
ATOM    605  NH2 ARG A  77      16.314   7.230  -5.040  1.00  9.12           N  
ATOM    606  N   GLU A  78      22.493   9.989  -9.143  1.00 14.77           N  
ATOM    607  CA  GLU A  78      23.168  10.908 -10.036  1.00 15.93           C  
ATOM    608  C   GLU A  78      22.253  11.936 -10.680  1.00 15.17           C  
ATOM    609  O   GLU A  78      22.703  13.043 -10.999  1.00 16.85           O  
ATOM    610  CB  GLU A  78      23.872  10.141 -11.175  1.00 24.42           C  
ATOM    611  CG  GLU A  78      24.506   8.834 -10.787  1.00 39.90           C  
ATOM    612  CD  GLU A  78      25.834   8.935 -10.079  1.00 46.22           C  
ATOM    613  OE1 GLU A  78      25.847   9.011  -8.827  1.00 51.53           O  
ATOM    614  OE2 GLU A  78      26.880   8.913 -10.770  1.00 46.10           O  
ATOM    615  N   ASN A  79      20.987  11.592 -10.880  1.00 14.03           N  
ATOM    616  CA  ASN A  79      20.041  12.490 -11.524  1.00 13.91           C  
ATOM    617  C   ASN A  79      19.239  13.372 -10.586  1.00 12.66           C  
ATOM    618  O   ASN A  79      18.280  14.035 -11.028  1.00 13.34           O  
ATOM    619  CB  ASN A  79      19.128  11.687 -12.455  1.00 17.53           C  
ATOM    620  CG  ASN A  79      18.271  10.650 -11.772  1.00 16.09           C  
ATOM    621  OD1 ASN A  79      18.427  10.311 -10.601  1.00 19.93           O  
ATOM    622  ND2 ASN A  79      17.304  10.117 -12.528  1.00 21.38           N  
ATOM    623  N   ALA A  80      19.608  13.440  -9.312  1.00 12.55           N  
ATOM    624  CA  ALA A  80      18.892  14.329  -8.381  1.00 11.57           C  
ATOM    625  C   ALA A  80      19.221  15.765  -8.793  1.00 12.73           C  
ATOM    626  O   ALA A  80      20.412  16.087  -8.983  1.00 12.43           O  
ATOM    627  CB  ALA A  80      19.308  14.063  -6.951  1.00 11.80           C  
ATOM    628  N   LYS A  81      18.213  16.606  -8.977  1.00 11.16           N  
ATOM    629  CA  LYS A  81      18.431  17.980  -9.382  1.00 11.04           C  
ATOM    630  C   LYS A  81      17.503  18.982  -8.690  1.00 11.51           C  
ATOM    631  O   LYS A  81      16.403  18.643  -8.257  1.00 12.14           O  
ATOM    632  CB  LYS A  81      18.142  18.147 -10.888  1.00 14.18           C  
ATOM    633  CG  LYS A  81      19.243  17.686 -11.819  1.00 15.52           C  
ATOM    634  CD  LYS A  81      18.731  17.564 -13.247  1.00 16.96           C  
ATOM    635  CE  LYS A  81      19.730  16.776 -14.091  1.00 25.03           C  
ATOM    636  NZ  LYS A  81      19.336  16.779 -15.534  1.00 30.94           N  
ATOM    637  N   TRP A  82      17.973  20.223  -8.649  1.00  9.84           N  
ATOM    638  CA  TRP A  82      17.197  21.338  -8.132  1.00  9.89           C  
ATOM    639  C   TRP A  82      16.293  21.808  -9.274  1.00 10.64           C  
ATOM    640  O   TRP A  82      16.505  21.426 -10.440  1.00 10.78           O  
ATOM    641  CB  TRP A  82      18.090  22.492  -7.689  1.00  8.84           C  
ATOM    642  CG  TRP A  82      18.916  22.183  -6.479  1.00 11.10           C  
ATOM    643  CD1 TRP A  82      20.212  21.756  -6.453  1.00 11.41           C  
ATOM    644  CD2 TRP A  82      18.505  22.284  -5.110  1.00 11.06           C  
ATOM    645  NE1 TRP A  82      20.634  21.584  -5.157  1.00 11.24           N  
ATOM    646  CE2 TRP A  82      19.604  21.908  -4.308  1.00 11.19           C  
ATOM    647  CE3 TRP A  82      17.320  22.670  -4.482  1.00  8.35           C  
ATOM    648  CZ2 TRP A  82      19.545  21.893  -2.914  1.00 12.18           C  
ATOM    649  CZ3 TRP A  82      17.257  22.650  -3.100  1.00  9.04           C  
ATOM    650  CH2 TRP A  82      18.357  22.260  -2.335  1.00  9.70           C  
ATOM    651  N   SER A  83      15.347  22.687  -8.978  1.00 10.24           N  
ATOM    652  CA  SER A  83      14.412  23.196  -9.973  1.00 11.07           C  
ATOM    653  C   SER A  83      15.053  24.084 -11.024  1.00 12.98           C  
ATOM    654  O   SER A  83      14.462  24.330 -12.090  1.00 13.27           O  
ATOM    655  CB  SER A  83      13.267  23.964  -9.280  1.00 11.68           C  
ATOM    656  OG  SER A  83      13.798  24.993  -8.457  1.00 10.48           O  
ATOM    657  N   ASP A  84      16.272  24.568 -10.779  1.00 14.20           N  
ATOM    658  CA  ASP A  84      17.002  25.384 -11.733  1.00 15.32           C  
ATOM    659  C   ASP A  84      17.879  24.532 -12.652  1.00 17.43           C  
ATOM    660  O   ASP A  84      18.697  25.071 -13.409  1.00 17.71           O  
ATOM    661  CB  ASP A  84      17.856  26.424 -11.012  1.00 14.71           C  
ATOM    662  CG  ASP A  84      18.948  25.877 -10.137  1.00 15.82           C  
ATOM    663  OD1 ASP A  84      19.165  24.650 -10.052  1.00 16.69           O  
ATOM    664  OD2 ASP A  84      19.637  26.710  -9.483  1.00 21.20           O  
ATOM    665  N   GLY A  85      17.770  23.212 -12.574  1.00 15.76           N  
ATOM    666  CA  GLY A  85      18.514  22.293 -13.393  1.00 15.60           C  
ATOM    667  C   GLY A  85      19.839  21.836 -12.825  1.00 15.93           C  
ATOM    668  O   GLY A  85      20.454  20.899 -13.364  1.00 17.34           O  
ATOM    669  N   THR A  86      20.307  22.467 -11.762  1.00 15.80           N  
ATOM    670  CA  THR A  86      21.589  22.098 -11.151  1.00 16.15           C  
ATOM    671  C   THR A  86      21.431  20.866 -10.282  1.00 15.58           C  
ATOM    672  O   THR A  86      20.382  20.589  -9.693  1.00 15.85           O  
ATOM    673  CB  THR A  86      22.184  23.275 -10.363  1.00 19.35           C  
ATOM    674  OG1 THR A  86      21.385  23.553  -9.211  1.00 21.48           O  
ATOM    675  CG2 THR A  86      22.226  24.526 -11.243  1.00 17.80           C  
ATOM    676  N   PRO A  87      22.480  20.061 -10.202  1.00 15.28           N  
ATOM    677  CA  PRO A  87      22.508  18.835  -9.457  1.00 14.04           C  
ATOM    678  C   PRO A  87      22.385  18.994  -7.950  1.00 13.21           C  
ATOM    679  O   PRO A  87      22.897  19.945  -7.364  1.00 13.83           O  
ATOM    680  CB  PRO A  87      23.879  18.146  -9.737  1.00 14.91           C  
ATOM    681  CG  PRO A  87      24.482  19.020 -10.790  1.00 16.02           C  
ATOM    682  CD  PRO A  87      23.744  20.330 -10.902  1.00 16.47           C  
ATOM    683  N   VAL A  88      21.716  18.030  -7.316  1.00 12.03           N  
ATOM    684  CA  VAL A  88      21.655  18.000  -5.848  1.00 12.43           C  
ATOM    685  C   VAL A  88      22.886  17.157  -5.463  1.00 11.98           C  
ATOM    686  O   VAL A  88      23.067  16.063  -6.026  1.00 14.42           O  
ATOM    687  CB  VAL A  88      20.398  17.367  -5.269  1.00  9.59           C  
ATOM    688  CG1 VAL A  88      20.499  17.259  -3.742  1.00 10.33           C  
ATOM    689  CG2 VAL A  88      19.146  18.151  -5.648  1.00 12.06           C  
ATOM    690  N   THR A  89      23.768  17.681  -4.631  1.00 11.56           N  
ATOM    691  CA  THR A  89      24.986  16.941  -4.288  1.00 11.43           C  
ATOM    692  C   THR A  89      25.113  16.716  -2.797  1.00 10.97           C  
ATOM    693  O   THR A  89      24.383  17.278  -1.971  1.00 11.35           O  
ATOM    694  CB  THR A  89      26.248  17.700  -4.767  1.00 11.58           C  
ATOM    695  OG1 THR A  89      26.404  18.872  -3.935  1.00 13.10           O  
ATOM    696  CG2 THR A  89      26.164  18.121  -6.219  1.00 10.49           C  
ATOM    697  N   ALA A  90      26.133  15.945  -2.395  1.00 10.54           N  
ATOM    698  CA  ALA A  90      26.406  15.703  -0.982  1.00  9.68           C  
ATOM    699  C   ALA A  90      26.814  17.006  -0.291  1.00  9.37           C  
ATOM    700  O   ALA A  90      26.597  17.193   0.905  1.00  9.81           O  
ATOM    701  CB  ALA A  90      27.489  14.656  -0.819  1.00 10.27           C  
ATOM    702  N   HIS A  91      27.402  17.934  -1.057  1.00 10.48           N  
ATOM    703  CA  HIS A  91      27.802  19.234  -0.542  1.00 10.27           C  
ATOM    704  C   HIS A  91      26.593  20.053  -0.102  1.00 10.16           C  
ATOM    705  O   HIS A  91      26.652  20.794   0.884  1.00 11.38           O  
ATOM    706  CB  HIS A  91      28.621  20.006  -1.589  1.00 11.05           C  
ATOM    707  CG  HIS A  91      29.753  19.151  -2.098  1.00 10.65           C  
ATOM    708  ND1 HIS A  91      30.802  18.760  -1.296  1.00 11.18           N  
ATOM    709  CD2 HIS A  91      29.949  18.592  -3.310  1.00 12.55           C  
ATOM    710  CE1 HIS A  91      31.621  18.003  -2.011  1.00 11.08           C  
ATOM    711  NE2 HIS A  91      31.132  17.883  -3.227  1.00 11.58           N  
ATOM    712  N   ASP A  92      25.468  19.914  -0.809  1.00 10.15           N  
ATOM    713  CA  ASP A  92      24.235  20.597  -0.427  1.00  9.87           C  
ATOM    714  C   ASP A  92      23.810  20.149   0.977  1.00  8.67           C  
ATOM    715  O   ASP A  92      23.414  20.969   1.797  1.00  8.85           O  
ATOM    716  CB  ASP A  92      23.092  20.305  -1.397  1.00  9.44           C  
ATOM    717  CG  ASP A  92      23.247  21.035  -2.713  1.00 12.87           C  
ATOM    718  OD1 ASP A  92      23.562  22.249  -2.704  1.00 15.87           O  
ATOM    719  OD2 ASP A  92      23.052  20.396  -3.775  1.00 14.27           O  
ATOM    720  N   PHE A  93      23.910  18.842   1.226  1.00  8.58           N  
ATOM    721  CA  PHE A  93      23.565  18.272   2.517  1.00  8.45           C  
ATOM    722  C   PHE A  93      24.531  18.703   3.602  1.00  9.07           C  
ATOM    723  O   PHE A  93      24.111  18.999   4.726  1.00  8.66           O  
ATOM    724  CB  PHE A  93      23.453  16.740   2.429  1.00  9.32           C  
ATOM    725  CG  PHE A  93      22.126  16.337   1.812  1.00  8.70           C  
ATOM    726  CD1 PHE A  93      21.010  16.168   2.616  1.00  9.38           C  
ATOM    727  CD2 PHE A  93      22.012  16.152   0.448  1.00  9.95           C  
ATOM    728  CE1 PHE A  93      19.788  15.814   2.067  1.00  9.20           C  
ATOM    729  CE2 PHE A  93      20.794  15.795  -0.115  1.00 10.51           C  
ATOM    730  CZ  PHE A  93      19.684  15.629   0.700  1.00  7.11           C  
ATOM    731  N   VAL A  94      25.838  18.777   3.282  1.00  9.43           N  
ATOM    732  CA  VAL A  94      26.808  19.228   4.283  1.00  9.04           C  
ATOM    733  C   VAL A  94      26.473  20.658   4.704  1.00  6.57           C  
ATOM    734  O   VAL A  94      26.369  20.968   5.888  1.00  8.29           O  
ATOM    735  CB  VAL A  94      28.249  19.149   3.757  1.00  8.78           C  
ATOM    736  CG1 VAL A  94      29.211  19.900   4.664  1.00 11.28           C  
ATOM    737  CG2 VAL A  94      28.671  17.683   3.648  1.00 11.30           C  
ATOM    738  N   TYR A  95      26.288  21.529   3.718  1.00  7.32           N  
ATOM    739  CA  TYR A  95      25.951  22.917   4.002  1.00  7.78           C  
ATOM    740  C   TYR A  95      24.668  22.992   4.829  1.00  8.72           C  
ATOM    741  O   TYR A  95      24.615  23.652   5.870  1.00  9.00           O  
ATOM    742  CB  TYR A  95      25.745  23.701   2.703  1.00  9.10           C  
ATOM    743  CG  TYR A  95      25.104  25.051   2.935  1.00 11.58           C  
ATOM    744  CD1 TYR A  95      25.823  26.117   3.458  1.00 12.55           C  
ATOM    745  CD2 TYR A  95      23.755  25.245   2.647  1.00 13.67           C  
ATOM    746  CE1 TYR A  95      25.230  27.348   3.665  1.00 15.60           C  
ATOM    747  CE2 TYR A  95      23.150  26.468   2.866  1.00 14.95           C  
ATOM    748  CZ  TYR A  95      23.889  27.519   3.368  1.00 16.89           C  
ATOM    749  OH  TYR A  95      23.282  28.737   3.577  1.00 17.97           O  
ATOM    750  N   SER A  96      23.635  22.313   4.332  1.00  8.20           N  
ATOM    751  CA  SER A  96      22.330  22.334   4.988  1.00  7.71           C  
ATOM    752  C   SER A  96      22.343  21.856   6.415  1.00  6.75           C  
ATOM    753  O   SER A  96      21.772  22.535   7.291  1.00  7.05           O  
ATOM    754  CB  SER A  96      21.336  21.522   4.133  1.00  6.97           C  
ATOM    755  OG  SER A  96      21.260  22.090   2.844  1.00  8.08           O  
ATOM    756  N   TRP A  97      22.980  20.716   6.719  1.00  7.30           N  
ATOM    757  CA  TRP A  97      22.989  20.231   8.109  1.00  7.23           C  
ATOM    758  C   TRP A  97      23.833  21.141   8.984  1.00  8.51           C  
ATOM    759  O   TRP A  97      23.524  21.326  10.174  1.00  8.09           O  
ATOM    760  CB  TRP A  97      23.345  18.765   8.213  1.00  7.90           C  
ATOM    761  CG  TRP A  97      22.326  17.811   7.643  1.00  7.61           C  
ATOM    762  CD1 TRP A  97      21.363  18.067   6.704  1.00  9.21           C  
ATOM    763  CD2 TRP A  97      22.246  16.406   7.920  1.00  7.50           C  
ATOM    764  NE1 TRP A  97      20.672  16.919   6.405  1.00  8.29           N  
ATOM    765  CE2 TRP A  97      21.196  15.883   7.132  1.00  7.22           C  
ATOM    766  CE3 TRP A  97      22.944  15.539   8.770  1.00  7.20           C  
ATOM    767  CZ2 TRP A  97      20.843  14.533   7.172  1.00  7.71           C  
ATOM    768  CZ3 TRP A  97      22.589  14.202   8.808  1.00  6.98           C  
ATOM    769  CH2 TRP A  97      21.547  13.711   8.011  1.00  6.96           C  
ATOM    770  N   GLN A  98      24.871  21.778   8.419  1.00  8.88           N  
ATOM    771  CA  GLN A  98      25.657  22.735   9.197  1.00  9.48           C  
ATOM    772  C   GLN A  98      24.809  23.959   9.554  1.00  8.81           C  
ATOM    773  O   GLN A  98      24.852  24.448  10.686  1.00  9.96           O  
ATOM    774  CB  GLN A  98      26.889  23.181   8.407  1.00 10.15           C  
ATOM    775  CG  GLN A  98      27.969  22.109   8.339  1.00 11.95           C  
ATOM    776  CD  GLN A  98      29.093  22.478   7.383  1.00 14.26           C  
ATOM    777  OE1 GLN A  98      29.010  23.456   6.648  1.00 13.85           O  
ATOM    778  NE2 GLN A  98      30.143  21.661   7.388  1.00 13.36           N  
ATOM    779  N   ARG A  99      24.018  24.447   8.599  1.00  8.42           N  
ATOM    780  CA  ARG A  99      23.142  25.601   8.825  1.00  9.79           C  
ATOM    781  C   ARG A  99      22.091  25.280   9.884  1.00  9.53           C  
ATOM    782  O   ARG A  99      21.793  26.100  10.749  1.00  9.46           O  
ATOM    783  CB  ARG A  99      22.483  26.049   7.532  1.00  9.60           C  
ATOM    784  CG  ARG A  99      21.543  27.244   7.671  1.00  8.99           C  
ATOM    785  CD  ARG A  99      21.080  27.702   6.296  1.00  9.42           C  
ATOM    786  NE  ARG A  99      20.269  28.905   6.338  1.00 10.45           N  
ATOM    787  CZ  ARG A  99      18.942  28.958   6.274  1.00 10.71           C  
ATOM    788  NH1 ARG A  99      18.246  27.835   6.152  1.00  8.09           N  
ATOM    789  NH2 ARG A  99      18.322  30.134   6.313  1.00  9.60           N  
ATOM    790  N   LEU A 100      21.574  24.045   9.850  1.00  8.97           N  
ATOM    791  CA  LEU A 100      20.605  23.608  10.854  1.00  8.97           C  
ATOM    792  C   LEU A 100      21.214  23.646  12.253  1.00  8.73           C  
ATOM    793  O   LEU A 100      20.598  24.099  13.219  1.00 10.27           O  
ATOM    794  CB  LEU A 100      20.127  22.186  10.536  1.00  7.46           C  
ATOM    795  CG  LEU A 100      19.167  21.561  11.548  1.00  9.59           C  
ATOM    796  CD1 LEU A 100      17.915  22.420  11.696  1.00  9.20           C  
ATOM    797  CD2 LEU A 100      18.815  20.132  11.141  1.00  9.72           C  
ATOM    798  N   ALA A 101      22.448  23.173  12.383  1.00  9.51           N  
ATOM    799  CA  ALA A 101      23.176  23.122  13.632  1.00 10.42           C  
ATOM    800  C   ALA A 101      23.636  24.479  14.161  1.00 10.73           C  
ATOM    801  O   ALA A 101      23.768  24.669  15.372  1.00 10.83           O  
ATOM    802  CB  ALA A 101      24.437  22.253  13.407  1.00  9.89           C  
ATOM    803  N   ASP A 102      23.901  25.413  13.259  1.00 11.02           N  
ATOM    804  CA  ASP A 102      24.396  26.736  13.615  1.00 11.70           C  
ATOM    805  C   ASP A 102      23.417  27.509  14.473  1.00 11.64           C  
ATOM    806  O   ASP A 102      22.310  27.839  14.039  1.00 10.56           O  
ATOM    807  CB  ASP A 102      24.652  27.520  12.321  1.00 12.85           C  
ATOM    808  CG  ASP A 102      25.394  28.822  12.498  1.00 18.45           C  
ATOM    809  OD1 ASP A 102      25.426  29.412  13.597  1.00 17.28           O  
ATOM    810  OD2 ASP A 102      25.964  29.288  11.479  1.00 24.69           O  
ATOM    811  N   PRO A 103      23.855  27.916  15.656  1.00 13.31           N  
ATOM    812  CA  PRO A 103      23.084  28.705  16.595  1.00 13.42           C  
ATOM    813  C   PRO A 103      22.527  29.973  15.973  1.00 13.08           C  
ATOM    814  O   PRO A 103      21.414  30.421  16.294  1.00 14.18           O  
ATOM    815  CB  PRO A 103      24.012  29.057  17.774  1.00 14.34           C  
ATOM    816  CG  PRO A 103      25.177  28.144  17.577  1.00 15.37           C  
ATOM    817  CD  PRO A 103      25.187  27.592  16.174  1.00 13.73           C  
ATOM    818  N   ASN A 104      23.241  30.581  15.031  1.00 12.06           N  
ATOM    819  CA  ASN A 104      22.785  31.778  14.344  1.00 13.63           C  
ATOM    820  C   ASN A 104      21.568  31.553  13.476  1.00 13.64           C  
ATOM    821  O   ASN A 104      20.798  32.500  13.210  1.00 12.40           O  
ATOM    822  CB  ASN A 104      23.970  32.375  13.558  1.00 23.21           C  
ATOM    823  CG  ASN A 104      25.012  32.840  14.588  1.00 35.40           C  
ATOM    824  OD1 ASN A 104      24.874  33.925  15.148  1.00 38.67           O  
ATOM    825  ND2 ASN A 104      25.990  31.988  14.861  1.00 40.67           N  
ATOM    826  N   THR A 105      21.301  30.310  13.055  1.00 11.14           N  
ATOM    827  CA  THR A 105      20.088  30.020  12.278  1.00  9.97           C  
ATOM    828  C   THR A 105      18.875  29.989  13.204  1.00  9.60           C  
ATOM    829  O   THR A 105      17.728  30.160  12.790  1.00  9.95           O  
ATOM    830  CB  THR A 105      20.216  28.675  11.548  1.00 10.24           C  
ATOM    831  OG1 THR A 105      21.466  28.670  10.842  1.00 10.46           O  
ATOM    832  CG2 THR A 105      19.070  28.463  10.577  1.00  7.85           C  
ATOM    833  N   ALA A 106      19.118  29.718  14.489  1.00  8.63           N  
ATOM    834  CA  ALA A 106      18.089  29.676  15.503  1.00 11.31           C  
ATOM    835  C   ALA A 106      16.929  28.776  15.103  1.00 11.93           C  
ATOM    836  O   ALA A 106      15.755  29.123  15.291  1.00 11.26           O  
ATOM    837  CB  ALA A 106      17.590  31.096  15.783  1.00 15.11           C  
ATOM    838  N   SER A 107      17.251  27.594  14.561  1.00 10.52           N  
ATOM    839  CA  SER A 107      16.190  26.679  14.163  1.00  8.59           C  
ATOM    840  C   SER A 107      15.541  26.053  15.383  1.00  8.10           C  
ATOM    841  O   SER A 107      16.198  25.581  16.319  1.00  7.49           O  
ATOM    842  CB  SER A 107      16.787  25.540  13.308  1.00  9.22           C  
ATOM    843  OG  SER A 107      15.756  24.565  13.053  1.00  7.18           O  
ATOM    844  N   PRO A 108      14.220  25.916  15.334  1.00  7.89           N  
ATOM    845  CA  PRO A 108      13.452  25.224  16.355  1.00  8.26           C  
ATOM    846  C   PRO A 108      13.779  23.727  16.335  1.00  7.59           C  
ATOM    847  O   PRO A 108      13.514  22.996  17.289  1.00  7.82           O  
ATOM    848  CB  PRO A 108      11.962  25.436  16.019  1.00  8.07           C  
ATOM    849  CG  PRO A 108      12.028  25.748  14.541  1.00  7.48           C  
ATOM    850  CD  PRO A 108      13.375  26.393  14.241  1.00  7.54           C  
ATOM    851  N   TYR A 109      14.355  23.251  15.219  1.00  7.19           N  
ATOM    852  CA  TYR A 109      14.753  21.870  15.075  1.00  7.68           C  
ATOM    853  C   TYR A 109      16.259  21.658  15.089  1.00  7.47           C  
ATOM    854  O   TYR A 109      16.754  20.618  14.645  1.00  7.85           O  
ATOM    855  CB  TYR A 109      14.146  21.249  13.817  1.00  7.09           C  
ATOM    856  CG  TYR A 109      12.912  20.428  14.116  1.00  7.88           C  
ATOM    857  CD1 TYR A 109      13.023  19.110  14.543  1.00  8.56           C  
ATOM    858  CD2 TYR A 109      11.644  20.968  13.958  1.00  7.37           C  
ATOM    859  CE1 TYR A 109      11.892  18.352  14.816  1.00  8.79           C  
ATOM    860  CE2 TYR A 109      10.508  20.211  14.213  1.00  8.24           C  
ATOM    861  CZ  TYR A 109      10.644  18.903  14.646  1.00  7.40           C  
ATOM    862  OH  TYR A 109       9.508  18.157  14.871  1.00  6.62           O  
ATOM    863  N   ALA A 110      17.002  22.608  15.676  1.00  7.75           N  
ATOM    864  CA  ALA A 110      18.451  22.433  15.817  1.00  9.10           C  
ATOM    865  C   ALA A 110      18.756  21.133  16.548  1.00  8.16           C  
ATOM    866  O   ALA A 110      19.675  20.383  16.190  1.00  9.73           O  
ATOM    867  CB  ALA A 110      19.038  23.606  16.614  1.00  8.16           C  
ATOM    868  N   SER A 111      17.966  20.807  17.576  1.00  8.59           N  
ATOM    869  CA  SER A 111      18.137  19.596  18.354  1.00  8.20           C  
ATOM    870  C   SER A 111      17.867  18.308  17.608  1.00  7.45           C  
ATOM    871  O   SER A 111      18.204  17.224  18.127  1.00  8.43           O  
ATOM    872  CB  SER A 111      17.259  19.641  19.624  1.00  9.97           C  
ATOM    873  OG  SER A 111      17.758  20.631  20.515  1.00  9.19           O  
ATOM    874  N   TYR A 112      17.332  18.336  16.397  1.00  7.25           N  
ATOM    875  CA  TYR A 112      17.109  17.130  15.604  1.00  7.72           C  
ATOM    876  C   TYR A 112      18.450  16.424  15.371  1.00  9.09           C  
ATOM    877  O   TYR A 112      18.503  15.192  15.326  1.00  8.05           O  
ATOM    878  CB  TYR A 112      16.426  17.444  14.279  1.00  7.14           C  
ATOM    879  CG  TYR A 112      15.638  16.279  13.714  1.00  7.86           C  
ATOM    880  CD1 TYR A 112      14.516  15.808  14.398  1.00  7.60           C  
ATOM    881  CD2 TYR A 112      15.987  15.663  12.523  1.00  6.05           C  
ATOM    882  CE1 TYR A 112      13.774  14.752  13.904  1.00  7.52           C  
ATOM    883  CE2 TYR A 112      15.248  14.595  12.021  1.00  6.34           C  
ATOM    884  CZ  TYR A 112      14.140  14.150  12.716  1.00  6.02           C  
ATOM    885  OH  TYR A 112      13.366  13.109  12.238  1.00  5.90           O  
ATOM    886  N   LEU A 113      19.541  17.193  15.271  1.00  9.15           N  
ATOM    887  CA  LEU A 113      20.881  16.638  15.095  1.00  8.55           C  
ATOM    888  C   LEU A 113      21.392  16.020  16.387  1.00  8.70           C  
ATOM    889  O   LEU A 113      22.240  15.116  16.343  1.00 10.58           O  
ATOM    890  CB  LEU A 113      21.813  17.700  14.510  1.00 10.28           C  
ATOM    891  CG  LEU A 113      21.416  18.232  13.126  1.00  9.88           C  
ATOM    892  CD1 LEU A 113      22.261  19.442  12.743  1.00  9.77           C  
ATOM    893  CD2 LEU A 113      21.527  17.156  12.053  1.00 13.47           C  
ATOM    894  N   GLN A 114      20.872  16.424  17.546  1.00  8.23           N  
ATOM    895  CA  GLN A 114      21.198  15.819  18.824  1.00  9.21           C  
ATOM    896  C   GLN A 114      20.427  14.490  18.961  1.00  9.86           C  
ATOM    897  O   GLN A 114      20.939  13.505  19.490  1.00 11.75           O  
ATOM    898  CB  GLN A 114      20.850  16.698  20.022  1.00  9.62           C  
ATOM    899  CG  GLN A 114      21.581  18.017  20.112  1.00 16.56           C  
ATOM    900  CD  GLN A 114      21.167  18.880  21.286  1.00 20.56           C  
ATOM    901  OE1 GLN A 114      20.008  19.299  21.426  1.00 15.27           O  
ATOM    902  NE2 GLN A 114      22.134  19.192  22.155  1.00 16.93           N  
ATOM    903  N   TYR A 115      19.196  14.455  18.443  1.00  9.45           N  
ATOM    904  CA  TYR A 115      18.359  13.257  18.482  1.00  9.42           C  
ATOM    905  C   TYR A 115      19.001  12.117  17.685  1.00 10.91           C  
ATOM    906  O   TYR A 115      18.892  10.945  18.058  1.00 10.37           O  
ATOM    907  CB  TYR A 115      16.934  13.494  17.971  1.00  9.66           C  
ATOM    908  CG  TYR A 115      16.166  14.641  18.588  1.00  9.12           C  
ATOM    909  CD1 TYR A 115      16.553  15.226  19.782  1.00  9.40           C  
ATOM    910  CD2 TYR A 115      15.004  15.127  17.984  1.00  9.16           C  
ATOM    911  CE1 TYR A 115      15.860  16.279  20.337  1.00  9.99           C  
ATOM    912  CE2 TYR A 115      14.288  16.168  18.538  1.00  8.91           C  
ATOM    913  CZ  TYR A 115      14.720  16.749  19.712  1.00  9.21           C  
ATOM    914  OH  TYR A 115      14.024  17.794  20.288  1.00  8.54           O  
ATOM    915  N   GLY A 116      19.675  12.481  16.588  1.00 10.08           N  
ATOM    916  CA  GLY A 116      20.375  11.515  15.755  1.00 10.28           C  
ATOM    917  C   GLY A 116      21.800  11.304  16.262  1.00 11.41           C  
ATOM    918  O   GLY A 116      22.488  10.370  15.824  1.00 12.21           O  
ATOM    919  N   HIS A 117      22.254  12.156  17.171  1.00 10.15           N  
ATOM    920  CA  HIS A 117      23.570  12.096  17.758  1.00 11.07           C  
ATOM    921  C   HIS A 117      24.695  12.321  16.770  1.00 10.91           C  
ATOM    922  O   HIS A 117      25.732  11.638  16.847  1.00 13.24           O  
ATOM    923  CB  HIS A 117      23.807  10.750  18.506  1.00 11.76           C  
ATOM    924  CG  HIS A 117      22.905  10.726  19.708  1.00 16.18           C  
ATOM    925  ND1 HIS A 117      21.672  10.118  19.685  1.00 20.68           N  
ATOM    926  CD2 HIS A 117      23.028  11.323  20.912  1.00 16.89           C  
ATOM    927  CE1 HIS A 117      21.086  10.315  20.857  1.00 18.34           C  
ATOM    928  NE2 HIS A 117      21.890  11.033  21.620  1.00 18.41           N  
ATOM    929  N   ILE A 118      24.517  13.262  15.852  1.00 11.10           N  
ATOM    930  CA  ILE A 118      25.597  13.560  14.896  1.00 10.42           C  
ATOM    931  C   ILE A 118      26.774  14.087  15.727  1.00 10.71           C  
ATOM    932  O   ILE A 118      26.594  14.842  16.692  1.00 11.49           O  
ATOM    933  CB  ILE A 118      25.178  14.531  13.803  1.00 10.79           C  
ATOM    934  CG1 ILE A 118      24.176  13.874  12.833  1.00 12.06           C  
ATOM    935  CG2 ILE A 118      26.375  15.016  12.983  1.00 11.23           C  
ATOM    936  CD1 ILE A 118      22.766  13.795  13.361  1.00 17.68           C  
ATOM    937  N   ALA A 119      27.975  13.631  15.391  1.00 10.85           N  
ATOM    938  CA  ALA A 119      29.166  14.026  16.128  1.00 11.56           C  
ATOM    939  C   ALA A 119      29.300  15.538  16.235  1.00 11.49           C  
ATOM    940  O   ALA A 119      29.070  16.295  15.289  1.00 10.98           O  
ATOM    941  CB  ALA A 119      30.393  13.425  15.430  1.00 13.33           C  
ATOM    942  N   ASN A 120      29.679  16.002  17.423  1.00 12.62           N  
ATOM    943  CA  ASN A 120      29.935  17.370  17.778  1.00 13.67           C  
ATOM    944  C   ASN A 120      28.748  18.312  17.855  1.00 14.15           C  
ATOM    945  O   ASN A 120      28.961  19.534  18.035  1.00 15.57           O  
ATOM    946  CB  ASN A 120      30.956  18.003  16.792  1.00 15.94           C  
ATOM    947  CG  ASN A 120      32.334  17.374  16.953  1.00 19.41           C  
ATOM    948  OD1 ASN A 120      32.735  17.059  18.072  1.00 20.87           O  
ATOM    949  ND2 ASN A 120      33.013  17.185  15.829  1.00 19.84           N  
ATOM    950  N   ILE A 121      27.522  17.817  17.772  1.00 13.66           N  
ATOM    951  CA  ILE A 121      26.349  18.683  17.796  1.00 13.85           C  
ATOM    952  C   ILE A 121      26.173  19.493  19.060  1.00 14.12           C  
ATOM    953  O   ILE A 121      25.826  20.690  18.960  1.00 13.21           O  
ATOM    954  CB  ILE A 121      25.074  17.876  17.448  1.00 13.22           C  
ATOM    955  CG1 ILE A 121      23.879  18.814  17.284  1.00 10.21           C  
ATOM    956  CG2 ILE A 121      24.801  16.794  18.477  1.00  8.71           C  
ATOM    957  CD1 ILE A 121      24.038  19.853  16.195  1.00 10.47           C  
ATOM    958  N   ASP A 122      26.413  18.931  20.239  1.00 15.28           N  
ATOM    959  CA  ASP A 122      26.247  19.672  21.494  1.00 17.40           C  
ATOM    960  C   ASP A 122      27.145  20.900  21.557  1.00 18.13           C  
ATOM    961  O   ASP A 122      26.685  21.997  21.887  1.00 18.50           O  
ATOM    962  CB  ASP A 122      26.496  18.785  22.712  1.00 19.53           C  
ATOM    963  CG  ASP A 122      25.519  17.642  22.859  1.00 25.85           C  
ATOM    964  OD1 ASP A 122      24.603  17.511  22.014  1.00 27.33           O  
ATOM    965  OD2 ASP A 122      25.655  16.852  23.821  1.00 25.89           O  
ATOM    966  N   ASP A 123      28.422  20.743  21.226  1.00 19.01           N  
ATOM    967  CA  ASP A 123      29.366  21.853  21.230  1.00 19.88           C  
ATOM    968  C   ASP A 123      29.001  22.931  20.223  1.00 18.74           C  
ATOM    969  O   ASP A 123      29.146  24.122  20.510  1.00 18.70           O  
ATOM    970  CB  ASP A 123      30.785  21.343  20.955  1.00 27.09           C  
ATOM    971  CG  ASP A 123      31.464  20.845  22.218  1.00 34.17           C  
ATOM    972  OD1 ASP A 123      30.807  20.791  23.282  1.00 35.34           O  
ATOM    973  OD2 ASP A 123      32.670  20.514  22.139  1.00 39.82           O  
ATOM    974  N   ILE A 124      28.526  22.531  19.044  1.00 17.94           N  
ATOM    975  CA  ILE A 124      28.122  23.489  18.018  1.00 18.18           C  
ATOM    976  C   ILE A 124      26.899  24.277  18.484  1.00 18.97           C  
ATOM    977  O   ILE A 124      26.868  25.508  18.384  1.00 18.45           O  
ATOM    978  CB  ILE A 124      27.823  22.803  16.676  1.00 17.94           C  
ATOM    979  CG1 ILE A 124      29.102  22.148  16.129  1.00 14.29           C  
ATOM    980  CG2 ILE A 124      27.244  23.793  15.669  1.00 14.47           C  
ATOM    981  CD1 ILE A 124      28.824  21.074  15.099  1.00 14.31           C  
ATOM    982  N   ILE A 125      25.906  23.574  19.031  1.00 19.14           N  
ATOM    983  CA  ILE A 125      24.702  24.236  19.535  1.00 20.18           C  
ATOM    984  C   ILE A 125      25.048  25.224  20.644  1.00 23.02           C  
ATOM    985  O   ILE A 125      24.494  26.331  20.704  1.00 23.57           O  
ATOM    986  CB  ILE A 125      23.649  23.211  19.995  1.00 17.33           C  
ATOM    987  CG1 ILE A 125      23.055  22.489  18.774  1.00 16.76           C  
ATOM    988  CG2 ILE A 125      22.543  23.889  20.794  1.00 19.23           C  
ATOM    989  CD1 ILE A 125      22.033  21.425  19.079  1.00 13.31           C  
ATOM    990  N   ALA A 126      25.991  24.880  21.511  1.00 23.56           N  
ATOM    991  CA  ALA A 126      26.432  25.717  22.609  1.00 25.70           C  
ATOM    992  C   ALA A 126      27.392  26.826  22.218  1.00 27.37           C  
ATOM    993  O   ALA A 126      27.833  27.609  23.080  1.00 29.86           O  
ATOM    994  CB  ALA A 126      27.075  24.812  23.671  1.00 23.90           C  
ATOM    995  N   GLY A 127      27.781  26.944  20.958  1.00 27.13           N  
ATOM    996  CA  GLY A 127      28.678  27.960  20.465  1.00 28.37           C  
ATOM    997  C   GLY A 127      30.141  27.696  20.781  1.00 30.22           C  
ATOM    998  O   GLY A 127      30.993  28.583  20.638  1.00 30.37           O  
ATOM    999  N   LYS A 128      30.454  26.473  21.195  1.00 30.71           N  
ATOM   1000  CA  LYS A 128      31.810  26.085  21.557  1.00 30.88           C  
ATOM   1001  C   LYS A 128      32.613  25.637  20.351  1.00 30.42           C  
ATOM   1002  O   LYS A 128      33.839  25.798  20.305  1.00 31.51           O  
ATOM   1003  CB  LYS A 128      31.756  25.000  22.643  1.00 33.83           C  
ATOM   1004  CG  LYS A 128      31.156  25.529  23.946  1.00 38.49           C  
ATOM   1005  CD  LYS A 128      30.542  24.411  24.765  1.00 48.68           C  
ATOM   1006  CE  LYS A 128      29.741  24.949  25.943  1.00 54.20           C  
ATOM   1007  NZ  LYS A 128      28.869  23.894  26.545  1.00 59.62           N  
ATOM   1008  N   LYS A 129      31.935  25.069  19.357  1.00 27.77           N  
ATOM   1009  CA  LYS A 129      32.567  24.629  18.120  1.00 24.88           C  
ATOM   1010  C   LYS A 129      31.786  25.234  16.945  1.00 22.73           C  
ATOM   1011  O   LYS A 129      30.577  25.437  17.032  1.00 22.16           O  
ATOM   1012  CB  LYS A 129      32.585  23.113  17.962  1.00 25.93           C  
ATOM   1013  CG  LYS A 129      33.514  22.371  18.895  1.00 26.81           C  
ATOM   1014  CD  LYS A 129      34.045  21.108  18.243  1.00 35.95           C  
ATOM   1015  CE  LYS A 129      34.564  20.128  19.286  1.00 38.45           C  
ATOM   1016  NZ  LYS A 129      33.433  19.412  19.952  1.00 41.04           N  
ATOM   1017  N   PRO A 130      32.490  25.529  15.880  1.00 20.68           N  
ATOM   1018  CA  PRO A 130      31.902  26.076  14.667  1.00 19.78           C  
ATOM   1019  C   PRO A 130      31.020  25.014  14.021  1.00 18.69           C  
ATOM   1020  O   PRO A 130      31.292  23.810  14.180  1.00 17.39           O  
ATOM   1021  CB  PRO A 130      33.063  26.472  13.746  1.00 20.41           C  
ATOM   1022  CG  PRO A 130      34.195  25.634  14.292  1.00 21.57           C  
ATOM   1023  CD  PRO A 130      33.925  25.290  15.741  1.00 20.35           C  
ATOM   1024  N   ALA A 131      30.018  25.424  13.254  1.00 17.11           N  
ATOM   1025  CA  ALA A 131      29.100  24.505  12.583  1.00 15.91           C  
ATOM   1026  C   ALA A 131      29.795  23.582  11.607  1.00 16.38           C  
ATOM   1027  O   ALA A 131      29.378  22.439  11.368  1.00 14.20           O  
ATOM   1028  CB  ALA A 131      27.991  25.296  11.885  1.00 15.57           C  
ATOM   1029  N   THR A 132      30.935  23.992  11.055  1.00 16.42           N  
ATOM   1030  CA  THR A 132      31.748  23.204  10.151  1.00 16.25           C  
ATOM   1031  C   THR A 132      32.410  22.019  10.833  1.00 15.22           C  
ATOM   1032  O   THR A 132      33.006  21.158  10.172  1.00 16.95           O  
ATOM   1033  CB  THR A 132      32.813  24.089   9.459  1.00 19.04           C  
ATOM   1034  OG1 THR A 132      33.492  24.874  10.445  1.00 20.20           O  
ATOM   1035  CG2 THR A 132      32.132  25.022   8.462  1.00 17.40           C  
ATOM   1036  N   ASP A 133      32.306  21.892  12.150  1.00 14.58           N  
ATOM   1037  CA  ASP A 133      32.809  20.770  12.903  1.00 14.25           C  
ATOM   1038  C   ASP A 133      31.803  19.618  12.978  1.00 14.31           C  
ATOM   1039  O   ASP A 133      32.121  18.538  13.479  1.00 15.20           O  
ATOM   1040  CB  ASP A 133      33.144  21.207  14.340  1.00 15.83           C  
ATOM   1041  CG  ASP A 133      34.635  21.498  14.445  1.00 17.64           C  
ATOM   1042  OD1 ASP A 133      35.187  22.026  13.462  1.00 15.77           O  
ATOM   1043  OD2 ASP A 133      35.181  21.143  15.501  1.00 25.04           O  
ATOM   1044  N   LEU A 134      30.581  19.840  12.497  1.00 13.45           N  
ATOM   1045  CA  LEU A 134      29.551  18.802  12.546  1.00 13.09           C  
ATOM   1046  C   LEU A 134      30.015  17.520  11.880  1.00 11.91           C  
ATOM   1047  O   LEU A 134      30.655  17.564  10.812  1.00 11.43           O  
ATOM   1048  CB  LEU A 134      28.276  19.322  11.863  1.00 11.48           C  
ATOM   1049  CG  LEU A 134      27.049  18.407  12.023  1.00 14.18           C  
ATOM   1050  CD1 LEU A 134      26.507  18.474  13.440  1.00 10.92           C  
ATOM   1051  CD2 LEU A 134      26.005  18.764  10.973  1.00 13.15           C  
ATOM   1052  N   GLY A 135      29.671  16.362  12.437  1.00 11.47           N  
ATOM   1053  CA  GLY A 135      30.065  15.076  11.909  1.00 10.45           C  
ATOM   1054  C   GLY A 135      29.442  14.651  10.608  1.00 10.60           C  
ATOM   1055  O   GLY A 135      28.846  13.555  10.521  1.00 11.90           O  
ATOM   1056  N   VAL A 136      29.522  15.448   9.555  1.00  9.63           N  
ATOM   1057  CA  VAL A 136      28.993  15.153   8.249  1.00 10.35           C  
ATOM   1058  C   VAL A 136      30.042  15.529   7.192  1.00 10.57           C  
ATOM   1059  O   VAL A 136      30.779  16.504   7.384  1.00 10.19           O  
ATOM   1060  CB  VAL A 136      27.677  15.876   7.893  1.00 14.00           C  
ATOM   1061  CG1 VAL A 136      26.524  15.413   8.780  1.00 12.16           C  
ATOM   1062  CG2 VAL A 136      27.826  17.391   7.962  1.00 12.38           C  
ATOM   1063  N   LYS A 137      30.075  14.771   6.104  1.00  9.93           N  
ATOM   1064  CA  LYS A 137      31.017  15.107   5.042  1.00 11.51           C  
ATOM   1065  C   LYS A 137      30.582  14.526   3.703  1.00 10.68           C  
ATOM   1066  O   LYS A 137      29.901  13.504   3.638  1.00 11.36           O  
ATOM   1067  CB  LYS A 137      32.426  14.631   5.386  1.00 15.44           C  
ATOM   1068  CG  LYS A 137      32.650  13.140   5.302  1.00 16.05           C  
ATOM   1069  CD  LYS A 137      34.090  12.770   5.640  1.00 19.44           C  
ATOM   1070  CE  LYS A 137      34.396  13.024   7.102  1.00 21.19           C  
ATOM   1071  NZ  LYS A 137      35.835  12.844   7.421  1.00 29.73           N  
ATOM   1072  N   ALA A 138      30.972  15.227   2.647  1.00  9.85           N  
ATOM   1073  CA  ALA A 138      30.723  14.771   1.290  1.00  9.16           C  
ATOM   1074  C   ALA A 138      31.996  14.008   0.869  1.00 11.41           C  
ATOM   1075  O   ALA A 138      33.063  14.629   0.777  1.00 11.55           O  
ATOM   1076  CB  ALA A 138      30.449  15.909   0.343  1.00  8.39           C  
ATOM   1077  N   LEU A 139      31.874  12.702   0.666  1.00  9.90           N  
ATOM   1078  CA  LEU A 139      33.054  11.917   0.231  1.00 11.15           C  
ATOM   1079  C   LEU A 139      33.314  12.193  -1.247  1.00 12.94           C  
ATOM   1080  O   LEU A 139      34.440  12.114  -1.762  1.00 13.64           O  
ATOM   1081  CB  LEU A 139      32.864  10.446   0.541  1.00 10.79           C  
ATOM   1082  CG  LEU A 139      32.598  10.080   2.008  1.00 12.68           C  
ATOM   1083  CD1 LEU A 139      32.436   8.576   2.170  1.00 12.76           C  
ATOM   1084  CD2 LEU A 139      33.708  10.593   2.918  1.00 13.23           C  
ATOM   1085  N   ASP A 140      32.262  12.546  -1.959  1.00 11.42           N  
ATOM   1086  CA  ASP A 140      32.283  12.962  -3.351  1.00 11.59           C  
ATOM   1087  C   ASP A 140      30.950  13.676  -3.610  1.00 12.34           C  
ATOM   1088  O   ASP A 140      30.146  13.801  -2.663  1.00 11.60           O  
ATOM   1089  CB  ASP A 140      32.613  11.864  -4.319  1.00 12.65           C  
ATOM   1090  CG  ASP A 140      31.657  10.708  -4.416  1.00 20.70           C  
ATOM   1091  OD1 ASP A 140      30.435  10.922  -4.289  1.00 15.83           O  
ATOM   1092  OD2 ASP A 140      32.106   9.557  -4.647  1.00 22.88           O  
ATOM   1093  N   ASP A 141      30.680  14.119  -4.823  1.00 11.30           N  
ATOM   1094  CA  ASP A 141      29.424  14.816  -5.103  1.00 11.84           C  
ATOM   1095  C   ASP A 141      28.186  13.967  -4.840  1.00 13.02           C  
ATOM   1096  O   ASP A 141      27.099  14.524  -4.606  1.00 12.11           O  
ATOM   1097  CB  ASP A 141      29.385  15.319  -6.545  1.00 14.73           C  
ATOM   1098  CG  ASP A 141      30.149  16.584  -6.832  1.00 16.21           C  
ATOM   1099  OD1 ASP A 141      30.697  17.218  -5.912  1.00 16.56           O  
ATOM   1100  OD2 ASP A 141      30.233  16.979  -8.031  1.00 22.62           O  
ATOM   1101  N   HIS A 142      28.276  12.642  -4.926  1.00 11.53           N  
ATOM   1102  CA  HIS A 142      27.128  11.776  -4.729  1.00 12.35           C  
ATOM   1103  C   HIS A 142      27.195  10.888  -3.511  1.00 11.79           C  
ATOM   1104  O   HIS A 142      26.479   9.875  -3.438  1.00 12.63           O  
ATOM   1105  CB  HIS A 142      26.967  10.866  -5.980  1.00 16.24           C  
ATOM   1106  CG  HIS A 142      26.880  11.714  -7.217  1.00 25.36           C  
ATOM   1107  ND1 HIS A 142      25.903  12.684  -7.351  1.00 28.54           N  
ATOM   1108  CD2 HIS A 142      27.657  11.784  -8.316  1.00 26.39           C  
ATOM   1109  CE1 HIS A 142      26.071  13.305  -8.505  1.00 29.52           C  
ATOM   1110  NE2 HIS A 142      27.123  12.773  -9.111  1.00 30.05           N  
ATOM   1111  N   THR A 143      28.061  11.188  -2.546  1.00 10.41           N  
ATOM   1112  CA  THR A 143      28.184  10.343  -1.360  1.00 10.59           C  
ATOM   1113  C   THR A 143      28.247  11.184  -0.094  1.00 12.52           C  
ATOM   1114  O   THR A 143      29.163  11.998   0.101  1.00 11.46           O  
ATOM   1115  CB  THR A 143      29.408   9.413  -1.439  1.00 10.05           C  
ATOM   1116  OG1 THR A 143      29.443   8.796  -2.741  1.00 12.74           O  
ATOM   1117  CG2 THR A 143      29.323   8.334  -0.363  1.00 11.95           C  
ATOM   1118  N   PHE A 144      27.223  11.030   0.742  1.00  9.79           N  
ATOM   1119  CA  PHE A 144      27.122  11.783   1.995  1.00 10.17           C  
ATOM   1120  C   PHE A 144      27.343  10.840   3.172  1.00 10.97           C  
ATOM   1121  O   PHE A 144      26.638   9.842   3.334  1.00 11.65           O  
ATOM   1122  CB  PHE A 144      25.762  12.473   2.063  1.00  9.58           C  
ATOM   1123  CG  PHE A 144      25.514  13.365   3.240  1.00  8.95           C  
ATOM   1124  CD1 PHE A 144      26.248  14.522   3.435  1.00  9.26           C  
ATOM   1125  CD2 PHE A 144      24.518  13.048   4.153  1.00  7.34           C  
ATOM   1126  CE1 PHE A 144      26.010  15.340   4.524  1.00  9.41           C  
ATOM   1127  CE2 PHE A 144      24.266  13.863   5.237  1.00  9.14           C  
ATOM   1128  CZ  PHE A 144      25.014  15.015   5.431  1.00  9.98           C  
ATOM   1129  N   GLU A 145      28.347  11.147   3.994  1.00 10.14           N  
ATOM   1130  CA  GLU A 145      28.685  10.314   5.133  1.00 10.76           C  
ATOM   1131  C   GLU A 145      28.405  11.017   6.453  1.00 10.52           C  
ATOM   1132  O   GLU A 145      28.849  12.146   6.683  1.00 11.62           O  
ATOM   1133  CB  GLU A 145      30.171   9.912   5.089  1.00 10.63           C  
ATOM   1134  CG  GLU A 145      30.528   8.882   6.158  1.00 12.96           C  
ATOM   1135  CD  GLU A 145      32.033   8.799   6.361  1.00 17.05           C  
ATOM   1136  OE1 GLU A 145      32.607   9.750   6.935  1.00 14.95           O  
ATOM   1137  OE2 GLU A 145      32.621   7.788   5.932  1.00 15.10           O  
ATOM   1138  N   VAL A 146      27.668  10.329   7.316  1.00 10.15           N  
ATOM   1139  CA  VAL A 146      27.293  10.846   8.619  1.00  9.83           C  
ATOM   1140  C   VAL A 146      27.928  10.022   9.735  1.00 10.34           C  
ATOM   1141  O   VAL A 146      27.812   8.797   9.771  1.00 11.18           O  
ATOM   1142  CB  VAL A 146      25.760  10.839   8.832  1.00 10.02           C  
ATOM   1143  CG1 VAL A 146      25.421  11.462  10.186  1.00  8.58           C  
ATOM   1144  CG2 VAL A 146      25.049  11.575   7.709  1.00  9.75           C  
ATOM   1145  N   THR A 147      28.591  10.728  10.650  1.00 10.54           N  
ATOM   1146  CA  THR A 147      29.250  10.061  11.768  1.00 10.78           C  
ATOM   1147  C   THR A 147      28.553  10.422  13.073  1.00 11.02           C  
ATOM   1148  O   THR A 147      28.449  11.597  13.423  1.00 11.59           O  
ATOM   1149  CB  THR A 147      30.750  10.407  11.832  1.00 12.58           C  
ATOM   1150  OG1 THR A 147      31.369   9.927  10.624  1.00 12.87           O  
ATOM   1151  CG2 THR A 147      31.429   9.757  13.025  1.00 11.82           C  
ATOM   1152  N   LEU A 148      28.065   9.406  13.764  1.00 11.12           N  
ATOM   1153  CA  LEU A 148      27.374   9.591  15.029  1.00 11.80           C  
ATOM   1154  C   LEU A 148      28.314   9.324  16.204  1.00 13.66           C  
ATOM   1155  O   LEU A 148      29.300   8.596  16.077  1.00 14.12           O  
ATOM   1156  CB  LEU A 148      26.169   8.656  15.112  1.00 12.46           C  
ATOM   1157  CG  LEU A 148      25.262   8.592  13.879  1.00 11.20           C  
ATOM   1158  CD1 LEU A 148      24.064   7.688  14.175  1.00 10.77           C  
ATOM   1159  CD2 LEU A 148      24.803   9.977  13.452  1.00  9.78           C  
ATOM   1160  N   SER A 149      27.971   9.875  17.360  1.00 13.83           N  
ATOM   1161  CA  SER A 149      28.773   9.704  18.566  1.00 16.41           C  
ATOM   1162  C   SER A 149      28.482   8.390  19.277  1.00 18.07           C  
ATOM   1163  O   SER A 149      29.221   7.993  20.188  1.00 20.42           O  
ATOM   1164  CB  SER A 149      28.569  10.902  19.503  1.00 18.38           C  
ATOM   1165  OG  SER A 149      27.189  11.091  19.791  1.00 17.58           O  
ATOM   1166  N   GLU A 150      27.420   7.702  18.891  1.00 17.44           N  
ATOM   1167  CA  GLU A 150      27.043   6.409  19.447  1.00 16.98           C  
ATOM   1168  C   GLU A 150      26.115   5.698  18.457  1.00 16.09           C  
ATOM   1169  O   GLU A 150      25.583   6.319  17.537  1.00 13.79           O  
ATOM   1170  CB  GLU A 150      26.395   6.546  20.809  1.00 18.94           C  
ATOM   1171  CG  GLU A 150      25.079   7.290  20.829  1.00 28.88           C  
ATOM   1172  CD  GLU A 150      24.646   7.667  22.234  1.00 36.52           C  
ATOM   1173  OE1 GLU A 150      25.185   7.089  23.204  1.00 39.43           O  
ATOM   1174  OE2 GLU A 150      23.762   8.545  22.355  1.00 38.81           O  
ATOM   1175  N   PRO A 151      26.000   4.394  18.606  1.00 15.25           N  
ATOM   1176  CA  PRO A 151      25.175   3.552  17.760  1.00 14.54           C  
ATOM   1177  C   PRO A 151      23.708   3.946  17.867  1.00 13.43           C  
ATOM   1178  O   PRO A 151      23.144   4.025  18.961  1.00 13.28           O  
ATOM   1179  CB  PRO A 151      25.358   2.094  18.211  1.00 14.41           C  
ATOM   1180  CG  PRO A 151      26.552   2.193  19.135  1.00 15.42           C  
ATOM   1181  CD  PRO A 151      26.642   3.615  19.663  1.00 16.01           C  
ATOM   1182  N   VAL A 152      23.114   4.262  16.729  1.00 11.84           N  
ATOM   1183  CA  VAL A 152      21.699   4.639  16.647  1.00 11.80           C  
ATOM   1184  C   VAL A 152      21.083   3.778  15.539  1.00  9.70           C  
ATOM   1185  O   VAL A 152      21.081   4.128  14.362  1.00 11.03           O  
ATOM   1186  CB  VAL A 152      21.483   6.125  16.353  1.00 12.22           C  
ATOM   1187  CG1 VAL A 152      19.995   6.483  16.505  1.00 12.77           C  
ATOM   1188  CG2 VAL A 152      22.293   7.068  17.232  1.00 12.68           C  
ATOM   1189  N   PRO A 153      20.561   2.616  15.904  1.00 11.61           N  
ATOM   1190  CA  PRO A 153      19.989   1.655  14.983  1.00 11.27           C  
ATOM   1191  C   PRO A 153      18.853   2.193  14.140  1.00 12.37           C  
ATOM   1192  O   PRO A 153      18.691   1.814  12.968  1.00 12.17           O  
ATOM   1193  CB  PRO A 153      19.554   0.427  15.802  1.00 12.70           C  
ATOM   1194  CG  PRO A 153      20.231   0.653  17.125  1.00 13.51           C  
ATOM   1195  CD  PRO A 153      20.550   2.125  17.283  1.00 10.82           C  
ATOM   1196  N   TYR A 154      18.053   3.110  14.692  1.00 11.31           N  
ATOM   1197  CA  TYR A 154      16.940   3.712  13.974  1.00 10.79           C  
ATOM   1198  C   TYR A 154      17.283   5.029  13.295  1.00  9.84           C  
ATOM   1199  O   TYR A 154      16.389   5.714  12.768  1.00  8.84           O  
ATOM   1200  CB  TYR A 154      15.777   3.924  14.965  1.00  9.02           C  
ATOM   1201  CG  TYR A 154      16.163   4.721  16.191  1.00  8.17           C  
ATOM   1202  CD1 TYR A 154      16.170   6.114  16.173  1.00  8.61           C  
ATOM   1203  CD2 TYR A 154      16.514   4.082  17.370  1.00  9.81           C  
ATOM   1204  CE1 TYR A 154      16.523   6.837  17.291  1.00  8.53           C  
ATOM   1205  CE2 TYR A 154      16.859   4.799  18.502  1.00  9.88           C  
ATOM   1206  CZ  TYR A 154      16.869   6.177  18.453  1.00  9.79           C  
ATOM   1207  OH  TYR A 154      17.216   6.900  19.578  1.00 11.09           O  
ATOM   1208  N   PHE A 155      18.555   5.419  13.237  1.00  8.47           N  
ATOM   1209  CA  PHE A 155      18.986   6.667  12.653  1.00  7.68           C  
ATOM   1210  C   PHE A 155      18.344   7.016  11.323  1.00  8.63           C  
ATOM   1211  O   PHE A 155      17.848   8.145  11.156  1.00  8.17           O  
ATOM   1212  CB  PHE A 155      20.528   6.714  12.482  1.00  9.19           C  
ATOM   1213  CG  PHE A 155      21.000   8.016  11.873  1.00  8.60           C  
ATOM   1214  CD1 PHE A 155      20.857   9.210  12.565  1.00 11.07           C  
ATOM   1215  CD2 PHE A 155      21.580   8.042  10.618  1.00  8.45           C  
ATOM   1216  CE1 PHE A 155      21.273  10.408  12.020  1.00 11.01           C  
ATOM   1217  CE2 PHE A 155      22.007   9.237  10.065  1.00 10.20           C  
ATOM   1218  CZ  PHE A 155      21.849  10.425  10.763  1.00 11.21           C  
ATOM   1219  N   TYR A 156      18.346   6.104  10.348  1.00  8.90           N  
ATOM   1220  CA  TYR A 156      17.787   6.373   9.029  1.00  8.01           C  
ATOM   1221  C   TYR A 156      16.333   6.805   9.063  1.00  7.57           C  
ATOM   1222  O   TYR A 156      15.889   7.597   8.213  1.00  7.73           O  
ATOM   1223  CB  TYR A 156      17.992   5.157   8.095  1.00  9.52           C  
ATOM   1224  CG  TYR A 156      17.095   3.993   8.450  1.00  9.20           C  
ATOM   1225  CD1 TYR A 156      17.455   3.067   9.425  1.00 10.29           C  
ATOM   1226  CD2 TYR A 156      15.857   3.853   7.831  1.00 10.15           C  
ATOM   1227  CE1 TYR A 156      16.596   2.034   9.770  1.00 11.09           C  
ATOM   1228  CE2 TYR A 156      15.003   2.823   8.166  1.00 10.01           C  
ATOM   1229  CZ  TYR A 156      15.376   1.916   9.129  1.00 12.46           C  
ATOM   1230  OH  TYR A 156      14.522   0.885   9.467  1.00 14.03           O  
ATOM   1231  N   LYS A 157      15.555   6.346  10.038  1.00  7.64           N  
ATOM   1232  CA  LYS A 157      14.151   6.715  10.171  1.00  7.43           C  
ATOM   1233  C   LYS A 157      13.975   8.210  10.371  1.00  9.17           C  
ATOM   1234  O   LYS A 157      12.968   8.800   9.921  1.00  9.03           O  
ATOM   1235  CB  LYS A 157      13.501   5.910  11.309  1.00  7.68           C  
ATOM   1236  CG  LYS A 157      13.448   4.410  11.025  1.00  9.27           C  
ATOM   1237  CD  LYS A 157      13.069   3.561  12.227  1.00 12.91           C  
ATOM   1238  CE  LYS A 157      11.702   3.901  12.784  1.00 11.29           C  
ATOM   1239  NZ  LYS A 157      11.133   2.835  13.649  1.00  9.53           N  
ATOM   1240  N   LEU A 158      14.937   8.897  10.989  1.00  6.95           N  
ATOM   1241  CA  LEU A 158      14.861  10.320  11.198  1.00  6.51           C  
ATOM   1242  C   LEU A 158      14.934  11.142   9.919  1.00  8.63           C  
ATOM   1243  O   LEU A 158      14.430  12.270   9.877  1.00  8.36           O  
ATOM   1244  CB  LEU A 158      16.073  10.809  12.036  1.00  7.27           C  
ATOM   1245  CG  LEU A 158      15.926  10.772  13.547  1.00  7.67           C  
ATOM   1246  CD1 LEU A 158      15.815   9.343  14.056  1.00  8.33           C  
ATOM   1247  CD2 LEU A 158      17.097  11.503  14.193  1.00  9.87           C  
ATOM   1248  N   LEU A 159      15.583  10.628   8.879  1.00  8.12           N  
ATOM   1249  CA  LEU A 159      15.895  11.352   7.678  1.00  8.05           C  
ATOM   1250  C   LEU A 159      14.821  11.787   6.736  1.00  8.03           C  
ATOM   1251  O   LEU A 159      15.140  12.491   5.751  1.00  9.34           O  
ATOM   1252  CB  LEU A 159      17.031  10.592   6.936  1.00  7.20           C  
ATOM   1253  CG  LEU A 159      18.181  10.233   7.906  1.00  9.18           C  
ATOM   1254  CD1 LEU A 159      19.274   9.516   7.140  1.00 10.03           C  
ATOM   1255  CD2 LEU A 159      18.728  11.456   8.621  1.00  8.93           C  
ATOM   1256  N   VAL A 160      13.559  11.492   7.000  1.00  7.62           N  
ATOM   1257  CA  VAL A 160      12.447  11.939   6.171  1.00  7.48           C  
ATOM   1258  C   VAL A 160      11.931  13.306   6.614  1.00  8.51           C  
ATOM   1259  O   VAL A 160      11.108  13.942   5.929  1.00 10.17           O  
ATOM   1260  CB  VAL A 160      11.306  10.896   6.229  1.00  8.28           C  
ATOM   1261  CG1 VAL A 160      11.818   9.508   5.838  1.00  7.95           C  
ATOM   1262  CG2 VAL A 160      10.678  10.839   7.611  1.00  8.65           C  
ATOM   1263  N   HIS A 161      12.385  13.803   7.757  1.00  7.38           N  
ATOM   1264  CA  HIS A 161      11.920  15.078   8.316  1.00  6.67           C  
ATOM   1265  C   HIS A 161      12.445  16.286   7.590  1.00  6.96           C  
ATOM   1266  O   HIS A 161      13.608  16.322   7.160  1.00  7.27           O  
ATOM   1267  CB  HIS A 161      12.401  15.107   9.790  1.00  7.98           C  
ATOM   1268  CG  HIS A 161      11.756  16.207  10.571  1.00  9.09           C  
ATOM   1269  ND1 HIS A 161      12.349  17.445  10.749  1.00 10.20           N  
ATOM   1270  CD2 HIS A 161      10.536  16.262  11.161  1.00  7.05           C  
ATOM   1271  CE1 HIS A 161      11.533  18.217  11.440  1.00 10.06           C  
ATOM   1272  NE2 HIS A 161      10.427  17.523  11.715  1.00 10.31           N  
ATOM   1273  N   PRO A 162      11.652  17.346   7.454  1.00  8.14           N  
ATOM   1274  CA  PRO A 162      12.015  18.560   6.759  1.00  7.31           C  
ATOM   1275  C   PRO A 162      13.279  19.241   7.229  1.00  7.61           C  
ATOM   1276  O   PRO A 162      14.018  19.793   6.383  1.00  7.96           O  
ATOM   1277  CB  PRO A 162      10.818  19.539   6.913  1.00  8.27           C  
ATOM   1278  CG  PRO A 162       9.680  18.568   7.132  1.00  8.54           C  
ATOM   1279  CD  PRO A 162      10.253  17.380   7.911  1.00  8.36           C  
ATOM   1280  N   SER A 163      13.591  19.219   8.519  1.00  6.30           N  
ATOM   1281  CA  SER A 163      14.779  19.873   9.046  1.00  7.67           C  
ATOM   1282  C   SER A 163      16.070  19.356   8.429  1.00  8.54           C  
ATOM   1283  O   SER A 163      17.064  20.094   8.382  1.00  7.94           O  
ATOM   1284  CB  SER A 163      14.842  19.753  10.573  1.00  8.40           C  
ATOM   1285  OG  SER A 163      15.064  18.430  11.000  1.00  9.49           O  
ATOM   1286  N   VAL A 164      16.090  18.105   7.970  1.00  7.35           N  
ATOM   1287  CA  VAL A 164      17.276  17.525   7.357  1.00  7.12           C  
ATOM   1288  C   VAL A 164      17.192  17.460   5.840  1.00  7.32           C  
ATOM   1289  O   VAL A 164      17.943  16.734   5.180  1.00  6.74           O  
ATOM   1290  CB  VAL A 164      17.672  16.194   7.996  1.00  7.05           C  
ATOM   1291  CG1 VAL A 164      18.285  16.481   9.373  1.00  7.19           C  
ATOM   1292  CG2 VAL A 164      16.496  15.238   8.155  1.00  9.23           C  
ATOM   1293  N   SER A 165      16.318  18.284   5.257  1.00  7.26           N  
ATOM   1294  CA  SER A 165      16.224  18.428   3.806  1.00  7.50           C  
ATOM   1295  C   SER A 165      17.283  19.476   3.407  1.00  6.55           C  
ATOM   1296  O   SER A 165      17.689  20.298   4.230  1.00  7.05           O  
ATOM   1297  CB  SER A 165      14.858  18.943   3.375  1.00  7.73           C  
ATOM   1298  OG  SER A 165      13.857  17.946   3.518  1.00  8.73           O  
ATOM   1299  N   PRO A 166      17.704  19.445   2.173  1.00  7.12           N  
ATOM   1300  CA  PRO A 166      18.688  20.377   1.653  1.00  7.96           C  
ATOM   1301  C   PRO A 166      18.090  21.728   1.313  1.00  9.40           C  
ATOM   1302  O   PRO A 166      16.932  21.823   0.893  1.00  9.01           O  
ATOM   1303  CB  PRO A 166      19.220  19.725   0.344  1.00  8.44           C  
ATOM   1304  CG  PRO A 166      17.979  18.968  -0.108  1.00  7.97           C  
ATOM   1305  CD  PRO A 166      17.252  18.500   1.154  1.00  8.47           C  
ATOM   1306  N   VAL A 167      18.873  22.787   1.500  1.00  8.94           N  
ATOM   1307  CA  VAL A 167      18.478  24.145   1.127  1.00  9.81           C  
ATOM   1308  C   VAL A 167      19.577  24.648   0.161  1.00 11.05           C  
ATOM   1309  O   VAL A 167      20.733  24.227   0.290  1.00 11.21           O  
ATOM   1310  CB  VAL A 167      18.324  25.121   2.284  1.00 10.73           C  
ATOM   1311  CG1 VAL A 167      17.253  24.650   3.268  1.00 12.17           C  
ATOM   1312  CG2 VAL A 167      19.628  25.337   3.041  1.00 12.30           C  
ATOM   1313  N   PRO A 168      19.210  25.477  -0.779  1.00 11.15           N  
ATOM   1314  CA  PRO A 168      20.114  26.020  -1.782  1.00 12.03           C  
ATOM   1315  C   PRO A 168      20.955  27.159  -1.245  1.00 12.68           C  
ATOM   1316  O   PRO A 168      20.476  28.291  -1.098  1.00 12.72           O  
ATOM   1317  CB  PRO A 168      19.213  26.510  -2.939  1.00 13.27           C  
ATOM   1318  CG  PRO A 168      17.923  26.804  -2.217  1.00 12.33           C  
ATOM   1319  CD  PRO A 168      17.841  25.951  -0.967  1.00 10.67           C  
ATOM   1320  N   LYS A 169      22.220  26.900  -0.946  1.00 14.89           N  
ATOM   1321  CA  LYS A 169      23.138  27.900  -0.402  1.00 17.23           C  
ATOM   1322  C   LYS A 169      23.166  29.204  -1.185  1.00 18.22           C  
ATOM   1323  O   LYS A 169      23.077  30.294  -0.604  1.00 17.21           O  
ATOM   1324  CB  LYS A 169      24.542  27.292  -0.329  1.00 20.74           C  
ATOM   1325  CG  LYS A 169      25.600  28.205   0.275  1.00 26.81           C  
ATOM   1326  CD  LYS A 169      26.965  27.528   0.209  1.00 31.04           C  
ATOM   1327  CE  LYS A 169      28.026  28.327   0.952  1.00 34.06           C  
ATOM   1328  NZ  LYS A 169      29.346  27.628   0.921  1.00 40.53           N  
ATOM   1329  N   SER A 170      23.278  29.126  -2.505  1.00 17.78           N  
ATOM   1330  CA  SER A 170      23.320  30.288  -3.373  1.00 19.51           C  
ATOM   1331  C   SER A 170      22.160  31.247  -3.131  1.00 19.17           C  
ATOM   1332  O   SER A 170      22.376  32.456  -2.976  1.00 18.43           O  
ATOM   1333  CB  SER A 170      23.302  29.852  -4.851  1.00 18.85           C  
ATOM   1334  OG  SER A 170      21.973  29.460  -5.219  1.00 33.77           O  
ATOM   1335  N   ALA A 171      20.932  30.729  -3.115  1.00 17.48           N  
ATOM   1336  CA  ALA A 171      19.752  31.560  -2.894  1.00 16.11           C  
ATOM   1337  C   ALA A 171      19.728  32.103  -1.473  1.00 14.79           C  
ATOM   1338  O   ALA A 171      19.437  33.284  -1.255  1.00 13.95           O  
ATOM   1339  CB  ALA A 171      18.479  30.768  -3.187  1.00 16.08           C  
ATOM   1340  N   VAL A 172      20.037  31.257  -0.492  1.00 13.34           N  
ATOM   1341  CA  VAL A 172      20.052  31.684   0.904  1.00 15.09           C  
ATOM   1342  C   VAL A 172      20.988  32.879   1.079  1.00 17.50           C  
ATOM   1343  O   VAL A 172      20.620  33.932   1.594  1.00 18.24           O  
ATOM   1344  CB  VAL A 172      20.494  30.546   1.837  1.00 14.53           C  
ATOM   1345  CG1 VAL A 172      20.761  31.044   3.248  1.00 14.87           C  
ATOM   1346  CG2 VAL A 172      19.450  29.427   1.863  1.00 13.36           C  
ATOM   1347  N   GLU A 173      22.227  32.704   0.628  1.00 20.44           N  
ATOM   1348  CA  GLU A 173      23.241  33.741   0.740  1.00 23.60           C  
ATOM   1349  C   GLU A 173      22.946  34.995  -0.055  1.00 24.15           C  
ATOM   1350  O   GLU A 173      23.209  36.109   0.437  1.00 26.32           O  
ATOM   1351  CB  GLU A 173      24.609  33.164   0.328  1.00 28.12           C  
ATOM   1352  CG  GLU A 173      25.158  32.242   1.410  1.00 34.57           C  
ATOM   1353  CD  GLU A 173      26.526  31.689   1.075  1.00 41.16           C  
ATOM   1354  OE1 GLU A 173      26.954  31.783  -0.098  1.00 42.91           O  
ATOM   1355  OE2 GLU A 173      27.168  31.157   2.013  1.00 43.73           O  
ATOM   1356  N   LYS A 174      22.422  34.871  -1.265  1.00 23.24           N  
ATOM   1357  CA  LYS A 174      22.138  36.039  -2.088  1.00 22.47           C  
ATOM   1358  C   LYS A 174      20.915  36.816  -1.645  1.00 22.21           C  
ATOM   1359  O   LYS A 174      20.912  38.055  -1.658  1.00 22.68           O  
ATOM   1360  CB  LYS A 174      21.988  35.598  -3.553  1.00 23.44           C  
ATOM   1361  CG  LYS A 174      21.740  36.758  -4.516  1.00 29.82           C  
ATOM   1362  CD  LYS A 174      21.803  36.267  -5.952  1.00 35.99           C  
ATOM   1363  CE  LYS A 174      21.448  37.362  -6.945  1.00 40.06           C  
ATOM   1364  NZ  LYS A 174      21.180  36.793  -8.305  1.00 44.57           N  
ATOM   1365  N   PHE A 175      19.845  36.110  -1.267  1.00 19.58           N  
ATOM   1366  CA  PHE A 175      18.597  36.752  -0.887  1.00 17.09           C  
ATOM   1367  C   PHE A 175      18.277  36.769   0.587  1.00 15.51           C  
ATOM   1368  O   PHE A 175      17.309  37.448   0.984  1.00 15.04           O  
ATOM   1369  CB  PHE A 175      17.442  36.072  -1.667  1.00 16.32           C  
ATOM   1370  CG  PHE A 175      17.712  36.082  -3.148  1.00 18.17           C  
ATOM   1371  CD1 PHE A 175      17.542  37.238  -3.884  1.00 20.24           C  
ATOM   1372  CD2 PHE A 175      18.187  34.947  -3.780  1.00 18.28           C  
ATOM   1373  CE1 PHE A 175      17.801  37.254  -5.244  1.00 20.74           C  
ATOM   1374  CE2 PHE A 175      18.444  34.953  -5.139  1.00 18.64           C  
ATOM   1375  CZ  PHE A 175      18.251  36.110  -5.873  1.00 20.42           C  
ATOM   1376  N   GLY A 176      19.040  36.080   1.416  1.00 15.79           N  
ATOM   1377  CA  GLY A 176      18.781  36.073   2.858  1.00 18.39           C  
ATOM   1378  C   GLY A 176      17.363  35.614   3.153  1.00 19.92           C  
ATOM   1379  O   GLY A 176      16.838  34.693   2.510  1.00 19.16           O  
ATOM   1380  N   ASP A 177      16.670  36.288   4.057  1.00 21.57           N  
ATOM   1381  CA  ASP A 177      15.302  35.972   4.436  1.00 24.23           C  
ATOM   1382  C   ASP A 177      14.298  35.940   3.302  1.00 23.28           C  
ATOM   1383  O   ASP A 177      13.217  35.333   3.457  1.00 24.66           O  
ATOM   1384  CB  ASP A 177      14.825  36.957   5.527  1.00 39.26           C  
ATOM   1385  CG  ASP A 177      15.369  38.358   5.310  1.00 51.88           C  
ATOM   1386  OD1 ASP A 177      16.476  38.647   5.829  1.00 58.85           O  
ATOM   1387  OD2 ASP A 177      14.720  39.169   4.611  1.00 56.19           O  
ATOM   1388  N   LYS A 178      14.561  36.526   2.146  1.00 19.79           N  
ATOM   1389  CA  LYS A 178      13.661  36.517   1.010  1.00 18.45           C  
ATOM   1390  C   LYS A 178      13.975  35.422   0.005  1.00 14.34           C  
ATOM   1391  O   LYS A 178      13.404  35.385  -1.094  1.00 13.69           O  
ATOM   1392  CB  LYS A 178      13.747  37.894   0.310  1.00 26.57           C  
ATOM   1393  CG  LYS A 178      13.432  39.052   1.245  1.00 35.84           C  
ATOM   1394  CD  LYS A 178      14.259  40.284   0.941  1.00 45.27           C  
ATOM   1395  CE  LYS A 178      15.691  40.198   1.442  1.00 49.34           C  
ATOM   1396  NZ  LYS A 178      16.675  40.000   0.334  1.00 48.62           N  
ATOM   1397  N   TRP A 179      14.850  34.478   0.363  1.00 14.58           N  
ATOM   1398  CA  TRP A 179      15.223  33.391  -0.541  1.00 12.66           C  
ATOM   1399  C   TRP A 179      14.050  32.485  -0.890  1.00 11.76           C  
ATOM   1400  O   TRP A 179      14.044  31.865  -1.959  1.00 10.60           O  
ATOM   1401  CB  TRP A 179      16.389  32.590   0.013  1.00 10.97           C  
ATOM   1402  CG  TRP A 179      16.112  31.542   1.030  1.00  9.90           C  
ATOM   1403  CD1 TRP A 179      16.159  31.687   2.390  1.00 10.38           C  
ATOM   1404  CD2 TRP A 179      15.781  30.155   0.798  1.00 10.37           C  
ATOM   1405  NE1 TRP A 179      15.878  30.494   3.012  1.00 11.06           N  
ATOM   1406  CE2 TRP A 179      15.639  29.544   2.055  1.00  9.71           C  
ATOM   1407  CE3 TRP A 179      15.577  29.391  -0.355  1.00  8.69           C  
ATOM   1408  CZ2 TRP A 179      15.313  28.191   2.198  1.00  8.74           C  
ATOM   1409  CZ3 TRP A 179      15.252  28.055  -0.213  1.00  9.63           C  
ATOM   1410  CH2 TRP A 179      15.111  27.465   1.054  1.00  9.00           C  
ATOM   1411  N   THR A 180      13.046  32.397  -0.021  1.00 11.07           N  
ATOM   1412  CA  THR A 180      11.879  31.570  -0.244  1.00 10.73           C  
ATOM   1413  C   THR A 180      10.795  32.245  -1.068  1.00 11.36           C  
ATOM   1414  O   THR A 180       9.747  31.632  -1.331  1.00 11.52           O  
ATOM   1415  CB  THR A 180      11.285  31.062   1.089  1.00 10.74           C  
ATOM   1416  OG1 THR A 180      10.988  32.173   1.947  1.00 11.72           O  
ATOM   1417  CG2 THR A 180      12.280  30.138   1.778  1.00 10.25           C  
ATOM   1418  N   GLN A 181      11.007  33.490  -1.503  1.00 11.36           N  
ATOM   1419  CA  GLN A 181      10.013  34.147  -2.362  1.00 12.22           C  
ATOM   1420  C   GLN A 181      10.016  33.430  -3.701  1.00 10.64           C  
ATOM   1421  O   GLN A 181      11.072  32.970  -4.161  1.00 11.20           O  
ATOM   1422  CB  GLN A 181      10.359  35.626  -2.544  1.00 14.91           C  
ATOM   1423  CG  GLN A 181       9.969  36.505  -1.361  1.00 17.80           C  
ATOM   1424  CD  GLN A 181       8.484  36.422  -1.041  1.00 22.83           C  
ATOM   1425  OE1 GLN A 181       8.095  35.851  -0.013  1.00 27.90           O  
ATOM   1426  NE2 GLN A 181       7.654  36.962  -1.921  1.00 21.50           N  
ATOM   1427  N   PRO A 182       8.886  33.329  -4.355  1.00 12.62           N  
ATOM   1428  CA  PRO A 182       8.740  32.667  -5.639  1.00 13.65           C  
ATOM   1429  C   PRO A 182       9.819  33.030  -6.633  1.00 14.75           C  
ATOM   1430  O   PRO A 182      10.388  32.136  -7.285  1.00 15.80           O  
ATOM   1431  CB  PRO A 182       7.335  33.023  -6.176  1.00 12.87           C  
ATOM   1432  CG  PRO A 182       6.608  33.332  -4.890  1.00 12.61           C  
ATOM   1433  CD  PRO A 182       7.607  33.848  -3.863  1.00 12.72           C  
ATOM   1434  N   ALA A 183      10.175  34.310  -6.775  1.00 14.99           N  
ATOM   1435  CA  ALA A 183      11.207  34.716  -7.719  1.00 15.66           C  
ATOM   1436  C   ALA A 183      12.610  34.279  -7.334  1.00 15.83           C  
ATOM   1437  O   ALA A 183      13.504  34.255  -8.204  1.00 16.24           O  
ATOM   1438  CB  ALA A 183      11.168  36.236  -7.899  1.00 16.94           C  
ATOM   1439  N   ASN A 184      12.871  33.946  -6.078  1.00 13.07           N  
ATOM   1440  CA  ASN A 184      14.182  33.581  -5.602  1.00 13.02           C  
ATOM   1441  C   ASN A 184      14.405  32.120  -5.250  1.00 13.98           C  
ATOM   1442  O   ASN A 184      15.538  31.617  -5.313  1.00 14.24           O  
ATOM   1443  CB  ASN A 184      14.480  34.378  -4.298  1.00 14.23           C  
ATOM   1444  CG  ASN A 184      14.338  35.870  -4.482  1.00 15.96           C  
ATOM   1445  OD1 ASN A 184      14.556  36.400  -5.578  1.00 19.86           O  
ATOM   1446  ND2 ASN A 184      13.987  36.572  -3.415  1.00 15.34           N  
ATOM   1447  N   ILE A 185      13.356  31.446  -4.801  1.00 13.59           N  
ATOM   1448  CA  ILE A 185      13.436  30.070  -4.343  1.00 11.25           C  
ATOM   1449  C   ILE A 185      13.887  29.061  -5.370  1.00  9.74           C  
ATOM   1450  O   ILE A 185      13.642  29.167  -6.574  1.00 10.87           O  
ATOM   1451  CB  ILE A 185      12.053  29.670  -3.742  1.00  8.88           C  
ATOM   1452  CG1 ILE A 185      12.218  28.513  -2.750  1.00  9.19           C  
ATOM   1453  CG2 ILE A 185      11.041  29.343  -4.818  1.00 11.01           C  
ATOM   1454  CD1 ILE A 185      10.947  28.203  -1.965  1.00  9.03           C  
ATOM   1455  N   VAL A 186      14.609  28.037  -4.908  1.00  9.70           N  
ATOM   1456  CA  VAL A 186      15.067  26.914  -5.723  1.00  9.70           C  
ATOM   1457  C   VAL A 186      14.725  25.647  -4.917  1.00  7.88           C  
ATOM   1458  O   VAL A 186      15.029  25.610  -3.721  1.00  9.76           O  
ATOM   1459  CB  VAL A 186      16.545  26.938  -6.092  1.00 13.38           C  
ATOM   1460  CG1 VAL A 186      16.922  25.670  -6.858  1.00 11.94           C  
ATOM   1461  CG2 VAL A 186      16.899  28.152  -6.956  1.00 14.15           C  
ATOM   1462  N   THR A 187      14.028  24.696  -5.522  1.00  8.64           N  
ATOM   1463  CA  THR A 187      13.576  23.499  -4.800  1.00 10.00           C  
ATOM   1464  C   THR A 187      13.971  22.186  -5.455  1.00 10.10           C  
ATOM   1465  O   THR A 187      14.227  22.127  -6.660  1.00 10.37           O  
ATOM   1466  CB  THR A 187      12.028  23.533  -4.679  1.00  7.97           C  
ATOM   1467  OG1 THR A 187      11.460  23.606  -5.988  1.00  9.49           O  
ATOM   1468  CG2 THR A 187      11.558  24.721  -3.848  1.00 10.24           C  
ATOM   1469  N   ASN A 188      14.039  21.097  -4.659  1.00  9.36           N  
ATOM   1470  CA  ASN A 188      14.432  19.804  -5.226  1.00  8.72           C  
ATOM   1471  C   ASN A 188      13.384  18.712  -5.053  1.00  9.43           C  
ATOM   1472  O   ASN A 188      13.650  17.546  -5.402  1.00  8.40           O  
ATOM   1473  CB  ASN A 188      15.779  19.351  -4.656  1.00  7.54           C  
ATOM   1474  CG  ASN A 188      15.661  18.768  -3.255  1.00  8.08           C  
ATOM   1475  OD1 ASN A 188      14.984  19.350  -2.395  1.00  7.76           O  
ATOM   1476  ND2 ASN A 188      16.297  17.626  -3.029  1.00  7.48           N  
ATOM   1477  N   GLY A 189      12.204  19.054  -4.537  1.00  8.54           N  
ATOM   1478  CA  GLY A 189      11.127  18.060  -4.381  1.00  7.76           C  
ATOM   1479  C   GLY A 189      10.362  17.957  -5.696  1.00  8.37           C  
ATOM   1480  O   GLY A 189      10.763  18.530  -6.732  1.00  7.79           O  
ATOM   1481  N   ALA A 190       9.215  17.268  -5.679  1.00  7.31           N  
ATOM   1482  CA  ALA A 190       8.437  17.093  -6.902  1.00  6.46           C  
ATOM   1483  C   ALA A 190       7.803  18.371  -7.406  1.00  6.88           C  
ATOM   1484  O   ALA A 190       7.301  18.435  -8.546  1.00  7.33           O  
ATOM   1485  CB  ALA A 190       7.367  16.021  -6.670  1.00  7.18           C  
ATOM   1486  N   TYR A 191       7.699  19.403  -6.570  1.00  6.46           N  
ATOM   1487  CA  TYR A 191       7.074  20.662  -6.887  1.00  6.75           C  
ATOM   1488  C   TYR A 191       7.977  21.874  -6.699  1.00  8.47           C  
ATOM   1489  O   TYR A 191       9.034  21.823  -6.062  1.00  8.86           O  
ATOM   1490  CB  TYR A 191       5.786  20.840  -5.992  1.00  6.90           C  
ATOM   1491  CG  TYR A 191       4.789  19.756  -6.393  1.00  7.92           C  
ATOM   1492  CD1 TYR A 191       3.935  19.954  -7.468  1.00  8.78           C  
ATOM   1493  CD2 TYR A 191       4.796  18.512  -5.770  1.00  6.95           C  
ATOM   1494  CE1 TYR A 191       3.076  18.957  -7.893  1.00  8.25           C  
ATOM   1495  CE2 TYR A 191       3.966  17.497  -6.208  1.00  6.91           C  
ATOM   1496  CZ  TYR A 191       3.110  17.729  -7.266  1.00  8.59           C  
ATOM   1497  OH  TYR A 191       2.279  16.718  -7.701  1.00  8.62           O  
ATOM   1498  N   LYS A 192       7.554  22.991  -7.288  1.00  7.99           N  
ATOM   1499  CA  LYS A 192       8.220  24.269  -7.201  1.00  8.82           C  
ATOM   1500  C   LYS A 192       7.173  25.302  -6.722  1.00  8.35           C  
ATOM   1501  O   LYS A 192       5.974  25.098  -6.957  1.00  8.77           O  
ATOM   1502  CB  LYS A 192       8.737  24.790  -8.536  1.00 14.39           C  
ATOM   1503  CG  LYS A 192       9.464  23.824  -9.421  1.00 19.35           C  
ATOM   1504  CD  LYS A 192      10.035  24.498 -10.648  1.00 20.99           C  
ATOM   1505  CE  LYS A 192       8.966  24.902 -11.646  1.00 24.18           C  
ATOM   1506  NZ  LYS A 192       9.600  25.441 -12.897  1.00 25.99           N  
ATOM   1507  N   LEU A 193       7.661  26.366  -6.104  1.00  8.30           N  
ATOM   1508  CA  LEU A 193       6.741  27.396  -5.623  1.00  9.13           C  
ATOM   1509  C   LEU A 193       6.331  28.336  -6.748  1.00 11.00           C  
ATOM   1510  O   LEU A 193       7.188  28.979  -7.359  1.00 12.54           O  
ATOM   1511  CB  LEU A 193       7.398  28.187  -4.483  1.00 10.09           C  
ATOM   1512  CG  LEU A 193       6.581  29.355  -3.916  1.00 10.66           C  
ATOM   1513  CD1 LEU A 193       5.330  28.845  -3.205  1.00  9.69           C  
ATOM   1514  CD2 LEU A 193       7.442  30.195  -2.974  1.00 10.27           C  
ATOM   1515  N   LYS A 194       5.036  28.447  -7.010  1.00 10.20           N  
ATOM   1516  CA  LYS A 194       4.544  29.354  -8.034  1.00 11.25           C  
ATOM   1517  C   LYS A 194       4.070  30.670  -7.434  1.00 12.05           C  
ATOM   1518  O   LYS A 194       4.445  31.753  -7.886  1.00 12.64           O  
ATOM   1519  CB  LYS A 194       3.388  28.710  -8.813  1.00 12.05           C  
ATOM   1520  CG  LYS A 194       2.846  29.659  -9.881  1.00 17.80           C  
ATOM   1521  CD  LYS A 194       1.747  29.000 -10.694  1.00 22.08           C  
ATOM   1522  CE  LYS A 194       1.247  29.969 -11.765  1.00 28.82           C  
ATOM   1523  NZ  LYS A 194       0.762  29.242 -12.971  1.00 35.45           N  
ATOM   1524  N   ASN A 195       3.186  30.602  -6.441  1.00 12.35           N  
ATOM   1525  CA  ASN A 195       2.612  31.759  -5.788  1.00 14.13           C  
ATOM   1526  C   ASN A 195       2.572  31.597  -4.264  1.00 13.24           C  
ATOM   1527  O   ASN A 195       2.367  30.490  -3.769  1.00 12.67           O  
ATOM   1528  CB  ASN A 195       1.140  31.979  -6.197  1.00 18.52           C  
ATOM   1529  CG  ASN A 195       0.911  32.162  -7.671  1.00 27.77           C  
ATOM   1530  OD1 ASN A 195       1.119  33.248  -8.224  1.00 33.99           O  
ATOM   1531  ND2 ASN A 195       0.505  31.087  -8.346  1.00 29.53           N  
ATOM   1532  N   TRP A 196       2.725  32.706  -3.554  1.00 13.02           N  
ATOM   1533  CA  TRP A 196       2.631  32.700  -2.103  1.00 13.72           C  
ATOM   1534  C   TRP A 196       1.983  34.019  -1.635  1.00 16.68           C  
ATOM   1535  O   TRP A 196       2.654  35.038  -1.498  1.00 18.27           O  
ATOM   1536  CB  TRP A 196       3.941  32.473  -1.386  1.00 12.54           C  
ATOM   1537  CG  TRP A 196       3.849  32.409   0.114  1.00 13.39           C  
ATOM   1538  CD1 TRP A 196       2.725  32.347   0.894  1.00 12.40           C  
ATOM   1539  CD2 TRP A 196       4.959  32.332   1.023  1.00 13.50           C  
ATOM   1540  NE1 TRP A 196       3.064  32.274   2.215  1.00 12.62           N  
ATOM   1541  CE2 TRP A 196       4.430  32.259   2.327  1.00 13.31           C  
ATOM   1542  CE3 TRP A 196       6.352  32.336   0.853  1.00 12.68           C  
ATOM   1543  CZ2 TRP A 196       5.239  32.193   3.461  1.00 13.10           C  
ATOM   1544  CZ3 TRP A 196       7.152  32.276   1.982  1.00 14.38           C  
ATOM   1545  CH2 TRP A 196       6.598  32.201   3.271  1.00 15.17           C  
ATOM   1546  N   VAL A 197       0.676  33.938  -1.417  1.00 14.13           N  
ATOM   1547  CA  VAL A 197      -0.091  35.088  -0.932  1.00 14.78           C  
ATOM   1548  C   VAL A 197      -0.359  34.825   0.556  1.00 12.06           C  
ATOM   1549  O   VAL A 197      -1.139  33.922   0.875  1.00 11.63           O  
ATOM   1550  CB  VAL A 197      -1.419  35.271  -1.670  1.00 16.24           C  
ATOM   1551  CG1 VAL A 197      -2.089  36.587  -1.272  1.00 18.44           C  
ATOM   1552  CG2 VAL A 197      -1.234  35.238  -3.185  1.00 19.91           C  
ATOM   1553  N   VAL A 198       0.323  35.567   1.418  1.00 13.33           N  
ATOM   1554  CA  VAL A 198       0.156  35.354   2.863  1.00 12.34           C  
ATOM   1555  C   VAL A 198      -1.300  35.488   3.265  1.00 12.77           C  
ATOM   1556  O   VAL A 198      -2.023  36.414   2.889  1.00 13.79           O  
ATOM   1557  CB  VAL A 198       1.083  36.263   3.668  1.00 14.38           C  
ATOM   1558  CG1 VAL A 198       0.799  36.205   5.160  1.00 14.89           C  
ATOM   1559  CG2 VAL A 198       2.539  35.858   3.411  1.00 15.01           C  
ATOM   1560  N   ASN A 199      -1.785  34.488   4.001  1.00 10.95           N  
ATOM   1561  CA  ASN A 199      -3.142  34.389   4.485  1.00 10.87           C  
ATOM   1562  C   ASN A 199      -4.170  34.213   3.380  1.00 12.67           C  
ATOM   1563  O   ASN A 199      -5.363  34.473   3.559  1.00 12.26           O  
ATOM   1564  CB  ASN A 199      -3.496  35.592   5.383  1.00 12.32           C  
ATOM   1565  CG  ASN A 199      -2.922  35.428   6.780  1.00 14.91           C  
ATOM   1566  OD1 ASN A 199      -2.475  36.379   7.421  1.00 16.30           O  
ATOM   1567  ND2 ASN A 199      -2.922  34.190   7.275  1.00 13.48           N  
ATOM   1568  N   GLU A 200      -3.728  33.715   2.230  1.00 12.30           N  
ATOM   1569  CA  GLU A 200      -4.628  33.494   1.101  1.00 13.77           C  
ATOM   1570  C   GLU A 200      -4.350  32.112   0.519  1.00 11.21           C  
ATOM   1571  O   GLU A 200      -5.211  31.231   0.577  1.00 11.38           O  
ATOM   1572  CB  GLU A 200      -4.435  34.596   0.076  1.00 26.04           C  
ATOM   1573  CG  GLU A 200      -5.660  35.066  -0.672  1.00 42.36           C  
ATOM   1574  CD  GLU A 200      -5.582  34.841  -2.168  1.00 51.39           C  
ATOM   1575  OE1 GLU A 200      -4.478  34.946  -2.751  1.00 54.75           O  
ATOM   1576  OE2 GLU A 200      -6.637  34.561  -2.785  1.00 57.10           O  
ATOM   1577  N   ARG A 201      -3.138  31.925  -0.014  1.00 10.25           N  
ATOM   1578  CA  ARG A 201      -2.822  30.622  -0.590  1.00  9.55           C  
ATOM   1579  C   ARG A 201      -1.352  30.478  -0.954  1.00  9.22           C  
ATOM   1580  O   ARG A 201      -0.614  31.439  -1.140  1.00 10.08           O  
ATOM   1581  CB  ARG A 201      -3.649  30.421  -1.884  1.00 10.14           C  
ATOM   1582  CG  ARG A 201      -3.196  31.347  -3.013  1.00 13.64           C  
ATOM   1583  CD  ARG A 201      -4.142  31.282  -4.209  1.00 17.72           C  
ATOM   1584  NE  ARG A 201      -5.493  31.673  -3.839  1.00 22.36           N  
ATOM   1585  CZ  ARG A 201      -6.582  30.921  -3.802  1.00 27.66           C  
ATOM   1586  NH1 ARG A 201      -6.580  29.646  -4.175  1.00 21.60           N  
ATOM   1587  NH2 ARG A 201      -7.740  31.464  -3.401  1.00 26.25           N  
ATOM   1588  N   ILE A 202      -0.963  29.211  -1.058  1.00  8.01           N  
ATOM   1589  CA  ILE A 202       0.360  28.806  -1.510  1.00  7.91           C  
ATOM   1590  C   ILE A 202       0.096  27.909  -2.734  1.00  8.17           C  
ATOM   1591  O   ILE A 202      -0.659  26.933  -2.612  1.00  8.85           O  
ATOM   1592  CB  ILE A 202       1.188  28.067  -0.472  1.00  8.46           C  
ATOM   1593  CG1 ILE A 202       1.728  29.045   0.588  1.00  7.87           C  
ATOM   1594  CG2 ILE A 202       2.364  27.321  -1.115  1.00  9.25           C  
ATOM   1595  CD1 ILE A 202       2.314  28.368   1.804  1.00  9.43           C  
ATOM   1596  N   VAL A 203       0.628  28.283  -3.887  1.00  7.96           N  
ATOM   1597  CA  VAL A 203       0.390  27.481  -5.089  1.00  8.31           C  
ATOM   1598  C   VAL A 203       1.699  26.856  -5.567  1.00  9.31           C  
ATOM   1599  O   VAL A 203       2.675  27.571  -5.819  1.00  8.64           O  
ATOM   1600  CB  VAL A 203      -0.209  28.318  -6.234  1.00 10.86           C  
ATOM   1601  CG1 VAL A 203      -0.506  27.436  -7.445  1.00  9.84           C  
ATOM   1602  CG2 VAL A 203      -1.466  29.062  -5.795  1.00  9.67           C  
ATOM   1603  N   LEU A 204       1.715  25.533  -5.661  1.00  7.99           N  
ATOM   1604  CA  LEU A 204       2.871  24.793  -6.124  1.00  7.65           C  
ATOM   1605  C   LEU A 204       2.583  24.185  -7.502  1.00  8.50           C  
ATOM   1606  O   LEU A 204       1.469  23.742  -7.784  1.00  9.06           O  
ATOM   1607  CB  LEU A 204       3.269  23.648  -5.184  1.00  7.17           C  
ATOM   1608  CG  LEU A 204       3.301  23.950  -3.691  1.00  8.06           C  
ATOM   1609  CD1 LEU A 204       3.826  22.740  -2.924  1.00  9.28           C  
ATOM   1610  CD2 LEU A 204       4.154  25.178  -3.380  1.00  8.37           C  
ATOM   1611  N   GLU A 205       3.626  24.178  -8.327  1.00  9.60           N  
ATOM   1612  CA  GLU A 205       3.493  23.597  -9.668  1.00 10.24           C  
ATOM   1613  C   GLU A 205       4.583  22.537  -9.830  1.00  9.86           C  
ATOM   1614  O   GLU A 205       5.640  22.607  -9.193  1.00  9.38           O  
ATOM   1615  CB  GLU A 205       3.564  24.642 -10.756  1.00 11.50           C  
ATOM   1616  CG  GLU A 205       4.915  25.331 -10.901  1.00 18.12           C  
ATOM   1617  CD  GLU A 205       4.848  26.579 -11.766  1.00 26.74           C  
ATOM   1618  OE1 GLU A 205       3.805  26.826 -12.414  1.00 32.08           O  
ATOM   1619  OE2 GLU A 205       5.843  27.335 -11.791  1.00 27.26           O  
ATOM   1620  N   ARG A 206       4.275  21.518 -10.619  1.00 10.02           N  
ATOM   1621  CA  ARG A 206       5.222  20.426 -10.832  1.00 10.79           C  
ATOM   1622  C   ARG A 206       6.614  20.923 -11.200  1.00 10.54           C  
ATOM   1623  O   ARG A 206       6.806  21.873 -11.964  1.00 11.80           O  
ATOM   1624  CB  ARG A 206       4.664  19.519 -11.931  1.00 15.31           C  
ATOM   1625  CG  ARG A 206       5.553  18.332 -12.276  1.00 19.86           C  
ATOM   1626  CD  ARG A 206       5.378  18.016 -13.763  1.00 27.04           C  
ATOM   1627  NE  ARG A 206       4.105  17.338 -14.006  1.00 18.29           N  
ATOM   1628  CZ  ARG A 206       3.959  16.015 -13.936  1.00 18.38           C  
ATOM   1629  NH1 ARG A 206       4.984  15.237 -13.634  1.00 16.38           N  
ATOM   1630  NH2 ARG A 206       2.766  15.497 -14.185  1.00 16.01           N  
ATOM   1631  N   ASN A 207       7.613  20.264 -10.622  1.00  9.19           N  
ATOM   1632  CA  ASN A 207       9.023  20.585 -10.900  1.00  9.37           C  
ATOM   1633  C   ASN A 207       9.508  19.548 -11.907  1.00 10.68           C  
ATOM   1634  O   ASN A 207       9.707  18.381 -11.568  1.00 11.79           O  
ATOM   1635  CB  ASN A 207       9.815  20.503  -9.611  1.00 10.31           C  
ATOM   1636  CG  ASN A 207      11.311  20.623  -9.739  1.00  8.75           C  
ATOM   1637  OD1 ASN A 207      11.821  21.127 -10.740  1.00 11.59           O  
ATOM   1638  ND2 ASN A 207      12.040  20.169  -8.724  1.00 10.20           N  
ATOM   1639  N   PRO A 208       9.725  19.955 -13.144  1.00 12.22           N  
ATOM   1640  CA  PRO A 208      10.166  19.087 -14.220  1.00 13.53           C  
ATOM   1641  C   PRO A 208      11.565  18.527 -14.038  1.00 14.23           C  
ATOM   1642  O   PRO A 208      11.932  17.516 -14.661  1.00 14.51           O  
ATOM   1643  CB  PRO A 208      10.068  19.891 -15.533  1.00 14.38           C  
ATOM   1644  CG  PRO A 208       9.864  21.297 -15.061  1.00 15.55           C  
ATOM   1645  CD  PRO A 208       9.508  21.325 -13.592  1.00 13.12           C  
ATOM   1646  N   GLN A 209      12.375  19.144 -13.180  1.00 11.67           N  
ATOM   1647  CA  GLN A 209      13.723  18.695 -12.893  1.00 11.61           C  
ATOM   1648  C   GLN A 209      13.757  17.609 -11.824  1.00 12.32           C  
ATOM   1649  O   GLN A 209      14.821  17.013 -11.604  1.00 12.82           O  
ATOM   1650  CB  GLN A 209      14.611  19.864 -12.434  1.00 12.36           C  
ATOM   1651  CG  GLN A 209      14.737  20.994 -13.445  1.00 14.31           C  
ATOM   1652  CD  GLN A 209      15.277  20.503 -14.780  1.00 17.53           C  
ATOM   1653  OE1 GLN A 209      14.719  20.801 -15.840  1.00 24.59           O  
ATOM   1654  NE2 GLN A 209      16.343  19.722 -14.729  1.00 13.99           N  
ATOM   1655  N   TYR A 210      12.626  17.367 -11.150  1.00 10.70           N  
ATOM   1656  CA  TYR A 210      12.593  16.333 -10.113  1.00  9.57           C  
ATOM   1657  C   TYR A 210      12.970  14.999 -10.734  1.00 10.53           C  
ATOM   1658  O   TYR A 210      12.413  14.608 -11.768  1.00 11.24           O  
ATOM   1659  CB  TYR A 210      11.218  16.275  -9.446  1.00  9.43           C  
ATOM   1660  CG  TYR A 210      11.098  15.224  -8.367  1.00  8.35           C  
ATOM   1661  CD1 TYR A 210      12.001  15.165  -7.309  1.00  7.15           C  
ATOM   1662  CD2 TYR A 210      10.065  14.286  -8.391  1.00  8.64           C  
ATOM   1663  CE1 TYR A 210      11.891  14.206  -6.326  1.00  7.86           C  
ATOM   1664  CE2 TYR A 210       9.956  13.313  -7.416  1.00  6.62           C  
ATOM   1665  CZ  TYR A 210      10.869  13.270  -6.385  1.00  8.12           C  
ATOM   1666  OH  TYR A 210      10.774  12.307  -5.405  1.00  8.63           O  
ATOM   1667  N   TRP A 211      13.890  14.269 -10.104  1.00 10.50           N  
ATOM   1668  CA  TRP A 211      14.351  12.994 -10.639  1.00 12.41           C  
ATOM   1669  C   TRP A 211      13.240  12.004 -10.932  1.00 12.00           C  
ATOM   1670  O   TRP A 211      13.344  11.249 -11.916  1.00 12.69           O  
ATOM   1671  CB  TRP A 211      15.395  12.364  -9.710  1.00 10.26           C  
ATOM   1672  CG  TRP A 211      14.873  11.867  -8.408  1.00  9.16           C  
ATOM   1673  CD1 TRP A 211      14.825  12.559  -7.226  1.00  7.24           C  
ATOM   1674  CD2 TRP A 211      14.357  10.556  -8.123  1.00 10.48           C  
ATOM   1675  NE1 TRP A 211      14.311  11.763  -6.230  1.00  8.38           N  
ATOM   1676  CE2 TRP A 211      14.019  10.528  -6.752  1.00 10.34           C  
ATOM   1677  CE3 TRP A 211      14.167   9.405  -8.894  1.00 11.36           C  
ATOM   1678  CZ2 TRP A 211      13.470   9.400  -6.146  1.00 10.94           C  
ATOM   1679  CZ3 TRP A 211      13.621   8.283  -8.286  1.00 10.32           C  
ATOM   1680  CH2 TRP A 211      13.280   8.288  -6.926  1.00  9.78           C  
ATOM   1681  N   ASP A 212      12.189  11.970 -10.121  1.00 10.78           N  
ATOM   1682  CA  ASP A 212      11.082  11.049 -10.329  1.00  9.73           C  
ATOM   1683  C   ASP A 212       9.878  11.732 -10.961  1.00 10.20           C  
ATOM   1684  O   ASP A 212       8.755  11.237 -10.847  1.00 11.28           O  
ATOM   1685  CB  ASP A 212      10.690  10.412  -8.994  1.00 11.24           C  
ATOM   1686  CG  ASP A 212      10.182   9.000  -9.116  1.00 15.36           C  
ATOM   1687  OD1 ASP A 212      10.358   8.367 -10.181  1.00 14.79           O  
ATOM   1688  OD2 ASP A 212       9.597   8.491  -8.129  1.00 16.58           O  
ATOM   1689  N   ASN A 213      10.078  12.834 -11.666  1.00 10.55           N  
ATOM   1690  CA  ASN A 213       9.028  13.593 -12.310  1.00 11.54           C  
ATOM   1691  C   ASN A 213       8.117  12.805 -13.227  1.00 13.08           C  
ATOM   1692  O   ASN A 213       6.906  13.097 -13.316  1.00 12.57           O  
ATOM   1693  CB  ASN A 213       9.630  14.780 -13.099  1.00 10.26           C  
ATOM   1694  CG  ASN A 213       8.520  15.656 -13.663  1.00 14.72           C  
ATOM   1695  OD1 ASN A 213       7.694  16.170 -12.904  1.00 12.88           O  
ATOM   1696  ND2 ASN A 213       8.475  15.807 -14.985  1.00 12.86           N  
ATOM   1697  N   ALA A 214       8.616  11.788 -13.926  1.00 13.79           N  
ATOM   1698  CA  ALA A 214       7.786  10.976 -14.809  1.00 13.92           C  
ATOM   1699  C   ALA A 214       6.638  10.299 -14.069  1.00 13.99           C  
ATOM   1700  O   ALA A 214       5.587  10.037 -14.678  1.00 14.25           O  
ATOM   1701  CB  ALA A 214       8.645   9.939 -15.530  1.00 13.28           C  
ATOM   1702  N   LYS A 215       6.784  10.000 -12.784  1.00 13.12           N  
ATOM   1703  CA  LYS A 215       5.750   9.377 -11.984  1.00 12.28           C  
ATOM   1704  C   LYS A 215       4.842  10.386 -11.285  1.00 12.27           C  
ATOM   1705  O   LYS A 215       3.819   9.981 -10.705  1.00 13.30           O  
ATOM   1706  CB  LYS A 215       6.366   8.433 -10.941  1.00 16.40           C  
ATOM   1707  CG  LYS A 215       7.229   7.337 -11.579  1.00 20.22           C  
ATOM   1708  CD  LYS A 215       7.328   6.151 -10.635  1.00 32.55           C  
ATOM   1709  CE  LYS A 215       8.233   5.063 -11.185  1.00 42.24           C  
ATOM   1710  NZ  LYS A 215       9.680   5.367 -10.981  1.00 49.88           N  
ATOM   1711  N   THR A 216       5.170  11.671 -11.319  1.00 10.77           N  
ATOM   1712  CA  THR A 216       4.308  12.690 -10.711  1.00  9.80           C  
ATOM   1713  C   THR A 216       3.072  12.892 -11.594  1.00  9.59           C  
ATOM   1714  O   THR A 216       3.208  13.043 -12.814  1.00 12.26           O  
ATOM   1715  CB  THR A 216       5.032  14.033 -10.550  1.00  9.24           C  
ATOM   1716  OG1 THR A 216       6.159  13.867  -9.670  1.00 10.04           O  
ATOM   1717  CG2 THR A 216       4.104  15.104  -9.990  1.00 11.12           C  
ATOM   1718  N   VAL A 217       1.891  12.909 -10.995  1.00  9.15           N  
ATOM   1719  CA  VAL A 217       0.653  13.079 -11.747  1.00  9.89           C  
ATOM   1720  C   VAL A 217       0.032  14.455 -11.544  1.00 10.42           C  
ATOM   1721  O   VAL A 217      -0.333  15.115 -12.534  1.00 10.82           O  
ATOM   1722  CB  VAL A 217      -0.363  11.970 -11.415  1.00  9.91           C  
ATOM   1723  CG1 VAL A 217      -1.677  12.176 -12.155  1.00 10.35           C  
ATOM   1724  CG2 VAL A 217       0.199  10.594 -11.775  1.00 11.91           C  
ATOM   1725  N   ILE A 218      -0.097  14.904 -10.301  1.00  9.90           N  
ATOM   1726  CA  ILE A 218      -0.687  16.223 -10.024  1.00 10.10           C  
ATOM   1727  C   ILE A 218       0.225  17.324 -10.558  1.00 10.48           C  
ATOM   1728  O   ILE A 218       1.414  17.374 -10.210  1.00  9.37           O  
ATOM   1729  CB  ILE A 218      -0.899  16.420  -8.510  1.00 11.86           C  
ATOM   1730  CG1 ILE A 218      -1.798  15.333  -7.921  1.00 13.88           C  
ATOM   1731  CG2 ILE A 218      -1.425  17.815  -8.193  1.00  9.16           C  
ATOM   1732  CD1 ILE A 218      -3.227  15.332  -8.372  1.00 17.99           C  
ATOM   1733  N   ASN A 219      -0.324  18.219 -11.379  1.00  9.03           N  
ATOM   1734  CA  ASN A 219       0.466  19.296 -11.963  1.00 10.24           C  
ATOM   1735  C   ASN A 219       0.542  20.540 -11.100  1.00  9.93           C  
ATOM   1736  O   ASN A 219       1.504  21.317 -11.173  1.00 11.98           O  
ATOM   1737  CB  ASN A 219      -0.109  19.659 -13.349  1.00 10.12           C  
ATOM   1738  CG  ASN A 219       0.116  18.512 -14.327  1.00 15.10           C  
ATOM   1739  OD1 ASN A 219       1.203  17.919 -14.352  1.00 14.36           O  
ATOM   1740  ND2 ASN A 219      -0.902  18.196 -15.111  1.00 12.13           N  
ATOM   1741  N   GLN A 220      -0.480  20.768 -10.282  1.00  9.79           N  
ATOM   1742  CA  GLN A 220      -0.515  21.925  -9.410  1.00  7.84           C  
ATOM   1743  C   GLN A 220      -1.302  21.589  -8.142  1.00  8.55           C  
ATOM   1744  O   GLN A 220      -2.342  20.948  -8.228  1.00  9.00           O  
ATOM   1745  CB  GLN A 220      -1.197  23.118 -10.094  1.00 11.08           C  
ATOM   1746  CG  GLN A 220      -1.529  24.254  -9.136  1.00 14.38           C  
ATOM   1747  CD  GLN A 220      -2.247  25.391  -9.842  1.00 17.11           C  
ATOM   1748  OE1 GLN A 220      -1.635  26.059 -10.670  1.00 16.99           O  
ATOM   1749  NE2 GLN A 220      -3.514  25.598  -9.528  1.00 14.79           N  
ATOM   1750  N   VAL A 221      -0.773  22.042  -7.016  1.00  8.85           N  
ATOM   1751  CA  VAL A 221      -1.471  21.850  -5.745  1.00  7.13           C  
ATOM   1752  C   VAL A 221      -1.505  23.196  -5.017  1.00  8.01           C  
ATOM   1753  O   VAL A 221      -0.514  23.927  -4.980  1.00  8.08           O  
ATOM   1754  CB  VAL A 221      -0.866  20.759  -4.860  1.00  9.34           C  
ATOM   1755  CG1 VAL A 221       0.624  20.969  -4.615  1.00  7.49           C  
ATOM   1756  CG2 VAL A 221      -1.611  20.652  -3.528  1.00  7.59           C  
ATOM   1757  N   THR A 222      -2.676  23.519  -4.487  1.00  7.52           N  
ATOM   1758  CA  THR A 222      -2.827  24.757  -3.720  1.00  7.94           C  
ATOM   1759  C   THR A 222      -3.011  24.388  -2.247  1.00  7.52           C  
ATOM   1760  O   THR A 222      -3.784  23.473  -1.955  1.00  8.39           O  
ATOM   1761  CB  THR A 222      -4.049  25.561  -4.196  1.00  9.52           C  
ATOM   1762  OG1 THR A 222      -3.830  25.972  -5.552  1.00 10.01           O  
ATOM   1763  CG2 THR A 222      -4.292  26.780  -3.319  1.00  8.48           C  
ATOM   1764  N   TYR A 223      -2.306  25.078  -1.370  1.00  6.78           N  
ATOM   1765  CA  TYR A 223      -2.419  24.877   0.071  1.00  6.64           C  
ATOM   1766  C   TYR A 223      -3.056  26.151   0.656  1.00  7.04           C  
ATOM   1767  O   TYR A 223      -2.530  27.251   0.441  1.00  7.51           O  
ATOM   1768  CB  TYR A 223      -1.065  24.641   0.740  1.00  6.17           C  
ATOM   1769  CG  TYR A 223      -0.522  23.240   0.569  1.00  6.15           C  
ATOM   1770  CD1 TYR A 223      -0.866  22.226   1.452  1.00  6.99           C  
ATOM   1771  CD2 TYR A 223       0.326  22.933  -0.497  1.00  6.20           C  
ATOM   1772  CE1 TYR A 223      -0.392  20.936   1.294  1.00  6.64           C  
ATOM   1773  CE2 TYR A 223       0.809  21.646  -0.661  1.00  5.98           C  
ATOM   1774  CZ  TYR A 223       0.452  20.659   0.241  1.00  6.61           C  
ATOM   1775  OH  TYR A 223       0.926  19.377   0.074  1.00  7.58           O  
ATOM   1776  N   LEU A 224      -4.177  25.982   1.332  1.00  6.17           N  
ATOM   1777  CA  LEU A 224      -4.894  27.102   1.942  1.00  5.73           C  
ATOM   1778  C   LEU A 224      -4.599  27.164   3.430  1.00  6.42           C  
ATOM   1779  O   LEU A 224      -4.281  26.156   4.068  1.00  7.08           O  
ATOM   1780  CB  LEU A 224      -6.404  26.947   1.709  1.00  7.28           C  
ATOM   1781  CG  LEU A 224      -6.821  26.796   0.236  1.00  8.40           C  
ATOM   1782  CD1 LEU A 224      -8.308  26.482   0.150  1.00  8.29           C  
ATOM   1783  CD2 LEU A 224      -6.483  28.046  -0.562  1.00  6.34           C  
ATOM   1784  N   PRO A 225      -4.718  28.337   4.009  1.00  5.71           N  
ATOM   1785  CA  PRO A 225      -4.413  28.604   5.401  1.00  6.57           C  
ATOM   1786  C   PRO A 225      -5.615  28.774   6.295  1.00  7.92           C  
ATOM   1787  O   PRO A 225      -5.587  29.625   7.197  1.00  8.91           O  
ATOM   1788  CB  PRO A 225      -3.650  29.970   5.307  1.00  7.43           C  
ATOM   1789  CG  PRO A 225      -4.465  30.651   4.220  1.00  8.88           C  
ATOM   1790  CD  PRO A 225      -5.026  29.583   3.290  1.00  7.85           C  
ATOM   1791  N   ILE A 226      -6.677  28.012   6.084  1.00  7.56           N  
ATOM   1792  CA  ILE A 226      -7.908  28.168   6.863  1.00  7.19           C  
ATOM   1793  C   ILE A 226      -7.834  27.499   8.221  1.00  6.49           C  
ATOM   1794  O   ILE A 226      -7.717  26.267   8.305  1.00  7.93           O  
ATOM   1795  CB  ILE A 226      -9.109  27.613   6.065  1.00  8.78           C  
ATOM   1796  CG1 ILE A 226      -9.129  28.223   4.656  1.00 11.67           C  
ATOM   1797  CG2 ILE A 226     -10.419  27.905   6.785  1.00  9.74           C  
ATOM   1798  CD1 ILE A 226      -9.934  27.395   3.666  1.00 10.88           C  
ATOM   1799  N   SER A 227      -7.905  28.281   9.298  1.00  6.45           N  
ATOM   1800  CA  SER A 227      -7.806  27.730  10.642  1.00  7.47           C  
ATOM   1801  C   SER A 227      -9.150  27.288  11.202  1.00 10.23           C  
ATOM   1802  O   SER A 227      -9.202  26.529  12.178  1.00 11.04           O  
ATOM   1803  CB  SER A 227      -7.123  28.718  11.597  1.00 10.71           C  
ATOM   1804  OG  SER A 227      -7.737  29.992  11.531  1.00 14.68           O  
ATOM   1805  N   SER A 228     -10.229  27.769  10.587  1.00  9.03           N  
ATOM   1806  CA  SER A 228     -11.580  27.382  10.993  1.00 10.09           C  
ATOM   1807  C   SER A 228     -11.903  26.024  10.367  1.00  9.24           C  
ATOM   1808  O   SER A 228     -12.015  25.928   9.143  1.00  8.79           O  
ATOM   1809  CB  SER A 228     -12.585  28.424  10.525  1.00 10.33           C  
ATOM   1810  OG  SER A 228     -13.915  27.942  10.528  1.00 12.05           O  
ATOM   1811  N   GLU A 229     -12.054  24.988  11.181  1.00  9.53           N  
ATOM   1812  CA  GLU A 229     -12.369  23.653  10.673  1.00  9.75           C  
ATOM   1813  C   GLU A 229     -13.762  23.626  10.045  1.00 10.95           C  
ATOM   1814  O   GLU A 229     -13.998  22.888   9.080  1.00 10.62           O  
ATOM   1815  CB  GLU A 229     -12.229  22.610  11.774  1.00 11.27           C  
ATOM   1816  CG  GLU A 229     -10.823  22.506  12.346  1.00 11.04           C  
ATOM   1817  CD  GLU A 229     -10.502  23.470  13.453  1.00 15.41           C  
ATOM   1818  OE1 GLU A 229     -11.373  24.282  13.837  1.00 14.18           O  
ATOM   1819  OE2 GLU A 229      -9.344  23.434  13.956  1.00 15.10           O  
ATOM   1820  N   VAL A 230     -14.678  24.444  10.566  1.00 11.35           N  
ATOM   1821  CA  VAL A 230     -16.021  24.545   9.986  1.00 11.19           C  
ATOM   1822  C   VAL A 230     -15.911  25.100   8.569  1.00 10.75           C  
ATOM   1823  O   VAL A 230     -16.471  24.532   7.622  1.00 10.99           O  
ATOM   1824  CB  VAL A 230     -16.947  25.433  10.833  1.00 13.82           C  
ATOM   1825  CG1 VAL A 230     -18.259  25.721  10.121  1.00 15.01           C  
ATOM   1826  CG2 VAL A 230     -17.224  24.767  12.181  1.00 13.37           C  
ATOM   1827  N   THR A 231     -15.157  26.185   8.402  1.00  9.23           N  
ATOM   1828  CA  THR A 231     -14.953  26.795   7.089  1.00  9.89           C  
ATOM   1829  C   THR A 231     -14.260  25.833   6.137  1.00  9.09           C  
ATOM   1830  O   THR A 231     -14.637  25.740   4.956  1.00  9.24           O  
ATOM   1831  CB  THR A 231     -14.145  28.099   7.205  1.00 10.97           C  
ATOM   1832  OG1 THR A 231     -14.818  28.961   8.147  1.00 12.52           O  
ATOM   1833  CG2 THR A 231     -14.022  28.797   5.865  1.00 12.10           C  
ATOM   1834  N   ASP A 232     -13.267  25.097   6.635  1.00  7.13           N  
ATOM   1835  CA  ASP A 232     -12.567  24.101   5.813  1.00  7.83           C  
ATOM   1836  C   ASP A 232     -13.565  23.087   5.262  1.00  7.89           C  
ATOM   1837  O   ASP A 232     -13.641  22.841   4.055  1.00  7.81           O  
ATOM   1838  CB  ASP A 232     -11.488  23.451   6.668  1.00  7.63           C  
ATOM   1839  CG  ASP A 232     -10.562  22.498   5.976  1.00  9.51           C  
ATOM   1840  OD1 ASP A 232     -10.679  22.288   4.746  1.00  8.18           O  
ATOM   1841  OD2 ASP A 232      -9.673  21.927   6.674  1.00  8.43           O  
ATOM   1842  N   VAL A 233     -14.396  22.512   6.137  1.00  8.92           N  
ATOM   1843  CA  VAL A 233     -15.430  21.571   5.691  1.00  9.80           C  
ATOM   1844  C   VAL A 233     -16.387  22.237   4.707  1.00  8.76           C  
ATOM   1845  O   VAL A 233     -16.753  21.638   3.686  1.00  8.12           O  
ATOM   1846  CB  VAL A 233     -16.193  20.985   6.894  1.00 13.05           C  
ATOM   1847  CG1 VAL A 233     -17.402  20.166   6.453  1.00 10.93           C  
ATOM   1848  CG2 VAL A 233     -15.254  20.122   7.736  1.00 11.20           C  
ATOM   1849  N   ASN A 234     -16.808  23.480   4.973  1.00  9.09           N  
ATOM   1850  CA  ASN A 234     -17.729  24.166   4.069  1.00  8.84           C  
ATOM   1851  C   ASN A 234     -17.162  24.316   2.667  1.00  9.26           C  
ATOM   1852  O   ASN A 234     -17.845  24.031   1.680  1.00  9.94           O  
ATOM   1853  CB  ASN A 234     -18.127  25.555   4.585  1.00  9.56           C  
ATOM   1854  CG  ASN A 234     -18.994  25.505   5.825  1.00 10.64           C  
ATOM   1855  OD1 ASN A 234     -19.658  24.503   6.114  1.00 12.64           O  
ATOM   1856  ND2 ASN A 234     -18.975  26.601   6.577  1.00 10.91           N  
ATOM   1857  N   ARG A 235     -15.895  24.741   2.561  1.00  8.79           N  
ATOM   1858  CA  ARG A 235     -15.274  24.923   1.246  1.00  8.99           C  
ATOM   1859  C   ARG A 235     -14.934  23.604   0.589  1.00  8.52           C  
ATOM   1860  O   ARG A 235     -14.793  23.524  -0.637  1.00  8.34           O  
ATOM   1861  CB  ARG A 235     -14.085  25.882   1.381  1.00 10.24           C  
ATOM   1862  CG  ARG A 235     -14.603  27.253   1.812  1.00  9.48           C  
ATOM   1863  CD  ARG A 235     -13.513  28.274   2.023  1.00 10.95           C  
ATOM   1864  NE  ARG A 235     -14.090  29.496   2.583  1.00 16.78           N  
ATOM   1865  CZ  ARG A 235     -13.395  30.555   2.981  1.00 24.26           C  
ATOM   1866  NH1 ARG A 235     -12.071  30.564   2.895  1.00 23.64           N  
ATOM   1867  NH2 ARG A 235     -14.037  31.607   3.475  1.00 22.95           N  
ATOM   1868  N   TYR A 236     -14.825  22.544   1.388  1.00  7.75           N  
ATOM   1869  CA  TYR A 236     -14.617  21.206   0.840  1.00  7.54           C  
ATOM   1870  C   TYR A 236     -15.954  20.787   0.211  1.00  9.17           C  
ATOM   1871  O   TYR A 236     -16.027  20.429  -0.956  1.00  9.08           O  
ATOM   1872  CB  TYR A 236     -14.186  20.251   1.943  1.00  7.44           C  
ATOM   1873  CG  TYR A 236     -14.247  18.784   1.601  1.00  8.11           C  
ATOM   1874  CD1 TYR A 236     -15.438  18.077   1.715  1.00  7.68           C  
ATOM   1875  CD2 TYR A 236     -13.117  18.094   1.177  1.00  8.21           C  
ATOM   1876  CE1 TYR A 236     -15.517  16.740   1.403  1.00  8.40           C  
ATOM   1877  CE2 TYR A 236     -13.182  16.752   0.851  1.00  8.13           C  
ATOM   1878  CZ  TYR A 236     -14.382  16.083   0.975  1.00 10.58           C  
ATOM   1879  OH  TYR A 236     -14.461  14.750   0.651  1.00 11.23           O  
ATOM   1880  N   ARG A 237     -17.040  20.896   0.994  1.00  8.13           N  
ATOM   1881  CA  ARG A 237     -18.351  20.484   0.494  1.00  9.51           C  
ATOM   1882  C   ARG A 237     -18.876  21.369  -0.612  1.00  9.72           C  
ATOM   1883  O   ARG A 237     -19.694  20.880  -1.408  1.00  9.77           O  
ATOM   1884  CB  ARG A 237     -19.381  20.371   1.620  1.00  9.72           C  
ATOM   1885  CG  ARG A 237     -18.966  19.336   2.663  1.00  9.15           C  
ATOM   1886  CD  ARG A 237     -20.124  19.021   3.591  1.00 11.00           C  
ATOM   1887  NE  ARG A 237     -21.077  18.114   2.945  1.00 12.78           N  
ATOM   1888  CZ  ARG A 237     -22.136  17.601   3.573  1.00 15.89           C  
ATOM   1889  NH1 ARG A 237     -22.386  17.910   4.839  1.00 15.46           N  
ATOM   1890  NH2 ARG A 237     -22.950  16.777   2.923  1.00 15.62           N  
ATOM   1891  N   SER A 238     -18.414  22.606  -0.721  1.00  8.58           N  
ATOM   1892  CA  SER A 238     -18.829  23.499  -1.791  1.00 10.24           C  
ATOM   1893  C   SER A 238     -18.127  23.143  -3.100  1.00 12.10           C  
ATOM   1894  O   SER A 238     -18.538  23.595  -4.168  1.00 12.94           O  
ATOM   1895  CB  SER A 238     -18.571  24.964  -1.439  1.00 13.57           C  
ATOM   1896  OG  SER A 238     -17.195  25.294  -1.575  1.00 17.12           O  
ATOM   1897  N   GLY A 239     -17.049  22.353  -3.024  1.00 11.34           N  
ATOM   1898  CA  GLY A 239     -16.301  21.917  -4.172  1.00 12.33           C  
ATOM   1899  C   GLY A 239     -14.920  22.533  -4.318  1.00 11.92           C  
ATOM   1900  O   GLY A 239     -14.116  22.038  -5.123  1.00 12.97           O  
ATOM   1901  N   GLU A 240     -14.615  23.594  -3.575  1.00  9.92           N  
ATOM   1902  CA  GLU A 240     -13.324  24.260  -3.674  1.00 11.65           C  
ATOM   1903  C   GLU A 240     -12.148  23.426  -3.173  1.00  9.67           C  
ATOM   1904  O   GLU A 240     -11.068  23.447  -3.776  1.00 11.17           O  
ATOM   1905  CB  GLU A 240     -13.374  25.573  -2.870  1.00 12.78           C  
ATOM   1906  CG  GLU A 240     -12.076  26.356  -2.908  1.00 17.19           C  
ATOM   1907  CD  GLU A 240     -12.071  27.584  -2.027  1.00 22.52           C  
ATOM   1908  OE1 GLU A 240     -13.111  27.951  -1.429  1.00 21.67           O  
ATOM   1909  OE2 GLU A 240     -10.983  28.210  -1.940  1.00 24.16           O  
ATOM   1910  N   ILE A 241     -12.333  22.742  -2.058  1.00  8.56           N  
ATOM   1911  CA  ILE A 241     -11.268  21.952  -1.443  1.00  7.30           C  
ATOM   1912  C   ILE A 241     -11.434  20.464  -1.675  1.00  9.02           C  
ATOM   1913  O   ILE A 241     -12.512  19.897  -1.482  1.00  8.78           O  
ATOM   1914  CB  ILE A 241     -11.200  22.289   0.068  1.00  7.94           C  
ATOM   1915  CG1 ILE A 241     -10.893  23.775   0.259  1.00  6.12           C  
ATOM   1916  CG2 ILE A 241     -10.158  21.424   0.759  1.00  7.99           C  
ATOM   1917  CD1 ILE A 241     -10.959  24.297   1.672  1.00  7.36           C  
ATOM   1918  N   ASP A 242     -10.349  19.798  -2.087  1.00  7.89           N  
ATOM   1919  CA  ASP A 242     -10.356  18.365  -2.333  1.00  8.61           C  
ATOM   1920  C   ASP A 242     -10.008  17.542  -1.099  1.00  7.85           C  
ATOM   1921  O   ASP A 242     -10.410  16.381  -0.962  1.00  8.08           O  
ATOM   1922  CB  ASP A 242      -9.342  17.997  -3.425  1.00  8.64           C  
ATOM   1923  CG  ASP A 242      -9.661  18.676  -4.742  1.00 11.64           C  
ATOM   1924  OD1 ASP A 242     -10.730  18.379  -5.315  1.00 12.46           O  
ATOM   1925  OD2 ASP A 242      -8.823  19.495  -5.177  1.00 11.63           O  
ATOM   1926  N   MET A 243      -9.165  18.099  -0.234  1.00  7.01           N  
ATOM   1927  CA  MET A 243      -8.743  17.442   0.992  1.00  6.95           C  
ATOM   1928  C   MET A 243      -8.729  18.472   2.124  1.00  7.20           C  
ATOM   1929  O   MET A 243      -8.064  19.509   2.000  1.00  7.41           O  
ATOM   1930  CB  MET A 243      -7.334  16.840   0.884  1.00  8.07           C  
ATOM   1931  CG  MET A 243      -7.154  15.770  -0.162  1.00  7.81           C  
ATOM   1932  SD  MET A 243      -5.424  15.289  -0.400  1.00 10.75           S  
ATOM   1933  CE  MET A 243      -5.131  14.391   1.124  1.00 13.57           C  
ATOM   1934  N   THR A 244      -9.471  18.214   3.190  1.00  6.96           N  
ATOM   1935  CA  THR A 244      -9.452  19.156   4.304  1.00  7.26           C  
ATOM   1936  C   THR A 244      -8.155  18.954   5.108  1.00  7.52           C  
ATOM   1937  O   THR A 244      -7.425  17.984   4.907  1.00  7.67           O  
ATOM   1938  CB  THR A 244     -10.621  18.916   5.290  1.00  8.88           C  
ATOM   1939  OG1 THR A 244     -10.480  17.610   5.875  1.00  8.03           O  
ATOM   1940  CG2 THR A 244     -11.963  19.025   4.593  1.00  6.74           C  
ATOM   1941  N   TYR A 245      -7.932  19.883   6.025  1.00  7.15           N  
ATOM   1942  CA  TYR A 245      -6.808  19.709   6.956  1.00  8.37           C  
ATOM   1943  C   TYR A 245      -7.309  18.626   7.919  1.00  9.93           C  
ATOM   1944  O   TYR A 245      -8.520  18.319   7.879  1.00 10.42           O  
ATOM   1945  CB  TYR A 245      -6.506  21.009   7.657  1.00  9.16           C  
ATOM   1946  CG  TYR A 245      -5.323  20.933   8.599  1.00  8.57           C  
ATOM   1947  CD1 TYR A 245      -4.060  20.619   8.115  1.00  7.63           C  
ATOM   1948  CD2 TYR A 245      -5.480  21.175   9.958  1.00  9.97           C  
ATOM   1949  CE1 TYR A 245      -2.969  20.557   8.965  1.00 10.37           C  
ATOM   1950  CE2 TYR A 245      -4.392  21.112  10.815  1.00 11.08           C  
ATOM   1951  CZ  TYR A 245      -3.146  20.802  10.307  1.00 11.81           C  
ATOM   1952  OH  TYR A 245      -2.060  20.742  11.160  1.00 14.09           O  
ATOM   1953  N   ASN A 246      -6.466  18.036   8.740  1.00 10.66           N  
ATOM   1954  CA  ASN A 246      -6.908  16.969   9.631  1.00 11.81           C  
ATOM   1955  C   ASN A 246      -7.082  17.425  11.072  1.00 15.61           C  
ATOM   1956  O   ASN A 246      -6.456  16.965  12.019  1.00 17.92           O  
ATOM   1957  CB  ASN A 246      -6.030  15.733   9.525  1.00 11.69           C  
ATOM   1958  CG  ASN A 246      -4.556  15.995   9.704  1.00 14.97           C  
ATOM   1959  OD1 ASN A 246      -4.078  17.135   9.706  1.00 13.87           O  
ATOM   1960  ND2 ASN A 246      -3.805  14.910   9.870  1.00 17.61           N  
ATOM   1961  N   ASN A 247      -7.989  18.354  11.228  1.00 17.51           N  
ATOM   1962  CA  ASN A 247      -8.527  18.941  12.437  1.00 19.58           C  
ATOM   1963  C   ASN A 247     -10.047  19.022  12.095  1.00 19.63           C  
ATOM   1964  O   ASN A 247     -10.362  19.742  11.126  1.00 20.14           O  
ATOM   1965  CB  ASN A 247      -8.037  20.319  12.771  1.00 22.03           C  
ATOM   1966  CG  ASN A 247      -6.894  20.507  13.718  1.00 24.20           C  
ATOM   1967  OD1 ASN A 247      -6.370  19.595  14.358  1.00 19.93           O  
ATOM   1968  ND2 ASN A 247      -6.454  21.776  13.844  1.00 25.68           N  
ATOM   1969  N   MET A 248     -10.891  18.275  12.773  1.00 19.47           N  
ATOM   1970  CA  MET A 248     -12.317  18.297  12.414  1.00 19.65           C  
ATOM   1971  C   MET A 248     -13.170  19.134  13.353  1.00 20.04           C  
ATOM   1972  O   MET A 248     -12.973  19.177  14.565  1.00 18.20           O  
ATOM   1973  CB  MET A 248     -12.838  16.859  12.335  1.00 19.14           C  
ATOM   1974  CG  MET A 248     -12.267  16.046  11.183  1.00 18.89           C  
ATOM   1975  SD  MET A 248     -13.070  16.412   9.603  1.00 21.87           S  
ATOM   1976  CE  MET A 248     -12.032  17.759   9.007  1.00 22.79           C  
ATOM   1977  N   PRO A 249     -14.146  19.828  12.773  1.00 20.61           N  
ATOM   1978  CA  PRO A 249     -15.081  20.683  13.463  1.00 23.40           C  
ATOM   1979  C   PRO A 249     -16.021  19.923  14.390  1.00 25.04           C  
ATOM   1980  O   PRO A 249     -16.713  18.992  13.943  1.00 25.38           O  
ATOM   1981  CB  PRO A 249     -15.950  21.386  12.380  1.00 22.22           C  
ATOM   1982  CG  PRO A 249     -15.703  20.537  11.171  1.00 22.08           C  
ATOM   1983  CD  PRO A 249     -14.400  19.787  11.328  1.00 20.91           C  
ATOM   1984  N   ILE A 250     -16.099  20.348  15.655  1.00 24.43           N  
ATOM   1985  CA  ILE A 250     -17.009  19.695  16.610  1.00 25.40           C  
ATOM   1986  C   ILE A 250     -18.453  19.922  16.176  1.00 26.20           C  
ATOM   1987  O   ILE A 250     -19.317  19.050  16.313  1.00 25.22           O  
ATOM   1988  CB  ILE A 250     -16.759  20.165  18.053  1.00 26.35           C  
ATOM   1989  CG1 ILE A 250     -15.451  19.563  18.590  1.00 24.51           C  
ATOM   1990  CG2 ILE A 250     -17.918  19.798  18.974  1.00 28.33           C  
ATOM   1991  CD1 ILE A 250     -15.011  20.057  19.944  1.00 24.68           C  
ATOM   1992  N   GLU A 251     -18.735  21.093  15.607  1.00 27.35           N  
ATOM   1993  CA  GLU A 251     -20.031  21.476  15.117  1.00 28.70           C  
ATOM   1994  C   GLU A 251     -20.607  20.492  14.093  1.00 28.86           C  
ATOM   1995  O   GLU A 251     -21.790  20.159  14.145  1.00 30.01           O  
ATOM   1996  CB  GLU A 251     -19.977  22.840  14.393  1.00 31.45           C  
ATOM   1997  CG  GLU A 251     -19.722  24.055  15.242  1.00 34.22           C  
ATOM   1998  CD  GLU A 251     -18.274  24.222  15.648  1.00 37.96           C  
ATOM   1999  OE1 GLU A 251     -17.398  23.503  15.117  1.00 38.94           O  
ATOM   2000  OE2 GLU A 251     -17.999  25.075  16.517  1.00 42.44           O  
ATOM   2001  N   LEU A 252     -19.779  20.085  13.134  1.00 27.47           N  
ATOM   2002  CA  LEU A 252     -20.198  19.245  12.041  1.00 26.92           C  
ATOM   2003  C   LEU A 252     -19.768  17.800  11.977  1.00 26.08           C  
ATOM   2004  O   LEU A 252     -20.375  17.048  11.174  1.00 24.99           O  
ATOM   2005  CB  LEU A 252     -19.660  19.923  10.734  1.00 23.67           C  
ATOM   2006  CG  LEU A 252     -19.822  21.433  10.619  1.00 24.94           C  
ATOM   2007  CD1 LEU A 252     -19.165  21.951   9.341  1.00 22.85           C  
ATOM   2008  CD2 LEU A 252     -21.289  21.845  10.648  1.00 26.50           C  
ATOM   2009  N   PHE A 253     -18.765  17.339  12.703  1.00 24.77           N  
ATOM   2010  CA  PHE A 253     -18.271  15.987  12.578  1.00 24.22           C  
ATOM   2011  C   PHE A 253     -19.272  14.857  12.646  1.00 27.20           C  
ATOM   2012  O   PHE A 253     -19.214  13.935  11.800  1.00 27.04           O  
ATOM   2013  CB  PHE A 253     -17.150  15.709  13.607  1.00 21.32           C  
ATOM   2014  CG  PHE A 253     -16.444  14.419  13.247  1.00 25.00           C  
ATOM   2015  CD1 PHE A 253     -15.632  14.356  12.127  1.00 25.44           C  
ATOM   2016  CD2 PHE A 253     -16.615  13.284  14.015  1.00 26.67           C  
ATOM   2017  CE1 PHE A 253     -14.976  13.189  11.797  1.00 25.90           C  
ATOM   2018  CE2 PHE A 253     -15.964  12.107  13.685  1.00 28.57           C  
ATOM   2019  CZ  PHE A 253     -15.142  12.057  12.574  1.00 26.15           C  
ATOM   2020  N   GLN A 254     -20.161  14.838  13.637  1.00 27.65           N  
ATOM   2021  CA  GLN A 254     -21.123  13.727  13.720  1.00 28.77           C  
ATOM   2022  C   GLN A 254     -21.946  13.645  12.444  1.00 27.90           C  
ATOM   2023  O   GLN A 254     -22.064  12.572  11.849  1.00 29.32           O  
ATOM   2024  CB  GLN A 254     -21.989  13.845  14.963  1.00 32.76           C  
ATOM   2025  CG  GLN A 254     -21.241  13.959  16.279  1.00 37.08           C  
ATOM   2026  CD  GLN A 254     -20.052  13.025  16.399  1.00 42.66           C  
ATOM   2027  OE1 GLN A 254     -20.172  11.808  16.226  1.00 40.09           O  
ATOM   2028  NE2 GLN A 254     -18.883  13.609  16.671  1.00 42.32           N  
ATOM   2029  N   LYS A 255     -22.488  14.773  11.989  1.00 27.60           N  
ATOM   2030  CA  LYS A 255     -23.274  14.816  10.770  1.00 27.57           C  
ATOM   2031  C   LYS A 255     -22.502  14.330   9.553  1.00 25.43           C  
ATOM   2032  O   LYS A 255     -23.059  13.580   8.740  1.00 25.10           O  
ATOM   2033  CB  LYS A 255     -23.820  16.223  10.505  1.00 35.42           C  
ATOM   2034  CG  LYS A 255     -25.335  16.336  10.559  1.00 45.58           C  
ATOM   2035  CD  LYS A 255     -26.017  15.361   9.610  1.00 50.48           C  
ATOM   2036  CE  LYS A 255     -27.344  15.901   9.100  1.00 52.90           C  
ATOM   2037  NZ  LYS A 255     -27.132  17.061   8.179  1.00 53.65           N  
ATOM   2038  N   LEU A 256     -21.240  14.719   9.405  1.00 23.94           N  
ATOM   2039  CA  LEU A 256     -20.423  14.305   8.273  1.00 21.48           C  
ATOM   2040  C   LEU A 256     -20.267  12.803   8.148  1.00 21.20           C  
ATOM   2041  O   LEU A 256     -20.340  12.236   7.045  1.00 18.80           O  
ATOM   2042  CB  LEU A 256     -19.020  14.931   8.370  1.00 19.53           C  
ATOM   2043  CG  LEU A 256     -18.986  16.452   8.224  1.00 18.02           C  
ATOM   2044  CD1 LEU A 256     -17.594  16.985   8.544  1.00 15.38           C  
ATOM   2045  CD2 LEU A 256     -19.428  16.857   6.823  1.00 17.44           C  
ATOM   2046  N   LYS A 257     -20.068  12.123   9.278  1.00 23.28           N  
ATOM   2047  CA  LYS A 257     -19.923  10.668   9.253  1.00 28.16           C  
ATOM   2048  C   LYS A 257     -21.163   9.991   8.681  1.00 29.89           C  
ATOM   2049  O   LYS A 257     -21.072   8.972   7.986  1.00 29.38           O  
ATOM   2050  CB  LYS A 257     -19.595  10.133  10.647  1.00 34.65           C  
ATOM   2051  CG  LYS A 257     -19.169   8.668  10.632  1.00 45.07           C  
ATOM   2052  CD  LYS A 257     -17.954   8.444   9.738  1.00 48.06           C  
ATOM   2053  CE  LYS A 257     -18.079   7.143   8.961  1.00 49.79           C  
ATOM   2054  NZ  LYS A 257     -16.938   6.941   8.023  1.00 50.73           N  
ATOM   2055  N   LYS A 258     -22.338  10.551   8.962  1.00 31.26           N  
ATOM   2056  CA  LYS A 258     -23.595  10.025   8.454  1.00 32.76           C  
ATOM   2057  C   LYS A 258     -23.943  10.581   7.079  1.00 32.46           C  
ATOM   2058  O   LYS A 258     -24.622   9.907   6.288  1.00 33.76           O  
ATOM   2059  CB  LYS A 258     -24.726  10.318   9.453  1.00 38.20           C  
ATOM   2060  CG  LYS A 258     -24.446   9.831  10.869  1.00 44.19           C  
ATOM   2061  CD  LYS A 258     -24.454   8.313  10.959  1.00 49.69           C  
ATOM   2062  CE  LYS A 258     -24.100   7.819  12.350  1.00 51.69           C  
ATOM   2063  NZ  LYS A 258     -22.628   7.758  12.576  1.00 53.97           N  
ATOM   2064  N   GLU A 259     -23.490  11.788   6.749  1.00 30.78           N  
ATOM   2065  CA  GLU A 259     -23.790  12.384   5.449  1.00 28.52           C  
ATOM   2066  C   GLU A 259     -22.885  11.877   4.345  1.00 26.35           C  
ATOM   2067  O   GLU A 259     -23.359  11.503   3.265  1.00 25.02           O  
ATOM   2068  CB  GLU A 259     -23.721  13.913   5.513  1.00 33.66           C  
ATOM   2069  CG  GLU A 259     -24.810  14.565   6.347  1.00 42.47           C  
ATOM   2070  CD  GLU A 259     -24.915  16.060   6.100  1.00 48.43           C  
ATOM   2071  OE1 GLU A 259     -25.359  16.440   4.992  1.00 51.23           O  
ATOM   2072  OE2 GLU A 259     -24.562  16.849   7.003  1.00 52.13           O  
ATOM   2073  N   ILE A 260     -21.570  11.825   4.574  1.00 23.45           N  
ATOM   2074  CA  ILE A 260     -20.603  11.367   3.577  1.00 21.68           C  
ATOM   2075  C   ILE A 260     -19.585  10.421   4.195  1.00 22.30           C  
ATOM   2076  O   ILE A 260     -18.391  10.714   4.314  1.00 18.79           O  
ATOM   2077  CB  ILE A 260     -19.842  12.567   2.957  1.00 20.62           C  
ATOM   2078  CG1 ILE A 260     -19.428  13.570   4.039  1.00 18.49           C  
ATOM   2079  CG2 ILE A 260     -20.668  13.247   1.877  1.00 20.25           C  
ATOM   2080  CD1 ILE A 260     -18.490  14.663   3.566  1.00 16.00           C  
ATOM   2081  N   PRO A 261     -20.028   9.238   4.587  1.00 22.69           N  
ATOM   2082  CA  PRO A 261     -19.240   8.226   5.248  1.00 23.88           C  
ATOM   2083  C   PRO A 261     -17.981   7.818   4.520  1.00 23.55           C  
ATOM   2084  O   PRO A 261     -16.925   7.668   5.144  1.00 24.50           O  
ATOM   2085  CB  PRO A 261     -20.137   6.980   5.472  1.00 23.43           C  
ATOM   2086  CG  PRO A 261     -21.339   7.302   4.640  1.00 22.69           C  
ATOM   2087  CD  PRO A 261     -21.421   8.802   4.449  1.00 23.09           C  
ATOM   2088  N   ASN A 262     -18.064   7.651   3.211  1.00 24.23           N  
ATOM   2089  CA  ASN A 262     -16.936   7.254   2.390  1.00 26.73           C  
ATOM   2090  C   ASN A 262     -15.870   8.329   2.248  1.00 26.13           C  
ATOM   2091  O   ASN A 262     -14.718   8.004   1.912  1.00 27.95           O  
ATOM   2092  CB  ASN A 262     -17.440   6.828   0.997  1.00 36.64           C  
ATOM   2093  CG  ASN A 262     -18.379   5.634   1.098  1.00 44.00           C  
ATOM   2094  OD1 ASN A 262     -18.078   4.646   1.774  1.00 47.24           O  
ATOM   2095  ND2 ASN A 262     -19.522   5.732   0.429  1.00 47.64           N  
ATOM   2096  N   GLU A 263     -16.210   9.588   2.498  1.00 22.18           N  
ATOM   2097  CA  GLU A 263     -15.240  10.673   2.392  1.00 19.20           C  
ATOM   2098  C   GLU A 263     -14.581  10.977   3.723  1.00 19.09           C  
ATOM   2099  O   GLU A 263     -13.575  11.699   3.782  1.00 17.34           O  
ATOM   2100  CB  GLU A 263     -15.940  11.917   1.819  1.00 15.35           C  
ATOM   2101  CG  GLU A 263     -16.422  11.684   0.392  1.00 19.68           C  
ATOM   2102  CD  GLU A 263     -17.260  12.817  -0.154  1.00 23.36           C  
ATOM   2103  OE1 GLU A 263     -16.887  13.996   0.016  1.00 19.21           O  
ATOM   2104  OE2 GLU A 263     -18.307  12.535  -0.781  1.00 24.55           O  
ATOM   2105  N   VAL A 264     -15.143  10.441   4.806  1.00 17.81           N  
ATOM   2106  CA  VAL A 264     -14.580  10.673   6.137  1.00 18.30           C  
ATOM   2107  C   VAL A 264     -13.491   9.645   6.427  1.00 20.35           C  
ATOM   2108  O   VAL A 264     -13.794   8.483   6.716  1.00 21.90           O  
ATOM   2109  CB  VAL A 264     -15.659  10.632   7.227  1.00 19.30           C  
ATOM   2110  CG1 VAL A 264     -15.052  10.949   8.589  1.00 18.11           C  
ATOM   2111  CG2 VAL A 264     -16.793  11.603   6.911  1.00 16.34           C  
ATOM   2112  N   ARG A 265     -12.228  10.067   6.317  1.00 17.92           N  
ATOM   2113  CA  ARG A 265     -11.097   9.174   6.567  1.00 16.28           C  
ATOM   2114  C   ARG A 265     -10.651   9.264   8.022  1.00 14.67           C  
ATOM   2115  O   ARG A 265     -10.367  10.356   8.518  1.00 13.83           O  
ATOM   2116  CB  ARG A 265      -9.909   9.516   5.659  1.00 14.98           C  
ATOM   2117  CG  ARG A 265     -10.241   9.678   4.197  1.00 14.41           C  
ATOM   2118  CD  ARG A 265     -10.813   8.403   3.584  1.00 18.34           C  
ATOM   2119  NE  ARG A 265     -10.522   8.355   2.153  1.00 23.56           N  
ATOM   2120  CZ  ARG A 265      -9.389   7.909   1.621  1.00 26.29           C  
ATOM   2121  NH1 ARG A 265      -8.420   7.428   2.388  1.00 25.29           N  
ATOM   2122  NH2 ARG A 265      -9.230   7.944   0.300  1.00 24.62           N  
ATOM   2123  N   VAL A 266     -10.640   8.134   8.720  1.00 15.15           N  
ATOM   2124  CA  VAL A 266     -10.221   8.096  10.130  1.00 14.33           C  
ATOM   2125  C   VAL A 266      -9.189   6.980  10.279  1.00 14.99           C  
ATOM   2126  O   VAL A 266      -9.482   5.796  10.071  1.00 14.73           O  
ATOM   2127  CB  VAL A 266     -11.376   7.908  11.114  1.00 16.32           C  
ATOM   2128  CG1 VAL A 266     -10.861   7.746  12.549  1.00 16.04           C  
ATOM   2129  CG2 VAL A 266     -12.345   9.091  11.091  1.00 16.65           C  
ATOM   2130  N   ASP A 267      -7.928   7.349  10.522  1.00 13.11           N  
ATOM   2131  CA  ASP A 267      -6.842   6.371  10.620  1.00 13.16           C  
ATOM   2132  C   ASP A 267      -5.949   6.652  11.818  1.00 12.32           C  
ATOM   2133  O   ASP A 267      -5.931   7.761  12.359  1.00 12.10           O  
ATOM   2134  CB  ASP A 267      -5.980   6.438   9.346  1.00 16.00           C  
ATOM   2135  CG  ASP A 267      -6.737   6.083   8.082  1.00 19.15           C  
ATOM   2136  OD1 ASP A 267      -7.089   4.892   7.930  1.00 22.29           O  
ATOM   2137  OD2 ASP A 267      -7.030   6.992   7.277  1.00 19.09           O  
ATOM   2138  N   PRO A 268      -5.193   5.653  12.233  1.00 11.83           N  
ATOM   2139  CA  PRO A 268      -4.270   5.768  13.359  1.00 11.09           C  
ATOM   2140  C   PRO A 268      -3.321   6.936  13.117  1.00  8.86           C  
ATOM   2141  O   PRO A 268      -2.930   7.202  11.971  1.00 10.43           O  
ATOM   2142  CB  PRO A 268      -3.531   4.433  13.489  1.00 11.42           C  
ATOM   2143  CG  PRO A 268      -4.444   3.501  12.726  1.00 10.97           C  
ATOM   2144  CD  PRO A 268      -5.169   4.312  11.652  1.00 11.72           C  
ATOM   2145  N   TYR A 269      -2.987   7.635  14.187  1.00  8.22           N  
ATOM   2146  CA  TYR A 269      -2.119   8.826  14.059  1.00  8.83           C  
ATOM   2147  C   TYR A 269      -1.231   8.906  15.284  1.00  7.12           C  
ATOM   2148  O   TYR A 269      -1.734   8.872  16.419  1.00  7.65           O  
ATOM   2149  CB  TYR A 269      -3.016  10.042  13.934  1.00  7.30           C  
ATOM   2150  CG  TYR A 269      -2.488  11.322  13.373  1.00  9.18           C  
ATOM   2151  CD1 TYR A 269      -1.342  11.409  12.594  1.00  8.88           C  
ATOM   2152  CD2 TYR A 269      -3.223  12.502  13.577  1.00 10.58           C  
ATOM   2153  CE1 TYR A 269      -0.917  12.619  12.069  1.00  9.15           C  
ATOM   2154  CE2 TYR A 269      -2.808  13.716  13.059  1.00 10.11           C  
ATOM   2155  CZ  TYR A 269      -1.655  13.766  12.304  1.00  9.83           C  
ATOM   2156  OH  TYR A 269      -1.230  14.967  11.774  1.00  9.64           O  
ATOM   2157  N   LEU A 270       0.082   9.007  15.082  1.00  7.03           N  
ATOM   2158  CA  LEU A 270       0.997   9.072  16.226  1.00  6.83           C  
ATOM   2159  C   LEU A 270       1.180  10.494  16.724  1.00  7.07           C  
ATOM   2160  O   LEU A 270       2.251  11.111  16.572  1.00  6.72           O  
ATOM   2161  CB  LEU A 270       2.338   8.427  15.847  1.00  9.60           C  
ATOM   2162  CG  LEU A 270       2.303   6.890  15.778  1.00 12.69           C  
ATOM   2163  CD1 LEU A 270       3.567   6.359  15.125  1.00 11.10           C  
ATOM   2164  CD2 LEU A 270       2.112   6.310  17.169  1.00 10.76           C  
ATOM   2165  N   CYS A 271       0.115  11.033  17.331  1.00  5.96           N  
ATOM   2166  CA  CYS A 271       0.102  12.381  17.864  1.00  6.58           C  
ATOM   2167  C   CYS A 271      -0.617  12.389  19.215  1.00  6.34           C  
ATOM   2168  O   CYS A 271      -1.559  11.615  19.402  1.00  6.78           O  
ATOM   2169  CB ACYS A 271      -0.595  13.415  16.980  0.85  7.66           C  
ATOM   2170  CB BCYS A 271      -0.645  13.253  16.852  0.15  1.70           C  
ATOM   2171  SG ACYS A 271      -0.130  13.421  15.265  0.85  7.45           S  
ATOM   2172  SG BCYS A 271      -0.476  14.970  16.829  0.15  1.70           S  
ATOM   2173  N   THR A 272      -0.193  13.275  20.090  1.00  5.21           N  
ATOM   2174  CA  THR A 272      -0.803  13.422  21.398  1.00  7.43           C  
ATOM   2175  C   THR A 272      -1.253  14.870  21.615  1.00  7.17           C  
ATOM   2176  O   THR A 272      -0.501  15.805  21.341  1.00  6.65           O  
ATOM   2177  CB  THR A 272       0.150  13.029  22.534  1.00  6.90           C  
ATOM   2178  OG1 THR A 272       0.535  11.660  22.335  1.00  8.09           O  
ATOM   2179  CG2 THR A 272      -0.526  13.153  23.897  1.00  7.99           C  
ATOM   2180  N   TYR A 273      -2.509  15.006  22.025  1.00  7.41           N  
ATOM   2181  CA  TYR A 273      -3.084  16.314  22.346  1.00  8.00           C  
ATOM   2182  C   TYR A 273      -2.866  16.494  23.857  1.00  7.43           C  
ATOM   2183  O   TYR A 273      -3.208  15.570  24.618  1.00  7.70           O  
ATOM   2184  CB  TYR A 273      -4.569  16.374  22.045  1.00  7.77           C  
ATOM   2185  CG  TYR A 273      -5.192  17.751  21.994  1.00  8.42           C  
ATOM   2186  CD1 TYR A 273      -5.378  18.531  23.129  1.00  8.03           C  
ATOM   2187  CD2 TYR A 273      -5.612  18.263  20.768  1.00  9.23           C  
ATOM   2188  CE1 TYR A 273      -5.967  19.787  23.048  1.00  9.43           C  
ATOM   2189  CE2 TYR A 273      -6.202  19.509  20.677  1.00 11.10           C  
ATOM   2190  CZ  TYR A 273      -6.376  20.265  21.821  1.00 11.78           C  
ATOM   2191  OH  TYR A 273      -6.964  21.506  21.701  1.00 10.75           O  
ATOM   2192  N   TYR A 274      -2.297  17.619  24.260  1.00  7.47           N  
ATOM   2193  CA  TYR A 274      -2.047  17.841  25.681  1.00  7.57           C  
ATOM   2194  C   TYR A 274      -2.087  19.327  26.011  1.00  8.32           C  
ATOM   2195  O   TYR A 274      -2.089  20.162  25.096  1.00  8.14           O  
ATOM   2196  CB  TYR A 274      -0.678  17.273  26.075  1.00  7.86           C  
ATOM   2197  CG  TYR A 274       0.537  17.810  25.361  1.00  7.34           C  
ATOM   2198  CD1 TYR A 274       0.805  17.475  24.041  1.00  7.40           C  
ATOM   2199  CD2 TYR A 274       1.446  18.648  26.004  1.00  7.27           C  
ATOM   2200  CE1 TYR A 274       1.919  17.961  23.383  1.00  7.72           C  
ATOM   2201  CE2 TYR A 274       2.567  19.138  25.357  1.00  8.24           C  
ATOM   2202  CZ  TYR A 274       2.798  18.793  24.048  1.00  8.89           C  
ATOM   2203  OH  TYR A 274       3.911  19.261  23.373  1.00 10.67           O  
ATOM   2204  N   TYR A 275      -2.122  19.623  27.319  1.00  8.62           N  
ATOM   2205  CA  TYR A 275      -2.027  21.032  27.718  1.00  8.30           C  
ATOM   2206  C   TYR A 275      -0.593  21.189  28.235  1.00  8.55           C  
ATOM   2207  O   TYR A 275      -0.177  20.518  29.181  1.00 10.07           O  
ATOM   2208  CB  TYR A 275      -3.063  21.519  28.723  1.00  8.09           C  
ATOM   2209  CG  TYR A 275      -4.384  21.719  27.988  1.00  7.83           C  
ATOM   2210  CD1 TYR A 275      -4.598  22.829  27.187  1.00  8.42           C  
ATOM   2211  CD2 TYR A 275      -5.347  20.725  28.024  1.00  9.07           C  
ATOM   2212  CE1 TYR A 275      -5.776  22.967  26.471  1.00  9.22           C  
ATOM   2213  CE2 TYR A 275      -6.527  20.858  27.314  1.00 10.30           C  
ATOM   2214  CZ  TYR A 275      -6.737  21.981  26.540  1.00  9.78           C  
ATOM   2215  OH  TYR A 275      -7.909  22.097  25.837  1.00 11.26           O  
ATOM   2216  N   GLU A 276       0.150  22.018  27.521  1.00  7.49           N  
ATOM   2217  CA  GLU A 276       1.540  22.280  27.868  1.00  7.61           C  
ATOM   2218  C   GLU A 276       1.619  23.280  29.011  1.00  9.02           C  
ATOM   2219  O   GLU A 276       1.097  24.396  28.911  1.00  9.57           O  
ATOM   2220  CB  GLU A 276       2.240  22.828  26.626  1.00  8.57           C  
ATOM   2221  CG  GLU A 276       3.703  23.208  26.836  1.00  7.75           C  
ATOM   2222  CD  GLU A 276       4.235  23.761  25.519  1.00 11.81           C  
ATOM   2223  OE1 GLU A 276       4.002  24.949  25.241  1.00 11.62           O  
ATOM   2224  OE2 GLU A 276       4.860  22.968  24.787  1.00 12.51           O  
ATOM   2225  N   ILE A 277       2.254  22.884  30.103  1.00  8.93           N  
ATOM   2226  CA  ILE A 277       2.417  23.786  31.248  1.00 10.43           C  
ATOM   2227  C   ILE A 277       3.785  24.451  31.150  1.00 11.00           C  
ATOM   2228  O   ILE A 277       4.778  23.778  30.821  1.00 10.44           O  
ATOM   2229  CB  ILE A 277       2.299  23.022  32.583  1.00 11.97           C  
ATOM   2230  CG1 ILE A 277       0.904  22.411  32.736  1.00 11.77           C  
ATOM   2231  CG2 ILE A 277       2.624  23.941  33.759  1.00 13.23           C  
ATOM   2232  CD1 ILE A 277       0.794  21.386  33.851  1.00 10.93           C  
ATOM   2233  N   ASN A 278       3.858  25.765  31.387  1.00 11.20           N  
ATOM   2234  CA  ASN A 278       5.181  26.423  31.362  1.00 11.05           C  
ATOM   2235  C   ASN A 278       5.801  26.080  32.727  1.00 13.04           C  
ATOM   2236  O   ASN A 278       5.463  26.694  33.738  1.00 13.05           O  
ATOM   2237  CB  ASN A 278       5.083  27.915  31.157  1.00 13.23           C  
ATOM   2238  CG  ASN A 278       6.429  28.618  31.175  1.00 13.52           C  
ATOM   2239  OD1 ASN A 278       7.472  28.019  31.437  1.00 13.43           O  
ATOM   2240  ND2 ASN A 278       6.413  29.916  30.886  1.00 13.28           N  
ATOM   2241  N   ASN A 279       6.684  25.085  32.734  1.00 12.24           N  
ATOM   2242  CA  ASN A 279       7.283  24.587  33.958  1.00 13.92           C  
ATOM   2243  C   ASN A 279       8.204  25.534  34.692  1.00 15.28           C  
ATOM   2244  O   ASN A 279       8.505  25.271  35.869  1.00 14.71           O  
ATOM   2245  CB  ASN A 279       8.038  23.267  33.662  1.00 12.69           C  
ATOM   2246  CG  ASN A 279       7.094  22.094  33.529  1.00 13.98           C  
ATOM   2247  OD1 ASN A 279       6.247  22.025  32.627  1.00 14.93           O  
ATOM   2248  ND2 ASN A 279       7.218  21.138  34.442  1.00 11.74           N  
ATOM   2249  N   GLN A 280       8.668  26.603  34.070  1.00 15.56           N  
ATOM   2250  CA  GLN A 280       9.568  27.547  34.706  1.00 18.07           C  
ATOM   2251  C   GLN A 280       8.869  28.783  35.249  1.00 19.45           C  
ATOM   2252  O   GLN A 280       9.554  29.694  35.733  1.00 22.38           O  
ATOM   2253  CB  GLN A 280      10.619  28.015  33.682  1.00 23.68           C  
ATOM   2254  CG  GLN A 280      11.451  26.883  33.119  1.00 35.19           C  
ATOM   2255  CD  GLN A 280      12.438  27.364  32.068  1.00 44.42           C  
ATOM   2256  OE1 GLN A 280      12.239  28.419  31.457  1.00 44.25           O  
ATOM   2257  NE2 GLN A 280      13.486  26.571  31.865  1.00 47.12           N  
ATOM   2258  N   LYS A 281       7.552  28.846  35.159  1.00 19.27           N  
ATOM   2259  CA  LYS A 281       6.827  30.022  35.627  1.00 18.85           C  
ATOM   2260  C   LYS A 281       5.924  29.728  36.807  1.00 17.33           C  
ATOM   2261  O   LYS A 281       4.997  28.925  36.715  1.00 15.91           O  
ATOM   2262  CB  LYS A 281       6.002  30.591  34.458  1.00 23.87           C  
ATOM   2263  CG  LYS A 281       5.503  32.010  34.726  1.00 29.25           C  
ATOM   2264  CD  LYS A 281       4.375  32.368  33.776  1.00 33.36           C  
ATOM   2265  CE  LYS A 281       3.875  33.787  34.008  1.00 33.45           C  
ATOM   2266  NZ  LYS A 281       2.944  34.205  32.919  1.00 35.34           N  
ATOM   2267  N   ALA A 282       6.191  30.410  37.933  1.00 17.93           N  
ATOM   2268  CA  ALA A 282       5.334  30.205  39.117  1.00 17.76           C  
ATOM   2269  C   ALA A 282       3.940  30.712  38.766  1.00 17.62           C  
ATOM   2270  O   ALA A 282       3.793  31.661  37.985  1.00 18.12           O  
ATOM   2271  CB  ALA A 282       5.916  30.931  40.311  1.00 20.06           C  
ATOM   2272  N   PRO A 283       2.930  30.056  39.287  1.00 17.84           N  
ATOM   2273  CA  PRO A 283       3.018  28.945  40.203  1.00 18.14           C  
ATOM   2274  C   PRO A 283       3.047  27.563  39.579  1.00 18.66           C  
ATOM   2275  O   PRO A 283       2.786  26.548  40.251  1.00 19.92           O  
ATOM   2276  CB  PRO A 283       1.705  29.036  41.054  1.00 17.77           C  
ATOM   2277  CG  PRO A 283       0.752  29.576  40.013  1.00 18.09           C  
ATOM   2278  CD  PRO A 283       1.527  30.436  39.036  1.00 17.44           C  
ATOM   2279  N   PHE A 284       3.382  27.475  38.295  1.00 17.90           N  
ATOM   2280  CA  PHE A 284       3.428  26.216  37.569  1.00 17.50           C  
ATOM   2281  C   PHE A 284       4.746  25.489  37.737  1.00 18.28           C  
ATOM   2282  O   PHE A 284       4.945  24.398  37.201  1.00 17.96           O  
ATOM   2283  CB  PHE A 284       3.119  26.449  36.075  1.00 15.73           C  
ATOM   2284  CG  PHE A 284       1.849  27.256  35.931  1.00 15.48           C  
ATOM   2285  CD1 PHE A 284       0.619  26.659  36.114  1.00 14.27           C  
ATOM   2286  CD2 PHE A 284       1.917  28.615  35.668  1.00 17.66           C  
ATOM   2287  CE1 PHE A 284      -0.543  27.405  36.011  1.00 18.27           C  
ATOM   2288  CE2 PHE A 284       0.763  29.366  35.568  1.00 18.33           C  
ATOM   2289  CZ  PHE A 284      -0.464  28.760  35.743  1.00 14.26           C  
ATOM   2290  N   ASN A 285       5.644  26.054  38.541  1.00 18.33           N  
ATOM   2291  CA  ASN A 285       6.920  25.437  38.868  1.00 20.53           C  
ATOM   2292  C   ASN A 285       6.765  24.582  40.137  1.00 21.32           C  
ATOM   2293  O   ASN A 285       7.706  23.984  40.654  1.00 22.52           O  
ATOM   2294  CB  ASN A 285       8.036  26.452  38.992  1.00 21.60           C  
ATOM   2295  CG  ASN A 285       7.839  27.536  40.025  1.00 21.30           C  
ATOM   2296  OD1 ASN A 285       6.733  27.788  40.503  1.00 18.11           O  
ATOM   2297  ND2 ASN A 285       8.938  28.204  40.378  1.00 21.22           N  
ATOM   2298  N   ASP A 286       5.536  24.495  40.619  1.00 20.64           N  
ATOM   2299  CA  ASP A 286       5.128  23.699  41.757  1.00 20.95           C  
ATOM   2300  C   ASP A 286       4.393  22.460  41.231  1.00 19.84           C  
ATOM   2301  O   ASP A 286       3.295  22.587  40.676  1.00 18.17           O  
ATOM   2302  CB  ASP A 286       4.203  24.504  42.664  1.00 25.11           C  
ATOM   2303  CG  ASP A 286       3.730  23.833  43.923  1.00 27.95           C  
ATOM   2304  OD1 ASP A 286       3.737  22.589  44.037  1.00 27.03           O  
ATOM   2305  OD2 ASP A 286       3.302  24.561  44.859  1.00 28.56           O  
ATOM   2306  N   VAL A 287       4.958  21.276  41.441  1.00 18.76           N  
ATOM   2307  CA  VAL A 287       4.358  20.026  40.984  1.00 18.24           C  
ATOM   2308  C   VAL A 287       2.943  19.784  41.454  1.00 18.69           C  
ATOM   2309  O   VAL A 287       2.146  19.142  40.739  1.00 19.27           O  
ATOM   2310  CB  VAL A 287       5.245  18.815  41.364  1.00 19.93           C  
ATOM   2311  CG1 VAL A 287       5.324  18.642  42.870  1.00 16.96           C  
ATOM   2312  CG2 VAL A 287       4.734  17.543  40.696  1.00 19.27           C  
ATOM   2313  N   ARG A 288       2.563  20.262  42.640  1.00 17.73           N  
ATOM   2314  CA  ARG A 288       1.210  20.085  43.146  1.00 17.29           C  
ATOM   2315  C   ARG A 288       0.207  20.819  42.267  1.00 16.56           C  
ATOM   2316  O   ARG A 288      -0.893  20.317  42.023  1.00 18.34           O  
ATOM   2317  CB  ARG A 288       1.106  20.581  44.594  1.00 21.63           C  
ATOM   2318  CG  ARG A 288       1.975  19.747  45.540  1.00 26.08           C  
ATOM   2319  CD  ARG A 288       2.036  20.413  46.909  1.00 31.39           C  
ATOM   2320  NE  ARG A 288       2.505  21.791  46.801  1.00 33.49           N  
ATOM   2321  CZ  ARG A 288       2.923  22.543  47.805  1.00 38.46           C  
ATOM   2322  NH1 ARG A 288       2.962  22.066  49.045  1.00 38.94           N  
ATOM   2323  NH2 ARG A 288       3.318  23.791  47.573  1.00 39.33           N  
ATOM   2324  N   VAL A 289       0.592  22.001  41.798  1.00 15.57           N  
ATOM   2325  CA  VAL A 289      -0.272  22.777  40.904  1.00 15.03           C  
ATOM   2326  C   VAL A 289      -0.431  22.022  39.585  1.00 14.16           C  
ATOM   2327  O   VAL A 289      -1.539  21.805  39.091  1.00 14.50           O  
ATOM   2328  CB  VAL A 289       0.325  24.164  40.642  1.00 15.41           C  
ATOM   2329  CG1 VAL A 289      -0.507  24.947  39.635  1.00 13.59           C  
ATOM   2330  CG2 VAL A 289       0.439  24.928  41.960  1.00 17.56           C  
ATOM   2331  N   ARG A 290       0.705  21.584  39.037  1.00 14.09           N  
ATOM   2332  CA  ARG A 290       0.685  20.832  37.780  1.00 13.66           C  
ATOM   2333  C   ARG A 290      -0.090  19.531  37.903  1.00 13.91           C  
ATOM   2334  O   ARG A 290      -0.916  19.195  37.040  1.00 13.29           O  
ATOM   2335  CB  ARG A 290       2.117  20.586  37.306  1.00 15.21           C  
ATOM   2336  CG  ARG A 290       2.926  21.855  37.071  1.00 14.61           C  
ATOM   2337  CD  ARG A 290       4.134  21.544  36.190  1.00 11.49           C  
ATOM   2338  NE  ARG A 290       4.998  20.542  36.816  1.00 14.88           N  
ATOM   2339  CZ  ARG A 290       5.994  20.815  37.651  1.00 16.31           C  
ATOM   2340  NH1 ARG A 290       6.287  22.067  37.979  1.00 17.07           N  
ATOM   2341  NH2 ARG A 290       6.725  19.831  38.165  1.00 18.14           N  
ATOM   2342  N   THR A 291       0.115  18.778  38.985  1.00 14.52           N  
ATOM   2343  CA  THR A 291      -0.605  17.514  39.187  1.00 15.36           C  
ATOM   2344  C   THR A 291      -2.101  17.714  39.313  1.00 15.20           C  
ATOM   2345  O   THR A 291      -2.898  16.927  38.767  1.00 15.36           O  
ATOM   2346  CB  THR A 291      -0.034  16.772  40.415  1.00 15.63           C  
ATOM   2347  OG1 THR A 291       1.371  16.559  40.193  1.00 17.46           O  
ATOM   2348  CG2 THR A 291      -0.727  15.437  40.630  1.00 16.36           C  
ATOM   2349  N   ALA A 292      -2.531  18.775  40.006  1.00 14.64           N  
ATOM   2350  CA  ALA A 292      -3.951  19.076  40.168  1.00 15.00           C  
ATOM   2351  C   ALA A 292      -4.637  19.315  38.829  1.00 12.99           C  
ATOM   2352  O   ALA A 292      -5.721  18.797  38.550  1.00 14.71           O  
ATOM   2353  CB  ALA A 292      -4.112  20.304  41.063  1.00 16.09           C  
ATOM   2354  N   LEU A 293      -3.994  20.107  37.962  1.00 14.64           N  
ATOM   2355  CA  LEU A 293      -4.525  20.377  36.628  1.00 13.69           C  
ATOM   2356  C   LEU A 293      -4.627  19.086  35.816  1.00 12.95           C  
ATOM   2357  O   LEU A 293      -5.633  18.816  35.161  1.00 13.01           O  
ATOM   2358  CB  LEU A 293      -3.642  21.390  35.892  1.00 17.26           C  
ATOM   2359  CG  LEU A 293      -3.649  22.815  36.451  1.00 16.69           C  
ATOM   2360  CD1 LEU A 293      -2.669  23.687  35.682  1.00 19.41           C  
ATOM   2361  CD2 LEU A 293      -5.055  23.401  36.400  1.00 15.39           C  
ATOM   2362  N   LYS A 294      -3.576  18.268  35.887  1.00 12.50           N  
ATOM   2363  CA  LYS A 294      -3.539  16.997  35.185  1.00 14.11           C  
ATOM   2364  C   LYS A 294      -4.663  16.076  35.649  1.00 14.64           C  
ATOM   2365  O   LYS A 294      -5.384  15.503  34.824  1.00 14.36           O  
ATOM   2366  CB  LYS A 294      -2.180  16.317  35.397  1.00 13.95           C  
ATOM   2367  CG  LYS A 294      -2.050  15.004  34.632  1.00 13.39           C  
ATOM   2368  CD  LYS A 294      -0.731  14.313  34.942  1.00 13.16           C  
ATOM   2369  CE  LYS A 294      -0.772  13.679  36.327  1.00 12.60           C  
ATOM   2370  NZ  LYS A 294       0.566  13.156  36.718  1.00 13.21           N  
ATOM   2371  N   LEU A 295      -4.820  15.933  36.969  1.00 15.07           N  
ATOM   2372  CA  LEU A 295      -5.850  15.072  37.524  1.00 14.60           C  
ATOM   2373  C   LEU A 295      -7.260  15.613  37.418  1.00 14.71           C  
ATOM   2374  O   LEU A 295      -8.186  14.832  37.134  1.00 15.11           O  
ATOM   2375  CB  LEU A 295      -5.545  14.779  39.007  1.00 17.27           C  
ATOM   2376  CG  LEU A 295      -4.221  14.097  39.334  1.00 19.16           C  
ATOM   2377  CD1 LEU A 295      -4.084  13.930  40.847  1.00 18.26           C  
ATOM   2378  CD2 LEU A 295      -4.086  12.754  38.644  1.00 18.40           C  
ATOM   2379  N   ALA A 296      -7.482  16.916  37.615  1.00 15.06           N  
ATOM   2380  CA  ALA A 296      -8.832  17.487  37.573  1.00 15.75           C  
ATOM   2381  C   ALA A 296      -9.460  17.542  36.194  1.00 15.16           C  
ATOM   2382  O   ALA A 296     -10.687  17.708  36.057  1.00 16.07           O  
ATOM   2383  CB  ALA A 296      -8.854  18.873  38.220  1.00 16.38           C  
ATOM   2384  N   LEU A 297      -8.649  17.417  35.144  1.00 16.55           N  
ATOM   2385  CA  LEU A 297      -9.170  17.407  33.778  1.00 16.83           C  
ATOM   2386  C   LEU A 297      -9.887  16.074  33.543  1.00 17.84           C  
ATOM   2387  O   LEU A 297      -9.284  15.015  33.769  1.00 19.20           O  
ATOM   2388  CB  LEU A 297      -8.031  17.590  32.784  1.00 19.96           C  
ATOM   2389  CG  LEU A 297      -8.395  17.715  31.306  1.00 21.59           C  
ATOM   2390  CD1 LEU A 297      -7.490  18.743  30.630  1.00 21.86           C  
ATOM   2391  CD2 LEU A 297      -8.276  16.367  30.611  1.00 21.20           C  
ATOM   2392  N   ASP A 298     -11.143  16.131  33.129  1.00 17.35           N  
ATOM   2393  CA  ASP A 298     -11.914  14.912  32.877  1.00 18.06           C  
ATOM   2394  C   ASP A 298     -11.784  14.506  31.413  1.00 19.26           C  
ATOM   2395  O   ASP A 298     -12.455  15.044  30.530  1.00 17.81           O  
ATOM   2396  CB  ASP A 298     -13.374  15.137  33.269  1.00 20.79           C  
ATOM   2397  CG  ASP A 298     -14.182  13.862  33.337  1.00 26.87           C  
ATOM   2398  OD1 ASP A 298     -13.830  12.875  32.649  1.00 26.27           O  
ATOM   2399  OD2 ASP A 298     -15.190  13.831  34.084  1.00 26.47           O  
ATOM   2400  N   ARG A 299     -10.915  13.522  31.157  1.00 18.94           N  
ATOM   2401  CA  ARG A 299     -10.655  13.040  29.812  1.00 19.77           C  
ATOM   2402  C   ARG A 299     -11.834  12.344  29.164  1.00 22.68           C  
ATOM   2403  O   ARG A 299     -12.001  12.414  27.939  1.00 20.14           O  
ATOM   2404  CB  ARG A 299      -9.450  12.081  29.817  1.00 16.04           C  
ATOM   2405  CG  ARG A 299      -8.148  12.825  30.040  1.00 16.82           C  
ATOM   2406  CD  ARG A 299      -7.082  11.916  30.658  1.00 12.65           C  
ATOM   2407  NE  ARG A 299      -5.961  12.767  31.057  1.00 15.07           N  
ATOM   2408  CZ  ARG A 299      -5.845  13.452  32.183  1.00 15.59           C  
ATOM   2409  NH1 ARG A 299      -6.776  13.381  33.132  1.00 17.78           N  
ATOM   2410  NH2 ARG A 299      -4.771  14.218  32.376  1.00 15.37           N  
ATOM   2411  N   ASP A 300     -12.649  11.662  29.973  1.00 23.53           N  
ATOM   2412  CA  ASP A 300     -13.828  10.984  29.411  1.00 27.24           C  
ATOM   2413  C   ASP A 300     -14.777  12.040  28.848  1.00 25.75           C  
ATOM   2414  O   ASP A 300     -15.291  11.872  27.741  1.00 25.99           O  
ATOM   2415  CB  ASP A 300     -14.497  10.103  30.446  1.00 42.36           C  
ATOM   2416  CG  ASP A 300     -15.546   9.155  29.916  1.00 55.99           C  
ATOM   2417  OD1 ASP A 300     -15.923   9.223  28.726  1.00 62.26           O  
ATOM   2418  OD2 ASP A 300     -16.032   8.302  30.704  1.00 65.95           O  
ATOM   2419  N   ILE A 301     -14.990  13.130  29.590  1.00 25.45           N  
ATOM   2420  CA  ILE A 301     -15.872  14.192  29.095  1.00 26.80           C  
ATOM   2421  C   ILE A 301     -15.327  14.781  27.796  1.00 25.71           C  
ATOM   2422  O   ILE A 301     -15.997  14.772  26.760  1.00 24.06           O  
ATOM   2423  CB  ILE A 301     -16.086  15.299  30.140  1.00 28.22           C  
ATOM   2424  CG1 ILE A 301     -17.057  14.799  31.225  1.00 27.88           C  
ATOM   2425  CG2 ILE A 301     -16.628  16.578  29.513  1.00 27.85           C  
ATOM   2426  CD1 ILE A 301     -17.109  15.688  32.448  1.00 31.82           C  
ATOM   2427  N   ILE A 302     -14.106  15.297  27.849  1.00 25.12           N  
ATOM   2428  CA  ILE A 302     -13.506  15.901  26.656  1.00 26.40           C  
ATOM   2429  C   ILE A 302     -13.484  14.957  25.474  1.00 27.28           C  
ATOM   2430  O   ILE A 302     -14.051  15.248  24.407  1.00 25.62           O  
ATOM   2431  CB  ILE A 302     -12.103  16.430  27.009  1.00 29.60           C  
ATOM   2432  CG1 ILE A 302     -12.283  17.673  27.897  1.00 28.56           C  
ATOM   2433  CG2 ILE A 302     -11.286  16.759  25.772  1.00 30.91           C  
ATOM   2434  CD1 ILE A 302     -11.240  17.820  28.972  1.00 35.96           C  
ATOM   2435  N   VAL A 303     -12.845  13.806  25.623  1.00 28.12           N  
ATOM   2436  CA  VAL A 303     -12.722  12.837  24.546  1.00 30.19           C  
ATOM   2437  C   VAL A 303     -14.018  12.217  24.072  1.00 31.48           C  
ATOM   2438  O   VAL A 303     -14.238  12.151  22.843  1.00 29.61           O  
ATOM   2439  CB  VAL A 303     -11.720  11.727  24.965  1.00 31.16           C  
ATOM   2440  CG1 VAL A 303     -11.621  10.648  23.911  1.00 32.20           C  
ATOM   2441  CG2 VAL A 303     -10.357  12.344  25.252  1.00 26.64           C  
ATOM   2442  N   ASN A 304     -14.878  11.725  24.962  1.00 32.64           N  
ATOM   2443  CA  ASN A 304     -16.098  11.055  24.539  1.00 35.72           C  
ATOM   2444  C   ASN A 304     -17.359  11.887  24.540  1.00 36.92           C  
ATOM   2445  O   ASN A 304     -18.338  11.479  23.890  1.00 37.81           O  
ATOM   2446  CB  ASN A 304     -16.349   9.813  25.425  1.00 41.24           C  
ATOM   2447  CG  ASN A 304     -15.194   8.838  25.369  1.00 46.62           C  
ATOM   2448  OD1 ASN A 304     -14.589   8.635  24.312  1.00 51.94           O  
ATOM   2449  ND2 ASN A 304     -14.875   8.230  26.508  1.00 48.39           N  
ATOM   2450  N   LYS A 305     -17.399  12.998  25.263  1.00 38.12           N  
ATOM   2451  CA  LYS A 305     -18.616  13.806  25.297  1.00 39.22           C  
ATOM   2452  C   LYS A 305     -18.497  15.057  24.435  1.00 39.22           C  
ATOM   2453  O   LYS A 305     -19.372  15.295  23.590  1.00 40.77           O  
ATOM   2454  CB  LYS A 305     -18.994  14.188  26.725  1.00 43.39           C  
ATOM   2455  CG  LYS A 305     -18.916  13.099  27.767  1.00 48.43           C  
ATOM   2456  CD  LYS A 305     -20.035  12.087  27.677  1.00 53.03           C  
ATOM   2457  CE  LYS A 305     -19.537  10.676  27.423  1.00 55.58           C  
ATOM   2458  NZ  LYS A 305     -18.943  10.057  28.646  1.00 55.29           N  
ATOM   2459  N   VAL A 306     -17.442  15.849  24.631  1.00 38.19           N  
ATOM   2460  CA  VAL A 306     -17.306  17.090  23.868  1.00 37.77           C  
ATOM   2461  C   VAL A 306     -16.714  16.907  22.484  1.00 36.95           C  
ATOM   2462  O   VAL A 306     -17.219  17.511  21.519  1.00 37.03           O  
ATOM   2463  CB  VAL A 306     -16.590  18.204  24.653  1.00 38.69           C  
ATOM   2464  CG1 VAL A 306     -16.880  18.086  26.154  1.00 36.06           C  
ATOM   2465  CG2 VAL A 306     -15.098  18.269  24.420  1.00 41.04           C  
ATOM   2466  N   LYS A 307     -15.675  16.105  22.333  1.00 35.60           N  
ATOM   2467  CA  LYS A 307     -15.027  15.900  21.032  1.00 33.76           C  
ATOM   2468  C   LYS A 307     -15.654  14.729  20.293  1.00 33.54           C  
ATOM   2469  O   LYS A 307     -16.174  14.864  19.181  1.00 32.91           O  
ATOM   2470  CB  LYS A 307     -13.537  15.692  21.268  1.00 31.30           C  
ATOM   2471  CG  LYS A 307     -12.704  15.220  20.108  1.00 33.30           C  
ATOM   2472  CD  LYS A 307     -12.219  16.360  19.242  1.00 27.70           C  
ATOM   2473  CE  LYS A 307     -10.797  16.149  18.766  1.00 27.21           C  
ATOM   2474  NZ  LYS A 307     -10.657  15.125  17.710  1.00 24.66           N  
ATOM   2475  N   ASN A 308     -15.593  13.556  20.907  1.00 33.04           N  
ATOM   2476  CA  ASN A 308     -16.145  12.326  20.371  1.00 34.43           C  
ATOM   2477  C   ASN A 308     -15.860  12.075  18.903  1.00 33.58           C  
ATOM   2478  O   ASN A 308     -16.767  11.896  18.078  1.00 32.81           O  
ATOM   2479  CB  ASN A 308     -17.662  12.318  20.645  1.00 41.49           C  
ATOM   2480  CG  ASN A 308     -18.253  10.925  20.586  1.00 46.18           C  
ATOM   2481  OD1 ASN A 308     -19.396  10.756  20.145  1.00 51.43           O  
ATOM   2482  ND2 ASN A 308     -17.496   9.925  21.023  1.00 46.68           N  
ATOM   2483  N   GLN A 309     -14.577  12.034  18.522  1.00 31.79           N  
ATOM   2484  CA  GLN A 309     -14.197  11.796  17.132  1.00 30.53           C  
ATOM   2485  C   GLN A 309     -13.353  10.535  16.993  1.00 30.92           C  
ATOM   2486  O   GLN A 309     -12.752  10.282  15.944  1.00 31.27           O  
ATOM   2487  CB  GLN A 309     -13.475  13.009  16.543  1.00 27.96           C  
ATOM   2488  CG  GLN A 309     -14.368  14.234  16.402  1.00 23.49           C  
ATOM   2489  CD  GLN A 309     -13.657  15.433  15.823  1.00 26.31           C  
ATOM   2490  OE1 GLN A 309     -12.456  15.386  15.532  1.00 28.23           O  
ATOM   2491  NE2 GLN A 309     -14.395  16.529  15.649  1.00 21.23           N  
ATOM   2492  N   GLY A 310     -13.338   9.724  18.054  1.00 30.15           N  
ATOM   2493  CA  GLY A 310     -12.601   8.476  18.067  1.00 27.81           C  
ATOM   2494  C   GLY A 310     -11.286   8.554  18.826  1.00 26.58           C  
ATOM   2495  O   GLY A 310     -10.541   7.563  18.871  1.00 25.76           O  
ATOM   2496  N   ASP A 311     -10.978   9.707  19.416  1.00 24.45           N  
ATOM   2497  CA  ASP A 311      -9.725   9.852  20.156  1.00 23.54           C  
ATOM   2498  C   ASP A 311      -9.734   8.970  21.400  1.00 22.66           C  
ATOM   2499  O   ASP A 311     -10.787   8.542  21.879  1.00 23.76           O  
ATOM   2500  CB  ASP A 311      -9.488  11.311  20.535  1.00 23.07           C  
ATOM   2501  CG  ASP A 311      -9.614  12.225  19.327  1.00 25.38           C  
ATOM   2502  OD1 ASP A 311      -8.733  12.151  18.445  1.00 22.76           O  
ATOM   2503  OD2 ASP A 311     -10.595  12.994  19.276  1.00 25.40           O  
ATOM   2504  N   LEU A 312      -8.545   8.689  21.915  1.00 20.54           N  
ATOM   2505  CA  LEU A 312      -8.385   7.850  23.097  1.00 18.17           C  
ATOM   2506  C   LEU A 312      -7.799   8.683  24.231  1.00 15.91           C  
ATOM   2507  O   LEU A 312      -6.801   9.370  24.023  1.00 13.18           O  
ATOM   2508  CB  LEU A 312      -7.403   6.715  22.802  1.00 27.38           C  
ATOM   2509  CG  LEU A 312      -7.750   5.638  21.795  1.00 37.44           C  
ATOM   2510  CD1 LEU A 312      -7.676   6.139  20.354  1.00 40.95           C  
ATOM   2511  CD2 LEU A 312      -6.809   4.436  21.959  1.00 39.29           C  
ATOM   2512  N   PRO A 313      -8.383   8.614  25.404  1.00 14.93           N  
ATOM   2513  CA  PRO A 313      -7.912   9.337  26.579  1.00 13.57           C  
ATOM   2514  C   PRO A 313      -6.443   9.010  26.826  1.00 12.56           C  
ATOM   2515  O   PRO A 313      -6.050   7.839  26.822  1.00 11.65           O  
ATOM   2516  CB  PRO A 313      -8.791   8.935  27.763  1.00 13.74           C  
ATOM   2517  CG  PRO A 313      -9.973   8.305  27.073  1.00 16.40           C  
ATOM   2518  CD  PRO A 313      -9.562   7.806  25.695  1.00 16.37           C  
ATOM   2519  N   ALA A 314      -5.632  10.041  27.033  1.00 11.48           N  
ATOM   2520  CA  ALA A 314      -4.202   9.878  27.207  1.00  9.78           C  
ATOM   2521  C   ALA A 314      -3.712   9.986  28.639  1.00 11.49           C  
ATOM   2522  O   ALA A 314      -4.237  10.747  29.454  1.00 12.60           O  
ATOM   2523  CB  ALA A 314      -3.467  10.926  26.345  1.00  8.07           C  
ATOM   2524  N   TYR A 315      -2.658   9.232  28.938  1.00 10.80           N  
ATOM   2525  CA  TYR A 315      -2.038   9.210  30.252  1.00 11.25           C  
ATOM   2526  C   TYR A 315      -0.522   9.386  30.126  1.00 11.38           C  
ATOM   2527  O   TYR A 315       0.213   9.333  31.111  1.00 12.76           O  
ATOM   2528  CB  TYR A 315      -2.313   7.873  30.970  1.00 10.89           C  
ATOM   2529  CG  TYR A 315      -1.929   6.666  30.133  1.00 11.33           C  
ATOM   2530  CD1 TYR A 315      -0.626   6.185  30.109  1.00 11.72           C  
ATOM   2531  CD2 TYR A 315      -2.881   6.024  29.349  1.00 12.13           C  
ATOM   2532  CE1 TYR A 315      -0.276   5.093  29.334  1.00 11.54           C  
ATOM   2533  CE2 TYR A 315      -2.543   4.929  28.569  1.00 13.18           C  
ATOM   2534  CZ  TYR A 315      -1.237   4.471  28.572  1.00 13.11           C  
ATOM   2535  OH  TYR A 315      -0.908   3.385  27.789  1.00 14.55           O  
ATOM   2536  N   SER A 316      -0.072   9.556  28.880  1.00 10.22           N  
ATOM   2537  CA  SER A 316       1.337   9.722  28.587  1.00  9.37           C  
ATOM   2538  C   SER A 316       1.532  10.743  27.457  1.00  9.34           C  
ATOM   2539  O   SER A 316       0.585  11.222  26.838  1.00 10.13           O  
ATOM   2540  CB  SER A 316       1.944   8.379  28.135  1.00  8.76           C  
ATOM   2541  OG  SER A 316       1.301   7.955  26.928  1.00 11.09           O  
ATOM   2542  N   TYR A 317       2.800  11.038  27.211  1.00 10.36           N  
ATOM   2543  CA  TYR A 317       3.180  11.959  26.119  1.00  9.19           C  
ATOM   2544  C   TYR A 317       3.331  11.120  24.851  1.00  8.23           C  
ATOM   2545  O   TYR A 317       2.620  11.280  23.861  1.00  8.64           O  
ATOM   2546  CB  TYR A 317       4.443  12.688  26.503  1.00  9.25           C  
ATOM   2547  CG  TYR A 317       4.979  13.725  25.555  1.00  9.50           C  
ATOM   2548  CD1 TYR A 317       4.137  14.624  24.903  1.00  8.61           C  
ATOM   2549  CD2 TYR A 317       6.347  13.831  25.337  1.00  7.76           C  
ATOM   2550  CE1 TYR A 317       4.646  15.591  24.052  1.00  7.38           C  
ATOM   2551  CE2 TYR A 317       6.861  14.790  24.478  1.00  7.23           C  
ATOM   2552  CZ  TYR A 317       6.011  15.665  23.848  1.00  6.65           C  
ATOM   2553  OH  TYR A 317       6.510  16.631  23.007  1.00  8.26           O  
ATOM   2554  N   THR A 318       4.245  10.144  24.888  1.00  8.33           N  
ATOM   2555  CA  THR A 318       4.416   9.230  23.758  1.00  9.08           C  
ATOM   2556  C   THR A 318       3.142   8.385  23.623  1.00  8.87           C  
ATOM   2557  O   THR A 318       2.687   7.782  24.610  1.00  9.16           O  
ATOM   2558  CB  THR A 318       5.564   8.223  24.040  1.00 10.01           C  
ATOM   2559  OG1 THR A 318       6.792   8.896  24.310  1.00  9.32           O  
ATOM   2560  CG2 THR A 318       5.743   7.279  22.857  1.00 10.92           C  
ATOM   2561  N   PRO A 319       2.569   8.324  22.449  1.00  7.79           N  
ATOM   2562  CA  PRO A 319       1.393   7.478  22.207  1.00  8.09           C  
ATOM   2563  C   PRO A 319       1.814   6.037  22.460  1.00 10.63           C  
ATOM   2564  O   PRO A 319       2.868   5.565  21.987  1.00  9.86           O  
ATOM   2565  CB  PRO A 319       0.993   7.688  20.745  1.00  8.04           C  
ATOM   2566  CG  PRO A 319       1.748   8.956  20.386  1.00  8.42           C  
ATOM   2567  CD  PRO A 319       3.026   8.987  21.236  1.00  7.96           C  
ATOM   2568  N   PRO A 320       1.012   5.263  23.175  1.00 11.24           N  
ATOM   2569  CA  PRO A 320       1.283   3.888  23.522  1.00 11.76           C  
ATOM   2570  C   PRO A 320       1.451   2.931  22.360  1.00 12.59           C  
ATOM   2571  O   PRO A 320       2.030   1.839  22.534  1.00 13.31           O  
ATOM   2572  CB  PRO A 320       0.141   3.397  24.450  1.00 12.13           C  
ATOM   2573  CG  PRO A 320      -0.833   4.535  24.428  1.00 13.55           C  
ATOM   2574  CD  PRO A 320      -0.231   5.753  23.764  1.00 11.89           C  
ATOM   2575  N   TYR A 321       0.998   3.279  21.175  1.00 11.46           N  
ATOM   2576  CA  TYR A 321       1.072   2.481  19.971  1.00 12.67           C  
ATOM   2577  C   TYR A 321       2.276   2.836  19.100  1.00 11.48           C  
ATOM   2578  O   TYR A 321       2.454   2.303  17.994  1.00  9.60           O  
ATOM   2579  CB  TYR A 321      -0.226   2.567  19.178  1.00 15.94           C  
ATOM   2580  CG  TYR A 321      -0.834   3.938  19.035  1.00 19.56           C  
ATOM   2581  CD1 TYR A 321      -1.494   4.552  20.102  1.00 21.01           C  
ATOM   2582  CD2 TYR A 321      -0.776   4.621  17.823  1.00 20.13           C  
ATOM   2583  CE1 TYR A 321      -2.049   5.808  19.973  1.00 20.86           C  
ATOM   2584  CE2 TYR A 321      -1.348   5.873  17.683  1.00 19.75           C  
ATOM   2585  CZ  TYR A 321      -1.987   6.458  18.753  1.00 19.58           C  
ATOM   2586  OH  TYR A 321      -2.553   7.702  18.620  1.00 17.83           O  
ATOM   2587  N   THR A 322       3.112   3.746  19.611  1.00  9.48           N  
ATOM   2588  CA  THR A 322       4.352   4.094  18.910  1.00  8.39           C  
ATOM   2589  C   THR A 322       5.195   2.810  18.846  1.00  8.00           C  
ATOM   2590  O   THR A 322       5.193   2.026  19.806  1.00  9.56           O  
ATOM   2591  CB  THR A 322       5.138   5.157  19.682  1.00  7.86           C  
ATOM   2592  OG1 THR A 322       4.297   6.322  19.854  1.00  8.84           O  
ATOM   2593  CG2 THR A 322       6.411   5.551  18.964  1.00  7.21           C  
ATOM   2594  N   ASP A 323       5.872   2.617  17.743  1.00  7.05           N  
ATOM   2595  CA  ASP A 323       6.739   1.437  17.596  1.00  9.65           C  
ATOM   2596  C   ASP A 323       7.812   1.484  18.685  1.00  9.70           C  
ATOM   2597  O   ASP A 323       8.644   2.392  18.665  1.00  9.94           O  
ATOM   2598  CB  ASP A 323       7.372   1.471  16.214  1.00 10.49           C  
ATOM   2599  CG  ASP A 323       8.199   0.247  15.879  1.00  9.52           C  
ATOM   2600  OD1 ASP A 323       8.574  -0.505  16.797  1.00 11.75           O  
ATOM   2601  OD2 ASP A 323       8.468   0.095  14.675  1.00 12.58           O  
ATOM   2602  N   GLY A 324       7.784   0.530  19.607  1.00  8.34           N  
ATOM   2603  CA  GLY A 324       8.745   0.471  20.689  1.00  8.87           C  
ATOM   2604  C   GLY A 324       8.178   0.942  22.014  1.00 10.56           C  
ATOM   2605  O   GLY A 324       8.862   0.912  23.057  1.00 10.41           O  
ATOM   2606  N   ALA A 325       6.917   1.387  22.009  1.00  9.54           N  
ATOM   2607  CA  ALA A 325       6.331   1.853  23.277  1.00  9.74           C  
ATOM   2608  C   ALA A 325       5.676   0.670  23.995  1.00 10.41           C  
ATOM   2609  O   ALA A 325       4.846  -0.037  23.424  1.00 11.44           O  
ATOM   2610  CB  ALA A 325       5.342   2.968  23.031  1.00  9.86           C  
ATOM   2611  N   LYS A 326       6.066   0.468  25.227  1.00  9.89           N  
ATOM   2612  CA  LYS A 326       5.556  -0.556  26.131  1.00 10.73           C  
ATOM   2613  C   LYS A 326       5.350   0.174  27.470  1.00 11.60           C  
ATOM   2614  O   LYS A 326       6.046  -0.013  28.461  1.00 12.46           O  
ATOM   2615  CB ALYS A 326       6.514  -1.713  26.282  0.50  9.71           C  
ATOM   2616  CB BLYS A 326       6.518  -1.718  26.276  0.50  9.96           C  
ATOM   2617  CG ALYS A 326       6.492  -2.771  25.189  0.50  7.73           C  
ATOM   2618  CG BLYS A 326       6.113  -2.831  27.213  0.50  6.34           C  
ATOM   2619  CD ALYS A 326       7.263  -3.988  25.702  0.50 13.37           C  
ATOM   2620  CD BLYS A 326       5.799  -4.130  26.530  0.50 12.84           C  
ATOM   2621  CE ALYS A 326       6.921  -5.278  24.998  0.50 12.20           C  
ATOM   2622  CE BLYS A 326       5.642  -5.327  27.487  0.50  1.70           C  
ATOM   2623  NZ ALYS A 326       7.762  -5.507  23.798  0.50 19.86           N  
ATOM   2624  NZ BLYS A 326       5.510  -6.555  26.655  0.50  9.81           N  
ATOM   2625  N   LEU A 327       4.390   1.107  27.430  1.00 11.29           N  
ATOM   2626  CA  LEU A 327       4.123   1.990  28.542  1.00 11.40           C  
ATOM   2627  C   LEU A 327       3.296   1.423  29.679  1.00 11.01           C  
ATOM   2628  O   LEU A 327       2.417   0.585  29.521  1.00 11.18           O  
ATOM   2629  CB  LEU A 327       3.469   3.287  28.008  1.00 13.20           C  
ATOM   2630  CG  LEU A 327       4.193   3.977  26.850  1.00 12.33           C  
ATOM   2631  CD1 LEU A 327       3.593   5.364  26.619  1.00 15.32           C  
ATOM   2632  CD2 LEU A 327       5.692   4.092  27.076  1.00 13.18           C  
ATOM   2633  N   VAL A 328       3.613   1.925  30.874  1.00 11.32           N  
ATOM   2634  CA  VAL A 328       2.906   1.508  32.084  1.00 12.65           C  
ATOM   2635  C   VAL A 328       1.817   2.543  32.373  1.00 14.79           C  
ATOM   2636  O   VAL A 328       2.125   3.710  32.627  1.00 17.02           O  
ATOM   2637  CB  VAL A 328       3.848   1.382  33.289  1.00 12.11           C  
ATOM   2638  CG1 VAL A 328       3.077   1.039  34.557  1.00 13.29           C  
ATOM   2639  CG2 VAL A 328       4.928   0.339  33.030  1.00 11.24           C  
ATOM   2640  N   GLU A 329       0.567   2.120  32.281  1.00 15.44           N  
ATOM   2641  CA  GLU A 329      -0.553   3.047  32.561  1.00 16.31           C  
ATOM   2642  C   GLU A 329      -0.542   3.341  34.053  1.00 18.11           C  
ATOM   2643  O   GLU A 329      -0.554   2.430  34.892  1.00 18.28           O  
ATOM   2644  CB  GLU A 329      -1.831   2.397  32.085  1.00 20.57           C  
ATOM   2645  CG  GLU A 329      -3.136   2.884  32.677  1.00 28.69           C  
ATOM   2646  CD  GLU A 329      -4.271   1.964  32.237  1.00 34.64           C  
ATOM   2647  OE1 GLU A 329      -4.304   0.811  32.703  1.00 38.24           O  
ATOM   2648  OE2 GLU A 329      -5.086   2.402  31.407  1.00 42.45           O  
ATOM   2649  N   PRO A 330      -0.467   4.606  34.410  1.00 18.15           N  
ATOM   2650  CA  PRO A 330      -0.411   5.058  35.787  1.00 18.32           C  
ATOM   2651  C   PRO A 330      -1.688   4.751  36.544  1.00 17.91           C  
ATOM   2652  O   PRO A 330      -2.771   4.647  35.967  1.00 16.42           O  
ATOM   2653  CB  PRO A 330      -0.127   6.572  35.768  1.00 18.03           C  
ATOM   2654  CG  PRO A 330      -0.478   6.946  34.350  1.00 19.33           C  
ATOM   2655  CD  PRO A 330      -0.438   5.722  33.463  1.00 17.92           C  
ATOM   2656  N   GLU A 331      -1.568   4.629  37.869  1.00 19.57           N  
ATOM   2657  CA  GLU A 331      -2.723   4.328  38.708  1.00 21.22           C  
ATOM   2658  C   GLU A 331      -3.777   5.408  38.724  1.00 19.02           C  
ATOM   2659  O   GLU A 331      -4.970   5.068  38.723  1.00 20.13           O  
ATOM   2660  CB  GLU A 331      -2.277   3.943  40.126  1.00 29.79           C  
ATOM   2661  CG  GLU A 331      -1.772   2.500  40.196  1.00 40.41           C  
ATOM   2662  CD  GLU A 331      -2.689   1.513  39.489  1.00 47.18           C  
ATOM   2663  OE1 GLU A 331      -3.866   1.398  39.902  1.00 50.23           O  
ATOM   2664  OE2 GLU A 331      -2.250   0.872  38.507  1.00 46.82           O  
ATOM   2665  N   TRP A 332      -3.417   6.688  38.651  1.00 18.77           N  
ATOM   2666  CA  TRP A 332      -4.390   7.775  38.632  1.00 18.44           C  
ATOM   2667  C   TRP A 332      -5.340   7.710  37.444  1.00 17.83           C  
ATOM   2668  O   TRP A 332      -6.481   8.181  37.511  1.00 17.70           O  
ATOM   2669  CB  TRP A 332      -3.719   9.151  38.664  1.00 21.81           C  
ATOM   2670  CG  TRP A 332      -2.911   9.539  37.468  1.00 25.83           C  
ATOM   2671  CD1 TRP A 332      -1.546   9.477  37.357  1.00 23.25           C  
ATOM   2672  CD2 TRP A 332      -3.384  10.076  36.223  1.00 25.06           C  
ATOM   2673  NE1 TRP A 332      -1.148   9.930  36.125  1.00 24.05           N  
ATOM   2674  CE2 TRP A 332      -2.256  10.298  35.406  1.00 25.19           C  
ATOM   2675  CE3 TRP A 332      -4.652  10.380  35.718  1.00 24.46           C  
ATOM   2676  CZ2 TRP A 332      -2.355  10.812  34.112  1.00 24.11           C  
ATOM   2677  CZ3 TRP A 332      -4.752  10.888  34.435  1.00 23.49           C  
ATOM   2678  CH2 TRP A 332      -3.612  11.102  33.648  1.00 26.90           C  
ATOM   2679  N   PHE A 333      -4.882   7.149  36.330  1.00 18.46           N  
ATOM   2680  CA  PHE A 333      -5.684   7.014  35.125  1.00 20.37           C  
ATOM   2681  C   PHE A 333      -6.808   5.998  35.301  1.00 21.10           C  
ATOM   2682  O   PHE A 333      -7.885   6.130  34.715  1.00 19.84           O  
ATOM   2683  CB  PHE A 333      -4.768   6.624  33.953  1.00 19.73           C  
ATOM   2684  CG  PHE A 333      -5.453   6.693  32.617  1.00 19.49           C  
ATOM   2685  CD1 PHE A 333      -5.793   7.917  32.062  1.00 21.29           C  
ATOM   2686  CD2 PHE A 333      -5.748   5.536  31.918  1.00 19.47           C  
ATOM   2687  CE1 PHE A 333      -6.418   7.987  30.829  1.00 19.36           C  
ATOM   2688  CE2 PHE A 333      -6.375   5.598  30.686  1.00 19.45           C  
ATOM   2689  CZ  PHE A 333      -6.712   6.823  30.142  1.00 18.03           C  
ATOM   2690  N   LYS A 334      -6.576   4.984  36.134  1.00 22.42           N  
ATOM   2691  CA  LYS A 334      -7.547   3.941  36.413  1.00 24.75           C  
ATOM   2692  C   LYS A 334      -8.579   4.377  37.448  1.00 25.75           C  
ATOM   2693  O   LYS A 334      -9.664   3.780  37.533  1.00 27.37           O  
ATOM   2694  CB  LYS A 334      -6.830   2.675  36.910  1.00 25.95           C  
ATOM   2695  CG  LYS A 334      -5.824   2.095  35.920  1.00 28.84           C  
ATOM   2696  CD  LYS A 334      -4.793   1.248  36.652  1.00 32.54           C  
ATOM   2697  CE  LYS A 334      -3.862   0.538  35.681  1.00 34.60           C  
ATOM   2698  NZ  LYS A 334      -3.083  -0.538  36.361  1.00 33.56           N  
ATOM   2699  N   TRP A 335      -8.269   5.398  38.244  1.00 25.06           N  
ATOM   2700  CA  TRP A 335      -9.181   5.894  39.247  1.00 24.55           C  
ATOM   2701  C   TRP A 335     -10.470   6.456  38.615  1.00 25.12           C  
ATOM   2702  O   TRP A 335     -10.630   6.577  37.409  1.00 24.35           O  
ATOM   2703  CB  TRP A 335      -8.612   7.046  40.071  1.00 18.81           C  
ATOM   2704  CG  TRP A 335      -7.370   6.822  40.844  1.00 20.98           C  
ATOM   2705  CD1 TRP A 335      -6.778   5.630  41.167  1.00 20.90           C  
ATOM   2706  CD2 TRP A 335      -6.560   7.841  41.462  1.00 21.85           C  
ATOM   2707  NE1 TRP A 335      -5.642   5.843  41.905  1.00 20.74           N  
ATOM   2708  CE2 TRP A 335      -5.485   7.191  42.109  1.00 21.11           C  
ATOM   2709  CE3 TRP A 335      -6.629   9.236  41.513  1.00 21.85           C  
ATOM   2710  CZ2 TRP A 335      -4.494   7.892  42.792  1.00 20.34           C  
ATOM   2711  CZ3 TRP A 335      -5.648   9.928  42.193  1.00 18.24           C  
ATOM   2712  CH2 TRP A 335      -4.591   9.259  42.827  1.00 21.06           C  
ATOM   2713  N   SER A 336     -11.361   6.829  39.539  1.00 24.91           N  
ATOM   2714  CA  SER A 336     -12.607   7.481  39.138  1.00 23.23           C  
ATOM   2715  C   SER A 336     -12.243   8.973  39.034  1.00 22.16           C  
ATOM   2716  O   SER A 336     -11.248   9.384  39.648  1.00 21.11           O  
ATOM   2717  CB  SER A 336     -13.688   7.292  40.196  1.00 23.01           C  
ATOM   2718  OG  SER A 336     -13.359   8.062  41.352  1.00 22.78           O  
ATOM   2719  N   GLN A 337     -13.032   9.744  38.307  1.00 22.14           N  
ATOM   2720  CA  GLN A 337     -12.749  11.175  38.186  1.00 22.49           C  
ATOM   2721  C   GLN A 337     -12.916  11.874  39.525  1.00 23.83           C  
ATOM   2722  O   GLN A 337     -12.113  12.734  39.897  1.00 24.82           O  
ATOM   2723  CB  GLN A 337     -13.633  11.815  37.115  1.00 20.02           C  
ATOM   2724  CG  GLN A 337     -13.258  13.253  36.786  1.00 21.21           C  
ATOM   2725  CD  GLN A 337     -11.799  13.410  36.388  1.00 17.08           C  
ATOM   2726  OE1 GLN A 337     -11.306  12.640  35.561  1.00 20.23           O  
ATOM   2727  NE2 GLN A 337     -11.123  14.385  36.985  1.00 15.05           N  
ATOM   2728  N   GLN A 338     -13.935  11.475  40.293  1.00 24.94           N  
ATOM   2729  CA  GLN A 338     -14.167  12.075  41.618  1.00 24.72           C  
ATOM   2730  C   GLN A 338     -12.954  11.868  42.506  1.00 21.24           C  
ATOM   2731  O   GLN A 338     -12.502  12.791  43.194  1.00 19.33           O  
ATOM   2732  CB  GLN A 338     -15.462  11.559  42.205  1.00 36.41           C  
ATOM   2733  CG  GLN A 338     -15.398  10.399  43.166  1.00 49.91           C  
ATOM   2734  CD  GLN A 338     -15.746  10.810  44.590  1.00 57.55           C  
ATOM   2735  OE1 GLN A 338     -14.974  11.491  45.263  1.00 60.60           O  
ATOM   2736  NE2 GLN A 338     -16.927  10.391  45.037  1.00 59.74           N  
ATOM   2737  N   LYS A 339     -12.352  10.673  42.459  1.00 20.72           N  
ATOM   2738  CA  LYS A 339     -11.136  10.416  43.235  1.00 20.38           C  
ATOM   2739  C   LYS A 339     -10.002  11.304  42.722  1.00 19.41           C  
ATOM   2740  O   LYS A 339      -9.238  11.875  43.499  1.00 17.83           O  
ATOM   2741  CB  LYS A 339     -10.754   8.948  43.168  1.00 24.57           C  
ATOM   2742  CG  LYS A 339      -9.443   8.610  43.872  1.00 24.50           C  
ATOM   2743  CD  LYS A 339      -9.236   7.102  43.851  1.00 30.45           C  
ATOM   2744  CE  LYS A 339      -8.000   6.701  44.647  1.00 32.72           C  
ATOM   2745  NZ  LYS A 339      -7.791   5.219  44.576  1.00 37.32           N  
ATOM   2746  N   ARG A 340      -9.922  11.449  41.389  1.00 19.60           N  
ATOM   2747  CA  ARG A 340      -8.918  12.330  40.797  1.00 19.06           C  
ATOM   2748  C   ARG A 340      -9.153  13.775  41.248  1.00 18.54           C  
ATOM   2749  O   ARG A 340      -8.208  14.480  41.614  1.00 18.89           O  
ATOM   2750  CB  ARG A 340      -8.921  12.235  39.279  1.00 17.81           C  
ATOM   2751  CG  ARG A 340      -8.144  11.061  38.694  1.00 15.83           C  
ATOM   2752  CD  ARG A 340      -7.999  11.236  37.178  1.00 12.88           C  
ATOM   2753  NE  ARG A 340      -9.273  10.969  36.499  1.00 14.44           N  
ATOM   2754  CZ  ARG A 340      -9.707   9.751  36.190  1.00 14.78           C  
ATOM   2755  NH1 ARG A 340      -8.950   8.691  36.480  1.00 18.83           N  
ATOM   2756  NH2 ARG A 340     -10.868   9.575  35.578  1.00 15.48           N  
ATOM   2757  N   ASN A 341     -10.412  14.215  41.251  1.00 18.63           N  
ATOM   2758  CA  ASN A 341     -10.755  15.565  41.673  1.00 20.25           C  
ATOM   2759  C   ASN A 341     -10.399  15.841  43.127  1.00 21.62           C  
ATOM   2760  O   ASN A 341      -9.861  16.908  43.430  1.00 20.60           O  
ATOM   2761  CB  ASN A 341     -12.249  15.842  41.468  1.00 20.75           C  
ATOM   2762  CG  ASN A 341     -12.650  15.826  40.010  1.00 22.73           C  
ATOM   2763  OD1 ASN A 341     -11.811  16.019  39.128  1.00 19.92           O  
ATOM   2764  ND2 ASN A 341     -13.932  15.588  39.752  1.00 19.43           N  
ATOM   2765  N   GLU A 342     -10.693  14.905  44.032  1.00 23.01           N  
ATOM   2766  CA  GLU A 342     -10.381  15.088  45.450  1.00 24.92           C  
ATOM   2767  C   GLU A 342      -8.883  15.320  45.639  1.00 23.38           C  
ATOM   2768  O   GLU A 342      -8.450  16.241  46.322  1.00 23.02           O  
ATOM   2769  CB  GLU A 342     -10.786  13.876  46.284  1.00 34.32           C  
ATOM   2770  CG  GLU A 342     -12.212  13.421  46.173  1.00 45.56           C  
ATOM   2771  CD  GLU A 342     -13.081  13.715  47.366  1.00 55.05           C  
ATOM   2772  OE1 GLU A 342     -12.636  14.405  48.307  1.00 58.69           O  
ATOM   2773  OE2 GLU A 342     -14.248  13.245  47.380  1.00 62.69           O  
ATOM   2774  N   GLU A 343      -8.094  14.456  44.999  1.00 21.81           N  
ATOM   2775  CA  GLU A 343      -6.640  14.545  45.046  1.00 21.57           C  
ATOM   2776  C   GLU A 343      -6.161  15.890  44.501  1.00 20.53           C  
ATOM   2777  O   GLU A 343      -5.269  16.518  45.076  1.00 19.54           O  
ATOM   2778  CB  GLU A 343      -6.043  13.384  44.247  1.00 23.84           C  
ATOM   2779  CG  GLU A 343      -4.533  13.279  44.307  1.00 32.70           C  
ATOM   2780  CD  GLU A 343      -4.016  12.952  45.696  1.00 41.09           C  
ATOM   2781  OE1 GLU A 343      -4.745  12.273  46.457  1.00 44.01           O  
ATOM   2782  OE2 GLU A 343      -2.886  13.382  46.022  1.00 42.93           O  
ATOM   2783  N   ALA A 344      -6.757  16.333  43.393  1.00 20.00           N  
ATOM   2784  CA  ALA A 344      -6.432  17.609  42.780  1.00 19.44           C  
ATOM   2785  C   ALA A 344      -6.742  18.774  43.714  1.00 19.23           C  
ATOM   2786  O   ALA A 344      -5.907  19.662  43.922  1.00 18.62           O  
ATOM   2787  CB  ALA A 344      -7.213  17.783  41.477  1.00 18.66           C  
ATOM   2788  N   LYS A 345      -7.945  18.779  44.289  1.00 20.42           N  
ATOM   2789  CA  LYS A 345      -8.355  19.827  45.218  1.00 23.38           C  
ATOM   2790  C   LYS A 345      -7.410  19.879  46.422  1.00 23.53           C  
ATOM   2791  O   LYS A 345      -7.009  20.943  46.884  1.00 23.71           O  
ATOM   2792  CB  LYS A 345      -9.777  19.615  45.732  1.00 24.55           C  
ATOM   2793  CG  LYS A 345     -10.891  19.802  44.733  1.00 30.12           C  
ATOM   2794  CD  LYS A 345     -12.247  19.420  45.315  1.00 35.75           C  
ATOM   2795  CE  LYS A 345     -12.329  17.936  45.632  1.00 38.49           C  
ATOM   2796  NZ  LYS A 345     -13.720  17.473  45.889  1.00 40.72           N  
ATOM   2797  N   LYS A 346      -7.076  18.698  46.932  1.00 24.36           N  
ATOM   2798  CA  LYS A 346      -6.171  18.570  48.070  1.00 24.96           C  
ATOM   2799  C   LYS A 346      -4.799  19.140  47.763  1.00 25.11           C  
ATOM   2800  O   LYS A 346      -4.225  19.866  48.583  1.00 24.76           O  
ATOM   2801  CB  LYS A 346      -6.098  17.101  48.485  1.00 29.12           C  
ATOM   2802  CG  LYS A 346      -5.040  16.754  49.507  1.00 33.03           C  
ATOM   2803  CD  LYS A 346      -4.907  15.242  49.658  1.00 39.67           C  
ATOM   2804  CE  LYS A 346      -3.515  14.860  50.131  1.00 48.57           C  
ATOM   2805  NZ  LYS A 346      -3.144  15.503  51.428  1.00 51.24           N  
ATOM   2806  N   LEU A 347      -4.242  18.857  46.589  1.00 24.92           N  
ATOM   2807  CA  LEU A 347      -2.926  19.359  46.210  1.00 25.00           C  
ATOM   2808  C   LEU A 347      -2.912  20.869  46.002  1.00 25.18           C  
ATOM   2809  O   LEU A 347      -1.951  21.561  46.359  1.00 23.46           O  
ATOM   2810  CB  LEU A 347      -2.454  18.670  44.923  1.00 25.75           C  
ATOM   2811  CG  LEU A 347      -1.891  17.258  45.061  1.00 24.89           C  
ATOM   2812  CD1 LEU A 347      -1.937  16.543  43.713  1.00 26.61           C  
ATOM   2813  CD2 LEU A 347      -0.470  17.285  45.601  1.00 26.18           C  
ATOM   2814  N   LEU A 348      -3.991  21.380  45.408  1.00 26.17           N  
ATOM   2815  CA  LEU A 348      -4.102  22.826  45.162  1.00 28.44           C  
ATOM   2816  C   LEU A 348      -4.220  23.553  46.497  1.00 29.59           C  
ATOM   2817  O   LEU A 348      -3.548  24.555  46.748  1.00 29.53           O  
ATOM   2818  CB  LEU A 348      -5.265  23.107  44.235  1.00 28.98           C  
ATOM   2819  CG  LEU A 348      -5.065  23.934  42.977  1.00 32.04           C  
ATOM   2820  CD1 LEU A 348      -5.790  25.273  43.090  1.00 32.02           C  
ATOM   2821  CD2 LEU A 348      -3.593  24.157  42.638  1.00 26.42           C  
ATOM   2822  N   ALA A 349      -5.031  22.990  47.397  1.00 30.55           N  
ATOM   2823  CA  ALA A 349      -5.192  23.536  48.744  1.00 32.82           C  
ATOM   2824  C   ALA A 349      -3.838  23.527  49.455  1.00 33.78           C  
ATOM   2825  O   ALA A 349      -3.465  24.480  50.133  1.00 34.05           O  
ATOM   2826  CB  ALA A 349      -6.214  22.734  49.533  1.00 33.97           C  
ATOM   2827  N   GLU A 350      -3.076  22.451  49.258  1.00 35.37           N  
ATOM   2828  CA  GLU A 350      -1.738  22.304  49.798  1.00 38.12           C  
ATOM   2829  C   GLU A 350      -0.792  23.364  49.231  1.00 38.75           C  
ATOM   2830  O   GLU A 350       0.072  23.890  49.940  1.00 38.59           O  
ATOM   2831  CB  GLU A 350      -1.162  20.915  49.480  1.00 43.11           C  
ATOM   2832  CG  GLU A 350      -1.678  19.782  50.341  1.00 49.04           C  
ATOM   2833  CD  GLU A 350      -1.190  18.416  49.903  1.00 53.89           C  
ATOM   2834  OE1 GLU A 350      -1.844  17.790  49.042  1.00 57.20           O  
ATOM   2835  OE2 GLU A 350      -0.151  17.946  50.420  1.00 59.69           O  
ATOM   2836  N   ALA A 351      -0.965  23.708  47.953  1.00 38.85           N  
ATOM   2837  CA  ALA A 351      -0.149  24.696  47.272  1.00 39.20           C  
ATOM   2838  C   ALA A 351      -0.470  26.138  47.637  1.00 39.57           C  
ATOM   2839  O   ALA A 351       0.224  27.061  47.177  1.00 39.46           O  
ATOM   2840  CB  ALA A 351      -0.254  24.500  45.758  1.00 38.40           C  
ATOM   2841  N   GLY A 352      -1.491  26.387  48.447  1.00 39.19           N  
ATOM   2842  CA  GLY A 352      -1.851  27.700  48.899  1.00 39.81           C  
ATOM   2843  C   GLY A 352      -2.955  28.394  48.143  1.00 40.31           C  
ATOM   2844  O   GLY A 352      -2.927  29.630  48.014  1.00 41.59           O  
ATOM   2845  N   PHE A 353      -3.925  27.646  47.620  1.00 39.50           N  
ATOM   2846  CA  PHE A 353      -5.032  28.255  46.885  1.00 39.99           C  
ATOM   2847  C   PHE A 353      -6.344  28.108  47.634  1.00 42.61           C  
ATOM   2848  O   PHE A 353      -6.735  27.032  48.080  1.00 43.52           O  
ATOM   2849  CB  PHE A 353      -5.118  27.705  45.456  1.00 33.22           C  
ATOM   2850  CG  PHE A 353      -3.899  28.160  44.682  1.00 28.36           C  
ATOM   2851  CD1 PHE A 353      -3.819  29.461  44.222  1.00 27.97           C  
ATOM   2852  CD2 PHE A 353      -2.823  27.314  44.518  1.00 26.57           C  
ATOM   2853  CE1 PHE A 353      -2.694  29.898  43.550  1.00 28.47           C  
ATOM   2854  CE2 PHE A 353      -1.692  27.741  43.851  1.00 28.07           C  
ATOM   2855  CZ  PHE A 353      -1.625  29.035  43.363  1.00 30.10           C  
ATOM   2856  N   THR A 354      -7.017  29.242  47.811  1.00 44.80           N  
ATOM   2857  CA  THR A 354      -8.277  29.331  48.532  1.00 46.46           C  
ATOM   2858  C   THR A 354      -9.398  29.831  47.628  1.00 46.67           C  
ATOM   2859  O   THR A 354      -9.213  29.955  46.418  1.00 46.97           O  
ATOM   2860  CB  THR A 354      -8.144  30.328  49.712  1.00 49.35           C  
ATOM   2861  OG1 THR A 354      -7.747  31.616  49.205  1.00 50.97           O  
ATOM   2862  CG2 THR A 354      -7.121  29.853  50.727  1.00 48.19           C  
ATOM   2863  N   ALA A 355     -10.546  30.158  48.219  1.00 46.82           N  
ATOM   2864  CA  ALA A 355     -11.660  30.704  47.439  1.00 47.61           C  
ATOM   2865  C   ALA A 355     -11.442  32.216  47.295  1.00 48.85           C  
ATOM   2866  O   ALA A 355     -11.871  32.850  46.340  1.00 48.90           O  
ATOM   2867  CB  ALA A 355     -12.987  30.405  48.097  1.00 48.68           C  
ATOM   2868  N   ASP A 356     -10.737  32.772  48.275  1.00 50.32           N  
ATOM   2869  CA  ASP A 356     -10.390  34.185  48.327  1.00 51.56           C  
ATOM   2870  C   ASP A 356      -9.288  34.490  47.316  1.00 48.99           C  
ATOM   2871  O   ASP A 356      -9.307  35.488  46.604  1.00 49.22           O  
ATOM   2872  CB  ASP A 356      -9.915  34.556  49.733  1.00 64.34           C  
ATOM   2873  CG  ASP A 356      -9.576  36.021  49.904  1.00 70.90           C  
ATOM   2874  OD1 ASP A 356     -10.227  36.876  49.264  1.00 75.07           O  
ATOM   2875  OD2 ASP A 356      -8.648  36.326  50.692  1.00 74.64           O  
ATOM   2876  N   LYS A 357      -8.334  33.567  47.240  1.00 45.96           N  
ATOM   2877  CA  LYS A 357      -7.219  33.658  46.303  1.00 43.44           C  
ATOM   2878  C   LYS A 357      -7.107  32.345  45.531  1.00 38.74           C  
ATOM   2879  O   LYS A 357      -6.314  31.457  45.852  1.00 37.50           O  
ATOM   2880  CB  LYS A 357      -5.926  33.953  47.061  1.00 51.78           C  
ATOM   2881  CG  LYS A 357      -5.296  35.294  46.756  1.00 59.70           C  
ATOM   2882  CD  LYS A 357      -6.037  36.454  47.392  1.00 63.08           C  
ATOM   2883  CE  LYS A 357      -5.559  37.786  46.829  1.00 66.21           C  
ATOM   2884  NZ  LYS A 357      -5.924  37.943  45.393  1.00 66.71           N  
ATOM   2885  N   PRO A 358      -7.972  32.179  44.548  1.00 34.20           N  
ATOM   2886  CA  PRO A 358      -8.026  30.990  43.719  1.00 30.60           C  
ATOM   2887  C   PRO A 358      -6.896  31.031  42.697  1.00 27.96           C  
ATOM   2888  O   PRO A 358      -6.215  32.051  42.580  1.00 26.18           O  
ATOM   2889  CB  PRO A 358      -9.379  31.001  42.983  1.00 29.89           C  
ATOM   2890  CG  PRO A 358      -9.754  32.454  43.043  1.00 31.71           C  
ATOM   2891  CD  PRO A 358      -8.944  33.169  44.101  1.00 33.08           C  
ATOM   2892  N   LEU A 359      -6.723  29.922  41.998  1.00 25.52           N  
ATOM   2893  CA  LEU A 359      -5.693  29.877  40.959  1.00 23.32           C  
ATOM   2894  C   LEU A 359      -6.333  30.407  39.664  1.00 21.48           C  
ATOM   2895  O   LEU A 359      -7.363  29.902  39.215  1.00 19.45           O  
ATOM   2896  CB  LEU A 359      -5.128  28.482  40.777  1.00 23.02           C  
ATOM   2897  CG  LEU A 359      -4.247  28.242  39.548  1.00 22.55           C  
ATOM   2898  CD1 LEU A 359      -3.092  29.226  39.496  1.00 21.45           C  
ATOM   2899  CD2 LEU A 359      -3.735  26.806  39.540  1.00 25.09           C  
ATOM   2900  N   THR A 360      -5.720  31.452  39.138  1.00 19.96           N  
ATOM   2901  CA  THR A 360      -6.153  32.110  37.917  1.00 18.82           C  
ATOM   2902  C   THR A 360      -4.977  32.224  36.942  1.00 16.62           C  
ATOM   2903  O   THR A 360      -3.912  32.728  37.319  1.00 17.91           O  
ATOM   2904  CB  THR A 360      -6.676  33.535  38.205  1.00 21.94           C  
ATOM   2905  OG1 THR A 360      -7.772  33.461  39.130  1.00 25.80           O  
ATOM   2906  CG2 THR A 360      -7.122  34.216  36.920  1.00 23.83           C  
ATOM   2907  N   PHE A 361      -5.179  31.761  35.709  1.00 13.35           N  
ATOM   2908  CA  PHE A 361      -4.091  31.841  34.731  1.00 12.01           C  
ATOM   2909  C   PHE A 361      -4.622  31.855  33.309  1.00 11.13           C  
ATOM   2910  O   PHE A 361      -5.815  31.715  33.068  1.00 11.48           O  
ATOM   2911  CB  PHE A 361      -3.108  30.677  34.928  1.00 14.57           C  
ATOM   2912  CG  PHE A 361      -3.763  29.327  34.802  1.00 17.27           C  
ATOM   2913  CD1 PHE A 361      -4.331  28.709  35.907  1.00 16.11           C  
ATOM   2914  CD2 PHE A 361      -3.824  28.686  33.576  1.00 15.85           C  
ATOM   2915  CE1 PHE A 361      -4.948  27.474  35.786  1.00 16.32           C  
ATOM   2916  CE2 PHE A 361      -4.443  27.455  33.445  1.00 16.29           C  
ATOM   2917  CZ  PHE A 361      -5.002  26.843  34.553  1.00 17.71           C  
ATOM   2918  N   ASP A 362      -3.714  32.030  32.348  1.00 10.46           N  
ATOM   2919  CA  ASP A 362      -4.093  32.068  30.952  1.00 11.18           C  
ATOM   2920  C   ASP A 362      -4.008  30.707  30.270  1.00 11.40           C  
ATOM   2921  O   ASP A 362      -3.110  29.910  30.551  1.00 12.01           O  
ATOM   2922  CB  ASP A 362      -3.138  32.998  30.169  1.00 12.17           C  
ATOM   2923  CG  ASP A 362      -3.052  34.346  30.866  1.00 15.05           C  
ATOM   2924  OD1 ASP A 362      -4.142  34.879  31.160  1.00 17.72           O  
ATOM   2925  OD2 ASP A 362      -1.917  34.790  31.102  1.00 11.51           O  
ATOM   2926  N   LEU A 363      -4.936  30.495  29.352  1.00 10.55           N  
ATOM   2927  CA  LEU A 363      -4.944  29.259  28.556  1.00 10.42           C  
ATOM   2928  C   LEU A 363      -4.825  29.724  27.093  1.00 10.48           C  
ATOM   2929  O   LEU A 363      -5.763  30.261  26.510  1.00 11.23           O  
ATOM   2930  CB  LEU A 363      -6.135  28.382  28.798  1.00 13.07           C  
ATOM   2931  CG  LEU A 363      -6.349  27.111  27.993  1.00 16.99           C  
ATOM   2932  CD1 LEU A 363      -5.107  26.235  27.970  1.00 22.79           C  
ATOM   2933  CD2 LEU A 363      -7.538  26.317  28.540  1.00 15.52           C  
ATOM   2934  N   LEU A 364      -3.613  29.564  26.580  1.00  8.68           N  
ATOM   2935  CA  LEU A 364      -3.296  29.982  25.222  1.00 10.07           C  
ATOM   2936  C   LEU A 364      -3.572  28.892  24.201  1.00 10.61           C  
ATOM   2937  O   LEU A 364      -3.238  27.719  24.414  1.00 11.26           O  
ATOM   2938  CB  LEU A 364      -1.812  30.377  25.177  1.00 10.36           C  
ATOM   2939  CG  LEU A 364      -1.247  30.701  23.788  1.00  9.73           C  
ATOM   2940  CD1 LEU A 364      -1.848  31.999  23.262  1.00 10.72           C  
ATOM   2941  CD2 LEU A 364       0.271  30.777  23.847  1.00 10.18           C  
ATOM   2942  N   TYR A 365      -4.160  29.268  23.071  1.00  8.56           N  
ATOM   2943  CA  TYR A 365      -4.419  28.285  22.014  1.00  8.41           C  
ATOM   2944  C   TYR A 365      -4.282  28.963  20.660  1.00  8.90           C  
ATOM   2945  O   TYR A 365      -4.384  30.194  20.542  1.00  8.04           O  
ATOM   2946  CB  TYR A 365      -5.769  27.611  22.214  1.00  8.16           C  
ATOM   2947  CG  TYR A 365      -6.961  28.501  21.973  1.00  9.54           C  
ATOM   2948  CD1 TYR A 365      -7.493  29.304  22.977  1.00  9.68           C  
ATOM   2949  CD2 TYR A 365      -7.547  28.544  20.711  1.00  9.51           C  
ATOM   2950  CE1 TYR A 365      -8.581  30.132  22.728  1.00  9.72           C  
ATOM   2951  CE2 TYR A 365      -8.629  29.359  20.453  1.00  9.10           C  
ATOM   2952  CZ  TYR A 365      -9.145  30.145  21.469  1.00 10.69           C  
ATOM   2953  OH  TYR A 365     -10.225  30.959  21.190  1.00 11.18           O  
ATOM   2954  N   ASN A 366      -3.989  28.175  19.630  1.00  7.63           N  
ATOM   2955  CA  ASN A 366      -3.878  28.741  18.284  1.00  7.30           C  
ATOM   2956  C   ASN A 366      -5.298  28.803  17.709  1.00  8.02           C  
ATOM   2957  O   ASN A 366      -6.086  27.862  17.849  1.00  7.60           O  
ATOM   2958  CB  ASN A 366      -2.949  27.931  17.405  1.00  7.07           C  
ATOM   2959  CG  ASN A 366      -3.293  26.449  17.342  1.00  6.21           C  
ATOM   2960  OD1 ASN A 366      -3.235  25.757  18.355  1.00  6.22           O  
ATOM   2961  ND2 ASN A 366      -3.634  25.977  16.142  1.00  7.27           N  
ATOM   2962  N   THR A 367      -5.621  29.930  17.087  1.00  9.45           N  
ATOM   2963  CA  THR A 367      -6.935  30.139  16.488  1.00  9.27           C  
ATOM   2964  C   THR A 367      -7.464  28.896  15.803  1.00 10.02           C  
ATOM   2965  O   THR A 367      -6.846  28.335  14.884  1.00  8.70           O  
ATOM   2966  CB  THR A 367      -6.829  31.319  15.493  1.00 10.91           C  
ATOM   2967  OG1 THR A 367      -6.270  32.426  16.227  1.00 13.85           O  
ATOM   2968  CG2 THR A 367      -8.184  31.681  14.926  1.00 13.18           C  
ATOM   2969  N   SER A 368      -8.638  28.428  16.245  1.00  9.55           N  
ATOM   2970  CA  SER A 368      -9.246  27.215  15.726  1.00 10.39           C  
ATOM   2971  C   SER A 368     -10.598  26.944  16.382  1.00 12.69           C  
ATOM   2972  O   SER A 368     -10.735  27.161  17.595  1.00 13.07           O  
ATOM   2973  CB  SER A 368      -8.311  26.022  16.045  1.00  9.49           C  
ATOM   2974  OG  SER A 368      -9.030  24.798  16.108  1.00 11.18           O  
ATOM   2975  N   ASP A 369     -11.567  26.441  15.611  1.00 14.05           N  
ATOM   2976  CA  ASP A 369     -12.878  26.151  16.224  1.00 15.65           C  
ATOM   2977  C   ASP A 369     -12.720  25.008  17.234  1.00 13.42           C  
ATOM   2978  O   ASP A 369     -13.250  25.062  18.337  1.00 14.30           O  
ATOM   2979  CB  ASP A 369     -13.927  25.749  15.218  1.00 24.42           C  
ATOM   2980  CG  ASP A 369     -14.340  26.765  14.196  1.00 29.44           C  
ATOM   2981  OD1 ASP A 369     -14.604  27.926  14.574  1.00 38.78           O  
ATOM   2982  OD2 ASP A 369     -14.428  26.412  12.992  1.00 31.17           O  
ATOM   2983  N   LEU A 370     -12.000  23.977  16.804  1.00 11.55           N  
ATOM   2984  CA  LEU A 370     -11.738  22.815  17.638  1.00 10.70           C  
ATOM   2985  C   LEU A 370     -11.028  23.196  18.928  1.00  9.86           C  
ATOM   2986  O   LEU A 370     -11.505  22.865  20.026  1.00  9.42           O  
ATOM   2987  CB  LEU A 370     -10.912  21.790  16.849  1.00 10.66           C  
ATOM   2988  CG  LEU A 370     -10.295  20.633  17.623  1.00 14.55           C  
ATOM   2989  CD1 LEU A 370     -11.356  19.821  18.353  1.00 18.49           C  
ATOM   2990  CD2 LEU A 370      -9.491  19.736  16.685  1.00 15.35           C  
ATOM   2991  N   HIS A 371      -9.900  23.913  18.837  1.00  8.65           N  
ATOM   2992  CA  HIS A 371      -9.165  24.263  20.058  1.00  7.07           C  
ATOM   2993  C   HIS A 371      -9.937  25.210  20.958  1.00  7.96           C  
ATOM   2994  O   HIS A 371      -9.858  25.058  22.190  1.00  8.55           O  
ATOM   2995  CB  HIS A 371      -7.757  24.798  19.776  1.00  7.39           C  
ATOM   2996  CG  HIS A 371      -6.960  23.860  18.911  1.00  6.93           C  
ATOM   2997  ND1 HIS A 371      -6.931  22.502  19.119  1.00  7.86           N  
ATOM   2998  CD2 HIS A 371      -6.166  24.117  17.836  1.00  7.60           C  
ATOM   2999  CE1 HIS A 371      -6.159  21.951  18.187  1.00  8.28           C  
ATOM   3000  NE2 HIS A 371      -5.685  22.909  17.406  1.00  7.21           N  
ATOM   3001  N   LYS A 372     -10.673  26.161  20.383  1.00  7.89           N  
ATOM   3002  CA  LYS A 372     -11.470  27.075  21.208  1.00  8.10           C  
ATOM   3003  C   LYS A 372     -12.530  26.285  21.996  1.00  9.23           C  
ATOM   3004  O   LYS A 372     -12.640  26.451  23.207  1.00  9.21           O  
ATOM   3005  CB  LYS A 372     -12.160  28.122  20.343  1.00 10.08           C  
ATOM   3006  CG  LYS A 372     -13.056  29.070  21.147  1.00 12.97           C  
ATOM   3007  CD  LYS A 372     -14.168  29.601  20.268  1.00 23.26           C  
ATOM   3008  CE  LYS A 372     -14.373  31.094  20.456  1.00 28.88           C  
ATOM   3009  NZ  LYS A 372     -13.930  31.850  19.246  1.00 36.38           N  
ATOM   3010  N   LYS A 373     -13.269  25.421  21.289  1.00  8.99           N  
ATOM   3011  CA  LYS A 373     -14.305  24.615  21.940  1.00 11.18           C  
ATOM   3012  C   LYS A 373     -13.727  23.691  22.992  1.00 11.52           C  
ATOM   3013  O   LYS A 373     -14.324  23.556  24.076  1.00 13.24           O  
ATOM   3014  CB  LYS A 373     -15.128  23.839  20.908  1.00 12.53           C  
ATOM   3015  CG  LYS A 373     -15.917  24.788  20.003  1.00 23.57           C  
ATOM   3016  CD  LYS A 373     -16.878  24.040  19.110  1.00 32.15           C  
ATOM   3017  CE  LYS A 373     -18.319  24.219  19.565  1.00 37.25           C  
ATOM   3018  NZ  LYS A 373     -19.210  23.169  18.979  1.00 42.87           N  
ATOM   3019  N   LEU A 374     -12.568  23.079  22.736  1.00 11.30           N  
ATOM   3020  CA  LEU A 374     -11.944  22.230  23.749  1.00 11.56           C  
ATOM   3021  C   LEU A 374     -11.458  23.076  24.922  1.00 11.89           C  
ATOM   3022  O   LEU A 374     -11.596  22.655  26.084  1.00 12.75           O  
ATOM   3023  CB  LEU A 374     -10.807  21.390  23.187  1.00 14.93           C  
ATOM   3024  CG  LEU A 374     -11.143  20.317  22.154  1.00 18.78           C  
ATOM   3025  CD1 LEU A 374      -9.865  19.743  21.545  1.00 20.29           C  
ATOM   3026  CD2 LEU A 374     -11.989  19.208  22.759  1.00 21.12           C  
ATOM   3027  N   ALA A 375     -10.917  24.270  24.666  1.00 10.61           N  
ATOM   3028  CA  ALA A 375     -10.431  25.137  25.734  1.00 10.94           C  
ATOM   3029  C   ALA A 375     -11.566  25.657  26.624  1.00 11.62           C  
ATOM   3030  O   ALA A 375     -11.409  25.775  27.848  1.00 12.20           O  
ATOM   3031  CB  ALA A 375      -9.644  26.305  25.169  1.00 10.40           C  
ATOM   3032  N   ILE A 376     -12.707  25.977  26.018  1.00 11.95           N  
ATOM   3033  CA  ILE A 376     -13.869  26.442  26.791  1.00 12.44           C  
ATOM   3034  C   ILE A 376     -14.344  25.313  27.702  1.00 14.32           C  
ATOM   3035  O   ILE A 376     -14.646  25.531  28.882  1.00 13.89           O  
ATOM   3036  CB  ILE A 376     -14.984  26.915  25.847  1.00 11.73           C  
ATOM   3037  CG1 ILE A 376     -14.582  28.222  25.148  1.00  9.03           C  
ATOM   3038  CG2 ILE A 376     -16.297  27.101  26.600  1.00 13.69           C  
ATOM   3039  CD1 ILE A 376     -15.448  28.595  23.962  1.00  9.64           C  
ATOM   3040  N   ALA A 377     -14.391  24.084  27.177  1.00 14.90           N  
ATOM   3041  CA  ALA A 377     -14.786  22.904  27.942  1.00 14.78           C  
ATOM   3042  C   ALA A 377     -13.812  22.600  29.074  1.00 15.44           C  
ATOM   3043  O   ALA A 377     -14.214  22.304  30.204  1.00 15.89           O  
ATOM   3044  CB  ALA A 377     -14.890  21.685  27.024  1.00 12.75           C  
ATOM   3045  N   VAL A 378     -12.512  22.682  28.796  1.00 15.71           N  
ATOM   3046  CA  VAL A 378     -11.485  22.453  29.817  1.00 16.05           C  
ATOM   3047  C   VAL A 378     -11.537  23.545  30.875  1.00 16.15           C  
ATOM   3048  O   VAL A 378     -11.396  23.272  32.075  1.00 17.08           O  
ATOM   3049  CB  VAL A 378     -10.092  22.354  29.178  1.00 14.78           C  
ATOM   3050  CG1 VAL A 378      -8.974  22.489  30.192  1.00 14.46           C  
ATOM   3051  CG2 VAL A 378      -9.978  21.020  28.427  1.00 17.27           C  
ATOM   3052  N   ALA A 379     -11.765  24.798  30.464  1.00 14.99           N  
ATOM   3053  CA  ALA A 379     -11.896  25.899  31.418  1.00 15.34           C  
ATOM   3054  C   ALA A 379     -13.053  25.589  32.382  1.00 16.00           C  
ATOM   3055  O   ALA A 379     -12.929  25.715  33.599  1.00 15.40           O  
ATOM   3056  CB  ALA A 379     -12.156  27.201  30.680  1.00 15.58           C  
ATOM   3057  N   SER A 380     -14.180  25.161  31.819  1.00 16.47           N  
ATOM   3058  CA  SER A 380     -15.361  24.805  32.587  1.00 18.18           C  
ATOM   3059  C   SER A 380     -15.122  23.605  33.497  1.00 19.22           C  
ATOM   3060  O   SER A 380     -15.523  23.612  34.669  1.00 17.98           O  
ATOM   3061  CB  SER A 380     -16.526  24.503  31.630  1.00 19.66           C  
ATOM   3062  OG  SER A 380     -17.678  24.130  32.369  1.00 29.59           O  
ATOM   3063  N   ILE A 381     -14.459  22.573  32.979  1.00 18.63           N  
ATOM   3064  CA  ILE A 381     -14.147  21.371  33.761  1.00 19.68           C  
ATOM   3065  C   ILE A 381     -13.242  21.711  34.938  1.00 20.01           C  
ATOM   3066  O   ILE A 381     -13.486  21.280  36.074  1.00 20.30           O  
ATOM   3067  CB  ILE A 381     -13.518  20.276  32.878  1.00 17.41           C  
ATOM   3068  CG1 ILE A 381     -14.594  19.653  31.978  1.00 19.24           C  
ATOM   3069  CG2 ILE A 381     -12.833  19.194  33.702  1.00 20.17           C  
ATOM   3070  CD1 ILE A 381     -14.041  18.935  30.765  1.00 20.24           C  
ATOM   3071  N   TRP A 382     -12.200  22.504  34.698  1.00 19.24           N  
ATOM   3072  CA  TRP A 382     -11.283  22.921  35.741  1.00 18.12           C  
ATOM   3073  C   TRP A 382     -11.946  23.849  36.758  1.00 19.48           C  
ATOM   3074  O   TRP A 382     -11.605  23.798  37.942  1.00 18.50           O  
ATOM   3075  CB  TRP A 382     -10.054  23.602  35.148  1.00 16.21           C  
ATOM   3076  CG  TRP A 382      -8.983  22.647  34.731  1.00 18.04           C  
ATOM   3077  CD1 TRP A 382      -8.784  21.369  35.171  1.00 15.15           C  
ATOM   3078  CD2 TRP A 382      -7.913  22.931  33.813  1.00 17.22           C  
ATOM   3079  NE1 TRP A 382      -7.676  20.831  34.558  1.00 18.40           N  
ATOM   3080  CE2 TRP A 382      -7.122  21.767  33.723  1.00 16.19           C  
ATOM   3081  CE3 TRP A 382      -7.556  24.050  33.053  1.00 19.78           C  
ATOM   3082  CZ2 TRP A 382      -5.993  21.697  32.910  1.00 16.19           C  
ATOM   3083  CZ3 TRP A 382      -6.436  23.976  32.243  1.00 17.82           C  
ATOM   3084  CH2 TRP A 382      -5.667  22.807  32.176  1.00 17.48           C  
ATOM   3085  N   LYS A 383     -12.877  24.682  36.303  1.00 18.20           N  
ATOM   3086  CA  LYS A 383     -13.597  25.575  37.212  1.00 19.49           C  
ATOM   3087  C   LYS A 383     -14.503  24.739  38.123  1.00 22.09           C  
ATOM   3088  O   LYS A 383     -14.483  24.917  39.342  1.00 23.93           O  
ATOM   3089  CB  LYS A 383     -14.400  26.609  36.443  1.00 17.36           C  
ATOM   3090  CG  LYS A 383     -15.273  27.515  37.296  1.00 19.02           C  
ATOM   3091  CD  LYS A 383     -14.428  28.415  38.184  1.00 22.31           C  
ATOM   3092  CE  LYS A 383     -15.295  29.186  39.169  1.00 27.69           C  
ATOM   3093  NZ  LYS A 383     -14.500  30.145  39.989  1.00 27.48           N  
ATOM   3094  N   LYS A 384     -15.263  23.813  37.554  1.00 24.03           N  
ATOM   3095  CA  LYS A 384     -16.158  22.954  38.302  1.00 26.42           C  
ATOM   3096  C   LYS A 384     -15.445  21.950  39.208  1.00 27.98           C  
ATOM   3097  O   LYS A 384     -15.810  21.797  40.378  1.00 28.91           O  
ATOM   3098  CB  LYS A 384     -17.060  22.135  37.366  1.00 30.09           C  
ATOM   3099  CG  LYS A 384     -18.320  22.814  36.886  1.00 40.21           C  
ATOM   3100  CD  LYS A 384     -19.111  21.918  35.938  1.00 45.15           C  
ATOM   3101  CE  LYS A 384     -18.448  21.817  34.573  1.00 48.88           C  
ATOM   3102  NZ  LYS A 384     -18.860  20.604  33.815  1.00 49.14           N  
ATOM   3103  N   ASN A 385     -14.468  21.234  38.665  1.00 26.55           N  
ATOM   3104  CA  ASN A 385     -13.752  20.205  39.384  1.00 25.73           C  
ATOM   3105  C   ASN A 385     -12.637  20.679  40.295  1.00 26.69           C  
ATOM   3106  O   ASN A 385     -12.280  19.961  41.252  1.00 27.18           O  
ATOM   3107  CB  ASN A 385     -13.113  19.225  38.367  1.00 20.98           C  
ATOM   3108  CG  ASN A 385     -14.148  18.426  37.613  1.00 23.83           C  
ATOM   3109  OD1 ASN A 385     -15.352  18.564  37.823  1.00 22.00           O  
ATOM   3110  ND2 ASN A 385     -13.676  17.562  36.714  1.00 24.43           N  
ATOM   3111  N   LEU A 386     -12.064  21.842  40.006  1.00 25.11           N  
ATOM   3112  CA  LEU A 386     -10.922  22.304  40.805  1.00 24.06           C  
ATOM   3113  C   LEU A 386     -11.021  23.711  41.331  1.00 24.53           C  
ATOM   3114  O   LEU A 386     -10.216  24.116  42.190  1.00 24.57           O  
ATOM   3115  CB  LEU A 386      -9.687  22.134  39.892  1.00 24.60           C  
ATOM   3116  CG  LEU A 386      -8.316  22.289  40.520  1.00 23.78           C  
ATOM   3117  CD1 LEU A 386      -8.171  21.369  41.721  1.00 23.07           C  
ATOM   3118  CD2 LEU A 386      -7.229  22.018  39.488  1.00 21.04           C  
ATOM   3119  N   GLY A 387     -11.974  24.511  40.850  1.00 24.07           N  
ATOM   3120  CA  GLY A 387     -12.135  25.886  41.306  1.00 23.54           C  
ATOM   3121  C   GLY A 387     -11.103  26.839  40.723  1.00 23.46           C  
ATOM   3122  O   GLY A 387     -10.806  27.889  41.310  1.00 22.06           O  
ATOM   3123  N   VAL A 388     -10.537  26.487  39.562  1.00 21.92           N  
ATOM   3124  CA  VAL A 388      -9.539  27.363  38.949  1.00 21.39           C  
ATOM   3125  C   VAL A 388     -10.208  28.232  37.882  1.00 18.08           C  
ATOM   3126  O   VAL A 388     -11.183  27.827  37.260  1.00 17.55           O  
ATOM   3127  CB  VAL A 388      -8.337  26.628  38.347  1.00 23.82           C  
ATOM   3128  CG1 VAL A 388      -7.724  25.683  39.381  1.00 24.03           C  
ATOM   3129  CG2 VAL A 388      -8.709  25.877  37.089  1.00 20.97           C  
ATOM   3130  N   ASN A 389      -9.673  29.438  37.747  1.00 17.88           N  
ATOM   3131  CA  ASN A 389     -10.191  30.387  36.759  1.00 19.15           C  
ATOM   3132  C   ASN A 389      -9.186  30.493  35.615  1.00 18.29           C  
ATOM   3133  O   ASN A 389      -7.983  30.672  35.830  1.00 18.58           O  
ATOM   3134  CB  ASN A 389     -10.471  31.746  37.393  1.00 20.66           C  
ATOM   3135  CG  ASN A 389     -11.478  31.599  38.536  1.00 23.37           C  
ATOM   3136  OD1 ASN A 389     -12.615  31.191  38.292  1.00 23.18           O  
ATOM   3137  ND2 ASN A 389     -11.017  31.871  39.746  1.00 26.92           N  
ATOM   3138  N   VAL A 390      -9.697  30.316  34.403  1.00 17.63           N  
ATOM   3139  CA  VAL A 390      -8.853  30.333  33.208  1.00 17.95           C  
ATOM   3140  C   VAL A 390      -9.227  31.461  32.256  1.00 17.93           C  
ATOM   3141  O   VAL A 390     -10.400  31.661  31.929  1.00 19.04           O  
ATOM   3142  CB  VAL A 390      -8.996  28.966  32.495  1.00 21.17           C  
ATOM   3143  CG1 VAL A 390      -8.446  28.986  31.091  1.00 23.34           C  
ATOM   3144  CG2 VAL A 390      -8.315  27.863  33.305  1.00 23.00           C  
ATOM   3145  N   ASN A 391      -8.226  32.194  31.777  1.00 15.98           N  
ATOM   3146  CA  ASN A 391      -8.418  33.268  30.813  1.00 14.77           C  
ATOM   3147  C   ASN A 391      -7.961  32.754  29.433  1.00 12.01           C  
ATOM   3148  O   ASN A 391      -6.768  32.555  29.216  1.00 12.11           O  
ATOM   3149  CB  ASN A 391      -7.629  34.515  31.196  1.00 17.04           C  
ATOM   3150  CG  ASN A 391      -8.193  35.235  32.410  1.00 25.60           C  
ATOM   3151  OD1 ASN A 391      -7.554  35.329  33.457  1.00 27.68           O  
ATOM   3152  ND2 ASN A 391      -9.409  35.759  32.279  1.00 27.05           N  
ATOM   3153  N   LEU A 392      -8.927  32.518  28.552  1.00 10.79           N  
ATOM   3154  CA  LEU A 392      -8.617  32.018  27.215  1.00 10.02           C  
ATOM   3155  C   LEU A 392      -8.028  33.106  26.341  1.00 10.08           C  
ATOM   3156  O   LEU A 392      -8.425  34.275  26.386  1.00 10.01           O  
ATOM   3157  CB  LEU A 392      -9.860  31.428  26.554  1.00 12.68           C  
ATOM   3158  CG  LEU A 392     -10.032  29.912  26.584  1.00 17.46           C  
ATOM   3159  CD1 LEU A 392     -10.029  29.360  27.998  1.00 15.93           C  
ATOM   3160  CD2 LEU A 392     -11.317  29.514  25.849  1.00 15.47           C  
ATOM   3161  N   GLU A 393      -6.992  32.750  25.570  1.00  8.98           N  
ATOM   3162  CA  GLU A 393      -6.325  33.691  24.678  1.00  9.81           C  
ATOM   3163  C   GLU A 393      -5.982  32.988  23.362  1.00 10.25           C  
ATOM   3164  O   GLU A 393      -5.287  31.962  23.418  1.00  9.99           O  
ATOM   3165  CB  GLU A 393      -5.026  34.224  25.296  1.00 12.94           C  
ATOM   3166  CG  GLU A 393      -5.148  34.886  26.646  1.00 22.99           C  
ATOM   3167  CD  GLU A 393      -3.871  35.309  27.314  1.00 28.15           C  
ATOM   3168  OE1 GLU A 393      -2.776  35.026  26.791  1.00 31.57           O  
ATOM   3169  OE2 GLU A 393      -3.962  35.953  28.391  1.00 34.34           O  
ATOM   3170  N   ASN A 394      -6.450  33.485  22.221  1.00  8.79           N  
ATOM   3171  CA  ASN A 394      -6.107  32.849  20.954  1.00  8.38           C  
ATOM   3172  C   ASN A 394      -5.001  33.651  20.268  1.00  8.82           C  
ATOM   3173  O   ASN A 394      -4.913  34.875  20.423  1.00  9.08           O  
ATOM   3174  CB  ASN A 394      -7.298  32.729  19.999  1.00 10.30           C  
ATOM   3175  CG  ASN A 394      -7.751  34.109  19.537  1.00 12.06           C  
ATOM   3176  OD1 ASN A 394      -8.175  34.898  20.383  1.00 10.17           O  
ATOM   3177  ND2 ASN A 394      -7.604  34.407  18.254  1.00 13.46           N  
ATOM   3178  N   GLN A 395      -4.158  32.958  19.516  1.00  9.01           N  
ATOM   3179  CA  GLN A 395      -3.090  33.569  18.746  1.00  8.85           C  
ATOM   3180  C   GLN A 395      -2.959  32.830  17.413  1.00  8.84           C  
ATOM   3181  O   GLN A 395      -3.245  31.622  17.381  1.00  8.73           O  
ATOM   3182  CB  GLN A 395      -1.749  33.516  19.471  1.00  7.95           C  
ATOM   3183  CG  GLN A 395      -1.594  34.583  20.528  1.00  9.60           C  
ATOM   3184  CD  GLN A 395      -0.293  34.564  21.274  1.00 13.67           C  
ATOM   3185  OE1 GLN A 395      -0.150  35.257  22.295  1.00 23.14           O  
ATOM   3186  NE2 GLN A 395       0.680  33.792  20.827  1.00  8.67           N  
ATOM   3187  N   GLU A 396      -2.554  33.529  16.357  1.00  7.46           N  
ATOM   3188  CA  GLU A 396      -2.373  32.814  15.084  1.00  9.41           C  
ATOM   3189  C   GLU A 396      -1.223  31.809  15.267  1.00  8.70           C  
ATOM   3190  O   GLU A 396      -0.335  32.032  16.101  1.00  7.88           O  
ATOM   3191  CB  GLU A 396      -2.057  33.758  13.936  1.00 15.37           C  
ATOM   3192  CG  GLU A 396      -2.893  35.010  13.878  1.00 33.77           C  
ATOM   3193  CD  GLU A 396      -3.194  35.531  12.501  1.00 45.41           C  
ATOM   3194  OE1 GLU A 396      -2.272  35.967  11.771  1.00 49.70           O  
ATOM   3195  OE2 GLU A 396      -4.394  35.535  12.118  1.00 53.23           O  
ATOM   3196  N   TRP A 397      -1.226  30.742  14.487  1.00  7.85           N  
ATOM   3197  CA  TRP A 397      -0.216  29.692  14.555  1.00  8.04           C  
ATOM   3198  C   TRP A 397       1.218  30.148  14.704  1.00  8.51           C  
ATOM   3199  O   TRP A 397       1.892  29.750  15.674  1.00  6.74           O  
ATOM   3200  CB  TRP A 397      -0.355  28.811  13.306  1.00  7.93           C  
ATOM   3201  CG  TRP A 397       0.504  27.595  13.216  1.00  6.86           C  
ATOM   3202  CD1 TRP A 397       1.450  27.352  12.248  1.00  7.45           C  
ATOM   3203  CD2 TRP A 397       0.482  26.432  14.055  1.00  6.26           C  
ATOM   3204  NE1 TRP A 397       2.015  26.115  12.451  1.00  6.53           N  
ATOM   3205  CE2 TRP A 397       1.441  25.527  13.548  1.00  5.20           C  
ATOM   3206  CE3 TRP A 397      -0.247  26.078  15.191  1.00  7.47           C  
ATOM   3207  CZ2 TRP A 397       1.683  24.287  14.129  1.00  6.07           C  
ATOM   3208  CZ3 TRP A 397       0.001  24.842  15.774  1.00  8.03           C  
ATOM   3209  CH2 TRP A 397       0.952  23.956  15.245  1.00  7.32           C  
ATOM   3210  N   LYS A 398       1.757  30.943  13.765  1.00  8.48           N  
ATOM   3211  CA  LYS A 398       3.152  31.352  13.865  1.00 10.39           C  
ATOM   3212  C   LYS A 398       3.442  32.081  15.192  1.00  9.51           C  
ATOM   3213  O   LYS A 398       4.484  31.840  15.804  1.00  9.04           O  
ATOM   3214  CB  LYS A 398       3.662  32.243  12.759  1.00 17.86           C  
ATOM   3215  CG  LYS A 398       2.843  32.633  11.598  1.00 34.44           C  
ATOM   3216  CD  LYS A 398       1.870  33.779  11.870  1.00 42.98           C  
ATOM   3217  CE  LYS A 398       1.204  34.202  10.558  1.00 43.17           C  
ATOM   3218  NZ  LYS A 398      -0.178  34.707  10.767  1.00 47.20           N  
ATOM   3219  N   THR A 399       2.548  32.987  15.564  1.00  8.48           N  
ATOM   3220  CA  THR A 399       2.707  33.763  16.798  1.00 10.10           C  
ATOM   3221  C   THR A 399       2.638  32.867  18.026  1.00  7.95           C  
ATOM   3222  O   THR A 399       3.447  32.957  18.953  1.00  9.60           O  
ATOM   3223  CB  THR A 399       1.602  34.843  16.865  1.00 11.95           C  
ATOM   3224  OG1 THR A 399       1.665  35.608  15.644  1.00 20.18           O  
ATOM   3225  CG2 THR A 399       1.766  35.754  18.059  1.00 12.63           C  
ATOM   3226  N   PHE A 400       1.663  31.965  18.022  1.00  7.76           N  
ATOM   3227  CA  PHE A 400       1.451  30.988  19.086  1.00  7.14           C  
ATOM   3228  C   PHE A 400       2.703  30.165  19.339  1.00  7.07           C  
ATOM   3229  O   PHE A 400       3.144  30.011  20.488  1.00  7.17           O  
ATOM   3230  CB  PHE A 400       0.258  30.135  18.680  1.00  6.49           C  
ATOM   3231  CG  PHE A 400       0.038  28.837  19.376  1.00  8.29           C  
ATOM   3232  CD1 PHE A 400      -0.509  28.803  20.650  1.00 11.10           C  
ATOM   3233  CD2 PHE A 400       0.349  27.633  18.747  1.00  8.69           C  
ATOM   3234  CE1 PHE A 400      -0.743  27.596  21.294  1.00  9.51           C  
ATOM   3235  CE2 PHE A 400       0.120  26.424  19.386  1.00  7.94           C  
ATOM   3236  CZ  PHE A 400      -0.422  26.414  20.662  1.00  8.87           C  
ATOM   3237  N   LEU A 401       3.328  29.650  18.264  1.00  7.97           N  
ATOM   3238  CA  LEU A 401       4.555  28.865  18.424  1.00  7.74           C  
ATOM   3239  C   LEU A 401       5.673  29.716  19.008  1.00  8.92           C  
ATOM   3240  O   LEU A 401       6.401  29.281  19.907  1.00  8.39           O  
ATOM   3241  CB  LEU A 401       4.974  28.241  17.091  1.00  7.19           C  
ATOM   3242  CG  LEU A 401       4.025  27.166  16.530  1.00  9.20           C  
ATOM   3243  CD1 LEU A 401       4.393  26.805  15.104  1.00  7.78           C  
ATOM   3244  CD2 LEU A 401       4.030  25.926  17.425  1.00  9.60           C  
ATOM   3245  N   ASP A 402       5.796  30.958  18.529  1.00  8.76           N  
ATOM   3246  CA  ASP A 402       6.824  31.857  19.045  1.00 10.84           C  
ATOM   3247  C   ASP A 402       6.607  32.152  20.527  1.00 11.30           C  
ATOM   3248  O   ASP A 402       7.562  32.133  21.317  1.00 11.46           O  
ATOM   3249  CB  ASP A 402       6.866  33.144  18.221  1.00 18.65           C  
ATOM   3250  CG  ASP A 402       7.965  34.066  18.745  1.00 30.68           C  
ATOM   3251  OD1 ASP A 402       9.145  33.667  18.670  1.00 36.38           O  
ATOM   3252  OD2 ASP A 402       7.614  35.146  19.260  1.00 37.58           O  
ATOM   3253  N   THR A 403       5.368  32.400  20.926  1.00  9.42           N  
ATOM   3254  CA  THR A 403       5.038  32.649  22.331  1.00  9.02           C  
ATOM   3255  C   THR A 403       5.448  31.490  23.227  1.00  9.11           C  
ATOM   3256  O   THR A 403       5.981  31.684  24.320  1.00  9.34           O  
ATOM   3257  CB  THR A 403       3.525  32.890  22.475  1.00 10.06           C  
ATOM   3258  OG1 THR A 403       3.220  34.103  21.762  1.00 10.45           O  
ATOM   3259  CG2 THR A 403       3.098  33.012  23.926  1.00 10.42           C  
ATOM   3260  N   ARG A 404       5.192  30.257  22.777  1.00  9.26           N  
ATOM   3261  CA  ARG A 404       5.566  29.084  23.577  1.00  9.33           C  
ATOM   3262  C   ARG A 404       7.071  28.969  23.676  1.00  9.49           C  
ATOM   3263  O   ARG A 404       7.585  28.656  24.754  1.00 10.88           O  
ATOM   3264  CB  ARG A 404       4.928  27.830  22.987  1.00  7.69           C  
ATOM   3265  CG  ARG A 404       3.407  27.862  23.158  1.00  8.20           C  
ATOM   3266  CD  ARG A 404       2.747  26.796  22.308  1.00  8.18           C  
ATOM   3267  NE  ARG A 404       3.258  25.466  22.634  1.00  7.68           N  
ATOM   3268  CZ  ARG A 404       3.148  24.410  21.838  1.00  8.66           C  
ATOM   3269  NH1 ARG A 404       2.554  24.522  20.655  1.00 10.62           N  
ATOM   3270  NH2 ARG A 404       3.641  23.237  22.225  1.00  8.53           N  
ATOM   3271  N   HIS A 405       7.792  29.248  22.588  1.00 10.14           N  
ATOM   3272  CA  HIS A 405       9.249  29.232  22.629  1.00 11.03           C  
ATOM   3273  C   HIS A 405       9.778  30.322  23.554  1.00 13.63           C  
ATOM   3274  O   HIS A 405      10.724  30.085  24.322  1.00 14.75           O  
ATOM   3275  CB  HIS A 405       9.847  29.430  21.230  1.00 11.04           C  
ATOM   3276  CG  HIS A 405       9.861  28.123  20.490  1.00  9.48           C  
ATOM   3277  ND1 HIS A 405      10.694  27.085  20.859  1.00 10.58           N  
ATOM   3278  CD2 HIS A 405       9.120  27.689  19.452  1.00  9.79           C  
ATOM   3279  CE1 HIS A 405      10.475  26.050  20.062  1.00 11.20           C  
ATOM   3280  NE2 HIS A 405       9.531  26.394  19.200  1.00 12.84           N  
ATOM   3281  N   GLN A 406       9.152  31.494  23.532  1.00 12.70           N  
ATOM   3282  CA  GLN A 406       9.558  32.600  24.384  1.00 15.47           C  
ATOM   3283  C   GLN A 406       9.308  32.359  25.867  1.00 15.86           C  
ATOM   3284  O   GLN A 406      10.003  32.952  26.706  1.00 16.25           O  
ATOM   3285  CB  GLN A 406       8.812  33.883  23.980  1.00 17.66           C  
ATOM   3286  CG  GLN A 406       9.314  34.462  22.666  1.00 25.70           C  
ATOM   3287  CD  GLN A 406       8.909  35.916  22.515  1.00 35.81           C  
ATOM   3288  OE1 GLN A 406       8.641  36.598  23.509  1.00 42.39           O  
ATOM   3289  NE2 GLN A 406       8.871  36.386  21.276  1.00 40.59           N  
ATOM   3290  N   GLY A 407       8.314  31.549  26.210  1.00 14.90           N  
ATOM   3291  CA  GLY A 407       7.999  31.294  27.617  1.00 18.03           C  
ATOM   3292  C   GLY A 407       7.059  32.388  28.135  1.00 21.03           C  
ATOM   3293  O   GLY A 407       6.893  32.562  29.341  1.00 19.78           O  
ATOM   3294  N   THR A 408       6.404  33.104  27.207  1.00 21.26           N  
ATOM   3295  CA  THR A 408       5.477  34.166  27.597  1.00 23.81           C  
ATOM   3296  C   THR A 408       4.047  33.643  27.699  1.00 24.55           C  
ATOM   3297  O   THR A 408       3.113  34.163  27.073  1.00 23.84           O  
ATOM   3298  CB  THR A 408       5.554  35.361  26.629  1.00 27.93           C  
ATOM   3299  OG1 THR A 408       5.595  34.913  25.271  1.00 27.56           O  
ATOM   3300  CG2 THR A 408       6.813  36.180  26.910  1.00 31.30           C  
ATOM   3301  N   PHE A 409       3.872  32.603  28.528  1.00 20.76           N  
ATOM   3302  CA  PHE A 409       2.591  31.962  28.720  1.00 17.44           C  
ATOM   3303  C   PHE A 409       2.515  31.199  30.039  1.00 14.91           C  
ATOM   3304  O   PHE A 409       3.511  30.998  30.730  1.00 16.58           O  
ATOM   3305  CB  PHE A 409       2.324  30.998  27.558  1.00 14.95           C  
ATOM   3306  CG  PHE A 409       3.110  29.721  27.539  1.00 11.67           C  
ATOM   3307  CD1 PHE A 409       4.426  29.671  27.119  1.00  9.80           C  
ATOM   3308  CD2 PHE A 409       2.490  28.531  27.905  1.00 10.92           C  
ATOM   3309  CE1 PHE A 409       5.117  28.472  27.079  1.00  9.36           C  
ATOM   3310  CE2 PHE A 409       3.173  27.327  27.871  1.00  8.79           C  
ATOM   3311  CZ  PHE A 409       4.488  27.296  27.460  1.00  8.67           C  
ATOM   3312  N   ASP A 410       1.298  30.778  30.374  1.00 12.35           N  
ATOM   3313  CA  ASP A 410       1.055  29.995  31.578  1.00 11.01           C  
ATOM   3314  C   ASP A 410       0.835  28.539  31.164  1.00 10.76           C  
ATOM   3315  O   ASP A 410       1.659  27.660  31.409  1.00  9.93           O  
ATOM   3316  CB  ASP A 410      -0.197  30.482  32.320  1.00 11.69           C  
ATOM   3317  CG  ASP A 410       0.011  31.875  32.889  1.00 11.93           C  
ATOM   3318  OD1 ASP A 410       1.167  32.247  33.138  1.00 13.36           O  
ATOM   3319  OD2 ASP A 410      -1.018  32.555  33.059  1.00 14.13           O  
ATOM   3320  N   VAL A 411      -0.314  28.308  30.546  1.00 10.29           N  
ATOM   3321  CA  VAL A 411      -0.679  26.978  30.044  1.00 10.33           C  
ATOM   3322  C   VAL A 411      -1.043  27.171  28.564  1.00 10.66           C  
ATOM   3323  O   VAL A 411      -1.648  28.204  28.221  1.00 10.40           O  
ATOM   3324  CB  VAL A 411      -1.829  26.321  30.813  1.00 11.39           C  
ATOM   3325  CG1 VAL A 411      -2.290  25.019  30.157  1.00  9.14           C  
ATOM   3326  CG2 VAL A 411      -1.457  26.020  32.270  1.00 10.55           C  
ATOM   3327  N   ALA A 412      -0.660  26.229  27.713  1.00  7.77           N  
ATOM   3328  CA  ALA A 412      -0.954  26.320  26.307  1.00  8.17           C  
ATOM   3329  C   ALA A 412      -1.470  24.987  25.767  1.00  9.36           C  
ATOM   3330  O   ALA A 412      -0.995  23.923  26.145  1.00  8.68           O  
ATOM   3331  CB  ALA A 412       0.292  26.715  25.507  1.00  8.33           C  
ATOM   3332  N   ARG A 413      -2.447  25.091  24.891  1.00  7.36           N  
ATOM   3333  CA  ARG A 413      -2.978  23.897  24.194  1.00  9.38           C  
ATOM   3334  C   ARG A 413      -1.808  23.415  23.339  1.00  9.31           C  
ATOM   3335  O   ARG A 413      -1.015  24.270  22.888  1.00 10.89           O  
ATOM   3336  CB  ARG A 413      -4.180  24.398  23.440  1.00 15.75           C  
ATOM   3337  CG  ARG A 413      -4.833  23.592  22.384  1.00 17.41           C  
ATOM   3338  CD  ARG A 413      -4.104  23.772  21.044  1.00 17.95           C  
ATOM   3339  NE  ARG A 413      -3.831  22.445  20.530  1.00 11.81           N  
ATOM   3340  CZ  ARG A 413      -3.053  22.133  19.511  1.00 11.34           C  
ATOM   3341  NH1 ARG A 413      -2.443  23.067  18.808  1.00  9.35           N  
ATOM   3342  NH2 ARG A 413      -2.928  20.845  19.194  1.00 11.48           N  
ATOM   3343  N   ALA A 414      -1.621  22.120  23.144  1.00  8.04           N  
ATOM   3344  CA  ALA A 414      -0.480  21.655  22.353  1.00  7.55           C  
ATOM   3345  C   ALA A 414      -0.750  20.300  21.724  1.00  7.05           C  
ATOM   3346  O   ALA A 414      -1.657  19.574  22.123  1.00  7.58           O  
ATOM   3347  CB  ALA A 414       0.768  21.560  23.227  1.00  7.14           C  
ATOM   3348  N   GLY A 415       0.043  19.992  20.712  1.00  6.96           N  
ATOM   3349  CA  GLY A 415      -0.077  18.718  20.002  1.00  7.16           C  
ATOM   3350  C   GLY A 415       1.315  18.377  19.466  1.00  6.53           C  
ATOM   3351  O   GLY A 415       1.998  19.263  18.929  1.00  6.86           O  
ATOM   3352  N   TRP A 416       1.742  17.141  19.662  1.00  5.65           N  
ATOM   3353  CA  TRP A 416       3.042  16.732  19.134  1.00  6.32           C  
ATOM   3354  C   TRP A 416       2.811  15.475  18.288  1.00  6.23           C  
ATOM   3355  O   TRP A 416       2.148  14.548  18.775  1.00  5.89           O  
ATOM   3356  CB  TRP A 416       4.098  16.448  20.192  1.00  5.85           C  
ATOM   3357  CG  TRP A 416       5.465  16.216  19.593  1.00  7.24           C  
ATOM   3358  CD1 TRP A 416       6.135  15.035  19.483  1.00  6.85           C  
ATOM   3359  CD2 TRP A 416       6.321  17.222  19.032  1.00  5.25           C  
ATOM   3360  NE1 TRP A 416       7.361  15.237  18.885  1.00  5.27           N  
ATOM   3361  CE2 TRP A 416       7.494  16.574  18.600  1.00  6.18           C  
ATOM   3362  CE3 TRP A 416       6.213  18.610  18.875  1.00  8.22           C  
ATOM   3363  CZ2 TRP A 416       8.557  17.268  18.011  1.00  6.64           C  
ATOM   3364  CZ3 TRP A 416       7.267  19.296  18.286  1.00  7.38           C  
ATOM   3365  CH2 TRP A 416       8.426  18.622  17.865  1.00  6.71           C  
ATOM   3366  N   CYS A 417       3.298  15.499  17.067  1.00  5.48           N  
ATOM   3367  CA  CYS A 417       3.189  14.355  16.172  1.00  5.65           C  
ATOM   3368  C   CYS A 417       4.585  13.785  15.934  1.00  6.82           C  
ATOM   3369  O   CYS A 417       5.538  14.567  15.797  1.00  5.99           O  
ATOM   3370  CB ACYS A 417       2.576  14.728  14.823  0.85  7.78           C  
ATOM   3371  CB BCYS A 417       2.566  14.798  14.851  0.15  1.70           C  
ATOM   3372  SG ACYS A 417       0.839  15.199  14.948  0.85  6.44           S  
ATOM   3373  SG BCYS A 417       2.285  13.568  13.610  0.15  1.70           S  
ATOM   3374  N   ALA A 418       4.701  12.467  15.874  1.00  6.24           N  
ATOM   3375  CA  ALA A 418       5.995  11.836  15.645  1.00  6.46           C  
ATOM   3376  C   ALA A 418       6.643  12.300  14.343  1.00  5.55           C  
ATOM   3377  O   ALA A 418       5.990  12.530  13.323  1.00  6.35           O  
ATOM   3378  CB  ALA A 418       5.819  10.309  15.603  1.00  7.23           C  
ATOM   3379  N   ASP A 419       7.969  12.420  14.400  1.00  5.90           N  
ATOM   3380  CA  ASP A 419       8.772  12.777  13.239  1.00  5.89           C  
ATOM   3381  C   ASP A 419       9.324  11.480  12.630  1.00  5.84           C  
ATOM   3382  O   ASP A 419       9.560  11.372  11.435  1.00  6.73           O  
ATOM   3383  CB  ASP A 419       9.904  13.718  13.640  1.00  6.07           C  
ATOM   3384  CG  ASP A 419       9.378  15.072  14.110  1.00  5.23           C  
ATOM   3385  OD1 ASP A 419       8.386  15.552  13.502  1.00  6.07           O  
ATOM   3386  OD2 ASP A 419       9.941  15.631  15.066  1.00  6.33           O  
ATOM   3387  N   TYR A 420       9.494  10.500  13.504  1.00  5.04           N  
ATOM   3388  CA  TYR A 420       9.943   9.153  13.143  1.00  6.29           C  
ATOM   3389  C   TYR A 420       9.231   8.210  14.121  1.00  5.66           C  
ATOM   3390  O   TYR A 420       8.942   8.618  15.255  1.00  5.26           O  
ATOM   3391  CB  TYR A 420      11.443   9.010  13.148  1.00  7.39           C  
ATOM   3392  CG  TYR A 420      12.162   9.397  14.412  1.00  6.78           C  
ATOM   3393  CD1 TYR A 420      12.472  10.728  14.673  1.00  7.10           C  
ATOM   3394  CD2 TYR A 420      12.566   8.438  15.333  1.00  7.42           C  
ATOM   3395  CE1 TYR A 420      13.135  11.096  15.824  1.00  6.60           C  
ATOM   3396  CE2 TYR A 420      13.231   8.793  16.495  1.00  7.14           C  
ATOM   3397  CZ  TYR A 420      13.522  10.117  16.731  1.00  6.91           C  
ATOM   3398  OH  TYR A 420      14.188  10.499  17.873  1.00  8.15           O  
ATOM   3399  N   ASN A 421       8.910   6.994  13.679  1.00  6.54           N  
ATOM   3400  CA  ASN A 421       8.166   6.092  14.564  1.00  7.22           C  
ATOM   3401  C   ASN A 421       9.037   5.342  15.558  1.00  7.72           C  
ATOM   3402  O   ASN A 421       9.386   4.175  15.362  1.00  8.63           O  
ATOM   3403  CB  ASN A 421       7.323   5.116  13.731  1.00  7.72           C  
ATOM   3404  CG  ASN A 421       6.246   4.436  14.559  1.00  5.98           C  
ATOM   3405  OD1 ASN A 421       6.221   4.508  15.787  1.00  6.92           O  
ATOM   3406  ND2 ASN A 421       5.327   3.758  13.868  1.00 10.08           N  
ATOM   3407  N   GLU A 422       9.333   5.996  16.664  1.00  7.26           N  
ATOM   3408  CA  GLU A 422      10.174   5.461  17.756  1.00  6.20           C  
ATOM   3409  C   GLU A 422       9.945   6.398  18.926  1.00  6.79           C  
ATOM   3410  O   GLU A 422       9.795   7.619  18.703  1.00  7.42           O  
ATOM   3411  CB  GLU A 422      11.627   5.483  17.292  1.00  7.54           C  
ATOM   3412  CG  GLU A 422      12.537   4.425  17.873  1.00  9.46           C  
ATOM   3413  CD  GLU A 422      13.123   4.764  19.221  1.00 10.51           C  
ATOM   3414  OE1 GLU A 422      13.080   5.940  19.648  1.00  8.61           O  
ATOM   3415  OE2 GLU A 422      13.639   3.827  19.884  1.00 11.82           O  
ATOM   3416  N   PRO A 423       9.840   5.928  20.139  1.00  7.24           N  
ATOM   3417  CA  PRO A 423       9.541   6.729  21.306  1.00  7.76           C  
ATOM   3418  C   PRO A 423      10.375   7.966  21.514  1.00  8.44           C  
ATOM   3419  O   PRO A 423       9.832   8.997  21.986  1.00  6.90           O  
ATOM   3420  CB  PRO A 423       9.616   5.780  22.531  1.00  9.02           C  
ATOM   3421  CG  PRO A 423       9.275   4.453  21.852  1.00  8.60           C  
ATOM   3422  CD  PRO A 423       9.936   4.497  20.476  1.00  8.35           C  
ATOM   3423  N   THR A 424      11.660   7.980  21.163  1.00  6.60           N  
ATOM   3424  CA  THR A 424      12.487   9.174  21.334  1.00  6.80           C  
ATOM   3425  C   THR A 424      12.024  10.336  20.477  1.00  6.10           C  
ATOM   3426  O   THR A 424      12.326  11.492  20.824  1.00  6.67           O  
ATOM   3427  CB  THR A 424      13.987   8.936  21.070  1.00  8.71           C  
ATOM   3428  OG1 THR A 424      14.165   8.468  19.736  1.00  7.83           O  
ATOM   3429  CG2 THR A 424      14.559   7.932  22.063  1.00  9.92           C  
ATOM   3430  N   SER A 425      11.254  10.126  19.416  1.00  5.52           N  
ATOM   3431  CA  SER A 425      10.721  11.229  18.615  1.00  7.20           C  
ATOM   3432  C   SER A 425       9.870  12.147  19.496  1.00  6.77           C  
ATOM   3433  O   SER A 425       9.769  13.357  19.254  1.00  6.92           O  
ATOM   3434  CB  SER A 425       9.917  10.696  17.432  1.00  6.27           C  
ATOM   3435  OG  SER A 425       9.589  11.758  16.550  1.00  8.18           O  
ATOM   3436  N   PHE A 426       9.237  11.577  20.515  1.00  6.21           N  
ATOM   3437  CA  PHE A 426       8.503  12.295  21.518  1.00  6.61           C  
ATOM   3438  C   PHE A 426       9.410  12.661  22.695  1.00  8.10           C  
ATOM   3439  O   PHE A 426       9.627  13.838  23.024  1.00  8.32           O  
ATOM   3440  CB  PHE A 426       7.338  11.441  22.073  1.00  8.11           C  
ATOM   3441  CG  PHE A 426       6.098  11.601  21.228  1.00  7.03           C  
ATOM   3442  CD1 PHE A 426       5.978  10.940  20.022  1.00  7.82           C  
ATOM   3443  CD2 PHE A 426       5.084  12.437  21.663  1.00  7.42           C  
ATOM   3444  CE1 PHE A 426       4.839  11.113  19.243  1.00  8.07           C  
ATOM   3445  CE2 PHE A 426       3.945  12.610  20.895  1.00  9.96           C  
ATOM   3446  CZ  PHE A 426       3.828  11.955  19.683  1.00  8.30           C  
ATOM   3447  N   LEU A 427       9.979  11.637  23.344  1.00  7.98           N  
ATOM   3448  CA  LEU A 427      10.785  11.835  24.534  1.00  8.01           C  
ATOM   3449  C   LEU A 427      11.939  12.801  24.409  1.00  7.22           C  
ATOM   3450  O   LEU A 427      12.208  13.534  25.394  1.00  7.40           O  
ATOM   3451  CB  LEU A 427      11.272  10.476  25.079  1.00  7.32           C  
ATOM   3452  CG  LEU A 427      10.123   9.618  25.649  1.00  9.29           C  
ATOM   3453  CD1 LEU A 427      10.563   8.169  25.806  1.00 12.37           C  
ATOM   3454  CD2 LEU A 427       9.623  10.195  26.957  1.00  9.74           C  
ATOM   3455  N   ASN A 428      12.593  12.890  23.263  1.00  6.93           N  
ATOM   3456  CA  ASN A 428      13.706  13.819  23.082  1.00  7.52           C  
ATOM   3457  C   ASN A 428      13.302  15.282  23.189  1.00  7.96           C  
ATOM   3458  O   ASN A 428      14.142  16.133  23.544  1.00  7.94           O  
ATOM   3459  CB  ASN A 428      14.390  13.593  21.739  1.00  8.57           C  
ATOM   3460  CG  ASN A 428      15.237  12.338  21.668  1.00  8.96           C  
ATOM   3461  OD1 ASN A 428      15.620  11.785  22.702  1.00 10.02           O  
ATOM   3462  ND2 ASN A 428      15.524  11.890  20.454  1.00  8.16           N  
ATOM   3463  N   THR A 429      12.037  15.623  22.935  1.00  6.93           N  
ATOM   3464  CA  THR A 429      11.576  17.006  23.028  1.00  7.74           C  
ATOM   3465  C   THR A 429      11.431  17.515  24.456  1.00  8.23           C  
ATOM   3466  O   THR A 429      11.212  18.722  24.672  1.00  8.59           O  
ATOM   3467  CB  THR A 429      10.228  17.208  22.293  1.00  7.90           C  
ATOM   3468  OG1 THR A 429       9.200  16.494  22.993  1.00  8.60           O  
ATOM   3469  CG2 THR A 429      10.328  16.709  20.863  1.00  7.16           C  
ATOM   3470  N   MET A 430      11.543  16.639  25.447  1.00  6.99           N  
ATOM   3471  CA  MET A 430      11.448  16.995  26.849  1.00  7.98           C  
ATOM   3472  C   MET A 430      12.826  17.043  27.507  1.00  8.34           C  
ATOM   3473  O   MET A 430      12.911  17.316  28.710  1.00 10.65           O  
ATOM   3474  CB  MET A 430      10.539  16.023  27.600  1.00  8.23           C  
ATOM   3475  CG  MET A 430       9.074  16.174  27.190  1.00  8.62           C  
ATOM   3476  SD  MET A 430       8.399  17.799  27.647  1.00 11.24           S  
ATOM   3477  CE  MET A 430       6.714  17.591  27.009  1.00 12.03           C  
ATOM   3478  N   LEU A 431      13.873  16.797  26.734  1.00  8.67           N  
ATOM   3479  CA  LEU A 431      15.241  16.889  27.280  1.00  9.26           C  
ATOM   3480  C   LEU A 431      15.483  18.332  27.683  1.00 10.82           C  
ATOM   3481  O   LEU A 431      15.047  19.252  26.971  1.00 10.58           O  
ATOM   3482  CB  LEU A 431      16.259  16.416  26.241  1.00 10.30           C  
ATOM   3483  CG  LEU A 431      16.174  14.915  25.904  1.00  9.61           C  
ATOM   3484  CD1 LEU A 431      17.004  14.576  24.683  1.00 10.35           C  
ATOM   3485  CD2 LEU A 431      16.603  14.081  27.110  1.00 11.56           C  
ATOM   3486  N   SER A 432      16.160  18.575  28.801  1.00 11.20           N  
ATOM   3487  CA  SER A 432      16.394  19.934  29.287  1.00 10.69           C  
ATOM   3488  C   SER A 432      16.882  20.921  28.242  1.00 12.29           C  
ATOM   3489  O   SER A 432      16.460  22.092  28.243  1.00 13.17           O  
ATOM   3490  CB ASER A 432      17.511  19.843  30.363  0.50  4.61           C  
ATOM   3491  CB BSER A 432      17.281  19.916  30.531  0.50  8.90           C  
ATOM   3492  OG ASER A 432      17.114  19.067  31.448  0.50  1.70           O  
ATOM   3493  OG BSER A 432      18.525  19.324  30.279  0.50 12.31           O  
ATOM   3494  N   ASP A 433      17.773  20.521  27.350  1.00 12.07           N  
ATOM   3495  CA  ASP A 433      18.351  21.350  26.323  1.00 14.15           C  
ATOM   3496  C   ASP A 433      17.710  21.262  24.948  1.00 13.49           C  
ATOM   3497  O   ASP A 433      18.250  21.836  23.985  1.00 13.55           O  
ATOM   3498  CB  ASP A 433      19.842  20.942  26.163  1.00 25.32           C  
ATOM   3499  CG  ASP A 433      20.010  19.547  25.587  1.00 33.70           C  
ATOM   3500  OD1 ASP A 433      19.126  18.671  25.746  1.00 28.55           O  
ATOM   3501  OD2 ASP A 433      21.075  19.322  24.953  1.00 39.87           O  
ATOM   3502  N   SER A 434      16.596  20.549  24.810  1.00 10.90           N  
ATOM   3503  CA  SER A 434      15.979  20.421  23.495  1.00  9.10           C  
ATOM   3504  C   SER A 434      15.424  21.728  22.961  1.00  8.80           C  
ATOM   3505  O   SER A 434      14.673  22.441  23.634  1.00  8.69           O  
ATOM   3506  CB  SER A 434      14.848  19.380  23.547  1.00  8.99           C  
ATOM   3507  OG  SER A 434      14.121  19.445  22.325  1.00  8.19           O  
ATOM   3508  N   SER A 435      15.692  21.999  21.680  1.00  8.92           N  
ATOM   3509  CA  SER A 435      15.180  23.174  20.986  1.00  7.72           C  
ATOM   3510  C   SER A 435      13.662  23.108  20.832  1.00  7.74           C  
ATOM   3511  O   SER A 435      13.006  24.122  20.595  1.00  8.58           O  
ATOM   3512  CB  SER A 435      15.839  23.317  19.613  1.00 10.12           C  
ATOM   3513  OG  SER A 435      15.576  22.185  18.782  1.00 10.23           O  
ATOM   3514  N   ASN A 436      13.073  21.926  20.953  1.00  7.81           N  
ATOM   3515  CA  ASN A 436      11.655  21.684  20.892  1.00  7.75           C  
ATOM   3516  C   ASN A 436      10.998  21.687  22.267  1.00  8.52           C  
ATOM   3517  O   ASN A 436       9.780  21.454  22.360  1.00  9.15           O  
ATOM   3518  CB  ASN A 436      11.381  20.297  20.260  1.00  7.24           C  
ATOM   3519  CG  ASN A 436      11.864  20.185  18.831  1.00  7.65           C  
ATOM   3520  OD1 ASN A 436      12.812  19.440  18.544  1.00  7.55           O  
ATOM   3521  ND2 ASN A 436      11.223  20.922  17.923  1.00  7.17           N  
ATOM   3522  N   ASN A 437      11.742  21.934  23.342  1.00  8.82           N  
ATOM   3523  CA  ASN A 437      11.160  21.922  24.692  1.00  8.79           C  
ATOM   3524  C   ASN A 437      10.461  23.233  25.039  1.00  9.63           C  
ATOM   3525  O   ASN A 437      10.996  24.126  25.706  1.00 11.70           O  
ATOM   3526  CB  ASN A 437      12.232  21.566  25.720  1.00  7.82           C  
ATOM   3527  CG  ASN A 437      11.731  21.216  27.094  1.00 10.84           C  
ATOM   3528  OD1 ASN A 437      10.654  21.597  27.554  1.00  9.60           O  
ATOM   3529  ND2 ASN A 437      12.538  20.442  27.832  1.00 11.23           N  
ATOM   3530  N   THR A 438       9.194  23.335  24.628  1.00  9.02           N  
ATOM   3531  CA  THR A 438       8.366  24.509  24.885  1.00  9.89           C  
ATOM   3532  C   THR A 438       7.668  24.397  26.230  1.00 11.11           C  
ATOM   3533  O   THR A 438       7.041  25.336  26.726  1.00 12.83           O  
ATOM   3534  CB  THR A 438       7.362  24.764  23.749  1.00 10.29           C  
ATOM   3535  OG1 THR A 438       6.825  23.527  23.263  1.00 10.76           O  
ATOM   3536  CG2 THR A 438       8.039  25.474  22.577  1.00 13.19           C  
ATOM   3537  N   ALA A 439       7.795  23.237  26.888  1.00 10.37           N  
ATOM   3538  CA  ALA A 439       7.234  23.038  28.220  1.00 10.66           C  
ATOM   3539  C   ALA A 439       8.178  23.673  29.246  1.00 10.49           C  
ATOM   3540  O   ALA A 439       7.861  23.888  30.412  1.00 11.17           O  
ATOM   3541  CB  ALA A 439       7.077  21.554  28.527  1.00  9.76           C  
ATOM   3542  N   HIS A 440       9.409  23.921  28.801  1.00 10.07           N  
ATOM   3543  CA  HIS A 440      10.468  24.493  29.620  1.00 11.14           C  
ATOM   3544  C   HIS A 440      10.712  23.597  30.829  1.00 11.99           C  
ATOM   3545  O   HIS A 440      10.901  24.056  31.946  1.00 12.57           O  
ATOM   3546  CB  HIS A 440      10.108  25.927  30.026  1.00 13.61           C  
ATOM   3547  CG  HIS A 440      10.074  26.792  28.792  1.00 14.84           C  
ATOM   3548  ND1 HIS A 440       8.912  26.995  28.075  1.00 16.83           N  
ATOM   3549  CD2 HIS A 440      11.062  27.426  28.124  1.00 15.20           C  
ATOM   3550  CE1 HIS A 440       9.190  27.751  27.028  1.00 11.54           C  
ATOM   3551  NE2 HIS A 440      10.479  28.029  27.033  1.00 19.26           N  
ATOM   3552  N   TYR A 441      10.684  22.297  30.551  1.00 11.86           N  
ATOM   3553  CA  TYR A 441      10.865  21.236  31.523  1.00 12.30           C  
ATOM   3554  C   TYR A 441      12.334  20.821  31.556  1.00 13.51           C  
ATOM   3555  O   TYR A 441      12.946  20.559  30.519  1.00 13.21           O  
ATOM   3556  CB  TYR A 441       9.982  20.045  31.163  1.00 14.02           C  
ATOM   3557  CG  TYR A 441      10.146  18.781  31.970  1.00 13.33           C  
ATOM   3558  CD1 TYR A 441       9.632  18.683  33.260  1.00 13.28           C  
ATOM   3559  CD2 TYR A 441      10.774  17.662  31.426  1.00 12.52           C  
ATOM   3560  CE1 TYR A 441       9.763  17.517  33.997  1.00 13.69           C  
ATOM   3561  CE2 TYR A 441      10.907  16.495  32.155  1.00 14.04           C  
ATOM   3562  CZ  TYR A 441      10.395  16.427  33.438  1.00 14.63           C  
ATOM   3563  OH  TYR A 441      10.531  15.263  34.167  1.00 13.36           O  
ATOM   3564  N   LYS A 442      12.909  20.837  32.762  1.00 13.73           N  
ATOM   3565  CA  LYS A 442      14.319  20.469  32.924  1.00 14.64           C  
ATOM   3566  C   LYS A 442      14.452  19.461  34.066  1.00 15.50           C  
ATOM   3567  O   LYS A 442      14.366  19.827  35.242  1.00 15.37           O  
ATOM   3568  CB  LYS A 442      15.199  21.682  33.199  1.00 18.09           C  
ATOM   3569  CG  LYS A 442      15.379  22.648  32.043  1.00 22.65           C  
ATOM   3570  CD  LYS A 442      16.426  23.707  32.359  1.00 27.00           C  
ATOM   3571  CE  LYS A 442      16.187  24.962  31.539  1.00 32.99           C  
ATOM   3572  NZ  LYS A 442      16.000  24.676  30.092  1.00 34.24           N  
ATOM   3573  N   SER A 443      14.634  18.200  33.701  1.00 16.09           N  
ATOM   3574  CA  SER A 443      14.788  17.122  34.667  1.00 15.64           C  
ATOM   3575  C   SER A 443      16.025  16.292  34.353  1.00 16.63           C  
ATOM   3576  O   SER A 443      16.109  15.558  33.370  1.00 15.31           O  
ATOM   3577  CB  SER A 443      13.550  16.218  34.663  1.00 14.92           C  
ATOM   3578  OG  SER A 443      13.812  14.990  35.327  1.00 16.82           O  
ATOM   3579  N   PRO A 444      17.015  16.368  35.226  1.00 18.52           N  
ATOM   3580  CA  PRO A 444      18.262  15.623  35.113  1.00 16.97           C  
ATOM   3581  C   PRO A 444      17.981  14.125  35.098  1.00 15.41           C  
ATOM   3582  O   PRO A 444      18.570  13.391  34.300  1.00 14.89           O  
ATOM   3583  CB  PRO A 444      19.149  16.024  36.301  1.00 18.50           C  
ATOM   3584  CG  PRO A 444      18.471  17.284  36.788  1.00 18.42           C  
ATOM   3585  CD  PRO A 444      16.992  17.211  36.426  1.00 18.41           C  
ATOM   3586  N   ALA A 445      17.051  13.682  35.942  1.00 14.78           N  
ATOM   3587  CA  ALA A 445      16.647  12.279  36.007  1.00 16.49           C  
ATOM   3588  C   ALA A 445      16.039  11.828  34.677  1.00 15.35           C  
ATOM   3589  O   ALA A 445      16.375  10.770  34.148  1.00 15.35           O  
ATOM   3590  CB  ALA A 445      15.643  12.071  37.131  1.00 15.68           C  
ATOM   3591  N   PHE A 446      15.137  12.660  34.133  1.00 14.70           N  
ATOM   3592  CA  PHE A 446      14.541  12.352  32.834  1.00 13.60           C  
ATOM   3593  C   PHE A 446      15.646  12.302  31.784  1.00 13.70           C  
ATOM   3594  O   PHE A 446      15.734  11.348  31.005  1.00 14.16           O  
ATOM   3595  CB  PHE A 446      13.499  13.404  32.443  1.00 12.32           C  
ATOM   3596  CG  PHE A 446      12.876  13.132  31.096  1.00  9.59           C  
ATOM   3597  CD1 PHE A 446      11.739  12.347  31.005  1.00 12.31           C  
ATOM   3598  CD2 PHE A 446      13.415  13.668  29.945  1.00  8.64           C  
ATOM   3599  CE1 PHE A 446      11.153  12.087  29.776  1.00 11.07           C  
ATOM   3600  CE2 PHE A 446      12.844  13.409  28.704  1.00  8.55           C  
ATOM   3601  CZ  PHE A 446      11.715  12.615  28.627  1.00 11.39           C  
ATOM   3602  N   ASP A 447      16.521  13.316  31.770  1.00 12.89           N  
ATOM   3603  CA  ASP A 447      17.617  13.369  30.814  1.00 13.80           C  
ATOM   3604  C   ASP A 447      18.484  12.112  30.875  1.00 15.43           C  
ATOM   3605  O   ASP A 447      18.882  11.575  29.840  1.00 14.30           O  
ATOM   3606  CB  ASP A 447      18.497  14.595  31.042  1.00 16.22           C  
ATOM   3607  CG  ASP A 447      17.837  15.917  30.724  1.00 17.88           C  
ATOM   3608  OD1 ASP A 447      16.705  15.953  30.210  1.00 13.67           O  
ATOM   3609  OD2 ASP A 447      18.470  16.968  30.990  1.00 18.13           O  
ATOM   3610  N   LYS A 448      18.782  11.650  32.088  1.00 16.66           N  
ATOM   3611  CA  LYS A 448      19.600  10.457  32.263  1.00 18.06           C  
ATOM   3612  C   LYS A 448      18.959   9.205  31.680  1.00 16.50           C  
ATOM   3613  O   LYS A 448      19.641   8.441  30.976  1.00 16.28           O  
ATOM   3614  CB  LYS A 448      19.921  10.249  33.746  1.00 23.12           C  
ATOM   3615  CG  LYS A 448      20.704   8.990  34.065  1.00 30.23           C  
ATOM   3616  CD  LYS A 448      21.994   8.885  33.265  1.00 35.28           C  
ATOM   3617  CE  LYS A 448      23.000   7.972  33.950  1.00 40.43           C  
ATOM   3618  NZ  LYS A 448      22.407   6.654  34.323  1.00 42.38           N  
ATOM   3619  N   LEU A 449      17.676   8.979  31.935  1.00 15.66           N  
ATOM   3620  CA  LEU A 449      16.969   7.808  31.420  1.00 14.75           C  
ATOM   3621  C   LEU A 449      17.059   7.703  29.905  1.00 16.25           C  
ATOM   3622  O   LEU A 449      17.311   6.627  29.350  1.00 16.35           O  
ATOM   3623  CB  LEU A 449      15.501   7.839  31.870  1.00 13.09           C  
ATOM   3624  CG  LEU A 449      15.276   7.604  33.366  1.00 14.49           C  
ATOM   3625  CD1 LEU A 449      13.914   8.102  33.807  1.00 14.08           C  
ATOM   3626  CD2 LEU A 449      15.444   6.123  33.695  1.00 15.20           C  
ATOM   3627  N   ILE A 450      16.864   8.829  29.210  1.00 14.80           N  
ATOM   3628  CA  ILE A 450      16.948   8.859  27.752  1.00 14.38           C  
ATOM   3629  C   ILE A 450      18.376   8.668  27.275  1.00 14.60           C  
ATOM   3630  O   ILE A 450      18.643   7.939  26.315  1.00 14.12           O  
ATOM   3631  CB  ILE A 450      16.330  10.169  27.210  1.00 13.21           C  
ATOM   3632  CG1 ILE A 450      14.858  10.272  27.619  1.00 11.73           C  
ATOM   3633  CG2 ILE A 450      16.492  10.271  25.700  1.00 11.89           C  
ATOM   3634  CD1 ILE A 450      13.989   9.095  27.206  1.00 12.13           C  
ATOM   3635  N   ALA A 451      19.355   9.254  27.971  1.00 15.41           N  
ATOM   3636  CA  ALA A 451      20.767   9.082  27.616  1.00 16.94           C  
ATOM   3637  C   ALA A 451      21.157   7.605  27.675  1.00 17.06           C  
ATOM   3638  O   ALA A 451      21.899   7.097  26.833  1.00 17.80           O  
ATOM   3639  CB  ALA A 451      21.636   9.914  28.553  1.00 13.86           C  
ATOM   3640  N   ASP A 452      20.619   6.879  28.652  1.00 18.65           N  
ATOM   3641  CA  ASP A 452      20.846   5.469  28.847  1.00 19.54           C  
ATOM   3642  C   ASP A 452      20.280   4.567  27.766  1.00 20.92           C  
ATOM   3643  O   ASP A 452      20.821   3.461  27.559  1.00 22.34           O  
ATOM   3644  CB  ASP A 452      20.264   5.027  30.208  1.00 20.99           C  
ATOM   3645  CG  ASP A 452      21.059   5.571  31.380  1.00 27.83           C  
ATOM   3646  OD1 ASP A 452      22.145   6.153  31.169  1.00 29.99           O  
ATOM   3647  OD2 ASP A 452      20.593   5.419  32.532  1.00 30.52           O  
ATOM   3648  N   THR A 453      19.243   4.960  27.040  1.00 19.30           N  
ATOM   3649  CA  THR A 453      18.645   4.148  26.002  1.00 20.04           C  
ATOM   3650  C   THR A 453      19.569   3.808  24.842  1.00 22.07           C  
ATOM   3651  O   THR A 453      19.331   2.790  24.172  1.00 23.24           O  
ATOM   3652  CB  THR A 453      17.361   4.780  25.409  1.00 18.07           C  
ATOM   3653  OG1 THR A 453      17.699   5.969  24.679  1.00 14.72           O  
ATOM   3654  CG2 THR A 453      16.360   5.073  26.507  1.00 13.87           C  
ATOM   3655  N   LEU A 454      20.582   4.620  24.555  1.00 23.77           N  
ATOM   3656  CA  LEU A 454      21.510   4.344  23.467  1.00 25.52           C  
ATOM   3657  C   LEU A 454      22.818   3.767  24.014  1.00 28.35           C  
ATOM   3658  O   LEU A 454      23.779   3.533  23.285  1.00 27.70           O  
ATOM   3659  CB  LEU A 454      21.781   5.571  22.611  1.00 24.92           C  
ATOM   3660  CG  LEU A 454      20.743   5.976  21.566  1.00 23.19           C  
ATOM   3661  CD1 LEU A 454      21.344   6.972  20.584  1.00 22.36           C  
ATOM   3662  CD2 LEU A 454      20.193   4.769  20.810  1.00 23.90           C  
ATOM   3663  N   LYS A 455      22.827   3.535  25.325  1.00 29.45           N  
ATOM   3664  CA  LYS A 455      23.985   2.947  25.995  1.00 32.53           C  
ATOM   3665  C   LYS A 455      23.780   1.446  26.146  1.00 34.35           C  
ATOM   3666  O   LYS A 455      24.705   0.686  26.430  1.00 36.19           O  
ATOM   3667  CB  LYS A 455      24.266   3.683  27.300  1.00 35.30           C  
ATOM   3668  CG  LYS A 455      25.056   4.972  27.028  1.00 38.70           C  
ATOM   3669  CD  LYS A 455      24.626   6.097  27.950  1.00 45.06           C  
ATOM   3670  CE  LYS A 455      24.989   7.455  27.349  1.00 47.82           C  
ATOM   3671  NZ  LYS A 455      24.370   7.646  26.006  1.00 43.62           N  
ATOM   3672  N   VAL A 456      22.548   1.005  25.896  1.00 32.77           N  
ATOM   3673  CA  VAL A 456      22.174  -0.398  25.887  1.00 31.55           C  
ATOM   3674  C   VAL A 456      22.061  -0.817  24.409  1.00 32.11           C  
ATOM   3675  O   VAL A 456      21.761   0.041  23.567  1.00 31.78           O  
ATOM   3676  CB  VAL A 456      20.855  -0.691  26.606  1.00 29.00           C  
ATOM   3677  CG1 VAL A 456      20.913  -0.249  28.068  1.00 27.98           C  
ATOM   3678  CG2 VAL A 456      19.660  -0.035  25.919  1.00 26.19           C  
ATOM   3679  N   ALA A 457      22.319  -2.074  24.090  1.00 32.16           N  
ATOM   3680  CA  ALA A 457      22.217  -2.531  22.695  1.00 31.52           C  
ATOM   3681  C   ALA A 457      21.091  -3.566  22.598  1.00 32.44           C  
ATOM   3682  O   ALA A 457      21.145  -4.557  21.880  1.00 31.41           O  
ATOM   3683  CB  ALA A 457      23.533  -3.087  22.206  1.00 29.35           C  
ATOM   3684  N   ASP A 458      20.032  -3.287  23.353  1.00 33.47           N  
ATOM   3685  CA  ASP A 458      18.874  -4.169  23.428  1.00 35.78           C  
ATOM   3686  C   ASP A 458      17.570  -3.384  23.411  1.00 36.14           C  
ATOM   3687  O   ASP A 458      17.397  -2.425  24.165  1.00 35.15           O  
ATOM   3688  CB  ASP A 458      19.004  -4.980  24.720  1.00 41.82           C  
ATOM   3689  CG  ASP A 458      17.811  -5.819  25.083  1.00 46.30           C  
ATOM   3690  OD1 ASP A 458      16.982  -6.141  24.205  1.00 53.66           O  
ATOM   3691  OD2 ASP A 458      17.702  -6.182  26.279  1.00 48.57           O  
ATOM   3692  N   ASP A 459      16.635  -3.834  22.573  1.00 35.71           N  
ATOM   3693  CA  ASP A 459      15.333  -3.203  22.454  1.00 34.62           C  
ATOM   3694  C   ASP A 459      14.464  -3.376  23.684  1.00 32.68           C  
ATOM   3695  O   ASP A 459      13.670  -2.469  23.992  1.00 32.76           O  
ATOM   3696  CB  ASP A 459      14.606  -3.699  21.194  1.00 40.90           C  
ATOM   3697  CG  ASP A 459      14.907  -2.801  20.004  1.00 46.88           C  
ATOM   3698  OD1 ASP A 459      14.681  -1.573  20.101  1.00 50.73           O  
ATOM   3699  OD2 ASP A 459      15.369  -3.314  18.968  1.00 49.36           O  
ATOM   3700  N   THR A 460      14.582  -4.472  24.425  1.00 30.27           N  
ATOM   3701  CA  THR A 460      13.779  -4.657  25.634  1.00 29.32           C  
ATOM   3702  C   THR A 460      14.221  -3.701  26.737  1.00 27.70           C  
ATOM   3703  O   THR A 460      13.388  -3.154  27.465  1.00 27.00           O  
ATOM   3704  CB  THR A 460      13.840  -6.096  26.169  1.00 31.88           C  
ATOM   3705  OG1 THR A 460      13.655  -6.994  25.065  1.00 38.47           O  
ATOM   3706  CG2 THR A 460      12.754  -6.336  27.206  1.00 29.60           C  
ATOM   3707  N   GLN A 461      15.533  -3.487  26.856  1.00 26.40           N  
ATOM   3708  CA  GLN A 461      16.046  -2.563  27.872  1.00 26.18           C  
ATOM   3709  C   GLN A 461      15.675  -1.130  27.490  1.00 23.39           C  
ATOM   3710  O   GLN A 461      15.283  -0.314  28.316  1.00 21.17           O  
ATOM   3711  CB  GLN A 461      17.557  -2.711  28.029  1.00 31.66           C  
ATOM   3712  CG  GLN A 461      17.962  -4.023  28.685  1.00 39.77           C  
ATOM   3713  CD  GLN A 461      19.459  -4.197  28.815  1.00 44.03           C  
ATOM   3714  OE1 GLN A 461      20.219  -3.229  28.821  1.00 46.13           O  
ATOM   3715  NE2 GLN A 461      19.900  -5.449  28.931  1.00 47.12           N  
ATOM   3716  N   ARG A 462      15.793  -0.850  26.196  1.00 20.60           N  
ATOM   3717  CA  ARG A 462      15.444   0.459  25.646  1.00 19.76           C  
ATOM   3718  C   ARG A 462      13.988   0.797  25.947  1.00 17.58           C  
ATOM   3719  O   ARG A 462      13.669   1.873  26.465  1.00 14.65           O  
ATOM   3720  CB  ARG A 462      15.694   0.410  24.144  1.00 23.40           C  
ATOM   3721  CG  ARG A 462      16.146   1.694  23.489  1.00 28.09           C  
ATOM   3722  CD  ARG A 462      16.581   1.392  22.050  1.00 31.49           C  
ATOM   3723  NE  ARG A 462      17.998   1.084  21.974  1.00 34.00           N  
ATOM   3724  CZ  ARG A 462      18.561   0.146  21.223  1.00 34.70           C  
ATOM   3725  NH1 ARG A 462      17.830  -0.643  20.453  1.00 31.22           N  
ATOM   3726  NH2 ARG A 462      19.882   0.002  21.257  1.00 34.31           N  
ATOM   3727  N   SER A 463      13.080  -0.135  25.653  1.00 16.18           N  
ATOM   3728  CA  SER A 463      11.656   0.050  25.888  1.00 16.31           C  
ATOM   3729  C   SER A 463      11.317   0.270  27.351  1.00 17.23           C  
ATOM   3730  O   SER A 463      10.436   1.072  27.694  1.00 16.02           O  
ATOM   3731  CB  SER A 463      10.862  -1.154  25.355  1.00 18.44           C  
ATOM   3732  OG  SER A 463      10.822  -1.106  23.936  1.00 22.28           O  
ATOM   3733  N   GLU A 464      12.019  -0.444  28.236  1.00 17.14           N  
ATOM   3734  CA  GLU A 464      11.805  -0.291  29.677  1.00 16.69           C  
ATOM   3735  C   GLU A 464      12.276   1.082  30.136  1.00 14.89           C  
ATOM   3736  O   GLU A 464      11.643   1.714  30.994  1.00 14.93           O  
ATOM   3737  CB  GLU A 464      12.498  -1.444  30.407  1.00 23.49           C  
ATOM   3738  CG  GLU A 464      11.807  -2.774  30.088  1.00 32.03           C  
ATOM   3739  CD  GLU A 464      12.426  -3.953  30.806  1.00 40.69           C  
ATOM   3740  OE1 GLU A 464      13.669  -3.993  30.921  1.00 40.80           O  
ATOM   3741  OE2 GLU A 464      11.652  -4.840  31.247  1.00 43.22           O  
ATOM   3742  N   LEU A 465      13.347   1.587  29.530  1.00 14.13           N  
ATOM   3743  CA  LEU A 465      13.857   2.919  29.834  1.00 13.16           C  
ATOM   3744  C   LEU A 465      12.876   3.978  29.330  1.00 13.37           C  
ATOM   3745  O   LEU A 465      12.636   4.977  30.017  1.00 12.10           O  
ATOM   3746  CB  LEU A 465      15.243   3.135  29.235  1.00 15.12           C  
ATOM   3747  CG  LEU A 465      16.403   2.456  29.986  1.00 15.13           C  
ATOM   3748  CD1 LEU A 465      17.645   2.418  29.118  1.00 15.29           C  
ATOM   3749  CD2 LEU A 465      16.666   3.172  31.300  1.00 15.99           C  
ATOM   3750  N   TYR A 466      12.269   3.736  28.160  1.00 13.14           N  
ATOM   3751  CA  TYR A 466      11.271   4.683  27.651  1.00 12.44           C  
ATOM   3752  C   TYR A 466      10.058   4.726  28.581  1.00 13.14           C  
ATOM   3753  O   TYR A 466       9.488   5.793  28.832  1.00 11.99           O  
ATOM   3754  CB  TYR A 466      10.822   4.347  26.247  1.00 11.11           C  
ATOM   3755  CG  TYR A 466      11.870   4.384  25.172  1.00  9.08           C  
ATOM   3756  CD1 TYR A 466      12.929   5.281  25.195  1.00  9.09           C  
ATOM   3757  CD2 TYR A 466      11.786   3.498  24.102  1.00  8.99           C  
ATOM   3758  CE1 TYR A 466      13.872   5.292  24.183  1.00  8.87           C  
ATOM   3759  CE2 TYR A 466      12.710   3.519  23.077  1.00  9.59           C  
ATOM   3760  CZ  TYR A 466      13.761   4.413  23.130  1.00  9.12           C  
ATOM   3761  OH  TYR A 466      14.683   4.411  22.117  1.00  9.61           O  
ATOM   3762  N   ALA A 467       9.655   3.555  29.097  1.00 11.92           N  
ATOM   3763  CA  ALA A 467       8.533   3.491  30.030  1.00 12.42           C  
ATOM   3764  C   ALA A 467       8.877   4.251  31.313  1.00 11.84           C  
ATOM   3765  O   ALA A 467       8.039   4.990  31.845  1.00 12.30           O  
ATOM   3766  CB  ALA A 467       8.154   2.051  30.328  1.00 14.32           C  
ATOM   3767  N   LYS A 468      10.110   4.087  31.799  1.00 12.28           N  
ATOM   3768  CA  LYS A 468      10.562   4.787  33.000  1.00 12.65           C  
ATOM   3769  C   LYS A 468      10.609   6.301  32.766  1.00 12.62           C  
ATOM   3770  O   LYS A 468      10.228   7.075  33.653  1.00 13.92           O  
ATOM   3771  CB  LYS A 468      11.923   4.283  33.457  1.00 17.35           C  
ATOM   3772  CG  LYS A 468      12.064   2.824  33.785  1.00 32.92           C  
ATOM   3773  CD  LYS A 468      11.141   2.325  34.871  1.00 42.04           C  
ATOM   3774  CE  LYS A 468       9.964   1.527  34.330  1.00 47.37           C  
ATOM   3775  NZ  LYS A 468      10.390   0.251  33.685  1.00 50.73           N  
ATOM   3776  N   ALA A 469      11.046   6.736  31.590  1.00 11.52           N  
ATOM   3777  CA  ALA A 469      11.101   8.152  31.230  1.00 11.83           C  
ATOM   3778  C   ALA A 469       9.709   8.778  31.243  1.00 11.92           C  
ATOM   3779  O   ALA A 469       9.514   9.900  31.729  1.00 11.86           O  
ATOM   3780  CB  ALA A 469      11.740   8.321  29.850  1.00 11.66           C  
ATOM   3781  N   GLU A 470       8.710   8.048  30.744  1.00 11.36           N  
ATOM   3782  CA  GLU A 470       7.326   8.514  30.759  1.00 11.42           C  
ATOM   3783  C   GLU A 470       6.810   8.615  32.190  1.00 12.80           C  
ATOM   3784  O   GLU A 470       6.093   9.546  32.566  1.00 12.80           O  
ATOM   3785  CB  GLU A 470       6.444   7.547  29.951  1.00 10.27           C  
ATOM   3786  CG  GLU A 470       6.555   7.753  28.449  1.00 11.14           C  
ATOM   3787  CD  GLU A 470       5.855   9.011  27.964  1.00 10.17           C  
ATOM   3788  OE1 GLU A 470       4.957   9.537  28.659  1.00 11.65           O  
ATOM   3789  OE2 GLU A 470       6.206   9.485  26.860  1.00 11.41           O  
ATOM   3790  N   GLN A 471       7.188   7.636  33.030  1.00 12.90           N  
ATOM   3791  CA  GLN A 471       6.774   7.669  34.435  1.00 12.55           C  
ATOM   3792  C   GLN A 471       7.391   8.881  35.127  1.00 12.97           C  
ATOM   3793  O   GLN A 471       6.740   9.525  35.955  1.00 13.42           O  
ATOM   3794  CB  GLN A 471       7.171   6.368  35.129  1.00 12.60           C  
ATOM   3795  CG  GLN A 471       6.290   5.188  34.734  1.00 14.09           C  
ATOM   3796  CD  GLN A 471       6.769   3.888  35.362  1.00 20.45           C  
ATOM   3797  OE1 GLN A 471       7.973   3.633  35.461  1.00 21.46           O  
ATOM   3798  NE2 GLN A 471       5.820   3.064  35.792  1.00 18.51           N  
ATOM   3799  N   GLN A 472       8.636   9.210  34.785  1.00 11.99           N  
ATOM   3800  CA  GLN A 472       9.312  10.378  35.351  1.00 13.87           C  
ATOM   3801  C   GLN A 472       8.584  11.665  34.955  1.00 14.10           C  
ATOM   3802  O   GLN A 472       8.290  12.540  35.764  1.00 13.92           O  
ATOM   3803  CB  GLN A 472      10.761  10.448  34.869  1.00 15.37           C  
ATOM   3804  CG  GLN A 472      11.545  11.635  35.431  1.00 16.73           C  
ATOM   3805  CD  GLN A 472      11.702  11.526  36.938  1.00 22.88           C  
ATOM   3806  OE1 GLN A 472      12.207  10.516  37.431  1.00 24.77           O  
ATOM   3807  NE2 GLN A 472      11.260  12.538  37.671  1.00 20.61           N  
ATOM   3808  N   LEU A 473       8.258  11.766  33.670  1.00 13.47           N  
ATOM   3809  CA  LEU A 473       7.524  12.931  33.150  1.00 12.83           C  
ATOM   3810  C   LEU A 473       6.182  13.055  33.857  1.00 13.30           C  
ATOM   3811  O   LEU A 473       5.735  14.138  34.252  1.00 14.23           O  
ATOM   3812  CB  LEU A 473       7.369  12.713  31.652  1.00 14.04           C  
ATOM   3813  CG  LEU A 473       7.111  13.887  30.731  1.00 20.21           C  
ATOM   3814  CD1 LEU A 473       8.267  14.878  30.732  1.00 15.61           C  
ATOM   3815  CD2 LEU A 473       6.864  13.369  29.311  1.00 17.88           C  
ATOM   3816  N   ASP A 474       5.507  11.924  34.045  1.00 13.75           N  
ATOM   3817  CA  ASP A 474       4.229  11.830  34.708  1.00 14.83           C  
ATOM   3818  C   ASP A 474       4.313  12.157  36.194  1.00 15.59           C  
ATOM   3819  O   ASP A 474       3.455  12.883  36.720  1.00 15.35           O  
ATOM   3820  CB  ASP A 474       3.638  10.418  34.525  1.00 15.96           C  
ATOM   3821  CG  ASP A 474       2.277  10.295  35.187  1.00 18.39           C  
ATOM   3822  OD1 ASP A 474       1.431  11.193  34.996  1.00 16.24           O  
ATOM   3823  OD2 ASP A 474       2.062   9.303  35.919  1.00 20.02           O  
ATOM   3824  N   LYS A 475       5.352  11.671  36.879  1.00 15.42           N  
ATOM   3825  CA  LYS A 475       5.473  11.965  38.313  1.00 17.12           C  
ATOM   3826  C   LYS A 475       5.697  13.456  38.525  1.00 16.16           C  
ATOM   3827  O   LYS A 475       5.188  14.029  39.495  1.00 16.42           O  
ATOM   3828  CB  LYS A 475       6.505  11.104  38.999  1.00 22.42           C  
ATOM   3829  CG  LYS A 475       7.952  11.482  38.918  1.00 35.32           C  
ATOM   3830  CD  LYS A 475       8.784  10.921  40.058  1.00 40.64           C  
ATOM   3831  CE  LYS A 475       8.831   9.408  40.087  1.00 47.60           C  
ATOM   3832  NZ  LYS A 475       9.551   8.812  38.926  1.00 47.77           N  
ATOM   3833  N   ASP A 476       6.388  14.112  37.601  1.00 14.66           N  
ATOM   3834  CA  ASP A 476       6.623  15.544  37.668  1.00 16.04           C  
ATOM   3835  C   ASP A 476       5.463  16.354  37.105  1.00 15.41           C  
ATOM   3836  O   ASP A 476       5.487  17.587  37.168  1.00 15.59           O  
ATOM   3837  CB  ASP A 476       7.879  15.924  36.853  1.00 13.99           C  
ATOM   3838  CG  ASP A 476       9.144  15.371  37.476  1.00 17.31           C  
ATOM   3839  OD1 ASP A 476       9.146  15.151  38.712  1.00 20.24           O  
ATOM   3840  OD2 ASP A 476      10.134  15.163  36.746  1.00 13.27           O  
ATOM   3841  N   SER A 477       4.492  15.685  36.493  1.00 15.20           N  
ATOM   3842  CA  SER A 477       3.360  16.352  35.860  1.00 14.37           C  
ATOM   3843  C   SER A 477       3.856  17.470  34.948  1.00 14.46           C  
ATOM   3844  O   SER A 477       3.411  18.622  35.010  1.00 14.22           O  
ATOM   3845  CB  SER A 477       2.356  16.859  36.891  1.00 14.18           C  
ATOM   3846  OG  SER A 477       1.580  15.776  37.400  1.00 17.31           O  
ATOM   3847  N   ALA A 478       4.779  17.119  34.043  1.00 13.43           N  
ATOM   3848  CA  ALA A 478       5.336  18.088  33.106  1.00 13.06           C  
ATOM   3849  C   ALA A 478       4.254  18.665  32.203  1.00 13.94           C  
ATOM   3850  O   ALA A 478       4.271  19.850  31.850  1.00 13.19           O  
ATOM   3851  CB  ALA A 478       6.417  17.425  32.256  1.00 14.15           C  
ATOM   3852  N   ILE A 479       3.323  17.819  31.769  1.00 12.99           N  
ATOM   3853  CA  ILE A 479       2.233  18.195  30.894  1.00 13.06           C  
ATOM   3854  C   ILE A 479       0.905  17.606  31.375  1.00 13.19           C  
ATOM   3855  O   ILE A 479       0.849  16.787  32.303  1.00 14.41           O  
ATOM   3856  CB  ILE A 479       2.428  17.668  29.443  1.00 13.32           C  
ATOM   3857  CG1 ILE A 479       2.489  16.133  29.443  1.00 13.56           C  
ATOM   3858  CG2 ILE A 479       3.655  18.253  28.772  1.00 12.96           C  
ATOM   3859  CD1 ILE A 479       2.389  15.507  28.069  1.00 15.43           C  
ATOM   3860  N   VAL A 480      -0.169  17.990  30.693  1.00 10.70           N  
ATOM   3861  CA  VAL A 480      -1.485  17.434  30.982  1.00 10.91           C  
ATOM   3862  C   VAL A 480      -1.920  16.684  29.717  1.00 11.06           C  
ATOM   3863  O   VAL A 480      -2.432  17.308  28.785  1.00  9.77           O  
ATOM   3864  CB  VAL A 480      -2.541  18.496  31.316  1.00  9.95           C  
ATOM   3865  CG1 VAL A 480      -3.872  17.822  31.634  1.00 11.80           C  
ATOM   3866  CG2 VAL A 480      -2.115  19.379  32.480  1.00 12.03           C  
ATOM   3867  N   PRO A 481      -1.672  15.393  29.667  1.00 10.77           N  
ATOM   3868  CA  PRO A 481      -2.064  14.565  28.525  1.00 10.36           C  
ATOM   3869  C   PRO A 481      -3.584  14.585  28.420  1.00 10.96           C  
ATOM   3870  O   PRO A 481      -4.269  14.498  29.449  1.00 10.89           O  
ATOM   3871  CB  PRO A 481      -1.540  13.145  28.779  1.00 11.19           C  
ATOM   3872  CG  PRO A 481      -0.622  13.341  29.965  1.00 12.18           C  
ATOM   3873  CD  PRO A 481      -1.062  14.593  30.721  1.00 12.17           C  
ATOM   3874  N   VAL A 482      -4.124  14.757  27.217  1.00  9.94           N  
ATOM   3875  CA  VAL A 482      -5.576  14.787  27.042  1.00 10.01           C  
ATOM   3876  C   VAL A 482      -6.030  13.573  26.235  1.00 10.23           C  
ATOM   3877  O   VAL A 482      -6.817  12.753  26.722  1.00 11.24           O  
ATOM   3878  CB  VAL A 482      -6.068  16.080  26.374  1.00 11.22           C  
ATOM   3879  CG1 VAL A 482      -7.594  16.102  26.256  1.00 12.79           C  
ATOM   3880  CG2 VAL A 482      -5.597  17.312  27.136  1.00 10.21           C  
ATOM   3881  N   TYR A 483      -5.522  13.428  25.009  1.00  9.68           N  
ATOM   3882  CA  TYR A 483      -5.914  12.280  24.192  1.00 10.38           C  
ATOM   3883  C   TYR A 483      -4.903  11.981  23.092  1.00 10.21           C  
ATOM   3884  O   TYR A 483      -4.087  12.831  22.725  1.00 10.10           O  
ATOM   3885  CB  TYR A 483      -7.300  12.495  23.595  1.00 11.94           C  
ATOM   3886  CG  TYR A 483      -7.470  13.601  22.585  1.00 14.86           C  
ATOM   3887  CD1 TYR A 483      -7.012  13.474  21.286  1.00 15.76           C  
ATOM   3888  CD2 TYR A 483      -8.125  14.784  22.919  1.00 16.18           C  
ATOM   3889  CE1 TYR A 483      -7.175  14.474  20.347  1.00 17.32           C  
ATOM   3890  CE2 TYR A 483      -8.299  15.796  21.992  1.00 16.85           C  
ATOM   3891  CZ  TYR A 483      -7.826  15.633  20.710  1.00 18.40           C  
ATOM   3892  OH  TYR A 483      -7.996  16.634  19.777  1.00 21.55           O  
ATOM   3893  N   TYR A 484      -4.976  10.753  22.577  1.00  9.94           N  
ATOM   3894  CA  TYR A 484      -4.119  10.356  21.451  1.00  9.06           C  
ATOM   3895  C   TYR A 484      -4.989  10.602  20.216  1.00 10.96           C  
ATOM   3896  O   TYR A 484      -6.130  10.123  20.156  1.00 11.95           O  
ATOM   3897  CB  TYR A 484      -3.652   8.912  21.518  1.00  9.33           C  
ATOM   3898  CG  TYR A 484      -3.012   8.594  22.860  1.00 10.17           C  
ATOM   3899  CD1 TYR A 484      -1.844   9.234  23.260  1.00  9.25           C  
ATOM   3900  CD2 TYR A 484      -3.623   7.709  23.742  1.00  9.76           C  
ATOM   3901  CE1 TYR A 484      -1.275   8.981  24.493  1.00 10.15           C  
ATOM   3902  CE2 TYR A 484      -3.054   7.446  24.975  1.00 10.27           C  
ATOM   3903  CZ  TYR A 484      -1.891   8.088  25.354  1.00 10.59           C  
ATOM   3904  OH  TYR A 484      -1.330   7.826  26.584  1.00 10.43           O  
ATOM   3905  N   TYR A 485      -4.497  11.431  19.301  1.00 10.10           N  
ATOM   3906  CA  TYR A 485      -5.258  11.772  18.126  1.00  9.61           C  
ATOM   3907  C   TYR A 485      -5.509  10.551  17.211  1.00 10.93           C  
ATOM   3908  O   TYR A 485      -4.793   9.576  17.199  1.00 10.86           O  
ATOM   3909  CB  TYR A 485      -4.516  12.732  17.216  1.00  9.44           C  
ATOM   3910  CG  TYR A 485      -4.255  14.157  17.534  1.00  8.90           C  
ATOM   3911  CD1 TYR A 485      -3.440  14.555  18.579  1.00  7.14           C  
ATOM   3912  CD2 TYR A 485      -4.765  15.164  16.704  1.00 10.18           C  
ATOM   3913  CE1 TYR A 485      -3.159  15.890  18.818  1.00  7.44           C  
ATOM   3914  CE2 TYR A 485      -4.499  16.501  16.942  1.00 10.45           C  
ATOM   3915  CZ  TYR A 485      -3.684  16.852  17.991  1.00  9.40           C  
ATOM   3916  OH  TYR A 485      -3.402  18.180  18.238  1.00 12.08           O  
ATOM   3917  N   VAL A 486      -6.522  10.752  16.381  1.00 13.08           N  
ATOM   3918  CA  VAL A 486      -6.840   9.882  15.273  1.00 12.49           C  
ATOM   3919  C   VAL A 486      -6.674  10.844  14.060  1.00 12.01           C  
ATOM   3920  O   VAL A 486      -6.859  12.056  14.261  1.00 12.30           O  
ATOM   3921  CB  VAL A 486      -8.214   9.239  15.187  1.00 18.00           C  
ATOM   3922  CG1 VAL A 486      -8.381   8.166  16.257  1.00 18.34           C  
ATOM   3923  CG2 VAL A 486      -9.338  10.263  15.284  1.00 16.06           C  
ATOM   3924  N   ASN A 487      -6.293  10.313  12.929  1.00 11.82           N  
ATOM   3925  CA  ASN A 487      -6.124  11.164  11.745  1.00 11.91           C  
ATOM   3926  C   ASN A 487      -7.459  11.195  10.992  1.00 13.86           C  
ATOM   3927  O   ASN A 487      -7.722  10.337  10.151  1.00 13.98           O  
ATOM   3928  CB  ASN A 487      -5.000  10.629  10.884  1.00 12.15           C  
ATOM   3929  CG  ASN A 487      -4.732  11.468   9.651  1.00 18.12           C  
ATOM   3930  OD1 ASN A 487      -5.341  12.520   9.438  1.00 16.20           O  
ATOM   3931  ND2 ASN A 487      -3.828  10.971   8.818  1.00 16.82           N  
ATOM   3932  N   ALA A 488      -8.284  12.176  11.349  1.00 12.32           N  
ATOM   3933  CA  ALA A 488      -9.595  12.337  10.727  1.00 12.87           C  
ATOM   3934  C   ALA A 488      -9.603  13.539   9.784  1.00 12.41           C  
ATOM   3935  O   ALA A 488      -9.223  14.659  10.139  1.00 12.76           O  
ATOM   3936  CB  ALA A 488     -10.668  12.482  11.796  1.00 12.76           C  
ATOM   3937  N   ARG A 489     -10.033  13.314   8.547  1.00 12.15           N  
ATOM   3938  CA  ARG A 489     -10.087  14.373   7.549  1.00 12.37           C  
ATOM   3939  C   ARG A 489     -11.020  13.965   6.419  1.00 12.75           C  
ATOM   3940  O   ARG A 489     -11.305  12.767   6.280  1.00 14.23           O  
ATOM   3941  CB  ARG A 489      -8.683  14.603   6.943  1.00 15.30           C  
ATOM   3942  CG  ARG A 489      -8.031  13.302   6.488  1.00 17.43           C  
ATOM   3943  CD  ARG A 489      -7.176  13.453   5.266  1.00 27.05           C  
ATOM   3944  NE  ARG A 489      -6.332  14.643   5.251  1.00 31.15           N  
ATOM   3945  CZ  ARG A 489      -5.099  14.722   5.736  1.00 32.83           C  
ATOM   3946  NH1 ARG A 489      -4.526  13.666   6.300  1.00 30.62           N  
ATOM   3947  NH2 ARG A 489      -4.423  15.865   5.659  1.00 33.64           N  
ATOM   3948  N   LEU A 490     -11.445  14.932   5.611  1.00  9.89           N  
ATOM   3949  CA  LEU A 490     -12.303  14.588   4.471  1.00 10.22           C  
ATOM   3950  C   LEU A 490     -11.453  14.557   3.204  1.00  9.96           C  
ATOM   3951  O   LEU A 490     -10.600  15.437   2.990  1.00  9.18           O  
ATOM   3952  CB  LEU A 490     -13.457  15.572   4.313  1.00  9.97           C  
ATOM   3953  CG  LEU A 490     -14.293  15.880   5.553  1.00 13.44           C  
ATOM   3954  CD1 LEU A 490     -15.328  16.956   5.239  1.00  9.50           C  
ATOM   3955  CD2 LEU A 490     -14.969  14.615   6.070  1.00 14.71           C  
ATOM   3956  N   VAL A 491     -11.638  13.544   2.379  1.00  9.57           N  
ATOM   3957  CA  VAL A 491     -10.904  13.376   1.129  1.00  9.57           C  
ATOM   3958  C   VAL A 491     -11.915  13.052   0.025  1.00 10.83           C  
ATOM   3959  O   VAL A 491     -12.692  12.094   0.160  1.00 11.21           O  
ATOM   3960  CB  VAL A 491      -9.852  12.260   1.202  1.00 10.15           C  
ATOM   3961  CG1 VAL A 491      -9.159  12.086  -0.150  1.00  9.70           C  
ATOM   3962  CG2 VAL A 491      -8.810  12.513   2.284  1.00 10.17           C  
ATOM   3963  N   LYS A 492     -11.965  13.874  -1.016  1.00 10.64           N  
ATOM   3964  CA  LYS A 492     -12.937  13.636  -2.100  1.00 10.42           C  
ATOM   3965  C   LYS A 492     -12.712  12.253  -2.678  1.00 11.26           C  
ATOM   3966  O   LYS A 492     -11.596  11.723  -2.742  1.00 11.37           O  
ATOM   3967  CB  LYS A 492     -12.836  14.726  -3.163  1.00  8.67           C  
ATOM   3968  CG  LYS A 492     -13.234  16.129  -2.730  1.00  8.51           C  
ATOM   3969  CD  LYS A 492     -14.743  16.233  -2.513  1.00 10.48           C  
ATOM   3970  CE  LYS A 492     -15.135  17.556  -1.886  1.00 10.52           C  
ATOM   3971  NZ  LYS A 492     -14.928  18.729  -2.763  1.00 13.26           N  
ATOM   3972  N   PRO A 493     -13.772  11.620  -3.160  1.00 13.27           N  
ATOM   3973  CA  PRO A 493     -13.736  10.295  -3.750  1.00 13.98           C  
ATOM   3974  C   PRO A 493     -12.790  10.172  -4.930  1.00 14.07           C  
ATOM   3975  O   PRO A 493     -12.234   9.095  -5.186  1.00 15.02           O  
ATOM   3976  CB  PRO A 493     -15.182   9.951  -4.180  1.00 15.23           C  
ATOM   3977  CG  PRO A 493     -15.994  10.953  -3.395  1.00 14.75           C  
ATOM   3978  CD  PRO A 493     -15.129  12.174  -3.114  1.00 13.24           C  
ATOM   3979  N   TRP A 494     -12.563  11.257  -5.671  1.00 13.58           N  
ATOM   3980  CA  TRP A 494     -11.696  11.300  -6.822  1.00 12.30           C  
ATOM   3981  C   TRP A 494     -10.216  11.468  -6.491  1.00 11.48           C  
ATOM   3982  O   TRP A 494      -9.388  11.427  -7.411  1.00 12.08           O  
ATOM   3983  CB  TRP A 494     -12.123  12.401  -7.793  1.00 13.61           C  
ATOM   3984  CG  TRP A 494     -12.329  13.764  -7.221  1.00 15.48           C  
ATOM   3985  CD1 TRP A 494     -11.378  14.719  -6.980  1.00 15.25           C  
ATOM   3986  CD2 TRP A 494     -13.589  14.363  -6.871  1.00 15.76           C  
ATOM   3987  NE1 TRP A 494     -11.965  15.862  -6.485  1.00 14.48           N  
ATOM   3988  CE2 TRP A 494     -13.323  15.670  -6.423  1.00 16.77           C  
ATOM   3989  CE3 TRP A 494     -14.913  13.908  -6.899  1.00 14.66           C  
ATOM   3990  CZ2 TRP A 494     -14.330  16.535  -5.994  1.00 17.42           C  
ATOM   3991  CZ3 TRP A 494     -15.913  14.769  -6.485  1.00 16.99           C  
ATOM   3992  CH2 TRP A 494     -15.618  16.065  -6.035  1.00 20.56           C  
ATOM   3993  N   VAL A 495      -9.874  11.661  -5.222  1.00 10.55           N  
ATOM   3994  CA  VAL A 495      -8.454  11.769  -4.857  1.00 10.95           C  
ATOM   3995  C   VAL A 495      -7.906  10.354  -4.623  1.00 10.26           C  
ATOM   3996  O   VAL A 495      -8.297   9.659  -3.684  1.00 12.23           O  
ATOM   3997  CB  VAL A 495      -8.193  12.639  -3.629  1.00 10.40           C  
ATOM   3998  CG1 VAL A 495      -6.686  12.746  -3.359  1.00 10.26           C  
ATOM   3999  CG2 VAL A 495      -8.778  14.037  -3.825  1.00 11.40           C  
ATOM   4000  N   GLY A 496      -7.024   9.933  -5.524  1.00  9.18           N  
ATOM   4001  CA  GLY A 496      -6.414   8.608  -5.400  1.00  9.98           C  
ATOM   4002  C   GLY A 496      -5.008   8.733  -4.800  1.00 10.47           C  
ATOM   4003  O   GLY A 496      -4.350   9.776  -4.908  1.00  9.65           O  
ATOM   4004  N   GLY A 497      -4.538   7.645  -4.194  1.00 12.00           N  
ATOM   4005  CA  GLY A 497      -3.210   7.594  -3.625  1.00 13.72           C  
ATOM   4006  C   GLY A 497      -3.109   7.823  -2.138  1.00 15.73           C  
ATOM   4007  O   GLY A 497      -2.011   7.657  -1.572  1.00 13.99           O  
ATOM   4008  N   TYR A 498      -4.191   8.242  -1.480  1.00 16.12           N  
ATOM   4009  CA  TYR A 498      -4.136   8.481  -0.033  1.00 17.52           C  
ATOM   4010  C   TYR A 498      -4.673   7.250   0.700  1.00 19.69           C  
ATOM   4011  O   TYR A 498      -5.880   7.065   0.820  1.00 19.94           O  
ATOM   4012  CB  TYR A 498      -4.901   9.738   0.341  1.00 16.99           C  
ATOM   4013  CG  TYR A 498      -4.941  10.037   1.822  1.00 18.51           C  
ATOM   4014  CD1 TYR A 498      -3.801  10.442   2.509  1.00 19.38           C  
ATOM   4015  CD2 TYR A 498      -6.122   9.888   2.538  1.00 19.79           C  
ATOM   4016  CE1 TYR A 498      -3.849  10.712   3.863  1.00 21.39           C  
ATOM   4017  CE2 TYR A 498      -6.175  10.152   3.894  1.00 21.68           C  
ATOM   4018  CZ  TYR A 498      -5.035  10.570   4.551  1.00 23.21           C  
ATOM   4019  OH  TYR A 498      -5.092  10.828   5.905  1.00 24.73           O  
ATOM   4020  N   THR A 499      -3.755   6.405   1.163  1.00 21.53           N  
ATOM   4021  CA  THR A 499      -4.107   5.170   1.851  1.00 23.26           C  
ATOM   4022  C   THR A 499      -4.557   5.424   3.281  1.00 24.07           C  
ATOM   4023  O   THR A 499      -5.546   4.858   3.760  1.00 26.80           O  
ATOM   4024  CB  THR A 499      -2.944   4.156   1.827  1.00 24.71           C  
ATOM   4025  OG1 THR A 499      -1.928   4.480   2.784  1.00 26.09           O  
ATOM   4026  CG2 THR A 499      -2.279   4.125   0.446  1.00 24.71           C  
ATOM   4027  N   GLY A 500      -3.820   6.265   4.002  1.00 23.67           N  
ATOM   4028  CA  GLY A 500      -4.115   6.557   5.408  1.00 21.47           C  
ATOM   4029  C   GLY A 500      -3.430   5.502   6.284  1.00 21.67           C  
ATOM   4030  O   GLY A 500      -3.689   5.385   7.477  1.00 21.87           O  
ATOM   4031  N   LYS A 501      -2.524   4.738   5.678  1.00 20.59           N  
ATOM   4032  CA  LYS A 501      -1.801   3.674   6.351  1.00 19.88           C  
ATOM   4033  C   LYS A 501      -0.594   4.198   7.121  1.00 18.12           C  
ATOM   4034  O   LYS A 501      -0.063   3.508   7.991  1.00 18.48           O  
ATOM   4035  CB  LYS A 501      -1.319   2.627   5.335  1.00 27.44           C  
ATOM   4036  CG  LYS A 501      -2.352   1.580   4.958  1.00 36.39           C  
ATOM   4037  CD  LYS A 501      -2.228   0.343   5.838  1.00 40.71           C  
ATOM   4038  CE  LYS A 501      -2.662  -0.910   5.088  1.00 44.61           C  
ATOM   4039  NZ  LYS A 501      -2.056  -2.143   5.666  1.00 41.63           N  
ATOM   4040  N   ASP A 502      -0.147   5.398   6.755  1.00 14.48           N  
ATOM   4041  CA  ASP A 502       1.006   6.003   7.427  1.00 11.31           C  
ATOM   4042  C   ASP A 502       0.533   6.704   8.684  1.00 10.43           C  
ATOM   4043  O   ASP A 502      -0.176   7.718   8.633  1.00  8.96           O  
ATOM   4044  CB  ASP A 502       1.658   6.995   6.465  1.00 11.61           C  
ATOM   4045  CG  ASP A 502       2.856   7.709   7.045  1.00 12.47           C  
ATOM   4046  OD1 ASP A 502       3.302   7.354   8.154  1.00 12.84           O  
ATOM   4047  OD2 ASP A 502       3.363   8.630   6.365  1.00 12.89           O  
ATOM   4048  N   PRO A 503       0.962   6.230   9.843  1.00 10.20           N  
ATOM   4049  CA  PRO A 503       0.605   6.783  11.133  1.00  9.68           C  
ATOM   4050  C   PRO A 503       1.222   8.143  11.405  1.00  9.45           C  
ATOM   4051  O   PRO A 503       0.862   8.805  12.385  1.00  8.86           O  
ATOM   4052  CB  PRO A 503       1.043   5.761  12.210  1.00 10.64           C  
ATOM   4053  CG  PRO A 503       2.122   5.004  11.469  1.00 11.92           C  
ATOM   4054  CD  PRO A 503       1.826   5.049   9.974  1.00 10.64           C  
ATOM   4055  N   LEU A 504       2.171   8.569  10.571  1.00  7.67           N  
ATOM   4056  CA  LEU A 504       2.802   9.870  10.694  1.00  8.47           C  
ATOM   4057  C   LEU A 504       2.164  10.847   9.698  1.00  9.39           C  
ATOM   4058  O   LEU A 504       2.456  12.047   9.734  1.00  9.64           O  
ATOM   4059  CB  LEU A 504       4.303   9.820  10.460  1.00 10.79           C  
ATOM   4060  CG  LEU A 504       5.186   8.872  11.247  1.00 17.72           C  
ATOM   4061  CD1 LEU A 504       6.610   9.428  11.317  1.00 19.50           C  
ATOM   4062  CD2 LEU A 504       4.693   8.575  12.647  1.00 17.64           C  
ATOM   4063  N   ASP A 505       1.325  10.331   8.801  1.00  8.49           N  
ATOM   4064  CA  ASP A 505       0.646  11.126   7.788  1.00  8.29           C  
ATOM   4065  C   ASP A 505       1.602  11.987   6.975  1.00  8.79           C  
ATOM   4066  O   ASP A 505       1.353  13.176   6.712  1.00  8.93           O  
ATOM   4067  CB  ASP A 505      -0.469  11.982   8.399  1.00  9.82           C  
ATOM   4068  CG  ASP A 505      -1.473  12.439   7.348  1.00 15.06           C  
ATOM   4069  OD1 ASP A 505      -1.836  11.609   6.485  1.00 16.52           O  
ATOM   4070  OD2 ASP A 505      -1.885  13.616   7.364  1.00 15.73           O  
ATOM   4071  N   ASN A 506       2.705  11.387   6.518  1.00  7.43           N  
ATOM   4072  CA  ASN A 506       3.688  12.118   5.712  1.00  8.29           C  
ATOM   4073  C   ASN A 506       3.311  12.031   4.238  1.00  7.61           C  
ATOM   4074  O   ASN A 506       3.898  11.272   3.473  1.00  8.43           O  
ATOM   4075  CB  ASN A 506       5.098  11.585   5.950  1.00  8.35           C  
ATOM   4076  CG  ASN A 506       5.682  12.167   7.228  1.00 13.55           C  
ATOM   4077  OD1 ASN A 506       5.503  13.356   7.509  1.00 15.68           O  
ATOM   4078  ND2 ASN A 506       6.354  11.333   8.007  1.00 15.03           N  
ATOM   4079  N   ILE A 507       2.308  12.827   3.870  1.00  7.40           N  
ATOM   4080  CA  ILE A 507       1.784  12.842   2.512  1.00  7.70           C  
ATOM   4081  C   ILE A 507       2.671  13.633   1.564  1.00  7.34           C  
ATOM   4082  O   ILE A 507       3.210  14.687   1.889  1.00  7.86           O  
ATOM   4083  CB AILE A 507       0.347  13.417   2.485  0.75  9.25           C  
ATOM   4084  CB BILE A 507       0.371  13.482   2.468  0.25  1.70           C  
ATOM   4085  CG1AILE A 507      -0.562  12.670   3.466  0.75 13.43           C  
ATOM   4086  CG1BILE A 507      -0.587  12.769   3.432  0.25  3.72           C  
ATOM   4087  CG2AILE A 507      -0.234  13.399   1.080  0.75 13.54           C  
ATOM   4088  CG2BILE A 507      -0.207  13.475   1.064  0.25  3.65           C  
ATOM   4089  CD1AILE A 507      -0.489  11.161   3.443  0.75 14.58           C  
ATOM   4090  CD1BILE A 507      -1.915  13.516   3.554  0.25  3.15           C  
ATOM   4091  N   TYR A 508       2.816  13.090   0.361  1.00  6.87           N  
ATOM   4092  CA  TYR A 508       3.535  13.703  -0.732  1.00  6.29           C  
ATOM   4093  C   TYR A 508       2.521  13.827  -1.883  1.00  7.14           C  
ATOM   4094  O   TYR A 508       1.988  12.795  -2.328  1.00  6.49           O  
ATOM   4095  CB  TYR A 508       4.735  12.890  -1.225  1.00  6.31           C  
ATOM   4096  CG  TYR A 508       5.824  12.714  -0.193  1.00  7.48           C  
ATOM   4097  CD1 TYR A 508       5.667  11.775   0.821  1.00  8.02           C  
ATOM   4098  CD2 TYR A 508       6.989  13.472  -0.213  1.00  6.86           C  
ATOM   4099  CE1 TYR A 508       6.618  11.608   1.801  1.00  7.55           C  
ATOM   4100  CE2 TYR A 508       7.958  13.299   0.753  1.00  7.21           C  
ATOM   4101  CZ  TYR A 508       7.769  12.374   1.759  1.00  8.47           C  
ATOM   4102  OH  TYR A 508       8.718  12.193   2.740  1.00  7.81           O  
ATOM   4103  N   VAL A 509       2.298  15.027  -2.383  1.00  6.56           N  
ATOM   4104  CA  VAL A 509       1.348  15.209  -3.501  1.00  7.17           C  
ATOM   4105  C   VAL A 509       1.778  14.482  -4.748  1.00  7.59           C  
ATOM   4106  O   VAL A 509       0.941  14.066  -5.575  1.00  7.18           O  
ATOM   4107  CB  VAL A 509       1.068  16.707  -3.701  1.00  7.65           C  
ATOM   4108  CG1 VAL A 509       0.246  16.992  -4.943  1.00  7.43           C  
ATOM   4109  CG2 VAL A 509       0.355  17.233  -2.446  1.00  8.11           C  
ATOM   4110  N   LYS A 510       3.069  14.170  -4.923  1.00  7.48           N  
ATOM   4111  CA  LYS A 510       3.581  13.406  -6.040  1.00  7.27           C  
ATOM   4112  C   LYS A 510       3.045  11.974  -6.087  1.00  7.81           C  
ATOM   4113  O   LYS A 510       3.159  11.298  -7.117  1.00  8.56           O  
ATOM   4114  CB  LYS A 510       5.127  13.348  -5.980  1.00  6.57           C  
ATOM   4115  CG  LYS A 510       5.639  12.384  -4.919  1.00  7.50           C  
ATOM   4116  CD  LYS A 510       7.152  12.401  -4.810  1.00  6.82           C  
ATOM   4117  CE  LYS A 510       7.623  11.405  -3.758  1.00  9.07           C  
ATOM   4118  NZ  LYS A 510       7.268  10.003  -4.121  1.00  9.26           N  
ATOM   4119  N   ASN A 511       2.474  11.472  -4.998  1.00  8.51           N  
ATOM   4120  CA  ASN A 511       1.926  10.139  -4.913  1.00  8.35           C  
ATOM   4121  C   ASN A 511       0.419  10.097  -5.170  1.00  8.41           C  
ATOM   4122  O   ASN A 511      -0.166   9.012  -5.241  1.00  9.44           O  
ATOM   4123  CB  ASN A 511       2.167   9.565  -3.504  1.00  7.69           C  
ATOM   4124  CG  ASN A 511       3.640   9.344  -3.219  1.00  8.26           C  
ATOM   4125  OD1 ASN A 511       4.431   9.143  -4.143  1.00  9.39           O  
ATOM   4126  ND2 ASN A 511       4.003   9.376  -1.944  1.00  8.04           N  
ATOM   4127  N   LEU A 512      -0.192  11.270  -5.302  1.00  8.35           N  
ATOM   4128  CA  LEU A 512      -1.637  11.335  -5.503  1.00  8.05           C  
ATOM   4129  C   LEU A 512      -2.006  11.496  -6.970  1.00  8.20           C  
ATOM   4130  O   LEU A 512      -1.181  11.774  -7.835  1.00  8.14           O  
ATOM   4131  CB  LEU A 512      -2.221  12.498  -4.680  1.00  9.53           C  
ATOM   4132  CG  LEU A 512      -1.816  12.544  -3.202  1.00 10.05           C  
ATOM   4133  CD1 LEU A 512      -2.418  13.766  -2.520  1.00  8.88           C  
ATOM   4134  CD2 LEU A 512      -2.238  11.276  -2.481  1.00  8.07           C  
ATOM   4135  N   TYR A 513      -3.302  11.312  -7.241  1.00  9.10           N  
ATOM   4136  CA  TYR A 513      -3.795  11.450  -8.618  1.00  9.26           C  
ATOM   4137  C   TYR A 513      -5.293  11.736  -8.583  1.00  9.55           C  
ATOM   4138  O   TYR A 513      -5.975  11.362  -7.625  1.00  9.41           O  
ATOM   4139  CB  TYR A 513      -3.457  10.212  -9.439  1.00  9.65           C  
ATOM   4140  CG  TYR A 513      -3.942   8.903  -8.870  1.00 12.27           C  
ATOM   4141  CD1 TYR A 513      -5.230   8.444  -9.149  1.00 14.14           C  
ATOM   4142  CD2 TYR A 513      -3.125   8.105  -8.075  1.00 12.33           C  
ATOM   4143  CE1 TYR A 513      -5.693   7.244  -8.637  1.00 14.86           C  
ATOM   4144  CE2 TYR A 513      -3.572   6.902  -7.561  1.00 12.85           C  
ATOM   4145  CZ  TYR A 513      -4.854   6.481  -7.852  1.00 15.25           C  
ATOM   4146  OH  TYR A 513      -5.321   5.292  -7.333  1.00 16.49           O  
ATOM   4147  N   ILE A 514      -5.780  12.448  -9.600  1.00  9.66           N  
ATOM   4148  CA  ILE A 514      -7.202  12.769  -9.661  1.00 10.96           C  
ATOM   4149  C   ILE A 514      -7.904  11.805 -10.628  1.00 11.77           C  
ATOM   4150  O   ILE A 514      -7.557  11.710 -11.805  1.00 11.92           O  
ATOM   4151  CB  ILE A 514      -7.494  14.212 -10.086  1.00 10.61           C  
ATOM   4152  CG1 ILE A 514      -6.727  15.212  -9.216  1.00 10.28           C  
ATOM   4153  CG2 ILE A 514      -8.998  14.495 -10.030  1.00  9.47           C  
ATOM   4154  CD1 ILE A 514      -6.956  15.088  -7.726  1.00 10.74           C  
ATOM   4155  N   ILE A 515      -8.877  11.096 -10.079  1.00 11.93           N  
ATOM   4156  CA  ILE A 515      -9.658  10.144 -10.870  1.00 13.12           C  
ATOM   4157  C   ILE A 515     -10.740  10.901 -11.635  1.00 14.07           C  
ATOM   4158  O   ILE A 515     -11.337  11.829 -11.075  1.00 14.94           O  
ATOM   4159  CB  ILE A 515     -10.297   9.099  -9.934  1.00 14.61           C  
ATOM   4160  CG1 ILE A 515      -9.198   8.300  -9.218  1.00 12.86           C  
ATOM   4161  CG2 ILE A 515     -11.220   8.159 -10.701  1.00 16.78           C  
ATOM   4162  CD1 ILE A 515      -9.682   7.552  -7.995  1.00 12.83           C  
ATOM   4163  N   LYS A 516     -10.981  10.523 -12.884  1.00 13.46           N  
ATOM   4164  CA  LYS A 516     -12.026  11.173 -13.679  1.00 18.03           C  
ATOM   4165  C   LYS A 516     -13.342  11.166 -12.898  1.00 18.99           C  
ATOM   4166  O   LYS A 516     -13.750  10.123 -12.371  1.00 20.04           O  
ATOM   4167  CB  LYS A 516     -12.201  10.422 -14.998  1.00 20.05           C  
ATOM   4168  CG  LYS A 516     -13.342  10.908 -15.865  1.00 26.82           C  
ATOM   4169  CD  LYS A 516     -12.851  11.770 -17.013  1.00 37.72           C  
ATOM   4170  CE  LYS A 516     -12.364  10.941 -18.186  1.00 40.02           C  
ATOM   4171  NZ  LYS A 516     -11.001  10.379 -17.975  1.00 44.73           N  
ATOM   4172  N   HIS A 517     -13.998  12.314 -12.811  1.00 20.10           N  
ATOM   4173  CA  HIS A 517     -15.257  12.424 -12.078  1.00 21.88           C  
ATOM   4174  C   HIS A 517     -16.137  13.526 -12.671  1.00 23.05           C  
ATOM   4175  O   HIS A 517     -17.279  13.692 -12.196  1.00 25.20           O  
ATOM   4176  CB  HIS A 517     -14.990  12.714 -10.595  1.00 19.20           C  
ATOM   4177  CG  HIS A 517     -14.411  14.074 -10.336  1.00 18.69           C  
ATOM   4178  ND1 HIS A 517     -13.062  14.353 -10.457  1.00 19.09           N  
ATOM   4179  CD2 HIS A 517     -15.009  15.234  -9.959  1.00 19.83           C  
ATOM   4180  CE1 HIS A 517     -12.852  15.625 -10.166  1.00 18.74           C  
ATOM   4181  NE2 HIS A 517     -14.014  16.178  -9.853  1.00 23.43           N  
ATOM   4182  OXT HIS A 517     -15.638  14.217 -13.589  1.00 21.62           O  
TER    4183      HIS A 517                                                      
ATOM   4184  N   LYS B   1       6.814  16.872  15.177  1.00  5.86           N  
ATOM   4185  CA  LYS B   1       6.345  18.185  14.631  1.00  5.23           C  
ATOM   4186  C   LYS B   1       5.137  18.679  15.411  1.00  5.32           C  
ATOM   4187  O   LYS B   1       4.368  17.875  15.950  1.00  5.87           O  
ATOM   4188  CB  LYS B   1       6.062  18.095  13.139  1.00  9.24           C  
ATOM   4189  CG  LYS B   1       5.208  16.906  12.730  1.00  9.12           C  
ATOM   4190  CD  LYS B   1       5.070  16.818  11.214  1.00  9.51           C  
ATOM   4191  CE  LYS B   1       6.340  16.253  10.583  1.00 12.54           C  
ATOM   4192  NZ  LYS B   1       6.567  14.848  11.044  1.00 13.84           N  
ATOM   4193  N   ALA B   2       5.021  19.993  15.525  1.00  5.39           N  
ATOM   4194  CA  ALA B   2       3.938  20.621  16.275  1.00  6.54           C  
ATOM   4195  C   ALA B   2       2.628  20.575  15.511  1.00  6.76           C  
ATOM   4196  O   ALA B   2       2.565  20.874  14.319  1.00  7.17           O  
ATOM   4197  CB  ALA B   2       4.317  22.073  16.571  1.00  6.19           C  
ATOM   4198  N   LYS B   3       1.550  20.185  16.223  1.00  7.50           N  
ATOM   4199  CA  LYS B   3       0.241  20.126  15.606  1.00  8.96           C  
ATOM   4200  C   LYS B   3      -0.775  20.958  16.398  1.00 12.21           C  
ATOM   4201  O   LYS B   3      -1.853  21.238  15.812  1.00 15.15           O  
ATOM   4202  CB ALYS B   3      -0.256  18.682  15.461  0.50  9.88           C  
ATOM   4203  CB BLYS B   3      -0.278  18.696  15.445  0.50  9.32           C  
ATOM   4204  CG ALYS B   3      -1.510  18.585  14.599  0.50  9.75           C  
ATOM   4205  CG BLYS B   3      -1.229  18.607  14.226  0.50  8.86           C  
ATOM   4206  CD ALYS B   3      -1.461  17.520  13.542  0.50  8.89           C  
ATOM   4207  CD BLYS B   3      -2.152  17.422  14.378  0.50  8.57           C  
ATOM   4208  CE ALYS B   3      -2.478  17.814  12.443  0.50 13.17           C  
ATOM   4209  CE BLYS B   3      -3.264  17.424  13.353  0.50  6.99           C  
ATOM   4210  NZ ALYS B   3      -3.746  18.343  13.013  0.50 14.69           N  
ATOM   4211  NZ BLYS B   3      -2.755  17.297  11.967  0.50  9.67           N  
ATOM   4212  OXT LYS B   3      -0.453  21.342  17.540  1.00 10.04           O  
TER    4213      LYS B   3                                                      
HETATM 4214  U   IUM A 518       9.757  -1.719  13.806  1.00 11.23           U  
HETATM 4215  U   IUM A 519      16.074  -3.634  13.381  1.00 17.21           U  
HETATM 4216  U   IUM A 520      18.075  -4.079  16.965  1.00 18.42           U  
HETATM 4217  U   IUM A 521     -17.962  27.911  15.633  1.00 27.73           U  
HETATM 4218  U   IUM A 522      -0.893  35.081  33.183  1.00 17.35           U  
HETATM 4219  U   IUM A 523     -17.141  16.474 -14.395  0.80 48.24           U  
HETATM 4220  U   IUM A 524     -14.903  18.983 -16.357  0.60 51.98           U  
HETATM 4221  U   IUM A 525     -11.685  17.943 -20.727  1.00 49.59           U  
HETATM 4222  O   HOH A 526       8.291  -1.958  12.155  1.00 13.91           O  
HETATM 4223  O   HOH A 527      11.192  -1.738  15.353  1.00 19.93           O  
HETATM 4224  O   HOH A 528      15.867  -3.756  15.732  1.00 19.43           O  
HETATM 4225  O   HOH A 529      18.005  -2.533  12.843  1.00 20.80           O  
HETATM 4226  O   HOH A 530      16.890  -5.265  18.652  1.00 20.42           O  
HETATM 4227  O   HOH A 531      18.853  -3.422  16.042  1.00  1.70           O  
HETATM 4228  O   HOH A 532     -21.355  25.992  12.771  1.00 72.65           O  
HETATM 4229  O   HOH A 533     -14.861  29.490  16.838  1.00 43.38           O  
HETATM 4230  O   HOH A 534      -2.794  34.754  34.352  1.00 21.35           O  
HETATM 4231  O   HOH A 535       0.661  35.202  32.385  1.00 14.31           O  
HETATM 4232  O   HOH A 536      -1.197  27.765 -12.187  1.00  4.44           O  
HETATM 4233  O   HOH A 537      14.374  15.551   4.660  1.00  6.32           O  
HETATM 4234  O   HOH A 538      12.957  14.000   2.889  1.00  6.60           O  
HETATM 4235  O   HOH A 539      18.983  20.485   6.463  1.00  6.73           O  
HETATM 4236  O   HOH A 540       5.362  15.626  -3.433  1.00  7.22           O  
HETATM 4237  O   HOH A 541      17.517  13.886   4.939  1.00  7.29           O  
HETATM 4238  O   HOH A 542       2.083  17.037   2.330  1.00  7.64           O  
HETATM 4239  O   HOH A 543       2.071  10.192  -0.022  1.00  7.71           O  
HETATM 4240  O   HOH A 544      11.186  14.008  16.783  1.00  7.76           O  
HETATM 4241  O   HOH A 545      11.215  18.727   3.322  1.00  7.83           O  
HETATM 4242  O   HOH A 546       8.229  15.954  -3.289  1.00  7.89           O  
HETATM 4243  O   HOH A 547      10.225  15.586   0.085  1.00  8.02           O  
HETATM 4244  O   HOH A 548      -6.113  26.012 -16.566  1.00  8.49           O  
HETATM 4245  O   HOH A 549      20.079  26.384  14.457  1.00  8.55           O  
HETATM 4246  O   HOH A 550       9.958  14.154  -2.300  1.00  8.61           O  
HETATM 4247  O   HOH A 551       0.966  13.336  -8.276  1.00  8.67           O  
HETATM 4248  O   HOH A 552       3.294  17.307   8.191  1.00  8.68           O  
HETATM 4249  O   HOH A 553      -4.345  28.008  13.995  1.00  8.77           O  
HETATM 4250  O   HOH A 554       7.584  24.924   4.969  1.00  8.91           O  
HETATM 4251  O   HOH A 555      -0.266  15.819   5.213  1.00  8.99           O  
HETATM 4252  O   HOH A 556      -0.414  27.186   4.682  1.00  9.24           O  
HETATM 4253  O   HOH A 557       7.117  11.547  -8.594  1.00  9.53           O  
HETATM 4254  O   HOH A 558       7.635  16.027 -10.184  1.00  9.55           O  
HETATM 4255  O   HOH A 559      -1.604  28.689   2.630  1.00  9.64           O  
HETATM 4256  O   HOH A 560      15.445  15.445  -5.268  1.00  9.74           O  
HETATM 4257  O   HOH A 561      17.412   9.659  19.978  1.00  9.95           O  
HETATM 4258  O   HOH A 562       6.795  30.727  14.955  1.00 10.26           O  
HETATM 4259  O   HOH A 563      15.510  15.872  -8.054  1.00 10.26           O  
HETATM 4260  O   HOH A 564      17.220   5.566  21.957  1.00 10.55           O  
HETATM 4261  O   HOH A 565       9.898  31.553   4.199  1.00 10.86           O  
HETATM 4262  O   HOH A 566       9.896  24.018   3.793  1.00 10.90           O  
HETATM 4263  O   HOH A 567      13.347  23.589  11.142  1.00 10.90           O  
HETATM 4264  O   HOH A 568      -9.674  21.865   9.334  1.00 10.94           O  
HETATM 4265  O   HOH A 569      10.495  26.365  -6.439  1.00 11.03           O  
HETATM 4266  O   HOH A 570      -3.677  30.317  12.887  1.00 11.08           O  
HETATM 4267  O   HOH A 571       5.410   4.224  31.033  1.00 11.11           O  
HETATM 4268  O   HOH A 572      -7.789  23.467  23.593  1.00 11.17           O  
HETATM 4269  O   HOH A 573      10.672  -4.000  13.549  1.00 11.24           O  
HETATM 4270  O   HOH A 574       9.315   6.097  11.018  1.00 11.27           O  
HETATM 4271  O   HOH A 575      -0.532  31.247   2.333  1.00 11.27           O  
HETATM 4272  O   HOH A 576      -7.984  24.044   9.973  1.00 11.31           O  
HETATM 4273  O   HOH A 577      -4.466   6.968  16.494  1.00 11.43           O  
HETATM 4274  O   HOH A 578     -11.088  32.318  23.237  1.00 11.49           O  
HETATM 4275  O   HOH A 579      12.816   1.963  15.445  1.00 11.52           O  
HETATM 4276  O   HOH A 580      -0.410   9.307   0.099  1.00 11.54           O  
HETATM 4277  O   HOH A 581       9.269   7.144   6.906  1.00 11.62           O  
HETATM 4278  O   HOH A 582      10.317  14.384   2.839  1.00 11.63           O  
HETATM 4279  O   HOH A 583       4.173  10.333  30.974  1.00 11.67           O  
HETATM 4280  O   HOH A 584      34.051  15.511  -1.694  1.00 11.77           O  
HETATM 4281  O   HOH A 585      -2.053  17.586   7.813  1.00 11.85           O  
HETATM 4282  O   HOH A 586     -22.137  21.454  -2.645  1.00 11.89           O  
HETATM 4283  O   HOH A 587      14.399  17.108  31.166  1.00 11.93           O  
HETATM 4284  O   HOH A 588      -4.951  18.378   3.451  1.00 12.04           O  
HETATM 4285  O   HOH A 589      -0.835  30.997  28.642  1.00 12.05           O  
HETATM 4286  O   HOH A 590       3.762  -0.141  20.888  1.00 12.15           O  
HETATM 4287  O   HOH A 591      -9.373  12.021  33.236  1.00 12.17           O  
HETATM 4288  O   HOH A 592       0.271  31.358  11.229  1.00 12.29           O  
HETATM 4289  O   HOH A 593      -4.279  19.996  16.442  1.00 12.34           O  
HETATM 4290  O   HOH A 594       1.657  22.192  19.269  1.00 12.47           O  
HETATM 4291  O   HOH A 595     -16.405  15.058 -16.222  1.00 12.50           O  
HETATM 4292  O   HOH A 596       2.547   8.221  31.740  1.00 12.63           O  
HETATM 4293  O   HOH A 597      23.222  24.060  -0.872  1.00 12.68           O  
HETATM 4294  O   HOH A 598       9.087  22.608  18.706  1.00 12.80           O  
HETATM 4295  O   HOH A 599       9.704   9.750  -5.715  1.00 13.05           O  
HETATM 4296  O   HOH A 600       8.558   1.802  25.804  1.00 13.13           O  
HETATM 4297  O   HOH A 601     -13.136  19.459  -4.740  1.00 13.23           O  
HETATM 4298  O   HOH A 602      -4.537  23.950  -7.215  1.00 13.47           O  
HETATM 4299  O   HOH A 603      -7.260  24.180  12.506  1.00 13.67           O  
HETATM 4300  O   HOH A 604       3.501   8.987   2.151  1.00 13.95           O  
HETATM 4301  O   HOH A 605      19.202  -0.251  11.164  1.00 13.96           O  
HETATM 4302  O   HOH A 606      31.148  11.541   8.416  1.00 13.99           O  
HETATM 4303  O   HOH A 607      -7.125   8.044  -1.897  1.00 14.08           O  
HETATM 4304  O   HOH A 608      21.603  25.724  16.855  1.00 14.19           O  
HETATM 4305  O   HOH A 609      -2.239   8.939   9.982  1.00 14.21           O  
HETATM 4306  O   HOH A 610       1.780  15.197   8.506  1.00 14.25           O  
HETATM 4307  O   HOH A 611      27.777   7.124  -4.018  1.00 14.43           O  
HETATM 4308  O   HOH A 612     -13.560  31.752  24.260  1.00 14.50           O  
HETATM 4309  O   HOH A 613       5.691  20.382  24.998  1.00 14.63           O  
HETATM 4310  O   HOH A 614       5.576  -1.481  19.420  1.00 14.75           O  
HETATM 4311  O   HOH A 615      15.339   4.587  -5.674  1.00 14.88           O  
HETATM 4312  O   HOH A 616      10.718   7.510   9.303  1.00 14.98           O  
HETATM 4313  O   HOH A 617      16.097  -4.043  10.859  1.00 15.08           O  
HETATM 4314  O   HOH A 618      25.693   7.425  -5.756  1.00 15.14           O  
HETATM 4315  O   HOH A 619       4.179  20.900  20.673  1.00 15.27           O  
HETATM 4316  O   HOH A 620       9.173  20.989  36.135  1.00 15.27           O  
HETATM 4317  O   HOH A 621       0.316  34.601  35.548  1.00 15.48           O  
HETATM 4318  O   HOH A 622       8.621  13.398   9.736  1.00 15.49           O  
HETATM 4319  O   HOH A 623     -20.958  22.537   4.518  1.00 15.51           O  
HETATM 4320  O   HOH A 624       2.412   1.130  25.281  1.00 15.58           O  
HETATM 4321  O   HOH A 625      13.946  26.600  19.820  1.00 15.68           O  
HETATM 4322  O   HOH A 626      -2.330   5.353   9.939  1.00 15.73           O  
HETATM 4323  O   HOH A 627      11.221  -3.471  11.240  1.00 15.88           O  
HETATM 4324  O   HOH A 628      28.858   3.411   6.438  1.00 15.92           O  
HETATM 4325  O   HOH A 629      17.589   7.764 -10.021  1.00 15.93           O  
HETATM 4326  O   HOH A 630       1.990  -0.336  16.991  1.00 15.97           O  
HETATM 4327  O   HOH A 631       8.197  11.764   5.292  1.00 16.05           O  
HETATM 4328  O   HOH A 632      11.341  21.820  35.024  1.00 16.17           O  
HETATM 4329  O   HOH A 633      16.173   0.579  16.780  1.00 16.25           O  
HETATM 4330  O   HOH A 634      19.856  13.158  27.823  1.00 16.33           O  
HETATM 4331  O   HOH A 635      31.121  19.534   1.244  1.00 16.40           O  
HETATM 4332  O   HOH A 636      26.627  13.793  19.295  1.00 16.43           O  
HETATM 4333  O   HOH A 637      -2.335  20.213   4.022  1.00 16.48           O  
HETATM 4334  O   HOH A 638     -21.992  24.834   7.478  1.00 16.50           O  
HETATM 4335  O   HOH A 639       6.792   8.820  -1.566  1.00 16.58           O  
HETATM 4336  O   HOH A 640       2.890  14.920  32.848  1.00 16.82           O  
HETATM 4337  O   HOH A 641      -7.026   9.686   7.468  1.00 17.00           O  
HETATM 4338  O   HOH A 642       8.702  13.723   7.233  1.00 17.06           O  
HETATM 4339  O   HOH A 643       2.795  12.801  31.109  1.00 17.30           O  
HETATM 4340  O   HOH A 644      -1.758  36.225  16.399  1.00 17.30           O  
HETATM 4341  O   HOH A 645      17.015   2.598  -4.731  1.00 17.32           O  
HETATM 4342  O   HOH A 646       8.609  36.517  -5.821  1.00 17.41           O  
HETATM 4343  O   HOH A 647      21.613   0.578   7.037  1.00 17.63           O  
HETATM 4344  O   HOH A 648      16.231  14.806 -12.648  1.00 17.70           O  
HETATM 4345  O   HOH A 649       9.883  18.761  37.561  1.00 17.79           O  
HETATM 4346  O   HOH A 650      -3.422  19.450 -15.128  1.00 17.89           O  
HETATM 4347  O   HOH A 651      18.940  -6.292  15.892  1.00 17.92           O  
HETATM 4348  O   HOH A 652       6.481   9.451  -7.021  1.00 17.95           O  
HETATM 4349  O   HOH A 653      17.761  26.868  18.088  1.00 17.97           O  
HETATM 4350  O   HOH A 654      11.549  27.910  -8.224  1.00 18.00           O  
HETATM 4351  O   HOH A 655       3.528  35.067  -4.879  1.00 18.02           O  
HETATM 4352  O   HOH A 656      32.502  13.400  10.125  1.00 18.07           O  
HETATM 4353  O   HOH A 657       5.946   8.571   7.581  1.00 18.12           O  
HETATM 4354  O   HOH A 658      17.047  -6.107  12.737  1.00 18.14           O  
HETATM 4355  O   HOH A 659      18.313  17.883  23.158  1.00 18.21           O  
HETATM 4356  O   HOH A 660      24.666  -1.727   6.222  1.00 18.24           O  
HETATM 4357  O   HOH A 661      12.229   1.036   8.281  1.00 18.46           O  
HETATM 4358  O   HOH A 662      16.864  -1.761  17.596  1.00 18.52           O  
HETATM 4359  O   HOH A 663       9.182  23.324  37.667  1.00 18.55           O  
HETATM 4360  O   HOH A 664      14.362  32.146   5.880  1.00 18.61           O  
HETATM 4361  O   HOH A 665      10.074  16.443   4.914  1.00 18.80           O  
HETATM 4362  O   HOH A 666      13.816  -1.816  11.035  1.00 18.95           O  
HETATM 4363  O   HOH A 667     -17.748  29.062   5.514  1.00 19.12           O  
HETATM 4364  O   HOH A 668       3.075   2.390  15.362  1.00 19.24           O  
HETATM 4365  O   HOH A 669       9.499  29.848  -8.302  1.00 19.28           O  
HETATM 4366  O   HOH A 670     -10.549  29.659   0.559  1.00 19.37           O  
HETATM 4367  O   HOH A 671       0.778  11.682  32.439  1.00 19.38           O  
HETATM 4368  O   HOH A 672      13.851  23.181  29.160  1.00 19.43           O  
HETATM 4369  O   HOH A 673      27.421  16.150  20.792  1.00 19.46           O  
HETATM 4370  O   HOH A 674     -16.560  30.530   7.373  1.00 19.54           O  
HETATM 4371  O   HOH A 675      29.718  17.995  21.076  1.00 19.59           O  
HETATM 4372  O   HOH A 676      11.385  10.798 -13.900  1.00 19.63           O  
HETATM 4373  O   HOH A 677      11.665  32.291   7.338  1.00 19.63           O  
HETATM 4374  O   HOH A 678      16.127  -1.611  10.632  1.00 19.64           O  
HETATM 4375  O   HOH A 679     -21.428  20.233   6.539  1.00 19.74           O  
HETATM 4376  O   HOH A 680      -4.406  36.891  18.731  1.00 19.79           O  
HETATM 4377  O   HOH A 681      30.921  19.101   8.739  1.00 19.81           O  
HETATM 4378  O   HOH A 682       5.017  -5.371  22.622  1.00 19.92           O  
HETATM 4379  O   HOH A 683     -12.293   9.311   0.295  1.00 19.93           O  
HETATM 4380  O   HOH A 684      -1.138  33.224  27.365  1.00 19.96           O  
HETATM 4381  O   HOH A 685      -8.410  27.920  42.738  1.00 19.96           O  
HETATM 4382  O   HOH A 686     -15.506  27.876  29.954  1.00 20.02           O  
HETATM 4383  O   HOH A 687      -0.703  15.469   8.866  1.00 20.08           O  
HETATM 4384  O   HOH A 688      -1.966   8.791   6.675  1.00 20.11           O  
HETATM 4385  O   HOH A 689     -10.371   8.971  -2.190  1.00 20.13           O  
HETATM 4386  O   HOH A 690       0.787   6.496  -5.597  1.00 20.16           O  
HETATM 4387  O   HOH A 691       7.952  -1.650  29.537  1.00 20.19           O  
HETATM 4388  O   HOH A 692       1.481  15.045  11.226  1.00 20.42           O  
HETATM 4389  O   HOH A 693      -1.886  37.160  29.258  1.00 20.55           O  
HETATM 4390  O   HOH A 694      -0.266  14.259 -15.119  1.00 20.62           O  
HETATM 4391  O   HOH A 695      16.684  -3.204   8.795  1.00 20.63           O  
HETATM 4392  O   HOH A 696      19.234  32.408   9.431  1.00 20.74           O  
HETATM 4393  O   HOH A 697      15.885  36.166  -8.322  1.00 20.78           O  
HETATM 4394  O   HOH A 698     -12.805  14.616 -14.290  1.00 21.00           O  
HETATM 4395  O   HOH A 699     -16.968  23.790  24.305  1.00 21.18           O  
HETATM 4396  O   HOH A 700     -11.768   5.334 -13.134  1.00 21.28           O  
HETATM 4397  O   HOH A 701      15.449  23.672  26.059  1.00 21.30           O  
HETATM 4398  O   HOH A 702     -12.918  10.425  33.581  1.00 21.34           O  
HETATM 4399  O   HOH A 703       5.022  35.822   0.730  1.00 21.39           O  
HETATM 4400  O   HOH A 704      17.343   8.922  35.991  1.00 21.49           O  
HETATM 4401  O   HOH A 705      31.782   5.606   4.604  1.00 21.52           O  
HETATM 4402  O   HOH A 706     -12.589  12.004  20.533  1.00 21.79           O  
HETATM 4403  O   HOH A 707       2.735   7.915 -12.590  1.00 21.96           O  
HETATM 4404  O   HOH A 708      35.114   9.867   7.741  1.00 22.01           O  
HETATM 4405  O   HOH A 709       0.809  12.142  39.340  1.00 22.04           O  
HETATM 4406  O   HOH A 710     -15.563  15.980  35.582  1.00 22.30           O  
HETATM 4407  O   HOH A 711      20.150   0.561   0.882  1.00 22.36           O  
HETATM 4408  O   HOH A 712      32.683  18.388   5.757  1.00 22.40           O  
HETATM 4409  O   HOH A 713       7.734  15.970   6.910  1.00 22.43           O  
HETATM 4410  O   HOH A 714       3.297   7.112  34.413  1.00 22.57           O  
HETATM 4411  O   HOH A 715      27.494  -0.870  17.216  1.00 22.57           O  
HETATM 4412  O   HOH A 716      30.355  14.212  19.505  1.00 22.58           O  
HETATM 4413  O   HOH A 717     -17.275  18.666  -4.597  1.00 22.71           O  
HETATM 4414  O   HOH A 718      -8.854  31.124   8.609  1.00 22.74           O  
HETATM 4415  O   HOH A 719      18.378  11.805  22.866  1.00 22.74           O  
HETATM 4416  O   HOH A 720      28.499  27.053  16.789  1.00 22.76           O  
HETATM 4417  O   HOH A 721     -19.074  30.934  14.694  1.00 22.79           O  
HETATM 4418  O   HOH A 722      10.474  28.598  16.315  1.00 22.94           O  
HETATM 4419  O   HOH A 723      11.971  23.710 -13.091  1.00 22.96           O  
HETATM 4420  O   HOH A 724      23.259  -0.406  19.545  1.00 22.98           O  
HETATM 4421  O   HOH A 725       7.108  19.325  22.002  1.00 22.99           O  
HETATM 4422  O   HOH A 726      13.230  24.991  27.303  1.00 22.99           O  
HETATM 4423  O   HOH A 727      -5.098  28.267  -6.248  1.00 23.12           O  
HETATM 4424  O   HOH A 728       8.792  21.185  39.929  1.00 23.21           O  
HETATM 4425  O   HOH A 729      -9.111  17.662  -7.941  1.00 23.24           O  
HETATM 4426  O   HOH A 730       4.981  35.784  20.347  1.00 23.27           O  
HETATM 4427  O   HOH A 731      19.242   0.139   8.463  1.00 23.28           O  
HETATM 4428  O   HOH A 732      -0.448   7.776   2.313  1.00 23.33           O  
HETATM 4429  O   HOH A 733      -5.641  34.265  14.524  1.00 23.42           O  
HETATM 4430  O   HOH A 734      12.744  28.745  18.166  1.00 23.44           O  
HETATM 4431  O   HOH A 735      11.461   0.901  17.276  1.00 23.51           O  
HETATM 4432  O   HOH A 736      -6.815  24.568  -8.422  1.00 23.67           O  
HETATM 4433  O   HOH A 737     -11.562  27.596  34.656  1.00 23.75           O  
HETATM 4434  O   HOH A 738      10.343  34.875   1.833  1.00 23.84           O  
HETATM 4435  O   HOH A 739     -10.746  17.255 -15.573  1.00 23.89           O  
HETATM 4436  O   HOH A 740      -8.345  14.656  12.948  1.00 23.91           O  
HETATM 4437  O   HOH A 741      20.189  25.970  19.111  1.00 24.20           O  
HETATM 4438  O   HOH A 742      20.956  26.464  -6.969  1.00 24.46           O  
HETATM 4439  O   HOH A 743      -0.897  -0.202  35.164  1.00 24.46           O  
HETATM 4440  O   HOH A 744     -10.076   9.531  32.482  1.00 24.49           O  
HETATM 4441  O   HOH A 745      -7.940  31.029   1.368  1.00 24.50           O  
HETATM 4442  O   HOH A 746     -17.954  27.973   0.841  1.00 24.53           O  
HETATM 4443  O   HOH A 747      -2.899  33.625  10.109  1.00 24.56           O  
HETATM 4444  O   HOH A 748       8.990   3.283  10.619  1.00 24.66           O  
HETATM 4445  O   HOH A 749      20.584  -5.937  18.971  1.00 24.72           O  
HETATM 4446  O   HOH A 750     -16.877  29.679   3.070  1.00 24.84           O  
HETATM 4447  O   HOH A 751       7.911  31.901  12.973  1.00 24.91           O  
HETATM 4448  O   HOH A 752       5.521  23.200 -13.991  1.00 24.98           O  
HETATM 4449  O   HOH A 753     -11.574  15.087 -17.024  1.00 25.06           O  
HETATM 4450  O   HOH A 754      -0.145   1.240  28.996  1.00 25.21           O  
HETATM 4451  O   HOH A 755      13.610  27.187  -9.881  1.00 25.31           O  
HETATM 4452  O   HOH A 756      20.663  16.872  32.437  1.00 25.36           O  
HETATM 4453  O   HOH A 757      10.536   8.519 -12.766  1.00 25.41           O  
HETATM 4454  O   HOH A 758      -3.826  18.509 -17.698  1.00 25.44           O  
HETATM 4455  O   HOH A 759       4.000  33.262   6.495  1.00 25.69           O  
HETATM 4456  O   HOH A 760      -0.820   7.364  39.941  1.00 25.73           O  
HETATM 4457  O   HOH A 761      21.030  13.967  33.624  1.00 25.82           O  
HETATM 4458  O   HOH A 762       7.590  21.434  42.359  1.00 25.85           O  
HETATM 4459  O   HOH A 763      10.104  30.740  11.738  1.00 26.25           O
[truncated: 27,460 more chars]
