# Supplementary material for: FastGrow: on-the-fly growing and its application to DYRK1A
Source: J Comput Aided Mol Des. 2022 Aug 22;36(9):639–51. doi: 10.1007/s10822-022-00469-y (PMC9512872; doi:10.1007/s10822-022-00469-y)
Supplement: Supplementary file 3 — (zip 300339 KB) [file 10822_2022_469_MOESM3_ESM.zip › validation_sets/cross_growing/1b58_1jet/1b58_ligand.sdf]

1b58_ligand
peunicon  08242115433D 1   1.00000     0.00000     0
unicon 1.4.1 penner
 68 68  0  0  0  0            999 V2000
    6.9150   17.0380   15.3930 N   0  3  0  0  0  0  0  0  0  0  0  0
    6.4760   18.3740   14.8690 C   0  0  2  0  0  0  0  0  0  0  0  0
    5.2090   18.8230   15.5770 C   0  0  0  0  0  0  0  0  0  0  0  0
    4.3540   17.9690   15.9280 O   0  0  0  0  0  0  0  0  0  0  0  0
    6.2380   18.3740   13.3360 C   0  0  0  0  0  0  0  0  0  0  0  0
    5.3130   17.2940   12.8190 C   0  0  0  0  0  0  0  0  0  0  0  0
    5.2260   17.1990   11.3010 C   0  0  0  0  0  0  0  0  0  0  0  0
    6.4950   16.6350   10.6400 C   0  0  0  0  0  0  0  0  0  0  0  0
    6.6610   15.2160   11.0780 N   0  3  0  0  0  0  0  0  0  0  0  0
    5.0340   20.1190   15.7240 N   0  0  0  0  0  0  0  0  0  0  0  0
    3.8450   20.7030   16.3620 C   0  0  2  0  0  0  0  0  0  0  0  0
    2.5900   20.6220   15.5040 C   0  0  0  0  0  0  0  0  0  0  0  0
    2.5840   20.9110   14.2970 O   0  0  0  0  0  0  0  0  0  0  0  0
    4.0340   22.2090   16.7220 C   0  0  0  0  0  0  0  0  0  0  0  0
    5.1690   22.3880   17.7110 C   0  0  0  0  0  0  0  0  0  0  0  0
    5.0000   22.2060   19.0650 C   0  0  0  0  0  0  0  0  0  0  0  0
    6.4310   22.7480   17.2570 C   0  0  0  0  0  0  0  0  0  0  0  0
    6.0240   22.3470   19.9870 C   0  0  0  0  0  0  0  0  0  0  0  0
    7.4550   22.9090   18.1560 C   0  0  0  0  0  0  0  0  0  0  0  0
    7.2430   22.7030   19.5100 C   0  0  0  0  0  0  0  0  0  0  0  0
    8.3200   22.8540   20.3430 O   0  0  0  0  0  0  0  0  0  0  0  0
    1.4820   20.2830   16.1640 N   0  0  0  0  0  0  0  0  0  0  0  0
    0.2100   20.1790   15.4820 C   0  0  2  0  0  0  0  0  0  0  0  0
   -0.8450   21.0560   16.1900 C   0  0  0  0  0  0  0  0  0  0  0  0
   -1.8140   21.4040   15.5080 O   0  5  0  0  0  0  0  0  0  0  0  0
   -0.3390   18.7550   15.3730 C   0  0  0  0  0  0  0  0  0  0  0  0
   -1.3620   18.7940   14.1820 C   0  0  0  0  0  0  0  0  0  0  0  0
   -2.1300   17.5010   14.0680 C   0  0  0  0  0  0  0  0  0  0  0  0
   -3.3530   17.6770   13.1380 C   0  0  0  0  0  0  0  0  0  0  0  0
   -2.8580   17.3570   11.7770 N   0  3  0  0  0  0  0  0  0  0  0  0
   -0.6940   21.4150   17.3600 O   0  0  0  0  0  0  0  0  0  0  0  0
    7.7555   16.7500   14.9169 H   0  0  0  0  0  0  0  0  0  0  0  0
    6.1881   16.3585   15.2320 H   0  0  0  0  0  0  0  0  0  0  0  0
    7.0964   17.1081   16.3821 H   0  0  0  0  0  0  0  0  0  0  0  0
    7.2735   19.0993   15.0878 H   0  0  0  0  0  0  0  0  0  0  0  0
    7.2129   18.2498   12.8419 H   0  0  0  0  0  0  0  0  0  0  0  0
    5.8085   19.3483   13.0600 H   0  0  0  0  0  0  0  0  0  0  0  0
    4.3034   17.4934   13.2076 H   0  0  0  0  0  0  0  0  0  0  0  0
    5.6690   16.3264   13.2024 H   0  0  0  0  0  0  0  0  0  0  0  0
    5.0453   18.2073   10.9003 H   0  0  0  0  0  0  0  0  0  0  0  0
    4.3804   16.5447   11.0424 H   0  0  0  0  0  0  0  0  0  0  0  0
    7.3699   17.2249   10.9507 H   0  0  0  0  0  0  0  0  0  0  0  0
    6.3944   16.6770    9.5454 H   0  0  0  0  0  0  0  0  0  0  0  0
    7.4893   14.8283   10.6542 H   0  0  0  0  0  0  0  0  0  0  0  0
    5.8559   14.6802   10.7937 H   0  0  0  0  0  0  0  0  0  0  0  0
    6.7498   15.1823   12.0815 H   0  0  0  0  0  0  0  0  0  0  0  0
    5.7440   20.7365   15.3854 H   0  0  0  0  0  0  0  0  0  0  0  0
    3.6666   20.1409   17.2906 H   0  0  0  0  0  0  0  0  0  0  0  0
    3.1041   22.5928   17.1670 H   0  0  0  0  0  0  0  0  0  0  0  0
    4.2620   22.7730   15.8055 H   0  0  0  0  0  0  0  0  0  0  0  0
    4.0144   21.9385   19.4285 H   0  0  0  0  0  0  0  0  0  0  0  0
    6.6062   22.9010   16.1982 H   0  0  0  0  0  0  0  0  0  0  0  0
    5.8583   22.1799   21.0452 H   0  0  0  0  0  0  0  0  0  0  0  0
    8.4382   23.1998   17.8042 H   0  0  0  0  0  0  0  0  0  0  0  0
    8.0516   22.6882   21.2390 H   0  0  0  0  0  0  0  0  0  0  0  0
    1.5309   20.0978   17.1455 H   0  0  0  0  0  0  0  0  0  0  0  0
    0.3537   20.5604   14.4603 H   0  0  0  0  0  0  0  0  0  0  0  0
   -0.8448   18.4648   16.3057 H   0  0  0  0  0  0  0  0  0  0  0  0
    0.4732   18.0444   15.1599 H   0  0  0  0  0  0  0  0  0  0  0  0
   -0.8126   18.9667   13.2448 H   0  0  0  0  0  0  0  0  0  0  0  0
   -2.0720   19.6176   14.3480 H   0  0  0  0  0  0  0  0  0  0  0  0
   -2.4758   17.1962   15.0667 H   0  0  0  0  0  0  0  0  0  0  0  0
   -1.4704   16.7235   13.6552 H   0  0  0  0  0  0  0  0  0  0  0  0
   -3.7234   18.7119   13.1799 H   0  0  0  0  0  0  0  0  0  0  0  0
   -4.1594   16.9869   13.4269 H   0  0  0  0  0  0  0  0  0  0  0  0
   -3.6115   17.4526   11.1143 H   0  0  0  0  0  0  0  0  0  0  0  0
   -2.5129   16.4101   11.7590 H   0  0  0  0  0  0  0  0  0  0  0  0
   -2.1133   17.9908   11.5326 H   0  0  0  0  0  0  0  0  0  0  0  0
  2  1  1  0  0  0  0
  2  5  1  0  0  0  0
  3  2  1  0  0  0  0
  3  4  2  0  0  0  0
  5  6  1  0  0  0  0
  6  7  1  0  0  0  0
  7  8  1  0  0  0  0
  8  9  1  0  0  0  0
 11 10  1  0  0  0  0
 11 14  1  0  0  0  0
 12 11  1  0  0  0  0
 12 13  2  0  0  0  0
 14 15  1  0  0  0  0
 15 16  2  0  0  0  0
 15 17  1  0  0  0  0
 17 19  2  0  0  0  0
 19 20  1  0  0  0  0
 20 21  1  0  0  0  0
 18 20  2  0  0  0  0
 16 18  1  0  0  0  0
 10  3  1  0  0  0  0
 22 23  1  0  0  0  0
 23 26  1  0  0  0  0
 23 24  1  0  0  0  0
 24 25  1  0  0  0  0
 24 31  2  0  0  0  0
 26 27  1  0  0  0  0
 27 28  1  0  0  0  0
 28 29  1  0  0  0  0
 29 30  1  0  0  0  0
 12 22  1  0  0  0  0
  1 32  1  0  0  0  0
  1 33  1  0  0  0  0
  1 34  1  0  0  0  0
  2 35  1  0  0  0  0
  5 36  1  0  0  0  0
  5 37  1  0  0  0  0
  6 38  1  0  0  0  0
  6 39  1  0  0  0  0
  7 40  1  0  0  0  0
  7 41  1  0  0  0  0
  8 42  1  0  0  0  0
  8 43  1  0  0  0  0
  9 44  1  0  0  0  0
  9 45  1  0  0  0  0
  9 46  1  0  0  0  0
 10 47  1  0  0  0  0
 11 48  1  0  0  0  0
 14 49  1  0  0  0  0
 14 50  1  0  0  0  0
 16 51  1  0  0  0  0
 17 52  1  0  0  0  0
 18 53  1  0  0  0  0
 19 54  1  0  0  0  0
 21 55  1  0  0  0  0
 22 56  1  0  0  0  0
 23 57  1  0  0  0  0
 26 58  1  0  0  0  0
 26 59  1  0  0  0  0
 27 60  1  0  0  0  0
 27 61  1  0  0  0  0
 28 62  1  0  0  0  0
 28 63  1  0  0  0  0
 29 64  1  0  0  0  0
 29 65  1  0  0  0  0
 30 66  1  0  0  0  0
 30 67  1  0  0  0  0
 30 68  1  0  0  0  0
M  CHG  4   1   1   9   1  25  -1  30   1
M  END
$$$$
