# Supplementary material for: FastGrow: on-the-fly growing and its application to DYRK1A
Source: J Comput Aided Mol Des. 2022 Aug 22;36(9):639–51. doi: 10.1007/s10822-022-00469-y (PMC9512872; doi:10.1007/s10822-022-00469-y)
Supplement: Supplementary file 3 — (zip 300339 KB) [file 10822_2022_469_MOESM3_ESM.zip › validation_sets/cross_growing/1b58_1jet/1b58_frag.sdf]

1b58
          08242119173D 1   1.00000     0.00000     0
            
 13 13  0  0  0  0            999 V2000
    8.3200   22.8540   20.3430 O   0  0  0  0  0  0  0  0  0  0  0  0
    7.2430   22.7030   19.5100 C   0  0  0  0  0  0  0  0  0  0  0  0
    5.1690   22.3880   17.7110 C   0  0  0  0  0  0  0  0  0  0  0  0
    6.0240   22.3470   19.9870 C   0  0  0  0  0  0  0  0  0  0  0  0
    7.4550   22.9090   18.1560 C   0  0  0  0  0  0  0  0  0  0  0  0
    5.0000   22.2060   19.0650 C   0  0  0  0  0  0  0  0  0  0  0  0
    6.4310   22.7480   17.2570 C   0  0  0  0  0  0  0  0  0  0  0  0
    8.0516   22.6882   21.2390 H   0  0  0  0  0  0  0  0  0  0  0  0
    5.8583   22.1799   21.0452 H   0  0  0  0  0  0  0  0  0  0  0  0
    8.4382   23.1998   17.8042 H   0  0  0  0  0  0  0  0  0  0  0  0
    4.0144   21.9385   19.4285 H   0  0  0  0  0  0  0  0  0  0  0  0
    6.6062   22.9010   16.1982 H   0  0  0  0  0  0  0  0  0  0  0  0
    4.0340   22.2090   16.7220 R#  0  0  0  0  0  0  0  0  0  0  0  0
  1  2  1  0  0  0  0
  1  8  1  0  0  0  0
  2  4  2  0  0  0  0
  2  5  1  0  0  0  0
  3  6  2  0  0  0  0
  3  7  1  0  0  0  0
  3 13  1  0  0  0  0
  4  6  1  0  0  0  0
  4  9  1  0  0  0  0
  5  7  2  0  0  0  0
  5 10  1  0  0  0  0
  6 11  1  0  0  0  0
  7 12  1  0  0  0  0
M  RGP  1  13  13
M  END
> <distance>
0.348648

> <angle>
5.61828

$$$$
