# Supplementary material for: FastGrow: on-the-fly growing and its application to DYRK1A
Source: J Comput Aided Mol Des. 2022 Aug 22;36(9):639–51. doi: 10.1007/s10822-022-00469-y (PMC9512872; doi:10.1007/s10822-022-00469-y)
Supplement: Supplementary file 3 — (zip 300339 KB) [file 10822_2022_469_MOESM3_ESM.zip › validation_sets/cross_growing/1b58_1jet/1jet_core.sdf]

1jet
          08242119173D 1   1.00000     0.00000     0
            
 56 55  0  0  0  0            999 V2000
   -0.4534   21.3423   17.5397 O   0  5  0  0  0  0  0  0  0  0  0  0
   -1.8527   21.2375   15.8123 O   0  0  0  0  0  0  0  0  0  0  0  0
    2.5655   20.8739   14.3195 O   0  0  0  0  0  0  0  0  0  0  0  0
    4.3681   17.8746   15.9505 O   0  0  0  0  0  0  0  0  0  0  0  0
   -3.7458   18.3431   13.0132 N   0  3  0  0  0  0  0  0  0  0  0  0
    6.5673   14.8476   11.0438 N   0  3  0  0  0  0  0  0  0  0  0  0
    1.5502   20.1852   16.2233 N   0  0  0  0  0  0  0  0  0  0  0  0
    5.0207   19.9933   15.5251 N   0  0  0  0  0  0  0  0  0  0  0  0
    6.8143   16.8724   15.1771 N   0  0  0  0  0  0  0  0  0  0  0  0
   -0.7749   20.9575   16.3981 C   0  0  0  0  0  0  0  0  0  0  0  0
    2.6281   20.5753   15.5113 C   0  0  0  0  0  0  0  0  0  0  0  0
    5.1374   18.6786   15.4111 C   0  0  0  0  0  0  0  0  0  0  0  0
    0.2410   20.1264   15.6065 C   0  0  2  0  0  0  0  0  0  0  0  0
    3.9379   20.6209   16.2751 C   0  0  2  0  0  0  0  0  0  0  0  0
    6.3448   18.1847   14.6315 C   0  0  2  0  0  0  0  0  0  0  0  0
   -2.4779   17.8142   12.4434 C   0  0  0  0  0  0  0  0  0  0  0  0
    6.3400   16.2531   10.5833 C   0  0  0  0  0  0  0  0  0  0  0  0
   -0.2557   18.6816   15.4613 C   0  0  0  0  0  0  0  0  0  0  0  0
    6.0621   18.0955   13.1392 C   0  0  0  0  0  0  0  0  0  0  0  0
   -1.4611   17.5205   13.5420 C   0  0  0  0  0  0  0  0  0  0  0  0
    5.0702   16.8175   11.2144 C   0  0  0  0  0  0  0  0  0  0  0  0
   -1.5096   18.5855   14.5992 C   0  0  0  0  0  0  0  0  0  0  0  0
    5.2079   16.9061   12.7304 C   0  0  0  0  0  0  0  0  0  0  0  0
    4.3174   22.0731   16.5711 C   0  0  0  0  0  0  0  0  0  0  0  0
   -4.3928   18.5266   12.2732 H   0  0  0  0  0  0  0  0  0  0  0  0
   -4.1373   17.6681   13.6386 H   0  0  0  0  0  0  0  0  0  0  0  0
   -3.5597   19.1902   13.5110 H   0  0  0  0  0  0  0  0  0  0  0  0
    7.4013   14.4899   10.6236 H   0  0  0  0  0  0  0  0  0  0  0  0
    6.6634   14.8343   12.0391 H   0  0  0  0  0  0  0  0  0  0  0  0
    5.7892   14.2792   10.7764 H   0  0  0  0  0  0  0  0  0  0  0  0
    1.6562   19.9344   17.1855 H   0  0  0  0  0  0  0  0  0  0  0  0
    5.7000   20.5772   15.0807 H   0  0  0  0  0  0  0  0  0  0  0  0
    6.9913   16.9631   16.1572 H   0  0  0  0  0  0  0  0  0  0  0  0
    6.1100   16.1783   15.0284 H   0  0  0  0  0  0  0  0  0  0  0  0
    0.3142   20.5205   14.6903 H   0  0  0  0  0  0  0  0  0  0  0  0
    3.8225   20.1352   17.1415 H   0  0  0  0  0  0  0  0  0  0  0  0
    7.0816   18.8481   14.7613 H   0  0  0  0  0  0  0  0  0  0  0  0
   -2.6718   16.9699   11.9438 H   0  0  0  0  0  0  0  0  0  0  0  0
   -2.0942   18.4921   11.8163 H   0  0  0  0  0  0  0  0  0  0  0  0
    7.1206   16.8183   10.8504 H   0  0  0  0  0  0  0  0  0  0  0  0
    6.2463   16.2632    9.5877 H   0  0  0  0  0  0  0  0  0  0  0  0
   -0.4618   18.3193   16.3703 H   0  0  0  0  0  0  0  0  0  0  0  0
    0.4670   18.1337   15.0401 H   0  0  0  0  0  0  0  0  0  0  0  0
    6.9368   18.0319   12.6587 H   0  0  0  0  0  0  0  0  0  0  0  0
    5.5885   18.9309   12.8604 H   0  0  0  0  0  0  0  0  0  0  0  0
   -1.6707   16.6349   13.9566 H   0  0  0  0  0  0  0  0  0  0  0  0
   -0.5443   17.4933   13.1436 H   0  0  0  0  0  0  0  0  0  0  0  0
    4.9009   17.7321   10.8472 H   0  0  0  0  0  0  0  0  0  0  0  0
    4.3000   16.2204   10.9901 H   0  0  0  0  0  0  0  0  0  0  0  0
   -1.6460   19.4672   14.1477 H   0  0  0  0  0  0  0  0  0  0  0  0
   -2.2866   18.3944   15.1990 H   0  0  0  0  0  0  0  0  0  0  0  0
    4.2985   17.0039   13.1348 H   0  0  0  0  0  0  0  0  0  0  0  0
    5.6345   16.0672   13.0683 H   0  0  0  0  0  0  0  0  0  0  0  0
    3.5275   22.5529   16.9529 H   0  0  0  0  0  0  0  0  0  0  0  0
    4.6029   22.5222   15.7245 H   0  0  0  0  0  0  0  0  0  0  0  0
    5.0700   22.0934   17.2293 R#  0  0  0  0  0  0  0  0  0  0  0  0
  1 10  1  0  0  0  0
  2 10  2  0  0  0  0
  3 11  2  0  0  0  0
  4 12  2  0  0  0  0
  5 16  1  0  0  0  0
  5 25  1  0  0  0  0
  5 26  1  0  0  0  0
  5 27  1  0  0  0  0
  6 17  1  0  0  0  0
  6 28  1  0  0  0  0
  6 29  1  0  0  0  0
  6 30  1  0  0  0  0
  7 11  1  0  0  0  0
  7 13  1  0  0  0  0
  7 31  1  0  0  0  0
  8 12  1  0  0  0  0
  8 14  1  0  0  0  0
  8 32  1  0  0  0  0
  9 15  1  0  0  0  0
  9 33  1  0  0  0  0
  9 34  1  0  0  0  0
 10 13  1  0  0  0  0
 11 14  1  0  0  0  0
 12 15  1  0  0  0  0
 13 18  1  0  0  0  0
 13 35  1  0  0  0  0
 14 24  1  0  0  0  0
 14 36  1  0  0  0  0
 15 19  1  0  0  0  0
 15 37  1  0  0  0  0
 16 20  1  0  0  0  0
 16 38  1  0  0  0  0
 16 39  1  0  0  0  0
 17 21  1  0  0  0  0
 17 40  1  0  0  0  0
 17 41  1  0  0  0  0
 18 22  1  0  0  0  0
 18 42  1  0  0  0  0
 18 43  1  0  0  0  0
 19 23  1  0  0  0  0
 19 44  1  0  0  0  0
 19 45  1  0  0  0  0
 20 22  1  0  0  0  0
 20 46  1  0  0  0  0
 20 47  1  0  0  0  0
 21 23  1  0  0  0  0
 21 48  1  0  0  0  0
 21 49  1  0  0  0  0
 22 50  1  0  0  0  0
 22 51  1  0  0  0  0
 23 52  1  0  0  0  0
 23 53  1  0  0  0  0
 24 54  1  0  0  0  0
 24 56  1  0  0  0  0
 24 55  1  0  0  0  0
M  CHG  3   1  -1   5   1   6   1
M  RGP  1  56  56
M  END
> <distance>
0.348648

> <angle>
5.61828

$$$$
