# Supplementary material for: FastGrow: on-the-fly growing and its application to DYRK1A
Source: J Comput Aided Mol Des. 2022 Aug 22;36(9):639–51. doi: 10.1007/s10822-022-00469-y (PMC9512872; doi:10.1007/s10822-022-00469-y)
Supplement: Supplementary file 3 — (zip 300339 KB) [file 10822_2022_469_MOESM3_ESM.zip › validation_sets/cross_growing/1b58_1jet/1jet_interactions.json]

{
    "interactions": [
        {
            "ligandInteraction": {
                "center": [
                    7.243,
                    22.703,
                    19.51
                ],
                "chemicalType": "Unspecified",
                "geometryType": "Undirected",
                "interactionType": "Hydrophobic",
                "referenceAtom": {
                    "coordinates": [
                        7.243,
                        22.703,
                        19.51
                    ],
                    "element": "C",
                    "inFileID": 20,
                    "moleculePosition": 1,
                    "name": "C20"
                }
            },
            "score": 0.8610596829940222,
            "siteInteraction": {
                "center": [
                    7.444,
                    19.142,
                    18.416
                ],
                "chemicalType": "Unspecified",
                "geometryType": "Undirected",
                "interactionType": "Hydrophobic",
                "referenceAtom": {
                    "coordinates": [
                        7.444,
                        19.142,
                        18.416
                    ],
                    "element": "C",
                    "inFileID": 3355,
                    "moleculePosition": 6642,
                    "name": "CZ3"
                }
            }
        },
        {
            "ligandInteraction": {
                "center": [
                    6.024,
                    22.347,
                    19.987
                ],
                "chemicalType": "Unspecified",
                "geometryType": "Undirected",
                "interactionType": "Hydrophobic",
                "referenceAtom": {
                    "coordinates": [
                        6.024,
                        22.347,
                        19.987
                    ],
                    "element": "C",
                    "inFileID": 18,
                    "moleculePosition": 3,
                    "name": "C18"
                }
            },
            "score": 0.814531687732275,
            "siteInteraction": {
                "center": [
                    7.444,
                    19.142,
                    18.416
                ],
                "chemicalType": "Unspecified",
                "geometryType": "Undirected",
                "interactionType": "Hydrophobic",
                "referenceAtom": {
                    "coordinates": [
                        7.444,
                        19.142,
                        18.416
                    ],
                    "element": "C",
                    "inFileID": 3355,
                    "moleculePosition": 6642,
                    "name": "CZ3"
                }
            }
        },
        {
            "ligandInteraction": {
                "center": [
                    5,
                    22.206,
                    19.065
                ],
                "chemicalType": "Unspecified",
                "geometryType": "Undirected",
                "interactionType": "Hydrophobic",
                "referenceAtom": {
                    "coordinates": [
                        5,
                        22.206,
                        19.065
                    ],
                    "element": "C",
                    "inFileID": 16,
                    "moleculePosition": 5,
                    "name": "C16"
                }
            },
            "score": 0.7910314613433093,
            "siteInteraction": {
                "center": [
                    6.317,
                    18.539,
                    18.976
                ],
                "chemicalType": "Unspecified",
                "geometryType": "Undirected",
                "interactionType": "Hydrophobic",
                "referenceAtom": {
                    "coordinates": [
                        6.317,
                        18.539,
                        18.976
                    ],
                    "element": "C",
                    "inFileID": 3353,
                    "moleculePosition": 6640,
                    "name": "CE3"
                }
            }
        },
        {
            "ligandInteraction": {
                "center": [
                    5.169,
                    22.388,
                    17.711
                ],
                "chemicalType": "Unspecified",
                "geometryType": "Undirected",
                "interactionType": "Hydrophobic",
                "referenceAtom": {
                    "coordinates": [
                        5.169,
                        22.388,
                        17.711
                    ],
                    "element": "C",
                    "inFileID": 15,
                    "moleculePosition": 2,
                    "name": "C15"
                }
            },
            "score": 0.7796592274728645,
            "siteInteraction": {
                "center": [
                    3.864,
                    26.087,
                    17.587
                ],
                "chemicalType": "Unspecified",
                "geometryType": "Undirected",
                "interactionType": "Hydrophobic",
                "referenceAtom": {
                    "coordinates": [
                        3.864,
                        26.087,
                        17.587
                    ],
                    "element": "C",
                    "inFileID": 3235,
                    "moleculePosition": 6413,
                    "name": "CD2"
                }
            }
        },
        {
            "ligandInteraction": {
                "center": [
                    6.431,
                    22.748,
                    17.257
                ],
                "chemicalType": "Unspecified",
                "geometryType": "Undirected",
                "interactionType": "Hydrophobic",
                "referenceAtom": {
                    "coordinates": [
                        6.431,
                        22.748,
                        17.257
                    ],
                    "element": "C",
                    "inFileID": 17,
                    "moleculePosition": 6,
                    "name": "C17"
                }
            },
            "score": 0.781175754733797,
            "siteInteraction": {
                "center": [
                    7.444,
                    19.142,
                    18.416
                ],
                "chemicalType": "Unspecified",
                "geometryType": "Undirected",
                "interactionType": "Hydrophobic",
                "referenceAtom": {
                    "coordinates": [
                        7.444,
                        19.142,
                        18.416
                    ],
                    "element": "C",
                    "inFileID": 3355,
                    "moleculePosition": 6642,
                    "name": "CZ3"
                }
            }
        },
        {
            "ligandInteraction": {
                "center": [
                    7.455,
                    22.909,
                    18.156
                ],
                "chemicalType": "Unspecified",
                "geometryType": "Undirected",
                "interactionType": "Hydrophobic",
                "referenceAtom": {
                    "coordinates": [
                        7.455,
                        22.909,
                        18.156
                    ],
                    "element": "C",
                    "inFileID": 19,
                    "moleculePosition": 4,
                    "name": "C19"
                }
            },
            "score": 0.8420260424353705,
            "siteInteraction": {
                "center": [
                    7.444,
                    19.142,
                    18.416
                ],
                "chemicalType": "Unspecified",
                "geometryType": "Undirected",
                "interactionType": "Hydrophobic",
                "referenceAtom": {
                    "coordinates": [
                        7.444,
                        19.142,
                        18.416
                    ],
                    "element": "C",
                    "inFileID": 3355,
                    "moleculePosition": 6642,
                    "name": "CZ3"
                }
            }
        }
    ]
}
