# Supplementary material for: FastGrow: on-the-fly growing and its application to DYRK1A
Source: J Comput Aided Mol Des. 2022 Aug 22;36(9):639–51. doi: 10.1007/s10822-022-00469-y (PMC9512872; doi:10.1007/s10822-022-00469-y)
Supplement: Supplementary file 3 — (zip 300339 KB) [file 10822_2022_469_MOESM3_ESM.zip › validation_sets/cross_growing/1b58_1jet/1jet_clean.pdb]

HEADER                                                        1JET
ATOM      1  N   ALA A   1       3.527   8.897  -8.296  1.00  0.00           N  
ATOM      2  CA  ALA A   1       2.220   8.210  -8.105  1.00  0.00           C  
ATOM      3  C   ALA A   1       2.185   6.888  -8.865  1.00  0.00           C  
ATOM      4  O   ALA A   1       2.783   6.760  -9.941  1.00  0.00           O  
ATOM      5  CB  ALA A   1       1.076   9.111  -8.570  1.00  0.00           C  
ATOM      6  H   ALA A   1       3.555   9.819  -8.682  1.00  0.00           H  
ATOM      7  HA  ALA A   1       2.100   8.020  -7.131  1.00  0.00           H  
ATOM      8  HB1 ALA A   1       0.205   8.639  -8.437  1.00  0.00           H  
ATOM      9  HB2 ALA A   1       1.081   9.958  -8.038  1.00  0.00           H  
ATOM     10  HB3 ALA A   1       1.194   9.326  -9.540  1.00  0.00           H  
ATOM     11  N   ASP A   2       1.498   5.908  -8.299  1.00  0.00           N  
ATOM     12  CA  ASP A   2       1.353   4.607  -8.962  1.00  0.00           C  
ATOM     13  C   ASP A   2      -0.139   4.412  -9.246  1.00  0.00           C  
ATOM     14  O   ASP A   2      -0.882   3.981  -8.369  1.00  0.00           O  
ATOM     15  CB  ASP A   2       1.916   3.472  -8.132  1.00  0.00           C  
ATOM     16  CG  ASP A   2       3.433   3.380  -8.220  1.00  0.00           C  
ATOM     17  OD1 ASP A   2       3.974   3.515  -9.341  1.00  0.00           O  
ATOM     18  OD2 ASP A   2       4.068   3.182  -7.162  1.00  0.00           O  
ATOM     19  H   ASP A   2       1.072   6.057  -7.407  1.00  0.00           H  
ATOM     20  HA  ASP A   2       1.842   4.637  -9.834  1.00  0.00           H  
ATOM     21  HB2 ASP A   2       1.523   2.612  -8.457  1.00  0.00           H  
ATOM     22  HB3 ASP A   2       1.659   3.616  -7.176  1.00  0.00           H  
ATOM     23  N   VAL A   3      -0.548   4.815 -10.441  1.00  0.00           N  
ATOM     24  CA  VAL A   3      -1.956   4.728 -10.836  1.00  0.00           C  
ATOM     25  C   VAL A   3      -2.338   3.304 -11.214  1.00  0.00           C  
ATOM     26  O   VAL A   3      -1.830   2.720 -12.173  1.00  0.00           O  
ATOM     27  CB  VAL A   3      -2.247   5.690 -12.005  1.00  0.00           C  
ATOM     28  CG1 VAL A   3      -3.722   5.684 -12.369  1.00  0.00           C  
ATOM     29  CG2 VAL A   3      -1.778   7.104 -11.659  1.00  0.00           C  
ATOM     30  H   VAL A   3       0.119   5.186 -11.087  1.00  0.00           H  
ATOM     31  HA  VAL A   3      -2.517   5.005 -10.056  1.00  0.00           H  
ATOM     32  HB  VAL A   3      -1.729   5.377 -12.801  1.00  0.00           H  
ATOM     33 HG11 VAL A   3      -3.881   6.315 -13.128  1.00  0.00           H  
ATOM     34 HG12 VAL A   3      -3.995   4.761 -12.641  1.00  0.00           H  
ATOM     35 HG13 VAL A   3      -4.262   5.972 -11.578  1.00  0.00           H  
ATOM     36 HG21 VAL A   3      -1.973   7.717 -12.425  1.00  0.00           H  
ATOM     37 HG22 VAL A   3      -2.261   7.425 -10.844  1.00  0.00           H  
ATOM     38 HG23 VAL A   3      -0.794   7.095 -11.481  1.00  0.00           H  
ATOM     39  N   PRO A   4      -3.232   2.719 -10.433  1.00  0.00           N  
ATOM     40  CA  PRO A   4      -3.723   1.372 -10.642  1.00  0.00           C  
ATOM     41  C   PRO A   4      -4.201   1.181 -12.074  1.00  0.00           C  
ATOM     42  O   PRO A   4      -4.806   2.084 -12.667  1.00  0.00           O  
ATOM     43  CB  PRO A   4      -4.875   1.140  -9.644  1.00  0.00           C  
ATOM     44  CG  PRO A   4      -4.659   2.245  -8.641  1.00  0.00           C  
ATOM     45  CD  PRO A   4      -3.868   3.364  -9.286  1.00  0.00           C  
ATOM     46  HA  PRO A   4      -2.988   0.721 -10.452  1.00  0.00           H  
ATOM     47  HB2 PRO A   4      -5.765   1.226 -10.092  1.00  0.00           H  
ATOM     48  HB3 PRO A   4      -4.805   0.241  -9.213  1.00  0.00           H  
ATOM     49  HG2 PRO A   4      -5.544   2.596  -8.335  1.00  0.00           H  
ATOM     50  HG3 PRO A   4      -4.153   1.888  -7.856  1.00  0.00           H  
ATOM     51  HD2 PRO A   4      -4.472   4.104  -9.582  1.00  0.00           H  
ATOM     52  HD3 PRO A   4      -3.182   3.726  -8.655  1.00  0.00           H  
ATOM     53  N   ALA A   5      -3.905   0.014 -12.644  1.00  0.00           N  
ATOM     54  CA  ALA A   5      -4.339  -0.282 -14.014  1.00  0.00           C  
ATOM     55  C   ALA A   5      -5.857  -0.132 -14.075  1.00  0.00           C  
ATOM     56  O   ALA A   5      -6.543  -0.537 -13.125  1.00  0.00           O  
ATOM     57  CB  ALA A   5      -3.938  -1.689 -14.405  1.00  0.00           C  
ATOM     58  H   ALA A   5      -3.381  -0.668 -12.133  1.00  0.00           H  
ATOM     59  HA  ALA A   5      -3.916   0.370 -14.643  1.00  0.00           H  
ATOM     60  HB1 ALA A   5      -4.241  -1.874 -15.340  1.00  0.00           H  
ATOM     61  HB2 ALA A   5      -2.943  -1.779 -14.353  1.00  0.00           H  
ATOM     62  HB3 ALA A   5      -4.365  -2.343 -13.781  1.00  0.00           H  
ATOM     63  N   GLY A   6      -6.372   0.480 -15.139  1.00  0.00           N  
ATOM     64  CA  GLY A   6      -7.802   0.653 -15.268  1.00  0.00           C  
ATOM     65  C   GLY A   6      -8.417   1.886 -14.669  1.00  0.00           C  
ATOM     66  O   GLY A   6      -9.614   2.138 -14.956  1.00  0.00           O  
ATOM     67  H   GLY A   6      -5.765   0.823 -15.856  1.00  0.00           H  
ATOM     68  HA2 GLY A   6      -8.238  -0.137 -14.837  1.00  0.00           H  
ATOM     69  HA3 GLY A   6      -8.014   0.659 -16.245  1.00  0.00           H  
ATOM     70  N   VAL A   7      -7.726   2.686 -13.849  1.00  0.00           N  
ATOM     71  CA  VAL A   7      -8.395   3.892 -13.331  1.00  0.00           C  
ATOM     72  C   VAL A   7      -8.304   4.958 -14.432  1.00  0.00           C  
ATOM     73  O   VAL A   7      -7.286   5.041 -15.119  1.00  0.00           O  
ATOM     74  CB  VAL A   7      -7.925   4.414 -11.984  1.00  0.00           C  
ATOM     75  CG1 VAL A   7      -7.204   3.337 -11.177  1.00  0.00           C  
ATOM     76  CG2 VAL A   7      -7.070   5.665 -12.062  1.00  0.00           C  
ATOM     77  H   VAL A   7      -6.783   2.472 -13.595  1.00  0.00           H  
ATOM     78  HA  VAL A   7      -9.363   3.664 -13.230  1.00  0.00           H  
ATOM     79  HB  VAL A   7      -8.746   4.659 -11.468  1.00  0.00           H  
ATOM     80 HG11 VAL A   7      -6.911   3.718 -10.300  1.00  0.00           H  
ATOM     81 HG12 VAL A   7      -7.824   2.569 -11.016  1.00  0.00           H  
ATOM     82 HG13 VAL A   7      -6.404   3.018 -11.686  1.00  0.00           H  
ATOM     83 HG21 VAL A   7      -6.802   5.944 -11.140  1.00  0.00           H  
ATOM     84 HG22 VAL A   7      -6.251   5.476 -12.604  1.00  0.00           H  
ATOM     85 HG23 VAL A   7      -7.593   6.400 -12.494  1.00  0.00           H  
ATOM     86  N   GLN A   8      -9.383   5.715 -14.592  1.00  0.00           N  
ATOM     87  CA  GLN A   8      -9.407   6.777 -15.595  1.00  0.00           C  
ATOM     88  C   GLN A   8      -8.958   8.085 -14.917  1.00  0.00           C  
ATOM     89  O   GLN A   8      -9.555   8.479 -13.913  1.00  0.00           O  
ATOM     90  CB  GLN A   8     -10.779   6.994 -16.190  1.00  0.00           C  
ATOM     91  CG  GLN A   8     -11.406   5.860 -16.970  1.00  0.00           C  
ATOM     92  CD  GLN A   8     -12.870   6.167 -17.282  1.00  0.00           C  
ATOM     93  OE1 GLN A   8     -13.165   6.864 -18.253  1.00  0.00           O  
ATOM     94  NE2 GLN A   8     -13.769   5.665 -16.441  1.00  0.00           N  
ATOM     95  H   GLN A   8     -10.188   5.557 -14.020  1.00  0.00           H  
ATOM     96  HA  GLN A   8      -8.765   6.550 -16.327  1.00  0.00           H  
ATOM     97  HB2 GLN A   8     -10.714   7.778 -16.807  1.00  0.00           H  
ATOM     98  HB3 GLN A   8     -11.398   7.213 -15.436  1.00  0.00           H  
ATOM     99  HG2 GLN A   8     -11.354   5.021 -16.429  1.00  0.00           H  
ATOM    100  HG3 GLN A   8     -10.906   5.735 -17.827  1.00  0.00           H  
ATOM    101 HE21 GLN A   8     -13.472   5.105 -15.668  1.00  0.00           H  
ATOM    102 HE22 GLN A   8     -14.742   5.848 -16.582  1.00  0.00           H  
ATOM    103  N   LEU A   9      -7.937   8.718 -15.478  1.00  0.00           N  
ATOM    104  CA  LEU A   9      -7.458   9.965 -14.893  1.00  0.00           C  
ATOM    105  C   LEU A   9      -8.213  11.173 -15.425  1.00  0.00           C  
ATOM    106  O   LEU A   9      -8.579  11.257 -16.600  1.00  0.00           O  
ATOM    107  CB  LEU A   9      -5.951  10.117 -15.125  1.00  0.00           C  
ATOM    108  CG  LEU A   9      -5.051   9.151 -14.348  1.00  0.00           C  
ATOM    109  CD1 LEU A   9      -3.604   9.270 -14.798  1.00  0.00           C  
ATOM    110  CD2 LEU A   9      -5.157   9.386 -12.841  1.00  0.00           C  
ATOM    111  H   LEU A   9      -7.499   8.344 -16.295  1.00  0.00           H  
ATOM    112  HA  LEU A   9      -7.612   9.919 -13.906  1.00  0.00           H  
ATOM    113  HB2 LEU A   9      -5.694  11.049 -14.867  1.00  0.00           H  
ATOM    114  HB3 LEU A   9      -5.776   9.981 -16.100  1.00  0.00           H  
ATOM    115  HG  LEU A   9      -5.359   8.219 -14.539  1.00  0.00           H  
ATOM    116 HD11 LEU A   9      -3.039   8.630 -14.277  1.00  0.00           H  
ATOM    117 HD12 LEU A   9      -3.539   9.054 -15.772  1.00  0.00           H  
ATOM    118 HD13 LEU A   9      -3.282  10.204 -14.641  1.00  0.00           H  
ATOM    119 HD21 LEU A   9      -4.560   8.743 -12.361  1.00  0.00           H  
ATOM    120 HD22 LEU A   9      -4.877  10.322 -12.629  1.00  0.00           H  
ATOM    121 HD23 LEU A   9      -6.103   9.246 -12.548  1.00  0.00           H  
ATOM    122  N   ALA A  10      -8.466  12.122 -14.526  1.00  0.00           N  
ATOM    123  CA  ALA A  10      -9.134  13.362 -14.892  1.00  0.00           C  
ATOM    124  C   ALA A  10      -8.217  14.102 -15.871  1.00  0.00           C  
ATOM    125  O   ALA A  10      -6.997  13.899 -15.847  1.00  0.00           O  
ATOM    126  CB  ALA A  10      -9.394  14.227 -13.670  1.00  0.00           C  
ATOM    127  H   ALA A  10      -8.190  11.979 -13.576  1.00  0.00           H  
ATOM    128  HA  ALA A  10     -10.002  13.152 -15.342  1.00  0.00           H  
ATOM    129  HB1 ALA A  10      -9.853  15.070 -13.950  1.00  0.00           H  
ATOM    130  HB2 ALA A  10      -9.976  13.729 -13.027  1.00  0.00           H  
ATOM    131  HB3 ALA A  10      -8.525  14.451 -13.229  1.00  0.00           H  
ATOM    132  N   ASP A  11      -8.807  14.946 -16.711  1.00  0.00           N  
ATOM    133  CA  ASP A  11      -8.003  15.705 -17.673  1.00  0.00           C  
ATOM    134  C   ASP A  11      -7.153  16.733 -16.934  1.00  0.00           C  
ATOM    135  O   ASP A  11      -5.974  16.917 -17.239  1.00  0.00           O  
ATOM    136  CB  ASP A  11      -8.892  16.348 -18.734  1.00  0.00           C  
ATOM    137  CG  ASP A  11      -9.007  15.471 -19.970  1.00  0.00           C  
ATOM    138  OD1 ASP A  11      -8.863  14.235 -19.859  1.00  0.00           O  
ATOM    139  OD2 ASP A  11      -9.213  16.021 -21.075  1.00  0.00           O  
ATOM    140  H   ASP A  11      -9.800  15.063 -16.687  1.00  0.00           H  
ATOM    141  HA  ASP A  11      -7.386  15.066 -18.132  1.00  0.00           H  
ATOM    142  HB2 ASP A  11      -8.499  17.229 -18.996  1.00  0.00           H  
ATOM    143  HB3 ASP A  11      -9.805  16.490 -18.351  1.00  0.00           H  
ATOM    144  N   LYS A  12      -7.754  17.373 -15.940  1.00  0.00           N  
ATOM    145  CA  LYS A  12      -7.069  18.365 -15.130  1.00  0.00           C  
ATOM    146  C   LYS A  12      -6.586  17.711 -13.828  1.00  0.00           C  
ATOM    147  O   LYS A  12      -7.377  17.232 -13.016  1.00  0.00           O  
ATOM    148  CB  LYS A  12      -7.983  19.543 -14.808  1.00  0.00           C  
ATOM    149  CG  LYS A  12      -7.238  20.848 -14.544  1.00  0.00           C  
ATOM    150  CD  LYS A  12      -8.031  21.726 -13.581  1.00  0.00           C  
ATOM    151  CE  LYS A  12      -7.345  23.059 -13.342  1.00  0.00           C  
ATOM    152  NZ  LYS A  12      -7.600  23.580 -11.963  1.00  0.00           N  
ATOM    153  H   LYS A  12      -8.712  17.165 -15.741  1.00  0.00           H  
ATOM    154  HA  LYS A  12      -6.275  18.702 -15.636  1.00  0.00           H  
ATOM    155  HB2 LYS A  12      -8.516  19.314 -13.994  1.00  0.00           H  
ATOM    156  HB3 LYS A  12      -8.600  19.684 -15.582  1.00  0.00           H  
ATOM    157  HG2 LYS A  12      -7.112  21.336 -15.408  1.00  0.00           H  
ATOM    158  HG3 LYS A  12      -6.345  20.643 -14.144  1.00  0.00           H  
ATOM    159  HD2 LYS A  12      -8.123  21.248 -12.708  1.00  0.00           H  
ATOM    160  HD3 LYS A  12      -8.938  21.893 -13.967  1.00  0.00           H  
ATOM    161  HE2 LYS A  12      -7.688  23.723 -14.007  1.00  0.00           H  
ATOM    162  HE3 LYS A  12      -6.360  22.942 -13.466  1.00  0.00           H  
ATOM    163  HZ1 LYS A  12      -7.133  24.456 -11.846  1.00  0.00           H  
ATOM    164  HZ2 LYS A  12      -8.583  23.706 -11.831  1.00  0.00           H  
ATOM    165  HZ3 LYS A  12      -7.255  22.926 -11.290  1.00  0.00           H  
ATOM    166  N   GLN A  13      -5.265  17.691 -13.676  1.00  0.00           N  
ATOM    167  CA  GLN A  13      -4.645  17.096 -12.496  1.00  0.00           C  
ATOM    168  C   GLN A  13      -4.206  18.191 -11.539  1.00  0.00           C  
ATOM    169  O   GLN A  13      -3.034  18.553 -11.439  1.00  0.00           O  
ATOM    170  CB  GLN A  13      -3.469  16.208 -12.920  1.00  0.00           C  
ATOM    171  CG  GLN A  13      -3.905  14.935 -13.640  1.00  0.00           C  
ATOM    172  CD  GLN A  13      -4.653  13.982 -12.721  1.00  0.00           C  
ATOM    173  OE1 GLN A  13      -4.300  13.835 -11.546  1.00  0.00           O  
ATOM    174  NE2 GLN A  13      -5.687  13.337 -13.244  1.00  0.00           N  
ATOM    175  H   GLN A  13      -4.684  18.092 -14.385  1.00  0.00           H  
ATOM    176  HA  GLN A  13      -5.324  16.525 -12.035  1.00  0.00           H  
ATOM    177  HB2 GLN A  13      -2.955  15.950 -12.102  1.00  0.00           H  
ATOM    178  HB3 GLN A  13      -2.879  16.733 -13.533  1.00  0.00           H  
ATOM    179  HG2 GLN A  13      -3.093  14.471 -13.993  1.00  0.00           H  
ATOM    180  HG3 GLN A  13      -4.504  15.185 -14.401  1.00  0.00           H  
ATOM    181 HE21 GLN A  13      -5.938  13.486 -14.200  1.00  0.00           H  
ATOM    182 HE22 GLN A  13      -6.216  12.701 -12.682  1.00  0.00           H  
ATOM    183  N   THR A  14      -5.198  18.773 -10.860  1.00  0.00           N  
ATOM    184  CA  THR A  14      -4.924  19.844  -9.898  1.00  0.00           C  
ATOM    185  C   THR A  14      -5.559  19.445  -8.562  1.00  0.00           C  
ATOM    186  O   THR A  14      -6.549  18.708  -8.525  1.00  0.00           O  
ATOM    187  CB  THR A  14      -5.427  21.225 -10.318  1.00  0.00           C  
ATOM    188  OG1 THR A  14      -6.840  21.172 -10.532  1.00  0.00           O  
ATOM    189  CG2 THR A  14      -4.752  21.718 -11.591  1.00  0.00           C  
ATOM    190  H   THR A  14      -6.140  18.474 -11.010  1.00  0.00           H  
ATOM    191  HA  THR A  14      -3.934  19.900  -9.768  1.00  0.00           H  
ATOM    192  HB  THR A  14      -5.237  21.874  -9.581  1.00  0.00           H  
ATOM    193  HG1 THR A  14      -7.170  22.075 -10.807  1.00  0.00           H  
ATOM    194 HG21 THR A  14      -5.109  22.621 -11.829  1.00  0.00           H  
ATOM    195 HG22 THR A  14      -3.765  21.778 -11.443  1.00  0.00           H  
ATOM    196 HG23 THR A  14      -4.939  21.078 -12.337  1.00  0.00           H  
ATOM    197  N   LEU A  15      -4.963  19.939  -7.489  1.00  0.00           N  
ATOM    198  CA  LEU A  15      -5.441  19.594  -6.151  1.00  0.00           C  
ATOM    199  C   LEU A  15      -5.477  20.809  -5.247  1.00  0.00           C  
ATOM    200  O   LEU A  15      -4.598  21.678  -5.339  1.00  0.00           O  
ATOM    201  CB  LEU A  15      -4.467  18.547  -5.571  1.00  0.00           C  
ATOM    202  CG  LEU A  15      -4.790  17.946  -4.211  1.00  0.00           C  
ATOM    203  CD1 LEU A  15      -5.979  16.998  -4.301  1.00  0.00           C  
ATOM    204  CD2 LEU A  15      -3.575  17.213  -3.647  1.00  0.00           C  
ATOM    205  H   LEU A  15      -4.180  20.552  -7.594  1.00  0.00           H  
ATOM    206  HA  LEU A  15      -6.357  19.198  -6.215  1.00  0.00           H  
ATOM    207  HB2 LEU A  15      -3.570  18.984  -5.498  1.00  0.00           H  
ATOM    208  HB3 LEU A  15      -4.418  17.792  -6.225  1.00  0.00           H  
ATOM    209  HG  LEU A  15      -5.027  18.690  -3.586  1.00  0.00           H  
ATOM    210 HD11 LEU A  15      -6.171  16.617  -3.397  1.00  0.00           H  
ATOM    211 HD12 LEU A  15      -6.780  17.499  -4.629  1.00  0.00           H  
ATOM    212 HD13 LEU A  15      -5.766  16.256  -4.937  1.00  0.00           H  
ATOM    213 HD21 LEU A  15      -3.805  16.825  -2.754  1.00  0.00           H  
ATOM    214 HD22 LEU A  15      -3.309  16.479  -4.271  1.00  0.00           H  
ATOM    215 HD23 LEU A  15      -2.815  17.856  -3.546  1.00  0.00           H  
ATOM    216  N   VAL A  16      -6.481  20.876  -4.395  1.00  0.00           N  
ATOM    217  CA  VAL A  16      -6.600  21.948  -3.410  1.00  0.00           C  
ATOM    218  C   VAL A  16      -6.679  21.277  -2.032  1.00  0.00           C  
ATOM    219  O   VAL A  16      -7.560  20.454  -1.766  1.00  0.00           O  
ATOM    220  CB  VAL A  16      -7.799  22.876  -3.608  1.00  0.00           C  
ATOM    221  CG1 VAL A  16      -7.889  23.896  -2.470  1.00  0.00           C  
ATOM    222  CG2 VAL A  16      -7.713  23.608  -4.948  1.00  0.00           C  
ATOM    223  H   VAL A  16      -7.186  20.168  -4.424  1.00  0.00           H  
ATOM    224  HA  VAL A  16      -5.767  22.500  -3.444  1.00  0.00           H  
ATOM    225  HB  VAL A  16      -8.632  22.322  -3.603  1.00  0.00           H  
ATOM    226 HG11 VAL A  16      -8.678  24.492  -2.618  1.00  0.00           H  
ATOM    227 HG12 VAL A  16      -7.993  23.416  -1.599  1.00  0.00           H  
ATOM    228 HG13 VAL A  16      -7.055  24.447  -2.449  1.00  0.00           H  
ATOM    229 HG21 VAL A  16      -8.507  24.207  -5.052  1.00  0.00           H  
ATOM    230 HG22 VAL A  16      -6.877  24.156  -4.976  1.00  0.00           H  
ATOM    231 HG23 VAL A  16      -7.699  22.940  -5.692  1.00  0.00           H  
ATOM    232  N   ARG A  17      -5.720  21.612  -1.174  1.00  0.00           N  
ATOM    233  CA  ARG A  17      -5.663  21.059   0.170  1.00  0.00           C  
ATOM    234  C   ARG A  17      -5.735  22.165   1.221  1.00  0.00           C  
ATOM    235  O   ARG A  17      -5.042  23.184   1.060  1.00  0.00           O  
ATOM    236  CB  ARG A  17      -4.314  20.345   0.394  1.00  0.00           C  
ATOM    237  CG  ARG A  17      -4.119  19.063  -0.385  1.00  0.00           C  
ATOM    238  CD  ARG A  17      -2.796  18.404   0.020  1.00  0.00           C  
ATOM    239  NE  ARG A  17      -2.835  17.916   1.395  1.00  0.00           N  
ATOM    240  CZ  ARG A  17      -1.790  17.431   2.063  1.00  0.00           C  
ATOM    241  NH1 ARG A  17      -0.586  17.379   1.497  1.00  0.00           N  
ATOM    242  NH2 ARG A  17      -1.958  17.005   3.317  1.00  0.00           N  
ATOM    243  H   ARG A  17      -5.017  22.263  -1.461  1.00  0.00           H  
ATOM    244  HA  ARG A  17      -6.415  20.414   0.304  1.00  0.00           H  
ATOM    245  HB2 ARG A  17      -4.238  20.129   1.367  1.00  0.00           H  
ATOM    246  HB3 ARG A  17      -3.584  20.977   0.135  1.00  0.00           H  
ATOM    247  HG2 ARG A  17      -4.101  19.269  -1.363  1.00  0.00           H  
ATOM    248  HG3 ARG A  17      -4.875  18.438  -0.189  1.00  0.00           H  
ATOM    249  HD2 ARG A  17      -2.060  19.076  -0.065  1.00  0.00           H  
ATOM    250  HD3 ARG A  17      -2.617  17.634  -0.592  1.00  0.00           H  
ATOM    251  HE  ARG A  17      -3.713  17.948   1.872  1.00  0.00           H  
ATOM    252 HH11 ARG A  17       0.191  17.013   2.008  1.00  0.00           H  
ATOM    253 HH12 ARG A  17      -0.459  17.706   0.561  1.00  0.00           H  
ATOM    254 HH21 ARG A  17      -1.181  16.639   3.829  1.00  0.00           H  
ATOM    255 HH22 ARG A  17      -2.861  17.052   3.744  1.00  0.00           H  
ATOM    256  N   ASN A  18      -6.525  21.955   2.283  1.00  0.00           N  
ATOM    257  CA  ASN A  18      -6.487  22.960   3.350  1.00  0.00           C  
ATOM    258  C   ASN A  18      -5.256  22.593   4.215  1.00  0.00           C  
ATOM    259  O   ASN A  18      -4.930  21.403   4.319  1.00  0.00           O  
ATOM    260  CB  ASN A  18      -7.730  23.082   4.199  1.00  0.00           C  
ATOM    261  CG  ASN A  18      -7.568  24.275   5.143  1.00  0.00           C  
ATOM    262  OD1 ASN A  18      -7.106  25.337   4.700  1.00  0.00           O  
ATOM    263  ND2 ASN A  18      -7.866  24.081   6.416  1.00  0.00           N  
ATOM    264  H   ASN A  18      -7.114  21.149   2.345  1.00  0.00           H  
ATOM    265  HA  ASN A  18      -6.313  23.850   2.929  1.00  0.00           H  
ATOM    266  HB2 ASN A  18      -7.856  22.246   4.733  1.00  0.00           H  
ATOM    267  HB3 ASN A  18      -8.526  23.225   3.611  1.00  0.00           H  
ATOM    268 HD21 ASN A  18      -8.236  23.201   6.714  1.00  0.00           H  
ATOM    269 HD22 ASN A  18      -7.721  24.814   7.081  1.00  0.00           H  
ATOM    270  N   ASN A  19      -4.598  23.590   4.765  1.00  0.00           N  
ATOM    271  CA  ASN A  19      -3.366  23.349   5.518  1.00  0.00           C  
ATOM    272  C   ASN A  19      -3.404  23.874   6.927  1.00  0.00           C  
ATOM    273  O   ASN A  19      -2.357  24.039   7.577  1.00  0.00           O  
ATOM    274  CB  ASN A  19      -2.204  23.978   4.721  1.00  0.00           C  
ATOM    275  CG  ASN A  19      -0.860  23.363   5.063  1.00  0.00           C  
ATOM    276  OD1 ASN A  19      -0.741  22.159   5.304  1.00  0.00           O  
ATOM    277  ND2 ASN A  19       0.160  24.218   5.089  1.00  0.00           N  
ATOM    278  H   ASN A  19      -4.943  24.523   4.668  1.00  0.00           H  
ATOM    279  HA  ASN A  19      -3.215  22.361   5.559  1.00  0.00           H  
ATOM    280  HB2 ASN A  19      -2.169  24.956   4.924  1.00  0.00           H  
ATOM    281  HB3 ASN A  19      -2.377  23.846   3.745  1.00  0.00           H  
ATOM    282 HD21 ASN A  19       0.007  25.185   4.885  1.00  0.00           H  
ATOM    283 HD22 ASN A  19       1.079  23.893   5.312  1.00  0.00           H  
ATOM    284  N   GLY A  20      -4.591  24.135   7.468  1.00  0.00           N  
ATOM    285  CA  GLY A  20      -4.771  24.567   8.823  1.00  0.00           C  
ATOM    286  C   GLY A  20      -4.381  25.943   9.241  1.00  0.00           C  
ATOM    287  O   GLY A  20      -5.039  26.516  10.147  1.00  0.00           O  
ATOM    288  H   GLY A  20      -5.404  24.023   6.897  1.00  0.00           H  
ATOM    289  HA2 GLY A  20      -4.248  23.936   9.396  1.00  0.00           H  
ATOM    290  HA3 GLY A  20      -5.746  24.472   9.026  1.00  0.00           H  
ATOM    291  N   SER A  21      -3.345  26.564   8.703  1.00  0.00           N  
ATOM    292  CA  SER A  21      -2.904  27.890   9.068  1.00  0.00           C  
ATOM    293  C   SER A  21      -1.860  28.402   8.058  1.00  0.00           C  
ATOM    294  O   SER A  21      -1.404  27.666   7.190  1.00  0.00           O  
ATOM    295  CB  SER A  21      -2.262  27.904  10.463  1.00  0.00           C  
ATOM    296  OG  SER A  21      -1.247  26.908  10.529  1.00  0.00           O  
ATOM    297  H   SER A  21      -2.831  26.082   7.994  1.00  0.00           H  
ATOM    298  HA  SER A  21      -3.691  28.507   9.065  1.00  0.00           H  
ATOM    299  HB2 SER A  21      -2.960  27.714  11.153  1.00  0.00           H  
ATOM    300  HB3 SER A  21      -1.859  28.803  10.635  1.00  0.00           H  
ATOM    301  HG  SER A  21      -0.829  26.917  11.438  1.00  0.00           H  
ATOM    302  N   GLU A  22      -1.510  29.671   8.248  1.00  0.00           N  
ATOM    303  CA  GLU A  22      -0.454  30.277   7.436  1.00  0.00           C  
ATOM    304  C   GLU A  22       0.853  29.671   7.968  1.00  0.00           C  
ATOM    305  O   GLU A  22       1.033  29.617   9.189  1.00  0.00           O  
ATOM    306  CB  GLU A  22      -0.461  31.786   7.557  1.00  0.00           C  
ATOM    307  CG  GLU A  22       0.662  32.518   6.870  1.00  0.00           C  
ATOM    308  CD  GLU A  22       0.679  32.403   5.360  1.00  0.00           C  
ATOM    309  OE1 GLU A  22      -0.371  32.164   4.739  1.00  0.00           O  
ATOM    310  OE2 GLU A  22       1.769  32.557   4.758  1.00  0.00           O  
ATOM    311  H   GLU A  22      -1.971  30.214   8.950  1.00  0.00           H  
ATOM    312  HA  GLU A  22      -0.578  30.017   6.478  1.00  0.00           H  
ATOM    313  HB2 GLU A  22      -0.422  32.013   8.530  1.00  0.00           H  
ATOM    314  HB3 GLU A  22      -1.322  32.118   7.171  1.00  0.00           H  
ATOM    315  HG2 GLU A  22       1.526  32.155   7.218  1.00  0.00           H  
ATOM    316  HG3 GLU A  22       0.589  33.487   7.106  1.00  0.00           H  
ATOM    317  N   VAL A  23       1.699  29.188   7.068  1.00  0.00           N  
ATOM    318  CA  VAL A  23       2.947  28.569   7.496  1.00  0.00           C  
ATOM    319  C   VAL A  23       3.851  29.564   8.203  1.00  0.00           C  
ATOM    320  O   VAL A  23       3.840  30.774   7.932  1.00  0.00           O  
ATOM    321  CB  VAL A  23       3.715  27.945   6.310  1.00  0.00           C  
ATOM    322  CG1 VAL A  23       2.917  26.803   5.692  1.00  0.00           C  
ATOM    323  CG2 VAL A  23       4.055  28.977   5.248  1.00  0.00           C  
ATOM    324  H   VAL A  23       1.480  29.249   6.094  1.00  0.00           H  
ATOM    325  HA  VAL A  23       2.725  27.838   8.141  1.00  0.00           H  
ATOM    326  HB  VAL A  23       4.572  27.568   6.661  1.00  0.00           H  
ATOM    327 HG11 VAL A  23       3.430  26.413   4.927  1.00  0.00           H  
ATOM    328 HG12 VAL A  23       2.758  26.096   6.381  1.00  0.00           H  
ATOM    329 HG13 VAL A  23       2.039  27.150   5.362  1.00  0.00           H  
ATOM    330 HG21 VAL A  23       4.550  28.535   4.500  1.00  0.00           H  
ATOM    331 HG22 VAL A  23       3.212  29.383   4.896  1.00  0.00           H  
ATOM    332 HG23 VAL A  23       4.627  29.692   5.649  1.00  0.00           H  
ATOM    333  N   GLN A  24       4.698  29.043   9.091  1.00  0.00           N  
ATOM    334  CA  GLN A  24       5.675  29.873   9.774  1.00  0.00           C  
ATOM    335  C   GLN A  24       6.683  30.414   8.731  1.00  0.00           C  
ATOM    336  O   GLN A  24       7.134  31.549   8.794  1.00  0.00           O  
ATOM    337  CB  GLN A  24       6.525  29.072  10.752  1.00  0.00           C  
ATOM    338  CG  GLN A  24       5.836  28.547  11.992  1.00  0.00           C  
ATOM    339  CD  GLN A  24       6.758  27.550  12.702  1.00  0.00           C  
ATOM    340  OE1 GLN A  24       6.924  26.439  12.188  1.00  0.00           O  
ATOM    341  NE2 GLN A  24       7.340  27.970  13.808  1.00  0.00           N  
ATOM    342  H   GLN A  24       4.660  28.064   9.290  1.00  0.00           H  
ATOM    343  HA  GLN A  24       5.221  30.629  10.245  1.00  0.00           H  
ATOM    344  HB2 GLN A  24       7.276  29.661  11.051  1.00  0.00           H  
ATOM    345  HB3 GLN A  24       6.894  28.286  10.257  1.00  0.00           H  
ATOM    346  HG2 GLN A  24       4.986  28.089  11.733  1.00  0.00           H  
ATOM    347  HG3 GLN A  24       5.631  29.308  12.607  1.00  0.00           H  
ATOM    348 HE21 GLN A  24       7.149  28.888  14.156  1.00  0.00           H  
ATOM    349 HE22 GLN A  24       7.973  27.371  14.299  1.00  0.00           H  
ATOM    350  N   SER A  25       7.049  29.516   7.831  1.00  0.00           N  
ATOM    351  CA  SER A  25       8.066  29.780   6.823  1.00  0.00           C  
ATOM    352  C   SER A  25       8.100  28.650   5.802  1.00  0.00           C  
ATOM    353  O   SER A  25       7.495  27.592   6.021  1.00  0.00           O  
ATOM    354  CB  SER A  25       9.408  29.788   7.596  1.00  0.00           C  
ATOM    355  OG  SER A  25      10.522  29.897   6.751  1.00  0.00           O  
ATOM    356  H   SER A  25       6.609  28.618   7.844  1.00  0.00           H  
ATOM    357  HA  SER A  25       7.906  30.660   6.376  1.00  0.00           H  
ATOM    358  HB2 SER A  25       9.483  28.936   8.115  1.00  0.00           H  
ATOM    359  HB3 SER A  25       9.409  30.564   8.227  1.00  0.00           H  
ATOM    360  HG  SER A  25      11.358  29.897   7.300  1.00  0.00           H  
ATOM    361  N   LEU A  26       8.824  28.859   4.707  1.00  0.00           N  
ATOM    362  CA  LEU A  26       9.025  27.820   3.706  1.00  0.00           C  
ATOM    363  C   LEU A  26      10.480  27.338   3.804  1.00  0.00           C  
ATOM    364  O   LEU A  26      10.902  26.449   3.075  1.00  0.00           O  
ATOM    365  CB  LEU A  26       8.704  28.264   2.287  1.00  0.00           C  
ATOM    366  CG  LEU A  26       7.218  28.456   1.962  1.00  0.00           C  
ATOM    367  CD1 LEU A  26       7.044  28.777   0.481  1.00  0.00           C  
ATOM    368  CD2 LEU A  26       6.391  27.238   2.341  1.00  0.00           C  
ATOM    369  H   LEU A  26       9.243  29.756   4.566  1.00  0.00           H  
ATOM    370  HA  LEU A  26       8.428  27.051   3.933  1.00  0.00           H  
ATOM    371  HB2 LEU A  26       9.067  27.574   1.661  1.00  0.00           H  
ATOM    372  HB3 LEU A  26       9.167  29.136   2.127  1.00  0.00           H  
ATOM    373  HG  LEU A  26       6.883  29.236   2.490  1.00  0.00           H  
ATOM    374 HD11 LEU A  26       6.073  28.900   0.279  1.00  0.00           H  
ATOM    375 HD12 LEU A  26       7.540  29.617   0.262  1.00  0.00           H  
ATOM    376 HD13 LEU A  26       7.406  28.024  -0.068  1.00  0.00           H  
ATOM    377 HD21 LEU A  26       5.431  27.403   2.114  1.00  0.00           H  
ATOM    378 HD22 LEU A  26       6.721  26.441   1.836  1.00  0.00           H  
ATOM    379 HD23 LEU A  26       6.477  27.069   3.323  1.00  0.00           H  
ATOM    380  N   ASP A  27      11.218  27.962   4.716  1.00  0.00           N  
ATOM    381  CA  ASP A  27      12.624  27.584   4.936  1.00  0.00           C  
ATOM    382  C   ASP A  27      12.640  26.378   5.858  1.00  0.00           C  
ATOM    383  O   ASP A  27      12.226  26.481   7.023  1.00  0.00           O  
ATOM    384  CB  ASP A  27      13.334  28.766   5.592  1.00  0.00           C  
ATOM    385  CG  ASP A  27      14.813  28.580   5.803  1.00  0.00           C  
ATOM    386  OD1 ASP A  27      15.306  27.443   5.925  1.00  0.00           O  
ATOM    387  OD2 ASP A  27      15.524  29.624   5.866  1.00  0.00           O  
ATOM    388  H   ASP A  27      10.814  28.697   5.260  1.00  0.00           H  
ATOM    389  HA  ASP A  27      13.061  27.359   4.065  1.00  0.00           H  
ATOM    390  HB2 ASP A  27      12.911  28.926   6.484  1.00  0.00           H  
ATOM    391  HB3 ASP A  27      13.202  29.569   5.011  1.00  0.00           H  
ATOM    392  N   PRO A  28      13.151  25.245   5.406  1.00  0.00           N  
ATOM    393  CA  PRO A  28      13.213  24.010   6.164  1.00  0.00           C  
ATOM    394  C   PRO A  28      13.854  24.101   7.526  1.00  0.00           C  
ATOM    395  O   PRO A  28      13.613  23.272   8.418  1.00  0.00           O  
ATOM    396  CB  PRO A  28      14.003  22.992   5.285  1.00  0.00           C  
ATOM    397  CG  PRO A  28      13.804  23.566   3.907  1.00  0.00           C  
ATOM    398  CD  PRO A  28      13.649  25.080   4.035  1.00  0.00           C  
ATOM    399  HA  PRO A  28      12.281  23.667   6.279  1.00  0.00           H  
ATOM    400  HB2 PRO A  28      14.971  22.968   5.534  1.00  0.00           H  
ATOM    401  HB3 PRO A  28      13.618  22.072   5.356  1.00  0.00           H  
ATOM    402  HG2 PRO A  28      14.597  23.355   3.335  1.00  0.00           H  
ATOM    403  HG3 PRO A  28      12.981  23.176   3.494  1.00  0.00           H  
ATOM    404  HD2 PRO A  28      14.527  25.543   3.913  1.00  0.00           H  
ATOM    405  HD3 PRO A  28      12.991  25.432   3.369  1.00  0.00           H  
ATOM    406  N   HIS A  29      14.731  25.089   7.755  1.00  0.00           N  
ATOM    407  CA  HIS A  29      15.396  25.271   9.023  1.00  0.00           C  
ATOM    408  C   HIS A  29      14.682  26.242   9.950  1.00  0.00           C  
ATOM    409  O   HIS A  29      15.165  26.475  11.063  1.00  0.00           O  
ATOM    410  CB  HIS A  29      16.833  25.810   8.811  1.00  0.00           C  
ATOM    411  CG  HIS A  29      17.686  24.844   8.046  1.00  0.00           C  
ATOM    412  ND1 HIS A  29      18.741  25.255   7.258  1.00  0.00           N  
ATOM    413  CD2 HIS A  29      17.642  23.489   7.953  1.00  0.00           C  
ATOM    414  CE1 HIS A  29      19.306  24.195   6.709  1.00  0.00           C  
ATOM    415  NE2 HIS A  29      18.653  23.106   7.110  1.00  0.00           N  
ATOM    416  H   HIS A  29      14.934  25.729   7.014  1.00  0.00           H  
ATOM    417  HA  HIS A  29      15.455  24.383   9.480  1.00  0.00           H  
ATOM    418  HB2 HIS A  29      17.252  25.974   9.704  1.00  0.00           H  
ATOM    419  HB3 HIS A  29      16.784  26.670   8.303  1.00  0.00           H  
ATOM    420  HD1 HIS A  29      19.031  26.203   7.124  1.00  0.00           H  
ATOM    421  HD2 HIS A  29      16.993  22.884   8.414  1.00  0.00           H  
ATOM    422  HE1 HIS A  29      20.094  24.208   6.094  1.00  0.00           H  
ATOM    423  HE2 HIS A  29      18.865  22.166   6.841  1.00  0.00           H  
ATOM    424  N   LYS A  30      13.562  26.810   9.510  1.00  0.00           N  
ATOM    425  CA  LYS A  30      12.831  27.769  10.341  1.00  0.00           C  
ATOM    426  C   LYS A  30      11.435  27.266  10.670  1.00  0.00           C  
ATOM    427  O   LYS A  30      10.572  28.071  11.053  1.00  0.00           O  
ATOM    428  CB  LYS A  30      12.693  29.087   9.559  1.00  0.00           C  
ATOM    429  CG  LYS A  30      13.991  29.677   9.035  1.00  0.00           C  
ATOM    430  CD  LYS A  30      14.875  30.156  10.182  1.00  0.00           C  
ATOM    431  CE  LYS A  30      16.071  30.932   9.621  1.00  0.00           C  
ATOM    432  NZ  LYS A  30      16.729  31.718  10.707  1.00  0.00           N  
ATOM    433  H   LYS A  30      13.215  26.579   8.601  1.00  0.00           H  
ATOM    434  HA  LYS A  30      13.337  27.933  11.188  1.00  0.00           H  
ATOM    435  HB2 LYS A  30      12.271  29.761  10.165  1.00  0.00           H  
ATOM    436  HB3 LYS A  30      12.093  28.919   8.777  1.00  0.00           H  
ATOM    437  HG2 LYS A  30      13.781  30.452   8.438  1.00  0.00           H  
ATOM    438  HG3 LYS A  30      14.481  28.978   8.514  1.00  0.00           H  
ATOM    439  HD2 LYS A  30      15.204  29.367  10.700  1.00  0.00           H  
ATOM    440  HD3 LYS A  30      14.344  30.752  10.784  1.00  0.00           H  
ATOM    441  HE2 LYS A  30      15.754  31.556   8.907  1.00  0.00           H  
ATOM    442  HE3 LYS A  30      16.730  30.288   9.233  1.00  0.00           H  
ATOM    443  HZ1 LYS A  30      17.507  32.220  10.330  1.00  0.00           H  
ATOM    444  HZ2 LYS A  30      16.072  32.364  11.096  1.00  0.00           H  
ATOM    445  HZ3 LYS A  30      17.048  31.096  11.422  1.00  0.00           H  
ATOM    446  N   ILE A  31      11.174  25.974  10.479  1.00  0.00           N  
ATOM    447  CA  ILE A  31       9.840  25.417  10.688  1.00  0.00           C  
ATOM    448  C   ILE A  31       9.801  24.302  11.719  1.00  0.00           C  
ATOM    449  O   ILE A  31      10.789  23.614  11.987  1.00  0.00           O  
ATOM    450  CB  ILE A  31       9.266  24.863   9.364  1.00  0.00           C  
ATOM    451  CG1 ILE A  31      10.131  23.704   8.842  1.00  0.00           C  
ATOM    452  CG2 ILE A  31       9.142  25.958   8.311  1.00  0.00           C  
ATOM    453  CD1 ILE A  31       9.464  22.962   7.695  1.00  0.00           C  
ATOM    454  H   ILE A  31      11.913  25.368  10.184  1.00  0.00           H  
ATOM    455  HA  ILE A  31       9.241  26.153  11.003  1.00  0.00           H  
ATOM    456  HB  ILE A  31       8.350  24.507   9.549  1.00  0.00           H  
ATOM    457 HG12 ILE A  31      10.294  23.061   9.590  1.00  0.00           H  
ATOM    458 HG13 ILE A  31      11.004  24.072   8.523  1.00  0.00           H  
ATOM    459 HG21 ILE A  31       8.769  25.570   7.468  1.00  0.00           H  
ATOM    460 HG22 ILE A  31       8.531  26.675   8.646  1.00  0.00           H  
ATOM    461 HG23 ILE A  31      10.044  26.348   8.127  1.00  0.00           H  
ATOM    462 HD11 ILE A  31      10.059  22.219   7.388  1.00  0.00           H  
ATOM    463 HD12 ILE A  31       8.592  22.584   8.005  1.00  0.00           H  
ATOM    464 HD13 ILE A  31       9.302  23.595   6.938  1.00  0.00           H  
ATOM    465  N   GLU A  32       8.595  24.098  12.292  1.00  0.00           N  
ATOM    466  CA  GLU A  32       8.466  23.011  13.267  1.00  0.00           C  
ATOM    467  C   GLU A  32       7.098  22.359  13.246  1.00  0.00           C  
ATOM    468  O   GLU A  32       6.908  21.363  13.965  1.00  0.00           O  
ATOM    469  CB  GLU A  32       8.754  23.549  14.679  1.00  0.00           C  
ATOM    470  CG  GLU A  32       7.695  24.520  15.188  1.00  0.00           C  
ATOM    471  CD  GLU A  32       8.255  25.403  16.281  1.00  0.00           C  
ATOM    472  OE1 GLU A  32       8.377  24.910  17.420  1.00  0.00           O  
ATOM    473  OE2 GLU A  32       8.607  26.567  15.986  1.00  0.00           O  
ATOM    474  H   GLU A  32       7.811  24.673  12.057  1.00  0.00           H  
ATOM    475  HA  GLU A  32       9.149  22.313  13.052  1.00  0.00           H  
ATOM    476  HB2 GLU A  32       9.635  24.021  14.664  1.00  0.00           H  
ATOM    477  HB3 GLU A  32       8.802  22.774  15.309  1.00  0.00           H  
ATOM    478  HG2 GLU A  32       6.921  24.000  15.551  1.00  0.00           H  
ATOM    479  HG3 GLU A  32       7.385  25.094  14.430  1.00  0.00           H  
ATOM    480  N   GLY A  33       6.141  22.882  12.480  1.00  0.00           N  
ATOM    481  CA  GLY A  33       4.796  22.333  12.528  1.00  0.00           C  
ATOM    482  C   GLY A  33       4.339  21.470  11.384  1.00  0.00           C  
ATOM    483  O   GLY A  33       4.959  21.334  10.335  1.00  0.00           O  
ATOM    484  H   GLY A  33       6.348  23.650  11.874  1.00  0.00           H  
ATOM    485  HA2 GLY A  33       4.163  23.105  12.589  1.00  0.00           H  
ATOM    486  HA3 GLY A  33       4.730  21.782  13.360  1.00  0.00           H  
ATOM    487  N   VAL A  34       3.128  20.908  11.591  1.00  0.00           N  
ATOM    488  CA  VAL A  34       2.483  20.073  10.576  1.00  0.00           C  
ATOM    489  C   VAL A  34       2.179  20.833   9.312  1.00  0.00           C  
ATOM    490  O   VAL A  34       2.554  20.378   8.206  1.00  0.00           O  
ATOM    491  CB  VAL A  34       1.279  19.316  11.162  1.00  0.00           C  
ATOM    492  CG1 VAL A  34       0.469  18.621  10.075  1.00  0.00           C  
ATOM    493  CG2 VAL A  34       1.780  18.279  12.176  1.00  0.00           C  
ATOM    494  H   VAL A  34       2.660  21.067  12.460  1.00  0.00           H  
ATOM    495  HA  VAL A  34       3.153  19.375  10.325  1.00  0.00           H  
ATOM    496  HB  VAL A  34       0.688  19.969  11.635  1.00  0.00           H  
ATOM    497 HG11 VAL A  34      -0.303  18.140  10.491  1.00  0.00           H  
ATOM    498 HG12 VAL A  34       0.128  19.302   9.427  1.00  0.00           H  
ATOM    499 HG13 VAL A  34       1.050  17.965   9.594  1.00  0.00           H  
ATOM    500 HG21 VAL A  34       1.000  17.784  12.560  1.00  0.00           H  
ATOM    501 HG22 VAL A  34       2.392  17.634  11.718  1.00  0.00           H  
ATOM    502 HG23 VAL A  34       2.275  18.743  12.911  1.00  0.00           H  
ATOM    503  N   PRO A  35       1.573  22.013   9.363  1.00  0.00           N  
ATOM    504  CA  PRO A  35       1.289  22.813   8.178  1.00  0.00           C  
ATOM    505  C   PRO A  35       2.554  23.117   7.375  1.00  0.00           C  
ATOM    506  O   PRO A  35       2.588  23.010   6.150  1.00  0.00           O  
ATOM    507  CB  PRO A  35       0.644  24.133   8.657  1.00  0.00           C  
ATOM    508  CG  PRO A  35       0.102  23.705  10.005  1.00  0.00           C  
ATOM    509  CD  PRO A  35       1.055  22.638  10.573  1.00  0.00           C  
ATOM    510  HA  PRO A  35       0.640  22.322   7.597  1.00  0.00           H  
ATOM    511  HB2 PRO A  35       1.321  24.863   8.747  1.00  0.00           H  
ATOM    512  HB3 PRO A  35      -0.087  24.430   8.043  1.00  0.00           H  
ATOM    513  HG2 PRO A  35       0.064  24.491  10.622  1.00  0.00           H  
ATOM    514  HG3 PRO A  35      -0.815  23.321   9.897  1.00  0.00           H  
ATOM    515  HD2 PRO A  35       1.789  23.056  11.108  1.00  0.00           H  
ATOM    516  HD3 PRO A  35       0.563  21.978  11.140  1.00  0.00           H  
ATOM    517  N   GLU A  36       3.625  23.490   8.082  1.00  0.00           N  
ATOM    518  CA  GLU A  36       4.905  23.801   7.457  1.00  0.00           C  
ATOM    519  C   GLU A  36       5.472  22.574   6.736  1.00  0.00           C  
ATOM    520  O   GLU A  36       5.912  22.665   5.593  1.00  0.00           O  
ATOM    521  CB  GLU A  36       5.913  24.304   8.499  1.00  0.00           C  
ATOM    522  CG  GLU A  36       5.609  25.659   9.106  1.00  0.00           C  
ATOM    523  CD  GLU A  36       4.413  25.687  10.024  1.00  0.00           C  
ATOM    524  OE1 GLU A  36       4.059  24.636  10.615  1.00  0.00           O  
ATOM    525  OE2 GLU A  36       3.776  26.749  10.218  1.00  0.00           O  
ATOM    526  H   GLU A  36       3.546  23.558   9.076  1.00  0.00           H  
ATOM    527  HA  GLU A  36       4.760  24.525   6.783  1.00  0.00           H  
ATOM    528  HB2 GLU A  36       6.809  24.359   8.058  1.00  0.00           H  
ATOM    529  HB3 GLU A  36       5.947  23.635   9.242  1.00  0.00           H  
ATOM    530  HG2 GLU A  36       5.444  26.304   8.360  1.00  0.00           H  
ATOM    531  HG3 GLU A  36       6.409  25.952   9.629  1.00  0.00           H  
ATOM    532  N   SER A  37       5.448  21.428   7.418  1.00  0.00           N  
ATOM    533  CA  SER A  37       5.974  20.183   6.867  1.00  0.00           C  
ATOM    534  C   SER A  37       5.165  19.669   5.701  1.00  0.00           C  
ATOM    535  O   SER A  37       5.703  19.043   4.783  1.00  0.00           O  
ATOM    536  CB  SER A  37       6.056  19.116   7.979  1.00  0.00           C  
ATOM    537  OG  SER A  37       6.883  19.612   9.032  1.00  0.00           O  
ATOM    538  H   SER A  37       5.056  21.422   8.338  1.00  0.00           H  
ATOM    539  HA  SER A  37       6.903  20.360   6.542  1.00  0.00           H  
ATOM    540  HB2 SER A  37       6.451  18.275   7.609  1.00  0.00           H  
ATOM    541  HB3 SER A  37       5.140  18.927   8.332  1.00  0.00           H  
ATOM    542  HG  SER A  37       6.943  18.928   9.759  1.00  0.00           H  
ATOM    543  N   ASN A  38       3.850  19.920   5.694  1.00  0.00           N  
ATOM    544  CA  ASN A  38       2.988  19.511   4.592  1.00  0.00           C  
ATOM    545  C   ASN A  38       3.482  20.118   3.283  1.00  0.00           C  
ATOM    546  O   ASN A  38       3.575  19.451   2.253  1.00  0.00           O  
ATOM    547  CB  ASN A  38       1.539  19.958   4.831  1.00  0.00           C  
ATOM    548  CG  ASN A  38       0.801  19.094   5.827  1.00  0.00           C  
ATOM    549  OD1 ASN A  38       1.227  17.973   6.136  1.00  0.00           O  
ATOM    550  ND2 ASN A  38      -0.304  19.616   6.351  1.00  0.00           N  
ATOM    551  H   ASN A  38       3.446  20.404   6.470  1.00  0.00           H  
ATOM    552  HA  ASN A  38       3.011  18.514   4.516  1.00  0.00           H  
ATOM    553  HB2 ASN A  38       1.050  19.926   3.960  1.00  0.00           H  
ATOM    554  HB3 ASN A  38       1.549  20.898   5.173  1.00  0.00           H  
ATOM    555 HD21 ASN A  38      -0.609  20.526   6.070  1.00  0.00           H  
ATOM    556 HD22 ASN A  38      -0.830  19.099   7.026  1.00  0.00           H  
ATOM    557  N   VAL A  39       3.784  21.425   3.323  1.00  0.00           N  
ATOM    558  CA  VAL A  39       4.284  22.107   2.130  1.00  0.00           C  
ATOM    559  C   VAL A  39       5.742  21.715   1.886  1.00  0.00           C  
ATOM    560  O   VAL A  39       6.137  21.444   0.746  1.00  0.00           O  
ATOM    561  CB  VAL A  39       4.152  23.635   2.248  1.00  0.00           C  
ATOM    562  CG1 VAL A  39       4.650  24.315   0.974  1.00  0.00           C  
ATOM    563  CG2 VAL A  39       2.710  24.046   2.532  1.00  0.00           C  
ATOM    564  H   VAL A  39       3.666  21.936   4.174  1.00  0.00           H  
ATOM    565  HA  VAL A  39       3.742  21.805   1.346  1.00  0.00           H  
ATOM    566  HB  VAL A  39       4.722  23.941   3.011  1.00  0.00           H  
ATOM    567 HG11 VAL A  39       4.557  25.306   1.067  1.00  0.00           H  
ATOM    568 HG12 VAL A  39       5.611  24.082   0.826  1.00  0.00           H  
ATOM    569 HG13 VAL A  39       4.107  24.001   0.195  1.00  0.00           H  
ATOM    570 HG21 VAL A  39       2.655  25.042   2.603  1.00  0.00           H  
ATOM    571 HG22 VAL A  39       2.121  23.732   1.787  1.00  0.00           H  
ATOM    572 HG23 VAL A  39       2.409  23.633   3.392  1.00  0.00           H  
ATOM    573  N   SER A  40       6.525  21.604   2.963  1.00  0.00           N  
ATOM    574  CA  SER A  40       7.937  21.246   2.818  1.00  0.00           C  
ATOM    575  C   SER A  40       8.169  19.947   2.081  1.00  0.00           C  
ATOM    576  O   SER A  40       9.052  19.880   1.207  1.00  0.00           O  
ATOM    577  CB  SER A  40       8.619  21.211   4.195  1.00  0.00           C  
ATOM    578  OG  SER A  40      10.042  21.291   3.999  1.00  0.00           O  
ATOM    579  H   SER A  40       6.144  21.766   3.873  1.00  0.00           H  
ATOM    580  HA  SER A  40       8.375  21.972   2.287  1.00  0.00           H  
ATOM    581  HB2 SER A  40       8.390  20.358   4.664  1.00  0.00           H  
ATOM    582  HB3 SER A  40       8.310  21.987   4.745  1.00  0.00           H  
ATOM    583  HG  SER A  40      10.502  21.269   4.886  1.00  0.00           H  
ATOM    584  N   ARG A  41       7.386  18.895   2.353  1.00  0.00           N  
ATOM    585  CA  ARG A  41       7.586  17.614   1.670  1.00  0.00           C  
ATOM    586  C   ARG A  41       7.424  17.700   0.167  1.00  0.00           C  
ATOM    587  O   ARG A  41       8.030  16.903  -0.578  1.00  0.00           O  
ATOM    588  CB  ARG A  41       6.650  16.542   2.245  1.00  0.00           C  
ATOM    589  CG  ARG A  41       7.047  16.094   3.648  1.00  0.00           C  
ATOM    590  CD  ARG A  41       6.250  14.845   4.037  1.00  0.00           C  
ATOM    591  NE  ARG A  41       4.822  15.140   4.091  1.00  0.00           N  
ATOM    592  CZ  ARG A  41       4.224  15.758   5.106  1.00  0.00           C  
ATOM    593  NH1 ARG A  41       4.903  16.109   6.190  1.00  0.00           N  
ATOM    594  NH2 ARG A  41       2.918  16.010   5.054  1.00  0.00           N  
ATOM    595  H   ARG A  41       6.656  18.985   3.030  1.00  0.00           H  
ATOM    596  HA  ARG A  41       8.524  17.321   1.853  1.00  0.00           H  
ATOM    597  HB2 ARG A  41       6.667  15.746   1.640  1.00  0.00           H  
ATOM    598  HB3 ARG A  41       5.723  16.914   2.280  1.00  0.00           H  
ATOM    599  HG2 ARG A  41       6.853  16.828   4.299  1.00  0.00           H  
ATOM    600  HG3 ARG A  41       8.024  15.883   3.665  1.00  0.00           H  
ATOM    601  HD2 ARG A  41       6.554  14.528   4.936  1.00  0.00           H  
ATOM    602  HD3 ARG A  41       6.412  14.128   3.359  1.00  0.00           H  
ATOM    603  HE  ARG A  41       4.257  14.860   3.315  1.00  0.00           H  
ATOM    604 HH11 ARG A  41       4.437  16.573   6.943  1.00  0.00           H  
ATOM    605 HH12 ARG A  41       5.881  15.910   6.254  1.00  0.00           H  
ATOM    606 HH21 ARG A  41       2.468  16.475   5.817  1.00  0.00           H  
ATOM    607 HH22 ARG A  41       2.387  15.735   4.252  1.00  0.00           H  
ATOM    608  N   ASP A  42       6.604  18.629  -0.329  1.00  0.00           N  
ATOM    609  CA  ASP A  42       6.415  18.794  -1.754  1.00  0.00           C  
ATOM    610  C   ASP A  42       7.542  19.593  -2.403  1.00  0.00           C  
ATOM    611  O   ASP A  42       7.783  19.421  -3.607  1.00  0.00           O  
ATOM    612  CB  ASP A  42       5.084  19.502  -2.038  1.00  0.00           C  
ATOM    613  CG  ASP A  42       3.876  18.604  -1.862  1.00  0.00           C  
ATOM    614  OD1 ASP A  42       3.975  17.358  -1.871  1.00  0.00           O  
ATOM    615  OD2 ASP A  42       2.763  19.179  -1.727  1.00  0.00           O  
ATOM    616  H   ASP A  42       6.107  19.226   0.301  1.00  0.00           H  
ATOM    617  HA  ASP A  42       6.387  17.888  -2.176  1.00  0.00           H  
ATOM    618  HB2 ASP A  42       5.097  19.835  -2.981  1.00  0.00           H  
ATOM    619  HB3 ASP A  42       4.997  20.277  -1.412  1.00  0.00           H  
ATOM    620  N   LEU A  43       8.199  20.469  -1.654  1.00  0.00           N  
ATOM    621  CA  LEU A  43       9.249  21.306  -2.194  1.00  0.00           C  
ATOM    622  C   LEU A  43      10.672  20.840  -1.944  1.00  0.00           C  
ATOM    623  O   LEU A  43      11.528  21.103  -2.816  1.00  0.00           O  
ATOM    624  CB  LEU A  43       9.150  22.739  -1.610  1.00  0.00           C  
ATOM    625  CG  LEU A  43       7.874  23.513  -1.915  1.00  0.00           C  
ATOM    626  CD1 LEU A  43       7.863  24.852  -1.187  1.00  0.00           C  
ATOM    627  CD2 LEU A  43       7.707  23.711  -3.415  1.00  0.00           C  
ATOM    628  H   LEU A  43       7.961  20.554  -0.686  1.00  0.00           H  
ATOM    629  HA  LEU A  43       9.115  21.367  -3.183  1.00  0.00           H  
ATOM    630  HB2 LEU A  43       9.919  23.267  -1.970  1.00  0.00           H  
ATOM    631  HB3 LEU A  43       9.231  22.668  -0.616  1.00  0.00           H  
ATOM    632  HG  LEU A  43       7.099  22.975  -1.585  1.00  0.00           H  
ATOM    633 HD11 LEU A  43       7.018  25.341  -1.402  1.00  0.00           H  
ATOM    634 HD12 LEU A  43       7.916  24.696  -0.201  1.00  0.00           H  
ATOM    635 HD13 LEU A  43       8.648  25.398  -1.481  1.00  0.00           H  
ATOM    636 HD21 LEU A  43       6.865  24.220  -3.592  1.00  0.00           H  
ATOM    637 HD22 LEU A  43       8.488  24.223  -3.773  1.00  0.00           H  
ATOM    638 HD23 LEU A  43       7.659  22.820  -3.866  1.00  0.00           H  
ATOM    639  N   PHE A  44      10.979  20.285  -0.783  1.00  0.00           N  
ATOM    640  CA  PHE A  44      12.353  19.889  -0.474  1.00  0.00           C  
ATOM    641  C   PHE A  44      12.417  18.407  -0.138  1.00  0.00           C  
ATOM    642  O   PHE A  44      11.630  17.896   0.669  1.00  0.00           O  
ATOM    643  CB  PHE A  44      12.910  20.748   0.669  1.00  0.00           C  
ATOM    644  CG  PHE A  44      12.918  22.228   0.372  1.00  0.00           C  
ATOM    645  CD1 PHE A  44      13.936  22.785  -0.397  1.00  0.00           C  
ATOM    646  CD2 PHE A  44      11.898  23.049   0.825  1.00  0.00           C  
ATOM    647  CE1 PHE A  44      13.935  24.141  -0.688  1.00  0.00           C  
ATOM    648  CE2 PHE A  44      11.892  24.406   0.539  1.00  0.00           C  
ATOM    649  CZ  PHE A  44      12.915  24.955  -0.220  1.00  0.00           C  
ATOM    650  H   PHE A  44      10.260  20.134  -0.105  1.00  0.00           H  
ATOM    651  HA  PHE A  44      12.914  20.049  -1.286  1.00  0.00           H  
ATOM    652  HB2 PHE A  44      13.849  20.458   0.852  1.00  0.00           H  
ATOM    653  HB3 PHE A  44      12.349  20.593   1.482  1.00  0.00           H  
ATOM    654  HD1 PHE A  44      14.673  22.204  -0.742  1.00  0.00           H  
ATOM    655  HD2 PHE A  44      11.154  22.657   1.367  1.00  0.00           H  
ATOM    656  HE1 PHE A  44      14.673  24.533  -1.237  1.00  0.00           H  
ATOM    657  HE2 PHE A  44      11.152  24.987   0.879  1.00  0.00           H  
ATOM    658  HZ  PHE A  44      12.917  25.933  -0.429  1.00  0.00           H  
ATOM    659  N   GLU A  45      13.369  17.709  -0.773  1.00  0.00           N  
ATOM    660  CA  GLU A  45      13.504  16.270  -0.542  1.00  0.00           C  
ATOM    661  C   GLU A  45      14.858  15.927   0.056  1.00  0.00           C  
ATOM    662  O   GLU A  45      15.898  16.306  -0.493  1.00  0.00           O  
ATOM    663  CB  GLU A  45      13.290  15.523  -1.861  1.00  0.00           C  
ATOM    664  CG  GLU A  45      13.535  14.027  -1.748  1.00  0.00           C  
ATOM    665  CD  GLU A  45      13.326  13.316  -3.065  1.00  0.00           C  
ATOM    666  OE1 GLU A  45      14.258  13.259  -3.894  1.00  0.00           O  
ATOM    667  OE2 GLU A  45      12.201  12.813  -3.280  1.00  0.00           O  
ATOM    668  H   GLU A  45      13.989  18.173  -1.406  1.00  0.00           H  
ATOM    669  HA  GLU A  45      12.793  15.985   0.101  1.00  0.00           H  
ATOM    670  HB2 GLU A  45      13.918  15.897  -2.544  1.00  0.00           H  
ATOM    671  HB3 GLU A  45      12.347  15.669  -2.160  1.00  0.00           H  
ATOM    672  HG2 GLU A  45      12.903  13.647  -1.072  1.00  0.00           H  
ATOM    673  HG3 GLU A  45      14.476  13.876  -1.446  1.00  0.00           H  
ATOM    674  N   GLY A  46      14.844  15.213   1.174  1.00  0.00           N  
ATOM    675  CA  GLY A  46      16.039  14.803   1.870  1.00  0.00           C  
ATOM    676  C   GLY A  46      16.577  13.457   1.383  1.00  0.00           C  
ATOM    677  O   GLY A  46      16.245  12.971   0.310  1.00  0.00           O  
ATOM    678  H   GLY A  46      13.959  14.945   1.554  1.00  0.00           H  
ATOM    679  HA2 GLY A  46      15.831  14.730   2.845  1.00  0.00           H  
ATOM    680  HA3 GLY A  46      16.744  15.498   1.731  1.00  0.00           H  
ATOM    681  N   LEU A  47      17.423  12.863   2.215  1.00  0.00           N  
ATOM    682  CA  LEU A  47      18.063  11.587   1.889  1.00  0.00           C  
ATOM    683  C   LEU A  47      17.045  10.480   1.657  1.00  0.00           C  
ATOM    684  O   LEU A  47      17.124   9.715   0.688  1.00  0.00           O  
ATOM    685  CB  LEU A  47      19.033  11.207   3.011  1.00  0.00           C  
ATOM    686  CG  LEU A  47      20.199  12.188   3.232  1.00  0.00           C  
ATOM    687  CD1 LEU A  47      20.899  11.863   4.537  1.00  0.00           C  
ATOM    688  CD2 LEU A  47      21.171  12.146   2.056  1.00  0.00           C  
ATOM    689  H   LEU A  47      17.630  13.300   3.091  1.00  0.00           H  
ATOM    690  HA  LEU A  47      18.590  11.708   1.048  1.00  0.00           H  
ATOM    691  HB2 LEU A  47      19.420  10.311   2.795  1.00  0.00           H  
ATOM    692  HB3 LEU A  47      18.513  11.149   3.863  1.00  0.00           H  
ATOM    693  HG  LEU A  47      19.824  13.113   3.298  1.00  0.00           H  
ATOM    694 HD11 LEU A  47      21.656  12.502   4.678  1.00  0.00           H  
ATOM    695 HD12 LEU A  47      20.249  11.944   5.293  1.00  0.00           H  
ATOM    696 HD13 LEU A  47      21.254  10.929   4.501  1.00  0.00           H  
ATOM    697 HD21 LEU A  47      21.919  12.789   2.219  1.00  0.00           H  
ATOM    698 HD22 LEU A  47      21.540  11.222   1.962  1.00  0.00           H  
ATOM    699 HD23 LEU A  47      20.690  12.400   1.217  1.00  0.00           H  
ATOM    700  N   LEU A  48      16.106  10.356   2.584  1.00  0.00           N  
ATOM    701  CA  LEU A  48      15.039   9.378   2.518  1.00  0.00           C  
ATOM    702  C   LEU A  48      13.696  10.124   2.521  1.00  0.00           C  
ATOM    703  O   LEU A  48      13.629  11.284   2.940  1.00  0.00           O  
ATOM    704  CB  LEU A  48      15.044   8.430   3.714  1.00  0.00           C  
ATOM    705  CG  LEU A  48      15.971   7.226   3.683  1.00  0.00           C  
ATOM    706  CD1 LEU A  48      17.437   7.613   3.741  1.00  0.00           C  
ATOM    707  CD2 LEU A  48      15.648   6.282   4.847  1.00  0.00           C  
ATOM    708  H   LEU A  48      16.136  10.971   3.372  1.00  0.00           H  
ATOM    709  HA  LEU A  48      15.124   8.849   1.674  1.00  0.00           H  
ATOM    710  HB2 LEU A  48      14.112   8.082   3.819  1.00  0.00           H  
ATOM    711  HB3 LEU A  48      15.290   8.971   4.518  1.00  0.00           H  
ATOM    712  HG  LEU A  48      15.812   6.732   2.828  1.00  0.00           H  
ATOM    713 HD11 LEU A  48      18.001   6.787   3.718  1.00  0.00           H  
ATOM    714 HD12 LEU A  48      17.660   8.191   2.956  1.00  0.00           H  
ATOM    715 HD13 LEU A  48      17.616   8.115   4.587  1.00  0.00           H  
ATOM    716 HD21 LEU A  48      16.263   5.494   4.818  1.00  0.00           H  
ATOM    717 HD22 LEU A  48      15.769   6.767   5.713  1.00  0.00           H  
ATOM    718 HD23 LEU A  48      14.701   5.969   4.770  1.00  0.00           H  
ATOM    719  N   ILE A  49      12.666   9.454   2.033  1.00  0.00           N  
ATOM    720  CA  ILE A  49      11.305   9.982   2.032  1.00  0.00           C  
ATOM    721  C   ILE A  49      10.406   8.845   2.544  1.00  0.00           C  
ATOM    722  O   ILE A  49      10.879   7.696   2.605  1.00  0.00           O  
ATOM    723  CB  ILE A  49      10.766  10.445   0.673  1.00  0.00           C  
ATOM    724  CG1 ILE A  49      10.817   9.329  -0.377  1.00  0.00           C  
ATOM    725  CG2 ILE A  49      11.501  11.684   0.172  1.00  0.00           C  
ATOM    726  CD1 ILE A  49      10.152   9.669  -1.698  1.00  0.00           C  
ATOM    727  H   ILE A  49      12.826   8.545   1.648  1.00  0.00           H  
ATOM    728  HA  ILE A  49      11.256  10.746   2.675  1.00  0.00           H  
ATOM    729  HB  ILE A  49       9.806  10.695   0.800  1.00  0.00           H  
ATOM    730 HG12 ILE A  49      10.362   8.524   0.002  1.00  0.00           H  
ATOM    731 HG13 ILE A  49      11.777   9.115  -0.558  1.00  0.00           H  
ATOM    732 HG21 ILE A  49      11.126  11.959  -0.713  1.00  0.00           H  
ATOM    733 HG22 ILE A  49      11.385  12.429   0.829  1.00  0.00           H  
ATOM    734 HG23 ILE A  49      12.474  11.477   0.072  1.00  0.00           H  
ATOM    735 HD11 ILE A  49      10.231   8.891  -2.321  1.00  0.00           H  
ATOM    736 HD12 ILE A  49       9.186   9.874  -1.542  1.00  0.00           H  
ATOM    737 HD13 ILE A  49      10.601  10.466  -2.102  1.00  0.00           H  
ATOM    738  N   SER A  50       9.168   9.142   2.908  1.00  0.00           N  
ATOM    739  CA  SER A  50       8.262   8.056   3.310  1.00  0.00           C  
ATOM    740  C   SER A  50       7.544   7.570   2.047  1.00  0.00           C  
ATOM    741  O   SER A  50       7.202   8.408   1.197  1.00  0.00           O  
ATOM    742  CB  SER A  50       7.213   8.528   4.310  1.00  0.00           C  
ATOM    743  OG  SER A  50       7.806   9.003   5.499  1.00  0.00           O  
ATOM    744  H   SER A  50       8.854  10.091   2.909  1.00  0.00           H  
ATOM    745  HA  SER A  50       8.791   7.306   3.706  1.00  0.00           H  
ATOM    746  HB2 SER A  50       6.609   7.763   4.532  1.00  0.00           H  
ATOM    747  HB3 SER A  50       6.679   9.265   3.896  1.00  0.00           H  
ATOM    748  HG  SER A  50       7.092   9.304   6.131  1.00  0.00           H  
ATOM    749  N   ASP A  51       7.328   6.268   1.919  1.00  0.00           N  
ATOM    750  CA  ASP A  51       6.558   5.801   0.740  1.00  0.00           C  
ATOM    751  C   ASP A  51       5.092   6.092   1.042  1.00  0.00           C  
ATOM    752  O   ASP A  51       4.778   6.676   2.105  1.00  0.00           O  
ATOM    753  CB  ASP A  51       6.838   4.349   0.451  1.00  0.00           C  
ATOM    754  CG  ASP A  51       6.362   3.339   1.457  1.00  0.00           C  
ATOM    755  OD1 ASP A  51       5.624   3.672   2.411  1.00  0.00           O  
ATOM    756  OD2 ASP A  51       6.722   2.129   1.318  1.00  0.00           O  
ATOM    757  H   ASP A  51       7.674   5.620   2.597  1.00  0.00           H  
ATOM    758  HA  ASP A  51       6.833   6.342  -0.055  1.00  0.00           H  
ATOM    759  HB2 ASP A  51       7.829   4.245   0.368  1.00  0.00           H  
ATOM    760  HB3 ASP A  51       6.405   4.128  -0.423  1.00  0.00           H  
ATOM    761  N   VAL A  52       4.147   5.633   0.220  1.00  0.00           N  
ATOM    762  CA  VAL A  52       2.729   5.895   0.465  1.00  0.00           C  
ATOM    763  C   VAL A  52       2.173   5.300   1.739  1.00  0.00           C  
ATOM    764  O   VAL A  52       1.090   5.715   2.203  1.00  0.00           O  
ATOM    765  CB  VAL A  52       1.824   5.467  -0.713  1.00  0.00           C  
ATOM    766  CG1 VAL A  52       1.890   6.506  -1.821  1.00  0.00           C  
ATOM    767  CG2 VAL A  52       2.180   4.091  -1.235  1.00  0.00           C  
ATOM    768  H   VAL A  52       4.414   5.098  -0.582  1.00  0.00           H  
ATOM    769  HA  VAL A  52       2.634   6.887   0.550  1.00  0.00           H  
ATOM    770  HB  VAL A  52       0.882   5.434  -0.379  1.00  0.00           H  
ATOM    771 HG11 VAL A  52       1.303   6.223  -2.579  1.00  0.00           H  
ATOM    772 HG12 VAL A  52       1.578   7.389  -1.469  1.00  0.00           H  
ATOM    773 HG13 VAL A  52       2.833   6.590  -2.143  1.00  0.00           H  
ATOM    774 HG21 VAL A  52       1.572   3.855  -1.993  1.00  0.00           H  
ATOM    775 HG22 VAL A  52       3.128   4.091  -1.555  1.00  0.00           H  
ATOM    776 HG23 VAL A  52       2.075   3.419  -0.502  1.00  0.00           H  
ATOM    777  N   GLU A  53       2.848   4.321   2.340  1.00  0.00           N  
ATOM    778  CA  GLU A  53       2.393   3.722   3.583  1.00  0.00           C  
ATOM    779  C   GLU A  53       3.239   4.162   4.762  1.00  0.00           C  
ATOM    780  O   GLU A  53       3.082   3.653   5.878  1.00  0.00           O  
ATOM    781  CB  GLU A  53       2.399   2.196   3.469  1.00  0.00           C  
ATOM    782  CG  GLU A  53       1.435   1.731   2.372  1.00  0.00           C  
ATOM    783  CD  GLU A  53       1.408   0.213   2.319  1.00  0.00           C  
ATOM    784  OE1 GLU A  53       1.740  -0.393   3.363  1.00  0.00           O  
ATOM    785  OE2 GLU A  53       1.060  -0.313   1.242  1.00  0.00           O  
ATOM    786  H   GLU A  53       3.694   3.988   1.923  1.00  0.00           H  
ATOM    787  HA  GLU A  53       1.452   4.019   3.746  1.00  0.00           H  
ATOM    788  HB2 GLU A  53       2.117   1.800   4.343  1.00  0.00           H  
ATOM    789  HB3 GLU A  53       3.324   1.887   3.246  1.00  0.00           H  
ATOM    790  HG2 GLU A  53       1.740   2.088   1.489  1.00  0.00           H  
ATOM    791  HG3 GLU A  53       0.516   2.072   2.571  1.00  0.00           H  
ATOM    792  N   GLY A  54       4.156   5.110   4.531  1.00  0.00           N  
ATOM    793  CA  GLY A  54       4.991   5.614   5.591  1.00  0.00           C  
ATOM    794  C   GLY A  54       6.304   4.932   5.842  1.00  0.00           C  
ATOM    795  O   GLY A  54       7.018   5.327   6.787  1.00  0.00           O  
ATOM    796  H   GLY A  54       4.263   5.475   3.606  1.00  0.00           H  
ATOM    797  HA2 GLY A  54       4.461   5.559   6.438  1.00  0.00           H  
ATOM    798  HA3 GLY A  54       5.189   6.572   5.383  1.00  0.00           H  
ATOM    799  N   HIS A  55       6.691   3.926   5.063  1.00  0.00           N  
ATOM    800  CA  HIS A  55       7.987   3.274   5.287  1.00  0.00           C  
ATOM    801  C   HIS A  55       9.119   4.163   4.768  1.00  0.00           C  
ATOM    802  O   HIS A  55       9.036   4.687   3.660  1.00  0.00           O  
ATOM    803  CB  HIS A  55       8.075   1.965   4.512  1.00  0.00           C  
ATOM    804  CG  HIS A  55       6.924   1.027   4.678  1.00  0.00           C  
ATOM    805  ND1 HIS A  55       6.084   0.713   3.628  1.00  0.00           N  
ATOM    806  CD2 HIS A  55       6.474   0.332   5.749  1.00  0.00           C  
ATOM    807  CE1 HIS A  55       5.161  -0.134   4.052  1.00  0.00           C  
ATOM    808  NE2 HIS A  55       5.365  -0.384   5.333  1.00  0.00           N  
ATOM    809  H   HIS A  55       6.097   3.613   4.322  1.00  0.00           H  
ATOM    810  HA  HIS A  55       8.114   3.099   6.263  1.00  0.00           H  
ATOM    811  HB2 HIS A  55       8.903   1.489   4.809  1.00  0.00           H  
ATOM    812  HB3 HIS A  55       8.149   2.189   3.540  1.00  0.00           H  
ATOM    813  HD1 HIS A  55       6.161   1.069   2.697  1.00  0.00           H  
ATOM    814  HD2 HIS A  55       6.869   0.335   6.668  1.00  0.00           H  
ATOM    815  HE1 HIS A  55       4.428  -0.522   3.494  1.00  0.00           H  
ATOM    816  HE2 HIS A  55       4.811  -0.989   5.906  1.00  0.00           H  
ATOM    817  N   PRO A  56      10.165   4.308   5.551  1.00  0.00           N  
ATOM    818  CA  PRO A  56      11.354   5.067   5.151  1.00  0.00           C  
ATOM    819  C   PRO A  56      11.824   4.488   3.823  1.00  0.00           C  
ATOM    820  O   PRO A  56      11.951   3.254   3.707  1.00  0.00           O  
ATOM    821  CB  PRO A  56      12.405   4.876   6.248  1.00  0.00           C  
ATOM    822  CG  PRO A  56      11.562   4.401   7.411  1.00  0.00           C  
ATOM    823  CD  PRO A  56      10.318   3.707   6.872  1.00  0.00           C  
ATOM    824  HA  PRO A  56      11.130   6.036   5.048  1.00  0.00           H  
ATOM    825  HB2 PRO A  56      13.083   4.189   5.986  1.00  0.00           H  
ATOM    826  HB3 PRO A  56      12.868   5.736   6.462  1.00  0.00           H  
ATOM    827  HG2 PRO A  56      12.090   3.759   7.967  1.00  0.00           H  
ATOM    828  HG3 PRO A  56      11.293   5.184   7.971  1.00  0.00           H  
ATOM    829  HD2 PRO A  56      10.456   2.719   6.805  1.00  0.00           H  
ATOM    830  HD3 PRO A  56       9.522   3.894   7.448  1.00  0.00           H  
ATOM    831  N   SER A  57      12.002   5.299   2.804  1.00  0.00           N  
ATOM    832  CA  SER A  57      12.366   4.843   1.470  1.00  0.00           C  
ATOM    833  C   SER A  57      13.350   5.803   0.819  1.00  0.00           C  
ATOM    834  O   SER A  57      13.562   6.928   1.270  1.00  0.00           O  
ATOM    835  CB  SER A  57      11.100   4.787   0.591  1.00  0.00           C  
ATOM    836  OG  SER A  57      10.151   3.880   1.112  1.00  0.00           O  
ATOM    837  H   SER A  57      11.881   6.280   2.953  1.00  0.00           H  
ATOM    838  HA  SER A  57      12.775   3.932   1.527  1.00  0.00           H  
ATOM    839  HB2 SER A  57      11.356   4.496  -0.331  1.00  0.00           H  
ATOM    840  HB3 SER A  57      10.691   5.699   0.551  1.00  0.00           H  
ATOM    841  HG  SER A  57       9.344   3.866   0.522  1.00  0.00           H  
ATOM    842  N   PRO A  58      13.943   5.371  -0.279  1.00  0.00           N  
ATOM    843  CA  PRO A  58      14.915   6.166  -1.004  1.00  0.00           C  
ATOM    844  C   PRO A  58      14.379   7.531  -1.403  1.00  0.00           C  
ATOM    845  O   PRO A  58      13.304   7.639  -1.993  1.00  0.00           O  
ATOM    846  CB  PRO A  58      15.299   5.348  -2.259  1.00  0.00           C  
ATOM    847  CG  PRO A  58      14.945   3.946  -1.815  1.00  0.00           C  
ATOM    848  CD  PRO A  58      13.758   4.046  -0.862  1.00  0.00           C  
ATOM    849  HA  PRO A  58      15.727   6.288  -0.433  1.00  0.00           H  
ATOM    850  HB2 PRO A  58      14.763   5.626  -3.056  1.00  0.00           H  
ATOM    851  HB3 PRO A  58      16.274   5.432  -2.467  1.00  0.00           H  
ATOM    852  HG2 PRO A  58      14.699   3.390  -2.609  1.00  0.00           H  
ATOM    853  HG3 PRO A  58      15.724   3.531  -1.346  1.00  0.00           H  
ATOM    854  HD2 PRO A  58      12.890   3.985  -1.356  1.00  0.00           H  
ATOM    855  HD3 PRO A  58      13.794   3.333  -0.162  1.00  0.00           H  
ATOM    856  N   GLY A  59      15.146   8.572  -1.085  1.00  0.00           N  
ATOM    857  CA  GLY A  59      14.785   9.951  -1.490  1.00  0.00           C  
ATOM    858  C   GLY A  59      15.906  10.395  -2.442  1.00  0.00           C  
ATOM    859  O   GLY A  59      16.079   9.806  -3.520  1.00  0.00           O  
ATOM    860  H   GLY A  59      15.984   8.420  -0.561  1.00  0.00           H  
ATOM    861  HA2 GLY A  59      14.744  10.552  -0.692  1.00  0.00           H  
ATOM    862  HA3 GLY A  59      13.902   9.959  -1.959  1.00  0.00           H  
ATOM    863  N   VAL A  60      16.716  11.362  -2.002  1.00  0.00           N  
ATOM    864  CA  VAL A  60      17.874  11.751  -2.833  1.00  0.00           C  
ATOM    865  C   VAL A  60      18.863  10.580  -2.782  1.00  0.00           C  
ATOM    866  O   VAL A  60      19.493  10.261  -3.793  1.00  0.00           O  
ATOM    867  CB  VAL A  60      18.532  13.061  -2.418  1.00  0.00           C  
ATOM    868  CG1 VAL A  60      19.844  13.287  -3.179  1.00  0.00           C  
ATOM    869  CG2 VAL A  60      17.600  14.247  -2.665  1.00  0.00           C  
ATOM    870  H   VAL A  60      16.542  11.814  -1.127  1.00  0.00           H  
ATOM    871  HA  VAL A  60      17.559  11.849  -3.777  1.00  0.00           H  
ATOM    872  HB  VAL A  60      18.736  13.017  -1.440  1.00  0.00           H  
ATOM    873 HG11 VAL A  60      20.254  14.152  -2.888  1.00  0.00           H  
ATOM    874 HG12 VAL A  60      20.476  12.537  -2.984  1.00  0.00           H  
ATOM    875 HG13 VAL A  60      19.658  13.320  -4.161  1.00  0.00           H  
ATOM    876 HG21 VAL A  60      18.055  15.092  -2.385  1.00  0.00           H  
ATOM    877 HG22 VAL A  60      17.374  14.297  -3.638  1.00  0.00           H  
ATOM    878 HG23 VAL A  60      16.761  14.128  -2.134  1.00  0.00           H  
ATOM    879  N   ALA A  61      18.969   9.905  -1.645  1.00  0.00           N  
ATOM    880  CA  ALA A  61      19.841   8.734  -1.523  1.00  0.00           C  
ATOM    881  C   ALA A  61      19.135   7.496  -2.079  1.00  0.00           C  
ATOM    882  O   ALA A  61      18.024   7.159  -1.641  1.00  0.00           O  
ATOM    883  CB  ALA A  61      20.213   8.522  -0.063  1.00  0.00           C  
ATOM    884  H   ALA A  61      18.440  10.203  -0.850  1.00  0.00           H  
ATOM    885  HA  ALA A  61      20.676   8.895  -2.050  1.00  0.00           H  
ATOM    886  HB1 ALA A  61      20.808   7.722   0.017  1.00  0.00           H  
ATOM    887  HB2 ALA A  61      20.693   9.330   0.279  1.00  0.00           H  
ATOM    888  HB3 ALA A  61      19.383   8.375   0.475  1.00  0.00           H  
ATOM    889  N   GLU A  62      19.758   6.801  -3.040  1.00  0.00           N  
ATOM    890  CA  GLU A  62      19.121   5.599  -3.598  1.00  0.00           C  
ATOM    891  C   GLU A  62      19.462   4.355  -2.778  1.00  0.00           C  
ATOM    892  O   GLU A  62      18.728   3.358  -2.804  1.00  0.00           O  
ATOM    893  CB  GLU A  62      19.488   5.392  -5.058  1.00  0.00           C  
ATOM    894  CG  GLU A  62      20.950   5.095  -5.325  1.00  0.00           C  
ATOM    895  CD  GLU A  62      21.307   5.174  -6.797  1.00  0.00           C  
ATOM    896  OE1 GLU A  62      20.402   5.016  -7.644  1.00  0.00           O  
ATOM    897  OE2 GLU A  62      22.502   5.388  -7.101  1.00  0.00           O  
ATOM    898  H   GLU A  62      20.652   7.098  -3.376  1.00  0.00           H  
ATOM    899  HA  GLU A  62      18.131   5.731  -3.550  1.00  0.00           H  
ATOM    900  HB2 GLU A  62      19.246   6.224  -5.558  1.00  0.00           H  
ATOM    901  HB3 GLU A  62      18.949   4.625  -5.406  1.00  0.00           H  
ATOM    902  HG2 GLU A  62      21.154   4.173  -4.996  1.00  0.00           H  
ATOM    903  HG3 GLU A  62      21.507   5.758  -4.825  1.00  0.00           H  
ATOM    904  N   LYS A  63      20.587   4.405  -2.068  1.00  0.00           N  
ATOM    905  CA  LYS A  63      20.997   3.289  -1.226  1.00  0.00           C  
ATOM    906  C   LYS A  63      21.947   3.807  -0.144  1.00  0.00           C  
ATOM    907  O   LYS A  63      22.525   4.879  -0.273  1.00  0.00           O  
ATOM    908  CB  LYS A  63      21.581   2.138  -1.996  1.00  0.00           C  
ATOM    909  CG  LYS A  63      22.882   2.340  -2.720  1.00  0.00           C  
ATOM    910  CD  LYS A  63      22.777   2.005  -4.198  1.00  0.00           C  
ATOM    911  CE  LYS A  63      22.211   0.623  -4.472  1.00  0.00           C  
ATOM    912  NZ  LYS A  63      21.393   0.595  -5.722  1.00  0.00           N  
ATOM    913  H   LYS A  63      21.161   5.223  -2.113  1.00  0.00           H  
ATOM    914  HA  LYS A  63      20.178   2.950  -0.763  1.00  0.00           H  
ATOM    915  HB2 LYS A  63      20.903   1.867  -2.679  1.00  0.00           H  
ATOM    916  HB3 LYS A  63      21.718   1.389  -1.347  1.00  0.00           H  
ATOM    917  HG2 LYS A  63      23.576   1.751  -2.305  1.00  0.00           H  
ATOM    918  HG3 LYS A  63      23.157   3.297  -2.626  1.00  0.00           H  
ATOM    919  HD2 LYS A  63      23.692   2.057  -4.599  1.00  0.00           H  
ATOM    920  HD3 LYS A  63      22.183   2.681  -4.634  1.00  0.00           H  
ATOM    921  HE2 LYS A  63      21.634   0.351  -3.702  1.00  0.00           H  
ATOM    922  HE3 LYS A  63      22.968  -0.024  -4.566  1.00  0.00           H  
ATOM    923  HZ1 LYS A  63      21.039  -0.329  -5.868  1.00  0.00           H  
ATOM    924  HZ2 LYS A  63      20.629   1.235  -5.635  1.00  0.00           H  
ATOM    925  HZ3 LYS A  63      21.963   0.860  -6.500  1.00  0.00           H  
ATOM    926  N   TRP A  64      22.002   3.077   0.957  1.00  0.00           N  
ATOM    927  CA  TRP A  64      22.826   3.483   2.084  1.00  0.00           C  
ATOM    928  C   TRP A  64      23.238   2.262   2.890  1.00  0.00           C  
ATOM    929  O   TRP A  64      22.642   1.193   2.800  1.00  0.00           O  
ATOM    930  CB  TRP A  64      22.074   4.454   3.002  1.00  0.00           C  
ATOM    931  CG  TRP A  64      20.748   3.915   3.466  1.00  0.00           C  
ATOM    932  CD1 TRP A  64      20.500   3.184   4.590  1.00  0.00           C  
ATOM    933  CD2 TRP A  64      19.485   4.086   2.798  1.00  0.00           C  
ATOM    934  NE1 TRP A  64      19.153   2.882   4.658  1.00  0.00           N  
ATOM    935  CE2 TRP A  64      18.515   3.419   3.573  1.00  0.00           C  
ATOM    936  CE3 TRP A  64      19.077   4.740   1.631  1.00  0.00           C  
ATOM    937  CZ2 TRP A  64      17.167   3.383   3.205  1.00  0.00           C  
ATOM    938  CZ3 TRP A  64      17.750   4.698   1.258  1.00  0.00           C  
ATOM    939  CH2 TRP A  64      16.803   4.023   2.049  1.00  0.00           C  
ATOM    940  H   TRP A  64      21.469   2.233   1.015  1.00  0.00           H  
ATOM    941  HA  TRP A  64      23.648   3.935   1.738  1.00  0.00           H  
ATOM    942  HB2 TRP A  64      21.915   5.306   2.503  1.00  0.00           H  
ATOM    943  HB3 TRP A  64      22.642   4.639   3.804  1.00  0.00           H  
ATOM    944  HD1 TRP A  64      21.187   2.909   5.262  1.00  0.00           H  
ATOM    945  HE1 TRP A  64      18.714   2.354   5.385  1.00  0.00           H  
ATOM    946  HE3 TRP A  64      19.742   5.234   1.071  1.00  0.00           H  
ATOM    947  HZ2 TRP A  64      16.491   2.906   3.766  1.00  0.00           H  
ATOM    948  HZ3 TRP A  64      17.458   5.152   0.416  1.00  0.00           H  
ATOM    949  HH2 TRP A  64      15.845   4.010   1.762  1.00  0.00           H  
ATOM    950  N   GLU A  65      24.316   2.429   3.641  1.00  0.00           N  
ATOM    951  CA  GLU A  65      24.845   1.383   4.491  1.00  0.00           C  
ATOM    952  C   GLU A  65      25.209   2.022   5.844  1.00  0.00           C  
ATOM    953  O   GLU A  65      25.338   3.245   5.931  1.00  0.00           O  
ATOM    954  CB  GLU A  65      26.124   0.742   3.964  1.00  0.00           C  
ATOM    955  CG  GLU A  65      26.125   0.158   2.576  1.00  0.00           C  
ATOM    956  CD  GLU A  65      26.320   1.218   1.498  1.00  0.00           C  
ATOM    957  OE1 GLU A  65      27.223   2.068   1.649  1.00  0.00           O  
ATOM    958  OE2 GLU A  65      25.521   1.198   0.531  1.00  0.00           O  
ATOM    959  H   GLU A  65      24.783   3.313   3.620  1.00  0.00           H  
ATOM    960  HA  GLU A  65      24.149   0.679   4.629  1.00  0.00           H  
ATOM    961  HB2 GLU A  65      26.363   0.003   4.594  1.00  0.00           H  
ATOM    962  HB3 GLU A  65      26.836   1.444   3.988  1.00  0.00           H  
ATOM    963  HG2 GLU A  65      25.250  -0.301   2.420  1.00  0.00           H  
ATOM    964  HG3 GLU A  65      26.868  -0.508   2.509  1.00  0.00           H  
ATOM    965  N   ASN A  66      25.397   1.171   6.839  1.00  0.00           N  
ATOM    966  CA  ASN A  66      25.823   1.664   8.144  1.00  0.00           C  
ATOM    967  C   ASN A  66      26.942   0.744   8.664  1.00  0.00           C  
ATOM    968  O   ASN A  66      26.955  -0.460   8.402  1.00  0.00           O  
ATOM    969  CB  ASN A  66      24.698   1.770   9.150  1.00  0.00           C  
ATOM    970  CG  ASN A  66      24.345   0.449   9.810  1.00  0.00           C  
ATOM    971  OD1 ASN A  66      25.007   0.053  10.773  1.00  0.00           O  
ATOM    972  ND2 ASN A  66      23.337  -0.226   9.266  1.00  0.00           N  
ATOM    973  H   ASN A  66      25.248   0.192   6.697  1.00  0.00           H  
ATOM    974  HA  ASN A  66      26.210   2.577   8.017  1.00  0.00           H  
ATOM    975  HB2 ASN A  66      23.886   2.116   8.680  1.00  0.00           H  
ATOM    976  HB3 ASN A  66      24.971   2.416   9.863  1.00  0.00           H  
ATOM    977 HD21 ASN A  66      22.843   0.156   8.485  1.00  0.00           H  
ATOM    978 HD22 ASN A  66      23.073  -1.116   9.638  1.00  0.00           H  
ATOM    979  N   LYS A  67      27.859   1.366   9.380  1.00  0.00           N  
ATOM    980  CA  LYS A  67      28.970   0.627  10.001  1.00  0.00           C  
ATOM    981  C   LYS A  67      28.760   0.778  11.505  1.00  0.00           C  
ATOM    982  O   LYS A  67      28.853   1.890  12.046  1.00  0.00           O  
ATOM    983  CB  LYS A  67      30.306   1.161   9.535  1.00  0.00           C  
ATOM    984  CG  LYS A  67      31.539   0.502  10.124  1.00  0.00           C  
ATOM    985  CD  LYS A  67      32.804   1.221   9.667  1.00  0.00           C  
ATOM    986  CE  LYS A  67      33.020   2.525  10.423  1.00  0.00           C  
ATOM    987  NZ  LYS A  67      33.900   3.466   9.665  1.00  0.00           N  
ATOM    988  H   LYS A  67      27.798   2.357   9.503  1.00  0.00           H  
ATOM    989  HA  LYS A  67      28.899  -0.340   9.755  1.00  0.00           H  
ATOM    990  HB2 LYS A  67      30.342   2.134   9.765  1.00  0.00           H  
ATOM    991  HB3 LYS A  67      30.348   1.051   8.542  1.00  0.00           H  
ATOM    992  HG2 LYS A  67      31.577  -0.451   9.824  1.00  0.00           H  
ATOM    993  HG3 LYS A  67      31.484   0.536  11.122  1.00  0.00           H  
ATOM    994  HD2 LYS A  67      32.727   1.422   8.691  1.00  0.00           H  
ATOM    995  HD3 LYS A  67      33.590   0.623   9.823  1.00  0.00           H  
ATOM    996  HE2 LYS A  67      33.447   2.322  11.304  1.00  0.00           H  
ATOM    997  HE3 LYS A  67      32.133   2.962  10.575  1.00  0.00           H  
ATOM    998  HZ1 LYS A  67      34.019   4.308  10.191  1.00  0.00           H  
ATOM    999  HZ2 LYS A  67      34.792   3.039   9.513  1.00  0.00           H  
ATOM   1000  HZ3 LYS A  67      33.478   3.680   8.784  1.00  0.00           H  
ATOM   1001  N   ASP A  68      28.354  -0.307  12.157  1.00  0.00           N  
ATOM   1002  CA  ASP A  68      28.080  -0.364  13.577  1.00  0.00           C  
ATOM   1003  C   ASP A  68      26.969   0.575  14.029  1.00  0.00           C  
ATOM   1004  O   ASP A  68      26.873   0.924  15.218  1.00  0.00           O  
ATOM   1005  CB  ASP A  68      29.341  -0.042  14.401  1.00  0.00           C  
ATOM   1006  CG  ASP A  68      30.538  -0.916  14.106  1.00  0.00           C  
ATOM   1007  OD1 ASP A  68      30.370  -2.135  13.881  1.00  0.00           O  
ATOM   1008  OD2 ASP A  68      31.669  -0.363  14.090  1.00  0.00           O  
ATOM   1009  H   ASP A  68      28.229  -1.146  11.627  1.00  0.00           H  
ATOM   1010  HA  ASP A  68      27.800  -1.298  13.798  1.00  0.00           H  
ATOM   1011  HB2 ASP A  68      29.113  -0.145  15.369  1.00  0.00           H  
ATOM   1012  HB3 ASP A  68      29.597   0.907  14.218  1.00  0.00           H  
ATOM   1013  N   PHE A  69      26.109   1.037  13.129  1.00  0.00           N  
ATOM   1014  CA  PHE A  69      25.049   1.983  13.366  1.00  0.00           C  
ATOM   1015  C   PHE A  69      25.610   3.351  13.768  1.00  0.00           C  
ATOM   1016  O   PHE A  69      24.861   4.198  14.268  1.00  0.00           O  
ATOM   1017  CB  PHE A  69      24.031   1.507  14.404  1.00  0.00           C  
ATOM   1018  CG  PHE A  69      23.453   0.139  14.175  1.00  0.00           C  
ATOM   1019  CD1 PHE A  69      22.696  -0.144  13.052  1.00  0.00           C  
ATOM   1020  CD2 PHE A  69      23.697  -0.878  15.091  1.00  0.00           C  
ATOM   1021  CE1 PHE A  69      22.179  -1.409  12.845  1.00  0.00           C  
ATOM   1022  CE2 PHE A  69      23.185  -2.146  14.894  1.00  0.00           C  
ATOM   1023  CZ  PHE A  69      22.424  -2.407  13.770  1.00  0.00           C  
ATOM   1024  H   PHE A  69      26.207   0.694  12.195  1.00  0.00           H  
ATOM   1025  HA  PHE A  69      24.559   2.104  12.503  1.00  0.00           H  
ATOM   1026  HB2 PHE A  69      23.275   2.161  14.415  1.00  0.00           H  
ATOM   1027  HB3 PHE A  69      24.482   1.504  15.297  1.00  0.00           H  
ATOM   1028  HD1 PHE A  69      22.521   0.576  12.381  1.00  0.00           H  
ATOM   1029  HD2 PHE A  69      24.250  -0.689  15.903  1.00  0.00           H  
ATOM   1030  HE1 PHE A  69      21.631  -1.601  12.031  1.00  0.00           H  
ATOM   1031  HE2 PHE A  69      23.364  -2.870  15.560  1.00  0.00           H  
ATOM   1032  HZ  PHE A  69      22.049  -3.322  13.625  1.00  0.00           H  
ATOM   1033  N   LYS A  70      26.889   3.616  13.520  1.00  0.00           N  
ATOM   1034  CA  LYS A  70      27.532   4.862  13.879  1.00  0.00           C  
ATOM   1035  C   LYS A  70      27.974   5.662  12.668  1.00  0.00           C  
ATOM   1036  O   LYS A  70      27.999   6.891  12.724  1.00  0.00           O  
ATOM   1037  CB  LYS A  70      28.763   4.620  14.776  1.00  0.00           C  
ATOM   1038  CG  LYS A  70      28.414   4.124  16.160  1.00  0.00           C  
ATOM   1039  CD  LYS A  70      29.626   3.689  16.955  1.00  0.00           C  
ATOM   1040  CE  LYS A  70      30.416   4.883  17.471  1.00  0.00           C  
ATOM   1041  NZ  LYS A  70      31.177   4.502  18.704  1.00  0.00           N  
ATOM   1042  H   LYS A  70      27.436   2.917  13.061  1.00  0.00           H  
ATOM   1043  HA  LYS A  70      26.876   5.414  14.394  1.00  0.00           H  
ATOM   1044  HB2 LYS A  70      29.263   5.481  14.866  1.00  0.00           H  
ATOM   1045  HB3 LYS A  70      29.347   3.939  14.334  1.00  0.00           H  
ATOM   1046  HG2 LYS A  70      27.794   3.344  16.072  1.00  0.00           H  
ATOM   1047  HG3 LYS A  70      27.955   4.861  16.656  1.00  0.00           H  
ATOM   1048  HD2 LYS A  70      30.218   3.137  16.368  1.00  0.00           H  
ATOM   1049  HD3 LYS A  70      29.323   3.139  17.734  1.00  0.00           H  
ATOM   1050  HE2 LYS A  70      29.785   5.628  17.688  1.00  0.00           H  
ATOM   1051  HE3 LYS A  70      31.058   5.185  16.766  1.00  0.00           H  
ATOM   1052  HZ1 LYS A  70      31.692   5.292  19.035  1.00  0.00           H  
ATOM   1053  HZ2 LYS A  70      30.537   4.201  19.411  1.00  0.00           H  
ATOM   1054  HZ3 LYS A  70      31.810   3.758  18.489  1.00  0.00           H  
ATOM   1055  N   VAL A  71      28.379   4.971  11.602  1.00  0.00           N  
ATOM   1056  CA  VAL A  71      28.792   5.669  10.387  1.00  0.00           C  
ATOM   1057  C   VAL A  71      27.819   5.238   9.281  1.00  0.00           C  
ATOM   1058  O   VAL A  71      27.728   4.077   8.905  1.00  0.00           O  
ATOM   1059  CB  VAL A  71      30.227   5.434   9.939  1.00  0.00           C  
ATOM   1060  CG1 VAL A  71      30.520   6.181   8.638  1.00  0.00           C  
ATOM   1061  CG2 VAL A  71      31.222   5.854  11.016  1.00  0.00           C  
ATOM   1062  H   VAL A  71      28.400   3.972  11.634  1.00  0.00           H  
ATOM   1063  HA  VAL A  71      28.672   6.650  10.539  1.00  0.00           H  
ATOM   1064  HB  VAL A  71      30.345   4.455   9.770  1.00  0.00           H  
ATOM   1065 HG11 VAL A  71      31.467   6.013   8.363  1.00  0.00           H  
ATOM   1066 HG12 VAL A  71      29.902   5.858   7.921  1.00  0.00           H  
ATOM   1067 HG13 VAL A  71      30.383   7.162   8.779  1.00  0.00           H  
ATOM   1068 HG21 VAL A  71      32.153   5.688  10.692  1.00  0.00           H  
ATOM   1069 HG22 VAL A  71      31.107   6.827  11.215  1.00  0.00           H  
ATOM   1070 HG23 VAL A  71      31.058   5.322  11.847  1.00  0.00           H  
ATOM   1071  N   TRP A  72      27.052   6.235   8.836  1.00  0.00           N  
ATOM   1072  CA  TRP A  72      26.033   5.991   7.810  1.00  0.00           C  
ATOM   1073  C   TRP A  72      26.473   6.597   6.502  1.00  0.00           C  
ATOM   1074  O   TRP A  72      26.821   7.783   6.455  1.00  0.00           O  
ATOM   1075  CB  TRP A  72      24.704   6.585   8.313  1.00  0.00           C  
ATOM   1076  CG  TRP A  72      24.189   5.877   9.535  1.00  0.00           C  
ATOM   1077  CD1 TRP A  72      24.602   6.037  10.827  1.00  0.00           C  
ATOM   1078  CD2 TRP A  72      23.162   4.878   9.566  1.00  0.00           C  
ATOM   1079  NE1 TRP A  72      23.904   5.192  11.656  1.00  0.00           N  
ATOM   1080  CE2 TRP A  72      23.013   4.469  10.907  1.00  0.00           C  
ATOM   1081  CE3 TRP A  72      22.359   4.284   8.583  1.00  0.00           C  
ATOM   1082  CZ2 TRP A  72      22.089   3.504  11.295  1.00  0.00           C  
ATOM   1083  CZ3 TRP A  72      21.438   3.331   8.976  1.00  0.00           C  
ATOM   1084  CH2 TRP A  72      21.308   2.949  10.317  1.00  0.00           C  
ATOM   1085  H   TRP A  72      27.173   7.156   9.205  1.00  0.00           H  
ATOM   1086  HA  TRP A  72      25.923   5.004   7.690  1.00  0.00           H  
ATOM   1087  HB2 TRP A  72      24.022   6.509   7.586  1.00  0.00           H  
ATOM   1088  HB3 TRP A  72      24.847   7.549   8.536  1.00  0.00           H  
ATOM   1089  HD1 TRP A  72      25.310   6.677  11.126  1.00  0.00           H  
ATOM   1090  HE1 TRP A  72      24.026   5.117  12.646  1.00  0.00           H  
ATOM   1091  HE3 TRP A  72      22.450   4.543   7.621  1.00  0.00           H  
ATOM   1092  HZ2 TRP A  72      21.999   3.226  12.251  1.00  0.00           H  
ATOM   1093  HZ3 TRP A  72      20.851   2.905   8.287  1.00  0.00           H  
ATOM   1094  HH2 TRP A  72      20.631   2.257  10.565  1.00  0.00           H  
ATOM   1095  N   THR A  73      26.501   5.793   5.446  1.00  0.00           N  
ATOM   1096  CA  THR A  73      26.932   6.271   4.132  1.00  0.00           C  
ATOM   1097  C   THR A  73      25.771   6.234   3.154  1.00  0.00           C  
ATOM   1098  O   THR A  73      25.156   5.195   2.925  1.00  0.00           O  
ATOM   1099  CB  THR A  73      28.121   5.456   3.594  1.00  0.00           C  
ATOM   1100  OG1 THR A  73      29.156   5.458   4.592  1.00  0.00           O  
ATOM   1101  CG2 THR A  73      28.657   6.067   2.312  1.00  0.00           C  
ATOM   1102  H   THR A  73      26.221   4.839   5.551  1.00  0.00           H  
ATOM   1103  HA  THR A  73      27.226   7.222   4.229  1.00  0.00           H  
ATOM   1104  HB  THR A  73      27.829   4.516   3.419  1.00  0.00           H  
ATOM   1105  HG1 THR A  73      29.939   4.932   4.261  1.00  0.00           H  
ATOM   1106 HG21 THR A  73      29.428   5.523   1.980  1.00  0.00           H  
ATOM   1107 HG22 THR A  73      27.935   6.078   1.621  1.00  0.00           H  
ATOM   1108 HG23 THR A  73      28.962   7.002   2.491  1.00  0.00           H  
ATOM   1109  N   PHE A  74      25.473   7.405   2.604  1.00  0.00           N  
ATOM   1110  CA  PHE A  74      24.361   7.564   1.681  1.00  0.00           C  
ATOM   1111  C   PHE A  74      24.823   7.779   0.256  1.00  0.00           C  
ATOM   1112  O   PHE A  74      25.564   8.731  -0.023  1.00  0.00           O  
ATOM   1113  CB  PHE A  74      23.491   8.767   2.148  1.00  0.00           C  
ATOM   1114  CG  PHE A  74      22.928   8.508   3.522  1.00  0.00           C  
ATOM   1115  CD1 PHE A  74      21.738   7.804   3.672  1.00  0.00           C  
ATOM   1116  CD2 PHE A  74      23.612   8.912   4.659  1.00  0.00           C  
ATOM   1117  CE1 PHE A  74      21.247   7.514   4.933  1.00  0.00           C  
ATOM   1118  CE2 PHE A  74      23.125   8.637   5.920  1.00  0.00           C  
ATOM   1119  CZ  PHE A  74      21.937   7.926   6.060  1.00  0.00           C  
ATOM   1120  H   PHE A  74      26.031   8.203   2.832  1.00  0.00           H  
ATOM   1121  HA  PHE A  74      23.801   6.736   1.712  1.00  0.00           H  
ATOM   1122  HB2 PHE A  74      22.738   8.899   1.503  1.00  0.00           H  
ATOM   1123  HB3 PHE A  74      24.056   9.592   2.174  1.00  0.00           H  
ATOM   1124  HD1 PHE A  74      21.233   7.505   2.862  1.00  0.00           H  
ATOM   1125  HD2 PHE A  74      24.473   9.411   4.563  1.00  0.00           H  
ATOM   1126  HE1 PHE A  74      20.391   7.005   5.030  1.00  0.00           H  
ATOM   1127  HE2 PHE A  74      23.623   8.947   6.730  1.00  0.00           H  
ATOM   1128  HZ  PHE A  74      21.583   7.714   6.971  1.00  0.00           H  
ATOM   1129  N   HIS A  75      24.388   6.912  -0.648  1.00  0.00           N  
ATOM   1130  CA  HIS A  75      24.730   7.020  -2.065  1.00  0.00           C  
ATOM   1131  C   HIS A  75      23.637   7.787  -2.788  1.00  0.00           C  
ATOM   1132  O   HIS A  75      22.513   7.283  -2.939  1.00  0.00           O  
ATOM   1133  CB  HIS A  75      24.933   5.613  -2.650  1.00  0.00           C  
ATOM   1134  CG  HIS A  75      25.959   4.869  -1.831  1.00  0.00           C  
ATOM   1135  ND1 HIS A  75      27.312   5.066  -2.018  1.00  0.00           N  
ATOM   1136  CD2 HIS A  75      25.833   3.994  -0.814  1.00  0.00           C  
ATOM   1137  CE1 HIS A  75      27.984   4.325  -1.148  1.00  0.00           C  
ATOM   1138  NE2 HIS A  75      27.112   3.656  -0.417  1.00  0.00           N  
ATOM   1139  H   HIS A  75      23.805   6.157  -0.349  1.00  0.00           H  
ATOM   1140  HA  HIS A  75      25.587   7.528  -2.149  1.00  0.00           H  
ATOM   1141  HB2 HIS A  75      25.252   5.688  -3.595  1.00  0.00           H  
ATOM   1142  HB3 HIS A  75      24.066   5.115  -2.629  1.00  0.00           H  
ATOM   1143  HD1 HIS A  75      27.721   5.671  -2.701  1.00  0.00           H  
ATOM   1144  HD2 HIS A  75      24.978   3.655  -0.422  1.00  0.00           H  
ATOM   1145  HE1 HIS A  75      28.979   4.281  -1.061  1.00  0.00           H  
ATOM   1146  HE2 HIS A  75      27.341   3.007   0.309  1.00  0.00           H  
ATOM   1147  N   LEU A  76      23.932   9.018  -3.192  1.00  0.00           N  
ATOM   1148  CA  LEU A  76      22.959   9.882  -3.829  1.00  0.00           C  
ATOM   1149  C   LEU A  76      22.800   9.602  -5.311  1.00  0.00           C  
ATOM   1150  O   LEU A  76      23.788   9.451  -6.033  1.00  0.00           O  
ATOM   1151  CB  LEU A  76      23.327  11.362  -3.633  1.00  0.00           C  
ATOM   1152  CG  LEU A  76      23.709  11.797  -2.217  1.00  0.00           C  
ATOM   1153  CD1 LEU A  76      23.852  13.318  -2.163  1.00  0.00           C  
ATOM   1154  CD2 LEU A  76      22.712  11.310  -1.173  1.00  0.00           C  
ATOM   1155  H   LEU A  76      24.861   9.361  -3.051  1.00  0.00           H  
ATOM   1156  HA  LEU A  76      22.074   9.725  -3.390  1.00  0.00           H  
ATOM   1157  HB2 LEU A  76      22.539  11.909  -3.915  1.00  0.00           H  
ATOM   1158  HB3 LEU A  76      24.103  11.562  -4.231  1.00  0.00           H  
ATOM   1159  HG  LEU A  76      24.600  11.397  -2.002  1.00  0.00           H  
ATOM   1160 HD11 LEU A  76      24.102  13.597  -1.236  1.00  0.00           H  
ATOM   1161 HD12 LEU A  76      24.565  13.609  -2.802  1.00  0.00           H  
ATOM   1162 HD13 LEU A  76      22.983  13.744  -2.416  1.00  0.00           H  
ATOM   1163 HD21 LEU A  76      23.002  11.617  -0.267  1.00  0.00           H  
ATOM   1164 HD22 LEU A  76      21.807  11.682  -1.377  1.00  0.00           H  
ATOM   1165 HD23 LEU A  76      22.673  10.311  -1.190  1.00  0.00           H  
ATOM   1166  N   ARG A  77      21.536   9.550  -5.747  1.00  0.00           N  
ATOM   1167  CA  ARG A  77      21.276   9.278  -7.169  1.00  0.00           C  
ATOM   1168  C   ARG A  77      21.890  10.379  -8.018  1.00  0.00           C  
ATOM   1169  O   ARG A  77      21.833  11.566  -7.688  1.00  0.00           O  
ATOM   1170  CB  ARG A  77      19.789   9.104  -7.423  1.00  0.00           C  
ATOM   1171  CG  ARG A  77      18.947  10.338  -7.152  1.00  0.00           C  
ATOM   1172  CD  ARG A  77      17.475   9.993  -7.168  1.00  0.00           C  
ATOM   1173  NE  ARG A  77      17.051   9.170  -6.053  1.00  0.00           N  
ATOM   1174  CZ  ARG A  77      16.696   7.890  -6.123  1.00  0.00           C  
ATOM   1175  NH1 ARG A  77      16.741   7.255  -7.294  1.00  0.00           N  
ATOM   1176  NH2 ARG A  77      16.314   7.230  -5.040  1.00  0.00           N  
ATOM   1177  H   ARG A  77      20.776   9.694  -5.113  1.00  0.00           H  
ATOM   1178  HA  ARG A  77      21.730   8.419  -7.405  1.00  0.00           H  
ATOM   1179  HB2 ARG A  77      19.457   8.366  -6.835  1.00  0.00           H  
ATOM   1180  HB3 ARG A  77      19.665   8.848  -8.382  1.00  0.00           H  
ATOM   1181  HG2 ARG A  77      19.132  11.023  -7.857  1.00  0.00           H  
ATOM   1182  HG3 ARG A  77      19.188  10.709  -6.255  1.00  0.00           H  
ATOM   1183  HD2 ARG A  77      17.276   9.501  -8.016  1.00  0.00           H  
ATOM   1184  HD3 ARG A  77      16.952  10.845  -7.147  1.00  0.00           H  
ATOM   1185  HE  ARG A  77      17.023   9.602  -5.152  1.00  0.00           H  
ATOM   1186 HH11 ARG A  77      16.475   6.293  -7.352  1.00  0.00           H  
ATOM   1187 HH12 ARG A  77      17.041   7.741  -8.115  1.00  0.00           H  
ATOM   1188 HH21 ARG A  77      16.050   6.268  -5.108  1.00  0.00           H  
ATOM   1189 HH22 ARG A  77      16.290   7.694  -4.154  1.00  0.00           H  
ATOM   1190  N   GLU A  78      22.493   9.989  -9.143  1.00  0.00           N  
ATOM   1191  CA  GLU A  78      23.168  10.908 -10.036  1.00  0.00           C  
ATOM   1192  C   GLU A  78      22.253  11.936 -10.680  1.00  0.00           C  
ATOM   1193  O   GLU A  78      22.703  13.043 -10.999  1.00  0.00           O  
ATOM   1194  CB  GLU A  78      23.872  10.141 -11.175  1.00  0.00           C  
ATOM   1195  CG  GLU A  78      24.506   8.834 -10.787  1.00  0.00           C  
ATOM   1196  CD  GLU A  78      25.834   8.935 -10.079  1.00  0.00           C  
ATOM   1197  OE1 GLU A  78      25.847   9.011  -8.827  1.00  0.00           O  
ATOM   1198  OE2 GLU A  78      26.880   8.913 -10.770  1.00  0.00           O  
ATOM   1199  H   GLU A  78      22.478   9.018  -9.380  1.00  0.00           H  
ATOM   1200  HA  GLU A  78      23.865  11.397  -9.512  1.00  0.00           H  
ATOM   1201  HB2 GLU A  78      24.588  10.732 -11.546  1.00  0.00           H  
ATOM   1202  HB3 GLU A  78      23.193   9.954 -11.885  1.00  0.00           H  
ATOM   1203  HG2 GLU A  78      24.642   8.299 -11.621  1.00  0.00           H  
ATOM   1204  HG3 GLU A  78      23.872   8.352 -10.182  1.00  0.00           H  
ATOM   1205  N   ASN A  79      20.987  11.592 -10.880  1.00  0.00           N  
ATOM   1206  CA  ASN A  79      20.041  12.490 -11.524  1.00  0.00           C  
ATOM   1207  C   ASN A  79      19.239  13.372 -10.586  1.00  0.00           C  
ATOM   1208  O   ASN A  79      18.280  14.035 -11.028  1.00  0.00           O  
ATOM   1209  CB  ASN A  79      19.128  11.687 -12.455  1.00  0.00           C  
ATOM   1210  CG  ASN A  79      18.271  10.650 -11.772  1.00  0.00           C  
ATOM   1211  OD1 ASN A  79      18.427  10.311 -10.601  1.00  0.00           O  
ATOM   1212  ND2 ASN A  79      17.304  10.117 -12.528  1.00  0.00           N  
ATOM   1213  H   ASN A  79      20.675  10.691 -10.580  1.00  0.00           H  
ATOM   1214  HA  ASN A  79      20.577  13.102 -12.106  1.00  0.00           H  
ATOM   1215  HB2 ASN A  79      19.704  11.220 -13.126  1.00  0.00           H  
ATOM   1216  HB3 ASN A  79      18.522  12.329 -12.925  1.00  0.00           H  
ATOM   1217 HD21 ASN A  79      17.195  10.408 -13.479  1.00  0.00           H  
ATOM   1218 HD22 ASN A  79      16.690   9.428 -12.142  1.00  0.00           H  
ATOM   1219  N   ALA A  80      19.608  13.440  -9.312  1.00  0.00           N  
ATOM   1220  CA  ALA A  80      18.892  14.329  -8.381  1.00  0.00           C  
ATOM   1221  C   ALA A  80      19.221  15.765  -8.793  1.00  0.00           C  
ATOM   1222  O   ALA A  80      20.412  16.087  -8.983  1.00  0.00           O  
ATOM   1223  CB  ALA A  80      19.308  14.063  -6.951  1.00  0.00           C  
ATOM   1224  H   ALA A  80      20.374  12.886  -8.984  1.00  0.00           H  
ATOM   1225  HA  ALA A  80      17.908  14.177  -8.472  1.00  0.00           H  
ATOM   1226  HB1 ALA A  80      18.810  14.677  -6.339  1.00  0.00           H  
ATOM   1227  HB2 ALA A  80      19.099  13.114  -6.714  1.00  0.00           H  
ATOM   1228  HB3 ALA A  80      20.291  14.222  -6.855  1.00  0.00           H  
ATOM   1229  N   LYS A  81      18.213  16.606  -8.977  1.00  0.00           N  
ATOM   1230  CA  LYS A  81      18.431  17.980  -9.382  1.00  0.00           C  
ATOM   1231  C   LYS A  81      17.503  18.982  -8.690  1.00  0.00           C  
ATOM   1232  O   LYS A  81      16.403  18.643  -8.257  1.00  0.00           O  
ATOM   1233  CB  LYS A  81      18.142  18.147 -10.888  1.00  0.00           C  
ATOM   1234  CG  LYS A  81      19.243  17.686 -11.819  1.00  0.00           C  
ATOM   1235  CD  LYS A  81      18.731  17.564 -13.247  1.00  0.00           C  
ATOM   1236  CE  LYS A  81      19.730  16.776 -14.091  1.00  0.00           C  
ATOM   1237  NZ  LYS A  81      19.336  16.779 -15.534  1.00  0.00           N  
ATOM   1238  H   LYS A  81      17.277  16.284  -8.832  1.00  0.00           H  
ATOM   1239  HA  LYS A  81      19.382  18.231  -9.199  1.00  0.00           H  
ATOM   1240  HB2 LYS A  81      17.976  19.117 -11.064  1.00  0.00           H  
ATOM   1241  HB3 LYS A  81      17.318  17.624 -11.103  1.00  0.00           H  
ATOM   1242  HG2 LYS A  81      19.578  16.794 -11.514  1.00  0.00           H  
ATOM   1243  HG3 LYS A  81      19.991  18.349 -11.795  1.00  0.00           H  
ATOM   1244  HD2 LYS A  81      18.615  18.477 -13.637  1.00  0.00           H  
ATOM   1245  HD3 LYS A  81      17.851  17.089 -13.244  1.00  0.00           H  
ATOM   1246  HE2 LYS A  81      19.762  15.832 -13.763  1.00  0.00           H  
ATOM   1247  HE3 LYS A  81      20.635  17.191 -13.999  1.00  0.00           H  
ATOM   1248  HZ1 LYS A  81      20.005  16.257 -16.063  1.00  0.00           H  
ATOM   1249  HZ2 LYS A  81      18.433  16.361 -15.634  1.00  0.00           H  
ATOM   1250  HZ3 LYS A  81      19.306  17.721 -15.869  1.00  0.00           H  
ATOM   1251  N   TRP A  82      17.973  20.223  -8.649  1.00  0.00           N  
ATOM   1252  CA  TRP A  82      17.197  21.338  -8.132  1.00  0.00           C  
ATOM   1253  C   TRP A  82      16.293  21.808  -9.274  1.00  0.00           C  
ATOM   1254  O   TRP A  82      16.505  21.426 -10.440  1.00  0.00           O  
ATOM   1255  CB  TRP A  82      18.090  22.492  -7.689  1.00  0.00           C  
ATOM   1256  CG  TRP A  82      18.916  22.183  -6.479  1.00  0.00           C  
ATOM   1257  CD1 TRP A  82      20.212  21.756  -6.453  1.00  0.00           C  
ATOM   1258  CD2 TRP A  82      18.505  22.284  -5.110  1.00  0.00           C  
ATOM   1259  NE1 TRP A  82      20.634  21.584  -5.157  1.00  0.00           N  
ATOM   1260  CE2 TRP A  82      19.604  21.908  -4.308  1.00  0.00           C  
ATOM   1261  CE3 TRP A  82      17.320  22.670  -4.482  1.00  0.00           C  
ATOM   1262  CZ2 TRP A  82      19.545  21.893  -2.914  1.00  0.00           C  
ATOM   1263  CZ3 TRP A  82      17.257  22.650  -3.100  1.00  0.00           C  
ATOM   1264  CH2 TRP A  82      18.357  22.260  -2.335  1.00  0.00           C  
ATOM   1265  H   TRP A  82      18.898  20.398  -8.987  1.00  0.00           H  
ATOM   1266  HA  TRP A  82      16.637  21.031  -7.363  1.00  0.00           H  
ATOM   1267  HB2 TRP A  82      17.509  23.279  -7.482  1.00  0.00           H  
ATOM   1268  HB3 TRP A  82      18.707  22.721  -8.442  1.00  0.00           H  
ATOM   1269  HD1 TRP A  82      20.775  21.592  -7.263  1.00  0.00           H  
ATOM   1270  HE1 TRP A  82      21.543  21.274  -4.877  1.00  0.00           H  
ATOM   1271  HE3 TRP A  82      16.529  22.957  -5.022  1.00  0.00           H  
ATOM   1272  HZ2 TRP A  82      20.334  21.626  -2.361  1.00  0.00           H  
ATOM   1273  HZ3 TRP A  82      16.410  22.919  -2.642  1.00  0.00           H  
ATOM   1274  HH2 TRP A  82      18.277  22.248  -1.338  1.00  0.00           H  
ATOM   1275  N   SER A  83      15.347  22.687  -8.978  1.00  0.00           N  
ATOM   1276  CA  SER A  83      14.412  23.196  -9.973  1.00  0.00           C  
ATOM   1277  C   SER A  83      15.053  24.084 -11.024  1.00  0.00           C  
ATOM   1278  O   SER A  83      14.462  24.330 -12.090  1.00  0.00           O  
ATOM   1279  CB  SER A  83      13.267  23.964  -9.280  1.00  0.00           C  
ATOM   1280  OG  SER A  83      13.798  24.993  -8.457  1.00  0.00           O  
ATOM   1281  H   SER A  83      15.272  23.014  -8.036  1.00  0.00           H  
ATOM   1282  HA  SER A  83      14.010  22.410 -10.443  1.00  0.00           H  
ATOM   1283  HB2 SER A  83      12.737  23.330  -8.717  1.00  0.00           H  
ATOM   1284  HB3 SER A  83      12.673  24.369  -9.975  1.00  0.00           H  
ATOM   1285  HG  SER A  83      13.049  25.484  -8.013  1.00  0.00           H  
ATOM   1286  N   ASP A  84      16.272  24.568 -10.779  1.00  0.00           N  
ATOM   1287  CA  ASP A  84      17.002  25.384 -11.733  1.00  0.00           C  
ATOM   1288  C   ASP A  84      17.879  24.532 -12.652  1.00  0.00           C  
ATOM   1289  O   ASP A  84      18.697  25.071 -13.409  1.00  0.00           O  
ATOM   1290  CB  ASP A  84      17.856  26.424 -11.012  1.00  0.00           C  
ATOM   1291  CG  ASP A  84      18.948  25.877 -10.137  1.00  0.00           C  
ATOM   1292  OD1 ASP A  84      19.165  24.650 -10.052  1.00  0.00           O  
ATOM   1293  OD2 ASP A  84      19.637  26.710  -9.483  1.00  0.00           O  
ATOM   1294  H   ASP A  84      16.702  24.360  -9.900  1.00  0.00           H  
ATOM   1295  HA  ASP A  84      16.336  25.868 -12.301  1.00  0.00           H  
ATOM   1296  HB2 ASP A  84      17.250  26.975 -10.439  1.00  0.00           H  
ATOM   1297  HB3 ASP A  84      18.280  27.007 -11.705  1.00  0.00           H  
ATOM   1298  N   GLY A  85      17.770  23.212 -12.574  1.00  0.00           N  
ATOM   1299  CA  GLY A  85      18.514  22.293 -13.393  1.00  0.00           C  
ATOM   1300  C   GLY A  85      19.839  21.836 -12.825  1.00  0.00           C  
ATOM   1301  O   GLY A  85      20.454  20.899 -13.364  1.00  0.00           O  
ATOM   1302  H   GLY A  85      17.131  22.833 -11.905  1.00  0.00           H  
ATOM   1303  HA2 GLY A  85      18.693  22.738 -14.270  1.00  0.00           H  
ATOM   1304  HA3 GLY A  85      17.946  21.483 -13.540  1.00  0.00           H  
ATOM   1305  N   THR A  86      20.307  22.467 -11.762  1.00  0.00           N  
ATOM   1306  CA  THR A  86      21.589  22.098 -11.151  1.00  0.00           C  
ATOM   1307  C   THR A  86      21.431  20.866 -10.282  1.00  0.00           C  
ATOM   1308  O   THR A  86      20.382  20.589  -9.693  1.00  0.00           O  
ATOM   1309  CB  THR A  86      22.184  23.275 -10.363  1.00  0.00           C  
ATOM   1310  OG1 THR A  86      21.385  23.553  -9.211  1.00  0.00           O  
ATOM   1311  CG2 THR A  86      22.226  24.526 -11.243  1.00  0.00           C  
ATOM   1312  H   THR A  86      19.774  23.214 -11.364  1.00  0.00           H  
ATOM   1313  HA  THR A  86      22.225  21.872 -11.889  1.00  0.00           H  
ATOM   1314  HB  THR A  86      23.113  23.043 -10.073  1.00  0.00           H  
ATOM   1315  HG1 THR A  86      21.782  24.320  -8.707  1.00  0.00           H  
ATOM   1316 HG21 THR A  86      22.614  25.287 -10.723  1.00  0.00           H  
ATOM   1317 HG22 THR A  86      22.793  24.349 -12.048  1.00  0.00           H  
ATOM   1318 HG23 THR A  86      21.298  24.760 -11.534  1.00  0.00           H  
ATOM   1319  N   PRO A  87      22.480  20.061 -10.202  1.00  0.00           N  
ATOM   1320  CA  PRO A  87      22.508  18.835  -9.457  1.00  0.00           C  
ATOM   1321  C   PRO A  87      22.385  18.994  -7.950  1.00  0.00           C  
ATOM   1322  O   PRO A  87      22.897  19.945  -7.364  1.00  0.00           O  
ATOM   1323  CB  PRO A  87      23.879  18.146  -9.737  1.00  0.00           C  
ATOM   1324  CG  PRO A  87      24.482  19.020 -10.790  1.00  0.00           C  
ATOM   1325  CD  PRO A  87      23.744  20.330 -10.902  1.00  0.00           C  
ATOM   1326  HA  PRO A  87      21.773  18.240  -9.782  1.00  0.00           H  
ATOM   1327  HB2 PRO A  87      24.448  18.129  -8.915  1.00  0.00           H  
ATOM   1328  HB3 PRO A  87      23.751  17.213 -10.074  1.00  0.00           H  
ATOM   1329  HG2 PRO A  87      25.437  19.203 -10.555  1.00  0.00           H  
ATOM   1330  HG3 PRO A  87      24.441  18.546 -11.670  1.00  0.00           H  
ATOM   1331  HD2 PRO A  87      24.252  21.067 -10.456  1.00  0.00           H  
ATOM   1332  HD3 PRO A  87      23.581  20.569 -11.859  1.00  0.00           H  
ATOM   1333  N   VAL A  88      21.716  18.030  -7.316  1.00  0.00           N  
ATOM   1334  CA  VAL A  88      21.655  18.000  -5.848  1.00  0.00           C  
ATOM   1335  C   VAL A  88      22.886  17.157  -5.463  1.00  0.00           C  
ATOM   1336  O   VAL A  88      23.067  16.063  -6.026  1.00  0.00           O  
ATOM   1337  CB  VAL A  88      20.398  17.367  -5.269  1.00  0.00           C  
ATOM   1338  CG1 VAL A  88      20.499  17.259  -3.742  1.00  0.00           C  
ATOM   1339  CG2 VAL A  88      19.146  18.151  -5.648  1.00  0.00           C  
ATOM   1340  H   VAL A  88      21.251  17.320  -7.845  1.00  0.00           H  
ATOM   1341  HA  VAL A  88      21.759  18.928  -5.489  1.00  0.00           H  
ATOM   1342  HB  VAL A  88      20.313  16.443  -5.642  1.00  0.00           H  
ATOM   1343 HG11 VAL A  88      19.665  16.841  -3.381  1.00  0.00           H  
ATOM   1344 HG12 VAL A  88      21.287  16.693  -3.499  1.00  0.00           H  
ATOM   1345 HG13 VAL A  88      20.611  18.172  -3.350  1.00  0.00           H  
ATOM   1346 HG21 VAL A  88      18.342  17.707  -5.252  1.00  0.00           H  
ATOM   1347 HG22 VAL A  88      19.218  19.085  -5.297  1.00  0.00           H  
ATOM   1348 HG23 VAL A  88      19.056  18.175  -6.644  1.00  0.00           H  
ATOM   1349  N   THR A  89      23.768  17.681  -4.631  1.00  0.00           N  
ATOM   1350  CA  THR A  89      24.986  16.941  -4.288  1.00  0.00           C  
ATOM   1351  C   THR A  89      25.113  16.716  -2.797  1.00  0.00           C  
ATOM   1352  O   THR A  89      24.383  17.278  -1.971  1.00  0.00           O  
ATOM   1353  CB  THR A  89      26.248  17.700  -4.767  1.00  0.00           C  
ATOM   1354  OG1 THR A  89      26.404  18.872  -3.935  1.00  0.00           O  
ATOM   1355  CG2 THR A  89      26.164  18.121  -6.219  1.00  0.00           C  
ATOM   1356  H   THR A  89      23.605  18.584  -4.234  1.00  0.00           H  
ATOM   1357  HA  THR A  89      24.957  16.051  -4.743  1.00  0.00           H  
ATOM   1358  HB  THR A  89      27.046  17.109  -4.647  1.00  0.00           H  
ATOM   1359  HG1 THR A  89      27.214  19.381  -4.225  1.00  0.00           H  
ATOM   1360 HG21 THR A  89      27.001  18.605  -6.475  1.00  0.00           H  
ATOM   1361 HG22 THR A  89      26.058  17.311  -6.795  1.00  0.00           H  
ATOM   1362 HG23 THR A  89      25.378  18.726  -6.346  1.00  0.00           H  
ATOM   1363  N   ALA A  90      26.133  15.945  -2.395  1.00  0.00           N  
ATOM   1364  CA  ALA A  90      26.406  15.703  -0.982  1.00  0.00           C  
ATOM   1365  C   ALA A  90      26.814  17.006  -0.291  1.00  0.00           C  
ATOM   1366  O   ALA A  90      26.597  17.193   0.905  1.00  0.00           O  
ATOM   1367  CB  ALA A  90      27.489  14.656  -0.819  1.00  0.00           C  
ATOM   1368  H   ALA A  90      26.724  15.524  -3.083  1.00  0.00           H  
ATOM   1369  HA  ALA A  90      25.570  15.364  -0.551  1.00  0.00           H  
ATOM   1370  HB1 ALA A  90      27.662  14.504   0.154  1.00  0.00           H  
ATOM   1371  HB2 ALA A  90      27.192  13.800  -1.242  1.00  0.00           H  
ATOM   1372  HB3 ALA A  90      28.328  14.973  -1.261  1.00  0.00           H  
ATOM   1373  N   HIS A  91      27.402  17.934  -1.057  1.00  0.00           N  
ATOM   1374  CA  HIS A  91      27.802  19.234  -0.542  1.00  0.00           C  
ATOM   1375  C   HIS A  91      26.593  20.053  -0.102  1.00  0.00           C  
ATOM   1376  O   HIS A  91      26.652  20.794   0.884  1.00  0.00           O  
ATOM   1377  CB  HIS A  91      28.621  20.006  -1.589  1.00  0.00           C  
ATOM   1378  CG  HIS A  91      29.753  19.151  -2.098  1.00  0.00           C  
ATOM   1379  ND1 HIS A  91      30.802  18.760  -1.296  1.00  0.00           N  
ATOM   1380  CD2 HIS A  91      29.949  18.592  -3.310  1.00  0.00           C  
ATOM   1381  CE1 HIS A  91      31.621  18.003  -2.011  1.00  0.00           C  
ATOM   1382  NE2 HIS A  91      31.132  17.883  -3.227  1.00  0.00           N  
ATOM   1383  H   HIS A  91      27.573  17.725  -2.020  1.00  0.00           H  
ATOM   1384  HA  HIS A  91      28.383  19.085   0.258  1.00  0.00           H  
ATOM   1385  HB2 HIS A  91      28.995  20.834  -1.171  1.00  0.00           H  
ATOM   1386  HB3 HIS A  91      28.027  20.257  -2.353  1.00  0.00           H  
ATOM   1387  HD1 HIS A  91      30.925  19.006  -0.335  1.00  0.00           H  
ATOM   1388  HD2 HIS A  91      29.355  18.674  -4.110  1.00  0.00           H  
ATOM   1389  HE1 HIS A  91      32.470  17.591  -1.681  1.00  0.00           H  
ATOM   1390  HE2 HIS A  91      31.550  17.362  -3.971  1.00  0.00           H  
ATOM   1391  N   ASP A  92      25.468  19.914  -0.809  1.00  0.00           N  
ATOM   1392  CA  ASP A  92      24.235  20.597  -0.427  1.00  0.00           C  
ATOM   1393  C   ASP A  92      23.810  20.149   0.977  1.00  0.00           C  
ATOM   1394  O   ASP A  92      23.414  20.969   1.797  1.00  0.00           O  
ATOM   1395  CB  ASP A  92      23.092  20.305  -1.397  1.00  0.00           C  
ATOM   1396  CG  ASP A  92      23.247  21.035  -2.713  1.00  0.00           C  
ATOM   1397  OD1 ASP A  92      23.562  22.249  -2.704  1.00  0.00           O  
ATOM   1398  OD2 ASP A  92      23.052  20.396  -3.775  1.00  0.00           O  
ATOM   1399  H   ASP A  92      25.470  19.328  -1.619  1.00  0.00           H  
ATOM   1400  HA  ASP A  92      24.403  21.583  -0.414  1.00  0.00           H  
ATOM   1401  HB2 ASP A  92      22.232  20.588  -0.973  1.00  0.00           H  
ATOM   1402  HB3 ASP A  92      23.068  19.322  -1.577  1.00  0.00           H  
ATOM   1403  N   PHE A  93      23.910  18.842   1.226  1.00  0.00           N  
ATOM   1404  CA  PHE A  93      23.565  18.272   2.517  1.00  0.00           C  
ATOM   1405  C   PHE A  93      24.531  18.703   3.602  1.00  0.00           C  
ATOM   1406  O   PHE A  93      24.111  18.999   4.726  1.00  0.00           O  
ATOM   1407  CB  PHE A  93      23.453  16.740   2.429  1.00  0.00           C  
ATOM   1408  CG  PHE A  93      22.126  16.337   1.812  1.00  0.00           C  
ATOM   1409  CD1 PHE A  93      21.010  16.168   2.616  1.00  0.00           C  
ATOM   1410  CD2 PHE A  93      22.012  16.152   0.448  1.00  0.00           C  
ATOM   1411  CE1 PHE A  93      19.788  15.814   2.067  1.00  0.00           C  
ATOM   1412  CE2 PHE A  93      20.794  15.795  -0.115  1.00  0.00           C  
ATOM   1413  CZ  PHE A  93      19.684  15.629   0.700  1.00  0.00           C  
ATOM   1414  H   PHE A  93      24.233  18.235   0.500  1.00  0.00           H  
ATOM   1415  HA  PHE A  93      22.662  18.623   2.766  1.00  0.00           H  
ATOM   1416  HB2 PHE A  93      23.520  16.352   3.348  1.00  0.00           H  
ATOM   1417  HB3 PHE A  93      24.199  16.388   1.864  1.00  0.00           H  
ATOM   1418  HD1 PHE A  93      21.087  16.303   3.604  1.00  0.00           H  
ATOM   1419  HD2 PHE A  93      22.813  16.276  -0.138  1.00  0.00           H  
ATOM   1420  HE1 PHE A  93      18.988  15.693   2.654  1.00  0.00           H  
ATOM   1421  HE2 PHE A  93      20.717  15.658  -1.103  1.00  0.00           H  
ATOM   1422  HZ  PHE A  93      18.805  15.374   0.298  1.00  0.00           H  
ATOM   1423  N   VAL A  94      25.838  18.777   3.282  1.00  0.00           N  
ATOM   1424  CA  VAL A  94      26.808  19.228   4.283  1.00  0.00           C  
ATOM   1425  C   VAL A  94      26.473  20.658   4.704  1.00  0.00           C  
ATOM   1426  O   VAL A  94      26.369  20.968   5.888  1.00  0.00           O  
ATOM   1427  CB  VAL A  94      28.249  19.149   3.757  1.00  0.00           C  
ATOM   1428  CG1 VAL A  94      29.211  19.900   4.664  1.00  0.00           C  
ATOM   1429  CG2 VAL A  94      28.671  17.683   3.648  1.00  0.00           C  
ATOM   1430  H   VAL A  94      26.145  18.525   2.364  1.00  0.00           H  
ATOM   1431  HA  VAL A  94      26.732  18.636   5.086  1.00  0.00           H  
ATOM   1432  HB  VAL A  94      28.281  19.560   2.846  1.00  0.00           H  
ATOM   1433 HG11 VAL A  94      30.138  19.831   4.297  1.00  0.00           H  
ATOM   1434 HG12 VAL A  94      28.942  20.862   4.711  1.00  0.00           H  
ATOM   1435 HG13 VAL A  94      29.185  19.501   5.581  1.00  0.00           H  
ATOM   1436 HG21 VAL A  94      29.609  17.631   3.306  1.00  0.00           H  
ATOM   1437 HG22 VAL A  94      28.621  17.254   4.550  1.00  0.00           H  
ATOM   1438 HG23 VAL A  94      28.059  17.206   3.017  1.00  0.00           H  
ATOM   1439  N   TYR A  95      26.288  21.529   3.718  1.00  0.00           N  
ATOM   1440  CA  TYR A  95      25.951  22.917   4.002  1.00  0.00           C  
ATOM   1441  C   TYR A  95      24.668  22.992   4.829  1.00  0.00           C  
ATOM   1442  O   TYR A  95      24.615  23.652   5.870  1.00  0.00           O  
ATOM   1443  CB  TYR A  95      25.745  23.701   2.703  1.00  0.00           C  
ATOM   1444  CG  TYR A  95      25.104  25.051   2.935  1.00  0.00           C  
ATOM   1445  CD1 TYR A  95      25.823  26.117   3.458  1.00  0.00           C  
ATOM   1446  CD2 TYR A  95      23.755  25.245   2.647  1.00  0.00           C  
ATOM   1447  CE1 TYR A  95      25.230  27.348   3.665  1.00  0.00           C  
ATOM   1448  CE2 TYR A  95      23.150  26.468   2.866  1.00  0.00           C  
ATOM   1449  CZ  TYR A  95      23.889  27.519   3.368  1.00  0.00           C  
ATOM   1450  OH  TYR A  95      23.282  28.737   3.577  1.00  0.00           O  
ATOM   1451  H   TYR A  95      26.381  21.228   2.769  1.00  0.00           H  
ATOM   1452  HA  TYR A  95      26.698  23.334   4.520  1.00  0.00           H  
ATOM   1453  HB2 TYR A  95      25.156  23.167   2.096  1.00  0.00           H  
ATOM   1454  HB3 TYR A  95      26.635  23.839   2.268  1.00  0.00           H  
ATOM   1455  HD1 TYR A  95      26.788  25.992   3.689  1.00  0.00           H  
ATOM   1456  HD2 TYR A  95      23.217  24.488   2.276  1.00  0.00           H  
ATOM   1457  HE1 TYR A  95      25.766  28.110   4.027  1.00  0.00           H  
ATOM   1458  HE2 TYR A  95      22.179  26.591   2.661  1.00  0.00           H  
ATOM   1459  HH  TYR A  95      22.313  28.856   3.361  1.00  0.00           H  
ATOM   1460  N   SER A  96      23.635  22.313   4.332  1.00  0.00           N  
ATOM   1461  CA  SER A  96      22.330  22.334   4.988  1.00  0.00           C  
ATOM   1462  C   SER A  96      22.343  21.856   6.415  1.00  0.00           C  
ATOM   1463  O   SER A  96      21.772  22.535   7.291  1.00  0.00           O  
ATOM   1464  CB  SER A  96      21.336  21.522   4.133  1.00  0.00           C  
ATOM   1465  OG  SER A  96      21.260  22.090   2.844  1.00  0.00           O  
ATOM   1466  H   SER A  96      23.755  21.779   3.495  1.00  0.00           H  
ATOM   1467  HA  SER A  96      22.014  23.283   4.994  1.00  0.00           H  
ATOM   1468  HB2 SER A  96      20.432  21.542   4.561  1.00  0.00           H  
ATOM   1469  HB3 SER A  96      21.651  20.575   4.063  1.00  0.00           H  
ATOM   1470  HG  SER A  96      20.616  21.566   2.286  1.00  0.00           H  
ATOM   1471  N   TRP A  97      22.980  20.716   6.719  1.00  0.00           N  
ATOM   1472  CA  TRP A  97      22.989  20.231   8.109  1.00  0.00           C  
ATOM   1473  C   TRP A  97      23.833  21.141   8.984  1.00  0.00           C  
ATOM   1474  O   TRP A  97      23.524  21.326  10.174  1.00  0.00           O  
ATOM   1475  CB  TRP A  97      23.345  18.765   8.213  1.00  0.00           C  
ATOM   1476  CG  TRP A  97      22.326  17.811   7.643  1.00  0.00           C  
ATOM   1477  CD1 TRP A  97      21.363  18.067   6.704  1.00  0.00           C  
ATOM   1478  CD2 TRP A  97      22.246  16.406   7.920  1.00  0.00           C  
ATOM   1479  NE1 TRP A  97      20.672  16.919   6.405  1.00  0.00           N  
ATOM   1480  CE2 TRP A  97      21.196  15.883   7.132  1.00  0.00           C  
ATOM   1481  CE3 TRP A  97      22.944  15.539   8.770  1.00  0.00           C  
ATOM   1482  CZ2 TRP A  97      20.843  14.533   7.172  1.00  0.00           C  
ATOM   1483  CZ3 TRP A  97      22.589  14.202   8.808  1.00  0.00           C  
ATOM   1484  CH2 TRP A  97      21.547  13.711   8.011  1.00  0.00           C  
ATOM   1485  H   TRP A  97      23.448  20.197   6.004  1.00  0.00           H  
ATOM   1486  HA  TRP A  97      22.050  20.315   8.441  1.00  0.00           H  
ATOM   1487  HB2 TRP A  97      23.467  18.545   9.181  1.00  0.00           H  
ATOM   1488  HB3 TRP A  97      24.207  18.622   7.728  1.00  0.00           H  
ATOM   1489  HD1 TRP A  97      21.188  18.962   6.294  1.00  0.00           H  
ATOM   1490  HE1 TRP A  97      19.910  16.850   5.761  1.00  0.00           H  
ATOM   1491  HE3 TRP A  97      23.689  15.882   9.342  1.00  0.00           H  
ATOM   1492  HZ2 TRP A  97      20.099  14.177   6.606  1.00  0.00           H  
ATOM   1493  HZ3 TRP A  97      23.083  13.578   9.413  1.00  0.00           H  
ATOM   1494  HH2 TRP A  97      21.312  12.740   8.056  1.00  0.00           H  
ATOM   1495  N   GLN A  98      24.871  21.778   8.419  1.00  0.00           N  
ATOM   1496  CA  GLN A  98      25.657  22.735   9.197  1.00  0.00           C  
ATOM   1497  C   GLN A  98      24.809  23.959   9.554  1.00  0.00           C  
ATOM   1498  O   GLN A  98      24.852  24.448  10.686  1.00  0.00           O  
ATOM   1499  CB  GLN A  98      26.889  23.181   8.407  1.00  0.00           C  
ATOM   1500  CG  GLN A  98      27.969  22.109   8.339  1.00  0.00           C  
ATOM   1501  CD  GLN A  98      29.093  22.478   7.383  1.00  0.00           C  
ATOM   1502  OE1 GLN A  98      29.010  23.456   6.648  1.00  0.00           O  
ATOM   1503  NE2 GLN A  98      30.143  21.661   7.388  1.00  0.00           N  
ATOM   1504  H   GLN A  98      25.107  21.598   7.464  1.00  0.00           H  
ATOM   1505  HA  GLN A  98      25.958  22.294  10.042  1.00  0.00           H  
ATOM   1506  HB2 GLN A  98      27.273  23.993   8.846  1.00  0.00           H  
ATOM   1507  HB3 GLN A  98      26.606  23.408   7.475  1.00  0.00           H  
ATOM   1508  HG2 GLN A  98      27.553  21.253   8.031  1.00  0.00           H  
ATOM   1509  HG3 GLN A  98      28.354  21.982   9.253  1.00  0.00           H  
ATOM   1510 HE21 GLN A  98      30.163  20.876   8.007  1.00  0.00           H  
ATOM   1511 HE22 GLN A  98      30.912  21.832   6.773  1.00  0.00           H  
ATOM   1512  N   ARG A  99      24.018  24.447   8.599  1.00  0.00           N  
ATOM   1513  CA  ARG A  99      23.142  25.601   8.825  1.00  0.00           C  
ATOM   1514  C   ARG A  99      22.091  25.280   9.884  1.00  0.00           C  
ATOM   1515  O   ARG A  99      21.793  26.100  10.749  1.00  0.00           O  
ATOM   1516  CB  ARG A  99      22.483  26.049   7.532  1.00  0.00           C  
ATOM   1517  CG  ARG A  99      21.543  27.244   7.671  1.00  0.00           C  
ATOM   1518  CD  ARG A  99      21.080  27.702   6.296  1.00  0.00           C  
ATOM   1519  NE  ARG A  99      20.269  28.905   6.338  1.00  0.00           N  
ATOM   1520  CZ  ARG A  99      18.942  28.958   6.274  1.00  0.00           C  
ATOM   1521  NH1 ARG A  99      18.246  27.835   6.152  1.00  0.00           N  
ATOM   1522  NH2 ARG A  99      18.322  30.134   6.313  1.00  0.00           N  
ATOM   1523  H   ARG A  99      24.022  24.012   7.699  1.00  0.00           H  
ATOM   1524  HA  ARG A  99      23.704  26.355   9.164  1.00  0.00           H  
ATOM   1525  HB2 ARG A  99      21.957  25.280   7.169  1.00  0.00           H  
ATOM   1526  HB3 ARG A  99      23.204  26.295   6.884  1.00  0.00           H  
ATOM   1527  HG2 ARG A  99      22.025  27.993   8.125  1.00  0.00           H  
ATOM   1528  HG3 ARG A  99      20.748  26.979   8.217  1.00  0.00           H  
ATOM   1529  HD2 ARG A  99      20.540  26.969   5.882  1.00  0.00           H  
ATOM   1530  HD3 ARG A  99      21.886  27.882   5.732  1.00  0.00           H  
ATOM   1531  HE  ARG A  99      20.754  29.776   6.423  1.00  0.00           H  
ATOM   1532 HH11 ARG A  99      17.248  27.868   6.103  1.00  0.00           H  
ATOM   1533 HH12 ARG A  99      18.720  26.955   6.109  1.00  0.00           H  
ATOM   1534 HH21 ARG A  99      17.324  30.175   6.265  1.00  0.00           H  
ATOM   1535 HH22 ARG A  99      18.854  30.977   6.390  1.00  0.00           H  
ATOM   1536  N   LEU A 100      21.574  24.045   9.850  1.00  0.00           N  
ATOM   1537  CA  LEU A 100      20.605  23.608  10.854  1.00  0.00           C  
ATOM   1538  C   LEU A 100      21.214  23.646  12.253  1.00  0.00           C  
ATOM   1539  O   LEU A 100      20.598  24.099  13.219  1.00  0.00           O  
ATOM   1540  CB  LEU A 100      20.127  22.186  10.536  1.00  0.00           C  
ATOM   1541  CG  LEU A 100      19.167  21.561  11.548  1.00  0.00           C  
ATOM   1542  CD1 LEU A 100      17.915  22.420  11.696  1.00  0.00           C  
ATOM   1543  CD2 LEU A 100      18.815  20.132  11.141  1.00  0.00           C  
ATOM   1544  H   LEU A 100      21.855  23.413   9.128  1.00  0.00           H  
ATOM   1545  HA  LEU A 100      19.818  24.224  10.830  1.00  0.00           H  
ATOM   1546  HB2 LEU A 100      20.934  21.598  10.476  1.00  0.00           H  
ATOM   1547  HB3 LEU A 100      19.665  22.209   9.650  1.00  0.00           H  
ATOM   1548  HG  LEU A 100      19.628  21.527  12.435  1.00  0.00           H  
ATOM   1549 HD11 LEU A 100      17.298  21.998  12.360  1.00  0.00           H  
ATOM   1550 HD12 LEU A 100      18.173  23.333  12.013  1.00  0.00           H  
ATOM   1551 HD13 LEU A 100      17.454  22.492  10.812  1.00  0.00           H  
ATOM   1552 HD21 LEU A 100      18.187  19.739  11.813  1.00  0.00           H  
ATOM   1553 HD22 LEU A 100      18.378  20.140  10.241  1.00  0.00           H  
ATOM   1554 HD23 LEU A 100      19.649  19.581  11.102  1.00  0.00           H  
ATOM   1555  N   ALA A 101      22.448  23.173  12.383  1.00  0.00           N  
ATOM   1556  CA  ALA A 101      23.176  23.122  13.632  1.00  0.00           C  
ATOM   1557  C   ALA A 101      23.636  24.479  14.161  1.00  0.00           C  
ATOM   1558  O   ALA A 101      23.768  24.669  15.372  1.00  0.00           O  
ATOM   1559  CB  ALA A 101      24.437  22.253  13.407  1.00  0.00           C  
ATOM   1560  H   ALA A 101      22.905  22.829  11.563  1.00  0.00           H  
ATOM   1561  HA  ALA A 101      22.601  22.684  14.323  1.00  0.00           H  
ATOM   1562  HB1 ALA A 101      24.961  22.200  14.257  1.00  0.00           H  
ATOM   1563  HB2 ALA A 101      24.162  21.333  13.127  1.00  0.00           H  
ATOM   1564  HB3 ALA A 101      25.002  22.664  12.692  1.00  0.00           H  
ATOM   1565  N   ASP A 102      23.901  25.413  13.259  1.00  0.00           N  
ATOM   1566  CA  ASP A 102      24.396  26.736  13.615  1.00  0.00           C  
ATOM   1567  C   ASP A 102      23.417  27.509  14.473  1.00  0.00           C  
ATOM   1568  O   ASP A 102      22.310  27.839  14.039  1.00  0.00           O  
ATOM   1569  CB  ASP A 102      24.652  27.520  12.321  1.00  0.00           C  
ATOM   1570  CG  ASP A 102      25.394  28.822  12.498  1.00  0.00           C  
ATOM   1571  OD1 ASP A 102      25.426  29.412  13.597  1.00  0.00           O  
ATOM   1572  OD2 ASP A 102      25.964  29.288  11.479  1.00  0.00           O  
ATOM   1573  H   ASP A 102      23.755  25.201  12.293  1.00  0.00           H  
ATOM   1574  HA  ASP A 102      25.258  26.638  14.112  1.00  0.00           H  
ATOM   1575  HB2 ASP A 102      23.767  27.722  11.901  1.00  0.00           H  
ATOM   1576  HB3 ASP A 102      25.187  26.939  11.708  1.00  0.00           H  
ATOM   1577  N   PRO A 103      23.855  27.916  15.656  1.00  0.00           N  
ATOM   1578  CA  PRO A 103      23.084  28.705  16.595  1.00  0.00           C  
ATOM   1579  C   PRO A 103      22.527  29.973  15.973  1.00  0.00           C  
ATOM   1580  O   PRO A 103      21.414  30.421  16.294  1.00  0.00           O  
ATOM   1581  CB  PRO A 103      24.012  29.057  17.774  1.00  0.00           C  
ATOM   1582  CG  PRO A 103      25.177  28.144  17.577  1.00  0.00           C  
ATOM   1583  CD  PRO A 103      25.187  27.592  16.174  1.00  0.00           C  
ATOM   1584  HA  PRO A 103      22.324  28.151  16.936  1.00  0.00           H  
ATOM   1585  HB2 PRO A 103      24.296  30.015  17.733  1.00  0.00           H  
ATOM   1586  HB3 PRO A 103      23.562  28.880  18.649  1.00  0.00           H  
ATOM   1587  HG2 PRO A 103      26.023  28.652  17.736  1.00  0.00           H  
ATOM   1588  HG3 PRO A 103      25.115  27.387  18.228  1.00  0.00           H  
ATOM   1589  HD2 PRO A 103      25.898  28.030  15.625  1.00  0.00           H  
ATOM   1590  HD3 PRO A 103      25.334  26.603  16.182  1.00  0.00           H  
ATOM   1591  N   ASN A 104      23.241  30.581  15.031  1.00  0.00           N  
ATOM   1592  CA  ASN A 104      22.785  31.778  14.344  1.00  0.00           C  
ATOM   1593  C   ASN A 104      21.568  31.553  13.476  1.00  0.00           C  
ATOM   1594  O   ASN A 104      20.798  32.500  13.210  1.00  0.00           O  
ATOM   1595  CB  ASN A 104      23.970  32.375  13.558  1.00  0.00           C  
ATOM   1596  CG  ASN A 104      25.012  32.840  14.588  1.00  0.00           C  
ATOM   1597  OD1 ASN A 104      24.874  33.925  15.148  1.00  0.00           O  
ATOM   1598  ND2 ASN A 104      25.990  31.988  14.861  1.00  0.00           N  
ATOM   1599  H   ASN A 104      24.131  30.198  14.784  1.00  0.00           H  
ATOM   1600  HA  ASN A 104      22.530  32.443  15.046  1.00  0.00           H  
ATOM   1601  HB2 ASN A 104      23.660  33.152  13.009  1.00  0.00           H  
ATOM   1602  HB3 ASN A 104      24.368  31.681  12.958  1.00  0.00           H  
ATOM   1603 HD21 ASN A 104      26.048  31.119  14.369  1.00  0.00           H  
ATOM   1604 HD22 ASN A 104      26.670  32.214  15.559  1.00  0.00           H  
ATOM   1605  N   THR A 105      21.301  30.310  13.055  1.00  0.00           N  
ATOM   1606  CA  THR A 105      20.088  30.020  12.278  1.00  0.00           C  
ATOM   1607  C   THR A 105      18.875  29.989  13.204  1.00  0.00           C  
ATOM   1608  O   THR A 105      17.728  30.160  12.790  1.00  0.00           O  
ATOM   1609  CB  THR A 105      20.216  28.675  11.548  1.00  0.00           C  
ATOM   1610  OG1 THR A 105      21.466  28.670  10.842  1.00  0.00           O  
ATOM   1611  CG2 THR A 105      19.070  28.463  10.577  1.00  0.00           C  
ATOM   1612  H   THR A 105      21.936  29.569  13.272  1.00  0.00           H  
ATOM   1613  HA  THR A 105      19.958  30.744  11.600  1.00  0.00           H  
ATOM   1614  HB  THR A 105      20.217  27.935  12.221  1.00  0.00           H  
ATOM   1615  HG1 THR A 105      21.572  27.802  10.358  1.00  0.00           H  
ATOM   1616 HG21 THR A 105      19.181  27.581  10.118  1.00  0.00           H  
ATOM   1617 HG22 THR A 105      18.204  28.472  11.077  1.00  0.00           H  
ATOM   1618 HG23 THR A 105      19.070  29.195   9.896  1.00  0.00           H  
ATOM   1619  N   ALA A 106      19.118  29.718  14.489  1.00  0.00           N  
ATOM   1620  CA  ALA A 106      18.089  29.676  15.503  1.00  0.00           C  
ATOM   1621  C   ALA A 106      16.929  28.776  15.103  1.00  0.00           C  
ATOM   1622  O   ALA A 106      15.755  29.123  15.291  1.00  0.00           O  
ATOM   1623  CB  ALA A 106      17.590  31.096  15.783  1.00  0.00           C  
ATOM   1624  H   ALA A 106      20.062  29.534  14.764  1.00  0.00           H  
ATOM   1625  HA  ALA A 106      18.492  29.314  16.344  1.00  0.00           H  
ATOM   1626  HB1 ALA A 106      16.878  31.067  16.485  1.00  0.00           H  
ATOM   1627  HB2 ALA A 106      18.351  31.660  16.104  1.00  0.00           H  
ATOM   1628  HB3 ALA A 106      17.215  31.489  14.944  1.00  0.00           H  
ATOM   1629  N   SER A 107      17.251  27.594  14.561  1.00  0.00           N  
ATOM   1630  CA  SER A 107      16.190  26.679  14.163  1.00  0.00           C  
ATOM   1631  C   SER A 107      15.541  26.053  15.383  1.00  0.00           C  
ATOM   1632  O   SER A 107      16.198  25.581  16.319  1.00  0.00           O  
ATOM   1633  CB  SER A 107      16.787  25.540  13.308  1.00  0.00           C  
ATOM   1634  OG  SER A 107      15.756  24.565  13.053  1.00  0.00           O  
ATOM   1635  H   SER A 107      18.210  27.342  14.431  1.00  0.00           H  
ATOM   1636  HA  SER A 107      15.502  27.173  13.632  1.00  0.00           H  
ATOM   1637  HB2 SER A 107      17.543  25.109  13.801  1.00  0.00           H  
ATOM   1638  HB3 SER A 107      17.122  25.910  12.441  1.00  0.00           H  
ATOM   1639  HG  SER A 107      16.130  23.821  12.499  1.00  0.00           H  
ATOM   1640  N   PRO A 108      14.220  25.916  15.334  1.00  0.00           N  
ATOM   1641  CA  PRO A 108      13.452  25.224  16.355  1.00  0.00           C  
ATOM   1642  C   PRO A 108      13.779  23.727  16.335  1.00  0.00           C  
ATOM   1643  O   PRO A 108      13.514  22.996  17.289  1.00  0.00           O  
ATOM   1644  CB  PRO A 108      11.962  25.436  16.019  1.00  0.00           C  
ATOM   1645  CG  PRO A 108      12.028  25.748  14.541  1.00  0.00           C  
ATOM   1646  CD  PRO A 108      13.375  26.393  14.241  1.00  0.00           C  
ATOM   1647  HA  PRO A 108      13.657  25.607  17.256  1.00  0.00           H  
ATOM   1648  HB2 PRO A 108      11.427  24.610  16.194  1.00  0.00           H  
ATOM   1649  HB3 PRO A 108      11.576  26.199  16.537  1.00  0.00           H  
ATOM   1650  HG2 PRO A 108      11.934  24.904  14.014  1.00  0.00           H  
ATOM   1651  HG3 PRO A 108      11.291  26.378  14.296  1.00  0.00           H  
ATOM   1652  HD2 PRO A 108      13.729  26.091  13.356  1.00  0.00           H  
ATOM   1653  HD3 PRO A 108      13.306  27.391  14.250  1.00  0.00           H  
ATOM   1654  N   TYR A 109      14.355  23.251  15.219  1.00  0.00           N  
ATOM   1655  CA  TYR A 109      14.753  21.870  15.075  1.00  0.00           C  
ATOM   1656  C   TYR A 109      16.259  21.658  15.089  1.00  0.00           C  
ATOM   1657  O   TYR A 109      16.754  20.618  14.645  1.00  0.00           O  
ATOM   1658  CB  TYR A 109      14.146  21.249  13.817  1.00  0.00           C  
ATOM   1659  CG  TYR A 109      12.912  20.428  14.116  1.00  0.00           C  
ATOM   1660  CD1 TYR A 109      13.023  19.110  14.543  1.00  0.00           C  
ATOM   1661  CD2 TYR A 109      11.644  20.968  13.958  1.00  0.00           C  
ATOM   1662  CE1 TYR A 109      11.892  18.352  14.816  1.00  0.00           C  
ATOM   1663  CE2 TYR A 109      10.508  20.211  14.213  1.00  0.00           C  
ATOM   1664  CZ  TYR A 109      10.644  18.903  14.646  1.00  0.00           C  
ATOM   1665  OH  TYR A 109       9.508  18.157  14.871  1.00  0.00           O  
ATOM   1666  H   TYR A 109      14.515  23.878  14.457  1.00  0.00           H  
ATOM   1667  HA  TYR A 109      14.379  21.373  15.858  1.00  0.00           H  
ATOM   1668  HB2 TYR A 109      14.829  20.657  13.389  1.00  0.00           H  
ATOM   1669  HB3 TYR A 109      13.898  21.983  13.185  1.00  0.00           H  
ATOM   1670  HD1 TYR A 109      13.929  18.702  14.655  1.00  0.00           H  
ATOM   1671  HD2 TYR A 109      11.547  21.916  13.656  1.00  0.00           H  
ATOM   1672  HE1 TYR A 109      11.985  17.409  15.135  1.00  0.00           H  
ATOM   1673  HE2 TYR A 109       9.599  20.608  14.085  1.00  0.00           H  
ATOM   1674  HH  TYR A 109       8.606  18.569  14.744  1.00  0.00           H  
ATOM   1675  N   ALA A 110      17.002  22.608  15.676  1.00  0.00           N  
ATOM   1676  CA  ALA A 110      18.451  22.433  15.817  1.00  0.00           C  
ATOM   1677  C   ALA A 110      18.756  21.133  16.548  1.00  0.00           C  
ATOM   1678  O   ALA A 110      19.675  20.383  16.190  1.00  0.00           O  
ATOM   1679  CB  ALA A 110      19.038  23.606  16.614  1.00  0.00           C  
ATOM   1680  H   ALA A 110      16.566  23.440  16.019  1.00  0.00           H  
ATOM   1681  HA  ALA A 110      18.870  22.408  14.910  1.00  0.00           H  
ATOM   1682  HB1 ALA A 110      20.026  23.484  16.708  1.00  0.00           H  
ATOM   1683  HB2 ALA A 110      18.853  24.462  16.132  1.00  0.00           H  
ATOM   1684  HB3 ALA A 110      18.618  23.636  17.521  1.00  0.00           H  
ATOM   1685  N   SER A 111      17.966  20.807  17.576  1.00  0.00           N  
ATOM   1686  CA  SER A 111      18.137  19.596  18.354  1.00  0.00           C  
ATOM   1687  C   SER A 111      17.867  18.308  17.608  1.00  0.00           C  
ATOM   1688  O   SER A 111      18.204  17.224  18.127  1.00  0.00           O  
ATOM   1689  CB  SER A 111      17.259  19.641  19.624  1.00  0.00           C  
ATOM   1690  OG  SER A 111      17.758  20.631  20.515  1.00  0.00           O  
ATOM   1691  H   SER A 111      17.221  21.428  17.820  1.00  0.00           H  
ATOM   1692  HA  SER A 111      19.090  19.570  18.654  1.00  0.00           H  
ATOM   1693  HB2 SER A 111      17.279  18.748  20.074  1.00  0.00           H  
ATOM   1694  HB3 SER A 111      16.318  19.866  19.370  1.00  0.00           H  
ATOM   1695  HG  SER A 111      17.188  20.658  21.336  1.00  0.00           H  
ATOM   1696  N   TYR A 112      17.332  18.336  16.397  1.00  0.00           N  
ATOM   1697  CA  TYR A 112      17.109  17.130  15.604  1.00  0.00           C  
ATOM   1698  C   TYR A 112      18.450  16.424  15.371  1.00  0.00           C  
ATOM   1699  O   TYR A 112      18.503  15.192  15.326  1.00  0.00           O  
ATOM   1700  CB  TYR A 112      16.426  17.444  14.279  1.00  0.00           C  
ATOM   1701  CG  TYR A 112      15.638  16.279  13.714  1.00  0.00           C  
ATOM   1702  CD1 TYR A 112      14.516  15.808  14.398  1.00  0.00           C  
ATOM   1703  CD2 TYR A 112      15.987  15.663  12.523  1.00  0.00           C  
ATOM   1704  CE1 TYR A 112      13.774  14.752  13.904  1.00  0.00           C  
ATOM   1705  CE2 TYR A 112      15.248  14.595  12.021  1.00  0.00           C  
ATOM   1706  CZ  TYR A 112      14.140  14.150  12.716  1.00  0.00           C  
ATOM   1707  OH  TYR A 112      13.366  13.109  12.238  1.00  0.00           O  
ATOM   1708  H   TYR A 112      17.070  19.220  16.009  1.00  0.00           H  
ATOM   1709  HA  TYR A 112      16.517  16.516  16.125  1.00  0.00           H  
ATOM   1710  HB2 TYR A 112      17.127  17.703  13.615  1.00  0.00           H  
ATOM   1711  HB3 TYR A 112      15.800  18.211  14.420  1.00  0.00           H  
ATOM   1712  HD1 TYR A 112      14.245  16.241  15.258  1.00  0.00           H  
ATOM   1713  HD2 TYR A 112      16.783  15.991  12.015  1.00  0.00           H  
ATOM   1714  HE1 TYR A 112      12.973  14.424  14.406  1.00  0.00           H  
ATOM   1715  HE2 TYR A 112      15.517  14.154  11.165  1.00  0.00           H  
ATOM   1716  HH  TYR A 112      13.611  12.657  11.380  1.00  0.00           H  
ATOM   1717  N   LEU A 113      19.541  17.193  15.271  1.00  0.00           N  
ATOM   1718  CA  LEU A 113      20.881  16.638  15.095  1.00  0.00           C  
ATOM   1719  C   LEU A 113      21.392  16.020  16.387  1.00  0.00           C  
ATOM   1720  O   LEU A 113      22.240  15.116  16.343  1.00  0.00           O  
ATOM   1721  CB  LEU A 113      21.813  17.700  14.510  1.00  0.00           C  
ATOM   1722  CG  LEU A 113      21.416  18.232  13.126  1.00  0.00           C  
ATOM   1723  CD1 LEU A 113      22.261  19.442  12.743  1.00  0.00           C  
ATOM   1724  CD2 LEU A 113      21.527  17.156  12.053  1.00  0.00           C  
ATOM   1725  H   LEU A 113      19.435  18.186  15.319  1.00  0.00           H  
ATOM   1726  HA  LEU A 113      20.811  15.902  14.422  1.00  0.00           H  
ATOM   1727  HB2 LEU A 113      22.727  17.302  14.437  1.00  0.00           H  
ATOM   1728  HB3 LEU A 113      21.836  18.474  15.143  1.00  0.00           H  
ATOM   1729  HG  LEU A 113      20.461  18.525  13.171  1.00  0.00           H  
ATOM   1730 HD11 LEU A 113      21.984  19.769  11.840  1.00  0.00           H  
ATOM   1731 HD12 LEU A 113      22.127  20.169  13.417  1.00  0.00           H  
ATOM   1732 HD13 LEU A 113      23.226  19.181  12.722  1.00  0.00           H  
ATOM   1733 HD21 LEU A 113      21.261  17.539  11.168  1.00  0.00           H  
ATOM   1734 HD22 LEU A 113      22.471  16.829  12.005  1.00  0.00           H  
ATOM   1735 HD23 LEU A 113      20.922  16.394  12.282  1.00  0.00           H  
ATOM   1736  N   GLN A 114      20.872  16.424  17.546  1.00  0.00           N  
ATOM   1737  CA  GLN A 114      21.198  15.819  18.824  1.00  0.00           C  
ATOM   1738  C   GLN A 114      20.427  14.490  18.961  1.00  0.00           C  
ATOM   1739  O   GLN A 114      20.939  13.505  19.490  1.00  0.00           O  
ATOM   1740  CB  GLN A 114      20.850  16.698  20.022  1.00  0.00           C  
ATOM   1741  CG  GLN A 114      21.581  18.017  20.112  1.00  0.00           C  
ATOM   1742  CD  GLN A 114      21.167  18.880  21.286  1.00  0.00           C  
ATOM   1743  OE1 GLN A 114      20.008  19.299  21.426  1.00  0.00           O  
ATOM   1744  NE2 GLN A 114      22.134  19.192  22.155  1.00  0.00           N  
ATOM   1745  H   GLN A 114      20.223  17.184  17.534  1.00  0.00           H  
ATOM   1746  HA  GLN A 114      22.179  15.624  18.845  1.00  0.00           H  
ATOM   1747  HB2 GLN A 114      21.054  16.178  20.852  1.00  0.00           H  
ATOM   1748  HB3 GLN A 114      19.870  16.894  19.983  1.00  0.00           H  
ATOM   1749  HG2 GLN A 114      21.408  18.529  19.271  1.00  0.00           H  
ATOM   1750  HG3 GLN A 114      22.560  17.828  20.192  1.00  0.00           H  
ATOM   1751 HE21 GLN A 114      23.061  18.841  22.019  1.00  0.00           H  
ATOM   1752 HE22 GLN A 114      21.931  19.776  22.941  1.00  0.00           H  
ATOM   1753  N   TYR A 115      19.196  14.455  18.443  1.00  0.00           N  
ATOM   1754  CA  TYR A 115      18.359  13.257  18.482  1.00  0.00           C  
ATOM   1755  C   TYR A 115      19.001  12.117  17.685  1.00  0.00           C  
ATOM   1756  O   TYR A 115      18.892  10.945  18.058  1.00  0.00           O  
ATOM   1757  CB  TYR A 115      16.934  13.494  17.971  1.00  0.00           C  
ATOM   1758  CG  TYR A 115      16.166  14.641  18.588  1.00  0.00           C  
ATOM   1759  CD1 TYR A 115      16.553  15.226  19.782  1.00  0.00           C  
ATOM   1760  CD2 TYR A 115      15.004  15.127  17.984  1.00  0.00           C  
ATOM   1761  CE1 TYR A 115      15.860  16.279  20.337  1.00  0.00           C  
ATOM   1762  CE2 TYR A 115      14.288  16.168  18.538  1.00  0.00           C  
ATOM   1763  CZ  TYR A 115      14.720  16.749  19.712  1.00  0.00           C  
ATOM   1764  OH  TYR A 115      14.024  17.794  20.288  1.00  0.00           O  
ATOM   1765  H   TYR A 115      18.833  15.281  18.012  1.00  0.00           H  
ATOM   1766  HA  TYR A 115      18.295  12.962  19.435  1.00  0.00           H  
ATOM   1767  HB2 TYR A 115      16.411  12.658  18.136  1.00  0.00           H  
ATOM   1768  HB3 TYR A 115      16.991  13.663  16.987  1.00  0.00           H  
ATOM   1769  HD1 TYR A 115      17.360  14.873  20.256  1.00  0.00           H  
ATOM   1770  HD2 TYR A 115      14.684  14.712  17.132  1.00  0.00           H  
ATOM   1771  HE1 TYR A 115      16.179  16.700  21.186  1.00  0.00           H  
ATOM   1772  HE2 TYR A 115      13.458  16.500  18.090  1.00  0.00           H  
ATOM   1773  HH  TYR A 115      13.197  18.146  19.849  1.00  0.00           H  
ATOM   1774  N   GLY A 116      19.675  12.481  16.588  1.00  0.00           N  
ATOM   1775  CA  GLY A 116      20.375  11.515  15.755  1.00  0.00           C  
ATOM   1776  C   GLY A 116      21.800  11.304  16.262  1.00  0.00           C  
ATOM   1777  O   GLY A 116      22.488  10.370  15.824  1.00  0.00           O  
ATOM   1778  H   GLY A 116      19.698  13.448  16.333  1.00  0.00           H  
ATOM   1779  HA2 GLY A 116      20.407  11.854  14.815  1.00  0.00           H  
ATOM   1780  HA3 GLY A 116      19.885  10.644  15.779  1.00  0.00           H  
ATOM   1781  N   HIS A 117      22.254  12.156  17.171  1.00  0.00           N  
ATOM   1782  CA  HIS A 117      23.570  12.096  17.758  1.00  0.00           C  
ATOM   1783  C   HIS A 117      24.695  12.321  16.770  1.00  0.00           C  
ATOM   1784  O   HIS A 117      25.732  11.638  16.847  1.00  0.00           O  
ATOM   1785  CB  HIS A 117      23.807  10.750  18.506  1.00  0.00           C  
ATOM   1786  CG  HIS A 117      22.905  10.726  19.708  1.00  0.00           C  
ATOM   1787  ND1 HIS A 117      21.672  10.118  19.685  1.00  0.00           N  
ATOM   1788  CD2 HIS A 117      23.028  11.323  20.912  1.00  0.00           C  
ATOM   1789  CE1 HIS A 117      21.086  10.315  20.857  1.00  0.00           C  
ATOM   1790  NE2 HIS A 117      21.890  11.033  21.620  1.00  0.00           N  
ATOM   1791  H   HIS A 117      21.643  12.889  17.469  1.00  0.00           H  
ATOM   1792  HA  HIS A 117      23.624  12.826  18.439  1.00  0.00           H  
ATOM   1793  HB2 HIS A 117      24.762  10.686  18.796  1.00  0.00           H  
ATOM   1794  HB3 HIS A 117      23.590   9.983  17.902  1.00  0.00           H  
ATOM   1795  HD1 HIS A 117      21.283   9.613  18.914  1.00  0.00           H  
ATOM   1796  HD2 HIS A 117      23.802  11.872  21.228  1.00  0.00           H  
ATOM   1797  HE1 HIS A 117      20.183   9.976  21.121  1.00  0.00           H  
ATOM   1798  HE2 HIS A 117      21.700  11.318  22.559  1.00  0.00           H  
ATOM   1799  N   ILE A 118      24.517  13.262  15.852  1.00  0.00           N  
ATOM   1800  CA  ILE A 118      25.597  13.560  14.896  1.00  0.00           C  
ATOM   1801  C   ILE A 118      26.774  14.087  15.727  1.00  0.00           C  
ATOM   1802  O   ILE A 118      26.594  14.842  16.692  1.00  0.00           O  
ATOM   1803  CB  ILE A 118      25.178  14.531  13.803  1.00  0.00           C  
ATOM   1804  CG1 ILE A 118      24.176  13.874  12.833  1.00  0.00           C  
ATOM   1805  CG2 ILE A 118      26.375  15.016  12.983  1.00  0.00           C  
ATOM   1806  CD1 ILE A 118      22.766  13.795  13.361  1.00  0.00           C  
ATOM   1807  H   ILE A 118      23.654  13.766  15.809  1.00  0.00           H  
ATOM   1808  HA  ILE A 118      25.878  12.703  14.463  1.00  0.00           H  
ATOM   1809  HB  ILE A 118      24.740  15.323  14.229  1.00  0.00           H  
ATOM   1810 HG12 ILE A 118      24.491  12.945  12.639  1.00  0.00           H  
ATOM   1811 HG13 ILE A 118      24.164  14.406  11.986  1.00  0.00           H  
ATOM   1812 HG21 ILE A 118      26.060  15.650  12.277  1.00  0.00           H  
ATOM   1813 HG22 ILE A 118      27.024  15.482  13.584  1.00  0.00           H  
ATOM   1814 HG23 ILE A 118      26.823  14.233  12.552  1.00  0.00           H  
ATOM   1815 HD11 ILE A 118      22.179  13.359  12.679  1.00  0.00           H  
ATOM   1816 HD12 ILE A 118      22.755  13.256  14.203  1.00  0.00           H  
ATOM   1817 HD13 ILE A 118      22.429  14.717  13.551  1.00  0.00           H  
ATOM   1818  N   ALA A 119      27.975  13.631  15.391  1.00  0.00           N  
ATOM   1819  CA  ALA A 119      29.166  14.026  16.128  1.00  0.00           C  
ATOM   1820  C   ALA A 119      29.300  15.538  16.235  1.00  0.00           C  
ATOM   1821  O   ALA A 119      29.070  16.295  15.289  1.00  0.00           O  
ATOM   1822  CB  ALA A 119      30.393  13.425  15.430  1.00  0.00           C  
ATOM   1823  H   ALA A 119      28.063  13.004  14.617  1.00  0.00           H  
ATOM   1824  HA  ALA A 119      29.108  13.646  17.051  1.00  0.00           H  
ATOM   1825  HB1 ALA A 119      31.221  13.688  15.926  1.00  0.00           H  
ATOM   1826  HB2 ALA A 119      30.315  12.428  15.418  1.00  0.00           H  
ATOM   1827  HB3 ALA A 119      30.444  13.767  14.492  1.00  0.00           H  
ATOM   1828  N   ASN A 120      29.679  16.002  17.423  1.00  0.00           N  
ATOM   1829  CA  ASN A 120      29.935  17.370  17.778  1.00  0.00           C  
ATOM   1830  C   ASN A 120      28.748  18.312  17.855  1.00  0.00           C  
ATOM   1831  O   ASN A 120      28.961  19.534  18.035  1.00  0.00           O  
ATOM   1832  CB  ASN A 120      30.956  18.003  16.792  1.00  0.00           C  
ATOM   1833  CG  ASN A 120      32.334  17.374  16.953  1.00  0.00           C  
ATOM   1834  OD1 ASN A 120      32.735  17.059  18.072  1.00  0.00           O  
ATOM   1835  ND2 ASN A 120      33.013  17.185  15.829  1.00  0.00           N  
ATOM   1836  H   ASN A 120      29.799  15.324  18.148  1.00  0.00           H  
ATOM   1837  HA  ASN A 120      30.364  17.364  18.681  1.00  0.00           H  
ATOM   1838  HB2 ASN A 120      31.021  18.984  16.974  1.00  0.00           H  
ATOM   1839  HB3 ASN A 120      30.638  17.858  15.855  1.00  0.00           H  
ATOM   1840 HD21 ASN A 120      32.620  17.468  14.954  1.00  0.00           H  
ATOM   1841 HD22 ASN A 120      33.917  16.759  15.857  1.00  0.00           H  
ATOM   1842  N   ILE A 121      27.522  17.817  17.772  1.00  0.00           N  
ATOM   1843  CA  ILE A 121      26.349  18.683  17.796  1.00  0.00           C  
ATOM   1844  C   ILE A 121      26.173  19.493  19.060  1.00  0.00           C  
ATOM   1845  O   ILE A 121      25.826  20.690  18.960  1.00  0.00           O  
ATOM   1846  CB  ILE A 121      25.074  17.876  17.448  1.00  0.00           C  
ATOM   1847  CG1 ILE A 121      23.879  18.814  17.284  1.00  0.00           C  
ATOM   1848  CG2 ILE A 121      24.801  16.794  18.477  1.00  0.00           C  
ATOM   1849  CD1 ILE A 121      24.038  19.853  16.195  1.00  0.00           C  
ATOM   1850  H   ILE A 121      27.398  16.828  17.691  1.00  0.00           H  
ATOM   1851  HA  ILE A 121      26.473  19.343  17.055  1.00  0.00           H  
ATOM   1852  HB  ILE A 121      25.230  17.426  16.569  1.00  0.00           H  
ATOM   1853 HG12 ILE A 121      23.735  19.291  18.151  1.00  0.00           H  
ATOM   1854 HG13 ILE A 121      23.074  18.260  17.071  1.00  0.00           H  
ATOM   1855 HG21 ILE A 121      23.973  16.293  18.223  1.00  0.00           H  
ATOM   1856 HG22 ILE A 121      25.576  16.162  18.510  1.00  0.00           H  
ATOM   1857 HG23 ILE A 121      24.674  17.213  19.376  1.00  0.00           H  
ATOM   1858 HD11 ILE A 121      23.217  20.422  16.155  1.00  0.00           H  
ATOM   1859 HD12 ILE A 121      24.832  20.427  16.396  1.00  0.00           H  
ATOM   1860 HD13 ILE A 121      24.171  19.396  15.315  1.00  0.00           H  
ATOM   1861  N   ASP A 122      26.413  18.931  20.239  1.00  0.00           N  
ATOM   1862  CA  ASP A 122      26.247  19.672  21.494  1.00  0.00           C  
ATOM   1863  C   ASP A 122      27.145  20.900  21.557  1.00  0.00           C  
ATOM   1864  O   ASP A 122      26.685  21.997  21.887  1.00  0.00           O  
ATOM   1865  CB  ASP A 122      26.496  18.785  22.712  1.00  0.00           C  
ATOM   1866  CG  ASP A 122      25.519  17.642  22.859  1.00  0.00           C  
ATOM   1867  OD1 ASP A 122      24.603  17.511  22.014  1.00  0.00           O  
ATOM   1868  OD2 ASP A 122      25.655  16.852  23.821  1.00  0.00           O  
ATOM   1869  H   ASP A 122      26.715  17.978  20.272  1.00  0.00           H  
ATOM   1870  HA  ASP A 122      25.299  19.987  21.537  1.00  0.00           H  
ATOM   1871  HB2 ASP A 122      26.437  19.355  23.532  1.00  0.00           H  
ATOM   1872  HB3 ASP A 122      27.417  18.402  22.638  1.00  0.00           H  
ATOM   1873  N   ASP A 123      28.422  20.743  21.226  1.00  0.00           N  
ATOM   1874  CA  ASP A 123      29.366  21.853  21.230  1.00  0.00           C  
ATOM   1875  C   ASP A 123      29.001  22.931  20.223  1.00  0.00           C  
ATOM   1876  O   ASP A 123      29.146  24.122  20.510  1.00  0.00           O  
ATOM   1877  CB  ASP A 123      30.785  21.343  20.955  1.00  0.00           C  
ATOM   1878  CG  ASP A 123      31.464  20.845  22.218  1.00  0.00           C  
ATOM   1879  OD1 ASP A 123      30.807  20.791  23.282  1.00  0.00           O  
ATOM   1880  OD2 ASP A 123      32.670  20.514  22.139  1.00  0.00           O  
ATOM   1881  H   ASP A 123      28.746  19.833  20.966  1.00  0.00           H  
ATOM   1882  HA  ASP A 123      29.356  22.265  22.141  1.00  0.00           H  
ATOM   1883  HB2 ASP A 123      31.327  22.089  20.569  1.00  0.00           H  
ATOM   1884  HB3 ASP A 123      30.736  20.592  20.297  1.00  0.00           H  
ATOM   1885  N   ILE A 124      28.526  22.531  19.044  1.00  0.00           N  
ATOM   1886  CA  ILE A 124      28.122  23.489  18.018  1.00  0.00           C  
ATOM   1887  C   ILE A 124      26.899  24.277  18.484  1.00  0.00           C  
ATOM   1888  O   ILE A 124      26.868  25.508  18.384  1.00  0.00           O  
ATOM   1889  CB  ILE A 124      27.823  22.803  16.676  1.00  0.00           C  
ATOM   1890  CG1 ILE A 124      29.102  22.148  16.129  1.00  0.00           C  
ATOM   1891  CG2 ILE A 124      27.244  23.793  15.669  1.00  0.00           C  
ATOM   1892  CD1 ILE A 124      28.824  21.074  15.099  1.00  0.00           C  
ATOM   1893  H   ILE A 124      28.444  21.552  18.857  1.00  0.00           H  
ATOM   1894  HA  ILE A 124      28.874  24.133  17.879  1.00  0.00           H  
ATOM   1895  HB  ILE A 124      27.146  22.085  16.835  1.00  0.00           H  
ATOM   1896 HG12 ILE A 124      29.600  21.736  16.892  1.00  0.00           H  
ATOM   1897 HG13 ILE A 124      29.667  22.857  15.706  1.00  0.00           H  
ATOM   1898 HG21 ILE A 124      27.059  23.322  14.807  1.00  0.00           H  
ATOM   1899 HG22 ILE A 124      26.393  24.175  16.029  1.00  0.00           H  
ATOM   1900 HG23 ILE A 124      27.901  24.531  15.512  1.00  0.00           H  
ATOM   1901 HD11 ILE A 124      29.689  20.686  14.781  1.00  0.00           H  
ATOM   1902 HD12 ILE A 124      28.267  20.353  15.511  1.00  0.00           H  
ATOM   1903 HD13 ILE A 124      28.333  21.474  14.325  1.00  0.00           H  
ATOM   1904  N   ILE A 125      25.906  23.574  19.031  1.00  0.00           N  
ATOM   1905  CA  ILE A 125      24.702  24.236  19.535  1.00  0.00           C  
ATOM   1906  C   ILE A 125      25.048  25.224  20.644  1.00  0.00           C  
ATOM   1907  O   ILE A 125      24.494  26.331  20.704  1.00  0.00           O  
ATOM   1908  CB  ILE A 125      23.649  23.211  19.995  1.00  0.00           C  
ATOM   1909  CG1 ILE A 125      23.055  22.489  18.774  1.00  0.00           C  
ATOM   1910  CG2 ILE A 125      22.543  23.889  20.794  1.00  0.00           C  
ATOM   1911  CD1 ILE A 125      22.033  21.425  19.079  1.00  0.00           C  
ATOM   1912  H   ILE A 125      25.986  22.579  19.098  1.00  0.00           H  
ATOM   1913  HA  ILE A 125      24.306  24.757  18.779  1.00  0.00           H  
ATOM   1914  HB  ILE A 125      24.096  22.534  20.580  1.00  0.00           H  
ATOM   1915 HG12 ILE A 125      23.807  22.059  18.275  1.00  0.00           H  
ATOM   1916 HG13 ILE A 125      22.619  23.176  18.192  1.00  0.00           H  
ATOM   1917 HG21 ILE A 125      21.872  23.205  21.081  1.00  0.00           H  
ATOM   1918 HG22 ILE A 125      22.937  24.329  21.601  1.00  0.00           H  
ATOM   1919 HG23 ILE A 125      22.094  24.577  20.224  1.00  0.00           H  
ATOM   1920 HD11 ILE A 125      21.710  21.018  18.224  1.00  0.00           H  
ATOM   1921 HD12 ILE A 125      22.449  20.717  19.649  1.00  0.00           H  
ATOM   1922 HD13 ILE A 125      21.261  21.834  19.566  1.00  0.00           H  
ATOM   1923  N   ALA A 126      25.991  24.880  21.511  1.00  0.00           N  
ATOM   1924  CA  ALA A 126      26.432  25.717  22.609  1.00  0.00           C  
ATOM   1925  C   ALA A 126      27.392  26.826  22.218  1.00  0.00           C  
ATOM   1926  O   ALA A 126      27.833  27.609  23.080  1.00  0.00           O  
ATOM   1927  CB  ALA A 126      27.075  24.812  23.671  1.00  0.00           C  
ATOM   1928  H   ALA A 126      26.425  23.986  21.400  1.00  0.00           H  
ATOM   1929  HA  ALA A 126      25.623  26.141  23.016  1.00  0.00           H  
ATOM   1930  HB1 ALA A 126      27.387  25.370  24.440  1.00  0.00           H  
ATOM   1931  HB2 ALA A 126      26.402  24.147  23.994  1.00  0.00           H  
ATOM   1932  HB3 ALA A 126      27.854  24.330  23.271  1.00  0.00           H  
ATOM   1933  N   GLY A 127      27.781  26.944  20.958  1.00  0.00           N  
ATOM   1934  CA  GLY A 127      28.678  27.960  20.465  1.00  0.00           C  
ATOM   1935  C   GLY A 127      30.141  27.696  20.781  1.00  0.00           C  
ATOM   1936  O   GLY A 127      30.993  28.583  20.638  1.00  0.00           O  
ATOM   1937  H   GLY A 127      27.427  26.280  20.300  1.00  0.00           H  
ATOM   1938  HA2 GLY A 127      28.420  28.834  20.876  1.00  0.00           H  
ATOM   1939  HA3 GLY A 127      28.575  28.016  19.472  1.00  0.00           H  
ATOM   1940  N   LYS A 128      30.454  26.473  21.195  1.00  0.00           N  
ATOM   1941  CA  LYS A 128      31.810  26.085  21.557  1.00  0.00           C  
ATOM   1942  C   LYS A 128      32.613  25.637  20.351  1.00  0.00           C  
ATOM   1943  O   LYS A 128      33.839  25.798  20.305  1.00  0.00           O  
ATOM   1944  CB  LYS A 128      31.756  25.000  22.643  1.00  0.00           C  
ATOM   1945  CG  LYS A 128      31.156  25.529  23.946  1.00  0.00           C  
ATOM   1946  CD  LYS A 128      30.542  24.411  24.765  1.00  0.00           C  
ATOM   1947  CE  LYS A 128      29.741  24.949  25.943  1.00  0.00           C  
ATOM   1948  NZ  LYS A 128      28.869  23.894  26.545  1.00  0.00           N  
ATOM   1949  H   LYS A 128      29.727  25.789  21.261  1.00  0.00           H  
ATOM   1950  HA  LYS A 128      32.264  26.886  21.947  1.00  0.00           H  
ATOM   1951  HB2 LYS A 128      32.685  24.676  22.823  1.00  0.00           H  
ATOM   1952  HB3 LYS A 128      31.195  24.240  22.314  1.00  0.00           H  
ATOM   1953  HG2 LYS A 128      30.447  26.201  23.729  1.00  0.00           H  
ATOM   1954  HG3 LYS A 128      31.877  25.967  24.482  1.00  0.00           H  
ATOM   1955  HD2 LYS A 128      31.274  23.824  25.112  1.00  0.00           H  
ATOM   1956  HD3 LYS A 128      29.935  23.875  24.178  1.00  0.00           H  
ATOM   1957  HE2 LYS A 128      29.166  25.703  25.627  1.00  0.00           H  
ATOM   1958  HE3 LYS A 128      30.375  25.283  26.641  1.00  0.00           H  
ATOM   1959  HZ1 LYS A 128      28.359  24.281  27.313  1.00  0.00           H  
ATOM   1960  HZ2 LYS A 128      28.228  23.558  25.855  1.00  0.00           H  
ATOM   1961  HZ3 LYS A 128      29.437  23.137  26.869  1.00  0.00           H  
ATOM   1962  N   LYS A 129      31.935  25.069  19.357  1.00  0.00           N  
ATOM   1963  CA  LYS A 129      32.567  24.629  18.120  1.00  0.00           C  
ATOM   1964  C   LYS A 129      31.786  25.234  16.945  1.00  0.00           C  
ATOM   1965  O   LYS A 129      30.577  25.437  17.032  1.00  0.00           O  
ATOM   1966  CB  LYS A 129      32.585  23.113  17.962  1.00  0.00           C  
ATOM   1967  CG  LYS A 129      33.514  22.371  18.895  1.00  0.00           C  
ATOM   1968  CD  LYS A 129      34.045  21.108  18.243  1.00  0.00           C  
ATOM   1969  CE  LYS A 129      34.564  20.128  19.286  1.00  0.00           C  
ATOM   1970  NZ  LYS A 129      33.433  19.412  19.952  1.00  0.00           N  
ATOM   1971  H   LYS A 129      30.949  24.938  19.463  1.00  0.00           H  
ATOM   1972  HA  LYS A 129      33.507  24.970  18.096  1.00  0.00           H  
ATOM   1973  HB2 LYS A 129      32.860  22.905  17.024  1.00  0.00           H  
ATOM   1974  HB3 LYS A 129      31.657  22.776  18.120  1.00  0.00           H  
ATOM   1975  HG2 LYS A 129      33.015  22.125  19.726  1.00  0.00           H  
ATOM   1976  HG3 LYS A 129      34.283  22.965  19.131  1.00  0.00           H  
ATOM   1977  HD2 LYS A 129      34.791  21.350  17.623  1.00  0.00           H  
ATOM   1978  HD3 LYS A 129      33.308  20.674  17.725  1.00  0.00           H  
ATOM   1979  HE2 LYS A 129      35.086  20.630  19.976  1.00  0.00           H  
ATOM   1980  HE3 LYS A 129      35.158  19.459  18.840  1.00  0.00           H  
ATOM   1981  HZ1 LYS A 129      33.796  18.775  20.632  1.00  0.00           H  
ATOM   1982  HZ2 LYS A 129      32.837  20.077  20.403  1.00  0.00           H  
ATOM   1983  HZ3 LYS A 129      32.909  18.906  19.267  1.00  0.00           H  
ATOM   1984  N   PRO A 130      32.490  25.529  15.880  1.00  0.00           N  
ATOM   1985  CA  PRO A 130      31.902  26.076  14.667  1.00  0.00           C  
ATOM   1986  C   PRO A 130      31.020  25.014  14.021  1.00  0.00           C  
ATOM   1987  O   PRO A 130      31.292  23.810  14.180  1.00  0.00           O  
ATOM   1988  CB  PRO A 130      33.063  26.472  13.746  1.00  0.00           C  
ATOM   1989  CG  PRO A 130      34.195  25.634  14.292  1.00  0.00           C  
ATOM   1990  CD  PRO A 130      33.925  25.290  15.741  1.00  0.00           C  
ATOM   1991  HA  PRO A 130      31.354  26.883  14.889  1.00  0.00           H  
ATOM   1992  HB2 PRO A 130      32.866  26.241  12.793  1.00  0.00           H  
ATOM   1993  HB3 PRO A 130      33.267  27.448  13.817  1.00  0.00           H  
ATOM   1994  HG2 PRO A 130      34.271  24.791  13.759  1.00  0.00           H  
ATOM   1995  HG3 PRO A 130      35.050  26.148  14.227  1.00  0.00           H  
ATOM   1996  HD2 PRO A 130      34.149  24.334  15.930  1.00  0.00           H  
ATOM   1997  HD3 PRO A 130      34.448  25.883  16.354  1.00  0.00           H  
ATOM   1998  N   ALA A 131      30.018  25.424  13.254  1.00  0.00           N  
ATOM   1999  CA  ALA A 131      29.100  24.505  12.583  1.00  0.00           C  
ATOM   2000  C   ALA A 131      29.795  23.582  11.607  1.00  0.00           C  
ATOM   2001  O   ALA A 131      29.378  22.439  11.368  1.00  0.00           O  
ATOM   2002  CB  ALA A 131      27.991  25.296  11.885  1.00  0.00           C  
ATOM   2003  H   ALA A 131      29.885  26.407  13.129  1.00  0.00           H  
ATOM   2004  HA  ALA A 131      28.672  23.937  13.286  1.00  0.00           H  
ATOM   2005  HB1 ALA A 131      27.367  24.662  11.428  1.00  0.00           H  
ATOM   2006  HB2 ALA A 131      27.486  25.831  12.562  1.00  0.00           H  
ATOM   2007  HB3 ALA A 131      28.396  25.911  11.208  1.00  0.00           H  
ATOM   2008  N   THR A 132      30.935  23.992  11.055  1.00  0.00           N  
ATOM   2009  CA  THR A 132      31.748  23.204  10.151  1.00  0.00           C  
ATOM   2010  C   THR A 132      32.410  22.019  10.833  1.00  0.00           C  
ATOM   2011  O   THR A 132      33.006  21.158  10.172  1.00  0.00           O  
ATOM   2012  CB  THR A 132      32.813  24.089   9.459  1.00  0.00           C  
ATOM   2013  OG1 THR A 132      33.492  24.874  10.445  1.00  0.00           O  
ATOM   2014  CG2 THR A 132      32.132  25.022   8.462  1.00  0.00           C  
ATOM   2015  H   THR A 132      31.254  24.912  11.281  1.00  0.00           H  
ATOM   2016  HA  THR A 132      31.145  22.844   9.439  1.00  0.00           H  
ATOM   2017  HB  THR A 132      33.472  23.509   8.980  1.00  0.00           H  
ATOM   2018  HG1 THR A 132      34.180  25.446   9.999  1.00  0.00           H  
ATOM   2019 HG21 THR A 132      32.821  25.593   8.016  1.00  0.00           H  
ATOM   2020 HG22 THR A 132      31.651  24.480   7.773  1.00  0.00           H  
ATOM   2021 HG23 THR A 132      31.478  25.605   8.944  1.00  0.00           H  
ATOM   2022  N   ASP A 133      32.306  21.892  12.150  1.00  0.00           N  
ATOM   2023  CA  ASP A 133      32.809  20.770  12.903  1.00  0.00           C  
ATOM   2024  C   ASP A 133      31.803  19.618  12.978  1.00  0.00           C  
ATOM   2025  O   ASP A 133      32.121  18.538  13.479  1.00  0.00           O  
ATOM   2026  CB  ASP A 133      33.144  21.207  14.340  1.00  0.00           C  
ATOM   2027  CG  ASP A 133      34.635  21.498  14.445  1.00  0.00           C  
ATOM   2028  OD1 ASP A 133      35.187  22.026  13.462  1.00  0.00           O  
ATOM   2029  OD2 ASP A 133      35.181  21.143  15.501  1.00  0.00           O  
ATOM   2030  H   ASP A 133      31.848  22.624  12.654  1.00  0.00           H  
ATOM   2031  HA  ASP A 133      33.645  20.438  12.465  1.00  0.00           H  
ATOM   2032  HB2 ASP A 133      32.901  20.475  14.977  1.00  0.00           H  
ATOM   2033  HB3 ASP A 133      32.626  22.032  14.567  1.00  0.00           H  
ATOM   2034  N   LEU A 134      30.581  19.840  12.497  1.00  0.00           N  
ATOM   2035  CA  LEU A 134      29.551  18.802  12.546  1.00  0.00           C  
ATOM   2036  C   LEU A 134      30.015  17.520  11.880  1.00  0.00           C  
ATOM   2037  O   LEU A 134      30.655  17.564  10.812  1.00  0.00           O  
ATOM   2038  CB  LEU A 134      28.276  19.322  11.863  1.00  0.00           C  
ATOM   2039  CG  LEU A 134      27.049  18.407  12.023  1.00  0.00           C  
ATOM   2040  CD1 LEU A 134      26.507  18.474  13.440  1.00  0.00           C  
ATOM   2041  CD2 LEU A 134      26.005  18.764  10.973  1.00  0.00           C  
ATOM   2042  H   LEU A 134      30.364  20.730  12.096  1.00  0.00           H  
ATOM   2043  HA  LEU A 134      29.342  18.606  13.504  1.00  0.00           H  
ATOM   2044  HB2 LEU A 134      28.464  19.424  10.886  1.00  0.00           H  
ATOM   2045  HB3 LEU A 134      28.053  20.215  12.255  1.00  0.00           H  
ATOM   2046  HG  LEU A 134      27.345  17.467  11.853  1.00  0.00           H  
ATOM   2047 HD11 LEU A 134      25.712  17.873  13.521  1.00  0.00           H  
ATOM   2048 HD12 LEU A 134      27.215  18.179  14.082  1.00  0.00           H  
ATOM   2049 HD13 LEU A 134      26.238  19.414  13.650  1.00  0.00           H  
ATOM   2050 HD21 LEU A 134      25.209  18.168  11.079  1.00  0.00           H  
ATOM   2051 HD22 LEU A 134      25.726  19.717  11.091  1.00  0.00           H  
ATOM   2052 HD23 LEU A 134      26.395  18.641  10.060  1.00  0.00           H  
ATOM   2053  N   GLY A 135      29.671  16.362  12.437  1.00  0.00           N  
ATOM   2054  CA  GLY A 135      30.065  15.076  11.909  1.00  0.00           C  
ATOM   2055  C   GLY A 135      29.442  14.651  10.608  1.00  0.00           C  
ATOM   2056  O   GLY A 135      28.846  13.555  10.521  1.00  0.00           O  
ATOM   2057  H   GLY A 135      29.110  16.383  13.265  1.00  0.00           H  
ATOM   2058  HA2 GLY A 135      29.834  14.385  12.594  1.00  0.00           H  
ATOM   2059  HA3 GLY A 135      31.056  15.095  11.777  1.00  0.00           H  
ATOM   2060  N   VAL A 136      29.522  15.448   9.555  1.00  0.00           N  
ATOM   2061  CA  VAL A 136      28.993  15.153   8.249  1.00  0.00           C  
ATOM   2062  C   VAL A 136      30.042  15.529   7.192  1.00  0.00           C  
ATOM   2063  O   VAL A 136      30.779  16.504   7.384  1.00  0.00           O  
ATOM   2064  CB  VAL A 136      27.677  15.876   7.893  1.00  0.00           C  
ATOM   2065  CG1 VAL A 136      26.524  15.413   8.780  1.00  0.00           C  
ATOM   2066  CG2 VAL A 136      27.826  17.391   7.962  1.00  0.00           C  
ATOM   2067  H   VAL A 136      29.987  16.325   9.676  1.00  0.00           H  
ATOM   2068  HA  VAL A 136      28.833  14.168   8.193  1.00  0.00           H  
ATOM   2069  HB  VAL A 136      27.447  15.638   6.949  1.00  0.00           H  
ATOM   2070 HG11 VAL A 136      25.689  15.900   8.523  1.00  0.00           H  
ATOM   2071 HG12 VAL A 136      26.386  14.430   8.661  1.00  0.00           H  
ATOM   2072 HG13 VAL A 136      26.741  15.606   9.737  1.00  0.00           H  
ATOM   2073 HG21 VAL A 136      26.955  17.823   7.726  1.00  0.00           H  
ATOM   2074 HG22 VAL A 136      28.090  17.658   8.889  1.00  0.00           H  
ATOM   2075 HG23 VAL A 136      28.531  17.686   7.317  1.00  0.00           H  
ATOM   2076  N   LYS A 137      30.075  14.771   6.104  1.00  0.00           N  
ATOM   2077  CA  LYS A 137      31.017  15.107   5.042  1.00  0.00           C  
ATOM   2078  C   LYS A 137      30.582  14.526   3.703  1.00  0.00           C  
ATOM   2079  O   LYS A 137      29.901  13.504   3.638  1.00  0.00           O  
ATOM   2080  CB  LYS A 137      32.426  14.631   5.386  1.00  0.00           C  
ATOM   2081  CG  LYS A 137      32.650  13.140   5.302  1.00  0.00           C  
ATOM   2082  CD  LYS A 137      34.090  12.770   5.640  1.00  0.00           C  
ATOM   2083  CE  LYS A 137      34.396  13.024   7.102  1.00  0.00           C  
ATOM   2084  NZ  LYS A 137      35.835  12.844   7.421  1.00  0.00           N  
ATOM   2085  H   LYS A 137      29.465  13.984   6.013  1.00  0.00           H  
ATOM   2086  HA  LYS A 137      31.040  16.103   4.954  1.00  0.00           H  
ATOM   2087  HB2 LYS A 137      32.629  14.920   6.322  1.00  0.00           H  
ATOM   2088  HB3 LYS A 137      33.063  15.074   4.755  1.00  0.00           H  
ATOM   2089  HG2 LYS A 137      32.445  12.833   4.373  1.00  0.00           H  
ATOM   2090  HG3 LYS A 137      32.037  12.683   5.947  1.00  0.00           H  
ATOM   2091  HD2 LYS A 137      34.708  13.320   5.078  1.00  0.00           H  
ATOM   2092  HD3 LYS A 137      34.232  11.800   5.441  1.00  0.00           H  
ATOM   2093  HE2 LYS A 137      33.862  12.386   7.657  1.00  0.00           H  
ATOM   2094  HE3 LYS A 137      34.133  13.962   7.327  1.00  0.00           H  
ATOM   2095  HZ1 LYS A 137      35.986  13.022   8.393  1.00  0.00           H  
ATOM   2096  HZ2 LYS A 137      36.109  11.906   7.207  1.00  0.00           H  
ATOM   2097  HZ3 LYS A 137      36.379  13.482   6.877  1.00  0.00           H  
ATOM   2098  N   ALA A 138      30.972  15.227   2.647  1.00  0.00           N  
ATOM   2099  CA  ALA A 138      30.723  14.771   1.290  1.00  0.00           C  
ATOM   2100  C   ALA A 138      31.996  14.008   0.869  1.00  0.00           C  
ATOM   2101  O   ALA A 138      33.063  14.629   0.777  1.00  0.00           O  
ATOM   2102  CB  ALA A 138      30.449  15.909   0.343  1.00  0.00           C  
ATOM   2103  H   ALA A 138      31.451  16.093   2.789  1.00  0.00           H  
ATOM   2104  HA  ALA A 138      29.944  14.143   1.289  1.00  0.00           H  
ATOM   2105  HB1 ALA A 138      30.284  15.547  -0.574  1.00  0.00           H  
ATOM   2106  HB2 ALA A 138      29.643  16.413   0.652  1.00  0.00           H  
ATOM   2107  HB3 ALA A 138      31.238  16.523   0.322  1.00  0.00           H  
ATOM   2108  N   LEU A 139      31.874  12.702   0.666  1.00  0.00           N  
ATOM   2109  CA  LEU A 139      33.054  11.917   0.231  1.00  0.00           C  
ATOM   2110  C   LEU A 139      33.314  12.193  -1.247  1.00  0.00           C  
ATOM   2111  O   LEU A 139      34.440  12.114  -1.762  1.00  0.00           O  
ATOM   2112  CB  LEU A 139      32.864  10.446   0.541  1.00  0.00           C  
ATOM   2113  CG  LEU A 139      32.598  10.080   2.008  1.00  0.00           C  
ATOM   2114  CD1 LEU A 139      32.436   8.576   2.170  1.00  0.00           C  
ATOM   2115  CD2 LEU A 139      33.708  10.593   2.918  1.00  0.00           C  
ATOM   2116  H   LEU A 139      30.993  12.251   0.805  1.00  0.00           H  
ATOM   2117  HA  LEU A 139      33.846  12.240   0.748  1.00  0.00           H  
ATOM   2118  HB2 LEU A 139      33.693   9.966   0.254  1.00  0.00           H  
ATOM   2119  HB3 LEU A 139      32.087  10.120   0.002  1.00  0.00           H  
ATOM   2120  HG  LEU A 139      31.742  10.516   2.286  1.00  0.00           H  
ATOM   2121 HD11 LEU A 139      32.264   8.361   3.131  1.00  0.00           H  
ATOM   2122 HD12 LEU A 139      31.666   8.262   1.615  1.00  0.00           H  
ATOM   2123 HD13 LEU A 139      33.272   8.116   1.870  1.00  0.00           H  
ATOM   2124 HD21 LEU A 139      33.507  10.340   3.864  1.00  0.00           H  
ATOM   2125 HD22 LEU A 139      34.579  10.187   2.642  1.00  0.00           H  
ATOM   2126 HD23 LEU A 139      33.766  11.589   2.844  1.00  0.00           H  
ATOM   2127  N   ASP A 140      32.262  12.546  -1.959  1.00  0.00           N  
ATOM   2128  CA  ASP A 140      32.283  12.962  -3.351  1.00  0.00           C  
ATOM   2129  C   ASP A 140      30.950  13.676  -3.610  1.00  0.00           C  
ATOM   2130  O   ASP A 140      30.146  13.801  -2.663  1.00  0.00           O  
ATOM   2131  CB  ASP A 140      32.613  11.864  -4.319  1.00  0.00           C  
ATOM   2132  CG  ASP A 140      31.657  10.708  -4.416  1.00  0.00           C  
ATOM   2133  OD1 ASP A 140      30.435  10.922  -4.289  1.00  0.00           O  
ATOM   2134  OD2 ASP A 140      32.106   9.557  -4.647  1.00  0.00           O  
ATOM   2135  H   ASP A 140      31.373  12.526  -1.502  1.00  0.00           H  
ATOM   2136  HA  ASP A 140      33.003  13.651  -3.437  1.00  0.00           H  
ATOM   2137  HB2 ASP A 140      33.504  11.493  -4.058  1.00  0.00           H  
ATOM   2138  HB3 ASP A 140      32.677  12.276  -5.228  1.00  0.00           H  
ATOM   2139  N   ASP A 141      30.680  14.119  -4.823  1.00  0.00           N  
ATOM   2140  CA  ASP A 141      29.424  14.816  -5.103  1.00  0.00           C  
ATOM   2141  C   ASP A 141      28.186  13.967  -4.840  1.00  0.00           C  
ATOM   2142  O   ASP A 141      27.099  14.524  -4.606  1.00  0.00           O  
ATOM   2143  CB  ASP A 141      29.385  15.319  -6.545  1.00  0.00           C  
ATOM   2144  CG  ASP A 141      30.149  16.584  -6.832  1.00  0.00           C  
ATOM   2145  OD1 ASP A 141      30.697  17.218  -5.912  1.00  0.00           O  
ATOM   2146  OD2 ASP A 141      30.233  16.979  -8.031  1.00  0.00           O  
ATOM   2147  H   ASP A 141      31.341  13.977  -5.560  1.00  0.00           H  
ATOM   2148  HA  ASP A 141      29.379  15.614  -4.502  1.00  0.00           H  
ATOM   2149  HB2 ASP A 141      28.428  15.480  -6.786  1.00  0.00           H  
ATOM   2150  HB3 ASP A 141      29.759  14.598  -7.129  1.00  0.00           H  
ATOM   2151  N   HIS A 142      28.276  12.642  -4.926  1.00  0.00           N  
ATOM   2152  CA  HIS A 142      27.128  11.776  -4.729  1.00  0.00           C  
ATOM   2153  C   HIS A 142      27.195  10.888  -3.511  1.00  0.00           C  
ATOM   2154  O   HIS A 142      26.479   9.875  -3.438  1.00  0.00           O  
ATOM   2155  CB  HIS A 142      26.967  10.866  -5.980  1.00  0.00           C  
ATOM   2156  CG  HIS A 142      26.880  11.714  -7.217  1.00  0.00           C  
ATOM   2157  ND1 HIS A 142      25.903  12.684  -7.351  1.00  0.00           N  
ATOM   2158  CD2 HIS A 142      27.657  11.784  -8.316  1.00  0.00           C  
ATOM   2159  CE1 HIS A 142      26.071  13.305  -8.505  1.00  0.00           C  
ATOM   2160  NE2 HIS A 142      27.123  12.773  -9.111  1.00  0.00           N  
ATOM   2161  H   HIS A 142      29.163  12.230  -5.133  1.00  0.00           H  
ATOM   2162  HA  HIS A 142      26.313  12.350  -4.653  1.00  0.00           H  
ATOM   2163  HB2 HIS A 142      26.132  10.323  -5.890  1.00  0.00           H  
ATOM   2164  HB3 HIS A 142      27.756  10.256  -6.051  1.00  0.00           H  
ATOM   2165  HD1 HIS A 142      25.186  12.883  -6.683  1.00  0.00           H  
ATOM   2166  HD2 HIS A 142      28.463  11.227  -8.515  1.00  0.00           H  
ATOM   2167  HE1 HIS A 142      25.503  14.048  -8.860  1.00  0.00           H  
ATOM   2168  HE2 HIS A 142      27.474  13.047 -10.006  1.00  0.00           H  
ATOM   2169  N   THR A 143      28.061  11.188  -2.546  1.00  0.00           N  
ATOM   2170  CA  THR A 143      28.184  10.343  -1.360  1.00  0.00           C  
ATOM   2171  C   THR A 143      28.247  11.184  -0.094  1.00  0.00           C  
ATOM   2172  O   THR A 143      29.163  11.998   0.101  1.00  0.00           O  
ATOM   2173  CB  THR A 143      29.408   9.413  -1.439  1.00  0.00           C  
ATOM   2174  OG1 THR A 143      29.443   8.796  -2.741  1.00  0.00           O  
ATOM   2175  CG2 THR A 143      29.323   8.334  -0.363  1.00  0.00           C  
ATOM   2176  H   THR A 143      28.635  12.002  -2.634  1.00  0.00           H  
ATOM   2177  HA  THR A 143      27.367   9.770  -1.306  1.00  0.00           H  
ATOM   2178  HB  THR A 143      30.241   9.950  -1.305  1.00  0.00           H  
ATOM   2179  HG1 THR A 143      30.236   8.190  -2.801  1.00  0.00           H  
ATOM   2180 HG21 THR A 143      30.123   7.737  -0.425  1.00  0.00           H  
ATOM   2181 HG22 THR A 143      29.297   8.764   0.539  1.00  0.00           H  
ATOM   2182 HG23 THR A 143      28.493   7.793  -0.498  1.00  0.00           H  
ATOM   2183  N   PHE A 144      27.223  11.030   0.742  1.00  0.00           N  
ATOM   2184  CA  PHE A 144      27.122  11.783   1.995  1.00  0.00           C  
ATOM   2185  C   PHE A 144      27.343  10.840   3.172  1.00  0.00           C  
ATOM   2186  O   PHE A 144      26.638   9.842   3.334  1.00  0.00           O  
ATOM   2187  CB  PHE A 144      25.762  12.473   2.063  1.00  0.00           C  
ATOM   2188  CG  PHE A 144      25.514  13.365   3.240  1.00  0.00           C  
ATOM   2189  CD1 PHE A 144      26.248  14.522   3.435  1.00  0.00           C  
ATOM   2190  CD2 PHE A 144      24.518  13.048   4.153  1.00  0.00           C  
ATOM   2191  CE1 PHE A 144      26.010  15.340   4.524  1.00  0.00           C  
ATOM   2192  CE2 PHE A 144      24.266  13.863   5.237  1.00  0.00           C  
ATOM   2193  CZ  PHE A 144      25.014  15.015   5.431  1.00  0.00           C  
ATOM   2194  H   PHE A 144      26.500  10.380   0.508  1.00  0.00           H  
ATOM   2195  HA  PHE A 144      27.837  12.482   2.007  1.00  0.00           H  
ATOM   2196  HB2 PHE A 144      25.061  11.760   2.071  1.00  0.00           H  
ATOM   2197  HB3 PHE A 144      25.663  13.028   1.237  1.00  0.00           H  
ATOM   2198  HD1 PHE A 144      26.961  14.770   2.779  1.00  0.00           H  
ATOM   2199  HD2 PHE A 144      23.976  12.218   4.023  1.00  0.00           H  
ATOM   2200  HE1 PHE A 144      26.557  16.167   4.657  1.00  0.00           H  
ATOM   2201  HE2 PHE A 144      23.543  13.623   5.884  1.00  0.00           H  
ATOM   2202  HZ  PHE A 144      24.836  15.606   6.218  1.00  0.00           H  
ATOM   2203  N   GLU A 145      28.347  11.147   3.994  1.00  0.00           N  
ATOM   2204  CA  GLU A 145      28.685  10.314   5.133  1.00  0.00           C  
ATOM   2205  C   GLU A 145      28.405  11.017   6.453  1.00  0.00           C  
ATOM   2206  O   GLU A 145      28.849  12.146   6.683  1.00  0.00           O  
ATOM   2207  CB  GLU A 145      30.171   9.912   5.089  1.00  0.00           C  
ATOM   2208  CG  GLU A 145      30.528   8.882   6.158  1.00  0.00           C  
ATOM   2209  CD  GLU A 145      32.033   8.799   6.361  1.00  0.00           C  
ATOM   2210  OE1 GLU A 145      32.607   9.750   6.935  1.00  0.00           O  
ATOM   2211  OE2 GLU A 145      32.621   7.788   5.932  1.00  0.00           O  
ATOM   2212  H   GLU A 145      28.882  11.974   3.821  1.00  0.00           H  
ATOM   2213  HA  GLU A 145      28.131   9.483   5.093  1.00  0.00           H  
ATOM   2214  HB2 GLU A 145      30.729  10.729   5.232  1.00  0.00           H  
ATOM   2215  HB3 GLU A 145      30.372   9.524   4.190  1.00  0.00           H  
ATOM   2216  HG2 GLU A 145      30.187   7.986   5.874  1.00  0.00           H  
ATOM   2217  HG3 GLU A 145      30.096   9.145   7.021  1.00  0.00           H  
ATOM   2218  N   VAL A 146      27.668  10.329   7.316  1.00  0.00           N  
ATOM   2219  CA  VAL A 146      27.293  10.846   8.619  1.00  0.00           C  
ATOM   2220  C   VAL A 146      27.928  10.022   9.735  1.00  0.00           C  
ATOM   2221  O   VAL A 146      27.812   8.797   9.771  1.00  0.00           O  
ATOM   2222  CB  VAL A 146      25.760  10.839   8.832  1.00  0.00           C  
ATOM   2223  CG1 VAL A 146      25.421  11.462  10.186  1.00  0.00           C  
ATOM   2224  CG2 VAL A 146      25.049  11.575   7.709  1.00  0.00           C  
ATOM   2225  H   VAL A 146      27.358   9.414   7.057  1.00  0.00           H  
ATOM   2226  HA  VAL A 146      27.620  11.788   8.694  1.00  0.00           H  
ATOM   2227  HB  VAL A 146      25.446   9.889   8.835  1.00  0.00           H  
ATOM   2228 HG11 VAL A 146      24.430  11.455  10.318  1.00  0.00           H  
ATOM   2229 HG12 VAL A 146      25.858  10.934  10.914  1.00  0.00           H  
ATOM   2230 HG13 VAL A 146      25.754  12.405  10.212  1.00  0.00           H  
ATOM   2231 HG21 VAL A 146      24.062  11.556   7.870  1.00  0.00           H  
ATOM   2232 HG22 VAL A 146      25.364  12.524   7.681  1.00  0.00           H  
ATOM   2233 HG23 VAL A 146      25.253  11.130   6.837  1.00  0.00           H  
ATOM   2234  N   THR A 147      28.591  10.728  10.650  1.00  0.00           N  
ATOM   2235  CA  THR A 147      29.250  10.061  11.768  1.00  0.00           C  
ATOM   2236  C   THR A 147      28.553  10.422  13.073  1.00  0.00           C  
ATOM   2237  O   THR A 147      28.449  11.597  13.423  1.00  0.00           O  
ATOM   2238  CB  THR A 147      30.750  10.407  11.832  1.00  0.00           C  
ATOM   2239  OG1 THR A 147      31.369   9.927  10.624  1.00  0.00           O  
ATOM   2240  CG2 THR A 147      31.429   9.757  13.025  1.00  0.00           C  
ATOM   2241  H   THR A 147      28.637  11.724  10.570  1.00  0.00           H  
ATOM   2242  HA  THR A 147      29.165   9.074  11.634  1.00  0.00           H  
ATOM   2243  HB  THR A 147      30.859  11.399  11.889  1.00  0.00           H  
ATOM   2244  HG1 THR A 147      32.346  10.141  10.642  1.00  0.00           H  
ATOM   2245 HG21 THR A 147      32.398  10.004  13.032  1.00  0.00           H  
ATOM   2246 HG22 THR A 147      30.997  10.076  13.869  1.00  0.00           H  
ATOM   2247 HG23 THR A 147      31.339   8.763  12.959  1.00  0.00           H  
ATOM   2248  N   LEU A 148      28.065   9.406  13.764  1.00  0.00           N  
ATOM   2249  CA  LEU A 148      27.374   9.591  15.029  1.00  0.00           C  
ATOM   2250  C   LEU A 148      28.314   9.324  16.204  1.00  0.00           C  
ATOM   2251  O   LEU A 148      29.300   8.596  16.077  1.00  0.00           O  
ATOM   2252  CB  LEU A 148      26.169   8.656  15.112  1.00  0.00           C  
ATOM   2253  CG  LEU A 148      25.262   8.592  13.879  1.00  0.00           C  
ATOM   2254  CD1 LEU A 148      24.064   7.688  14.175  1.00  0.00           C  
ATOM   2255  CD2 LEU A 148      24.803   9.977  13.452  1.00  0.00           C  
ATOM   2256  H   LEU A 148      28.175   8.479  13.404  1.00  0.00           H  
ATOM   2257  HA  LEU A 148      27.052  10.536  15.084  1.00  0.00           H  
ATOM   2258  HB2 LEU A 148      25.609   8.952  15.886  1.00  0.00           H  
ATOM   2259  HB3 LEU A 148      26.513   7.733  15.283  1.00  0.00           H  
ATOM   2260  HG  LEU A 148      25.782   8.188  13.127  1.00  0.00           H  
ATOM   2261 HD11 LEU A 148      23.471   7.646  13.371  1.00  0.00           H  
ATOM   2262 HD12 LEU A 148      24.387   6.769  14.399  1.00  0.00           H  
ATOM   2263 HD13 LEU A 148      23.550   8.059  14.949  1.00  0.00           H  
ATOM   2264 HD21 LEU A 148      24.215   9.900  12.647  1.00  0.00           H  
ATOM   2265 HD22 LEU A 148      24.292  10.404  14.198  1.00  0.00           H  
ATOM   2266 HD23 LEU A 148      25.600  10.538  13.230  1.00  0.00           H  
ATOM   2267  N   SER A 149      27.971   9.875  17.360  1.00  0.00           N  
ATOM   2268  CA  SER A 149      28.773   9.704  18.566  1.00  0.00           C  
ATOM   2269  C   SER A 149      28.482   8.390  19.277  1.00  0.00           C  
ATOM   2270  O   SER A 149      29.221   7.993  20.188  1.00  0.00           O  
ATOM   2271  CB  SER A 149      28.569  10.902  19.503  1.00  0.00           C  
ATOM   2272  OG  SER A 149      27.189  11.091  19.791  1.00  0.00           O  
ATOM   2273  H   SER A 149      27.137  10.425  17.406  1.00  0.00           H  
ATOM   2274  HA  SER A 149      29.735   9.694  18.292  1.00  0.00           H  
ATOM   2275  HB2 SER A 149      28.928  11.726  19.064  1.00  0.00           H  
ATOM   2276  HB3 SER A 149      29.062  10.737  20.357  1.00  0.00           H  
ATOM   2277  HG  SER A 149      27.080  11.875  20.402  1.00  0.00           H  
ATOM   2278  N   GLU A 150      27.420   7.702  18.891  1.00  0.00           N  
ATOM   2279  CA  GLU A 150      27.043   6.409  19.447  1.00  0.00           C  
ATOM   2280  C   GLU A 150      26.115   5.698  18.457  1.00  0.00           C  
ATOM   2281  O   GLU A 150      25.583   6.319  17.537  1.00  0.00           O  
ATOM   2282  CB  GLU A 150      26.395   6.546  20.809  1.00  0.00           C  
ATOM   2283  CG  GLU A 150      25.079   7.290  20.829  1.00  0.00           C  
ATOM   2284  CD  GLU A 150      24.646   7.667  22.234  1.00  0.00           C  
ATOM   2285  OE1 GLU A 150      25.185   7.089  23.204  1.00  0.00           O  
ATOM   2286  OE2 GLU A 150      23.762   8.545  22.355  1.00  0.00           O  
ATOM   2287  H   GLU A 150      26.841   8.093  18.175  1.00  0.00           H  
ATOM   2288  HA  GLU A 150      27.872   5.859  19.549  1.00  0.00           H  
ATOM   2289  HB2 GLU A 150      27.033   7.031  21.407  1.00  0.00           H  
ATOM   2290  HB3 GLU A 150      26.235   5.627  21.169  1.00  0.00           H  
ATOM   2291  HG2 GLU A 150      24.375   6.708  20.422  1.00  0.00           H  
ATOM   2292  HG3 GLU A 150      25.175   8.125  20.288  1.00  0.00           H  
ATOM   2293  N   PRO A 151      26.000   4.394  18.606  1.00  0.00           N  
ATOM   2294  CA  PRO A 151      25.175   3.552  17.760  1.00  0.00           C  
ATOM   2295  C   PRO A 151      23.708   3.946  17.867  1.00  0.00           C  
ATOM   2296  O   PRO A 151      23.144   4.025  18.961  1.00  0.00           O  
ATOM   2297  CB  PRO A 151      25.358   2.094  18.211  1.00  0.00           C  
ATOM   2298  CG  PRO A 151      26.552   2.193  19.135  1.00  0.00           C  
ATOM   2299  CD  PRO A 151      26.642   3.615  19.663  1.00  0.00           C  
ATOM   2300  HA  PRO A 151      25.474   3.644  16.810  1.00  0.00           H  
ATOM   2301  HB2 PRO A 151      24.550   1.761  18.697  1.00  0.00           H  
ATOM   2302  HB3 PRO A 151      25.550   1.495  17.433  1.00  0.00           H  
ATOM   2303  HG2 PRO A 151      26.440   1.557  19.898  1.00  0.00           H  
ATOM   2304  HG3 PRO A 151      27.386   1.967  18.632  1.00  0.00           H  
ATOM   2305  HD2 PRO A 151      26.151   3.709  20.529  1.00  0.00           H  
ATOM   2306  HD3 PRO A 151      27.594   3.893  19.788  1.00  0.00           H  
ATOM   2307  N   VAL A 152      23.114   4.262  16.729  1.00  0.00           N  
ATOM   2308  CA  VAL A 152      21.699   4.639  16.647  1.00  0.00           C  
ATOM   2309  C   VAL A 152      21.083   3.778  15.539  1.00  0.00           C  
ATOM   2310  O   VAL A 152      21.081   4.128  14.362  1.00  0.00           O  
ATOM   2311  CB  VAL A 152      21.483   6.125  16.353  1.00  0.00           C  
ATOM   2312  CG1 VAL A 152      19.995   6.483  16.505  1.00  0.00           C  
ATOM   2313  CG2 VAL A 152      22.293   7.068  17.232  1.00  0.00           C  
ATOM   2314  H   VAL A 152      23.653   4.243  15.887  1.00  0.00           H  
ATOM   2315  HA  VAL A 152      21.255   4.414  17.514  1.00  0.00           H  
ATOM   2316  HB  VAL A 152      21.744   6.291  15.402  1.00  0.00           H  
ATOM   2317 HG11 VAL A 152      19.865   7.455  16.311  1.00  0.00           H  
ATOM   2318 HG12 VAL A 152      19.454   5.939  15.863  1.00  0.00           H  
ATOM   2319 HG13 VAL A 152      19.699   6.287  17.440  1.00  0.00           H  
ATOM   2320 HG21 VAL A 152      22.095   8.014  16.977  1.00  0.00           H  
ATOM   2321 HG22 VAL A 152      22.048   6.923  18.191  1.00  0.00           H  
ATOM   2322 HG23 VAL A 152      23.268   6.886  17.106  1.00  0.00           H  
ATOM   2323  N   PRO A 153      20.561   2.616  15.904  1.00  0.00           N  
ATOM   2324  CA  PRO A 153      19.989   1.655  14.983  1.00  0.00           C  
ATOM   2325  C   PRO A 153      18.853   2.193  14.140  1.00  0.00           C  
ATOM   2326  O   PRO A 153      18.691   1.814  12.968  1.00  0.00           O  
ATOM   2327  CB  PRO A 153      19.554   0.427  15.802  1.00  0.00           C  
ATOM   2328  CG  PRO A 153      20.231   0.653  17.125  1.00  0.00           C  
ATOM   2329  CD  PRO A 153      20.550   2.125  17.283  1.00  0.00           C  
ATOM   2330  HA  PRO A 153      20.715   1.362  14.361  1.00  0.00           H  
ATOM   2331  HB2 PRO A 153      18.560   0.397  15.906  1.00  0.00           H  
ATOM   2332  HB3 PRO A 153      19.870  -0.421  15.376  1.00  0.00           H  
ATOM   2333  HG2 PRO A 153      19.624   0.362  17.864  1.00  0.00           H  
ATOM   2334  HG3 PRO A 153      21.078   0.123  17.161  1.00  0.00           H  
ATOM   2335  HD2 PRO A 153      19.847   2.588  17.823  1.00  0.00           H  
ATOM   2336  HD3 PRO A 153      21.442   2.254  17.716  1.00  0.00           H  
ATOM   2337  N   TYR A 154      18.053   3.110  14.692  1.00  0.00           N  
ATOM   2338  CA  TYR A 154      16.940   3.712  13.974  1.00  0.00           C  
ATOM   2339  C   TYR A 154      17.283   5.029  13.295  1.00  0.00           C  
ATOM   2340  O   TYR A 154      16.389   5.714  12.768  1.00  0.00           O  
ATOM   2341  CB  TYR A 154      15.777   3.924  14.965  1.00  0.00           C  
ATOM   2342  CG  TYR A 154      16.163   4.721  16.191  1.00  0.00           C  
ATOM   2343  CD1 TYR A 154      16.170   6.114  16.173  1.00  0.00           C  
ATOM   2344  CD2 TYR A 154      16.514   4.082  17.370  1.00  0.00           C  
ATOM   2345  CE1 TYR A 154      16.523   6.837  17.291  1.00  0.00           C  
ATOM   2346  CE2 TYR A 154      16.859   4.799  18.502  1.00  0.00           C  
ATOM   2347  CZ  TYR A 154      16.869   6.177  18.453  1.00  0.00           C  
ATOM   2348  OH  TYR A 154      17.216   6.900  19.578  1.00  0.00           O  
ATOM   2349  H   TYR A 154      18.226   3.393  15.635  1.00  0.00           H  
ATOM   2350  HA  TYR A 154      16.637   3.068  13.271  1.00  0.00           H  
ATOM   2351  HB2 TYR A 154      15.447   3.028  15.262  1.00  0.00           H  
ATOM   2352  HB3 TYR A 154      15.042   4.409  14.491  1.00  0.00           H  
ATOM   2353  HD1 TYR A 154      15.915   6.597  15.335  1.00  0.00           H  
ATOM   2354  HD2 TYR A 154      16.518   3.083  17.403  1.00  0.00           H  
ATOM   2355  HE1 TYR A 154      16.529   7.837  17.261  1.00  0.00           H  
ATOM   2356  HE2 TYR A 154      17.099   4.322  19.348  1.00  0.00           H  
ATOM   2357  HH  TYR A 154      17.467   6.424  20.421  1.00  0.00           H  
ATOM   2358  N   PHE A 155      18.555   5.419  13.237  1.00  0.00           N  
ATOM   2359  CA  PHE A 155      18.986   6.667  12.653  1.00  0.00           C  
ATOM   2360  C   PHE A 155      18.344   7.016  11.323  1.00  0.00           C  
ATOM   2361  O   PHE A 155      17.848   8.145  11.156  1.00  0.00           O  
ATOM   2362  CB  PHE A 155      20.528   6.714  12.482  1.00  0.00           C  
ATOM   2363  CG  PHE A 155      21.000   8.016  11.873  1.00  0.00           C  
ATOM   2364  CD1 PHE A 155      20.857   9.210  12.565  1.00  0.00           C  
ATOM   2365  CD2 PHE A 155      21.580   8.042  10.618  1.00  0.00           C  
ATOM   2366  CE1 PHE A 155      21.273  10.408  12.020  1.00  0.00           C  
ATOM   2367  CE2 PHE A 155      22.007   9.237  10.065  1.00  0.00           C  
ATOM   2368  CZ  PHE A 155      21.849  10.425  10.763  1.00  0.00           C  
ATOM   2369  H   PHE A 155      19.252   4.812  13.620  1.00  0.00           H  
ATOM   2370  HA  PHE A 155      18.740   7.392  13.296  1.00  0.00           H  
ATOM   2371  HB2 PHE A 155      20.808   5.961  11.887  1.00  0.00           H  
ATOM   2372  HB3 PHE A 155      20.954   6.606  13.380  1.00  0.00           H  
ATOM   2373  HD1 PHE A 155      20.445   9.203  13.476  1.00  0.00           H  
ATOM   2374  HD2 PHE A 155      21.692   7.191  10.106  1.00  0.00           H  
ATOM   2375  HE1 PHE A 155      21.158  11.259  12.532  1.00  0.00           H  
ATOM   2376  HE2 PHE A 155      22.431   9.244   9.159  1.00  0.00           H  
ATOM   2377  HZ  PHE A 155      22.150  11.289  10.359  1.00  0.00           H  
ATOM   2378  N   TYR A 156      18.346   6.104  10.348  1.00  0.00           N  
ATOM   2379  CA  TYR A 156      17.787   6.373   9.029  1.00  0.00           C  
ATOM   2380  C   TYR A 156      16.333   6.805   9.063  1.00  0.00           C  
ATOM   2381  O   TYR A 156      15.889   7.597   8.213  1.00  0.00           O  
ATOM   2382  CB  TYR A 156      17.992   5.157   8.095  1.00  0.00           C  
ATOM   2383  CG  TYR A 156      17.095   3.993   8.450  1.00  0.00           C  
ATOM   2384  CD1 TYR A 156      17.455   3.067   9.425  1.00  0.00           C  
ATOM   2385  CD2 TYR A 156      15.857   3.853   7.831  1.00  0.00           C  
ATOM   2386  CE1 TYR A 156      16.596   2.034   9.770  1.00  0.00           C  
ATOM   2387  CE2 TYR A 156      15.003   2.823   8.166  1.00  0.00           C  
ATOM   2388  CZ  TYR A 156      15.376   1.916   9.129  1.00  0.00           C  
ATOM   2389  OH  TYR A 156      14.522   0.885   9.467  1.00  0.00           O  
ATOM   2390  H   TYR A 156      18.745   5.205  10.529  1.00  0.00           H  
ATOM   2391  HA  TYR A 156      18.309   7.132   8.640  1.00  0.00           H  
ATOM   2392  HB2 TYR A 156      18.944   4.859   8.161  1.00  0.00           H  
ATOM   2393  HB3 TYR A 156      17.795   5.438   7.156  1.00  0.00           H  
ATOM   2394  HD1 TYR A 156      18.341   3.147   9.881  1.00  0.00           H  
ATOM   2395  HD2 TYR A 156      15.581   4.511   7.130  1.00  0.00           H  
ATOM   2396  HE1 TYR A 156      16.857   1.378  10.478  1.00  0.00           H  
ATOM   2397  HE2 TYR A 156      14.117   2.737   7.711  1.00  0.00           H  
ATOM   2398  HH  TYR A 156      13.639   0.796   9.006  1.00  0.00           H  
ATOM   2399  N   LYS A 157      15.555   6.346  10.038  1.00  0.00           N  
ATOM   2400  CA  LYS A 157      14.151   6.715  10.171  1.00  0.00           C  
ATOM   2401  C   LYS A 157      13.975   8.210  10.371  1.00  0.00           C  
ATOM   2402  O   LYS A 157      12.968   8.800   9.921  1.00  0.00           O  
ATOM   2403  CB  LYS A 157      13.501   5.910  11.309  1.00  0.00           C  
ATOM   2404  CG  LYS A 157      13.448   4.410  11.025  1.00  0.00           C  
ATOM   2405  CD  LYS A 157      13.069   3.561  12.227  1.00  0.00           C  
ATOM   2406  CE  LYS A 157      11.702   3.901  12.784  1.00  0.00           C  
ATOM   2407  NZ  LYS A 157      11.133   2.835  13.649  1.00  0.00           N  
ATOM   2408  H   LYS A 157      15.950   5.720  10.710  1.00  0.00           H  
ATOM   2409  HA  LYS A 157      13.689   6.466   9.320  1.00  0.00           H  
ATOM   2410  HB2 LYS A 157      12.567   6.242  11.441  1.00  0.00           H  
ATOM   2411  HB3 LYS A 157      14.029   6.057  12.145  1.00  0.00           H  
ATOM   2412  HG2 LYS A 157      14.351   4.119  10.708  1.00  0.00           H  
ATOM   2413  HG3 LYS A 157      12.774   4.251  10.304  1.00  0.00           H  
ATOM   2414  HD2 LYS A 157      13.750   3.703  12.945  1.00  0.00           H  
ATOM   2415  HD3 LYS A 157      13.071   2.600  11.952  1.00  0.00           H  
ATOM   2416  HE2 LYS A 157      11.077   4.054  12.018  1.00  0.00           H  
ATOM   2417  HE3 LYS A 157      11.780   4.739  13.324  1.00  0.00           H  
ATOM   2418  HZ1 LYS A 157      10.235   3.121  13.983  1.00  0.00           H  
ATOM   2419  HZ2 LYS A 157      11.040   1.991  13.120  1.00  0.00           H  
ATOM   2420  HZ3 LYS A 157      11.742   2.676  14.426  1.00  0.00           H  
ATOM   2421  N   LEU A 158      14.937   8.897  10.989  1.00  0.00           N  
ATOM   2422  CA  LEU A 158      14.861  10.320  11.198  1.00  0.00           C  
ATOM   2423  C   LEU A 158      14.934  11.142   9.919  1.00  0.00           C  
ATOM   2424  O   LEU A 158      14.430  12.270   9.877  1.00  0.00           O  
ATOM   2425  CB  LEU A 158      16.073  10.809  12.036  1.00  0.00           C  
ATOM   2426  CG  LEU A 158      15.926  10.772  13.547  1.00  0.00           C  
ATOM   2427  CD1 LEU A 158      15.815   9.343  14.056  1.00  0.00           C  
ATOM   2428  CD2 LEU A 158      17.097  11.503  14.193  1.00  0.00           C  
ATOM   2429  H   LEU A 158      15.742   8.405  11.320  1.00  0.00           H  
ATOM   2430  HA  LEU A 158      14.014  10.538  11.683  1.00  0.00           H  
ATOM   2431  HB2 LEU A 158      16.259  11.756  11.774  1.00  0.00           H  
ATOM   2432  HB3 LEU A 158      16.857  10.237  11.795  1.00  0.00           H  
ATOM   2433  HG  LEU A 158      15.085  11.255  13.790  1.00  0.00           H  
ATOM   2434 HD11 LEU A 158      15.720   9.350  15.051  1.00  0.00           H  
ATOM   2435 HD12 LEU A 158      15.014   8.905  13.647  1.00  0.00           H  
ATOM   2436 HD13 LEU A 158      16.638   8.834  13.804  1.00  0.00           H  
ATOM   2437 HD21 LEU A 158      16.998  11.477  15.188  1.00  0.00           H  
ATOM   2438 HD22 LEU A 158      17.953  11.057  13.932  1.00  0.00           H  
ATOM   2439 HD23 LEU A 158      17.108  12.454  13.884  1.00  0.00           H  
ATOM   2440  N   LEU A 159      15.583  10.628   8.879  1.00  0.00           N  
ATOM   2441  CA  LEU A 159      15.895  11.352   7.678  1.00  0.00           C  
ATOM   2442  C   LEU A 159      14.821  11.787   6.736  1.00  0.00           C  
ATOM   2443  O   LEU A 159      15.140  12.491   5.751  1.00  0.00           O  
ATOM   2444  CB  LEU A 159      17.031  10.592   6.936  1.00  0.00           C  
ATOM   2445  CG  LEU A 159      18.181  10.233   7.906  1.00  0.00           C  
ATOM   2446  CD1 LEU A 159      19.274   9.516   7.140  1.00  0.00           C  
ATOM   2447  CD2 LEU A 159      18.728  11.456   8.621  1.00  0.00           C  
ATOM   2448  H   LEU A 159      15.874   9.673   8.936  1.00  0.00           H  
ATOM   2449  HA  LEU A 159      16.318  12.201   7.993  1.00  0.00           H  
ATOM   2450  HB2 LEU A 159      17.389  11.172   6.204  1.00  0.00           H  
ATOM   2451  HB3 LEU A 159      16.660   9.751   6.543  1.00  0.00           H  
ATOM   2452  HG  LEU A 159      17.821   9.605   8.596  1.00  0.00           H  
ATOM   2453 HD11 LEU A 159      20.020   9.282   7.764  1.00  0.00           H  
ATOM   2454 HD12 LEU A 159      18.904   8.680   6.735  1.00  0.00           H  
ATOM   2455 HD13 LEU A 159      19.620  10.113   6.416  1.00  0.00           H  
ATOM   2456 HD21 LEU A 159      19.467  11.180   9.236  1.00  0.00           H  
ATOM   2457 HD22 LEU A 159      19.080  12.106   7.948  1.00  0.00           H  
ATOM   2458 HD23 LEU A 159      17.997  11.887   9.150  1.00  0.00           H  
ATOM   2459  N   VAL A 160      13.559  11.492   7.000  1.00  0.00           N  
ATOM   2460  CA  VAL A 160      12.447  11.939   6.171  1.00  0.00           C  
ATOM   2461  C   VAL A 160      11.931  13.306   6.614  1.00  0.00           C  
ATOM   2462  O   VAL A 160      11.108  13.942   5.929  1.00  0.00           O  
ATOM   2463  CB  VAL A 160      11.306  10.896   6.229  1.00  0.00           C  
ATOM   2464  CG1 VAL A 160      11.818   9.508   5.838  1.00  0.00           C  
ATOM   2465  CG2 VAL A 160      10.678  10.839   7.611  1.00  0.00           C  
ATOM   2466  H   VAL A 160      13.358  10.936   7.807  1.00  0.00           H  
ATOM   2467  HA  VAL A 160      12.764  12.010   5.225  1.00  0.00           H  
ATOM   2468  HB  VAL A 160      10.600  11.166   5.574  1.00  0.00           H  
ATOM   2469 HG11 VAL A 160      11.066   8.851   5.882  1.00  0.00           H  
ATOM   2470 HG12 VAL A 160      12.181   9.537   4.907  1.00  0.00           H  
ATOM   2471 HG13 VAL A 160      12.542   9.230   6.470  1.00  0.00           H  
ATOM   2472 HG21 VAL A 160       9.946  10.158   7.617  1.00  0.00           H  
ATOM   2473 HG22 VAL A 160      11.374  10.586   8.283  1.00  0.00           H  
ATOM   2474 HG23 VAL A 160      10.301  11.736   7.843  1.00  0.00           H  
ATOM   2475  N   HIS A 161      12.385  13.803   7.757  1.00  0.00           N  
ATOM   2476  CA  HIS A 161      11.920  15.078   8.316  1.00  0.00           C  
ATOM   2477  C   HIS A 161      12.445  16.286   7.590  1.00  0.00           C  
ATOM   2478  O   HIS A 161      13.608  16.322   7.160  1.00  0.00           O  
ATOM   2479  CB  HIS A 161      12.401  15.107   9.790  1.00  0.00           C  
ATOM   2480  CG  HIS A 161      11.756  16.207  10.571  1.00  0.00           C  
ATOM   2481  ND1 HIS A 161      12.349  17.445  10.749  1.00  0.00           N  
ATOM   2482  CD2 HIS A 161      10.536  16.262  11.161  1.00  0.00           C  
ATOM   2483  CE1 HIS A 161      11.533  18.217  11.440  1.00  0.00           C  
ATOM   2484  NE2 HIS A 161      10.427  17.523  11.715  1.00  0.00           N  
ATOM   2485  H   HIS A 161      13.076  13.285   8.261  1.00  0.00           H  
ATOM   2486  HA  HIS A 161      10.920  15.096   8.299  1.00  0.00           H  
ATOM   2487  HB2 HIS A 161      13.392  15.240   9.803  1.00  0.00           H  
ATOM   2488  HB3 HIS A 161      12.177  14.232  10.220  1.00  0.00           H  
ATOM   2489  HD1 HIS A 161      13.251  17.711  10.409  1.00  0.00           H  
ATOM   2490  HD2 HIS A 161       9.851  15.534  11.189  1.00  0.00           H  
ATOM   2491  HE1 HIS A 161      11.713  19.162  11.712  1.00  0.00           H  
ATOM   2492  HE2 HIS A 161       9.645  17.861  12.238  1.00  0.00           H  
ATOM   2493  N   PRO A 162      11.652  17.346   7.454  1.00  0.00           N  
ATOM   2494  CA  PRO A 162      12.015  18.560   6.759  1.00  0.00           C  
ATOM   2495  C   PRO A 162      13.279  19.241   7.229  1.00  0.00           C  
ATOM   2496  O   PRO A 162      14.018  19.793   6.383  1.00  0.00           O  
ATOM   2497  CB  PRO A 162      10.818  19.539   6.913  1.00  0.00           C  
ATOM   2498  CG  PRO A 162       9.680  18.568   7.132  1.00  0.00           C  
ATOM   2499  CD  PRO A 162      10.253  17.380   7.911  1.00  0.00           C  
ATOM   2500  HA  PRO A 162      12.119  18.345   5.788  1.00  0.00           H  
ATOM   2501  HB2 PRO A 162      10.939  20.147   7.698  1.00  0.00           H  
ATOM   2502  HB3 PRO A 162      10.681  20.085   6.087  1.00  0.00           H  
ATOM   2503  HG2 PRO A 162       8.951  19.005   7.659  1.00  0.00           H  
ATOM   2504  HG3 PRO A 162       9.317  18.260   6.253  1.00  0.00           H  
ATOM   2505  HD2 PRO A 162      10.199  17.534   8.898  1.00  0.00           H  
ATOM   2506  HD3 PRO A 162       9.776  16.532   7.679  1.00  0.00           H  
ATOM   2507  N   SER A 163      13.591  19.219   8.519  1.00  0.00           N  
ATOM   2508  CA  SER A 163      14.779  19.873   9.046  1.00  0.00           C  
ATOM   2509  C   SER A 163      16.070  19.356   8.429  1.00  0.00           C  
ATOM   2510  O   SER A 163      17.064  20.094   8.382  1.00  0.00           O  
ATOM   2511  CB  SER A 163      14.842  19.753  10.573  1.00  0.00           C  
ATOM   2512  OG  SER A 163      15.064  18.430  11.000  1.00  0.00           O  
ATOM   2513  H   SER A 163      12.987  18.735   9.152  1.00  0.00           H  
ATOM   2514  HA  SER A 163      14.709  20.846   8.824  1.00  0.00           H  
ATOM   2515  HB2 SER A 163      13.975  20.073  10.956  1.00  0.00           H  
ATOM   2516  HB3 SER A 163      15.588  20.328  10.910  1.00  0.00           H  
ATOM   2517  HG  SER A 163      15.097  18.403  11.999  1.00  0.00           H  
ATOM   2518  N   VAL A 164      16.090  18.105   7.970  1.00  0.00           N  
ATOM   2519  CA  VAL A 164      17.276  17.525   7.357  1.00  0.00           C  
ATOM   2520  C   VAL A 164      17.192  17.460   5.840  1.00  0.00           C  
ATOM   2521  O   VAL A 164      17.943  16.734   5.180  1.00  0.00           O  
ATOM   2522  CB  VAL A 164      17.672  16.194   7.996  1.00  0.00           C  
ATOM   2523  CG1 VAL A 164      18.285  16.481   9.373  1.00  0.00           C  
ATOM   2524  CG2 VAL A 164      16.496  15.238   8.155  1.00  0.00           C  
ATOM   2525  H   VAL A 164      15.264  17.547   8.049  1.00  0.00           H  
ATOM   2526  HA  VAL A 164      18.024  18.157   7.561  1.00  0.00           H  
ATOM   2527  HB  VAL A 164      18.365  15.757   7.422  1.00  0.00           H  
ATOM   2528 HG11 VAL A 164      18.550  15.619   9.806  1.00  0.00           H  
ATOM   2529 HG12 VAL A 164      19.092  17.062   9.264  1.00  0.00           H  
ATOM   2530 HG13 VAL A 164      17.612  16.949   9.946  1.00  0.00           H  
ATOM   2531 HG21 VAL A 164      16.812  14.388   8.576  1.00  0.00           H  
ATOM   2532 HG22 VAL A 164      15.800  15.659   8.737  1.00  0.00           H  
ATOM   2533 HG23 VAL A 164      16.104  15.039   7.257  1.00  0.00           H  
ATOM   2534  N   SER A 165      16.318  18.284   5.257  1.00  0.00           N  
ATOM   2535  CA  SER A 165      16.224  18.428   3.806  1.00  0.00           C  
ATOM   2536  C   SER A 165      17.283  19.476   3.407  1.00  0.00           C  
ATOM   2537  O   SER A 165      17.689  20.298   4.230  1.00  0.00           O  
ATOM   2538  CB  SER A 165      14.858  18.943   3.375  1.00  0.00           C  
ATOM   2539  OG  SER A 165      13.857  17.946   3.518  1.00  0.00           O  
ATOM   2540  H   SER A 165      15.705  18.823   5.835  1.00  0.00           H  
ATOM   2541  HA  SER A 165      16.419  17.554   3.360  1.00  0.00           H  
ATOM   2542  HB2 SER A 165      14.904  19.222   2.416  1.00  0.00           H  
ATOM   2543  HB3 SER A 165      14.615  19.731   3.940  1.00  0.00           H  
ATOM   2544  HG  SER A 165      12.974  18.316   3.227  1.00  0.00           H  
ATOM   2545  N   PRO A 166      17.704  19.445   2.173  1.00  0.00           N  
ATOM   2546  CA  PRO A 166      18.688  20.377   1.653  1.00  0.00           C  
ATOM   2547  C   PRO A 166      18.090  21.728   1.313  1.00  0.00           C  
ATOM   2548  O   PRO A 166      16.932  21.823   0.893  1.00  0.00           O  
ATOM   2549  CB  PRO A 166      19.220  19.725   0.344  1.00  0.00           C  
ATOM   2550  CG  PRO A 166      17.979  18.968  -0.108  1.00  0.00           C  
ATOM   2551  CD  PRO A 166      17.252  18.500   1.154  1.00  0.00           C  
ATOM   2552  HA  PRO A 166      19.435  20.488   2.309  1.00  0.00           H  
ATOM   2553  HB2 PRO A 166      19.498  20.414  -0.326  1.00  0.00           H  
ATOM   2554  HB3 PRO A 166      19.985  19.107   0.523  1.00  0.00           H  
ATOM   2555  HG2 PRO A 166      17.386  19.570  -0.642  1.00  0.00           H  
ATOM   2556  HG3 PRO A 166      18.242  18.180  -0.664  1.00  0.00           H  
ATOM   2557  HD2 PRO A 166      16.260  18.549   1.035  1.00  0.00           H  
ATOM   2558  HD3 PRO A 166      17.514  17.565   1.392  1.00  0.00           H  
ATOM   2559  N   VAL A 167      18.873  22.787   1.500  1.00  0.00           N  
ATOM   2560  CA  VAL A 167      18.478  24.145   1.127  1.00  0.00           C  
ATOM   2561  C   VAL A 167      19.577  24.648   0.161  1.00  0.00           C  
ATOM   2562  O   VAL A 167      20.733  24.227   0.290  1.00  0.00           O  
ATOM   2563  CB  VAL A 167      18.324  25.121   2.284  1.00  0.00           C  
ATOM   2564  CG1 VAL A 167      17.253  24.650   3.268  1.00  0.00           C  
ATOM   2565  CG2 VAL A 167      19.628  25.337   3.041  1.00  0.00           C  
ATOM   2566  H   VAL A 167      19.772  22.648   1.914  1.00  0.00           H  
ATOM   2567  HA  VAL A 167      17.612  24.100   0.630  1.00  0.00           H  
ATOM   2568  HB  VAL A 167      18.034  26.002   1.909  1.00  0.00           H  
ATOM   2569 HG11 VAL A 167      17.174  25.309   4.016  1.00  0.00           H  
ATOM   2570 HG12 VAL A 167      16.375  24.576   2.795  1.00  0.00           H  
ATOM   2571 HG13 VAL A 167      17.509  23.757   3.637  1.00  0.00           H  
ATOM   2572 HG21 VAL A 167      19.476  25.983   3.789  1.00  0.00           H  
ATOM   2573 HG22 VAL A 167      19.946  24.465   3.414  1.00  0.00           H  
ATOM   2574 HG23 VAL A 167      20.318  25.704   2.418  1.00  0.00           H  
ATOM   2575  N   PRO A 168      19.210  25.477  -0.779  1.00  0.00           N  
ATOM   2576  CA  PRO A 168      20.114  26.020  -1.782  1.00  0.00           C  
ATOM   2577  C   PRO A 168      20.955  27.159  -1.245  1.00  0.00           C  
ATOM   2578  O   PRO A 168      20.476  28.291  -1.098  1.00  0.00           O  
ATOM   2579  CB  PRO A 168      19.213  26.510  -2.939  1.00  0.00           C  
ATOM   2580  CG  PRO A 168      17.923  26.804  -2.217  1.00  0.00           C  
ATOM   2581  CD  PRO A 168      17.841  25.951  -0.967  1.00  0.00           C  
ATOM   2582  HA  PRO A 168      20.715  25.293  -2.115  1.00  0.00           H  
ATOM   2583  HB2 PRO A 168      19.586  27.332  -3.369  1.00  0.00           H  
ATOM   2584  HB3 PRO A 168      19.090  25.799  -3.631  1.00  0.00           H  
ATOM   2585  HG2 PRO A 168      17.895  27.771  -1.964  1.00  0.00           H  
ATOM   2586  HG3 PRO A 168      17.150  26.594  -2.816  1.00  0.00           H  
ATOM   2587  HD2 PRO A 168      17.541  26.495  -0.183  1.00  0.00           H  
ATOM   2588  HD3 PRO A 168      17.213  25.184  -1.100  1.00  0.00           H  
ATOM   2589  N   LYS A 169      22.220  26.900  -0.946  1.00  0.00           N  
ATOM   2590  CA  LYS A 169      23.138  27.900  -0.402  1.00  0.00           C  
ATOM   2591  C   LYS A 169      23.166  29.204  -1.185  1.00  0.00           C  
ATOM   2592  O   LYS A 169      23.077  30.294  -0.604  1.00  0.00           O  
ATOM   2593  CB  LYS A 169      24.542  27.292  -0.329  1.00  0.00           C  
ATOM   2594  CG  LYS A 169      25.600  28.205   0.275  1.00  0.00           C  
ATOM   2595  CD  LYS A 169      26.965  27.528   0.209  1.00  0.00           C  
ATOM   2596  CE  LYS A 169      28.026  28.327   0.952  1.00  0.00           C  
ATOM   2597  NZ  LYS A 169      29.346  27.628   0.921  1.00  0.00           N  
ATOM   2598  H   LYS A 169      22.564  25.974  -1.100  1.00  0.00           H  
ATOM   2599  HA  LYS A 169      22.846  28.109   0.531  1.00  0.00           H  
ATOM   2600  HB2 LYS A 169      24.828  27.056  -1.258  1.00  0.00           H  
ATOM   2601  HB3 LYS A 169      24.493  26.462   0.226  1.00  0.00           H  
ATOM   2602  HG2 LYS A 169      25.369  28.395   1.229  1.00  0.00           H  
ATOM   2603  HG3 LYS A 169      25.630  29.063  -0.238  1.00  0.00           H  
ATOM   2604  HD2 LYS A 169      27.237  27.440  -0.749  1.00  0.00           H  
ATOM   2605  HD3 LYS A 169      26.896  26.619   0.621  1.00  0.00           H  
ATOM   2606  HE2 LYS A 169      27.740  28.444   1.903  1.00  0.00           H  
ATOM   2607  HE3 LYS A 169      28.121  29.224   0.520  1.00  0.00           H  
ATOM   2608  HZ1 LYS A 169      30.023  28.173   1.415  1.00  0.00           H  
ATOM   2609  HZ2 LYS A 169      29.259  26.731   1.355  1.00  0.00           H  
ATOM   2610  HZ3 LYS A 169      29.639  27.512  -0.028  1.00  0.00           H  
ATOM   2611  N   SER A 170      23.278  29.126  -2.505  1.00  0.00           N  
ATOM   2612  CA  SER A 170      23.320  30.288  -3.373  1.00  0.00           C  
ATOM   2613  C   SER A 170      22.160  31.247  -3.131  1.00  0.00           C  
ATOM   2614  O   SER A 170      22.376  32.456  -2.976  1.00  0.00           O  
ATOM   2615  CB  SER A 170      23.302  29.852  -4.851  1.00  0.00           C  
ATOM   2616  OG  SER A 170      21.973  29.460  -5.219  1.00  0.00           O  
ATOM   2617  H   SER A 170      23.336  28.219  -2.923  1.00  0.00           H  
ATOM   2618  HA  SER A 170      24.174  30.778  -3.200  1.00  0.00           H  
ATOM   2619  HB2 SER A 170      23.924  29.080  -4.978  1.00  0.00           H  
ATOM   2620  HB3 SER A 170      23.596  30.615  -5.427  1.00  0.00           H  
ATOM   2621  HG  SER A 170      21.962  29.177  -6.178  1.00  0.00           H  
ATOM   2622  N   ALA A 171      20.932  30.729  -3.115  1.00  0.00           N  
ATOM   2623  CA  ALA A 171      19.752  31.560  -2.894  1.00  0.00           C  
ATOM   2624  C   ALA A 171      19.728  32.103  -1.473  1.00  0.00           C  
ATOM   2625  O   ALA A 171      19.437  33.284  -1.255  1.00  0.00           O  
ATOM   2626  CB  ALA A 171      18.479  30.768  -3.187  1.00  0.00           C  
ATOM   2627  H   ALA A 171      20.816  29.746  -3.258  1.00  0.00           H  
ATOM   2628  HA  ALA A 171      19.791  32.335  -3.525  1.00  0.00           H  
ATOM   2629  HB1 ALA A 171      17.681  31.350  -3.031  1.00  0.00           H  
ATOM   2630  HB2 ALA A 171      18.488  30.463  -4.139  1.00  0.00           H  
ATOM   2631  HB3 ALA A 171      18.435  29.973  -2.582  1.00  0.00           H  
ATOM   2632  N   VAL A 172      20.037  31.257  -0.492  1.00  0.00           N  
ATOM   2633  CA  VAL A 172      20.052  31.684   0.904  1.00  0.00           C  
ATOM   2634  C   VAL A 172      20.988  32.879   1.079  1.00  0.00           C  
ATOM   2635  O   VAL A 172      20.620  33.932   1.594  1.00  0.00           O  
ATOM   2636  CB  VAL A 172      20.494  30.546   1.837  1.00  0.00           C  
ATOM   2637  CG1 VAL A 172      20.761  31.044   3.248  1.00  0.00           C  
ATOM   2638  CG2 VAL A 172      19.450  29.427   1.863  1.00  0.00           C  
ATOM   2639  H   VAL A 172      20.264  30.309  -0.716  1.00  0.00           H  
ATOM   2640  HA  VAL A 172      19.127  31.964   1.161  1.00  0.00           H  
ATOM   2641  HB  VAL A 172      21.346  30.165   1.478  1.00  0.00           H  
ATOM   2642 HG11 VAL A 172      21.045  30.277   3.824  1.00  0.00           H  
ATOM   2643 HG12 VAL A 172      21.486  31.732   3.227  1.00  0.00           H  
ATOM   2644 HG13 VAL A 172      19.927  31.450   3.622  1.00  0.00           H  
ATOM   2645 HG21 VAL A 172      19.757  28.698   2.475  1.00  0.00           H  
ATOM   2646 HG22 VAL A 172      18.578  29.792   2.190  1.00  0.00           H  
ATOM   2647 HG23 VAL A 172      19.332  29.060   0.940  1.00  0.00           H  
ATOM   2648  N   GLU A 173      22.227  32.704   0.628  1.00  0.00           N  
ATOM   2649  CA  GLU A 173      23.241  33.741   0.740  1.00  0.00           C  
ATOM   2650  C   GLU A 173      22.946  34.995  -0.055  1.00  0.00           C  
ATOM   2651  O   GLU A 173      23.209  36.109   0.437  1.00  0.00           O  
ATOM   2652  CB  GLU A 173      24.609  33.164   0.328  1.00  0.00           C  
ATOM   2653  CG  GLU A 173      25.158  32.242   1.410  1.00  0.00           C  
ATOM   2654  CD  GLU A 173      26.526  31.689   1.075  1.00  0.00           C  
ATOM   2655  OE1 GLU A 173      26.954  31.783  -0.098  1.00  0.00           O  
ATOM   2656  OE2 GLU A 173      27.168  31.157   2.013  1.00  0.00           O  
ATOM   2657  H   GLU A 173      22.469  31.834   0.199  1.00  0.00           H  
ATOM   2658  HA  GLU A 173      23.301  34.002   1.704  1.00  0.00           H  
ATOM   2659  HB2 GLU A 173      25.251  33.916   0.182  1.00  0.00           H  
ATOM   2660  HB3 GLU A 173      24.504  32.646  -0.521  1.00  0.00           H  
ATOM   2661  HG2 GLU A 173      24.525  31.477   1.528  1.00  0.00           H  
ATOM   2662  HG3 GLU A 173      25.223  32.757   2.265  1.00  0.00           H  
ATOM   2663  N   LYS A 174      22.422  34.871  -1.265  1.00  0.00           N  
ATOM   2664  CA  LYS A 174      22.138  36.039  -2.088  1.00  0.00           C  
ATOM   2665  C   LYS A 174      20.915  36.816  -1.645  1.00  0.00           C  
ATOM   2666  O   LYS A 174      20.912  38.055  -1.658  1.00  0.00           O  
ATOM   2667  CB  LYS A 174      21.988  35.598  -3.553  1.00  0.00           C  
ATOM   2668  CG  LYS A 174      21.740  36.758  -4.516  1.00  0.00           C  
ATOM   2669  CD  LYS A 174      21.803  36.267  -5.952  1.00  0.00           C  
ATOM   2670  CE  LYS A 174      21.448  37.362  -6.945  1.00  0.00           C  
ATOM   2671  NZ  LYS A 174      21.180  36.793  -8.305  1.00  0.00           N  
ATOM   2672  H   LYS A 174      22.218  33.959  -1.620  1.00  0.00           H  
ATOM   2673  HA  LYS A 174      22.926  36.652  -2.032  1.00  0.00           H  
ATOM   2674  HB2 LYS A 174      21.217  34.964  -3.615  1.00  0.00           H  
ATOM   2675  HB3 LYS A 174      22.827  35.130  -3.830  1.00  0.00           H  
ATOM   2676  HG2 LYS A 174      22.439  37.460  -4.375  1.00  0.00           H  
ATOM   2677  HG3 LYS A 174      20.836  37.147  -4.339  1.00  0.00           H  
ATOM   2678  HD2 LYS A 174      21.159  35.510  -6.063  1.00  0.00           H  
ATOM   2679  HD3 LYS A 174      22.731  35.946  -6.143  1.00  0.00           H  
ATOM   2680  HE2 LYS A 174      22.210  38.007  -7.005  1.00  0.00           H  
ATOM   2681  HE3 LYS A 174      20.630  37.841  -6.625  1.00  0.00           H  
ATOM   2682  HZ1 LYS A 174      20.950  37.533  -8.937  1.00  0.00           H  
ATOM   2683  HZ2 LYS A 174      21.995  36.316  -8.633  1.00  0.00           H  
ATOM   2684  HZ3 LYS A 174      20.416  36.150  -8.253  1.00  0.00           H  
ATOM   2685  N   PHE A 175      19.845  36.110  -1.267  1.00  0.00           N  
ATOM   2686  CA  PHE A 175      18.597  36.752  -0.887  1.00  0.00           C  
ATOM   2687  C   PHE A 175      18.277  36.769   0.587  1.00  0.00           C  
ATOM   2688  O   PHE A 175      17.309  37.448   0.984  1.00  0.00           O  
ATOM   2689  CB  PHE A 175      17.442  36.072  -1.667  1.00  0.00           C  
ATOM   2690  CG  PHE A 175      17.712  36.082  -3.148  1.00  0.00           C  
ATOM   2691  CD1 PHE A 175      17.542  37.238  -3.884  1.00  0.00           C  
ATOM   2692  CD2 PHE A 175      18.187  34.947  -3.780  1.00  0.00           C  
ATOM   2693  CE1 PHE A 175      17.801  37.254  -5.244  1.00  0.00           C  
ATOM   2694  CE2 PHE A 175      18.444  34.953  -5.139  1.00  0.00           C  
ATOM   2695  CZ  PHE A 175      18.251  36.110  -5.873  1.00  0.00           C  
ATOM   2696  H   PHE A 175      19.904  35.112  -1.245  1.00  0.00           H  
ATOM   2697  HA  PHE A 175      18.645  37.703  -1.193  1.00  0.00           H  
ATOM   2698  HB2 PHE A 175      16.591  36.565  -1.486  1.00  0.00           H  
ATOM   2699  HB3 PHE A 175      17.351  35.125  -1.358  1.00  0.00           H  
ATOM   2700  HD1 PHE A 175      17.229  38.072  -3.430  1.00  0.00           H  
ATOM   2701  HD2 PHE A 175      18.346  34.114  -3.249  1.00  0.00           H  
ATOM   2702  HE1 PHE A 175      17.662  38.093  -5.770  1.00  0.00           H  
ATOM   2703  HE2 PHE A 175      18.769  34.122  -5.591  1.00  0.00           H  
ATOM   2704  HZ  PHE A 175      18.437  36.118  -6.856  1.00  0.00           H  
ATOM   2705  N   GLY A 176      19.040  36.080   1.416  1.00  0.00           N  
ATOM   2706  CA  GLY A 176      18.781  36.073   2.858  1.00  0.00           C  
ATOM   2707  C   GLY A 176      17.363  35.614   3.153  1.00  0.00           C  
ATOM   2708  O   GLY A 176      16.838  34.693   2.510  1.00  0.00           O  
ATOM   2709  H   GLY A 176      19.809  35.553   1.053  1.00  0.00           H  
ATOM   2710  HA2 GLY A 176      18.907  36.998   3.218  1.00  0.00           H  
ATOM   2711  HA3 GLY A 176      19.425  35.451   3.303  1.00  0.00           H  
ATOM   2712  N   ASP A 177      16.670  36.288   4.057  1.00  0.00           N  
ATOM   2713  CA  ASP A 177      15.302  35.972   4.436  1.00  0.00           C  
ATOM   2714  C   ASP A 177      14.298  35.940   3.302  1.00  0.00           C  
ATOM   2715  O   ASP A 177      13.217  35.333   3.457  1.00  0.00           O  
ATOM   2716  CB  ASP A 177      14.825  36.957   5.527  1.00  0.00           C  
ATOM   2717  CG  ASP A 177      15.369  38.358   5.310  1.00  0.00           C  
ATOM   2718  OD1 ASP A 177      16.476  38.647   5.829  1.00  0.00           O  
ATOM   2719  OD2 ASP A 177      14.720  39.169   4.611  1.00  0.00           O  
ATOM   2720  H   ASP A 177      17.115  37.062   4.507  1.00  0.00           H  
ATOM   2721  HA  ASP A 177      15.313  35.060   4.846  1.00  0.00           H  
ATOM   2722  HB2 ASP A 177      15.135  36.625   6.418  1.00  0.00           H  
ATOM   2723  HB3 ASP A 177      13.826  36.994   5.514  1.00  0.00           H  
ATOM   2724  N   LYS A 178      14.561  36.526   2.146  1.00  0.00           N  
ATOM   2725  CA  LYS A 178      13.661  36.517   1.010  1.00  0.00           C  
ATOM   2726  C   LYS A 178      13.975  35.422   0.005  1.00  0.00           C  
ATOM   2727  O   LYS A 178      13.404  35.385  -1.094  1.00  0.00           O  
ATOM   2728  CB  LYS A 178      13.747  37.894   0.310  1.00  0.00           C  
ATOM   2729  CG  LYS A 178      13.432  39.052   1.245  1.00  0.00           C  
ATOM   2730  CD  LYS A 178      14.259  40.284   0.941  1.00  0.00           C  
ATOM   2731  CE  LYS A 178      15.691  40.198   1.442  1.00  0.00           C  
ATOM   2732  NZ  LYS A 178      16.675  40.000   0.334  1.00  0.00           N  
ATOM   2733  H   LYS A 178      15.434  37.004   2.050  1.00  0.00           H  
ATOM   2734  HA  LYS A 178      12.727  36.386   1.343  1.00  0.00           H  
ATOM   2735  HB2 LYS A 178      13.094  37.909  -0.448  1.00  0.00           H  
ATOM   2736  HB3 LYS A 178      14.674  38.014  -0.046  1.00  0.00           H  
ATOM   2737  HG2 LYS A 178      13.618  38.765   2.185  1.00  0.00           H  
ATOM   2738  HG3 LYS A 178      12.464  39.285   1.152  1.00  0.00           H  
ATOM   2739  HD2 LYS A 178      13.821  41.073   1.372  1.00  0.00           H  
ATOM   2740  HD3 LYS A 178      14.279  40.414  -0.050  1.00  0.00           H  
ATOM   2741  HE2 LYS A 178      15.763  39.428   2.076  1.00  0.00           H  
ATOM   2742  HE3 LYS A 178      15.914  41.047   1.921  1.00  0.00           H  
ATOM   2743  HZ1 LYS A 178      17.599  39.950   0.714  1.00  0.00           H  
ATOM   2744  HZ2 LYS A 178      16.467  39.150  -0.149  1.00  0.00           H  
ATOM   2745  HZ3 LYS A 178      16.618  40.768  -0.304  1.00  0.00           H  
ATOM   2746  N   TRP A 179      14.850  34.478   0.363  1.00  0.00           N  
ATOM   2747  CA  TRP A 179      15.223  33.391  -0.541  1.00  0.00           C  
ATOM   2748  C   TRP A 179      14.050  32.485  -0.890  1.00  0.00           C  
ATOM   2749  O   TRP A 179      14.044  31.865  -1.959  1.00  0.00           O  
ATOM   2750  CB  TRP A 179      16.389  32.590   0.013  1.00  0.00           C  
ATOM   2751  CG  TRP A 179      16.112  31.542   1.030  1.00  0.00           C  
ATOM   2752  CD1 TRP A 179      16.159  31.687   2.390  1.00  0.00           C  
ATOM   2753  CD2 TRP A 179      15.781  30.155   0.798  1.00  0.00           C  
ATOM   2754  NE1 TRP A 179      15.878  30.494   3.012  1.00  0.00           N  
ATOM   2755  CE2 TRP A 179      15.639  29.544   2.055  1.00  0.00           C  
ATOM   2756  CE3 TRP A 179      15.577  29.391  -0.355  1.00  0.00           C  
ATOM   2757  CZ2 TRP A 179      15.313  28.191   2.198  1.00  0.00           C  
ATOM   2758  CZ3 TRP A 179      15.252  28.055  -0.213  1.00  0.00           C  
ATOM   2759  CH2 TRP A 179      15.111  27.465   1.054  1.00  0.00           C  
ATOM   2760  H   TRP A 179      15.261  34.516   1.274  1.00  0.00           H  
ATOM   2761  HA  TRP A 179      15.534  33.811  -1.394  1.00  0.00           H  
ATOM   2762  HB2 TRP A 179      17.024  33.242   0.427  1.00  0.00           H  
ATOM   2763  HB3 TRP A 179      16.832  32.139  -0.762  1.00  0.00           H  
ATOM   2764  HD1 TRP A 179      16.369  32.542   2.865  1.00  0.00           H  
ATOM   2765  HE1 TRP A 179      15.852  30.344   4.000  1.00  0.00           H  
ATOM   2766  HE3 TRP A 179      15.664  29.802  -1.262  1.00  0.00           H  
ATOM   2767  HZ2 TRP A 179      15.231  27.770   3.101  1.00  0.00           H  
ATOM   2768  HZ3 TRP A 179      15.114  27.496  -1.031  1.00  0.00           H  
ATOM   2769  HH2 TRP A 179      14.859  26.500   1.122  1.00  0.00           H  
ATOM   2770  N   THR A 180      13.046  32.397  -0.021  1.00  0.00           N  
ATOM   2771  CA  THR A 180      11.879  31.570  -0.244  1.00  0.00           C  
ATOM   2772  C   THR A 180      10.795  32.245  -1.068  1.00  0.00           C  
ATOM   2773  O   THR A 180       9.747  31.632  -1.331  1.00  0.00           O  
ATOM   2774  CB  THR A 180      11.285  31.062   1.089  1.00  0.00           C  
ATOM   2775  OG1 THR A 180      10.988  32.173   1.947  1.00  0.00           O  
ATOM   2776  CG2 THR A 180      12.280  30.138   1.778  1.00  0.00           C  
ATOM   2777  H   THR A 180      13.100  32.927   0.825  1.00  0.00           H  
ATOM   2778  HA  THR A 180      12.181  30.766  -0.757  1.00  0.00           H  
ATOM   2779  HB  THR A 180      10.442  30.557   0.902  1.00  0.00           H  
ATOM   2780  HG1 THR A 180      10.604  31.837   2.807  1.00  0.00           H  
ATOM   2781 HG21 THR A 180      11.891  29.812   2.640  1.00  0.00           H  
ATOM   2782 HG22 THR A 180      12.476  29.357   1.185  1.00  0.00           H  
ATOM   2783 HG23 THR A 180      13.126  30.638   1.962  1.00  0.00           H  
ATOM   2784  N   GLN A 181      11.007  33.490  -1.503  1.00  0.00           N  
ATOM   2785  CA  GLN A 181      10.013  34.147  -2.362  1.00  0.00           C  
ATOM   2786  C   GLN A 181      10.016  33.430  -3.701  1.00  0.00           C  
ATOM   2787  O   GLN A 181      11.072  32.970  -4.161  1.00  0.00           O  
ATOM   2788  CB  GLN A 181      10.359  35.626  -2.544  1.00  0.00           C  
ATOM   2789  CG  GLN A 181       9.969  36.505  -1.361  1.00  0.00           C  
ATOM   2790  CD  GLN A 181       8.484  36.422  -1.041  1.00  0.00           C  
ATOM   2791  OE1 GLN A 181       8.095  35.851  -0.013  1.00  0.00           O  
ATOM   2792  NE2 GLN A 181       7.654  36.962  -1.921  1.00  0.00           N  
ATOM   2793  H   GLN A 181      11.842  33.975  -1.244  1.00  0.00           H  
ATOM   2794  HA  GLN A 181       9.108  34.067  -1.944  1.00  0.00           H  
ATOM   2795  HB2 GLN A 181       9.883  35.963  -3.356  1.00  0.00           H  
ATOM   2796  HB3 GLN A 181      11.347  35.703  -2.681  1.00  0.00           H  
ATOM   2797  HG2 GLN A 181      10.198  37.454  -1.577  1.00  0.00           H  
ATOM   2798  HG3 GLN A 181      10.487  36.211  -0.558  1.00  0.00           H  
ATOM   2799 HE21 GLN A 181       8.015  37.413  -2.737  1.00  0.00           H  
ATOM   2800 HE22 GLN A 181       6.667  36.919  -1.769  1.00  0.00           H  
ATOM   2801  N   PRO A 182       8.886  33.329  -4.355  1.00  0.00           N  
ATOM   2802  CA  PRO A 182       8.740  32.667  -5.639  1.00  0.00           C  
ATOM   2803  C   PRO A 182       9.819  33.030  -6.633  1.00  0.00           C  
ATOM   2804  O   PRO A 182      10.388  32.136  -7.285  1.00  0.00           O  
ATOM   2805  CB  PRO A 182       7.335  33.023  -6.176  1.00  0.00           C  
ATOM   2806  CG  PRO A 182       6.608  33.332  -4.890  1.00  0.00           C  
ATOM   2807  CD  PRO A 182       7.607  33.848  -3.863  1.00  0.00           C  
ATOM   2808  HA  PRO A 182       8.775  31.679  -5.487  1.00  0.00           H  
ATOM   2809  HB2 PRO A 182       7.364  33.818  -6.782  1.00  0.00           H  
ATOM   2810  HB3 PRO A 182       6.919  32.251  -6.657  1.00  0.00           H  
ATOM   2811  HG2 PRO A 182       5.911  34.029  -5.059  1.00  0.00           H  
ATOM   2812  HG3 PRO A 182       6.172  32.501  -4.544  1.00  0.00           H  
ATOM   2813  HD2 PRO A 182       7.611  34.848  -3.837  1.00  0.00           H  
ATOM   2814  HD3 PRO A 182       7.402  33.492  -2.952  1.00  0.00           H  
ATOM   2815  N   ALA A 183      10.175  34.310  -6.775  1.00  0.00           N  
ATOM   2816  CA  ALA A 183      11.207  34.716  -7.719  1.00  0.00           C  
ATOM   2817  C   ALA A 183      12.610  34.279  -7.334  1.00  0.00           C  
ATOM   2818  O   ALA A 183      13.504  34.255  -8.204  1.00  0.00           O  
ATOM   2819  CB  ALA A 183      11.168  36.236  -7.899  1.00  0.00           C  
ATOM   2820  H   ALA A 183       9.721  35.007  -6.219  1.00  0.00           H  
ATOM   2821  HA  ALA A 183      10.991  34.300  -8.602  1.00  0.00           H  
ATOM   2822  HB1 ALA A 183      11.877  36.513  -8.547  1.00  0.00           H  
ATOM   2823  HB2 ALA A 183      10.272  36.507  -8.249  1.00  0.00           H  
ATOM   2824  HB3 ALA A 183      11.330  36.680  -7.018  1.00  0.00           H  
ATOM   2825  N   ASN A 184      12.871  33.946  -6.078  1.00  0.00           N  
ATOM   2826  CA  ASN A 184      14.182  33.581  -5.602  1.00  0.00           C  
ATOM   2827  C   ASN A 184      14.405  32.120  -5.250  1.00  0.00           C  
ATOM   2828  O   ASN A 184      15.538  31.617  -5.313  1.00  0.00           O  
ATOM   2829  CB  ASN A 184      14.480  34.378  -4.298  1.00  0.00           C  
ATOM   2830  CG  ASN A 184      14.338  35.870  -4.482  1.00  0.00           C  
ATOM   2831  OD1 ASN A 184      14.556  36.400  -5.578  1.00  0.00           O  
ATOM   2832  ND2 ASN A 184      13.987  36.572  -3.415  1.00  0.00           N  
ATOM   2833  H   ASN A 184      12.115  33.948  -5.423  1.00  0.00           H  
ATOM   2834  HA  ASN A 184      14.854  33.845  -6.294  1.00  0.00           H  
ATOM   2835  HB2 ASN A 184      15.416  34.179  -4.008  1.00  0.00           H  
ATOM   2836  HB3 ASN A 184      13.841  34.081  -3.588  1.00  0.00           H  
ATOM   2837 HD21 ASN A 184      13.819  36.109  -2.545  1.00  0.00           H  
ATOM   2838 HD22 ASN A 184      13.890  37.565  -3.480  1.00  0.00           H  
ATOM   2839  N   ILE A 185      13.356  31.446  -4.801  1.00  0.00           N  
ATOM   2840  CA  ILE A 185      13.436  30.070  -4.343  1.00  0.00           C  
ATOM   2841  C   ILE A 185      13.887  29.061  -5.370  1.00  0.00           C  
ATOM   2842  O   ILE A 185      13.642  29.167  -6.574  1.00  0.00           O  
ATOM   2843  CB  ILE A 185      12.053  29.670  -3.742  1.00  0.00           C  
ATOM   2844  CG1 ILE A 185      12.218  28.513  -2.750  1.00  0.00           C  
ATOM   2845  CG2 ILE A 185      11.041  29.343  -4.818  1.00  0.00           C  
ATOM   2846  CD1 ILE A 185      10.947  28.203  -1.965  1.00  0.00           C  
ATOM   2847  H   ILE A 185      12.468  31.906  -4.776  1.00  0.00           H  
ATOM   2848  HA  ILE A 185      14.100  30.046  -3.596  1.00  0.00           H  
ATOM   2849  HB  ILE A 185      11.707  30.457  -3.232  1.00  0.00           H  
ATOM   2850 HG12 ILE A 185      12.941  28.752  -2.102  1.00  0.00           H  
ATOM   2851 HG13 ILE A 185      12.484  27.694  -3.259  1.00  0.00           H  
ATOM   2852 HG21 ILE A 185      10.171  29.093  -4.393  1.00  0.00           H  
ATOM   2853 HG22 ILE A 185      10.907  30.142  -5.404  1.00  0.00           H  
ATOM   2854 HG23 ILE A 185      11.375  28.578  -5.369  1.00  0.00           H  
ATOM   2855 HD11 ILE A 185      11.119  27.443  -1.338  1.00  0.00           H  
ATOM   2856 HD12 ILE A 185      10.673  29.010  -1.442  1.00  0.00           H  
ATOM   2857 HD13 ILE A 185      10.216  27.953  -2.600  1.00  0.00           H  
ATOM   2858  N   VAL A 186      14.609  28.037  -4.908  1.00  0.00           N  
ATOM   2859  CA  VAL A 186      15.067  26.914  -5.723  1.00  0.00           C  
ATOM   2860  C   VAL A 186      14.725  25.647  -4.917  1.00  0.00           C  
ATOM   2861  O   VAL A 186      15.029  25.610  -3.721  1.00  0.00           O  
ATOM   2862  CB  VAL A 186      16.545  26.938  -6.092  1.00  0.00           C  
ATOM   2863  CG1 VAL A 186      16.922  25.670  -6.858  1.00  0.00           C  
ATOM   2864  CG2 VAL A 186      16.899  28.152  -6.956  1.00  0.00           C  
ATOM   2865  H   VAL A 186      14.853  28.039  -3.938  1.00  0.00           H  
ATOM   2866  HA  VAL A 186      14.533  26.902  -6.568  1.00  0.00           H  
ATOM   2867  HB  VAL A 186      17.084  26.976  -5.251  1.00  0.00           H  
ATOM   2868 HG11 VAL A 186      17.893  25.699  -7.093  1.00  0.00           H  
ATOM   2869 HG12 VAL A 186      16.741  24.869  -6.287  1.00  0.00           H  
ATOM   2870 HG13 VAL A 186      16.378  25.612  -7.695  1.00  0.00           H  
ATOM   2871 HG21 VAL A 186      17.874  28.131  -7.176  1.00  0.00           H  
ATOM   2872 HG22 VAL A 186      16.366  28.126  -7.802  1.00  0.00           H  
ATOM   2873 HG23 VAL A 186      16.688  28.991  -6.454  1.00  0.00           H  
ATOM   2874  N   THR A 187      14.028  24.696  -5.522  1.00  0.00           N  
ATOM   2875  CA  THR A 187      13.576  23.499  -4.800  1.00  0.00           C  
ATOM   2876  C   THR A 187      13.971  22.186  -5.455  1.00  0.00           C  
ATOM   2877  O   THR A 187      14.227  22.127  -6.660  1.00  0.00           O  
ATOM   2878  CB  THR A 187      12.028  23.533  -4.679  1.00  0.00           C  
ATOM   2879  OG1 THR A 187      11.460  23.606  -5.988  1.00  0.00           O  
ATOM   2880  CG2 THR A 187      11.558  24.721  -3.848  1.00  0.00           C  
ATOM   2881  H   THR A 187      13.805  24.795  -6.492  1.00  0.00           H  
ATOM   2882  HA  THR A 187      13.965  23.521  -3.879  1.00  0.00           H  
ATOM   2883  HB  THR A 187      11.720  22.689  -4.240  1.00  0.00           H  
ATOM   2884  HG1 THR A 187      10.463  23.628  -5.918  1.00  0.00           H  
ATOM   2885 HG21 THR A 187      10.560  24.713  -3.790  1.00  0.00           H  
ATOM   2886 HG22 THR A 187      11.946  24.659  -2.928  1.00  0.00           H  
ATOM   2887 HG23 THR A 187      11.860  25.571  -4.280  1.00  0.00           H  
ATOM   2888  N   ASN A 188      14.039  21.097  -4.659  1.00  0.00           N  
ATOM   2889  CA  ASN A 188      14.432  19.804  -5.226  1.00  0.00           C  
ATOM   2890  C   ASN A 188      13.384  18.712  -5.053  1.00  0.00           C  
ATOM   2891  O   ASN A 188      13.650  17.546  -5.402  1.00  0.00           O  
ATOM   2892  CB  ASN A 188      15.779  19.351  -4.656  1.00  0.00           C  
ATOM   2893  CG  ASN A 188      15.661  18.768  -3.255  1.00  0.00           C  
ATOM   2894  OD1 ASN A 188      14.984  19.350  -2.395  1.00  0.00           O  
ATOM   2895  ND2 ASN A 188      16.297  17.626  -3.029  1.00  0.00           N  
ATOM   2896  H   ASN A 188      13.822  21.173  -3.686  1.00  0.00           H  
ATOM   2897  HA  ASN A 188      14.558  19.939  -6.209  1.00  0.00           H  
ATOM   2898  HB2 ASN A 188      16.393  20.139  -4.623  1.00  0.00           H  
ATOM   2899  HB3 ASN A 188      16.164  18.654  -5.261  1.00  0.00           H  
ATOM   2900 HD21 ASN A 188      16.830  17.198  -3.759  1.00  0.00           H  
ATOM   2901 HD22 ASN A 188      16.243  17.193  -2.129  1.00  0.00           H  
ATOM   2902  N   GLY A 189      12.204  19.054  -4.537  1.00  0.00           N  
ATOM   2903  CA  GLY A 189      11.127  18.060  -4.381  1.00  0.00           C  
ATOM   2904  C   GLY A 189      10.362  17.957  -5.696  1.00  0.00           C  
ATOM   2905  O   GLY A 189      10.763  18.530  -6.732  1.00  0.00           O  
ATOM   2906  H   GLY A 189      12.047  19.999  -4.251  1.00  0.00           H  
ATOM   2907  HA2 GLY A 189      10.506  18.348  -3.652  1.00  0.00           H  
ATOM   2908  HA3 GLY A 189      11.521  17.170  -4.150  1.00  0.00           H  
ATOM   2909  N   ALA A 190       9.215  17.268  -5.679  1.00  0.00           N  
ATOM   2910  CA  ALA A 190       8.437  17.093  -6.902  1.00  0.00           C  
ATOM   2911  C   ALA A 190       7.803  18.371  -7.406  1.00  0.00           C  
ATOM   2912  O   ALA A 190       7.301  18.435  -8.546  1.00  0.00           O  
ATOM   2913  CB  ALA A 190       7.367  16.021  -6.670  1.00  0.00           C  
ATOM   2914  H   ALA A 190       8.888  16.870  -4.822  1.00  0.00           H  
ATOM   2915  HA  ALA A 190       9.056  16.758  -7.613  1.00  0.00           H  
ATOM   2916  HB1 ALA A 190       6.832  15.898  -7.506  1.00  0.00           H  
ATOM   2917  HB2 ALA A 190       7.808  15.157  -6.426  1.00  0.00           H  
ATOM   2918  HB3 ALA A 190       6.763  16.308  -5.926  1.00  0.00           H  
ATOM   2919  N   TYR A 191       7.699  19.403  -6.570  1.00  0.00           N  
ATOM   2920  CA  TYR A 191       7.074  20.662  -6.887  1.00  0.00           C  
ATOM   2921  C   TYR A 191       7.977  21.874  -6.699  1.00  0.00           C  
ATOM   2922  O   TYR A 191       9.034  21.823  -6.062  1.00  0.00           O  
ATOM   2923  CB  TYR A 191       5.786  20.840  -5.992  1.00  0.00           C  
ATOM   2924  CG  TYR A 191       4.789  19.756  -6.393  1.00  0.00           C  
ATOM   2925  CD1 TYR A 191       3.935  19.954  -7.468  1.00  0.00           C  
ATOM   2926  CD2 TYR A 191       4.796  18.512  -5.770  1.00  0.00           C  
ATOM   2927  CE1 TYR A 191       3.076  18.957  -7.893  1.00  0.00           C  
ATOM   2928  CE2 TYR A 191       3.966  17.497  -6.208  1.00  0.00           C  
ATOM   2929  CZ  TYR A 191       3.110  17.729  -7.266  1.00  0.00           C  
ATOM   2930  OH  TYR A 191       2.279  16.718  -7.701  1.00  0.00           O  
ATOM   2931  H   TYR A 191       8.084  19.296  -5.653  1.00  0.00           H  
ATOM   2932  HA  TYR A 191       6.786  20.634  -7.844  1.00  0.00           H  
ATOM   2933  HB2 TYR A 191       5.387  21.744  -6.146  1.00  0.00           H  
ATOM   2934  HB3 TYR A 191       6.026  20.742  -5.026  1.00  0.00           H  
ATOM   2935  HD1 TYR A 191       3.941  20.833  -7.944  1.00  0.00           H  
ATOM   2936  HD2 TYR A 191       5.409  18.350  -4.996  1.00  0.00           H  
ATOM   2937  HE1 TYR A 191       2.439  19.124  -8.645  1.00  0.00           H  
ATOM   2938  HE2 TYR A 191       3.985  16.602  -5.762  1.00  0.00           H  
ATOM   2939  HH  TYR A 191       2.299  15.826  -7.250  1.00  0.00           H  
ATOM   2940  N   LYS A 192       7.554  22.991  -7.288  1.00  0.00           N  
ATOM   2941  CA  LYS A 192       8.220  24.269  -7.201  1.00  0.00           C  
ATOM   2942  C   LYS A 192       7.173  25.302  -6.722  1.00  0.00           C  
ATOM   2943  O   LYS A 192       5.974  25.098  -6.957  1.00  0.00           O  
ATOM   2944  CB  LYS A 192       8.737  24.790  -8.536  1.00  0.00           C  
ATOM   2945  CG  LYS A 192       9.464  23.824  -9.421  1.00  0.00           C  
ATOM   2946  CD  LYS A 192      10.035  24.498 -10.648  1.00  0.00           C  
ATOM   2947  CE  LYS A 192       8.966  24.902 -11.646  1.00  0.00           C  
ATOM   2948  NZ  LYS A 192       9.600  25.441 -12.897  1.00  0.00           N  
ATOM   2949  H   LYS A 192       6.715  22.941  -7.829  1.00  0.00           H  
ATOM   2950  HA  LYS A 192       8.971  24.217  -6.543  1.00  0.00           H  
ATOM   2951  HB2 LYS A 192       9.362  25.546  -8.341  1.00  0.00           H  
ATOM   2952  HB3 LYS A 192       7.950  25.132  -9.049  1.00  0.00           H  
ATOM   2953  HG2 LYS A 192       8.827  23.110  -9.712  1.00  0.00           H  
ATOM   2954  HG3 LYS A 192      10.212  23.411  -8.902  1.00  0.00           H  
ATOM   2955  HD2 LYS A 192      10.667  23.865 -11.095  1.00  0.00           H  
ATOM   2956  HD3 LYS A 192      10.531  25.318 -10.361  1.00  0.00           H  
ATOM   2957  HE2 LYS A 192       8.385  25.607 -11.240  1.00  0.00           H  
ATOM   2958  HE3 LYS A 192       8.410  24.103 -11.875  1.00  0.00           H  
ATOM   2959  HZ1 LYS A 192       8.886  25.703 -13.546  1.00  0.00           H  
ATOM   2960  HZ2 LYS A 192      10.156  26.241 -12.671  1.00  0.00           H  
ATOM   2961  HZ3 LYS A 192      10.180  24.737 -13.306  1.00  0.00           H  
ATOM   2962  N   LEU A 193       7.661  26.366  -6.104  1.00  0.00           N  
ATOM   2963  CA  LEU A 193       6.741  27.396  -5.623  1.00  0.00           C  
ATOM   2964  C   LEU A 193       6.331  28.336  -6.748  1.00  0.00           C  
ATOM   2965  O   LEU A 193       7.188  28.979  -7.359  1.00  0.00           O  
ATOM   2966  CB  LEU A 193       7.398  28.187  -4.483  1.00  0.00           C  
ATOM   2967  CG  LEU A 193       6.581  29.355  -3.916  1.00  0.00           C  
ATOM   2968  CD1 LEU A 193       5.330  28.845  -3.205  1.00  0.00           C  
ATOM   2969  CD2 LEU A 193       7.442  30.195  -2.974  1.00  0.00           C  
ATOM   2970  H   LEU A 193       8.647  26.464  -5.968  1.00  0.00           H  
ATOM   2971  HA  LEU A 193       5.920  26.948  -5.268  1.00  0.00           H  
ATOM   2972  HB2 LEU A 193       8.262  28.556  -4.825  1.00  0.00           H  
ATOM   2973  HB3 LEU A 193       7.581  27.550  -3.734  1.00  0.00           H  
ATOM   2974  HG  LEU A 193       6.293  29.935  -4.678  1.00  0.00           H  
ATOM   2975 HD11 LEU A 193       4.813  29.621  -2.843  1.00  0.00           H  
ATOM   2976 HD12 LEU A 193       4.762  28.338  -3.853  1.00  0.00           H  
ATOM   2977 HD13 LEU A 193       5.596  28.242  -2.453  1.00  0.00           H  
ATOM   2978 HD21 LEU A 193       6.898  30.952  -2.612  1.00  0.00           H  
ATOM   2979 HD22 LEU A 193       7.764  29.624  -2.219  1.00  0.00           H  
ATOM   2980 HD23 LEU A 193       8.227  30.558  -3.475  1.00  0.00           H  
ATOM   2981  N   LYS A 194       5.036  28.447  -7.010  1.00  0.00           N  
ATOM   2982  CA  LYS A 194       4.544  29.354  -8.034  1.00  0.00           C  
ATOM   2983  C   LYS A 194       4.070  30.670  -7.434  1.00  0.00           C  
ATOM   2984  O   LYS A 194       4.445  31.753  -7.886  1.00  0.00           O  
ATOM   2985  CB  LYS A 194       3.388  28.710  -8.813  1.00  0.00           C  
ATOM   2986  CG  LYS A 194       2.846  29.659  -9.881  1.00  0.00           C  
ATOM   2987  CD  LYS A 194       1.747  29.000 -10.694  1.00  0.00           C  
ATOM   2988  CE  LYS A 194       1.247  29.969 -11.765  1.00  0.00           C  
ATOM   2989  NZ  LYS A 194       0.762  29.242 -12.971  1.00  0.00           N  
ATOM   2990  H   LYS A 194       4.383  27.895  -6.492  1.00  0.00           H  
ATOM   2991  HA  LYS A 194       5.289  29.546  -8.673  1.00  0.00           H  
ATOM   2992  HB2 LYS A 194       2.652  28.482  -8.176  1.00  0.00           H  
ATOM   2993  HB3 LYS A 194       3.717  27.875  -9.255  1.00  0.00           H  
ATOM   2994  HG2 LYS A 194       3.592  29.921 -10.493  1.00  0.00           H  
ATOM   2995  HG3 LYS A 194       2.478  30.475  -9.436  1.00  0.00           H  
ATOM   2996  HD2 LYS A 194       0.989  28.752 -10.090  1.00  0.00           H  
ATOM   2997  HD3 LYS A 194       2.106  28.176 -11.133  1.00  0.00           H  
ATOM   2998  HE2 LYS A 194       1.996  30.576 -12.030  1.00  0.00           H  
ATOM   2999  HE3 LYS A 194       0.496  30.511 -11.388  1.00  0.00           H  
ATOM   3000  HZ1 LYS A 194       0.442  29.901 -13.652  1.00  0.00           H  
ATOM   3001  HZ2 LYS A 194       1.509  28.700 -13.357  1.00  0.00           H  
ATOM   3002  HZ3 LYS A 194       0.009  28.636 -12.715  1.00  0.00           H  
ATOM   3003  N   ASN A 195       3.186  30.602  -6.441  1.00  0.00           N  
ATOM   3004  CA  ASN A 195       2.612  31.759  -5.788  1.00  0.00           C  
ATOM   3005  C   ASN A 195       2.572  31.597  -4.264  1.00  0.00           C  
ATOM   3006  O   ASN A 195       2.367  30.490  -3.769  1.00  0.00           O  
ATOM   3007  CB  ASN A 195       1.140  31.979  -6.197  1.00  0.00           C  
ATOM   3008  CG  ASN A 195       0.911  32.162  -7.671  1.00  0.00           C  
ATOM   3009  OD1 ASN A 195       1.119  33.248  -8.224  1.00  0.00           O  
ATOM   3010  ND2 ASN A 195       0.505  31.087  -8.346  1.00  0.00           N  
ATOM   3011  H   ASN A 195       2.901  29.696  -6.127  1.00  0.00           H  
ATOM   3012  HA  ASN A 195       3.146  32.571  -6.022  1.00  0.00           H  
ATOM   3013  HB2 ASN A 195       0.806  32.796  -5.727  1.00  0.00           H  
ATOM   3014  HB3 ASN A 195       0.613  31.184  -5.897  1.00  0.00           H  
ATOM   3015 HD21 ASN A 195       0.347  30.225  -7.865  1.00  0.00           H  
ATOM   3016 HD22 ASN A 195       0.359  31.143  -9.334  1.00  0.00           H  
ATOM   3017  N   TRP A 196       2.725  32.706  -3.554  1.00  0.00           N  
ATOM   3018  CA  TRP A 196       2.631  32.700  -2.103  1.00  0.00           C  
ATOM   3019  C   TRP A 196       1.983  34.019  -1.635  1.00  0.00           C  
ATOM   3020  O   TRP A 196       2.654  35.038  -1.498  1.00  0.00           O  
ATOM   3021  CB  TRP A 196       3.941  32.473  -1.386  1.00  0.00           C  
ATOM   3022  CG  TRP A 196       3.849  32.409   0.114  1.00  0.00           C  
ATOM   3023  CD1 TRP A 196       2.725  32.347   0.894  1.00  0.00           C  
ATOM   3024  CD2 TRP A 196       4.959  32.332   1.023  1.00  0.00           C  
ATOM   3025  NE1 TRP A 196       3.064  32.274   2.215  1.00  0.00           N  
ATOM   3026  CE2 TRP A 196       4.430  32.259   2.327  1.00  0.00           C  
ATOM   3027  CE3 TRP A 196       6.352  32.336   0.853  1.00  0.00           C  
ATOM   3028  CZ2 TRP A 196       5.239  32.193   3.461  1.00  0.00           C  
ATOM   3029  CZ3 TRP A 196       7.152  32.276   1.982  1.00  0.00           C  
ATOM   3030  CH2 TRP A 196       6.598  32.201   3.271  1.00  0.00           C  
ATOM   3031  H   TRP A 196       2.909  33.567  -4.028  1.00  0.00           H  
ATOM   3032  HA  TRP A 196       2.015  31.955  -1.845  1.00  0.00           H  
ATOM   3033  HB2 TRP A 196       4.559  33.222  -1.626  1.00  0.00           H  
ATOM   3034  HB3 TRP A 196       4.325  31.608  -1.709  1.00  0.00           H  
ATOM   3035  HD1 TRP A 196       1.788  32.354   0.545  1.00  0.00           H  
ATOM   3036  HE1 TRP A 196       2.419  32.237   2.978  1.00  0.00           H  
ATOM   3037  HE3 TRP A 196       6.757  32.381  -0.060  1.00  0.00           H  
ATOM   3038  HZ2 TRP A 196       4.844  32.142   4.378  1.00  0.00           H  
ATOM   3039  HZ3 TRP A 196       8.146  32.286   1.877  1.00  0.00           H  
ATOM   3040  HH2 TRP A 196       7.205  32.153   4.064  1.00  0.00           H  
ATOM   3041  N   VAL A 197       0.676  33.938  -1.417  1.00  0.00           N  
ATOM   3042  CA  VAL A 197      -0.091  35.088  -0.932  1.00  0.00           C  
ATOM   3043  C   VAL A 197      -0.359  34.825   0.556  1.00  0.00           C  
ATOM   3044  O   VAL A 197      -1.139  33.922   0.875  1.00  0.00           O  
ATOM   3045  CB  VAL A 197      -1.419  35.271  -1.670  1.00  0.00           C  
ATOM   3046  CG1 VAL A 197      -2.089  36.587  -1.272  1.00  0.00           C  
ATOM   3047  CG2 VAL A 197      -1.234  35.238  -3.185  1.00  0.00           C  
ATOM   3048  H   VAL A 197       0.205  33.073  -1.588  1.00  0.00           H  
ATOM   3049  HA  VAL A 197       0.459  35.918  -1.028  1.00  0.00           H  
ATOM   3050  HB  VAL A 197      -2.027  34.520  -1.412  1.00  0.00           H  
ATOM   3051 HG11 VAL A 197      -2.953  36.684  -1.766  1.00  0.00           H  
ATOM   3052 HG12 VAL A 197      -2.266  36.587  -0.288  1.00  0.00           H  
ATOM   3053 HG13 VAL A 197      -1.486  37.351  -1.502  1.00  0.00           H  
ATOM   3054 HG21 VAL A 197      -2.120  35.360  -3.632  1.00  0.00           H  
ATOM   3055 HG22 VAL A 197      -0.617  35.975  -3.462  1.00  0.00           H  
ATOM   3056 HG23 VAL A 197      -0.844  34.357  -3.454  1.00  0.00           H  
ATOM   3057  N   VAL A 198       0.323  35.567   1.418  1.00  0.00           N  
ATOM   3058  CA  VAL A 198       0.156  35.354   2.863  1.00  0.00           C  
ATOM   3059  C   VAL A 198      -1.300  35.488   3.265  1.00  0.00           C  
ATOM   3060  O   VAL A 198      -2.023  36.414   2.889  1.00  0.00           O  
ATOM   3061  CB  VAL A 198       1.083  36.263   3.668  1.00  0.00           C  
ATOM   3062  CG1 VAL A 198       0.799  36.205   5.160  1.00  0.00           C  
ATOM   3063  CG2 VAL A 198       2.539  35.858   3.411  1.00  0.00           C  
ATOM   3064  H   VAL A 198       0.950  36.271   1.085  1.00  0.00           H  
ATOM   3065  HA  VAL A 198       0.429  34.411   3.055  1.00  0.00           H  
ATOM   3066  HB  VAL A 198       0.955  37.204   3.356  1.00  0.00           H  
ATOM   3067 HG11 VAL A 198       1.428  36.814   5.643  1.00  0.00           H  
ATOM   3068 HG12 VAL A 198      -0.143  36.495   5.332  1.00  0.00           H  
ATOM   3069 HG13 VAL A 198       0.925  35.268   5.487  1.00  0.00           H  
ATOM   3070 HG21 VAL A 198       3.148  36.452   3.937  1.00  0.00           H  
ATOM   3071 HG22 VAL A 198       2.675  34.908   3.692  1.00  0.00           H  
ATOM   3072 HG23 VAL A 198       2.744  35.950   2.436  1.00  0.00           H  
ATOM   3073  N   ASN A 199      -1.785  34.488   4.001  1.00  0.00           N  
ATOM   3074  CA  ASN A 199      -3.142  34.389   4.485  1.00  0.00           C  
ATOM   3075  C   ASN A 199      -4.170  34.213   3.380  1.00  0.00           C  
ATOM   3076  O   ASN A 199      -5.363  34.473   3.559  1.00  0.00           O  
ATOM   3077  CB  ASN A 199      -3.496  35.592   5.383  1.00  0.00           C  
ATOM   3078  CG  ASN A 199      -2.922  35.428   6.780  1.00  0.00           C  
ATOM   3079  OD1 ASN A 199      -2.475  36.379   7.421  1.00  0.00           O  
ATOM   3080  ND2 ASN A 199      -2.922  34.190   7.275  1.00  0.00           N  
ATOM   3081  H   ASN A 199      -1.158  33.746   4.237  1.00  0.00           H  
ATOM   3082  HA  ASN A 199      -3.188  33.572   5.060  1.00  0.00           H  
ATOM   3083  HB2 ASN A 199      -4.491  35.669   5.447  1.00  0.00           H  
ATOM   3084  HB3 ASN A 199      -3.123  36.425   4.974  1.00  0.00           H  
ATOM   3085 HD21 ASN A 199      -3.291  33.435   6.733  1.00  0.00           H  
ATOM   3086 HD22 ASN A 199      -2.553  34.017   8.188  1.00  0.00           H  
ATOM   3087  N   GLU A 200      -3.728  33.715   2.230  1.00  0.00           N  
ATOM   3088  CA  GLU A 200      -4.628  33.494   1.101  1.00  0.00           C  
ATOM   3089  C   GLU A 200      -4.350  32.112   0.519  1.00  0.00           C  
ATOM   3090  O   GLU A 200      -5.211  31.231   0.577  1.00  0.00           O  
ATOM   3091  CB  GLU A 200      -4.435  34.596   0.076  1.00  0.00           C  
ATOM   3092  CG  GLU A 200      -5.660  35.066  -0.672  1.00  0.00           C  
ATOM   3093  CD  GLU A 200      -5.582  34.841  -2.168  1.00  0.00           C  
ATOM   3094  OE1 GLU A 200      -4.478  34.946  -2.751  1.00  0.00           O  
ATOM   3095  OE2 GLU A 200      -6.637  34.561  -2.785  1.00  0.00           O  
ATOM   3096  H   GLU A 200      -2.759  33.487   2.136  1.00  0.00           H  
ATOM   3097  HA  GLU A 200      -5.572  33.521   1.430  1.00  0.00           H  
ATOM   3098  HB2 GLU A 200      -3.778  34.265  -0.601  1.00  0.00           H  
ATOM   3099  HB3 GLU A 200      -4.052  35.387   0.553  1.00  0.00           H  
ATOM   3100  HG2 GLU A 200      -5.776  36.045  -0.505  1.00  0.00           H  
ATOM   3101  HG3 GLU A 200      -6.455  34.572  -0.319  1.00  0.00           H  
ATOM   3102  N   ARG A 201      -3.138  31.925  -0.014  1.00  0.00           N  
ATOM   3103  CA  ARG A 201      -2.822  30.622  -0.590  1.00  0.00           C  
ATOM   3104  C   ARG A 201      -1.352  30.478  -0.954  1.00  0.00           C  
ATOM   3105  O   ARG A 201      -0.614  31.439  -1.140  1.00  0.00           O  
ATOM   3106  CB  ARG A 201      -3.649  30.421  -1.884  1.00  0.00           C  
ATOM   3107  CG  ARG A 201      -3.196  31.347  -3.013  1.00  0.00           C  
ATOM   3108  CD  ARG A 201      -4.142  31.282  -4.209  1.00  0.00           C  
ATOM   3109  NE  ARG A 201      -5.493  31.673  -3.839  1.00  0.00           N  
ATOM   3110  CZ  ARG A 201      -6.582  30.921  -3.802  1.00  0.00           C  
ATOM   3111  NH1 ARG A 201      -6.580  29.646  -4.175  1.00  0.00           N  
ATOM   3112  NH2 ARG A 201      -7.740  31.464  -3.401  1.00  0.00           N  
ATOM   3113  H   ARG A 201      -2.463  32.662  -0.018  1.00  0.00           H  
ATOM   3114  HA  ARG A 201      -3.066  29.908   0.066  1.00  0.00           H  
ATOM   3115  HB2 ARG A 201      -4.611  30.606  -1.683  1.00  0.00           H  
ATOM   3116  HB3 ARG A 201      -3.548  29.473  -2.186  1.00  0.00           H  
ATOM   3117  HG2 ARG A 201      -2.280  31.074  -3.309  1.00  0.00           H  
ATOM   3118  HG3 ARG A 201      -3.170  32.286  -2.671  1.00  0.00           H  
ATOM   3119  HD2 ARG A 201      -4.159  30.346  -4.560  1.00  0.00           H  
ATOM   3120  HD3 ARG A 201      -3.808  31.899  -4.922  1.00  0.00           H  
ATOM   3121  HE  ARG A 201      -5.615  32.631  -3.580  1.00  0.00           H  
ATOM   3122 HH11 ARG A 201      -7.424  29.111  -4.132  1.00  0.00           H  
ATOM   3123 HH12 ARG A 201      -5.735  29.221  -4.498  1.00  0.00           H  
ATOM   3124 HH21 ARG A 201      -8.569  30.906  -3.369  1.00  0.00           H  
ATOM   3125 HH22 ARG A 201      -7.775  32.427  -3.134  1.00  0.00           H  
ATOM   3126  N   ILE A 202      -0.963  29.211  -1.058  1.00  0.00           N  
ATOM   3127  CA  ILE A 202       0.360  28.806  -1.510  1.00  0.00           C  
ATOM   3128  C   ILE A 202       0.096  27.909  -2.734  1.00  0.00           C  
ATOM   3129  O   ILE A 202      -0.659  26.933  -2.612  1.00  0.00           O  
ATOM   3130  CB  ILE A 202       1.188  28.067  -0.472  1.00  0.00           C  
ATOM   3131  CG1 ILE A 202       1.728  29.045   0.588  1.00  0.00           C  
ATOM   3132  CG2 ILE A 202       2.364  27.321  -1.115  1.00  0.00           C  
ATOM   3133  CD1 ILE A 202       2.314  28.368   1.804  1.00  0.00           C  
ATOM   3134  H   ILE A 202      -1.617  28.495  -0.812  1.00  0.00           H  
ATOM   3135  HA  ILE A 202       0.863  29.618  -1.807  1.00  0.00           H  
ATOM   3136  HB  ILE A 202       0.601  27.399  -0.016  1.00  0.00           H  
ATOM   3137 HG12 ILE A 202       0.976  29.632   0.887  1.00  0.00           H  
ATOM   3138 HG13 ILE A 202       2.441  29.605   0.166  1.00  0.00           H  
ATOM   3139 HG21 ILE A 202       2.886  26.847  -0.406  1.00  0.00           H  
ATOM   3140 HG22 ILE A 202       2.016  26.654  -1.774  1.00  0.00           H  
ATOM   3141 HG23 ILE A 202       2.957  27.975  -1.585  1.00  0.00           H  
ATOM   3142 HD11 ILE A 202       2.643  29.061   2.445  1.00  0.00           H  
ATOM   3143 HD12 ILE A 202       1.611  27.811   2.246  1.00  0.00           H  
ATOM   3144 HD13 ILE A 202       3.076  27.784   1.525  1.00  0.00           H  
ATOM   3145  N   VAL A 203       0.628  28.283  -3.887  1.00  0.00           N  
ATOM   3146  CA  VAL A 203       0.390  27.481  -5.089  1.00  0.00           C  
ATOM   3147  C   VAL A 203       1.699  26.856  -5.567  1.00  0.00           C  
ATOM   3148  O   VAL A 203       2.675  27.571  -5.819  1.00  0.00           O  
ATOM   3149  CB  VAL A 203      -0.209  28.318  -6.234  1.00  0.00           C  
ATOM   3150  CG1 VAL A 203      -0.506  27.436  -7.445  1.00  0.00           C  
ATOM   3151  CG2 VAL A 203      -1.466  29.062  -5.795  1.00  0.00           C  
ATOM   3152  H   VAL A 203       1.190  29.109  -3.937  1.00  0.00           H  
ATOM   3153  HA  VAL A 203      -0.250  26.747  -4.862  1.00  0.00           H  
ATOM   3154  HB  VAL A 203       0.472  28.998  -6.507  1.00  0.00           H  
ATOM   3155 HG11 VAL A 203      -0.894  27.995  -8.178  1.00  0.00           H  
ATOM   3156 HG12 VAL A 203       0.341  27.011  -7.763  1.00  0.00           H  
ATOM   3157 HG13 VAL A 203      -1.160  26.725  -7.187  1.00  0.00           H  
ATOM   3158 HG21 VAL A 203      -1.825  29.593  -6.563  1.00  0.00           H  
ATOM   3159 HG22 VAL A 203      -2.155  28.403  -5.494  1.00  0.00           H  
ATOM   3160 HG23 VAL A 203      -1.242  29.678  -5.040  1.00  0.00           H  
ATOM   3161  N   LEU A 204       1.715  25.533  -5.661  1.00  0.00           N  
ATOM   3162  CA  LEU A 204       2.871  24.793  -6.124  1.00  0.00           C  
ATOM   3163  C   LEU A 204       2.583  24.185  -7.502  1.00  0.00           C  
ATOM   3164  O   LEU A 204       1.469  23.742  -7.784  1.00  0.00           O  
ATOM   3165  CB  LEU A 204       3.269  23.648  -5.184  1.00  0.00           C  
ATOM   3166  CG  LEU A 204       3.301  23.950  -3.691  1.00  0.00           C  
ATOM   3167  CD1 LEU A 204       3.826  22.740  -2.924  1.00  0.00           C  
ATOM   3168  CD2 LEU A 204       4.154  25.178  -3.380  1.00  0.00           C  
ATOM   3169  H   LEU A 204       0.894  25.025  -5.401  1.00  0.00           H  
ATOM   3170  HA  LEU A 204       3.643  25.423  -6.207  1.00  0.00           H  
ATOM   3171  HB2 LEU A 204       4.185  23.346  -5.449  1.00  0.00           H  
ATOM   3172  HB3 LEU A 204       2.618  22.902  -5.326  1.00  0.00           H  
ATOM   3173  HG  LEU A 204       2.366  24.132  -3.388  1.00  0.00           H  
ATOM   3174 HD11 LEU A 204       3.843  22.947  -1.946  1.00  0.00           H  
ATOM   3175 HD12 LEU A 204       3.227  21.956  -3.088  1.00  0.00           H  
ATOM   3176 HD13 LEU A 204       4.751  22.524  -3.235  1.00  0.00           H  
ATOM   3177 HD21 LEU A 204       4.151  25.345  -2.394  1.00  0.00           H  
ATOM   3178 HD22 LEU A 204       5.092  25.019  -3.689  1.00  0.00           H  
ATOM   3179 HD23 LEU A 204       3.777  25.974  -3.854  1.00  0.00           H  
ATOM   3180  N   GLU A 205       3.626  24.178  -8.327  1.00  0.00           N  
ATOM   3181  CA  GLU A 205       3.493  23.597  -9.668  1.00  0.00           C  
ATOM   3182  C   GLU A 205       4.583  22.537  -9.830  1.00  0.00           C  
ATOM   3183  O   GLU A 205       5.640  22.607  -9.193  1.00  0.00           O  
ATOM   3184  CB  GLU A 205       3.564  24.642 -10.756  1.00  0.00           C  
ATOM   3185  CG  GLU A 205       4.915  25.331 -10.901  1.00  0.00           C  
ATOM   3186  CD  GLU A 205       4.848  26.579 -11.766  1.00  0.00           C  
ATOM   3187  OE1 GLU A 205       3.805  26.826 -12.414  1.00  0.00           O  
ATOM   3188  OE2 GLU A 205       5.843  27.335 -11.791  1.00  0.00           O  
ATOM   3189  H   GLU A 205       4.499  24.568  -8.034  1.00  0.00           H  
ATOM   3190  HA  GLU A 205       2.604  23.144  -9.726  1.00  0.00           H  
ATOM   3191  HB2 GLU A 205       2.878  25.343 -10.558  1.00  0.00           H  
ATOM   3192  HB3 GLU A 205       3.347  24.199 -11.626  1.00  0.00           H  
ATOM   3193  HG2 GLU A 205       5.559  24.688 -11.316  1.00  0.00           H  
ATOM   3194  HG3 GLU A 205       5.241  25.589  -9.992  1.00  0.00           H  
ATOM   3195  N   ARG A 206       4.275  21.518 -10.619  1.00  0.00           N  
ATOM   3196  CA  ARG A 206       5.222  20.426 -10.832  1.00  0.00           C  
ATOM   3197  C   ARG A 206       6.614  20.923 -11.200  1.00  0.00           C  
ATOM   3198  O   ARG A 206       6.806  21.873 -11.964  1.00  0.00           O  
ATOM   3199  CB  ARG A 206       4.664  19.519 -11.931  1.00  0.00           C  
ATOM   3200  CG  ARG A 206       5.553  18.332 -12.276  1.00  0.00           C  
ATOM   3201  CD  ARG A 206       5.378  18.016 -13.763  1.00  0.00           C  
ATOM   3202  NE  ARG A 206       4.105  17.338 -14.006  1.00  0.00           N  
ATOM   3203  CZ  ARG A 206       3.959  16.015 -13.936  1.00  0.00           C  
ATOM   3204  NH1 ARG A 206       4.984  15.237 -13.634  1.00  0.00           N  
ATOM   3205  NH2 ARG A 206       2.766  15.497 -14.185  1.00  0.00           N  
ATOM   3206  H   ARG A 206       3.385  21.496 -11.074  1.00  0.00           H  
ATOM   3207  HA  ARG A 206       5.288  19.895  -9.987  1.00  0.00           H  
ATOM   3208  HB2 ARG A 206       4.540  20.068 -12.757  1.00  0.00           H  
ATOM   3209  HB3 ARG A 206       3.778  19.169 -11.628  1.00  0.00           H  
ATOM   3210  HG2 ARG A 206       5.286  17.539 -11.728  1.00  0.00           H  
ATOM   3211  HG3 ARG A 206       6.509  18.560 -12.089  1.00  0.00           H  
ATOM   3212  HD2 ARG A 206       6.127  17.424 -14.062  1.00  0.00           H  
ATOM   3213  HD3 ARG A 206       5.399  18.869 -14.284  1.00  0.00           H  
ATOM   3214  HE  ARG A 206       3.306  17.894 -14.236  1.00  0.00           H  
ATOM   3215 HH11 ARG A 206       4.862  14.246 -13.585  1.00  0.00           H  
ATOM   3216 HH12 ARG A 206       5.882  15.640 -13.455  1.00  0.00           H  
ATOM   3217 HH21 ARG A 206       2.631  14.507 -14.139  1.00  0.00           H  
ATOM   3218 HH22 ARG A 206       2.000  16.096 -14.419  1.00  0.00           H  
ATOM   3219  N   ASN A 207       7.613  20.264 -10.622  1.00  0.00           N  
ATOM   3220  CA  ASN A 207       9.023  20.585 -10.900  1.00  0.00           C  
ATOM   3221  C   ASN A 207       9.508  19.548 -11.907  1.00  0.00           C  
ATOM   3222  O   ASN A 207       9.707  18.381 -11.568  1.00  0.00           O  
ATOM   3223  CB  ASN A 207       9.815  20.503  -9.611  1.00  0.00           C  
ATOM   3224  CG  ASN A 207      11.311  20.623  -9.739  1.00  0.00           C  
ATOM   3225  OD1 ASN A 207      11.821  21.127 -10.740  1.00  0.00           O  
ATOM   3226  ND2 ASN A 207      12.040  20.169  -8.724  1.00  0.00           N  
ATOM   3227  H   ASN A 207       7.401  19.528  -9.979  1.00  0.00           H  
ATOM   3228  HA  ASN A 207       9.096  21.503 -11.290  1.00  0.00           H  
ATOM   3229  HB2 ASN A 207       9.615  19.620  -9.186  1.00  0.00           H  
ATOM   3230  HB3 ASN A 207       9.500  21.240  -9.012  1.00  0.00           H  
ATOM   3231 HD21 ASN A 207      11.591  19.766  -7.927  1.00  0.00           H  
ATOM   3232 HD22 ASN A 207      13.038  20.231  -8.758  1.00  0.00           H  
ATOM   3233  N   PRO A 208       9.725  19.955 -13.144  1.00  0.00           N  
ATOM   3234  CA  PRO A 208      10.166  19.087 -14.220  1.00  0.00           C  
ATOM   3235  C   PRO A 208      11.565  18.527 -14.038  1.00  0.00           C  
ATOM   3236  O   PRO A 208      11.932  17.516 -14.661  1.00  0.00           O  
ATOM   3237  CB  PRO A 208      10.068  19.891 -15.533  1.00  0.00           C  
ATOM   3238  CG  PRO A 208       9.864  21.297 -15.061  1.00  0.00           C  
ATOM   3239  CD  PRO A 208       9.508  21.325 -13.592  1.00  0.00           C  
ATOM   3240  HA  PRO A 208       9.529  18.318 -14.279  1.00  0.00           H  
ATOM   3241  HB2 PRO A 208      10.910  19.811 -16.066  1.00  0.00           H  
ATOM   3242  HB3 PRO A 208       9.293  19.582 -16.085  1.00  0.00           H  
ATOM   3243  HG2 PRO A 208      10.707  21.816 -15.204  1.00  0.00           H  
ATOM   3244  HG3 PRO A 208       9.122  21.714 -15.586  1.00  0.00           H  
ATOM   3245  HD2 PRO A 208      10.101  21.958 -13.095  1.00  0.00           H  
ATOM   3246  HD3 PRO A 208       8.553  21.593 -13.464  1.00  0.00           H  
ATOM   3247  N   GLN A 209      12.375  19.144 -13.180  1.00  0.00           N  
ATOM   3248  CA  GLN A 209      13.723  18.695 -12.893  1.00  0.00           C  
ATOM   3249  C   GLN A 209      13.757  17.609 -11.824  1.00  0.00           C  
ATOM   3250  O   GLN A 209      14.821  17.013 -11.604  1.00  0.00           O  
ATOM   3251  CB  GLN A 209      14.611  19.864 -12.434  1.00  0.00           C  
ATOM   3252  CG  GLN A 209      14.737  20.994 -13.445  1.00  0.00           C  
ATOM   3253  CD  GLN A 209      15.277  20.503 -14.780  1.00  0.00           C  
ATOM   3254  OE1 GLN A 209      14.719  20.801 -15.840  1.00  0.00           O  
ATOM   3255  NE2 GLN A 209      16.343  19.722 -14.729  1.00  0.00           N  
ATOM   3256  H   GLN A 209      12.036  19.959 -12.710  1.00  0.00           H  
ATOM   3257  HA  GLN A 209      14.112  18.318 -13.734  1.00  0.00           H  
ATOM   3258  HB2 GLN A 209      15.527  19.507 -12.249  1.00  0.00           H  
ATOM   3259  HB3 GLN A 209      14.223  20.240 -11.592  1.00  0.00           H  
ATOM   3260  HG2 GLN A 209      15.359  21.687 -13.080  1.00  0.00           H  
ATOM   3261  HG3 GLN A 209      13.835  21.400 -13.591  1.00  0.00           H  
ATOM   3262 HE21 GLN A 209      16.763  19.506 -13.848  1.00  0.00           H  
ATOM   3263 HE22 GLN A 209      16.729  19.347 -15.572  1.00  0.00           H  
ATOM   3264  N   TYR A 210      12.626  17.367 -11.150  1.00  0.00           N  
ATOM   3265  CA  TYR A 210      12.593  16.333 -10.113  1.00  0.00           C  
ATOM   3266  C   TYR A 210      12.970  14.999 -10.734  1.00  0.00           C  
ATOM   3267  O   TYR A 210      12.413  14.608 -11.768  1.00  0.00           O  
ATOM   3268  CB  TYR A 210      11.218  16.275  -9.446  1.00  0.00           C  
ATOM   3269  CG  TYR A 210      11.098  15.224  -8.367  1.00  0.00           C  
ATOM   3270  CD1 TYR A 210      12.001  15.165  -7.309  1.00  0.00           C  
ATOM   3271  CD2 TYR A 210      10.065  14.286  -8.391  1.00  0.00           C  
ATOM   3272  CE1 TYR A 210      11.891  14.206  -6.326  1.00  0.00           C  
ATOM   3273  CE2 TYR A 210       9.956  13.313  -7.416  1.00  0.00           C  
ATOM   3274  CZ  TYR A 210      10.869  13.270  -6.385  1.00  0.00           C  
ATOM   3275  OH  TYR A 210      10.774  12.307  -5.405  1.00  0.00           O  
ATOM   3276  H   TYR A 210      11.801  17.894 -11.355  1.00  0.00           H  
ATOM   3277  HA  TYR A 210      13.273  16.561  -9.417  1.00  0.00           H  
ATOM   3278  HB2 TYR A 210      10.535  16.081 -10.151  1.00  0.00           H  
ATOM   3279  HB3 TYR A 210      11.030  17.168  -9.037  1.00  0.00           H  
ATOM   3280  HD1 TYR A 210      12.744  15.832  -7.262  1.00  0.00           H  
ATOM   3281  HD2 TYR A 210       9.390  14.319  -9.128  1.00  0.00           H  
ATOM   3282  HE1 TYR A 210      12.547  14.185  -5.571  1.00  0.00           H  
ATOM   3283  HE2 TYR A 210       9.216  12.642  -7.459  1.00  0.00           H  
ATOM   3284  HH  TYR A 210      10.040  11.629  -5.440  1.00  0.00           H  
ATOM   3285  N   TRP A 211      13.890  14.269 -10.104  1.00  0.00           N  
ATOM   3286  CA  TRP A 211      14.351  12.994 -10.639  1.00  0.00           C  
ATOM   3287  C   TRP A 211      13.240  12.004 -10.932  1.00  0.00           C  
ATOM   3288  O   TRP A 211      13.344  11.249 -11.916  1.00  0.00           O  
ATOM   3289  CB  TRP A 211      15.395  12.364  -9.710  1.00  0.00           C  
ATOM   3290  CG  TRP A 211      14.873  11.867  -8.408  1.00  0.00           C  
ATOM   3291  CD1 TRP A 211      14.825  12.559  -7.226  1.00  0.00           C  
ATOM   3292  CD2 TRP A 211      14.357  10.556  -8.123  1.00  0.00           C  
ATOM   3293  NE1 TRP A 211      14.311  11.763  -6.230  1.00  0.00           N  
ATOM   3294  CE2 TRP A 211      14.019  10.528  -6.752  1.00  0.00           C  
ATOM   3295  CE3 TRP A 211      14.167   9.405  -8.894  1.00  0.00           C  
ATOM   3296  CZ2 TRP A 211      13.470   9.400  -6.146  1.00  0.00           C  
ATOM   3297  CZ3 TRP A 211      13.621   8.283  -8.286  1.00  0.00           C  
ATOM   3298  CH2 TRP A 211      13.280   8.288  -6.926  1.00  0.00           C  
ATOM   3299  H   TRP A 211      14.273  14.604  -9.243  1.00  0.00           H  
ATOM   3300  HA  TRP A 211      14.809  13.188 -11.507  1.00  0.00           H  
ATOM   3301  HB2 TRP A 211      16.094  13.053  -9.519  1.00  0.00           H  
ATOM   3302  HB3 TRP A 211      15.810  11.592 -10.191  1.00  0.00           H  
ATOM   3303  HD1 TRP A 211      15.121  13.506  -7.105  1.00  0.00           H  
ATOM   3304  HE1 TRP A 211      14.172  12.039  -5.279  1.00  0.00           H  
ATOM   3305  HE3 TRP A 211      14.419   9.391  -9.862  1.00  0.00           H  
ATOM   3306  HZ2 TRP A 211      13.223   9.401  -5.177  1.00  0.00           H  
ATOM   3307  HZ3 TRP A 211      13.468   7.456  -8.828  1.00  0.00           H  
ATOM   3308  HH2 TRP A 211      12.890   7.463  -6.516  1.00  0.00           H  
ATOM   3309  N   ASP A 212      12.189  11.970 -10.121  1.00  0.00           N  
ATOM   3310  CA  ASP A 212      11.082  11.049 -10.329  1.00  0.00           C  
ATOM   3311  C   ASP A 212       9.878  11.732 -10.961  1.00  0.00           C  
ATOM   3312  O   ASP A 212       8.755  11.237 -10.847  1.00  0.00           O  
ATOM   3313  CB  ASP A 212      10.690  10.412  -8.994  1.00  0.00           C  
ATOM   3314  CG  ASP A 212      10.182   9.000  -9.116  1.00  0.00           C  
ATOM   3315  OD1 ASP A 212      10.358   8.367 -10.181  1.00  0.00           O  
ATOM   3316  OD2 ASP A 212       9.597   8.491  -8.129  1.00  0.00           O  
ATOM   3317  H   ASP A 212      12.157  12.597  -9.343  1.00  0.00           H  
ATOM   3318  HA  ASP A 212      11.389  10.323 -10.944  1.00  0.00           H  
ATOM   3319  HB2 ASP A 212       9.972  10.970  -8.578  1.00  0.00           H  
ATOM   3320  HB3 ASP A 212      11.494  10.407  -8.400  1.00  0.00           H  
ATOM   3321  N   ASN A 213      10.078  12.834 -11.666  1.00  0.00           N  
ATOM   3322  CA  ASN A 213       9.028  13.593 -12.310  1.00  0.00           C  
ATOM   3323  C   ASN A 213       8.117  12.805 -13.227  1.00  0.00           C  
ATOM   3324  O   ASN A 213       6.906  13.097 -13.316  1.00  0.00           O  
ATOM   3325  CB  ASN A 213       9.630  14.780 -13.099  1.00  0.00           C  
ATOM   3326  CG  ASN A 213       8.520  15.656 -13.663  1.00  0.00           C  
ATOM   3327  OD1 ASN A 213       7.694  16.170 -12.904  1.00  0.00           O  
ATOM   3328  ND2 ASN A 213       8.475  15.807 -14.985  1.00  0.00           N  
ATOM   3329  H   ASN A 213      11.017  13.164 -11.760  1.00  0.00           H  
ATOM   3330  HA  ASN A 213       8.456  13.979 -11.586  1.00  0.00           H  
ATOM   3331  HB2 ASN A 213      10.187  14.428 -13.851  1.00  0.00           H  
ATOM   3332  HB3 ASN A 213      10.203  15.326 -12.488  1.00  0.00           H  
ATOM   3333 HD21 ASN A 213       9.166  15.372 -15.562  1.00  0.00           H  
ATOM   3334 HD22 ASN A 213       7.750  16.356 -15.401  1.00  0.00           H  
ATOM   3335  N   ALA A 214       8.616  11.788 -13.926  1.00  0.00           N  
ATOM   3336  CA  ALA A 214       7.786  10.976 -14.809  1.00  0.00           C  
ATOM   3337  C   ALA A 214       6.638  10.299 -14.069  1.00  0.00           C  
ATOM   3338  O   ALA A 214       5.587  10.037 -14.678  1.00  0.00           O  
ATOM   3339  CB  ALA A 214       8.645   9.939 -15.530  1.00  0.00           C  
ATOM   3340  H   ALA A 214       9.589  11.574 -13.843  1.00  0.00           H  
ATOM   3341  HA  ALA A 214       7.391  11.581 -15.500  1.00  0.00           H  
ATOM   3342  HB1 ALA A 214       8.067   9.388 -16.132  1.00  0.00           H  
ATOM   3343  HB2 ALA A 214       9.344  10.404 -16.073  1.00  0.00           H  
ATOM   3344  HB3 ALA A 214       9.086   9.346 -14.857  1.00  0.00           H  
ATOM   3345  N   LYS A 215       6.784  10.000 -12.784  1.00  0.00           N  
ATOM   3346  CA  LYS A 215       5.750   9.377 -11.984  1.00  0.00           C  
ATOM   3347  C   LYS A 215       4.842  10.386 -11.285  1.00  0.00           C  
ATOM   3348  O   LYS A 215       3.819   9.981 -10.705  1.00  0.00           O  
ATOM   3349  CB  LYS A 215       6.366   8.433 -10.941  1.00  0.00           C  
ATOM   3350  CG  LYS A 215       7.229   7.337 -11.579  1.00  0.00           C  
ATOM   3351  CD  LYS A 215       7.328   6.151 -10.635  1.00  0.00           C  
ATOM   3352  CE  LYS A 215       8.233   5.063 -11.185  1.00  0.00           C  
ATOM   3353  NZ  LYS A 215       9.680   5.367 -10.981  1.00  0.00           N  
ATOM   3354  H   LYS A 215       7.656  10.217 -12.344  1.00  0.00           H  
ATOM   3355  HA  LYS A 215       5.181   8.827 -12.595  1.00  0.00           H  
ATOM   3356  HB2 LYS A 215       5.627   8.000 -10.424  1.00  0.00           H  
ATOM   3357  HB3 LYS A 215       6.937   8.970 -10.320  1.00  0.00           H  
ATOM   3358  HG2 LYS A 215       8.145   7.697 -11.758  1.00  0.00           H  
ATOM   3359  HG3 LYS A 215       6.812   7.044 -12.439  1.00  0.00           H  
ATOM   3360  HD2 LYS A 215       6.413   5.771 -10.496  1.00  0.00           H  
ATOM   3361  HD3 LYS A 215       7.695   6.465  -9.759  1.00  0.00           H  
ATOM   3362  HE2 LYS A 215       8.060   4.967 -12.165  1.00  0.00           H  
ATOM   3363  HE3 LYS A 215       8.018   4.203 -10.723  1.00  0.00           H  
ATOM   3364  HZ1 LYS A 215      10.233   4.624 -11.358  1.00  0.00           H  
ATOM   3365  HZ2 LYS A 215       9.910   6.223 -11.445  1.00  0.00           H  
ATOM   3366  HZ3 LYS A 215       9.867   5.458 -10.003  1.00  0.00           H  
ATOM   3367  N   THR A 216       5.170  11.671 -11.319  1.00  0.00           N  
ATOM   3368  CA  THR A 216       4.308  12.690 -10.711  1.00  0.00           C  
ATOM   3369  C   THR A 216       3.072  12.892 -11.594  1.00  0.00           C  
ATOM   3370  O   THR A 216       3.208  13.043 -12.814  1.00  0.00           O  
ATOM   3371  CB  THR A 216       5.032  14.033 -10.550  1.00  0.00           C  
ATOM   3372  OG1 THR A 216       6.159  13.867  -9.670  1.00  0.00           O  
ATOM   3373  CG2 THR A 216       4.104  15.104  -9.990  1.00  0.00           C  
ATOM   3374  H   THR A 216       6.020  11.950 -11.767  1.00  0.00           H  
ATOM   3375  HA  THR A 216       4.014  12.370  -9.810  1.00  0.00           H  
ATOM   3376  HB  THR A 216       5.363  14.330 -11.446  1.00  0.00           H  
ATOM   3377  HG1 THR A 216       6.631  14.742  -9.565  1.00  0.00           H  
ATOM   3378 HG21 THR A 216       4.605  15.964  -9.898  1.00  0.00           H  
ATOM   3379 HG22 THR A 216       3.331  15.234 -10.611  1.00  0.00           H  
ATOM   3380 HG23 THR A 216       3.766  14.817  -9.094  1.00  0.00           H  
ATOM   3381  N   VAL A 217       1.891  12.909 -10.995  1.00  0.00           N  
ATOM   3382  CA  VAL A 217       0.653  13.079 -11.747  1.00  0.00           C  
ATOM   3383  C   VAL A 217       0.032  14.455 -11.544  1.00  0.00           C  
ATOM   3384  O   VAL A 217      -0.333  15.115 -12.534  1.00  0.00           O  
ATOM   3385  CB  VAL A 217      -0.363  11.970 -11.415  1.00  0.00           C  
ATOM   3386  CG1 VAL A 217      -1.677  12.176 -12.155  1.00  0.00           C  
ATOM   3387  CG2 VAL A 217       0.199  10.594 -11.775  1.00  0.00           C  
ATOM   3388  H   VAL A 217       1.847  12.803 -10.002  1.00  0.00           H  
ATOM   3389  HA  VAL A 217       0.880  12.995 -12.717  1.00  0.00           H  
ATOM   3390  HB  VAL A 217      -0.546  11.991 -10.432  1.00  0.00           H  
ATOM   3391 HG11 VAL A 217      -2.312  11.441 -11.918  1.00  0.00           H  
ATOM   3392 HG12 VAL A 217      -2.073  13.056 -11.893  1.00  0.00           H  
ATOM   3393 HG13 VAL A 217      -1.509  12.166 -13.141  1.00  0.00           H  
ATOM   3394 HG21 VAL A 217      -0.475   9.890 -11.552  1.00  0.00           H  
ATOM   3395 HG22 VAL A 217       0.402  10.563 -12.754  1.00  0.00           H  
ATOM   3396 HG23 VAL A 217       1.037  10.430 -11.255  1.00  0.00           H  
ATOM   3397  N   ILE A 218      -0.097  14.904 -10.301  1.00  0.00           N  
ATOM   3398  CA  ILE A 218      -0.687  16.223 -10.024  1.00  0.00           C  
ATOM   3399  C   ILE A 218       0.225  17.324 -10.558  1.00  0.00           C  
ATOM   3400  O   ILE A 218       1.414  17.374 -10.210  1.00  0.00           O  
ATOM   3401  CB  ILE A 218      -0.899  16.420  -8.510  1.00  0.00           C  
ATOM   3402  CG1 ILE A 218      -1.798  15.333  -7.921  1.00  0.00           C  
ATOM   3403  CG2 ILE A 218      -1.425  17.815  -8.193  1.00  0.00           C  
ATOM   3404  CD1 ILE A 218      -3.227  15.332  -8.372  1.00  0.00           C  
ATOM   3405  H   ILE A 218       0.213  14.335  -9.539  1.00  0.00           H  
ATOM   3406  HA  ILE A 218      -1.572  16.284 -10.485  1.00  0.00           H  
ATOM   3407  HB  ILE A 218      -0.004  16.334  -8.072  1.00  0.00           H  
ATOM   3408 HG12 ILE A 218      -1.793  15.440  -6.927  1.00  0.00           H  
ATOM   3409 HG13 ILE A 218      -1.402  14.447  -8.163  1.00  0.00           H  
ATOM   3410 HG21 ILE A 218      -1.550  17.907  -7.205  1.00  0.00           H  
ATOM   3411 HG22 ILE A 218      -0.769  18.499  -8.511  1.00  0.00           H  
ATOM   3412 HG23 ILE A 218      -2.301  17.954  -8.655  1.00  0.00           H  
ATOM   3413 HD11 ILE A 218      -3.717  14.583  -7.925  1.00  0.00           H  
ATOM   3414 HD12 ILE A 218      -3.654  16.203  -8.128  1.00  0.00           H  
ATOM   3415 HD13 ILE A 218      -3.263  15.210  -9.364  1.00  0.00           H  
ATOM   3416  N   ASN A 219      -0.324  18.219 -11.379  1.00  0.00           N  
ATOM   3417  CA  ASN A 219       0.466  19.296 -11.963  1.00  0.00           C  
ATOM   3418  C   ASN A 219       0.542  20.540 -11.100  1.00  0.00           C  
ATOM   3419  O   ASN A 219       1.504  21.317 -11.173  1.00  0.00           O  
ATOM   3420  CB  ASN A 219      -0.109  19.659 -13.349  1.00  0.00           C  
ATOM   3421  CG  ASN A 219       0.116  18.512 -14.327  1.00  0.00           C  
ATOM   3422  OD1 ASN A 219       1.203  17.919 -14.352  1.00  0.00           O  
ATOM   3423  ND2 ASN A 219      -0.902  18.196 -15.111  1.00  0.00           N  
ATOM   3424  H   ASN A 219      -1.297  18.150 -11.599  1.00  0.00           H  
ATOM   3425  HA  ASN A 219       1.397  18.957 -12.096  1.00  0.00           H  
ATOM   3426  HB2 ASN A 219       0.348  20.480 -13.692  1.00  0.00           H  
ATOM   3427  HB3 ASN A 219      -1.090  19.834 -13.265  1.00  0.00           H  
ATOM   3428 HD21 ASN A 219      -1.758  18.709 -15.049  1.00  0.00           H  
ATOM   3429 HD22 ASN A 219      -0.815  17.445 -15.765  1.00  0.00           H  
ATOM   3430  N   GLN A 220      -0.480  20.768 -10.282  1.00  0.00           N  
ATOM   3431  CA  GLN A 220      -0.515  21.925  -9.410  1.00  0.00           C  
ATOM   3432  C   GLN A 220      -1.302  21.589  -8.142  1.00  0.00           C  
ATOM   3433  O   GLN A 220      -2.342  20.948  -8.228  1.00  0.00           O  
ATOM   3434  CB  GLN A 220      -1.197  23.118 -10.094  1.00  0.00           C  
ATOM   3435  CG  GLN A 220      -1.529  24.254  -9.136  1.00  0.00           C  
ATOM   3436  CD  GLN A 220      -2.247  25.391  -9.842  1.00  0.00           C  
ATOM   3437  OE1 GLN A 220      -1.635  26.059 -10.670  1.00  0.00           O  
ATOM   3438  NE2 GLN A 220      -3.514  25.598  -9.528  1.00  0.00           N  
ATOM   3439  H   GLN A 220      -1.245  20.124 -10.268  1.00  0.00           H  
ATOM   3440  HA  GLN A 220       0.420  22.178  -9.161  1.00  0.00           H  
ATOM   3441  HB2 GLN A 220      -2.046  22.799 -10.515  1.00  0.00           H  
ATOM   3442  HB3 GLN A 220      -0.585  23.469 -10.803  1.00  0.00           H  
ATOM   3443  HG2 GLN A 220      -0.680  24.603  -8.740  1.00  0.00           H  
ATOM   3444  HG3 GLN A 220      -2.117  23.902  -8.407  1.00  0.00           H  
ATOM   3445 HE21 GLN A 220      -3.961  25.021  -8.845  1.00  0.00           H  
ATOM   3446 HE22 GLN A 220      -4.026  26.332  -9.974  1.00  0.00           H  
ATOM   3447  N   VAL A 221      -0.773  22.042  -7.016  1.00  0.00           N  
ATOM   3448  CA  VAL A 221      -1.471  21.850  -5.745  1.00  0.00           C  
ATOM   3449  C   VAL A 221      -1.505  23.196  -5.017  1.00  0.00           C  
ATOM   3450  O   VAL A 221      -0.514  23.927  -4.980  1.00  0.00           O  
ATOM   3451  CB  VAL A 221      -0.866  20.759  -4.860  1.00  0.00           C  
ATOM   3452  CG1 VAL A 221       0.624  20.969  -4.615  1.00  0.00           C  
ATOM   3453  CG2 VAL A 221      -1.611  20.652  -3.528  1.00  0.00           C  
ATOM   3454  H   VAL A 221       0.107  22.517  -7.035  1.00  0.00           H  
ATOM   3455  HA  VAL A 221      -2.414  21.589  -5.950  1.00  0.00           H  
ATOM   3456  HB  VAL A 221      -0.974  19.887  -5.338  1.00  0.00           H  
ATOM   3457 HG11 VAL A 221       0.973  20.234  -4.034  1.00  0.00           H  
ATOM   3458 HG12 VAL A 221       1.110  20.962  -5.489  1.00  0.00           H  
ATOM   3459 HG13 VAL A 221       0.766  21.849  -4.161  1.00  0.00           H  
ATOM   3460 HG21 VAL A 221      -1.196  19.933  -2.971  1.00  0.00           H  
ATOM   3461 HG22 VAL A 221      -1.554  21.525  -3.043  1.00  0.00           H  
ATOM   3462 HG23 VAL A 221      -2.570  20.428  -3.700  1.00  0.00           H  
ATOM   3463  N   THR A 222      -2.676  23.519  -4.487  1.00  0.00           N  
ATOM   3464  CA  THR A 222      -2.827  24.757  -3.720  1.00  0.00           C  
ATOM   3465  C   THR A 222      -3.011  24.388  -2.247  1.00  0.00           C  
ATOM   3466  O   THR A 222      -3.784  23.473  -1.955  1.00  0.00           O  
ATOM   3467  CB  THR A 222      -4.049  25.561  -4.196  1.00  0.00           C  
ATOM   3468  OG1 THR A 222      -3.830  25.972  -5.552  1.00  0.00           O  
ATOM   3469  CG2 THR A 222      -4.292  26.780  -3.319  1.00  0.00           C  
ATOM   3470  H   THR A 222      -3.462  22.913  -4.612  1.00  0.00           H  
ATOM   3471  HA  THR A 222      -2.003  25.314  -3.822  1.00  0.00           H  
ATOM   3472  HB  THR A 222      -4.857  24.972  -4.163  1.00  0.00           H  
ATOM   3473  HG1 THR A 222      -4.619  26.496  -5.873  1.00  0.00           H  
ATOM   3474 HG21 THR A 222      -5.091  27.279  -3.655  1.00  0.00           H  
ATOM   3475 HG22 THR A 222      -4.455  26.486  -2.377  1.00  0.00           H  
ATOM   3476 HG23 THR A 222      -3.490  27.377  -3.348  1.00  0.00           H  
ATOM   3477  N   TYR A 223      -2.306  25.078  -1.370  1.00  0.00           N  
ATOM   3478  CA  TYR A 223      -2.419  24.877   0.071  1.00  0.00           C  
ATOM   3479  C   TYR A 223      -3.056  26.151   0.656  1.00  0.00           C  
ATOM   3480  O   TYR A 223      -2.530  27.251   0.441  1.00  0.00           O  
ATOM   3481  CB  TYR A 223      -1.065  24.641   0.740  1.00  0.00           C  
ATOM   3482  CG  TYR A 223      -0.522  23.240   0.569  1.00  0.00           C  
ATOM   3483  CD1 TYR A 223      -0.866  22.226   1.452  1.00  0.00           C  
ATOM   3484  CD2 TYR A 223       0.326  22.933  -0.497  1.00  0.00           C  
ATOM   3485  CE1 TYR A 223      -0.392  20.936   1.294  1.00  0.00           C  
ATOM   3486  CE2 TYR A 223       0.809  21.646  -0.661  1.00  0.00           C  
ATOM   3487  CZ  TYR A 223       0.452  20.659   0.241  1.00  0.00           C  
ATOM   3488  OH  TYR A 223       0.926  19.377   0.074  1.00  0.00           O  
ATOM   3489  H   TYR A 223      -1.667  25.769  -1.708  1.00  0.00           H  
ATOM   3490  HA  TYR A 223      -3.017  24.096   0.250  1.00  0.00           H  
ATOM   3491  HB2 TYR A 223      -1.164  24.821   1.719  1.00  0.00           H  
ATOM   3492  HB3 TYR A 223      -0.406  25.282   0.348  1.00  0.00           H  
ATOM   3493  HD1 TYR A 223      -1.471  22.433   2.221  1.00  0.00           H  
ATOM   3494  HD2 TYR A 223       0.586  23.648  -1.146  1.00  0.00           H  
ATOM   3495  HE1 TYR A 223      -0.658  20.216   1.934  1.00  0.00           H  
ATOM   3496  HE2 TYR A 223       1.413  21.430  -1.428  1.00  0.00           H  
ATOM   3497  HH  TYR A 223       1.539  19.166  -0.687  1.00  0.00           H  
ATOM   3498  N   LEU A 224      -4.177  25.982   1.332  1.00  0.00           N  
ATOM   3499  CA  LEU A 224      -4.894  27.102   1.942  1.00  0.00           C  
ATOM   3500  C   LEU A 224      -4.599  27.164   3.430  1.00  0.00           C  
ATOM   3501  O   LEU A 224      -4.281  26.156   4.068  1.00  0.00           O  
ATOM   3502  CB  LEU A 224      -6.404  26.947   1.709  1.00  0.00           C  
ATOM   3503  CG  LEU A 224      -6.821  26.796   0.236  1.00  0.00           C  
ATOM   3504  CD1 LEU A 224      -8.308  26.482   0.150  1.00  0.00           C  
ATOM   3505  CD2 LEU A 224      -6.483  28.046  -0.562  1.00  0.00           C  
ATOM   3506  H   LEU A 224      -4.548  25.059   1.430  1.00  0.00           H  
ATOM   3507  HA  LEU A 224      -4.587  27.953   1.516  1.00  0.00           H  
ATOM   3508  HB2 LEU A 224      -6.860  27.756   2.079  1.00  0.00           H  
ATOM   3509  HB3 LEU A 224      -6.713  26.135   2.204  1.00  0.00           H  
ATOM   3510  HG  LEU A 224      -6.315  26.028  -0.156  1.00  0.00           H  
ATOM   3511 HD11 LEU A 224      -8.573  26.385  -0.809  1.00  0.00           H  
ATOM   3512 HD12 LEU A 224      -8.497  25.629   0.636  1.00  0.00           H  
ATOM   3513 HD13 LEU A 224      -8.830  27.226   0.567  1.00  0.00           H  
ATOM   3514 HD21 LEU A 224      -6.764  27.920  -1.513  1.00  0.00           H  
ATOM   3515 HD22 LEU A 224      -6.965  28.831  -0.173  1.00  0.00           H  
ATOM   3516 HD23 LEU A 224      -5.497  28.209  -0.525  1.00  0.00           H  
ATOM   3517  N   PRO A 225      -4.718  28.337   4.009  1.00  0.00           N  
ATOM   3518  CA  PRO A 225      -4.413  28.604   5.401  1.00  0.00           C  
ATOM   3519  C   PRO A 225      -5.615  28.774   6.295  1.00  0.00           C  
ATOM   3520  O   PRO A 225      -5.587  29.625   7.197  1.00  0.00           O  
ATOM   3521  CB  PRO A 225      -3.650  29.970   5.307  1.00  0.00           C  
ATOM   3522  CG  PRO A 225      -4.465  30.651   4.220  1.00  0.00           C  
ATOM   3523  CD  PRO A 225      -5.026  29.583   3.290  1.00  0.00           C  
ATOM   3524  HA  PRO A 225      -3.809  27.895   5.765  1.00  0.00           H  
ATOM   3525  HB2 PRO A 225      -3.685  30.475   6.169  1.00  0.00           H  
ATOM   3526  HB3 PRO A 225      -2.697  29.845   5.033  1.00  0.00           H  
ATOM   3527  HG2 PRO A 225      -5.216  31.165   4.634  1.00  0.00           H  
ATOM   3528  HG3 PRO A 225      -3.880  31.275   3.702  1.00  0.00           H  
ATOM   3529  HD2 PRO A 225      -6.012  29.694   3.166  1.00  0.00           H  
ATOM   3530  HD3 PRO A 225      -4.573  29.607   2.399  1.00  0.00           H  
ATOM   3531  N   ILE A 226      -6.677  28.012   6.084  1.00  0.00           N  
ATOM   3532  CA  ILE A 226      -7.908  28.168   6.863  1.00  0.00           C  
ATOM   3533  C   ILE A 226      -7.834  27.499   8.221  1.00  0.00           C  
ATOM   3534  O   ILE A 226      -7.717  26.267   8.305  1.00  0.00           O  
ATOM   3535  CB  ILE A 226      -9.109  27.613   6.065  1.00  0.00           C  
ATOM   3536  CG1 ILE A 226      -9.129  28.223   4.656  1.00  0.00           C  
ATOM   3537  CG2 ILE A 226     -10.419  27.905   6.785  1.00  0.00           C  
ATOM   3538  CD1 ILE A 226      -9.934  27.395   3.666  1.00  0.00           C  
ATOM   3539  H   ILE A 226      -6.638  27.310   5.373  1.00  0.00           H  
ATOM   3540  HA  ILE A 226      -8.059  29.146   7.008  1.00  0.00           H  
ATOM   3541  HB  ILE A 226      -9.005  26.622   5.982  1.00  0.00           H  
ATOM   3542 HG12 ILE A 226      -8.188  28.292   4.324  1.00  0.00           H  
ATOM   3543 HG13 ILE A 226      -9.531  29.137   4.709  1.00  0.00           H  
ATOM   3544 HG21 ILE A 226     -11.181  27.538   6.252  1.00  0.00           H  
ATOM   3545 HG22 ILE A 226     -10.406  27.475   7.688  1.00  0.00           H  
ATOM   3546 HG23 ILE A 226     -10.530  28.894   6.888  1.00  0.00           H  
ATOM   3547 HD11 ILE A 226      -9.914  27.836   2.769  1.00  0.00           H  
ATOM   3548 HD12 ILE A 226      -9.537  26.480   3.597  1.00  0.00           H  
ATOM   3549 HD13 ILE A 226     -10.880  27.325   3.982  1.00  0.00           H  
ATOM   3550  N   SER A 227      -7.905  28.281   9.298  1.00  0.00           N  
ATOM   3551  CA  SER A 227      -7.806  27.730  10.642  1.00  0.00           C  
ATOM   3552  C   SER A 227      -9.150  27.288  11.202  1.00  0.00           C  
ATOM   3553  O   SER A 227      -9.202  26.529  12.178  1.00  0.00           O  
ATOM   3554  CB  SER A 227      -7.123  28.718  11.597  1.00  0.00           C  
ATOM   3555  OG  SER A 227      -7.737  29.992  11.531  1.00  0.00           O  
ATOM   3556  H   SER A 227      -8.029  29.266   9.181  1.00  0.00           H  
ATOM   3557  HA  SER A 227      -7.225  26.918  10.588  1.00  0.00           H  
ATOM   3558  HB2 SER A 227      -6.160  28.805  11.343  1.00  0.00           H  
ATOM   3559  HB3 SER A 227      -7.191  28.370  12.532  1.00  0.00           H  
ATOM   3560  HG  SER A 227      -7.276  30.617  12.161  1.00  0.00           H  
ATOM   3561  N   SER A 228     -10.229  27.769  10.587  1.00  0.00           N  
ATOM   3562  CA  SER A 228     -11.580  27.382  10.993  1.00  0.00           C  
ATOM   3563  C   SER A 228     -11.903  26.024  10.367  1.00  0.00           C  
ATOM   3564  O   SER A 228     -12.015  25.928   9.143  1.00  0.00           O  
ATOM   3565  CB  SER A 228     -12.585  28.424  10.525  1.00  0.00           C  
ATOM   3566  OG  SER A 228     -13.915  27.942  10.528  1.00  0.00           O  
ATOM   3567  H   SER A 228     -10.113  28.411   9.829  1.00  0.00           H  
ATOM   3568  HA  SER A 228     -11.619  27.307  11.989  1.00  0.00           H  
ATOM   3569  HB2 SER A 228     -12.348  28.701   9.594  1.00  0.00           H  
ATOM   3570  HB3 SER A 228     -12.531  29.216  11.133  1.00  0.00           H  
ATOM   3571  HG  SER A 228     -14.532  28.664  10.213  1.00  0.00           H  
ATOM   3572  N   GLU A 229     -12.054  24.988  11.181  1.00  0.00           N  
ATOM   3573  CA  GLU A 229     -12.369  23.653  10.673  1.00  0.00           C  
ATOM   3574  C   GLU A 229     -13.762  23.626  10.045  1.00  0.00           C  
ATOM   3575  O   GLU A 229     -13.998  22.888   9.080  1.00  0.00           O  
ATOM   3576  CB  GLU A 229     -12.229  22.610  11.774  1.00  0.00           C  
ATOM   3577  CG  GLU A 229     -10.823  22.506  12.346  1.00  0.00           C  
ATOM   3578  CD  GLU A 229     -10.502  23.470  13.453  1.00  0.00           C  
ATOM   3579  OE1 GLU A 229     -11.373  24.282  13.837  1.00  0.00           O  
ATOM   3580  OE2 GLU A 229      -9.344  23.434  13.956  1.00  0.00           O  
ATOM   3581  H   GLU A 229     -11.950  25.123  12.166  1.00  0.00           H  
ATOM   3582  HA  GLU A 229     -11.706  23.433   9.957  1.00  0.00           H  
ATOM   3583  HB2 GLU A 229     -12.483  21.719  11.398  1.00  0.00           H  
ATOM   3584  HB3 GLU A 229     -12.855  22.849  12.517  1.00  0.00           H  
ATOM   3585  HG2 GLU A 229     -10.175  22.665  11.601  1.00  0.00           H  
ATOM   3586  HG3 GLU A 229     -10.702  21.579  12.700  1.00  0.00           H  
ATOM   3587  N   VAL A 230     -14.678  24.444  10.566  1.00  0.00           N  
ATOM   3588  CA  VAL A 230     -16.021  24.545   9.986  1.00  0.00           C  
ATOM   3589  C   VAL A 230     -15.911  25.100   8.569  1.00  0.00           C  
ATOM   3590  O   VAL A 230     -16.471  24.532   7.622  1.00  0.00           O  
ATOM   3591  CB  VAL A 230     -16.947  25.433  10.833  1.00  0.00           C  
ATOM   3592  CG1 VAL A 230     -18.259  25.721  10.121  1.00  0.00           C  
ATOM   3593  CG2 VAL A 230     -17.224  24.767  12.181  1.00  0.00           C  
ATOM   3594  H   VAL A 230     -14.445  24.998  11.365  1.00  0.00           H  
ATOM   3595  HA  VAL A 230     -16.416  23.628   9.938  1.00  0.00           H  
ATOM   3596  HB  VAL A 230     -16.482  26.302  11.001  1.00  0.00           H  
ATOM   3597 HG11 VAL A 230     -18.833  26.299  10.701  1.00  0.00           H  
ATOM   3598 HG12 VAL A 230     -18.074  26.193   9.259  1.00  0.00           H  
ATOM   3599 HG13 VAL A 230     -18.733  24.860   9.935  1.00  0.00           H  
ATOM   3600 HG21 VAL A 230     -17.827  25.352  12.724  1.00  0.00           H  
ATOM   3601 HG22 VAL A 230     -17.665  23.882  12.031  1.00  0.00           H  
ATOM   3602 HG23 VAL A 230     -16.362  24.632  12.669  1.00  0.00           H  
ATOM   3603  N   THR A 231     -15.157  26.185   8.402  1.00  0.00           N  
ATOM   3604  CA  THR A 231     -14.953  26.795   7.089  1.00  0.00           C  
ATOM   3605  C   THR A 231     -14.260  25.833   6.137  1.00  0.00           C  
ATOM   3606  O   THR A 231     -14.637  25.740   4.956  1.00  0.00           O  
ATOM   3607  CB  THR A 231     -14.145  28.099   7.205  1.00  0.00           C  
ATOM   3608  OG1 THR A 231     -14.818  28.961   8.147  1.00  0.00           O  
ATOM   3609  CG2 THR A 231     -14.022  28.797   5.865  1.00  0.00           C  
ATOM   3610  H   THR A 231     -14.716  26.596   9.200  1.00  0.00           H  
ATOM   3611  HA  THR A 231     -15.850  27.018   6.707  1.00  0.00           H  
ATOM   3612  HB  THR A 231     -13.230  27.888   7.550  1.00  0.00           H  
ATOM   3613  HG1 THR A 231     -14.309  29.817   8.238  1.00  0.00           H  
ATOM   3614 HG21 THR A 231     -13.493  29.638   5.975  1.00  0.00           H  
ATOM   3615 HG22 THR A 231     -13.558  28.194   5.216  1.00  0.00           H  
ATOM   3616 HG23 THR A 231     -14.934  29.019   5.520  1.00  0.00           H  
ATOM   3617  N   ASP A 232     -13.267  25.097   6.635  1.00  0.00           N  
ATOM   3618  CA  ASP A 232     -12.567  24.101   5.813  1.00  0.00           C  
ATOM   3619  C   ASP A 232     -13.565  23.087   5.262  1.00  0.00           C  
ATOM   3620  O   ASP A 232     -13.641  22.841   4.055  1.00  0.00           O  
ATOM   3621  CB  ASP A 232     -11.488  23.451   6.668  1.00  0.00           C  
ATOM   3622  CG  ASP A 232     -10.562  22.498   5.976  1.00  0.00           C  
ATOM   3623  OD1 ASP A 232     -10.679  22.288   4.746  1.00  0.00           O  
ATOM   3624  OD2 ASP A 232      -9.673  21.927   6.674  1.00  0.00           O  
ATOM   3625  H   ASP A 232     -12.993  25.225   7.588  1.00  0.00           H  
ATOM   3626  HA  ASP A 232     -12.129  24.569   5.046  1.00  0.00           H  
ATOM   3627  HB2 ASP A 232     -11.945  22.949   7.402  1.00  0.00           H  
ATOM   3628  HB3 ASP A 232     -10.931  24.183   7.061  1.00  0.00           H  
ATOM   3629  N   VAL A 233     -14.396  22.512   6.137  1.00  0.00           N  
ATOM   3630  CA  VAL A 233     -15.430  21.571   5.691  1.00  0.00           C  
ATOM   3631  C   VAL A 233     -16.387  22.237   4.707  1.00  0.00           C  
ATOM   3632  O   VAL A 233     -16.753  21.638   3.686  1.00  0.00           O  
ATOM   3633  CB  VAL A 233     -16.193  20.985   6.894  1.00  0.00           C  
ATOM   3634  CG1 VAL A 233     -17.402  20.166   6.453  1.00  0.00           C  
ATOM   3635  CG2 VAL A 233     -15.254  20.122   7.736  1.00  0.00           C  
ATOM   3636  H   VAL A 233     -14.312  22.726   7.110  1.00  0.00           H  
ATOM   3637  HA  VAL A 233     -14.976  20.817   5.217  1.00  0.00           H  
ATOM   3638  HB  VAL A 233     -16.516  21.743   7.461  1.00  0.00           H  
ATOM   3639 HG11 VAL A 233     -17.871  19.803   7.258  1.00  0.00           H  
ATOM   3640 HG12 VAL A 233     -18.029  20.749   5.937  1.00  0.00           H  
ATOM   3641 HG13 VAL A 233     -17.099  19.409   5.874  1.00  0.00           H  
ATOM   3642 HG21 VAL A 233     -15.756  19.745   8.515  1.00  0.00           H  
ATOM   3643 HG22 VAL A 233     -14.897  19.374   7.176  1.00  0.00           H  
ATOM   3644 HG23 VAL A 233     -14.495  20.682   8.068  1.00  0.00           H  
ATOM   3645  N   ASN A 234     -16.808  23.480   4.973  1.00  0.00           N  
ATOM   3646  CA  ASN A 234     -17.729  24.166   4.069  1.00  0.00           C  
ATOM   3647  C   ASN A 234     -17.162  24.316   2.667  1.00  0.00           C  
ATOM   3648  O   ASN A 234     -17.845  24.031   1.680  1.00  0.00           O  
ATOM   3649  CB  ASN A 234     -18.127  25.555   4.585  1.00  0.00           C  
ATOM   3650  CG  ASN A 234     -18.994  25.505   5.825  1.00  0.00           C  
ATOM   3651  OD1 ASN A 234     -19.658  24.503   6.114  1.00  0.00           O  
ATOM   3652  ND2 ASN A 234     -18.975  26.601   6.577  1.00  0.00           N  
ATOM   3653  H   ASN A 234     -16.489  23.944   5.799  1.00  0.00           H  
ATOM   3654  HA  ASN A 234     -18.561  23.615   4.004  1.00  0.00           H  
ATOM   3655  HB2 ASN A 234     -18.631  26.030   3.864  1.00  0.00           H  
ATOM   3656  HB3 ASN A 234     -17.294  26.065   4.800  1.00  0.00           H  
ATOM   3657 HD21 ASN A 234     -18.422  27.387   6.301  1.00  0.00           H  
ATOM   3658 HD22 ASN A 234     -19.514  26.639   7.418  1.00  0.00           H  
ATOM   3659  N   ARG A 235     -15.895  24.741   2.561  1.00  0.00           N  
ATOM   3660  CA  ARG A 235     -15.274  24.923   1.246  1.00  0.00           C  
ATOM   3661  C   ARG A 235     -14.934  23.604   0.589  1.00  0.00           C  
ATOM   3662  O   ARG A 235     -14.793  23.524  -0.637  1.00  0.00           O  
ATOM   3663  CB  ARG A 235     -14.085  25.882   1.381  1.00  0.00           C  
ATOM   3664  CG  ARG A 235     -14.603  27.253   1.812  1.00  0.00           C  
ATOM   3665  CD  ARG A 235     -13.513  28.274   2.023  1.00  0.00           C  
ATOM   3666  NE  ARG A 235     -14.090  29.496   2.583  1.00  0.00           N  
ATOM   3667  CZ  ARG A 235     -13.395  30.555   2.981  1.00  0.00           C  
ATOM   3668  NH1 ARG A 235     -12.071  30.564   2.895  1.00  0.00           N  
ATOM   3669  NH2 ARG A 235     -14.037  31.607   3.475  1.00  0.00           N  
ATOM   3670  H   ARG A 235     -15.368  24.936   3.388  1.00  0.00           H  
ATOM   3671  HA  ARG A 235     -15.950  25.375   0.663  1.00  0.00           H  
ATOM   3672  HB2 ARG A 235     -13.616  25.961   0.501  1.00  0.00           H  
ATOM   3673  HB3 ARG A 235     -13.448  25.532   2.068  1.00  0.00           H  
ATOM   3674  HG2 ARG A 235     -15.105  27.145   2.670  1.00  0.00           H  
ATOM   3675  HG3 ARG A 235     -15.222  27.594   1.104  1.00  0.00           H  
ATOM   3676  HD2 ARG A 235     -13.077  28.482   1.147  1.00  0.00           H  
ATOM   3677  HD3 ARG A 235     -12.831  27.907   2.656  1.00  0.00           H  
ATOM   3678  HE  ARG A 235     -15.085  29.537   2.673  1.00  0.00           H  
ATOM   3679 HH11 ARG A 235     -11.556  31.366   3.197  1.00  0.00           H  
ATOM   3680 HH12 ARG A 235     -11.588  29.769   2.528  1.00  0.00           H  
ATOM   3681 HH21 ARG A 235     -13.523  32.410   3.778  1.00  0.00           H  
ATOM   3682 HH22 ARG A 235     -15.035  31.597   3.544  1.00  0.00           H  
ATOM   3683  N   TYR A 236     -14.825  22.544   1.388  1.00  0.00           N  
ATOM   3684  CA  TYR A 236     -14.617  21.206   0.840  1.00  0.00           C  
ATOM   3685  C   TYR A 236     -15.954  20.787   0.211  1.00  0.00           C  
ATOM   3686  O   TYR A 236     -16.027  20.429  -0.956  1.00  0.00           O  
ATOM   3687  CB  TYR A 236     -14.186  20.251   1.943  1.00  0.00           C  
ATOM   3688  CG  TYR A 236     -14.247  18.784   1.601  1.00  0.00           C  
ATOM   3689  CD1 TYR A 236     -15.438  18.077   1.715  1.00  0.00           C  
ATOM   3690  CD2 TYR A 236     -13.117  18.094   1.177  1.00  0.00           C  
ATOM   3691  CE1 TYR A 236     -15.517  16.740   1.403  1.00  0.00           C  
ATOM   3692  CE2 TYR A 236     -13.182  16.752   0.851  1.00  0.00           C  
ATOM   3693  CZ  TYR A 236     -14.382  16.083   0.975  1.00  0.00           C  
ATOM   3694  OH  TYR A 236     -14.461  14.750   0.651  1.00  0.00           O  
ATOM   3695  H   TYR A 236     -14.887  22.666   2.379  1.00  0.00           H  
ATOM   3696  HA  TYR A 236     -13.911  21.240   0.133  1.00  0.00           H  
ATOM   3697  HB2 TYR A 236     -14.779  20.407   2.733  1.00  0.00           H  
ATOM   3698  HB3 TYR A 236     -13.241  20.470   2.187  1.00  0.00           H  
ATOM   3699  HD1 TYR A 236     -16.259  18.553   2.032  1.00  0.00           H  
ATOM   3700  HD2 TYR A 236     -12.244  18.576   1.107  1.00  0.00           H  
ATOM   3701  HE1 TYR A 236     -16.385  16.251   1.485  1.00  0.00           H  
ATOM   3702  HE2 TYR A 236     -12.367  16.271   0.528  1.00  0.00           H  
ATOM   3703  HH  TYR A 236     -13.646  14.262   0.339  1.00  0.00           H  
ATOM   3704  N   ARG A 237     -17.040  20.896   0.994  1.00  0.00           N  
ATOM   3705  CA  ARG A 237     -18.351  20.484   0.494  1.00  0.00           C  
ATOM   3706  C   ARG A 237     -18.876  21.369  -0.612  1.00  0.00           C  
ATOM   3707  O   ARG A 237     -19.694  20.880  -1.408  1.00  0.00           O  
ATOM   3708  CB  ARG A 237     -19.381  20.371   1.620  1.00  0.00           C  
ATOM   3709  CG  ARG A 237     -18.966  19.336   2.663  1.00  0.00           C  
ATOM   3710  CD  ARG A 237     -20.124  19.021   3.591  1.00  0.00           C  
ATOM   3711  NE  ARG A 237     -21.077  18.114   2.945  1.00  0.00           N  
ATOM   3712  CZ  ARG A 237     -22.136  17.601   3.573  1.00  0.00           C  
ATOM   3713  NH1 ARG A 237     -22.386  17.910   4.839  1.00  0.00           N  
ATOM   3714  NH2 ARG A 237     -22.950  16.777   2.923  1.00  0.00           N  
ATOM   3715  H   ARG A 237     -16.952  21.260   1.921  1.00  0.00           H  
ATOM   3716  HA  ARG A 237     -18.241  19.569   0.107  1.00  0.00           H  
ATOM   3717  HB2 ARG A 237     -20.261  20.102   1.229  1.00  0.00           H  
ATOM   3718  HB3 ARG A 237     -19.473  21.261   2.066  1.00  0.00           H  
ATOM   3719  HG2 ARG A 237     -18.203  19.697   3.200  1.00  0.00           H  
ATOM   3720  HG3 ARG A 237     -18.679  18.498   2.199  1.00  0.00           H  
ATOM   3721  HD2 ARG A 237     -20.592  19.871   3.831  1.00  0.00           H  
ATOM   3722  HD3 ARG A 237     -19.771  18.589   4.421  1.00  0.00           H  
ATOM   3723  HE  ARG A 237     -20.926  17.868   1.988  1.00  0.00           H  
ATOM   3724 HH11 ARG A 237     -23.183  17.520   5.301  1.00  0.00           H  
ATOM   3725 HH12 ARG A 237     -21.778  18.533   5.331  1.00  0.00           H  
ATOM   3726 HH21 ARG A 237     -23.745  16.389   3.389  1.00  0.00           H  
ATOM   3727 HH22 ARG A 237     -22.767  16.544   1.968  1.00  0.00           H  
ATOM   3728  N   SER A 238     -18.414  22.606  -0.721  1.00  0.00           N  
ATOM   3729  CA  SER A 238     -18.829  23.499  -1.791  1.00  0.00           C  
ATOM   3730  C   SER A 238     -18.127  23.143  -3.100  1.00  0.00           C  
ATOM   3731  O   SER A 238     -18.538  23.595  -4.168  1.00  0.00           O  
ATOM   3732  CB  SER A 238     -18.571  24.964  -1.439  1.00  0.00           C  
ATOM   3733  OG  SER A 238     -17.195  25.294  -1.575  1.00  0.00           O  
ATOM   3734  H   SER A 238     -17.757  22.937  -0.044  1.00  0.00           H  
ATOM   3735  HA  SER A 238     -19.813  23.382  -1.926  1.00  0.00           H  
ATOM   3736  HB2 SER A 238     -18.853  25.126  -0.493  1.00  0.00           H  
ATOM   3737  HB3 SER A 238     -19.107  25.545  -2.051  1.00  0.00           H  
ATOM   3738  HG  SER A 238     -17.058  26.256  -1.339  1.00  0.00           H  
ATOM   3739  N   GLY A 239     -17.049  22.353  -3.024  1.00  0.00           N  
ATOM   3740  CA  GLY A 239     -16.301  21.917  -4.172  1.00  0.00           C  
ATOM   3741  C   GLY A 239     -14.920  22.533  -4.318  1.00  0.00           C  
ATOM   3742  O   GLY A 239     -14.116  22.038  -5.123  1.00  0.00           O  
ATOM   3743  H   GLY A 239     -16.748  22.050  -2.120  1.00  0.00           H  
ATOM   3744  HA2 GLY A 239     -16.829  22.145  -4.990  1.00  0.00           H  
ATOM   3745  HA3 GLY A 239     -16.192  20.925  -4.111  1.00  0.00           H  
ATOM   3746  N   GLU A 240     -14.615  23.594  -3.575  1.00  0.00           N  
ATOM   3747  CA  GLU A 240     -13.324  24.260  -3.674  1.00  0.00           C  
ATOM   3748  C   GLU A 240     -12.148  23.426  -3.173  1.00  0.00           C  
ATOM   3749  O   GLU A 240     -11.068  23.447  -3.776  1.00  0.00           O  
ATOM   3750  CB  GLU A 240     -13.374  25.573  -2.870  1.00  0.00           C  
ATOM   3751  CG  GLU A 240     -12.076  26.356  -2.908  1.00  0.00           C  
ATOM   3752  CD  GLU A 240     -12.071  27.584  -2.027  1.00  0.00           C  
ATOM   3753  OE1 GLU A 240     -13.111  27.951  -1.429  1.00  0.00           O  
ATOM   3754  OE2 GLU A 240     -10.983  28.210  -1.940  1.00  0.00           O  
ATOM   3755  H   GLU A 240     -15.293  23.945  -2.929  1.00  0.00           H  
ATOM   3756  HA  GLU A 240     -13.161  24.487  -4.634  1.00  0.00           H  
ATOM   3757  HB2 GLU A 240     -13.583  25.353  -1.917  1.00  0.00           H  
ATOM   3758  HB3 GLU A 240     -14.101  26.147  -3.247  1.00  0.00           H  
ATOM   3759  HG2 GLU A 240     -11.911  26.645  -3.851  1.00  0.00           H  
ATOM   3760  HG3 GLU A 240     -11.336  25.753  -2.610  1.00  0.00           H  
ATOM   3761  N   ILE A 241     -12.333  22.742  -2.058  1.00  0.00           N  
ATOM   3762  CA  ILE A 241     -11.268  21.952  -1.443  1.00  0.00           C  
ATOM   3763  C   ILE A 241     -11.434  20.464  -1.675  1.00  0.00           C  
ATOM   3764  O   ILE A 241     -12.512  19.897  -1.482  1.00  0.00           O  
ATOM   3765  CB  ILE A 241     -11.200  22.289   0.068  1.00  0.00           C  
ATOM   3766  CG1 ILE A 241     -10.893  23.775   0.259  1.00  0.00           C  
ATOM   3767  CG2 ILE A 241     -10.158  21.424   0.759  1.00  0.00           C  
ATOM   3768  CD1 ILE A 241     -10.959  24.297   1.672  1.00  0.00           C  
ATOM   3769  H   ILE A 241     -13.232  22.766  -1.620  1.00  0.00           H  
ATOM   3770  HA  ILE A 241     -10.402  22.231  -1.858  1.00  0.00           H  
ATOM   3771  HB  ILE A 241     -12.092  22.095   0.476  1.00  0.00           H  
ATOM   3772 HG12 ILE A 241     -11.550  24.294  -0.288  1.00  0.00           H  
ATOM   3773 HG13 ILE A 241      -9.968  23.941  -0.084  1.00  0.00           H  
ATOM   3774 HG21 ILE A 241     -10.126  21.653   1.732  1.00  0.00           H  
ATOM   3775 HG22 ILE A 241     -10.401  20.460   0.651  1.00  0.00           H  
ATOM   3776 HG23 ILE A 241      -9.262  21.590   0.348  1.00  0.00           H  
ATOM   3777 HD11 ILE A 241     -10.742  25.273   1.677  1.00  0.00           H  
ATOM   3778 HD12 ILE A 241     -11.880  24.159   2.036  1.00  0.00           H  
ATOM   3779 HD13 ILE A 241     -10.299  23.806   2.240  1.00  0.00           H  
ATOM   3780  N   ASP A 242     -10.349  19.798  -2.087  1.00  0.00           N  
ATOM   3781  CA  ASP A 242     -10.356  18.365  -2.333  1.00  0.00           C  
ATOM   3782  C   ASP A 242     -10.008  17.542  -1.099  1.00  0.00           C  
ATOM   3783  O   ASP A 242     -10.410  16.381  -0.962  1.00  0.00           O  
ATOM   3784  CB  ASP A 242      -9.342  17.997  -3.425  1.00  0.00           C  
ATOM   3785  CG  ASP A 242      -9.661  18.676  -4.742  1.00  0.00           C  
ATOM   3786  OD1 ASP A 242     -10.730  18.379  -5.315  1.00  0.00           O  
ATOM   3787  OD2 ASP A 242      -8.823  19.495  -5.177  1.00  0.00           O  
ATOM   3788  H   ASP A 242      -9.500  20.306  -2.231  1.00  0.00           H  
ATOM   3789  HA  ASP A 242     -11.269  18.100  -2.645  1.00  0.00           H  
ATOM   3790  HB2 ASP A 242      -9.357  17.006  -3.560  1.00  0.00           H  
ATOM   3791  HB3 ASP A 242      -8.430  18.279  -3.128  1.00  0.00           H  
ATOM   3792  N   MET A 243      -9.165  18.099  -0.234  1.00  0.00           N  
ATOM   3793  CA  MET A 243      -8.743  17.442   0.992  1.00  0.00           C  
ATOM   3794  C   MET A 243      -8.729  18.472   2.124  1.00  0.00           C  
ATOM   3795  O   MET A 243      -8.064  19.509   2.000  1.00  0.00           O  
ATOM   3796  CB  MET A 243      -7.334  16.840   0.884  1.00  0.00           C  
ATOM   3797  CG  MET A 243      -7.154  15.770  -0.162  1.00  0.00           C  
ATOM   3798  SD  MET A 243      -5.424  15.289  -0.400  1.00  0.00           S  
ATOM   3799  CE  MET A 243      -5.131  14.391   1.124  1.00  0.00           C  
ATOM   3800  H   MET A 243      -8.806  19.010  -0.436  1.00  0.00           H  
ATOM   3801  HA  MET A 243      -9.394  16.716   1.216  1.00  0.00           H  
ATOM   3802  HB2 MET A 243      -7.102  16.443   1.772  1.00  0.00           H  
ATOM   3803  HB3 MET A 243      -6.698  17.583   0.675  1.00  0.00           H  
ATOM   3804  HG2 MET A 243      -7.511  16.112  -1.031  1.00  0.00           H  
ATOM   3805  HG3 MET A 243      -7.673  14.962   0.117  1.00  0.00           H  
ATOM   3806  HE1 MET A 243      -4.189  14.055   1.137  1.00  0.00           H  
ATOM   3807  HE2 MET A 243      -5.278  15.000   1.903  1.00  0.00           H  
ATOM   3808  HE3 MET A 243      -5.762  13.617   1.182  1.00  0.00           H  
ATOM   3809  N   THR A 244      -9.471  18.214   3.190  1.00  0.00           N  
ATOM   3810  CA  THR A 244      -9.452  19.156   4.304  1.00  0.00           C  
ATOM   3811  C   THR A 244      -8.155  18.954   5.108  1.00  0.00           C  
ATOM   3812  O   THR A 244      -7.425  17.984   4.907  1.00  0.00           O  
ATOM   3813  CB  THR A 244     -10.621  18.916   5.290  1.00  0.00           C  
ATOM   3814  OG1 THR A 244     -10.480  17.610   5.875  1.00  0.00           O  
ATOM   3815  CG2 THR A 244     -11.963  19.025   4.593  1.00  0.00           C  
ATOM   3816  H   THR A 244     -10.034  17.389   3.231  1.00  0.00           H  
ATOM   3817  HA  THR A 244      -9.491  20.092   3.955  1.00  0.00           H  
ATOM   3818  HB  THR A 244     -10.577  19.602   6.016  1.00  0.00           H  
ATOM   3819  HG1 THR A 244     -11.232  17.448   6.514  1.00  0.00           H  
ATOM   3820 HG21 THR A 244     -12.696  18.865   5.254  1.00  0.00           H  
ATOM   3821 HG22 THR A 244     -12.061  19.939   4.200  1.00  0.00           H  
ATOM   3822 HG23 THR A 244     -12.017  18.342   3.865  1.00  0.00           H  
ATOM   3823  N   TYR A 245      -7.932  19.883   6.025  1.00  0.00           N  
ATOM   3824  CA  TYR A 245      -6.808  19.709   6.956  1.00  0.00           C  
ATOM   3825  C   TYR A 245      -7.309  18.626   7.919  1.00  0.00           C  
ATOM   3826  O   TYR A 245      -8.520  18.319   7.879  1.00  0.00           O  
ATOM   3827  CB  TYR A 245      -6.506  21.009   7.657  1.00  0.00           C  
ATOM   3828  CG  TYR A 245      -5.323  20.933   8.599  1.00  0.00           C  
ATOM   3829  CD1 TYR A 245      -4.060  20.619   8.115  1.00  0.00           C  
ATOM   3830  CD2 TYR A 245      -5.480  21.175   9.958  1.00  0.00           C  
ATOM   3831  CE1 TYR A 245      -2.969  20.557   8.965  1.00  0.00           C  
ATOM   3832  CE2 TYR A 245      -4.392  21.112  10.815  1.00  0.00           C  
ATOM   3833  CZ  TYR A 245      -3.146  20.802  10.307  1.00  0.00           C  
ATOM   3834  OH  TYR A 245      -2.060  20.742  11.160  1.00  0.00           O  
ATOM   3835  H   TYR A 245      -8.519  20.690   6.083  1.00  0.00           H  
ATOM   3836  HA  TYR A 245      -5.999  19.386   6.464  1.00  0.00           H  
ATOM   3837  HB2 TYR A 245      -7.312  21.278   8.184  1.00  0.00           H  
ATOM   3838  HB3 TYR A 245      -6.314  21.704   6.964  1.00  0.00           H  
ATOM   3839  HD1 TYR A 245      -3.937  20.435   7.140  1.00  0.00           H  
ATOM   3840  HD2 TYR A 245      -6.385  21.396  10.321  1.00  0.00           H  
ATOM   3841  HE1 TYR A 245      -2.062  20.336   8.607  1.00  0.00           H  
ATOM   3842  HE2 TYR A 245      -4.509  21.289  11.792  1.00  0.00           H  
ATOM   3843  HH  TYR A 245      -2.181  20.919  12.137  1.00  0.00           H  
ATOM   3844  N   ASN A 246      -6.466  18.036   8.740  1.00  0.00           N  
ATOM   3845  CA  ASN A 246      -6.908  16.969   9.631  1.00  0.00           C  
ATOM   3846  C   ASN A 246      -7.082  17.425  11.072  1.00  0.00           C  
ATOM   3847  O   ASN A 246      -6.456  16.965  12.019  1.00  0.00           O  
ATOM   3848  CB  ASN A 246      -6.030  15.733   9.525  1.00  0.00           C  
ATOM   3849  CG  ASN A 246      -4.556  15.995   9.704  1.00  0.00           C  
ATOM   3850  OD1 ASN A 246      -4.078  17.135   9.706  1.00  0.00           O  
ATOM   3851  ND2 ASN A 246      -3.805  14.910   9.870  1.00  0.00           N  
ATOM   3852  H   ASN A 246      -5.508  18.324   8.753  1.00  0.00           H  
ATOM   3853  HA  ASN A 246      -7.816  16.696   9.312  1.00  0.00           H  
ATOM   3854  HB2 ASN A 246      -6.168  15.329   8.621  1.00  0.00           H  
ATOM   3855  HB3 ASN A 246      -6.319  15.083  10.228  1.00  0.00           H  
ATOM   3856 HD21 ASN A 246      -4.227  14.004   9.863  1.00  0.00           H  
ATOM   3857 HD22 ASN A 246      -2.818  15.001  10.002  1.00  0.00           H  
ATOM   3858  N   ASN A 247      -7.989  18.354  11.228  1.00  0.00           N  
ATOM   3859  CA  ASN A 247      -8.527  18.941  12.437  1.00  0.00           C  
ATOM   3860  C   ASN A 247     -10.047  19.022  12.095  1.00  0.00           C  
ATOM   3861  O   ASN A 247     -10.362  19.742  11.126  1.00  0.00           O  
ATOM   3862  CB  ASN A 247      -8.037  20.319  12.771  1.00  0.00           C  
ATOM   3863  CG  ASN A 247      -6.894  20.507  13.718  1.00  0.00           C  
ATOM   3864  OD1 ASN A 247      -6.370  19.595  14.358  1.00  0.00           O  
ATOM   3865  ND2 ASN A 247      -6.454  21.776  13.844  1.00  0.00           N  
ATOM   3866  H   ASN A 247      -8.371  18.716  10.378  1.00  0.00           H  
ATOM   3867  HA  ASN A 247      -8.381  18.327  13.212  1.00  0.00           H  
ATOM   3868  HB2 ASN A 247      -8.815  20.814  13.158  1.00  0.00           H  
ATOM   3869  HB3 ASN A 247      -7.767  20.745  11.907  1.00  0.00           H  
ATOM   3870 HD21 ASN A 247      -6.886  22.510  13.320  1.00  0.00           H  
ATOM   3871 HD22 ASN A 247      -5.695  21.983  14.462  1.00  0.00           H  
ATOM   3872  N   MET A 248     -10.891  18.275  12.773  1.00  0.00           N  
ATOM   3873  CA  MET A 248     -12.317  18.297  12.414  1.00  0.00           C  
ATOM   3874  C   MET A 248     -13.170  19.134  13.353  1.00  0.00           C  
ATOM   3875  O   MET A 248     -12.973  19.177  14.565  1.00  0.00           O  
ATOM   3876  CB  MET A 248     -12.838  16.859  12.335  1.00  0.00           C  
ATOM   3877  CG  MET A 248     -12.267  16.046  11.183  1.00  0.00           C  
ATOM   3878  SD  MET A 248     -13.070  16.412   9.603  1.00  0.00           S  
ATOM   3879  CE  MET A 248     -12.032  17.759   9.007  1.00  0.00           C  
ATOM   3880  H   MET A 248     -10.567  17.699  13.524  1.00  0.00           H  
ATOM   3881  HA  MET A 248     -12.392  18.696  11.500  1.00  0.00           H  
ATOM   3882  HB2 MET A 248     -13.832  16.892  12.232  1.00  0.00           H  
ATOM   3883  HB3 MET A 248     -12.607  16.395  13.190  1.00  0.00           H  
ATOM   3884  HG2 MET A 248     -12.389  15.074  11.386  1.00  0.00           H  
ATOM   3885  HG3 MET A 248     -11.291  16.250  11.101  1.00  0.00           H  
ATOM   3886  HE1 MET A 248     -12.367  18.070   8.118  1.00  0.00           H  
ATOM   3887  HE2 MET A 248     -12.063  18.517   9.659  1.00  0.00           H  
ATOM   3888  HE3 MET A 248     -11.090  17.438   8.914  1.00  0.00           H  
ATOM   3889  N   PRO A 249     -14.146  19.828  12.773  1.00  0.00           N  
ATOM   3890  CA  PRO A 249     -15.081  20.683  13.463  1.00  0.00           C  
ATOM   3891  C   PRO A 249     -16.021  19.923  14.390  1.00  0.00           C  
ATOM   3892  O   PRO A 249     -16.713  18.992  13.943  1.00  0.00           O  
ATOM   3893  CB  PRO A 249     -15.950  21.386  12.380  1.00  0.00           C  
ATOM   3894  CG  PRO A 249     -15.703  20.537  11.171  1.00  0.00           C  
ATOM   3895  CD  PRO A 249     -14.400  19.787  11.328  1.00  0.00           C  
ATOM   3896  HA  PRO A 249     -14.580  21.371  13.987  1.00  0.00           H  
ATOM   3897  HB2 PRO A 249     -16.917  21.382  12.634  1.00  0.00           H  
ATOM   3898  HB3 PRO A 249     -15.649  22.327  12.229  1.00  0.00           H  
ATOM   3899  HG2 PRO A 249     -16.452  19.883  11.066  1.00  0.00           H  
ATOM   3900  HG3 PRO A 249     -15.654  21.120  10.360  1.00  0.00           H  
ATOM   3901  HD2 PRO A 249     -14.491  18.844  11.009  1.00  0.00           H  
ATOM   3902  HD3 PRO A 249     -13.665  20.240  10.824  1.00  0.00           H  
ATOM   3903  N   ILE A 250     -16.099  20.348  15.655  1.00  0.00           N  
ATOM   3904  CA  ILE A 250     -17.009  19.695  16.610  1.00  0.00           C  
ATOM   3905  C   ILE A 250     -18.453  19.922  16.176  1.00  0.00           C  
ATOM   3906  O   ILE A 250     -19.317  19.050  16.313  1.00  0.00           O  
ATOM   3907  CB  ILE A 250     -16.759  20.165  18.053  1.00  0.00           C  
ATOM   3908  CG1 ILE A 250     -15.451  19.563  18.590  1.00  0.00           C  
ATOM   3909  CG2 ILE A 250     -17.918  19.798  18.974  1.00  0.00           C  
ATOM   3910  CD1 ILE A 250     -15.011  20.057  19.944  1.00  0.00           C  
ATOM   3911  H   ILE A 250     -15.534  21.117  15.955  1.00  0.00           H  
ATOM   3912  HA  ILE A 250     -16.832  18.711  16.575  1.00  0.00           H  
ATOM   3913  HB  ILE A 250     -16.667  21.161  18.047  1.00  0.00           H  
ATOM   3914 HG12 ILE A 250     -14.725  19.773  17.935  1.00  0.00           H  
ATOM   3915 HG13 ILE A 250     -15.570  18.572  18.649  1.00  0.00           H  
ATOM   3916 HG21 ILE A 250     -17.722  20.118  19.901  1.00  0.00           H  
ATOM   3917 HG22 ILE A 250     -18.757  20.230  18.643  1.00  0.00           H  
ATOM   3918 HG23 ILE A 250     -18.036  18.805  18.982  1.00  0.00           H  
ATOM   3919 HD11 ILE A 250     -14.156  19.607  20.201  1.00  0.00           H  
ATOM   3920 HD12 ILE A 250     -14.870  21.046  19.908  1.00  0.00           H  
ATOM   3921 HD13 ILE A 250     -15.716  19.845  20.621  1.00  0.00           H  
ATOM   3922  N   GLU A 251     -18.735  21.093  15.607  1.00  0.00           N  
ATOM   3923  CA  GLU A 251     -20.031  21.476  15.117  1.00  0.00           C  
ATOM   3924  C   GLU A 251     -20.607  20.492  14.093  1.00  0.00           C  
ATOM   3925  O   GLU A 251     -21.790  20.159  14.145  1.00  0.00           O  
ATOM   3926  CB  GLU A 251     -19.977  22.840  14.393  1.00  0.00           C  
ATOM   3927  CG  GLU A 251     -19.722  24.055  15.242  1.00  0.00           C  
ATOM   3928  CD  GLU A 251     -18.274  24.222  15.648  1.00  0.00           C  
ATOM   3929  OE1 GLU A 251     -17.398  23.503  15.117  1.00  0.00           O  
ATOM   3930  OE2 GLU A 251     -17.999  25.075  16.517  1.00  0.00           O  
ATOM   3931  H   GLU A 251     -17.991  21.754  15.514  1.00  0.00           H  
ATOM   3932  HA  GLU A 251     -20.662  21.545  15.890  1.00  0.00           H  
ATOM   3933  HB2 GLU A 251     -20.855  22.972  13.933  1.00  0.00           H  
ATOM   3934  HB3 GLU A 251     -19.248  22.790  13.711  1.00  0.00           H  
ATOM   3935  HG2 GLU A 251     -20.276  23.982  16.071  1.00  0.00           H  
ATOM   3936  HG3 GLU A 251     -20.000  24.865  14.725  1.00  0.00           H  
ATOM   3937  N   LEU A 252     -19.779  20.085  13.134  1.00  0.00           N  
ATOM   3938  CA  LEU A 252     -20.198  19.245  12.041  1.00  0.00           C  
ATOM   3939  C   LEU A 252     -19.768  17.800  11.977  1.00  0.00           C  
ATOM   3940  O   LEU A 252     -20.375  17.048  11.174  1.00  0.00           O  
ATOM   3941  CB  LEU A 252     -19.660  19.923  10.734  1.00  0.00           C  
ATOM   3942  CG  LEU A 252     -19.822  21.433  10.619  1.00  0.00           C  
ATOM   3943  CD1 LEU A 252     -19.165  21.951   9.341  1.00  0.00           C  
ATOM   3944  CD2 LEU A 252     -21.289  21.845  10.648  1.00  0.00           C  
ATOM   3945  H   LEU A 252     -18.823  20.375  13.174  1.00  0.00           H  
ATOM   3946  HA  LEU A 252     -21.197  19.267  12.006  1.00  0.00           H  
ATOM   3947  HB2 LEU A 252     -20.139  19.509   9.960  1.00  0.00           H  
ATOM   3948  HB3 LEU A 252     -18.683  19.719  10.669  1.00  0.00           H  
ATOM   3949  HG  LEU A 252     -19.363  21.857  11.400  1.00  0.00           H  
ATOM   3950 HD11 LEU A 252     -19.282  22.942   9.284  1.00  0.00           H  
ATOM   3951 HD12 LEU A 252     -18.190  21.731   9.355  1.00  0.00           H  
ATOM   3952 HD13 LEU A 252     -19.593  21.519   8.547  1.00  0.00           H  
ATOM   3953 HD21 LEU A 252     -21.357  22.840  10.571  1.00  0.00           H  
ATOM   3954 HD22 LEU A 252     -21.771  21.417   9.883  1.00  0.00           H  
ATOM   3955 HD23 LEU A 252     -21.702  21.548  11.509  1.00  0.00           H  
ATOM   3956  N   PHE A 253     -18.765  17.339  12.703  1.00  0.00           N  
ATOM   3957  CA  PHE A 253     -18.271  15.987  12.578  1.00  0.00           C  
ATOM   3958  C   PHE A 253     -19.272  14.857  12.646  1.00  0.00           C  
ATOM   3959  O   PHE A 253     -19.214  13.935  11.800  1.00  0.00           O  
ATOM   3960  CB  PHE A 253     -17.150  15.709  13.607  1.00  0.00           C  
ATOM   3961  CG  PHE A 253     -16.444  14.419  13.247  1.00  0.00           C  
ATOM   3962  CD1 PHE A 253     -15.632  14.356  12.127  1.00  0.00           C  
ATOM   3963  CD2 PHE A 253     -16.615  13.284  14.015  1.00  0.00           C  
ATOM   3964  CE1 PHE A 253     -14.976  13.189  11.797  1.00  0.00           C  
ATOM   3965  CE2 PHE A 253     -15.964  12.107  13.685  1.00  0.00           C  
ATOM   3966  CZ  PHE A 253     -15.142  12.057  12.574  1.00  0.00           C  
ATOM   3967  H   PHE A 253     -18.331  17.950  13.365  1.00  0.00           H  
ATOM   3968  HA  PHE A 253     -17.843  15.928  11.676  1.00  0.00           H  
ATOM   3969  HB2 PHE A 253     -17.549  15.627  14.520  1.00  0.00           H  
ATOM   3970  HB3 PHE A 253     -16.493  16.463  13.596  1.00  0.00           H  
ATOM   3971  HD1 PHE A 253     -15.520  15.166  11.551  1.00  0.00           H  
ATOM   3972  HD2 PHE A 253     -17.214  13.312  14.816  1.00  0.00           H  
ATOM   3973  HE1 PHE A 253     -14.379  13.161  10.995  1.00  0.00           H  
ATOM   3974  HE2 PHE A 253     -16.089  11.292  14.251  1.00  0.00           H  
ATOM   3975  HZ  PHE A 253     -14.671  11.208  12.334  1.00  0.00           H  
ATOM   3976  N   GLN A 254     -20.161  14.838  13.637  1.00  0.00           N  
ATOM   3977  CA  GLN A 254     -21.123  13.727  13.720  1.00  0.00           C  
ATOM   3978  C   GLN A 254     -21.946  13.645  12.444  1.00  0.00           C  
ATOM   3979  O   GLN A 254     -22.064  12.572  11.849  1.00  0.00           O  
ATOM   3980  CB  GLN A 254     -21.989  13.845  14.963  1.00  0.00           C  
ATOM   3981  CG  GLN A 254     -21.241  13.959  16.279  1.00  0.00           C  
ATOM   3982  CD  GLN A 254     -20.052  13.025  16.399  1.00  0.00           C  
ATOM   3983  OE1 GLN A 254     -20.172  11.808  16.226  1.00  0.00           O  
ATOM   3984  NE2 GLN A 254     -18.883  13.609  16.671  1.00  0.00           N  
ATOM   3985  H   GLN A 254     -20.175  15.571  14.318  1.00  0.00           H  
ATOM   3986  HA  GLN A 254     -20.599  12.879  13.796  1.00  0.00           H  
ATOM   3987  HB2 GLN A 254     -22.571  13.033  15.010  1.00  0.00           H  
ATOM   3988  HB3 GLN A 254     -22.560  14.660  14.863  1.00  0.00           H  
ATOM   3989  HG2 GLN A 254     -21.878  13.753  17.021  1.00  0.00           H  
ATOM   3990  HG3 GLN A 254     -20.913  14.899  16.373  1.00  0.00           H  
ATOM   3991 HE21 GLN A 254     -18.837  14.599  16.803  1.00  0.00           H  
ATOM   3992 HE22 GLN A 254     -18.053  13.056  16.743  1.00  0.00           H  
ATOM   3993  N   LYS A 255     -22.488  14.773  11.989  1.00  0.00           N  
ATOM   3994  CA  LYS A 255     -23.274  14.816  10.770  1.00  0.00           C  
ATOM   3995  C   LYS A 255     -22.502  14.330   9.553  1.00  0.00           C  
ATOM   3996  O   LYS A 255     -23.059  13.580   8.740  1.00  0.00           O  
ATOM   3997  CB  LYS A 255     -23.820  16.223  10.505  1.00  0.00           C  
ATOM   3998  CG  LYS A 255     -25.335  16.336  10.559  1.00  0.00           C  
ATOM   3999  CD  LYS A 255     -26.017  15.361   9.610  1.00  0.00           C  
ATOM   4000  CE  LYS A 255     -27.344  15.901   9.100  1.00  0.00           C  
ATOM   4001  NZ  LYS A 255     -27.132  17.061   8.179  1.00  0.00           N  
ATOM   4002  H   LYS A 255     -22.349  15.619  12.504  1.00  0.00           H  
ATOM   4003  HA  LYS A 255     -24.057  14.207  10.894  1.00  0.00           H  
ATOM   4004  HB2 LYS A 255     -23.518  16.508   9.595  1.00  0.00           H  
ATOM   4005  HB3 LYS A 255     -23.437  16.841  11.192  1.00  0.00           H  
ATOM   4006  HG2 LYS A 255     -25.598  17.268  10.308  1.00  0.00           H  
ATOM   4007  HG3 LYS A 255     -25.639  16.144  11.492  1.00  0.00           H  
ATOM   4008  HD2 LYS A 255     -26.182  14.501  10.093  1.00  0.00           H  
ATOM   4009  HD3 LYS A 255     -25.414  15.194   8.830  1.00  0.00           H  
ATOM   4010  HE2 LYS A 255     -27.897  16.198   9.878  1.00  0.00           H  
ATOM   4011  HE3 LYS A 255     -27.825  15.176   8.607  1.00  0.00           H  
ATOM   4012  HZ1 LYS A 255     -28.017  17.398   7.858  1.00  0.00           H  
ATOM   4013  HZ2 LYS A 255     -26.655  17.792   8.667  1.00  0.00           H  
ATOM   4014  HZ3 LYS A 255     -26.582  16.769   7.396  1.00  0.00           H  
ATOM   4015  N   LEU A 256     -21.240  14.719   9.405  1.00  0.00           N  
ATOM   4016  CA  LEU A 256     -20.423  14.305   8.273  1.00  0.00           C  
ATOM   4017  C   LEU A 256     -20.267  12.803   8.148  1.00  0.00           C  
ATOM   4018  O   LEU A 256     -20.340  12.236   7.045  1.00  0.00           O  
ATOM   4019  CB  LEU A 256     -19.020  14.931   8.370  1.00  0.00           C  
ATOM   4020  CG  LEU A 256     -18.986  16.452   8.224  1.00  0.00           C  
ATOM   4021  CD1 LEU A 256     -17.594  16.985   8.544  1.00  0.00           C  
ATOM   4022  CD2 LEU A 256     -19.428  16.857   6.823  1.00  0.00           C  
ATOM   4023  H   LEU A 256     -20.837  15.318  10.097  1.00  0.00           H  
ATOM   4024  HA  LEU A 256     -20.856  14.643   7.437  1.00  0.00           H  
ATOM   4025  HB2 LEU A 256     -18.452  14.536   7.647  1.00  0.00           H  
ATOM   4026  HB3 LEU A 256     -18.635  14.695   9.262  1.00  0.00           H  
ATOM   4027  HG  LEU A 256     -19.630  16.844   8.881  1.00  0.00           H  
ATOM   4028 HD11 LEU A 256     -17.587  17.980   8.444  1.00  0.00           H  
ATOM   4029 HD12 LEU A 256     -17.352  16.742   9.483  1.00  0.00           H  
ATOM   4030 HD13 LEU A 256     -16.930  16.582   7.914  1.00  0.00           H  
ATOM   4031 HD21 LEU A 256     -19.402  17.853   6.740  1.00  0.00           H  
ATOM   4032 HD22 LEU A 256     -18.812  16.450   6.148  1.00  0.00           H  
ATOM   4033 HD23 LEU A 256     -20.360  16.534   6.661  1.00  0.00           H  
ATOM   4034  N   LYS A 257     -20.068  12.123   9.278  1.00  0.00           N  
ATOM   4035  CA  LYS A 257     -19.923  10.668   9.253  1.00  0.00           C  
ATOM   4036  C   LYS A 257     -21.163   9.991   8.681  1.00  0.00           C  
ATOM   4037  O   LYS A 257     -21.072   8.972   7.986  1.00  0.00           O  
ATOM   4038  CB  LYS A 257     -19.595  10.133  10.647  1.00  0.00           C  
ATOM   4039  CG  LYS A 257     -19.169   8.668  10.632  1.00  0.00           C  
ATOM   4040  CD  LYS A 257     -17.954   8.444   9.738  1.00  0.00           C  
ATOM   4041  CE  LYS A 257     -18.079   7.143   8.961  1.00  0.00           C  
ATOM   4042  NZ  LYS A 257     -16.938   6.941   8.023  1.00  0.00           N  
ATOM   4043  H   LYS A 257     -20.018  12.612  10.149  1.00  0.00           H  
ATOM   4044  HA  LYS A 257     -19.153  10.449   8.654  1.00  0.00           H  
ATOM   4045  HB2 LYS A 257     -20.407  10.224  11.223  1.00  0.00           H  
ATOM   4046  HB3 LYS A 257     -18.850  10.678  11.032  1.00  0.00           H  
ATOM   4047  HG2 LYS A 257     -19.928   8.113  10.292  1.00  0.00           H  
ATOM   4048  HG3 LYS A 257     -18.942   8.387  11.564  1.00  0.00           H  
ATOM   4049  HD2 LYS A 257     -17.132   8.407  10.307  1.00  0.00           H  
ATOM   4050  HD3 LYS A 257     -17.879   9.204   9.093  1.00  0.00           H  
ATOM   4051  HE2 LYS A 257     -18.930   7.161   8.436  1.00  0.00           H  
ATOM   4052  HE3 LYS A 257     -18.103   6.381   9.608  1.00  0.00           H  
ATOM   4053  HZ1 LYS A 257     -17.058   6.077   7.533  1.00  0.00           H  
ATOM   4054  HZ2 LYS A 257     -16.908   7.695   7.367  1.00  0.00           H  
ATOM   4055  HZ3 LYS A 257     -16.082   6.915   8.540  1.00  0.00           H  
ATOM   4056  N   LYS A 258     -22.338  10.551   8.962  1.00  0.00           N  
ATOM   4057  CA  LYS A 258     -23.595  10.025   8.454  1.00  0.00           C  
ATOM   4058  C   LYS A 258     -23.943  10.581   7.079  1.00  0.00           C  
ATOM   4059  O   LYS A 258     -24.622   9.907   6.288  1.00  0.00           O  
ATOM   4060  CB  LYS A 258     -24.726  10.318   9.453  1.00  0.00           C  
ATOM   4061  CG  LYS A 258     -24.446   9.831  10.869  1.00  0.00           C  
ATOM   4062  CD  LYS A 258     -24.454   8.313  10.959  1.00  0.00           C  
ATOM   4063  CE  LYS A 258     -24.100   7.819  12.350  1.00  0.00           C  
ATOM   4064  NZ  LYS A 258     -22.628   7.758  12.576  1.00  0.00           N  
ATOM   4065  H   LYS A 258     -22.357  11.364   9.544  1.00  0.00           H  
ATOM   4066  HA  LYS A 258     -23.504   9.032   8.372  1.00  0.00           H  
ATOM   4067  HB2 LYS A 258     -25.558   9.870   9.126  1.00  0.00           H  
ATOM   4068  HB3 LYS A 258     -24.870  11.307   9.484  1.00  0.00           H  
ATOM   4069  HG2 LYS A 258     -25.148  10.195  11.481  1.00  0.00           H  
ATOM   4070  HG3 LYS A 258     -23.549  10.167  11.155  1.00  0.00           H  
ATOM   4071  HD2 LYS A 258     -23.788   7.948  10.309  1.00  0.00           H  
ATOM   4072  HD3 LYS A 258     -25.367   7.981  10.722  1.00  0.00           H  
ATOM   4073  HE2 LYS A 258     -24.481   6.903  12.472  1.00  0.00           H  
ATOM   4074  HE3 LYS A 258     -24.502   8.440  13.023  1.00  0.00           H  
ATOM   4075  HZ1 LYS A 258     -22.446   7.428  13.502  1.00  0.00           H  
ATOM   4076  HZ2 LYS A 258     -22.215   7.134  11.913  1.00  0.00           H  
ATOM   4077  HZ3 LYS A 258     -22.235   8.671  12.464  1.00  0.00           H  
ATOM   4078  N   GLU A 259     -23.490  11.788   6.749  1.00  0.00           N  
ATOM   4079  CA  GLU A 259     -23.790  12.384   5.449  1.00  0.00           C  
ATOM   4080  C   GLU A 259     -22.885  11.877   4.345  1.00  0.00           C  
ATOM   4081  O   GLU A 259     -23.359  11.503   3.265  1.00  0.00           O  
ATOM   4082  CB  GLU A 259     -23.721  13.913   5.513  1.00  0.00           C  
ATOM   4083  CG  GLU A 259     -24.810  14.565   6.347  1.00  0.00           C  
ATOM   4084  CD  GLU A 259     -24.915  16.060   6.100  1.00  0.00           C  
ATOM   4085  OE1 GLU A 259     -25.359  16.440   4.992  1.00  0.00           O  
ATOM   4086  OE2 GLU A 259     -24.562  16.849   7.003  1.00  0.00           O  
ATOM   4087  H   GLU A 259     -22.933  12.298   7.404  1.00  0.00           H  
ATOM   4088  HA  GLU A 259     -24.728  12.133   5.210  1.00  0.00           H  
ATOM   4089  HB2 GLU A 259     -23.790  14.267   4.580  1.00  0.00           H  
ATOM   4090  HB3 GLU A 259     -22.836  14.169   5.902  1.00  0.00           H  
ATOM   4091  HG2 GLU A 259     -24.607  14.413   7.314  1.00  0.00           H  
ATOM   4092  HG3 GLU A 259     -25.686  14.140   6.119  1.00  0.00           H  
ATOM   4093  N   ILE A 260     -21.570  11.825   4.574  1.00  0.00           N  
ATOM   4094  CA  ILE A 260     -20.603  11.367   3.577  1.00  0.00           C  
ATOM   4095  C   ILE A 260     -19.585  10.421   4.195  1.00  0.00           C  
ATOM   4096  O   ILE A 260     -18.391  10.714   4.314  1.00  0.00           O  
ATOM   4097  CB  ILE A 260     -19.842  12.567   2.957  1.00  0.00           C  
ATOM   4098  CG1 ILE A 260     -19.428  13.570   4.039  1.00  0.00           C  
ATOM   4099  CG2 ILE A 260     -20.668  13.247   1.877  1.00  0.00           C  
ATOM   4100  CD1 ILE A 260     -18.490  14.663   3.566  1.00  0.00           C  
ATOM   4101  H   ILE A 260     -21.231  12.113   5.470  1.00  0.00           H  
ATOM   4102  HA  ILE A 260     -21.092  10.885   2.850  1.00  0.00           H  
ATOM   4103  HB  ILE A 260     -19.009  12.215   2.530  1.00  0.00           H  
ATOM   4104 HG12 ILE A 260     -18.973  13.066   4.773  1.00  0.00           H  
ATOM   4105 HG13 ILE A 260     -20.256  14.003   4.395  1.00  0.00           H  
ATOM   4106 HG21 ILE A 260     -20.152  14.015   1.497  1.00  0.00           H  
ATOM   4107 HG22 ILE A 260     -20.872  12.591   1.151  1.00  0.00           H  
ATOM   4108 HG23 ILE A 260     -21.523  13.583   2.273  1.00  0.00           H  
ATOM   4109 HD11 ILE A 260     -18.272  15.269   4.331  1.00  0.00           H  
ATOM   4110 HD12 ILE A 260     -17.648  14.252   3.217  1.00  0.00           H  
ATOM   4111 HD13 ILE A 260     -18.931  15.189   2.839  1.00  0.00           H  
ATOM   4112  N   PRO A 261     -20.028   9.238   4.587  1.00  0.00           N  
ATOM   4113  CA  PRO A 261     -19.240   8.226   5.248  1.00  0.00           C  
ATOM   4114  C   PRO A 261     -17.981   7.818   4.520  1.00  0.00           C  
ATOM   4115  O   PRO A 261     -16.925   7.668   5.144  1.00  0.00           O  
ATOM   4116  CB  PRO A 261     -20.137   6.980   5.472  1.00  0.00           C  
ATOM   4117  CG  PRO A 261     -21.339   7.302   4.640  1.00  0.00           C  
ATOM   4118  CD  PRO A 261     -21.421   8.802   4.449  1.00  0.00           C  
ATOM   4119  HA  PRO A 261     -18.975   8.580   6.145  1.00  0.00           H  
ATOM   4120  HB2 PRO A 261     -19.687   6.147   5.151  1.00  0.00           H  
ATOM   4121  HB3 PRO A 261     -20.381   6.877   6.436  1.00  0.00           H  
ATOM   4122  HG2 PRO A 261     -21.259   6.855   3.749  1.00  0.00           H  
ATOM   4123  HG3 PRO A 261     -22.164   6.978   5.103  1.00  0.00           H  
ATOM   4124  HD2 PRO A 261     -21.779   9.028   3.543  1.00  0.00           H  
ATOM   4125  HD3 PRO A 261     -21.998   9.221   5.150  1.00  0.00           H  
ATOM   4126  N   ASN A 262     -18.064   7.651   3.211  1.00  0.00           N  
ATOM   4127  CA  ASN A 262     -16.936   7.254   2.390  1.00  0.00           C  
ATOM   4128  C   ASN A 262     -15.870   8.329   2.248  1.00  0.00           C  
ATOM   4129  O   ASN A 262     -14.718   8.004   1.912  1.00  0.00           O  
ATOM   4130  CB  ASN A 262     -17.440   6.828   0.997  1.00  0.00           C  
ATOM   4131  CG  ASN A 262     -18.379   5.634   1.098  1.00  0.00           C  
ATOM   4132  OD1 ASN A 262     -18.078   4.646   1.774  1.00  0.00           O  
ATOM   4133  ND2 ASN A 262     -19.522   5.732   0.429  1.00  0.00           N  
ATOM   4134  H   ASN A 262     -18.946   7.806   2.766  1.00  0.00           H  
ATOM   4135  HA  ASN A 262     -16.511   6.457   2.819  1.00  0.00           H  
ATOM   4136  HB2 ASN A 262     -16.656   6.580   0.427  1.00  0.00           H  
ATOM   4137  HB3 ASN A 262     -17.928   7.593   0.578  1.00  0.00           H  
ATOM   4138 HD21 ASN A 262     -19.720   6.554  -0.105  1.00  0.00           H  
ATOM   4139 HD22 ASN A 262     -20.185   4.984   0.459  1.00  0.00           H  
ATOM   4140  N   GLU A 263     -16.210   9.588   2.498  1.00  0.00           N  
ATOM   4141  CA  GLU A 263     -15.240  10.673   2.392  1.00  0.00           C  
ATOM   4142  C   GLU A 263     -14.581  10.977   3.723  1.00  0.00           C  
ATOM   4143  O   GLU A 263     -13.575  11.699   3.782  1.00  0.00           O  
ATOM   4144  CB  GLU A 263     -15.940  11.917   1.819  1.00  0.00           C  
ATOM   4145  CG  GLU A 263     -16.422  11.684   0.392  1.00  0.00           C  
ATOM   4146  CD  GLU A 263     -17.260  12.817  -0.154  1.00  0.00           C  
ATOM   4147  OE1 GLU A 263     -16.887  13.996   0.016  1.00  0.00           O  
ATOM   4148  OE2 GLU A 263     -18.307  12.535  -0.781  1.00  0.00           O  
ATOM   4149  H   GLU A 263     -17.151   9.797   2.765  1.00  0.00           H  
ATOM   4150  HA  GLU A 263     -14.528  10.392   1.749  1.00  0.00           H  
ATOM   4151  HB2 GLU A 263     -15.296  12.682   1.823  1.00  0.00           H  
ATOM   4152  HB3 GLU A 263     -16.727  12.140   2.395  1.00  0.00           H  
ATOM   4153  HG2 GLU A 263     -16.971  10.848   0.376  1.00  0.00           H  
ATOM   4154  HG3 GLU A 263     -15.622  11.569  -0.197  1.00  0.00           H  
ATOM   4155  N   VAL A 264     -15.143  10.441   4.806  1.00  0.00           N  
ATOM   4156  CA  VAL A 264     -14.580  10.673   6.137  1.00  0.00           C  
ATOM   4157  C   VAL A 264     -13.491   9.645   6.427  1.00  0.00           C  
ATOM   4158  O   VAL A 264     -13.794   8.483   6.716  1.00  0.00           O  
ATOM   4159  CB  VAL A 264     -15.659  10.632   7.227  1.00  0.00           C  
ATOM   4160  CG1 VAL A 264     -15.052  10.949   8.589  1.00  0.00           C  
ATOM   4161  CG2 VAL A 264     -16.793  11.603   6.911  1.00  0.00           C  
ATOM   4162  H   VAL A 264     -15.960   9.873   4.708  1.00  0.00           H  
ATOM   4163  HA  VAL A 264     -14.162  11.581   6.145  1.00  0.00           H  
ATOM   4164  HB  VAL A 264     -16.038   9.707   7.260  1.00  0.00           H  
ATOM   4165 HG11 VAL A 264     -15.767  10.918   9.288  1.00  0.00           H  
ATOM   4166 HG12 VAL A 264     -14.346  10.274   8.804  1.00  0.00           H  
ATOM   4167 HG13 VAL A 264     -14.645  11.862   8.568  1.00  0.00           H  
ATOM   4168 HG21 VAL A 264     -17.482  11.558   7.634  1.00  0.00           H  
ATOM   4169 HG22 VAL A 264     -16.430  12.533   6.854  1.00  0.00           H  
ATOM   4170 HG23 VAL A 264     -17.211  11.355   6.037  1.00  0.00           H  
ATOM   4171  N   ARG A 265     -12.228  10.067   6.317  1.00  0.00           N  
ATOM   4172  CA  ARG A 265     -11.097   9.174   6.567  1.00  0.00           C  
ATOM   4173  C   ARG A 265     -10.651   9.264   8.022  1.00  0.00           C  
ATOM   4174  O   ARG A 265     -10.367  10.356   8.518  1.00  0.00           O  
ATOM   4175  CB  ARG A 265      -9.909   9.516   5.659  1.00  0.00           C  
ATOM   4176  CG  ARG A 265     -10.241   9.678   4.197  1.00  0.00           C  
ATOM   4177  CD  ARG A 265     -10.813   8.403   3.584  1.00  0.00           C  
ATOM   4178  NE  ARG A 265     -10.522   8.355   2.153  1.00  0.00           N  
ATOM   4179  CZ  ARG A 265      -9.389   7.909   1.621  1.00  0.00           C  
ATOM   4180  NH1 ARG A 265      -8.420   7.428   2.388  1.00  0.00           N  
ATOM   4181  NH2 ARG A 265      -9.230   7.944   0.300  1.00  0.00           N  
ATOM   4182  H   ARG A 265     -12.052  11.017   6.057  1.00  0.00           H  
ATOM   4183  HA  ARG A 265     -11.384   8.235   6.378  1.00  0.00           H  
ATOM   4184  HB2 ARG A 265      -9.235   8.782   5.743  1.00  0.00           H  
ATOM   4185  HB3 ARG A 265      -9.510  10.374   5.982  1.00  0.00           H  
ATOM   4186  HG2 ARG A 265      -9.407   9.925   3.704  1.00  0.00           H  
ATOM   4187  HG3 ARG A 265     -10.915  10.411   4.100  1.00  0.00           H  
ATOM   4188  HD2 ARG A 265     -11.804   8.387   3.720  1.00  0.00           H  
ATOM   4189  HD3 ARG A 265     -10.402   7.609   4.031  1.00  0.00           H  
ATOM   4190  HE  ARG A 265     -11.229   8.683   1.526  1.00  0.00           H  
ATOM   4191 HH11 ARG A 265      -7.573   7.096   1.974  1.00  0.00           H  
ATOM   4192 HH12 ARG A 265      -8.537   7.397   3.381  1.00  0.00           H  
ATOM   4193 HH21 ARG A 265      -8.381   7.611  -0.110  1.00  0.00           H  
ATOM   4194 HH22 ARG A 265      -9.959   8.304  -0.282  1.00  0.00           H  
ATOM   4195  N   VAL A 266     -10.640   8.134   8.720  1.00  0.00           N  
ATOM   4196  CA  VAL A 266     -10.221   8.096  10.130  1.00  0.00           C  
ATOM   4197  C   VAL A 266      -9.189   6.980  10.279  1.00  0.00           C  
ATOM   4198  O   VAL A 266      -9.482   5.796  10.071  1.00  0.00           O  
ATOM   4199  CB  VAL A 266     -11.376   7.908  11.114  1.00  0.00           C  
ATOM   4200  CG1 VAL A 266     -10.861   7.746  12.549  1.00  0.00           C  
ATOM   4201  CG2 VAL A 266     -12.345   9.091  11.091  1.00  0.00           C  
ATOM   4202  H   VAL A 266     -10.925   7.285   8.275  1.00  0.00           H  
ATOM   4203  HA  VAL A 266      -9.771   8.964  10.343  1.00  0.00           H  
ATOM   4204  HB  VAL A 266     -11.878   7.081  10.861  1.00  0.00           H  
ATOM   4205 HG11 VAL A 266     -11.636   7.625  13.170  1.00  0.00           H  
ATOM   4206 HG12 VAL A 266     -10.264   6.945  12.601  1.00  0.00           H  
ATOM   4207 HG13 VAL A 266     -10.347   8.562  12.813  1.00  0.00           H  
ATOM   4208 HG21 VAL A 266     -13.083   8.930  11.746  1.00  0.00           H  
ATOM   4209 HG22 VAL A 266     -11.856   9.927  11.339  1.00  0.00           H  
ATOM   4210 HG23 VAL A 266     -12.729   9.189  10.173  1.00  0.00           H  
ATOM   4211  N   ASP A 267      -7.928   7.349  10.522  1.00  0.00           N  
ATOM   4212  CA  ASP A 267      -6.842   6.371  10.620  1.00  0.00           C  
ATOM   4213  C   ASP A 267      -5.949   6.652  11.818  1.00  0.00           C  
ATOM   4214  O   ASP A 267      -5.931   7.761  12.359  1.00  0.00           O  
ATOM   4215  CB  ASP A 267      -5.980   6.438   9.346  1.00  0.00           C  
ATOM   4216  CG  ASP A 267      -6.737   6.083   8.082  1.00  0.00           C  
ATOM   4217  OD1 ASP A 267      -7.089   4.892   7.930  1.00  0.00           O  
ATOM   4218  OD2 ASP A 267      -7.030   6.992   7.277  1.00  0.00           O  
ATOM   4219  H   ASP A 267      -7.720   8.320  10.640  1.00  0.00           H  
ATOM   4220  HA  ASP A 267      -7.231   5.454  10.707  1.00  0.00           H  
ATOM   4221  HB2 ASP A 267      -5.217   5.800   9.447  1.00  0.00           H  
ATOM   4222  HB3 ASP A 267      -5.627   7.369   9.252  1.00  0.00           H  
ATOM   4223  N   PRO A 268      -5.193   5.653  12.233  1.00  0.00           N  
ATOM   4224  CA  PRO A 268      -4.270   5.768  13.359  1.00  0.00           C  
ATOM   4225  C   PRO A 268      -3.321   6.936  13.117  1.00  0.00           C  
ATOM   4226  O   PRO A 268      -2.930   7.202  11.971  1.00  0.00           O  
ATOM   4227  CB  PRO A 268      -3.531   4.433  13.489  1.00  0.00           C  
ATOM   4228  CG  PRO A 268      -4.444   3.501  12.726  1.00  0.00           C  
ATOM   4229  CD  PRO A 268      -5.169   4.312  11.652  1.00  0.00           C  
ATOM   4230  HA  PRO A 268      -4.792   5.937  14.195  1.00  0.00           H  
ATOM   4231  HB2 PRO A 268      -2.623   4.477  13.071  1.00  0.00           H  
ATOM   4232  HB3 PRO A 268      -3.445   4.156  14.446  1.00  0.00           H  
ATOM   4233  HG2 PRO A 268      -3.905   2.776  12.296  1.00  0.00           H  
ATOM   4234  HG3 PRO A 268      -5.111   3.095  13.351  1.00  0.00           H  
ATOM   4235  HD2 PRO A 268      -4.665   4.301  10.789  1.00  0.00           H  
ATOM   4236  HD3 PRO A 268      -6.095   3.966  11.502  1.00  0.00           H  
ATOM   4237  N   TYR A 269      -2.987   7.635  14.187  1.00  0.00           N  
ATOM   4238  CA  TYR A 269      -2.119   8.826  14.059  1.00  0.00           C  
ATOM   4239  C   TYR A 269      -1.231   8.906  15.284  1.00  0.00           C  
ATOM   4240  O   TYR A 269      -1.734   8.872  16.419  1.00  0.00           O  
ATOM   4241  CB  TYR A 269      -3.016  10.042  13.934  1.00  0.00           C  
ATOM   4242  CG  TYR A 269      -2.488  11.322  13.373  1.00  0.00           C  
ATOM   4243  CD1 TYR A 269      -1.342  11.409  12.594  1.00  0.00           C  
ATOM   4244  CD2 TYR A 269      -3.223  12.502  13.577  1.00  0.00           C  
ATOM   4245  CE1 TYR A 269      -0.917  12.619  12.069  1.00  0.00           C  
ATOM   4246  CE2 TYR A 269      -2.808  13.716  13.059  1.00  0.00           C  
ATOM   4247  CZ  TYR A 269      -1.655  13.766  12.304  1.00  0.00           C  
ATOM   4248  OH  TYR A 269      -1.230  14.967  11.774  1.00  0.00           O  
ATOM   4249  H   TYR A 269      -3.322   7.358  15.087  1.00  0.00           H  
ATOM   4250  HA  TYR A 269      -1.553   8.742  13.239  1.00  0.00           H  
ATOM   4251  HB2 TYR A 269      -3.348  10.248  14.854  1.00  0.00           H  
ATOM   4252  HB3 TYR A 269      -3.785   9.772  13.355  1.00  0.00           H  
ATOM   4253  HD1 TYR A 269      -0.812  10.581  12.408  1.00  0.00           H  
ATOM   4254  HD2 TYR A 269      -4.068  12.463  14.110  1.00  0.00           H  
ATOM   4255  HE1 TYR A 269      -0.081  12.663  11.523  1.00  0.00           H  
ATOM   4256  HE2 TYR A 269      -3.338  14.547  13.230  1.00  0.00           H  
ATOM   4257  HH  TYR A 269      -1.757  15.801  11.939  1.00  0.00           H  
ATOM   4258  N   LEU A 270       0.082   9.007  15.082  1.00  0.00           N  
ATOM   4259  CA  LEU A 270       0.997   9.072  16.226  1.00  0.00           C  
ATOM   4260  C   LEU A 270       1.180  10.494  16.724  1.00  0.00           C  
ATOM   4261  O   LEU A 270       2.251  11.111  16.572  1.00  0.00           O  
ATOM   4262  CB  LEU A 270       2.338   8.427  15.847  1.00  0.00           C  
ATOM   4263  CG  LEU A 270       2.303   6.890  15.778  1.00  0.00           C  
ATOM   4264  CD1 LEU A 270       3.567   6.359  15.125  1.00  0.00           C  
ATOM   4265  CD2 LEU A 270       2.112   6.310  17.169  1.00  0.00           C  
ATOM   4266  H   LEU A 270       0.444   9.038  14.150  1.00  0.00           H  
ATOM   4267  HA  LEU A 270       0.598   8.535  16.969  1.00  0.00           H  
ATOM   4268  HB2 LEU A 270       3.018   8.695  16.529  1.00  0.00           H  
ATOM   4269  HB3 LEU A 270       2.611   8.775  14.950  1.00  0.00           H  
ATOM   4270  HG  LEU A 270       1.522   6.619  15.215  1.00  0.00           H  
ATOM   4271 HD11 LEU A 270       3.529   5.360  15.088  1.00  0.00           H  
ATOM   4272 HD12 LEU A 270       3.642   6.724  14.197  1.00  0.00           H  
ATOM   4273 HD13 LEU A 270       4.363   6.642  15.660  1.00  0.00           H  
ATOM   4274 HD21 LEU A 270       2.091   5.312  17.114  1.00  0.00           H  
ATOM   4275 HD22 LEU A 270       2.870   6.595  17.756  1.00  0.00           H  
ATOM   4276 HD23 LEU A 270       1.250   6.641  17.553  1.00  0.00           H  
ATOM   4277  N   CYS A 271       0.115  11.033  17.331  1.00  0.00           N  
ATOM   4278  CA  CYS A 271       0.102  12.381  17.864  1.00  0.00           C  
ATOM   4279  C   CYS A 271      -0.617  12.389  19.215  1.00  0.00           C  
ATOM   4280  O   CYS A 271      -1.559  11.615  19.402  1.00  0.00           O  
ATOM   4281  CB  CYS A 271      -0.595  13.415  16.980  1.00  0.00           C  
ATOM   4282  SG  CYS A 271      -0.130  13.421  15.265  1.00  0.00           S  
ATOM   4283  H   CYS A 271      -0.712  10.478  17.421  1.00  0.00           H  
ATOM   4284  HA  CYS A 271       1.047  12.673  18.007  1.00  0.00           H  
ATOM   4285  HB2 CYS A 271      -0.395  14.321  17.354  1.00  0.00           H  
ATOM   4286  HB3 CYS A 271      -1.579  13.244  17.029  1.00  0.00           H  
ATOM   4287  N   THR A 272      -0.193  13.275  20.090  1.00  0.00           N  
ATOM   4288  CA  THR A 272      -0.803  13.422  21.398  1.00  0.00           C  
ATOM   4289  C   THR A 272      -1.253  14.870  21.615  1.00  0.00           C  
ATOM   4290  O   THR A 272      -0.501  15.805  21.341  1.00  0.00           O  
ATOM   4291  CB  THR A 272       0.150  13.029  22.534  1.00  0.00           C  
ATOM   4292  OG1 THR A 272       0.535  11.660  22.335  1.00  0.00           O  
ATOM   4293  CG2 THR A 272      -0.526  13.153  23.897  1.00  0.00           C  
ATOM   4294  H   THR A 272       0.575  13.867  19.845  1.00  0.00           H  
ATOM   4295  HA  THR A 272      -1.608  12.830  21.441  1.00  0.00           H  
ATOM   4296  HB  THR A 272       0.962  13.613  22.508  1.00  0.00           H  
ATOM   4297  HG1 THR A 272       1.158  11.379  23.065  1.00  0.00           H  
ATOM   4298 HG21 THR A 272       0.119  12.891  24.614  1.00  0.00           H  
ATOM   4299 HG22 THR A 272      -0.817  14.099  24.040  1.00  0.00           H  
ATOM   4300 HG23 THR A 272      -1.324  12.551  23.930  1.00  0.00           H  
ATOM   4301  N   TYR A 273      -2.509  15.006  22.025  1.00  0.00           N  
ATOM   4302  CA  TYR A 273      -3.084  16.314  22.346  1.00  0.00           C  
ATOM   4303  C   TYR A 273      -2.866  16.494  23.857  1.00  0.00           C  
ATOM   4304  O   TYR A 273      -3.208  15.570  24.618  1.00  0.00           O  
ATOM   4305  CB  TYR A 273      -4.569  16.374  22.045  1.00  0.00           C  
ATOM   4306  CG  TYR A 273      -5.192  17.751  21.994  1.00  0.00           C  
ATOM   4307  CD1 TYR A 273      -5.378  18.531  23.129  1.00  0.00           C  
ATOM   4308  CD2 TYR A 273      -5.612  18.263  20.768  1.00  0.00           C  
ATOM   4309  CE1 TYR A 273      -5.967  19.787  23.048  1.00  0.00           C  
ATOM   4310  CE2 TYR A 273      -6.202  19.509  20.677  1.00  0.00           C  
ATOM   4311  CZ  TYR A 273      -6.376  20.265  21.821  1.00  0.00           C  
ATOM   4312  OH  TYR A 273      -6.964  21.506  21.701  1.00  0.00           O  
ATOM   4313  H   TYR A 273      -3.080  14.190  22.117  1.00  0.00           H  
ATOM   4314  HA  TYR A 273      -2.603  17.032  21.843  1.00  0.00           H  
ATOM   4315  HB2 TYR A 273      -5.044  15.852  22.753  1.00  0.00           H  
ATOM   4316  HB3 TYR A 273      -4.717  15.941  21.156  1.00  0.00           H  
ATOM   4317  HD1 TYR A 273      -5.083  18.183  24.019  1.00  0.00           H  
ATOM   4318  HD2 TYR A 273      -5.484  17.719  19.939  1.00  0.00           H  
ATOM   4319  HE1 TYR A 273      -6.093  20.339  23.872  1.00  0.00           H  
ATOM   4320  HE2 TYR A 273      -6.501  19.861  19.790  1.00  0.00           H  
ATOM   4321  HH  TYR A 273      -7.255  21.837  20.803  1.00  0.00           H  
ATOM   4322  N   TYR A 274      -2.297  17.619  24.260  1.00  0.00           N  
ATOM   4323  CA  TYR A 274      -2.047  17.841  25.681  1.00  0.00           C  
ATOM   4324  C   TYR A 274      -2.087  19.327  26.011  1.00  0.00           C  
ATOM   4325  O   TYR A 274      -2.089  20.162  25.096  1.00  0.00           O  
ATOM   4326  CB  TYR A 274      -0.678  17.273  26.075  1.00  0.00           C  
ATOM   4327  CG  TYR A 274       0.537  17.810  25.361  1.00  0.00           C  
ATOM   4328  CD1 TYR A 274       0.805  17.475  24.041  1.00  0.00           C  
ATOM   4329  CD2 TYR A 274       1.446  18.648  26.004  1.00  0.00           C  
ATOM   4330  CE1 TYR A 274       1.919  17.961  23.383  1.00  0.00           C  
ATOM   4331  CE2 TYR A 274       2.567  19.138  25.357  1.00  0.00           C  
ATOM   4332  CZ  TYR A 274       2.798  18.793  24.048  1.00  0.00           C  
ATOM   4333  OH  TYR A 274       3.911  19.261  23.373  1.00  0.00           O  
ATOM   4334  H   TYR A 274      -2.039  18.316  23.592  1.00  0.00           H  
ATOM   4335  HA  TYR A 274      -2.755  17.374  26.210  1.00  0.00           H  
ATOM   4336  HB2 TYR A 274      -0.707  16.286  25.914  1.00  0.00           H  
ATOM   4337  HB3 TYR A 274      -0.552  17.448  27.051  1.00  0.00           H  
ATOM   4338  HD1 TYR A 274       0.177  16.868  23.554  1.00  0.00           H  
ATOM   4339  HD2 TYR A 274       1.284  18.902  26.958  1.00  0.00           H  
ATOM   4340  HE1 TYR A 274       2.088  17.711  22.430  1.00  0.00           H  
ATOM   4341  HE2 TYR A 274       3.204  19.739  25.839  1.00  0.00           H  
ATOM   4342  HH  TYR A 274       4.560  19.865  23.837  1.00  0.00           H  
ATOM   4343  N   TYR A 275      -2.122  19.623  27.319  1.00  0.00           N  
ATOM   4344  CA  TYR A 275      -2.027  21.032  27.718  1.00  0.00           C  
ATOM   4345  C   TYR A 275      -0.593  21.189  28.235  1.00  0.00           C  
ATOM   4346  O   TYR A 275      -0.177  20.518  29.181  1.00  0.00           O  
ATOM   4347  CB  TYR A 275      -3.063  21.519  28.723  1.00  0.00           C  
ATOM   4348  CG  TYR A 275      -4.384  21.719  27.988  1.00  0.00           C  
ATOM   4349  CD1 TYR A 275      -4.598  22.829  27.187  1.00  0.00           C  
ATOM   4350  CD2 TYR A 275      -5.347  20.725  28.024  1.00  0.00           C  
ATOM   4351  CE1 TYR A 275      -5.776  22.967  26.471  1.00  0.00           C  
ATOM   4352  CE2 TYR A 275      -6.527  20.858  27.314  1.00  0.00           C  
ATOM   4353  CZ  TYR A 275      -6.737  21.981  26.540  1.00  0.00           C  
ATOM   4354  OH  TYR A 275      -7.909  22.097  25.837  1.00  0.00           O  
ATOM   4355  H   TYR A 275      -2.211  18.901  28.005  1.00  0.00           H  
ATOM   4356  HA  TYR A 275      -2.117  21.590  26.893  1.00  0.00           H  
ATOM   4357  HB2 TYR A 275      -2.764  22.385  29.124  1.00  0.00           H  
ATOM   4358  HB3 TYR A 275      -3.178  20.839  29.447  1.00  0.00           H  
ATOM   4359  HD1 TYR A 275      -3.895  23.538  27.125  1.00  0.00           H  
ATOM   4360  HD2 TYR A 275      -5.188  19.902  28.569  1.00  0.00           H  
ATOM   4361  HE1 TYR A 275      -5.929  23.778  25.907  1.00  0.00           H  
ATOM   4362  HE2 TYR A 275      -7.225  20.143  27.362  1.00  0.00           H  
ATOM   4363  HH  TYR A 275      -8.600  21.376  25.894  1.00  0.00           H  
ATOM   4364  N   GLU A 276       0.150  22.018  27.521  1.00  0.00           N  
ATOM   4365  CA  GLU A 276       1.540  22.280  27.868  1.00  0.00           C  
ATOM   4366  C   GLU A 276       1.619  23.280  29.011  1.00  0.00           C  
ATOM   4367  O   GLU A 276       1.097  24.396  28.911  1.00  0.00           O  
ATOM   4368  CB  GLU A 276       2.240  22.828  26.626  1.00  0.00           C  
ATOM   4369  CG  GLU A 276       3.703  23.208  26.836  1.00  0.00           C  
ATOM   4370  CD  GLU A 276       4.235  23.761  25.519  1.00  0.00           C  
ATOM   4371  OE1 GLU A 276       4.002  24.949  25.241  1.00  0.00           O  
ATOM   4372  OE2 GLU A 276       4.860  22.968  24.787  1.00  0.00           O  
ATOM   4373  H   GLU A 276      -0.251  22.474  26.727  1.00  0.00           H  
ATOM   4374  HA  GLU A 276       1.979  21.425  28.145  1.00  0.00           H  
ATOM   4375  HB2 GLU A 276       1.746  23.644  26.324  1.00  0.00           H  
ATOM   4376  HB3 GLU A 276       2.199  22.130  25.911  1.00  0.00           H  
ATOM   4377  HG2 GLU A 276       4.229  22.401  27.103  1.00  0.00           H  
ATOM   4378  HG3 GLU A 276       3.774  23.904  27.551  1.00  0.00           H  
ATOM   4379  N   ILE A 277       2.254  22.884  30.103  1.00  0.00           N  
ATOM   4380  CA  ILE A 277       2.417  23.786  31.248  1.00  0.00           C  
ATOM   4381  C   ILE A 277       3.785  24.451  31.150  1.00  0.00           C  
ATOM   4382  O   ILE A 277       4.778  23.778  30.821  1.00  0.00           O  
ATOM   4383  CB  ILE A 277       2.299  23.022  32.583  1.00  0.00           C  
ATOM   4384  CG1 ILE A 277       0.904  22.411  32.736  1.00  0.00           C  
ATOM   4385  CG2 ILE A 277       2.624  23.941  33.759  1.00  0.00           C  
ATOM   4386  CD1 ILE A 277       0.794  21.386  33.851  1.00  0.00           C  
ATOM   4387  H   ILE A 277       2.628  21.957  30.148  1.00  0.00           H  
ATOM   4388  HA  ILE A 277       1.708  24.491  31.212  1.00  0.00           H  
ATOM   4389  HB  ILE A 277       2.966  22.277  32.576  1.00  0.00           H  
ATOM   4390 HG12 ILE A 277       0.660  21.965  31.875  1.00  0.00           H  
ATOM   4391 HG13 ILE A 277       0.257  23.150  32.924  1.00  0.00           H  
ATOM   4392 HG21 ILE A 277       2.542  23.429  34.614  1.00  0.00           H  
ATOM   4393 HG22 ILE A 277       3.558  24.286  33.665  1.00  0.00           H  
ATOM   4394 HG23 ILE A 277       1.984  24.710  33.768  1.00  0.00           H  
ATOM   4395 HD11 ILE A 277      -0.141  21.034  33.889  1.00  0.00           H  
ATOM   4396 HD12 ILE A 277       1.427  20.632  33.675  1.00  0.00           H  
ATOM   4397 HD13 ILE A 277       1.023  21.817  34.724  1.00  0.00           H  
ATOM   4398  N   ASN A 278       3.858  25.765  31.387  1.00  0.00           N  
ATOM   4399  CA  ASN A 278       5.181  26.423  31.362  1.00  0.00           C  
ATOM   4400  C   ASN A 278       5.801  26.080  32.727  1.00  0.00           C  
ATOM   4401  O   ASN A 278       5.463  26.694  33.738  1.00  0.00           O  
ATOM   4402  CB  ASN A 278       5.083  27.915  31.157  1.00  0.00           C  
ATOM   4403  CG  ASN A 278       6.429  28.618  31.175  1.00  0.00           C  
ATOM   4404  OD1 ASN A 278       7.472  28.019  31.437  1.00  0.00           O  
ATOM   4405  ND2 ASN A 278       6.413  29.916  30.886  1.00  0.00           N  
ATOM   4406  H   ASN A 278       3.031  26.294  31.578  1.00  0.00           H  
ATOM   4407  HA  ASN A 278       5.738  26.023  30.634  1.00  0.00           H  
ATOM   4408  HB2 ASN A 278       4.516  28.298  31.886  1.00  0.00           H  
ATOM   4409  HB3 ASN A 278       4.649  28.085  30.272  1.00  0.00           H  
ATOM   4410 HD21 ASN A 278       5.547  30.371  30.678  1.00  0.00           H  
ATOM   4411 HD22 ASN A 278       7.267  30.437  30.877  1.00  0.00           H  
ATOM   4412  N   ASN A 279       6.684  25.085  32.734  1.00  0.00           N  
ATOM   4413  CA  ASN A 279       7.283  24.587  33.958  1.00  0.00           C  
ATOM   4414  C   ASN A 279       8.204  25.534  34.692  1.00  0.00           C  
ATOM   4415  O   ASN A 279       8.505  25.271  35.869  1.00  0.00           O  
ATOM   4416  CB  ASN A 279       8.038  23.267  33.662  1.00  0.00           C  
ATOM   4417  CG  ASN A 279       7.094  22.094  33.529  1.00  0.00           C  
ATOM   4418  OD1 ASN A 279       6.247  22.025  32.627  1.00  0.00           O  
ATOM   4419  ND2 ASN A 279       7.218  21.138  34.442  1.00  0.00           N  
ATOM   4420  H   ASN A 279       6.944  24.665  31.864  1.00  0.00           H  
ATOM   4421  HA  ASN A 279       6.534  24.363  34.582  1.00  0.00           H  
ATOM   4422  HB2 ASN A 279       8.676  23.085  34.410  1.00  0.00           H  
ATOM   4423  HB3 ASN A 279       8.547  23.371  32.808  1.00  0.00           H  
ATOM   4424 HD21 ASN A 279       7.910  21.218  35.159  1.00  0.00           H  
ATOM   4425 HD22 ASN A 279       6.619  20.337  34.412  1.00  0.00           H  
ATOM   4426  N   GLN A 280       8.668  26.603  34.070  1.00  0.00           N  
ATOM   4427  CA  GLN A 280       9.568  27.547  34.706  1.00  0.00           C  
ATOM   4428  C   GLN A 280       8.869  28.783  35.249  1.00  0.00           C  
ATOM   4429  O   GLN A 280       9.554  29.694  35.733  1.00  0.00           O  
ATOM   4430  CB  GLN A 280      10.619  28.015  33.682  1.00  0.00           C  
ATOM   4431  CG  GLN A 280      11.451  26.883  33.119  1.00  0.00           C  
ATOM   4432  CD  GLN A 280      12.438  27.364  32.068  1.00  0.00           C  
ATOM   4433  OE1 GLN A 280      12.239  28.419  31.457  1.00  0.00           O  
ATOM   4434  NE2 GLN A 280      13.486  26.571  31.865  1.00  0.00           N  
ATOM   4435  H   GLN A 280       8.388  26.768  33.124  1.00  0.00           H  
ATOM   4436  HA  GLN A 280      10.037  27.086  35.460  1.00  0.00           H  
ATOM   4437  HB2 GLN A 280      11.231  28.666  34.130  1.00  0.00           H  
ATOM   4438  HB3 GLN A 280      10.146  28.468  32.926  1.00  0.00           H  
ATOM   4439  HG2 GLN A 280      10.840  26.210  32.703  1.00  0.00           H  
ATOM   4440  HG3 GLN A 280      11.959  26.454  33.866  1.00  0.00           H  
ATOM   4441 HE21 GLN A 280      13.586  25.729  32.396  1.00  0.00           H  
ATOM   4442 HE22 GLN A 280      14.174  26.816  31.182  1.00  0.00           H  
ATOM   4443  N   LYS A 281       7.552  28.846  35.159  1.00  0.00           N  
ATOM   4444  CA  LYS A 281       6.827  30.022  35.627  1.00  0.00           C  
ATOM   4445  C   LYS A 281       5.924  29.728  36.807  1.00  0.00           C  
ATOM   4446  O   LYS A 281       4.997  28.925  36.715  1.00  0.00           O  
ATOM   4447  CB  LYS A 281       6.002  30.591  34.458  1.00  0.00           C  
ATOM   4448  CG  LYS A 281       5.503  32.010  34.726  1.00  0.00           C  
ATOM   4449  CD  LYS A 281       4.375  32.368  33.776  1.00  0.00           C  
ATOM   4450  CE  LYS A 281       3.875  33.787  34.008  1.00  0.00           C  
ATOM   4451  NZ  LYS A 281       2.944  34.205  32.919  1.00  0.00           N  
ATOM   4452  H   LYS A 281       7.046  28.078  34.765  1.00  0.00           H  
ATOM   4453  HA  LYS A 281       7.494  30.712  35.906  1.00  0.00           H  
ATOM   4454  HB2 LYS A 281       5.212  29.997  34.305  1.00  0.00           H  
ATOM   4455  HB3 LYS A 281       6.574  30.602  33.638  1.00  0.00           H  
ATOM   4456  HG2 LYS A 281       6.258  32.653  34.597  1.00  0.00           H  
ATOM   4457  HG3 LYS A 281       5.171  32.069  35.667  1.00  0.00           H  
ATOM   4458  HD2 LYS A 281       3.618  31.730  33.917  1.00  0.00           H  
ATOM   4459  HD3 LYS A 281       4.706  32.290  32.836  1.00  0.00           H  
ATOM   4460  HE2 LYS A 281       4.656  34.411  34.029  1.00  0.00           H  
ATOM   4461  HE3 LYS A 281       3.394  33.826  34.884  1.00  0.00           H  
ATOM   4462  HZ1 LYS A 281       2.628  35.138  33.090  1.00  0.00           H  
ATOM   4463  HZ2 LYS A 281       3.421  34.171  32.041  1.00  0.00           H  
ATOM   4464  HZ3 LYS A 281       2.159  33.586  32.896  1.00  0.00           H  
ATOM   4465  N   ALA A 282       6.191  30.410  37.933  1.00  0.00           N  
ATOM   4466  CA  ALA A 282       5.334  30.205  39.117  1.00  0.00           C  
ATOM   4467  C   ALA A 282       3.940  30.712  38.766  1.00  0.00           C  
ATOM   4468  O   ALA A 282       3.793  31.661  37.985  1.00  0.00           O  
ATOM   4469  CB  ALA A 282       5.916  30.931  40.311  1.00  0.00           C  
ATOM   4470  H   ALA A 282       6.960  31.048  37.969  1.00  0.00           H  
ATOM   4471  HA  ALA A 282       5.285  29.227  39.320  1.00  0.00           H  
ATOM   4472  HB1 ALA A 282       5.329  30.786  41.108  1.00  0.00           H  
ATOM   4473  HB2 ALA A 282       6.831  30.577  40.503  1.00  0.00           H  
ATOM   4474  HB3 ALA A 282       5.972  31.909  40.111  1.00  0.00           H  
ATOM   4475  N   PRO A 283       2.930  30.056  39.287  1.00  0.00           N  
ATOM   4476  CA  PRO A 283       3.018  28.945  40.203  1.00  0.00           C  
ATOM   4477  C   PRO A 283       3.047  27.563  39.579  1.00  0.00           C  
ATOM   4478  O   PRO A 283       2.786  26.548  40.251  1.00  0.00           O  
ATOM   4479  CB  PRO A 283       1.705  29.036  41.054  1.00  0.00           C  
ATOM   4480  CG  PRO A 283       0.752  29.576  40.013  1.00  0.00           C  
ATOM   4481  CD  PRO A 283       1.527  30.436  39.036  1.00  0.00           C  
ATOM   4482  HA  PRO A 283       3.813  29.062  40.798  1.00  0.00           H  
ATOM   4483  HB2 PRO A 283       1.418  28.139  41.390  1.00  0.00           H  
ATOM   4484  HB3 PRO A 283       1.806  29.664  41.826  1.00  0.00           H  
ATOM   4485  HG2 PRO A 283       0.323  28.816  39.524  1.00  0.00           H  
ATOM   4486  HG3 PRO A 283       0.046  30.127  40.458  1.00  0.00           H  
ATOM   4487  HD2 PRO A 283       1.264  30.232  38.093  1.00  0.00           H  
ATOM   4488  HD3 PRO A 283       1.381  31.408  39.220  1.00  0.00           H  
ATOM   4489  N   PHE A 284       3.382  27.475  38.295  1.00  0.00           N  
ATOM   4490  CA  PHE A 284       3.428  26.216  37.569  1.00  0.00           C  
ATOM   4491  C   PHE A 284       4.746  25.489  37.737  1.00  0.00           C  
ATOM   4492  O   PHE A 284       4.945  24.398  37.201  1.00  0.00           O  
ATOM   4493  CB  PHE A 284       3.119  26.449  36.075  1.00  0.00           C  
ATOM   4494  CG  PHE A 284       1.849  27.256  35.931  1.00  0.00           C  
ATOM   4495  CD1 PHE A 284       0.619  26.659  36.114  1.00  0.00           C  
ATOM   4496  CD2 PHE A 284       1.917  28.615  35.668  1.00  0.00           C  
ATOM   4497  CE1 PHE A 284      -0.543  27.405  36.011  1.00  0.00           C  
ATOM   4498  CE2 PHE A 284       0.763  29.366  35.568  1.00  0.00           C  
ATOM   4499  CZ  PHE A 284      -0.464  28.760  35.743  1.00  0.00           C  
ATOM   4500  H   PHE A 284       3.613  28.315  37.805  1.00  0.00           H  
ATOM   4501  HA  PHE A 284       2.709  25.627  37.938  1.00  0.00           H  
ATOM   4502  HB2 PHE A 284       3.004  25.567  35.619  1.00  0.00           H  
ATOM   4503  HB3 PHE A 284       3.877  26.946  35.653  1.00  0.00           H  
ATOM   4504  HD1 PHE A 284       0.566  25.682  36.322  1.00  0.00           H  
ATOM   4505  HD2 PHE A 284       2.808  29.054  35.550  1.00  0.00           H  
ATOM   4506  HE1 PHE A 284      -1.434  26.967  36.130  1.00  0.00           H  
ATOM   4507  HE2 PHE A 284       0.816  30.345  35.370  1.00  0.00           H  
ATOM   4508  HZ  PHE A 284      -1.301  29.303  35.676  1.00  0.00           H  
ATOM   4509  N   ASN A 285       5.644  26.054  38.541  1.00  0.00           N  
ATOM   4510  CA  ASN A 285       6.920  25.437  38.868  1.00  0.00           C  
ATOM   4511  C   ASN A 285       6.765  24.582  40.137  1.00  0.00           C  
ATOM   4512  O   ASN A 285       7.706  23.984  40.654  1.00  0.00           O  
ATOM   4513  CB  ASN A 285       8.036  26.452  38.992  1.00  0.00           C  
ATOM   4514  CG  ASN A 285       7.839  27.536  40.025  1.00  0.00           C  
ATOM   4515  OD1 ASN A 285       6.733  27.788  40.503  1.00  0.00           O  
ATOM   4516  ND2 ASN A 285       8.938  28.204  40.378  1.00  0.00           N  
ATOM   4517  H   ASN A 285       5.431  26.946  38.940  1.00  0.00           H  
ATOM   4518  HA  ASN A 285       7.157  24.820  38.117  1.00  0.00           H  
ATOM   4519  HB2 ASN A 285       8.146  26.895  38.102  1.00  0.00           H  
ATOM   4520  HB3 ASN A 285       8.874  25.958  39.224  1.00  0.00           H  
ATOM   4521 HD21 ASN A 285       9.819  27.970  39.967  1.00  0.00           H  
ATOM   4522 HD22 ASN A 285       8.881  28.939  41.054  1.00  0.00           H  
ATOM   4523  N   ASP A 286       5.536  24.495  40.619  1.00  0.00           N  
ATOM   4524  CA  ASP A 286       5.128  23.699  41.757  1.00  0.00           C  
ATOM   4525  C   ASP A 286       4.393  22.460  41.231  1.00  0.00           C  
ATOM   4526  O   ASP A 286       3.295  22.587  40.676  1.00  0.00           O  
ATOM   4527  CB  ASP A 286       4.203  24.504  42.664  1.00  0.00           C  
ATOM   4528  CG  ASP A 286       3.730  23.833  43.923  1.00  0.00           C  
ATOM   4529  OD1 ASP A 286       3.737  22.589  44.037  1.00  0.00           O  
ATOM   4530  OD2 ASP A 286       3.302  24.561  44.859  1.00  0.00           O  
ATOM   4531  H   ASP A 286       4.826  25.026  40.156  1.00  0.00           H  
ATOM   4532  HA  ASP A 286       5.936  23.414  42.272  1.00  0.00           H  
ATOM   4533  HB2 ASP A 286       3.394  24.748  42.130  1.00  0.00           H  
ATOM   4534  HB3 ASP A 286       4.690  25.336  42.930  1.00  0.00           H  
ATOM   4535  N   VAL A 287       4.958  21.276  41.441  1.00  0.00           N  
ATOM   4536  CA  VAL A 287       4.358  20.026  40.984  1.00  0.00           C  
ATOM   4537  C   VAL A 287       2.943  19.784  41.454  1.00  0.00           C  
ATOM   4538  O   VAL A 287       2.146  19.142  40.739  1.00  0.00           O  
ATOM   4539  CB  VAL A 287       5.245  18.815  41.364  1.00  0.00           C  
ATOM   4540  CG1 VAL A 287       5.324  18.642  42.870  1.00  0.00           C  
ATOM   4541  CG2 VAL A 287       4.734  17.543  40.696  1.00  0.00           C  
ATOM   4542  H   VAL A 287       5.829  21.240  41.931  1.00  0.00           H  
ATOM   4543  HA  VAL A 287       4.330  20.065  39.985  1.00  0.00           H  
ATOM   4544  HB  VAL A 287       6.169  18.991  41.025  1.00  0.00           H  
ATOM   4545 HG11 VAL A 287       5.902  17.855  43.085  1.00  0.00           H  
ATOM   4546 HG12 VAL A 287       5.716  19.465  43.280  1.00  0.00           H  
ATOM   4547 HG13 VAL A 287       4.406  18.492  43.237  1.00  0.00           H  
ATOM   4548 HG21 VAL A 287       5.319  16.774  40.953  1.00  0.00           H  
ATOM   4549 HG22 VAL A 287       3.797  17.363  40.994  1.00  0.00           H  
ATOM   4550 HG23 VAL A 287       4.752  17.658  39.703  1.00  0.00           H  
ATOM   4551  N   ARG A 288       2.563  20.262  42.640  1.00  0.00           N  
ATOM   4552  CA  ARG A 288       1.210  20.085  43.146  1.00  0.00           C  
ATOM   4553  C   ARG A 288       0.207  20.819  42.267  1.00  0.00           C  
ATOM   4554  O   ARG A 288      -0.893  20.317  42.023  1.00  0.00           O  
ATOM   4555  CB  ARG A 288       1.106  20.581  44.594  1.00  0.00           C  
ATOM   4556  CG  ARG A 288       1.975  19.747  45.540  1.00  0.00           C  
ATOM   4557  CD  ARG A 288       2.036  20.413  46.909  1.00  0.00           C  
ATOM   4558  NE  ARG A 288       2.505  21.791  46.801  1.00  0.00           N  
ATOM   4559  CZ  ARG A 288       2.923  22.543  47.805  1.00  0.00           C  
ATOM   4560  NH1 ARG A 288       2.962  22.066  49.045  1.00  0.00           N  
ATOM   4561  NH2 ARG A 288       3.318  23.791  47.573  1.00  0.00           N  
ATOM   4562  H   ARG A 288       3.228  20.757  43.199  1.00  0.00           H  
ATOM   4563  HA  ARG A 288       0.991  19.109  43.129  1.00  0.00           H  
ATOM   4564  HB2 ARG A 288       0.153  20.520  44.890  1.00  0.00           H  
ATOM   4565  HB3 ARG A 288       1.407  21.534  44.633  1.00  0.00           H  
ATOM   4566  HG2 ARG A 288       2.899  19.675  45.165  1.00  0.00           H  
ATOM   4567  HG3 ARG A 288       1.581  18.833  45.633  1.00  0.00           H  
ATOM   4568  HD2 ARG A 288       2.663  19.899  47.495  1.00  0.00           H  
ATOM   4569  HD3 ARG A 288       1.122  20.410  47.315  1.00  0.00           H  
ATOM   4570  HE  ARG A 288       2.511  22.202  45.889  1.00  0.00           H  
ATOM   4571 HH11 ARG A 288       3.281  22.647  49.794  1.00  0.00           H  
ATOM   4572 HH12 ARG A 288       2.673  21.127  49.229  1.00  0.00           H  
ATOM   4573 HH21 ARG A 288       3.635  24.364  48.329  1.00  0.00           H  
ATOM   4574 HH22 ARG A 288       3.298  24.157  46.643  1.00  0.00           H  
ATOM   4575  N   VAL A 289       0.592  22.001  41.798  1.00  0.00           N  
ATOM   4576  CA  VAL A 289      -0.272  22.777  40.904  1.00  0.00           C  
ATOM   4577  C   VAL A 289      -0.431  22.022  39.585  1.00  0.00           C  
ATOM   4578  O   VAL A 289      -1.539  21.805  39.091  1.00  0.00           O  
ATOM   4579  CB  VAL A 289       0.325  24.164  40.642  1.00  0.00           C  
ATOM   4580  CG1 VAL A 289      -0.507  24.947  39.635  1.00  0.00           C  
ATOM   4581  CG2 VAL A 289       0.439  24.928  41.960  1.00  0.00           C  
ATOM   4582  H   VAL A 289       1.485  22.367  42.059  1.00  0.00           H  
ATOM   4583  HA  VAL A 289      -1.171  22.883  41.330  1.00  0.00           H  
ATOM   4584  HB  VAL A 289       1.244  24.045  40.266  1.00  0.00           H  
ATOM   4585 HG11 VAL A 289      -0.092  25.845  39.486  1.00  0.00           H  
ATOM   4586 HG12 VAL A 289      -0.540  24.447  38.769  1.00  0.00           H  
ATOM   4587 HG13 VAL A 289      -1.435  25.063  39.988  1.00  0.00           H  
ATOM   4588 HG21 VAL A 289       0.829  25.833  41.788  1.00  0.00           H  
ATOM   4589 HG22 VAL A 289      -0.469  25.028  42.367  1.00  0.00           H  
ATOM   4590 HG23 VAL A 289       1.032  24.423  42.588  1.00  0.00           H  
ATOM   4591  N   ARG A 290       0.705  21.584  39.037  1.00  0.00           N  
ATOM   4592  CA  ARG A 290       0.685  20.832  37.780  1.00  0.00           C  
ATOM   4593  C   ARG A 290      -0.090  19.531  37.903  1.00  0.00           C  
ATOM   4594  O   ARG A 290      -0.916  19.195  37.040  1.00  0.00           O  
ATOM   4595  CB  ARG A 290       2.117  20.586  37.306  1.00  0.00           C  
ATOM   4596  CG  ARG A 290       2.926  21.855  37.071  1.00  0.00           C  
ATOM   4597  CD  ARG A 290       4.134  21.544  36.190  1.00  0.00           C  
ATOM   4598  NE  ARG A 290       4.998  20.542  36.816  1.00  0.00           N  
ATOM   4599  CZ  ARG A 290       5.994  20.815  37.651  1.00  0.00           C  
ATOM   4600  NH1 ARG A 290       6.287  22.067  37.979  1.00  0.00           N  
ATOM   4601  NH2 ARG A 290       6.725  19.831  38.165  1.00  0.00           N  
ATOM   4602  H   ARG A 290       1.577  21.771  39.489  1.00  0.00           H  
ATOM   4603  HA  ARG A 290       0.228  21.397  37.093  1.00  0.00           H  
ATOM   4604  HB2 ARG A 290       2.079  20.075  36.447  1.00  0.00           H  
ATOM   4605  HB3 ARG A 290       2.587  20.039  37.999  1.00  0.00           H  
ATOM   4606  HG2 ARG A 290       3.240  22.216  37.949  1.00  0.00           H  
ATOM   4607  HG3 ARG A 290       2.351  22.536  36.617  1.00  0.00           H  
ATOM   4608  HD2 ARG A 290       4.658  22.383  36.046  1.00  0.00           H  
ATOM   4609  HD3 ARG A 290       3.815  21.195  35.309  1.00  0.00           H  
ATOM   4610  HE  ARG A 290       4.826  19.581  36.599  1.00  0.00           H  
ATOM   4611 HH11 ARG A 290       7.040  22.256  38.609  1.00  0.00           H  
ATOM   4612 HH12 ARG A 290       5.755  22.822  37.596  1.00  0.00           H  
ATOM   4613 HH21 ARG A 290       7.474  20.040  38.793  1.00  0.00           H  
ATOM   4614 HH22 ARG A 290       6.526  18.881  37.923  1.00  0.00           H  
ATOM   4615  N   THR A 291       0.115  18.778  38.985  1.00  0.00           N  
ATOM   4616  CA  THR A 291      -0.605  17.514  39.187  1.00  0.00           C  
ATOM   4617  C   THR A 291      -2.101  17.714  39.313  1.00  0.00           C  
ATOM   4618  O   THR A 291      -2.898  16.927  38.767  1.00  0.00           O  
ATOM   4619  CB  THR A 291      -0.034  16.772  40.415  1.00  0.00           C  
ATOM   4620  OG1 THR A 291       1.371  16.559  40.193  1.00  0.00           O  
ATOM   4621  CG2 THR A 291      -0.727  15.437  40.630  1.00  0.00           C  
ATOM   4622  H   THR A 291       0.774  19.081  39.674  1.00  0.00           H  
ATOM   4623  HA  THR A 291      -0.442  16.941  38.384  1.00  0.00           H  
ATOM   4624  HB  THR A 291      -0.156  17.340  41.229  1.00  0.00           H  
ATOM   4625  HG1 THR A 291       1.763  16.079  40.977  1.00  0.00           H  
ATOM   4626 HG21 THR A 291      -0.335  14.983  41.430  1.00  0.00           H  
ATOM   4627 HG22 THR A 291      -1.704  15.589  40.778  1.00  0.00           H  
ATOM   4628 HG23 THR A 291      -0.598  14.860  39.823  1.00  0.00           H  
ATOM   4629  N   ALA A 292      -2.531  18.775  40.006  1.00  0.00           N  
ATOM   4630  CA  ALA A 292      -3.951  19.076  40.168  1.00  0.00           C  
ATOM   4631  C   ALA A 292      -4.637  19.315  38.829  1.00  0.00           C  
ATOM   4632  O   ALA A 292      -5.721  18.797  38.550  1.00  0.00           O  
ATOM   4633  CB  ALA A 292      -4.112  20.304  41.063  1.00  0.00           C  
ATOM   4634  H   ALA A 292      -1.857  19.382  40.427  1.00  0.00           H  
ATOM   4635  HA  ALA A 292      -4.391  18.298  40.615  1.00  0.00           H  
ATOM   4636  HB1 ALA A 292      -5.084  20.510  41.174  1.00  0.00           H  
ATOM   4637  HB2 ALA A 292      -3.706  20.120  41.958  1.00  0.00           H  
ATOM   4638  HB3 ALA A 292      -3.651  21.086  40.643  1.00  0.00           H  
ATOM   4639  N   LEU A 293      -3.994  20.107  37.962  1.00  0.00           N  
ATOM   4640  CA  LEU A 293      -4.525  20.377  36.628  1.00  0.00           C  
ATOM   4641  C   LEU A 293      -4.627  19.086  35.816  1.00  0.00           C  
ATOM   4642  O   LEU A 293      -5.633  18.816  35.161  1.00  0.00           O  
ATOM   4643  CB  LEU A 293      -3.642  21.390  35.892  1.00  0.00           C  
ATOM   4644  CG  LEU A 293      -3.649  22.815  36.451  1.00  0.00           C  
ATOM   4645  CD1 LEU A 293      -2.669  23.687  35.682  1.00  0.00           C  
ATOM   4646  CD2 LEU A 293      -5.055  23.401  36.400  1.00  0.00           C  
ATOM   4647  H   LEU A 293      -3.127  20.525  38.235  1.00  0.00           H  
ATOM   4648  HA  LEU A 293      -5.442  20.765  36.724  1.00  0.00           H  
ATOM   4649  HB2 LEU A 293      -3.951  21.432  34.942  1.00  0.00           H  
ATOM   4650  HB3 LEU A 293      -2.701  21.054  35.922  1.00  0.00           H  
ATOM   4651  HG  LEU A 293      -3.357  22.780  37.407  1.00  0.00           H  
ATOM   4652 HD11 LEU A 293      -2.683  24.614  36.056  1.00  0.00           H  
ATOM   4653 HD12 LEU A 293      -1.748  23.307  35.766  1.00  0.00           H  
ATOM   4654 HD13 LEU A 293      -2.932  23.713  34.717  1.00  0.00           H  
ATOM   4655 HD21 LEU A 293      -5.042  24.331  36.768  1.00  0.00           H  
ATOM   4656 HD22 LEU A 293      -5.373  23.422  35.452  1.00  0.00           H  
ATOM   4657 HD23 LEU A 293      -5.672  22.835  36.946  1.00  0.00           H  
ATOM   4658  N   LYS A 294      -3.576  18.268  35.887  1.00  0.00           N  
ATOM   4659  CA  LYS A 294      -3.539  16.997  35.185  1.00  0.00           C  
ATOM   4660  C   LYS A 294      -4.663  16.076  35.649  1.00  0.00           C  
ATOM   4661  O   LYS A 294      -5.384  15.503  34.824  1.00  0.00           O  
ATOM   4662  CB  LYS A 294      -2.180  16.317  35.397  1.00  0.00           C  
ATOM   4663  CG  LYS A 294      -2.050  15.004  34.632  1.00  0.00           C  
ATOM   4664  CD  LYS A 294      -0.731  14.313  34.942  1.00  0.00           C  
ATOM   4665  CE  LYS A 294      -0.772  13.679  36.327  1.00  0.00           C  
ATOM   4666  NZ  LYS A 294       0.566  13.156  36.718  1.00  0.00           N  
ATOM   4667  H   LYS A 294      -2.789  18.538  36.441  1.00  0.00           H  
ATOM   4668  HA  LYS A 294      -3.656  17.172  34.207  1.00  0.00           H  
ATOM   4669  HB2 LYS A 294      -2.065  16.131  36.373  1.00  0.00           H  
ATOM   4670  HB3 LYS A 294      -1.460  16.939  35.089  1.00  0.00           H  
ATOM   4671  HG2 LYS A 294      -2.097  15.192  33.651  1.00  0.00           H  
ATOM   4672  HG3 LYS A 294      -2.803  14.400  34.891  1.00  0.00           H  
ATOM   4673  HD2 LYS A 294       0.008  14.986  34.910  1.00  0.00           H  
ATOM   4674  HD3 LYS A 294      -0.564  13.602  34.259  1.00  0.00           H  
ATOM   4675  HE2 LYS A 294      -1.428  12.925  36.321  1.00  0.00           H  
ATOM   4676  HE3 LYS A 294      -1.061  14.367  36.993  1.00  0.00           H  
ATOM   4677  HZ1 LYS A 294       0.511  12.746  37.629  1.00  0.00           H  
ATOM   4678  HZ2 LYS A 294       0.859  12.464  36.058  1.00  0.00           H  
ATOM   4679  HZ3 LYS A 294       1.227  13.906  36.730  1.00  0.00           H  
ATOM   4680  N   LEU A 295      -4.820  15.933  36.969  1.00  0.00           N  
ATOM   4681  CA  LEU A 295      -5.850  15.072  37.524  1.00  0.00           C  
ATOM   4682  C   LEU A 295      -7.260  15.613  37.418  1.00  0.00           C  
ATOM   4683  O   LEU A 295      -8.186  14.832  37.134  1.00  0.00           O  
ATOM   4684  CB  LEU A 295      -5.545  14.779  39.007  1.00  0.00           C  
ATOM   4685  CG  LEU A 295      -4.221  14.097  39.334  1.00  0.00           C  
ATOM   4686  CD1 LEU A 295      -4.084  13.930  40.847  1.00  0.00           C  
ATOM   4687  CD2 LEU A 295      -4.086  12.754  38.644  1.00  0.00           C  
ATOM   4688  H   LEU A 295      -4.214  16.431  37.589  1.00  0.00           H  
ATOM   4689  HA  LEU A 295      -5.819  14.203  37.030  1.00  0.00           H  
ATOM   4690  HB2 LEU A 295      -6.277  14.192  39.353  1.00  0.00           H  
ATOM   4691  HB3 LEU A 295      -5.560  15.652  39.494  1.00  0.00           H  
ATOM   4692  HG  LEU A 295      -3.479  14.687  39.016  1.00  0.00           H  
ATOM   4693 HD11 LEU A 295      -3.214  13.482  41.056  1.00  0.00           H  
ATOM   4694 HD12 LEU A 295      -4.110  14.828  41.285  1.00  0.00           H  
ATOM   4695 HD13 LEU A 295      -4.838  13.370  41.190  1.00  0.00           H  
ATOM   4696 HD21 LEU A 295      -3.207  12.343  38.885  1.00  0.00           H  
ATOM   4697 HD22 LEU A 295      -4.828  12.152  38.939  1.00  0.00           H  
ATOM   4698 HD23 LEU A 295      -4.134  12.882  37.653  1.00  0.00           H  
ATOM   4699  N   ALA A 296      -7.482  16.916  37.615  1.00  0.00           N  
ATOM   4700  CA  ALA A 296      -8.832  17.487  37.573  1.00  0.00           C  
ATOM   4701  C   ALA A 296      -9.460  17.542  36.194  1.00  0.00           C  
ATOM   4702  O   ALA A 296     -10.687  17.708  36.057  1.00  0.00           O  
ATOM   4703  CB  ALA A 296      -8.854  18.873  38.220  1.00  0.00           C  
ATOM   4704  H   ALA A 296      -6.705  17.519  37.796  1.00  0.00           H  
ATOM   4705  HA  ALA A 296      -9.414  16.897  38.133  1.00  0.00           H  
ATOM   4706  HB1 ALA A 296      -9.782  19.244  38.181  1.00  0.00           H  
ATOM   4707  HB2 ALA A 296      -8.564  18.800  39.174  1.00  0.00           H  
ATOM   4708  HB3 ALA A 296      -8.231  19.481  37.728  1.00  0.00           H  
ATOM   4709  N   LEU A 297      -8.649  17.417  35.144  1.00  0.00           N  
ATOM   4710  CA  LEU A 297      -9.170  17.407  33.778  1.00  0.00           C  
ATOM   4711  C   LEU A 297      -9.887  16.074  33.543  1.00  0.00           C  
ATOM   4712  O   LEU A 297      -9.284  15.015  33.769  1.00  0.00           O  
ATOM   4713  CB  LEU A 297      -8.031  17.590  32.784  1.00  0.00           C  
ATOM   4714  CG  LEU A 297      -8.395  17.715  31.306  1.00  0.00           C  
ATOM   4715  CD1 LEU A 297      -7.490  18.743  30.630  1.00  0.00           C  
ATOM   4716  CD2 LEU A 297      -8.276  16.367  30.611  1.00  0.00           C  
ATOM   4717  H   LEU A 297      -7.664  17.328  35.293  1.00  0.00           H  
ATOM   4718  HA  LEU A 297      -9.824  18.156  33.670  1.00  0.00           H  
ATOM   4719  HB2 LEU A 297      -7.423  16.801  32.877  1.00  0.00           H  
ATOM   4720  HB3 LEU A 297      -7.539  18.422  33.042  1.00  0.00           H  
ATOM   4721  HG  LEU A 297      -9.342  18.028  31.236  1.00  0.00           H  
ATOM   4722 HD11 LEU A 297      -7.735  18.818  29.663  1.00  0.00           H  
ATOM   4723 HD12 LEU A 297      -7.606  19.632  31.074  1.00  0.00           H  
ATOM   4724 HD13 LEU A 297      -6.537  18.452  30.710  1.00  0.00           H  
ATOM   4725 HD21 LEU A 297      -8.518  16.467  29.646  1.00  0.00           H  
ATOM   4726 HD22 LEU A 297      -7.336  16.035  30.687  1.00  0.00           H  
ATOM   4727 HD23 LEU A 297      -8.896  15.713  31.044  1.00  0.00           H  
ATOM   4728  N   ASP A 298     -11.143  16.131  33.129  1.00  0.00           N  
ATOM   4729  CA  ASP A 298     -11.914  14.912  32.877  1.00  0.00           C  
ATOM   4730  C   ASP A 298     -11.784  14.506  31.413  1.00  0.00           C  
ATOM   4731  O   ASP A 298     -12.455  15.044  30.530  1.00  0.00           O  
ATOM   4732  CB  ASP A 298     -13.374  15.137  33.269  1.00  0.00           C  
ATOM   4733  CG  ASP A 298     -14.182  13.862  33.337  1.00  0.00           C  
ATOM   4734  OD1 ASP A 298     -13.830  12.875  32.649  1.00  0.00           O  
ATOM   4735  OD2 ASP A 298     -15.190  13.831  34.084  1.00  0.00           O  
ATOM   4736  H   ASP A 298     -11.573  17.022  32.986  1.00  0.00           H  
ATOM   4737  HA  ASP A 298     -11.542  14.178  33.445  1.00  0.00           H  
ATOM   4738  HB2 ASP A 298     -13.794  15.742  32.593  1.00  0.00           H  
ATOM   4739  HB3 ASP A 298     -13.397  15.575  34.168  1.00  0.00           H  
ATOM   4740  N   ARG A 299     -10.915  13.522  31.157  1.00  0.00           N  
ATOM   4741  CA  ARG A 299     -10.655  13.040  29.812  1.00  0.00           C  
ATOM   4742  C   ARG A 299     -11.834  12.344  29.164  1.00  0.00           C  
ATOM   4743  O   ARG A 299     -12.001  12.414  27.939  1.00  0.00           O  
ATOM   4744  CB  ARG A 299      -9.450  12.081  29.817  1.00  0.00           C  
ATOM   4745  CG  ARG A 299      -8.148  12.825  30.040  1.00  0.00           C  
ATOM   4746  CD  ARG A 299      -7.082  11.916  30.658  1.00  0.00           C  
ATOM   4747  NE  ARG A 299      -5.961  12.767  31.057  1.00  0.00           N  
ATOM   4748  CZ  ARG A 299      -5.845  13.452  32.183  1.00  0.00           C  
ATOM   4749  NH1 ARG A 299      -6.776  13.381  33.132  1.00  0.00           N  
ATOM   4750  NH2 ARG A 299      -4.771  14.218  32.376  1.00  0.00           N  
ATOM   4751  H   ARG A 299     -10.425  13.102  31.921  1.00  0.00           H  
ATOM   4752  HA  ARG A 299     -10.416  13.829  29.245  1.00  0.00           H  
ATOM   4753  HB2 ARG A 299      -9.407  11.608  28.937  1.00  0.00           H  
ATOM   4754  HB3 ARG A 299      -9.571  11.411  30.550  1.00  0.00           H  
ATOM   4755  HG2 ARG A 299      -8.315  13.595  30.656  1.00  0.00           H  
ATOM   4756  HG3 ARG A 299      -7.814  13.167  29.161  1.00  0.00           H  
ATOM   4757  HD2 ARG A 299      -6.777  11.241  29.986  1.00  0.00           H  
ATOM   4758  HD3 ARG A 299      -7.456  11.445  31.457  1.00  0.00           H  
ATOM   4759  HE  ARG A 299      -5.202  12.839  30.410  1.00  0.00           H  
ATOM   4760 HH11 ARG A 299      -6.670  13.906  33.976  1.00  0.00           H  
ATOM   4761 HH12 ARG A 299      -7.581  12.802  33.001  1.00  0.00           H  
ATOM   4762 HH21 ARG A 299      -4.675  14.739  33.224  1.00  0.00           H  
ATOM   4763 HH22 ARG A 299      -4.062  14.271  31.673  1.00  0.00           H  
ATOM   4764  N   ASP A 300     -12.649  11.662  29.973  1.00  0.00           N  
ATOM   4765  CA  ASP A 300     -13.828  10.984  29.411  1.00  0.00           C  
ATOM   4766  C   ASP A 300     -14.777  12.040  28.848  1.00  0.00           C  
ATOM   4767  O   ASP A 300     -15.291  11.872  27.741  1.00  0.00           O  
ATOM   4768  CB  ASP A 300     -14.497  10.103  30.446  1.00  0.00           C  
ATOM   4769  CG  ASP A 300     -15.546   9.155  29.916  1.00  0.00           C  
ATOM   4770  OD1 ASP A 300     -15.923   9.223  28.726  1.00  0.00           O  
ATOM   4771  OD2 ASP A 300     -16.032   8.302  30.704  1.00  0.00           O  
ATOM   4772  H   ASP A 300     -12.459  11.612  30.954  1.00  0.00           H  
ATOM   4773  HA  ASP A 300     -13.524  10.403  28.656  1.00  0.00           H  
ATOM   4774  HB2 ASP A 300     -14.933  10.698  31.121  1.00  0.00           H  
ATOM   4775  HB3 ASP A 300     -13.787   9.558  30.892  1.00  0.00           H  
ATOM   4776  N   ILE A 301     -14.990  13.130  29.590  1.00  0.00           N  
ATOM   4777  CA  ILE A 301     -15.872  14.192  29.095  1.00  0.00           C  
ATOM   4778  C   ILE A 301     -15.327  14.781  27.796  1.00  0.00           C  
ATOM   4779  O   ILE A 301     -15.997  14.772  26.760  1.00  0.00           O  
ATOM   4780  CB  ILE A 301     -16.086  15.299  30.140  1.00  0.00           C  
ATOM   4781  CG1 ILE A 301     -17.057  14.799  31.225  1.00  0.00           C  
ATOM   4782  CG2 ILE A 301     -16.628  16.578  29.513  1.00  0.00           C  
ATOM   4783  CD1 ILE A 301     -17.109  15.688  32.448  1.00  0.00           C  
ATOM   4784  H   ILE A 301     -14.548  13.222  30.482  1.00  0.00           H  
ATOM   4785  HA  ILE A 301     -16.762  13.783  28.896  1.00  0.00           H  
ATOM   4786  HB  ILE A 301     -15.207  15.504  30.570  1.00  0.00           H  
ATOM   4787 HG12 ILE A 301     -16.768  13.885  31.511  1.00  0.00           H  
ATOM   4788 HG13 ILE A 301     -17.974  14.751  30.830  1.00  0.00           H  
ATOM   4789 HG21 ILE A 301     -16.753  17.271  30.223  1.00  0.00           H  
ATOM   4790 HG22 ILE A 301     -15.980  16.915  28.829  1.00  0.00           H  
ATOM   4791 HG23 ILE A 301     -17.507  16.388  29.075  1.00  0.00           H  
ATOM   4792 HD11 ILE A 301     -17.755  15.307  33.109  1.00  0.00           H  
ATOM   4793 HD12 ILE A 301     -16.200  15.739  32.862  1.00  0.00           H  
ATOM   4794 HD13 ILE A 301     -17.406  16.605  32.181  1.00  0.00           H  
ATOM   4795  N   ILE A 302     -14.106  15.297  27.849  1.00  0.00           N  
ATOM   4796  CA  ILE A 302     -13.506  15.901  26.656  1.00  0.00           C  
ATOM   4797  C   ILE A 302     -13.484  14.957  25.474  1.00  0.00           C  
ATOM   4798  O   ILE A 302     -14.051  15.248  24.407  1.00  0.00           O  
ATOM   4799  CB  ILE A 302     -12.103  16.430  27.009  1.00  0.00           C  
ATOM   4800  CG1 ILE A 302     -12.283  17.673  27.897  1.00  0.00           C  
ATOM   4801  CG2 ILE A 302     -11.286  16.759  25.772  1.00  0.00           C  
ATOM   4802  CD1 ILE A 302     -11.240  17.820  28.972  1.00  0.00           C  
ATOM   4803  H   ILE A 302     -13.593  15.274  28.707  1.00  0.00           H  
ATOM   4804  HA  ILE A 302     -14.069  16.688  26.402  1.00  0.00           H  
ATOM   4805  HB  ILE A 302     -11.620  15.729  27.534  1.00  0.00           H  
ATOM   4806 HG12 ILE A 302     -13.180  17.618  28.336  1.00  0.00           H  
ATOM   4807 HG13 ILE A 302     -12.247  18.484  27.313  1.00  0.00           H  
ATOM   4808 HG21 ILE A 302     -10.386  17.098  26.047  1.00  0.00           H  
ATOM   4809 HG22 ILE A 302     -11.176  15.935  25.216  1.00  0.00           H  
ATOM   4810 HG23 ILE A 302     -11.757  17.461  25.238  1.00  0.00           H  
ATOM   4811 HD11 ILE A 302     -11.424  18.647  29.504  1.00  0.00           H  
ATOM   4812 HD12 ILE A 302     -11.268  17.023  29.575  1.00  0.00           H  
ATOM   4813 HD13 ILE A 302     -10.335  17.889  28.552  1.00  0.00           H  
ATOM   4814  N   VAL A 303     -12.845  13.806  25.623  1.00  0.00           N  
ATOM   4815  CA  VAL A 303     -12.722  12.837  24.546  1.00  0.00           C  
ATOM   4816  C   VAL A 303     -14.018  12.217  24.072  1.00  0.00           C  
ATOM   4817  O   VAL A 303     -14.238  12.151  22.843  1.00  0.00           O  
ATOM   4818  CB  VAL A 303     -11.720  11.727  24.965  1.00  0.00           C  
ATOM   4819  CG1 VAL A 303     -11.621  10.648  23.911  1.00  0.00           C  
ATOM   4820  CG2 VAL A 303     -10.357  12.344  25.252  1.00  0.00           C  
ATOM   4821  H   VAL A 303     -12.432  13.596  26.509  1.00  0.00           H  
ATOM   4822  HA  VAL A 303     -12.321  13.315  23.764  1.00  0.00           H  
ATOM   4823  HB  VAL A 303     -12.055  11.308  25.809  1.00  0.00           H  
ATOM   4824 HG11 VAL A 303     -10.970   9.950  24.209  1.00  0.00           H  
ATOM   4825 HG12 VAL A 303     -12.520  10.230  23.776  1.00  0.00           H  
ATOM   4826 HG13 VAL A 303     -11.308  11.050  23.051  1.00  0.00           H  
ATOM   4827 HG21 VAL A 303      -9.716  11.625  25.521  1.00  0.00           H  
ATOM   4828 HG22 VAL A 303     -10.019  12.802  24.430  1.00  0.00           H  
ATOM   4829 HG23 VAL A 303     -10.442  13.010  25.993  1.00  0.00           H  
ATOM   4830  N   ASN A 304     -14.878  11.725  24.962  1.00  0.00           N  
ATOM   4831  CA  ASN A 304     -16.098  11.055  24.539  1.00  0.00           C  
ATOM   4832  C   ASN A 304     -17.359  11.887  24.540  1.00  0.00           C  
ATOM   4833  O   ASN A 304     -18.338  11.479  23.890  1.00  0.00           O  
ATOM   4834  CB  ASN A 304     -16.349   9.813  25.425  1.00  0.00           C  
ATOM   4835  CG  ASN A 304     -15.194   8.838  25.369  1.00  0.00           C  
ATOM   4836  OD1 ASN A 304     -14.589   8.635  24.312  1.00  0.00           O  
ATOM   4837  ND2 ASN A 304     -14.875   8.230  26.508  1.00  0.00           N  
ATOM   4838  H   ASN A 304     -14.682  11.818  25.938  1.00  0.00           H  
ATOM   4839  HA  ASN A 304     -15.953  10.732  23.604  1.00  0.00           H  
ATOM   4840  HB2 ASN A 304     -17.177   9.351  25.108  1.00  0.00           H  
ATOM   4841  HB3 ASN A 304     -16.475  10.111  26.371  1.00  0.00           H  
ATOM   4842 HD21 ASN A 304     -15.393   8.425  27.341  1.00  0.00           H  
ATOM   4843 HD22 ASN A 304     -14.117   7.578  26.531  1.00  0.00           H  
ATOM   4844  N   LYS A 305     -17.399  12.998  25.263  1.00  0.00           N  
ATOM   4845  CA  LYS A 305     -18.616  13.806  25.297  1.00  0.00           C  
ATOM   4846  C   LYS A 305     -18.497  15.057  24.435  1.00  0.00           C  
ATOM   4847  O   LYS A 305     -19.372  15.295  23.590  1.00  0.00           O  
ATOM   4848  CB  LYS A 305     -18.994  14.188  26.725  1.00  0.00           C  
ATOM   4849  CG  LYS A 305     -18.916  13.099  27.767  1.00  0.00           C  
ATOM   4850  CD  LYS A 305     -20.035  12.087  27.677  1.00  0.00           C  
ATOM   4851  CE  LYS A 305     -19.537  10.676  27.423  1.00  0.00           C  
ATOM   4852  NZ  LYS A 305     -18.943  10.057  28.646  1.00  0.00           N  
ATOM   4853  H   LYS A 305     -16.595  13.283  25.785  1.00  0.00           H  
ATOM   4854  HA  LYS A 305     -19.359  13.251  24.925  1.00  0.00           H  
ATOM   4855  HB2 LYS A 305     -19.936  14.523  26.709  1.00  0.00           H  
ATOM   4856  HB3 LYS A 305     -18.383  14.925  27.012  1.00  0.00           H  
ATOM   4857  HG2 LYS A 305     -18.948  13.525  28.671  1.00  0.00           H  
ATOM   4858  HG3 LYS A 305     -18.046  12.618  27.656  1.00  0.00           H  
ATOM   4859  HD2 LYS A 305     -20.644  12.350  26.928  1.00  0.00           H  
ATOM   4860  HD3 LYS A 305     -20.543  12.096  28.538  1.00  0.00           H  
ATOM   4861  HE2 LYS A 305     -18.840  10.705  26.706  1.00  0.00           H  
ATOM   4862  HE3 LYS A 305     -20.306  10.113  27.118  1.00  0.00           H  
ATOM   4863  HZ1 LYS A 305     -18.630   9.132  28.433  1.00  0.00           H  
ATOM   4864  HZ2 LYS A 305     -18.168  10.608  28.956  1.00  0.00           H  
ATOM   4865  HZ3 LYS A 305     -19.634  10.017  29.368  1.00  0.00           H  
ATOM   4866  N   VAL A 306     -17.442  15.849  24.631  1.00  0.00           N  
ATOM   4867  CA  VAL A 306     -17.306  17.090  23.868  1.00  0.00           C  
ATOM   4868  C   VAL A 306     -16.714  16.907  22.484  1.00  0.00           C  
ATOM   4869  O   VAL A 306     -17.219  17.511  21.519  1.00  0.00           O  
ATOM   4870  CB  VAL A 306     -16.590  18.204  24.653  1.00  0.00           C  
ATOM   4871  CG1 VAL A 306     -16.880  18.086  26.154  1.00  0.00           C  
ATOM   4872  CG2 VAL A 306     -15.098  18.269  24.420  1.00  0.00           C  
ATOM   4873  H   VAL A 306     -16.744  15.595  25.300  1.00  0.00           H  
ATOM   4874  HA  VAL A 306     -18.238  17.420  23.721  1.00  0.00           H  
ATOM   4875  HB  VAL A 306     -16.974  19.075  24.346  1.00  0.00           H  
ATOM   4876 HG11 VAL A 306     -16.406  18.818  26.644  1.00  0.00           H  
ATOM   4877 HG12 VAL A 306     -17.865  18.164  26.310  1.00  0.00           H  
ATOM   4878 HG13 VAL A 306     -16.558  17.200  26.487  1.00  0.00           H  
ATOM   4879 HG21 VAL A 306     -14.708  19.014  24.962  1.00  0.00           H  
ATOM   4880 HG22 VAL A 306     -14.680  17.403  24.694  1.00  0.00           H  
ATOM   4881 HG23 VAL A 306     -14.919  18.433  23.450  1.00  0.00           H  
ATOM   4882  N   LYS A 307     -15.675  16.105  22.333  1.00  0.00           N  
ATOM   4883  CA  LYS A 307     -15.027  15.900  21.032  1.00  0.00           C  
ATOM   4884  C   LYS A 307     -15.654  14.729  20.293  1.00  0.00           C  
ATOM   4885  O   LYS A 307     -16.174  14.864  19.181  1.00  0.00           O  
ATOM   4886  CB  LYS A 307     -13.537  15.692  21.268  1.00  0.00           C  
ATOM   4887  CG  LYS A 307     -12.704  15.220  20.108  1.00  0.00           C  
ATOM   4888  CD  LYS A 307     -12.219  16.360  19.242  1.00  0.00           C  
ATOM   4889  CE  LYS A 307     -10.797  16.149  18.766  1.00  0.00           C  
ATOM   4890  NZ  LYS A 307     -10.657  15.125  17.710  1.00  0.00           N  
ATOM   4891  H   LYS A 307     -15.318  15.621  23.132  1.00  0.00           H  
ATOM   4892  HA  LYS A 307     -15.150  16.726  20.482  1.00  0.00           H  
ATOM   4893  HB2 LYS A 307     -13.442  15.016  21.999  1.00  0.00           H  
ATOM   4894  HB3 LYS A 307     -13.158  16.566  21.572  1.00  0.00           H  
ATOM   4895  HG2 LYS A 307     -13.256  14.603  19.547  1.00  0.00           H  
ATOM   4896  HG3 LYS A 307     -11.910  14.727  20.463  1.00  0.00           H  
ATOM   4897  HD2 LYS A 307     -12.259  17.207  19.772  1.00  0.00           H  
ATOM   4898  HD3 LYS A 307     -12.818  16.437  18.445  1.00  0.00           H  
ATOM   4899  HE2 LYS A 307     -10.242  15.869  19.550  1.00  0.00           H  
ATOM   4900  HE3 LYS A 307     -10.454  17.017  18.408  1.00  0.00           H  
ATOM   4901  HZ1 LYS A 307      -9.695  15.044  17.450  1.00  0.00           H  
ATOM   4902  HZ2 LYS A 307     -10.985  14.245  18.054  1.00  0.00           H  
ATOM   4903  HZ3 LYS A 307     -11.197  15.393  16.912  1.00  0.00           H  
ATOM   4904  N   ASN A 308     -15.593  13.556  20.907  1.00  0.00           N  
ATOM   4905  CA  ASN A 308     -16.145  12.326  20.371  1.00  0.00           C  
ATOM   4906  C   ASN A 308     -15.860  12.075  18.903  1.00  0.00           C  
ATOM   4907  O   ASN A 308     -16.767  11.896  18.078  1.00  0.00           O  
ATOM   4908  CB  ASN A 308     -17.662  12.318  20.645  1.00  0.00           C  
ATOM   4909  CG  ASN A 308     -18.253  10.925  20.586  1.00  0.00           C  
ATOM   4910  OD1 ASN A 308     -19.396  10.756  20.145  1.00  0.00           O  
ATOM   4911  ND2 ASN A 308     -17.496   9.925  21.023  1.00  0.00           N  
ATOM   4912  H   ASN A 308     -15.137  13.516  21.796  1.00  0.00           H  
ATOM   4913  HA  ASN A 308     -15.744  11.569  20.887  1.00  0.00           H  
ATOM   4914  HB2 ASN A 308     -18.115  12.888  19.960  1.00  0.00           H  
ATOM   4915  HB3 ASN A 308     -17.826  12.698  21.555  1.00  0.00           H  
ATOM   4916 HD21 ASN A 308     -16.577  10.109  21.371  1.00  0.00           H  
ATOM   4917 HD22 ASN A 308     -17.845   8.988  21.004  1.00  0.00           H  
ATOM   4918  N   GLN A 309     -14.577  12.034  18.522  1.00  0.00           N  
ATOM   4919  CA  GLN A 309     -14.197  11.796  17.132  1.00  0.00           C  
ATOM   4920  C   GLN A 309     -13.353  10.535  16.993  1.00  0.00           C  
ATOM   4921  O   GLN A 309     -12.752  10.282  15.944  1.00  0.00           O  
ATOM   4922  CB  GLN A 309     -13.475  13.009  16.543  1.00  0.00           C  
ATOM   4923  CG  GLN A 309     -14.368  14.234  16.402  1.00  0.00           C  
ATOM   4924  CD  GLN A 309     -13.657  15.433  15.823  1.00  0.00           C  
ATOM   4925  OE1 GLN A 309     -12.456  15.386  15.532  1.00  0.00           O  
ATOM   4926  NE2 GLN A 309     -14.395  16.529  15.649  1.00  0.00           N  
ATOM   4927  H   GLN A 309     -13.861  12.170  19.207  1.00  0.00           H  
ATOM   4928  HA  GLN A 309     -15.037  11.658  16.607  1.00  0.00           H  
ATOM   4929  HB2 GLN A 309     -13.129  12.763  15.638  1.00  0.00           H  
ATOM   4930  HB3 GLN A 309     -12.708  13.243  17.141  1.00  0.00           H  
ATOM   4931  HG2 GLN A 309     -14.715  14.479  17.307  1.00  0.00           H  
ATOM   4932  HG3 GLN A 309     -15.134  14.000  15.803  1.00  0.00           H  
ATOM   4933 HE21 GLN A 309     -15.364  16.524  15.898  1.00  0.00           H  
ATOM   4934 HE22 GLN A 309     -13.980  17.356  15.270  1.00  0.00           H  
ATOM   4935  N   GLY A 310     -13.338   9.724  18.054  1.00  0.00           N  
ATOM   4936  CA  GLY A 310     -12.601   8.476  18.067  1.00  0.00           C  
ATOM   4937  C   GLY A 310     -11.286   8.554  18.826  1.00  0.00           C
[truncated: 407,107 more chars]
