# Supplementary material for: FastGrow: on-the-fly growing and its application to DYRK1A
Source: J Comput Aided Mol Des. 2022 Aug 22;36(9):639–51. doi: 10.1007/s10822-022-00469-y (PMC9512872; doi:10.1007/s10822-022-00469-y)
Supplement: Supplementary file 3 — (zip 300339 KB) [file 10822_2022_469_MOESM3_ESM.zip › validation_sets/cross_growing/1b58_1jet/water_replacement.json]

{
    "interactions": [
        {
            "ligandInteraction": {
                "center": [
                    7.399,
                    22.381,
                    20.868
                ],
                "chemicalType": "Unspecified",
                "geometryType": "Undirected",
                "interactionType": "Hydrophobic",
                "referenceAtom": {
                    "coordinates": [
                        7.399,
                        22.381,
                        20.868
                    ],
                    "element": "O",
                    "inFileID": 4788,
                    "moleculePosition": 0,
                    "name": "O"
                }
            },
            "score": 0.7697368655344492,
            "siteInteraction": {
                "center": [
                    7.362,
                    24.764,
                    23.749
                ],
                "chemicalType": "Unspecified",
                "geometryType": "Undirected",
                "interactionType": "Hydrophobic",
                "referenceAtom": {
                    "coordinates": [
                        7.362,
                        24.764,
                        23.749
                    ],
                    "element": "C",
                    "inFileID": 3534,
                    "moleculePosition": 6955,
                    "name": "CB"
                }
            }
        },
        {
            "ligandInteraction": {
                "center": [
                    9.087,
                    22.608,
                    18.706
                ],
                "chemicalType": "Unspecified",
                "geometryType": "Undirected",
                "interactionType": "Hydrophobic",
                "referenceAtom": {
                    "coordinates": [
                        9.087,
                        22.608,
                        18.706
                    ],
                    "element": "O",
                    "inFileID": 4294,
                    "moleculePosition": 0,
                    "name": "O"
                }
            },
            "score": 0.8772350621007698,
            "siteInteraction": {
                "center": [
                    11.655,
                    21.684,
                    20.892
                ],
                "chemicalType": "Unspecified",
                "geometryType": "Undirected",
                "interactionType": "Hydrophobic",
                "referenceAtom": {
                    "coordinates": [
                        11.655,
                        21.684,
                        20.892
                    ],
                    "element": "C",
                    "inFileID": 3515,
                    "moleculePosition": 6924,
                    "name": "CA"
                }
            }
        }
    ]
}
