# Supplementary material for: FastGrow: on-the-fly growing and its application to DYRK1A
Source: J Comput Aided Mol Des. 2022 Aug 22;36(9):639–51. doi: 10.1007/s10822-022-00469-y (PMC9512872; doi:10.1007/s10822-022-00469-y)
Supplement: Supplementary file 3 — (zip 300339 KB) [file 10822_2022_469_MOESM3_ESM.zip › validation_sets/cross_growing/1b58_1jet/1jet_core.mol2]

@<TRIPOS>MOLECULE
1jet
  56   55
SMALL
USER_CHARGES
@<TRIPOS>ATOM
   1 O1          -0.4534    21.3423    17.5397 O.co2        1    LIG  -1.0000
   2 O2          -1.8527    21.2375    15.8123 O.co2        1    LIG   0.0000
   3 O3           2.5655    20.8739    14.3195 O.2          1    LIG   0.0000
   4 O4           4.3681    17.8746    15.9505 O.2          1    LIG   0.0000
   5 N5          -3.7458    18.3431    13.0132 N.4          1    LIG   1.0000
   6 N6           6.5673    14.8476    11.0438 N.4          1    LIG   1.0000
   7 N7           1.5502    20.1852    16.2233 N.am         1    LIG   0.0000
   8 N8           5.0207    19.9933    15.5251 N.am         1    LIG   0.0000
   9 N9           6.8143    16.8724    15.1771 N.3          1    LIG   0.0000
  10 C10         -0.7749    20.9575    16.3981 C.2          1    LIG   0.0000
  11 C11          2.6281    20.5753    15.5113 C.2          1    LIG   0.0000
  12 C12          5.1374    18.6786    15.4111 C.2          1    LIG   0.0000
  13 C13          0.2410    20.1264    15.6065 C.3          1    LIG   0.0000
  14 C14          3.9379    20.6209    16.2751 C.3          1    LIG   0.0000
  15 C15          6.3448    18.1847    14.6315 C.3          1    LIG   0.0000
  16 C16         -2.4779    17.8142    12.4434 C.3          1    LIG   0.0000
  17 C17          6.3400    16.2531    10.5833 C.3          1    LIG   0.0000
  18 C18         -0.2557    18.6816    15.4613 C.3          1    LIG   0.0000
  19 C19          6.0621    18.0955    13.1392 C.3          1    LIG   0.0000
  20 C20         -1.4611    17.5205    13.5420 C.3          1    LIG   0.0000
  21 C21          5.0702    16.8175    11.2144 C.3          1    LIG   0.0000
  22 C22         -1.5096    18.5855    14.5992 C.3          1    LIG   0.0000
  23 C23          5.2079    16.9061    12.7304 C.3          1    LIG   0.0000
  24 C24          4.3174    22.0731    16.5711 C.3          1    LIG   0.0000
  25 H25         -4.3928    18.5266    12.2732 H            1    LIG   0.0000
  26 H26         -4.1373    17.6681    13.6386 H            1    LIG   0.0000
  27 H27         -3.5597    19.1902    13.5110 H            1    LIG   0.0000
  28 H28          7.4013    14.4899    10.6236 H            1    LIG   0.0000
  29 H29          6.6634    14.8343    12.0391 H            1    LIG   0.0000
  30 H30          5.7892    14.2792    10.7764 H            1    LIG   0.0000
  31 H31          1.6562    19.9344    17.1855 H            1    LIG   0.0000
  32 H32          5.7000    20.5772    15.0807 H            1    LIG   0.0000
  33 H33          6.9913    16.9631    16.1572 H            1    LIG   0.0000
  34 H34          6.1100    16.1783    15.0284 H            1    LIG   0.0000
  35 H35          0.3142    20.5205    14.6903 H            1    LIG   0.0000
  36 H36          3.8225    20.1352    17.1415 H            1    LIG   0.0000
  37 H37          7.0816    18.8481    14.7613 H            1    LIG   0.0000
  38 H38         -2.6718    16.9699    11.9438 H            1    LIG   0.0000
  39 H39         -2.0942    18.4921    11.8163 H            1    LIG   0.0000
  40 H40          7.1206    16.8183    10.8504 H            1    LIG   0.0000
  41 H41          6.2463    16.2632     9.5877 H            1    LIG   0.0000
  42 H42         -0.4618    18.3193    16.3703 H            1    LIG   0.0000
  43 H43          0.4670    18.1337    15.0401 H            1    LIG   0.0000
  44 H44          6.9368    18.0319    12.6587 H            1    LIG   0.0000
  45 H45          5.5885    18.9309    12.8604 H            1    LIG   0.0000
  46 H46         -1.6707    16.6349    13.9566 H            1    LIG   0.0000
  47 H47         -0.5443    17.4933    13.1436 H            1    LIG   0.0000
  48 H48          4.9009    17.7321    10.8472 H            1    LIG   0.0000
  49 H49          4.3000    16.2204    10.9901 H            1    LIG   0.0000
  50 H50         -1.6460    19.4672    14.1477 H            1    LIG   0.0000
  51 H51         -2.2866    18.3944    15.1990 H            1    LIG   0.0000
  52 H52          4.2985    17.0039    13.1348 H            1    LIG   0.0000
  53 H53          5.6345    16.0672    13.0683 H            1    LIG   0.0000
  54 H54          3.5275    22.5529    16.9529 H            1    LIG   0.0000
  55 H55          4.6029    22.5222    15.7245 H            1    LIG   0.0000
  56 R56          5.0700    22.0934    17.2293 Du           1    LIG   0.0000
@<TRIPOS>BOND
   1        1       10 ar
   2        2       10 ar
   3        3       11 2
   4        4       12 2
   5        5       16 1
   6        5       25 1
   7        5       26 1
   8        5       27 1
   9        6       17 1
  10        6       28 1
  11        6       29 1
  12        6       30 1
  13        7       11 am
  14        7       13 1
  15        7       31 1
  16        8       12 am
  17        8       14 1
  18        8       32 1
  19        9       15 1
  20        9       33 1
  21        9       34 1
  22       10       13 1
  23       11       14 1
  24       12       15 1
  25       13       18 1
  26       13       35 1
  27       14       24 1
  28       14       36 1
  29       15       19 1
  30       15       37 1
  31       16       20 1
  32       16       38 1
  33       16       39 1
  34       17       21 1
  35       17       40 1
  36       17       41 1
  37       18       22 1
  38       18       42 1
  39       18       43 1
  40       19       23 1
  41       19       44 1
  42       19       45 1
  43       20       22 1
  44       20       46 1
  45       20       47 1
  46       21       23 1
  47       21       48 1
  48       21       49 1
  49       22       50 1
  50       22       51 1
  51       23       52 1
  52       23       53 1
  53       24       54 1
  54       24       56 1
  55       24       55 1
