# Supplementary material for: FastGrow: on-the-fly growing and its application to DYRK1A
Source: J Comput Aided Mol Des. 2022 Aug 22;36(9):639–51. doi: 10.1007/s10822-022-00469-y (PMC9512872; doi:10.1007/s10822-022-00469-y)
Supplement: Supplementary file 3 — (zip 300339 KB) [file 10822_2022_469_MOESM3_ESM.zip › validation_sets/cross_growing/1b58_1jet/1b58_core.mol2]

@<TRIPOS>MOLECULE
1b58
  57   56
SMALL
USER_CHARGES
@<TRIPOS>ATOM
   1 O1          -1.8140    21.4040    15.5080 O.co2        1    LIG  -1.0000
   2 O2          -0.6940    21.4150    17.3600 O.co2        1    LIG   0.0000
   3 O3           4.3540    17.9690    15.9280 O.2          1    LIG   0.0000
   4 O4           2.5840    20.9110    14.2970 O.2          1    LIG   0.0000
   5 N5           6.9150    17.0380    15.3930 N.4          1    LIG   1.0000
   6 N6           6.6610    15.2160    11.0780 N.4          1    LIG   1.0000
   7 N7          -2.8580    17.3570    11.7770 N.4          1    LIG   1.0000
   8 N8           5.0340    20.1190    15.7240 N.am         1    LIG   0.0000
   9 N9           1.4820    20.2830    16.1640 N.am         1    LIG   0.0000
  10 C10         -0.8450    21.0560    16.1900 C.2          1    LIG   0.0000
  11 C11          5.2090    18.8230    15.5770 C.2          1    LIG   0.0000
  12 C12          2.5900    20.6220    15.5040 C.2          1    LIG   0.0000
  13 C13          6.4760    18.3740    14.8690 C.3          1    LIG   0.0000
  14 C14          3.8450    20.7030    16.3620 C.3          1    LIG   0.0000
  15 C15          0.2100    20.1790    15.4820 C.3          1    LIG   0.0000
  16 C16          6.4950    16.6350    10.6400 C.3          1    LIG   0.0000
  17 C17         -3.3530    17.6770    13.1380 C.3          1    LIG   0.0000
  18 C18          4.0340    22.2090    16.7220 C.3          1    LIG   0.0000
  19 C19          6.2380    18.3740    13.3360 C.3          1    LIG   0.0000
  20 C20         -0.3390    18.7550    15.3730 C.3          1    LIG   0.0000
  21 C21          5.2260    17.1990    11.3010 C.3          1    LIG   0.0000
  22 C22         -2.1300    17.5010    14.0680 C.3          1    LIG   0.0000
  23 C23          5.3130    17.2940    12.8190 C.3          1    LIG   0.0000
  24 C24         -1.3620    18.7940    14.1820 C.3          1    LIG   0.0000
  25 H25          7.7555    16.7500    14.9169 H            1    LIG   0.0000
  26 H26          6.1881    16.3585    15.2320 H            1    LIG   0.0000
  27 H27          7.0964    17.1081    16.3821 H            1    LIG   0.0000
  28 H28          7.4893    14.8283    10.6542 H            1    LIG   0.0000
  29 H29          5.8559    14.6802    10.7937 H            1    LIG   0.0000
  30 H30          6.7498    15.1823    12.0815 H            1    LIG   0.0000
  31 H31         -3.6115    17.4526    11.1143 H            1    LIG   0.0000
  32 H32         -2.5129    16.4101    11.7590 H            1    LIG   0.0000
  33 H33         -2.1133    17.9908    11.5326 H            1    LIG   0.0000
  34 H34          5.7440    20.7365    15.3854 H            1    LIG   0.0000
  35 H35          1.5309    20.0978    17.1455 H            1    LIG   0.0000
  36 H36          7.2735    19.0993    15.0878 H            1    LIG   0.0000
  37 H37          3.6666    20.1409    17.2906 H            1    LIG   0.0000
  38 H38          0.3537    20.5604    14.4603 H            1    LIG   0.0000
  39 H39          7.3699    17.2249    10.9507 H            1    LIG   0.0000
  40 H40          6.3944    16.6770     9.5454 H            1    LIG   0.0000
  41 H41         -3.7234    18.7119    13.1799 H            1    LIG   0.0000
  42 H42         -4.1594    16.9869    13.4269 H            1    LIG   0.0000
  43 H43          3.1041    22.5928    17.1670 H            1    LIG   0.0000
  44 H44          4.2620    22.7730    15.8055 H            1    LIG   0.0000
  45 H45          7.2129    18.2498    12.8419 H            1    LIG   0.0000
  46 H46          5.8085    19.3483    13.0600 H            1    LIG   0.0000
  47 H47         -0.8448    18.4648    16.3057 H            1    LIG   0.0000
  48 H48          0.4732    18.0444    15.1599 H            1    LIG   0.0000
  49 H49          5.0453    18.2073    10.9003 H            1    LIG   0.0000
  50 H50          4.3804    16.5447    11.0424 H            1    LIG   0.0000
  51 H51         -2.4758    17.1962    15.0667 H            1    LIG   0.0000
  52 H52         -1.4704    16.7235    13.6552 H            1    LIG   0.0000
  53 H53          4.3034    17.4934    13.2076 H            1    LIG   0.0000
  54 H54          5.6690    16.3264    13.2024 H            1    LIG   0.0000
  55 H55         -0.8126    18.9667    13.2448 H            1    LIG   0.0000
  56 H56         -2.0720    19.6176    14.3480 H            1    LIG   0.0000
  57 R57          5.1690    22.3880    17.7110 Du           1    LIG   0.0000
@<TRIPOS>BOND
   1        1       10 ar
   2        2       10 ar
   3        3       11 2
   4        4       12 2
   5        5       13 1
   6        5       25 1
   7        5       26 1
   8        5       27 1
   9        6       16 1
  10        6       28 1
  11        6       29 1
  12        6       30 1
  13        7       17 1
  14        7       31 1
  15        7       32 1
  16        7       33 1
  17        8       11 am
  18        8       14 1
  19        8       34 1
  20        9       12 am
  21        9       15 1
  22        9       35 1
  23       18       57 1
  24       10       15 1
  25       11       13 1
  26       12       14 1
  27       13       19 1
  28       13       36 1
  29       14       18 1
  30       14       37 1
  31       15       20 1
  32       15       38 1
  33       16       21 1
  34       16       39 1
  35       16       40 1
  36       17       22 1
  37       17       41 1
  38       17       42 1
  39       18       43 1
  40       18       44 1
  41       19       23 1
  42       19       45 1
  43       19       46 1
  44       20       24 1
  45       20       47 1
  46       20       48 1
  47       21       23 1
  48       21       49 1
  49       21       50 1
  50       22       24 1
  51       22       51 1
  52       22       52 1
  53       23       53 1
  54       23       54 1
  55       24       55 1
  56       24       56 1
