# Supplementary material for: FastGrow: on-the-fly growing and its application to DYRK1A
Source: J Comput Aided Mol Des. 2022 Aug 22;36(9):639–51. doi: 10.1007/s10822-022-00469-y (PMC9512872; doi:10.1007/s10822-022-00469-y)
Supplement: Supplementary file 3 — (zip 300339 KB) [file 10822_2022_469_MOESM3_ESM.zip › validation_sets/cross_growing/1b58_1jet/1b58_ligand.mol2]

@<TRIPOS>MOLECULE
1b58_ligand
  68   68
SMALL
USER_CHARGES
@<TRIPOS>ATOM
   1 N1           6.9150    17.0380    15.3930 N.4          1    LIG   1.0000
   2 C2           6.4760    18.3740    14.8690 C.3          1    LIG   0.0000
   3 C3           5.2090    18.8230    15.5770 C.2          1    LIG   0.0000
   4 O4           4.3540    17.9690    15.9280 O.2          1    LIG   0.0000
   5 C5           6.2380    18.3740    13.3360 C.3          1    LIG   0.0000
   6 C6           5.3130    17.2940    12.8190 C.3          1    LIG   0.0000
   7 C7           5.2260    17.1990    11.3010 C.3          1    LIG   0.0000
   8 C8           6.4950    16.6350    10.6400 C.3          1    LIG   0.0000
   9 N9           6.6610    15.2160    11.0780 N.4          1    LIG   1.0000
  10 N10          5.0340    20.1190    15.7240 N.am         1    LIG   0.0000
  11 C11          3.8450    20.7030    16.3620 C.3          1    LIG   0.0000
  12 C12          2.5900    20.6220    15.5040 C.2          1    LIG   0.0000
  13 O13          2.5840    20.9110    14.2970 O.2          1    LIG   0.0000
  14 C14          4.0340    22.2090    16.7220 C.3          1    LIG   0.0000
  15 C15          5.1690    22.3880    17.7110 C.ar         1    LIG   0.0000
  16 C16          5.0000    22.2060    19.0650 C.ar         1    LIG   0.0000
  17 C17          6.4310    22.7480    17.2570 C.ar         1    LIG   0.0000
  18 C18          6.0240    22.3470    19.9870 C.ar         1    LIG   0.0000
  19 C19          7.4550    22.9090    18.1560 C.ar         1    LIG   0.0000
  20 C20          7.2430    22.7030    19.5100 C.ar         1    LIG   0.0000
  21 O21          8.3200    22.8540    20.3430 O.3          1    LIG   0.0000
  22 N22          1.4820    20.2830    16.1640 N.am         1    LIG   0.0000
  23 C23          0.2100    20.1790    15.4820 C.3          1    LIG   0.0000
  24 C24         -0.8450    21.0560    16.1900 C.2          1    LIG   0.0000
  25 O25         -1.8140    21.4040    15.5080 O.co2        1    LIG  -1.0000
  26 C26         -0.3390    18.7550    15.3730 C.3          1    LIG   0.0000
  27 C27         -1.3620    18.7940    14.1820 C.3          1    LIG   0.0000
  28 C28         -2.1300    17.5010    14.0680 C.3          1    LIG   0.0000
  29 C29         -3.3530    17.6770    13.1380 C.3          1    LIG   0.0000
  30 N30         -2.8580    17.3570    11.7770 N.4          1    LIG   1.0000
  31 O31         -0.6940    21.4150    17.3600 O.co2        1    LIG   0.0000
  32 H32          7.7555    16.7500    14.9169 H            1    LIG   0.0000
  33 H33          6.1881    16.3585    15.2320 H            1    LIG   0.0000
  34 H34          7.0964    17.1081    16.3821 H            1    LIG   0.0000
  35 H35          7.2735    19.0993    15.0878 H            1    LIG   0.0000
  36 H36          7.2129    18.2498    12.8419 H            1    LIG   0.0000
  37 H37          5.8085    19.3483    13.0600 H            1    LIG   0.0000
  38 H38          4.3034    17.4934    13.2076 H            1    LIG   0.0000
  39 H39          5.6690    16.3264    13.2024 H            1    LIG   0.0000
  40 H40          5.0453    18.2073    10.9003 H            1    LIG   0.0000
  41 H41          4.3804    16.5447    11.0424 H            1    LIG   0.0000
  42 H42          7.3699    17.2249    10.9507 H            1    LIG   0.0000
  43 H43          6.3944    16.6770     9.5454 H            1    LIG   0.0000
  44 H44          7.4893    14.8283    10.6542 H            1    LIG   0.0000
  45 H45          5.8559    14.6802    10.7937 H            1    LIG   0.0000
  46 H46          6.7498    15.1823    12.0815 H            1    LIG   0.0000
  47 H47          5.7440    20.7365    15.3854 H            1    LIG   0.0000
  48 H48          3.6666    20.1409    17.2906 H            1    LIG   0.0000
  49 H49          3.1041    22.5928    17.1670 H            1    LIG   0.0000
  50 H50          4.2620    22.7730    15.8055 H            1    LIG   0.0000
  51 H51          4.0144    21.9385    19.4285 H            1    LIG   0.0000
  52 H52          6.6062    22.9010    16.1982 H            1    LIG   0.0000
  53 H53          5.8583    22.1799    21.0452 H            1    LIG   0.0000
  54 H54          8.4382    23.1998    17.8042 H            1    LIG   0.0000
  55 H55          8.0516    22.6882    21.2390 H            1    LIG   0.0000
  56 H56          1.5309    20.0978    17.1455 H            1    LIG   0.0000
  57 H57          0.3537    20.5604    14.4603 H            1    LIG   0.0000
  58 H58         -0.8448    18.4648    16.3057 H            1    LIG   0.0000
  59 H59          0.4732    18.0444    15.1599 H            1    LIG   0.0000
  60 H60         -0.8126    18.9667    13.2448 H            1    LIG   0.0000
  61 H61         -2.0720    19.6176    14.3480 H            1    LIG   0.0000
  62 H62         -2.4758    17.1962    15.0667 H            1    LIG   0.0000
  63 H63         -1.4704    16.7235    13.6552 H            1    LIG   0.0000
  64 H64         -3.7234    18.7119    13.1799 H            1    LIG   0.0000
  65 H65         -4.1594    16.9869    13.4269 H            1    LIG   0.0000
  66 H66         -3.6115    17.4526    11.1143 H            1    LIG   0.0000
  67 H67         -2.5129    16.4101    11.7590 H            1    LIG   0.0000
  68 H68         -2.1133    17.9908    11.5326 H            1    LIG   0.0000
@<TRIPOS>BOND
   1        2        1 1
   2        2        5 1
   3        3        2 1
   4        3        4 2
   5        5        6 1
   6        6        7 1
   7        7        8 1
   8        8        9 1
   9       11       10 1
  10       11       14 1
  11       12       11 1
  12       12       13 2
  13       14       15 1
  14       15       16 ar
  15       15       17 ar
  16       17       19 ar
  17       19       20 ar
  18       20       21 1
  19       18       20 ar
  20       16       18 ar
  21       10        3 am
  22       22       23 1
  23       23       26 1
  24       23       24 1
  25       24       25 ar
  26       24       31 ar
  27       26       27 1
  28       27       28 1
  29       28       29 1
  30       29       30 1
  31       12       22 am
  32        1       32 1
  33        1       33 1
  34        1       34 1
  35        2       35 1
  36        5       36 1
  37        5       37 1
  38        6       38 1
  39        6       39 1
  40        7       40 1
  41        7       41 1
  42        8       42 1
  43        8       43 1
  44        9       44 1
  45        9       45 1
  46        9       46 1
  47       10       47 1
  48       11       48 1
  49       14       49 1
  50       14       50 1
  51       16       51 1
  52       17       52 1
  53       18       53 1
  54       19       54 1
  55       21       55 1
  56       22       56 1
  57       23       57 1
  58       26       58 1
  59       26       59 1
  60       27       60 1
  61       27       61 1
  62       28       62 1
  63       28       63 1
  64       29       64 1
  65       29       65 1
  66       30       66 1
  67       30       67 1
  68       30       68 1
