# Supplementary material for: FastGrow: on-the-fly growing and its application to DYRK1A
Source: J Comput Aided Mol Des. 2022 Aug 22;36(9):639–51. doi: 10.1007/s10822-022-00469-y (PMC9512872; doi:10.1007/s10822-022-00469-y)
Supplement: Supplementary file 3 — (zip 300339 KB) [file 10822_2022_469_MOESM3_ESM.zip › validation_sets/cross_growing/1b58_1jet/1jet_ligand.mol2]

@<TRIPOS>MOLECULE
LYS_B_1_ALA_B_2_LYS_B_3
  56   55
SMALL
USER_CHARGES
@<TRIPOS>ATOM
   1 N1           6.8143    16.8724    15.1771 N.3          1    LIG   0.0000
   2 C2           6.3448    18.1847    14.6315 C.3          1    LIG   0.0000
   3 C3           5.1374    18.6786    15.4111 C.2          1    LIG   0.0000
   4 O4           4.3681    17.8746    15.9505 O.2          1    LIG   0.0000
   5 C5           6.0621    18.0955    13.1392 C.3          1    LIG   0.0000
   6 C6           5.2079    16.9061    12.7304 C.3          1    LIG   0.0000
   7 C7           5.0702    16.8175    11.2144 C.3          1    LIG   0.0000
   8 C8           6.3400    16.2531    10.5833 C.3          1    LIG   0.0000
   9 N9           6.5673    14.8476    11.0438 N.4          1    LIG   1.0000
  10 H10          6.9913    16.9631    16.1572 H            1    LIG   0.0000
  11 H11          6.1100    16.1783    15.0284 H            1    LIG   0.0000
  12 H12          7.0816    18.8481    14.7613 H            1    LIG   0.0000
  13 H13          6.9368    18.0319    12.6587 H            1    LIG   0.0000
  14 H14          5.5885    18.9309    12.8604 H            1    LIG   0.0000
  15 H15          4.2985    17.0039    13.1348 H            1    LIG   0.0000
  16 H16          5.6345    16.0672    13.0683 H            1    LIG   0.0000
  17 H17          4.9009    17.7321    10.8472 H            1    LIG   0.0000
  18 H18          4.3000    16.2204    10.9901 H            1    LIG   0.0000
  19 H19          7.1206    16.8183    10.8504 H            1    LIG   0.0000
  20 H20          6.2463    16.2632     9.5877 H            1    LIG   0.0000
  21 H21          7.4013    14.4899    10.6236 H            1    LIG   0.0000
  22 H22          6.6634    14.8343    12.0391 H            1    LIG   0.0000
  23 H23          5.7892    14.2792    10.7764 H            1    LIG   0.0000
  24 N24          5.0207    19.9933    15.5251 N.am         1    LIG   0.0000
  25 C25          3.9379    20.6209    16.2751 C.3          1    LIG   0.0000
  26 C26          2.6281    20.5753    15.5113 C.2          1    LIG   0.0000
  27 O27          2.5655    20.8739    14.3195 O.2          1    LIG   0.0000
  28 C28          4.3174    22.0731    16.5711 C.3          1    LIG   0.0000
  29 H29          5.7000    20.5772    15.0807 H            1    LIG   0.0000
  30 H30          3.8225    20.1352    17.1415 H            1    LIG   0.0000
  31 H31          3.5806    22.5120    17.0853 H            1    LIG   0.0000
  32 H32          5.1591    22.0943    17.1107 H            1    LIG   0.0000
  33 H33          4.4607    22.5622    15.7107 H            1    LIG   0.0000
  34 N34          1.5502    20.1852    16.2233 N.am         1    LIG   0.0000
  35 C35          0.2410    20.1264    15.6065 C.3          1    LIG   0.0000
  36 C36         -0.7749    20.9575    16.3981 C.2          1    LIG   0.0000
  37 O37         -1.8527    21.2375    15.8123 O.co2        1    LIG   0.0000
  38 C38         -0.2557    18.6816    15.4613 C.3          1    LIG   0.0000
  39 C39         -1.5096    18.5855    14.5992 C.3          1    LIG   0.0000
  40 C40         -1.4611    17.5205    13.5420 C.3          1    LIG   0.0000
  41 C41         -2.4779    17.8142    12.4434 C.3          1    LIG   0.0000
  42 N42         -3.7458    18.3431    13.0132 N.4          1    LIG   1.0000
  43 O43         -0.4534    21.3423    17.5397 O.co2        1    LIG  -1.0000
  44 H44          1.6562    19.9344    17.1855 H            1    LIG   0.0000
  45 H45          0.3142    20.5205    14.6903 H            1    LIG   0.0000
  46 H46         -0.4618    18.3193    16.3703 H            1    LIG   0.0000
  47 H47          0.4670    18.1337    15.0401 H            1    LIG   0.0000
  48 H48         -1.6460    19.4672    14.1477 H            1    LIG   0.0000
  49 H49         -2.2866    18.3944    15.1990 H            1    LIG   0.0000
  50 H50         -1.6707    16.6349    13.9566 H            1    LIG   0.0000
  51 H51         -0.5443    17.4933    13.1436 H            1    LIG   0.0000
  52 H52         -2.6718    16.9699    11.9438 H            1    LIG   0.0000
  53 H53         -2.0942    18.4921    11.8163 H            1    LIG   0.0000
  54 H54         -4.3928    18.5266    12.2732 H            1    LIG   0.0000
  55 H55         -4.1373    17.6681    13.6386 H            1    LIG   0.0000
  56 H56         -3.5597    19.1902    13.5110 H            1    LIG   0.0000
@<TRIPOS>BOND
   1        1        2 1
   2        2        5 1
   3        2        3 1
   4        5        6 1
   5        6        7 1
   6        7        8 1
   7        8        9 1
   8        3        4 2
   9        1       10 1
  10        1       11 1
  11        2       12 1
  12        3       24 am
  13        5       13 1
  14        5       14 1
  15        6       15 1
  16        6       16 1
  17        7       17 1
  18        7       18 1
  19        8       19 1
  20        8       20 1
  21        9       21 1
  22        9       22 1
  23        9       23 1
  24       24       25 1
  25       25       28 1
  26       25       26 1
  27       26       27 2
  28       28       33 1
  29       24       29 1
  30       25       30 1
  31       26       34 am
  32       28       31 1
  33       28       32 1
  34       34       35 1
  35       35       38 1
  36       35       36 1
  37       38       39 1
  38       39       40 1
  39       40       41 1
  40       41       42 1
  41       36       37 ar
  42       36       43 ar
  43       42       56 1
  44       34       44 1
  45       35       45 1
  46       38       46 1
  47       38       47 1
  48       39       48 1
  49       39       49 1
  50       40       50 1
  51       40       51 1
  52       41       52 1
  53       41       53 1
  54       42       54 1
  55       42       55 1
