# Supplementary material for: FastGrow: on-the-fly growing and its application to DYRK1A
Source: J Comput Aided Mol Des. 2022 Aug 22;36(9):639–51. doi: 10.1007/s10822-022-00469-y (PMC9512872; doi:10.1007/s10822-022-00469-y)
Supplement: Supplementary file 3 — (zip 300339 KB) [file 10822_2022_469_MOESM3_ESM.zip › validation_sets/cross_growing/1b58_1jet/1b58_frag.mol2]

@<TRIPOS>MOLECULE
1b58
  13   13
SMALL
USER_CHARGES
@<TRIPOS>ATOM
   1 O1           8.3200    22.8540    20.3430 O.3          1    LIG   0.0000
   2 C2           7.2430    22.7030    19.5100 C.ar         1    LIG   0.0000
   3 C3           5.1690    22.3880    17.7110 C.ar         1    LIG   0.0000
   4 C4           6.0240    22.3470    19.9870 C.ar         1    LIG   0.0000
   5 C5           7.4550    22.9090    18.1560 C.ar         1    LIG   0.0000
   6 C6           5.0000    22.2060    19.0650 C.ar         1    LIG   0.0000
   7 C7           6.4310    22.7480    17.2570 C.ar         1    LIG   0.0000
   8 H8           8.0516    22.6882    21.2390 H            1    LIG   0.0000
   9 H9           5.8583    22.1799    21.0452 H            1    LIG   0.0000
  10 H10          8.4382    23.1998    17.8042 H            1    LIG   0.0000
  11 H11          4.0144    21.9385    19.4285 H            1    LIG   0.0000
  12 H12          6.6062    22.9010    16.1982 H            1    LIG   0.0000
  13 R13          4.0340    22.2090    16.7220 Du           1    LIG   0.0000
@<TRIPOS>BOND
   1        1        2 1
   2        1        8 1
   3        2        4 ar
   4        2        5 ar
   5        3        6 ar
   6        3        7 ar
   7        3       13 1
   8        4        6 ar
   9        4        9 1
  10        5        7 ar
  11        5       10 1
  12        6       11 1
  13        7       12 1
