# Supplementary material for: FastGrow: on-the-fly growing and its application to DYRK1A
Source: J Comput Aided Mol Des. 2022 Aug 22;36(9):639–51. doi: 10.1007/s10822-022-00469-y (PMC9512872; doi:10.1007/s10822-022-00469-y)
Supplement: Supplementary file 3 — (zip 300339 KB) [file 10822_2022_469_MOESM3_ESM.zip › validation_sets/cross_growing/1b5i_1jet/1jet.pdb]

HEADER    COMPLEX (PEPTIDE TRANSPORT/PEPTIDE)     03-JUL-96   1JET              
TITLE     OLIGO-PEPTIDE BINDING PROTEIN (OPPA) COMPLEXED WITH KAK               
COMPND    MOL_ID: 1;                                                            
COMPND   2 MOLECULE: OLIGO-PEPTIDE BINDING PROTEIN;                             
COMPND   3 CHAIN: A;                                                            
COMPND   4 SYNONYM: OPPA;                                                       
COMPND   5 MOL_ID: 2;                                                           
COMPND   6 MOLECULE: PEPTIDE LYS ALA LYS;                                       
COMPND   7 CHAIN: B;                                                            
COMPND   8 ENGINEERED: YES                                                      
SOURCE    MOL_ID: 1;                                                            
SOURCE   2 ORGANISM_SCIENTIFIC: SALMONELLA TYPHIMURIUM;                         
SOURCE   3 ORGANISM_TAXID: 602;                                                 
SOURCE   4 MOL_ID: 2                                                            
KEYWDS    COMPLEX (PEPTIDE TRANSPORT/PEPTIDE), PEPTIDE TRANSPORT                
EXPDTA    X-RAY DIFFRACTION                                                     
AUTHOR    J.TAME,A.J.WILKINSON                                                  
REVDAT   2   24-FEB-09 1JET    1       VERSN                                    
REVDAT   1   15-MAY-97 1JET    0                                                
JRNL        AUTH   J.R.TAME,S.H.SLEIGH,A.J.WILKINSON,J.E.LADBURY                
JRNL        TITL   THE ROLE OF WATER IN SEQUENCE-INDEPENDENT LIGAND             
JRNL        TITL 2 BINDING BY AN OLIGOPEPTIDE TRANSPORTER PROTEIN.              
JRNL        REF    NAT.STRUCT.BIOL.              V.   3   998 1996              
JRNL        REFN                   ISSN 1072-8368                               
JRNL        PMID   8946852                                                      
JRNL        DOI    10.1038/NSB1296-998                                          
REMARK   1                                                                      
REMARK   1 REFERENCE 1                                                          
REMARK   1  AUTH   J.R.TAME,E.J.DODSON,G.MURSHUDOV,C.F.HIGGINS,                 
REMARK   1  AUTH 2 A.J.WILKINSON                                                
REMARK   1  TITL   THE CRYSTAL STRUCTURES OF THE OLIGOPEPTIDE-BINDING           
REMARK   1  TITL 2 PROTEIN OPPA COMPLEXED WITH TRIPEPTIDE AND                   
REMARK   1  TITL 3 TETRAPEPTIDE LIGANDS                                         
REMARK   1  REF    STRUCTURE                     V.   3  1395 1995              
REMARK   1  REFN                   ISSN 0969-2126                               
REMARK   1 REFERENCE 2                                                          
REMARK   1  AUTH   I.D.GLOVER,R.DENNY,N.D.NGUTI,S.MCSWEENEY,                    
REMARK   1  AUTH 2 A.THOMPSON,E.DODSON,A.J.WILKINSON,J.R.H.TAME                 
REMARK   1  TITL   STRUCTURE DETERMINATION OF OPPA AT 2.3 ANGSTROMS             
REMARK   1  TITL 2 RESOLUTION USING MULTIPLE WAVELENGTH ANOMALOUS               
REMARK   1  TITL 3 METHODS                                                      
REMARK   1  REF    ACTA CRYSTALLOGR.,SECT.D      V.  51    39 1995              
REMARK   1  REFN                   ISSN 0907-4449                               
REMARK   1 REFERENCE 3                                                          
REMARK   1  AUTH   J.R.TAME,G.N.MURSHUDOV,E.J.DODSON,T.K.NEIL,                  
REMARK   1  AUTH 2 G.G.DODSON,C.F.HIGGINS,A.J.WILKINSON                         
REMARK   1  TITL   THE STRUCTURAL BASIS OF SEQUENCE-INDEPENDENT                 
REMARK   1  TITL 2 PEPTIDE BINDING BY OPPA PROTEIN                              
REMARK   1  REF    SCIENCE                       V. 264  1578 1994              
REMARK   1  REFN                   ISSN 0036-8075                               
REMARK   2                                                                      
REMARK   2 RESOLUTION.    1.20 ANGSTROMS.                                       
REMARK   3                                                                      
REMARK   3 REFINEMENT.                                                          
REMARK   3   PROGRAM     : PROLSQ                                               
REMARK   3   AUTHORS     : KONNERT,HENDRICKSON                                  
REMARK   3                                                                      
REMARK   3  DATA USED IN REFINEMENT.                                            
REMARK   3   RESOLUTION RANGE HIGH (ANGSTROMS) : 1.20                           
REMARK   3   RESOLUTION RANGE LOW  (ANGSTROMS) : 10.00                          
REMARK   3   DATA CUTOFF            (SIGMA(F)) : 0.000                          
REMARK   3   COMPLETENESS FOR RANGE        (%) : 89.4                           
REMARK   3   NUMBER OF REFLECTIONS             : 162952                         
REMARK   3                                                                      
REMARK   3  FIT TO DATA USED IN REFINEMENT.                                     
REMARK   3   CROSS-VALIDATION METHOD          : NULL                            
REMARK   3   FREE R VALUE TEST SET SELECTION  : NULL                            
REMARK   3   R VALUE     (WORKING + TEST SET) : NULL                            
REMARK   3   R VALUE            (WORKING SET) : 0.229                           
REMARK   3   FREE R VALUE                     : 0.255                           
REMARK   3   FREE R VALUE TEST SET SIZE   (%) : 5.000                           
REMARK   3   FREE R VALUE TEST SET COUNT      : 8181                            
REMARK   3                                                                      
REMARK   3  FIT/AGREEMENT OF MODEL WITH ALL DATA.                               
REMARK   3   R VALUE   (WORKING + TEST SET, NO CUTOFF) : NULL                   
REMARK   3   R VALUE          (WORKING SET, NO CUTOFF) : 0.2290                 
REMARK   3   FREE R VALUE                  (NO CUTOFF) : 0.255                  
REMARK   3   FREE R VALUE TEST SET SIZE (%, NO CUTOFF) : 5.000                  
REMARK   3   FREE R VALUE TEST SET COUNT   (NO CUTOFF) : 8181                   
REMARK   3   TOTAL NUMBER OF REFLECTIONS   (NO CUTOFF) : NULL                   
REMARK   3                                                                      
REMARK   3  NUMBER OF NON-HYDROGEN ATOMS USED IN REFINEMENT.                    
REMARK   3   PROTEIN ATOMS            : 4193                                    
REMARK   3   NUCLEIC ACID ATOMS       : 0                                       
REMARK   3   HETEROGEN ATOMS          : 18                                      
REMARK   3   SOLVENT ATOMS            : 560                                     
REMARK   3                                                                      
REMARK   3  B VALUES.                                                           
REMARK   3   FROM WILSON PLOT           (A**2) : 10.60                          
REMARK   3   MEAN B VALUE      (OVERALL, A**2) : 16.00                          
REMARK   3   OVERALL ANISOTROPIC B VALUE.                                       
REMARK   3    B11 (A**2) : NULL                                                 
REMARK   3    B22 (A**2) : NULL                                                 
REMARK   3    B33 (A**2) : NULL                                                 
REMARK   3    B12 (A**2) : NULL                                                 
REMARK   3    B13 (A**2) : NULL                                                 
REMARK   3    B23 (A**2) : NULL                                                 
REMARK   3                                                                      
REMARK   3  ESTIMATED COORDINATE ERROR.                                         
REMARK   3   ESD FROM LUZZATI PLOT        (A) : NULL                            
REMARK   3   ESD FROM SIGMAA              (A) : NULL                            
REMARK   3   LOW RESOLUTION CUTOFF        (A) : NULL                            
REMARK   3                                                                      
REMARK   3  RMS DEVIATIONS FROM IDEAL VALUES.                                   
REMARK   3   DISTANCE RESTRAINTS.                    RMS    SIGMA               
REMARK   3    BOND LENGTH                     (A) : 0.009 ; 0.025               
REMARK   3    ANGLE DISTANCE                  (A) : 0.019 ; 0.035               
REMARK   3    INTRAPLANAR 1-4 DISTANCE        (A) : 0.021 ; 0.050               
REMARK   3    H-BOND OR METAL COORDINATION    (A) : NULL  ; NULL                
REMARK   3                                                                      
REMARK   3   PLANE RESTRAINT                  (A) : 0.000 ; NULL                
REMARK   3   CHIRAL-CENTER RESTRAINT       (A**3) : 0.088 ; 0.150               
REMARK   3                                                                      
REMARK   3   NON-BONDED CONTACT RESTRAINTS.                                     
REMARK   3    SINGLE TORSION                  (A) : 0.173 ; 0.300               
REMARK   3    MULTIPLE TORSION                (A) : 0.233 ; 0.300               
REMARK   3    H-BOND (X...Y)                  (A) : 0.160 ; 0.300               
REMARK   3    H-BOND (X-H...Y)                (A) : NULL  ; NULL                
REMARK   3                                                                      
REMARK   3   CONFORMATIONAL TORSION ANGLE RESTRAINTS.                           
REMARK   3    SPECIFIED                 (DEGREES) : NULL  ; NULL                
REMARK   3    PLANAR                    (DEGREES) : 2.290 ; 7.000               
REMARK   3    STAGGERED                 (DEGREES) : 15.900; 20.000              
REMARK   3    TRANSVERSE                (DEGREES) : 29.000; 20.000              
REMARK   3                                                                      
REMARK   3  ISOTROPIC THERMAL FACTOR RESTRAINTS.    RMS    SIGMA                
REMARK   3   MAIN-CHAIN BOND               (A**2) : 1.159 ; 4.000               
REMARK   3   MAIN-CHAIN ANGLE              (A**2) : 1.795 ; 6.000               
REMARK   3   SIDE-CHAIN BOND               (A**2) : 3.582 ; 8.000               
REMARK   3   SIDE-CHAIN ANGLE              (A**2) : 5.238 ; 10.000              
REMARK   3                                                                      
REMARK   3  OTHER REFINEMENT REMARKS: NULL                                      
REMARK   4                                                                      
REMARK   4 1JET COMPLIES WITH FORMAT V. 3.15, 01-DEC-08                         
REMARK 100                                                                      
REMARK 100 THIS ENTRY HAS BEEN PROCESSED BY BNL.                                
REMARK 200                                                                      
REMARK 200 EXPERIMENTAL DETAILS                                                 
REMARK 200  EXPERIMENT TYPE                : X-RAY DIFFRACTION                  
REMARK 200  DATE OF DATA COLLECTION        : NULL                               
REMARK 200  TEMPERATURE           (KELVIN) : 120                                
REMARK 200  PH                             : 5.5                                
REMARK 200  NUMBER OF CRYSTALS USED        : 1                                  
REMARK 200                                                                      
REMARK 200  SYNCHROTRON              (Y/N) : Y                                  
REMARK 200  RADIATION SOURCE               : SRS                                
REMARK 200  BEAMLINE                       : PX9.6                              
REMARK 200  X-RAY GENERATOR MODEL          : NULL                               
REMARK 200  MONOCHROMATIC OR LAUE    (M/L) : M                                  
REMARK 200  WAVELENGTH OR RANGE        (A) : 0.87                               
REMARK 200  MONOCHROMATOR                  : NULL                               
REMARK 200  OPTICS                         : NULL                               
REMARK 200                                                                      
REMARK 200  DETECTOR TYPE                  : IMAGE PLATE                        
REMARK 200  DETECTOR MANUFACTURER          : MARRESEARCH                        
REMARK 200  INTENSITY-INTEGRATION SOFTWARE : MOSFLM                             
REMARK 200  DATA SCALING SOFTWARE          : NULL                               
REMARK 200                                                                      
REMARK 200  NUMBER OF UNIQUE REFLECTIONS   : 182213                             
REMARK 200  RESOLUTION RANGE HIGH      (A) : 1.200                              
REMARK 200  RESOLUTION RANGE LOW       (A) : 10.000                             
REMARK 200  REJECTION CRITERIA  (SIGMA(I)) : 0.000                              
REMARK 200                                                                      
REMARK 200 OVERALL.                                                             
REMARK 200  COMPLETENESS FOR RANGE     (%) : 89.4                               
REMARK 200  DATA REDUNDANCY                : 3.200                              
REMARK 200  R MERGE                    (I) : 0.03500                            
REMARK 200  R SYM                      (I) : NULL                               
REMARK 200  <I/SIGMA(I)> FOR THE DATA SET  : 9.5000                             
REMARK 200                                                                      
REMARK 200 IN THE HIGHEST RESOLUTION SHELL.                                     
REMARK 200  HIGHEST RESOLUTION SHELL, RANGE HIGH (A) : NULL                     
REMARK 200  HIGHEST RESOLUTION SHELL, RANGE LOW  (A) : NULL                     
REMARK 200  COMPLETENESS FOR SHELL     (%) : NULL                               
REMARK 200  DATA REDUNDANCY IN SHELL       : NULL                               
REMARK 200  R MERGE FOR SHELL          (I) : NULL                               
REMARK 200  R SYM FOR SHELL            (I) : NULL                               
REMARK 200  <I/SIGMA(I)> FOR SHELL         : NULL                               
REMARK 200                                                                      
REMARK 200 DIFFRACTION PROTOCOL: NULL                                           
REMARK 200 METHOD USED TO DETERMINE THE STRUCTURE: NULL                         
REMARK 200 SOFTWARE USED: CCP4                                                  
REMARK 200 STARTING MODEL: PDB ENTRY 1OLB                                       
REMARK 200                                                                      
REMARK 200 REMARK: FLASH COOLED TO 120K                                         
REMARK 280                                                                      
REMARK 280 CRYSTAL                                                              
REMARK 280 SOLVENT CONTENT, VS   (%): 45.00                                     
REMARK 280 MATTHEWS COEFFICIENT, VM (ANGSTROMS**3/DA): 2.46                     
REMARK 280                                                                      
REMARK 280 CRYSTALLIZATION CONDITIONS: CO-CRYSTALLIZED WITH URANIUM             
REMARK 280  ACETATE, PH 5.5                                                     
REMARK 290                                                                      
REMARK 290 CRYSTALLOGRAPHIC SYMMETRY                                            
REMARK 290 SYMMETRY OPERATORS FOR SPACE GROUP: P 21 21 21                       
REMARK 290                                                                      
REMARK 290      SYMOP   SYMMETRY                                                
REMARK 290     NNNMMM   OPERATOR                                                
REMARK 290       1555   X,Y,Z                                                   
REMARK 290       2555   -X+1/2,-Y,Z+1/2                                         
REMARK 290       3555   -X,Y+1/2,-Z+1/2                                         
REMARK 290       4555   X+1/2,-Y+1/2,-Z                                         
REMARK 290                                                                      
REMARK 290     WHERE NNN -> OPERATOR NUMBER                                     
REMARK 290           MMM -> TRANSLATION VECTOR                                  
REMARK 290                                                                      
REMARK 290 CRYSTALLOGRAPHIC SYMMETRY TRANSFORMATIONS                            
REMARK 290 THE FOLLOWING TRANSFORMATIONS OPERATE ON THE ATOM/HETATM             
REMARK 290 RECORDS IN THIS ENTRY TO PRODUCE CRYSTALLOGRAPHICALLY                
REMARK 290 RELATED MOLECULES.                                                   
REMARK 290   SMTRY1   1  1.000000  0.000000  0.000000        0.00000            
REMARK 290   SMTRY2   1  0.000000  1.000000  0.000000        0.00000            
REMARK 290   SMTRY3   1  0.000000  0.000000  1.000000        0.00000            
REMARK 290   SMTRY1   2 -1.000000  0.000000  0.000000       54.59500            
REMARK 290   SMTRY2   2  0.000000 -1.000000  0.000000        0.00000            
REMARK 290   SMTRY3   2  0.000000  0.000000  1.000000       35.14000            
REMARK 290   SMTRY1   3 -1.000000  0.000000  0.000000        0.00000            
REMARK 290   SMTRY2   3  0.000000  1.000000  0.000000       38.02000            
REMARK 290   SMTRY3   3  0.000000  0.000000 -1.000000       35.14000            
REMARK 290   SMTRY1   4  1.000000  0.000000  0.000000       54.59500            
REMARK 290   SMTRY2   4  0.000000 -1.000000  0.000000       38.02000            
REMARK 290   SMTRY3   4  0.000000  0.000000 -1.000000        0.00000            
REMARK 290                                                                      
REMARK 290 REMARK: NULL                                                         
REMARK 300                                                                      
REMARK 300 BIOMOLECULE: 1                                                       
REMARK 300 SEE REMARK 350 FOR THE AUTHOR PROVIDED AND/OR PROGRAM                
REMARK 300 GENERATED ASSEMBLY INFORMATION FOR THE STRUCTURE IN                  
REMARK 300 THIS ENTRY. THE REMARK MAY ALSO PROVIDE INFORMATION ON               
REMARK 300 BURIED SURFACE AREA.                                                 
REMARK 350                                                                      
REMARK 350 COORDINATES FOR A COMPLETE MULTIMER REPRESENTING THE KNOWN           
REMARK 350 BIOLOGICALLY SIGNIFICANT OLIGOMERIZATION STATE OF THE                
REMARK 350 MOLECULE CAN BE GENERATED BY APPLYING BIOMT TRANSFORMATIONS          
REMARK 350 GIVEN BELOW.  BOTH NON-CRYSTALLOGRAPHIC AND                          
REMARK 350 CRYSTALLOGRAPHIC OPERATIONS ARE GIVEN.                               
REMARK 350                                                                      
REMARK 350 BIOMOLECULE: 1                                                       
REMARK 350 AUTHOR DETERMINED BIOLOGICAL UNIT: DIMERIC                           
REMARK 350 SOFTWARE DETERMINED QUATERNARY STRUCTURE: DIMERIC                    
REMARK 350 SOFTWARE USED: PISA                                                  
REMARK 350 TOTAL BURIED SURFACE AREA: 1630 ANGSTROM**2                          
REMARK 350 SURFACE AREA OF THE COMPLEX: 19570 ANGSTROM**2                       
REMARK 350 CHANGE IN SOLVENT FREE ENERGY: -22.0 KCAL/MOL                        
REMARK 350 APPLY THE FOLLOWING TO CHAINS: A, B                                  
REMARK 350   BIOMT1   1  1.000000  0.000000  0.000000        0.00000            
REMARK 350   BIOMT2   1  0.000000  1.000000  0.000000        0.00000            
REMARK 350   BIOMT3   1  0.000000  0.000000  1.000000        0.00000            
REMARK 500                                                                      
REMARK 500 GEOMETRY AND STEREOCHEMISTRY                                         
REMARK 500 SUBTOPIC: CLOSE CONTACTS IN SAME ASYMMETRIC UNIT                     
REMARK 500                                                                      
REMARK 500 THE FOLLOWING ATOMS ARE IN CLOSE CONTACT.                            
REMARK 500                                                                      
REMARK 500  ATM1  RES C  SSEQI   ATM2  RES C  SSEQI           DISTANCE          
REMARK 500   U    IUM A   520     O    HOH A   531              1.37            
REMARK 500   U    IUM A   522     O    HOH A   535              1.75            
REMARK 500   U    IUM A   518     O    HOH A   527              2.11            
REMARK 500                                                                      
REMARK 500 REMARK: NULL                                                         
REMARK 500                                                                      
REMARK 500 GEOMETRY AND STEREOCHEMISTRY                                         
REMARK 500 SUBTOPIC: COVALENT BOND ANGLES                                       
REMARK 500                                                                      
REMARK 500 THE STEREOCHEMICAL PARAMETERS OF THE FOLLOWING RESIDUES              
REMARK 500 HAVE VALUES WHICH DEVIATE FROM EXPECTED VALUES BY MORE               
REMARK 500 THAN 6*RMSD (M=MODEL NUMBER; RES=RESIDUE NAME; C=CHAIN               
REMARK 500 IDENTIFIER; SSEQ=SEQUENCE NUMBER; I=INSERTION CODE).                 
REMARK 500                                                                      
REMARK 500 STANDARD TABLE:                                                      
REMARK 500 FORMAT: (10X,I3,1X,A3,1X,A1,I4,A1,3(1X,A4,2X),12X,F5.1)              
REMARK 500                                                                      
REMARK 500 EXPECTED VALUES PROTEIN: ENGH AND HUBER, 1999                        
REMARK 500 EXPECTED VALUES NUCLEIC ACID: CLOWNEY ET AL 1996                     
REMARK 500                                                                      
REMARK 500  M RES CSSEQI ATM1   ATM2   ATM3                                     
REMARK 500    CYS A 271   CA  -  CB  -  SG  ANGL. DEV. =   7.7 DEGREES          
REMARK 500                                                                      
REMARK 500 REMARK: NULL                                                         
REMARK 500                                                                      
REMARK 500 GEOMETRY AND STEREOCHEMISTRY                                         
REMARK 500 SUBTOPIC: TORSION ANGLES                                             
REMARK 500                                                                      
REMARK 500 TORSION ANGLES OUTSIDE THE EXPECTED RAMACHANDRAN REGIONS:            
REMARK 500 (M=MODEL NUMBER; RES=RESIDUE NAME; C=CHAIN IDENTIFIER;               
REMARK 500 SSEQ=SEQUENCE NUMBER; I=INSERTION CODE).                             
REMARK 500                                                                      
REMARK 500 STANDARD TABLE:                                                      
REMARK 500 FORMAT:(10X,I3,1X,A3,1X,A1,I4,A1,4X,F7.2,3X,F7.2)                    
REMARK 500                                                                      
REMARK 500 EXPECTED VALUES: GJ KLEYWEGT AND TA JONES (1996). PHI/PSI-           
REMARK 500 CHOLOGY: RAMACHANDRAN REVISITED. STRUCTURE 4, 1395 - 1400            
REMARK 500                                                                      
REMARK 500  M RES CSSEQI        PSI       PHI                                   
REMARK 500    GLN A  13       74.81   -102.36                                   
REMARK 500    GLU A  32       -6.06   -147.14                                   
REMARK 500    GLU A 200      -64.02   -134.27                                   
REMARK 500    ASN A 246       61.88   -103.24                                   
REMARK 500    THR A 354     -169.60   -118.58                                   
REMARK 500    THR A 367      121.61    -39.45                                   
REMARK 500    SER A 368      142.50   -178.29                                   
REMARK 500    THR A 408       55.91    -92.99                                   
REMARK 500    ASP A 410      -71.20   -104.32                                   
REMARK 500    PHE A 426      -60.17    -90.33                                   
REMARK 500                                                                      
REMARK 500 REMARK: NULL                                                         
REMARK 525                                                                      
REMARK 525 SOLVENT                                                              
REMARK 525                                                                      
REMARK 525 THE SOLVENT MOLECULES HAVE CHAIN IDENTIFIERS THAT                    
REMARK 525 INDICATE THE POLYMER CHAIN WITH WHICH THEY ARE MOST                  
REMARK 525 CLOSELY ASSOCIATED. THE REMARK LISTS ALL THE SOLVENT                 
REMARK 525 MOLECULES WHICH ARE MORE THAN 5A AWAY FROM THE                       
REMARK 525 NEAREST POLYMER CHAIN (M = MODEL NUMBER;                             
REMARK 525 RES=RESIDUE NAME; C=CHAIN IDENTIFIER; SSEQ=SEQUENCE                  
REMARK 525 NUMBER; I=INSERTION CODE):                                           
REMARK 525                                                                      
REMARK 525  M RES CSSEQI                                                        
REMARK 525    HOH A 532        DISTANCE =  5.11 ANGSTROMS                       
REMARK 525    HOH A 548        DISTANCE =  5.41 ANGSTROMS                       
REMARK 525    HOH A 910        DISTANCE =  7.25 ANGSTROMS                       
REMARK 525    HOH A 946        DISTANCE =  6.74 ANGSTROMS                       
REMARK 610                                                                      
REMARK 610 MISSING HETEROATOM                                                   
REMARK 610 THE FOLLOWING RESIDUES HAVE MISSING ATOMS (M=MODEL NUMBER;           
REMARK 610 RES=RESIDUE NAME; C=CHAIN IDENTIFIER; SSEQ=SEQUENCE NUMBER;          
REMARK 610 I=INSERTION CODE):                                                   
REMARK 610   M RES C SSEQI                                                      
REMARK 610     IUM A  518                                                       
REMARK 610     IUM A  519                                                       
REMARK 610     IUM A  520                                                       
REMARK 610     IUM A  521                                                       
REMARK 610     IUM A  522                                                       
REMARK 610     IUM A  523                                                       
REMARK 610     IUM A  524                                                       
REMARK 610     IUM A  525                                                       
REMARK 800                                                                      
REMARK 800 SITE                                                                 
REMARK 800 SITE_IDENTIFIER: AC1                                                 
REMARK 800 EVIDENCE_CODE: SOFTWARE                                              
REMARK 800 SITE_DESCRIPTION: BINDING SITE FOR RESIDUE IUM A 518                 
REMARK 800 SITE_IDENTIFIER: AC2                                                 
REMARK 800 EVIDENCE_CODE: SOFTWARE                                              
REMARK 800 SITE_DESCRIPTION: BINDING SITE FOR RESIDUE IUM A 519                 
REMARK 800 SITE_IDENTIFIER: AC3                                                 
REMARK 800 EVIDENCE_CODE: SOFTWARE                                              
REMARK 800 SITE_DESCRIPTION: BINDING SITE FOR RESIDUE IUM A 520                 
REMARK 800 SITE_IDENTIFIER: AC4                                                 
REMARK 800 EVIDENCE_CODE: SOFTWARE                                              
REMARK 800 SITE_DESCRIPTION: BINDING SITE FOR RESIDUE IUM A 521                 
REMARK 800 SITE_IDENTIFIER: AC5                                                 
REMARK 800 EVIDENCE_CODE: SOFTWARE                                              
REMARK 800 SITE_DESCRIPTION: BINDING SITE FOR RESIDUE IUM A 522                 
REMARK 800 SITE_IDENTIFIER: AC6                                                 
REMARK 800 EVIDENCE_CODE: SOFTWARE                                              
REMARK 800 SITE_DESCRIPTION: BINDING SITE FOR RESIDUE IUM A 523                 
REMARK 800 SITE_IDENTIFIER: AC7                                                 
REMARK 800 EVIDENCE_CODE: SOFTWARE                                              
REMARK 800 SITE_DESCRIPTION: BINDING SITE FOR RESIDUE IUM A 524                 
REMARK 800 SITE_IDENTIFIER: AC8                                                 
REMARK 800 EVIDENCE_CODE: SOFTWARE                                              
REMARK 800 SITE_DESCRIPTION: BINDING SITE FOR RESIDUE IUM A 525                 
DBREF  1JET A    1   517  UNP    P06202   OPPA_SALTY      26    542             
DBREF  1JET B    1     3  PDB    1JET     1JET             1      3             
SEQRES   1 A  517  ALA ASP VAL PRO ALA GLY VAL GLN LEU ALA ASP LYS GLN          
SEQRES   2 A  517  THR LEU VAL ARG ASN ASN GLY SER GLU VAL GLN SER LEU          
SEQRES   3 A  517  ASP PRO HIS LYS ILE GLU GLY VAL PRO GLU SER ASN VAL          
SEQRES   4 A  517  SER ARG ASP LEU PHE GLU GLY LEU LEU ILE SER ASP VAL          
SEQRES   5 A  517  GLU GLY HIS PRO SER PRO GLY VAL ALA GLU LYS TRP GLU          
SEQRES   6 A  517  ASN LYS ASP PHE LYS VAL TRP THR PHE HIS LEU ARG GLU          
SEQRES   7 A  517  ASN ALA LYS TRP SER ASP GLY THR PRO VAL THR ALA HIS          
SEQRES   8 A  517  ASP PHE VAL TYR SER TRP GLN ARG LEU ALA ASP PRO ASN          
SEQRES   9 A  517  THR ALA SER PRO TYR ALA SER TYR LEU GLN TYR GLY HIS          
SEQRES  10 A  517  ILE ALA ASN ILE ASP ASP ILE ILE ALA GLY LYS LYS PRO          
SEQRES  11 A  517  ALA THR ASP LEU GLY VAL LYS ALA LEU ASP ASP HIS THR          
SEQRES  12 A  517  PHE GLU VAL THR LEU SER GLU PRO VAL PRO TYR PHE TYR          
SEQRES  13 A  517  LYS LEU LEU VAL HIS PRO SER VAL SER PRO VAL PRO LYS          
SEQRES  14 A  517  SER ALA VAL GLU LYS PHE GLY ASP LYS TRP THR GLN PRO          
SEQRES  15 A  517  ALA ASN ILE VAL THR ASN GLY ALA TYR LYS LEU LYS ASN          
SEQRES  16 A  517  TRP VAL VAL ASN GLU ARG ILE VAL LEU GLU ARG ASN PRO          
SEQRES  17 A  517  GLN TYR TRP ASP ASN ALA LYS THR VAL ILE ASN GLN VAL          
SEQRES  18 A  517  THR TYR LEU PRO ILE SER SER GLU VAL THR ASP VAL ASN          
SEQRES  19 A  517  ARG TYR ARG SER GLY GLU ILE ASP MET THR TYR ASN ASN          
SEQRES  20 A  517  MET PRO ILE GLU LEU PHE GLN LYS LEU LYS LYS GLU ILE          
SEQRES  21 A  517  PRO ASN GLU VAL ARG VAL ASP PRO TYR LEU CYS THR TYR          
SEQRES  22 A  517  TYR TYR GLU ILE ASN ASN GLN LYS ALA PRO PHE ASN ASP          
SEQRES  23 A  517  VAL ARG VAL ARG THR ALA LEU LYS LEU ALA LEU ASP ARG          
SEQRES  24 A  517  ASP ILE ILE VAL ASN LYS VAL LYS ASN GLN GLY ASP LEU          
SEQRES  25 A  517  PRO ALA TYR SER TYR THR PRO PRO TYR THR ASP GLY ALA          
SEQRES  26 A  517  LYS LEU VAL GLU PRO GLU TRP PHE LYS TRP SER GLN GLN          
SEQRES  27 A  517  LYS ARG ASN GLU GLU ALA LYS LYS LEU LEU ALA GLU ALA          
SEQRES  28 A  517  GLY PHE THR ALA ASP LYS PRO LEU THR PHE ASP LEU LEU          
SEQRES  29 A  517  TYR ASN THR SER ASP LEU HIS LYS LYS LEU ALA ILE ALA          
SEQRES  30 A  517  VAL ALA SER ILE TRP LYS LYS ASN LEU GLY VAL ASN VAL          
SEQRES  31 A  517  ASN LEU GLU ASN GLN GLU TRP LYS THR PHE LEU ASP THR          
SEQRES  32 A  517  ARG HIS GLN GLY THR PHE ASP VAL ALA ARG ALA GLY TRP          
SEQRES  33 A  517  CYS ALA ASP TYR ASN GLU PRO THR SER PHE LEU ASN THR          
SEQRES  34 A  517  MET LEU SER ASP SER SER ASN ASN THR ALA HIS TYR LYS          
SEQRES  35 A  517  SER PRO ALA PHE ASP LYS LEU ILE ALA ASP THR LEU LYS          
SEQRES  36 A  517  VAL ALA ASP ASP THR GLN ARG SER GLU LEU TYR ALA LYS          
SEQRES  37 A  517  ALA GLU GLN GLN LEU ASP LYS ASP SER ALA ILE VAL PRO          
SEQRES  38 A  517  VAL TYR TYR TYR VAL ASN ALA ARG LEU VAL LYS PRO TRP          
SEQRES  39 A  517  VAL GLY GLY TYR THR GLY LYS ASP PRO LEU ASP ASN ILE          
SEQRES  40 A  517  TYR VAL LYS ASN LEU TYR ILE ILE LYS HIS                      
SEQRES   1 B    3  LYS ALA LYS                                                  
HET    IUM  A 518       1                                                       
HET    IUM  A 519       1                                                       
HET    IUM  A 520       1                                                       
HET    IUM  A 521       1                                                       
HET    IUM  A 522       1                                                       
HET    IUM  A 523       1                                                       
HET    IUM  A 524       1                                                       
HET    IUM  A 525       1                                                       
HETNAM     IUM URANYL (VI) ION                                                  
FORMUL   3  IUM    8(O2 U 2+)                                                   
FORMUL  11  HOH   *568(H2 O)                                                    
HELIX    1   1 VAL A   34  LEU A   43  1                                  10    
HELIX    2   2 ALA A   90  ALA A  101  1                                  12    
HELIX    3   3 PRO A  103  THR A  105  5                                   3    
HELIX    4   4 ALA A  110  TYR A  115  5                                   6    
HELIX    5   5 ILE A  121  ILE A  125  1                                   5    
HELIX    6   6 ALA A  131  ASP A  133  5                                   3    
HELIX    7   7 PHE A  155  VAL A  160  5                                   6    
HELIX    8   8 PRO A  162  VAL A  164  5                                   3    
HELIX    9   9 LYS A  169  LYS A  178  1                                  10    
HELIX   10  10 ASN A  213  LYS A  215  5                                   3    
HELIX   11  11 GLU A  229  ARG A  237  1                                   9    
HELIX   12  12 PHE A  253  GLU A  259  1                                   7    
HELIX   13  13 PRO A  261  GLU A  263  5                                   3    
HELIX   14  14 VAL A  287  ALA A  296  1                                  10    
HELIX   15  15 ARG A  299  ASN A  304  1                                   6    
HELIX   16  16 GLU A  331  LYS A  334  1                                   4    
HELIX   17  17 GLN A  337  GLU A  350  1                                  14    
HELIX   18  18 ASP A  369  LEU A  386  1                                  18    
HELIX   19  19 TRP A  397  GLN A  406  1                                  10    
HELIX   20  20 PRO A  423  MET A  430  5                                   8    
HELIX   21  21 PRO A  444  LEU A  454  1                                  11    
HELIX   22  22 ASP A  459  LYS A  475  1                                  17    
HELIX   23  23 VAL A  509  ASN A  511  5                                   3    
SHEET    1   A 4 THR A  14  ASN A  18  0                                        
SHEET    2   A 4 GLN A 220  LEU A 224  1  N  GLN A 220   O  LEU A  15           
SHEET    3   A 4 ARG A 201  ARG A 206 -1  N  LEU A 204   O  VAL A 221           
SHEET    4   A 4 TYR A 191  VAL A 197 -1  N  VAL A 197   O  ARG A 201           
SHEET    1   B 2 LEU A  48  SER A  50  0                                        
SHEET    2   B 2 PRO A  56  PRO A  58 -1  N  SER A  57   O  ILE A  49           
SHEET    1   C 4 ALA A  61  LYS A  67  0                                        
SHEET    2   C 4 VAL A  71  LEU A  76 -1  N  HIS A  75   O  GLU A  62           
SHEET    3   C 4 THR A 143  THR A 147 -1  N  VAL A 146   O  TRP A  72           
SHEET    4   C 4 VAL A 136  ASP A 140 -1  N  ASP A 140   O  THR A 143           
SHEET    1   D 2 VAL A 264  PRO A 268  0                                        
SHEET    2   D 2 VAL A 486  LEU A 490 -1  N  ARG A 489   O  ARG A 265           
SHEET    1   E 3 VAL A 411  CYS A 417  0                                        
SHEET    2   E 3 CYS A 271  ILE A 277 -1  N  GLU A 276   O  ALA A 412           
SHEET    3   E 3 ILE A 479  TYR A 484 -1  N  TYR A 483   O  TYR A 273           
SHEET    1   F 2 THR A 360  ASN A 366  0                                        
SHEET    2   F 2 ASN A 389  GLN A 395  1  N  ASN A 389   O  PHE A 361           
SSBOND   1 CYS A  271    CYS A  417                          1555   1555  2.05  
LINK         U   IUM A 518                 OD2 ASP A 323     1555   1555  2.39  
LINK         U   IUM A 522                 OD2 ASP A 362     1555   1555  2.34  
CISPEP   1 ALA A  282    PRO A  283          0         2.98                     
SITE     1 AC1  7 ASP A 323  ASN A 394  HOH A 526  HOH A 527                    
SITE     2 AC1  7 HOH A 573  HOH A 811  HOH A1076                               
SITE     1 AC2  6 HOH A 528  HOH A 529  HOH A 617  HOH A 658                    
SITE     2 AC2  6 HOH A1050  HOH A1079                                          
SITE     1 AC3  7 ASP A 459  HOH A 528  HOH A 530  HOH A 531                    
SITE     2 AC3  7 HOH A 651  HOH A 662  HOH A1080                               
SITE     1 AC4  2 GLU A 251  ASP A 369                                          
SITE     1 AC5  6 GLU A  53  ASP A 362  ASP A 410  HOH A 534                    
SITE     2 AC5  6 HOH A 535  HOH A 621                                          
SITE     1 AC6  3 ASP A 133  HIS A 517  HOH A 595                               
SITE     1 AC7  1 HOH A1027                                                     
SITE     1 AC8  3 ASP A  11  GLU A 342  HOH A1073                               
CRYST1  109.190   76.040   70.280  90.00  90.00  90.00 P 21 21 21    4          
ORIGX1      1.000000  0.000000  0.000000        0.00000                         
ORIGX2      0.000000  1.000000  0.000000        0.00000                         
ORIGX3      0.000000  0.000000  1.000000        0.00000                         
SCALE1      0.009158  0.000000  0.000000        0.00000                         
SCALE2      0.000000  0.013151  0.000000        0.00000                         
SCALE3      0.000000  0.000000  0.014229        0.00000                         
ATOM      1  N   ALA A   1       3.691   8.368  -8.302  1.00 16.07           N  
ATOM      2  CA  ALA A   1       2.381   7.687  -8.113  1.00 17.82           C  
ATOM      3  C   ALA A   1       2.349   6.357  -8.859  1.00 19.36           C  
ATOM      4  O   ALA A   1       2.954   6.217  -9.930  1.00 20.08           O  
ATOM      5  CB  ALA A   1       1.242   8.585  -8.596  1.00 14.00           C  
ATOM      6  N   ASP A   2       1.656   5.384  -8.287  1.00 19.21           N  
ATOM      7  CA  ASP A   2       1.512   4.076  -8.938  1.00 20.95           C  
ATOM      8  C   ASP A   2       0.023   3.881  -9.230  1.00 20.73           C  
ATOM      9  O   ASP A   2      -0.727   3.461  -8.354  1.00 21.71           O  
ATOM     10  CB  ASP A   2       2.068   2.949  -8.092  1.00 30.76           C  
ATOM     11  CG  ASP A   2       3.586   2.853  -8.169  1.00 36.93           C  
ATOM     12  OD1 ASP A   2       4.134   2.975  -9.288  1.00 40.44           O  
ATOM     13  OD2 ASP A   2       4.213   2.665  -7.105  1.00 41.30           O  
ATOM     14  N   VAL A   3      -0.378   4.273 -10.432  1.00 19.71           N  
ATOM     15  CA  VAL A   3      -1.783   4.184 -10.836  1.00 21.84           C  
ATOM     16  C   VAL A   3      -2.165   2.757 -11.201  1.00 23.92           C  
ATOM     17  O   VAL A   3      -1.652   2.162 -12.150  1.00 23.57           O  
ATOM     18  CB  VAL A   3      -2.065   5.135 -12.017  1.00 17.56           C  
ATOM     19  CG1 VAL A   3      -3.537   5.128 -12.390  1.00 16.78           C  
ATOM     20  CG2 VAL A   3      -1.595   6.551 -11.683  1.00 14.73           C  
ATOM     21  N   PRO A   4      -3.066   2.182 -10.420  1.00 25.22           N  
ATOM     22  CA  PRO A   4      -3.558   0.834 -10.618  1.00 26.08           C  
ATOM     23  C   PRO A   4      -4.027   0.629 -12.052  1.00 27.54           C  
ATOM     24  O   PRO A   4      -4.626   1.527 -12.658  1.00 26.23           O  
ATOM     25  CB  PRO A   4      -4.717   0.614  -9.626  1.00 26.61           C  
ATOM     26  CG  PRO A   4      -4.506   1.730  -8.633  1.00 26.22           C  
ATOM     27  CD  PRO A   4      -3.708   2.840  -9.285  1.00 25.56           C  
ATOM     28  N   ALA A   5      -3.729  -0.545 -12.608  1.00 30.07           N  
ATOM     29  CA  ALA A   5      -4.155  -0.854 -13.977  1.00 30.62           C  
ATOM     30  C   ALA A   5      -5.672  -0.702 -14.050  1.00 32.60           C  
ATOM     31  O   ALA A   5      -6.366  -1.095 -13.100  1.00 33.51           O  
ATOM     32  CB  ALA A   5      -3.754  -2.266 -14.351  1.00 31.10           C  
ATOM     33  N   GLY A   6      -6.178  -0.100 -15.124  1.00 32.65           N  
ATOM     34  CA  GLY A   6      -7.607   0.075 -15.264  1.00 32.47           C  
ATOM     35  C   GLY A   6      -8.224   1.315 -14.682  1.00 33.13           C  
ATOM     36  O   GLY A   6      -9.419   1.566 -14.980  1.00 35.34           O  
ATOM     37  N   VAL A   7      -7.537   2.122 -13.866  1.00 31.27           N  
ATOM     38  CA  VAL A   7      -8.207   3.335 -13.365  1.00 29.00           C  
ATOM     39  C   VAL A   7      -8.107   4.389 -14.477  1.00 27.14           C  
ATOM     40  O   VAL A   7      -7.083   4.463 -15.157  1.00 26.01           O  
ATOM     41  CB  VAL A   7      -7.745   3.870 -12.020  1.00 29.69           C  
ATOM     42  CG1 VAL A   7      -7.031   2.800 -11.197  1.00 31.55           C  
ATOM     43  CG2 VAL A   7      -6.886   5.118 -12.106  1.00 28.96           C  
ATOM     44  N   GLN A   8      -9.183   5.146 -14.652  1.00 25.99           N  
ATOM     45  CA  GLN A   8      -9.197   6.198 -15.666  1.00 25.13           C  
ATOM     46  C   GLN A   8      -8.751   7.512 -14.999  1.00 22.13           C  
ATOM     47  O   GLN A   8      -9.353   7.918 -14.003  1.00 20.82           O  
ATOM     48  CB  GLN A   8     -10.565   6.412 -16.272  1.00 34.87           C  
ATOM     49  CG  GLN A   8     -11.189   5.270 -17.045  1.00 49.41           C  
ATOM     50  CD  GLN A   8     -12.651   5.577 -17.370  1.00 57.38           C  
ATOM     51  OE1 GLN A   8     -12.938   6.265 -18.350  1.00 61.09           O  
ATOM     52  NE2 GLN A   8     -13.556   5.086 -16.529  1.00 59.72           N  
ATOM     53  N   LEU A   9      -7.724   8.137 -15.560  1.00 19.52           N  
ATOM     54  CA  LEU A   9      -7.247   9.390 -14.984  1.00 17.38           C  
ATOM     55  C   LEU A   9      -7.996  10.593 -15.533  1.00 16.26           C  
ATOM     56  O   LEU A   9      -8.354  10.666 -16.712  1.00 16.27           O  
ATOM     57  CB  LEU A   9      -5.738   9.536 -15.207  1.00 18.20           C  
ATOM     58  CG  LEU A   9      -4.845   8.577 -14.414  1.00 17.50           C  
ATOM     59  CD1 LEU A   9      -3.395   8.688 -14.856  1.00 18.61           C  
ATOM     60  CD2 LEU A   9      -4.961   8.827 -12.911  1.00 16.87           C  
ATOM     61  N   ALA A  10      -8.253  11.552 -14.646  1.00 14.85           N  
ATOM     62  CA  ALA A  10      -8.917  12.789 -15.030  1.00 13.99           C  
ATOM     63  C   ALA A  10      -7.991  13.518 -16.010  1.00 15.46           C  
ATOM     64  O   ALA A  10      -6.772  13.312 -15.976  1.00 14.24           O  
ATOM     65  CB  ALA A  10      -9.183  13.668 -13.819  1.00 14.75           C  
ATOM     66  N   ASP A  11      -8.573  14.354 -16.864  1.00 16.98           N  
ATOM     67  CA  ASP A  11      -7.761  15.101 -17.828  1.00 17.95           C  
ATOM     68  C   ASP A  11      -6.914  16.135 -17.094  1.00 17.72           C  
ATOM     69  O   ASP A  11      -5.734  16.313 -17.393  1.00 19.60           O  
ATOM     70  CB  ASP A  11      -8.642  15.734 -18.901  1.00 22.02           C  
ATOM     71  CG  ASP A  11      -8.750  14.845 -20.129  1.00 26.76           C  
ATOM     72  OD1 ASP A  11      -8.610  13.610 -20.004  1.00 29.48           O  
ATOM     73  OD2 ASP A  11      -8.949  15.384 -21.241  1.00 32.96           O  
ATOM     74  N   LYS A  12      -7.521  16.787 -16.110  1.00 17.22           N  
ATOM     75  CA  LYS A  12      -6.840  17.786 -15.306  1.00 16.99           C  
ATOM     76  C   LYS A  12      -6.367  17.144 -13.994  1.00 15.80           C  
ATOM     77  O   LYS A  12      -7.164  16.675 -13.183  1.00 16.01           O  
ATOM     78  CB  LYS A  12      -7.753  18.969 -15.003  1.00 24.32           C  
ATOM     79  CG  LYS A  12      -7.007  20.275 -14.747  1.00 36.18           C  
ATOM     80  CD  LYS A  12      -7.805  21.165 -13.799  1.00 47.29           C  
ATOM     81  CE  LYS A  12      -7.118  22.499 -13.569  1.00 53.50           C  
ATOM     82  NZ  LYS A  12      -7.381  23.034 -12.197  1.00 57.71           N  
ATOM     83  N   GLN A  13      -5.046  17.124 -13.834  1.00 12.40           N  
ATOM     84  CA  GLN A  13      -4.436  16.540 -12.643  1.00 11.31           C  
ATOM     85  C   GLN A  13      -4.001  17.644 -11.694  1.00  9.89           C  
ATOM     86  O   GLN A  13      -2.829  18.004 -11.590  1.00 10.06           O  
ATOM     87  CB  GLN A  13      -3.259  15.645 -13.049  1.00  9.84           C  
ATOM     88  CG  GLN A  13      -3.693  14.365 -13.760  1.00 11.51           C  
ATOM     89  CD  GLN A  13      -4.448  13.423 -12.836  1.00 11.05           C  
ATOM     90  OE1 GLN A  13      -4.104  13.288 -11.656  1.00 10.66           O  
ATOM     91  NE2 GLN A  13      -5.481  12.775 -13.359  1.00 10.09           N  
ATOM     92  N   THR A  14      -4.997  18.235 -11.028  1.00 11.27           N  
ATOM     93  CA  THR A  14      -4.727  19.316 -10.076  1.00 10.97           C  
ATOM     94  C   THR A  14      -5.371  18.931  -8.740  1.00 10.70           C  
ATOM     95  O   THR A  14      -6.363  18.197  -8.702  1.00 10.88           O  
ATOM     96  CB  THR A  14      -5.224  20.692 -10.514  1.00 11.76           C  
ATOM     97  OG1 THR A  14      -6.636  20.640 -10.737  1.00 15.65           O  
ATOM     98  CG2 THR A  14      -4.539  21.171 -11.787  1.00 14.38           C  
ATOM     99  N   LEU A  15      -4.782  19.435  -7.668  1.00  9.23           N  
ATOM    100  CA  LEU A  15      -5.270  19.106  -6.330  1.00  8.37           C  
ATOM    101  C   LEU A  15      -5.309  20.329  -5.439  1.00  7.66           C  
ATOM    102  O   LEU A  15      -4.428  21.196  -5.534  1.00  8.38           O  
ATOM    103  CB  LEU A  15      -4.301  18.062  -5.732  1.00  8.04           C  
ATOM    104  CG  LEU A  15      -4.634  17.476  -4.369  1.00  7.34           C  
ATOM    105  CD1 LEU A  15      -5.826  16.530  -4.456  1.00  8.99           C  
ATOM    106  CD2 LEU A  15      -3.425  16.747  -3.788  1.00  8.36           C  
ATOM    107  N   VAL A  16      -6.319  20.408  -4.594  1.00  8.46           N  
ATOM    108  CA  VAL A  16      -6.442  21.490  -3.622  1.00  7.94           C  
ATOM    109  C   VAL A  16      -6.531  20.833  -2.237  1.00  7.56           C  
ATOM    110  O   VAL A  16      -7.416  20.015  -1.968  1.00  7.97           O  
ATOM    111  CB  VAL A  16      -7.638  22.419  -3.838  1.00  8.04           C  
ATOM    112  CG1 VAL A  16      -7.733  23.450  -2.710  1.00  9.80           C  
ATOM    113  CG2 VAL A  16      -7.541  23.136  -5.184  1.00  7.23           C  
ATOM    114  N   ARG A  17      -5.578  21.176  -1.377  1.00  7.15           N  
ATOM    115  CA  ARG A  17      -5.532  20.637  -0.026  1.00  6.46           C  
ATOM    116  C   ARG A  17      -5.608  21.754   1.013  1.00  7.11           C  
ATOM    117  O   ARG A  17      -4.912  22.769   0.846  1.00  9.25           O  
ATOM    118  CB  ARG A  17      -4.185  19.922   0.215  1.00  7.00           C  
ATOM    119  CG  ARG A  17      -3.987  18.632  -0.550  1.00  7.62           C  
ATOM    120  CD  ARG A  17      -2.669  17.975  -0.129  1.00  7.96           C  
ATOM    121  NE  ARG A  17      -2.717  17.501   1.251  1.00  9.17           N  
ATOM    122  CZ  ARG A  17      -1.678  17.021   1.931  1.00 11.13           C  
ATOM    123  NH1 ARG A  17      -0.471  16.961   1.374  1.00  8.61           N  
ATOM    124  NH2 ARG A  17      -1.855  16.609   3.188  1.00 12.39           N  
ATOM    125  N   ASN A  18      -6.405  21.557   2.071  1.00  6.28           N  
ATOM    126  CA  ASN A  18      -6.373  22.572   3.128  1.00  7.00           C  
ATOM    127  C   ASN A  18      -5.149  22.212   4.006  1.00  7.31           C  
ATOM    128  O   ASN A  18      -4.826  21.023   4.124  1.00  7.87           O  
ATOM    129  CB  ASN A  18      -7.621  22.706   3.967  1.00  6.02           C  
ATOM    130  CG  ASN A  18      -7.463  23.909   4.900  1.00  6.63           C  
ATOM    131  OD1 ASN A  18      -6.996  24.965   4.449  1.00  7.70           O  
ATOM    132  ND2 ASN A  18      -7.770  23.728   6.173  1.00  5.86           N  
ATOM    133  N   ASN A  19      -4.492  23.214   4.550  1.00  6.08           N  
ATOM    134  CA  ASN A  19      -3.265  22.978   5.313  1.00  7.03           C  
ATOM    135  C   ASN A  19      -3.312  23.518   6.716  1.00  7.07           C  
ATOM    136  O   ASN A  19      -2.269  23.687   7.371  1.00  8.25           O  
ATOM    137  CB  ASN A  19      -2.097  23.597   4.517  1.00  5.74           C  
ATOM    138  CG  ASN A  19      -0.756  22.983   4.875  1.00  8.02           C  
ATOM    139  OD1 ASN A  19      -0.642  21.781   5.129  1.00  7.48           O  
ATOM    140  ND2 ASN A  19       0.265  23.835   4.899  1.00  6.41           N  
ATOM    141  N   GLY A  20      -4.502  23.787   7.246  1.00  7.78           N  
ATOM    142  CA  GLY A  20      -4.691  24.234   8.595  1.00  8.74           C  
ATOM    143  C   GLY A  20      -4.301  25.613   9.002  1.00 10.01           C  
ATOM    144  O   GLY A  20      -4.963  26.197   9.898  1.00 12.31           O  
ATOM    145  N   SER A  21      -3.259  26.226   8.464  1.00  9.15           N  
ATOM    146  CA  SER A  21      -2.818  27.555   8.818  1.00  8.67           C  
ATOM    147  C   SER A  21      -1.766  28.055   7.810  1.00  8.89           C  
ATOM    148  O   SER A  21      -1.306  27.309   6.953  1.00  9.63           O  
ATOM    149  CB ASER A  21      -2.186  27.583  10.218  0.70 12.37           C  
ATOM    150  CB BSER A  21      -2.117  27.627  10.175  0.30  2.31           C  
ATOM    151  OG ASER A  21      -1.173  26.586  10.301  0.70 11.76           O  
ATOM    152  OG BSER A  21      -2.768  27.279  11.313  0.30  1.70           O  
ATOM    153  N   GLU A  22      -1.415  29.325   7.990  1.00  8.08           N  
ATOM    154  CA  GLU A  22      -0.352  29.920   7.178  1.00  7.23           C  
ATOM    155  C   GLU A  22       0.950  29.317   7.725  1.00  8.45           C  
ATOM    156  O   GLU A  22       1.121  29.276   8.948  1.00  8.42           O  
ATOM    157  CB  GLU A  22      -0.357  31.431   7.283  1.00  9.58           C  
ATOM    158  CG  GLU A  22       0.772  32.153   6.597  1.00  9.30           C  
ATOM    159  CD  GLU A  22       0.799  32.022   5.088  1.00 11.60           C  
ATOM    160  OE1 GLU A  22      -0.248  31.779   4.462  1.00 10.22           O  
ATOM    161  OE2 GLU A  22       1.893  32.168   4.491  1.00 14.16           O  
ATOM    162  N   VAL A  23       1.801  28.823   6.836  1.00  7.87           N  
ATOM    163  CA  VAL A  23       3.044  28.206   7.279  1.00  7.44           C  
ATOM    164  C   VAL A  23       3.945  29.207   7.982  1.00  8.83           C  
ATOM    165  O   VAL A  23       3.939  30.413   7.698  1.00  9.40           O  
ATOM    166  CB  VAL A  23       3.820  27.568   6.105  1.00  6.99           C  
ATOM    167  CG1 VAL A  23       3.023  26.421   5.493  1.00  8.78           C  
ATOM    168  CG2 VAL A  23       4.169  28.588   5.034  1.00  7.13           C  
ATOM    169  N   GLN A  24       4.786  28.693   8.880  1.00  6.52           N  
ATOM    170  CA  GLN A  24       5.760  29.528   9.562  1.00  7.45           C  
ATOM    171  C   GLN A  24       6.776  30.056   8.520  1.00  7.78           C  
ATOM    172  O   GLN A  24       7.229  31.192   8.574  1.00  9.63           O  
ATOM    173  CB  GLN A  24       6.602  28.736  10.554  1.00  7.04           C  
ATOM    174  CG  GLN A  24       5.903  28.225  11.794  1.00  8.94           C  
ATOM    175  CD  GLN A  24       6.819  27.234  12.521  1.00  6.15           C  
ATOM    176  OE1 GLN A  24       6.986  26.117  12.019  1.00  6.67           O  
ATOM    177  NE2 GLN A  24       7.394  27.665  13.627  1.00  7.17           N  
ATOM    178  N   SER A  25       7.146  29.149   7.631  1.00  7.32           N  
ATOM    179  CA  SER A  25       8.171  29.400   6.628  1.00  7.51           C  
ATOM    180  C   SER A  25       8.209  28.259   5.619  1.00  8.06           C  
ATOM    181  O   SER A  25       7.601  27.205   5.845  1.00  6.62           O  
ATOM    182  CB  SER A  25       9.507  29.414   7.410  1.00  8.43           C  
ATOM    183  OG  SER A  25      10.627  29.512   6.571  1.00  8.38           O  
ATOM    184  N   LEU A  26       8.941  28.456   4.527  1.00  8.02           N  
ATOM    185  CA  LEU A  26       9.147  27.406   3.538  1.00  7.11           C  
ATOM    186  C   LEU A  26      10.600  26.922   3.651  1.00  7.59           C  
ATOM    187  O   LEU A  26      11.025  26.025   2.934  1.00  8.75           O  
ATOM    188  CB  LEU A  26       8.836  27.836   2.112  1.00  8.18           C  
ATOM    189  CG  LEU A  26       7.353  28.027   1.775  1.00 10.67           C  
ATOM    190  CD1 LEU A  26       7.189  28.333   0.290  1.00 13.40           C  
ATOM    191  CD2 LEU A  26       6.521  26.814   2.161  1.00 11.00           C  
ATOM    192  N   ASP A  27      11.333  27.554   4.562  1.00  6.61           N  
ATOM    193  CA  ASP A  27      12.737  27.175   4.795  1.00  6.87           C  
ATOM    194  C   ASP A  27      12.744  25.979   5.730  1.00  6.31           C  
ATOM    195  O   ASP A  27      12.322  26.095   6.890  1.00  6.63           O  
ATOM    196  CB  ASP A  27      13.445  28.362   5.443  1.00  6.30           C  
ATOM    197  CG  ASP A  27      14.922  28.176   5.666  1.00 11.98           C  
ATOM    198  OD1 ASP A  27      15.412  27.039   5.803  1.00  7.88           O  
ATOM    199  OD2 ASP A  27      15.635  29.220   5.723  1.00 11.11           O  
ATOM    200  N   PRO A  28      13.255  24.840   5.292  1.00  6.07           N  
ATOM    201  CA  PRO A  28      13.310  23.614   6.064  1.00  6.54           C  
ATOM    202  C   PRO A  28      13.942  23.717   7.429  1.00  6.01           C  
ATOM    203  O   PRO A  28      13.694  22.898   8.328  1.00  5.48           O  
ATOM    204  CB  PRO A  28      14.104  22.585   5.201  1.00  8.71           C  
ATOM    205  CG  PRO A  28      13.916  23.145   3.815  1.00  7.97           C  
ATOM    206  CD  PRO A  28      13.762  24.660   3.927  1.00  7.46           C  
ATOM    207  N   HIS A  29      14.819  24.706   7.654  1.00  6.41           N  
ATOM    208  CA  HIS A  29      15.477  24.900   8.924  1.00  6.48           C  
ATOM    209  C   HIS A  29      14.758  25.882   9.837  1.00  6.38           C  
ATOM    210  O   HIS A  29      15.234  26.126  10.950  1.00  8.54           O  
ATOM    211  CB  HIS A  29      16.916  25.434   8.716  1.00  5.81           C  
ATOM    212  CG  HIS A  29      17.772  24.458   7.967  1.00  7.36           C  
ATOM    213  ND1 HIS A  29      18.833  24.859   7.182  1.00  9.76           N  
ATOM    214  CD2 HIS A  29      17.726  23.102   7.888  1.00  7.89           C  
ATOM    215  CE1 HIS A  29      19.400  23.792   6.648  1.00  9.02           C  
ATOM    216  NE2 HIS A  29      18.742  22.709   7.056  1.00  8.17           N  
ATOM    217  N   LYS A  30      13.642  26.447   9.382  1.00  6.27           N  
ATOM    218  CA  LYS A  30      12.908  27.416  10.199  1.00  6.95           C  
ATOM    219  C   LYS A  30      11.508  26.920  10.524  1.00  8.04           C  
ATOM    220  O   LYS A  30      10.645  27.731  10.892  1.00 11.97           O  
ATOM    221  CB  LYS A  30      12.778  28.727   9.402  1.00  8.26           C  
ATOM    222  CG  LYS A  30      14.080  29.309   8.881  1.00 10.42           C  
ATOM    223  CD  LYS A  30      14.957  29.798  10.029  1.00 10.56           C  
ATOM    224  CE  LYS A  30      16.159  30.565   9.468  1.00 11.95           C  
ATOM    225  NZ  LYS A  30      16.811  31.361  10.549  1.00 14.86           N  
ATOM    226  N   ILE A  31      11.246  25.627  10.344  1.00  6.67           N  
ATOM    227  CA  ILE A  31       9.910  25.074  10.550  1.00  6.15           C  
ATOM    228  C   ILE A  31       9.862  23.970  11.593  1.00  5.78           C  
ATOM    229  O   ILE A  31      10.846  23.283  11.874  1.00  5.82           O  
ATOM    230  CB  ILE A  31       9.343  24.507   9.228  1.00  5.63           C  
ATOM    231  CG1 ILE A  31      10.210  23.342   8.724  1.00  6.42           C  
ATOM    232  CG2 ILE A  31       9.229  25.591   8.163  1.00  6.74           C  
ATOM    233  CD1 ILE A  31       9.549  22.589   7.581  1.00  8.95           C  
ATOM    234  N   GLU A  32       8.651  23.774  12.159  1.00  5.87           N  
ATOM    235  CA  GLU A  32       8.514  22.698  13.145  1.00  4.56           C  
ATOM    236  C   GLU A  32       7.144  22.049  13.122  1.00  6.14           C  
ATOM    237  O   GLU A  32       6.948  21.060  13.850  1.00  6.83           O  
ATOM    238  CB  GLU A  32       8.793  23.250  14.553  1.00  5.91           C  
ATOM    239  CG  GLU A  32       7.733  24.228  15.045  1.00  7.26           C  
ATOM    240  CD  GLU A  32       8.287  25.122  16.132  1.00  9.40           C  
ATOM    241  OE1 GLU A  32       8.400  24.640  17.277  1.00 12.19           O  
ATOM    242  OE2 GLU A  32       8.644  26.282  15.827  1.00 11.47           O  
ATOM    243  N   GLY A  33       6.194  22.566  12.343  1.00  5.93           N  
ATOM    244  CA  GLY A  33       4.847  22.019  12.388  1.00  5.79           C  
ATOM    245  C   GLY A  33       4.396  21.146  11.251  1.00  5.50           C  
ATOM    246  O   GLY A  33       5.022  20.997  10.207  1.00  4.97           O  
ATOM    247  N   VAL A  34       3.182  20.588  11.455  1.00  5.39           N  
ATOM    248  CA  VAL A  34       2.543  19.744  10.444  1.00  5.67           C  
ATOM    249  C   VAL A  34       2.249  20.491   9.171  1.00  5.01           C  
ATOM    250  O   VAL A  34       2.631  20.024   8.072  1.00  4.78           O  
ATOM    251  CB  VAL A  34       1.333  18.995  11.030  1.00  5.96           C  
ATOM    252  CG1 VAL A  34       0.529  18.290   9.945  1.00  7.12           C  
ATOM    253  CG2 VAL A  34       1.825  17.968  12.058  1.00  6.37           C  
ATOM    254  N   PRO A  35       1.645  21.672   9.205  1.00  4.71           N  
ATOM    255  CA  PRO A  35       1.370  22.461   8.010  1.00  5.77           C  
ATOM    256  C   PRO A  35       2.642  22.754   7.212  1.00  4.76           C  
ATOM    257  O   PRO A  35       2.683  22.635   5.989  1.00  5.26           O  
ATOM    258  CB  PRO A  35       0.725  23.787   8.471  1.00  4.96           C  
ATOM    259  CG  PRO A  35       0.173  23.374   9.819  1.00  6.66           C  
ATOM    260  CD  PRO A  35       1.119  22.312  10.405  1.00  6.05           C  
ATOM    261  N   GLU A  36       3.708  23.132   7.922  1.00  5.19           N  
ATOM    262  CA  GLU A  36       4.993  23.434   7.303  1.00  5.11           C  
ATOM    263  C   GLU A  36       5.563  22.198   6.598  1.00  4.55           C  
ATOM    264  O   GLU A  36       6.010  22.277   5.458  1.00  4.78           O  
ATOM    265  CB  GLU A  36       5.995  23.946   8.347  1.00  4.42           C  
ATOM    266  CG  GLU A  36       5.690  25.308   8.937  1.00  5.88           C  
ATOM    267  CD  GLU A  36       4.488  25.348   9.847  1.00  6.90           C  
ATOM    268  OE1 GLU A  36       4.127  24.303  10.447  1.00  5.93           O  
ATOM    269  OE2 GLU A  36       3.852  26.413  10.026  1.00  6.85           O  
ATOM    270  N   SER A  37       5.532  21.059   7.292  1.00  5.26           N  
ATOM    271  CA  SER A  37       6.059  19.808   6.758  1.00  4.94           C  
ATOM    272  C   SER A  37       5.257  19.284   5.592  1.00  5.54           C  
ATOM    273  O   SER A  37       5.800  18.647   4.684  1.00  6.31           O  
ATOM    274  CB  SER A  37       6.131  18.752   7.882  1.00  6.46           C  
ATOM    275  OG  SER A  37       6.952  19.258   8.935  1.00  8.82           O  
ATOM    276  N   ASN A  38       3.942  19.537   5.574  1.00  5.32           N  
ATOM    277  CA  ASN A  38       3.087  19.118   4.470  1.00  5.37           C  
ATOM    278  C   ASN A  38       3.591  19.710   3.158  1.00  5.57           C  
ATOM    279  O   ASN A  38       3.690  19.032   2.136  1.00  6.17           O  
ATOM    280  CB  ASN A  38       1.637  19.570   4.695  1.00  6.44           C  
ATOM    281  CG  ASN A  38       0.891  18.719   5.695  1.00  8.23           C  
ATOM    282  OD1 ASN A  38       1.312  17.600   6.018  1.00  9.00           O  
ATOM    283  ND2 ASN A  38      -0.217  19.248   6.206  1.00  7.61           N  
ATOM    284  N   VAL A  39       3.895  21.018   3.186  1.00  5.14           N  
ATOM    285  CA  VAL A  39       4.405  21.685   1.990  1.00  5.98           C  
ATOM    286  C   VAL A  39       5.864  21.288   1.760  1.00  5.10           C  
ATOM    287  O   VAL A  39       6.266  21.004   0.625  1.00  6.27           O  
ATOM    288  CB  VAL A  39       4.275  23.216   2.092  1.00  6.48           C  
ATOM    289  CG1 VAL A  39       4.783  23.881   0.813  1.00  6.88           C  
ATOM    290  CG2 VAL A  39       2.832  23.632   2.361  1.00  5.82           C  
ATOM    291  N   SER A  40       6.639  21.187   2.843  1.00  5.65           N  
ATOM    292  CA  SER A  40       8.051  20.825   2.711  1.00  5.67           C  
ATOM    293  C   SER A  40       8.285  19.518   1.990  1.00  5.75           C  
ATOM    294  O   SER A  40       9.174  19.440   1.123  1.00  5.97           O  
ATOM    295  CB  SER A  40       8.724  20.803   4.093  1.00  5.31           C  
ATOM    296  OG  SER A  40      10.148  20.878   3.906  1.00  6.05           O  
ATOM    297  N   ARG A  41       7.498  18.470   2.267  1.00  5.93           N  
ATOM    298  CA  ARG A  41       7.700  17.182   1.599  1.00  5.07           C  
ATOM    299  C   ARG A  41       7.549  17.252   0.095  1.00  5.55           C  
ATOM    300  O   ARG A  41       8.158  16.446  -0.638  1.00  6.05           O  
ATOM    301  CB  ARG A  41       6.759  16.117   2.179  1.00  6.94           C  
ATOM    302  CG  ARG A  41       7.145  15.684   3.589  1.00  7.39           C  
ATOM    303  CD  ARG A  41       6.343  14.441   3.986  1.00  7.91           C  
ATOM    304  NE  ARG A  41       4.915  14.739   4.027  1.00  6.24           N  
ATOM    305  CZ  ARG A  41       4.311  15.368   5.032  1.00  7.46           C  
ATOM    306  NH1 ARG A  41       4.984  15.730   6.117  1.00  9.61           N  
ATOM    307  NH2 ARG A  41       3.007  15.623   4.968  1.00  8.63           N  
ATOM    308  N   ASP A  42       6.735  18.178  -0.417  1.00  5.63           N  
ATOM    309  CA  ASP A  42       6.555  18.328  -1.845  1.00  6.23           C  
ATOM    310  C   ASP A  42       7.688  19.118  -2.494  1.00  7.53           C  
ATOM    311  O   ASP A  42       7.936  18.933  -3.695  1.00  8.25           O  
ATOM    312  CB  ASP A  42       5.228  19.035  -2.145  1.00  6.95           C  
ATOM    313  CG  ASP A  42       4.016  18.142  -1.968  1.00  9.92           C  
ATOM    314  OD1 ASP A  42       4.113  16.896  -1.963  1.00  6.78           O  
ATOM    315  OD2 ASP A  42       2.904  18.720  -1.846  1.00 10.22           O  
ATOM    316  N   LEU A  43       8.341  20.000  -1.750  1.00  7.32           N  
ATOM    317  CA  LEU A  43       9.397  20.830  -2.292  1.00  6.62           C  
ATOM    318  C   LEU A  43      10.817  20.364  -2.027  1.00  7.15           C  
ATOM    319  O   LEU A  43      11.680  20.616  -2.896  1.00  7.92           O  
ATOM    320  CB  LEU A  43       9.297  22.269  -1.724  1.00  7.09           C  
ATOM    321  CG  LEU A  43       8.024  23.043  -2.045  1.00 10.15           C  
ATOM    322  CD1 LEU A  43       8.011  24.389  -1.332  1.00  8.44           C  
ATOM    323  CD2 LEU A  43       7.868  23.225  -3.548  1.00  9.45           C  
ATOM    324  N   PHE A  44      11.116  19.820  -0.859  1.00  6.03           N  
ATOM    325  CA  PHE A  44      12.486  19.425  -0.536  1.00  6.95           C  
ATOM    326  C   PHE A  44      12.545  17.946  -0.185  1.00  7.31           C  
ATOM    327  O   PHE A  44      11.751  17.446   0.623  1.00  8.33           O  
ATOM    328  CB  PHE A  44      13.037  20.295   0.601  1.00  7.35           C  
ATOM    329  CG  PHE A  44      13.051  21.771   0.290  1.00  7.54           C  
ATOM    330  CD1 PHE A  44      14.075  22.319  -0.479  1.00  8.53           C  
ATOM    331  CD2 PHE A  44      12.029  22.599   0.727  1.00  6.81           C  
ATOM    332  CE1 PHE A  44      14.079  23.671  -0.784  1.00  9.25           C  
ATOM    333  CE2 PHE A  44      12.028  23.953   0.426  1.00  7.56           C  
ATOM    334  CZ  PHE A  44      13.057  24.492  -0.332  1.00  7.92           C  
ATOM    335  N   GLU A  45      13.500  17.239  -0.805  1.00  6.99           N  
ATOM    336  CA  GLU A  45      13.631  15.803  -0.558  1.00  6.20           C  
ATOM    337  C   GLU A  45      14.979  15.463   0.052  1.00  6.71           C  
ATOM    338  O   GLU A  45      16.024  15.835  -0.494  1.00  7.20           O  
ATOM    339  CB  GLU A  45      13.424  15.043  -1.871  1.00  6.84           C  
ATOM    340  CG  GLU A  45      13.665  13.548  -1.741  1.00  5.85           C  
ATOM    341  CD  GLU A  45      13.464  12.824  -3.052  1.00  9.28           C  
ATOM    342  OE1 GLU A  45      14.401  12.756  -3.874  1.00  9.80           O  
ATOM    343  OE2 GLU A  45      12.339  12.320  -3.269  1.00 10.60           O  
ATOM    344  N   GLY A  46      14.956  14.762   1.178  1.00  6.05           N  
ATOM    345  CA  GLY A  46      16.146  14.356   1.886  1.00  6.84           C  
ATOM    346  C   GLY A  46      16.685  13.005   1.416  1.00  6.00           C  
ATOM    347  O   GLY A  46      16.359  12.508   0.346  1.00  6.78           O  
ATOM    348  N   LEU A  47      17.524  12.418   2.260  1.00  7.13           N  
ATOM    349  CA  LEU A  47      18.164  11.137   1.952  1.00  6.25           C  
ATOM    350  C   LEU A  47      17.145  10.030   1.724  1.00  7.03           C  
ATOM    351  O   LEU A  47      17.229   9.254   0.764  1.00  7.00           O  
ATOM    352  CB  LEU A  47      19.125  10.767   3.084  1.00  7.12           C  
ATOM    353  CG  LEU A  47      20.292  11.747   3.303  1.00  6.86           C  
ATOM    354  CD1 LEU A  47      20.982  11.435   4.615  1.00  7.77           C  
ATOM    355  CD2 LEU A  47      21.272  11.691   2.134  1.00  8.41           C  
ATOM    356  N   LEU A  48      16.199   9.917   2.646  1.00  6.65           N  
ATOM    357  CA  LEU A  48      15.131   8.940   2.584  1.00  6.76           C  
ATOM    358  C   LEU A  48      13.790   9.689   2.569  1.00  7.72           C  
ATOM    359  O   LEU A  48      13.722  10.854   2.976  1.00  7.23           O  
ATOM    360  CB  LEU A  48      15.126   8.005   3.789  1.00  7.36           C  
ATOM    361  CG  LEU A  48      16.051   6.799   3.778  1.00  7.28           C  
ATOM    362  CD1 LEU A  48      17.518   7.184   3.841  1.00  9.53           C  
ATOM    363  CD2 LEU A  48      15.718   5.868   4.948  1.00  9.51           C  
ATOM    364  N   ILE A  49      12.762   9.016   2.081  1.00  7.33           N  
ATOM    365  CA  ILE A  49      11.402   9.547   2.066  1.00  7.35           C  
ATOM    366  C   ILE A  49      10.496   8.416   2.584  1.00  8.67           C  
ATOM    367  O   ILE A  49      10.967   7.268   2.660  1.00  8.37           O  
ATOM    368  CB  ILE A  49      10.872   9.996   0.699  1.00  6.85           C  
ATOM    369  CG1 ILE A  49      10.928   8.869  -0.339  1.00  7.33           C  
ATOM    370  CG2 ILE A  49      11.613  11.228   0.190  1.00  7.03           C  
ATOM    371  CD1 ILE A  49      10.273   9.197  -1.669  1.00  9.40           C  
ATOM    372  N   SER A  50       9.257   8.720   2.936  1.00  7.75           N  
ATOM    373  CA  SER A  50       8.346   7.641   3.343  1.00  8.31           C  
ATOM    374  C   SER A  50       7.636   7.143   2.080  1.00  8.42           C  
ATOM    375  O   SER A  50       7.301   7.972   1.219  1.00 10.08           O  
ATOM    376  CB  SER A  50       7.292   8.125   4.331  1.00  7.47           C  
ATOM    377  OG  SER A  50       7.877   8.611   5.520  1.00  9.25           O  
ATOM    378  N   ASP A  51       7.418   5.840   1.965  1.00  8.55           N  
ATOM    379  CA  ASP A  51       6.655   5.362   0.786  1.00  8.27           C  
ATOM    380  C   ASP A  51       5.187   5.659   1.074  1.00  9.29           C  
ATOM    381  O   ASP A  51       4.868   6.255   2.129  1.00  8.52           O  
ATOM    382  CB  ASP A  51       6.934   3.906   0.514  1.00 10.70           C  
ATOM    383  CG  ASP A  51       6.449   2.907   1.527  1.00 15.03           C  
ATOM    384  OD1 ASP A  51       5.706   3.252   2.472  1.00 11.56           O  
ATOM    385  OD2 ASP A  51       6.807   1.696   1.403  1.00 17.38           O  
ATOM    386  N   VAL A  52       4.248   5.192   0.252  1.00 11.57           N  
ATOM    387  CA  VAL A  52       2.828   5.461   0.484  1.00 12.34           C  
ATOM    388  C   VAL A  52       2.263   4.880   1.760  1.00 13.15           C  
ATOM    389  O   VAL A  52       1.177   5.301   2.213  1.00 15.50           O  
ATOM    390  CB  VAL A  52       1.930   5.022  -0.696  1.00 15.99           C  
ATOM    391  CG1 VAL A  52       2.005   6.049  -1.814  1.00 18.36           C  
ATOM    392  CG2 VAL A  52       2.286   3.640  -1.201  1.00 14.36           C  
ATOM    393  N   GLU A  53       2.931   3.906   2.376  1.00 11.54           N  
ATOM    394  CA  GLU A  53       2.467   3.320   3.622  1.00 11.42           C  
ATOM    395  C   GLU A  53       3.306   3.771   4.803  1.00 11.14           C  
ATOM    396  O   GLU A  53       3.140   3.274   5.922  1.00 12.57           O  
ATOM    397  CB  GLU A  53       2.471   1.794   3.524  1.00 13.25           C  
ATOM    398  CG  GLU A  53       1.513   1.319   2.426  1.00 16.16           C  
ATOM    399  CD  GLU A  53       1.483  -0.199   2.388  1.00 21.15           C  
ATOM    400  OE1 GLU A  53       1.806  -0.795   3.441  1.00 17.88           O  
ATOM    401  OE2 GLU A  53       1.141  -0.736   1.315  1.00 19.48           O  
ATOM    402  N   GLY A  54       4.226   4.715   4.568  1.00  9.67           N  
ATOM    403  CA  GLY A  54       5.055   5.229   5.628  1.00  9.54           C  
ATOM    404  C   GLY A  54       6.365   4.546   5.895  1.00  9.27           C  
ATOM    405  O   GLY A  54       7.074   4.950   6.841  1.00 11.03           O  
ATOM    406  N   HIS A  55       6.755   3.532   5.129  1.00  9.04           N  
ATOM    407  CA  HIS A  55       8.048   2.880   5.369  1.00  8.75           C  
ATOM    408  C   HIS A  55       9.186   3.761   4.848  1.00  7.96           C  
ATOM    409  O   HIS A  55       9.111   4.274   3.734  1.00  8.67           O  
ATOM    410  CB  HIS A  55       8.138   1.562   4.608  1.00 11.76           C  
ATOM    411  CG  HIS A  55       6.985   0.629   4.775  1.00 16.85           C  
ATOM    412  ND1 HIS A  55       6.151   0.305   3.723  1.00 14.90           N  
ATOM    413  CD2 HIS A  55       6.526  -0.055   5.850  1.00 18.74           C  
ATOM    414  CE1 HIS A  55       5.223  -0.535   4.150  1.00 17.15           C  
ATOM    415  NE2 HIS A  55       5.419  -0.772   5.435  1.00 19.27           N  
ATOM    416  N   PRO A  56      10.227   3.912   5.637  1.00  9.22           N  
ATOM    417  CA  PRO A  56      11.420   4.665   5.237  1.00  9.34           C  
ATOM    418  C   PRO A  56      11.898   4.070   3.917  1.00  8.85           C  
ATOM    419  O   PRO A  56      12.023   2.835   3.816  1.00 10.43           O  
ATOM    420  CB  PRO A  56      12.462   4.483   6.342  1.00 10.53           C  
ATOM    421  CG  PRO A  56      11.612   4.021   7.504  1.00 11.74           C  
ATOM    422  CD  PRO A  56      10.369   3.325   6.964  1.00 10.53           C  
ATOM    423  N   SER A  57      12.084   4.870   2.892  1.00  8.41           N  
ATOM    424  CA  SER A  57      12.456   4.400   1.565  1.00  9.13           C  
ATOM    425  C   SER A  57      13.446   5.351   0.911  1.00  9.81           C  
ATOM    426  O   SER A  57      13.657   6.481   1.351  1.00  8.00           O  
ATOM    427  CB  SER A  57      11.196   4.337   0.678  1.00 11.02           C  
ATOM    428  OG  SER A  57      10.241   3.437   1.202  1.00 20.20           O  
ATOM    429  N   PRO A  58      14.046   4.906  -0.179  1.00  9.71           N  
ATOM    430  CA  PRO A  58      15.024   5.692  -0.905  1.00  9.81           C  
ATOM    431  C   PRO A  58      14.494   7.054  -1.323  1.00  9.29           C  
ATOM    432  O   PRO A  58      13.423   7.158  -1.921  1.00  8.81           O  
ATOM    433  CB  PRO A  58      15.415   4.860  -2.149  1.00 10.77           C  
ATOM    434  CG  PRO A  58      15.055   3.463  -1.693  1.00 11.99           C  
ATOM    435  CD  PRO A  58      13.862   3.576  -0.750  1.00 10.46           C  
ATOM    436  N   GLY A  59      15.261   8.097  -1.010  1.00  8.08           N  
ATOM    437  CA  GLY A  59      14.905   9.472  -1.432  1.00  7.40           C  
ATOM    438  C   GLY A  59      16.033   9.904  -2.381  1.00  8.30           C  
ATOM    439  O   GLY A  59      16.212   9.304  -3.451  1.00  8.90           O  
ATOM    440  N   VAL A  60      16.843  10.874  -1.946  1.00  7.49           N  
ATOM    441  CA  VAL A  60      18.007  11.251  -2.773  1.00  7.93           C  
ATOM    442  C   VAL A  60      18.992  10.080  -2.703  1.00  8.16           C  
ATOM    443  O   VAL A  60      19.629   9.749  -3.706  1.00 10.15           O  
ATOM    444  CB  VAL A  60      18.665  12.565  -2.367  1.00  7.64           C  
ATOM    445  CG1 VAL A  60      19.982  12.780  -3.121  1.00  8.89           C  
ATOM    446  CG2 VAL A  60      17.736  13.750  -2.633  1.00  8.25           C  
ATOM    447  N   ALA A  61      19.090   9.416  -1.559  1.00  8.00           N  
ATOM    448  CA  ALA A  61      19.958   8.245  -1.418  1.00  9.79           C  
ATOM    449  C   ALA A  61      19.254   7.003  -1.966  1.00 12.30           C  
ATOM    450  O   ALA A  61      18.140   6.672  -1.531  1.00 11.94           O  
ATOM    451  CB  ALA A  61      20.321   8.048   0.047  1.00  9.13           C  
ATOM    452  N   GLU A  62      19.882   6.296  -2.915  1.00 12.49           N  
ATOM    453  CA  GLU A  62      19.247   5.090  -3.465  1.00 11.82           C  
ATOM    454  C   GLU A  62      19.579   3.854  -2.630  1.00 13.71           C  
ATOM    455  O   GLU A  62      18.843   2.857  -2.650  1.00 13.11           O  
ATOM    456  CB  GLU A  62      19.623   4.867  -4.920  1.00 16.63           C  
ATOM    457  CG  GLU A  62      21.086   4.564  -5.175  1.00 24.81           C  
ATOM    458  CD  GLU A  62      21.453   4.627  -6.645  1.00 30.47           C  
ATOM    459  OE1 GLU A  62      20.554   4.462  -7.496  1.00 34.34           O  
ATOM    460  OE2 GLU A  62      22.650   4.836  -6.943  1.00 38.63           O  
ATOM    461  N   LYS A  63      20.699   3.909  -1.913  1.00 12.07           N  
ATOM    462  CA  LYS A  63      21.102   2.801  -1.057  1.00 12.32           C  
ATOM    463  C   LYS A  63      22.045   3.328   0.026  1.00 11.07           C  
ATOM    464  O   LYS A  63      22.627   4.398  -0.110  1.00 11.75           O  
ATOM    465  CB  LYS A  63      21.689   1.641  -1.810  1.00 21.26           C  
ATOM    466  CG  LYS A  63      22.995   1.832  -2.528  1.00 29.62           C  
ATOM    467  CD  LYS A  63      22.899   1.482  -4.003  1.00 43.42           C  
ATOM    468  CE  LYS A  63      22.332   0.099  -4.266  1.00 47.99           C  
ATOM    469  NZ  LYS A  63      21.523   0.059  -5.521  1.00 51.30           N  
ATOM    470  N   TRP A  64      22.091   2.610   1.136  1.00 10.96           N  
ATOM    471  CA  TRP A  64      22.909   3.026   2.263  1.00 12.23           C  
ATOM    472  C   TRP A  64      23.313   1.812   3.085  1.00 12.48           C  
ATOM    473  O   TRP A  64      22.715   0.744   3.002  1.00 13.01           O  
ATOM    474  CB  TRP A  64      22.152   4.008   3.166  1.00 12.61           C  
ATOM    475  CG  TRP A  64      20.822   3.477   3.627  1.00 11.60           C  
ATOM    476  CD1 TRP A  64      20.565   2.757   4.757  1.00  9.85           C  
ATOM    477  CD2 TRP A  64      19.564   3.643   2.949  1.00 12.23           C  
ATOM    478  NE1 TRP A  64      19.217   2.459   4.819  1.00 11.85           N  
ATOM    479  CE2 TRP A  64      18.588   2.986   3.725  1.00 11.22           C  
ATOM    480  CE3 TRP A  64      19.166   4.285   1.772  1.00 13.00           C  
ATOM    481  CZ2 TRP A  64      17.242   2.949   3.347  1.00 13.35           C  
ATOM    482  CZ3 TRP A  64      17.841   4.242   1.391  1.00 15.69           C  
ATOM    483  CH2 TRP A  64      16.887   3.577   2.182  1.00 14.83           C  
ATOM    484  N   GLU A  65      24.386   1.986   3.842  1.00 13.97           N  
ATOM    485  CA  GLU A  65      24.908   0.948   4.706  1.00 13.88           C  
ATOM    486  C   GLU A  65      25.263   1.600   6.055  1.00 13.79           C  
ATOM    487  O   GLU A  65      25.395   2.823   6.129  1.00 15.19           O  
ATOM    488  CB  GLU A  65      26.188   0.298   4.194  1.00 17.70           C  
ATOM    489  CG  GLU A  65      26.197  -0.300   2.813  1.00 24.32           C  
ATOM    490  CD  GLU A  65      26.402   0.748   1.724  1.00 26.59           C  
ATOM    491  OE1 GLU A  65      27.306   1.598   1.873  1.00 26.16           O  
ATOM    492  OE2 GLU A  65      25.609   0.720   0.753  1.00 30.45           O  
ATOM    493  N   ASN A  66      25.443   0.759   7.059  1.00 13.98           N  
ATOM    494  CA  ASN A  66      25.861   1.264   8.363  1.00 14.32           C  
ATOM    495  C   ASN A  66      26.975   0.348   8.900  1.00 15.20           C  
ATOM    496  O   ASN A  66      26.987  -0.859   8.650  1.00 15.56           O  
ATOM    497  CB  ASN A  66      24.729   1.383   9.360  1.00 12.33           C  
ATOM    498  CG  ASN A  66      24.369   0.070  10.031  1.00 15.95           C  
ATOM    499  OD1 ASN A  66      25.024  -0.317  11.003  1.00 15.26           O  
ATOM    500  ND2 ASN A  66      23.364  -0.608   9.487  1.00 13.88           N  
ATOM    501  N   LYS A  67      27.888   0.975   9.615  1.00 15.42           N  
ATOM    502  CA  LYS A  67      28.994   0.241  10.251  1.00 16.80           C  
ATOM    503  C   LYS A  67      28.774   0.409  11.752  1.00 16.92           C  
ATOM    504  O   LYS A  67      28.865   1.525  12.282  1.00 15.92           O  
ATOM    505  CB  LYS A  67      30.334   0.768   9.788  1.00 22.10           C  
ATOM    506  CG  LYS A  67      31.561   0.112  10.393  1.00 31.63           C  
ATOM    507  CD  LYS A  67      32.831   0.824   9.937  1.00 41.57           C  
ATOM    508  CE  LYS A  67      33.044   2.136  10.681  1.00 45.12           C  
ATOM    509  NZ  LYS A  67      33.931   3.066   9.919  1.00 48.27           N  
ATOM    510  N   ASP A  68      28.361  -0.669  12.413  1.00 15.49           N  
ATOM    511  CA  ASP A  68      28.077  -0.711  13.831  1.00 17.21           C  
ATOM    512  C   ASP A  68      26.965   0.235  14.266  1.00 17.02           C  
ATOM    513  O   ASP A  68      26.862   0.597  15.450  1.00 15.78           O  
ATOM    514  CB  ASP A  68      29.333  -0.382  14.660  1.00 20.70           C  
ATOM    515  CG  ASP A  68      30.530  -1.262  14.383  1.00 30.76           C  
ATOM    516  OD1 ASP A  68      30.362  -2.483  14.170  1.00 30.88           O  
ATOM    517  OD2 ASP A  68      31.663  -0.711  14.369  1.00 32.85           O  
ATOM    518  N   PHE A  69      26.113   0.689  13.356  1.00 15.67           N  
ATOM    519  CA  PHE A  69      25.053   1.640  13.575  1.00 14.80           C  
ATOM    520  C   PHE A  69      25.614   3.011  13.967  1.00 14.02           C  
ATOM    521  O   PHE A  69      24.864   3.865  14.453  1.00 12.39           O  
ATOM    522  CB  PHE A  69      24.027   1.176  14.611  1.00 14.64           C  
ATOM    523  CG  PHE A  69      23.447  -0.193  14.393  1.00 15.65           C  
ATOM    524  CD1 PHE A  69      22.697  -0.486  13.268  1.00 16.25           C  
ATOM    525  CD2 PHE A  69      23.683  -1.200  15.321  1.00 16.65           C  
ATOM    526  CE1 PHE A  69      22.179  -1.752  13.070  1.00 17.37           C  
ATOM    527  CE2 PHE A  69      23.170  -2.469  15.134  1.00 19.17           C  
ATOM    528  CZ  PHE A  69      22.416  -2.741  14.007  1.00 18.60           C  
ATOM    529  N   LYS A  70      26.895   3.270  13.724  1.00 14.03           N  
ATOM    530  CA  LYS A  70      27.538   4.519  14.076  1.00 14.41           C  
ATOM    531  C   LYS A  70      27.990   5.305  12.859  1.00 14.69           C  
ATOM    532  O   LYS A  70      28.017   6.535  12.902  1.00 17.16           O  
ATOM    533  CB  LYS A  70      28.763   4.284  14.983  1.00 15.75           C  
ATOM    534  CG  LYS A  70      28.403   3.803  16.370  1.00 19.53           C  
ATOM    535  CD  LYS A  70      29.608   3.374  17.178  1.00 25.44           C  
ATOM    536  CE  LYS A  70      30.397   4.572  17.686  1.00 27.35           C  
ATOM    537  NZ  LYS A  70      31.150   4.202  18.929  1.00 32.86           N  
ATOM    538  N   VAL A  71      28.400   4.603  11.803  1.00 12.84           N  
ATOM    539  CA  VAL A  71      28.823   5.287  10.583  1.00 12.14           C  
ATOM    540  C   VAL A  71      27.857   4.846   9.475  1.00 13.81           C  
ATOM    541  O   VAL A  71      27.766   3.682   9.111  1.00 12.80           O  
ATOM    542  CB  VAL A  71      30.261   5.044  10.147  1.00 14.36           C  
ATOM    543  CG1 VAL A  71      30.564   5.777   8.841  1.00 11.59           C  
ATOM    544  CG2 VAL A  71      31.249   5.474  11.227  1.00 15.51           C  
ATOM    545  N   TRP A  72      27.094   5.840   9.015  1.00 11.75           N  
ATOM    546  CA  TRP A  72      26.082   5.587   7.985  1.00 11.83           C  
ATOM    547  C   TRP A  72      26.533   6.179   6.673  1.00 10.58           C  
ATOM    548  O   TRP A  72      26.883   7.364   6.616  1.00 12.21           O  
ATOM    549  CB  TRP A  72      24.751   6.190   8.472  1.00  8.97           C  
ATOM    550  CG  TRP A  72      24.226   5.495   9.698  1.00  8.19           C  
ATOM    551  CD1 TRP A  72      24.631   5.668  10.991  1.00  7.68           C  
ATOM    552  CD2 TRP A  72      23.197   4.498   9.733  1.00  8.31           C  
ATOM    553  NE1 TRP A  72      23.926   4.832  11.825  1.00  9.79           N  
ATOM    554  CE2 TRP A  72      23.038   4.104  11.077  1.00  7.76           C  
ATOM    555  CE3 TRP A  72      22.400   3.896   8.751  1.00  7.33           C  
ATOM    556  CZ2 TRP A  72      22.110   3.145  11.469  1.00  9.60           C  
ATOM    557  CZ3 TRP A  72      21.474   2.948   9.148  1.00  7.46           C  
ATOM    558  CH2 TRP A  72      21.335   2.581  10.491  1.00  7.67           C  
ATOM    559  N   THR A  73      26.566   5.364   5.626  1.00 11.72           N  
ATOM    560  CA  THR A  73      27.007   5.827   4.310  1.00 10.78           C  
ATOM    561  C   THR A  73      25.852   5.782   3.324  1.00 10.43           C  
ATOM    562  O   THR A  73      25.236   4.743   3.103  1.00 11.28           O  
ATOM    563  CB  THR A  73      28.197   5.004   3.789  1.00 13.95           C  
ATOM    564  OG1 THR A  73      29.226   5.015   4.793  1.00 14.12           O  
ATOM    565  CG2 THR A  73      28.743   5.601   2.504  1.00 12.66           C  
ATOM    566  N   PHE A  74      25.560   6.948   2.761  1.00 10.06           N  
ATOM    567  CA  PHE A  74      24.455   7.100   1.829  1.00  9.67           C  
ATOM    568  C   PHE A  74      24.926   7.298   0.404  1.00  9.44           C  
ATOM    569  O   PHE A  74      25.671   8.246   0.120  1.00 10.97           O  
ATOM    570  CB  PHE A  74      23.584   8.310   2.277  1.00  8.97           C  
ATOM    571  CG  PHE A  74      23.011   8.066   3.650  1.00  8.59           C  
ATOM    572  CD1 PHE A  74      21.819   7.365   3.800  1.00  9.34           C  
ATOM    573  CD2 PHE A  74      23.689   8.481   4.787  1.00  9.23           C  
ATOM    574  CE1 PHE A  74      21.319   7.090   5.060  1.00  9.48           C  
ATOM    575  CE2 PHE A  74      23.192   8.219   6.047  1.00  8.96           C  
ATOM    576  CZ  PHE A  74      22.002   7.512   6.187  1.00  8.82           C  
ATOM    577  N   HIS A  75      24.496   6.424  -0.493  1.00  9.41           N  
ATOM    578  CA  HIS A  75      24.847   6.516  -1.909  1.00 10.22           C  
ATOM    579  C   HIS A  75      23.761   7.277  -2.648  1.00 10.34           C  
ATOM    580  O   HIS A  75      22.637   6.774  -2.801  1.00 11.29           O  
ATOM    581  CB  HIS A  75      25.052   5.102  -2.478  1.00 10.85           C  
ATOM    582  CG  HIS A  75      26.071   4.365  -1.644  1.00 12.37           C  
ATOM    583  ND1 HIS A  75      27.426   4.557  -1.824  1.00 15.11           N  
ATOM    584  CD2 HIS A  75      25.936   3.500  -0.619  1.00 12.78           C  
ATOM    585  CE1 HIS A  75      28.090   3.824  -0.942  1.00 13.83           C  
ATOM    586  NE2 HIS A  75      27.211   3.165  -0.210  1.00 15.28           N  
ATOM    587  N   LEU A  76      24.061   8.504  -3.063  1.00  9.30           N  
ATOM    588  CA  LEU A  76      23.094   9.363  -3.715  1.00 10.57           C  
ATOM    589  C   LEU A  76      22.945   9.068  -5.195  1.00 11.63           C  
ATOM    590  O   LEU A  76      23.937   8.907  -5.909  1.00 11.46           O  
ATOM    591  CB  LEU A  76      23.465  10.844  -3.532  1.00  9.29           C  
ATOM    592  CG  LEU A  76      23.837  11.293  -2.118  1.00 12.59           C  
ATOM    593  CD1 LEU A  76      23.983  12.814  -2.079  1.00 11.66           C  
ATOM    594  CD2 LEU A  76      22.832  10.818  -1.075  1.00 10.46           C  
ATOM    595  N   ARG A  77      21.683   9.013  -5.638  1.00 12.03           N  
ATOM    596  CA  ARG A  77      21.433   8.727  -7.060  1.00 11.73           C  
ATOM    597  C   ARG A  77      22.055   9.818  -7.916  1.00 13.13           C  
ATOM    598  O   ARG A  77      21.998  11.008  -7.599  1.00 13.34           O  
ATOM    599  CB  ARG A  77      19.947   8.554  -7.322  1.00 11.32           C  
ATOM    600  CG  ARG A  77      19.106   9.791  -7.070  1.00  9.25           C  
ATOM    601  CD  ARG A  77      17.633   9.449  -7.091  1.00  9.28           C  
ATOM    602  NE  ARG A  77      17.200   8.639  -5.971  1.00  9.48           N  
ATOM    603  CZ  ARG A  77      16.843   7.359  -6.031  1.00 10.10           C  
ATOM    604  NH1 ARG A  77      16.894   6.712  -7.194  1.00 12.28           N  
ATOM    605  NH2 ARG A  77      16.452   6.711  -4.943  1.00  9.12           N  
ATOM    606  N   GLU A  78      22.664   9.414  -9.032  1.00 14.77           N  
ATOM    607  CA  GLU A  78      23.347  10.323  -9.931  1.00 15.93           C  
ATOM    608  C   GLU A  78      22.439  11.346 -10.591  1.00 15.17           C  
ATOM    609  O   GLU A  78      22.893  12.449 -10.920  1.00 16.85           O  
ATOM    610  CB  GLU A  78      24.057   9.543 -11.057  1.00 24.42           C  
ATOM    611  CG  GLU A  78      24.686   8.239 -10.651  1.00 39.90           C  
ATOM    612  CD  GLU A  78      26.009   8.345  -9.935  1.00 46.22           C  
ATOM    613  OE1 GLU A  78      26.014   8.434  -8.684  1.00 51.53           O  
ATOM    614  OE2 GLU A  78      27.060   8.313 -10.619  1.00 46.10           O  
ATOM    615  N   ASN A  79      21.174  11.003 -10.796  1.00 14.03           N  
ATOM    616  CA  ASN A  79      20.234  11.896 -11.456  1.00 13.91           C  
ATOM    617  C   ASN A  79      19.427  12.789 -10.533  1.00 12.66           C  
ATOM    618  O   ASN A  79      18.472  13.449 -10.988  1.00 13.34           O  
ATOM    619  CB  ASN A  79      19.326  11.085 -12.384  1.00 17.53           C  
ATOM    620  CG  ASN A  79      18.462  10.056 -11.697  1.00 16.09           C  
ATOM    621  OD1 ASN A  79      18.609   9.729 -10.521  1.00 19.93           O  
ATOM    622  ND2 ASN A  79      17.499   9.518 -12.454  1.00 21.38           N  
ATOM    623  N   ALA A  80      19.788  12.870  -9.257  1.00 12.55           N  
ATOM    624  CA  ALA A  80      19.067  13.769  -8.341  1.00 11.57           C  
ATOM    625  C   ALA A  80      19.402  15.200  -8.765  1.00 12.73           C  
ATOM    626  O   ALA A  80      20.594  15.518  -8.950  1.00 12.43           O  
ATOM    627  CB  ALA A  80      19.474  13.518  -6.905  1.00 11.80           C  
ATOM    628  N   LYS A  81      18.397  16.042  -8.965  1.00 11.16           N  
ATOM    629  CA  LYS A  81      18.621  17.410  -9.382  1.00 11.04           C  
ATOM    630  C   LYS A  81      17.690  18.422  -8.707  1.00 11.51           C  
ATOM    631  O   LYS A  81      16.586  18.090  -8.279  1.00 12.14           O  
ATOM    632  CB  LYS A  81      18.341  17.562 -10.892  1.00 14.18           C  
ATOM    633  CG  LYS A  81      19.448  17.090 -11.811  1.00 15.52           C  
ATOM    634  CD  LYS A  81      18.946  16.954 -13.241  1.00 16.96           C  
ATOM    635  CE  LYS A  81      19.948  16.155 -14.070  1.00 25.03           C  
ATOM    636  NZ  LYS A  81      19.565  16.143 -15.515  1.00 30.94           N  
ATOM    637  N   TRP A  82      18.162  19.662  -8.676  1.00  9.84           N  
ATOM    638  CA  TRP A  82      17.385  20.784  -8.176  1.00  9.89           C  
ATOM    639  C   TRP A  82      16.489  21.244  -9.329  1.00 10.64           C  
ATOM    640  O   TRP A  82      16.709  20.849 -10.489  1.00 10.78           O  
ATOM    641  CB  TRP A  82      18.277  21.941  -7.739  1.00  8.84           C  
ATOM    642  CG  TRP A  82      19.095  21.643  -6.521  1.00 11.10           C  
ATOM    643  CD1 TRP A  82      20.389  21.213  -6.481  1.00 11.41           C  
ATOM    644  CD2 TRP A  82      18.675  21.759  -5.155  1.00 11.06           C  
ATOM    645  NE1 TRP A  82      20.802  21.054  -5.180  1.00 11.24           N  
ATOM    646  CE2 TRP A  82      19.768  21.390  -4.342  1.00 11.19           C  
ATOM    647  CE3 TRP A  82      17.486  22.154  -4.540  1.00  8.35           C  
ATOM    648  CZ2 TRP A  82      19.699  21.389  -2.949  1.00 12.18           C  
ATOM    649  CZ3 TRP A  82      17.414  22.148  -3.158  1.00  9.04           C  
ATOM    650  CH2 TRP A  82      18.508  21.765  -2.382  1.00  9.70           C  
ATOM    651  N   SER A  83      15.543  22.128  -9.048  1.00 10.24           N  
ATOM    652  CA  SER A  83      14.616  22.628 -10.055  1.00 11.07           C  
ATOM    653  C   SER A  83      15.266  23.504 -11.111  1.00 12.98           C  
ATOM    654  O   SER A  83      14.683  23.740 -12.183  1.00 13.27           O  
ATOM    655  CB  SER A  83      13.468  23.406  -9.378  1.00 11.68           C  
ATOM    656  OG  SER A  83      13.995  24.442  -8.562  1.00 10.48           O  
ATOM    657  N   ASP A  84      16.484  23.988 -10.862  1.00 14.20           N  
ATOM    658  CA  ASP A  84      17.222  24.793 -11.820  1.00 15.32           C  
ATOM    659  C   ASP A  84      18.104  23.929 -12.724  1.00 17.43           C  
ATOM    660  O   ASP A  84      18.928  24.459 -13.482  1.00 17.71           O  
ATOM    661  CB  ASP A  84      18.074  25.838 -11.105  1.00 14.71           C  
ATOM    662  CG  ASP A  84      19.159  25.298 -10.217  1.00 15.82           C  
ATOM    663  OD1 ASP A  84      19.372  24.072 -10.117  1.00 16.69           O  
ATOM    664  OD2 ASP A  84      19.844  26.137  -9.566  1.00 21.20           O  
ATOM    665  N   GLY A  85      17.991  22.611 -12.634  1.00 15.76           N  
ATOM    666  CA  GLY A  85      18.739  21.681 -13.438  1.00 15.60           C  
ATOM    667  C   GLY A  85      20.060  21.228 -12.856  1.00 15.93           C  
ATOM    668  O   GLY A  85      20.676  20.284 -13.381  1.00 17.34           O  
ATOM    669  N   THR A  86      20.522  21.869 -11.796  1.00 15.80           N  
ATOM    670  CA  THR A  86      21.799  21.504 -11.173  1.00 16.15           C  
ATOM    671  C   THR A  86      21.632  20.282 -10.292  1.00 15.58           C  
ATOM    672  O   THR A  86      20.578  20.013  -9.708  1.00 15.85           O  
ATOM    673  CB  THR A  86      22.391  22.688 -10.393  1.00 19.35           C  
ATOM    674  OG1 THR A  86      21.584  22.980  -9.250  1.00 21.48           O  
ATOM    675  CG2 THR A  86      22.441  23.929 -11.286  1.00 17.80           C  
ATOM    676  N   PRO A  87      22.679  19.476 -10.197  1.00 15.28           N  
ATOM    677  CA  PRO A  87      22.699  18.257  -9.439  1.00 14.04           C  
ATOM    678  C   PRO A  87      22.567  18.432  -7.934  1.00 13.21           C  
ATOM    679  O   PRO A  87      23.076  19.389  -7.355  1.00 13.83           O  
ATOM    680  CB  PRO A  87      24.070  17.562  -9.702  1.00 14.91           C  
ATOM    681  CG  PRO A  87      24.683  18.424 -10.760  1.00 16.02           C  
ATOM    682  CD  PRO A  87      23.948  19.734 -10.891  1.00 16.47           C  
ATOM    683  N   VAL A  88      21.891  17.476  -7.295  1.00 12.03           N  
ATOM    684  CA  VAL A  88      21.820  17.461  -5.827  1.00 12.43           C  
ATOM    685  C   VAL A  88      23.047  16.620  -5.425  1.00 11.98           C  
ATOM    686  O   VAL A  88      23.230  15.520  -5.976  1.00 14.42           O  
ATOM    687  CB  VAL A  88      20.559  16.837  -5.250  1.00  9.59           C  
ATOM    688  CG1 VAL A  88      20.649  16.745  -3.722  1.00 10.33           C  
ATOM    689  CG2 VAL A  88      19.311  17.619  -5.646  1.00 12.06           C  
ATOM    690  N   THR A  89      23.925  17.152  -4.593  1.00 11.56           N  
ATOM    691  CA  THR A  89      25.139  16.412  -4.234  1.00 11.43           C  
ATOM    692  C   THR A  89      25.255  16.202  -2.740  1.00 10.97           C  
ATOM    693  O   THR A  89      24.521  16.775  -1.925  1.00 11.35           O  
ATOM    694  CB  THR A  89      26.405  17.164  -4.712  1.00 11.58           C  
ATOM    695  OG1 THR A  89      26.558  18.344  -3.892  1.00 13.10           O  
ATOM    696  CG2 THR A  89      26.332  17.570  -6.170  1.00 10.49           C  
ATOM    697  N   ALA A  90      26.271  15.434  -2.323  1.00 10.54           N  
ATOM    698  CA  ALA A  90      26.534  15.206  -0.905  1.00  9.68           C  
ATOM    699  C   ALA A  90      26.940  16.516  -0.225  1.00  9.37           C  
ATOM    700  O   ALA A  90      26.716  16.715   0.967  1.00  9.81           O  
ATOM    701  CB  ALA A  90      27.614  14.159  -0.724  1.00 10.27           C  
ATOM    702  N   HIS A  91      27.535  17.434  -0.997  1.00 10.48           N  
ATOM    703  CA  HIS A  91      27.934  18.739  -0.493  1.00 10.27           C  
ATOM    704  C   HIS A  91      26.724  19.564  -0.070  1.00 10.16           C  
ATOM    705  O   HIS A  91      26.778  20.316   0.909  1.00 11.38           O  
ATOM    706  CB  HIS A  91      28.761  19.498  -1.543  1.00 11.05           C  
ATOM    707  CG  HIS A  91      29.896  18.636  -2.035  1.00 10.65           C  
ATOM    708  ND1 HIS A  91      30.938  18.252  -1.222  1.00 11.18           N  
ATOM    709  CD2 HIS A  91      30.098  18.063  -3.240  1.00 12.55           C  
ATOM    710  CE1 HIS A  91      31.761  17.485  -1.924  1.00 11.08           C  
ATOM    711  NE2 HIS A  91      31.279  17.353  -3.141  1.00 11.58           N  
ATOM    712  N   ASP A  92      25.603  19.420  -0.783  1.00 10.15           N  
ATOM    713  CA  ASP A  92      24.369  20.110  -0.416  1.00  9.87           C  
ATOM    714  C   ASP A  92      23.934  19.677   0.989  1.00  8.67           C  
ATOM    715  O   ASP A  92      23.534  20.507   1.798  1.00  8.85           O  
ATOM    716  CB  ASP A  92      23.232  19.810  -1.391  1.00  9.44           C  
ATOM    717  CG  ASP A  92      23.398  20.526  -2.714  1.00 12.87           C  
ATOM    718  OD1 ASP A  92      23.715  21.739  -2.715  1.00 15.87           O  
ATOM    719  OD2 ASP A  92      23.209  19.876  -3.770  1.00 14.27           O  
ATOM    720  N   PHE A  93      24.029  18.373   1.253  1.00  8.58           N  
ATOM    721  CA  PHE A  93      23.675  17.817   2.547  1.00  8.45           C  
ATOM    722  C   PHE A  93      24.634  18.258   3.634  1.00  9.07           C  
ATOM    723  O   PHE A  93      24.207  18.566   4.752  1.00  8.66           O  
ATOM    724  CB  PHE A  93      23.560  16.284   2.474  1.00  9.32           C  
ATOM    725  CG  PHE A  93      22.237  15.878   1.852  1.00  8.70           C  
ATOM    726  CD1 PHE A  93      21.115  15.720   2.651  1.00  9.38           C  
ATOM    727  CD2 PHE A  93      22.131  15.679   0.490  1.00  9.95           C  
ATOM    728  CE1 PHE A  93      19.896  15.362   2.098  1.00  9.20           C  
ATOM    729  CE2 PHE A  93      20.917  15.318  -0.078  1.00 10.51           C  
ATOM    730  CZ  PHE A  93      19.801  15.163   0.732  1.00  7.11           C  
ATOM    731  N   VAL A  94      25.943  18.326   3.322  1.00  9.43           N  
ATOM    732  CA  VAL A  94      26.908  18.785   4.325  1.00  9.04           C  
ATOM    733  C   VAL A  94      26.573  20.220   4.729  1.00  6.57           C  
ATOM    734  O   VAL A  94      26.462  20.543   5.909  1.00  8.29           O  
ATOM    735  CB  VAL A  94      28.352  18.698   3.809  1.00  8.78           C  
ATOM    736  CG1 VAL A  94      29.310  19.456   4.715  1.00 11.28           C  
ATOM    737  CG2 VAL A  94      28.771  17.230   3.719  1.00 11.30           C  
ATOM    738  N   TYR A  95      26.397  21.081   3.732  1.00  7.32           N  
ATOM    739  CA  TYR A  95      26.060  22.473   3.999  1.00  7.78           C  
ATOM    740  C   TYR A  95      24.771  22.559   4.817  1.00  8.72           C  
ATOM    741  O   TYR A  95      24.714  23.230   5.851  1.00  9.00           O  
ATOM    742  CB  TYR A  95      25.865  23.244   2.692  1.00  9.10           C  
ATOM    743  CG  TYR A  95      25.225  24.598   2.904  1.00 11.58           C  
ATOM    744  CD1 TYR A  95      25.942  25.668   3.422  1.00 12.55           C  
ATOM    745  CD2 TYR A  95      23.878  24.791   2.605  1.00 13.67           C  
ATOM    746  CE1 TYR A  95      25.350  26.902   3.611  1.00 15.60           C  
ATOM    747  CE2 TYR A  95      23.275  26.017   2.808  1.00 14.95           C  
ATOM    748  CZ  TYR A  95      24.012  27.072   3.303  1.00 16.89           C  
ATOM    749  OH  TYR A  95      23.406  28.293   3.496  1.00 17.97           O  
ATOM    750  N   SER A  96      23.740  21.877   4.320  1.00  8.20           N  
ATOM    751  CA  SER A  96      22.432  21.907   4.967  1.00  7.71           C  
ATOM    752  C   SER A  96      22.434  21.444   6.399  1.00  6.75           C  
ATOM    753  O   SER A  96      21.859  22.134   7.264  1.00  7.05           O  
ATOM    754  CB  SER A  96      21.441  21.089   4.114  1.00  6.97           C  
ATOM    755  OG  SER A  96      21.376  21.643   2.818  1.00  8.08           O  
ATOM    756  N   TRP A  97      23.066  20.307   6.720  1.00  7.30           N  
ATOM    757  CA  TRP A  97      23.065  19.835   8.114  1.00  7.23           C  
ATOM    758  C   TRP A  97      23.905  20.754   8.986  1.00  8.51           C  
ATOM    759  O   TRP A  97      23.588  20.952  10.171  1.00  8.09           O  
ATOM    760  CB  TRP A  97      23.417  18.370   8.236  1.00  7.90           C  
ATOM    761  CG  TRP A  97      22.400  17.412   7.669  1.00  7.61           C  
ATOM    762  CD1 TRP A  97      21.444  17.661   6.721  1.00  9.21           C  
ATOM    763  CD2 TRP A  97      22.315  16.010   7.961  1.00  7.50           C  
ATOM    764  NE1 TRP A  97      20.753  16.511   6.429  1.00  8.29           N  
ATOM    765  CE2 TRP A  97      21.270  15.482   7.171  1.00  7.22           C  
ATOM    766  CE3 TRP A  97      23.007  15.151   8.824  1.00  7.20           C  
ATOM    767  CZ2 TRP A  97      20.914  14.132   7.223  1.00  7.71           C  
ATOM    768  CZ3 TRP A  97      22.648  13.815   8.874  1.00  6.98           C  
ATOM    769  CH2 TRP A  97      21.611  13.318   8.075  1.00  6.96           C  
ATOM    770  N   GLN A  98      24.948  21.383   8.421  1.00  8.88           N  
ATOM    771  CA  GLN A  98      25.730  22.346   9.194  1.00  9.48           C  
ATOM    772  C   GLN A  98      24.883  23.575   9.533  1.00  8.81           C  
ATOM    773  O   GLN A  98      24.919  24.076  10.660  1.00  9.96           O  
ATOM    774  CB  GLN A  98      26.969  22.781   8.407  1.00 10.15           C  
ATOM    775  CG  GLN A  98      28.047  21.707   8.359  1.00 11.95           C  
ATOM    776  CD  GLN A  98      29.178  22.063   7.406  1.00 14.26           C  
ATOM    777  OE1 GLN A  98      29.103  23.034   6.660  1.00 13.85           O  
ATOM    778  NE2 GLN A  98      30.227  21.244   7.426  1.00 13.36           N  
ATOM    779  N   ARG A  99      24.099  24.054   8.567  1.00  8.42           N  
ATOM    780  CA  ARG A  99      23.224  25.212   8.775  1.00  9.79           C  
ATOM    781  C   ARG A  99      22.165  24.904   9.831  1.00  9.53           C  
ATOM    782  O   ARG A  99      21.863  25.735  10.685  1.00  9.46           O  
ATOM    783  CB  ARG A  99      22.575  25.649   7.473  1.00  9.60           C  
ATOM    784  CG  ARG A  99      21.636  26.847   7.594  1.00  8.99           C  
ATOM    785  CD  ARG A  99      21.184  27.291   6.211  1.00  9.42           C  
ATOM    786  NE  ARG A  99      20.375  28.496   6.235  1.00 10.45           N  
ATOM    787  CZ  ARG A  99      19.048  28.551   6.161  1.00 10.71           C  
ATOM    788  NH1 ARG A  99      18.351  27.428   6.046  1.00  8.09           N  
ATOM    789  NH2 ARG A  99      18.431  29.729   6.184  1.00  9.60           N  
ATOM    790  N   LEU A 100      21.646  23.671   9.806  1.00  8.97           N  
ATOM    791  CA  LEU A 100      20.670  23.246  10.807  1.00  8.97           C  
ATOM    792  C   LEU A 100      21.269  23.297  12.210  1.00  8.73           C  
ATOM    793  O   LEU A 100      20.648  23.762  13.168  1.00 10.27           O  
ATOM    794  CB  LEU A 100      20.191  21.821  10.501  1.00  7.46           C  
ATOM    795  CG  LEU A 100      19.223  21.209  11.513  1.00  9.59           C  
ATOM    796  CD1 LEU A 100      17.971  22.072  11.644  1.00  9.20           C  
ATOM    797  CD2 LEU A 100      18.871  19.777  11.119  1.00  9.72           C  
ATOM    798  N   ALA A 101      22.501  22.823  12.353  1.00  9.51           N  
ATOM    799  CA  ALA A 101      23.221  22.784  13.608  1.00 10.42           C  
ATOM    800  C   ALA A 101      23.680  24.145  14.126  1.00 10.73           C  
ATOM    801  O   ALA A 101      23.804  24.348  15.335  1.00 10.83           O  
ATOM    802  CB  ALA A 101      24.482  21.911  13.401  1.00  9.89           C  
ATOM    803  N   ASP A 102      23.953  25.069  13.216  1.00 11.02           N  
ATOM    804  CA  ASP A 102      24.449  26.395  13.561  1.00 11.70           C  
ATOM    805  C   ASP A 102      23.465  27.179  14.405  1.00 11.64           C  
ATOM    806  O   ASP A 102      22.362  27.506  13.960  1.00 10.56           O  
ATOM    807  CB  ASP A 102      24.714  27.165  12.262  1.00 12.85           C  
ATOM    808  CG  ASP A 102      25.458  28.467  12.429  1.00 18.45           C  
ATOM    809  OD1 ASP A 102      25.484  29.069  13.522  1.00 17.28           O  
ATOM    810  OD2 ASP A 102      26.036  28.922  11.409  1.00 24.69           O  
ATOM    811  N   PRO A 103      23.895  27.597  15.587  1.00 13.31           N  
ATOM    812  CA  PRO A 103      23.120  28.398  16.512  1.00 13.42           C  
ATOM    813  C   PRO A 103      22.570  29.660  15.873  1.00 13.08           C  
ATOM    814  O   PRO A 103      21.456  30.114  16.182  1.00 14.18           O  
ATOM    815  CB  PRO A 103      24.040  28.761  17.694  1.00 14.34           C  
ATOM    816  CG  PRO A 103      25.205  27.843  17.514  1.00 15.37           C  
ATOM    817  CD  PRO A 103      25.224  27.276  16.117  1.00 13.73           C  
ATOM    818  N   ASN A 104      23.291  30.257  14.929  1.00 12.06           N  
ATOM    819  CA  ASN A 104      22.843  31.448  14.227  1.00 13.63           C  
ATOM    820  C   ASN A 104      21.631  31.216  13.353  1.00 13.64           C  
ATOM    821  O   ASN A 104      20.865  32.162  13.072  1.00 12.40           O  
ATOM    822  CB  ASN A 104      24.034  32.034  13.443  1.00 23.21           C  
ATOM    823  CG  ASN A 104      25.070  32.508  14.474  1.00 35.40           C  
ATOM    824  OD1 ASN A 104      24.931  33.599  15.022  1.00 38.67           O  
ATOM    825  ND2 ASN A 104      26.044  31.657  14.763  1.00 40.67           N  
ATOM    826  N   THR A 105      21.364  29.970  12.943  1.00 11.14           N  
ATOM    827  CA  THR A 105      20.156  29.673  12.161  1.00  9.97           C  
ATOM    828  C   THR A 105      18.936  29.655  13.079  1.00  9.60           C  
ATOM    829  O   THR A 105      17.793  29.824  12.656  1.00  9.95           O  
ATOM    830  CB  THR A 105      20.286  28.320  11.446  1.00 10.24           C  
ATOM    831  OG1 THR A 105      21.541  28.306  10.748  1.00 10.46           O  
ATOM    832  CG2 THR A 105      19.146  28.101  10.469  1.00  7.85           C  
ATOM    833  N   ALA A 106      19.171  29.397  14.368  1.00  8.63           N  
ATOM    834  CA  ALA A 106      18.135  29.367  15.376  1.00 11.31           C  
ATOM    835  C   ALA A 106      16.976  28.465  14.978  1.00 11.93           C  
ATOM    836  O   ALA A 106      15.801  28.816  15.154  1.00 11.26           O  
ATOM    837  CB  ALA A 106      17.637  30.791  15.638  1.00 15.11           C  
ATOM    838  N   SER A 107      17.299  27.277  14.450  1.00 10.52           N  
ATOM    839  CA  SER A 107      16.239  26.360  14.054  1.00  8.59           C  
ATOM    840  C   SER A 107      15.580  25.748  15.276  1.00  8.10           C  
ATOM    841  O   SER A 107      16.229  25.285  16.222  1.00  7.49           O  
ATOM    842  CB  SER A 107      16.839  25.211  13.215  1.00  9.22           C  
ATOM    843  OG  SER A 107      15.808  24.236  12.964  1.00  7.18           O  
ATOM    844  N   PRO A 108      14.259  25.613  15.220  1.00  7.89           N  
ATOM    845  CA  PRO A 108      13.483  24.933  16.243  1.00  8.26           C  
ATOM    846  C   PRO A 108      13.807  23.435  16.241  1.00  7.59           C  
ATOM    847  O   PRO A 108      13.534  22.716  17.201  1.00  7.82           O  
ATOM    848  CB  PRO A 108      11.996  25.145  15.895  1.00  8.07           C  
ATOM    849  CG  PRO A 108      12.073  25.441  14.414  1.00  7.48           C  
ATOM    850  CD  PRO A 108      13.422  26.080  14.117  1.00  7.54           C  
ATOM    851  N   TYR A 109      14.389  22.947  15.133  1.00  7.19           N  
ATOM    852  CA  TYR A 109      14.786  21.563  15.007  1.00  7.68           C  
ATOM    853  C   TYR A 109      16.292  21.349  15.033  1.00  7.47           C  
ATOM    854  O   TYR A 109      16.787  20.303  14.604  1.00  7.85           O  
ATOM    855  CB  TYR A 109      14.186  20.931  13.751  1.00  7.09           C  
ATOM    856  CG  TYR A 109      12.948  20.115  14.051  1.00  7.88           C  
ATOM    857  CD1 TYR A 109      13.054  18.801  14.492  1.00  8.56           C  
ATOM    858  CD2 TYR A 109      11.682  20.656  13.878  1.00  7.37           C  
ATOM    859  CE1 TYR A 109      11.920  18.049  14.765  1.00  8.79           C  
ATOM    860  CE2 TYR A 109      10.543  19.904  14.134  1.00  8.24           C  
ATOM    861  CZ  TYR A 109      10.674  18.600  14.581  1.00  7.40           C  
ATOM    862  OH  TYR A 109       9.535  17.859  14.807  1.00  6.62           O  
ATOM    863  N   ALA A 110      17.033  22.303  15.616  1.00  7.75           N  
ATOM    864  CA  ALA A 110      18.480  22.128  15.768  1.00  9.10           C  
ATOM    865  C   ALA A 110      18.777  20.835  16.515  1.00  8.16           C  
ATOM    866  O   ALA A 110      19.697  20.079  16.171  1.00  9.73           O  
ATOM    867  CB  ALA A 110      19.064  23.307  16.557  1.00  8.16           C  
ATOM    868  N   SER A 111      17.979  20.520  17.541  1.00  8.59           N  
ATOM    869  CA  SER A 111      18.143  19.317  18.333  1.00  8.20           C  
ATOM    870  C   SER A 111      17.876  18.022  17.598  1.00  7.45           C  
ATOM    871  O   SER A 111      18.206  16.943  18.130  1.00  8.43           O  
ATOM    872  CB  SER A 111      17.257  19.377  19.596  1.00  9.97           C  
ATOM    873  OG  SER A 111      17.751  20.375  20.479  1.00  9.19           O  
ATOM    874  N   TYR A 112      17.349  18.039  16.383  1.00  7.25           N  
ATOM    875  CA  TYR A 112      17.128  16.825  15.601  1.00  7.72           C  
ATOM    876  C   TYR A 112      18.470  16.113  15.385  1.00  9.09           C  
ATOM    877  O   TYR A 112      18.521  14.881  15.354  1.00  8.05           O  
ATOM    878  CB  TYR A 112      16.456  17.126  14.269  1.00  7.14           C  
ATOM    879  CG  TYR A 112      15.668  15.957  13.710  1.00  7.86           C  
ATOM    880  CD1 TYR A 112      14.541  15.495  14.392  1.00  7.60           C  
ATOM    881  CD2 TYR A 112      16.025  15.328  12.529  1.00  6.05           C  
ATOM    882  CE1 TYR A 112      13.800  14.436  13.904  1.00  7.52           C  
ATOM    883  CE2 TYR A 112      15.286  14.256  12.032  1.00  6.34           C  
ATOM    884  CZ  TYR A 112      14.173  13.821  12.725  1.00  6.02           C  
ATOM    885  OH  TYR A 112      13.400  12.776  12.252  1.00  5.90           O  
ATOM    886  N   LEU A 113      19.563  16.880  15.284  1.00  9.15           N  
ATOM    887  CA  LEU A 113      20.903  16.320  15.123  1.00  8.55           C  
ATOM    888  C   LEU A 113      21.404  15.714  16.425  1.00  8.70           C  
ATOM    889  O   LEU A 113      22.250  14.809  16.396  1.00 10.58           O  
ATOM    890  CB  LEU A 113      21.841  17.374  14.533  1.00 10.28           C  
ATOM    891  CG  LEU A 113      21.454  17.892  13.142  1.00  9.88           C  
ATOM    892  CD1 LEU A 113      22.304  19.097  12.752  1.00  9.77           C  
ATOM    893  CD2 LEU A 113      21.571  16.805  12.080  1.00 13.47           C  
ATOM    894  N   GLN A 114      20.877  16.132  17.576  1.00  8.23           N  
ATOM    895  CA  GLN A 114      21.193  15.540  18.863  1.00  9.21           C  
ATOM    896  C   GLN A 114      20.418  14.214  19.008  1.00  9.86           C  
ATOM    897  O   GLN A 114      20.925  13.233  19.551  1.00 11.75           O  
ATOM    898  CB  GLN A 114      20.839  16.431  20.048  1.00  9.62           C  
ATOM    899  CG  GLN A 114      21.572  17.750  20.130  1.00 16.56           C  
ATOM    900  CD  GLN A 114      21.152  18.627  21.292  1.00 20.56           C  
ATOM    901  OE1 GLN A 114      19.993  19.049  21.420  1.00 15.27           O  
ATOM    902  NE2 GLN A 114      22.113  18.945  22.165  1.00 16.93           N  
ATOM    903  N   TYR A 115      19.191  14.175  18.482  1.00  9.45           N  
ATOM    904  CA  TYR A 115      18.351  12.979  18.528  1.00  9.42           C  
ATOM    905  C   TYR A 115      18.997  11.830  17.748  1.00 10.91           C  
ATOM    906  O   TYR A 115      18.882  10.662  18.132  1.00 10.37           O  
ATOM    907  CB  TYR A 115      16.931  13.214  18.006  1.00  9.66           C  
ATOM    908  CG  TYR A 115      16.160  14.369  18.605  1.00  9.12           C  
ATOM    909  CD1 TYR A 115      16.541  14.966  19.796  1.00  9.40           C  
ATOM    910  CD2 TYR A 115      15.004  14.851  17.988  1.00  9.16           C  
ATOM    911  CE1 TYR A 115      15.846  16.026  20.335  1.00  9.99           C  
ATOM    912  CE2 TYR A 115      14.286  15.899  18.527  1.00  8.91           C  
ATOM    913  CZ  TYR A 115      14.711  16.492  19.697  1.00  9.21           C  
ATOM    914  OH  TYR A 115      14.014  17.544  20.257  1.00  8.54           O  
ATOM    915  N   GLY A 116      19.678  12.181  16.652  1.00 10.08           N  
ATOM    916  CA  GLY A 116      20.382  11.205  15.833  1.00 10.28           C  
ATOM    917  C   GLY A 116      21.804  10.997  16.352  1.00 11.41           C  
ATOM    918  O   GLY A 116      22.493  10.057  15.929  1.00 12.21           O  
ATOM    919  N   HIS A 117      22.253  11.857  17.255  1.00 10.15           N  
ATOM    920  CA  HIS A 117      23.565  11.801  17.851  1.00 11.07           C  
ATOM    921  C   HIS A 117      24.697  12.013  16.869  1.00 10.91           C  
ATOM    922  O   HIS A 117      25.732  11.329  16.960  1.00 13.24           O  
ATOM    923  CB  HIS A 117      23.794  10.462  18.615  1.00 11.76           C  
ATOM    924  CG  HIS A 117      22.884  10.453  19.811  1.00 16.18           C  
ATOM    925  ND1 HIS A 117      21.650   9.846  19.786  1.00 20.68           N  
ATOM    926  CD2 HIS A 117      23.000  11.062  21.009  1.00 16.89           C  
ATOM    927  CE1 HIS A 117      21.056  10.057  20.952  1.00 18.34           C  
ATOM    928  NE2 HIS A 117      21.856  10.781  21.713  1.00 18.41           N  
ATOM    929  N   ILE A 118      24.527  12.945  15.940  1.00 11.10           N  
ATOM    930  CA  ILE A 118      25.614  13.231  14.988  1.00 10.42           C  
ATOM    931  C   ILE A 118      26.786  13.765  15.821  1.00 10.71           C  
ATOM    932  O   ILE A 118      26.602  14.529  16.777  1.00 11.49           O  
ATOM    933  CB  ILE A 118      25.204  14.191  13.883  1.00 10.79           C  
ATOM    934  CG1 ILE A 118      24.208  13.526  12.913  1.00 12.06           C  
ATOM    935  CG2 ILE A 118      26.407  14.666  13.066  1.00 11.23           C  
ATOM    936  CD1 ILE A 118      22.794  13.456  13.432  1.00 17.68           C  
ATOM    937  N   ALA A 119      27.988  13.302  15.498  1.00 10.85           N  
ATOM    938  CA  ALA A 119      29.175  13.703  16.239  1.00 11.56           C  
ATOM    939  C   ALA A 119      29.312  15.216  16.331  1.00 11.49           C  
ATOM    940  O   ALA A 119      29.090  15.963  15.376  1.00 10.98           O  
ATOM    941  CB  ALA A 119      30.406  13.092  15.556  1.00 13.33           C  
ATOM    942  N   ASN A 120      29.684  15.691  17.517  1.00 12.62           N  
ATOM    943  CA  ASN A 120      29.940  17.063  17.860  1.00 13.67           C  
ATOM    944  C   ASN A 120      28.754  18.007  17.919  1.00 14.15           C  
ATOM    945  O   ASN A 120      28.968  19.230  18.088  1.00 15.57           O  
ATOM    946  CB  ASN A 120      30.969  17.683  16.874  1.00 15.94           C  
ATOM    947  CG  ASN A 120      32.344  17.053  17.050  1.00 19.41           C  
ATOM    948  OD1 ASN A 120      32.738  16.749  18.176  1.00 20.87           O  
ATOM    949  ND2 ASN A 120      33.030  16.851  15.934  1.00 19.84           N  
ATOM    950  N   ILE A 121      27.528  17.515  17.833  1.00 13.66           N  
ATOM    951  CA  ILE A 121      26.357  18.383  17.839  1.00 13.85           C  
ATOM    952  C   ILE A 121      26.174  19.206  19.094  1.00 14.12           C  
ATOM    953  O   ILE A 121      25.830  20.403  18.979  1.00 13.21           O  
ATOM    954  CB  ILE A 121      25.082  17.575  17.492  1.00 13.22           C  
ATOM    955  CG1 ILE A 121      23.890  18.513  17.310  1.00 10.21           C  
ATOM    956  CG2 ILE A 121      24.801  16.504  18.530  1.00  8.71           C  
ATOM    957  CD1 ILE A 121      24.059  19.541  16.211  1.00 10.47           C  
ATOM    958  N   ASP A 122      26.405  18.656  20.280  1.00 15.28           N  
ATOM    959  CA  ASP A 122      26.232  19.410  21.526  1.00 17.40           C  
ATOM    960  C   ASP A 122      27.132  20.637  21.582  1.00 18.13           C  
ATOM    961  O   ASP A 122      26.672  21.739  21.897  1.00 18.50           O  
ATOM    962  CB  ASP A 122      26.471  18.536  22.755  1.00 19.53           C  
ATOM    963  CG  ASP A 122      25.491  17.396  22.907  1.00 25.85           C  
ATOM    964  OD1 ASP A 122      24.580  17.258  22.057  1.00 27.33           O  
ATOM    965  OD2 ASP A 122      25.618  16.616  23.878  1.00 25.89           O  
ATOM    966  N   ASP A 123      28.411  20.474  21.262  1.00 19.01           N  
ATOM    967  CA  ASP A 123      29.357  21.582  21.261  1.00 19.88           C  
ATOM    968  C   ASP A 123      29.001  22.651  20.240  1.00 18.74           C  
ATOM    969  O   ASP A 123      29.147  23.844  20.516  1.00 18.70           O  
ATOM    970  CB  ASP A 123      30.777  21.067  21.000  1.00 27.09           C  
ATOM    971  CG  ASP A 123      31.447  20.580  22.273  1.00 34.17           C  
ATOM    972  OD1 ASP A 123      30.782  20.539  23.333  1.00 35.34           O  
ATOM    973  OD2 ASP A 123      32.652  20.247  22.206  1.00 39.82           O  
ATOM    974  N   ILE A 124      28.533  22.239  19.062  1.00 17.94           N  
ATOM    975  CA  ILE A 124      28.138  23.187  18.023  1.00 18.18           C  
ATOM    976  C   ILE A 124      26.914  23.982  18.472  1.00 18.97           C  
ATOM    977  O   ILE A 124      26.885  25.212  18.360  1.00 18.45           O  
ATOM    978  CB  ILE A 124      27.846  22.488  16.686  1.00 17.94           C  
ATOM    979  CG1 ILE A 124      29.128  21.824  16.155  1.00 14.29           C  
ATOM    980  CG2 ILE A 124      27.277  23.469  15.666  1.00 14.47           C  
ATOM    981  CD1 ILE A 124      28.855  20.740  15.134  1.00 14.31           C  
ATOM    982  N   ILE A 125      25.916  23.287  19.021  1.00 19.14           N  
ATOM    983  CA  ILE A 125      24.710  23.956  19.509  1.00 20.18           C  
ATOM    984  C   ILE A 125      25.050  24.955  20.610  1.00 23.02           C  
ATOM    985  O   ILE A 125      24.498  26.064  20.655  1.00 23.57           O  
ATOM    986  CB  ILE A 125      23.651  22.939  19.973  1.00 17.33           C  
ATOM    987  CG1 ILE A 125      23.064  22.205  18.755  1.00 16.76           C  
ATOM    988  CG2 ILE A 125      22.541  23.627  20.757  1.00 19.23           C  
ATOM    989  CD1 ILE A 125      22.038  21.146  19.065  1.00 13.31           C  
ATOM    990  N   ALA A 126      25.987  24.619  21.487  1.00 23.56           N  
ATOM    991  CA  ALA A 126      26.422  25.466  22.579  1.00 25.70           C  
ATOM    992  C   ALA A 126      27.387  26.569  22.183  1.00 27.37           C  
ATOM    993  O   ALA A 126      27.823  27.361  23.040  1.00 29.86           O  
ATOM    994  CB  ALA A 126      27.056  24.571  23.655  1.00 23.90           C  
ATOM    995  N   GLY A 127      27.784  26.673  20.925  1.00 27.13           N  
ATOM    996  CA  GLY A 127      28.687  27.683  20.428  1.00 28.37           C  
ATOM    997  C   GLY A 127      30.146  27.418  20.756  1.00 30.22           C  
ATOM    998  O   GLY A 127      31.002  28.303  20.609  1.00 30.37           O  
ATOM    999  N   LYS A 128      30.454  26.200  21.185  1.00 30.71           N  
ATOM   1000  CA  LYS A 128      31.808  25.812  21.559  1.00 30.88           C  
ATOM   1001  C   LYS A 128      32.617  25.350  20.363  1.00 30.42           C  
ATOM   1002  O   LYS A 128      33.844  25.509  20.325  1.00 31.51           O  
ATOM   1003  CB  LYS A 128      31.744  24.740  22.657  1.00 33.83           C  
ATOM   1004  CG  LYS A 128      31.136  25.283  23.950  1.00 38.49           C  
ATOM   1005  CD  LYS A 128      30.514  24.175  24.777  1.00 48.68           C  
ATOM   1006  CE  LYS A 128      29.706  24.727  25.943  1.00 54.20           C  
ATOM   1007  NZ  LYS A 128      28.829  23.680  26.551  1.00 59.62           N  
ATOM   1008  N   LYS A 129      31.945  24.774  19.371  1.00 27.77           N  
ATOM   1009  CA  LYS A 129      32.584  24.320  18.143  1.00 24.88           C  
ATOM   1010  C   LYS A 129      31.813  24.913  16.957  1.00 22.73           C  
ATOM   1011  O   LYS A 129      30.603  25.120  17.034  1.00 22.16           O  
ATOM   1012  CB  LYS A 129      32.600  22.802  18.001  1.00 25.93           C  
ATOM   1013  CG  LYS A 129      33.521  22.068  18.948  1.00 26.81           C  
ATOM   1014  CD  LYS A 129      34.054  20.797  18.313  1.00 35.95           C  
ATOM   1015  CE  LYS A 129      34.564  19.827  19.370  1.00 38.45           C  
ATOM   1016  NZ  LYS A 129      33.427  19.120  20.035  1.00 41.04           N  
ATOM   1017  N   PRO A 130      32.525  25.196  15.894  1.00 20.68           N  
ATOM   1018  CA  PRO A 130      31.945  25.731  14.670  1.00 19.78           C  
ATOM   1019  C   PRO A 130      31.065  24.665  14.030  1.00 18.69           C  
ATOM   1020  O   PRO A 130      31.335  23.462  14.203  1.00 17.39           O  
ATOM   1021  CB  PRO A 130      33.114  26.116  13.753  1.00 20.41           C  
ATOM   1022  CG  PRO A 130      34.240  25.281  14.316  1.00 21.57           C  
ATOM   1023  CD  PRO A 130      33.959  24.953  15.767  1.00 20.35           C  
ATOM   1024  N   ALA A 131      30.069  25.068  13.252  1.00 17.11           N  
ATOM   1025  CA  ALA A 131      29.154  24.144  12.585  1.00 15.91           C  
ATOM   1026  C   ALA A 131      29.854  23.210  11.623  1.00 16.38           C  
ATOM   1027  O   ALA A 131      29.436  22.065  11.393  1.00 14.20           O  
ATOM   1028  CB  ALA A 131      28.052  24.930  11.871  1.00 15.57           C  
ATOM   1029  N   THR A 132      30.998  23.612  11.075  1.00 16.42           N  
ATOM   1030  CA  THR A 132      31.816  22.812  10.184  1.00 16.25           C  
ATOM   1031  C   THR A 132      32.471  21.634  10.883  1.00 15.22           C  
ATOM   1032  O   THR A 132      33.070  20.765  10.235  1.00 16.95           O  
ATOM   1033  CB  THR A 132      32.888  23.688   9.490  1.00 19.04           C  
ATOM   1034  OG1 THR A 132      33.562  24.482  10.473  1.00 20.20           O  
ATOM   1035  CG2 THR A 132      32.215  24.612   8.479  1.00 17.40           C  
ATOM   1036  N   ASP A 133      32.358  21.520  12.200  1.00 14.58           N  
ATOM   1037  CA  ASP A 133      32.854  20.405  12.968  1.00 14.25           C  
ATOM   1038  C   ASP A 133      31.845  19.257  13.049  1.00 14.31           C  
ATOM   1039  O   ASP A 133      32.157  18.181  13.564  1.00 15.20           O  
ATOM   1040  CB  ASP A 133      33.180  20.857  14.403  1.00 15.83           C  
ATOM   1041  CG  ASP A 133      34.671  21.146  14.515  1.00 17.64           C  
ATOM   1042  OD1 ASP A 133      35.231  21.663  13.531  1.00 15.77           O  
ATOM   1043  OD2 ASP A 133      35.209  20.801  15.579  1.00 25.04           O  
ATOM   1044  N   LEU A 134      30.626  19.476  12.557  1.00 13.45           N  
ATOM   1045  CA  LEU A 134      29.595  18.440  12.610  1.00 13.09           C  
ATOM   1046  C   LEU A 134      30.060  17.151  11.961  1.00 11.91           C  
ATOM   1047  O   LEU A 134      30.708  17.182  10.897  1.00 11.43           O  
ATOM   1048  CB  LEU A 134      28.325  18.956  11.914  1.00 11.48           C  
ATOM   1049  CG  LEU A 134      27.095  18.045  12.074  1.00 14.18           C  
ATOM   1050  CD1 LEU A 134      26.544  18.128  13.487  1.00 10.92           C  
ATOM   1051  CD2 LEU A 134      26.059  18.393  11.014  1.00 13.15           C  
ATOM   1052  N   GLY A 135      29.710  15.999  12.527  1.00 11.47           N  
ATOM   1053  CA  GLY A 135      30.105  14.707  12.015  1.00 10.45           C  
ATOM   1054  C   GLY A 135      29.489  14.270  10.715  1.00 10.60           C  
ATOM   1055  O   GLY A 135      28.892  13.174  10.636  1.00 11.90           O  
ATOM   1056  N   VAL A 136      29.578  15.055   9.655  1.00  9.63           N  
ATOM   1057  CA  VAL A 136      29.058  14.748   8.348  1.00 10.35           C  
ATOM   1058  C   VAL A 136      30.115  15.111   7.294  1.00 10.57           C  
ATOM   1059  O   VAL A 136      30.852  16.086   7.481  1.00 10.19           O  
ATOM   1060  CB  VAL A 136      27.746  15.469   7.976  1.00 14.00           C  
ATOM   1061  CG1 VAL A 136      26.586  15.018   8.859  1.00 12.16           C  
ATOM   1062  CG2 VAL A 136      27.897  16.984   8.030  1.00 12.38           C  
ATOM   1063  N   LYS A 137      30.154  14.341   6.214  1.00  9.93           N  
ATOM   1064  CA  LYS A 137      31.104  14.664   5.156  1.00 11.51           C  
ATOM   1065  C   LYS A 137      30.676  14.070   3.819  1.00 10.68           C  
ATOM   1066  O   LYS A 137      29.994  13.048   3.760  1.00 11.36           O  
ATOM   1067  CB  LYS A 137      32.509  14.190   5.514  1.00 15.44           C  
ATOM   1068  CG  LYS A 137      32.730  12.697   5.447  1.00 16.05           C  
ATOM   1069  CD  LYS A 137      34.167  12.327   5.798  1.00 19.44           C  
ATOM   1070  CE  LYS A 137      34.464  12.596   7.260  1.00 21.19           C  
ATOM   1071  NZ  LYS A 137      35.900  12.417   7.590  1.00 29.73           N  
ATOM   1072  N   ALA A 138      31.075  14.759   2.759  1.00  9.85           N  
ATOM   1073  CA  ALA A 138      30.834  14.290   1.405  1.00  9.16           C  
ATOM   1074  C   ALA A 138      32.108  13.520   1.001  1.00 11.41           C  
ATOM   1075  O   ALA A 138      33.177  14.137   0.910  1.00 11.55           O  
ATOM   1076  CB  ALA A 138      30.569  15.418   0.445  1.00  8.39           C  
ATOM   1077  N   LEU A 139      31.985  12.212   0.811  1.00  9.90           N  
ATOM   1078  CA  LEU A 139      33.166  11.420   0.392  1.00 11.15           C  
ATOM   1079  C   LEU A 139      33.436  11.680  -1.088  1.00 12.94           C  
ATOM   1080  O   LEU A 139      34.566  11.593  -1.594  1.00 13.64           O  
ATOM   1081  CB  LEU A 139      32.971   9.953   0.716  1.00 10.79           C  
ATOM   1082  CG  LEU A 139      32.694   9.603   2.185  1.00 12.68           C  
ATOM   1083  CD1 LEU A 139      32.529   8.101   2.361  1.00 12.76           C  
ATOM   1084  CD2 LEU A 139      33.799  10.123   3.097  1.00 13.23           C  
ATOM   1085  N   ASP A 140      32.390  12.028  -1.810  1.00 11.42           N  
ATOM   1086  CA  ASP A 140      32.421  12.429  -3.206  1.00 11.59           C  
ATOM   1087  C   ASP A 140      31.092  13.143  -3.482  1.00 12.34           C  
ATOM   1088  O   ASP A 140      30.281  13.279  -2.541  1.00 11.60           O  
ATOM   1089  CB  ASP A 140      32.755  11.321  -4.161  1.00 12.65           C  
ATOM   1090  CG  ASP A 140      31.798  10.165  -4.252  1.00 20.70           C  
ATOM   1091  OD1 ASP A 140      30.575  10.383  -4.135  1.00 15.83           O  
ATOM   1092  OD2 ASP A 140      32.246   9.011  -4.468  1.00 22.88           O  
ATOM   1093  N   ASP A 141      30.831  13.574  -4.701  1.00 11.30           N  
ATOM   1094  CA  ASP A 141      29.578  14.270  -4.997  1.00 11.84           C  
ATOM   1095  C   ASP A 141      28.337  13.426  -4.733  1.00 13.02           C  
ATOM   1096  O   ASP A 141      27.249  13.988  -4.512  1.00 12.11           O  
ATOM   1097  CB  ASP A 141      29.550  14.758  -6.444  1.00 14.73           C  
ATOM   1098  CG  ASP A 141      30.318  16.019  -6.739  1.00 16.21           C  
ATOM   1099  OD1 ASP A 141      30.861  16.661  -5.822  1.00 16.56           O  
ATOM   1100  OD2 ASP A 141      30.411  16.401  -7.942  1.00 22.62           O  
ATOM   1101  N   HIS A 142      28.424  12.100  -4.805  1.00 11.53           N  
ATOM   1102  CA  HIS A 142      27.273  11.239  -4.606  1.00 12.35           C  
ATOM   1103  C   HIS A 142      27.330  10.364  -3.379  1.00 11.79           C  
ATOM   1104  O   HIS A 142      26.612   9.352  -3.300  1.00 12.63           O  
ATOM   1105  CB  HIS A 142      27.118  10.317  -5.849  1.00 16.24           C  
ATOM   1106  CG  HIS A 142      27.042  11.151  -7.095  1.00 25.36           C  
ATOM   1107  ND1 HIS A 142      26.067  12.121  -7.246  1.00 28.54           N  
ATOM   1108  CD2 HIS A 142      27.826  11.208  -8.190  1.00 26.39           C  
ATOM   1109  CE1 HIS A 142      26.245  12.730  -8.405  1.00 29.52           C  
ATOM   1110  NE2 HIS A 142      27.300  12.190  -8.999  1.00 30.05           N  
ATOM   1111  N   THR A 143      28.190  10.672  -2.411  1.00 10.41           N  
ATOM   1112  CA  THR A 143      28.304   9.840  -1.216  1.00 10.59           C  
ATOM   1113  C   THR A 143      28.360  10.693   0.042  1.00 12.52           C  
ATOM   1114  O   THR A 143      29.277  11.507   0.234  1.00 11.46           O  
ATOM   1115  CB  THR A 143      29.527   8.906  -1.277  1.00 10.05           C  
ATOM   1116  OG1 THR A 143      29.569   8.275  -2.572  1.00 12.74           O  
ATOM   1117  CG2 THR A 143      29.432   7.838  -0.190  1.00 11.95           C  
ATOM   1118  N   PHE A 144      27.330  10.550   0.873  1.00  9.79           N  
ATOM   1119  CA  PHE A 144      27.222  11.316   2.117  1.00 10.17           C  
ATOM   1120  C   PHE A 144      27.433  10.385   3.306  1.00 10.97           C  
ATOM   1121  O   PHE A 144      26.725   9.391   3.473  1.00 11.65           O  
ATOM   1122  CB  PHE A 144      25.863  12.009   2.169  1.00  9.58           C  
ATOM   1123  CG  PHE A 144      25.609  12.914   3.334  1.00  8.95           C  
ATOM   1124  CD1 PHE A 144      26.344  14.072   3.522  1.00  9.26           C  
ATOM   1125  CD2 PHE A 144      24.607  12.609   4.244  1.00  7.34           C  
ATOM   1126  CE1 PHE A 144      26.101  14.901   4.601  1.00  9.41           C  
ATOM   1127  CE2 PHE A 144      24.348  13.436   5.318  1.00  9.14           C  
ATOM   1128  CZ  PHE A 144      25.098  14.588   5.504  1.00  9.98           C  
ATOM   1129  N   GLU A 145      28.432  10.699   4.130  1.00 10.14           N  
ATOM   1130  CA  GLU A 145      28.761   9.877   5.280  1.00 10.76           C  
ATOM   1131  C   GLU A 145      28.473  10.594   6.591  1.00 10.52           C  
ATOM   1132  O   GLU A 145      28.918  11.725   6.813  1.00 11.62           O  
ATOM   1133  CB  GLU A 145      30.246   9.472   5.251  1.00 10.63           C  
ATOM   1134  CG  GLU A 145      30.594   8.452   6.333  1.00 12.96           C  
ATOM   1135  CD  GLU A 145      32.097   8.369   6.547  1.00 17.05           C  
ATOM   1136  OE1 GLU A 145      32.669   9.325   7.114  1.00 14.95           O  
ATOM   1137  OE2 GLU A 145      32.687   7.352   6.133  1.00 15.10           O  
ATOM   1138  N   VAL A 146      27.730   9.917   7.456  1.00 10.15           N  
ATOM   1139  CA  VAL A 146      27.347  10.449   8.752  1.00  9.83           C  
ATOM   1140  C   VAL A 146      27.972   9.635   9.880  1.00 10.34           C  
ATOM   1141  O   VAL A 146      27.853   8.411   9.929  1.00 11.18           O  
ATOM   1142  CB  VAL A 146      25.812  10.447   8.954  1.00 10.02           C  
ATOM   1143  CG1 VAL A 146      25.465  11.084  10.299  1.00  8.58           C  
ATOM   1144  CG2 VAL A 146      25.110  11.172   7.819  1.00  9.75           C  
ATOM   1145  N   THR A 147      28.631  10.349  10.792  1.00 10.54           N  
ATOM   1146  CA  THR A 147      29.281   9.692  11.922  1.00 10.78           C  
ATOM   1147  C   THR A 147      28.575  10.068  13.218  1.00 11.02           C  
ATOM   1148  O   THR A 147      28.472  11.247  13.555  1.00 11.59           O  
ATOM   1149  CB  THR A 147      30.781  10.036  11.993  1.00 12.58           C  
ATOM   1150  OG1 THR A 147      31.407   9.542  10.793  1.00 12.87           O  
ATOM   1151  CG2 THR A 147      31.450   9.397  13.196  1.00 11.82           C  
ATOM   1152  N   LEU A 148      28.081   9.061  13.916  1.00 11.12           N  
ATOM   1153  CA  LEU A 148      27.381   9.260  15.175  1.00 11.80           C  
ATOM   1154  C   LEU A 148      28.314   9.004  16.358  1.00 13.66           C  
ATOM   1155  O   LEU A 148      29.298   8.272  16.246  1.00 14.12           O  
ATOM   1156  CB  LEU A 148      26.174   8.329  15.259  1.00 12.46           C  
ATOM   1157  CG  LEU A 148      25.276   8.253  14.021  1.00 11.20           C  
ATOM   1158  CD1 LEU A 148      24.074   7.355  14.318  1.00 10.77           C  
ATOM   1159  CD2 LEU A 148      24.822   9.635  13.577  1.00  9.78           C  
ATOM   1160  N   SER A 149      27.963   9.567  17.507  1.00 13.83           N  
ATOM   1161  CA  SER A 149      28.757   9.407  18.719  1.00 16.41           C  
ATOM   1162  C   SER A 149      28.459   8.102  19.442  1.00 18.07           C  
ATOM   1163  O   SER A 149      29.191   7.713  20.362  1.00 20.42           O  
ATOM   1164  CB  SER A 149      28.549  10.616  19.642  1.00 18.38           C  
ATOM   1165  OG  SER A 149      27.168  10.810  19.919  1.00 17.58           O  
ATOM   1166  N   GLU A 150      27.398   7.411  19.056  1.00 17.44           N  
ATOM   1167  CA  GLU A 150      27.015   6.125  19.623  1.00 16.98           C  
ATOM   1168  C   GLU A 150      26.092   5.406  18.634  1.00 16.09           C  
ATOM   1169  O   GLU A 150      25.568   6.018  17.705  1.00 13.79           O  
ATOM   1170  CB  GLU A 150      26.357   6.278  20.979  1.00 18.94           C  
ATOM   1171  CG  GLU A 150      25.043   7.025  20.983  1.00 28.88           C  
ATOM   1172  CD  GLU A 150      24.601   7.417  22.381  1.00 36.52           C  
ATOM   1173  OE1 GLU A 150      25.133   6.849  23.360  1.00 39.43           O  
ATOM   1174  OE2 GLU A 150      23.719   8.298  22.486  1.00 38.81           O  
ATOM   1175  N   PRO A 151      25.973   4.103  18.796  1.00 15.25           N  
ATOM   1176  CA  PRO A 151      25.152   3.254  17.954  1.00 14.54           C  
ATOM   1177  C   PRO A 151      23.685   3.652  18.047  1.00 13.43           C  
ATOM   1178  O   PRO A 151      23.115   3.744  19.136  1.00 13.28           O  
ATOM   1179  CB  PRO A 151      25.329   1.801  18.421  1.00 14.41           C  
ATOM   1180  CG  PRO A 151      26.518   1.907  19.352  1.00 15.42           C  
ATOM   1181  CD  PRO A 151      26.607   3.334  19.866  1.00 16.01           C  
ATOM   1182  N   VAL A 152      23.100   3.958  16.901  1.00 11.84           N  
ATOM   1183  CA  VAL A 152      21.686   4.336  16.806  1.00 11.80           C  
ATOM   1184  C   VAL A 152      21.076   3.465  15.703  1.00  9.70           C  
ATOM   1185  O   VAL A 152      21.082   3.803  14.522  1.00 11.03           O  
ATOM   1186  CB  VAL A 152      21.475   5.820  16.495  1.00 12.22           C  
ATOM   1187  CG1 VAL A 152      19.987   6.182  16.634  1.00 12.77           C  
ATOM   1188  CG2 VAL A 152      22.281   6.770  17.370  1.00 12.68           C  
ATOM   1189  N   PRO A 153      20.549   2.308  16.077  1.00 11.61           N  
ATOM   1190  CA  PRO A 153      19.981   1.338  15.161  1.00 11.27           C  
ATOM   1191  C   PRO A 153      18.852   1.870  14.305  1.00 12.37           C  
ATOM   1192  O   PRO A 153      18.697   1.479  13.136  1.00 12.17           O  
ATOM   1193  CB  PRO A 153      19.538   0.120  15.991  1.00 12.70           C  
ATOM   1194  CG  PRO A 153      20.206   0.359  17.315  1.00 13.51           C  
ATOM   1195  CD  PRO A 153      20.528   1.831  17.460  1.00 10.82           C  
ATOM   1196  N   TYR A 154      18.050   2.794  14.842  1.00 11.31           N  
ATOM   1197  CA  TYR A 154      16.943   3.391  14.111  1.00 10.79           C  
ATOM   1198  C   TYR A 154      17.293   4.700  13.420  1.00  9.84           C  
ATOM   1199  O   TYR A 154      16.405   5.381  12.880  1.00  8.84           O  
ATOM   1200  CB  TYR A 154      15.774   3.616  15.091  1.00  9.02           C  
ATOM   1201  CG  TYR A 154      16.154   4.425  16.311  1.00  8.17           C  
ATOM   1202  CD1 TYR A 154      16.163   5.818  16.279  1.00  8.61           C  
ATOM   1203  CD2 TYR A 154      16.496   3.797  17.500  1.00  9.81           C  
ATOM   1204  CE1 TYR A 154      16.510   6.552  17.392  1.00  8.53           C  
ATOM   1205  CE2 TYR A 154      16.834   4.526  18.626  1.00  9.88           C  
ATOM   1206  CZ  TYR A 154      16.847   5.903  18.563  1.00  9.79           C  
ATOM   1207  OH  TYR A 154      17.188   6.636  19.682  1.00 11.09           O  
ATOM   1208  N   PHE A 155      18.567   5.087  13.367  1.00  8.47           N  
ATOM   1209  CA  PHE A 155      19.004   6.328  12.773  1.00  7.68           C  
ATOM   1210  C   PHE A 155      18.372   6.664  11.435  1.00  8.63           C  
ATOM   1211  O   PHE A 155      17.880   7.792  11.253  1.00  8.17           O  
ATOM   1212  CB  PHE A 155      20.547   6.370  12.612  1.00  9.19           C  
ATOM   1213  CG  PHE A 155      21.026   7.665  11.992  1.00  8.60           C  
ATOM   1214  CD1 PHE A 155      20.881   8.866  12.671  1.00 11.07           C  
ATOM   1215  CD2 PHE A 155      21.615   7.677  10.741  1.00  8.45           C  
ATOM   1216  CE1 PHE A 155      21.303  10.057  12.116  1.00 11.01           C  
ATOM   1217  CE2 PHE A 155      22.048   8.865  10.179  1.00 10.20           C  
ATOM   1218  CZ  PHE A 155      21.887  10.061  10.863  1.00 11.21           C  
ATOM   1219  N   TYR A 156      18.379   5.742  10.470  1.00  8.90           N  
ATOM   1220  CA  TYR A 156      17.829   5.999   9.144  1.00  8.01           C  
ATOM   1221  C   TYR A 156      16.375   6.434   9.164  1.00  7.57           C  
ATOM   1222  O   TYR A 156      15.939   7.217   8.303  1.00  7.73           O  
ATOM   1223  CB  TYR A 156      18.038   4.772   8.224  1.00  9.52           C  
ATOM   1224  CG  TYR A 156      17.136   3.613   8.586  1.00  9.20           C  
ATOM   1225  CD1 TYR A 156      17.488   2.697   9.572  1.00 10.29           C  
ATOM   1226  CD2 TYR A 156      15.901   3.469   7.959  1.00 10.15           C  
ATOM   1227  CE1 TYR A 156      16.625   1.670   9.923  1.00 11.09           C  
ATOM   1228  CE2 TYR A 156      15.043   2.445   8.299  1.00 10.01           C  
ATOM   1229  CZ  TYR A 156      15.408   1.548   9.274  1.00 12.46           C  
ATOM   1230  OH  TYR A 156      14.550   0.522   9.617  1.00 14.03           O  
ATOM   1231  N   LYS A 157      15.590   5.986  10.138  1.00  7.64           N  
ATOM   1232  CA  LYS A 157      14.186   6.359  10.258  1.00  7.43           C  
ATOM   1233  C   LYS A 157      14.012   7.857  10.441  1.00  9.17           C  
ATOM   1234  O   LYS A 157      13.009   8.444   9.978  1.00  9.03           O  
ATOM   1235  CB  LYS A 157      13.527   5.568  11.400  1.00  7.68           C  
ATOM   1236  CG  LYS A 157      13.473   4.065  11.131  1.00  9.27           C  
ATOM   1237  CD  LYS A 157      13.084   3.229  12.339  1.00 12.91           C  
ATOM   1238  CE  LYS A 157      11.714   3.578  12.883  1.00 11.29           C  
ATOM   1239  NZ  LYS A 157      11.137   2.522  13.755  1.00  9.53           N  
ATOM   1240  N   LEU A 158      14.971   8.548  11.058  1.00  6.95           N  
ATOM   1241  CA  LEU A 158      14.897   9.973  11.251  1.00  6.51           C  
ATOM   1242  C   LEU A 158      14.980  10.781   9.965  1.00  8.63           C  
ATOM   1243  O   LEU A 158      14.478  11.910   9.908  1.00  8.36           O  
ATOM   1244  CB  LEU A 158      16.104  10.469  12.093  1.00  7.27           C  
ATOM   1245  CG  LEU A 158      15.947  10.448  13.603  1.00  7.67           C  
ATOM   1246  CD1 LEU A 158      15.829   9.024  14.126  1.00  8.33           C  
ATOM   1247  CD2 LEU A 158      17.115  11.184  14.249  1.00  9.87           C  
ATOM   1248  N   LEU A 159      15.634  10.256   8.935  1.00  8.12           N  
ATOM   1249  CA  LEU A 159      15.956  10.967   7.728  1.00  8.05           C  
ATOM   1250  C   LEU A 159      14.890  11.394   6.774  1.00  8.03           C  
ATOM   1251  O   LEU A 159      15.217  12.087   5.784  1.00  9.34           O  
ATOM   1252  CB  LEU A 159      17.096  10.197   7.002  1.00  7.20           C  
ATOM   1253  CG  LEU A 159      18.238   9.845   7.983  1.00  9.18           C  
ATOM   1254  CD1 LEU A 159      19.335   9.119   7.233  1.00 10.03           C  
ATOM   1255  CD2 LEU A 159      18.783  11.075   8.689  1.00  8.93           C  
ATOM   1256  N   VAL A 160      13.625  11.104   7.033  1.00  7.62           N  
ATOM   1257  CA  VAL A 160      12.520  11.545   6.192  1.00  7.48           C  
ATOM   1258  C   VAL A 160      12.003  12.917   6.618  1.00  8.51           C  
ATOM   1259  O   VAL A 160      11.186  13.547   5.920  1.00 10.17           O  
ATOM   1260  CB  VAL A 160      11.376  10.505   6.253  1.00  8.28           C  
ATOM   1261  CG1 VAL A 160      11.887   9.112   5.880  1.00  7.95           C  
ATOM   1262  CG2 VAL A 160      10.739  10.463   7.631  1.00  8.65           C  
ATOM   1263  N   HIS A 161      12.451  13.425   7.758  1.00  7.38           N  
ATOM   1264  CA  HIS A 161      11.985  14.707   8.301  1.00  6.67           C  
ATOM   1265  C   HIS A 161      12.516  15.906   7.565  1.00  6.96           C  
ATOM   1266  O   HIS A 161      13.682  15.935   7.143  1.00  7.27           O  
ATOM   1267  CB  HIS A 161      12.455  14.751   9.778  1.00  7.98           C  
ATOM   1268  CG  HIS A 161      11.808  15.860  10.542  1.00  9.09           C  
ATOM   1269  ND1 HIS A 161      12.402  17.098  10.711  1.00 10.20           N  
ATOM   1270  CD2 HIS A 161      10.584  15.924  11.124  1.00  7.05           C  
ATOM   1271  CE1 HIS A 161      11.583  17.879  11.389  1.00 10.06           C  
ATOM   1272  NE2 HIS A 161      10.474  17.191  11.663  1.00 10.31           N  
ATOM   1273  N   PRO A 162      11.727  16.966   7.413  1.00  8.14           N  
ATOM   1274  CA  PRO A 162      12.097  18.173   6.708  1.00  7.31           C  
ATOM   1275  C   PRO A 162      13.359  18.855   7.179  1.00  7.61           C  
ATOM   1276  O   PRO A 162      14.105  19.397   6.332  1.00  7.96           O  
ATOM   1277  CB  PRO A 162      10.901  19.155   6.843  1.00  8.27           C  
ATOM   1278  CG  PRO A 162       9.760  18.189   7.065  1.00  8.54           C  
ATOM   1279  CD  PRO A 162      10.325  17.008   7.860  1.00  8.36           C  
ATOM   1280  N   SER A 163      13.663  18.847   8.471  1.00  6.30           N  
ATOM   1281  CA  SER A 163      14.848  19.504   8.999  1.00  7.67           C  
ATOM   1282  C   SER A 163      16.142  18.977   8.397  1.00  8.54           C  
ATOM   1283  O   SER A 163      17.138  19.713   8.348  1.00  7.94           O  
ATOM   1284  CB  SER A 163      14.900  19.400  10.528  1.00  8.40           C  
ATOM   1285  OG  SER A 163      15.118  18.080  10.971  1.00  9.49           O  
ATOM   1286  N   VAL A 164      16.163  17.722   7.951  1.00  7.35           N  
ATOM   1287  CA  VAL A 164      17.352  17.133   7.352  1.00  7.12           C  
ATOM   1288  C   VAL A 164      17.278  17.053   5.836  1.00  7.32           C  
ATOM   1289  O   VAL A 164      18.032  16.318   5.188  1.00  6.74           O  
ATOM   1290  CB  VAL A 164      17.740  15.809   8.008  1.00  7.05           C  
ATOM   1291  CG1 VAL A 164      18.345  16.108   9.386  1.00  7.19           C  
ATOM   1292  CG2 VAL A 164      16.562  14.856   8.169  1.00  9.23           C  
ATOM   1293  N   SER A 165      16.410  17.872   5.238  1.00  7.26           N  
ATOM   1294  CA  SER A 165      16.326  18.001   3.785  1.00  7.50           C  
ATOM   1295  C   SER A 165      17.390  19.043   3.382  1.00  6.55           C  
ATOM   1296  O   SER A 165      17.792  19.872   4.199  1.00  7.05           O  
ATOM   1297  CB  SER A 165      14.964  18.514   3.339  1.00  7.73           C  
ATOM   1298  OG  SER A 165      13.959  17.521   3.486  1.00  8.73           O  
ATOM   1299  N   PRO A 166      17.819  18.998   2.151  1.00  7.12           N  
ATOM   1300  CA  PRO A 166      18.808  19.922   1.628  1.00  7.96           C  
ATOM   1301  C   PRO A 166      18.215  21.271   1.270  1.00  9.40           C  
ATOM   1302  O   PRO A 166      17.060  21.364   0.841  1.00  9.01           O  
ATOM   1303  CB  PRO A 166      19.347  19.256   0.329  1.00  8.44           C  
ATOM   1304  CG  PRO A 166      18.108  18.497  -0.122  1.00  7.97           C  
ATOM   1305  CD  PRO A 166      17.372  18.044   1.140  1.00  8.47           C  
ATOM   1306  N   VAL A 167      18.998  22.331   1.451  1.00  8.94           N  
ATOM   1307  CA  VAL A 167      18.609  23.685   1.061  1.00  9.81           C  
ATOM   1308  C   VAL A 167      19.715  24.176   0.098  1.00 11.05           C  
ATOM   1309  O   VAL A 167      20.870  23.754   0.239  1.00 11.21           O  
ATOM   1310  CB  VAL A 167      18.449  24.674   2.207  1.00 10.73           C  
ATOM   1311  CG1 VAL A 167      17.371  24.215   3.189  1.00 12.17           C  
ATOM   1312  CG2 VAL A 167      19.749  24.895   2.971  1.00 12.30           C  
ATOM   1313  N   PRO A 168      19.357  24.996  -0.853  1.00 11.15           N  
ATOM   1314  CA  PRO A 168      20.268  25.526  -1.856  1.00 12.03           C  
ATOM   1315  C   PRO A 168      21.108  26.670  -1.325  1.00 12.68           C  
ATOM   1316  O   PRO A 168      20.631  27.804  -1.193  1.00 12.72           O  
ATOM   1317  CB  PRO A 168      19.376  26.006  -3.024  1.00 13.27           C  
ATOM   1318  CG  PRO A 168      18.082  26.311  -2.314  1.00 12.33           C  
ATOM   1319  CD  PRO A 168      17.990  25.470  -1.055  1.00 10.67           C  
ATOM   1320  N   LYS A 169      22.371  26.411  -1.015  1.00 14.89           N  
ATOM   1321  CA  LYS A 169      23.287  27.415  -0.475  1.00 17.23           C  
ATOM   1322  C   LYS A 169      23.323  28.710  -1.271  1.00 18.22           C  
ATOM   1323  O   LYS A 169      23.232  29.807  -0.703  1.00 17.21           O  
ATOM   1324  CB  LYS A 169      24.689  26.805  -0.386  1.00 20.74           C  
ATOM   1325  CG  LYS A 169      25.745  27.722   0.215  1.00 26.81           C  
ATOM   1326  CD  LYS A 169      27.109  27.042   0.166  1.00 31.04           C  
ATOM   1327  CE  LYS A 169      28.166  27.846   0.907  1.00 34.06           C  
ATOM   1328  NZ  LYS A 169      29.485  27.144   0.892  1.00 40.53           N  
ATOM   1329  N   SER A 170      23.444  28.619  -2.590  1.00 17.78           N  
ATOM   1330  CA  SER A 170      23.493  29.771  -3.470  1.00 19.51           C  
ATOM   1331  C   SER A 170      22.334  30.735  -3.245  1.00 19.17           C  
ATOM   1332  O   SER A 170      22.551  31.945  -3.101  1.00 18.43           O  
ATOM   1333  CB  SER A 170      23.485  29.320  -4.943  1.00 18.85           C  
ATOM   1334  OG  SER A 170      22.158  28.927  -5.316  1.00 33.77           O  
ATOM   1335  N   ALA A 171      21.105  30.220  -3.232  1.00 17.48           N  
ATOM   1336  CA  ALA A 171      19.925  31.055  -3.028  1.00 16.11           C  
ATOM   1337  C   ALA A 171      19.892  31.613  -1.613  1.00 14.79           C  
ATOM   1338  O   ALA A 171      19.603  32.797  -1.409  1.00 13.95           O  
ATOM   1339  CB  ALA A 171      18.653  30.262  -3.321  1.00 16.08           C  
ATOM   1340  N   VAL A 172      20.194  30.777  -0.621  1.00 13.34           N  
ATOM   1341  CA  VAL A 172      20.200  31.219   0.771  1.00 15.09           C  
ATOM   1342  C   VAL A 172      21.137  32.414   0.939  1.00 17.50           C  
ATOM   1343  O   VAL A 172      20.768  33.472   1.440  1.00 18.24           O  
ATOM   1344  CB  VAL A 172      20.634  30.090   1.718  1.00 14.53           C  
ATOM   1345  CG1 VAL A 172      20.892  30.602   3.126  1.00 14.87           C  
ATOM   1346  CG2 VAL A 172      19.586  28.973   1.749  1.00 13.36           C  
ATOM   1347  N   GLU A 173      22.379  32.232   0.498  1.00 20.44           N  
ATOM   1348  CA  GLU A 173      23.394  33.268   0.606  1.00 23.60           C  
ATOM   1349  C   GLU A 173      23.107  34.514  -0.203  1.00 24.15           C  
ATOM   1350  O   GLU A 173      23.369  35.632   0.279  1.00 26.32           O  
ATOM   1351  CB  GLU A 173      24.764  32.683   0.210  1.00 28.12           C  
ATOM   1352  CG  GLU A 173      25.304  31.772   1.305  1.00 34.57           C  
ATOM   1353  CD  GLU A 173      26.673  31.213   0.985  1.00 41.16           C  
ATOM   1354  OE1 GLU A 173      27.109  31.293  -0.186  1.00 42.91           O  
ATOM   1355  OE2 GLU A 173      27.307  30.689   1.933  1.00 43.73           O  
ATOM   1356  N   LYS A 174      22.591  34.377  -1.416  1.00 23.24           N  
ATOM   1357  CA  LYS A 174      22.315  35.538  -2.253  1.00 22.47           C  
ATOM   1358  C   LYS A 174      21.090  36.322  -1.827  1.00 22.21           C  
ATOM   1359  O   LYS A 174      21.090  37.561  -1.852  1.00 22.68           O  
ATOM   1360  CB  LYS A 174      22.174  35.082  -3.714  1.00 23.44           C  
ATOM   1361  CG  LYS A 174      21.935  36.232  -4.690  1.00 29.82           C  
ATOM   1362  CD  LYS A 174      22.006  35.726  -6.121  1.00 35.99           C  
ATOM   1363  CE  LYS A 174      21.661  36.811  -7.128  1.00 40.06           C  
ATOM   1364  NZ  LYS A 174      21.401  36.228  -8.484  1.00 44.57           N  
ATOM   1365  N   PHE A 175      20.016  35.622  -1.448  1.00 19.58           N  
ATOM   1366  CA  PHE A 175      18.767  36.271  -1.083  1.00 17.09           C  
ATOM   1367  C   PHE A 175      18.438  36.304   0.389  1.00 15.51           C  
ATOM   1368  O   PHE A 175      17.469  36.989   0.772  1.00 15.04           O  
ATOM   1369  CB  PHE A 175      17.617  35.585  -1.863  1.00 16.32           C  
ATOM   1370  CG  PHE A 175      17.896  35.578  -3.343  1.00 18.17           C  
ATOM   1371  CD1 PHE A 175      17.734  36.727  -4.093  1.00 20.24           C  
ATOM   1372  CD2 PHE A 175      18.373  34.436  -3.960  1.00 18.28           C  
ATOM   1373  CE1 PHE A 175      18.001  36.728  -5.450  1.00 20.74           C  
ATOM   1374  CE2 PHE A 175      18.639  34.427  -5.317  1.00 18.64           C  
ATOM   1375  CZ  PHE A 175      18.454  35.577  -6.064  1.00 20.42           C  
ATOM   1376  N   GLY A 176      19.193  35.621   1.230  1.00 15.79           N  
ATOM   1377  CA  GLY A 176      18.925  35.630   2.670  1.00 18.39           C  
ATOM   1378  C   GLY A 176      17.504  35.177   2.960  1.00 19.92           C  
ATOM   1379  O   GLY A 176      16.982  34.251   2.323  1.00 19.16           O  
ATOM   1380  N   ASP A 177      16.806  35.862   3.852  1.00 21.57           N  
ATOM   1381  CA  ASP A 177      15.435  35.552   4.225  1.00 24.23           C  
ATOM   1382  C   ASP A 177      14.439  35.510   3.085  1.00 23.28           C  
ATOM   1383  O   ASP A 177      13.355  34.907   3.239  1.00 24.66           O  
ATOM   1384  CB  ASP A 177      14.953  36.550   5.302  1.00 39.26           C  
ATOM   1385  CG  ASP A 177      15.501  37.947   5.074  1.00 51.88           C  
ATOM   1386  OD1 ASP A 177      16.605  38.240   5.598  1.00 58.85           O  
ATOM   1387  OD2 ASP A 177      14.858  38.752   4.363  1.00 56.19           O  
ATOM   1388  N   LYS A 178      14.711  36.084   1.924  1.00 19.79           N  
ATOM   1389  CA  LYS A 178      13.819  36.065   0.783  1.00 18.45           C  
ATOM   1390  C   LYS A 178      14.136  34.958  -0.209  1.00 14.34           C  
ATOM   1391  O   LYS A 178      13.573  34.911  -1.311  1.00 13.69           O  
ATOM   1392  CB  LYS A 178      13.912  37.435   0.069  1.00 26.57           C  
ATOM   1393  CG  LYS A 178      13.592  38.603   0.990  1.00 35.84           C  
ATOM   1394  CD  LYS A 178      14.425  39.830   0.679  1.00 45.27           C  
ATOM   1395  CE  LYS A 178      15.853  39.746   1.190  1.00 49.34           C  
ATOM   1396  NZ  LYS A 178      16.844  39.535   0.090  1.00 48.62           N  
ATOM   1397  N   TRP A 179      15.008  34.017   0.165  1.00 14.58           N  
ATOM   1398  CA  TRP A 179      15.385  32.919  -0.725  1.00 12.66           C  
ATOM   1399  C   TRP A 179      14.212  32.013  -1.072  1.00 11.76           C  
ATOM   1400  O   TRP A 179      14.212  31.381  -2.134  1.00 10.60           O  
ATOM   1401  CB  TRP A 179      16.545  32.123  -0.154  1.00 10.97           C  
ATOM   1402  CG  TRP A 179      16.259  31.085   0.871  1.00  9.90           C  
ATOM   1403  CD1 TRP A 179      16.297  31.245   2.230  1.00 10.38           C  
ATOM   1404  CD2 TRP A 179      15.927  29.697   0.652  1.00 10.37           C  
ATOM   1405  NE1 TRP A 179      16.009  30.059   2.863  1.00 11.06           N  
ATOM   1406  CE2 TRP A 179      15.775  29.099   1.914  1.00  9.71           C  
ATOM   1407  CE3 TRP A 179      15.729  28.921  -0.495  1.00  8.69           C  
ATOM   1408  CZ2 TRP A 179      15.445  27.748   2.069  1.00  8.74           C  
ATOM   1409  CZ3 TRP A 179      15.400  27.587  -0.341  1.00  9.63           C  
ATOM   1410  CH2 TRP A 179      15.249  27.011   0.931  1.00  9.00           C  
ATOM   1411  N   THR A 180      13.202  31.935  -0.209  1.00 11.07           N  
ATOM   1412  CA  THR A 180      12.035  31.109  -0.431  1.00 10.73           C  
ATOM   1413  C   THR A 180      10.958  31.777  -1.269  1.00 11.36           C  
ATOM   1414  O   THR A 180       9.910  31.164  -1.534  1.00 11.52           O  
ATOM   1415  CB  THR A 180      11.430  30.616   0.903  1.00 10.74           C  
ATOM   1416  OG1 THR A 180      11.130  31.736   1.747  1.00 11.72           O  
ATOM   1417  CG2 THR A 180      12.419  29.697   1.608  1.00 10.25           C  
ATOM   1418  N   GLN A 181      11.175  33.017  -1.717  1.00 11.36           N  
ATOM   1419  CA  GLN A 181      10.188  33.667  -2.589  1.00 12.22           C  
ATOM   1420  C   GLN A 181      10.199  32.936  -3.920  1.00 10.64           C  
ATOM   1421  O   GLN A 181      11.257  32.469  -4.369  1.00 11.20           O  
ATOM   1422  CB  GLN A 181      10.538  35.144  -2.784  1.00 14.91           C  
ATOM   1423  CG  GLN A 181      10.142  36.035  -1.613  1.00 17.80           C  
ATOM   1424  CD  GLN A 181       8.655  35.958  -1.302  1.00 22.83           C  
ATOM   1425  OE1 GLN A 181       8.258  35.399  -0.271  1.00 27.90           O  
ATOM   1426  NE2 GLN A 181       7.831  36.491  -2.193  1.00 21.50           N  
ATOM   1427  N   PRO A 182       9.073  32.830  -4.580  1.00 12.62           N  
ATOM   1428  CA  PRO A 182       8.935  32.155  -5.859  1.00 13.65           C  
ATOM   1429  C   PRO A 182      10.020  32.506  -6.850  1.00 14.75           C  
ATOM   1430  O   PRO A 182      10.592  31.604  -7.488  1.00 15.80           O  
ATOM   1431  CB  PRO A 182       7.533  32.508  -6.409  1.00 12.87           C  
ATOM   1432  CG  PRO A 182       6.798  32.832  -5.131  1.00 12.61           C  
ATOM   1433  CD  PRO A 182       7.792  33.357  -4.103  1.00 12.72           C  
ATOM   1434  N   ALA A 183      10.380  33.783  -7.002  1.00 14.99           N  
ATOM   1435  CA  ALA A 183      11.419  34.178  -7.943  1.00 15.66           C  
ATOM   1436  C   ALA A 183      12.819  33.742  -7.544  1.00 15.83           C  
ATOM   1437  O   ALA A 183      13.718  33.707  -8.408  1.00 16.24           O  
ATOM   1438  CB  ALA A 183      11.385  35.695  -8.139  1.00 16.94           C  
ATOM   1439  N   ASN A 184      13.071  33.421  -6.283  1.00 13.07           N  
ATOM   1440  CA  ASN A 184      14.378  33.059  -5.795  1.00 13.02           C  
ATOM   1441  C   ASN A 184      14.596  31.601  -5.426  1.00 13.98           C  
ATOM   1442  O   ASN A 184      15.728  31.096  -5.476  1.00 14.24           O  
ATOM   1443  CB  ASN A 184      14.669  33.869  -4.497  1.00 14.23           C  
ATOM   1444  CG  ASN A 184      14.530  35.359  -4.697  1.00 15.96           C  
ATOM   1445  OD1 ASN A 184      14.757  35.877  -5.798  1.00 19.86           O  
ATOM   1446  ND2 ASN A 184      14.174  36.073  -3.640  1.00 15.34           N  
ATOM   1447  N   ILE A 185      13.542  30.934  -4.977  1.00 13.59           N  
ATOM   1448  CA  ILE A 185      13.616  29.562  -4.504  1.00 11.25           C  
ATOM   1449  C   ILE A 185      14.072  28.542  -5.517  1.00  9.74           C  
ATOM   1450  O   ILE A 185      13.835  28.636  -6.724  1.00 10.87           O  
ATOM   1451  CB  ILE A 185      12.228  29.171  -3.909  1.00  8.88           C  
ATOM   1452  CG1 ILE A 185      12.384  28.025  -2.903  1.00  9.19           C  
ATOM   1453  CG2 ILE A 185      11.223  28.836  -4.987  1.00 11.01           C  
ATOM   1454  CD1 ILE A 185      11.108  27.726  -2.123  1.00  9.03           C  
ATOM   1455  N   VAL A 186      14.789  27.522  -5.040  1.00  9.70           N  
ATOM   1456  CA  VAL A 186      15.250  26.390  -5.840  1.00  9.70           C  
ATOM   1457  C   VAL A 186      14.900  25.132  -5.023  1.00  7.88           C  
ATOM   1458  O   VAL A 186      15.196  25.106  -3.825  1.00  9.76           O  
ATOM   1459  CB  VAL A 186      16.731  26.407  -6.200  1.00 13.38           C  
ATOM   1460  CG1 VAL A 186      17.110  25.130  -6.949  1.00 11.94           C  
ATOM   1461  CG2 VAL A 186      17.093  27.611  -7.074  1.00 14.15           C  
ATOM   1462  N   THR A 187      14.205  24.175  -5.623  1.00  8.64           N  
ATOM   1463  CA  THR A 187      13.746  22.987  -4.891  1.00 10.00           C  
ATOM   1464  C   THR A 187      14.142  21.666  -5.530  1.00 10.10           C  
ATOM   1465  O   THR A 187      14.407  21.594  -6.733  1.00 10.37           O  
ATOM   1466  CB  THR A 187      12.197  23.025  -4.781  1.00  7.97           C  
ATOM   1467  OG1 THR A 187      11.638  23.086  -6.094  1.00  9.49           O  
ATOM   1468  CG2 THR A 187      11.724  24.223  -3.966  1.00 10.24           C  
ATOM   1469  N   ASN A 188      14.203  20.586  -4.723  1.00  9.36           N  
ATOM   1470  CA  ASN A 188      14.597  19.286  -5.273  1.00  8.72           C  
ATOM   1471  C   ASN A 188      13.546  18.198  -5.096  1.00  9.43           C  
ATOM   1472  O   ASN A 188      13.812  17.028  -5.430  1.00  8.40           O  
ATOM   1473  CB  ASN A 188      15.940  18.836  -4.689  1.00  7.54           C  
ATOM   1474  CG  ASN A 188      15.811  18.269  -3.283  1.00  8.08           C  
ATOM   1475  OD1 ASN A 188      15.129  18.860  -2.434  1.00  7.76           O  
ATOM   1476  ND2 ASN A 188      16.443  17.127  -3.041  1.00  7.48           N  
ATOM   1477  N   GLY A 189      12.363  18.547  -4.591  1.00  8.54           N  
ATOM   1478  CA  GLY A 189      11.283  17.557  -4.432  1.00  7.76           C  
ATOM   1479  C   GLY A 189      10.527  17.443  -5.751  1.00  8.37           C  
ATOM   1480  O   GLY A 189      10.935  18.003  -6.791  1.00  7.79           O  
ATOM   1481  N   ALA A 190       9.379  16.756  -5.735  1.00  7.31           N  
ATOM   1482  CA  ALA A 190       8.608  16.569  -6.961  1.00  6.46           C  
ATOM   1483  C   ALA A 190       7.980  17.844  -7.483  1.00  6.88           C  
ATOM   1484  O   ALA A 190       7.486  17.897  -8.626  1.00  7.33           O  
ATOM   1485  CB  ALA A 190       7.534  15.502  -6.725  1.00  7.18           C  
ATOM   1486  N   TYR A 191       7.873  18.884  -6.658  1.00  6.46           N  
ATOM   1487  CA  TYR A 191       7.252  20.141  -6.992  1.00  6.75           C  
ATOM   1488  C   TYR A 191       8.157  21.353  -6.811  1.00  8.47           C  
ATOM   1489  O   TYR A 191       9.209  21.307  -6.166  1.00  8.86           O  
ATOM   1490  CB  TYR A 191       5.958  20.331  -6.108  1.00  6.90           C  
ATOM   1491  CG  TYR A 191       4.962  19.245  -6.504  1.00  7.92           C  
ATOM   1492  CD1 TYR A 191       4.116  19.433  -7.587  1.00  8.78           C  
ATOM   1493  CD2 TYR A 191       4.962  18.007  -5.869  1.00  6.95           C  
ATOM   1494  CE1 TYR A 191       3.258  18.433  -8.008  1.00  8.25           C  
ATOM   1495  CE2 TYR A 191       4.134  16.989  -6.301  1.00  6.91           C  
ATOM   1496  CZ  TYR A 191       3.285  17.212  -7.367  1.00  8.59           C  
ATOM   1497  OH  TYR A 191       2.455  16.198  -7.798  1.00  8.62           O  
ATOM   1498  N   LYS A 192       7.740  22.464  -7.414  1.00  7.99           N  
ATOM   1499  CA  LYS A 192       8.408  23.742  -7.337  1.00  8.82           C  
ATOM   1500  C   LYS A 192       7.359  24.782  -6.876  1.00  8.35           C  
ATOM   1501  O   LYS A 192       6.162  24.578  -7.116  1.00  8.77           O  
ATOM   1502  CB  LYS A 192       8.935  24.249  -8.673  1.00 14.39           C  
ATOM   1503  CG  LYS A 192       9.666  23.272  -9.543  1.00 19.35           C  
ATOM   1504  CD  LYS A 192      10.247  23.932 -10.774  1.00 20.99           C  
ATOM   1505  CE  LYS A 192       9.185  24.327 -11.783  1.00 24.18           C  
ATOM   1506  NZ  LYS A 192       9.829  24.852 -13.035  1.00 25.99           N  
ATOM   1507  N   LEU A 193       7.846  25.852  -6.265  1.00  8.30           N  
ATOM   1508  CA  LEU A 193       6.925  26.889  -5.801  1.00  9.13           C  
ATOM   1509  C   LEU A 193       6.524  27.817  -6.939  1.00 11.00           C  
ATOM   1510  O   LEU A 193       7.386  28.452  -7.550  1.00 12.54           O  
ATOM   1511  CB  LEU A 193       7.575  27.690  -4.665  1.00 10.09           C  
ATOM   1512  CG  LEU A 193       6.757  28.865  -4.116  1.00 10.66           C  
ATOM   1513  CD1 LEU A 193       5.500  28.366  -3.408  1.00  9.69           C  
ATOM   1514  CD2 LEU A 193       7.614  29.713  -3.176  1.00 10.27           C  
ATOM   1515  N   LYS A 194       5.231  27.928  -7.210  1.00 10.20           N  
ATOM   1516  CA  LYS A 194       4.748  28.826  -8.247  1.00 11.25           C  
ATOM   1517  C   LYS A 194       4.273  30.149  -7.664  1.00 12.05           C  
ATOM   1518  O   LYS A 194       4.652  31.227  -8.125  1.00 12.64           O  
ATOM   1519  CB  LYS A 194       3.595  28.176  -9.027  1.00 12.05           C  
ATOM   1520  CG  LYS A 194       3.063  29.114 -10.109  1.00 17.80           C  
ATOM   1521  CD  LYS A 194       1.968  28.450 -10.922  1.00 22.08           C  
ATOM   1522  CE  LYS A 194       1.477  29.408 -12.007  1.00 28.82           C  
ATOM   1523  NZ  LYS A 194       0.999  28.669 -13.208  1.00 35.45           N  
ATOM   1524  N   ASN A 195       3.382  30.093  -6.677  1.00 12.35           N  
ATOM   1525  CA  ASN A 195       2.805  31.257  -6.040  1.00 14.13           C  
ATOM   1526  C   ASN A 195       2.755  31.112  -4.514  1.00 13.24           C  
ATOM   1527  O   ASN A 195       2.544  30.010  -4.009  1.00 12.67           O  
ATOM   1528  CB  ASN A 195       1.337  31.476  -6.461  1.00 18.52           C  
ATOM   1529  CG  ASN A 195       1.118  31.645  -7.939  1.00 27.77           C  
ATOM   1530  OD1 ASN A 195       1.332  32.724  -8.501  1.00 33.99           O  
ATOM   1531  ND2 ASN A 195       0.714  30.563  -8.604  1.00 29.53           N  
ATOM   1532  N   TRP A 196       2.905  32.228  -3.815  1.00 13.02           N  
ATOM   1533  CA  TRP A 196       2.802  32.237  -2.364  1.00 13.72           C  
ATOM   1534  C   TRP A 196       2.153  33.562  -1.915  1.00 16.68           C  
ATOM   1535  O   TRP A 196       2.825  34.581  -1.784  1.00 18.27           O  
ATOM   1536  CB  TRP A 196       4.106  32.015  -1.637  1.00 12.54           C  
ATOM   1537  CG  TRP A 196       4.004  31.967  -0.136  1.00 13.39           C  
ATOM   1538  CD1 TRP A 196       2.875  31.915   0.636  1.00 12.40           C  
ATOM   1539  CD2 TRP A 196       5.108  31.897   0.780  1.00 13.50           C  
ATOM   1540  NE1 TRP A 196       3.204  31.855   1.960  1.00 12.62           N  
ATOM   1541  CE2 TRP A 196       4.570  31.839   2.082  1.00 13.31           C  
ATOM   1542  CE3 TRP A 196       6.502  31.897   0.620  1.00 12.68           C  
ATOM   1543  CZ2 TRP A 196       5.371  31.783   3.222  1.00 13.10           C  
ATOM   1544  CZ3 TRP A 196       7.294  31.847   1.755  1.00 14.38           C  
ATOM   1545  CH2 TRP A 196       6.732  31.786   3.041  1.00 15.17           C  
ATOM   1546  N   VAL A 197       0.845  33.486  -1.705  1.00 14.13           N  
ATOM   1547  CA  VAL A 197       0.077  34.643  -1.237  1.00 14.78           C  
ATOM   1548  C   VAL A 197      -0.202  34.395   0.252  1.00 12.06           C  
ATOM   1549  O   VAL A 197      -0.986  33.498   0.575  1.00 11.63           O  
ATOM   1550  CB  VAL A 197      -1.246  34.821  -1.986  1.00 16.24           C  
ATOM   1551  CG1 VAL A 197      -1.916  36.142  -1.606  1.00 18.44           C  
ATOM   1552  CG2 VAL A 197      -1.051  34.772  -3.499  1.00 19.91           C  
ATOM   1553  N   VAL A 198       0.475  35.145   1.111  1.00 13.33           N  
ATOM   1554  CA  VAL A 198       0.299  34.947   2.557  1.00 12.34           C  
ATOM   1555  C   VAL A 198      -1.160  35.088   2.947  1.00 12.77           C  
ATOM   1556  O   VAL A 198      -1.879  36.013   2.556  1.00 13.79           O  
ATOM   1557  CB  VAL A 198       1.222  35.863   3.358  1.00 14.38           C  
ATOM   1558  CG1 VAL A 198       0.928  35.822   4.849  1.00 14.89           C  
ATOM   1559  CG2 VAL A 198       2.679  35.453   3.115  1.00 15.01           C  
ATOM   1560  N   ASN A 199      -1.652  34.097   3.691  1.00 10.95           N  
ATOM   1561  CA  ASN A 199      -3.012  34.006   4.166  1.00 10.87           C  
ATOM   1562  C   ASN A 199      -4.033  33.821   3.056  1.00 12.67           C  
ATOM   1563  O   ASN A 199      -5.226  34.085   3.225  1.00 12.26           O  
ATOM   1564  CB  ASN A 199      -3.370  35.219   5.049  1.00 12.32           C  
ATOM   1565  CG  ASN A 199      -2.805  35.069   6.452  1.00 14.91           C  
ATOM   1566  OD1 ASN A 199      -2.361  36.026   7.085  1.00 16.30           O  
ATOM   1567  ND2 ASN A 199      -2.811  33.836   6.960  1.00 13.48           N  
ATOM   1568  N   GLU A 200      -3.584  33.309   1.914  1.00 12.30           N  
ATOM   1569  CA  GLU A 200      -4.478  33.079   0.782  1.00 13.77           C  
ATOM   1570  C   GLU A 200      -4.198  31.691   0.216  1.00 11.21           C  
ATOM   1571  O   GLU A 200      -5.061  30.812   0.278  1.00 11.38           O  
ATOM   1572  CB  GLU A 200      -4.275  34.170  -0.253  1.00 26.04           C  
ATOM   1573  CG  GLU A 200      -5.494  34.634  -1.014  1.00 42.36           C  
ATOM   1574  CD  GLU A 200      -5.406  34.393  -2.508  1.00 51.39           C  
ATOM   1575  OE1 GLU A 200      -4.299  34.490  -3.084  1.00 54.75           O  
ATOM   1576  OE2 GLU A 200      -6.458  34.109  -3.129  1.00 57.10           O  
ATOM   1577  N   ARG A 201      -2.983  31.495  -0.307  1.00 10.25           N  
ATOM   1578  CA  ARG A 201      -2.666  30.185  -0.867  1.00  9.55           C  
ATOM   1579  C   ARG A 201      -1.194  30.035  -1.220  1.00  9.22           C  
ATOM   1580  O   ARG A 201      -0.452  30.992  -1.410  1.00 10.08           O  
ATOM   1581  CB  ARG A 201      -3.484  29.973  -2.164  1.00 10.14           C  
ATOM   1582  CG  ARG A 201      -3.022  30.886  -3.300  1.00 13.64           C  
ATOM   1583  CD  ARG A 201      -3.960  30.811  -4.502  1.00 17.72           C  
ATOM   1584  NE  ARG A 201      -5.313  31.208  -4.144  1.00 22.36           N  
ATOM   1585  CZ  ARG A 201      -6.404  30.459  -4.107  1.00 27.66           C  
ATOM   1586  NH1 ARG A 201      -6.401  29.180  -4.466  1.00 21.60           N  
ATOM   1587  NH2 ARG A 201      -7.563  31.008  -3.719  1.00 26.25           N  
ATOM   1588  N   ILE A 202      -0.807  28.766  -1.307  1.00  8.01           N  
ATOM   1589  CA  ILE A 202       0.519  28.354  -1.747  1.00  7.91           C  
ATOM   1590  C   ILE A 202       0.262  27.445  -2.962  1.00  8.17           C  
ATOM   1591  O   ILE A 202      -0.497  26.472  -2.835  1.00  8.85           O  
ATOM   1592  CB  ILE A 202       1.338  27.624  -0.695  1.00  8.46           C  
ATOM   1593  CG1 ILE A 202       1.873  28.612   0.358  1.00  7.87           C  
ATOM   1594  CG2 ILE A 202       2.517  26.869  -1.322  1.00  9.25           C  
ATOM   1595  CD1 ILE A 202       2.450  27.946   1.585  1.00  9.43           C  
ATOM   1596  N   VAL A 203       0.802  27.806  -4.116  1.00  7.96           N  
ATOM   1597  CA  VAL A 203       0.570  26.992  -5.311  1.00  8.31           C  
ATOM   1598  C   VAL A 203       1.881  26.359  -5.774  1.00  9.31           C  
ATOM   1599  O   VAL A 203       2.861  27.070  -6.026  1.00  8.64           O  
ATOM   1600  CB  VAL A 203      -0.019  27.817  -6.469  1.00 10.86           C  
ATOM   1601  CG1 VAL A 203      -0.310  26.924  -7.672  1.00  9.84           C  
ATOM   1602  CG2 VAL A 203      -1.278  28.568  -6.046  1.00  9.67           C  
ATOM   1603  N   LEU A 204       1.895  25.035  -5.854  1.00  7.99           N  
ATOM   1604  CA  LEU A 204       3.053  24.288  -6.301  1.00  7.65           C  
ATOM   1605  C   LEU A 204       2.773  23.666  -7.675  1.00  8.50           C  
ATOM   1606  O   LEU A 204       1.660  23.222  -7.959  1.00  9.06           O  
ATOM   1607  CB  LEU A 204       3.442  23.152  -5.347  1.00  7.17           C  
ATOM   1608  CG  LEU A 204       3.464  23.470  -3.856  1.00  8.06           C  
ATOM   1609  CD1 LEU A 204       3.982  22.267  -3.074  1.00  9.28           C  
ATOM   1610  CD2 LEU A 204       4.318  24.699  -3.552  1.00  8.37           C  
ATOM   1611  N   GLU A 205       3.821  23.648  -8.492  1.00  9.60           N  
ATOM   1612  CA  GLU A 205       3.696  23.054  -9.828  1.00 10.24           C  
ATOM   1613  C   GLU A 205       4.785  21.990  -9.971  1.00  9.86           C  
ATOM   1614  O   GLU A 205       5.838  22.065  -9.328  1.00  9.38           O  
ATOM   1615  CB  GLU A 205       3.777  24.087 -10.927  1.00 11.50           C  
ATOM   1616  CG  GLU A 205       5.130  24.772 -11.070  1.00 18.12           C  
ATOM   1617  CD  GLU A 205       5.071  26.011 -11.948  1.00 26.74           C  
ATOM   1618  OE1 GLU A 205       4.033  26.253 -12.605  1.00 32.08           O  
ATOM   1619  OE2 GLU A 205       6.068  26.765 -11.974  1.00 27.26           O  
ATOM   1620  N   ARG A 206       4.480  20.963 -10.752  1.00 10.02           N  
ATOM   1621  CA  ARG A 206       5.426  19.867 -10.947  1.00 10.79           C  
ATOM   1622  C   ARG A 206       6.822  20.358 -11.310  1.00 10.54           C  
ATOM   1623  O   ARG A 206       7.021  21.299 -12.083  1.00 11.80           O  
ATOM   1624  CB  ARG A 206       4.874  18.950 -12.040  1.00 15.31           C  
ATOM   1625  CG  ARG A 206       5.763  17.758 -12.367  1.00 19.86           C  
ATOM   1626  CD  ARG A 206       5.597  17.426 -13.851  1.00 27.04           C  
ATOM   1627  NE  ARG A 206       4.324  16.748 -14.096  1.00 18.29           N  
ATOM   1628  CZ  ARG A 206       4.175  15.427 -14.013  1.00 18.38           C  
ATOM   1629  NH1 ARG A 206       5.197  14.650 -13.696  1.00 16.38           N  
ATOM   1630  NH2 ARG A 206       2.983  14.908 -14.265  1.00 16.01           N  
ATOM   1631  N   ASN A 207       7.815  19.703 -10.719  1.00  9.19           N  
ATOM   1632  CA  ASN A 207       9.228  20.019 -10.991  1.00  9.37           C  
ATOM   1633  C   ASN A 207       9.718  18.970 -11.984  1.00 10.68           C  
ATOM   1634  O   ASN A 207       9.912  17.806 -11.631  1.00 11.79           O  
ATOM   1635  CB  ASN A 207      10.011  19.948  -9.696  1.00 10.31           C  
ATOM   1636  CG  ASN A 207      11.508  20.064  -9.815  1.00  8.75           C  
ATOM   1637  OD1 ASN A 207      12.026  20.556 -10.818  1.00 11.59           O  
ATOM   1638  ND2 ASN A 207      12.230  19.619  -8.791  1.00 10.20           N  
ATOM   1639  N   PRO A 208       9.944  19.363 -13.224  1.00 12.22           N  
ATOM   1640  CA  PRO A 208      10.391  18.483 -14.288  1.00 13.53           C  
ATOM   1641  C   PRO A 208      11.787  17.923 -14.091  1.00 14.23           C  
ATOM   1642  O   PRO A 208      12.156  16.904 -14.701  1.00 14.51           O  
ATOM   1643  CB  PRO A 208      10.303  19.274 -15.610  1.00 14.38           C  
ATOM   1644  CG  PRO A 208      10.099  20.685 -15.153  1.00 15.55           C  
ATOM   1645  CD  PRO A 208       9.733  20.730 -13.688  1.00 13.12           C  
ATOM   1646  N   GLN A 209      12.592  18.547 -13.233  1.00 11.67           N  
ATOM   1647  CA  GLN A 209      13.938  18.099 -12.933  1.00 11.61           C  
ATOM   1648  C   GLN A 209      13.962  17.023 -11.852  1.00 12.32           C  
ATOM   1649  O   GLN A 209      15.024  16.428 -11.619  1.00 12.82           O  
ATOM   1650  CB  GLN A 209      14.825  19.271 -12.480  1.00 12.36           C  
ATOM   1651  CG  GLN A 209      14.960  20.389 -13.502  1.00 14.31           C  
ATOM   1652  CD  GLN A 209      15.508  19.883 -14.828  1.00 17.53           C  
ATOM   1653  OE1 GLN A 209      14.958  20.172 -15.894  1.00 24.59           O  
ATOM   1654  NE2 GLN A 209      16.572  19.101 -14.762  1.00 13.99           N  
ATOM   1655  N   TYR A 210      12.826  16.791 -11.183  1.00 10.70           N  
ATOM   1656  CA  TYR A 210      12.784  15.768 -10.136  1.00  9.57           C  
ATOM   1657  C   TYR A 210      13.163  14.426 -10.740  1.00 10.53           C  
ATOM   1658  O   TYR A 210      12.612  14.026 -11.774  1.00 11.24           O  
ATOM   1659  CB  TYR A 210      11.405  15.719  -9.478  1.00  9.43           C  
ATOM   1660  CG  TYR A 210      11.275  14.680  -8.388  1.00  8.35           C  
ATOM   1661  CD1 TYR A 210      12.171  14.630  -7.324  1.00  7.15           C  
ATOM   1662  CD2 TYR A 210      10.240  13.744  -8.409  1.00  8.64           C  
ATOM   1663  CE1 TYR A 210      12.052  13.682  -6.332  1.00  7.86           C  
ATOM   1664  CE2 TYR A 210      10.123  12.781  -7.425  1.00  6.62           C  
ATOM   1665  CZ  TYR A 210      11.029  12.748  -6.388  1.00  8.12           C  
ATOM   1666  OH  TYR A 210      10.926  11.795  -5.398  1.00  8.63           O  
ATOM   1667  N   TRP A 211      14.077  13.701 -10.096  1.00 10.50           N  
ATOM   1668  CA  TRP A 211      14.538  12.420 -10.615  1.00 12.41           C  
ATOM   1669  C   TRP A 211      13.428  11.429 -10.905  1.00 12.00           C  
ATOM   1670  O   TRP A 211      13.537  10.664 -11.880  1.00 12.69           O  
ATOM   1671  CB  TRP A 211      15.576  11.797  -9.672  1.00 10.26           C  
ATOM   1672  CG  TRP A 211      15.043  11.315  -8.369  1.00  9.16           C  
ATOM   1673  CD1 TRP A 211      14.989  12.019  -7.194  1.00  7.24           C  
ATOM   1674  CD2 TRP A 211      14.523  10.009  -8.074  1.00 10.48           C  
ATOM   1675  NE1 TRP A 211      14.466  11.235  -6.193  1.00  8.38           N  
ATOM   1676  CE2 TRP A 211      14.176   9.996  -6.704  1.00 10.34           C  
ATOM   1677  CE3 TRP A 211      14.335   8.850  -8.834  1.00 11.36           C  
ATOM   1678  CZ2 TRP A 211      13.620   8.875  -6.090  1.00 10.94           C  
ATOM   1679  CZ3 TRP A 211      13.783   7.735  -8.218  1.00 10.32           C  
ATOM   1680  CH2 TRP A 211      13.434   7.756  -6.860  1.00  9.78           C  
ATOM   1681  N   ASP A 212      12.372  11.406 -10.101  1.00 10.78           N  
ATOM   1682  CA  ASP A 212      11.264  10.485 -10.307  1.00  9.73           C  
ATOM   1683  C   ASP A 212      10.065  11.164 -10.954  1.00 10.20           C  
ATOM   1684  O   ASP A 212       8.940  10.672 -10.842  1.00 11.28           O  
ATOM   1685  CB  ASP A 212      10.862   9.863  -8.968  1.00 11.24           C  
ATOM   1686  CG  ASP A 212      10.352   8.451  -9.078  1.00 15.36           C  
ATOM   1687  OD1 ASP A 212      10.533   7.806 -10.136  1.00 14.79           O  
ATOM   1688  OD2 ASP A 212       9.759   7.953  -8.090  1.00 16.58           O  
ATOM   1689  N   ASN A 213      10.272  12.257 -11.669  1.00 10.55           N  
ATOM   1690  CA  ASN A 213       9.228  13.012 -12.328  1.00 11.54           C  
ATOM   1691  C   ASN A 213       8.322  12.216 -13.243  1.00 13.08           C  
ATOM   1692  O   ASN A 213       7.112  12.509 -13.343  1.00 12.57           O  
ATOM   1693  CB  ASN A 213       9.839  14.189 -13.125  1.00 10.26           C  
ATOM   1694  CG  ASN A 213       8.734  15.061 -13.706  1.00 14.72           C  
ATOM   1695  OD1 ASN A 213       7.904  15.586 -12.957  1.00 12.88           O  
ATOM   1696  ND2 ASN A 213       8.698  15.199 -15.030  1.00 12.86           N  
ATOM   1697  N   ALA A 214       8.824  11.191 -13.928  1.00 13.79           N  
ATOM   1698  CA  ALA A 214       7.998  10.371 -14.808  1.00 13.92           C  
ATOM   1699  C   ALA A 214       6.844   9.704 -14.069  1.00 13.99           C  
ATOM   1700  O   ALA A 214       5.797   9.438 -14.682  1.00 14.25           O  
ATOM   1701  CB  ALA A 214       8.859   9.325 -15.513  1.00 13.28           C  
ATOM   1702  N   LYS A 215       6.980   9.419 -12.780  1.00 13.12           N  
ATOM   1703  CA  LYS A 215       5.940   8.806 -11.980  1.00 12.28           C  
ATOM   1704  C   LYS A 215       5.029   9.824 -11.298  1.00 12.27           C  
ATOM   1705  O   LYS A 215       4.002   9.427 -10.720  1.00 13.30           O  
ATOM   1706  CB  LYS A 215       6.547   7.872 -10.923  1.00 16.40           C  
ATOM   1707  CG  LYS A 215       7.412   6.767 -11.544  1.00 20.22           C  
ATOM   1708  CD  LYS A 215       7.502   5.591 -10.587  1.00 32.55           C  
ATOM   1709  CE  LYS A 215       8.408   4.496 -11.119  1.00 42.24           C  
ATOM   1710  NZ  LYS A 215       9.855   4.799 -10.909  1.00 49.88           N  
ATOM   1711  N   THR A 216       5.360  11.108 -11.343  1.00 10.77           N  
ATOM   1712  CA  THR A 216       4.496  12.135 -10.751  1.00  9.80           C  
ATOM   1713  C   THR A 216       3.266  12.330 -11.644  1.00  9.59           C  
ATOM   1714  O   THR A 216       3.410  12.468 -12.866  1.00 12.26           O  
ATOM   1715  CB  THR A 216       5.221  13.478 -10.600  1.00  9.24           C  
ATOM   1716  OG1 THR A 216       6.343  13.319  -9.711  1.00 10.04           O  
ATOM   1717  CG2 THR A 216       4.292  14.556 -10.058  1.00 11.12           C  
ATOM   1718  N   VAL A 217       2.081  12.356 -11.054  1.00  9.15           N  
ATOM   1719  CA  VAL A 217       0.849  12.521 -11.817  1.00  9.89           C  
ATOM   1720  C   VAL A 217       0.229  13.899 -11.632  1.00 10.42           C  
ATOM   1721  O   VAL A 217      -0.128  14.550 -12.632  1.00 10.82           O  
ATOM   1722  CB  VAL A 217      -0.172  11.417 -11.479  1.00  9.91           C  
ATOM   1723  CG1 VAL A 217      -1.480  11.618 -12.230  1.00 10.35           C  
ATOM   1724  CG2 VAL A 217       0.390  10.036 -11.821  1.00 11.91           C  
ATOM   1725  N   ILE A 218       0.093  14.362 -10.394  1.00  9.90           N  
ATOM   1726  CA  ILE A 218      -0.497  15.684 -10.136  1.00 10.10           C  
ATOM   1727  C   ILE A 218       0.422  16.778 -10.675  1.00 10.48           C  
ATOM   1728  O   ILE A 218       1.608  16.829 -10.319  1.00  9.37           O  
ATOM   1729  CB  ILE A 218      -0.718  15.898  -8.625  1.00 11.86           C  
ATOM   1730  CG1 ILE A 218      -1.623  14.819  -8.031  1.00 13.88           C  
ATOM   1731  CG2 ILE A 218      -1.243  17.297  -8.326  1.00  9.16           C  
ATOM   1732  CD1 ILE A 218      -3.049  14.816  -8.491  1.00 17.99           C  
ATOM   1733  N   ASN A 219      -0.121  17.666 -11.509  1.00  9.03           N  
ATOM   1734  CA  ASN A 219       0.676  18.735 -12.099  1.00 10.24           C  
ATOM   1735  C   ASN A 219       0.748  19.988 -11.248  1.00  9.93           C  
ATOM   1736  O   ASN A 219       1.713  20.762 -11.322  1.00 11.98           O  
ATOM   1737  CB  ASN A 219       0.111  19.085 -13.492  1.00 10.12           C  
ATOM   1738  CG  ASN A 219       0.340  17.927 -14.457  1.00 15.10           C  
ATOM   1739  OD1 ASN A 219       1.426  17.331 -14.468  1.00 14.36           O  
ATOM   1740  ND2 ASN A 219      -0.673  17.605 -15.244  1.00 12.13           N  
ATOM   1741  N   GLN A 220      -0.278  20.226 -10.439  1.00  9.79           N  
ATOM   1742  CA  GLN A 220      -0.317  21.393  -9.579  1.00  7.84           C  
ATOM   1743  C   GLN A 220      -1.113  21.071  -8.313  1.00  8.55           C  
ATOM   1744  O   GLN A 220      -2.154  20.431  -8.400  1.00  9.00           O  
ATOM   1745  CB  GLN A 220      -0.992  22.579 -10.280  1.00 11.08           C  
ATOM   1746  CG  GLN A 220      -1.328  23.726  -9.337  1.00 14.38           C  
ATOM   1747  CD  GLN A 220      -2.039  24.857 -10.059  1.00 17.11           C  
ATOM   1748  OE1 GLN A 220      -1.420  25.515 -10.890  1.00 16.99           O  
ATOM   1749  NE2 GLN A 220      -3.308  25.070  -9.756  1.00 14.79           N  
ATOM   1750  N   VAL A 221      -0.591  21.535  -7.189  1.00  8.85           N  
ATOM   1751  CA  VAL A 221      -1.297  21.357  -5.921  1.00  7.13           C  
ATOM   1752  C   VAL A 221      -1.334  22.712  -5.206  1.00  8.01           C  
ATOM   1753  O   VAL A 221      -0.342  23.441  -5.171  1.00  8.08           O  
ATOM   1754  CB  VAL A 221      -0.701  20.275  -5.020  1.00  9.34           C  
ATOM   1755  CG1 VAL A 221       0.788  20.485  -4.767  1.00  7.49           C  
ATOM   1756  CG2 VAL A 221      -1.456  20.183  -3.693  1.00  7.59           C  
ATOM   1757  N   THR A 222      -2.508  23.042  -4.688  1.00  7.52           N  
ATOM   1758  CA  THR A 222      -2.662  24.288  -3.935  1.00  7.94           C  
ATOM   1759  C   THR A 222      -2.856  23.935  -2.460  1.00  7.52           C  
ATOM   1760  O   THR A 222      -3.632  23.025  -2.164  1.00  8.39           O  
ATOM   1761  CB  THR A 222      -3.878  25.089  -4.428  1.00  9.52           C  
ATOM   1762  OG1 THR A 222      -3.649  25.486  -5.787  1.00 10.01           O  
ATOM   1763  CG2 THR A 222      -4.125  26.318  -3.565  1.00  8.48           C  
ATOM   1764  N   TYR A 223      -2.156  24.633  -1.586  1.00  6.78           N  
ATOM   1765  CA  TYR A 223      -2.279  24.447  -0.143  1.00  6.64           C  
ATOM   1766  C   TYR A 223      -2.917  25.728   0.424  1.00  7.04           C  
ATOM   1767  O   TYR A 223      -2.388  26.825   0.202  1.00  7.51           O  
ATOM   1768  CB  TYR A 223      -0.929  24.215   0.537  1.00  6.17           C  
ATOM   1769  CG  TYR A 223      -0.388  22.812   0.385  1.00  6.15           C  
ATOM   1770  CD1 TYR A 223      -0.740  21.808   1.276  1.00  6.99           C  
ATOM   1771  CD2 TYR A 223       0.466  22.492  -0.672  1.00  6.20           C  
ATOM   1772  CE1 TYR A 223      -0.268  20.515   1.135  1.00  6.64           C  
ATOM   1773  CE2 TYR A 223       0.947  21.202  -0.820  1.00  5.98           C  
ATOM   1774  CZ  TYR A 223       0.582  20.226   0.091  1.00  6.61           C  
ATOM   1775  OH  TYR A 223       1.055  18.940  -0.060  1.00  7.58           O  
ATOM   1776  N   LEU A 224      -4.043  25.569   1.095  1.00  6.17           N  
ATOM   1777  CA  LEU A 224      -4.761  26.697   1.688  1.00  5.73           C  
ATOM   1778  C   LEU A 224      -4.477  26.773   3.177  1.00  6.42           C  
ATOM   1779  O   LEU A 224      -4.165  25.772   3.827  1.00  7.08           O  
ATOM   1780  CB  LEU A 224      -6.270  26.542   1.446  1.00  7.28           C  
ATOM   1781  CG  LEU A 224      -6.678  26.376  -0.028  1.00  8.40           C  
ATOM   1782  CD1 LEU A 224      -8.165  26.065  -0.121  1.00  8.29           C  
ATOM   1783  CD2 LEU A 224      -6.332  27.617  -0.836  1.00  6.34           C  
ATOM   1784  N   PRO A 225      -4.597  27.952   3.743  1.00  5.71           N  
ATOM   1785  CA  PRO A 225      -4.301  28.233   5.134  1.00  6.57           C  
ATOM   1786  C   PRO A 225      -5.509  28.415   6.018  1.00  7.92           C  
ATOM   1787  O   PRO A 225      -5.485  29.276   6.912  1.00  8.91           O  
ATOM   1788  CB  PRO A 225      -3.534  29.597   5.031  1.00  7.43           C  
ATOM   1789  CG  PRO A 225      -4.341  30.268   3.932  1.00  8.88           C  
ATOM   1790  CD  PRO A 225      -4.897  29.191   3.009  1.00  7.85           C  
ATOM   1791  N   ILE A 226      -6.571  27.653   5.808  1.00  7.56           N  
ATOM   1792  CA  ILE A 226      -7.807  27.819   6.577  1.00  7.19           C  
ATOM   1793  C   ILE A 226      -7.743  27.165   7.942  1.00  6.49           C  
ATOM   1794  O   ILE A 226      -7.630  25.934   8.040  1.00  7.93           O  
ATOM   1795  CB  ILE A 226      -9.003  27.259   5.777  1.00  8.78           C  
ATOM   1796  CG1 ILE A 226      -9.012  27.854   4.361  1.00 11.67           C  
ATOM   1797  CG2 ILE A 226     -10.317  27.560   6.485  1.00  9.74           C  
ATOM   1798  CD1 ILE A 226      -9.813  27.017   3.375  1.00 10.88           C  
ATOM   1799  N   SER A 227      -7.820  27.958   9.010  1.00  6.45           N  
ATOM   1800  CA  SER A 227      -7.730  27.421  10.361  1.00  7.47           C  
ATOM   1801  C   SER A 227      -9.080  26.988  10.916  1.00 10.23           C  
ATOM   1802  O   SER A 227      -9.140  26.239  11.900  1.00 11.04           O  
ATOM   1803  CB  SER A 227      -7.053  28.418  11.310  1.00 10.71           C  
ATOM   1804  OG  SER A 227      -7.663  29.692  11.226  1.00 14.68           O  
ATOM   1805  N   SER A 228     -10.154  27.464  10.289  1.00  9.03           N  
ATOM   1806  CA  SER A 228     -11.508  27.084  10.690  1.00 10.09           C  
ATOM   1807  C   SER A 228     -11.830  25.720  10.076  1.00  9.24           C  
ATOM   1808  O   SER A 228     -11.934  25.612   8.852  1.00  8.79           O  
ATOM   1809  CB  SER A 228     -12.508  28.124  10.205  1.00 10.33           C  
ATOM   1810  OG  SER A 228     -13.838  27.644  10.204  1.00 12.05           O  
ATOM   1811  N   GLU A 229     -11.988  24.693  10.900  1.00  9.53           N  
ATOM   1812  CA  GLU A 229     -12.302  23.354  10.403  1.00  9.75           C  
ATOM   1813  C   GLU A 229     -13.691  23.323   9.767  1.00 10.95           C  
ATOM   1814  O   GLU A 229     -13.922  22.576   8.808  1.00 10.62           O  
ATOM   1815  CB  GLU A 229     -12.172  22.322  11.516  1.00 11.27           C  
ATOM   1816  CG  GLU A 229     -10.770  22.221  12.099  1.00 11.04           C  
ATOM   1817  CD  GLU A 229     -10.455  23.196  13.198  1.00 15.41           C  
ATOM   1818  OE1 GLU A 229     -11.326  24.014  13.567  1.00 14.18           O  
ATOM   1819  OE2 GLU A 229      -9.300  23.163  13.709  1.00 15.10           O  
ATOM   1820  N   VAL A 230     -14.609  24.148  10.273  1.00 11.35           N  
ATOM   1821  CA  VAL A 230     -15.947  24.245   9.683  1.00 11.19           C  
ATOM   1822  C   VAL A 230     -15.827  24.786   8.261  1.00 10.75           C  
ATOM   1823  O   VAL A 230     -16.381  24.209   7.316  1.00 10.99           O  
ATOM   1824  CB  VAL A 230     -16.877  25.144  10.514  1.00 13.82           C  
ATOM   1825  CG1 VAL A 230     -18.184  25.427   9.790  1.00 15.01           C  
ATOM   1826  CG2 VAL A 230     -17.165  24.492  11.867  1.00 13.37           C  
ATOM   1827  N   THR A 231     -15.070  25.867   8.088  1.00  9.23           N  
ATOM   1828  CA  THR A 231     -14.856  26.463   6.770  1.00  9.89           C  
ATOM   1829  C   THR A 231     -14.159  25.490   5.833  1.00  9.09           C  
ATOM   1830  O   THR A 231     -14.527  25.385   4.650  1.00  9.24           O  
ATOM   1831  CB  THR A 231     -14.046  27.766   6.877  1.00 10.97           C  
ATOM   1832  OG1 THR A 231     -14.723  28.640   7.806  1.00 12.52           O  
ATOM   1833  CG2 THR A 231     -13.912  28.450   5.531  1.00 12.10           C  
ATOM   1834  N   ASP A 232     -13.171  24.757   6.345  1.00  7.13           N  
ATOM   1835  CA  ASP A 232     -12.467  23.751   5.538  1.00  7.83           C  
ATOM   1836  C   ASP A 232     -13.463  22.734   4.991  1.00  7.89           C  
ATOM   1837  O   ASP A 232     -13.531  22.475   3.786  1.00  7.81           O  
ATOM   1838  CB  ASP A 232     -11.395  23.108   6.407  1.00  7.63           C  
ATOM   1839  CG  ASP A 232     -10.466  22.146   5.731  1.00  9.51           C  
ATOM   1840  OD1 ASP A 232     -10.575  21.924   4.503  1.00  8.18           O  
ATOM   1841  OD2 ASP A 232      -9.583  21.581   6.441  1.00  8.43           O  
ATOM   1842  N   VAL A 233     -14.301  22.169   5.866  1.00  8.92           N  
ATOM   1843  CA  VAL A 233     -15.334  21.225   5.423  1.00  9.80           C  
ATOM   1844  C   VAL A 233     -16.283  21.883   4.426  1.00  8.76           C  
ATOM   1845  O   VAL A 233     -16.644  21.274   3.409  1.00  8.12           O  
ATOM   1846  CB  VAL A 233     -16.106  20.654   6.627  1.00 13.05           C  
ATOM   1847  CG1 VAL A 233     -17.313  19.832   6.187  1.00 10.93           C  
ATOM   1848  CG2 VAL A 233     -15.175  19.798   7.484  1.00 11.20           C  
ATOM   1849  N   ASN A 234     -16.703  23.130   4.676  1.00  9.09           N  
ATOM   1850  CA  ASN A 234     -17.616  23.808   3.758  1.00  8.84           C  
ATOM   1851  C   ASN A 234     -17.039  23.943   2.359  1.00  9.26           C  
ATOM   1852  O   ASN A 234     -17.717  23.648   1.371  1.00  9.94           O  
ATOM   1853  CB  ASN A 234     -18.015  25.203   4.257  1.00  9.56           C  
ATOM   1854  CG  ASN A 234     -18.891  25.168   5.492  1.00 10.64           C  
ATOM   1855  OD1 ASN A 234     -19.559  24.170   5.787  1.00 12.64           O  
ATOM   1856  ND2 ASN A 234     -18.875  26.271   6.233  1.00 10.91           N  
ATOM   1857  N   ARG A 235     -15.771  24.364   2.258  1.00  8.79           N  
ATOM   1858  CA  ARG A 235     -15.142  24.530   0.945  1.00  8.99           C  
ATOM   1859  C   ARG A 235     -14.799  23.205   0.304  1.00  8.52           C  
ATOM   1860  O   ARG A 235     -14.650  23.111  -0.921  1.00  8.34           O  
ATOM   1861  CB  ARG A 235     -13.951  25.488   1.077  1.00 10.24           C  
ATOM   1862  CG  ARG A 235     -14.469  26.865   1.491  1.00  9.48           C  
ATOM   1863  CD  ARG A 235     -13.379  27.886   1.699  1.00 10.95           C  
ATOM   1864  NE  ARG A 235     -13.957  29.115   2.241  1.00 16.78           N  
ATOM   1865  CZ  ARG A 235     -13.263  30.176   2.634  1.00 24.26           C  
ATOM   1866  NH1 ARG A 235     -11.938  30.182   2.556  1.00 23.64           N  
ATOM   1867  NH2 ARG A 235     -13.905  31.236   3.112  1.00 22.95           N  
ATOM   1868  N   TYR A 236     -14.698  22.152   1.115  1.00  7.75           N  
ATOM   1869  CA  TYR A 236     -14.489  20.808   0.582  1.00  7.54           C  
ATOM   1870  C   TYR A 236     -15.822  20.386  -0.052  1.00  9.17           C  
ATOM   1871  O   TYR A 236     -15.889  20.015  -1.216  1.00  9.08           O  
ATOM   1872  CB  TYR A 236     -14.067  19.864   1.697  1.00  7.44           C  
ATOM   1873  CG  TYR A 236     -14.129  18.394   1.371  1.00  8.11           C  
ATOM   1874  CD1 TYR A 236     -15.322  17.691   1.484  1.00  7.68           C  
ATOM   1875  CD2 TYR A 236     -12.997  17.697   0.961  1.00  8.21           C  
ATOM   1876  CE1 TYR A 236     -15.402  16.350   1.185  1.00  8.40           C  
ATOM   1877  CE2 TYR A 236     -13.063  16.352   0.649  1.00  8.13           C  
ATOM   1878  CZ  TYR A 236     -14.265  15.686   0.772  1.00 10.58           C  
ATOM   1879  OH  TYR A 236     -14.345  14.350   0.462  1.00 11.23           O  
ATOM   1880  N   ARG A 237     -16.913  20.504   0.723  1.00  8.13           N  
ATOM   1881  CA  ARG A 237     -18.222  20.090   0.218  1.00  9.51           C  
ATOM   1882  C   ARG A 237     -18.738  20.964  -0.901  1.00  9.72           C  
ATOM   1883  O   ARG A 237     -19.551  20.468  -1.696  1.00  9.77           O  
ATOM   1884  CB  ARG A 237     -19.260  19.990   1.338  1.00  9.72           C  
ATOM   1885  CG  ARG A 237     -18.854  18.966   2.395  1.00  9.15           C  
ATOM   1886  CD  ARG A 237     -20.019  18.663   3.319  1.00 11.00           C  
ATOM   1887  NE  ARG A 237     -20.969  17.751   2.676  1.00 12.78           N  
ATOM   1888  CZ  ARG A 237     -22.034  17.247   3.301  1.00 15.89           C  
ATOM   1889  NH1 ARG A 237     -22.292  17.569   4.562  1.00 15.46           N  
ATOM   1890  NH2 ARG A 237     -22.845  16.418   2.654  1.00 15.62           N  
ATOM   1891  N   SER A 238     -18.272  22.199  -1.019  1.00  8.58           N  
ATOM   1892  CA  SER A 238     -18.679  23.082  -2.101  1.00 10.24           C  
ATOM   1893  C   SER A 238     -17.969  22.711  -3.402  1.00 12.10           C  
ATOM   1894  O   SER A 238     -18.372  23.153  -4.478  1.00 12.94           O  
ATOM   1895  CB  SER A 238     -18.420  24.550  -1.763  1.00 13.57           C  
ATOM   1896  OG  SER A 238     -17.042  24.876  -1.893  1.00 17.12           O  
ATOM   1897  N   GLY A 239     -16.893  21.920  -3.311  1.00 11.34           N  
ATOM   1898  CA  GLY A 239     -16.138  21.470  -4.449  1.00 12.33           C  
ATOM   1899  C   GLY A 239     -14.755  22.082  -4.592  1.00 11.92           C  
ATOM   1900  O   GLY A 239     -13.946  21.577  -5.386  1.00 12.97           O  
ATOM   1901  N   GLU A 240     -14.453  23.150  -3.858  1.00  9.92           N  
ATOM   1902  CA  GLU A 240     -13.160  23.812  -3.955  1.00 11.65           C  
ATOM   1903  C   GLU A 240     -11.988  22.981  -3.437  1.00  9.67           C  
ATOM   1904  O   GLU A 240     -10.904  22.994  -4.033  1.00 11.17           O  
ATOM   1905  CB  GLU A 240     -13.213  25.134  -3.165  1.00 12.78           C  
ATOM   1906  CG  GLU A 240     -11.912  25.914  -3.203  1.00 17.19           C  
ATOM   1907  CD  GLU A 240     -11.911  27.151  -2.334  1.00 22.52           C  
ATOM   1908  OE1 GLU A 240     -12.954  27.526  -1.747  1.00 21.67           O  
ATOM   1909  OE2 GLU A 240     -10.822  27.776  -2.246  1.00 24.16           O  
ATOM   1910  N   ILE A 241     -12.182  22.310  -2.316  1.00  8.56           N  
ATOM   1911  CA  ILE A 241     -11.123  21.524  -1.686  1.00  7.30           C  
ATOM   1912  C   ILE A 241     -11.290  20.034  -1.903  1.00  9.02           C  
ATOM   1913  O   ILE A 241     -12.372  19.471  -1.712  1.00  8.78           O  
ATOM   1914  CB  ILE A 241     -11.065  21.876  -0.178  1.00  7.94           C  
ATOM   1915  CG1 ILE A 241     -10.756  23.364  -0.001  1.00  6.12           C  
ATOM   1916  CG2 ILE A 241     -10.029  21.017   0.529  1.00  7.99           C  
ATOM   1917  CD1 ILE A 241     -10.830  23.900   1.406  1.00  7.36           C  
ATOM   1918  N   ASP A 242     -10.204  19.361  -2.301  1.00  7.89           N  
ATOM   1919  CA  ASP A 242     -10.213  17.926  -2.533  1.00  8.61           C  
ATOM   1920  C   ASP A 242      -9.874  17.115  -1.288  1.00  7.85           C  
ATOM   1921  O   ASP A 242     -10.280  15.957  -1.141  1.00  8.08           O  
ATOM   1922  CB  ASP A 242      -9.192  17.545  -3.614  1.00  8.64           C  
ATOM   1923  CG  ASP A 242      -9.500  18.210  -4.939  1.00 11.64           C  
ATOM   1924  OD1 ASP A 242     -10.566  17.909  -5.517  1.00 12.46           O  
ATOM   1925  OD2 ASP A 242      -8.659  19.023  -5.377  1.00 11.63           O  
ATOM   1926  N   MET A 243      -9.036  17.679  -0.423  1.00  7.01           N  
ATOM   1927  CA  MET A 243      -8.624  17.035   0.813  1.00  6.95           C  
ATOM   1928  C   MET A 243      -8.615  18.076   1.934  1.00  7.20           C  
ATOM   1929  O   MET A 243      -7.948  19.110   1.804  1.00  7.41           O  
ATOM   1930  CB  MET A 243      -7.216  16.429   0.720  1.00  8.07           C  
ATOM   1931  CG  MET A 243      -7.030  15.347  -0.313  1.00  7.81           C  
ATOM   1932  SD  MET A 243      -5.300  14.861  -0.534  1.00 10.75           S  
ATOM   1933  CE  MET A 243      -5.019  13.978   1.001  1.00 13.57           C  
ATOM   1934  N   THR A 244      -9.365  17.831   2.998  1.00  6.96           N  
ATOM   1935  CA  THR A 244      -9.351  18.784   4.102  1.00  7.26           C  
ATOM   1936  C   THR A 244      -8.061  18.588   4.916  1.00  7.52           C  
ATOM   1937  O   THR A 244      -7.331  17.615   4.731  1.00  7.67           O  
ATOM   1938  CB  THR A 244     -10.527  18.557   5.082  1.00  8.88           C  
ATOM   1939  OG1 THR A 244     -10.393  17.257   5.682  1.00  8.03           O  
ATOM   1940  CG2 THR A 244     -11.865  18.661   4.376  1.00  6.74           C  
ATOM   1941  N   TYR A 245      -7.842  19.526   5.826  1.00  7.15           N  
ATOM   1942  CA  TYR A 245      -6.725  19.360   6.766  1.00  8.37           C  
ATOM   1943  C   TYR A 245      -7.235  18.288   7.736  1.00  9.93           C  
ATOM   1944  O   TYR A 245      -8.445  17.983   7.692  1.00 10.42           O  
ATOM   1945  CB  TYR A 245      -6.425  20.667   7.455  1.00  9.16           C  
ATOM   1946  CG  TYR A 245      -5.248  20.598   8.406  1.00  8.57           C  
ATOM   1947  CD1 TYR A 245      -3.982  20.276   7.934  1.00  7.63           C  
ATOM   1948  CD2 TYR A 245      -5.413  20.855   9.761  1.00  9.97           C  
ATOM   1949  CE1 TYR A 245      -2.898  20.222   8.791  1.00 10.37           C  
ATOM   1950  CE2 TYR A 245      -4.332  20.799  10.626  1.00 11.08           C  
ATOM   1951  CZ  TYR A 245      -3.083  20.481  10.130  1.00 11.81           C  
ATOM   1952  OH  TYR A 245      -2.003  20.427  10.991  1.00 14.09           O  
ATOM   1953  N   ASN A 246      -6.398  17.705   8.569  1.00 10.66           N  
ATOM   1954  CA  ASN A 246      -6.848  16.649   9.468  1.00 11.81           C  
ATOM   1955  C   ASN A 246      -7.031  17.120  10.903  1.00 15.61           C  
ATOM   1956  O   ASN A 246      -6.412  16.668  11.859  1.00 17.92           O  
ATOM   1957  CB  ASN A 246      -5.972  15.409   9.381  1.00 11.69           C  
ATOM   1958  CG  ASN A 246      -4.498  15.671   9.568  1.00 14.97           C  
ATOM   1959  OD1 ASN A 246      -4.018  16.810   9.561  1.00 13.87           O  
ATOM   1960  ND2 ASN A 246      -3.751  14.586   9.750  1.00 17.61           N  
ATOM   1961  N   ASN A 247      -7.936  18.052  11.044  1.00 17.51           N  
ATOM   1962  CA  ASN A 247      -8.482  18.653  12.243  1.00 19.58           C  
ATOM   1963  C   ASN A 247     -10.000  18.734  11.890  1.00 19.63           C  
ATOM   1964  O   ASN A 247     -10.306  19.444  10.911  1.00 20.14           O  
ATOM   1965  CB  ASN A 247      -7.991  20.033  12.565  1.00 22.03           C  
ATOM   1966  CG  ASN A 247      -6.854  20.229  13.519  1.00 24.20           C  
ATOM   1967  OD1 ASN A 247      -6.336  19.322  14.172  1.00 19.93           O  
ATOM   1968  ND2 ASN A 247      -6.413  21.498  13.634  1.00 25.68           N  
ATOM   1969  N   MET A 248     -10.849  17.995  12.569  1.00 19.47           N  
ATOM   1970  CA  MET A 248     -12.273  18.016  12.201  1.00 19.65           C  
ATOM   1971  C   MET A 248     -13.131  18.865  13.125  1.00 20.04           C  
ATOM   1972  O   MET A 248     -12.942  18.920  14.338  1.00 18.20           O  
ATOM   1973  CB  MET A 248     -12.796  16.578  12.133  1.00 19.14           C  
ATOM   1974  CG  MET A 248     -12.219  15.752  10.994  1.00 18.89           C  
ATOM   1975  SD  MET A 248     -13.011  16.103   9.405  1.00 21.87           S  
ATOM   1976  CE  MET A 248     -11.966  17.441   8.802  1.00 22.79           C  
ATOM   1977  N   PRO A 249     -14.101  19.554  12.531  1.00 20.61           N  
ATOM   1978  CA  PRO A 249     -15.039  20.418  13.206  1.00 23.40           C  
ATOM   1979  C   PRO A 249     -15.987  19.670  14.135  1.00 25.04           C  
ATOM   1980  O   PRO A 249     -16.678  18.735  13.692  1.00 25.38           O  
ATOM   1981  CB  PRO A 249     -15.899  21.111  12.110  1.00 22.22           C  
ATOM   1982  CG  PRO A 249     -15.646  20.250  10.912  1.00 22.08           C  
ATOM   1983  CD  PRO A 249     -14.345  19.499  11.085  1.00 20.91           C  
ATOM   1984  N   ILE A 250     -16.073  20.108  15.395  1.00 24.43           N  
ATOM   1985  CA  ILE A 250     -16.990  19.467  16.350  1.00 25.40           C  
ATOM   1986  C   ILE A 250     -18.431  19.693  15.904  1.00 26.20           C  
ATOM   1987  O   ILE A 250     -19.297  18.823  16.045  1.00 25.22           O  
ATOM   1988  CB  ILE A 250     -16.749  19.951  17.790  1.00 26.35           C  
ATOM   1989  CG1 ILE A 250     -15.446  19.353  18.342  1.00 24.51           C  
ATOM   1990  CG2 ILE A 250     -17.914  19.597  18.707  1.00 28.33           C  
ATOM   1991  CD1 ILE A 250     -15.014  19.860  19.694  1.00 24.68           C  
ATOM   1992  N   GLU A 251     -18.707  20.858  15.321  1.00 27.35           N  
ATOM   1993  CA  GLU A 251     -19.998  21.238  14.818  1.00 28.70           C  
ATOM   1994  C   GLU A 251     -20.569  20.244  13.801  1.00 28.86           C  
ATOM   1995  O   GLU A 251     -21.754  19.915  13.849  1.00 30.01           O  
ATOM   1996  CB  GLU A 251     -19.937  22.594  14.080  1.00 31.45           C  
ATOM   1997  CG  GLU A 251     -19.685  23.818  14.918  1.00 34.22           C  
ATOM   1998  CD  GLU A 251     -18.240  23.986  15.332  1.00 37.96           C  
ATOM   1999  OE1 GLU A 251     -17.362  23.260  14.814  1.00 38.94           O  
ATOM   2000  OE2 GLU A 251     -17.969  24.848  16.194  1.00 42.44           O  
ATOM   2001  N   LEU A 252     -19.736  19.826  12.852  1.00 27.47           N  
ATOM   2002  CA  LEU A 252     -20.150  18.975  11.765  1.00 26.92           C  
ATOM   2003  C   LEU A 252     -19.722  17.530  11.719  1.00 26.08           C  
ATOM   2004  O   LEU A 252     -20.325  16.770  10.919  1.00 24.99           O  
ATOM   2005  CB  LEU A 252     -19.601  19.639  10.455  1.00 23.67           C  
ATOM   2006  CG  LEU A 252     -19.759  21.148  10.322  1.00 24.94           C  
ATOM   2007  CD1 LEU A 252     -19.093  21.651   9.044  1.00 22.85           C  
ATOM   2008  CD2 LEU A 252     -21.226  21.563  10.338  1.00 26.50           C  
ATOM   2009  N   PHE A 253     -18.724  17.073  12.456  1.00 24.77           N  
ATOM   2010  CA  PHE A 253     -18.232  15.719  12.349  1.00 24.22           C  
ATOM   2011  C   PHE A 253     -19.236  14.592  12.422  1.00 27.20           C  
ATOM   2012  O   PHE A 253     -19.174  13.662  11.586  1.00 27.04           O  
ATOM   2013  CB  PHE A 253     -17.119  15.450  13.388  1.00 21.32           C  
ATOM   2014  CG  PHE A 253     -16.413  14.155  13.046  1.00 25.00           C  
ATOM   2015  CD1 PHE A 253     -15.594  14.079  11.933  1.00 25.44           C  
ATOM   2016  CD2 PHE A 253     -16.591  13.029  13.825  1.00 26.67           C  
ATOM   2017  CE1 PHE A 253     -14.938  12.907  11.619  1.00 25.90           C  
ATOM   2018  CE2 PHE A 253     -15.941  11.847  13.512  1.00 28.57           C  
ATOM   2019  CZ  PHE A 253     -15.112  11.784  12.407  1.00 26.15           C  
ATOM   2020  N   GLN A 254     -20.132  14.585  13.407  1.00 27.65           N  
ATOM   2021  CA  GLN A 254     -21.097  13.478  13.495  1.00 28.77           C  
ATOM   2022  C   GLN A 254     -21.912  13.383  12.215  1.00 27.90           C  
ATOM   2023  O   GLN A 254     -22.027  12.304  11.630  1.00 29.32           O  
ATOM   2024  CB  GLN A 254     -21.971  13.610  14.731  1.00 32.76           C  
ATOM   2025  CG  GLN A 254     -21.232  13.736  16.051  1.00 37.08           C  
ATOM   2026  CD  GLN A 254     -20.045  12.801  16.189  1.00 42.66           C  
ATOM   2027  OE1 GLN A 254     -20.166  11.582  16.028  1.00 40.09           O  
ATOM   2028  NE2 GLN A 254     -18.877  13.386  16.462  1.00 42.32           N  
ATOM   2029  N   LYS A 255     -22.448  14.507  11.744  1.00 27.60           N  
ATOM   2030  CA  LYS A 255     -23.225  14.540  10.519  1.00 27.57           C  
ATOM   2031  C   LYS A 255     -22.447  14.039   9.312  1.00 25.43           C  
ATOM   2032  O   LYS A 255     -23.000  13.282   8.504  1.00 25.10           O  
ATOM   2033  CB  LYS A 255     -23.767  15.944  10.236  1.00 35.42           C  
ATOM   2034  CG  LYS A 255     -25.282  16.061  10.279  1.00 45.58           C  
ATOM   2035  CD  LYS A 255     -25.960  15.077   9.336  1.00 50.48           C  
ATOM   2036  CE  LYS A 255     -27.282  15.615   8.811  1.00 52.90           C  
ATOM   2037  NZ  LYS A 255     -27.061  16.764   7.879  1.00 53.65           N  
ATOM   2038  N   LEU A 256     -21.182  14.425   9.169  1.00 23.94           N  
ATOM   2039  CA  LEU A 256     -20.359  13.997   8.047  1.00 21.48           C  
ATOM   2040  C   LEU A 256     -20.205  12.493   7.939  1.00 21.20           C  
ATOM   2041  O   LEU A 256     -20.271  11.915   6.842  1.00 18.80           O  
ATOM   2042  CB  LEU A 256     -18.955  14.621   8.147  1.00 19.53           C  
ATOM   2043  CG  LEU A 256     -18.917  16.141   7.985  1.00 18.02           C  
ATOM   2044  CD1 LEU A 256     -17.526  16.674   8.309  1.00 15.38           C  
ATOM   2045  CD2 LEU A 256     -19.349  16.532   6.577  1.00 17.44           C  
ATOM   2046  N   LYS A 257     -20.015  11.824   9.077  1.00 23.28           N  
ATOM   2047  CA  LYS A 257     -19.873  10.369   9.068  1.00 28.16           C  
ATOM   2048  C   LYS A 257     -21.110   9.688   8.496  1.00 29.89           C  
ATOM   2049  O   LYS A 257     -21.017   8.662   7.811  1.00 29.38           O  
ATOM   2050  CB  LYS A 257     -19.555   9.848  10.470  1.00 34.65           C  
ATOM   2051  CG  LYS A 257     -19.132   8.382  10.473  1.00 45.07           C  
ATOM   2052  CD  LYS A 257     -17.912   8.147   9.590  1.00 48.06           C  
ATOM   2053  CE  LYS A 257     -18.034   6.837   8.826  1.00 49.79           C  
ATOM   2054  NZ  LYS A 257     -16.888   6.624   7.898  1.00 50.73           N  
ATOM   2055  N   LYS A 258     -22.286  10.254   8.762  1.00 31.26           N  
ATOM   2056  CA  LYS A 258     -23.541   9.726   8.252  1.00 32.76           C  
ATOM   2057  C   LYS A 258     -23.878  10.267   6.868  1.00 32.46           C  
ATOM   2058  O   LYS A 258     -24.553   9.586   6.080  1.00 33.76           O  
ATOM   2059  CB  LYS A 258     -24.678  10.031   9.240  1.00 38.20           C  
ATOM   2060  CG  LYS A 258     -24.408   9.558  10.663  1.00 44.19           C  
ATOM   2061  CD  LYS A 258     -24.420   8.042  10.769  1.00 49.69           C  
ATOM   2062  CE  LYS A 258     -24.076   7.561  12.167  1.00 51.69           C  
ATOM   2063  NZ  LYS A 258     -22.606   7.500  12.404  1.00 53.97           N  
ATOM   2064  N   GLU A 259     -23.421  11.470   6.529  1.00 30.78           N  
ATOM   2065  CA  GLU A 259     -23.711  12.053   5.221  1.00 28.52           C  
ATOM   2066  C   GLU A 259     -22.800  11.532   4.128  1.00 26.35           C  
ATOM   2067  O   GLU A 259     -23.267  11.148   3.049  1.00 25.02           O  
ATOM   2068  CB  GLU A 259     -23.639  13.582   5.269  1.00 33.66           C  
ATOM   2069  CG  GLU A 259     -24.732  14.245   6.089  1.00 42.47           C  
ATOM   2070  CD  GLU A 259     -24.833  15.737   5.825  1.00 48.43           C  
ATOM   2071  OE1 GLU A 259     -25.268  16.107   4.710  1.00 51.23           O  
ATOM   2072  OE2 GLU A 259     -24.485  16.536   6.723  1.00 52.13           O  
ATOM   2073  N   ILE A 260     -21.486  11.481   4.366  1.00 23.45           N  
ATOM   2074  CA  ILE A 260     -20.513  11.010   3.381  1.00 21.68           C  
ATOM   2075  C   ILE A 260     -19.501  10.069   4.016  1.00 22.30           C  
ATOM   2076  O   ILE A 260     -18.308  10.361   4.140  1.00 18.79           O  
ATOM   2077  CB  ILE A 260     -19.746  12.202   2.753  1.00 20.62           C  
ATOM   2078  CG1 ILE A 260     -19.337  13.215   3.828  1.00 18.49           C  
ATOM   2079  CG2 ILE A 260     -20.563  12.872   1.661  1.00 20.25           C  
ATOM   2080  CD1 ILE A 260     -18.394  14.301   3.350  1.00 16.00           C  
ATOM   2081  N   PRO A 261     -19.949   8.891   4.417  1.00 22.69           N  
ATOM   2082  CA  PRO A 261     -19.168   7.885   5.094  1.00 23.88           C  
ATOM   2083  C   PRO A 261     -17.905   7.466   4.379  1.00 23.55           C  
ATOM   2084  O   PRO A 261     -16.854   7.320   5.011  1.00 24.50           O  
ATOM   2085  CB  PRO A 261     -20.069   6.643   5.324  1.00 23.43           C  
ATOM   2086  CG  PRO A 261     -21.264   6.958   4.481  1.00 22.69           C  
ATOM   2087  CD  PRO A 261     -21.343   8.456   4.275  1.00 23.09           C  
ATOM   2088  N   ASN A 262     -17.979   7.286   3.071  1.00 24.23           N  
ATOM   2089  CA  ASN A 262     -16.847   6.878   2.261  1.00 26.73           C  
ATOM   2090  C   ASN A 262     -15.778   7.949   2.116  1.00 26.13           C  
ATOM   2091  O   ASN A 262     -14.624   7.618   1.791  1.00 27.95           O  
ATOM   2092  CB  ASN A 262     -17.342   6.438   0.870  1.00 36.64           C  
ATOM   2093  CG  ASN A 262     -18.285   5.247   0.977  1.00 44.00           C  
ATOM   2094  OD1 ASN A 262     -17.990   4.266   1.666  1.00 47.24           O  
ATOM   2095  ND2 ASN A 262     -19.422   5.340   0.299  1.00 47.64           N  
ATOM   2096  N   GLU A 263     -16.117   9.212   2.350  1.00 22.18           N  
ATOM   2097  CA  GLU A 263     -15.144  10.293   2.240  1.00 19.20           C  
ATOM   2098  C   GLU A 263     -14.493  10.610   3.572  1.00 19.09           C  
ATOM   2099  O   GLU A 263     -13.486  11.331   3.630  1.00 17.34           O  
ATOM   2100  CB  GLU A 263     -15.837  11.532   1.648  1.00 15.35           C  
ATOM   2101  CG  GLU A 263     -16.310  11.285   0.221  1.00 19.68           C  
ATOM   2102  CD  GLU A 263     -17.143  12.415  -0.342  1.00 23.36           C  
ATOM   2103  OE1 GLU A 263     -16.768  13.594  -0.182  1.00 19.21           O  
ATOM   2104  OE2 GLU A 263     -18.186  12.128  -0.973  1.00 24.55           O  
ATOM   2105  N   VAL A 264     -15.064  10.086   4.656  1.00 17.81           N  
ATOM   2106  CA  VAL A 264     -14.509  10.331   5.988  1.00 18.30           C  
ATOM   2107  C   VAL A 264     -13.424   9.305   6.296  1.00 20.35           C  
ATOM   2108  O   VAL A 264     -13.731   8.146   6.596  1.00 21.90           O  
ATOM   2109  CB  VAL A 264     -15.595  10.304   7.072  1.00 19.30           C  
ATOM   2110  CG1 VAL A 264     -14.997  10.634   8.434  1.00 18.11           C  
ATOM   2111  CG2 VAL A 264     -16.725  11.274   6.738  1.00 16.34           C  
ATOM   2112  N   ARG A 265     -12.160   9.723   6.191  1.00 17.92           N  
ATOM   2113  CA  ARG A 265     -11.032   8.830   6.458  1.00 16.28           C  
ATOM   2114  C   ARG A 265     -10.595   8.935   7.915  1.00 14.67           C  
ATOM   2115  O   ARG A 265     -10.313  10.031   8.401  1.00 13.83           O  
ATOM   2116  CB  ARG A 265      -9.838   9.160   5.554  1.00 14.98           C  
ATOM   2117  CG  ARG A 265     -10.159   9.308   4.088  1.00 14.41           C  
ATOM   2118  CD  ARG A 265     -10.730   8.028   3.485  1.00 18.34           C  
ATOM   2119  NE  ARG A 265     -10.429   7.964   2.056  1.00 23.56           N  
ATOM   2120  CZ  ARG A 265      -9.293   7.510   1.537  1.00 26.29           C  
ATOM   2121  NH1 ARG A 265      -8.331   7.035   2.316  1.00 25.29           N  
ATOM   2122  NH2 ARG A 265      -9.126   7.531   0.217  1.00 24.62           N  
ATOM   2123  N   VAL A 266     -10.591   7.811   8.625  1.00 15.15           N  
ATOM   2124  CA  VAL A 266     -10.183   7.788  10.037  1.00 14.33           C  
ATOM   2125  C   VAL A 266      -9.154   6.672  10.205  1.00 14.99           C  
ATOM   2126  O   VAL A 266      -9.447   5.486  10.008  1.00 14.73           O  
ATOM   2127  CB  VAL A 266     -11.344   7.612  11.016  1.00 16.32           C  
ATOM   2128  CG1 VAL A 266     -10.839   7.464  12.456  1.00 16.04           C  
ATOM   2129  CG2 VAL A 266     -12.311   8.797  10.974  1.00 16.65           C  
ATOM   2130  N   ASP A 267      -7.894   7.041  10.453  1.00 13.11           N  
ATOM   2131  CA  ASP A 267      -6.810   6.061  10.569  1.00 13.16           C  
ATOM   2132  C   ASP A 267      -5.925   6.353  11.770  1.00 12.32           C  
ATOM   2133  O   ASP A 267      -5.908   7.467  12.299  1.00 12.10           O  
ATOM   2134  CB  ASP A 267      -5.939   6.114   9.300  1.00 16.00           C  
ATOM   2135  CG  ASP A 267      -6.689   5.747   8.035  1.00 19.15           C  
ATOM   2136  OD1 ASP A 267      -7.042   4.555   7.893  1.00 22.29           O  
ATOM   2137  OD2 ASP A 267      -6.974   6.647   7.218  1.00 19.09           O  
ATOM   2138  N   PRO A 268      -5.174   5.357  12.200  1.00 11.83           N  
ATOM   2139  CA  PRO A 268      -4.258   5.482  13.331  1.00 11.09           C  
ATOM   2140  C   PRO A 268      -3.305   6.645  13.083  1.00  8.86           C  
ATOM   2141  O   PRO A 268      -2.906   6.899  11.937  1.00 10.43           O  
ATOM   2142  CB  PRO A 268      -3.523   4.147  13.480  1.00 11.42           C  
ATOM   2143  CG  PRO A 268      -4.432   3.208  12.721  1.00 10.97           C  
ATOM   2144  CD  PRO A 268      -5.148   4.010  11.634  1.00 11.72           C  
ATOM   2145  N   TYR A 269      -2.977   7.355  14.148  1.00  8.22           N  
ATOM   2146  CA  TYR A 269      -2.106   8.543  14.014  1.00  8.83           C  
ATOM   2147  C   TYR A 269      -1.226   8.633  15.244  1.00  7.12           C  
ATOM   2148  O   TYR A 269      -1.736   8.613  16.376  1.00  7.65           O  
ATOM   2149  CB  TYR A 269      -2.999   9.759  13.870  1.00  7.30           C  
ATOM   2150  CG  TYR A 269      -2.464  11.032  13.299  1.00  9.18           C  
ATOM   2151  CD1 TYR A 269      -1.313  11.109  12.527  1.00  8.88           C  
ATOM   2152  CD2 TYR A 269      -3.199  12.216  13.485  1.00 10.58           C  
ATOM   2153  CE1 TYR A 269      -0.882  12.313  11.992  1.00  9.15           C  
ATOM   2154  CE2 TYR A 269      -2.778  13.423  12.958  1.00 10.11           C  
ATOM   2155  CZ  TYR A 269      -1.619  13.463  12.211  1.00  9.83           C  
ATOM   2156  OH  TYR A 269      -1.188  14.658  11.670  1.00  9.64           O  
ATOM   2157  N   LEU A 270       0.089   8.730  15.049  1.00  7.03           N  
ATOM   2158  CA  LEU A 270       0.996   8.805  16.199  1.00  6.83           C  
ATOM   2159  C   LEU A 270       1.179  10.233  16.683  1.00  7.07           C  
ATOM   2160  O   LEU A 270       2.252  10.846  16.532  1.00  6.72           O  
ATOM   2161  CB  LEU A 270       2.339   8.154  15.836  1.00  9.60           C  
ATOM   2162  CG  LEU A 270       2.301   6.616  15.783  1.00 12.69           C  
ATOM   2163  CD1 LEU A 270       3.568   6.076  15.144  1.00 11.10           C  
ATOM   2164  CD2 LEU A 270       2.099   6.051  17.179  1.00 10.76           C  
ATOM   2165  N   CYS A 271       0.111  10.780  17.277  1.00  5.96           N  
ATOM   2166  CA  CYS A 271       0.097  12.133  17.796  1.00  6.58           C  
ATOM   2167  C   CYS A 271      -0.631  12.156  19.142  1.00  6.34           C  
ATOM   2168  O   CYS A 271      -1.576  11.386  19.331  1.00  6.78           O  
ATOM   2169  CB ACYS A 271      -0.592  13.159  16.896  0.85  7.66           C  
ATOM   2170  CB BCYS A 271      -0.641  12.996  16.770  0.15  1.70           C  
ATOM   2171  SG ACYS A 271      -0.115  13.147  15.184  0.85  7.45           S  
ATOM   2172  SG BCYS A 271      -0.468  14.712  16.730  0.15  1.70           S  
ATOM   2173  N   THR A 272      -0.212  13.051  20.010  1.00  5.21           N  
ATOM   2174  CA  THR A 272      -0.830  13.213  21.312  1.00  7.43           C  
ATOM   2175  C   THR A 272      -1.278  14.663  21.512  1.00  7.17           C  
ATOM   2176  O   THR A 272      -0.523  15.594  21.233  1.00  6.65           O  
ATOM   2177  CB  THR A 272       0.115  12.829  22.460  1.00  6.90           C  
ATOM   2178  OG1 THR A 272       0.498  11.458  22.278  1.00  8.09           O  
ATOM   2179  CG2 THR A 272      -0.570  12.969  23.816  1.00  7.99           C  
ATOM   2180  N   TYR A 273      -2.536  14.806  21.912  1.00  7.41           N  
ATOM   2181  CA  TYR A 273      -3.111  16.119  22.215  1.00  8.00           C  
ATOM   2182  C   TYR A 273      -2.903  16.314  23.725  1.00  7.43           C  
ATOM   2183  O   TYR A 273      -3.252  15.399  24.494  1.00  7.70           O  
ATOM   2184  CB  TYR A 273      -4.594  16.179  21.903  1.00  7.77           C  
ATOM   2185  CG  TYR A 273      -5.214  17.556  21.834  1.00  8.42           C  
ATOM   2186  CD1 TYR A 273      -5.406  18.349  22.959  1.00  8.03           C  
ATOM   2187  CD2 TYR A 273      -5.624  18.057  20.600  1.00  9.23           C  
ATOM   2188  CE1 TYR A 273      -5.991  19.605  22.861  1.00  9.43           C  
ATOM   2189  CE2 TYR A 273      -6.211  19.302  20.492  1.00 11.10           C  
ATOM   2190  CZ  TYR A 273      -6.391  20.071  21.626  1.00 11.78           C  
ATOM   2191  OH  TYR A 273      -6.976  21.311  21.490  1.00 10.75           O  
ATOM   2192  N   TYR A 274      -2.334  17.443  24.120  1.00  7.47           N  
ATOM   2193  CA  TYR A 274      -2.093  17.679  25.541  1.00  7.57           C  
ATOM   2194  C   TYR A 274      -2.133  19.168  25.855  1.00  8.32           C  
ATOM   2195  O   TYR A 274      -2.127  19.994  24.931  1.00  8.14           O  
ATOM   2196  CB  TYR A 274      -0.728  17.112  25.950  1.00  7.86           C  
ATOM   2197  CG  TYR A 274       0.493  17.639  25.239  1.00  7.34           C  
ATOM   2198  CD1 TYR A 274       0.769  17.290  23.924  1.00  7.40           C  
ATOM   2199  CD2 TYR A 274       1.399  18.483  25.880  1.00  7.27           C  
ATOM   2200  CE1 TYR A 274       1.888  17.767  23.269  1.00  7.72           C  
ATOM   2201  CE2 TYR A 274       2.526  18.963  25.235  1.00  8.24           C  
ATOM   2202  CZ  TYR A 274       2.765  18.604  23.931  1.00  8.89           C  
ATOM   2203  OH  TYR A 274       3.882  19.063  23.258  1.00 10.67           O  
ATOM   2204  N   TYR A 275      -2.176  19.478  27.159  1.00  8.62           N  
ATOM   2205  CA  TYR A 275      -2.081  20.890  27.544  1.00  8.30           C  
ATOM   2206  C   TYR A 275      -0.650  21.050  28.069  1.00  8.55           C  
ATOM   2207  O   TYR A 275      -0.241  20.389  29.026  1.00 10.07           O  
ATOM   2208  CB  TYR A 275      -3.122  21.390  28.537  1.00  8.09           C  
ATOM   2209  CG  TYR A 275      -4.438  21.585  27.791  1.00  7.83           C  
ATOM   2210  CD1 TYR A 275      -4.644  22.688  26.978  1.00  8.42           C  
ATOM   2211  CD2 TYR A 275      -5.403  20.593  27.832  1.00  9.07           C  
ATOM   2212  CE1 TYR A 275      -5.817  22.820  26.252  1.00  9.22           C  
ATOM   2213  CE2 TYR A 275      -6.578  20.722  27.112  1.00 10.30           C  
ATOM   2214  CZ  TYR A 275      -6.781  21.837  26.325  1.00  9.78           C  
ATOM   2215  OH  TYR A 275      -7.948  21.947  25.613  1.00 11.26           O  
ATOM   2216  N   GLU A 276       0.099  21.871  27.352  1.00  7.49           N  
ATOM   2217  CA  GLU A 276       1.488  22.133  27.706  1.00  7.61           C  
ATOM   2218  C   GLU A 276       1.561  23.146  28.839  1.00  9.02           C  
ATOM   2219  O   GLU A 276       1.042  24.261  28.723  1.00  9.57           O  
ATOM   2220  CB  GLU A 276       2.197  22.667  26.463  1.00  8.57           C  
ATOM   2221  CG  GLU A 276       3.659  23.046  26.679  1.00  7.75           C  
ATOM   2222  CD  GLU A 276       4.202  23.584  25.360  1.00 11.81           C  
ATOM   2223  OE1 GLU A 276       3.973  24.770  25.068  1.00 11.62           O  
ATOM   2224  OE2 GLU A 276       4.830  22.782  24.640  1.00 12.51           O  
ATOM   2225  N   ILE A 277       2.188  22.760  29.939  1.00  8.93           N  
ATOM   2226  CA  ILE A 277       2.345  23.673  31.076  1.00 10.43           C  
ATOM   2227  C   ILE A 277       3.715  24.334  30.980  1.00 11.00           C  
ATOM   2228  O   ILE A 277       4.709  23.656  30.664  1.00 10.44           O  
ATOM   2229  CB  ILE A 277       2.216  22.923  32.418  1.00 11.97           C  
ATOM   2230  CG1 ILE A 277       0.819  22.317  32.568  1.00 11.77           C  
ATOM   2231  CG2 ILE A 277       2.536  23.854  33.586  1.00 13.23           C  
ATOM   2232  CD1 ILE A 277       0.699  21.304  33.692  1.00 10.93           C  
ATOM   2233  N   ASN A 278       3.789  25.650  31.204  1.00 11.20           N  
ATOM   2234  CA  ASN A 278       5.114  26.305  31.181  1.00 11.05           C  
ATOM   2235  C   ASN A 278       5.724  25.976  32.554  1.00 13.04           C  
ATOM   2236  O   ASN A 278       5.380  26.601  33.555  1.00 13.05           O  
ATOM   2237  CB  ASN A 278       5.020  27.795  30.960  1.00 13.23           C  
ATOM   2238  CG  ASN A 278       6.368  28.496  30.979  1.00 13.52           C  
ATOM   2239  OD1 ASN A 278       7.407  27.897  31.254  1.00 13.43           O  
ATOM   2240  ND2 ASN A 278       6.356  29.791  30.677  1.00 13.28           N  
ATOM   2241  N   ASN A 279       6.605  24.979  32.577  1.00 12.24           N  
ATOM   2242  CA  ASN A 279       7.194  24.492  33.809  1.00 13.92           C  
ATOM   2243  C   ASN A 279       8.113  25.445  34.540  1.00 15.28           C  
ATOM   2244  O   ASN A 279       8.405  25.194  35.722  1.00 14.71           O  
ATOM   2245  CB  ASN A 279       7.948  23.168  33.532  1.00 12.69           C  
ATOM   2246  CG  ASN A 279       7.003  21.995  33.405  1.00 13.98           C  
ATOM   2247  OD1 ASN A 279       6.163  21.919  32.498  1.00 14.93           O  
ATOM   2248  ND2 ASN A 279       7.119  21.049  34.329  1.00 11.74           N  
ATOM   2249  N   GLN A 280       8.583  26.507  33.910  1.00 15.56           N  
ATOM   2250  CA  GLN A 280       9.480  27.456  34.542  1.00 18.07           C  
ATOM   2251  C   GLN A 280       8.780  28.699  35.068  1.00 19.45           C  
ATOM   2252  O   GLN A 280       9.464  29.614  35.546  1.00 22.38           O  
ATOM   2253  CB  GLN A 280      10.540  27.911  33.521  1.00 23.68           C  
ATOM   2254  CG  GLN A 280      11.372  26.771  32.975  1.00 35.19           C  
ATOM   2255  CD  GLN A 280      12.367  27.240  31.925  1.00 44.42           C  
ATOM   2256  OE1 GLN A 280      12.175  28.288  31.303  1.00 44.25           O  
ATOM   2257  NE2 GLN A 280      13.415  26.443  31.738  1.00 47.12           N  
ATOM   2258  N   LYS A 281       7.464  28.764  34.968  1.00 19.27           N  
ATOM   2259  CA  LYS A 281       6.739  29.945  35.419  1.00 18.85           C  
ATOM   2260  C   LYS A 281       5.827  29.666  36.596  1.00 17.33           C  
ATOM   2261  O   LYS A 281       4.898  28.863  36.506  1.00 15.91           O  
ATOM   2262  CB  LYS A 281       5.922  30.504  34.238  1.00 23.87           C  
ATOM   2263  CG  LYS A 281       5.425  31.927  34.488  1.00 29.25           C  
ATOM   2264  CD  LYS A 281       4.304  32.277  33.527  1.00 33.36           C  
ATOM   2265  CE  LYS A 281       3.805  33.699  33.741  1.00 33.45           C  
ATOM   2266  NZ  LYS A 281       2.882  34.108  32.642  1.00 35.34           N  
ATOM   2267  N   ALA A 282       6.087  30.359  37.716  1.00 17.93           N  
ATOM   2268  CA  ALA A 282       5.222  30.168  38.896  1.00 17.76           C  
ATOM   2269  C   ALA A 282       3.831  30.674  38.531  1.00 17.62           C  
ATOM   2270  O   ALA A 282       3.692  31.615  37.739  1.00 18.12           O  
ATOM   2271  CB  ALA A 282       5.797  30.905  40.086  1.00 20.06           C  
ATOM   2272  N   PRO A 283       2.817  30.026  39.052  1.00 17.84           N  
ATOM   2273  CA  PRO A 283       2.896  28.924  39.980  1.00 18.14           C  
ATOM   2274  C   PRO A 283       2.927  27.536  39.371  1.00 18.66           C  
ATOM   2275  O   PRO A 283       2.659  26.528  40.051  1.00 19.92           O  
ATOM   2276  CB  PRO A 283       1.578  29.026  40.821  1.00 17.77           C  
ATOM   2277  CG  PRO A 283       0.632  29.557  39.768  1.00 18.09           C  
ATOM   2278  CD  PRO A 283       1.416  30.406  38.787  1.00 17.44           C  
ATOM   2279  N   PHE A 284       3.270  27.433  38.090  1.00 17.90           N  
ATOM   2280  CA  PHE A 284       3.318  26.167  37.378  1.00 17.50           C  
ATOM   2281  C   PHE A 284       4.634  25.439  37.562  1.00 18.28           C  
ATOM   2282  O   PHE A 284       4.834  24.342  37.039  1.00 17.96           O  
ATOM   2283  CB  PHE A 284       3.020  26.385  35.879  1.00 15.73           C  
ATOM   2284  CG  PHE A 284       1.753  27.193  35.718  1.00 15.48           C  
ATOM   2285  CD1 PHE A 284       0.521  26.601  35.899  1.00 14.27           C  
ATOM   2286  CD2 PHE A 284       1.826  28.548  35.442  1.00 17.66           C  
ATOM   2287  CE1 PHE A 284      -0.640  27.347  35.781  1.00 18.27           C  
ATOM   2288  CE2 PHE A 284       0.673  29.301  35.326  1.00 18.33           C  
ATOM   2289  CZ  PHE A 284      -0.556  28.699  35.499  1.00 14.26           C  
ATOM   2290  N   ASN A 285       5.527  26.010  38.366  1.00 18.33           N  
ATOM   2291  CA  ASN A 285       6.801  25.394  38.708  1.00 20.53           C  
ATOM   2292  C   ASN A 285       6.634  24.553  39.985  1.00 21.32           C  
ATOM   2293  O   ASN A 285       7.571  23.958  40.514  1.00 22.52           O  
ATOM   2294  CB  ASN A 285       7.918  26.409  38.829  1.00 21.60           C  
ATOM   2295  CG  ASN A 285       7.716  27.504  39.849  1.00 21.30           C  
ATOM   2296  OD1 ASN A 285       6.607  27.763  40.317  1.00 18.11           O  
ATOM   2297  ND2 ASN A 285       8.814  28.173  40.203  1.00 21.22           N  
ATOM   2298  N   ASP A 286       5.403  24.474  40.459  1.00 20.64           N  
ATOM   2299  CA  ASP A 286       4.985  23.690  41.603  1.00 20.95           C  
ATOM   2300  C   ASP A 286       4.251  22.447  41.085  1.00 19.84           C  
ATOM   2301  O   ASP A 286       3.158  22.570  40.521  1.00 18.17           O  
ATOM   2302  CB  ASP A 286       4.055  24.507  42.495  1.00 25.11           C  
ATOM   2303  CG  ASP A 286       3.573  23.849  43.758  1.00 27.95           C  
ATOM   2304  OD1 ASP A 286       3.577  22.607  43.885  1.00 27.03           O  
ATOM   2305  OD2 ASP A 286       3.140  24.589  44.684  1.00 28.56           O  
ATOM   2306  N   VAL A 287       4.812  21.264  41.311  1.00 18.76           N  
ATOM   2307  CA  VAL A 287       4.213  20.011  40.863  1.00 18.24           C  
ATOM   2308  C   VAL A 287       2.795  19.777  41.326  1.00 18.69           C  
ATOM   2309  O   VAL A 287       2.001  19.129  40.613  1.00 19.27           O  
ATOM   2310  CB  VAL A 287       5.095  18.802  41.262  1.00 19.93           C  
ATOM   2311  CG1 VAL A 287       5.163  18.645  42.770  1.00 16.96           C  
ATOM   2312  CG2 VAL A 287       4.586  17.525  40.604  1.00 19.27           C  
ATOM   2313  N   ARG A 288       2.407  20.268  42.504  1.00 17.73           N  
ATOM   2314  CA  ARG A 288       1.051  20.099  43.003  1.00 17.29           C  
ATOM   2315  C   ARG A 288       0.055  20.826  42.109  1.00 16.56           C  
ATOM   2316  O   ARG A 288      -1.044  20.324  41.863  1.00 18.34           O  
ATOM   2317  CB  ARG A 288       0.938  20.610  44.445  1.00 21.63           C  
ATOM   2318  CG  ARG A 288       1.799  19.785  45.405  1.00 26.08           C  
ATOM   2319  CD  ARG A 288       1.852  20.465  46.768  1.00 31.39           C  
ATOM   2320  NE  ARG A 288       2.324  21.841  46.648  1.00 33.49           N  
ATOM   2321  CZ  ARG A 288       2.738  22.602  47.648  1.00 38.46           C  
ATOM   2322  NH1 ARG A 288       2.767  22.138  48.892  1.00 38.94           N  
ATOM   2323  NH2 ARG A 288       3.136  23.847  47.405  1.00 39.33           N  
ATOM   2324  N   VAL A 289       0.445  22.002  41.631  1.00 15.57           N  
ATOM   2325  CA  VAL A 289      -0.411  22.770  40.723  1.00 15.03           C  
ATOM   2326  C   VAL A 289      -0.563  22.001  39.411  1.00 14.16           C  
ATOM   2327  O   VAL A 289      -1.668  21.782  38.912  1.00 14.50           O  
ATOM   2328  CB  VAL A 289       0.191  24.153  40.451  1.00 15.41           C  
ATOM   2329  CG1 VAL A 289      -0.633  24.927  39.430  1.00 13.59           C  
ATOM   2330  CG2 VAL A 289       0.297  24.930  41.761  1.00 17.56           C  
ATOM   2331  N   ARG A 290       0.576  21.556  38.876  1.00 14.09           N  
ATOM   2332  CA  ARG A 290       0.563  20.791  37.627  1.00 13.66           C  
ATOM   2333  C   ARG A 290      -0.216  19.493  37.757  1.00 13.91           C  
ATOM   2334  O   ARG A 290      -1.036  19.149  36.892  1.00 13.29           O  
ATOM   2335  CB  ARG A 290       1.998  20.537  37.165  1.00 15.21           C  
ATOM   2336  CG  ARG A 290       2.811  21.802  36.922  1.00 14.61           C  
ATOM   2337  CD  ARG A 290       4.024  21.479  36.052  1.00 11.49           C  
ATOM   2338  NE  ARG A 290       4.882  20.482  36.694  1.00 14.88           N  
ATOM   2339  CZ  ARG A 290       5.873  20.762  37.533  1.00 16.31           C  
ATOM   2340  NH1 ARG A 290       6.166  22.017  37.850  1.00 17.07           N  
ATOM   2341  NH2 ARG A 290       6.599  19.782  38.062  1.00 18.14           N  
ATOM   2342  N   THR A 291      -0.019  18.750  38.849  1.00 14.52           N  
ATOM   2343  CA  THR A 291      -0.743  17.490  39.059  1.00 15.36           C  
ATOM   2344  C   THR A 291      -2.239  17.695  39.173  1.00 15.20           C  
ATOM   2345  O   THR A 291      -3.034  16.903  38.629  1.00 15.36           O  
ATOM   2346  CB  THR A 291      -0.182  16.760  40.298  1.00 15.63           C  
ATOM   2347  OG1 THR A 291       1.224  16.542  40.088  1.00 17.46           O  
ATOM   2348  CG2 THR A 291      -0.879  15.429  40.523  1.00 16.36           C  
ATOM   2349  N   ALA A 292      -2.672  18.763  39.851  1.00 14.64           N  
ATOM   2350  CA  ALA A 292      -4.093  19.069  40.001  1.00 15.00           C  
ATOM   2351  C   ALA A 292      -4.769  19.295  38.655  1.00 12.99           C  
ATOM   2352  O   ALA A 292      -5.852  18.777  38.374  1.00 14.71           O  
ATOM   2353  CB  ALA A 292      -4.257  20.307  40.882  1.00 16.09           C  
ATOM   2354  N   LEU A 293      -4.119  20.077  37.784  1.00 14.64           N  
ATOM   2355  CA  LEU A 293      -4.639  20.334  36.444  1.00 13.69           C  
ATOM   2356  C   LEU A 293      -4.739  19.035  35.645  1.00 12.95           C  
ATOM   2357  O   LEU A 293      -5.741  18.760  34.986  1.00 13.01           O  
ATOM   2358  CB  LEU A 293      -3.750  21.337  35.703  1.00 17.26           C  
ATOM   2359  CG  LEU A 293      -3.758  22.769  36.247  1.00 16.69           C  
ATOM   2360  CD1 LEU A 293      -2.771  23.630  35.476  1.00 19.41           C  
ATOM   2361  CD2 LEU A 293      -5.162  23.356  36.181  1.00 15.39           C  
ATOM   2362  N   LYS A 294      -3.690  18.216  35.731  1.00 12.50           N  
ATOM   2363  CA  LYS A 294      -3.651  16.938  35.043  1.00 14.11           C  
ATOM   2364  C   LYS A 294      -4.780  16.024  35.509  1.00 14.64           C  
ATOM   2365  O   LYS A 294      -5.496  15.443  34.685  1.00 14.36           O  
ATOM   2366  CB  LYS A 294      -2.295  16.257  35.271  1.00 13.95           C  
ATOM   2367  CG  LYS A 294      -2.163  14.935  34.521  1.00 13.39           C  
ATOM   2368  CD  LYS A 294      -0.847  14.245  34.847  1.00 13.16           C  
ATOM   2369  CE  LYS A 294      -0.898  13.626  36.238  1.00 12.60           C  
ATOM   2370  NZ  LYS A 294       0.436  13.105  36.644  1.00 13.21           N  
ATOM   2371  N   LEU A 295      -4.946  15.894  36.830  1.00 15.07           N  
ATOM   2372  CA  LEU A 295      -5.982  15.041  37.386  1.00 14.60           C  
ATOM   2373  C   LEU A 295      -7.390  15.584  37.265  1.00 14.71           C  
ATOM   2374  O   LEU A 295      -8.315  14.802  36.983  1.00 15.11           O  
ATOM   2375  CB  LEU A 295      -5.687  14.763  38.874  1.00 17.27           C  
ATOM   2376  CG  LEU A 295      -4.366  14.082  39.217  1.00 19.16           C  
ATOM   2377  CD1 LEU A 295      -4.240  13.930  40.733  1.00 18.26           C  
ATOM   2378  CD2 LEU A 295      -4.230  12.731  38.542  1.00 18.40           C  
ATOM   2379  N   ALA A 296      -7.610  16.889  37.447  1.00 15.06           N  
ATOM   2380  CA  ALA A 296      -8.959  17.462  37.390  1.00 15.75           C  
ATOM   2381  C   ALA A 296      -9.577  17.504  36.007  1.00 15.16           C  
ATOM   2382  O   ALA A 296     -10.803  17.671  35.860  1.00 16.07           O  
ATOM   2383  CB  ALA A 296      -8.982  18.855  38.022  1.00 16.38           C  
ATOM   2384  N   LEU A 297      -8.760  17.367  34.963  1.00 16.55           N  
ATOM   2385  CA  LEU A 297      -9.272  17.343  33.593  1.00 16.83           C  
ATOM   2386  C   LEU A 297      -9.990  16.009  33.368  1.00 17.84           C  
ATOM   2387  O   LEU A 297      -9.390  14.952  33.609  1.00 19.20           O  
ATOM   2388  CB  LEU A 297      -8.126  17.514  32.606  1.00 19.96           C  
ATOM   2389  CG  LEU A 297      -8.480  17.624  31.124  1.00 21.59           C  
ATOM   2390  CD1 LEU A 297      -7.567  18.643  30.443  1.00 21.86           C  
ATOM   2391  CD2 LEU A 297      -8.358  16.268  30.444  1.00 21.20           C  
ATOM   2392  N   ASP A 298     -11.243  16.064  32.945  1.00 17.35           N  
ATOM   2393  CA  ASP A 298     -12.014  14.845  32.701  1.00 18.06           C  
ATOM   2394  C   ASP A 298     -11.875  14.423  31.242  1.00 19.26           C  
ATOM   2395  O   ASP A 298     -12.539  14.953  30.349  1.00 17.81           O  
ATOM   2396  CB  ASP A 298     -13.476  15.076  33.080  1.00 20.79           C  
ATOM   2397  CG  ASP A 298     -14.288  13.804  33.156  1.00 26.87           C  
ATOM   2398  OD1 ASP A 298     -13.933  12.809  32.481  1.00 26.27           O  
ATOM   2399  OD2 ASP A 298     -15.301  13.783  33.896  1.00 26.47           O  
ATOM   2400  N   ARG A 299     -11.007  13.435  31.002  1.00 18.94           N  
ATOM   2401  CA  ARG A 299     -10.739  12.938  29.664  1.00 19.77           C  
ATOM   2402  C   ARG A 299     -11.914  12.237  29.015  1.00 22.68           C  
ATOM   2403  O   ARG A 299     -12.074  12.295  27.789  1.00 20.14           O  
ATOM   2404  CB  ARG A 299      -9.536  11.976  29.686  1.00 16.04           C  
ATOM   2405  CG  ARG A 299      -8.234  12.721  29.911  1.00 16.82           C  
ATOM   2406  CD  ARG A 299      -7.174  11.816  30.545  1.00 12.65           C  
ATOM   2407  NE  ARG A 299      -6.054  12.668  30.943  1.00 15.07           N  
ATOM   2408  CZ  ARG A 299      -5.943  13.366  32.063  1.00 15.59           C  
ATOM   2409  NH1 ARG A 299      -6.881  13.306  33.006  1.00 17.78           N  
ATOM   2410  NH2 ARG A 299      -4.869  14.132  32.255  1.00 15.37           N  
ATOM   2411  N   ASP A 300     -12.737  11.565  29.825  1.00 23.53           N  
ATOM   2412  CA  ASP A 300     -13.913  10.884  29.263  1.00 27.24           C  
ATOM   2413  C   ASP A 300     -14.857  11.936  28.682  1.00 25.75           C  
ATOM   2414  O   ASP A 300     -15.363  11.757  27.574  1.00 25.99           O  
ATOM   2415  CB  ASP A 300     -14.591  10.015  30.302  1.00 42.36           C  
ATOM   2416  CG  ASP A 300     -15.639   9.064  29.775  1.00 55.99           C  
ATOM   2417  OD1 ASP A 300     -16.007   9.120  28.582  1.00 62.26           O  
ATOM   2418  OD2 ASP A 300     -16.132   8.220  30.569  1.00 65.95           O  
ATOM   2419  N   ILE A 301     -15.072  13.035  29.411  1.00 25.45           N  
ATOM   2420  CA  ILE A 301     -15.948  14.093  28.900  1.00 26.80           C  
ATOM   2421  C   ILE A 301     -15.394  14.667  27.598  1.00 25.71           C  
ATOM   2422  O   ILE A 301     -16.057  14.648  26.558  1.00 24.06           O  
ATOM   2423  CB  ILE A 301     -16.167  15.211  29.931  1.00 28.22           C  
ATOM   2424  CG1 ILE A 301     -17.147  14.724  31.015  1.00 27.88           C  
ATOM   2425  CG2 ILE A 301     -16.702  16.484  29.288  1.00 27.85           C  
ATOM   2426  CD1 ILE A 301     -17.205  15.626  32.228  1.00 31.82           C  
ATOM   2427  N   ILE A 302     -14.172  15.181  27.654  1.00 25.12           N  
ATOM   2428  CA  ILE A 302     -13.563  15.772  26.459  1.00 26.40           C  
ATOM   2429  C   ILE A 302     -13.535  14.815  25.287  1.00 27.28           C  
ATOM   2430  O   ILE A 302     -14.094  15.096  24.213  1.00 25.62           O  
ATOM   2431  CB  ILE A 302     -12.161  16.301  26.815  1.00 29.60           C  
ATOM   2432  CG1 ILE A 302     -12.345  17.554  27.689  1.00 28.56           C  
ATOM   2433  CG2 ILE A 302     -11.335  16.616  25.580  1.00 30.91           C  
ATOM   2434  CD1 ILE A 302     -11.308  17.710  28.770  1.00 35.96           C  
ATOM   2435  N   VAL A 303     -12.899  13.665  25.452  1.00 28.12           N  
ATOM   2436  CA  VAL A 303     -12.771  12.684  24.387  1.00 30.19           C  
ATOM   2437  C   VAL A 303     -14.065  12.062  23.910  1.00 31.48           C  
ATOM   2438  O   VAL A 303     -14.277  11.983  22.681  1.00 29.61           O  
ATOM   2439  CB  VAL A 303     -11.773  11.576  24.823  1.00 31.16           C  
ATOM   2440  CG1 VAL A 303     -11.670  10.486  23.782  1.00 32.20           C  
ATOM   2441  CG2 VAL A 303     -10.411  12.194  25.113  1.00 26.64           C  
ATOM   2442  N   ASN A 304     -14.931  11.581  24.799  1.00 32.64           N  
ATOM   2443  CA  ASN A 304     -16.150  10.909  24.375  1.00 35.72           C  
ATOM   2444  C   ASN A 304     -17.410  11.744  24.359  1.00 36.92           C  
ATOM   2445  O   ASN A 304     -18.385  11.330  23.706  1.00 37.81           O  
ATOM   2446  CB  ASN A 304     -16.409   9.677  25.273  1.00 41.24           C  
ATOM   2447  CG  ASN A 304     -15.256   8.699  25.234  1.00 46.62           C  
ATOM   2448  OD1 ASN A 304     -14.644   8.483  24.184  1.00 51.94           O  
ATOM   2449  ND2 ASN A 304     -14.946   8.102  26.381  1.00 48.39           N  
ATOM   2450  N   LYS A 305     -17.452  12.862  25.070  1.00 38.12           N  
ATOM   2451  CA  LYS A 305     -18.667  13.672  25.087  1.00 39.22           C  
ATOM   2452  C   LYS A 305     -18.540  14.914  24.213  1.00 39.22           C  
ATOM   2453  O   LYS A 305     -19.409  15.145  23.360  1.00 40.77           O  
ATOM   2454  CB  LYS A 305     -19.054  14.070  26.509  1.00 43.39           C  
ATOM   2455  CG  LYS A 305     -18.986  12.992  27.563  1.00 48.43           C  
ATOM   2456  CD  LYS A 305     -20.106  11.981  27.476  1.00 53.03           C  
ATOM   2457  CE  LYS A 305     -19.609  10.567  27.240  1.00 55.58           C  
ATOM   2458  NZ  LYS A 305     -19.025   9.959  28.473  1.00 55.29           N  
ATOM   2459  N   VAL A 306     -17.485  15.706  24.408  1.00 38.19           N  
ATOM   2460  CA  VAL A 306     -17.341  16.938  23.633  1.00 37.77           C  
ATOM   2461  C   VAL A 306     -16.740  16.740  22.255  1.00 36.95           C  
ATOM   2462  O   VAL A 306     -17.237  17.334  21.281  1.00 37.03           O  
ATOM   2463  CB  VAL A 306     -16.629  18.059  24.411  1.00 38.69           C  
ATOM   2464  CG1 VAL A 306     -16.928  17.958  25.911  1.00 36.06           C  
ATOM   2465  CG2 VAL A 306     -15.134  18.119  24.188  1.00 41.04           C  
ATOM   2466  N   LYS A 307     -15.702  15.934  22.120  1.00 35.60           N  
ATOM   2467  CA  LYS A 307     -15.046  15.715  20.825  1.00 33.76           C  
ATOM   2468  C   LYS A 307     -15.670  14.537  20.094  1.00 33.54           C  
ATOM   2469  O   LYS A 307     -16.183  14.662  18.977  1.00 32.91           O  
ATOM   2470  CB  LYS A 307     -13.557  15.506  21.073  1.00 31.30           C  
ATOM   2471  CG  LYS A 307     -12.717  15.020  19.924  1.00 33.30           C  
ATOM   2472  CD  LYS A 307     -12.225  16.150  19.049  1.00 27.70           C  
ATOM   2473  CE  LYS A 307     -10.800  15.932  18.586  1.00 27.21           C  
ATOM   2474  NZ  LYS A 307     -10.655  14.896  17.541  1.00 24.66           N  
ATOM   2475  N   ASN A 308     -15.616  13.371  20.720  1.00 33.04           N  
ATOM   2476  CA  ASN A 308     -16.167  12.136  20.194  1.00 34.43           C  
ATOM   2477  C   ASN A 308     -15.872  11.869  18.730  1.00 33.58           C  
ATOM   2478  O   ASN A 308     -16.774  11.684  17.902  1.00 32.81           O  
ATOM   2479  CB  ASN A 308     -17.685  12.134  20.458  1.00 41.49           C  
ATOM   2480  CG  ASN A 308     -18.279  10.741  20.409  1.00 46.18           C  
ATOM   2481  OD1 ASN A 308     -19.419  10.570  19.962  1.00 51.43           O  
ATOM   2482  ND2 ASN A 308     -17.527   9.745  20.862  1.00 46.68           N  
ATOM   2483  N   GLN A 309     -14.587  11.821  18.358  1.00 31.79           N  
ATOM   2484  CA  GLN A 309     -14.198  11.568  16.974  1.00 30.53           C  
ATOM   2485  C   GLN A 309     -13.356  10.304  16.854  1.00 30.92           C  
ATOM   2486  O   GLN A 309     -12.748  10.039  15.812  1.00 31.27           O  
ATOM   2487  CB  GLN A 309     -13.470  12.773  16.377  1.00 27.96           C  
ATOM   2488  CG  GLN A 309     -14.359  13.998  16.217  1.00 23.49           C  
ATOM   2489  CD  GLN A 309     -13.642  15.191  15.630  1.00 26.31           C  
ATOM   2490  OE1 GLN A 309     -12.438  15.138  15.348  1.00 28.23           O  
ATOM   2491  NE2 GLN A 309     -14.376  16.286  15.440  1.00 21.23           N  
ATOM   2492  N   GLY A 310     -13.349   9.505  17.923  1.00 30.15           N  
ATOM   2493  CA  GLY A 310     -12.615   8.255  17.955  1.00 27.81           C  
ATOM   2494  C   GLY A 310     -11.305   8.338  18.722  1.00 26.58           C  
ATOM   2495  O   GLY A 310     -10.562   7.347  18.782  1.00 25.76           O  
ATOM   2496  N   ASP A 311     -10.999   9.497  19.301  1.00 24.45           N  
ATOM   2497  CA  ASP A 311      -9.750   9.647  20.048  1.00 23.54           C  
ATOM   2498  C   ASP A 311      -9.769   8.779  21.301  1.00 22.66           C  
ATOM   2499  O   ASP A 311     -10.827   8.357  21.778  1.00 23.76           O  
ATOM   2500  CB  ASP A 311      -9.512  11.110  20.414  1.00 23.07           C  
ATOM   2501  CG  ASP A 311      -9.628  12.011  19.195  1.00 25.38           C  
ATOM   2502  OD1 ASP A 311      -8.742  11.927  18.320  1.00 22.76           O  
ATOM   2503  OD2 ASP A 311     -10.608  12.782  19.130  1.00 25.40           O  
ATOM   2504  N   LEU A 312      -8.584   8.501  21.827  1.00 20.54           N  
ATOM   2505  CA  LEU A 312      -8.434   7.674  23.019  1.00 18.17           C  
ATOM   2506  C   LEU A 312      -7.854   8.517  24.148  1.00 15.91           C  
ATOM   2507  O   LEU A 312      -6.853   9.200  23.940  1.00 13.18           O  
ATOM   2508  CB  LEU A 312      -7.452   6.533  22.743  1.00 27.38           C  
ATOM   2509  CG  LEU A 312      -7.795   5.447  21.745  1.00 37.44           C  
ATOM   2510  CD1 LEU A 312      -7.710   5.932  20.299  1.00 40.95           C  
ATOM   2511  CD2 LEU A 312      -6.857   4.244  21.927  1.00 39.29           C  
ATOM   2512  N   PRO A 313      -8.447   8.462  25.318  1.00 14.93           N  
ATOM   2513  CA  PRO A 313      -7.981   9.196  26.488  1.00 13.57           C  
ATOM   2514  C   PRO A 313      -6.515   8.869  26.749  1.00 12.56           C  
ATOM   2515  O   PRO A 313      -6.124   7.697  26.759  1.00 11.65           O  
ATOM   2516  CB  PRO A 313      -8.870   8.808  27.671  1.00 13.74           C  
ATOM   2517  CG  PRO A 313     -10.048   8.173  26.979  1.00 16.40           C  
ATOM   2518  CD  PRO A 313      -9.629   7.659  25.609  1.00 16.37           C  
ATOM   2519  N   ALA A 314      -5.704   9.901  26.950  1.00 11.48           N  
ATOM   2520  CA  ALA A 314      -4.275   9.736  27.135  1.00  9.78           C  
ATOM   2521  C   ALA A 314      -3.794   9.858  28.569  1.00 11.49           C  
ATOM   2522  O   ALA A 314      -4.323  10.629  29.373  1.00 12.60           O  
ATOM   2523  CB  ALA A 314      -3.531  10.774  26.268  1.00  8.07           C  
ATOM   2524  N   TYR A 315      -2.744   9.106  28.883  1.00 10.80           N  
ATOM   2525  CA  TYR A 315      -2.132   9.096  30.202  1.00 11.25           C  
ATOM   2526  C   TYR A 315      -0.615   9.268  30.084  1.00 11.38           C  
ATOM   2527  O   TYR A 315       0.113   9.224  31.075  1.00 12.76           O  
ATOM   2528  CB  TYR A 315      -2.416   7.767  30.932  1.00 10.89           C  
ATOM   2529  CG  TYR A 315      -2.028   6.550  30.110  1.00 11.33           C  
ATOM   2530  CD1 TYR A 315      -0.726   6.066  30.100  1.00 11.72           C  
ATOM   2531  CD2 TYR A 315      -2.976   5.902  29.327  1.00 12.13           C  
ATOM   2532  CE1 TYR A 315      -0.373   4.966  29.339  1.00 11.54           C  
ATOM   2533  CE2 TYR A 315      -2.635   4.799  28.560  1.00 13.18           C  
ATOM   2534  CZ  TYR A 315      -1.330   4.338  28.577  1.00 13.11           C  
ATOM   2535  OH  TYR A 315      -0.998   3.243  27.808  1.00 14.55           O  
ATOM   2536  N   SER A 316      -0.156   9.424  28.840  1.00 10.22           N  
ATOM   2537  CA  SER A 316       1.254   9.584  28.554  1.00  9.37           C  
ATOM   2538  C   SER A 316       1.459  10.593  27.415  1.00  9.34           C  
ATOM   2539  O   SER A 316       0.517  11.067  26.785  1.00 10.13           O  
ATOM   2540  CB  SER A 316       1.862   8.235  28.120  1.00  8.76           C  
ATOM   2541  OG  SER A 316       1.226   7.800  26.914  1.00 11.09           O  
ATOM   2542  N   TYR A 317       2.730  10.883  27.174  1.00 10.36           N  
ATOM   2543  CA  TYR A 317       3.119  11.791  26.075  1.00  9.19           C  
ATOM   2544  C   TYR A 317       3.277  10.939  24.818  1.00  8.23           C  
ATOM   2545  O   TYR A 317       2.573  11.090  23.821  1.00  8.64           O  
ATOM   2546  CB  TYR A 317       4.380  12.522  26.460  1.00  9.25           C  
ATOM   2547  CG  TYR A 317       4.925  13.548  25.505  1.00  9.50           C  
ATOM   2548  CD1 TYR A 317       4.089  14.441  24.838  1.00  8.61           C  
ATOM   2549  CD2 TYR A 317       6.295  13.649  25.295  1.00  7.76           C  
ATOM   2550  CE1 TYR A 317       4.606  15.399  23.981  1.00  7.38           C  
ATOM   2551  CE2 TYR A 317       6.816  14.598  24.430  1.00  7.23           C  
ATOM   2552  CZ  TYR A 317       5.972  15.468  23.785  1.00  6.65           C  
ATOM   2553  OH  TYR A 317       6.479  16.424  22.938  1.00  8.26           O  
ATOM   2554  N   THR A 318       4.188   9.962  24.871  1.00  8.33           N  
ATOM   2555  CA  THR A 318       4.365   9.036  23.751  1.00  9.08           C  
ATOM   2556  C   THR A 318       3.090   8.191  23.617  1.00  8.87           C  
ATOM   2557  O   THR A 318       2.627   7.600  24.607  1.00  9.16           O  
ATOM   2558  CB  THR A 318       5.509   8.029  24.052  1.00 10.01           C  
ATOM   2559  OG1 THR A 318       6.736   8.703  24.323  1.00  9.32           O  
ATOM   2560  CG2 THR A 318       5.694   7.072  22.880  1.00 10.92           C  
ATOM   2561  N   PRO A 319       2.525   8.119  22.440  1.00  7.79           N  
ATOM   2562  CA  PRO A 319       1.349   7.273  22.199  1.00  8.09           C  
ATOM   2563  C   PRO A 319       1.765   5.834  22.469  1.00 10.63           C  
ATOM   2564  O   PRO A 319       2.822   5.355  22.009  1.00  9.86           O  
ATOM   2565  CB  PRO A 319       0.959   7.469  20.732  1.00  8.04           C  
ATOM   2566  CG  PRO A 319       1.719   8.731  20.365  1.00  8.42           C  
ATOM   2567  CD  PRO A 319       2.991   8.768  21.223  1.00  7.96           C  
ATOM   2568  N   PRO A 320       0.957   5.069  23.188  1.00 11.24           N  
ATOM   2569  CA  PRO A 320       1.223   3.697  23.551  1.00 11.76           C  
ATOM   2570  C   PRO A 320       1.397   2.728  22.400  1.00 12.59           C  
ATOM   2571  O   PRO A 320       1.972   1.637  22.589  1.00 13.31           O  
ATOM   2572  CB  PRO A 320       0.073   3.219  24.476  1.00 12.13           C  
ATOM   2573  CG  PRO A 320      -0.898   4.358  24.436  1.00 13.55           C  
ATOM   2574  CD  PRO A 320      -0.289   5.568  23.763  1.00 11.89           C  
ATOM   2575  N   TYR A 321       0.952   3.065  21.208  1.00 11.46           N  
ATOM   2576  CA  TYR A 321       1.033   2.254  20.013  1.00 12.67           C  
ATOM   2577  C   TYR A 321       2.243   2.597  19.146  1.00 11.48           C  
ATOM   2578  O   TYR A 321       2.427   2.052  18.047  1.00  9.60           O  
ATOM   2579  CB  TYR A 321      -0.260   2.334  19.210  1.00 15.94           C  
ATOM   2580  CG  TYR A 321      -0.864   3.704  19.049  1.00 19.56           C  
ATOM   2581  CD1 TYR A 321      -1.530   4.331  20.105  1.00 21.01           C  
ATOM   2582  CD2 TYR A 321      -0.797   4.375  17.830  1.00 20.13           C  
ATOM   2583  CE1 TYR A 321      -2.082   5.587  19.959  1.00 20.86           C  
ATOM   2584  CE2 TYR A 321      -1.365   5.627  17.673  1.00 19.75           C  
ATOM   2585  CZ  TYR A 321      -2.010   6.223  18.733  1.00 19.58           C  
ATOM   2586  OH  TYR A 321      -2.572   7.467  18.583  1.00 17.83           O  
ATOM   2587  N   THR A 322       3.078   3.511  19.654  1.00  9.48           N  
ATOM   2588  CA  THR A 322       4.323   3.849  18.958  1.00  8.39           C  
ATOM   2589  C   THR A 322       5.164   2.563  18.912  1.00  8.00           C  
ATOM   2590  O   THR A 322       5.154   1.788  19.880  1.00  9.56           O  
ATOM   2591  CB  THR A 322       5.106   4.918  19.723  1.00  7.86           C  
ATOM   2592  OG1 THR A 322       4.266   6.087  19.877  1.00  8.84           O  
ATOM   2593  CG2 THR A 322       6.385   5.303  19.010  1.00  7.21           C  
ATOM   2594  N   ASP A 323       5.848   2.357  17.816  1.00  7.05           N  
ATOM   2595  CA  ASP A 323       6.713   1.174  17.687  1.00  9.65           C  
ATOM   2596  C   ASP A 323       7.779   1.231  18.783  1.00  9.70           C  
ATOM   2597  O   ASP A 323       8.613   2.136  18.759  1.00  9.94           O  
ATOM   2598  CB  ASP A 323       7.356   1.193  16.310  1.00 10.49           C  
ATOM   2599  CG  ASP A 323       8.183  -0.037  15.993  1.00  9.52           C  
ATOM   2600  OD1 ASP A 323       8.550  -0.780  16.921  1.00 11.75           O  
ATOM   2601  OD2 ASP A 323       8.459  -0.202  14.792  1.00 12.58           O  
ATOM   2602  N   GLY A 324       7.744   0.286  19.715  1.00  8.34           N  
ATOM   2603  CA  GLY A 324       8.697   0.236  20.804  1.00  8.87           C  
ATOM   2604  C   GLY A 324       8.122   0.722  22.120  1.00 10.56           C  
ATOM   2605  O   GLY A 324       8.799   0.702  23.168  1.00 10.41           O  
ATOM   2606  N   ALA A 325       6.861   1.170  22.102  1.00  9.54           N  
ATOM   2607  CA  ALA A 325       6.269   1.650  23.360  1.00  9.74           C  
ATOM   2608  C   ALA A 325       5.606   0.476  24.087  1.00 10.41           C  
ATOM   2609  O   ALA A 325       4.779  -0.236  23.518  1.00 11.44           O  
ATOM   2610  CB  ALA A 325       5.284   2.764  23.096  1.00  9.86           C  
ATOM   2611  N   LYS A 326       5.987   0.286  25.324  1.00  9.89           N  
ATOM   2612  CA  LYS A 326       5.469  -0.728  26.234  1.00 10.73           C  
ATOM   2613  C   LYS A 326       5.255   0.017  27.564  1.00 11.60           C  
ATOM   2614  O   LYS A 326       5.945  -0.161  28.562  1.00 12.46           O  
ATOM   2615  CB ALYS A 326       6.424  -1.884  26.404  0.50  9.71           C  
ATOM   2616  CB BLYS A 326       6.428  -1.889  26.398  0.50  9.96           C  
ATOM   2617  CG ALYS A 326       6.407  -2.954  25.322  0.50  7.73           C  
ATOM   2618  CG BLYS A 326       6.014  -2.992  27.344  0.50  6.34           C  
ATOM   2619  CD ALYS A 326       7.172  -4.167  25.853  0.50 13.37           C  
ATOM   2620  CD BLYS A 326       5.702  -4.297  26.673  0.50 12.84           C  
ATOM   2621  CE ALYS A 326       6.832  -5.464  25.160  0.50 12.20           C  
ATOM   2622  CE BLYS A 326       5.536  -5.485  27.640  0.50  1.70           C  
ATOM   2623  NZ ALYS A 326       7.681  -5.706  23.968  0.50 19.86           N  
ATOM   2624  NZ BLYS A 326       5.408  -6.721  26.821  0.50  9.81           N  
ATOM   2625  N   LEU A 327       4.298   0.952  27.509  1.00 11.29           N  
ATOM   2626  CA  LEU A 327       4.026   1.846  28.609  1.00 11.40           C  
ATOM   2627  C   LEU A 327       3.189   1.293  29.746  1.00 11.01           C  
ATOM   2628  O   LEU A 327       2.310   0.455  29.591  1.00 11.18           O  
ATOM   2629  CB  LEU A 327       3.377   3.139  28.057  1.00 13.20           C  
ATOM   2630  CG  LEU A 327       4.110   3.815  26.897  1.00 12.33           C  
ATOM   2631  CD1 LEU A 327       3.515   5.201  26.647  1.00 15.32           C  
ATOM   2632  CD2 LEU A 327       5.608   3.930  27.132  1.00 13.18           C  
ATOM   2633  N   VAL A 328       3.499   1.807  30.939  1.00 11.32           N  
ATOM   2634  CA  VAL A 328       2.783   1.404  32.148  1.00 12.65           C  
ATOM   2635  C   VAL A 328       1.694   2.444  32.418  1.00 14.79           C  
ATOM   2636  O   VAL A 328       2.003   3.613  32.662  1.00 17.02           O  
ATOM   2637  CB  VAL A 328       3.717   1.289  33.360  1.00 12.11           C  
ATOM   2638  CG1 VAL A 328       2.936   0.961  34.626  1.00 13.29           C  
ATOM   2639  CG2 VAL A 328       4.796   0.240  33.119  1.00 11.24           C  
ATOM   2640  N   GLU A 329       0.445   2.022  32.323  1.00 15.44           N  
ATOM   2641  CA  GLU A 329      -0.676   2.955  32.585  1.00 16.31           C  
ATOM   2642  C   GLU A 329      -0.674   3.265  34.074  1.00 18.11           C  
ATOM   2643  O   GLU A 329      -0.694   2.362  34.922  1.00 18.28           O  
ATOM   2644  CB  GLU A 329      -1.952   2.302  32.108  1.00 20.57           C  
ATOM   2645  CG  GLU A 329      -3.260   2.798  32.685  1.00 28.69           C  
ATOM   2646  CD  GLU A 329      -4.394   1.875  32.248  1.00 34.64           C  
ATOM   2647  OE1 GLU A 329      -4.432   0.728  32.725  1.00 38.24           O  
ATOM   2648  OE2 GLU A 329      -5.202   2.306  31.408  1.00 42.45           O  
ATOM   2649  N   PRO A 330      -0.599   4.533  34.418  1.00 18.15           N  
ATOM   2650  CA  PRO A 330      -0.551   4.999  35.790  1.00 18.32           C  
ATOM   2651  C   PRO A 330      -1.834   4.702  36.542  1.00 17.91           C  
ATOM   2652  O   PRO A 330      -2.913   4.594  35.959  1.00 16.42           O  
ATOM   2653  CB  PRO A 330      -0.265   6.513  35.758  1.00 18.03           C  
ATOM   2654  CG  PRO A 330      -0.605   6.872  34.334  1.00 19.33           C  
ATOM   2655  CD  PRO A 330      -0.561   5.638  33.460  1.00 17.92           C  
ATOM   2656  N   GLU A 331      -1.724   4.594  37.870  1.00 19.57           N  
ATOM   2657  CA  GLU A 331      -2.885   4.304  38.703  1.00 21.22           C  
ATOM   2658  C   GLU A 331      -3.936   5.387  38.701  1.00 19.02           C  
ATOM   2659  O   GLU A 331      -5.130   5.049  38.695  1.00 20.13           O  
ATOM   2660  CB  GLU A 331      -2.449   3.933  40.128  1.00 29.79           C  
ATOM   2661  CG  GLU A 331      -1.948   2.489  40.217  1.00 40.41           C  
ATOM   2662  CD  GLU A 331      -2.862   1.497  39.514  1.00 47.18           C  
ATOM   2663  OE1 GLU A 331      -4.042   1.388  39.920  1.00 50.23           O  
ATOM   2664  OE2 GLU A 331      -2.417   0.845  38.542  1.00 46.82           O  
ATOM   2665  N   TRP A 332      -3.573   6.664  38.617  1.00 18.77           N  
ATOM   2666  CA  TRP A 332      -4.544   7.753  38.580  1.00 18.44           C  
ATOM   2667  C   TRP A 332      -5.486   7.678  37.387  1.00 17.83           C  
ATOM   2668  O   TRP A 332      -6.626   8.152  37.441  1.00 17.70           O  
ATOM   2669  CB  TRP A 332      -3.870   9.128  38.602  1.00 21.81           C  
ATOM   2670  CG  TRP A 332      -3.054   9.502  37.408  1.00 25.83           C  
ATOM   2671  CD1 TRP A 332      -1.688   9.436  37.307  1.00 23.25           C  
ATOM   2672  CD2 TRP A 332      -3.517  10.028  36.155  1.00 25.06           C  
ATOM   2673  NE1 TRP A 332      -1.281   9.876  36.073  1.00 24.05           N  
ATOM   2674  CE2 TRP A 332      -2.383  10.238  35.343  1.00 25.19           C  
ATOM   2675  CE3 TRP A 332      -4.781  10.328  35.638  1.00 24.46           C  
ATOM   2676  CZ2 TRP A 332      -2.472  10.739  34.042  1.00 24.11           C  
ATOM   2677  CZ3 TRP A 332      -4.871  10.823  34.349  1.00 23.49           C  
ATOM   2678  CH2 TRP A 332      -3.725  11.026  33.567  1.00 26.90           C  
ATOM   2679  N   PHE A 333      -5.022   7.104  36.281  1.00 18.46           N  
ATOM   2680  CA  PHE A 333      -5.815   6.959  35.073  1.00 20.37           C  
ATOM   2681  C   PHE A 333      -6.943   5.946  35.252  1.00 21.10           C  
ATOM   2682  O   PHE A 333      -8.015   6.074  34.658  1.00 19.84           O  
ATOM   2683  CB  PHE A 333      -4.893   6.554  33.911  1.00 19.73           C  
ATOM   2684  CG  PHE A 333      -5.569   6.611  32.570  1.00 19.49           C  
ATOM   2685  CD1 PHE A 333      -5.903   7.829  32.000  1.00 21.29           C  
ATOM   2686  CD2 PHE A 333      -5.861   5.447  31.881  1.00 19.47           C  
ATOM   2687  CE1 PHE A 333      -6.519   7.888  30.762  1.00 19.36           C  
ATOM   2688  CE2 PHE A 333      -6.480   5.497  30.644  1.00 19.45           C  
ATOM   2689  CZ  PHE A 333      -6.811   6.717  30.085  1.00 18.03           C  
ATOM   2690  N   LYS A 334      -6.718   4.941  36.097  1.00 22.42           N  
ATOM   2691  CA  LYS A 334      -7.693   3.903  36.380  1.00 24.75           C  
ATOM   2692  C   LYS A 334      -8.731   4.352  37.403  1.00 25.75           C  
ATOM   2693  O   LYS A 334      -9.819   3.757  37.487  1.00 27.37           O  
ATOM   2694  CB  LYS A 334      -6.982   2.641  36.896  1.00 25.95           C  
ATOM   2695  CG  LYS A 334      -5.972   2.048  35.918  1.00 28.84           C  
ATOM   2696  CD  LYS A 334      -4.947   1.206  36.666  1.00 32.54           C  
ATOM   2697  CE  LYS A 334      -4.011   0.485  35.709  1.00 34.60           C  
ATOM   2698  NZ  LYS A 334      -3.239  -0.586  36.405  1.00 33.56           N  
ATOM   2699  N   TRP A 335      -8.425   5.380  38.191  1.00 25.06           N  
ATOM   2700  CA  TRP A 335      -9.342   5.888  39.183  1.00 24.55           C  
ATOM   2701  C   TRP A 335     -10.626   6.446  38.536  1.00 25.12           C  
ATOM   2702  O   TRP A 335     -10.777   6.555  37.328  1.00 24.35           O  
ATOM   2703  CB  TRP A 335      -8.777   7.048  39.999  1.00 18.81           C  
ATOM   2704  CG  TRP A 335      -7.540   6.829  40.782  1.00 20.98           C  
ATOM   2705  CD1 TRP A 335      -6.953   5.640  41.121  1.00 20.90           C  
ATOM   2706  CD2 TRP A 335      -6.733   7.853  41.395  1.00 21.85           C  
ATOM   2707  NE1 TRP A 335      -5.821   5.859  41.865  1.00 20.74           N  
ATOM   2708  CE2 TRP A 335      -5.664   7.208  42.056  1.00 21.11           C  
ATOM   2709  CE3 TRP A 335      -6.799   9.248  41.431  1.00 21.85           C  
ATOM   2710  CZ2 TRP A 335      -4.675   7.914  42.739  1.00 20.34           C  
ATOM   2711  CZ3 TRP A 335      -5.822   9.946  42.110  1.00 18.24           C  
ATOM   2712  CH2 TRP A 335      -4.770   9.282  42.758  1.00 21.06           C  
ATOM   2713  N   SER A 336     -11.523   6.830  39.450  1.00 24.91           N  
ATOM   2714  CA  SER A 336     -12.765   7.481  39.034  1.00 23.23           C  
ATOM   2715  C   SER A 336     -12.397   8.971  38.916  1.00 22.16           C  
ATOM   2716  O   SER A 336     -11.405   9.387  39.533  1.00 21.11           O  
ATOM   2717  CB  SER A 336     -13.853   7.305  40.086  1.00 23.01           C  
ATOM   2718  OG  SER A 336     -13.531   8.086  41.236  1.00 22.78           O  
ATOM   2719  N   GLN A 337     -13.179   9.736  38.177  1.00 22.14           N  
ATOM   2720  CA  GLN A 337     -12.893  11.165  38.042  1.00 22.49           C  
ATOM   2721  C   GLN A 337     -13.068  11.878  39.373  1.00 23.83           C  
ATOM   2722  O   GLN A 337     -12.266  12.741  39.741  1.00 24.82           O  
ATOM   2723  CB  GLN A 337     -13.768  11.795  36.959  1.00 20.02           C  
ATOM   2724  CG  GLN A 337     -13.388  13.229  36.617  1.00 21.21           C  
ATOM   2725  CD  GLN A 337     -11.926  13.379  36.227  1.00 17.08           C  
ATOM   2726  OE1 GLN A 337     -11.429  12.599  35.412  1.00 20.23           O  
ATOM   2727  NE2 GLN A 337     -11.253  14.359  36.819  1.00 15.05           N  
ATOM   2728  N   GLN A 338     -14.093  11.489  40.138  1.00 24.94           N  
ATOM   2729  CA  GLN A 338     -14.332  12.104  41.455  1.00 24.72           C  
ATOM   2730  C   GLN A 338     -13.125  11.904  42.353  1.00 21.24           C  
ATOM   2731  O   GLN A 338     -12.676  12.833  43.035  1.00 19.33           O  
ATOM   2732  CB  GLN A 338     -15.632  11.596  42.039  1.00 36.41           C  
ATOM   2733  CG  GLN A 338     -15.577  10.446  43.012  1.00 49.91           C  
ATOM   2734  CD  GLN A 338     -15.933  10.872  44.429  1.00 57.55           C  
ATOM   2735  OE1 GLN A 338     -15.165  11.559  45.101  1.00 60.60           O  
ATOM   2736  NE2 GLN A 338     -17.119  10.461  44.873  1.00 59.74           N  
ATOM   2737  N   LYS A 339     -12.525  10.707  42.323  1.00 20.72           N  
ATOM   2738  CA  LYS A 339     -11.315  10.456  43.110  1.00 20.38           C  
ATOM   2739  C   LYS A 339     -10.176  11.336  42.595  1.00 19.41           C  
ATOM   2740  O   LYS A 339      -9.417  11.914  43.371  1.00 17.83           O  
ATOM   2741  CB  LYS A 339     -10.936   8.986  43.061  1.00 24.57           C  
ATOM   2742  CG  LYS A 339      -9.630   8.653  43.777  1.00 24.50           C  
ATOM   2743  CD  LYS A 339      -9.426   7.145  43.773  1.00 30.45           C  
ATOM   2744  CE  LYS A 339      -8.196   6.749  44.582  1.00 32.72           C  
ATOM   2745  NZ  LYS A 339      -7.990   5.266  44.527  1.00 37.32           N  
ATOM   2746  N   ARG A 340     -10.087  11.467  41.262  1.00 19.60           N  
ATOM   2747  CA  ARG A 340      -9.077  12.339  40.667  1.00 19.06           C  
ATOM   2748  C   ARG A 340      -9.313  13.790  41.101  1.00 18.54           C  
ATOM   2749  O   ARG A 340      -8.368  14.496  41.466  1.00 18.89           O  
ATOM   2750  CB  ARG A 340      -9.070  12.228  39.150  1.00 17.81           C  
ATOM   2751  CG  ARG A 340      -8.292  11.047  38.583  1.00 15.83           C  
ATOM   2752  CD  ARG A 340      -8.136  11.206  37.066  1.00 12.88           C  
ATOM   2753  NE  ARG A 340      -9.406  10.934  36.381  1.00 14.44           N  
ATOM   2754  CZ  ARG A 340      -9.840   9.714  36.082  1.00 14.78           C  
ATOM   2755  NH1 ARG A 340      -9.087   8.656  36.388  1.00 18.83           N  
ATOM   2756  NH2 ARG A 340     -10.997   9.534  35.464  1.00 15.48           N  
ATOM   2757  N   ASN A 341     -10.570  14.232  41.091  1.00 18.63           N  
ATOM   2758  CA  ASN A 341     -10.913  15.587  41.496  1.00 20.25           C  
ATOM   2759  C   ASN A 341     -10.567  15.878  42.950  1.00 21.62           C  
ATOM   2760  O   ASN A 341     -10.029  16.947  43.245  1.00 20.60           O  
ATOM   2761  CB  ASN A 341     -12.406  15.865  41.279  1.00 20.75           C  
ATOM   2762  CG  ASN A 341     -12.796  15.834  39.819  1.00 22.73           C  
ATOM   2763  OD1 ASN A 341     -11.952  16.017  38.940  1.00 19.92           O  
ATOM   2764  ND2 ASN A 341     -14.078  15.596  39.554  1.00 19.43           N  
ATOM   2765  N   GLU A 342     -10.868  14.952  43.863  1.00 23.01           N  
ATOM   2766  CA  GLU A 342     -10.565  15.149  45.281  1.00 24.92           C  
ATOM   2767  C   GLU A 342      -9.069  15.380  45.478  1.00 23.38           C  
ATOM   2768  O   GLU A 342      -8.639  16.307  46.154  1.00 23.02           O  
ATOM   2769  CB  GLU A 342     -10.979  13.947  46.124  1.00 34.32           C  
ATOM   2770  CG  GLU A 342     -12.405  13.493  46.008  1.00 45.56           C  
ATOM   2771  CD  GLU A 342     -13.281  13.801  47.193  1.00 55.05           C  
ATOM   2772  OE1 GLU A 342     -12.841  14.500  48.130  1.00 58.69           O  
ATOM   2773  OE2 GLU A 342     -14.449  13.334  47.204  1.00 62.69           O  
ATOM   2774  N   GLU A 343      -8.277  14.508  44.852  1.00 21.81           N  
ATOM   2775  CA  GLU A 343      -6.823  14.595  44.908  1.00 21.57           C  
ATOM   2776  C   GLU A 343      -6.338  15.932  44.352  1.00 20.53           C  
ATOM   2777  O   GLU A 343      -5.448  16.565  44.927  1.00 19.54           O  
ATOM   2778  CB  GLU A 343      -6.224  13.424  44.126  1.00 23.84           C  
ATOM   2779  CG  GLU A 343      -4.714  13.317  44.197  1.00 32.70           C  
ATOM   2780  CD  GLU A 343      -4.207  13.004  45.592  1.00 41.09           C  
ATOM   2781  OE1 GLU A 343      -4.942  12.333  46.356  1.00 44.01           O  
ATOM   2782  OE2 GLU A 343      -3.078  13.435  45.922  1.00 42.93           O  
ATOM   2783  N   ALA A 344      -6.925  16.365  43.236  1.00 20.00           N  
ATOM   2784  CA  ALA A 344      -6.594  17.635  42.611  1.00 19.44           C  
ATOM   2785  C   ALA A 344      -6.908  18.810  43.531  1.00 19.23           C  
ATOM   2786  O   ALA A 344      -6.072  19.698  43.735  1.00 18.62           O  
ATOM   2787  CB  ALA A 344      -7.366  17.796  41.302  1.00 18.66           C  
ATOM   2788  N   LYS A 345      -8.115  18.823  44.098  1.00 20.42           N  
ATOM   2789  CA  LYS A 345      -8.529  19.882  45.013  1.00 23.38           C  
ATOM   2790  C   LYS A 345      -7.592  19.944  46.222  1.00 23.53           C  
ATOM   2791  O   LYS A 345      -7.191  21.012  46.676  1.00 23.71           O  
ATOM   2792  CB  LYS A 345      -9.955  19.678  45.520  1.00 24.55           C  
ATOM   2793  CG  LYS A 345     -11.061  19.856  44.511  1.00 30.12           C  
ATOM   2794  CD  LYS A 345     -12.422  19.483  45.088  1.00 35.75           C  
ATOM   2795  CE  LYS A 345     -12.509  18.002  45.420  1.00 38.49           C  
ATOM   2796  NZ  LYS A 345     -13.903  17.545  45.673  1.00 40.72           N  
ATOM   2797  N   LYS A 346      -7.264  18.768  46.747  1.00 24.36           N  
ATOM   2798  CA  LYS A 346      -6.366  18.650  47.892  1.00 24.96           C  
ATOM   2799  C   LYS A 346      -4.991  19.214  47.589  1.00 25.11           C  
ATOM   2800  O   LYS A 346      -4.422  19.948  48.406  1.00 24.76           O  
ATOM   2801  CB  LYS A 346      -6.299  17.185  48.324  1.00 29.12           C  
ATOM   2802  CG  LYS A 346      -5.249  16.847  49.356  1.00 33.03           C  
ATOM   2803  CD  LYS A 346      -5.120  15.337  49.524  1.00 39.67           C  
ATOM   2804  CE  LYS A 346      -3.732  14.956  50.010  1.00 48.57           C  
ATOM   2805  NZ  LYS A 346      -3.369  15.613  51.303  1.00 51.24           N  
ATOM   2806  N   LEU A 347      -4.427  18.917  46.422  1.00 24.92           N  
ATOM   2807  CA  LEU A 347      -3.107  19.413  46.046  1.00 25.00           C  
ATOM   2808  C   LEU A 347      -3.089  20.921  45.823  1.00 25.18           C  
ATOM   2809  O   LEU A 347      -2.129  21.615  46.179  1.00 23.46           O  
ATOM   2810  CB  LEU A 347      -2.628  18.710  44.770  1.00 25.75           C  
ATOM   2811  CG  LEU A 347      -2.069  17.298  44.927  1.00 24.89           C  
ATOM   2812  CD1 LEU A 347      -2.108  16.570  43.585  1.00 26.61           C  
ATOM   2813  CD2 LEU A 347      -0.651  17.328  45.476  1.00 26.18           C  
ATOM   2814  N   LEU A 348      -4.163  21.428  45.217  1.00 26.17           N  
ATOM   2815  CA  LEU A 348      -4.269  22.872  44.955  1.00 28.44           C  
ATOM   2816  C   LEU A 348      -4.395  23.613  46.281  1.00 29.59           C  
ATOM   2817  O   LEU A 348      -3.723  24.615  46.526  1.00 29.53           O  
ATOM   2818  CB  LEU A 348      -5.425  23.145  44.016  1.00 28.98           C  
ATOM   2819  CG  LEU A 348      -5.216  23.959  42.752  1.00 32.04           C  
ATOM   2820  CD1 LEU A 348      -5.938  25.299  42.846  1.00 32.02           C  
ATOM   2821  CD2 LEU A 348      -3.740  24.175  42.420  1.00 26.42           C  
ATOM   2822  N   ALA A 349      -5.213  23.060  47.181  1.00 30.55           N  
ATOM   2823  CA  ALA A 349      -5.382  23.621  48.522  1.00 32.82           C  
ATOM   2824  C   ALA A 349      -4.032  23.616  49.241  1.00 33.78           C  
ATOM   2825  O   ALA A 349      -3.662  24.576  49.912  1.00 34.05           O  
ATOM   2826  CB  ALA A 349      -6.411  22.829  49.312  1.00 33.97           C  
ATOM   2827  N   GLU A 350      -3.271  22.537  49.061  1.00 35.37           N  
ATOM   2828  CA  GLU A 350      -1.938  22.394  49.611  1.00 38.12           C  
ATOM   2829  C   GLU A 350      -0.985  23.445  49.040  1.00 38.75           C  
ATOM   2830  O   GLU A 350      -0.125  23.977  49.749  1.00 38.59           O  
ATOM   2831  CB  GLU A 350      -1.363  21.000  49.312  1.00 43.11           C  
ATOM   2832  CG  GLU A 350      -1.886  19.877  50.182  1.00 49.04           C  
ATOM   2833  CD  GLU A 350      -1.398  18.506  49.760  1.00 53.89           C  
ATOM   2834  OE1 GLU A 350      -2.047  17.871  48.902  1.00 57.20           O  
ATOM   2835  OE2 GLU A 350      -0.364  18.039  50.290  1.00 59.69           O  
ATOM   2836  N   ALA A 351      -1.149  23.776  47.757  1.00 38.85           N  
ATOM   2837  CA  ALA A 351      -0.327  24.755  47.072  1.00 39.20           C  
ATOM   2838  C   ALA A 351      -0.648  26.202  47.419  1.00 39.57           C  
ATOM   2839  O   ALA A 351       0.052  27.118  46.955  1.00 39.46           O  
ATOM   2840  CB  ALA A 351      -0.422  24.544  45.558  1.00 38.40           C  
ATOM   2841  N   GLY A 352      -1.673  26.461  48.220  1.00 39.19           N  
ATOM   2842  CA  GLY A 352      -2.034  27.780  48.655  1.00 39.81           C  
ATOM   2843  C   GLY A 352      -3.131  28.467  47.885  1.00 40.31           C  
ATOM   2844  O   GLY A 352      -3.099  29.702  47.743  1.00 41.59           O  
ATOM   2845  N   PHE A 353      -4.099  27.716  47.364  1.00 39.50           N  
ATOM   2846  CA  PHE A 353      -5.200  28.320  46.614  1.00 39.99           C  
ATOM   2847  C   PHE A 353      -6.517  28.183  47.356  1.00 42.61           C  
ATOM   2848  O   PHE A 353      -6.913  27.112  47.811  1.00 43.52           O  
ATOM   2849  CB  PHE A 353      -5.277  27.755  45.190  1.00 33.22           C  
ATOM   2850  CG  PHE A 353      -4.052  28.200  44.421  1.00 28.36           C  
ATOM   2851  CD1 PHE A 353      -3.966  29.495  43.947  1.00 27.97           C  
ATOM   2852  CD2 PHE A 353      -2.977  27.350  44.272  1.00 26.57           C  
ATOM   2853  CE1 PHE A 353      -2.836  29.924  43.278  1.00 28.47           C  
ATOM   2854  CE2 PHE A 353      -1.841  27.767  43.609  1.00 28.07           C  
ATOM   2855  CZ  PHE A 353      -1.767  29.057  43.108  1.00 30.10           C  
ATOM   2856  N   THR A 354      -7.189  29.320  47.517  1.00 44.80           N  
ATOM   2857  CA  THR A 354      -8.454  29.419  48.228  1.00 46.46           C  
ATOM   2858  C   THR A 354      -9.568  29.912  47.312  1.00 46.67           C  
ATOM   2859  O   THR A 354      -9.375  30.023  46.101  1.00 46.97           O  
ATOM   2860  CB  THR A 354      -8.326  30.428  49.398  1.00 49.35           C  
ATOM   2861  OG1 THR A 354      -7.923  31.710  48.881  1.00 50.97           O  
ATOM   2862  CG2 THR A 354      -7.311  29.962  50.425  1.00 48.19           C  
ATOM   2863  N   ALA A 355     -10.719  30.247  47.891  1.00 46.82           N  
ATOM   2864  CA  ALA A 355     -11.827  30.788  47.098  1.00 47.61           C  
ATOM   2865  C   ALA A 355     -11.604  32.297  46.940  1.00 48.85           C  
ATOM   2866  O   ALA A 355     -12.026  32.922  45.976  1.00 48.90           O  
ATOM   2867  CB  ALA A 355     -13.158  30.497  47.750  1.00 48.68           C  
ATOM   2868  N   ASP A 356     -10.905  32.862  47.918  1.00 50.32           N  
ATOM   2869  CA  ASP A 356     -10.556  34.275  47.959  1.00 51.56           C  
ATOM   2870  C   ASP A 356      -9.446  34.567  46.951  1.00 48.99           C  
ATOM   2871  O   ASP A 356      -9.458  35.558  46.228  1.00 49.22           O  
ATOM   2872  CB  ASP A 356     -10.089  34.660  49.364  1.00 64.34           C  
ATOM   2873  CG  ASP A 356      -9.748  36.125  49.522  1.00 70.90           C  
ATOM   2874  OD1 ASP A 356     -10.393  36.976  48.868  1.00 75.07           O  
ATOM   2875  OD2 ASP A 356      -8.825  36.437  50.313  1.00 74.64           O  
ATOM   2876  N   LYS A 357      -8.493  33.642  46.892  1.00 45.96           N  
ATOM   2877  CA  LYS A 357      -7.372  33.720  45.961  1.00 43.44           C  
ATOM   2878  C   LYS A 357      -7.257  32.400  45.204  1.00 38.74           C  
ATOM   2879  O   LYS A 357      -6.469  31.514  45.539  1.00 37.50           O  
ATOM   2880  CB  LYS A 357      -6.083  34.021  46.725  1.00 51.78           C  
ATOM   2881  CG  LYS A 357      -5.449  35.358  46.410  1.00 59.70           C  
ATOM   2882  CD  LYS A 357      -6.192  36.525  47.029  1.00 63.08           C  
ATOM   2883  CE  LYS A 357      -5.707  37.851  46.456  1.00 66.21           C  
ATOM   2884  NZ  LYS A 357      -6.063  37.993  45.015  1.00 66.71           N  
ATOM   2885  N   PRO A 358      -8.116  32.224  44.217  1.00 34.20           N  
ATOM   2886  CA  PRO A 358      -8.167  31.028  43.400  1.00 30.60           C  
ATOM   2887  C   PRO A 358      -7.030  31.056  42.385  1.00 27.96           C  
ATOM   2888  O   PRO A 358      -6.346  32.072  42.262  1.00 26.18           O  
ATOM   2889  CB  PRO A 358      -9.515  31.034  42.655  1.00 29.89           C  
ATOM   2890  CG  PRO A 358      -9.887  32.487  42.697  1.00 31.71           C  
ATOM   2891  CD  PRO A 358      -9.083  33.212  43.753  1.00 33.08           C  
ATOM   2892  N   LEU A 359      -6.854  29.939  41.699  1.00 25.52           N  
ATOM   2893  CA  LEU A 359      -5.818  29.881  40.668  1.00 23.32           C  
ATOM   2894  C   LEU A 359      -6.448  30.398  39.363  1.00 21.48           C  
ATOM   2895  O   LEU A 359      -7.476  29.891  38.912  1.00 19.45           O  
ATOM   2896  CB  LEU A 359      -5.255  28.483  40.504  1.00 23.02           C  
ATOM   2897  CG  LEU A 359      -4.366  28.228  39.284  1.00 22.55           C  
ATOM   2898  CD1 LEU A 359      -3.208  29.209  39.229  1.00 21.45           C  
ATOM   2899  CD2 LEU A 359      -3.857  26.791  39.294  1.00 25.09           C  
ATOM   2900  N   THR A 360      -5.829  31.437  38.830  1.00 19.96           N  
ATOM   2901  CA  THR A 360      -6.253  32.083  37.599  1.00 18.82           C  
ATOM   2902  C   THR A 360      -5.070  32.185  36.631  1.00 16.62           C  
ATOM   2903  O   THR A 360      -4.006  32.690  37.010  1.00 17.91           O  
ATOM   2904  CB  THR A 360      -6.775  33.511  37.869  1.00 21.94           C  
ATOM   2905  OG1 THR A 360      -7.877  33.450  38.787  1.00 25.80           O  
ATOM   2906  CG2 THR A 360      -7.210  34.181  36.574  1.00 23.83           C  
ATOM   2907  N   PHE A 361      -5.264  31.709  35.401  1.00 13.35           N  
ATOM   2908  CA  PHE A 361      -4.169  31.776  34.430  1.00 12.01           C  
ATOM   2909  C   PHE A 361      -4.691  31.777  33.005  1.00 11.13           C  
ATOM   2910  O   PHE A 361      -5.883  31.637  32.757  1.00 11.48           O  
ATOM   2911  CB  PHE A 361      -3.190  30.613  34.646  1.00 14.57           C  
ATOM   2912  CG  PHE A 361      -3.848  29.263  34.530  1.00 17.27           C  
ATOM   2913  CD1 PHE A 361      -4.424  28.657  35.637  1.00 16.11           C  
ATOM   2914  CD2 PHE A 361      -3.901  28.609  33.310  1.00 15.85           C  
ATOM   2915  CE1 PHE A 361      -5.042  27.423  35.525  1.00 16.32           C  
ATOM   2916  CE2 PHE A 361      -4.522  27.378  33.188  1.00 16.29           C  
ATOM   2917  CZ  PHE A 361      -5.090  26.779  34.298  1.00 17.71           C  
ATOM   2918  N   ASP A 362      -3.776  31.940  32.048  1.00 10.46           N  
ATOM   2919  CA  ASP A 362      -4.146  31.964  30.649  1.00 11.18           C  
ATOM   2920  C   ASP A 362      -4.059  30.596  29.982  1.00 11.40           C  
ATOM   2921  O   ASP A 362      -3.165  29.800  30.277  1.00 12.01           O  
ATOM   2922  CB  ASP A 362      -3.183  32.883  29.863  1.00 12.17           C  
ATOM   2923  CG  ASP A 362      -3.100  34.239  30.546  1.00 15.05           C  
ATOM   2924  OD1 ASP A 362      -4.190  34.777  30.827  1.00 17.72           O  
ATOM   2925  OD2 ASP A 362      -1.965  34.683  30.785  1.00 11.51           O  
ATOM   2926  N   LEU A 363      -4.981  30.376  29.060  1.00 10.55           N  
ATOM   2927  CA  LEU A 363      -4.987  29.132  28.277  1.00 10.42           C  
ATOM   2928  C   LEU A 363      -4.856  29.582  26.810  1.00 10.48           C  
ATOM   2929  O   LEU A 363      -5.790  30.114  26.215  1.00 11.23           O  
ATOM   2930  CB  LEU A 363      -6.181  28.260  28.520  1.00 13.07           C  
ATOM   2931  CG  LEU A 363      -6.392  26.980  27.727  1.00 16.99           C  
ATOM   2932  CD1 LEU A 363      -5.151  26.102  27.721  1.00 22.79           C  
ATOM   2933  CD2 LEU A 363      -7.586  26.195  28.274  1.00 15.52           C  
ATOM   2934  N   LEU A 364      -3.642  29.414  26.307  1.00  8.68           N  
ATOM   2935  CA  LEU A 364      -3.315  29.816  24.947  1.00 10.07           C  
ATOM   2936  C   LEU A 364      -3.586  28.716  23.935  1.00 10.61           C  
ATOM   2937  O   LEU A 364      -3.256  27.545  24.163  1.00 11.26           O  
ATOM   2938  CB  LEU A 364      -1.829  30.208  24.907  1.00 10.36           C  
ATOM   2939  CG  LEU A 364      -1.254  30.517  23.519  1.00  9.73           C  
ATOM   2940  CD1 LEU A 364      -1.850  31.810  22.976  1.00 10.72           C  
ATOM   2941  CD2 LEU A 364       0.263  30.590  23.587  1.00 10.18           C  
ATOM   2942  N   TYR A 365      -4.166  29.082  22.797  1.00  8.56           N  
ATOM   2943  CA  TYR A 365      -4.419  28.089  21.749  1.00  8.41           C  
ATOM   2944  C   TYR A 365      -4.272  28.752  20.389  1.00  8.90           C  
ATOM   2945  O   TYR A 365      -4.371  29.981  20.258  1.00  8.04           O  
ATOM   2946  CB  TYR A 365      -5.772  27.419  21.947  1.00  8.16           C  
ATOM   2947  CG  TYR A 365      -6.960  28.309  21.688  1.00  9.54           C  
ATOM   2948  CD1 TYR A 365      -7.498  29.124  22.681  1.00  9.68           C  
ATOM   2949  CD2 TYR A 365      -7.538  28.340  20.422  1.00  9.51           C  
ATOM   2950  CE1 TYR A 365      -8.583  29.951  22.416  1.00  9.72           C  
ATOM   2951  CE2 TYR A 365      -8.617  29.154  20.149  1.00  9.10           C  
ATOM   2952  CZ  TYR A 365      -9.138  29.952  21.153  1.00 10.69           C  
ATOM   2953  OH  TYR A 365     -10.214  30.765  20.858  1.00 11.18           O  
ATOM   2954  N   ASN A 366      -3.973  27.953  19.370  1.00  7.63           N  
ATOM   2955  CA  ASN A 366      -3.852  28.504  18.018  1.00  7.30           C  
ATOM   2956  C   ASN A 366      -5.268  28.563  17.433  1.00  8.02           C  
ATOM   2957  O   ASN A 366      -6.059  27.626  17.578  1.00  7.60           O  
ATOM   2958  CB  ASN A 366      -2.919  27.683  17.154  1.00  7.07           C  
ATOM   2959  CG  ASN A 366      -3.266  26.201  17.105  1.00  6.21           C  
ATOM   2960  OD1 ASN A 366      -3.215  25.520  18.125  1.00  6.22           O  
ATOM   2961  ND2 ASN A 366      -3.599  25.717  15.907  1.00  7.27           N  
ATOM   2962  N   THR A 367      -5.585  29.684  16.797  1.00  9.45           N  
ATOM   2963  CA  THR A 367      -6.894  29.889  16.187  1.00  9.27           C  
ATOM   2964  C   THR A 367      -7.421  28.641  15.511  1.00 10.02           C  
ATOM   2965  O   THR A 367      -6.798  28.068  14.603  1.00  8.70           O  
ATOM   2966  CB  THR A 367      -6.780  31.059  15.180  1.00 10.91           C  
ATOM   2967  OG1 THR A 367      -6.223  32.172  15.907  1.00 13.85           O  
ATOM   2968  CG2 THR A 367      -8.130  31.418  14.601  1.00 13.18           C  
ATOM   2969  N   SER A 368      -8.599  28.179  15.950  1.00  9.55           N  
ATOM   2970  CA  SER A 368      -9.206  26.962  15.440  1.00 10.39           C  
ATOM   2971  C   SER A 368     -10.563  26.700  16.090  1.00 12.69           C  
ATOM   2972  O   SER A 368     -10.708  26.930  17.300  1.00 13.07           O  
ATOM   2973  CB  SER A 368      -8.276  25.770  15.778  1.00  9.49           C  
ATOM   2974  OG  SER A 368      -8.997  24.549  15.849  1.00 11.18           O  
ATOM   2975  N   ASP A 369     -11.528  26.191  15.318  1.00 14.05           N  
ATOM   2976  CA  ASP A 369     -12.844  25.911  15.925  1.00 15.65           C  
ATOM   2977  C   ASP A 369     -12.694  24.777  16.947  1.00 13.42           C  
ATOM   2978  O   ASP A 369     -13.232  24.845  18.047  1.00 14.30           O  
ATOM   2979  CB  ASP A 369     -13.887  25.500  14.916  1.00 24.42           C  
ATOM   2980  CG  ASP A 369     -14.291  26.506  13.881  1.00 29.44           C  
ATOM   2981  OD1 ASP A 369     -14.555  27.672  14.245  1.00 38.78           O  
ATOM   2982  OD2 ASP A 369     -14.372  26.141  12.680  1.00 31.17           O  
ATOM   2983  N   LEU A 370     -11.974  23.741  16.533  1.00 11.55           N  
ATOM   2984  CA  LEU A 370     -11.719  22.588  17.381  1.00 10.70           C  
ATOM   2985  C   LEU A 370     -11.018  22.981  18.672  1.00  9.86           C  
ATOM   2986  O   LEU A 370     -11.503  22.662  19.771  1.00  9.42           O  
ATOM   2987  CB  LEU A 370     -10.891  21.552  16.609  1.00 10.66           C  
ATOM   2988  CG  LEU A 370     -10.281  20.403  17.399  1.00 14.55           C  
ATOM   2989  CD1 LEU A 370     -11.349  19.600  18.130  1.00 18.49           C  
ATOM   2990  CD2 LEU A 370      -9.472  19.494  16.475  1.00 15.35           C  
ATOM   2991  N   HIS A 371      -9.888  23.695  18.581  1.00  8.65           N  
ATOM   2992  CA  HIS A 371      -9.160  24.055  19.803  1.00  7.07           C  
ATOM   2993  C   HIS A 371      -9.936  25.013  20.688  1.00  7.96           C  
ATOM   2994  O   HIS A 371      -9.866  24.874  21.922  1.00  8.55           O  
ATOM   2995  CB  HIS A 371      -7.749  24.585  19.526  1.00  7.39           C  
ATOM   2996  CG  HIS A 371      -6.949  23.636  18.676  1.00  6.93           C  
ATOM   2997  ND1 HIS A 371      -6.924  22.280  18.898  1.00  7.86           N  
ATOM   2998  CD2 HIS A 371      -6.147  23.880  17.603  1.00  7.60           C  
ATOM   2999  CE1 HIS A 371      -6.147  21.718  17.977  1.00  8.28           C  
ATOM   3000  NE2 HIS A 371      -5.665  22.667  17.189  1.00  7.21           N  
ATOM   3001  N   LYS A 372     -10.666  25.959  20.098  1.00  7.89           N  
ATOM   3002  CA  LYS A 372     -11.468  26.883  20.909  1.00  8.10           C  
ATOM   3003  C   LYS A 372     -12.534  26.104  21.698  1.00  9.23           C  
ATOM   3004  O   LYS A 372     -12.652  26.283  22.906  1.00  9.21           O  
ATOM   3005  CB  LYS A 372     -12.150  27.923  20.028  1.00 10.08           C  
ATOM   3006  CG  LYS A 372     -13.049  28.881  20.816  1.00 12.97           C  
ATOM   3007  CD  LYS A 372     -14.154  29.405  19.924  1.00 23.26           C  
ATOM   3008  CE  LYS A 372     -14.357  30.900  20.095  1.00 28.88           C  
ATOM   3009  NZ  LYS A 372     -13.904  31.643  18.880  1.00 36.38           N  
ATOM   3010  N   LYS A 373     -13.270  25.235  20.994  1.00  8.99           N  
ATOM   3011  CA  LYS A 373     -14.312  24.437  21.647  1.00 11.18           C  
ATOM   3012  C   LYS A 373     -13.743  23.523  22.712  1.00 11.52           C  
ATOM   3013  O   LYS A 373     -14.348  23.401  23.793  1.00 13.24           O  
ATOM   3014  CB  LYS A 373     -15.130  23.652  20.618  1.00 12.53           C  
ATOM   3015  CG  LYS A 373     -15.910  24.593  19.698  1.00 23.57           C  
ATOM   3016  CD  LYS A 373     -16.867  23.838  18.805  1.00 32.15           C  
ATOM   3017  CE  LYS A 373     -18.311  24.024  19.248  1.00 37.25           C  
ATOM   3018  NZ  LYS A 373     -19.200  22.970  18.668  1.00 42.87           N  
ATOM   3019  N   LEU A 374     -12.583  22.906  22.471  1.00 11.30           N  
ATOM   3020  CA  LEU A 374     -11.968  22.066  23.496  1.00 11.56           C  
ATOM   3021  C   LEU A 374     -11.488  22.924  24.664  1.00 11.89           C  
ATOM   3022  O   LEU A 374     -11.635  22.515  25.829  1.00 12.75           O  
ATOM   3023  CB  LEU A 374     -10.830  21.219  22.951  1.00 14.93           C  
ATOM   3024  CG  LEU A 374     -11.160  20.135  21.927  1.00 18.78           C  
ATOM   3025  CD1 LEU A 374      -9.880  19.553  21.333  1.00 20.29           C  
ATOM   3026  CD2 LEU A 374     -12.012  19.035  22.538  1.00 21.12           C  
ATOM   3027  N   ALA A 375     -10.943  24.114  24.399  1.00 10.61           N  
ATOM   3028  CA  ALA A 375     -10.463  24.991  25.461  1.00 10.94           C  
ATOM   3029  C   ALA A 375     -11.602  25.523  26.338  1.00 11.62           C  
ATOM   3030  O   ALA A 375     -11.453  25.653  27.561  1.00 12.20           O  
ATOM   3031  CB  ALA A 375      -9.669  26.152  24.889  1.00 10.40           C  
ATOM   3032  N   ILE A 376     -12.739  25.839  25.721  1.00 11.95           N  
ATOM   3033  CA  ILE A 376     -13.905  26.314  26.481  1.00 12.44           C  
ATOM   3034  C   ILE A 376     -14.389  25.195  27.400  1.00 14.32           C  
ATOM   3035  O   ILE A 376     -14.698  25.426  28.576  1.00 13.89           O  
ATOM   3036  CB  ILE A 376     -15.013  26.779  25.525  1.00 11.73           C  
ATOM   3037  CG1 ILE A 376     -14.603  28.078  24.815  1.00  9.03           C  
ATOM   3038  CG2 ILE A 376     -16.330  26.975  26.267  1.00 13.69           C  
ATOM   3039  CD1 ILE A 376     -15.461  28.440  23.619  1.00  9.64           C  
ATOM   3040  N   ALA A 377     -14.435  23.961  26.888  1.00 14.90           N  
ATOM   3041  CA  ALA A 377     -14.837  22.790  27.663  1.00 14.78           C  
ATOM   3042  C   ALA A 377     -13.871  22.496  28.805  1.00 15.44           C  
ATOM   3043  O   ALA A 377     -14.282  22.212  29.935  1.00 15.89           O  
ATOM   3044  CB  ALA A 377     -14.937  21.562  26.757  1.00 12.75           C  
ATOM   3045  N   VAL A 378     -12.569  22.572  28.535  1.00 15.71           N  
ATOM   3046  CA  VAL A 378     -11.549  22.353  29.564  1.00 16.05           C  
ATOM   3047  C   VAL A 378     -11.607  23.456  30.611  1.00 16.15           C  
ATOM   3048  O   VAL A 378     -11.474  23.195  31.815  1.00 17.08           O  
ATOM   3049  CB  VAL A 378     -10.153  22.243  28.937  1.00 14.78           C  
ATOM   3050  CG1 VAL A 378      -9.042  22.387  29.957  1.00 14.46           C  
ATOM   3051  CG2 VAL A 378     -10.037  20.902  28.200  1.00 17.27           C  
ATOM   3052  N   ALA A 379     -11.830  24.704  30.186  1.00 14.99           N  
ATOM   3053  CA  ALA A 379     -11.965  25.815  31.127  1.00 15.34           C  
ATOM   3054  C   ALA A 379     -13.129  25.518  32.086  1.00 16.00           C  
ATOM   3055  O   ALA A 379     -13.013  25.656  33.303  1.00 15.40           O  
ATOM   3056  CB  ALA A 379     -12.216  27.110  30.374  1.00 15.58           C  
ATOM   3057  N   SER A 380     -14.253  25.086  31.520  1.00 16.47           N  
ATOM   3058  CA  SER A 380     -15.440  24.741  32.284  1.00 18.18           C  
ATOM   3059  C   SER A 380     -15.209  23.550  33.208  1.00 19.22           C  
ATOM   3060  O   SER A 380     -15.618  23.570  34.377  1.00 17.98           O  
ATOM   3061  CB  SER A 380     -16.598  24.431  31.323  1.00 19.66           C  
ATOM   3062  OG  SER A 380     -17.756  24.068  32.058  1.00 29.59           O  
ATOM   3063  N   ILE A 381     -14.545  22.511  32.705  1.00 18.63           N  
ATOM   3064  CA  ILE A 381     -14.240  21.316  33.502  1.00 19.68           C  
ATOM   3065  C   ILE A 381     -13.343  21.667  34.681  1.00 20.01           C  
ATOM   3066  O   ILE A 381     -13.595  21.249  35.820  1.00 20.30           O  
ATOM   3067  CB  ILE A 381     -13.608  20.211  32.635  1.00 17.41           C  
ATOM   3068  CG1 ILE A 381     -14.679  19.581  31.734  1.00 19.24           C  
ATOM   3069  CG2 ILE A 381     -12.931  19.136  33.474  1.00 20.17           C  
ATOM   3070  CD1 ILE A 381     -14.119  18.850  30.532  1.00 20.24           C  
ATOM   3071  N   TRP A 382     -12.298  22.456  34.440  1.00 19.24           N  
ATOM   3072  CA  TRP A 382     -11.386  22.882  35.485  1.00 18.12           C  
ATOM   3073  C   TRP A 382     -12.054  23.822  36.487  1.00 19.48           C  
ATOM   3074  O   TRP A 382     -11.721  23.782  37.674  1.00 18.50           O  
ATOM   3075  CB  TRP A 382     -10.152  23.554  34.893  1.00 16.21           C  
ATOM   3076  CG  TRP A 382      -9.080  22.592  34.493  1.00 18.04           C  
ATOM   3077  CD1 TRP A 382      -8.887  21.319  34.948  1.00 15.15           C  
ATOM   3078  CD2 TRP A 382      -8.004  22.864  33.580  1.00 17.22           C  
ATOM   3079  NE1 TRP A 382      -7.776  20.772  34.348  1.00 18.40           N  
ATOM   3080  CE2 TRP A 382      -7.214  21.698  33.507  1.00 16.19           C  
ATOM   3081  CE3 TRP A 382      -7.639  23.975  32.811  1.00 19.78           C  
ATOM   3082  CZ2 TRP A 382      -6.080  21.617  32.702  1.00 16.19           C  
ATOM   3083  CZ3 TRP A 382      -6.514  23.890  32.008  1.00 17.82           C  
ATOM   3084  CH2 TRP A 382      -5.747  22.719  31.959  1.00 17.48           C  
ATOM   3085  N   LYS A 383     -12.981  24.651  36.017  1.00 18.20           N  
ATOM   3086  CA  LYS A 383     -13.705  25.555  36.913  1.00 19.49           C  
ATOM   3087  C   LYS A 383     -14.619  24.731  37.826  1.00 22.09           C  
ATOM   3088  O   LYS A 383     -14.606  24.921  39.043  1.00 23.93           O  
ATOM   3089  CB  LYS A 383     -14.500  26.583  36.127  1.00 17.36           C  
ATOM   3090  CG  LYS A 383     -15.378  27.500  36.965  1.00 19.02           C  
ATOM   3091  CD  LYS A 383     -14.537  28.407  37.849  1.00 22.31           C  
ATOM   3092  CE  LYS A 383     -15.409  29.190  38.820  1.00 27.69           C  
ATOM   3093  NZ  LYS A 383     -14.618  30.156  39.635  1.00 27.48           N  
ATOM   3094  N   LYS A 384     -15.377  23.800  37.261  1.00 24.03           N  
ATOM   3095  CA  LYS A 384     -16.279  22.951  38.013  1.00 26.42           C  
ATOM   3096  C   LYS A 384     -15.574  21.955  38.933  1.00 27.98           C  
ATOM   3097  O   LYS A 384     -15.947  21.815  40.103  1.00 28.91           O  
ATOM   3098  CB  LYS A 384     -17.176  22.124  37.079  1.00 30.09           C  
ATOM   3099  CG  LYS A 384     -18.431  22.800  36.583  1.00 40.21           C  
ATOM   3100  CD  LYS A 384     -19.218  21.896  35.639  1.00 45.15           C  
ATOM   3101  CE  LYS A 384     -18.546  21.780  34.280  1.00 48.88           C  
ATOM   3102  NZ  LYS A 384     -18.955  20.559  33.532  1.00 49.14           N  
ATOM   3103  N   ASN A 385     -14.594  21.231  38.405  1.00 26.55           N  
ATOM   3104  CA  ASN A 385     -13.886  20.209  39.139  1.00 25.73           C  
ATOM   3105  C   ASN A 385     -12.776  20.690  40.053  1.00 26.69           C  
ATOM   3106  O   ASN A 385     -12.426  19.981  41.020  1.00 27.18           O  
ATOM   3107  CB  ASN A 385     -13.241  19.217  38.137  1.00 20.98           C  
ATOM   3108  CG  ASN A 385     -14.273  18.412  37.384  1.00 23.83           C  
ATOM   3109  OD1 ASN A 385     -15.479  18.555  37.584  1.00 22.00           O  
ATOM   3110  ND2 ASN A 385     -13.797  17.537  36.497  1.00 24.43           N  
ATOM   3111  N   LEU A 386     -12.198  21.849  39.756  1.00 25.11           N  
ATOM   3112  CA  LEU A 386     -11.061  22.317  40.557  1.00 24.06           C  
ATOM   3113  C   LEU A 386     -11.161  23.730  41.067  1.00 24.53           C  
ATOM   3114  O   LEU A 386     -10.361  24.142  41.928  1.00 24.57           O  
ATOM   3115  CB  LEU A 386      -9.820  22.135  39.654  1.00 24.60           C  
ATOM   3116  CG  LEU A 386      -8.453  22.294  40.290  1.00 23.78           C  
ATOM   3117  CD1 LEU A 386      -8.318  21.386  41.501  1.00 23.07           C  
ATOM   3118  CD2 LEU A 386      -7.360  22.010  39.269  1.00 21.04           C  
ATOM   3119  N   GLY A 387     -12.109  24.526  40.572  1.00 24.07           N  
ATOM   3120  CA  GLY A 387     -12.270  25.906  41.013  1.00 23.54           C  
ATOM   3121  C   GLY A 387     -11.232  26.851  40.426  1.00 23.46           C  
ATOM   3122  O   GLY A 387     -10.937  27.907  41.004  1.00 22.06           O  
ATOM   3123  N   VAL A 388     -10.659  26.486  39.273  1.00 21.92           N  
ATOM   3124  CA  VAL A 388      -9.655  27.354  38.658  1.00 21.39           C  
ATOM   3125  C   VAL A 388     -10.316  28.212  37.578  1.00 18.08           C  
ATOM   3126  O   VAL A 388     -11.287  27.804  36.953  1.00 17.55           O  
ATOM   3127  CB  VAL A 388      -8.450  26.610  38.072  1.00 23.82           C  
ATOM   3128  CG1 VAL A 388      -7.846  25.675  39.120  1.00 24.03           C  
ATOM   3129  CG2 VAL A 388      -8.815  25.847  36.819  1.00 20.97           C  
ATOM   3130  N   ASN A 389      -9.777  29.417  37.433  1.00 17.88           N  
ATOM   3131  CA  ASN A 389     -10.287  30.356  36.432  1.00 19.15           C  
ATOM   3132  C   ASN A 389      -9.273  30.448  35.293  1.00 18.29           C  
ATOM   3133  O   ASN A 389      -8.071  30.627  35.515  1.00 18.58           O  
ATOM   3134  CB  ASN A 389     -10.568  31.722  37.050  1.00 20.66           C  
ATOM   3135  CG  ASN A 389     -11.582  31.589  38.188  1.00 23.37           C  
ATOM   3136  OD1 ASN A 389     -12.719  31.181  37.940  1.00 23.18           O  
ATOM   3137  ND2 ASN A 389     -11.129  31.872  39.398  1.00 26.92           N  
ATOM   3138  N   VAL A 390      -9.777  30.259  34.080  1.00 17.63           N  
ATOM   3139  CA  VAL A 390      -8.925  30.262  32.891  1.00 17.95           C  
ATOM   3140  C   VAL A 390      -9.290  31.381  31.925  1.00 17.93           C  
ATOM   3141  O   VAL A 390     -10.461  31.579  31.588  1.00 19.04           O  
ATOM   3142  CB  VAL A 390      -9.065  28.887  32.191  1.00 21.17           C  
ATOM   3143  CG1 VAL A 390      -8.506  28.892  30.791  1.00 23.34           C  
ATOM   3144  CG2 VAL A 390      -8.392  27.792  33.017  1.00 23.00           C  
ATOM   3145  N   ASN A 391      -8.284  32.107  31.445  1.00 15.98           N  
ATOM   3146  CA  ASN A 391      -8.467  33.171  30.469  1.00 14.77           C  
ATOM   3147  C   ASN A 391      -8.003  32.642  29.097  1.00 12.01           C  
ATOM   3148  O   ASN A 391      -6.808  32.438  28.890  1.00 12.11           O  
ATOM   3149  CB  ASN A 391      -7.679  34.421  30.843  1.00 17.04           C  
ATOM   3150  CG  ASN A 391      -8.250  35.154  32.046  1.00 25.60           C  
ATOM   3151  OD1 ASN A 391      -7.617  35.258  33.097  1.00 27.68           O  
ATOM   3152  ND2 ASN A 391      -9.463  35.679  31.902  1.00 27.05           N  
ATOM   3153  N   LEU A 392      -8.963  32.398  28.211  1.00 10.79           N  
ATOM   3154  CA  LEU A 392      -8.645  31.884  26.883  1.00 10.02           C  
ATOM   3155  C   LEU A 392      -8.048  32.961  26.001  1.00 10.08           C  
ATOM   3156  O   LEU A 392      -8.442  34.132  26.031  1.00 10.01           O  
ATOM   3157  CB  LEU A 392      -9.884  31.290  26.219  1.00 12.68           C  
ATOM   3158  CG  LEU A 392     -10.060  29.774  26.264  1.00 17.46           C  
ATOM   3159  CD1 LEU A 392     -10.067  29.237  27.683  1.00 15.93           C  
ATOM   3160  CD2 LEU A 392     -11.341  29.371  25.524  1.00 15.47           C  
ATOM   3161  N   GLU A 393      -7.008  32.596  25.241  1.00  8.98           N  
ATOM   3162  CA  GLU A 393      -6.332  33.525  24.344  1.00  9.81           C  
ATOM   3163  C   GLU A 393      -5.982  32.809  23.038  1.00 10.25           C  
ATOM   3164  O   GLU A 393      -5.289  31.782  23.108  1.00  9.99           O  
ATOM   3165  CB  GLU A 393      -5.036  34.063  24.965  1.00 12.94           C  
ATOM   3166  CG  GLU A 393      -5.167  34.739  26.307  1.00 22.99           C  
ATOM   3167  CD  GLU A 393      -3.893  35.166  26.979  1.00 28.15           C  
ATOM   3168  OE1 GLU A 393      -2.795  34.876  26.467  1.00 31.57           O  
ATOM   3169  OE2 GLU A 393      -3.990  35.822  28.049  1.00 34.34           O  
ATOM   3170  N   ASN A 394      -6.442  33.294  21.888  1.00  8.79           N  
ATOM   3171  CA  ASN A 394      -6.091  32.644  20.630  1.00  8.38           C  
ATOM   3172  C   ASN A 394      -4.979  33.437  19.944  1.00  8.82           C  
ATOM   3173  O   ASN A 394      -4.890  34.662  20.086  1.00  9.08           O  
ATOM   3174  CB  ASN A 394      -7.275  32.517  19.668  1.00 10.30           C  
ATOM   3175  CG  ASN A 394      -7.723  33.893  19.189  1.00 12.06           C  
ATOM   3176  OD1 ASN A 394      -8.151  34.691  20.024  1.00 10.17           O  
ATOM   3177  ND2 ASN A 394      -7.567  34.177  17.904  1.00 13.46           N  
ATOM   3178  N   GLN A 395      -4.132  32.734  19.205  1.00  9.01           N  
ATOM   3179  CA  GLN A 395      -3.058  33.336  18.435  1.00  8.85           C  
ATOM   3180  C   GLN A 395      -2.920  32.582  17.110  1.00  8.84           C  
ATOM   3181  O   GLN A 395      -3.208  31.375  17.089  1.00  8.73           O  
ATOM   3182  CB  GLN A 395      -1.722  33.287  19.170  1.00  7.95           C  
ATOM   3183  CG  GLN A 395      -1.571  34.365  20.216  1.00  9.60           C  
ATOM   3184  CD  GLN A 395      -0.276  34.351  20.971  1.00 13.67           C  
ATOM   3185  OE1 GLN A 395      -0.138  35.054  21.986  1.00 23.14           O  
ATOM   3186  NE2 GLN A 395       0.699  33.573  20.539  1.00  8.67           N  
ATOM   3187  N   GLU A 396      -2.505  33.269  16.050  1.00  7.46           N  
ATOM   3188  CA  GLU A 396      -2.318  32.540  14.787  1.00  9.41           C  
ATOM   3189  C   GLU A 396      -1.171  31.535  14.987  1.00  8.70           C  
ATOM   3190  O   GLU A 396      -0.289  31.766  15.825  1.00  7.88           O  
ATOM   3191  CB  GLU A 396      -1.992  33.472  13.631  1.00 15.37           C  
ATOM   3192  CG  GLU A 396      -2.825  34.725  13.554  1.00 33.77           C  
ATOM   3193  CD  GLU A 396      -3.116  35.233  12.169  1.00 45.41           C  
ATOM   3194  OE1 GLU A 396      -2.188  35.659  11.441  1.00 49.70           O  
ATOM   3195  OE2 GLU A 396      -4.313  35.235  11.778  1.00 53.23           O  
ATOM   3196  N   TRP A 397      -1.171  30.460  14.219  1.00  7.85           N  
ATOM   3197  CA  TRP A 397      -0.164  29.409  14.304  1.00  8.04           C  
ATOM   3198  C   TRP A 397       1.271  29.864  14.458  1.00  8.51           C  
ATOM   3199  O   TRP A 397       1.937  29.475  15.437  1.00  6.74           O  
ATOM   3200  CB  TRP A 397      -0.296  28.515  13.064  1.00  7.93           C  
ATOM   3201  CG  TRP A 397       0.562  27.297  12.992  1.00  6.86           C  
ATOM   3202  CD1 TRP A 397       1.513  27.042  12.033  1.00  7.45           C  
ATOM   3203  CD2 TRP A 397       0.531  26.142  13.843  1.00  6.26           C  
ATOM   3204  NE1 TRP A 397       2.074  25.806  12.253  1.00  6.53           N  
ATOM   3205  CE2 TRP A 397       1.492  25.230  13.352  1.00  5.20           C  
ATOM   3206  CE3 TRP A 397      -0.207  25.802  14.978  1.00  7.47           C  
ATOM   3207  CZ2 TRP A 397       1.727  23.996  13.948  1.00  6.07           C  
ATOM   3208  CZ3 TRP A 397       0.036  24.572  15.575  1.00  8.03           C  
ATOM   3209  CH2 TRP A 397       0.988  23.679  15.062  1.00  7.32           C  
ATOM   3210  N   LYS A 398       1.818  30.648  13.515  1.00  8.48           N  
ATOM   3211  CA  LYS A 398       3.212  31.056  13.620  1.00 10.39           C  
ATOM   3212  C   LYS A 398       3.495  31.797  14.941  1.00  9.51           C  
ATOM   3213  O   LYS A 398       4.533  31.561  15.563  1.00  9.04           O  
ATOM   3214  CB  LYS A 398       3.731  31.933  12.508  1.00 17.86           C  
ATOM   3215  CG  LYS A 398       2.922  32.313  11.338  1.00 34.44           C  
ATOM   3216  CD  LYS A 398       1.949  33.464  11.590  1.00 42.98           C  
ATOM   3217  CE  LYS A 398       1.292  33.875  10.270  1.00 43.17           C  
ATOM   3218  NZ  LYS A 398      -0.089  34.385  10.464  1.00 47.20           N  
ATOM   3219  N   THR A 399       2.600  32.709  15.297  1.00  8.48           N  
ATOM   3220  CA  THR A 399       2.752  33.498  16.524  1.00 10.10           C  
ATOM   3221  C   THR A 399       2.673  32.615  17.761  1.00  7.95           C  
ATOM   3222  O   THR A 399       3.477  32.712  18.693  1.00  9.60           O  
ATOM   3223  CB  THR A 399       1.649  34.580  16.573  1.00 11.95           C  
ATOM   3224  OG1 THR A 399       1.722  35.332  15.344  1.00 20.18           O  
ATOM   3225  CG2 THR A 399       1.807  35.503  17.758  1.00 12.63           C  
ATOM   3226  N   PHE A 400       1.697  31.715  17.760  1.00  7.76           N  
ATOM   3227  CA  PHE A 400       1.476  30.749  18.833  1.00  7.14           C  
ATOM   3228  C   PHE A 400       2.724  29.926  19.103  1.00  7.07           C  
ATOM   3229  O   PHE A 400       3.158  29.783  20.256  1.00  7.17           O  
ATOM   3230  CB  PHE A 400       0.284  29.894  18.428  1.00  6.49           C  
ATOM   3231  CG  PHE A 400       0.057  28.604  19.136  1.00  8.29           C  
ATOM   3232  CD1 PHE A 400      -0.499  28.584  20.406  1.00 11.10           C  
ATOM   3233  CD2 PHE A 400       0.369  27.393  18.522  1.00  8.69           C  
ATOM   3234  CE1 PHE A 400      -0.740  27.384  21.061  1.00  9.51           C  
ATOM   3235  CE2 PHE A 400       0.134  26.191  19.172  1.00  7.94           C  
ATOM   3236  CZ  PHE A 400      -0.417  26.196  20.444  1.00  8.87           C  
ATOM   3237  N   LEU A 401       3.355  29.399  18.038  1.00  7.97           N  
ATOM   3238  CA  LEU A 401       4.580  28.613  18.214  1.00  7.74           C  
ATOM   3239  C   LEU A 401       5.695  29.468  18.797  1.00  8.92           C  
ATOM   3240  O   LEU A 401       6.417  29.041  19.705  1.00  8.39           O  
ATOM   3241  CB  LEU A 401       5.007  27.974  16.891  1.00  7.19           C  
ATOM   3242  CG  LEU A 401       4.059  26.895  16.334  1.00  9.20           C  
ATOM   3243  CD1 LEU A 401       4.436  26.519  14.915  1.00  7.78           C  
ATOM   3244  CD2 LEU A 401       4.055  25.665  17.242  1.00  9.60           C  
ATOM   3245  N   ASP A 402       5.824  30.705  18.305  1.00  8.76           N  
ATOM   3246  CA  ASP A 402       6.850  31.607  18.819  1.00 10.84           C  
ATOM   3247  C   ASP A 402       6.624  31.918  20.296  1.00 11.30           C  
ATOM   3248  O   ASP A 402       7.574  31.906  21.093  1.00 11.46           O  
ATOM   3249  CB  ASP A 402       6.900  32.885  17.982  1.00 18.65           C  
ATOM   3250  CG  ASP A 402       7.998  33.810  18.504  1.00 30.68           C  
ATOM   3251  OD1 ASP A 402       9.178  33.409  18.441  1.00 36.38           O  
ATOM   3252  OD2 ASP A 402       7.646  34.897  19.005  1.00 37.58           O  
ATOM   3253  N   THR A 403       5.383  32.173  20.685  1.00  9.42           N  
ATOM   3254  CA  THR A 403       5.044  32.437  22.084  1.00  9.02           C  
ATOM   3255  C   THR A 403       5.445  31.287  22.995  1.00  9.11           C  
ATOM   3256  O   THR A 403       5.972  31.491  24.090  1.00  9.34           O  
ATOM   3257  CB  THR A 403       3.530  32.682  22.216  1.00 10.06           C  
ATOM   3258  OG1 THR A 403       3.233  33.888  21.488  1.00 10.45           O  
ATOM   3259  CG2 THR A 403       3.094  32.821  23.663  1.00 10.42           C  
ATOM   3260  N   ARG A 404       5.191  30.050  22.556  1.00  9.26           N  
ATOM   3261  CA  ARG A 404       5.556  28.884  23.371  1.00  9.33           C  
ATOM   3262  C   ARG A 404       7.061  28.767  23.481  1.00  9.49           C  
ATOM   3263  O   ARG A 404       7.567  28.465  24.566  1.00 10.88           O  
ATOM   3264  CB  ARG A 404       4.920  27.625  22.790  1.00  7.69           C  
ATOM   3265  CG  ARG A 404       3.397  27.662  22.950  1.00  8.20           C  
ATOM   3266  CD  ARG A 404       2.741  26.589  22.107  1.00  8.18           C  
ATOM   3267  NE  ARG A 404       3.247  25.261  22.450  1.00  7.68           N  
ATOM   3268  CZ  ARG A 404       3.140  24.197  21.665  1.00  8.66           C  
ATOM   3269  NH1 ARG A 404       2.555  24.297  20.477  1.00 10.62           N  
ATOM   3270  NH2 ARG A 404       3.629  23.027  22.067  1.00  8.53           N  
ATOM   3271  N   HIS A 405       7.790  29.034  22.396  1.00 10.14           N  
ATOM   3272  CA  HIS A 405       9.246  29.015  22.446  1.00 11.03           C  
ATOM   3273  C   HIS A 405       9.771  30.114  23.364  1.00 13.63           C  
ATOM   3274  O   HIS A 405      10.711  29.882  24.141  1.00 14.75           O  
ATOM   3275  CB  HIS A 405       9.854  29.197  21.049  1.00 11.04           C  
ATOM   3276  CG  HIS A 405       9.870  27.882  20.324  1.00  9.48           C  
ATOM   3277  ND1 HIS A 405      10.698  26.847  20.709  1.00 10.58           N  
ATOM   3278  CD2 HIS A 405       9.135  27.439  19.285  1.00  9.79           C  
ATOM   3279  CE1 HIS A 405      10.483  25.804  19.922  1.00 11.20           C  
ATOM   3280  NE2 HIS A 405       9.545  26.141  19.050  1.00 12.84           N  
ATOM   3281  N   GLN A 406       9.148  31.287  23.326  1.00 12.70           N  
ATOM   3282  CA  GLN A 406       9.550  32.401  24.168  1.00 15.47           C  
ATOM   3283  C   GLN A 406       9.289  32.176  25.651  1.00 15.86           C  
ATOM   3284  O   GLN A 406       9.980  32.776  26.490  1.00 16.25           O  
ATOM   3285  CB  GLN A 406       8.810  33.681  23.746  1.00 17.66           C  
ATOM   3286  CG  GLN A 406       9.321  34.245  22.429  1.00 25.70           C  
ATOM   3287  CD  GLN A 406       8.921  35.698  22.261  1.00 35.81           C  
ATOM   3288  OE1 GLN A 406       8.647  36.391  23.246  1.00 42.39           O  
ATOM   3289  NE2 GLN A 406       8.891  36.155  21.016  1.00 40.59           N  
ATOM   3290  N   GLY A 407       8.291  31.371  25.997  1.00 14.90           N  
ATOM   3291  CA  GLY A 407       7.967  31.132  27.404  1.00 18.03           C  
ATOM   3292  C   GLY A 407       7.025  32.233  27.904  1.00 21.03           C  
ATOM   3293  O   GLY A 407       6.852  32.420  29.107  1.00 19.78           O  
ATOM   3294  N   THR A 408       6.378  32.940  26.964  1.00 21.26           N  
ATOM   3295  CA  THR A 408       5.451  34.008  27.337  1.00 23.81           C  
ATOM   3296  C   THR A 408       4.019  33.489  27.435  1.00 24.55           C  
ATOM   3297  O   THR A 408       3.090  34.004  26.797  1.00 23.84           O  
ATOM   3298  CB  THR A 408       5.536  35.193  26.357  1.00 27.93           C  
ATOM   3299  OG1 THR A 408       5.586  34.730  25.004  1.00 27.56           O  
ATOM   3300  CG2 THR A 408       6.795  36.012  26.638  1.00 31.30           C  
ATOM   3301  N   PHE A 409       3.836  32.458  28.273  1.00 20.76           N  
ATOM   3302  CA  PHE A 409       2.552  31.822  28.464  1.00 17.44           C  
ATOM   3303  C   PHE A 409       2.466  31.073  29.790  1.00 14.91           C  
ATOM   3304  O   PHE A 409       3.457  30.876  30.490  1.00 16.58           O  
ATOM   3305  CB  PHE A 409       2.291  30.846  27.310  1.00 14.95           C  
ATOM   3306  CG  PHE A 409       3.075  29.567  27.309  1.00 11.67           C  
ATOM   3307  CD1 PHE A 409       4.394  29.510  26.899  1.00  9.80           C  
ATOM   3308  CD2 PHE A 409       2.450  28.382  27.684  1.00 10.92           C  
ATOM   3309  CE1 PHE A 409       5.083  28.310  26.876  1.00  9.36           C  
ATOM   3310  CE2 PHE A 409       3.131  27.177  27.667  1.00  8.79           C  
ATOM   3311  CZ  PHE A 409       4.448  27.139  27.266  1.00  8.67           C  
ATOM   3312  N   ASP A 410       1.246  30.658  30.121  1.00 12.35           N  
ATOM   3313  CA  ASP A 410       0.994  29.888  31.332  1.00 11.01           C  
ATOM   3314  C   ASP A 410       0.773  28.428  30.932  1.00 10.76           C  
ATOM   3315  O   ASP A 410       1.594  27.550  31.191  1.00  9.93           O  
ATOM   3316  CB  ASP A 410      -0.262  30.385  32.060  1.00 11.69           C  
ATOM   3317  CG  ASP A 410      -0.056  31.784  32.616  1.00 11.93           C  
ATOM   3318  OD1 ASP A 410       1.100  32.155  32.869  1.00 13.36           O  
ATOM   3319  OD2 ASP A 410      -1.084  32.467  32.772  1.00 14.13           O  
ATOM   3320  N   VAL A 411      -0.372  28.192  30.307  1.00 10.29           N  
ATOM   3321  CA  VAL A 411      -0.737  26.858  29.817  1.00 10.33           C  
ATOM   3322  C   VAL A 411      -1.090  27.036  28.333  1.00 10.66           C  
ATOM   3323  O   VAL A 411      -1.690  28.067  27.975  1.00 10.40           O  
ATOM   3324  CB  VAL A 411      -1.892  26.211  30.586  1.00 11.39           C  
ATOM   3325  CG1 VAL A 411      -2.352  24.903  29.940  1.00  9.14           C  
ATOM   3326  CG2 VAL A 411      -1.531  25.925  32.048  1.00 10.55           C  
ATOM   3327  N   ALA A 412      -0.703  26.085  27.494  1.00  7.77           N  
ATOM   3328  CA  ALA A 412      -0.988  26.162  26.085  1.00  8.17           C  
ATOM   3329  C   ALA A 412      -1.502  24.824  25.557  1.00  9.36           C  
ATOM   3330  O   ALA A 412      -1.032  23.763  25.949  1.00  8.68           O  
ATOM   3331  CB  ALA A 412       0.264  26.546  25.290  1.00  8.33           C  
ATOM   3332  N   ARG A 413      -2.473  24.921  24.673  1.00  7.36           N  
ATOM   3333  CA  ARG A 413      -3.002  23.721  23.985  1.00  9.38           C  
ATOM   3334  C   ARG A 413      -1.827  23.227  23.142  1.00  9.31           C  
ATOM   3335  O   ARG A 413      -1.029  24.076  22.688  1.00 10.89           O  
ATOM   3336  CB  ARG A 413      -4.198  24.216  23.217  1.00 15.75           C  
ATOM   3337  CG  ARG A 413      -4.845  23.400  22.166  1.00 17.41           C  
ATOM   3338  CD  ARG A 413      -4.107  23.565  20.829  1.00 17.95           C  
ATOM   3339  NE  ARG A 413      -3.834  22.232  20.330  1.00 11.81           N  
ATOM   3340  CZ  ARG A 413      -3.049  21.908  19.320  1.00 11.34           C  
ATOM   3341  NH1 ARG A 413      -2.432  22.833  18.611  1.00  9.35           N  
ATOM   3342  NH2 ARG A 413      -2.925  20.616  19.017  1.00 11.48           N  
ATOM   3343  N   ALA A 414      -1.642  21.930  22.962  1.00  8.04           N  
ATOM   3344  CA  ALA A 414      -0.496  21.455  22.184  1.00  7.55           C  
ATOM   3345  C   ALA A 414      -0.765  20.094  21.568  1.00  7.05           C  
ATOM   3346  O   ALA A 414      -1.676  19.373  21.968  1.00  7.58           O  
ATOM   3347  CB  ALA A 414       0.746  21.366  23.067  1.00  7.14           C  
ATOM   3348  N   GLY A 415       0.035  19.774  20.564  1.00  6.96           N  
ATOM   3349  CA  GLY A 415      -0.083  18.493  19.867  1.00  7.16           C  
ATOM   3350  C   GLY A 415       1.311  18.143  19.343  1.00  6.53           C  
ATOM   3351  O   GLY A 415       1.999  19.022  18.802  1.00  6.86           O  
ATOM   3352  N   TRP A 416       1.735  16.908  19.555  1.00  5.65           N  
ATOM   3353  CA  TRP A 416       3.037  16.492  19.041  1.00  6.32           C  
ATOM   3354  C   TRP A 416       2.809  15.226  18.206  1.00  6.23           C  
ATOM   3355  O   TRP A 416       2.142  14.305  18.698  1.00  5.89           O  
ATOM   3356  CB  TRP A 416       4.085  16.216  20.108  1.00  5.85           C  
ATOM   3357  CG  TRP A 416       5.456  15.975  19.521  1.00  7.24           C  
ATOM   3358  CD1 TRP A 416       6.124  14.792  19.428  1.00  6.85           C  
ATOM   3359  CD2 TRP A 416       6.318  16.974  18.955  1.00  5.25           C  
ATOM   3360  NE1 TRP A 416       7.355  14.986  18.836  1.00  5.27           N  
ATOM   3361  CE2 TRP A 416       7.492  16.319  18.538  1.00  6.18           C  
ATOM   3362  CE3 TRP A 416       6.214  18.360  18.783  1.00  8.22           C  
ATOM   3363  CZ2 TRP A 416       8.561  17.005  17.950  1.00  6.64           C  
ATOM   3364  CZ3 TRP A 416       7.273  19.038  18.194  1.00  7.38           C  
ATOM   3365  CH2 TRP A 416       8.433  18.357  17.788  1.00  6.71           C  
ATOM   3366  N   CYS A 417       3.305  15.236  16.988  1.00  5.48           N  
ATOM   3367  CA  CYS A 417       3.200  14.083  16.104  1.00  5.65           C  
ATOM   3368  C   CYS A 417       4.596  13.508  15.882  1.00  6.82           C  
ATOM   3369  O   CYS A 417       5.551  14.286  15.743  1.00  5.99           O  
ATOM   3370  CB ACYS A 417       2.596  14.443  14.747  0.85  7.78           C  
ATOM   3371  CB BCYS A 417       2.587  14.514  14.775  0.15  1.70           C  
ATOM   3372  SG ACYS A 417       0.859  14.919  14.856  0.85  6.44           S  
ATOM   3373  SG BCYS A 417       2.311  13.271  13.545  0.15  1.70           S  
ATOM   3374  N   ALA A 418       4.709  12.189  15.836  1.00  6.24           N  
ATOM   3375  CA  ALA A 418       6.003  11.553  15.623  1.00  6.46           C  
ATOM   3376  C   ALA A 418       6.661  12.003  14.321  1.00  5.55           C  
ATOM   3377  O   ALA A 418       6.015  12.223  13.293  1.00  6.35           O  
ATOM   3378  CB  ALA A 418       5.825  10.026  15.596  1.00  7.23           C  
ATOM   3379  N   ASP A 419       7.988  12.120  14.385  1.00  5.90           N  
ATOM   3380  CA  ASP A 419       8.799  12.464  13.226  1.00  5.89           C  
ATOM   3381  C   ASP A 419       9.352  11.159  12.634  1.00  5.84           C  
ATOM   3382  O   ASP A 419       9.596  11.038  11.442  1.00  6.73           O  
ATOM   3383  CB  ASP A 419       9.930  13.407  13.625  1.00  6.07           C  
ATOM   3384  CG  ASP A 419       9.403  14.766  14.077  1.00  5.23           C  
ATOM   3385  OD1 ASP A 419       8.417  15.242  13.457  1.00  6.07           O  
ATOM   3386  OD2 ASP A 419       9.962  15.335  15.031  1.00  6.33           O  
ATOM   3387  N   TYR A 420       9.514  10.188  13.520  1.00  5.04           N  
ATOM   3388  CA  TYR A 420       9.963   8.837  13.175  1.00  6.29           C  
ATOM   3389  C   TYR A 420       9.243   7.906  14.159  1.00  5.66           C  
ATOM   3390  O   TYR A 420       8.947   8.325  15.286  1.00  5.26           O  
ATOM   3391  CB  TYR A 420      11.463   8.690  13.193  1.00  7.39           C  
ATOM   3392  CG  TYR A 420      12.174   9.089  14.457  1.00  6.78           C  
ATOM   3393  CD1 TYR A 420      12.485  10.422  14.706  1.00  7.10           C  
ATOM   3394  CD2 TYR A 420      12.570   8.139  15.391  1.00  7.42           C  
ATOM   3395  CE1 TYR A 420      13.141  10.801  15.857  1.00  6.60           C  
ATOM   3396  CE2 TYR A 420      13.228   8.505  16.553  1.00  7.14           C  
ATOM   3397  CZ  TYR A 420      13.519   9.831  16.777  1.00  6.91           C  
ATOM   3398  OH  TYR A 420      14.179  10.223  17.920  1.00  8.15           O  
ATOM   3399  N   ASN A 421       8.922   6.685  13.727  1.00  6.54           N  
ATOM   3400  CA  ASN A 421       8.170   5.794  14.616  1.00  7.22           C  
ATOM   3401  C   ASN A 421       9.033   5.053  15.625  1.00  7.72           C  
ATOM   3402  O   ASN A 421       9.381   3.883  15.443  1.00  8.63           O  
ATOM   3403  CB  ASN A 421       7.331   4.811  13.788  1.00  7.72           C  
ATOM   3404  CG  ASN A 421       6.247   4.142  14.616  1.00  5.98           C  
ATOM   3405  OD1 ASN A 421       6.214   4.226  15.843  1.00  6.92           O  
ATOM   3406  ND2 ASN A 421       5.332   3.459  13.926  1.00 10.08           N  
ATOM   3407  N   GLU A 422       9.324   5.718  16.725  1.00  7.26           N  
ATOM   3408  CA  GLU A 422      10.156   5.193  17.828  1.00  6.20           C  
ATOM   3409  C   GLU A 422       9.921   6.142  18.987  1.00  6.79           C  
ATOM   3410  O   GLU A 422       9.774   7.361  18.750  1.00  7.42           O  
ATOM   3411  CB  GLU A 422      11.612   5.206  17.374  1.00  7.54           C  
ATOM   3412  CG  GLU A 422      12.515   4.153  17.972  1.00  9.46           C  
ATOM   3413  CD  GLU A 422      13.093   4.505  19.320  1.00 10.51           C  
ATOM   3414  OE1 GLU A 422      13.050   5.686  19.735  1.00  8.61           O  
ATOM   3415  OE2 GLU A 422      13.603   3.574  19.997  1.00 11.82           O  
ATOM   3416  N   PRO A 423       9.806   5.685  20.204  1.00  7.24           N  
ATOM   3417  CA  PRO A 423       9.501   6.499  21.361  1.00  7.76           C  
ATOM   3418  C   PRO A 423      10.336   7.736  21.561  1.00  8.44           C  
ATOM   3419  O   PRO A 423       9.793   8.773  22.018  1.00  6.90           O  
ATOM   3420  CB  PRO A 423       9.566   5.563  22.596  1.00  9.02           C  
ATOM   3421  CG  PRO A 423       9.227   4.229  21.929  1.00  8.60           C  
ATOM   3422  CD  PRO A 423       9.898   4.257  20.556  1.00  8.35           C  
ATOM   3423  N   THR A 424      11.623   7.745  21.219  1.00  6.60           N  
ATOM   3424  CA  THR A 424      12.452   8.938  21.383  1.00  6.80           C  
ATOM   3425  C   THR A 424      11.997  10.092  20.511  1.00  6.10           C  
ATOM   3426  O   THR A 424      12.299  11.252  20.847  1.00  6.67           O  
ATOM   3427  CB  THR A 424      13.953   8.694  21.131  1.00  8.71           C  
ATOM   3428  OG1 THR A 424      14.140   8.212  19.804  1.00  7.83           O  
ATOM   3429  CG2 THR A 424      14.516   7.700  22.139  1.00  9.92           C  
ATOM   3430  N   SER A 425      11.234   9.872  19.447  1.00  5.52           N  
ATOM   3431  CA  SER A 425      10.708  10.968  18.631  1.00  7.20           C  
ATOM   3432  C   SER A 425       9.853  11.897  19.496  1.00  6.77           C  
ATOM   3433  O   SER A 425       9.757  13.105  19.241  1.00  6.92           O  
ATOM   3434  CB  SER A 425       9.911  10.424  17.448  1.00  6.27           C  
ATOM   3435  OG  SER A 425       9.591  11.478  16.553  1.00  8.18           O  
ATOM   3436  N   PHE A 426       9.212  11.339  20.516  1.00  6.21           N  
ATOM   3437  CA  PHE A 426       8.473  12.069  21.507  1.00  6.61           C  
ATOM   3438  C   PHE A 426       9.373  12.445  22.687  1.00  8.10           C  
ATOM   3439  O   PHE A 426       9.590  13.625  23.005  1.00  8.32           O  
ATOM   3440  CB  PHE A 426       7.303  11.223  22.063  1.00  8.11           C  
ATOM   3441  CG  PHE A 426       6.068  11.377  21.208  1.00  7.03           C  
ATOM   3442  CD1 PHE A 426       5.956  10.703  20.008  1.00  7.82           C  
ATOM   3443  CD2 PHE A 426       5.054  12.219  21.628  1.00  7.42           C  
ATOM   3444  CE1 PHE A 426       4.822  10.870  19.220  1.00  8.07           C  
ATOM   3445  CE2 PHE A 426       3.920  12.386  20.850  1.00  9.96           C  
ATOM   3446  CZ  PHE A 426       3.810  11.718  19.644  1.00  8.30           C  
ATOM   3447  N   LEU A 427       9.935  11.428  23.351  1.00  7.98           N  
ATOM   3448  CA  LEU A 427      10.734  11.636  24.544  1.00  8.01           C  
ATOM   3449  C   LEU A 427      11.891  12.598  24.416  1.00  7.22           C  
ATOM   3450  O   LEU A 427      12.155  13.341  25.396  1.00  7.40           O  
ATOM   3451  CB  LEU A 427      11.214  10.281  25.106  1.00  7.32           C  
ATOM   3452  CG  LEU A 427      10.060   9.432  25.677  1.00  9.29           C  
ATOM   3453  CD1 LEU A 427      10.496   7.984  25.852  1.00 12.37           C  
ATOM   3454  CD2 LEU A 427       9.553  10.023  26.975  1.00  9.74           C  
ATOM   3455  N   ASN A 428      12.553  12.674  23.274  1.00  6.93           N  
ATOM   3456  CA  ASN A 428      13.668  13.599  23.091  1.00  7.52           C  
ATOM   3457  C   ASN A 428      13.267  15.064  23.179  1.00  7.96           C  
ATOM   3458  O   ASN A 428      14.107  15.917  23.531  1.00  7.94           O  
ATOM   3459  CB  ASN A 428      14.361  13.357  21.754  1.00  8.57           C  
ATOM   3460  CG  ASN A 428      15.206  12.100  21.703  1.00  8.96           C  
ATOM   3461  OD1 ASN A 428      15.581  11.557  22.745  1.00 10.02           O  
ATOM   3462  ND2 ASN A 428      15.501  11.639  20.496  1.00  8.16           N  
ATOM   3463  N   THR A 429      12.005  15.405  22.914  1.00  6.93           N  
ATOM   3464  CA  THR A 429      11.545  16.789  22.989  1.00  7.74           C  
ATOM   3465  C   THR A 429      11.392  17.314  24.410  1.00  8.23           C  
ATOM   3466  O   THR A 429      11.174  18.523  24.612  1.00  8.59           O  
ATOM   3467  CB  THR A 429      10.203  16.986  22.243  1.00  7.90           C  
ATOM   3468  OG1 THR A 429       9.169  16.281  22.943  1.00  8.60           O  
ATOM   3469  CG2 THR A 429      10.312  16.472  20.819  1.00  7.16           C  
ATOM   3470  N   MET A 430      11.495  16.448  25.412  1.00  6.99           N  
ATOM   3471  CA  MET A 430      11.392  16.819  26.809  1.00  7.98           C  
ATOM   3472  C   MET A 430      12.765  16.871  27.475  1.00  8.34           C  
ATOM   3473  O   MET A 430      12.843  17.156  28.676  1.00 10.65           O  
ATOM   3474  CB  MET A 430      10.475  15.856  27.563  1.00  8.23           C  
ATOM   3475  CG  MET A 430       9.014  16.006  27.143  1.00  8.62           C  
ATOM   3476  SD  MET A 430       8.339  17.637  27.577  1.00 11.24           S  
ATOM   3477  CE  MET A 430       6.658  17.425  26.931  1.00 12.03           C  
ATOM   3478  N   LEU A 431      13.817  16.615  26.712  1.00  8.67           N  
ATOM   3479  CA  LEU A 431      15.181  16.710  27.267  1.00  9.26           C  
ATOM   3480  C   LEU A 431      15.424  18.156  27.656  1.00 10.82           C  
ATOM   3481  O   LEU A 431      14.995  19.069  26.932  1.00 10.58           O  
ATOM   3482  CB  LEU A 431      16.205  16.224  26.240  1.00 10.30           C  
ATOM   3483  CG  LEU A 431      16.120  14.720  25.918  1.00  9.61           C  
ATOM   3484  CD1 LEU A 431      16.957  14.366  24.706  1.00 10.35           C  
ATOM   3485  CD2 LEU A 431      16.539  13.897  27.135  1.00 11.56           C  
ATOM   3486  N   SER A 432      16.094  18.409  28.776  1.00 11.20           N  
ATOM   3487  CA  SER A 432      16.327  19.773  29.249  1.00 10.69           C  
ATOM   3488  C   SER A 432      16.824  20.748  28.198  1.00 12.29           C  
ATOM   3489  O   SER A 432      16.404  21.920  28.183  1.00 13.17           O  
ATOM   3490  CB ASER A 432      17.436  19.691  30.334  0.50  4.61           C  
ATOM   3491  CB BSER A 432      17.205  19.766  30.500  0.50  8.90           C  
ATOM   3492  OG ASER A 432      17.031  18.928  31.424  0.50  1.70           O  
ATOM   3493  OG BSER A 432      18.450  19.170  30.262  0.50 12.31           O  
ATOM   3494  N   ASP A 433      17.720  20.338  27.316  1.00 12.07           N  
ATOM   3495  CA  ASP A 433      18.307  21.154  26.284  1.00 14.15           C  
ATOM   3496  C   ASP A 433      17.675  21.054  24.906  1.00 13.49           C  
ATOM   3497  O   ASP A 433      18.223  21.616  23.940  1.00 13.55           O  
ATOM   3498  CB  ASP A 433      19.798  20.742  26.138  1.00 25.32           C  
ATOM   3499  CG  ASP A 433      19.967  19.340  25.578  1.00 33.70           C  
ATOM   3500  OD1 ASP A 433      19.080  18.468  25.740  1.00 28.55           O  
ATOM   3501  OD2 ASP A 433      21.036  19.107  24.953  1.00 39.87           O  
ATOM   3502  N   SER A 434      16.561  20.341  24.767  1.00 10.90           N  
ATOM   3503  CA  SER A 434      15.952  20.200  23.450  1.00  9.10           C  
ATOM   3504  C   SER A 434      15.403  21.503  22.898  1.00  8.80           C  
ATOM   3505  O   SER A 434      14.650  22.225  23.559  1.00  8.69           O  
ATOM   3506  CB  SER A 434      14.819  19.162  23.505  1.00  8.99           C  
ATOM   3507  OG  SER A 434      14.100  19.215  22.277  1.00  8.19           O  
ATOM   3508  N   SER A 435      15.681  21.760  21.617  1.00  8.92           N  
ATOM   3509  CA  SER A 435      15.176  22.928  20.907  1.00  7.72           C  
ATOM   3510  C   SER A 435      13.659  22.864  20.744  1.00  7.74           C  
ATOM   3511  O   SER A 435      13.006  23.877  20.491  1.00  8.58           O  
ATOM   3512  CB  SER A 435      15.844  23.056  19.537  1.00 10.12           C  
ATOM   3513  OG  SER A 435      15.585  21.916  18.716  1.00 10.23           O  
ATOM   3514  N   ASN A 436      13.066  21.684  20.873  1.00  7.81           N  
ATOM   3515  CA  ASN A 436      11.648  21.445  20.804  1.00  7.75           C  
ATOM   3516  C   ASN A 436      10.982  21.463  22.176  1.00  8.52           C  
ATOM   3517  O   ASN A 436       9.763  21.234  22.263  1.00  9.15           O  
ATOM   3518  CB  ASN A 436      11.375  20.052  20.186  1.00  7.24           C  
ATOM   3519  CG  ASN A 436      11.868  19.924  18.761  1.00  7.65           C  
ATOM   3520  OD1 ASN A 436      12.817  19.174  18.488  1.00  7.55           O  
ATOM   3521  ND2 ASN A 436      11.235  20.652  17.841  1.00  7.17           N  
ATOM   3522  N   ASN A 437      11.719  21.720  23.252  1.00  8.82           N  
ATOM   3523  CA  ASN A 437      11.129  21.723  24.598  1.00  8.79           C  
ATOM   3524  C   ASN A 437      10.430  23.039  24.927  1.00  9.63           C  
ATOM   3525  O   ASN A 437      10.962  23.938  25.588  1.00 11.70           O  
ATOM   3526  CB  ASN A 437      12.193  21.376  25.637  1.00  7.82           C  
ATOM   3527  CG  ASN A 437      11.682  21.042  27.012  1.00 10.84           C  
ATOM   3528  OD1 ASN A 437      10.602  21.430  27.461  1.00  9.60           O  
ATOM   3529  ND2 ASN A 437      12.482  20.274  27.763  1.00 11.23           N  
ATOM   3530  N   THR A 438       9.166  23.140  24.507  1.00  9.02           N  
ATOM   3531  CA  THR A 438       8.338  24.317  24.745  1.00  9.89           C  
ATOM   3532  C   THR A 438       7.631  24.221  26.087  1.00 11.11           C  
ATOM   3533  O   THR A 438       7.002  25.166  26.569  1.00 12.83           O  
ATOM   3534  CB  THR A 438       7.342  24.562  23.600  1.00 10.29           C  
ATOM   3535  OG1 THR A 438       6.807  23.321  23.124  1.00 10.76           O  
ATOM   3536  CG2 THR A 438       8.029  25.259  22.425  1.00 13.19           C  
ATOM   3537  N   ALA A 439       7.751  23.068  26.758  1.00 10.37           N  
ATOM   3538  CA  ALA A 439       7.180  22.884  28.088  1.00 10.66           C  
ATOM   3539  C   ALA A 439       8.120  23.528  29.114  1.00 10.49           C  
ATOM   3540  O   ALA A 439       7.795  23.755  30.275  1.00 11.17           O  
ATOM   3541  CB  ALA A 439       7.019  21.403  28.410  1.00  9.76           C  
ATOM   3542  N   HIS A 440       9.354  23.768  28.675  1.00 10.07           N  
ATOM   3543  CA  HIS A 440      10.408  24.347  29.494  1.00 11.14           C  
ATOM   3544  C   HIS A 440      10.643  23.463  30.715  1.00 11.99           C  
ATOM   3545  O   HIS A 440      10.825  23.934  31.828  1.00 12.57           O  
ATOM   3546  CB  HIS A 440      10.049  25.786  29.883  1.00 13.61           C  
ATOM   3547  CG  HIS A 440      10.025  26.638  28.640  1.00 14.84           C  
ATOM   3548  ND1 HIS A 440       8.868  26.835  27.913  1.00 16.83           N  
ATOM   3549  CD2 HIS A 440      11.018  27.263  27.973  1.00 15.20           C  
ATOM   3550  CE1 HIS A 440       9.155  27.580  26.861  1.00 11.54           C  
ATOM   3551  NE2 HIS A 440      10.444  27.856  26.871  1.00 19.26           N  
ATOM   3552  N   TYR A 441      10.614  22.160  30.450  1.00 11.86           N  
ATOM   3553  CA  TYR A 441      10.786  21.109  31.434  1.00 12.30           C  
ATOM   3554  C   TYR A 441      12.254  20.692  31.482  1.00 13.51           C  
ATOM   3555  O   TYR A 441      12.872  20.417  30.451  1.00 13.21           O  
ATOM   3556  CB  TYR A 441       9.903  19.916  31.081  1.00 14.02           C  
ATOM   3557  CG  TYR A 441      10.059  18.660  31.902  1.00 13.33           C  
ATOM   3558  CD1 TYR A 441       9.537  18.577  33.189  1.00 13.28           C  
ATOM   3559  CD2 TYR A 441      10.688  17.534  31.374  1.00 12.52           C  
ATOM   3560  CE1 TYR A 441       9.660  17.418  33.940  1.00 13.69           C  
ATOM   3561  CE2 TYR A 441      10.814  16.375  32.116  1.00 14.04           C  
ATOM   3562  CZ  TYR A 441      10.293  16.322  33.396  1.00 14.63           C  
ATOM   3563  OH  TYR A 441      10.422  15.165  34.138  1.00 13.36           O  
ATOM   3564  N   LYS A 442      12.821  20.720  32.691  1.00 13.73           N  
ATOM   3565  CA  LYS A 442      14.228  20.351  32.867  1.00 14.64           C  
ATOM   3566  C   LYS A 442      14.352  19.354  34.020  1.00 15.50           C  
ATOM   3567  O   LYS A 442      14.259  19.732  35.191  1.00 15.37           O  
ATOM   3568  CB  LYS A 442      15.110  21.564  33.135  1.00 18.09           C  
ATOM   3569  CG  LYS A 442      15.299  22.518  31.970  1.00 22.65           C  
ATOM   3570  CD  LYS A 442      16.346  23.578  32.282  1.00 27.00           C  
ATOM   3571  CE  LYS A 442      16.115  24.825  31.447  1.00 32.99           C  
ATOM   3572  NZ  LYS A 442      15.938  24.524  30.002  1.00 34.24           N  
ATOM   3573  N   SER A 443      14.534  18.089  33.670  1.00 16.09           N  
ATOM   3574  CA  SER A 443      14.680  17.020  34.648  1.00 15.64           C  
ATOM   3575  C   SER A 443      15.916  16.185  34.350  1.00 16.63           C  
ATOM   3576  O   SER A 443      16.006  15.441  33.376  1.00 15.31           O  
ATOM   3577  CB  SER A 443      13.439  16.119  34.644  1.00 14.92           C  
ATOM   3578  OG  SER A 443      13.695  14.898  35.323  1.00 16.82           O  
ATOM   3579  N   PRO A 444      16.901  16.268  35.230  1.00 18.52           N  
ATOM   3580  CA  PRO A 444      18.147  15.519  35.132  1.00 16.97           C  
ATOM   3581  C   PRO A 444      17.864  14.022  35.131  1.00 15.41           C  
ATOM   3582  O   PRO A 444      18.456  13.278  34.345  1.00 14.89           O  
ATOM   3583  CB  PRO A 444      19.027  15.931  36.322  1.00 18.50           C  
ATOM   3584  CG  PRO A 444      18.349  17.198  36.792  1.00 18.42           C  
ATOM   3585  CD  PRO A 444      16.871  17.124  36.420  1.00 18.41           C  
ATOM   3586  N   ALA A 445      16.927  13.590  35.973  1.00 14.78           N  
ATOM   3587  CA  ALA A 445      16.519  12.189  36.050  1.00 16.49           C  
ATOM   3588  C   ALA A 445      15.920  11.725  34.722  1.00 15.35           C  
ATOM   3589  O   ALA A 445      16.257  10.660  34.205  1.00 15.35           O  
ATOM   3590  CB  ALA A 445      15.508  11.994  37.169  1.00 15.68           C  
ATOM   3591  N   PHE A 446      15.023  12.553  34.163  1.00 14.70           N  
ATOM   3592  CA  PHE A 446      14.435  12.232  32.862  1.00 13.60           C  
ATOM   3593  C   PHE A 446      15.547  12.170  31.821  1.00 13.70           C  
ATOM   3594  O   PHE A 446      15.638  11.207  31.052  1.00 14.16           O  
ATOM   3595  CB  PHE A 446      13.398  13.282  32.454  1.00 12.32           C  
ATOM   3596  CG  PHE A 446      12.784  12.998  31.105  1.00  9.59           C  
ATOM   3597  CD1 PHE A 446      11.646  12.213  31.015  1.00 12.31           C  
ATOM   3598  CD2 PHE A 446      13.331  13.520  29.952  1.00  8.64           C  
ATOM   3599  CE1 PHE A 446      11.067  11.942  29.785  1.00 11.07           C  
ATOM   3600  CE2 PHE A 446      12.768  13.249  28.710  1.00  8.55           C  
ATOM   3601  CZ  PHE A 446      11.637  12.457  28.635  1.00 11.39           C  
ATOM   3602  N   ASP A 447      16.424  13.181  31.802  1.00 12.89           N  
ATOM   3603  CA  ASP A 447      17.526  13.222  30.853  1.00 13.80           C  
ATOM   3604  C   ASP A 447      18.390  11.964  30.933  1.00 15.43           C  
ATOM   3605  O   ASP A 447      18.795  11.416  29.907  1.00 14.30           O  
ATOM   3606  CB  ASP A 447      18.407  14.449  31.074  1.00 16.22           C  
ATOM   3607  CG  ASP A 447      17.752  15.768  30.738  1.00 17.88           C  
ATOM   3608  OD1 ASP A 447      16.624  15.802  30.215  1.00 13.67           O  
ATOM   3609  OD2 ASP A 447      18.386  16.821  30.997  1.00 18.13           O  
ATOM   3610  N   LYS A 448      18.680  11.514  32.153  1.00 16.66           N  
ATOM   3611  CA  LYS A 448      19.494  10.322  32.346  1.00 18.06           C  
ATOM   3612  C   LYS A 448      18.854   9.065  31.772  1.00 16.50           C  
ATOM   3613  O   LYS A 448      19.540   8.292  31.081  1.00 16.28           O  
ATOM   3614  CB  LYS A 448      19.804  10.129  33.833  1.00 23.12           C  
ATOM   3615  CG  LYS A 448      20.583   8.872  34.170  1.00 30.23           C  
ATOM   3616  CD  LYS A 448      21.878   8.756  33.380  1.00 35.28           C  
ATOM   3617  CE  LYS A 448      22.877   7.848  34.082  1.00 40.43           C  
ATOM   3618  NZ  LYS A 448      22.279   6.535  34.464  1.00 42.38           N  
ATOM   3619  N   LEU A 449      17.569   8.844  32.020  1.00 15.66           N  
ATOM   3620  CA  LEU A 449      16.863   7.669  31.512  1.00 14.75           C  
ATOM   3621  C   LEU A 449      16.963   7.548  29.999  1.00 16.25           C  
ATOM   3622  O   LEU A 449      17.217   6.466  29.458  1.00 16.35           O  
ATOM   3623  CB  LEU A 449      15.392   7.708  31.953  1.00 13.09           C  
ATOM   3624  CG  LEU A 449      15.157   7.489  33.449  1.00 14.49           C  
ATOM   3625  CD1 LEU A 449      13.792   7.994  33.876  1.00 14.08           C  
ATOM   3626  CD2 LEU A 449      15.319   6.011  33.795  1.00 15.20           C  
ATOM   3627  N   ILE A 450      16.775   8.667  29.292  1.00 14.80           N  
ATOM   3628  CA  ILE A 450      16.869   8.682  27.834  1.00 14.38           C  
ATOM   3629  C   ILE A 450      18.299   8.483  27.368  1.00 14.60           C  
ATOM   3630  O   ILE A 450      18.572   7.744  26.418  1.00 14.12           O  
ATOM   3631  CB  ILE A 450      16.257   9.987  27.274  1.00 13.21           C  
ATOM   3632  CG1 ILE A 450      14.783  10.097  27.672  1.00 11.73           C  
ATOM   3633  CG2 ILE A 450      16.430  10.073  25.764  1.00 11.89           C  
ATOM   3634  CD1 ILE A 450      13.914   8.917  27.266  1.00 12.13           C  
ATOM   3635  N   ALA A 451      19.275   9.074  28.065  1.00 15.41           N  
ATOM   3636  CA  ALA A 451      20.689   8.896  27.722  1.00 16.94           C  
ATOM   3637  C   ALA A 451      21.075   7.419  27.798  1.00 17.06           C  
ATOM   3638  O   ALA A 451      21.822   6.900  26.967  1.00 17.80           O  
ATOM   3639  CB  ALA A 451      21.553   9.735  28.656  1.00 13.86           C  
ATOM   3640  N   ASP A 452      20.530   6.704  28.779  1.00 18.65           N  
ATOM   3641  CA  ASP A 452      20.752   5.296  28.991  1.00 19.54           C  
ATOM   3642  C   ASP A 452      20.192   4.384  27.916  1.00 20.92           C  
ATOM   3643  O   ASP A 452      20.732   3.275  27.723  1.00 22.34           O  
ATOM   3644  CB  ASP A 452      20.161   4.869  30.352  1.00 20.99           C  
ATOM   3645  CG  ASP A 452      20.949   5.424  31.523  1.00 27.83           C  
ATOM   3646  OD1 ASP A 452      22.038   6.001  31.314  1.00 29.99           O  
ATOM   3647  OD2 ASP A 452      20.475   5.284  32.674  1.00 30.52           O  
ATOM   3648  N   THR A 453      19.161   4.771  27.178  1.00 19.30           N  
ATOM   3649  CA  THR A 453      18.568   3.949  26.145  1.00 20.04           C  
ATOM   3650  C   THR A 453      19.499   3.595  24.995  1.00 22.07           C  
ATOM   3651  O   THR A 453      19.264   2.571  24.333  1.00 23.24           O  
ATOM   3652  CB  THR A 453      17.289   4.577  25.536  1.00 18.07           C  
ATOM   3653  OG1 THR A 453      17.635   5.758  24.797  1.00 14.72           O  
ATOM   3654  CG2 THR A 453      16.282   4.884  26.625  1.00 13.87           C  
ATOM   3655  N   LEU A 454      20.516   4.402  24.706  1.00 23.77           N  
ATOM   3656  CA  LEU A 454      21.450   4.114  23.627  1.00 25.52           C  
ATOM   3657  C   LEU A 454      22.754   3.539  24.189  1.00 28.35           C  
ATOM   3658  O   LEU A 454      23.719   3.296  23.469  1.00 27.70           O  
ATOM   3659  CB  LEU A 454      21.730   5.331  22.760  1.00 24.92           C  
ATOM   3660  CG  LEU A 454      20.699   5.726  21.704  1.00 23.19           C  
ATOM   3661  CD1 LEU A 454      21.309   6.711  20.716  1.00 22.36           C  
ATOM   3662  CD2 LEU A 454      20.152   4.513  20.957  1.00 23.90           C  
ATOM   3663  N   LYS A 455      22.753   3.321  25.502  1.00 29.45           N  
ATOM   3664  CA  LYS A 455      23.906   2.738  26.187  1.00 32.53           C  
ATOM   3665  C   LYS A 455      23.696   1.239  26.352  1.00 34.35           C  
ATOM   3666  O   LYS A 455      24.618   0.480  26.650  1.00 36.19           O  
ATOM   3667  CB  LYS A 455      24.179   3.487  27.485  1.00 35.30           C  
ATOM   3668  CG  LYS A 455      24.974   4.772  27.205  1.00 38.70           C  
ATOM   3669  CD  LYS A 455      24.540   5.907  28.113  1.00 45.06           C  
ATOM   3670  CE  LYS A 455      24.909   7.258  27.500  1.00 47.82           C  
ATOM   3671  NZ  LYS A 455      24.300   7.436  26.151  1.00 43.62           N  
ATOM   3672  N   VAL A 456      22.466   0.798  26.098  1.00 32.77           N  
ATOM   3673  CA  VAL A 456      22.088  -0.605  26.101  1.00 31.55           C  
ATOM   3674  C   VAL A 456      21.985  -1.039  24.626  1.00 32.11           C  
ATOM   3675  O   VAL A 456      21.693  -0.190  23.774  1.00 31.78           O  
ATOM   3676  CB  VAL A 456      20.764  -0.888  26.815  1.00 29.00           C  
ATOM   3677  CG1 VAL A 456      20.814  -0.430  28.272  1.00 27.98           C  
ATOM   3678  CG2 VAL A 456      19.575  -0.236  26.113  1.00 26.19           C  
ATOM   3679  N   ALA A 457      22.242  -2.299  24.323  1.00 32.16           N  
ATOM   3680  CA  ALA A 457      22.149  -2.771  22.931  1.00 31.52           C  
ATOM   3681  C   ALA A 457      21.022  -3.805  22.838  1.00 32.44           C  
ATOM   3682  O   ALA A 457      21.079  -4.803  22.131  1.00 31.41           O  
ATOM   3683  CB  ALA A 457      23.467  -3.335  22.457  1.00 29.35           C  
ATOM   3684  N   ASP A 458      19.958  -3.515  23.583  1.00 33.47           N  
ATOM   3685  CA  ASP A 458      18.798  -4.394  23.659  1.00 35.78           C  
ATOM   3686  C   ASP A 458      17.496  -3.607  23.626  1.00 36.14           C  
ATOM   3687  O   ASP A 458      17.319  -2.640  24.368  1.00 35.15           O  
ATOM   3688  CB  ASP A 458      18.917  -5.193  24.960  1.00 41.82           C  
ATOM   3689  CG  ASP A 458      17.721  -6.025  25.324  1.00 46.30           C  
ATOM   3690  OD1 ASP A 458      16.896  -6.355  24.444  1.00 53.66           O  
ATOM   3691  OD2 ASP A 458      17.602  -6.375  26.523  1.00 48.57           O  
ATOM   3692  N   ASP A 459      16.565  -4.064  22.786  1.00 35.71           N  
ATOM   3693  CA  ASP A 459      15.265  -3.432  22.651  1.00 34.62           C  
ATOM   3694  C   ASP A 459      14.388  -3.591  23.877  1.00 32.68           C  
ATOM   3695  O   ASP A 459      13.594  -2.679  24.171  1.00 32.76           O  
ATOM   3696  CB  ASP A 459      14.546  -3.939  21.391  1.00 40.90           C  
ATOM   3697  CG  ASP A 459      14.857  -3.055  20.194  1.00 46.88           C  
ATOM   3698  OD1 ASP A 459      14.632  -1.826  20.277  1.00 50.73           O  
ATOM   3699  OD2 ASP A 459      15.324  -3.580  19.167  1.00 49.36           O  
ATOM   3700  N   THR A 460      14.499  -4.678  24.630  1.00 30.27           N  
ATOM   3701  CA  THR A 460      13.687  -4.849  25.835  1.00 29.32           C  
ATOM   3702  C   THR A 460      14.124  -3.883  26.932  1.00 27.70           C  
ATOM   3703  O   THR A 460      13.287  -3.327  27.648  1.00 27.00           O  
ATOM   3704  CB  THR A 460      13.742  -6.283  26.386  1.00 31.88           C  
ATOM   3705  OG1 THR A 460      13.563  -7.192  25.291  1.00 38.47           O  
ATOM   3706  CG2 THR A 460      12.648  -6.510  27.418  1.00 29.60           C  
ATOM   3707  N   GLN A 461      15.435  -3.671  27.057  1.00 26.40           N  
ATOM   3708  CA  GLN A 461      15.943  -2.737  28.067  1.00 26.18           C  
ATOM   3709  C   GLN A 461      15.577  -1.307  27.667  1.00 23.39           C  
ATOM   3710  O   GLN A 461      15.182  -0.481  28.483  1.00 21.17           O  
ATOM   3711  CB  GLN A 461      17.453  -2.886  28.236  1.00 31.66           C  
ATOM   3712  CG  GLN A 461      17.851  -4.192  28.909  1.00 39.77           C  
ATOM   3713  CD  GLN A 461      19.347  -4.367  29.050  1.00 44.03           C  
ATOM   3714  OE1 GLN A 461      20.109  -3.401  29.051  1.00 46.13           O  
ATOM   3715  NE2 GLN A 461      19.784  -5.619  29.182  1.00 47.12           N  
ATOM   3716  N   ARG A 462      15.705  -1.041  26.372  1.00 20.60           N  
ATOM   3717  CA  ARG A 462      15.363   0.263  25.805  1.00 19.76           C  
ATOM   3718  C   ARG A 462      13.905   0.607  26.093  1.00 17.58           C  
ATOM   3719  O   ARG A 462      13.584   1.689  26.598  1.00 14.65           O  
ATOM   3720  CB  ARG A 462      15.622   0.198  24.305  1.00 23.40           C  
ATOM   3721  CG  ARG A 462      16.082   1.475  23.641  1.00 28.09           C  
ATOM   3722  CD  ARG A 462      16.525   1.156  22.208  1.00 31.49           C  
ATOM   3723  NE  ARG A 462      17.942   0.844  22.145  1.00 34.00           N  
ATOM   3724  CZ  ARG A 462      18.508  -0.102  21.407  1.00 34.70           C  
ATOM   3725  NH1 ARG A 462      17.781  -0.898  20.641  1.00 31.22           N  
ATOM   3726  NH2 ARG A 462      19.829  -0.248  21.452  1.00 34.31           N  
ATOM   3727  N   SER A 463      12.997  -0.326  25.802  1.00 16.18           N  
ATOM   3728  CA  SER A 463      11.572  -0.136  26.027  1.00 16.31           C  
ATOM   3729  C   SER A 463      11.223   0.100  27.484  1.00 17.23           C  
ATOM   3730  O   SER A 463      10.342   0.908  27.813  1.00 16.02           O  
ATOM   3731  CB  SER A 463      10.779  -1.344  25.500  1.00 18.44           C  
ATOM   3732  OG  SER A 463      10.749  -1.311  24.081  1.00 22.28           O  
ATOM   3733  N   GLU A 464      11.918  -0.606  28.382  1.00 17.14           N  
ATOM   3734  CA  GLU A 464      11.695  -0.437  29.820  1.00 16.69           C  
ATOM   3735  C   GLU A 464      12.165   0.939  30.267  1.00 14.89           C  
ATOM   3736  O   GLU A 464      11.528   1.581  31.114  1.00 14.93           O  
ATOM   3737  CB  GLU A 464      12.380  -1.585  30.567  1.00 23.49           C  
ATOM   3738  CG  GLU A 464      11.689  -2.916  30.256  1.00 32.03           C  
ATOM   3739  CD  GLU A 464      12.300  -4.089  30.991  1.00 40.69           C  
ATOM   3740  OE1 GLU A 464      13.543  -4.130  31.115  1.00 40.80           O  
ATOM   3741  OE2 GLU A 464      11.522  -4.969  31.435  1.00 43.22           O  
ATOM   3742  N   LEU A 465      13.242   1.436  29.663  1.00 14.13           N  
ATOM   3743  CA  LEU A 465      13.752   2.769  29.957  1.00 13.16           C  
ATOM   3744  C   LEU A 465      12.777   3.825  29.436  1.00 13.37           C  
ATOM   3745  O   LEU A 465      12.534   4.832  30.110  1.00 12.10           O  
ATOM   3746  CB  LEU A 465      15.143   2.977  29.365  1.00 15.12           C  
ATOM   3747  CG  LEU A 465      16.296   2.303  30.131  1.00 15.13           C  
ATOM   3748  CD1 LEU A 465      17.544   2.254  29.272  1.00 15.29           C  
ATOM   3749  CD2 LEU A 465      16.551   3.032  31.439  1.00 15.99           C  
ATOM   3750  N   TYR A 466      12.177   3.573  28.264  1.00 13.14           N  
ATOM   3751  CA  TYR A 466      11.185   4.516  27.738  1.00 12.44           C  
ATOM   3752  C   TYR A 466       9.965   4.571  28.659  1.00 13.14           C  
ATOM   3753  O   TYR A 466       9.396   5.641  28.896  1.00 11.99           O  
ATOM   3754  CB  TYR A 466      10.745   4.166  26.335  1.00 11.11           C  
ATOM   3755  CG  TYR A 466      11.799   4.190  25.266  1.00  9.08           C  
ATOM   3756  CD1 TYR A 466      12.860   5.085  25.288  1.00  9.09           C  
ATOM   3757  CD2 TYR A 466      11.721   3.293  24.206  1.00  8.99           C  
ATOM   3758  CE1 TYR A 466      13.810   5.083  24.282  1.00  8.87           C  
ATOM   3759  CE2 TYR A 466      12.651   3.301  23.187  1.00  9.59           C  
ATOM   3760  CZ  TYR A 466      13.705   4.194  23.237  1.00  9.12           C  
ATOM   3761  OH  TYR A 466      14.633   4.180  22.230  1.00  9.61           O  
ATOM   3762  N   ALA A 467       9.556   3.406  29.185  1.00 11.92           N  
ATOM   3763  CA  ALA A 467       8.428   3.354  30.111  1.00 12.42           C  
ATOM   3764  C   ALA A 467       8.765   4.127  31.388  1.00 11.84           C  
ATOM   3765  O   ALA A 467       7.925   4.873  31.907  1.00 12.30           O  
ATOM   3766  CB  ALA A 467       8.044   1.919  30.421  1.00 14.32           C  
ATOM   3767  N   LYS A 468       9.995   3.965  31.884  1.00 12.28           N  
ATOM   3768  CA  LYS A 468      10.440   4.677  33.080  1.00 12.65           C  
ATOM   3769  C   LYS A 468      10.491   6.189  32.832  1.00 12.62           C  
ATOM   3770  O   LYS A 468      10.105   6.973  33.707  1.00 13.92           O  
ATOM   3771  CB  LYS A 468      11.797   4.176  33.552  1.00 17.35           C  
ATOM   3772  CG  LYS A 468      11.932   2.720  33.896  1.00 32.92           C  
ATOM   3773  CD  LYS A 468      11.001   2.233  34.982  1.00 42.04           C  
ATOM   3774  CE  LYS A 468       9.826   1.432  34.441  1.00 47.37           C  
ATOM   3775  NZ  LYS A 468      10.254   0.149  33.812  1.00 50.73           N  
ATOM   3776  N   ALA A 469      10.937   6.610  31.653  1.00 11.52           N  
ATOM   3777  CA  ALA A 469      10.998   8.023  31.279  1.00 11.83           C  
ATOM   3778  C   ALA A 469       9.606   8.651  31.277  1.00 11.92           C  
ATOM   3779  O   ALA A 469       9.410   9.779  31.750  1.00 11.86           O  
ATOM   3780  CB  ALA A 469      11.645   8.176  29.902  1.00 11.66           C  
ATOM   3781  N   GLU A 470       8.609   7.918  30.779  1.00 11.36           N  
ATOM   3782  CA  GLU A 470       7.226   8.387  30.779  1.00 11.42           C  
ATOM   3783  C   GLU A 470       6.701   8.504  32.206  1.00 12.80           C  
ATOM   3784  O   GLU A 470       5.983   9.440  32.567  1.00 12.80           O  
ATOM   3785  CB  GLU A 470       6.348   7.413  29.976  1.00 10.27           C  
ATOM   3786  CG  GLU A 470       6.469   7.603  28.472  1.00 11.14           C  
ATOM   3787  CD  GLU A 470       5.775   8.857  27.969  1.00 10.17           C  
ATOM   3788  OE1 GLU A 470       4.873   9.392  28.653  1.00 11.65           O  
ATOM   3789  OE2 GLU A 470       6.134   9.319  26.863  1.00 11.41           O  
ATOM   3790  N   GLN A 471       7.071   7.534  33.058  1.00 12.90           N  
ATOM   3791  CA  GLN A 471       6.647   7.582  34.460  1.00 12.55           C  
ATOM   3792  C   GLN A 471       7.263   8.800  35.143  1.00 12.97           C  
ATOM   3793  O   GLN A 471       6.607   9.453  35.961  1.00 13.42           O  
ATOM   3794  CB  GLN A 471       7.037   6.287  35.170  1.00 12.60           C  
ATOM   3795  CG  GLN A 471       6.157   5.105  34.782  1.00 14.09           C  
ATOM   3796  CD  GLN A 471       6.629   3.810  35.426  1.00 20.45           C  
ATOM   3797  OE1 GLN A 471       7.832   3.554  35.536  1.00 21.46           O  
ATOM   3798  NE2 GLN A 471       5.675   2.993  35.858  1.00 18.51           N  
ATOM   3799  N   GLN A 472       8.511   9.122  34.807  1.00 11.99           N  
ATOM   3800  CA  GLN A 472       9.185  10.295  35.365  1.00 13.87           C  
ATOM   3801  C   GLN A 472       8.463  11.579  34.951  1.00 14.10           C  
ATOM   3802  O   GLN A 472       8.165  12.463  35.748  1.00 13.92           O  
ATOM   3803  CB  GLN A 472      10.638  10.358  34.892  1.00 15.37           C  
ATOM   3804  CG  GLN A 472      11.420  11.548  35.446  1.00 16.73           C  
ATOM   3805  CD  GLN A 472      11.567  11.455  36.956  1.00 22.88           C  
ATOM   3806  OE1 GLN A 472      12.066  10.449  37.463  1.00 24.77           O  
ATOM   3807  NE2 GLN A 472      11.122  12.475  37.675  1.00 20.61           N  
ATOM   3808  N   LEU A 473       8.145  11.668  33.662  1.00 13.47           N  
ATOM   3809  CA  LEU A 473       7.417  12.829  33.126  1.00 12.83           C  
ATOM   3810  C   LEU A 473       6.071  12.963  33.822  1.00 13.30           C  
ATOM   3811  O   LEU A 473       5.623  14.051  34.203  1.00 14.23           O  
ATOM   3812  CB  LEU A 473       7.271  12.595  31.629  1.00 14.04           C  
ATOM   3813  CG  LEU A 473       7.022  13.760  30.694  1.00 20.21           C  
ATOM   3814  CD1 LEU A 473       8.181  14.749  30.692  1.00 15.61           C  
ATOM   3815  CD2 LEU A 473       6.784  13.227  29.278  1.00 17.88           C  
ATOM   3816  N   ASP A 474       5.392  11.834  34.017  1.00 13.75           N  
ATOM   3817  CA  ASP A 474       4.110  11.750  34.672  1.00 14.83           C  
ATOM   3818  C   ASP A 474       4.184  12.092  36.155  1.00 15.59           C  
ATOM   3819  O   ASP A 474       3.324  12.826  36.668  1.00 15.35           O  
ATOM   3820  CB  ASP A 474       3.517  10.337  34.500  1.00 15.96           C  
ATOM   3821  CG  ASP A 474       2.151  10.224  35.155  1.00 18.39           C  
ATOM   3822  OD1 ASP A 474       1.309  11.122  34.948  1.00 16.24           O  
ATOM   3823  OD2 ASP A 474       1.929   9.241  35.895  1.00 20.02           O  
ATOM   3824  N   LYS A 475       5.217  11.612  36.852  1.00 15.42           N  
ATOM   3825  CA  LYS A 475       5.330  11.920  38.284  1.00 17.12           C  
ATOM   3826  C   LYS A 475       5.555  13.413  38.482  1.00 16.16           C  
ATOM   3827  O   LYS A 475       5.041  13.997  39.442  1.00 16.42           O  
ATOM   3828  CB  LYS A 475       6.355  11.065  38.986  1.00 22.42           C  
ATOM   3829  CG  LYS A 475       7.804  11.439  38.911  1.00 35.32           C  
ATOM   3830  CD  LYS A 475       8.627  10.889  40.062  1.00 40.64           C  
ATOM   3831  CE  LYS A 475       8.670   9.375  40.107  1.00 47.60           C  
ATOM   3832  NZ  LYS A 475       9.397   8.766  38.958  1.00 47.77           N  
ATOM   3833  N   ASP A 476       6.253  14.059  37.556  1.00 14.66           N  
ATOM   3834  CA  ASP A 476       6.492  15.490  37.610  1.00 16.04           C  
ATOM   3835  C   ASP A 476       5.336  16.297  37.031  1.00 15.41           C  
ATOM   3836  O   ASP A 476       5.362  17.530  37.081  1.00 15.59           O  
ATOM   3837  CB  ASP A 476       7.753  15.859  36.799  1.00 13.99           C  
ATOM   3838  CG  ASP A 476       9.013  15.310  37.437  1.00 17.31           C  
ATOM   3839  OD1 ASP A 476       9.006  15.104  38.674  1.00 20.24           O  
ATOM   3840  OD2 ASP A 476      10.007  15.092  36.715  1.00 13.27           O  
ATOM   3841  N   SER A 477       4.369  15.623  36.419  1.00 15.20           N  
ATOM   3842  CA  SER A 477       3.242  16.285  35.772  1.00 14.37           C  
ATOM   3843  C   SER A 477       3.747  17.393  34.851  1.00 14.46           C  
ATOM   3844  O   SER A 477       3.303  18.547  34.898  1.00 14.22           O  
ATOM   3845  CB  SER A 477       2.232  16.805  36.790  1.00 14.18           C  
ATOM   3846  OG  SER A 477       1.450  15.729  37.305  1.00 17.31           O  
ATOM   3847  N   ALA A 478       4.674  17.031  33.956  1.00 13.43           N  
ATOM   3848  CA  ALA A 478       5.240  17.989  33.013  1.00 13.06           C  
ATOM   3849  C   ALA A 478       4.166  18.559  32.096  1.00 13.94           C  
ATOM   3850  O   ALA A 478       4.187  19.740  31.731  1.00 13.19           O  
ATOM   3851  CB  ALA A 478       6.325  17.315  32.177  1.00 14.15           C  
ATOM   3852  N   ILE A 479       3.236  17.710  31.665  1.00 12.99           N  
ATOM   3853  CA  ILE A 479       2.152  18.079  30.778  1.00 13.06           C  
ATOM   3854  C   ILE A 479       0.820  17.497  31.256  1.00 13.19           C  
ATOM   3855  O   ILE A 479       0.756  16.688  32.193  1.00 14.41           O  
ATOM   3856  CB  ILE A 479       2.356  17.536  29.334  1.00 13.32           C  
ATOM   3857  CG1 ILE A 479       2.413  16.001  29.351  1.00 13.56           C  
ATOM   3858  CG2 ILE A 479       3.588  18.112  28.665  1.00 12.96           C  
ATOM   3859  CD1 ILE A 479       2.322  15.361  27.983  1.00 15.43           C  
ATOM   3860  N   VAL A 480      -0.249  17.876  30.563  1.00 10.70           N  
ATOM   3861  CA  VAL A 480      -1.568  17.326  30.849  1.00 10.91           C  
ATOM   3862  C   VAL A 480      -1.995  16.564  29.590  1.00 11.06           C  
ATOM   3863  O   VAL A 480      -2.501  17.179  28.648  1.00  9.77           O  
ATOM   3864  CB  VAL A 480      -2.624  18.393  31.166  1.00  9.95           C  
ATOM   3865  CG1 VAL A 480      -3.959  17.725  31.481  1.00 11.80           C  
ATOM   3866  CG2 VAL A 480      -2.204  19.288  32.323  1.00 12.03           C  
ATOM   3867  N   PRO A 481      -1.750  15.271  29.554  1.00 10.77           N  
ATOM   3868  CA  PRO A 481      -2.136  14.433  28.419  1.00 10.36           C  
ATOM   3869  C   PRO A 481      -3.655  14.455  28.303  1.00 10.96           C  
ATOM   3870  O   PRO A 481      -4.348  14.380  29.328  1.00 10.89           O  
ATOM   3871  CB  PRO A 481      -1.616  13.014  28.691  1.00 11.19           C  
ATOM   3872  CG  PRO A 481      -0.706  13.221  29.881  1.00 12.18           C  
ATOM   3873  CD  PRO A 481      -1.149  14.482  30.621  1.00 12.17           C  
ATOM   3874  N   VAL A 482      -4.187  14.615  27.095  1.00  9.94           N  
ATOM   3875  CA  VAL A 482      -5.637  14.646  26.910  1.00 10.01           C  
ATOM   3876  C   VAL A 482      -6.089  13.425  26.113  1.00 10.23           C  
ATOM   3877  O   VAL A 482      -6.880  12.611  26.602  1.00 11.24           O  
ATOM   3878  CB  VAL A 482      -6.123  15.932  26.225  1.00 11.22           C  
ATOM   3879  CG1 VAL A 482      -7.647  15.956  26.097  1.00 12.79           C  
ATOM   3880  CG2 VAL A 482      -5.655  17.172  26.978  1.00 10.21           C  
ATOM   3881  N   TYR A 483      -5.572  13.266  24.892  1.00  9.68           N  
ATOM   3882  CA  TYR A 483      -5.962  12.110  24.084  1.00 10.38           C  
ATOM   3883  C   TYR A 483      -4.944  11.798  22.994  1.00 10.21           C  
ATOM   3884  O   TYR A 483      -4.124  12.642  22.624  1.00 10.10           O  
ATOM   3885  CB  TYR A 483      -7.343  12.322  23.475  1.00 11.94           C  
ATOM   3886  CG  TYR A 483      -7.504  13.417  22.453  1.00 14.86           C  
ATOM   3887  CD1 TYR A 483      -7.037  13.276  21.158  1.00 15.76           C  
ATOM   3888  CD2 TYR A 483      -8.159  14.605  22.770  1.00 16.18           C  
ATOM   3889  CE1 TYR A 483      -7.192  14.266  20.208  1.00 17.32           C  
ATOM   3890  CE2 TYR A 483      -8.324  15.607  21.832  1.00 16.85           C  
ATOM   3891  CZ  TYR A 483      -7.843  15.430  20.554  1.00 18.40           C  
ATOM   3892  OH  TYR A 483      -8.005  16.422  19.610  1.00 21.55           O  
ATOM   3893  N   TYR A 484      -5.016  10.565  22.492  1.00  9.94           N  
ATOM   3894  CA  TYR A 484      -4.152  10.154  21.375  1.00  9.06           C  
ATOM   3895  C   TYR A 484      -5.013  10.389  20.132  1.00 10.96           C  
ATOM   3896  O   TYR A 484      -6.154   9.911  20.070  1.00 11.95           O  
ATOM   3897  CB  TYR A 484      -3.689   8.710  21.461  1.00  9.33           C  
ATOM   3898  CG  TYR A 484      -3.058   8.405  22.810  1.00 10.17           C  
ATOM   3899  CD1 TYR A 484      -1.892   9.047  23.212  1.00  9.25           C  
ATOM   3900  CD2 TYR A 484      -3.677   7.530  23.697  1.00  9.76           C  
ATOM   3901  CE1 TYR A 484      -1.332   8.805  24.451  1.00 10.15           C  
ATOM   3902  CE2 TYR A 484      -3.116   7.279  24.937  1.00 10.27           C  
ATOM   3903  CZ  TYR A 484      -1.954   7.922  25.317  1.00 10.59           C  
ATOM   3904  OH  TYR A 484      -1.403   7.672  26.554  1.00 10.43           O  
ATOM   3905  N   TYR A 485      -4.513  11.207  19.212  1.00 10.10           N  
ATOM   3906  CA  TYR A 485      -5.266  11.538  18.029  1.00  9.61           C  
ATOM   3907  C   TYR A 485      -5.513  10.308  17.124  1.00 10.93           C  
ATOM   3908  O   TYR A 485      -4.799   9.331  17.128  1.00 10.86           O  
ATOM   3909  CB  TYR A 485      -4.515  12.487  17.114  1.00  9.44           C  
ATOM   3910  CG  TYR A 485      -4.254  13.914  17.418  1.00  8.90           C  
ATOM   3911  CD1 TYR A 485      -3.446  14.322  18.465  1.00  7.14           C  
ATOM   3912  CD2 TYR A 485      -4.756  14.914  16.574  1.00 10.18           C  
ATOM   3913  CE1 TYR A 485      -3.163  15.659  18.692  1.00  7.44           C  
ATOM   3914  CE2 TYR A 485      -4.490  16.252  16.800  1.00 10.45           C  
ATOM   3915  CZ  TYR A 485      -3.680  16.613  17.851  1.00  9.40           C  
ATOM   3916  OH  TYR A 485      -3.397  17.942  18.086  1.00 12.08           O  
ATOM   3917  N   VAL A 486      -6.520  10.502  16.286  1.00 13.08           N  
ATOM   3918  CA  VAL A 486      -6.832   9.621  15.184  1.00 12.49           C  
ATOM   3919  C   VAL A 486      -6.656  10.569  13.962  1.00 12.01           C  
ATOM   3920  O   VAL A 486      -6.840  11.784  14.149  1.00 12.30           O  
ATOM   3921  CB  VAL A 486      -8.207   8.980  15.096  1.00 18.00           C  
ATOM   3922  CG1 VAL A 486      -8.383   7.918  16.176  1.00 18.34           C  
ATOM   3923  CG2 VAL A 486      -9.330  10.007  15.175  1.00 16.06           C  
ATOM   3924  N   ASN A 487      -6.269  10.026  12.840  1.00 11.82           N  
ATOM   3925  CA  ASN A 487      -6.090  10.864  11.648  1.00 11.91           C  
ATOM   3926  C   ASN A 487      -7.420  10.890  10.886  1.00 13.86           C  
ATOM   3927  O   ASN A 487      -7.679  10.023  10.052  1.00 13.98           O  
ATOM   3928  CB  ASN A 487      -4.961  10.318  10.800  1.00 12.15           C  
ATOM   3929  CG  ASN A 487      -4.684  11.144   9.560  1.00 18.12           C  
ATOM   3930  OD1 ASN A 487      -5.288  12.195   9.332  1.00 16.20           O  
ATOM   3931  ND2 ASN A 487      -3.775  10.636   8.739  1.00 16.82           N  
ATOM   3932  N   ALA A 488      -8.246  11.876  11.227  1.00 12.32           N  
ATOM   3933  CA  ALA A 488      -9.551  12.033  10.594  1.00 12.87           C  
ATOM   3934  C   ALA A 488      -9.551  13.226   9.639  1.00 12.41           C  
ATOM   3935  O   ALA A 488      -9.171  14.348   9.985  1.00 12.76           O  
ATOM   3936  CB  ALA A 488     -10.632  12.192  11.655  1.00 12.76           C  
ATOM   3937  N   ARG A 489      -9.973  12.988   8.402  1.00 12.15           N  
ATOM   3938  CA  ARG A 489     -10.018  14.037   7.392  1.00 12.37           C  
ATOM   3939  C   ARG A 489     -10.945  13.619   6.260  1.00 12.75           C  
ATOM   3940  O   ARG A 489     -11.231  12.420   6.132  1.00 14.23           O  
ATOM   3941  CB  ARG A 489      -8.610  14.258   6.793  1.00 15.30           C  
ATOM   3942  CG  ARG A 489      -7.957  12.951   6.356  1.00 17.43           C  
ATOM   3943  CD  ARG A 489      -7.094  13.088   5.138  1.00 27.05           C  
ATOM   3944  NE  ARG A 489      -6.247  14.276   5.117  1.00 31.15           N  
ATOM   3945  CZ  ARG A 489      -5.017  14.357   5.610  1.00 32.83           C  
ATOM   3946  NH1 ARG A 489      -4.450  13.306   6.189  1.00 30.62           N  
ATOM   3947  NH2 ARG A 489      -4.338  15.498   5.526  1.00 33.64           N  
ATOM   3948  N   LEU A 490     -11.362  14.579   5.440  1.00  9.89           N  
ATOM   3949  CA  LEU A 490     -12.213  14.224   4.297  1.00 10.22           C  
ATOM   3950  C   LEU A 490     -11.354  14.178   3.037  1.00  9.96           C  
ATOM   3951  O   LEU A 490     -10.498  15.055   2.819  1.00  9.18           O  
ATOM   3952  CB  LEU A 490     -13.364  15.209   4.121  1.00  9.97           C  
ATOM   3953  CG  LEU A 490     -14.207  15.531   5.352  1.00 13.44           C  
ATOM   3954  CD1 LEU A 490     -15.238  16.605   5.020  1.00  9.50           C  
ATOM   3955  CD2 LEU A 490     -14.890  14.274   5.878  1.00 14.71           C  
ATOM   3956  N   VAL A 491     -11.536  13.157   2.221  1.00  9.57           N  
ATOM   3957  CA  VAL A 491     -10.794  12.975   0.978  1.00  9.57           C  
ATOM   3958  C   VAL A 491     -11.798  12.641  -0.130  1.00 10.83           C  
ATOM   3959  O   VAL A 491     -12.578  11.686   0.010  1.00 11.21           O  
ATOM   3960  CB  VAL A 491      -9.745  11.857   1.070  1.00 10.15           C  
ATOM   3961  CG1 VAL A 491      -9.043  11.668  -0.276  1.00  9.70           C  
ATOM   3962  CG2 VAL A 491      -8.709  12.120   2.156  1.00 10.17           C  
ATOM   3963  N   LYS A 492     -11.840  13.452  -1.180  1.00 10.64           N  
ATOM   3964  CA  LYS A 492     -12.805  13.204  -2.267  1.00 10.42           C  
ATOM   3965  C   LYS A 492     -12.579  11.815  -2.830  1.00 11.26           C  
ATOM   3966  O   LYS A 492     -11.463  11.282  -2.881  1.00 11.37           O  
ATOM   3967  CB  LYS A 492     -12.694  14.283  -3.341  1.00  8.67           C  
ATOM   3968  CG  LYS A 492     -13.092  15.691  -2.925  1.00  8.51           C  
ATOM   3969  CD  LYS A 492     -14.602  15.801  -2.720  1.00 10.48           C  
ATOM   3970  CE  LYS A 492     -14.997  17.131  -2.109  1.00 10.52           C  
ATOM   3971  NZ  LYS A 492     -14.781  18.295  -2.997  1.00 13.26           N  
ATOM   3972  N   PRO A 493     -13.636  11.180  -3.312  1.00 13.27           N  
ATOM   3973  CA  PRO A 493     -13.600   9.848  -3.888  1.00 13.98           C  
ATOM   3974  C   PRO A 493     -12.645   9.711  -5.061  1.00 14.07           C  
ATOM   3975  O   PRO A 493     -12.090   8.630  -5.301  1.00 15.02           O  
ATOM   3976  CB  PRO A 493     -15.043   9.503  -4.323  1.00 15.23           C  
ATOM   3977  CG  PRO A 493     -15.858  10.515  -3.555  1.00 14.75           C  
ATOM   3978  CD  PRO A 493     -14.992  11.736  -3.281  1.00 13.24           C  
ATOM   3979  N   TRP A 494     -12.411  10.788  -5.810  1.00 13.58           N  
ATOM   3980  CA  TRP A 494     -11.536  10.817  -6.956  1.00 12.30           C  
ATOM   3981  C   TRP A 494     -10.059  10.986  -6.617  1.00 11.48           C  
ATOM   3982  O   TRP A 494      -9.224  10.934  -7.531  1.00 12.08           O  
ATOM   3983  CB  TRP A 494     -11.955  11.908  -7.942  1.00 13.61           C  
ATOM   3984  CG  TRP A 494     -12.162  13.278  -7.385  1.00 15.48           C  
ATOM   3985  CD1 TRP A 494     -11.211  14.234  -7.147  1.00 15.25           C  
ATOM   3986  CD2 TRP A 494     -13.423  13.883  -7.050  1.00 15.76           C  
ATOM   3987  NE1 TRP A 494     -11.799  15.383  -6.669  1.00 14.48           N  
ATOM   3988  CE2 TRP A 494     -13.158  15.194  -6.614  1.00 16.77           C  
ATOM   3989  CE3 TRP A 494     -14.747  13.431  -7.083  1.00 14.66           C  
ATOM   3990  CZ2 TRP A 494     -14.166  16.065  -6.201  1.00 17.42           C  
ATOM   3991  CZ3 TRP A 494     -15.749  14.298  -6.685  1.00 16.99           C  
ATOM   3992  CH2 TRP A 494     -15.454  15.597  -6.245  1.00 20.56           C  
ATOM   3993  N   VAL A 495      -9.725  11.191  -5.347  1.00 10.55           N  
ATOM   3994  CA  VAL A 495      -8.307  11.301  -4.975  1.00 10.95           C  
ATOM   3995  C   VAL A 495      -7.764   9.887  -4.722  1.00 10.26           C  
ATOM   3996  O   VAL A 495      -8.162   9.202  -3.779  1.00 12.23           O  
ATOM   3997  CB  VAL A 495      -8.052  12.182  -3.754  1.00 10.40           C  
ATOM   3998  CG1 VAL A 495      -6.547  12.289  -3.475  1.00 10.26           C  
ATOM   3999  CG2 VAL A 495      -8.633  13.579  -3.968  1.00 11.40           C  
ATOM   4000  N   GLY A 496      -6.876   9.454  -5.612  1.00  9.18           N  
ATOM   4001  CA  GLY A 496      -6.270   8.130  -5.471  1.00  9.98           C  
ATOM   4002  C   GLY A 496      -4.867   8.258  -4.863  1.00 10.47           C  
ATOM   4003  O   GLY A 496      -4.207   9.299  -4.977  1.00  9.65           O  
ATOM   4004  N   GLY A 497      -4.404   7.176  -4.242  1.00 12.00           N  
ATOM   4005  CA  GLY A 497      -3.079   7.128  -3.664  1.00 13.72           C  
ATOM   4006  C   GLY A 497      -2.989   7.372  -2.178  1.00 15.73           C  
ATOM   4007  O   GLY A 497      -1.895   7.210  -1.604  1.00 13.99           O  
ATOM   4008  N   TYR A 498      -4.074   7.801  -1.532  1.00 16.12           N  
ATOM   4009  CA  TYR A 498      -4.029   8.054  -0.087  1.00 17.52           C  
ATOM   4010  C   TYR A 498      -4.572   6.833   0.655  1.00 19.69           C  
ATOM   4011  O   TYR A 498      -5.781   6.651   0.769  1.00 19.94           O  
ATOM   4012  CB  TYR A 498      -4.793   9.317   0.268  1.00 16.99           C  
ATOM   4013  CG  TYR A 498      -4.843   9.631   1.746  1.00 18.51           C  
ATOM   4014  CD1 TYR A 498      -3.706  10.041   2.437  1.00 19.38           C  
ATOM   4015  CD2 TYR A 498      -6.029   9.492   2.455  1.00 19.79           C  
ATOM   4016  CE1 TYR A 498      -3.763  10.326   3.787  1.00 21.39           C  
ATOM   4017  CE2 TYR A 498      -6.091   9.770   3.808  1.00 21.68           C  
ATOM   4018  CZ  TYR A 498      -4.954  10.193   4.468  1.00 23.21           C  
ATOM   4019  OH  TYR A 498      -5.020  10.465   5.819  1.00 24.73           O  
ATOM   4020  N   THR A 499      -3.660   5.990   1.133  1.00 21.53           N  
ATOM   4021  CA  THR A 499      -4.019   4.763   1.831  1.00 23.26           C  
ATOM   4022  C   THR A 499      -4.478   5.033   3.255  1.00 24.07           C  
ATOM   4023  O   THR A 499      -5.471   4.474   3.733  1.00 26.80           O  
ATOM   4024  CB  THR A 499      -2.857   3.747   1.826  1.00 24.71           C  
ATOM   4025  OG1 THR A 499      -1.847   4.078   2.786  1.00 26.09           O  
ATOM   4026  CG2 THR A 499      -2.184   3.700   0.449  1.00 24.71           C  
ATOM   4027  N   GLY A 500      -3.744   5.880   3.972  1.00 23.67           N  
ATOM   4028  CA  GLY A 500      -4.048   6.188   5.373  1.00 21.47           C  
ATOM   4029  C   GLY A 500      -3.371   5.140   6.265  1.00 21.67           C  
ATOM   4030  O   GLY A 500      -3.638   5.037   7.458  1.00 21.87           O  
ATOM   4031  N   LYS A 501      -2.462   4.368   5.674  1.00 20.59           N  
ATOM   4032  CA  LYS A 501      -1.746   3.310   6.363  1.00 19.88           C  
ATOM   4033  C   LYS A 501      -0.543   3.840   7.134  1.00 18.12           C  
ATOM   4034  O   LYS A 501      -0.020   3.158   8.016  1.00 18.48           O  
ATOM   4035  CB  LYS A 501      -1.260   2.252   5.360  1.00 27.44           C  
ATOM   4036  CG  LYS A 501      -2.292   1.203   4.987  1.00 36.39           C  
ATOM   4037  CD  LYS A 501      -2.176  -0.026   5.881  1.00 40.71           C  
ATOM   4038  CE  LYS A 501      -2.607  -1.286   5.141  1.00 44.61           C  
ATOM   4039  NZ  LYS A 501      -2.008  -2.513   5.736  1.00 41.63           N  
ATOM   4040  N   ASP A 502      -0.092   5.035   6.759  1.00 14.48           N  
ATOM   4041  CA  ASP A 502       1.058   5.645   7.432  1.00 11.31           C  
ATOM   4042  C   ASP A 502       0.578   6.359   8.679  1.00 10.43           C  
ATOM   4043  O   ASP A 502      -0.128   7.374   8.613  1.00  8.96           O  
ATOM   4044  CB  ASP A 502       1.719   6.625   6.464  1.00 11.61           C  
ATOM   4045  CG  ASP A 502       2.914   7.343   7.046  1.00 12.47           C  
ATOM   4046  OD1 ASP A 502       3.353   6.999   8.161  1.00 12.84           O  
ATOM   4047  OD2 ASP A 502       3.428   8.256   6.360  1.00 12.89           O  
ATOM   4048  N   PRO A 503       0.998   5.897   9.846  1.00 10.20           N  
ATOM   4049  CA  PRO A 503       0.634   6.464  11.128  1.00  9.68           C  
ATOM   4050  C   PRO A 503       1.252   7.825  11.389  1.00  9.45           C  
ATOM   4051  O   PRO A 503       0.886   8.498  12.360  1.00  8.86           O  
ATOM   4052  CB  PRO A 503       1.063   5.452  12.218  1.00 10.64           C  
ATOM   4053  CG  PRO A 503       2.145   4.686  11.492  1.00 11.92           C  
ATOM   4054  CD  PRO A 503       1.860   4.716   9.995  1.00 10.64           C  
ATOM   4055  N   LEU A 504       2.207   8.241  10.557  1.00  7.67           N  
ATOM   4056  CA  LEU A 504       2.840   9.542  10.671  1.00  8.47           C  
ATOM   4057  C   LEU A 504       2.211  10.510   9.660  1.00  9.39           C  
ATOM   4058  O   LEU A 504       2.505  11.709   9.687  1.00  9.64           O  
ATOM   4059  CB  LEU A 504       4.343   9.487  10.447  1.00 10.79           C  
ATOM   4060  CG  LEU A 504       5.219   8.546  11.250  1.00 17.72           C  
ATOM   4061  CD1 LEU A 504       6.643   9.099  11.324  1.00 19.50           C  
ATOM   4062  CD2 LEU A 504       4.716   8.263  12.650  1.00 17.64           C  
ATOM   4063  N   ASP A 505       1.376   9.986   8.763  1.00  8.49           N  
ATOM   4064  CA  ASP A 505       0.706  10.772   7.738  1.00  8.29           C  
ATOM   4065  C   ASP A 505       1.669  11.622   6.923  1.00  8.79           C  
ATOM   4066  O   ASP A 505       1.425  12.809   6.645  1.00  8.93           O  
ATOM   4067  CB  ASP A 505      -0.411  11.636   8.332  1.00  9.82           C  
ATOM   4068  CG  ASP A 505      -1.407  12.084   7.270  1.00 15.06           C  
ATOM   4069  OD1 ASP A 505      -1.766  11.246   6.413  1.00 16.52           O  
ATOM   4070  OD2 ASP A 505      -1.817  13.262   7.270  1.00 15.73           O  
ATOM   4071  N   ASN A 506       2.774  11.015   6.479  1.00  7.43           N  
ATOM   4072  CA  ASN A 506       3.764  11.736   5.672  1.00  8.29           C  
ATOM   4073  C   ASN A 506       3.397  11.634   4.196  1.00  7.61           C  
ATOM   4074  O   ASN A 506       3.988  10.867   3.443  1.00  8.43           O  
ATOM   4075  CB  ASN A 506       5.171  11.203   5.925  1.00  8.35           C  
ATOM   4076  CG  ASN A 506       5.748  11.797   7.201  1.00 13.55           C  
ATOM   4077  OD1 ASN A 506       5.570  12.990   7.468  1.00 15.68           O  
ATOM   4078  ND2 ASN A 506       6.413  10.970   7.993  1.00 15.03           N  
ATOM   4079  N   ILE A 507       2.398  12.428   3.813  1.00  7.40           N  
ATOM   4080  CA  ILE A 507       1.884  12.430   2.452  1.00  7.70           C  
ATOM   4081  C   ILE A 507       2.779  13.210   1.502  1.00  7.34           C  
ATOM   4082  O   ILE A 507       3.317  14.265   1.819  1.00  7.86           O  
ATOM   4083  CB AILE A 507       0.447  13.008   2.409  0.75  9.25           C  
ATOM   4084  CB BILE A 507       0.472  13.072   2.391  0.25  1.70           C  
ATOM   4085  CG1AILE A 507      -0.470  12.273   3.391  0.75 13.43           C  
ATOM   4086  CG1BILE A 507      -0.494  12.372   3.357  0.25  3.72           C  
ATOM   4087  CG2AILE A 507      -0.124  12.976   1.000  0.75 13.54           C  
ATOM   4088  CG2BILE A 507      -0.096  13.052   0.984  0.25  3.65           C  
ATOM   4089  CD1AILE A 507      -0.400  10.763   3.385  0.75 14.58           C  
ATOM   4090  CD1BILE A 507      -1.821  13.122   3.461  0.25  3.15           C  
ATOM   4091  N   TYR A 508       2.930  12.654   0.305  1.00  6.87           N  
ATOM   4092  CA  TYR A 508       3.658  13.254  -0.789  1.00  6.29           C  
ATOM   4093  C   TYR A 508       2.652  13.368  -1.948  1.00  7.14           C  
ATOM   4094  O   TYR A 508       2.120  12.332  -2.386  1.00  6.49           O  
ATOM   4095  CB  TYR A 508       4.860  12.433  -1.266  1.00  6.31           C  
ATOM   4096  CG  TYR A 508       5.941  12.266  -0.224  1.00  7.48           C  
ATOM   4097  CD1 TYR A 508       5.775  11.338   0.798  1.00  8.02           C  
ATOM   4098  CD2 TYR A 508       7.108  13.022  -0.245  1.00  6.86           C  
ATOM   4099  CE1 TYR A 508       6.720  11.179   1.787  1.00  7.55           C  
ATOM   4100  CE2 TYR A 508       8.070  12.856   0.730  1.00  7.21           C  
ATOM   4101  CZ  TYR A 508       7.872  11.942   1.745  1.00  8.47           C  
ATOM   4102  OH  TYR A 508       8.815  11.770   2.733  1.00  7.81           O  
ATOM   4103  N   VAL A 509       2.435  14.563  -2.462  1.00  6.56           N  
ATOM   4104  CA  VAL A 509       1.493  14.735  -3.589  1.00  7.17           C  
ATOM   4105  C   VAL A 509       1.930  13.994  -4.825  1.00  7.59           C  
ATOM   4106  O   VAL A 509       1.097  13.571  -5.653  1.00  7.18           O  
ATOM   4107  CB  VAL A 509       1.217  16.232  -3.806  1.00  7.65           C  
ATOM   4108  CG1 VAL A 509       0.404  16.505  -5.056  1.00  7.43           C  
ATOM   4109  CG2 VAL A 509       0.497  16.772  -2.562  1.00  8.11           C  
ATOM   4110  N   LYS A 510       3.221  13.678  -4.988  1.00  7.48           N  
ATOM   4111  CA  LYS A 510       3.739  12.901  -6.094  1.00  7.27           C  
ATOM   4112  C   LYS A 510       3.201  11.470  -6.128  1.00  7.81           C  
ATOM   4113  O   LYS A 510       3.320  10.783  -7.151  1.00  8.56           O  
ATOM   4114  CB  LYS A 510       5.284  12.841  -6.022  1.00  6.57           C  
ATOM   4115  CG  LYS A 510       5.787  11.887  -4.947  1.00  7.50           C  
ATOM   4116  CD  LYS A 510       7.299  11.902  -4.828  1.00  6.82           C  
ATOM   4117  CE  LYS A 510       7.761  10.917  -3.763  1.00  9.07           C  
ATOM   4118  NZ  LYS A 510       7.407   9.511  -4.114  1.00  9.26           N  
ATOM   4119  N   ASN A 511       2.621  10.981  -5.039  1.00  8.51           N  
ATOM   4120  CA  ASN A 511       2.070   9.649  -4.943  1.00  8.35           C  
ATOM   4121  C   ASN A 511       0.564   9.608  -5.210  1.00  8.41           C  
ATOM   4122  O   ASN A 511      -0.022   8.523  -5.274  1.00  9.44           O  
ATOM   4123  CB  ASN A 511       2.301   9.090  -3.527  1.00  7.69           C  
ATOM   4124  CG  ASN A 511       3.771   8.868  -3.229  1.00  8.26           C  
ATOM   4125  OD1 ASN A 511       4.567   8.657  -4.146  1.00  9.39           O  
ATOM   4126  ND2 ASN A 511       4.125   8.913  -1.953  1.00  8.04           N  
ATOM   4127  N   LEU A 512      -0.043  10.780  -5.358  1.00  8.35           N  
ATOM   4128  CA  LEU A 512      -1.486  10.846  -5.570  1.00  8.05           C  
ATOM   4129  C   LEU A 512      -1.846  10.993  -7.040  1.00  8.20           C  
ATOM   4130  O   LEU A 512      -1.014  11.259  -7.903  1.00  8.14           O  
ATOM   4131  CB  LEU A 512      -2.074  12.019  -4.763  1.00  9.53           C  
ATOM   4132  CG  LEU A 512      -1.678  12.080  -3.283  1.00 10.05           C  
ATOM   4133  CD1 LEU A 512      -2.283  13.310  -2.618  1.00  8.88           C  
ATOM   4134  CD2 LEU A 512      -2.108  10.820  -2.551  1.00  8.07           C  
ATOM   4135  N   TYR A 513      -3.140  10.808  -7.319  1.00  9.10           N  
ATOM   4136  CA  TYR A 513      -3.623  10.933  -8.701  1.00  9.26           C  
ATOM   4137  C   TYR A 513      -5.121  11.222  -8.678  1.00  9.55           C  
ATOM   4138  O   TYR A 513      -5.810  10.859  -7.721  1.00  9.41           O  
ATOM   4139  CB  TYR A 513      -3.283   9.686  -9.506  1.00  9.65           C  
ATOM   4140  CG  TYR A 513      -3.774   8.383  -8.927  1.00 12.27           C  
ATOM   4141  CD1 TYR A 513      -5.061   7.925  -9.210  1.00 14.14           C  
ATOM   4142  CD2 TYR A 513      -2.964   7.593  -8.118  1.00 12.33           C  
ATOM   4143  CE1 TYR A 513      -5.530   6.731  -8.689  1.00 14.86           C  
ATOM   4144  CE2 TYR A 513      -3.417   6.396  -7.595  1.00 12.85           C  
ATOM   4145  CZ  TYR A 513      -4.697   5.974  -7.889  1.00 15.25           C  
ATOM   4146  OH  TYR A 513      -5.170   4.791  -7.361  1.00 16.49           O  
ATOM   4147  N   ILE A 514      -5.599  11.925  -9.706  1.00  9.66           N  
ATOM   4148  CA  ILE A 514      -7.021  12.247  -9.780  1.00 10.96           C  
ATOM   4149  C   ILE A 514      -7.718  11.275 -10.742  1.00 11.77           C  
ATOM   4150  O   ILE A 514      -7.363  11.167 -11.915  1.00 11.92           O  
ATOM   4151  CB  ILE A 514      -7.306  13.687 -10.222  1.00 10.61           C  
ATOM   4152  CG1 ILE A 514      -6.544  14.694  -9.358  1.00 10.28           C  
ATOM   4153  CG2 ILE A 514      -8.811  13.973 -10.179  1.00  9.47           C  
ATOM   4154  CD1 ILE A 514      -6.783  14.586  -7.867  1.00 10.74           C  
ATOM   4155  N   ILE A 515      -8.696  10.573 -10.192  1.00 11.93           N  
ATOM   4156  CA  ILE A 515      -9.474   9.615 -10.978  1.00 13.12           C  
ATOM   4157  C   ILE A 515     -10.549  10.365 -11.759  1.00 14.07           C  
ATOM   4158  O   ILE A 515     -11.148  11.301 -11.212  1.00 14.94           O  
ATOM   4159  CB  ILE A 515     -10.121   8.580 -10.036  1.00 14.61           C  
ATOM   4160  CG1 ILE A 515      -9.028   7.788  -9.304  1.00 12.86           C  
ATOM   4161  CG2 ILE A 515     -11.041   7.635 -10.799  1.00 16.78           C  
ATOM   4162  CD1 ILE A 515      -9.522   7.053  -8.077  1.00 12.83           C  
ATOM   4163  N   LYS A 516     -10.782   9.976 -13.005  1.00 13.46           N  
ATOM   4164  CA  LYS A 516     -11.821  10.619 -13.813  1.00 18.03           C  
ATOM   4165  C   LYS A 516     -13.142  10.623 -13.042  1.00 18.99           C  
ATOM   4166  O   LYS A 516     -13.556   9.586 -12.506  1.00 20.04           O  
ATOM   4167  CB  LYS A 516     -11.988   9.854 -15.126  1.00 20.05           C  
ATOM   4168  CG  LYS A 516     -13.122  10.334 -16.006  1.00 26.82           C  
ATOM   4169  CD  LYS A 516     -12.622  11.183 -17.159  1.00 37.72           C  
ATOM   4170  CE  LYS A 516     -12.129  10.341 -18.320  1.00 40.02           C  
ATOM   4171  NZ  LYS A 516     -10.769   9.778 -18.094  1.00 44.73           N  
ATOM   4172  N   HIS A 517     -13.796  11.773 -12.971  1.00 20.10           N  
ATOM   4173  CA  HIS A 517     -15.060  11.893 -12.247  1.00 21.88           C  
ATOM   4174  C   HIS A 517     -15.933  12.991 -12.858  1.00 23.05           C  
ATOM   4175  O   HIS A 517     -17.078  13.164 -12.393  1.00 25.20           O  
ATOM   4176  CB  HIS A 517     -14.802  12.198 -10.766  1.00 19.20           C  
ATOM   4177  CG  HIS A 517     -14.222  13.559 -10.518  1.00 18.69           C  
ATOM   4178  ND1 HIS A 517     -12.872  13.835 -10.632  1.00 19.09           N  
ATOM   4179  CD2 HIS A 517     -14.820  14.724 -10.157  1.00 19.83           C  
ATOM   4180  CE1 HIS A 517     -12.661  15.109 -10.353  1.00 18.74           C  
ATOM   4181  NE2 HIS A 517     -13.824  15.667 -10.054  1.00 23.43           N  
ATOM   4182  OXT HIS A 517     -15.427  13.671 -13.780  1.00 21.62           O  
TER    4183      HIS A 517                                                      
ATOM   4184  N   LYS B   1       6.837  16.583  15.108  1.00  5.86           N  
ATOM   4185  CA  LYS B   1       6.373  17.890  14.545  1.00  5.23           C  
ATOM   4186  C   LYS B   1       5.162  18.395  15.312  1.00  5.32           C  
ATOM   4187  O   LYS B   1       4.387  17.598  15.854  1.00  5.87           O  
ATOM   4188  CB  LYS B   1       6.100  17.786  13.052  1.00  9.24           C  
ATOM   4189  CG  LYS B   1       5.247  16.594  12.650  1.00  9.12           C  
ATOM   4190  CD  LYS B   1       5.119  16.490  11.134  1.00  9.51           C  
ATOM   4191  CE  LYS B   1       6.392  15.917  10.518  1.00 12.54           C  
ATOM   4192  NZ  LYS B   1       6.613  14.515  10.994  1.00 13.84           N  
ATOM   4193  N   ALA B   2       5.047  19.711  15.411  1.00  5.39           N  
ATOM   4194  CA  ALA B   2       3.960  20.348  16.147  1.00  6.54           C  
ATOM   4195  C   ALA B   2       2.656  20.297  15.375  1.00  6.76           C  
ATOM   4196  O   ALA B   2       2.602  20.584  14.180  1.00  7.17           O  
ATOM   4197  CB  ALA B   2       4.341  21.803  16.430  1.00  6.19           C  
ATOM   4198  N   LYS B   3       1.572  19.917  16.084  1.00  7.50           N  
ATOM   4199  CA  LYS B   3       0.267  19.854  15.459  1.00  8.96           C  
ATOM   4200  C   LYS B   3      -0.753  20.695  16.235  1.00 12.21           C  
ATOM   4201  O   LYS B   3      -1.826  20.971  15.639  1.00 15.15           O  
ATOM   4202  CB ALYS B   3      -0.232  18.409  15.325  0.50  9.88           C  
ATOM   4203  CB BLYS B   3      -0.253  18.423  15.309  0.50  9.32           C  
ATOM   4204  CG ALYS B   3      -1.480  18.306  14.456  0.50  9.75           C  
ATOM   4205  CG BLYS B   3      -1.197  18.323  14.084  0.50  8.86           C  
ATOM   4206  CD ALYS B   3      -1.426  17.230  13.410  0.50  8.89           C  
ATOM   4207  CD BLYS B   3      -2.123  17.142  14.242  0.50  8.57           C  
ATOM   4208  CE ALYS B   3      -2.435  17.514  12.302  0.50 13.17           C  
ATOM   4209  CE BLYS B   3      -3.228  17.136  13.210  0.50  6.99           C  
ATOM   4210  NZ ALYS B   3      -3.706  18.052  12.857  0.50 14.69           N  
ATOM   4211  NZ BLYS B   3      -2.710  16.993  11.829  0.50  9.67           N  
ATOM   4212  OXT LYS B   3      -0.438  21.092  17.374  1.00 10.04           O  
TER    4213      LYS B   3                                                      
HETATM 4214  U   IUM A 518       9.750  -2.027  13.951  1.00 11.23           U  
HETATM 4215  U   IUM A 519      16.067  -3.959  13.589  1.00 17.21           U  
HETATM 4216  U   IUM A 520      18.043  -4.371  17.190  1.00 18.42           U  
HETATM 4217  U   IUM A 521     -17.920  27.674  15.281  1.00 27.73           U  
HETATM 4218  U   IUM A 522      -0.955  34.994  32.870  1.00 17.35           U  
HETATM 4219  U   IUM A 523     -16.920  15.922 -14.619  0.80 48.24           U  
HETATM 4220  U   IUM A 524     -14.663  18.406 -16.593  0.60 51.98           U  
HETATM 4221  U   IUM A 525     -11.419  17.314 -20.930  1.00 49.59           U  
HETATM 4222  O   HOH A 526       8.295  -2.281  12.293  1.00 13.91           O  
HETATM 4223  O   HOH A 527      11.175  -2.033  15.508  1.00 19.93           O  
HETATM 4224  O   HOH A 528      15.843  -4.056  15.939  1.00 19.43           O  
HETATM 4225  O   HOH A 529      18.003  -2.867  13.052  1.00 20.80           O  
HETATM 4226  O   HOH A 530      16.844  -5.537  18.882  1.00 20.42           O  
HETATM 4227  O   HOH A 531      18.827  -3.725  16.266  1.00  1.70           O  
HETATM 4228  O   HOH A 532     -21.297  25.732  12.416  1.00 72.65           O  
HETATM 4229  O   HOH A 533     -14.824  29.259  16.490  1.00 43.38           O  
HETATM 4230  O   HOH A 534      -2.864  34.682  34.030  1.00 21.35           O  
HETATM 4231  O   HOH A 535       0.604  35.103  32.081  1.00 14.31           O  
HETATM 4232  O   HOH A 536      -0.969  27.205 -12.422  1.00  4.44           O  
HETATM 4233  O   HOH A 537      14.464  15.137   4.657  1.00  6.32           O  
HETATM 4234  O   HOH A 538      13.055  13.570   2.892  1.00  6.60           O  
HETATM 4235  O   HOH A 539      19.071  20.080   6.439  1.00  6.73           O  
HETATM 4236  O   HOH A 540       5.506  15.145  -3.497  1.00  7.22           O  
HETATM 4237  O   HOH A 541      17.602  13.468   4.974  1.00  7.29           O  
HETATM 4238  O   HOH A 542       2.192  16.622   2.228  1.00  7.64           O  
HETATM 4239  O   HOH A 543       2.182   9.753  -0.052  1.00  7.71           O  
HETATM 4240  O   HOH A 544      11.191  13.727  16.773  1.00  7.76           O  
HETATM 4241  O   HOH A 545      11.321  18.304   3.264  1.00  7.83           O  
HETATM 4242  O   HOH A 546       8.373  15.469  -3.338  1.00  7.89           O  
HETATM 4243  O   HOH A 547      10.346  15.132   0.053  1.00  8.02           O  
HETATM 4244  O   HOH A 548      -5.858  25.415 -16.816  1.00  8.49           O  
HETATM 4245  O   HOH A 549      20.125  26.061  14.378  1.00  8.55           O  
HETATM 4246  O   HOH A 550      10.093  13.676  -2.318  1.00  8.61           O  
HETATM 4247  O   HOH A 551       1.139  12.813  -8.346  1.00  8.67           O  
HETATM 4248  O   HOH A 552       3.364  16.952   8.094  1.00  8.68           O  
HETATM 4249  O   HOH A 553      -4.292  27.728  13.734  1.00  8.77           O  
HETATM 4250  O   HOH A 554       7.691  24.526   4.821  1.00  8.91           O  
HETATM 4251  O   HOH A 555      -0.179  15.440   5.107  1.00  8.99           O  
HETATM 4252  O   HOH A 556      -0.300  26.801   4.457  1.00  9.24           O  
HETATM 4253  O   HOH A 557       7.288  11.009  -8.603  1.00  9.53           O  
HETATM 4254  O   HOH A 558       7.826  15.471 -10.237  1.00  9.55           O  
HETATM 4255  O   HOH A 559      -1.473  28.285   2.382  1.00  9.64           O  
HETATM 4256  O   HOH A 560      15.602  14.925  -5.262  1.00  9.74           O  
HETATM 4257  O   HOH A 561      17.387   9.399  20.055  1.00  9.95           O  
HETATM 4258  O   HOH A 562       6.847  30.434  14.741  1.00 10.26           O  
HETATM 4259  O   HOH A 563      15.686  15.323  -8.052  1.00 10.26           O  
HETATM 4260  O   HOH A 564      17.174   5.328  22.076  1.00 10.55           O  
HETATM 4261  O   HOH A 565      10.024  31.142   3.998  1.00 10.86           O  
HETATM 4262  O   HOH A 566      10.010  23.603   3.671  1.00 10.90           O  
HETATM 4263  O   HOH A 567      13.409  23.244  11.047  1.00 10.90           O  
HETATM 4264  O   HOH A 568      -9.602  21.547   9.101  1.00 10.94           O  
HETATM 4265  O   HOH A 569      10.681  25.842  -6.581  1.00 11.03           O  
HETATM 4266  O   HOH A 570      -3.612  30.024  12.606  1.00 11.08           O  
HETATM 4267  O   HOH A 571       5.300   4.104  31.085  1.00 11.11           O  
HETATM 4268  O   HOH A 572      -7.810  23.293  23.356  1.00 11.17           O  
HETATM 4269  O   HOH A 573      10.662  -4.313  13.724  1.00 11.24           O  
HETATM 4270  O   HOH A 574       9.343   5.760  11.078  1.00 11.27           O  
HETATM 4271  O   HOH A 575      -0.394  30.837   2.065  1.00 11.27           O  
HETATM 4272  O   HOH A 576      -7.912  23.728   9.729  1.00 11.31           O  
HETATM 4273  O   HOH A 577      -4.473   6.714  16.451  1.00 11.43           O  
HETATM 4274  O   HOH A 578     -11.088  32.147  22.885  1.00 11.49           O  
HETATM 4275  O   HOH A 579      12.806   1.665  15.572  1.00 11.52           O  
HETATM 4276  O   HOH A 580      -0.302   8.875   0.061  1.00 11.54           O  
HETATM 4277  O   HOH A 581       9.327   6.764   6.955  1.00 11.62           O  
HETATM 4278  O   HOH A 582      10.417  13.959   2.820  1.00 11.63           O  
HETATM 4279  O   HOH A 583       4.075  10.214  30.954  1.00 11.67           O  
HETATM 4280  O   HOH A 584      34.183  14.992  -1.564  1.00 11.77           O  
HETATM 4281  O   HOH A 585      -1.979  17.236   7.677  1.00 11.85           O  
HETATM 4282  O   HOH A 586     -21.985  21.035  -2.956  1.00 11.89           O  
HETATM 4283  O   HOH A 587      14.314  16.971  31.145  1.00 11.93           O  
HETATM 4284  O   HOH A 588      -4.847  17.988   3.287  1.00 12.04           O  
HETATM 4285  O   HOH A 589      -0.875  30.862  28.373  1.00 12.05           O  
HETATM 4286  O   HOH A 590       3.712  -0.364  20.976  1.00 12.15           O  
HETATM 4287  O   HOH A 591      -9.482  11.952  33.107  1.00 12.17           O  
HETATM 4288  O   HOH A 592       0.349  31.039  10.964  1.00 12.29           O  
HETATM 4289  O   HOH A 593      -4.259  19.741  16.265  1.00 12.34           O  
HETATM 4290  O   HOH A 594       1.663  21.955  19.109  1.00 12.47           O  
HETATM 4291  O   HOH A 595     -16.175  14.486 -16.427  1.00 12.50           O  
HETATM 4292  O   HOH A 596       2.440   8.113  31.731  1.00 12.63           O  
HETATM 4293  O   HOH A 597      23.367  23.570  -0.905  1.00 12.68           O  
HETATM 4294  O   HOH A 598       9.097  22.350  18.592  1.00 12.80           O  
HETATM 4295  O   HOH A 599       9.852   9.237  -5.688  1.00 13.05           O  
HETATM 4296  O   HOH A 600       8.478   1.621  25.903  1.00 13.13           O  
HETATM 4297  O   HOH A 601     -12.974  19.000  -4.969  1.00 13.23           O  
HETATM 4298  O   HOH A 602      -4.350  23.448  -7.433  1.00 13.47           O  
HETATM 4299  O   HOH A 603      -7.204  23.890  12.266  1.00 13.67           O  
HETATM 4300  O   HOH A 604       3.595   8.568   2.143  1.00 13.95           O  
HETATM 4301  O   HOH A 605      19.217  -0.606  11.358  1.00 13.96           O  
HETATM 4302  O   HOH A 606      31.204  11.134   8.567  1.00 13.99           O  
HETATM 4303  O   HOH A 607      -7.005   7.604  -1.966  1.00 14.08           O  
HETATM 4304  O   HOH A 608      21.632  25.423  16.793  1.00 14.19           O  
HETATM 4305  O   HOH A 609      -2.198   8.613   9.935  1.00 14.21           O  
HETATM 4306  O   HOH A 610       1.844  14.848   8.420  1.00 14.25           O  
HETATM 4307  O   HOH A 611      27.909   6.593  -3.843  1.00 14.43           O  
HETATM 4308  O   HOH A 612     -13.569  31.596  23.897  1.00 14.50           O  
HETATM 4309  O   HOH A 613       5.655  20.197  24.883  1.00 14.63           O  
HETATM 4310  O   HOH A 614       5.533  -1.723  19.534  1.00 14.75           O  
HETATM 4311  O   HOH A 615      15.476   4.063  -5.555  1.00 14.88           O  
HETATM 4312  O   HOH A 616      10.761   7.152   9.359  1.00 14.98           O  
HETATM 4313  O   HOH A 617      16.106  -4.395  11.071  1.00 15.08           O  
HETATM 4314  O   HOH A 618      25.836   6.880  -5.597  1.00 15.14           O  
HETATM 4315  O   HOH A 619       4.173  20.673  20.543  1.00 15.27           O  
HETATM 4316  O   HOH A 620       9.062  20.913  36.037  1.00 15.27           O  
HETATM 4317  O   HOH A 621       0.238  34.537  35.248  1.00 15.48           O  
HETATM 4318  O   HOH A 622       8.672  13.048   9.716  1.00 15.49           O  
HETATM 4319  O   HOH A 623     -20.852  22.190   4.203  1.00 15.51           O  
HETATM 4320  O   HOH A 624       2.334   0.956  25.346  1.00 15.58           O  
HETATM 4321  O   HOH A 625      13.956  26.345  19.697  1.00 15.68           O  
HETATM 4322  O   HOH A 626      -2.296   5.027   9.928  1.00 15.73           O  
HETATM 4323  O   HOH A 627      11.228  -3.809  11.413  1.00 15.88           O  
HETATM 4324  O   HOH A 628      28.911   2.987   6.659  1.00 15.92           O  
HETATM 4325  O   HOH A 629      17.762   7.190  -9.920  1.00 15.93           O  
HETATM 4326  O   HOH A 630       1.965  -0.596  17.069  1.00 15.97           O  
HETATM 4327  O   HOH A 631       8.275  11.369   5.286  1.00 16.05           O  
HETATM 4328  O   HOH A 632      11.240  21.729  34.932  1.00 16.17           O  
HETATM 4329  O   HOH A 633      16.151   0.288  16.943  1.00 16.25           O  
HETATM 4330  O   HOH A 634      19.786  12.975  27.880  1.00 16.33           O  
HETATM 4331  O   HOH A 635      31.241  19.051   1.312  1.00 16.40           O  
HETATM 4332  O   HOH A 636      26.615  13.508  19.392  1.00 16.43           O  
HETATM 4333  O   HOH A 637      -2.231  19.825   3.857  1.00 16.48           O  
HETATM 4334  O   HOH A 638     -21.901  24.520   7.132  1.00 16.50           O  
HETATM 4335  O   HOH A 639       6.910   8.355  -1.550  1.00 16.58           O  
HETATM 4336  O   HOH A 640       2.790  14.823  32.772  1.00 16.82           O  
HETATM 4337  O   HOH A 641      -6.966   9.343   7.381  1.00 17.00           O  
HETATM 4338  O   HOH A 642       8.771  13.347   7.210  1.00 17.06           O  
HETATM 4339  O   HOH A 643       2.702  12.686  31.053  1.00 17.30           O  
HETATM 4340  O   HOH A 644      -1.705  35.964  16.070  1.00 17.30           O  
HETATM 4341  O   HOH A 645      17.142   2.081  -4.581  1.00 17.32           O  
HETATM 4342  O   HOH A 646       8.812  36.004  -6.082  1.00 17.41           O  
HETATM 4343  O   HOH A 647      21.657   0.175   7.239  1.00 17.63           O  
HETATM 4344  O   HOH A 648      16.436  14.207 -12.630  1.00 17.70           O  
HETATM 4345  O   HOH A 649       9.758  18.700  37.491  1.00 17.79           O  
HETATM 4346  O   HOH A 650      -3.190  18.863 -15.291  1.00 17.89           O  
HETATM 4347  O   HOH A 651      18.910  -6.597  16.147  1.00 17.92           O  
HETATM 4348  O   HOH A 652       6.638   8.931  -7.013  1.00 17.95           O  
HETATM 4349  O   HOH A 653      17.783  26.587  17.988  1.00 17.97           O  
HETATM 4350  O   HOH A 654      11.751  27.366  -8.375  1.00 18.00           O  
HETATM 4351  O   HOH A 655       3.722  34.573  -5.159  1.00 18.02           O  
HETATM 4352  O   HOH A 656      32.551  13.008  10.266  1.00 18.07           O  
HETATM 4353  O   HOH A 657       6.003   8.204   7.593  1.00 18.12           O  
HETATM 4354  O   HOH A 658      17.039  -6.441  12.977  1.00 18.14           O  
HETATM 4355  O   HOH A 659      18.284  17.654  23.155  1.00 18.21           O  
HETATM 4356  O   HOH A 660      24.711  -2.144   6.468  1.00 18.24           O  
HETATM 4357  O   HOH A 661      12.265   0.665   8.414  1.00 18.46           O  
HETATM 4358  O   HOH A 662      16.832  -2.044  17.789  1.00 18.52           O  
HETATM 4359  O   HOH A 663       9.066  23.264  37.545  1.00 18.55           O  
HETATM 4360  O   HOH A 664      14.477  31.744   5.703  1.00 18.61           O  
HETATM 4361  O   HOH A 665      10.164  16.040   4.872  1.00 18.80           O  
HETATM 4362  O   HOH A 666      13.828  -2.161  11.209  1.00 18.95           O  
HETATM 4363  O   HOH A 667     -17.635  28.719   5.152  1.00 19.12           O  
HETATM 4364  O   HOH A 668       3.066   2.111  15.418  1.00 19.24           O  
HETATM 4365  O   HOH A 669       9.706  29.307  -8.487  1.00 19.28           O  
HETATM 4366  O   HOH A 670     -10.403  29.250   0.240  1.00 19.37           O  
HETATM 4367  O   HOH A 671       0.673  11.585  32.382  1.00 19.38           O  
HETATM 4368  O   HOH A 672      13.791  23.023  29.071  1.00 19.43           O  
HETATM 4369  O   HOH A 673      27.404  15.879  20.869  1.00 19.46           O  
HETATM 4370  O   HOH A 674     -16.457  30.203   7.004  1.00 19.54           O  
HETATM 4371  O   HOH A 675      29.702  17.722  21.149  1.00 19.59           O  
HETATM 4372  O   HOH A 676      11.591  10.195 -13.872  1.00 19.63           O  
HETATM 4373  O   HOH A 677      11.771  31.909   7.141  1.00 19.63           O  
HETATM 4374  O   HOH A 678      16.142  -1.966  10.819  1.00 19.64           O  
HETATM 4375  O   HOH A 679     -21.341  19.908   6.245  1.00 19.74           O  
HETATM 4376  O   HOH A 680      -4.367  36.660  18.376  1.00 19.79           O  
HETATM 4377  O   HOH A 681      30.991  18.697   8.810  1.00 19.81           O  
HETATM 4378  O   HOH A 682       4.944  -5.578  22.772  1.00 19.92           O  
HETATM 4379  O   HOH A 683     -12.185   8.904   0.177  1.00 19.93           O  
HETATM 4380  O   HOH A 684      -1.164  33.077  27.070  1.00 19.96           O  
HETATM 4381  O   HOH A 685      -8.551  27.948  42.449  1.00 19.96           O  
HETATM 4382  O   HOH A 686     -15.560  27.784  29.618  1.00 20.02           O  
HETATM 4383  O   HOH A 687      -0.641  15.128   8.761  1.00 20.08           O  
HETATM 4384  O   HOH A 688      -1.903   8.430   6.631  1.00 20.11           O  
HETATM 4385  O   HOH A 689     -10.247   8.534  -2.292  1.00 20.13           O  
HETATM 4386  O   HOH A 690       0.928   6.001  -5.597  1.00 20.16           O  
HETATM 4387  O   HOH A 691       7.840  -1.790  29.667  1.00 20.19           O  
HETATM 4388  O   HOH A 692       1.526  14.725  11.140  1.00 20.42           O  
HETATM 4389  O   HOH A 693      -1.917  37.033  28.916  1.00 20.55           O  
HETATM 4390  O   HOH A 694      -0.045  13.666 -15.207  1.00 20.62           O  
HETATM 4391  O   HOH A 695      16.709  -3.578   9.002  1.00 20.63           O  
HETATM 4392  O   HOH A 696      19.326  32.034   9.283  1.00 20.74           O  
HETATM 4393  O   HOH A 697      16.104  35.611  -8.530  1.00 20.78           O  
HETATM 4394  O   HOH A 698     -12.589  14.057 -14.466  1.00 21.00           O  
HETATM 4395  O   HOH A 699     -16.992  23.642  24.002  1.00 21.18           O  
HETATM 4396  O   HOH A 700     -11.578   4.786 -13.207  1.00 21.28           O  
HETATM 4397  O   HOH A 701      15.412  23.479  25.976  1.00 21.30           O  
HETATM 4398  O   HOH A 702     -13.032  10.367  33.444  1.00 21.34           O  
HETATM 4399  O   HOH A 703       5.180  35.384   0.452  1.00 21.39           O  
HETATM 4400  O   HOH A 704      17.209   8.830  36.074  1.00 21.49           O  
HETATM 4401  O   HOH A 705      31.852   5.158   4.821  1.00 21.52           O  
HETATM 4402  O   HOH A 706     -12.612  11.809  20.383  1.00 21.79           O  
HETATM 4403  O   HOH A 707       2.926   7.344 -12.591  1.00 21.96           O  
HETATM 4404  O   HOH A 708      35.171   9.445   7.937  1.00 22.01           O  
HETATM 4405  O   HOH A 709       0.659  12.117  39.278  1.00 22.04           O  
HETATM 4406  O   HOH A 710     -15.680  15.948  35.369  1.00 22.30           O  
HETATM 4407  O   HOH A 711      20.235   0.097   1.074  1.00 22.36           O  
HETATM 4408  O   HOH A 712      32.771  17.949   5.847  1.00 22.40           O  
HETATM 4409  O   HOH A 713       7.810  15.592   6.856  1.00 22.43           O  
HETATM 4410  O   HOH A 714       3.170   7.031  34.421  1.00 22.57           O  
HETATM 4411  O   HOH A 715      27.466  -1.177  17.471  1.00 22.57           O  
HETATM 4412  O   HOH A 716      30.342  13.922  19.622  1.00 22.58           O  
HETATM 4413  O   HOH A 717     -17.116  18.217  -4.846  1.00 22.71           O  
HETATM 4414  O   HOH A 718      -8.758  30.796   8.286  1.00 22.74           O  
HETATM 4415  O   HOH A 719      18.337  11.574  22.927  1.00 22.74           O  
HETATM 4416  O   HOH A 720      28.530  26.738  16.760  1.00 22.76           O  
HETATM 4417  O   HOH A 721     -19.019  30.689  14.303  1.00 22.79           O  
HETATM 4418  O   HOH A 722      10.512  28.312  16.148  1.00 22.94           O  
HETATM 4419  O   HOH A 723      12.197  23.115 -13.195  1.00 22.96           O  
HETATM 4420  O   HOH A 724      23.216  -0.681  19.767  1.00 22.98           O  
HETATM 4421  O   HOH A 725       7.089  19.106  21.908  1.00 22.99           O  
HETATM 4422  O   HOH A 726      13.187  24.815  27.192  1.00 22.99           O  
HETATM 4423  O   HOH A 727      -4.908  27.776  -6.515  1.00 23.12           O  
HETATM 4424  O   HOH A 728       8.656  21.150  39.826  1.00 23.21           O  
HETATM 4425  O   HOH A 729      -8.931  17.162  -8.124  1.00 23.24           O  
HETATM 4426  O   HOH A 730       5.006  35.552  20.067  1.00 23.27           O  
HETATM 4427  O   HOH A 731      19.275  -0.245   8.653  1.00 23.28           O  
HETATM 4428  O   HOH A 732      -0.358   7.367   2.290  1.00 23.33           O  
HETATM 4429  O   HOH A 733      -5.579  33.992  14.189  1.00 23.42           O  
HETATM 4430  O   HOH A 734      12.770  28.475  18.013  1.00 23.44           O  
HETATM 4431  O   HOH A 735      11.437   0.625  17.405  1.00 23.51           O  
HETATM 4432  O   HOH A 736      -6.619  24.058  -8.662  1.00 23.67           O  
HETATM 4433  O   HOH A 737     -11.649  27.546  34.349  1.00 23.75           O  
HETATM 4434  O   HOH A 738      10.492  34.438   1.601  1.00 23.84           O  
HETATM 4435  O   HOH A 739     -10.516  16.678 -15.762  1.00 23.89           O  
HETATM 4436  O   HOH A 740      -8.312  14.374  12.800  1.00 23.91           O  
HETATM 4437  O   HOH A 741      20.203  25.695  19.037  1.00 24.20           O  
HETATM 4438  O   HOH A 742      21.146  25.914  -7.041  1.00 24.46           O  
HETATM 4439  O   HOH A 743      -1.043  -0.266  35.219  1.00 24.46           O  
HETATM 4440  O   HOH A 744     -10.185   9.456  32.374  1.00 24.49           O  
HETATM 4441  O   HOH A 745      -7.796  30.623   1.052  1.00 24.50           O  
HETATM 4442  O   HOH A 746     -17.812  27.582   0.489  1.00 24.53           O  
HETATM 4443  O   HOH A 747      -2.809  33.300   9.799  1.00 24.56           O  
HETATM 4444  O   HOH A 748       9.015   2.943  10.707  1.00 24.66           O  
HETATM 4445  O   HOH A 749      20.534  -6.213  19.233  1.00 24.72           O  
HETATM 4446  O   HOH A 750     -16.747  29.309   2.708  1.00 24.84           O  
HETATM 4447  O   HOH A 751       7.978  31.585  12.754  1.00 24.91           O  
HETATM 4448  O   HOH A 752       5.752  22.608 -14.133  1.00 24.98           O  
HETATM 4449  O   HOH A 753     -11.339  14.497 -17.197  1.00 25.06           O  
HETATM 4450  O   HOH A 754      -0.248   1.110  29.042  1.00 25.21           O  
HETATM 4451  O   HOH A 755      13.822  26.621 -10.010  1.00 25.31           O  
HETATM 4452  O   HOH A 756      20.568  16.736  32.460  1.00 25.36           O  
HETATM 4453  O   HOH A 757      10.729   7.931 -12.721  1.00 25.41           O  
HETATM 4454  O   HOH A 758      -3.579  17.896 -17.853  1.00 25.44           O  
HETATM 4455  O   HOH A 759       4.114  32.887   6.236  1.00 25.69           O  
HETATM 4456  O   HOH A 760      -0.983   7.349  39.918  1.00 25.73           O  
HETATM 4457  O   HOH A 761      20.922  13.843  33.680  1.00 25.82           O  
HETATM 4458  O   HOH A 762       7.438  21.427  42.245  1.00 25.85           O  
HETATM 4459  O   HOH A 763      10.178  30.407  11.546  1.00 26.25           O
[truncated: 27,460 more chars]
