# Supplementary material for: FastGrow: on-the-fly growing and its application to DYRK1A
Source: J Comput Aided Mol Des. 2022 Aug 22;36(9):639–51. doi: 10.1007/s10822-022-00469-y (PMC9512872; doi:10.1007/s10822-022-00469-y)
Supplement: Supplementary file 3 — (zip 300339 KB) [file 10822_2022_469_MOESM3_ESM.zip › validation_sets/cross_growing/1b5i_1jet/1b5i_ligand.sdf]

1b5i_ligand
peunicon  08242115433D 1   1.00000     0.00000     0
unicon 1.4.1 penner
 61 60  0  0  0  0            999 V2000
    6.8880   16.5850   15.2370 N   0  3  0  0  0  0  0  0  0  0  0  0
    6.4120   17.8710   14.6290 C   0  0  2  0  0  0  0  0  0  0  0  0
    5.2240   18.4200   15.4180 C   0  0  0  0  0  0  0  0  0  0  0  0
    4.4480   17.6480   15.9690 O   0  0  0  0  0  0  0  0  0  0  0  0
    6.0570   17.8000   13.1500 C   0  0  0  0  0  0  0  0  0  0  0  0
    5.1710   16.6660   12.6790 C   0  0  0  0  0  0  0  0  0  0  0  0
    5.1470   16.5360   11.1470 C   0  0  0  0  0  0  0  0  0  0  0  0
    6.4820   16.0900   10.5660 C   0  0  0  0  0  0  0  0  0  0  0  0
    6.8160   14.6790   10.9490 N   0  3  0  0  0  0  0  0  0  0  0  0
    5.1150   19.7310   15.5020 N   0  0  0  0  0  0  0  0  0  0  0  0
    3.9960   20.3660   16.2000 C   0  0  2  0  0  0  0  0  0  0  0  0
    2.7140   20.3480   15.3810 C   0  0  0  0  0  0  0  0  0  0  0  0
    2.6990   20.6480   14.1900 O   0  0  0  0  0  0  0  0  0  0  0  0
    4.3040   21.8440   16.5010 C   0  0  0  0  0  0  0  0  0  0  0  0
    4.9860   21.8890   17.8790 C   0  0  0  0  0  0  0  0  0  0  0  0
    4.4780   21.2970   18.8270 O   0  0  0  0  0  0  0  0  0  0  0  0
    6.1080   22.5410   18.0450 N   0  0  0  0  0  0  0  0  0  0  0  0
    1.5940   19.9770   16.0020 N   0  0  0  0  0  0  0  0  0  0  0  0
    0.3310   19.9140   15.3150 C   0  0  2  0  0  0  0  0  0  0  0  0
   -0.7100   20.7810   16.0510 C   0  0  0  0  0  0  0  0  0  0  0  0
   -1.7460   21.1160   15.4950 O   0  5  0  0  0  0  0  0  0  0  0  0
   -0.2470   18.4830   15.2680 C   0  0  0  0  0  0  0  0  0  0  0  0
   -1.3900   18.4580   14.2440 C   0  0  0  0  0  0  0  0  0  0  0  0
   -1.6500   17.0610   13.7100 C   0  0  0  0  0  0  0  0  0  0  0  0
   -2.5540   17.1150   12.4690 C   0  0  0  0  0  0  0  0  0  0  0  0
   -3.9330   17.4300   12.9680 N   0  3  0  0  0  0  0  0  0  0  0  0
   -0.5210   21.1280   17.2120 O   0  0  0  0  0  0  0  0  0  0  0  0
    7.6709   16.2330   14.7085 H   0  0  0  0  0  0  0  0  0  0  0  0
    6.1406   15.9088   15.2209 H   0  0  0  0  0  0  0  0  0  0  0  0
    7.1724   16.7489   16.1900 H   0  0  0  0  0  0  0  0  0  0  0  0
    7.2392   18.5900   14.7229 H   0  0  0  0  0  0  0  0  0  0  0  0
    7.0018   17.7290   12.5911 H   0  0  0  0  0  0  0  0  0  0  0  0
    5.5478   18.7402   12.8916 H   0  0  0  0  0  0  0  0  0  0  0  0
    4.1459   16.8483   13.0338 H   0  0  0  0  0  0  0  0  0  0  0  0
    5.5453   15.7244   13.1072 H   0  0  0  0  0  0  0  0  0  0  0  0
    4.8868   17.5142   10.7164 H   0  0  0  0  0  0  0  0  0  0  0  0
    4.3802   15.7976   10.8700 H   0  0  0  0  0  0  0  0  0  0  0  0
    7.2730   16.7566   10.9401 H   0  0  0  0  0  0  0  0  0  0  0  0
    6.4331   16.1585    9.4692 H   0  0  0  0  0  0  0  0  0  0  0  0
    7.7038   14.4227   10.5462 H   0  0  0  0  0  0  0  0  0  0  0  0
    6.0996   14.0589   10.6051 H   0  0  0  0  0  0  0  0  0  0  0  0
    6.8692   14.6070   11.9530 H   0  0  0  0  0  0  0  0  0  0  0  0
    5.8145   20.3063   15.0781 H   0  0  0  0  0  0  0  0  0  0  0  0
    3.8280   19.8273   17.1442 H   0  0  0  0  0  0  0  0  0  0  0  0
    3.3719   22.4277   16.5215 H   0  0  0  0  0  0  0  0  0  0  0  0
    4.9765   22.2539   15.7330 H   0  0  0  0  0  0  0  0  0  0  0  0
    6.5441   22.5647   18.9446 H   0  0  0  0  0  0  0  0  0  0  0  0
    6.5295   23.0157   17.2723 H   0  0  0  0  0  0  0  0  0  0  0  0
    1.6326   19.7359   16.9717 H   0  0  0  0  0  0  0  0  0  0  0  0
    0.4692   20.2853   14.2888 H   0  0  0  0  0  0  0  0  0  0  0  0
   -0.6307   18.2041   16.2604 H   0  0  0  0  0  0  0  0  0  0  0  0
    0.5383   17.7744   14.9661 H   0  0  0  0  0  0  0  0  0  0  0  0
   -1.1264   19.1156   13.4025 H   0  0  0  0  0  0  0  0  0  0  0  0
   -2.3062   18.8291   14.7264 H   0  0  0  0  0  0  0  0  0  0  0  0
   -2.1426   16.4619   14.4900 H   0  0  0  0  0  0  0  0  0  0  0  0
   -0.6918   16.5936   13.4389 H   0  0  0  0  0  0  0  0  0  0  0  0
   -2.5486   16.1446   11.9510 H   0  0  0  0  0  0  0  0  0  0  0  0
   -2.2093   17.9003   11.7802 H   0  0  0  0  0  0  0  0  0  0  0  0
   -4.5699   17.4772   12.1881 H   0  0  0  0  0  0  0  0  0  0  0  0
   -3.9225   18.3167   13.4473 H   0  0  0  0  0  0  0  0  0  0  0  0
   -4.2334   16.7078   13.6038 H   0  0  0  0  0  0  0  0  0  0  0  0
  2  1  1  0  0  0  0
  2  5  1  0  0  0  0
  3  2  1  0  0  0  0
  3  4  2  0  0  0  0
  5  6  1  0  0  0  0
  6  7  1  0  0  0  0
  7  8  1  0  0  0  0
  8  9  1  0  0  0  0
 11 10  1  0  0  0  0
 11 14  1  0  0  0  0
 12 11  1  0  0  0  0
 12 13  2  0  0  0  0
 14 15  1  0  0  0  0
 15 17  1  0  0  0  0
 15 16  2  0  0  0  0
 10  3  1  0  0  0  0
 18 19  1  0  0  0  0
 19 22  1  0  0  0  0
 19 20  1  0  0  0  0
 20 21  1  0  0  0  0
 20 27  2  0  0  0  0
 22 23  1  0  0  0  0
 23 24  1  0  0  0  0
 24 25  1  0  0  0  0
 25 26  1  0  0  0  0
 12 18  1  0  0  0  0
  1 28  1  0  0  0  0
  1 29  1  0  0  0  0
  1 30  1  0  0  0  0
  2 31  1  0  0  0  0
  5 32  1  0  0  0  0
  5 33  1  0  0  0  0
  6 34  1  0  0  0  0
  6 35  1  0  0  0  0
  7 36  1  0  0  0  0
  7 37  1  0  0  0  0
  8 38  1  0  0  0  0
  8 39  1  0  0  0  0
  9 40  1  0  0  0  0
  9 41  1  0  0  0  0
  9 42  1  0  0  0  0
 10 43  1  0  0  0  0
 11 44  1  0  0  0  0
 14 45  1  0  0  0  0
 14 46  1  0  0  0  0
 17 47  1  0  0  0  0
 17 48  1  0  0  0  0
 18 49  1  0  0  0  0
 19 50  1  0  0  0  0
 22 51  1  0  0  0  0
 22 52  1  0  0  0  0
 23 53  1  0  0  0  0
 23 54  1  0  0  0  0
 24 55  1  0  0  0  0
 24 56  1  0  0  0  0
 25 57  1  0  0  0  0
 25 58  1  0  0  0  0
 26 59  1  0  0  0  0
 26 60  1  0  0  0  0
 26 61  1  0  0  0  0
M  CHG  4   1   1   9   1  21  -1  26   1
M  END
$$$$
