# Supplementary material for: FastGrow: on-the-fly growing and its application to DYRK1A
Source: J Comput Aided Mol Des. 2022 Aug 22;36(9):639–51. doi: 10.1007/s10822-022-00469-y (PMC9512872; doi:10.1007/s10822-022-00469-y)
Supplement: Supplementary file 3 — (zip 300339 KB) [file 10822_2022_469_MOESM3_ESM.zip › validation_sets/cross_growing/1b5i_1jet/1b5i_frag.sdf]

1b5i
          08242119173D 1   1.00000     0.00000     0
            
  6  5  0  0  0  0            999 V2000
    4.4780   21.2970   18.8270 O   0  0  0  0  0  0  0  0  0  0  0  0
    6.1080   22.5410   18.0450 N   0  0  0  0  0  0  0  0  0  0  0  0
    4.9860   21.8890   17.8790 C   0  0  0  0  0  0  0  0  0  0  0  0
    6.5441   22.5647   18.9446 H   0  0  0  0  0  0  0  0  0  0  0  0
    6.5295   23.0157   17.2723 H   0  0  0  0  0  0  0  0  0  0  0  0
    4.3040   21.8440   16.5010 R#  0  0  0  0  0  0  0  0  0  0  0  0
  1  3  2  0  0  0  0
  2  3  1  0  0  0  0
  2  4  1  0  0  0  0
  2  5  1  0  0  0  0
  3  6  1  0  0  0  0
M  RGP  1   6   6
M  END
> <distance>
0.0895652

> <angle>
1.77041

$$$$
