# Supplementary material for: FastGrow: on-the-fly growing and its application to DYRK1A
Source: J Comput Aided Mol Des. 2022 Aug 22;36(9):639–51. doi: 10.1007/s10822-022-00469-y (PMC9512872; doi:10.1007/s10822-022-00469-y)
Supplement: Supplementary file 3 — (zip 300339 KB) [file 10822_2022_469_MOESM3_ESM.zip › validation_sets/cross_growing/1b5i_1jet/1jet_core.sdf]

1jet
          08242119173D 1   1.00000     0.00000     0
            
 56 55  0  0  0  0            999 V2000
   -0.4379   21.0915   17.3745 O   0  5  0  0  0  0  0  0  0  0  0  0
   -1.8258   20.9714   15.6388 O   0  0  0  0  0  0  0  0  0  0  0  0
    2.6016   20.5835   14.1798 O   0  0  0  0  0  0  0  0  0  0  0  0
    4.3871   17.5979   15.8541 O   0  0  0  0  0  0  0  0  0  0  0  0
   -3.7058   18.0516   12.8574 N   0  3  0  0  0  0  0  0  0  0  0  0
    6.6132   14.5155   10.9943 N   0  3  0  0  0  0  0  0  0  0  0  0
    1.5722   19.9168   16.0838 N   0  0  0  0  0  0  0  0  0  0  0  0
    5.0469   19.7108   15.4111 N   0  0  0  0  0  0  0  0  0  0  0  0
    6.8365   16.5830   15.1078 N   0  0  0  0  0  0  0  0  0  0  0  0
   -0.7525   20.6954   16.2348 C   0  0  0  0  0  0  0  0  0  0  0  0
    2.6556   20.2973   15.3750 C   0  0  0  0  0  0  0  0  0  0  0  0
    5.1617   18.3948   15.3116 C   0  0  0  0  0  0  0  0  0  0  0  0
    0.2671   19.8541   15.4587 C   0  0  2  0  0  0  0  0  0  0  0  0
    3.9604   20.3484   16.1471 C   0  0  2  0  0  0  0  0  0  0  0  0
    6.3733   17.8903   14.5453 C   0  0  2  0  0  0  0  0  0  0  0  0
   -2.4352   17.5143   12.3017 C   0  0  0  0  0  0  0  0  0  0  0  0
    6.3918   15.9166   10.5176 C   0  0  0  0  0  0  0  0  0  0  0  0
   -0.2316   18.4088   15.3253 C   0  0  0  0  0  0  0  0  0  0  0  0
    6.1005   17.7861   13.0522 C   0  0  0  0  0  0  0  0  0  0  0  0
   -1.4264   17.2301   13.4102 C   0  0  0  0  0  0  0  0  0  0  0  0
    5.1190   16.4900   11.1342 C   0  0  0  0  0  0  0  0  0  0  0  0
   -1.4799   18.3062   14.4559 C   0  0  0  0  0  0  0  0  0  0  0  0
    5.2466   16.5942   12.6501 C   0  0  0  0  0  0  0  0  0  0  0  0
    4.3408   21.8028   16.4305 C   0  0  0  0  0  0  0  0  0  0  0  0
   -4.3475   18.2286   12.1112 H   0  0  0  0  0  0  0  0  0  0  0  0
   -4.1029   17.3839   13.4871 H   0  0  0  0  0  0  0  0  0  0  0  0
   -3.5214   18.9034   13.3476 H   0  0  0  0  0  0  0  0  0  0  0  0
    7.4493   14.1518   10.5835 H   0  0  0  0  0  0  0  0  0  0  0  0
    6.7026   14.5124   11.9903 H   0  0  0  0  0  0  0  0  0  0  0  0
    5.8357   13.9459   10.7276 H   0  0  0  0  0  0  0  0  0  0  0  0
    1.6712   19.6759   17.0493 H   0  0  0  0  0  0  0  0  0  0  0  0
    5.7303   20.2887   14.9651 H   0  0  0  0  0  0  0  0  0  0  0  0
    7.0070   16.6835   16.0880 H   0  0  0  0  0  0  0  0  0  0  0  0
    6.1318   15.8887   14.9616 H   0  0  0  0  0  0  0  0  0  0  0  0
    0.3472   20.2385   14.5390 H   0  0  0  0  0  0  0  0  0  0  0  0
    3.8382   19.8720   17.0178 H   0  0  0  0  0  0  0  0  0  0  0  0
    7.1106   18.5537   14.6732 H   0  0  0  0  0  0  0  0  0  0  0  0
   -2.6274   16.6652   11.8097 H   0  0  0  0  0  0  0  0  0  0  0  0
   -2.0459   18.1848   11.6702 H   0  0  0  0  0  0  0  0  0  0  0  0
    7.1717   16.4829   10.7841 H   0  0  0  0  0  0  0  0  0  0  0  0
    6.3049   15.9164    9.5214 H   0  0  0  0  0  0  0  0  0  0  0  0
   -0.4445   18.0565   16.2367 H   0  0  0  0  0  0  0  0  0  0  0  0
    0.4928   17.8551   14.9148 H   0  0  0  0  0  0  0  0  0  0  0  0
    6.9782   17.7158   12.5783 H   0  0  0  0  0  0  0  0  0  0  0  0
    5.6305   18.6195   12.7615 H   0  0  0  0  0  0  0  0  0  0  0  0
   -1.6406   16.3493   13.8326 H   0  0  0  0  0  0  0  0  0  0  0  0
   -0.5070   17.1969   13.0183 H   0  0  0  0  0  0  0  0  0  0  0  0
    4.9540   17.4010   10.7563 H   0  0  0  0  0  0  0  0  0  0  0  0
    4.3491   15.8921   10.9109 H   0  0  0  0  0  0  0  0  0  0  0  0
   -1.6114   19.1834   13.9942 H   0  0  0  0  0  0  0  0  0  0  0  0
   -2.2613   18.1229   15.0524 H   0  0  0  0  0  0  0  0  0  0  0  0
    4.3348   16.6980   13.0473 H   0  0  0  0  0  0  0  0  0  0  0  0
    5.6693   15.7580   12.9996 H   0  0  0  0  0  0  0  0  0  0  0  0
    3.5165   22.3688   16.4318 H   0  0  0  0  0  0  0  0  0  0  0  0
    4.9671   22.1277   15.7218 H   0  0  0  0  0  0  0  0  0  0  0  0
    4.7877   21.8626   17.3231 R#  0  0  0  0  0  0  0  0  0  0  0  0
  1 10  1  0  0  0  0
  2 10  2  0  0  0  0
  3 11  2  0  0  0  0
  4 12  2  0  0  0  0
  5 16  1  0  0  0  0
  5 25  1  0  0  0  0
  5 26  1  0  0  0  0
  5 27  1  0  0  0  0
  6 17  1  0  0  0  0
  6 28  1  0  0  0  0
  6 29  1  0  0  0  0
  6 30  1  0  0  0  0
  7 11  1  0  0  0  0
  7 13  1  0  0  0  0
  7 31  1  0  0  0  0
  8 12  1  0  0  0  0
  8 14  1  0  0  0  0
  8 32  1  0  0  0  0
  9 15  1  0  0  0  0
  9 33  1  0  0  0  0
  9 34  1  0  0  0  0
 10 13  1  0  0  0  0
 11 14  1  0  0  0  0
 12 15  1  0  0  0  0
 13 18  1  0  0  0  0
 13 35  1  0  0  0  0
 14 24  1  0  0  0  0
 14 36  1  0  0  0  0
 15 19  1  0  0  0  0
 15 37  1  0  0  0  0
 16 20  1  0  0  0  0
 16 38  1  0  0  0  0
 16 39  1  0  0  0  0
 17 21  1  0  0  0  0
 17 40  1  0  0  0  0
 17 41  1  0  0  0  0
 18 22  1  0  0  0  0
 18 42  1  0  0  0  0
 18 43  1  0  0  0  0
 19 23  1  0  0  0  0
 19 44  1  0  0  0  0
 19 45  1  0  0  0  0
 20 22  1  0  0  0  0
 20 46  1  0  0  0  0
 20 47  1  0  0  0  0
 21 23  1  0  0  0  0
 21 48  1  0  0  0  0
 21 49  1  0  0  0  0
 22 50  1  0  0  0  0
 22 51  1  0  0  0  0
 23 52  1  0  0  0  0
 23 53  1  0  0  0  0
 24 54  1  0  0  0  0
 24 56  1  0  0  0  0
 24 55  1  0  0  0  0
M  CHG  3   1  -1   5   1   6   1
M  RGP  1  56  56
M  END
> <distance>
0.0895652

> <angle>
1.77041

$$$$
