# Supplementary material for: FastGrow: on-the-fly growing and its application to DYRK1A
Source: J Comput Aided Mol Des. 2022 Aug 22;36(9):639–51. doi: 10.1007/s10822-022-00469-y (PMC9512872; doi:10.1007/s10822-022-00469-y)
Supplement: Supplementary file 3 — (zip 300339 KB) [file 10822_2022_469_MOESM3_ESM.zip › validation_sets/cross_growing/1b5i_1jet/1jet_interactions.json]

{
    "interactions": [
        {
            "ligandInteraction": {
                "center": [
                    6.108,
                    22.541,
                    18.045
                ],
                "chemicalType": "GenericDonor",
                "direction": [
                    0.4360945357697007,
                    0.023699703044579325,
                    0.8995887282238523
                ],
                "geometryType": "Cone",
                "head": [
                    6.5440945357697,
                    22.564699703044578,
                    18.944588728223852
                ],
                "interactionType": "Donor",
                "referenceAtom": {
                    "coordinates": [
                        6.108,
                        22.541,
                        18.045
                    ],
                    "element": "N",
                    "inFileID": 17,
                    "moleculePosition": 1,
                    "name": "N17"
                }
            },
            "score": 0.9996898683297077,
            "siteInteraction": {
                "center": [
                    7.15,
                    21.877,
                    20.808
                ],
                "chemicalType": "WaterAcceptor",
                "direction": [
                    -0.5773502691896257,
                    0.5773502691896258,
                    -0.5773502691896258
                ],
                "geometryType": "Cone",
                "head": [
                    6.572649730810374,
                    22.454350269189625,
                    20.230649730810374
                ],
                "interactionType": "Acceptor",
                "referenceAtom": {
                    "coordinates": [
                        7.15,
                        21.877,
                        20.808
                    ],
                    "element": "O",
                    "inFileID": 4379,
                    "moleculePosition": 0,
                    "name": "O"
                }
            }
        }
    ]
}
