# Supplementary material for: FastGrow: on-the-fly growing and its application to DYRK1A
Source: J Comput Aided Mol Des. 2022 Aug 22;36(9):639–51. doi: 10.1007/s10822-022-00469-y (PMC9512872; doi:10.1007/s10822-022-00469-y)
Supplement: Supplementary file 3 — (zip 300339 KB) [file 10822_2022_469_MOESM3_ESM.zip › validation_sets/cross_growing/1b5i_1jet/1jet_clean.pdb]

HEADER                                                        1JET
ATOM      1  N   ALA A   1       3.691   8.368  -8.302  1.00  0.00           N  
ATOM      2  CA  ALA A   1       2.381   7.687  -8.113  1.00  0.00           C  
ATOM      3  C   ALA A   1       2.349   6.357  -8.859  1.00  0.00           C  
ATOM      4  O   ALA A   1       2.954   6.217  -9.930  1.00  0.00           O  
ATOM      5  CB  ALA A   1       1.242   8.585  -8.596  1.00  0.00           C  
ATOM      6  H   ALA A   1       3.725   9.286  -8.698  1.00  0.00           H  
ATOM      7  HA  ALA A   1       2.253   7.508  -7.138  1.00  0.00           H  
ATOM      8  HB1 ALA A   1       0.369   8.116  -8.464  1.00  0.00           H  
ATOM      9  HB2 ALA A   1       1.245   9.438  -8.073  1.00  0.00           H  
ATOM     10  HB3 ALA A   1       1.367   8.789  -9.567  1.00  0.00           H  
ATOM     11  N   ASP A   2       1.656   5.384  -8.287  1.00  0.00           N  
ATOM     12  CA  ASP A   2       1.512   4.076  -8.938  1.00  0.00           C  
ATOM     13  C   ASP A   2       0.023   3.881  -9.230  1.00  0.00           C  
ATOM     14  O   ASP A   2      -0.727   3.461  -8.354  1.00  0.00           O  
ATOM     15  CB  ASP A   2       2.068   2.949  -8.092  1.00  0.00           C  
ATOM     16  CG  ASP A   2       3.586   2.853  -8.169  1.00  0.00           C  
ATOM     17  OD1 ASP A   2       4.134   2.975  -9.288  1.00  0.00           O  
ATOM     18  OD2 ASP A   2       4.213   2.665  -7.105  1.00  0.00           O  
ATOM     19  H   ASP A   2       1.225   5.543  -7.399  1.00  0.00           H  
ATOM     20  HA  ASP A   2       2.007   4.096  -9.807  1.00  0.00           H  
ATOM     21  HB2 ASP A   2       1.676   2.086  -8.410  1.00  0.00           H  
ATOM     22  HB3 ASP A   2       1.805   3.103  -7.140  1.00  0.00           H  
ATOM     23  N   VAL A   3      -0.378   4.273 -10.432  1.00  0.00           N  
ATOM     24  CA  VAL A   3      -1.783   4.184 -10.836  1.00  0.00           C  
ATOM     25  C   VAL A   3      -2.165   2.757 -11.201  1.00  0.00           C  
ATOM     26  O   VAL A   3      -1.652   2.162 -12.150  1.00  0.00           O  
ATOM     27  CB  VAL A   3      -2.065   5.135 -12.017  1.00  0.00           C  
ATOM     28  CG1 VAL A   3      -3.537   5.128 -12.390  1.00  0.00           C  
ATOM     29  CG2 VAL A   3      -1.595   6.551 -11.683  1.00  0.00           C  
ATOM     30  H   VAL A   3       0.294   4.637 -11.077  1.00  0.00           H  
ATOM     31  HA  VAL A   3      -2.349   4.470 -10.063  1.00  0.00           H  
ATOM     32  HB  VAL A   3      -1.543   4.813 -12.807  1.00  0.00           H  
ATOM     33 HG11 VAL A   3      -3.690   5.752 -13.156  1.00  0.00           H  
ATOM     34 HG12 VAL A   3      -3.810   4.203 -12.654  1.00  0.00           H  
ATOM     35 HG13 VAL A   3      -4.081   5.425 -11.605  1.00  0.00           H  
ATOM     36 HG21 VAL A   3      -1.784   7.156 -12.456  1.00  0.00           H  
ATOM     37 HG22 VAL A   3      -2.082   6.882 -10.875  1.00  0.00           H  
ATOM     38 HG23 VAL A   3      -0.612   6.541 -11.500  1.00  0.00           H  
ATOM     39  N   PRO A   4      -3.066   2.182 -10.420  1.00  0.00           N  
ATOM     40  CA  PRO A   4      -3.558   0.834 -10.618  1.00  0.00           C  
ATOM     41  C   PRO A   4      -4.027   0.629 -12.052  1.00  0.00           C  
ATOM     42  O   PRO A   4      -4.626   1.527 -12.658  1.00  0.00           O  
ATOM     43  CB  PRO A   4      -4.717   0.614  -9.626  1.00  0.00           C  
ATOM     44  CG  PRO A   4      -4.506   1.730  -8.633  1.00  0.00           C  
ATOM     45  CD  PRO A   4      -3.708   2.840  -9.285  1.00  0.00           C  
ATOM     46  HA  PRO A   4      -2.825   0.184 -10.416  1.00  0.00           H  
ATOM     47  HB2 PRO A   4      -5.604   0.697 -10.081  1.00  0.00           H  
ATOM     48  HB3 PRO A   4      -4.651  -0.281  -9.185  1.00  0.00           H  
ATOM     49  HG2 PRO A   4      -5.393   2.086  -8.338  1.00  0.00           H  
ATOM     50  HG3 PRO A   4      -4.006   1.381  -7.840  1.00  0.00           H  
ATOM     51  HD2 PRO A   4      -4.309   3.578  -9.593  1.00  0.00           H  
ATOM     52  HD3 PRO A   4      -3.026   3.208  -8.653  1.00  0.00           H  
ATOM     53  N   ALA A   5      -3.729  -0.545 -12.608  1.00  0.00           N  
ATOM     54  CA  ALA A   5      -4.155  -0.854 -13.977  1.00  0.00           C  
ATOM     55  C   ALA A   5      -5.672  -0.702 -14.050  1.00  0.00           C  
ATOM     56  O   ALA A   5      -6.366  -1.095 -13.100  1.00  0.00           O  
ATOM     57  CB  ALA A   5      -3.754  -2.266 -14.351  1.00  0.00           C  
ATOM     58  H   ALA A   5      -3.210  -1.222 -12.087  1.00  0.00           H  
ATOM     59  HA  ALA A   5      -3.727  -0.209 -14.610  1.00  0.00           H  
ATOM     60  HB1 ALA A   5      -4.051  -2.460 -15.286  1.00  0.00           H  
ATOM     61  HB2 ALA A   5      -2.760  -2.357 -14.292  1.00  0.00           H  
ATOM     62  HB3 ALA A   5      -4.186  -2.913 -13.722  1.00  0.00           H  
ATOM     63  N   GLY A   6      -6.178  -0.100 -15.124  1.00  0.00           N  
ATOM     64  CA  GLY A   6      -7.607   0.075 -15.264  1.00  0.00           C  
ATOM     65  C   GLY A   6      -8.224   1.315 -14.682  1.00  0.00           C  
ATOM     66  O   GLY A   6      -9.419   1.566 -14.980  1.00  0.00           O  
ATOM     67  H   GLY A   6      -5.565   0.234 -15.840  1.00  0.00           H  
ATOM     68  HA2 GLY A   6      -8.047  -0.710 -14.828  1.00  0.00           H  
ATOM     69  HA3 GLY A   6      -7.813   0.071 -16.243  1.00  0.00           H  
ATOM     70  N   VAL A   7      -7.537   2.122 -13.866  1.00  0.00           N  
ATOM     71  CA  VAL A   7      -8.207   3.335 -13.365  1.00  0.00           C  
ATOM     72  C   VAL A   7      -8.107   4.389 -14.477  1.00  0.00           C  
ATOM     73  O   VAL A   7      -7.083   4.463 -15.157  1.00  0.00           O  
ATOM     74  CB  VAL A   7      -7.745   3.870 -12.020  1.00  0.00           C  
ATOM     75  CG1 VAL A   7      -7.031   2.800 -11.197  1.00  0.00           C  
ATOM     76  CG2 VAL A   7      -6.886   5.118 -12.106  1.00  0.00           C  
ATOM     77  H   VAL A   7      -6.596   1.908 -13.604  1.00  0.00           H  
ATOM     78  HA  VAL A   7      -9.176   3.110 -13.268  1.00  0.00           H  
ATOM     79  HB  VAL A   7      -8.569   4.122 -11.512  1.00  0.00           H  
ATOM     80 HG11 VAL A   7      -6.743   3.189 -10.322  1.00  0.00           H  
ATOM     81 HG12 VAL A   7      -7.654   2.035 -11.033  1.00  0.00           H  
ATOM     82 HG13 VAL A   7      -6.228   2.475 -11.697  1.00  0.00           H  
ATOM     83 HG21 VAL A   7      -6.624   5.406 -11.185  1.00  0.00           H  
ATOM     84 HG22 VAL A   7      -6.064   4.921 -12.640  1.00  0.00           H  
ATOM     85 HG23 VAL A   7      -7.404   5.849 -12.549  1.00  0.00           H  
ATOM     86  N   GLN A   8      -9.183   5.146 -14.652  1.00  0.00           N  
ATOM     87  CA  GLN A   8      -9.197   6.198 -15.666  1.00  0.00           C  
ATOM     88  C   GLN A   8      -8.751   7.512 -14.999  1.00  0.00           C  
ATOM     89  O   GLN A   8      -9.353   7.918 -14.003  1.00  0.00           O  
ATOM     90  CB  GLN A   8     -10.565   6.412 -16.272  1.00  0.00           C  
ATOM     91  CG  GLN A   8     -11.189   5.270 -17.045  1.00  0.00           C  
ATOM     92  CD  GLN A   8     -12.651   5.577 -17.370  1.00  0.00           C  
ATOM     93  OE1 GLN A   8     -12.938   6.265 -18.350  1.00  0.00           O  
ATOM     94  NE2 GLN A   8     -13.556   5.086 -16.529  1.00  0.00           N  
ATOM     95  H   GLN A   8      -9.992   4.995 -14.084  1.00  0.00           H  
ATOM     96  HA  GLN A   8      -8.550   5.963 -16.391  1.00  0.00           H  
ATOM     97  HB2 GLN A   8     -10.495   7.190 -16.897  1.00  0.00           H  
ATOM     98  HB3 GLN A   8     -11.189   6.640 -15.524  1.00  0.00           H  
ATOM     99  HG2 GLN A   8     -11.143   4.436 -16.495  1.00  0.00           H  
ATOM    100  HG3 GLN A   8     -10.684   5.135 -17.898  1.00  0.00           H  
ATOM    101 HE21 GLN A   8     -13.265   4.533 -15.749  1.00  0.00           H  
ATOM    102 HE22 GLN A   8     -14.528   5.270 -16.677  1.00  0.00           H  
ATOM    103  N   LEU A   9      -7.724   8.137 -15.560  1.00  0.00           N  
ATOM    104  CA  LEU A   9      -7.247   9.390 -14.984  1.00  0.00           C  
ATOM    105  C   LEU A   9      -7.996  10.593 -15.533  1.00  0.00           C  
ATOM    106  O   LEU A   9      -8.354  10.666 -16.712  1.00  0.00           O  
ATOM    107  CB  LEU A   9      -5.738   9.536 -15.207  1.00  0.00           C  
ATOM    108  CG  LEU A   9      -4.845   8.577 -14.414  1.00  0.00           C  
ATOM    109  CD1 LEU A   9      -3.395   8.688 -14.856  1.00  0.00           C  
ATOM    110  CD2 LEU A   9      -4.961   8.827 -12.911  1.00  0.00           C  
ATOM    111  H   LEU A   9      -7.281   7.753 -16.370  1.00  0.00           H  
ATOM    112  HA  LEU A   9      -7.408   9.354 -13.998  1.00  0.00           H  
ATOM    113  HB2 LEU A   9      -5.481  10.470 -14.958  1.00  0.00           H  
ATOM    114  HB3 LEU A   9      -5.557   9.389 -16.179  1.00  0.00           H  
ATOM    115  HG  LEU A   9      -5.154   7.644 -14.597  1.00  0.00           H  
ATOM    116 HD11 LEU A   9      -2.835   8.053 -14.324  1.00  0.00           H  
ATOM    117 HD12 LEU A   9      -3.324   8.461 -15.827  1.00  0.00           H  
ATOM    118 HD13 LEU A   9      -3.072   9.623 -14.707  1.00  0.00           H  
ATOM    119 HD21 LEU A   9      -4.369   8.188 -12.420  1.00  0.00           H  
ATOM    120 HD22 LEU A   9      -4.681   9.765 -12.707  1.00  0.00           H  
ATOM    121 HD23 LEU A   9      -5.909   8.691 -12.623  1.00  0.00           H  
ATOM    122  N   ALA A  10      -8.253  11.552 -14.646  1.00  0.00           N  
ATOM    123  CA  ALA A  10      -8.917  12.789 -15.030  1.00  0.00           C  
ATOM    124  C   ALA A  10      -7.991  13.518 -16.010  1.00  0.00           C  
ATOM    125  O   ALA A  10      -6.772  13.312 -15.976  1.00  0.00           O  
ATOM    126  CB  ALA A  10      -9.183  13.668 -13.819  1.00  0.00           C  
ATOM    127  H   ALA A  10      -7.983  11.419 -13.692  1.00  0.00           H  
ATOM    128  HA  ALA A  10      -9.782  12.576 -15.484  1.00  0.00           H  
ATOM    129  HB1 ALA A  10      -9.639  14.509 -14.111  1.00  0.00           H  
ATOM    130  HB2 ALA A  10      -9.769  13.178 -13.174  1.00  0.00           H  
ATOM    131  HB3 ALA A  10      -8.316  13.895 -13.375  1.00  0.00           H  
ATOM    132  N   ASP A  11      -8.573  14.354 -16.864  1.00  0.00           N  
ATOM    133  CA  ASP A  11      -7.761  15.101 -17.828  1.00  0.00           C  
ATOM    134  C   ASP A  11      -6.914  16.135 -17.094  1.00  0.00           C  
ATOM    135  O   ASP A  11      -5.734  16.313 -17.393  1.00  0.00           O  
ATOM    136  CB  ASP A  11      -8.642  15.734 -18.901  1.00  0.00           C  
ATOM    137  CG  ASP A  11      -8.750  14.845 -20.129  1.00  0.00           C  
ATOM    138  OD1 ASP A  11      -8.610  13.610 -20.004  1.00  0.00           O  
ATOM    139  OD2 ASP A  11      -8.949  15.384 -21.241  1.00  0.00           O  
ATOM    140  H   ASP A  11      -9.566  14.473 -16.848  1.00  0.00           H  
ATOM    141  HA  ASP A  11      -7.142  14.456 -18.277  1.00  0.00           H  
ATOM    142  HB2 ASP A  11      -8.247  16.612 -19.170  1.00  0.00           H  
ATOM    143  HB3 ASP A  11      -9.557  15.881 -18.525  1.00  0.00           H  
ATOM    144  N   LYS A  12      -7.521  16.787 -16.110  1.00  0.00           N  
ATOM    145  CA  LYS A  12      -6.840  17.786 -15.306  1.00  0.00           C  
ATOM    146  C   LYS A  12      -6.367  17.144 -13.994  1.00  0.00           C  
ATOM    147  O   LYS A  12      -7.164  16.675 -13.183  1.00  0.00           O  
ATOM    148  CB  LYS A  12      -7.753  18.969 -15.003  1.00  0.00           C  
ATOM    149  CG  LYS A  12      -7.007  20.275 -14.747  1.00  0.00           C  
ATOM    150  CD  LYS A  12      -7.805  21.165 -13.799  1.00  0.00           C  
ATOM    151  CE  LYS A  12      -7.118  22.499 -13.569  1.00  0.00           C  
ATOM    152  NZ  LYS A  12      -7.381  23.034 -12.197  1.00  0.00           N  
ATOM    153  H   LYS A  12      -8.481  16.583 -15.916  1.00  0.00           H  
ATOM    154  HA  LYS A  12      -6.042  18.116 -15.810  1.00  0.00           H  
ATOM    155  HB2 LYS A  12      -8.293  18.750 -14.190  1.00  0.00           H  
ATOM    156  HB3 LYS A  12      -8.364  19.103 -15.783  1.00  0.00           H  
ATOM    157  HG2 LYS A  12      -6.873  20.754 -15.615  1.00  0.00           H  
ATOM    158  HG3 LYS A  12      -6.117  20.072 -14.338  1.00  0.00           H  
ATOM    159  HD2 LYS A  12      -7.905  20.696 -12.921  1.00  0.00           H  
ATOM    160  HD3 LYS A  12      -8.709  21.330 -14.193  1.00  0.00           H  
ATOM    161  HE2 LYS A  12      -7.456  23.157 -14.242  1.00  0.00           H  
ATOM    162  HE3 LYS A  12      -6.132  22.379 -13.685  1.00  0.00           H  
ATOM    163  HZ1 LYS A  12      -6.913  23.911 -12.086  1.00  0.00           H  
ATOM    164  HZ2 LYS A  12      -8.365  23.163 -12.073  1.00  0.00           H  
ATOM    165  HZ3 LYS A  12      -7.041  22.386 -11.516  1.00  0.00           H  
ATOM    166  N   GLN A  13      -5.046  17.124 -13.834  1.00  0.00           N  
ATOM    167  CA  GLN A  13      -4.436  16.540 -12.643  1.00  0.00           C  
ATOM    168  C   GLN A  13      -4.001  17.644 -11.694  1.00  0.00           C  
ATOM    169  O   GLN A  13      -2.829  18.004 -11.590  1.00  0.00           O  
ATOM    170  CB  GLN A  13      -3.259  15.645 -13.049  1.00  0.00           C  
ATOM    171  CG  GLN A  13      -3.693  14.365 -13.760  1.00  0.00           C  
ATOM    172  CD  GLN A  13      -4.448  13.423 -12.836  1.00  0.00           C  
ATOM    173  OE1 GLN A  13      -4.104  13.288 -11.656  1.00  0.00           O  
ATOM    174  NE2 GLN A  13      -5.481  12.775 -13.359  1.00  0.00           N  
ATOM    175  H   GLN A  13      -4.460  17.516 -14.543  1.00  0.00           H  
ATOM    176  HA  GLN A  13      -5.120  15.975 -12.181  1.00  0.00           H  
ATOM    177  HB2 GLN A  13      -2.752  15.394 -12.225  1.00  0.00           H  
ATOM    178  HB3 GLN A  13      -2.663  16.163 -13.663  1.00  0.00           H  
ATOM    179  HG2 GLN A  13      -2.880  13.896 -14.104  1.00  0.00           H  
ATOM    180  HG3 GLN A  13      -4.287  14.608 -14.527  1.00  0.00           H  
ATOM    181 HE21 GLN A  13      -5.724  12.914 -14.319  1.00  0.00           H  
ATOM    182 HE22 GLN A  13      -6.016  12.148 -12.793  1.00  0.00           H  
ATOM    183  N   THR A  14      -4.997  18.235 -11.028  1.00  0.00           N  
ATOM    184  CA  THR A  14      -4.727  19.316 -10.076  1.00  0.00           C  
ATOM    185  C   THR A  14      -5.371  18.931  -8.740  1.00  0.00           C  
ATOM    186  O   THR A  14      -6.363  18.197  -8.702  1.00  0.00           O  
ATOM    187  CB  THR A  14      -5.224  20.692 -10.514  1.00  0.00           C  
ATOM    188  OG1 THR A  14      -6.636  20.640 -10.737  1.00  0.00           O  
ATOM    189  CG2 THR A  14      -4.539  21.171 -11.787  1.00  0.00           C  
ATOM    190  H   THR A  14      -5.939  17.936 -11.181  1.00  0.00           H  
ATOM    191  HA  THR A  14      -3.738  19.371  -9.940  1.00  0.00           H  
ATOM    192  HB  THR A  14      -5.038  21.348  -9.783  1.00  0.00           H  
ATOM    193  HG1 THR A  14      -6.962  21.541 -11.024  1.00  0.00           H  
ATOM    194 HG21 THR A  14      -4.893  22.072 -12.037  1.00  0.00           H  
ATOM    195 HG22 THR A  14      -3.553  21.231 -11.632  1.00  0.00           H  
ATOM    196 HG23 THR A  14      -4.722  20.524 -12.527  1.00  0.00           H  
ATOM    197  N   LEU A  15      -4.782  19.435  -7.668  1.00  0.00           N  
ATOM    198  CA  LEU A  15      -5.270  19.106  -6.330  1.00  0.00           C  
ATOM    199  C   LEU A  15      -5.309  20.329  -5.439  1.00  0.00           C  
ATOM    200  O   LEU A  15      -4.428  21.196  -5.534  1.00  0.00           O  
ATOM    201  CB  LEU A  15      -4.301  18.062  -5.732  1.00  0.00           C  
ATOM    202  CG  LEU A  15      -4.634  17.476  -4.369  1.00  0.00           C  
ATOM    203  CD1 LEU A  15      -5.826  16.530  -4.456  1.00  0.00           C  
ATOM    204  CD2 LEU A  15      -3.425  16.747  -3.788  1.00  0.00           C  
ATOM    205  H   LEU A  15      -3.997  20.046  -7.774  1.00  0.00           H  
ATOM    206  HA  LEU A  15      -6.187  18.712  -6.396  1.00  0.00           H  
ATOM    207  HB2 LEU A  15      -3.404  18.498  -5.657  1.00  0.00           H  
ATOM    208  HB3 LEU A  15      -4.249  17.301  -6.378  1.00  0.00           H  
ATOM    209  HG  LEU A  15      -4.873  18.227  -3.754  1.00  0.00           H  
ATOM    210 HD11 LEU A  15      -6.024  16.159  -3.549  1.00  0.00           H  
ATOM    211 HD12 LEU A  15      -6.624  17.029  -4.793  1.00  0.00           H  
ATOM    212 HD13 LEU A  15      -5.612  15.781  -5.083  1.00  0.00           H  
ATOM    213 HD21 LEU A  15      -3.662  16.369  -2.893  1.00  0.00           H  
ATOM    214 HD22 LEU A  15      -3.156  16.005  -4.403  1.00  0.00           H  
ATOM    215 HD23 LEU A  15      -2.665  17.389  -3.688  1.00  0.00           H  
ATOM    216  N   VAL A  16      -6.319  20.408  -4.594  1.00  0.00           N  
ATOM    217  CA  VAL A  16      -6.442  21.490  -3.622  1.00  0.00           C  
ATOM    218  C   VAL A  16      -6.531  20.833  -2.237  1.00  0.00           C  
ATOM    219  O   VAL A  16      -7.416  20.015  -1.968  1.00  0.00           O  
ATOM    220  CB  VAL A  16      -7.638  22.419  -3.838  1.00  0.00           C  
ATOM    221  CG1 VAL A  16      -7.733  23.450  -2.710  1.00  0.00           C  
ATOM    222  CG2 VAL A  16      -7.541  23.136  -5.184  1.00  0.00           C  
ATOM    223  H   VAL A  16      -7.026  19.701  -4.620  1.00  0.00           H  
ATOM    224  HA  VAL A  16      -5.607  22.039  -3.656  1.00  0.00           H  
ATOM    225  HB  VAL A  16      -8.472  21.867  -3.833  1.00  0.00           H  
ATOM    226 HG11 VAL A  16      -8.520  24.047  -2.869  1.00  0.00           H  
ATOM    227 HG12 VAL A  16      -7.844  22.978  -1.835  1.00  0.00           H  
ATOM    228 HG13 VAL A  16      -6.897  23.999  -2.689  1.00  0.00           H  
ATOM    229 HG21 VAL A  16      -8.333  23.736  -5.300  1.00  0.00           H  
ATOM    230 HG22 VAL A  16      -6.703  23.681  -5.212  1.00  0.00           H  
ATOM    231 HG23 VAL A  16      -7.523  22.460  -5.921  1.00  0.00           H  
ATOM    232  N   ARG A  17      -5.578  21.176  -1.377  1.00  0.00           N  
ATOM    233  CA  ARG A  17      -5.532  20.637  -0.026  1.00  0.00           C  
ATOM    234  C   ARG A  17      -5.608  21.754   1.013  1.00  0.00           C  
ATOM    235  O   ARG A  17      -4.912  22.769   0.846  1.00  0.00           O  
ATOM    236  CB  ARG A  17      -4.185  19.922   0.215  1.00  0.00           C  
ATOM    237  CG  ARG A  17      -3.987  18.632  -0.550  1.00  0.00           C  
ATOM    238  CD  ARG A  17      -2.669  17.975  -0.129  1.00  0.00           C  
ATOM    239  NE  ARG A  17      -2.717  17.501   1.251  1.00  0.00           N  
ATOM    240  CZ  ARG A  17      -1.678  17.021   1.931  1.00  0.00           C  
ATOM    241  NH1 ARG A  17      -0.471  16.961   1.374  1.00  0.00           N  
ATOM    242  NH2 ARG A  17      -1.855  16.609   3.188  1.00  0.00           N  
ATOM    243  H   ARG A  17      -4.872  21.823  -1.666  1.00  0.00           H  
ATOM    244  HA  ARG A  17      -6.287  19.995   0.110  1.00  0.00           H  
ATOM    245  HB2 ARG A  17      -4.116  19.715   1.191  1.00  0.00           H  
ATOM    246  HB3 ARG A  17      -3.452  20.550  -0.045  1.00  0.00           H  
ATOM    247  HG2 ARG A  17      -3.962  18.828  -1.530  1.00  0.00           H  
ATOM    248  HG3 ARG A  17      -4.745  18.010  -0.354  1.00  0.00           H  
ATOM    249  HD2 ARG A  17      -1.931  18.644  -0.216  1.00  0.00           H  
ATOM    250  HD3 ARG A  17      -2.487  17.198  -0.732  1.00  0.00           H  
ATOM    251  HE  ARG A  17      -3.598  17.540   1.722  1.00  0.00           H  
ATOM    252 HH11 ARG A  17       0.302  16.599   1.894  1.00  0.00           H  
ATOM    253 HH12 ARG A  17      -0.337  17.278   0.435  1.00  0.00           H  
ATOM    254 HH21 ARG A  17      -1.082  16.247   3.709  1.00  0.00           H  
ATOM    255 HH22 ARG A  17      -2.760  16.663   3.609  1.00  0.00           H  
ATOM    256  N   ASN A  18      -6.405  21.557   2.071  1.00  0.00           N  
ATOM    257  CA  ASN A  18      -6.373  22.572   3.128  1.00  0.00           C  
ATOM    258  C   ASN A  18      -5.149  22.212   4.006  1.00  0.00           C  
ATOM    259  O   ASN A  18      -4.826  21.023   4.124  1.00  0.00           O  
ATOM    260  CB  ASN A  18      -7.621  22.706   3.967  1.00  0.00           C  
ATOM    261  CG  ASN A  18      -7.463  23.909   4.900  1.00  0.00           C  
ATOM    262  OD1 ASN A  18      -6.996  24.965   4.449  1.00  0.00           O  
ATOM    263  ND2 ASN A  18      -7.770  23.728   6.173  1.00  0.00           N  
ATOM    264  H   ASN A  18      -6.996  20.753   2.137  1.00  0.00           H  
ATOM    265  HA  ASN A  18      -6.194  23.457   2.699  1.00  0.00           H  
ATOM    266  HB2 ASN A  18      -7.752  21.876   4.509  1.00  0.00           H  
ATOM    267  HB3 ASN A  18      -8.413  22.844   3.372  1.00  0.00           H  
ATOM    268 HD21 ASN A  18      -8.144  22.852   6.477  1.00  0.00           H  
ATOM    269 HD22 ASN A  18      -7.628  24.467   6.832  1.00  0.00           H  
ATOM    270  N   ASN A  19      -4.492  23.214   4.550  1.00  0.00           N  
ATOM    271  CA  ASN A  19      -3.265  22.978   5.313  1.00  0.00           C  
ATOM    272  C   ASN A  19      -3.312  23.518   6.716  1.00  0.00           C  
ATOM    273  O   ASN A  19      -2.269  23.687   7.371  1.00  0.00           O  
ATOM    274  CB  ASN A  19      -2.097  23.597   4.517  1.00  0.00           C  
ATOM    275  CG  ASN A  19      -0.756  22.983   4.875  1.00  0.00           C  
ATOM    276  OD1 ASN A  19      -0.642  21.781   5.129  1.00  0.00           O  
ATOM    277  ND2 ASN A  19       0.265  23.835   4.899  1.00  0.00           N  
ATOM    278  H   ASN A  19      -4.835  24.147   4.441  1.00  0.00           H  
ATOM    279  HA  ASN A  19      -3.117  21.990   5.365  1.00  0.00           H  
ATOM    280  HB2 ASN A  19      -2.062  24.578   4.710  1.00  0.00           H  
ATOM    281  HB3 ASN A  19      -2.264  23.455   3.541  1.00  0.00           H  
ATOM    282 HD21 ASN A  19       0.116  24.800   4.684  1.00  0.00           H  
ATOM    283 HD22 ASN A  19       1.182  23.510   5.132  1.00  0.00           H  
ATOM    284  N   GLY A  20      -4.502  23.787   7.246  1.00  0.00           N  
ATOM    285  CA  GLY A  20      -4.691  24.234   8.595  1.00  0.00           C  
ATOM    286  C   GLY A  20      -4.301  25.613   9.002  1.00  0.00           C  
ATOM    287  O   GLY A  20      -4.963  26.197   9.898  1.00  0.00           O  
ATOM    288  H   GLY A  20      -5.311  23.671   6.670  1.00  0.00           H  
ATOM    289  HA2 GLY A  20      -4.174  23.607   9.178  1.00  0.00           H  
ATOM    290  HA3 GLY A  20      -5.667  24.144   8.791  1.00  0.00           H  
ATOM    291  N   SER A  21      -3.259  26.226   8.464  1.00  0.00           N  
ATOM    292  CA  SER A  21      -2.818  27.555   8.818  1.00  0.00           C  
ATOM    293  C   SER A  21      -1.766  28.055   7.810  1.00  0.00           C  
ATOM    294  O   SER A  21      -1.306  27.309   6.953  1.00  0.00           O  
ATOM    295  CB  SER A  21      -2.186  27.583  10.218  1.00  0.00           C  
ATOM    296  OG  SER A  21      -1.173  26.586  10.301  1.00  0.00           O  
ATOM    297  H   SER A  21      -2.741  25.735   7.764  1.00  0.00           H  
ATOM    298  HA  SER A  21      -3.604  28.174   8.803  1.00  0.00           H  
ATOM    299  HB2 SER A  21      -2.890  27.401  10.905  1.00  0.00           H  
ATOM    300  HB3 SER A  21      -1.783  28.483  10.384  1.00  0.00           H  
ATOM    301  HG  SER A  21      -0.761  26.604  11.212  1.00  0.00           H  
ATOM    302  N   GLU A  22      -1.415  29.325   7.990  1.00  0.00           N  
ATOM    303  CA  GLU A  22      -0.352  29.920   7.178  1.00  0.00           C  
ATOM    304  C   GLU A  22       0.950  29.317   7.725  1.00  0.00           C  
ATOM    305  O   GLU A  22       1.121  29.276   8.948  1.00  0.00           O  
ATOM    306  CB  GLU A  22      -0.357  31.431   7.283  1.00  0.00           C  
ATOM    307  CG  GLU A  22       0.772  32.153   6.597  1.00  0.00           C  
ATOM    308  CD  GLU A  22       0.799  32.022   5.088  1.00  0.00           C  
ATOM    309  OE1 GLU A  22      -0.248  31.779   4.462  1.00  0.00           O  
ATOM    310  OE2 GLU A  22       1.893  32.168   4.491  1.00  0.00           O  
ATOM    311  H   GLU A  22      -1.879  29.876   8.683  1.00  0.00           H  
ATOM    312  HA  GLU A  22      -0.470  29.650   6.222  1.00  0.00           H  
ATOM    313  HB2 GLU A  22      -0.325  31.669   8.254  1.00  0.00           H  
ATOM    314  HB3 GLU A  22      -1.214  31.761   6.887  1.00  0.00           H  
ATOM    315  HG2 GLU A  22       1.633  31.791   6.954  1.00  0.00           H  
ATOM    316  HG3 GLU A  22       0.700  33.125   6.822  1.00  0.00           H  
ATOM    317  N   VAL A  23       1.801  28.823   6.836  1.00  0.00           N  
ATOM    318  CA  VAL A  23       3.044  28.206   7.279  1.00  0.00           C  
ATOM    319  C   VAL A  23       3.945  29.207   7.982  1.00  0.00           C  
ATOM    320  O   VAL A  23       3.939  30.413   7.698  1.00  0.00           O  
ATOM    321  CB  VAL A  23       3.820  27.568   6.105  1.00  0.00           C  
ATOM    322  CG1 VAL A  23       3.023  26.421   5.493  1.00  0.00           C  
ATOM    323  CG2 VAL A  23       4.169  28.588   5.034  1.00  0.00           C  
ATOM    324  H   VAL A  23       1.589  28.874   5.860  1.00  0.00           H  
ATOM    325  HA  VAL A  23       2.816  27.482   7.930  1.00  0.00           H  
ATOM    326  HB  VAL A  23       4.674  27.193   6.466  1.00  0.00           H  
ATOM    327 HG11 VAL A  23       3.541  26.022   4.736  1.00  0.00           H  
ATOM    328 HG12 VAL A  23       2.857  25.722   6.189  1.00  0.00           H  
ATOM    329 HG13 VAL A  23       2.149  26.767   5.153  1.00  0.00           H  
ATOM    330 HG21 VAL A  23       4.669  28.137   4.294  1.00  0.00           H  
ATOM    331 HG22 VAL A  23       3.329  28.991   4.671  1.00  0.00           H  
ATOM    332 HG23 VAL A  23       4.739  29.307   5.432  1.00  0.00           H  
ATOM    333  N   GLN A  24       4.786  28.693   8.880  1.00  0.00           N  
ATOM    334  CA  GLN A  24       5.760  29.528   9.562  1.00  0.00           C  
ATOM    335  C   GLN A  24       6.776  30.056   8.520  1.00  0.00           C  
ATOM    336  O   GLN A  24       7.229  31.192   8.574  1.00  0.00           O  
ATOM    337  CB  GLN A  24       6.602  28.736  10.554  1.00  0.00           C  
ATOM    338  CG  GLN A  24       5.903  28.225  11.794  1.00  0.00           C  
ATOM    339  CD  GLN A  24       6.819  27.234  12.521  1.00  0.00           C  
ATOM    340  OE1 GLN A  24       6.986  26.117  12.019  1.00  0.00           O  
ATOM    341  NE2 GLN A  24       7.394  27.665  13.627  1.00  0.00           N  
ATOM    342  H   GLN A  24       4.746  27.716   9.088  1.00  0.00           H  
ATOM    343  HA  GLN A  24       5.304  30.290  10.022  1.00  0.00           H  
ATOM    344  HB2 GLN A  24       7.352  29.327  10.852  1.00  0.00           H  
ATOM    345  HB3 GLN A  24       6.974  27.944  10.069  1.00  0.00           H  
ATOM    346  HG2 GLN A  24       5.054  27.765  11.533  1.00  0.00           H  
ATOM    347  HG3 GLN A  24       5.694  28.993  12.400  1.00  0.00           H  
ATOM    348 HE21 GLN A  24       7.202  28.587  13.964  1.00  0.00           H  
ATOM    349 HE22 GLN A  24       8.022  27.070  14.129  1.00  0.00           H  
ATOM    350  N   SER A  25       7.146  29.149   7.631  1.00  0.00           N  
ATOM    351  CA  SER A  25       8.171  29.400   6.628  1.00  0.00           C  
ATOM    352  C   SER A  25       8.209  28.259   5.619  1.00  0.00           C  
ATOM    353  O   SER A  25       7.601  27.205   5.845  1.00  0.00           O  
ATOM    354  CB  SER A  25       9.507  29.414   7.410  1.00  0.00           C  
ATOM    355  OG  SER A  25      10.627  29.512   6.571  1.00  0.00           O  
ATOM    356  H   SER A  25       6.703  28.253   7.649  1.00  0.00           H  
ATOM    357  HA  SER A  25       8.016  30.276   6.171  1.00  0.00           H  
ATOM    358  HB2 SER A  25       9.577  28.568   7.938  1.00  0.00           H  
ATOM    359  HB3 SER A  25       9.505  30.197   8.032  1.00  0.00           H  
ATOM    360  HG  SER A  25      11.459  29.517   7.125  1.00  0.00           H  
ATOM    361  N   LEU A  26       8.941  28.456   4.527  1.00  0.00           N  
ATOM    362  CA  LEU A  26       9.147  27.406   3.538  1.00  0.00           C  
ATOM    363  C   LEU A  26      10.600  26.922   3.651  1.00  0.00           C  
ATOM    364  O   LEU A  26      11.025  26.025   2.934  1.00  0.00           O  
ATOM    365  CB  LEU A  26       8.836  27.836   2.112  1.00  0.00           C  
ATOM    366  CG  LEU A  26       7.353  28.027   1.775  1.00  0.00           C  
ATOM    367  CD1 LEU A  26       7.189  28.333   0.290  1.00  0.00           C  
ATOM    368  CD2 LEU A  26       6.521  26.814   2.161  1.00  0.00           C  
ATOM    369  H   LEU A  26       9.363  29.351   4.380  1.00  0.00           H  
ATOM    370  HA  LEU A  26       8.546  26.641   3.769  1.00  0.00           H  
ATOM    371  HB2 LEU A  26       9.202  27.139   1.496  1.00  0.00           H  
ATOM    372  HB3 LEU A  26       9.302  28.705   1.946  1.00  0.00           H  
ATOM    373  HG  LEU A  26       7.015  28.813   2.293  1.00  0.00           H  
ATOM    374 HD11 LEU A  26       6.219  28.456   0.080  1.00  0.00           H  
ATOM    375 HD12 LEU A  26       7.687  29.170   0.065  1.00  0.00           H  
ATOM    376 HD13 LEU A  26       7.553  27.573  -0.249  1.00  0.00           H  
ATOM    377 HD21 LEU A  26       5.563  26.978   1.926  1.00  0.00           H  
ATOM    378 HD22 LEU A  26       6.853  26.011   1.666  1.00  0.00           H  
ATOM    379 HD23 LEU A  26       6.600  26.655   3.145  1.00  0.00           H  
ATOM    380  N   ASP A  27      11.333  27.554   4.562  1.00  0.00           N  
ATOM    381  CA  ASP A  27      12.737  27.175   4.795  1.00  0.00           C  
ATOM    382  C   ASP A  27      12.744  25.979   5.730  1.00  0.00           C  
ATOM    383  O   ASP A  27      12.322  26.095   6.890  1.00  0.00           O  
ATOM    384  CB  ASP A  27      13.445  28.362   5.443  1.00  0.00           C  
ATOM    385  CG  ASP A  27      14.922  28.176   5.666  1.00  0.00           C  
ATOM    386  OD1 ASP A  27      15.412  27.039   5.803  1.00  0.00           O  
ATOM    387  OD2 ASP A  27      15.635  29.220   5.723  1.00  0.00           O  
ATOM    388  H   ASP A  27      10.926  28.296   5.096  1.00  0.00           H  
ATOM    389  HA  ASP A  27      13.179  26.939   3.930  1.00  0.00           H  
ATOM    390  HB2 ASP A  27      13.016  28.533   6.330  1.00  0.00           H  
ATOM    391  HB3 ASP A  27      13.318  29.159   4.853  1.00  0.00           H  
ATOM    392  N   PRO A  28      13.255  24.840   5.292  1.00  0.00           N  
ATOM    393  CA  PRO A  28      13.310  23.614   6.064  1.00  0.00           C  
ATOM    394  C   PRO A  28      13.942  23.717   7.429  1.00  0.00           C  
ATOM    395  O   PRO A  28      13.694  22.898   8.328  1.00  0.00           O  
ATOM    396  CB  PRO A  28      14.104  22.585   5.201  1.00  0.00           C  
ATOM    397  CG  PRO A  28      13.916  23.145   3.815  1.00  0.00           C  
ATOM    398  CD  PRO A  28      13.762  24.660   3.927  1.00  0.00           C  
ATOM    399  HA  PRO A  28      12.377  23.273   6.177  1.00  0.00           H  
ATOM    400  HB2 PRO A  28      15.070  22.562   5.457  1.00  0.00           H  
ATOM    401  HB3 PRO A  28      13.716  21.667   5.279  1.00  0.00           H  
ATOM    402  HG2 PRO A  28      14.713  22.927   3.251  1.00  0.00           H  
ATOM    403  HG3 PRO A  28      13.096  22.752   3.400  1.00  0.00           H  
ATOM    404  HD2 PRO A  28      14.641  25.121   3.807  1.00  0.00           H  
ATOM    405  HD3 PRO A  28      13.110  25.006   3.253  1.00  0.00           H  
ATOM    406  N   HIS A  29      14.819  24.706   7.654  1.00  0.00           N  
ATOM    407  CA  HIS A  29      15.477  24.900   8.924  1.00  0.00           C  
ATOM    408  C   HIS A  29      14.758  25.882   9.837  1.00  0.00           C  
ATOM    409  O   HIS A  29      15.234  26.126  10.950  1.00  0.00           O  
ATOM    410  CB  HIS A  29      16.916  25.434   8.716  1.00  0.00           C  
ATOM    411  CG  HIS A  29      17.772  24.458   7.967  1.00  0.00           C  
ATOM    412  ND1 HIS A  29      18.833  24.859   7.182  1.00  0.00           N  
ATOM    413  CD2 HIS A  29      17.726  23.102   7.888  1.00  0.00           C  
ATOM    414  CE1 HIS A  29      19.400  23.792   6.648  1.00  0.00           C  
ATOM    415  NE2 HIS A  29      18.742  22.709   7.056  1.00  0.00           N  
ATOM    416  H   HIS A  29      15.027  25.338   6.908  1.00  0.00           H  
ATOM    417  HA  HIS A  29      15.532  24.017   9.390  1.00  0.00           H  
ATOM    418  HB2 HIS A  29      17.329  25.606   9.610  1.00  0.00           H  
ATOM    419  HB3 HIS A  29      16.872  26.289   8.199  1.00  0.00           H  
ATOM    420  HD1 HIS A  29      19.126  25.805   7.040  1.00  0.00           H  
ATOM    421  HD2 HIS A  29      17.073  22.503   8.351  1.00  0.00           H  
ATOM    422  HE1 HIS A  29      20.192  23.797   6.038  1.00  0.00           H  
ATOM    423  HE2 HIS A  29      18.954  21.766   6.798  1.00  0.00           H  
ATOM    424  N   LYS A  30      13.642  26.447   9.382  1.00  0.00           N  
ATOM    425  CA  LYS A  30      12.908  27.416  10.199  1.00  0.00           C  
ATOM    426  C   LYS A  30      11.508  26.920  10.524  1.00  0.00           C  
ATOM    427  O   LYS A  30      10.645  27.731  10.892  1.00  0.00           O  
ATOM    428  CB  LYS A  30      12.778  28.727   9.402  1.00  0.00           C  
ATOM    429  CG  LYS A  30      14.080  29.309   8.881  1.00  0.00           C  
ATOM    430  CD  LYS A  30      14.957  29.798  10.029  1.00  0.00           C  
ATOM    431  CE  LYS A  30      16.159  30.565   9.468  1.00  0.00           C  
ATOM    432  NZ  LYS A  30      16.811  31.361  10.549  1.00  0.00           N  
ATOM    433  H   LYS A  30      13.301  26.207   8.473  1.00  0.00           H  
ATOM    434  HA  LYS A  30      13.409  27.587  11.047  1.00  0.00           H  
ATOM    435  HB2 LYS A  30      12.353  29.408   9.998  1.00  0.00           H  
ATOM    436  HB3 LYS A  30      12.183  28.553   8.617  1.00  0.00           H  
ATOM    437  HG2 LYS A  30      13.875  30.078   8.275  1.00  0.00           H  
ATOM    438  HG3 LYS A  30      14.572  28.604   8.370  1.00  0.00           H  
ATOM    439  HD2 LYS A  30      15.280  29.013  10.558  1.00  0.00           H  
ATOM    440  HD3 LYS A  30      14.424  30.402  10.621  1.00  0.00           H  
ATOM    441  HE2 LYS A  30      15.849  31.182   8.744  1.00  0.00           H  
ATOM    442  HE3 LYS A  30      16.819  29.915   9.092  1.00  0.00           H  
ATOM    443  HZ1 LYS A  30      17.593  31.857  10.172  1.00  0.00           H  
ATOM    444  HZ2 LYS A  30      16.153  32.013  10.926  1.00  0.00           H  
ATOM    445  HZ3 LYS A  30      17.123  30.746  11.273  1.00  0.00           H  
ATOM    446  N   ILE A  31      11.246  25.627  10.344  1.00  0.00           N  
ATOM    447  CA  ILE A  31       9.910  25.074  10.550  1.00  0.00           C  
ATOM    448  C   ILE A  31       9.862  23.970  11.593  1.00  0.00           C  
ATOM    449  O   ILE A  31      10.846  23.283  11.874  1.00  0.00           O  
ATOM    450  CB  ILE A  31       9.343  24.507   9.228  1.00  0.00           C  
ATOM    451  CG1 ILE A  31      10.210  23.342   8.724  1.00  0.00           C  
ATOM    452  CG2 ILE A  31       9.229  25.591   8.163  1.00  0.00           C  
ATOM    453  CD1 ILE A  31       9.549  22.589   7.581  1.00  0.00           C  
ATOM    454  H   ILE A  31      11.985  25.017  10.060  1.00  0.00           H  
ATOM    455  HA  ILE A  31       9.310  25.815  10.853  1.00  0.00           H  
ATOM    456  HB  ILE A  31       8.425  24.154   9.410  1.00  0.00           H  
ATOM    457 HG12 ILE A  31      10.367  22.707   9.480  1.00  0.00           H  
ATOM    458 HG13 ILE A  31      11.086  23.706   8.407  1.00  0.00           H  
ATOM    459 HG21 ILE A  31       8.860  25.195   7.322  1.00  0.00           H  
ATOM    460 HG22 ILE A  31       8.618  26.313   8.487  1.00  0.00           H  
ATOM    461 HG23 ILE A  31      10.134  25.976   7.981  1.00  0.00           H  
ATOM    462 HD11 ILE A  31      10.145  21.842   7.285  1.00  0.00           H  
ATOM    463 HD12 ILE A  31       8.674  22.215   7.890  1.00  0.00           H  
ATOM    464 HD13 ILE A  31       9.393  23.214   6.816  1.00  0.00           H  
ATOM    465  N   GLU A  32       8.651  23.774  12.159  1.00  0.00           N  
ATOM    466  CA  GLU A  32       8.514  22.698  13.145  1.00  0.00           C  
ATOM    467  C   GLU A  32       7.144  22.049  13.122  1.00  0.00           C  
ATOM    468  O   GLU A  32       6.948  21.060  13.850  1.00  0.00           O  
ATOM    469  CB  GLU A  32       8.793  23.250  14.553  1.00  0.00           C  
ATOM    470  CG  GLU A  32       7.733  24.228  15.045  1.00  0.00           C  
ATOM    471  CD  GLU A  32       8.287  25.122  16.132  1.00  0.00           C  
ATOM    472  OE1 GLU A  32       8.400  24.640  17.277  1.00  0.00           O  
ATOM    473  OE2 GLU A  32       8.644  26.282  15.827  1.00  0.00           O  
ATOM    474  H   GLU A  32       7.870  24.347  11.912  1.00  0.00           H  
ATOM    475  HA  GLU A  32       9.197  21.997  12.942  1.00  0.00           H  
ATOM    476  HB2 GLU A  32       9.675  23.720  14.539  1.00  0.00           H  
ATOM    477  HB3 GLU A  32       8.835  22.481  15.191  1.00  0.00           H  
ATOM    478  HG2 GLU A  32       6.956  23.714  15.408  1.00  0.00           H  
ATOM    479  HG3 GLU A  32       7.429  24.794  14.279  1.00  0.00           H  
ATOM    480  N   GLY A  33       6.194  22.566  12.343  1.00  0.00           N  
ATOM    481  CA  GLY A  33       4.847  22.019  12.388  1.00  0.00           C  
ATOM    482  C   GLY A  33       4.396  21.146  11.251  1.00  0.00           C  
ATOM    483  O   GLY A  33       5.022  20.997  10.207  1.00  0.00           O  
ATOM    484  H   GLY A  33       6.407  23.327  11.730  1.00  0.00           H  
ATOM    485  HA2 GLY A  33       4.215  22.792  12.437  1.00  0.00           H  
ATOM    486  HA3 GLY A  33       4.775  21.476  13.225  1.00  0.00           H  
ATOM    487  N   VAL A  34       3.182  20.588  11.455  1.00  0.00           N  
ATOM    488  CA  VAL A  34       2.543  19.744  10.444  1.00  0.00           C  
ATOM    489  C   VAL A  34       2.249  20.491   9.171  1.00  0.00           C  
ATOM    490  O   VAL A  34       2.631  20.024   8.072  1.00  0.00           O  
ATOM    491  CB  VAL A  34       1.333  18.995  11.030  1.00  0.00           C  
ATOM    492  CG1 VAL A  34       0.529  18.290   9.945  1.00  0.00           C  
ATOM    493  CG2 VAL A  34       1.825  17.968  12.058  1.00  0.00           C  
ATOM    494  H   VAL A  34       2.708  20.756  12.319  1.00  0.00           H  
ATOM    495  HA  VAL A  34       3.214  19.042  10.205  1.00  0.00           H  
ATOM    496  HB  VAL A  34       0.740  19.654  11.493  1.00  0.00           H  
ATOM    497 HG11 VAL A  34      -0.247  17.815  10.360  1.00  0.00           H  
ATOM    498 HG12 VAL A  34       0.194  18.964   9.287  1.00  0.00           H  
ATOM    499 HG13 VAL A  34       1.112  17.627   9.475  1.00  0.00           H  
ATOM    500 HG21 VAL A  34       1.042  17.479  12.442  1.00  0.00           H  
ATOM    501 HG22 VAL A  34       2.439  17.317  11.611  1.00  0.00           H  
ATOM    502 HG23 VAL A  34       2.315  18.439  12.791  1.00  0.00           H  
ATOM    503  N   PRO A  35       1.645  21.672   9.205  1.00  0.00           N  
ATOM    504  CA  PRO A  35       1.370  22.461   8.010  1.00  0.00           C  
ATOM    505  C   PRO A  35       2.642  22.754   7.212  1.00  0.00           C  
ATOM    506  O   PRO A  35       2.683  22.635   5.989  1.00  0.00           O  
ATOM    507  CB  PRO A  35       0.725  23.787   8.471  1.00  0.00           C  
ATOM    508  CG  PRO A  35       0.173  23.374   9.819  1.00  0.00           C  
ATOM    509  CD  PRO A  35       1.119  22.312  10.405  1.00  0.00           C  
ATOM    510  HA  PRO A  35       0.724  21.965   7.430  1.00  0.00           H  
ATOM    511  HB2 PRO A  35       1.403  24.516   8.558  1.00  0.00           H  
ATOM    512  HB3 PRO A  35      -0.001  24.080   7.849  1.00  0.00           H  
ATOM    513  HG2 PRO A  35       0.132  24.166  10.428  1.00  0.00           H  
ATOM    514  HG3 PRO A  35      -0.744  22.990   9.709  1.00  0.00           H  
ATOM    515  HD2 PRO A  35       1.850  22.734  10.941  1.00  0.00           H  
ATOM    516  HD3 PRO A  35       0.622  21.659  10.976  1.00  0.00           H  
ATOM    517  N   GLU A  36       3.708  23.132   7.922  1.00  0.00           N  
ATOM    518  CA  GLU A  36       4.993  23.434   7.303  1.00  0.00           C  
ATOM    519  C   GLU A  36       5.563  22.198   6.598  1.00  0.00           C  
ATOM    520  O   GLU A  36       6.010  22.277   5.458  1.00  0.00           O  
ATOM    521  CB  GLU A  36       5.995  23.946   8.347  1.00  0.00           C  
ATOM    522  CG  GLU A  36       5.690  25.308   8.937  1.00  0.00           C  
ATOM    523  CD  GLU A  36       4.488  25.348   9.847  1.00  0.00           C  
ATOM    524  OE1 GLU A  36       4.127  24.303  10.447  1.00  0.00           O  
ATOM    525  OE2 GLU A  36       3.852  26.413  10.026  1.00  0.00           O  
ATOM    526  H   GLU A  36       3.622  23.211   8.915  1.00  0.00           H  
ATOM    527  HA  GLU A  36       4.854  24.151   6.620  1.00  0.00           H  
ATOM    528  HB2 GLU A  36       6.894  23.994   7.912  1.00  0.00           H  
ATOM    529  HB3 GLU A  36       6.022  23.285   9.097  1.00  0.00           H  
ATOM    530  HG2 GLU A  36       5.531  25.945   8.183  1.00  0.00           H  
ATOM    531  HG3 GLU A  36       6.488  25.605   9.462  1.00  0.00           H  
ATOM    532  N   SER A  37       5.532  21.059   7.292  1.00  0.00           N  
ATOM    533  CA  SER A  37       6.059  19.808   6.758  1.00  0.00           C  
ATOM    534  C   SER A  37       5.257  19.284   5.592  1.00  0.00           C  
ATOM    535  O   SER A  37       5.800  18.647   4.684  1.00  0.00           O  
ATOM    536  CB  SER A  37       6.131  18.752   7.882  1.00  0.00           C  
ATOM    537  OG  SER A  37       6.952  19.258   8.935  1.00  0.00           O  
ATOM    538  H   SER A  37       5.134  21.063   8.209  1.00  0.00           H  
ATOM    539  HA  SER A  37       6.991  19.979   6.438  1.00  0.00           H  
ATOM    540  HB2 SER A  37       6.527  17.906   7.524  1.00  0.00           H  
ATOM    541  HB3 SER A  37       5.212  18.569   8.231  1.00  0.00           H  
ATOM    542  HG  SER A  37       7.006  18.582   9.670  1.00  0.00           H  
ATOM    543  N   ASN A  38       3.942  19.537   5.574  1.00  0.00           N  
ATOM    544  CA  ASN A  38       3.087  19.118   4.470  1.00  0.00           C  
ATOM    545  C   ASN A  38       3.591  19.710   3.158  1.00  0.00           C  
ATOM    546  O   ASN A  38       3.690  19.032   2.136  1.00  0.00           O  
ATOM    547  CB  ASN A  38       1.637  19.570   4.695  1.00  0.00           C  
ATOM    548  CG  ASN A  38       0.891  18.719   5.695  1.00  0.00           C  
ATOM    549  OD1 ASN A  38       1.312  17.600   6.018  1.00  0.00           O  
ATOM    550  ND2 ASN A  38      -0.217  19.248   6.206  1.00  0.00           N  
ATOM    551  H   ASN A  38       3.533  20.029   6.343  1.00  0.00           H  
ATOM    552  HA  ASN A  38       3.109  18.120   4.404  1.00  0.00           H  
ATOM    553  HB2 ASN A  38       1.153  19.529   3.821  1.00  0.00           H  
ATOM    554  HB3 ASN A  38       1.647  20.513   5.027  1.00  0.00           H  
ATOM    555 HD21 ASN A  38      -0.518  20.156   5.914  1.00  0.00           H  
ATOM    556 HD22 ASN A  38      -0.749  18.738   6.882  1.00  0.00           H  
ATOM    557  N   VAL A  39       3.895  21.018   3.186  1.00  0.00           N  
ATOM    558  CA  VAL A  39       4.405  21.685   1.990  1.00  0.00           C  
ATOM    559  C   VAL A  39       5.864  21.288   1.760  1.00  0.00           C  
ATOM    560  O   VAL A  39       6.266  21.004   0.625  1.00  0.00           O  
ATOM    561  CB  VAL A  39       4.275  23.216   2.092  1.00  0.00           C  
ATOM    562  CG1 VAL A  39       4.783  23.881   0.813  1.00  0.00           C  
ATOM    563  CG2 VAL A  39       2.832  23.632   2.361  1.00  0.00           C  
ATOM    564  H   VAL A  39       3.772  21.539   4.031  1.00  0.00           H  
ATOM    565  HA  VAL A  39       3.868  21.376   1.205  1.00  0.00           H  
ATOM    566  HB  VAL A  39       4.840  23.529   2.855  1.00  0.00           H  
ATOM    567 HG11 VAL A  39       4.692  24.874   0.895  1.00  0.00           H  
ATOM    568 HG12 VAL A  39       5.745  23.645   0.674  1.00  0.00           H  
ATOM    569 HG13 VAL A  39       4.245  23.560   0.034  1.00  0.00           H  
ATOM    570 HG21 VAL A  39       2.778  24.629   2.422  1.00  0.00           H  
ATOM    571 HG22 VAL A  39       2.248  23.312   1.615  1.00  0.00           H  
ATOM    572 HG23 VAL A  39       2.524  23.228   3.222  1.00  0.00           H  
ATOM    573  N   SER A  40       6.639  21.187   2.843  1.00  0.00           N  
ATOM    574  CA  SER A  40       8.051  20.825   2.711  1.00  0.00           C  
ATOM    575  C   SER A  40       8.285  19.518   1.990  1.00  0.00           C  
ATOM    576  O   SER A  40       9.174  19.440   1.123  1.00  0.00           O  
ATOM    577  CB  SER A  40       8.724  20.803   4.093  1.00  0.00           C  
ATOM    578  OG  SER A  40      10.148  20.878   3.906  1.00  0.00           O  
ATOM    579  H   SER A  40       6.252  21.360   3.749  1.00  0.00           H  
ATOM    580  HA  SER A  40       8.494  21.544   2.175  1.00  0.00           H  
ATOM    581  HB2 SER A  40       8.490  19.955   4.569  1.00  0.00           H  
ATOM    582  HB3 SER A  40       8.413  21.585   4.633  1.00  0.00           H  
ATOM    583  HG  SER A  40      10.602  20.865   4.797  1.00  0.00           H  
ATOM    584  N   ARG A  41       7.498  18.470   2.267  1.00  0.00           N  
ATOM    585  CA  ARG A  41       7.700  17.182   1.599  1.00  0.00           C  
ATOM    586  C   ARG A  41       7.549  17.252   0.095  1.00  0.00           C  
ATOM    587  O   ARG A  41       8.158  16.446  -0.638  1.00  0.00           O  
ATOM    588  CB  ARG A  41       6.759  16.117   2.179  1.00  0.00           C  
ATOM    589  CG  ARG A  41       7.145  15.684   3.589  1.00  0.00           C  
ATOM    590  CD  ARG A  41       6.343  14.441   3.986  1.00  0.00           C  
ATOM    591  NE  ARG A  41       4.915  14.739   4.027  1.00  0.00           N  
ATOM    592  CZ  ARG A  41       4.311  15.368   5.032  1.00  0.00           C  
ATOM    593  NH1 ARG A  41       4.984  15.730   6.117  1.00  0.00           N  
ATOM    594  NH2 ARG A  41       3.007  15.623   4.968  1.00  0.00           N  
ATOM    595  H   ARG A  41       6.763  18.568   2.938  1.00  0.00           H  
ATOM    596  HA  ARG A  41       8.637  16.890   1.792  1.00  0.00           H  
ATOM    597  HB2 ARG A  41       6.780  15.315   1.582  1.00  0.00           H  
ATOM    598  HB3 ARG A  41       5.832  16.490   2.203  1.00  0.00           H  
ATOM    599  HG2 ARG A  41       6.947  16.426   4.230  1.00  0.00           H  
ATOM    600  HG3 ARG A  41       8.122  15.472   3.616  1.00  0.00           H  
ATOM    601  HD2 ARG A  41       6.640  14.134   4.890  1.00  0.00           H  
ATOM    602  HD3 ARG A  41       6.508  13.716   3.317  1.00  0.00           H  
ATOM    603  HE  ARG A  41       4.355  14.452   3.250  1.00  0.00           H  
ATOM    604 HH11 ARG A  41       4.514  16.202   6.863  1.00  0.00           H  
ATOM    605 HH12 ARG A  41       5.961  15.531   6.189  1.00  0.00           H  
ATOM    606 HH21 ARG A  41       2.552  16.096   5.723  1.00  0.00           H  
ATOM    607 HH22 ARG A  41       2.481  15.342   4.165  1.00  0.00           H  
ATOM    608  N   ASP A  42       6.735  18.178  -0.417  1.00  0.00           N  
ATOM    609  CA  ASP A  42       6.555  18.328  -1.845  1.00  0.00           C  
ATOM    610  C   ASP A  42       7.688  19.118  -2.494  1.00  0.00           C  
ATOM    611  O   ASP A  42       7.936  18.933  -3.695  1.00  0.00           O  
ATOM    612  CB  ASP A  42       5.228  19.035  -2.145  1.00  0.00           C  
ATOM    613  CG  ASP A  42       4.016  18.142  -1.968  1.00  0.00           C  
ATOM    614  OD1 ASP A  42       4.113  16.896  -1.963  1.00  0.00           O  
ATOM    615  OD2 ASP A  42       2.904  18.720  -1.846  1.00  0.00           O  
ATOM    616  H   ASP A  42       6.236  18.784   0.203  1.00  0.00           H  
ATOM    617  HA  ASP A  42       6.528  17.417  -2.257  1.00  0.00           H  
ATOM    618  HB2 ASP A  42       5.248  19.358  -3.091  1.00  0.00           H  
ATOM    619  HB3 ASP A  42       5.139  19.817  -1.528  1.00  0.00           H  
ATOM    620  N   LEU A  43       8.341  20.000  -1.750  1.00  0.00           N  
ATOM    621  CA  LEU A  43       9.397  20.830  -2.292  1.00  0.00           C  
ATOM    622  C   LEU A  43      10.817  20.364  -2.027  1.00  0.00           C  
ATOM    623  O   LEU A  43      11.680  20.616  -2.896  1.00  0.00           O  
ATOM    624  CB  LEU A  43       9.297  22.269  -1.724  1.00  0.00           C  
ATOM    625  CG  LEU A  43       8.024  23.043  -2.045  1.00  0.00           C  
ATOM    626  CD1 LEU A  43       8.011  24.389  -1.332  1.00  0.00           C  
ATOM    627  CD2 LEU A  43       7.868  23.225  -3.548  1.00  0.00           C  
ATOM    628  H   LEU A  43       8.097  20.095  -0.785  1.00  0.00           H  
ATOM    629  HA  LEU A  43       9.270  20.881  -3.283  1.00  0.00           H  
ATOM    630  HB2 LEU A  43      10.069  22.792  -2.085  1.00  0.00           H  
ATOM    631  HB3 LEU A  43       9.372  22.208  -0.729  1.00  0.00           H  
ATOM    632  HG  LEU A  43       7.245  22.510  -1.715  1.00  0.00           H  
ATOM    633 HD11 LEU A  43       7.168  24.877  -1.557  1.00  0.00           H  
ATOM    634 HD12 LEU A  43       8.058  24.243  -0.344  1.00  0.00           H  
ATOM    635 HD13 LEU A  43       8.799  24.930  -1.627  1.00  0.00           H  
ATOM    636 HD21 LEU A  43       7.028  23.734  -3.737  1.00  0.00           H  
ATOM    637 HD22 LEU A  43       8.653  23.732  -3.906  1.00  0.00           H  
ATOM    638 HD23 LEU A  43       7.821  22.329  -3.989  1.00  0.00           H  
ATOM    639  N   PHE A  44      11.116  19.820  -0.859  1.00  0.00           N  
ATOM    640  CA  PHE A  44      12.486  19.425  -0.536  1.00  0.00           C  
ATOM    641  C   PHE A  44      12.545  17.946  -0.185  1.00  0.00           C  
ATOM    642  O   PHE A  44      11.751  17.446   0.623  1.00  0.00           O  
ATOM    643  CB  PHE A  44      13.037  20.295   0.601  1.00  0.00           C  
ATOM    644  CG  PHE A  44      13.051  21.771   0.290  1.00  0.00           C  
ATOM    645  CD1 PHE A  44      14.075  22.319  -0.479  1.00  0.00           C  
ATOM    646  CD2 PHE A  44      12.029  22.599   0.727  1.00  0.00           C  
ATOM    647  CE1 PHE A  44      14.079  23.671  -0.784  1.00  0.00           C  
ATOM    648  CE2 PHE A  44      12.028  23.953   0.426  1.00  0.00           C  
ATOM    649  CZ  PHE A  44      13.057  24.492  -0.332  1.00  0.00           C  
ATOM    650  H   PHE A  44      10.392  19.676  -0.185  1.00  0.00           H  
ATOM    651  HA  PHE A  44      13.053  19.576  -1.346  1.00  0.00           H  
ATOM    652  HB2 PHE A  44      13.974  20.005   0.793  1.00  0.00           H  
ATOM    653  HB3 PHE A  44      12.470  20.150   1.412  1.00  0.00           H  
ATOM    654  HD1 PHE A  44      14.813  21.733  -0.813  1.00  0.00           H  
ATOM    655  HD2 PHE A  44      11.281  22.214   1.268  1.00  0.00           H  
ATOM    656  HE1 PHE A  44      14.822  24.056  -1.332  1.00  0.00           H  
ATOM    657  HE2 PHE A  44      11.287  24.539   0.755  1.00  0.00           H  
ATOM    658  HZ  PHE A  44      13.062  25.468  -0.551  1.00  0.00           H  
ATOM    659  N   GLU A  45      13.500  17.239  -0.805  1.00  0.00           N  
ATOM    660  CA  GLU A  45      13.631  15.803  -0.558  1.00  0.00           C  
ATOM    661  C   GLU A  45      14.979  15.463   0.052  1.00  0.00           C  
ATOM    662  O   GLU A  45      16.024  15.835  -0.494  1.00  0.00           O  
ATOM    663  CB  GLU A  45      13.424  15.043  -1.871  1.00  0.00           C  
ATOM    664  CG  GLU A  45      13.665  13.548  -1.741  1.00  0.00           C  
ATOM    665  CD  GLU A  45      13.464  12.824  -3.052  1.00  0.00           C  
ATOM    666  OE1 GLU A  45      14.401  12.756  -3.874  1.00  0.00           O  
ATOM    667  OE2 GLU A  45      12.339  12.320  -3.269  1.00  0.00           O  
ATOM    668  H   GLU A  45      14.125  17.695  -1.439  1.00  0.00           H  
ATOM    669  HA  GLU A  45      12.915  15.526   0.083  1.00  0.00           H  
ATOM    670  HB2 GLU A  45      14.057  15.409  -2.553  1.00  0.00           H  
ATOM    671  HB3 GLU A  45      12.483  15.188  -2.177  1.00  0.00           H  
ATOM    672  HG2 GLU A  45      13.028  13.176  -1.066  1.00  0.00           H  
ATOM    673  HG3 GLU A  45      14.604  13.398  -1.431  1.00  0.00           H  
ATOM    674  N   GLY A  46      14.956  14.762   1.178  1.00  0.00           N  
ATOM    675  CA  GLY A  46      16.146  14.356   1.886  1.00  0.00           C  
ATOM    676  C   GLY A  46      16.685  13.005   1.416  1.00  0.00           C  
ATOM    677  O   GLY A  46      16.359  12.508   0.346  1.00  0.00           O  
ATOM    678  H   GLY A  46      14.068  14.501   1.556  1.00  0.00           H  
ATOM    679  HA2 GLY A  46      15.932  14.293   2.861  1.00  0.00           H  
ATOM    680  HA3 GLY A  46      16.853  15.049   1.745  1.00  0.00           H  
ATOM    681  N   LEU A  47      17.524  12.418   2.260  1.00  0.00           N  
ATOM    682  CA  LEU A  47      18.164  11.137   1.952  1.00  0.00           C  
ATOM    683  C   LEU A  47      17.145  10.030   1.724  1.00  0.00           C  
ATOM    684  O   LEU A  47      17.229   9.254   0.764  1.00  0.00           O  
ATOM    685  CB  LEU A  47      19.125  10.767   3.084  1.00  0.00           C  
ATOM    686  CG  LEU A  47      20.292  11.747   3.303  1.00  0.00           C  
ATOM    687  CD1 LEU A  47      20.982  11.435   4.615  1.00  0.00           C  
ATOM    688  CD2 LEU A  47      21.272  11.691   2.134  1.00  0.00           C  
ATOM    689  H   LEU A  47      17.725  12.863   3.132  1.00  0.00           H  
ATOM    690  HA  LEU A  47      18.697  11.248   1.113  1.00  0.00           H  
ATOM    691  HB2 LEU A  47      19.511   9.867   2.880  1.00  0.00           H  
ATOM    692  HB3 LEU A  47      18.599  10.719   3.933  1.00  0.00           H  
ATOM    693  HG  LEU A  47      19.919  12.673   3.356  1.00  0.00           H  
ATOM    694 HD11 LEU A  47      21.739  12.073   4.754  1.00  0.00           H  
ATOM    695 HD12 LEU A  47      20.328  11.526   5.366  1.00  0.00           H  
ATOM    696 HD13 LEU A  47      21.335  10.500   4.592  1.00  0.00           H  
ATOM    697 HD21 LEU A  47      22.021  12.334   2.296  1.00  0.00           H  
ATOM    698 HD22 LEU A  47      21.640  10.765   2.051  1.00  0.00           H  
ATOM    699 HD23 LEU A  47      20.797  11.938   1.289  1.00  0.00           H  
ATOM    700  N   LEU A  48      16.199   9.917   2.646  1.00  0.00           N  
ATOM    701  CA  LEU A  48      15.131   8.940   2.584  1.00  0.00           C  
ATOM    702  C   LEU A  48      13.790   9.689   2.569  1.00  0.00           C  
ATOM    703  O   LEU A  48      13.722  10.854   2.976  1.00  0.00           O  
ATOM    704  CB  LEU A  48      15.126   8.005   3.789  1.00  0.00           C  
ATOM    705  CG  LEU A  48      16.051   6.799   3.778  1.00  0.00           C  
ATOM    706  CD1 LEU A  48      17.518   7.184   3.841  1.00  0.00           C  
ATOM    707  CD2 LEU A  48      15.718   5.868   4.948  1.00  0.00           C  
ATOM    708  H   LEU A  48      16.224  10.541   3.427  1.00  0.00           H  
ATOM    709  HA  LEU A  48      15.221   8.402   1.746  1.00  0.00           H  
ATOM    710  HB2 LEU A  48      14.193   7.660   3.890  1.00  0.00           H  
ATOM    711  HB3 LEU A  48      15.367   8.554   4.589  1.00  0.00           H  
ATOM    712  HG  LEU A  48      15.897   6.297   2.927  1.00  0.00           H  
ATOM    713 HD11 LEU A  48      18.080   6.357   3.831  1.00  0.00           H  
ATOM    714 HD12 LEU A  48      17.748   7.753   3.051  1.00  0.00           H  
ATOM    715 HD13 LEU A  48      17.693   7.696   4.682  1.00  0.00           H  
ATOM    716 HD21 LEU A  48      16.332   5.079   4.931  1.00  0.00           H  
ATOM    717 HD22 LEU A  48      15.833   6.362   5.810  1.00  0.00           H  
ATOM    718 HD23 LEU A  48      14.771   5.556   4.867  1.00  0.00           H  
ATOM    719  N   ILE A  49      12.762   9.016   2.081  1.00  0.00           N  
ATOM    720  CA  ILE A  49      11.402   9.547   2.066  1.00  0.00           C  
ATOM    721  C   ILE A  49      10.496   8.416   2.584  1.00  0.00           C  
ATOM    722  O   ILE A  49      10.967   7.268   2.660  1.00  0.00           O  
ATOM    723  CB  ILE A  49      10.872   9.996   0.699  1.00  0.00           C  
ATOM    724  CG1 ILE A  49      10.928   8.869  -0.339  1.00  0.00           C  
ATOM    725  CG2 ILE A  49      11.613  11.228   0.190  1.00  0.00           C  
ATOM    726  CD1 ILE A  49      10.273   9.197  -1.669  1.00  0.00           C  
ATOM    727  H   ILE A  49      12.923   8.103   1.706  1.00  0.00           H  
ATOM    728  HA  ILE A  49      11.350  10.318   2.701  1.00  0.00           H  
ATOM    729  HB  ILE A  49       9.912  10.249   0.817  1.00  0.00           H  
ATOM    730 HG12 ILE A  49      10.468   8.069   0.045  1.00  0.00           H  
ATOM    731 HG13 ILE A  49      11.889   8.651  -0.510  1.00  0.00           H  
ATOM    732 HG21 ILE A  49      11.245  11.494  -0.701  1.00  0.00           H  
ATOM    733 HG22 ILE A  49      11.494  11.980   0.838  1.00  0.00           H  
ATOM    734 HG23 ILE A  49      12.586  11.017   0.099  1.00  0.00           H  
ATOM    735 HD11 ILE A  49      10.355   8.412  -2.283  1.00  0.00           H  
ATOM    736 HD12 ILE A  49       9.306   9.406  -1.522  1.00  0.00           H  
ATOM    737 HD13 ILE A  49      10.727   9.989  -2.078  1.00  0.00           H  
ATOM    738  N   SER A  50       9.257   8.720   2.936  1.00  0.00           N  
ATOM    739  CA  SER A  50       8.346   7.641   3.343  1.00  0.00           C  
ATOM    740  C   SER A  50       7.636   7.143   2.080  1.00  0.00           C  
ATOM    741  O   SER A  50       7.301   7.972   1.219  1.00  0.00           O  
ATOM    742  CB  SER A  50       7.292   8.125   4.331  1.00  0.00           C  
ATOM    743  OG  SER A  50       7.877   8.611   5.520  1.00  0.00           O  
ATOM    744  H   SER A  50       8.945   9.670   2.925  1.00  0.00           H  
ATOM    745  HA  SER A  50       8.871   6.894   3.750  1.00  0.00           H  
ATOM    746  HB2 SER A  50       6.685   7.363   4.556  1.00  0.00           H  
ATOM    747  HB3 SER A  50       6.762   8.859   3.906  1.00  0.00           H  
ATOM    748  HG  SER A  50       7.158   8.919   6.143  1.00  0.00           H  
ATOM    749  N   ASP A  51       7.418   5.840   1.965  1.00  0.00           N  
ATOM    750  CA  ASP A  51       6.655   5.362   0.786  1.00  0.00           C  
ATOM    751  C   ASP A  51       5.187   5.659   1.074  1.00  0.00           C  
ATOM    752  O   ASP A  51       4.868   6.255   2.129  1.00  0.00           O  
ATOM    753  CB  ASP A  51       6.934   3.906   0.514  1.00  0.00           C  
ATOM    754  CG  ASP A  51       6.449   2.907   1.527  1.00  0.00           C  
ATOM    755  OD1 ASP A  51       5.706   3.252   2.472  1.00  0.00           O  
ATOM    756  OD2 ASP A  51       6.807   1.696   1.403  1.00  0.00           O  
ATOM    757  H   ASP A  51       7.758   5.199   2.653  1.00  0.00           H  
ATOM    758  HA  ASP A  51       6.937   5.894  -0.012  1.00  0.00           H  
ATOM    759  HB2 ASP A  51       7.925   3.800   0.439  1.00  0.00           H  
ATOM    760  HB3 ASP A  51       6.507   3.677  -0.361  1.00  0.00           H  
ATOM    761  N   VAL A  52       4.248   5.192   0.252  1.00  0.00           N  
ATOM    762  CA  VAL A  52       2.828   5.461   0.484  1.00  0.00           C  
ATOM    763  C   VAL A  52       2.263   4.880   1.760  1.00  0.00           C  
ATOM    764  O   VAL A  52       1.177   5.301   2.213  1.00  0.00           O  
ATOM    765  CB  VAL A  52       1.930   5.022  -0.696  1.00  0.00           C  
ATOM    766  CG1 VAL A  52       2.005   6.049  -1.814  1.00  0.00           C  
ATOM    767  CG2 VAL A  52       2.286   3.640  -1.201  1.00  0.00           C  
ATOM    768  H   VAL A  52       4.519   4.646  -0.541  1.00  0.00           H  
ATOM    769  HA  VAL A  52       2.735   6.454   0.558  1.00  0.00           H  
ATOM    770  HB  VAL A  52       0.986   4.994  -0.368  1.00  0.00           H  
ATOM    771 HG11 VAL A  52       1.422   5.759  -2.573  1.00  0.00           H  
ATOM    772 HG12 VAL A  52       1.692   6.936  -1.474  1.00  0.00           H  
ATOM    773 HG13 VAL A  52       2.950   6.128  -2.131  1.00  0.00           H  
ATOM    774 HG21 VAL A  52       1.683   3.397  -1.961  1.00  0.00           H  
ATOM    775 HG22 VAL A  52       3.236   3.634  -1.514  1.00  0.00           H  
ATOM    776 HG23 VAL A  52       2.174   2.976  -0.462  1.00  0.00           H  
ATOM    777  N   GLU A  53       2.931   3.906   2.376  1.00  0.00           N  
ATOM    778  CA  GLU A  53       2.467   3.320   3.622  1.00  0.00           C  
ATOM    779  C   GLU A  53       3.306   3.771   4.803  1.00  0.00           C  
ATOM    780  O   GLU A  53       3.140   3.274   5.922  1.00  0.00           O  
ATOM    781  CB  GLU A  53       2.471   1.794   3.524  1.00  0.00           C  
ATOM    782  CG  GLU A  53       1.513   1.319   2.426  1.00  0.00           C  
ATOM    783  CD  GLU A  53       1.483  -0.199   2.388  1.00  0.00           C  
ATOM    784  OE1 GLU A  53       1.806  -0.795   3.441  1.00  0.00           O  
ATOM    785  OE2 GLU A  53       1.141  -0.736   1.315  1.00  0.00           O  
ATOM    786  H   GLU A  53       3.779   3.567   1.968  1.00  0.00           H  
ATOM    787  HA  GLU A  53       1.526   3.620   3.776  1.00  0.00           H  
ATOM    788  HB2 GLU A  53       2.183   1.408   4.400  1.00  0.00           H  
ATOM    789  HB3 GLU A  53       3.396   1.481   3.310  1.00  0.00           H  
ATOM    790  HG2 GLU A  53       1.824   1.667   1.541  1.00  0.00           H  
ATOM    791  HG3 GLU A  53       0.594   1.664   2.616  1.00  0.00           H  
ATOM    792  N   GLY A  54       4.226   4.715   4.568  1.00  0.00           N  
ATOM    793  CA  GLY A  54       5.055   5.229   5.628  1.00  0.00           C  
ATOM    794  C   GLY A  54       6.365   4.546   5.895  1.00  0.00           C  
ATOM    795  O   GLY A  54       7.074   4.950   6.841  1.00  0.00           O  
ATOM    796  H   GLY A  54       4.340   5.070   3.640  1.00  0.00           H  
ATOM    797  HA2 GLY A  54       4.520   5.185   6.472  1.00  0.00           H  
ATOM    798  HA3 GLY A  54       5.257   6.184   5.411  1.00  0.00           H  
ATOM    799  N   HIS A  55       6.755   3.532   5.129  1.00  0.00           N  
ATOM    800  CA  HIS A  55       8.048   2.880   5.369  1.00  0.00           C  
ATOM    801  C   HIS A  55       9.186   3.761   4.848  1.00  0.00           C  
ATOM    802  O   HIS A  55       9.111   4.274   3.734  1.00  0.00           O  
ATOM    803  CB  HIS A  55       8.138   1.562   4.608  1.00  0.00           C  
ATOM    804  CG  HIS A  55       6.985   0.629   4.775  1.00  0.00           C  
ATOM    805  ND1 HIS A  55       6.151   0.305   3.723  1.00  0.00           N  
ATOM    806  CD2 HIS A  55       6.526  -0.055   5.850  1.00  0.00           C  
ATOM    807  CE1 HIS A  55       5.223  -0.535   4.150  1.00  0.00           C  
ATOM    808  NE2 HIS A  55       5.419  -0.772   5.435  1.00  0.00           N  
ATOM    809  H   HIS A  55       6.166   3.212   4.387  1.00  0.00           H  
ATOM    810  HA  HIS A  55       8.168   2.715   6.348  1.00  0.00           H  
ATOM    811  HB2 HIS A  55       8.963   1.087   4.915  1.00  0.00           H  
ATOM    812  HB3 HIS A  55       8.220   1.776   3.635  1.00  0.00           H  
ATOM    813  HD1 HIS A  55       6.235   0.650   2.788  1.00  0.00           H  
ATOM    814  HD2 HIS A  55       6.915  -0.044   6.771  1.00  0.00           H  
ATOM    815  HE1 HIS A  55       4.492  -0.927   3.591  1.00  0.00           H  
ATOM    816  HE2 HIS A  55       4.861  -1.369   6.011  1.00  0.00           H  
ATOM    817  N   PRO A  56      10.227   3.912   5.637  1.00  0.00           N  
ATOM    818  CA  PRO A  56      11.420   4.665   5.237  1.00  0.00           C  
ATOM    819  C   PRO A  56      11.898   4.070   3.917  1.00  0.00           C  
ATOM    820  O   PRO A  56      12.023   2.835   3.816  1.00  0.00           O  
ATOM    821  CB  PRO A  56      12.462   4.483   6.342  1.00  0.00           C  
ATOM    822  CG  PRO A  56      11.612   4.021   7.504  1.00  0.00           C  
ATOM    823  CD  PRO A  56      10.369   3.325   6.964  1.00  0.00           C  
ATOM    824  HA  PRO A  56      11.199   5.634   5.123  1.00  0.00           H  
ATOM    825  HB2 PRO A  56      13.141   3.793   6.091  1.00  0.00           H  
ATOM    826  HB3 PRO A  56      12.925   5.345   6.550  1.00  0.00           H  
ATOM    827  HG2 PRO A  56      12.135   3.383   8.069  1.00  0.00           H  
ATOM    828  HG3 PRO A  56      11.341   4.810   8.056  1.00  0.00           H  
ATOM    829  HD2 PRO A  56      10.505   2.336   6.909  1.00  0.00           H  
ATOM    830  HD3 PRO A  56       9.570   3.521   7.533  1.00  0.00           H  
ATOM    831  N   SER A  57      12.084   4.870   2.892  1.00  0.00           N  
ATOM    832  CA  SER A  57      12.456   4.400   1.565  1.00  0.00           C  
ATOM    833  C   SER A  57      13.446   5.351   0.911  1.00  0.00           C  
ATOM    834  O   SER A  57      13.657   6.481   1.351  1.00  0.00           O  
ATOM    835  CB  SER A  57      11.196   4.337   0.678  1.00  0.00           C  
ATOM    836  OG  SER A  57      10.241   3.437   1.202  1.00  0.00           O  
ATOM    837  H   SER A  57      11.964   5.853   3.030  1.00  0.00           H  
ATOM    838  HA  SER A  57      12.863   3.489   1.634  1.00  0.00           H  
ATOM    839  HB2 SER A  57      11.458   4.036  -0.239  1.00  0.00           H  
ATOM    840  HB3 SER A  57      10.789   5.249   0.626  1.00  0.00           H  
ATOM    841  HG  SER A  57       9.438   3.419   0.606  1.00  0.00           H  
ATOM    842  N   PRO A  58      14.046   4.906  -0.179  1.00  0.00           N  
ATOM    843  CA  PRO A  58      15.024   5.692  -0.905  1.00  0.00           C  
ATOM    844  C   PRO A  58      14.494   7.054  -1.323  1.00  0.00           C  
ATOM    845  O   PRO A  58      13.423   7.158  -1.921  1.00  0.00           O  
ATOM    846  CB  PRO A  58      15.415   4.860  -2.149  1.00  0.00           C  
ATOM    847  CG  PRO A  58      15.055   3.463  -1.693  1.00  0.00           C  
ATOM    848  CD  PRO A  58      13.862   3.576  -0.750  1.00  0.00           C  
ATOM    849  HA  PRO A  58      15.832   5.819  -0.330  1.00  0.00           H  
ATOM    850  HB2 PRO A  58      14.885   5.131  -2.953  1.00  0.00           H  
ATOM    851  HB3 PRO A  58      16.391   4.939  -2.351  1.00  0.00           H  
ATOM    852  HG2 PRO A  58      14.813   2.899  -2.482  1.00  0.00           H  
ATOM    853  HG3 PRO A  58      15.830   3.051  -1.214  1.00  0.00           H  
ATOM    854  HD2 PRO A  58      12.998   3.512  -1.249  1.00  0.00           H  
ATOM    855  HD3 PRO A  58      13.891   2.870  -0.042  1.00  0.00           H  
ATOM    856  N   GLY A  59      15.261   8.097  -1.010  1.00  0.00           N  
ATOM    857  CA  GLY A  59      14.905   9.472  -1.432  1.00  0.00           C  
ATOM    858  C   GLY A  59      16.033   9.904  -2.381  1.00  0.00           C  
ATOM    859  O   GLY A  59      16.212   9.304  -3.451  1.00  0.00           O  
ATOM    860  H   GLY A  59      16.095   7.949  -0.479  1.00  0.00           H  
ATOM    861  HA2 GLY A  59      14.859  10.081  -0.640  1.00  0.00           H  
ATOM    862  HA3 GLY A  59      14.025   9.477  -1.907  1.00  0.00           H  
ATOM    863  N   VAL A  60      16.843  10.874  -1.946  1.00  0.00           N  
ATOM    864  CA  VAL A  60      18.007  11.251  -2.773  1.00  0.00           C  
ATOM    865  C   VAL A  60      18.992  10.080  -2.703  1.00  0.00           C  
ATOM    866  O   VAL A  60      19.629   9.749  -3.706  1.00  0.00           O  
ATOM    867  CB  VAL A  60      18.665  12.565  -2.367  1.00  0.00           C  
ATOM    868  CG1 VAL A  60      19.982  12.780  -3.121  1.00  0.00           C  
ATOM    869  CG2 VAL A  60      17.736  13.750  -2.633  1.00  0.00           C  
ATOM    870  H   VAL A  60      16.664  11.336  -1.077  1.00  0.00           H  
ATOM    871  HA  VAL A  60      17.698  11.339  -3.720  1.00  0.00           H  
ATOM    872  HB  VAL A  60      18.863  12.531  -1.387  1.00  0.00           H  
ATOM    873 HG11 VAL A  60      20.391  13.647  -2.836  1.00  0.00           H  
ATOM    874 HG12 VAL A  60      20.611  12.031  -2.914  1.00  0.00           H  
ATOM    875 HG13 VAL A  60      19.803  12.803  -4.105  1.00  0.00           H  
ATOM    876 HG21 VAL A  60      18.190  14.598  -2.359  1.00  0.00           H  
ATOM    877 HG22 VAL A  60      17.517  13.790  -3.608  1.00  0.00           H  
ATOM    878 HG23 VAL A  60      16.893  13.638  -2.106  1.00  0.00           H  
ATOM    879  N   ALA A  61      19.090   9.416  -1.559  1.00  0.00           N  
ATOM    880  CA  ALA A  61      19.958   8.245  -1.418  1.00  0.00           C  
ATOM    881  C   ALA A  61      19.254   7.003  -1.966  1.00  0.00           C  
ATOM    882  O   ALA A  61      18.140   6.672  -1.531  1.00  0.00           O  
ATOM    883  CB  ALA A  61      20.321   8.048   0.047  1.00  0.00           C  
ATOM    884  H   ALA A  61      18.556   9.723  -0.771  1.00  0.00           H  
ATOM    885  HA  ALA A  61      20.796   8.399  -1.941  1.00  0.00           H  
ATOM    886  HB1 ALA A  61      20.914   7.248   0.139  1.00  0.00           H  
ATOM    887  HB2 ALA A  61      20.801   8.858   0.383  1.00  0.00           H  
ATOM    888  HB3 ALA A  61      19.487   7.909   0.581  1.00  0.00           H  
ATOM    889  N   GLU A  62      19.882   6.296  -2.915  1.00  0.00           N  
ATOM    890  CA  GLU A  62      19.247   5.090  -3.465  1.00  0.00           C  
ATOM    891  C   GLU A  62      19.579   3.854  -2.630  1.00  0.00           C  
ATOM    892  O   GLU A  62      18.843   2.857  -2.650  1.00  0.00           O  
ATOM    893  CB  GLU A  62      19.623   4.867  -4.920  1.00  0.00           C  
ATOM    894  CG  GLU A  62      21.086   4.564  -5.175  1.00  0.00           C  
ATOM    895  CD  GLU A  62      21.453   4.627  -6.645  1.00  0.00           C  
ATOM    896  OE1 GLU A  62      20.554   4.462  -7.496  1.00  0.00           O  
ATOM    897  OE2 GLU A  62      22.650   4.836  -6.943  1.00  0.00           O  
ATOM    898  H   GLU A  62      20.779   6.588  -3.248  1.00  0.00           H  
ATOM    899  HA  GLU A  62      18.257   5.225  -3.426  1.00  0.00           H  
ATOM    900  HB2 GLU A  62      19.386   5.694  -5.430  1.00  0.00           H  
ATOM    901  HB3 GLU A  62      19.084   4.098  -5.263  1.00  0.00           H  
ATOM    902  HG2 GLU A  62      21.286   3.645  -4.835  1.00  0.00           H  
ATOM    903  HG3 GLU A  62      21.641   5.231  -4.678  1.00  0.00           H  
ATOM    904  N   LYS A  63      20.699   3.909  -1.913  1.00  0.00           N  
ATOM    905  CA  LYS A  63      21.102   2.801  -1.057  1.00  0.00           C  
ATOM    906  C   LYS A  63      22.045   3.328   0.026  1.00  0.00           C  
ATOM    907  O   LYS A  63      22.627   4.398  -0.110  1.00  0.00           O  
ATOM    908  CB  LYS A  63      21.689   1.641  -1.810  1.00  0.00           C  
ATOM    909  CG  LYS A  63      22.995   1.832  -2.528  1.00  0.00           C  
ATOM    910  CD  LYS A  63      22.899   1.482  -4.003  1.00  0.00           C  
ATOM    911  CE  LYS A  63      22.332   0.099  -4.266  1.00  0.00           C  
ATOM    912  NZ  LYS A  63      21.523   0.059  -5.521  1.00  0.00           N  
ATOM    913  H   LYS A  63      21.274   4.725  -1.963  1.00  0.00           H  
ATOM    914  HA  LYS A  63      20.279   2.469  -0.596  1.00  0.00           H  
ATOM    915  HB2 LYS A  63      21.015   1.363  -2.494  1.00  0.00           H  
ATOM    916  HB3 LYS A  63      21.821   0.900  -1.152  1.00  0.00           H  
ATOM    917  HG2 LYS A  63      23.684   1.246  -2.103  1.00  0.00           H  
ATOM    918  HG3 LYS A  63      23.272   2.789  -2.442  1.00  0.00           H  
ATOM    919  HD2 LYS A  63      23.816   1.528  -4.399  1.00  0.00           H  
ATOM    920  HD3 LYS A  63      22.309   2.155  -4.450  1.00  0.00           H  
ATOM    921  HE2 LYS A  63      21.749  -0.163  -3.497  1.00  0.00           H  
ATOM    922  HE3 LYS A  63      23.088  -0.550  -4.348  1.00  0.00           H  
ATOM    923  HZ1 LYS A  63      21.168  -0.866  -5.659  1.00  0.00           H  
ATOM    924  HZ2 LYS A  63      20.760   0.701  -5.447  1.00  0.00           H  
ATOM    925  HZ3 LYS A  63      22.099   0.314  -6.297  1.00  0.00           H  
ATOM    926  N   TRP A  64      22.091   2.610   1.136  1.00  0.00           N  
ATOM    927  CA  TRP A  64      22.909   3.026   2.263  1.00  0.00           C  
ATOM    928  C   TRP A  64      23.313   1.812   3.085  1.00  0.00           C  
ATOM    929  O   TRP A  64      22.715   0.744   3.002  1.00  0.00           O  
ATOM    930  CB  TRP A  64      22.152   4.008   3.166  1.00  0.00           C  
ATOM    931  CG  TRP A  64      20.822   3.477   3.627  1.00  0.00           C  
ATOM    932  CD1 TRP A  64      20.565   2.757   4.757  1.00  0.00           C  
ATOM    933  CD2 TRP A  64      19.564   3.643   2.949  1.00  0.00           C  
ATOM    934  NE1 TRP A  64      19.217   2.459   4.819  1.00  0.00           N  
ATOM    935  CE2 TRP A  64      18.588   2.986   3.725  1.00  0.00           C  
ATOM    936  CE3 TRP A  64      19.166   4.285   1.772  1.00  0.00           C  
ATOM    937  CZ2 TRP A  64      17.242   2.949   3.347  1.00  0.00           C  
ATOM    938  CZ3 TRP A  64      17.841   4.242   1.391  1.00  0.00           C  
ATOM    939  CH2 TRP A  64      16.887   3.577   2.182  1.00  0.00           C  
ATOM    940  H   TRP A  64      21.555   1.768   1.201  1.00  0.00           H  
ATOM    941  HA  TRP A  64      23.734   3.473   1.917  1.00  0.00           H  
ATOM    942  HB2 TRP A  64      21.998   4.855   2.657  1.00  0.00           H  
ATOM    943  HB3 TRP A  64      22.715   4.200   3.970  1.00  0.00           H  
ATOM    944  HD1 TRP A  64      21.247   2.486   5.436  1.00  0.00           H  
ATOM    945  HE1 TRP A  64      18.772   1.940   5.549  1.00  0.00           H  
ATOM    946  HE3 TRP A  64      19.836   4.771   1.211  1.00  0.00           H  
ATOM    947  HZ2 TRP A  64      16.561   2.479   3.909  1.00  0.00           H  
ATOM    948  HZ3 TRP A  64      17.556   4.689   0.543  1.00  0.00           H  
ATOM    949  HH2 TRP A  64      15.931   3.562   1.889  1.00  0.00           H  
ATOM    950  N   GLU A  65      24.386   1.986   3.842  1.00  0.00           N  
ATOM    951  CA  GLU A  65      24.908   0.948   4.706  1.00  0.00           C  
ATOM    952  C   GLU A  65      25.263   1.600   6.055  1.00  0.00           C  
ATOM    953  O   GLU A  65      25.395   2.823   6.129  1.00  0.00           O  
ATOM    954  CB  GLU A  65      26.188   0.298   4.194  1.00  0.00           C  
ATOM    955  CG  GLU A  65      26.197  -0.300   2.813  1.00  0.00           C  
ATOM    956  CD  GLU A  65      26.402   0.748   1.724  1.00  0.00           C  
ATOM    957  OE1 GLU A  65      27.306   1.598   1.873  1.00  0.00           O  
ATOM    958  OE2 GLU A  65      25.609   0.720   0.753  1.00  0.00           O  
ATOM    959  H   GLU A  65      24.854   2.869   3.816  1.00  0.00           H  
ATOM    960  HA  GLU A  65      24.209   0.247   4.847  1.00  0.00           H  
ATOM    961  HB2 GLU A  65      26.421  -0.435   4.833  1.00  0.00           H  
ATOM    962  HB3 GLU A  65      26.902   0.998   4.215  1.00  0.00           H  
ATOM    963  HG2 GLU A  65      25.322  -0.758   2.656  1.00  0.00           H  
ATOM    964  HG3 GLU A  65      26.938  -0.969   2.758  1.00  0.00           H  
ATOM    965  N   ASN A  66      25.443   0.759   7.059  1.00  0.00           N  
ATOM    966  CA  ASN A  66      25.861   1.264   8.363  1.00  0.00           C  
ATOM    967  C   ASN A  66      26.975   0.348   8.900  1.00  0.00           C  
ATOM    968  O   ASN A  66      26.987  -0.859   8.650  1.00  0.00           O  
ATOM    969  CB  ASN A  66      24.729   1.383   9.360  1.00  0.00           C  
ATOM    970  CG  ASN A  66      24.369   0.070  10.031  1.00  0.00           C  
ATOM    971  OD1 ASN A  66      25.024  -0.317  11.003  1.00  0.00           O  
ATOM    972  ND2 ASN A  66      23.364  -0.608   9.487  1.00  0.00           N  
ATOM    973  H   ASN A  66      25.293  -0.221   6.925  1.00  0.00           H  
ATOM    974  HA  ASN A  66      26.250   2.175   8.229  1.00  0.00           H  
ATOM    975  HB2 ASN A  66      23.921   1.725   8.881  1.00  0.00           H  
ATOM    976  HB3 ASN A  66      24.998   2.036  10.068  1.00  0.00           H  
ATOM    977 HD21 ASN A  66      22.877  -0.233   8.699  1.00  0.00           H  
ATOM    978 HD22 ASN A  66      23.095  -1.493   9.866  1.00  0.00           H  
ATOM    979  N   LYS A  67      27.888   0.975   9.615  1.00  0.00           N  
ATOM    980  CA  LYS A  67      28.994   0.241  10.251  1.00  0.00           C  
ATOM    981  C   LYS A  67      28.774   0.409  11.752  1.00  0.00           C  
ATOM    982  O   LYS A  67      28.865   1.525  12.282  1.00  0.00           O  
ATOM    983  CB  LYS A  67      30.334   0.768   9.788  1.00  0.00           C  
ATOM    984  CG  LYS A  67      31.561   0.112  10.393  1.00  0.00           C  
ATOM    985  CD  LYS A  67      32.831   0.824   9.937  1.00  0.00           C  
ATOM    986  CE  LYS A  67      33.044   2.136  10.681  1.00  0.00           C  
ATOM    987  NZ  LYS A  67      33.931   3.066   9.919  1.00  0.00           N  
ATOM    988  H   LYS A  67      27.828   1.967   9.727  1.00  0.00           H  
ATOM    989  HA  LYS A  67      28.923  -0.728  10.015  1.00  0.00           H  
ATOM    990  HB2 LYS A  67      30.370   1.743  10.008  1.00  0.00           H  
ATOM    991  HB3 LYS A  67      30.382   0.648   8.796  1.00  0.00           H  
ATOM    992  HG2 LYS A  67      31.599  -0.844  10.104  1.00  0.00           H  
ATOM    993  HG3 LYS A  67      31.499   0.156  11.390  1.00  0.00           H  
ATOM    994  HD2 LYS A  67      32.761   1.015   8.958  1.00  0.00           H  
ATOM    995  HD3 LYS A  67      33.615   0.226  10.105  1.00  0.00           H  
ATOM    996  HE2 LYS A  67      33.464   1.941  11.567  1.00  0.00           H  
ATOM    997  HE3 LYS A  67      32.157   2.576  10.822  1.00  0.00           H  
ATOM    998  HZ1 LYS A  67      34.048   3.914  10.436  1.00  0.00           H  
ATOM    999  HZ2 LYS A  67      34.823   2.636   9.778  1.00  0.00           H  
ATOM   1000  HZ3 LYS A  67      33.516   3.271   9.032  1.00  0.00           H  
ATOM   1001  N   ASP A  68      28.361  -0.669  12.413  1.00  0.00           N  
ATOM   1002  CA  ASP A  68      28.077  -0.711  13.831  1.00  0.00           C  
ATOM   1003  C   ASP A  68      26.965   0.235  14.266  1.00  0.00           C  
ATOM   1004  O   ASP A  68      26.862   0.597  15.450  1.00  0.00           O  
ATOM   1005  CB  ASP A  68      29.333  -0.382  14.660  1.00  0.00           C  
ATOM   1006  CG  ASP A  68      30.530  -1.262  14.383  1.00  0.00           C  
ATOM   1007  OD1 ASP A  68      30.362  -2.483  14.170  1.00  0.00           O  
ATOM   1008  OD2 ASP A  68      31.663  -0.711  14.369  1.00  0.00           O  
ATOM   1009  H   ASP A  68      28.238  -1.513  11.891  1.00  0.00           H  
ATOM   1010  HA  ASP A  68      27.794  -1.642  14.060  1.00  0.00           H  
ATOM   1011  HB2 ASP A  68      29.098  -0.473  15.628  1.00  0.00           H  
ATOM   1012  HB3 ASP A  68      29.593   0.564  14.467  1.00  0.00           H  
ATOM   1013  N   PHE A  69      26.113   0.689  13.356  1.00  0.00           N  
ATOM   1014  CA  PHE A  69      25.053   1.640  13.575  1.00  0.00           C  
ATOM   1015  C   PHE A  69      25.614   3.011  13.967  1.00  0.00           C  
ATOM   1016  O   PHE A  69      24.864   3.865  14.453  1.00  0.00           O  
ATOM   1017  CB  PHE A  69      24.027   1.176  14.611  1.00  0.00           C  
ATOM   1018  CG  PHE A  69      23.447  -0.193  14.393  1.00  0.00           C  
ATOM   1019  CD1 PHE A  69      22.697  -0.486  13.268  1.00  0.00           C  
ATOM   1020  CD2 PHE A  69      23.683  -1.200  15.321  1.00  0.00           C  
ATOM   1021  CE1 PHE A  69      22.179  -1.752  13.070  1.00  0.00           C  
ATOM   1022  CE2 PHE A  69      23.170  -2.469  15.134  1.00  0.00           C  
ATOM   1023  CZ  PHE A  69      22.416  -2.741  14.007  1.00  0.00           C  
ATOM   1024  H   PHE A  69      26.217   0.336  12.426  1.00  0.00           H  
ATOM   1025  HA  PHE A  69      24.570   1.753  12.707  1.00  0.00           H  
ATOM   1026  HB2 PHE A  69      23.272   1.832  14.610  1.00  0.00           H  
ATOM   1027  HB3 PHE A  69      24.472   1.181  15.507  1.00  0.00           H  
ATOM   1028  HD1 PHE A  69      22.527   0.228  12.589  1.00  0.00           H  
ATOM   1029  HD2 PHE A  69      24.231  -1.004  16.134  1.00  0.00           H  
ATOM   1030  HE1 PHE A  69      21.636  -1.952  12.254  1.00  0.00           H  
ATOM   1031  HE2 PHE A  69      23.343  -3.186  15.809  1.00  0.00           H  
ATOM   1032  HZ  PHE A  69      22.040  -3.657  13.869  1.00  0.00           H  
ATOM   1033  N   LYS A  70      26.895   3.270  13.724  1.00  0.00           N  
ATOM   1034  CA  LYS A  70      27.538   4.519  14.076  1.00  0.00           C  
ATOM   1035  C   LYS A  70      27.990   5.305  12.859  1.00  0.00           C  
ATOM   1036  O   LYS A  70      28.017   6.535  12.902  1.00  0.00           O  
ATOM   1037  CB  LYS A  70      28.763   4.284  14.983  1.00  0.00           C  
ATOM   1038  CG  LYS A  70      28.403   3.803  16.370  1.00  0.00           C  
ATOM   1039  CD  LYS A  70      29.608   3.374  17.178  1.00  0.00           C  
ATOM   1040  CE  LYS A  70      30.397   4.572  17.686  1.00  0.00           C  
ATOM   1041  NZ  LYS A  70      31.150   4.202  18.929  1.00  0.00           N  
ATOM   1042  H   LYS A  70      27.444   2.565  13.274  1.00  0.00           H  
ATOM   1043  HA  LYS A  70      26.879   5.077  14.580  1.00  0.00           H  
ATOM   1044  HB2 LYS A  70      29.265   5.145  15.067  1.00  0.00           H  
ATOM   1045  HB3 LYS A  70      29.349   3.598  14.552  1.00  0.00           H  
ATOM   1046  HG2 LYS A  70      27.782   3.024  16.286  1.00  0.00           H  
ATOM   1047  HG3 LYS A  70      27.942   4.546  16.855  1.00  0.00           H  
ATOM   1048  HD2 LYS A  70      30.203   2.814  16.601  1.00  0.00           H  
ATOM   1049  HD3 LYS A  70      29.298   2.834  17.961  1.00  0.00           H  
ATOM   1050  HE2 LYS A  70      29.767   5.321  17.891  1.00  0.00           H  
ATOM   1051  HE3 LYS A  70      31.044   4.865  16.982  1.00  0.00           H  
ATOM   1052  HZ1 LYS A  70      31.665   4.995  19.255  1.00  0.00           H  
ATOM   1053  HZ2 LYS A  70      30.505   3.910  19.635  1.00  0.00           H  
ATOM   1054  HZ3 LYS A  70      31.782   3.454  18.726  1.00  0.00           H  
ATOM   1055  N   VAL A  71      28.400   4.603  11.803  1.00  0.00           N  
ATOM   1056  CA  VAL A  71      28.823   5.287  10.583  1.00  0.00           C  
ATOM   1057  C   VAL A  71      27.857   4.846   9.475  1.00  0.00           C  
ATOM   1058  O   VAL A  71      27.766   3.682   9.111  1.00  0.00           O  
ATOM   1059  CB  VAL A  71      30.261   5.044  10.147  1.00  0.00           C  
ATOM   1060  CG1 VAL A  71      30.564   5.777   8.841  1.00  0.00           C  
ATOM   1061  CG2 VAL A  71      31.249   5.474  11.227  1.00  0.00           C  
ATOM   1062  H   VAL A  71      28.418   3.604  11.846  1.00  0.00           H  
ATOM   1063  HA  VAL A  71      28.705   6.270  10.723  1.00  0.00           H  
ATOM   1064  HB  VAL A  71      30.378   4.063   9.989  1.00  0.00           H  
ATOM   1065 HG11 VAL A  71      31.512   5.604   8.574  1.00  0.00           H  
ATOM   1066 HG12 VAL A  71      29.950   5.448   8.124  1.00  0.00           H  
ATOM   1067 HG13 VAL A  71      30.428   6.759   8.971  1.00  0.00           H  
ATOM   1068 HG21 VAL A  71      32.183   5.302  10.912  1.00  0.00           H  
ATOM   1069 HG22 VAL A  71      31.134   6.450  11.414  1.00  0.00           H  
ATOM   1070 HG23 VAL A  71      31.078   4.952  12.062  1.00  0.00           H  
ATOM   1071  N   TRP A  72      27.094   5.840   9.015  1.00  0.00           N  
ATOM   1072  CA  TRP A  72      26.082   5.587   7.985  1.00  0.00           C  
ATOM   1073  C   TRP A  72      26.533   6.179   6.673  1.00  0.00           C  
ATOM   1074  O   TRP A  72      26.883   7.364   6.616  1.00  0.00           O  
ATOM   1075  CB  TRP A  72      24.751   6.190   8.472  1.00  0.00           C  
ATOM   1076  CG  TRP A  72      24.226   5.495   9.698  1.00  0.00           C  
ATOM   1077  CD1 TRP A  72      24.631   5.668  10.991  1.00  0.00           C  
ATOM   1078  CD2 TRP A  72      23.197   4.498   9.733  1.00  0.00           C  
ATOM   1079  NE1 TRP A  72      23.926   4.832  11.825  1.00  0.00           N  
ATOM   1080  CE2 TRP A  72      23.038   4.104  11.077  1.00  0.00           C  
ATOM   1081  CE3 TRP A  72      22.400   3.896   8.751  1.00  0.00           C  
ATOM   1082  CZ2 TRP A  72      22.110   3.145  11.469  1.00  0.00           C  
ATOM   1083  CZ3 TRP A  72      21.474   2.948   9.148  1.00  0.00           C  
ATOM   1084  CH2 TRP A  72      21.335   2.581  10.491  1.00  0.00           C  
ATOM   1085  H   TRP A  72      27.214   6.765   9.376  1.00  0.00           H  
ATOM   1086  HA  TRP A  72      25.970   4.599   7.875  1.00  0.00           H  
ATOM   1087  HB2 TRP A  72      24.074   6.108   7.741  1.00  0.00           H  
ATOM   1088  HB3 TRP A  72      24.895   7.156   8.686  1.00  0.00           H  
ATOM   1089  HD1 TRP A  72      25.338   6.310  11.288  1.00  0.00           H  
ATOM   1090  HE1 TRP A  72      24.042   4.766  12.816  1.00  0.00           H  
ATOM   1091  HE3 TRP A  72      22.498   4.145   7.787  1.00  0.00           H  
ATOM   1092  HZ2 TRP A  72      22.013   2.878  12.428  1.00  0.00           H  
ATOM   1093  HZ3 TRP A  72      20.891   2.516   8.460  1.00  0.00           H  
ATOM   1094  HH2 TRP A  72      20.655   1.892  10.742  1.00  0.00           H  
ATOM   1095  N   THR A  73      26.566   5.364   5.626  1.00  0.00           N  
ATOM   1096  CA  THR A  73      27.007   5.827   4.310  1.00  0.00           C  
ATOM   1097  C   THR A  73      25.852   5.782   3.324  1.00  0.00           C  
ATOM   1098  O   THR A  73      25.236   4.743   3.103  1.00  0.00           O  
ATOM   1099  CB  THR A  73      28.197   5.004   3.789  1.00  0.00           C  
ATOM   1100  OG1 THR A  73      29.226   5.015   4.793  1.00  0.00           O  
ATOM   1101  CG2 THR A  73      28.743   5.601   2.504  1.00  0.00           C  
ATOM   1102  H   THR A  73      26.283   4.412   5.739  1.00  0.00           H  
ATOM   1103  HA  THR A  73      27.303   6.778   4.399  1.00  0.00           H  
ATOM   1104  HB  THR A  73      27.904   4.063   3.622  1.00  0.00           H  
ATOM   1105  HG1 THR A  73      30.010   4.484   4.472  1.00  0.00           H  
ATOM   1106 HG21 THR A  73      29.515   5.052   2.183  1.00  0.00           H  
ATOM   1107 HG22 THR A  73      28.025   5.607   1.808  1.00  0.00           H  
ATOM   1108 HG23 THR A  73      29.049   6.538   2.675  1.00  0.00           H  
ATOM   1109  N   PHE A  74      25.560   6.948   2.761  1.00  0.00           N  
ATOM   1110  CA  PHE A  74      24.455   7.100   1.829  1.00  0.00           C  
ATOM   1111  C   PHE A  74      24.926   7.298   0.404  1.00  0.00           C  
ATOM   1112  O   PHE A  74      25.671   8.246   0.120  1.00  0.00           O  
ATOM   1113  CB  PHE A  74      23.584   8.310   2.277  1.00  0.00           C  
ATOM   1114  CG  PHE A  74      23.011   8.066   3.650  1.00  0.00           C  
ATOM   1115  CD1 PHE A  74      21.819   7.365   3.800  1.00  0.00           C  
ATOM   1116  CD2 PHE A  74      23.689   8.481   4.787  1.00  0.00           C  
ATOM   1117  CE1 PHE A  74      21.319   7.090   5.060  1.00  0.00           C  
ATOM   1118  CE2 PHE A  74      23.192   8.219   6.047  1.00  0.00           C  
ATOM   1119  CZ  PHE A  74      22.002   7.512   6.187  1.00  0.00           C  
ATOM   1120  H   PHE A  74      26.118   7.747   2.985  1.00  0.00           H  
ATOM   1121  HA  PHE A  74      23.893   6.274   1.866  1.00  0.00           H  
ATOM   1122  HB2 PHE A  74      22.836   8.437   1.626  1.00  0.00           H  
ATOM   1123  HB3 PHE A  74      24.151   9.134   2.298  1.00  0.00           H  
ATOM   1124  HD1 PHE A  74      21.319   7.057   2.990  1.00  0.00           H  
ATOM   1125  HD2 PHE A  74      24.552   8.978   4.692  1.00  0.00           H  
ATOM   1126  HE1 PHE A  74      20.461   6.585   5.157  1.00  0.00           H  
ATOM   1127  HE2 PHE A  74      23.685   8.536   6.857  1.00  0.00           H  
ATOM   1128  HZ  PHE A  74      21.642   7.310   7.098  1.00  0.00           H  
ATOM   1129  N   HIS A  75      24.496   6.424  -0.493  1.00  0.00           N  
ATOM   1130  CA  HIS A  75      24.847   6.516  -1.909  1.00  0.00           C  
ATOM   1131  C   HIS A  75      23.761   7.277  -2.648  1.00  0.00           C  
ATOM   1132  O   HIS A  75      22.637   6.774  -2.801  1.00  0.00           O  
ATOM   1133  CB  HIS A  75      25.052   5.102  -2.478  1.00  0.00           C  
ATOM   1134  CG  HIS A  75      26.071   4.365  -1.644  1.00  0.00           C  
ATOM   1135  ND1 HIS A  75      27.426   4.557  -1.824  1.00  0.00           N  
ATOM   1136  CD2 HIS A  75      25.936   3.500  -0.619  1.00  0.00           C  
ATOM   1137  CE1 HIS A  75      28.090   3.824  -0.942  1.00  0.00           C  
ATOM   1138  NE2 HIS A  75      27.211   3.165  -0.210  1.00  0.00           N  
ATOM   1139  H   HIS A  75      23.909   5.673  -0.190  1.00  0.00           H  
ATOM   1140  HA  HIS A  75      25.705   7.022  -1.993  1.00  0.00           H  
ATOM   1141  HB2 HIS A  75      25.378   5.167  -3.421  1.00  0.00           H  
ATOM   1142  HB3 HIS A  75      24.184   4.606  -2.458  1.00  0.00           H  
ATOM   1143  HD1 HIS A  75      27.841   5.154  -2.511  1.00  0.00           H  
ATOM   1144  HD2 HIS A  75      25.078   3.166  -0.230  1.00  0.00           H  
ATOM   1145  HE1 HIS A  75      29.084   3.778  -0.847  1.00  0.00           H  
ATOM   1146  HE2 HIS A  75      27.434   2.524   0.525  1.00  0.00           H  
ATOM   1147  N   LEU A  76      24.061   8.504  -3.063  1.00  0.00           N  
ATOM   1148  CA  LEU A  76      23.094   9.363  -3.715  1.00  0.00           C  
ATOM   1149  C   LEU A  76      22.945   9.068  -5.195  1.00  0.00           C  
ATOM   1150  O   LEU A  76      23.937   8.907  -5.909  1.00  0.00           O  
ATOM   1151  CB  LEU A  76      23.465  10.844  -3.532  1.00  0.00           C  
ATOM   1152  CG  LEU A  76      23.837  11.293  -2.118  1.00  0.00           C  
ATOM   1153  CD1 LEU A  76      23.983  12.814  -2.079  1.00  0.00           C  
ATOM   1154  CD2 LEU A  76      22.832  10.818  -1.075  1.00  0.00           C  
ATOM   1155  H   LEU A  76      24.989   8.847  -2.920  1.00  0.00           H  
ATOM   1156  HA  LEU A  76      22.206   9.212  -3.280  1.00  0.00           H  
ATOM   1157  HB2 LEU A  76      22.681  11.391  -3.826  1.00  0.00           H  
ATOM   1158  HB3 LEU A  76      24.247  11.035  -4.126  1.00  0.00           H  
ATOM   1159  HG  LEU A  76      24.726  10.893  -1.893  1.00  0.00           H  
ATOM   1160 HD11 LEU A  76      24.226  13.102  -1.153  1.00  0.00           H  
ATOM   1161 HD12 LEU A  76      24.701  13.096  -2.715  1.00  0.00           H  
ATOM   1162 HD13 LEU A  76      23.117  13.239  -2.344  1.00  0.00           H  
ATOM   1163 HD21 LEU A  76      23.116  11.134  -0.170  1.00  0.00           H  
ATOM   1164 HD22 LEU A  76      21.929  11.189  -1.289  1.00  0.00           H  
ATOM   1165 HD23 LEU A  76      22.792   9.819  -1.081  1.00  0.00           H  
ATOM   1166  N   ARG A  77      21.683   9.013  -5.638  1.00  0.00           N  
ATOM   1167  CA  ARG A  77      21.433   8.727  -7.060  1.00  0.00           C  
ATOM   1168  C   ARG A  77      22.055   9.818  -7.916  1.00  0.00           C  
ATOM   1169  O   ARG A  77      21.998  11.008  -7.599  1.00  0.00           O  
ATOM   1170  CB  ARG A  77      19.947   8.554  -7.322  1.00  0.00           C  
ATOM   1171  CG  ARG A  77      19.106   9.791  -7.070  1.00  0.00           C  
ATOM   1172  CD  ARG A  77      17.633   9.449  -7.091  1.00  0.00           C  
ATOM   1173  NE  ARG A  77      17.200   8.639  -5.971  1.00  0.00           N  
ATOM   1174  CZ  ARG A  77      16.843   7.359  -6.031  1.00  0.00           C  
ATOM   1175  NH1 ARG A  77      16.894   6.712  -7.194  1.00  0.00           N  
ATOM   1176  NH2 ARG A  77      16.452   6.711  -4.943  1.00  0.00           N  
ATOM   1177  H   ARG A  77      20.919   9.164  -5.010  1.00  0.00           H  
ATOM   1178  HA  ARG A  77      21.887   7.865  -7.284  1.00  0.00           H  
ATOM   1179  HB2 ARG A  77      19.610   7.823  -6.729  1.00  0.00           H  
ATOM   1180  HB3 ARG A  77      19.829   8.288  -8.279  1.00  0.00           H  
ATOM   1181  HG2 ARG A  77      19.296  10.468  -7.781  1.00  0.00           H  
ATOM   1182  HG3 ARG A  77      19.342  10.172  -6.176  1.00  0.00           H  
ATOM   1183  HD2 ARG A  77      17.438   8.949  -7.935  1.00  0.00           H  
ATOM   1184  HD3 ARG A  77      17.112  10.302  -7.082  1.00  0.00           H  
ATOM   1185  HE  ARG A  77      17.167   9.081  -5.074  1.00  0.00           H  
ATOM   1186 HH11 ARG A  77      16.626   5.750  -7.243  1.00  0.00           H  
ATOM   1187 HH12 ARG A  77      17.200   7.188  -8.018  1.00  0.00           H  
ATOM   1188 HH21 ARG A  77      16.186   5.749  -5.002  1.00  0.00           H  
ATOM   1189 HH22 ARG A  77      16.423   7.184  -4.063  1.00  0.00           H  
ATOM   1190  N   GLU A  78      22.664   9.414  -9.032  1.00  0.00           N  
ATOM   1191  CA  GLU A  78      23.347  10.323  -9.931  1.00  0.00           C  
ATOM   1192  C   GLU A  78      22.439  11.346 -10.591  1.00  0.00           C  
ATOM   1193  O   GLU A  78      22.893  12.449 -10.920  1.00  0.00           O  
ATOM   1194  CB  GLU A  78      24.057   9.543 -11.057  1.00  0.00           C  
ATOM   1195  CG  GLU A  78      24.686   8.239 -10.651  1.00  0.00           C  
ATOM   1196  CD  GLU A  78      26.009   8.345  -9.935  1.00  0.00           C  
ATOM   1197  OE1 GLU A  78      26.014   8.434  -8.684  1.00  0.00           O  
ATOM   1198  OE2 GLU A  78      27.060   8.313 -10.619  1.00  0.00           O  
ATOM   1199  H   GLU A  78      22.649   8.440  -9.259  1.00  0.00           H  
ATOM   1200  HA  GLU A  78      24.042  10.815  -9.407  1.00  0.00           H  
ATOM   1201  HB2 GLU A  78      24.777  10.129 -11.429  1.00  0.00           H  
ATOM   1202  HB3 GLU A  78      23.382   9.350 -11.770  1.00  0.00           H  
ATOM   1203  HG2 GLU A  78      24.827   7.695 -11.478  1.00  0.00           H  
ATOM   1204  HG3 GLU A  78      24.046   7.765 -10.046  1.00  0.00           H  
ATOM   1205  N   ASN A  79      21.174  11.003 -10.796  1.00  0.00           N  
ATOM   1206  CA  ASN A  79      20.234  11.896 -11.456  1.00  0.00           C  
ATOM   1207  C   ASN A  79      19.427  12.789 -10.533  1.00  0.00           C  
ATOM   1208  O   ASN A  79      18.472  13.449 -10.988  1.00  0.00           O  
ATOM   1209  CB  ASN A  79      19.326  11.085 -12.384  1.00  0.00           C  
ATOM   1210  CG  ASN A  79      18.462  10.056 -11.697  1.00  0.00           C  
ATOM   1211  OD1 ASN A  79      18.609   9.729 -10.521  1.00  0.00           O  
ATOM   1212  ND2 ASN A  79      17.499   9.518 -12.454  1.00  0.00           N  
ATOM   1213  H   ASN A  79      20.858  10.106 -10.488  1.00  0.00           H  
ATOM   1214  HA  ASN A  79      20.775  12.501 -12.040  1.00  0.00           H  
ATOM   1215  HB2 ASN A  79      19.905  10.610 -13.047  1.00  0.00           H  
ATOM   1216  HB3 ASN A  79      18.725  11.723 -12.864  1.00  0.00           H  
ATOM   1217 HD21 ASN A  79      17.398   9.799 -13.408  1.00  0.00           H  
ATOM   1218 HD22 ASN A  79      16.881   8.835 -12.065  1.00  0.00           H  
ATOM   1219  N   ALA A  80      19.788  12.870  -9.257  1.00  0.00           N  
ATOM   1220  CA  ALA A  80      19.067  13.769  -8.341  1.00  0.00           C  
ATOM   1221  C   ALA A  80      19.402  15.200  -8.765  1.00  0.00           C  
ATOM   1222  O   ALA A  80      20.594  15.518  -8.950  1.00  0.00           O  
ATOM   1223  CB  ALA A  80      19.474  13.518  -6.905  1.00  0.00           C  
ATOM   1224  H   ALA A  80      20.551  12.319  -8.918  1.00  0.00           H  
ATOM   1225  HA  ALA A  80      18.083  13.618  -8.437  1.00  0.00           H  
ATOM   1226  HB1 ALA A  80      18.972  14.139  -6.303  1.00  0.00           H  
ATOM   1227  HB2 ALA A  80      19.263  12.572  -6.659  1.00  0.00           H  
ATOM   1228  HB3 ALA A  80      20.456  13.677  -6.804  1.00  0.00           H  
ATOM   1229  N   LYS A  81      18.397  16.042  -8.965  1.00  0.00           N  
ATOM   1230  CA  LYS A  81      18.621  17.410  -9.382  1.00  0.00           C  
ATOM   1231  C   LYS A  81      17.690  18.422  -8.707  1.00  0.00           C  
ATOM   1232  O   LYS A  81      16.586  18.090  -8.279  1.00  0.00           O  
ATOM   1233  CB  LYS A  81      18.341  17.562 -10.892  1.00  0.00           C  
ATOM   1234  CG  LYS A  81      19.448  17.090 -11.811  1.00  0.00           C  
ATOM   1235  CD  LYS A  81      18.946  16.954 -13.241  1.00  0.00           C  
ATOM   1236  CE  LYS A  81      19.948  16.155 -14.070  1.00  0.00           C  
ATOM   1237  NZ  LYS A  81      19.565  16.143 -15.515  1.00  0.00           N  
ATOM   1238  H   LYS A  81      17.460  15.723  -8.824  1.00  0.00           H  
ATOM   1239  HA  LYS A  81      19.571  17.660  -9.196  1.00  0.00           H  
ATOM   1240  HB2 LYS A  81      18.177  18.531 -11.079  1.00  0.00           H  
ATOM   1241  HB3 LYS A  81      17.517  17.037 -11.107  1.00  0.00           H  
ATOM   1242  HG2 LYS A  81      19.780  16.201 -11.495  1.00  0.00           H  
ATOM   1243  HG3 LYS A  81      20.197  17.752 -11.789  1.00  0.00           H  
ATOM   1244  HD2 LYS A  81      18.835  17.864 -13.641  1.00  0.00           H  
ATOM   1245  HD3 LYS A  81      18.065  16.481 -13.239  1.00  0.00           H  
ATOM   1246  HE2 LYS A  81      19.975  15.214 -13.732  1.00  0.00           H  
ATOM   1247  HE3 LYS A  81      20.853  16.569 -13.976  1.00  0.00           H  
ATOM   1248  HZ1 LYS A  81      20.237  15.614 -16.034  1.00  0.00           H  
ATOM   1249  HZ2 LYS A  81      18.662  15.726 -15.617  1.00  0.00           H  
ATOM   1250  HZ3 LYS A  81      19.540  17.081 -15.861  1.00  0.00           H  
ATOM   1251  N   TRP A  82      18.162  19.662  -8.676  1.00  0.00           N  
ATOM   1252  CA  TRP A  82      17.385  20.784  -8.176  1.00  0.00           C  
ATOM   1253  C   TRP A  82      16.489  21.244  -9.329  1.00  0.00           C  
ATOM   1254  O   TRP A  82      16.709  20.849 -10.489  1.00  0.00           O  
ATOM   1255  CB  TRP A  82      18.277  21.941  -7.739  1.00  0.00           C  
ATOM   1256  CG  TRP A  82      19.095  21.643  -6.521  1.00  0.00           C  
ATOM   1257  CD1 TRP A  82      20.389  21.213  -6.481  1.00  0.00           C  
ATOM   1258  CD2 TRP A  82      18.675  21.759  -5.155  1.00  0.00           C  
ATOM   1259  NE1 TRP A  82      20.802  21.054  -5.180  1.00  0.00           N  
ATOM   1260  CE2 TRP A  82      19.768  21.390  -4.342  1.00  0.00           C  
ATOM   1261  CE3 TRP A  82      17.486  22.154  -4.540  1.00  0.00           C  
ATOM   1262  CZ2 TRP A  82      19.699  21.389  -2.949  1.00  0.00           C  
ATOM   1263  CZ3 TRP A  82      17.414  22.148  -3.158  1.00  0.00           C  
ATOM   1264  CH2 TRP A  82      18.508  21.765  -2.382  1.00  0.00           C  
ATOM   1265  H   TRP A  82      19.089  19.831  -9.010  1.00  0.00           H  
ATOM   1266  HA  TRP A  82      16.819  20.486  -7.407  1.00  0.00           H  
ATOM   1267  HB2 TRP A  82      17.696  22.731  -7.544  1.00  0.00           H  
ATOM   1268  HB3 TRP A  82      18.899  22.162  -8.491  1.00  0.00           H  
ATOM   1269  HD1 TRP A  82      20.957  21.038  -7.285  1.00  0.00           H  
ATOM   1270  HE1 TRP A  82      21.708  20.744  -4.891  1.00  0.00           H  
ATOM   1271  HE3 TRP A  82      16.699  22.437  -5.089  1.00  0.00           H  
ATOM   1272  HZ2 TRP A  82      20.484  21.126  -2.388  1.00  0.00           H  
ATOM   1273  HZ3 TRP A  82      16.564  22.423  -2.708  1.00  0.00           H  
ATOM   1274  HH2 TRP A  82      18.422  21.765  -1.386  1.00  0.00           H  
ATOM   1275  N   SER A  83      15.543  22.128  -9.048  1.00  0.00           N  
ATOM   1276  CA  SER A  83      14.616  22.628 -10.055  1.00  0.00           C  
ATOM   1277  C   SER A  83      15.266  23.504 -11.111  1.00  0.00           C  
ATOM   1278  O   SER A  83      14.683  23.740 -12.183  1.00  0.00           O  
ATOM   1279  CB  SER A  83      13.468  23.406  -9.378  1.00  0.00           C  
ATOM   1280  OG  SER A  83      13.995  24.442  -8.562  1.00  0.00           O  
ATOM   1281  H   SER A  83      15.462  22.465  -8.110  1.00  0.00           H  
ATOM   1282  HA  SER A  83      14.216  21.838 -10.519  1.00  0.00           H  
ATOM   1283  HB2 SER A  83      12.932  22.779  -8.812  1.00  0.00           H  
ATOM   1284  HB3 SER A  83      12.880  23.806 -10.081  1.00  0.00           H  
ATOM   1285  HG  SER A  83      13.244  24.940  -8.128  1.00  0.00           H  
ATOM   1286  N   ASP A  84      16.484  23.988 -10.862  1.00  0.00           N  
ATOM   1287  CA  ASP A  84      17.222  24.793 -11.820  1.00  0.00           C  
ATOM   1288  C   ASP A  84      18.104  23.929 -12.724  1.00  0.00           C  
ATOM   1289  O   ASP A  84      18.928  24.459 -13.482  1.00  0.00           O  
ATOM   1290  CB  ASP A  84      18.074  25.838 -11.105  1.00  0.00           C  
ATOM   1291  CG  ASP A  84      19.159  25.298 -10.217  1.00  0.00           C  
ATOM   1292  OD1 ASP A  84      19.372  24.072 -10.117  1.00  0.00           O  
ATOM   1293  OD2 ASP A  84      19.844  26.137  -9.566  1.00  0.00           O  
ATOM   1294  H   ASP A  84      16.907  23.788  -9.978  1.00  0.00           H  
ATOM   1295  HA  ASP A  84      16.561  25.273 -12.397  1.00  0.00           H  
ATOM   1296  HB2 ASP A  84      17.466  26.397 -10.542  1.00  0.00           H  
ATOM   1297  HB3 ASP A  84      18.504  26.412 -11.801  1.00  0.00           H  
ATOM   1298  N   GLY A  85      17.991  22.611 -12.634  1.00  0.00           N  
ATOM   1299  CA  GLY A  85      18.739  21.681 -13.438  1.00  0.00           C  
ATOM   1300  C   GLY A  85      20.060  21.228 -12.856  1.00  0.00           C  
ATOM   1301  O   GLY A  85      20.676  20.284 -13.381  1.00  0.00           O  
ATOM   1302  H   GLY A  85      17.346  22.240 -11.966  1.00  0.00           H  
ATOM   1303  HA2 GLY A  85      18.924  22.116 -14.319  1.00  0.00           H  
ATOM   1304  HA3 GLY A  85      18.171  20.870 -13.579  1.00  0.00           H  
ATOM   1305  N   THR A  86      20.522  21.869 -11.796  1.00  0.00           N  
ATOM   1306  CA  THR A  86      21.799  21.504 -11.173  1.00  0.00           C  
ATOM   1307  C   THR A  86      21.632  20.282 -10.292  1.00  0.00           C  
ATOM   1308  O   THR A  86      20.578  20.013  -9.708  1.00  0.00           O  
ATOM   1309  CB  THR A  86      22.391  22.688 -10.393  1.00  0.00           C  
ATOM   1310  OG1 THR A  86      21.584  22.980  -9.250  1.00  0.00           O  
ATOM   1311  CG2 THR A  86      22.441  23.929 -11.286  1.00  0.00           C  
ATOM   1312  H   THR A  86      19.988  22.621 -11.410  1.00  0.00           H  
ATOM   1313  HA  THR A  86      22.440  21.269 -11.904  1.00  0.00           H  
ATOM   1314  HB  THR A  86      23.317  22.458 -10.094  1.00  0.00           H  
ATOM   1315  HG1 THR A  86      21.979  23.751  -8.751  1.00  0.00           H  
ATOM   1316 HG21 THR A  86      22.827  24.695 -10.771  1.00  0.00           H  
ATOM   1317 HG22 THR A  86      23.013  23.742 -12.085  1.00  0.00           H  
ATOM   1318 HG23 THR A  86      21.516  24.162 -11.586  1.00  0.00           H  
ATOM   1319  N   PRO A  87      22.679  19.476 -10.197  1.00  0.00           N  
ATOM   1320  CA  PRO A  87      22.699  18.257  -9.439  1.00  0.00           C  
ATOM   1321  C   PRO A  87      22.567  18.432  -7.934  1.00  0.00           C  
ATOM   1322  O   PRO A  87      23.076  19.389  -7.355  1.00  0.00           O  
ATOM   1323  CB  PRO A  87      24.070  17.562  -9.702  1.00  0.00           C  
ATOM   1324  CG  PRO A  87      24.683  18.424 -10.760  1.00  0.00           C  
ATOM   1325  CD  PRO A  87      23.948  19.734 -10.891  1.00  0.00           C  
ATOM   1326  HA  PRO A  87      21.965  17.661  -9.763  1.00  0.00           H  
ATOM   1327  HB2 PRO A  87      24.633  17.552  -8.875  1.00  0.00           H  
ATOM   1328  HB3 PRO A  87      23.942  16.626 -10.030  1.00  0.00           H  
ATOM   1329  HG2 PRO A  87      25.636  18.608 -10.519  1.00  0.00           H  
ATOM   1330  HG3 PRO A  87      24.647  17.941 -11.635  1.00  0.00           H  
ATOM   1331  HD2 PRO A  87      24.454  20.475 -10.450  1.00  0.00           H  
ATOM   1332  HD3 PRO A  87      23.791  19.963 -11.852  1.00  0.00           H  
ATOM   1333  N   VAL A  88      21.891  17.476  -7.295  1.00  0.00           N  
ATOM   1334  CA  VAL A  88      21.820  17.461  -5.827  1.00  0.00           C  
ATOM   1335  C   VAL A  88      23.047  16.620  -5.425  1.00  0.00           C  
ATOM   1336  O   VAL A  88      23.230  15.520  -5.976  1.00  0.00           O  
ATOM   1337  CB  VAL A  88      20.559  16.837  -5.250  1.00  0.00           C  
ATOM   1338  CG1 VAL A  88      20.649  16.745  -3.722  1.00  0.00           C  
ATOM   1339  CG2 VAL A  88      19.311  17.619  -5.646  1.00  0.00           C  
ATOM   1340  H   VAL A  88      21.428  16.762  -7.820  1.00  0.00           H  
ATOM   1341  HA  VAL A  88      21.923  18.392  -5.477  1.00  0.00           H  
ATOM   1342  HB  VAL A  88      20.475  15.909  -5.614  1.00  0.00           H  
ATOM   1343 HG11 VAL A  88      19.812  16.333  -3.363  1.00  0.00           H  
ATOM   1344 HG12 VAL A  88      21.434  16.180  -3.468  1.00  0.00           H  
ATOM   1345 HG13 VAL A  88      20.760  17.662  -3.339  1.00  0.00           H  
ATOM   1346 HG21 VAL A  88      18.504  17.181  -5.250  1.00  0.00           H  
ATOM   1347 HG22 VAL A  88      19.383  18.556  -5.305  1.00  0.00           H  
ATOM   1348 HG23 VAL A  88      19.228  17.632  -6.642  1.00  0.00           H  
ATOM   1349  N   THR A  89      23.925  17.152  -4.593  1.00  0.00           N  
ATOM   1350  CA  THR A  89      25.139  16.412  -4.234  1.00  0.00           C  
ATOM   1351  C   THR A  89      25.255  16.202  -2.740  1.00  0.00           C  
ATOM   1352  O   THR A  89      24.521  16.775  -1.925  1.00  0.00           O  
ATOM   1353  CB  THR A  89      26.405  17.164  -4.712  1.00  0.00           C  
ATOM   1354  OG1 THR A  89      26.558  18.344  -3.892  1.00  0.00           O  
ATOM   1355  CG2 THR A  89      26.332  17.570  -6.170  1.00  0.00           C  
ATOM   1356  H   THR A  89      23.761  18.060  -4.208  1.00  0.00           H  
ATOM   1357  HA  THR A  89      25.111  15.518  -4.681  1.00  0.00           H  
ATOM   1358  HB  THR A  89      27.201  16.573  -4.580  1.00  0.00           H  
ATOM   1359  HG1 THR A  89      27.371  18.848  -4.182  1.00  0.00           H  
ATOM   1360 HG21 THR A  89      27.172  18.050  -6.425  1.00  0.00           H  
ATOM   1361 HG22 THR A  89      26.229  16.754  -6.739  1.00  0.00           H  
ATOM   1362 HG23 THR A  89      25.547  18.174  -6.309  1.00  0.00           H  
ATOM   1363  N   ALA A  90      26.271  15.434  -2.323  1.00  0.00           N  
ATOM   1364  CA  ALA A  90      26.534  15.206  -0.905  1.00  0.00           C  
ATOM   1365  C   ALA A  90      26.940  16.516  -0.225  1.00  0.00           C  
ATOM   1366  O   ALA A  90      26.716  16.715   0.967  1.00  0.00           O  
ATOM   1367  CB  ALA A  90      27.614  14.159  -0.724  1.00  0.00           C  
ATOM   1368  H   ALA A  90      26.866  15.005  -3.002  1.00  0.00           H  
ATOM   1369  HA  ALA A  90      25.694  14.873  -0.476  1.00  0.00           H  
ATOM   1370  HB1 ALA A  90      27.780  14.017   0.252  1.00  0.00           H  
ATOM   1371  HB2 ALA A  90      27.318  13.299  -1.141  1.00  0.00           H  
ATOM   1372  HB3 ALA A  90      28.457  14.470  -1.164  1.00  0.00           H  
ATOM   1373  N   HIS A  91      27.535  17.434  -0.997  1.00  0.00           N  
ATOM   1374  CA  HIS A  91      27.934  18.739  -0.493  1.00  0.00           C  
ATOM   1375  C   HIS A  91      26.724  19.564  -0.070  1.00  0.00           C  
ATOM   1376  O   HIS A  91      26.778  20.316   0.909  1.00  0.00           O  
ATOM   1377  CB  HIS A  91      28.761  19.498  -1.543  1.00  0.00           C  
ATOM   1378  CG  HIS A  91      29.896  18.636  -2.035  1.00  0.00           C  
ATOM   1379  ND1 HIS A  91      30.938  18.252  -1.222  1.00  0.00           N  
ATOM   1380  CD2 HIS A  91      30.098  18.063  -3.240  1.00  0.00           C  
ATOM   1381  CE1 HIS A  91      31.761  17.485  -1.924  1.00  0.00           C  
ATOM   1382  NE2 HIS A  91      31.279  17.353  -3.141  1.00  0.00           N  
ATOM   1383  H   HIS A  91      27.712  17.214  -1.956  1.00  0.00           H  
ATOM   1384  HA  HIS A  91      28.510  18.598   0.312  1.00  0.00           H  
ATOM   1385  HB2 HIS A  91      29.133  20.330  -1.132  1.00  0.00           H  
ATOM   1386  HB3 HIS A  91      28.173  19.741  -2.314  1.00  0.00           H  
ATOM   1387  HD1 HIS A  91      31.055  18.508  -0.263  1.00  0.00           H  
ATOM   1388  HD2 HIS A  91      29.509  18.138  -4.045  1.00  0.00           H  
ATOM   1389  HE1 HIS A  91      32.608  17.075  -1.585  1.00  0.00           H  
ATOM   1390  HE2 HIS A  91      31.700  16.823  -3.877  1.00  0.00           H  
ATOM   1391  N   ASP A  92      25.603  19.420  -0.783  1.00  0.00           N  
ATOM   1392  CA  ASP A  92      24.369  20.110  -0.416  1.00  0.00           C  
ATOM   1393  C   ASP A  92      23.934  19.677   0.989  1.00  0.00           C  
ATOM   1394  O   ASP A  92      23.534  20.507   1.798  1.00  0.00           O  
ATOM   1395  CB  ASP A  92      23.232  19.810  -1.391  1.00  0.00           C  
ATOM   1396  CG  ASP A  92      23.398  20.526  -2.714  1.00  0.00           C  
ATOM   1397  OD1 ASP A  92      23.715  21.739  -2.715  1.00  0.00           O  
ATOM   1398  OD2 ASP A  92      23.209  19.876  -3.770  1.00  0.00           O  
ATOM   1399  H   ASP A  92      25.609  18.826  -1.587  1.00  0.00           H  
ATOM   1400  HA  ASP A  92      24.539  21.095  -0.412  1.00  0.00           H  
ATOM   1401  HB2 ASP A  92      22.369  20.099  -0.976  1.00  0.00           H  
ATOM   1402  HB3 ASP A  92      23.207  18.825  -1.561  1.00  0.00           H  
ATOM   1403  N   PHE A  93      24.029  18.373   1.253  1.00  0.00           N  
ATOM   1404  CA  PHE A  93      23.675  17.817   2.547  1.00  0.00           C  
ATOM   1405  C   PHE A  93      24.634  18.258   3.634  1.00  0.00           C  
ATOM   1406  O   PHE A  93      24.207  18.566   4.752  1.00  0.00           O  
ATOM   1407  CB  PHE A  93      23.560  16.284   2.474  1.00  0.00           C  
ATOM   1408  CG  PHE A  93      22.237  15.878   1.852  1.00  0.00           C  
ATOM   1409  CD1 PHE A  93      21.115  15.720   2.651  1.00  0.00           C  
ATOM   1410  CD2 PHE A  93      22.131  15.679   0.490  1.00  0.00           C  
ATOM   1411  CE1 PHE A  93      19.896  15.362   2.098  1.00  0.00           C  
ATOM   1412  CE2 PHE A  93      20.917  15.318  -0.078  1.00  0.00           C  
ATOM   1413  CZ  PHE A  93      19.801  15.163   0.732  1.00  0.00           C  
ATOM   1414  H   PHE A  93      24.355  17.757   0.536  1.00  0.00           H  
ATOM   1415  HA  PHE A  93      22.771  18.172   2.786  1.00  0.00           H  
ATOM   1416  HB2 PHE A  93      23.619  15.905   3.398  1.00  0.00           H  
ATOM   1417  HB3 PHE A  93      24.309  15.924   1.918  1.00  0.00           H  
ATOM   1418  HD1 PHE A  93      21.186  15.866   3.638  1.00  0.00           H  
ATOM   1419  HD2 PHE A  93      22.936  15.796  -0.092  1.00  0.00           H  
ATOM   1420  HE1 PHE A  93      19.092  15.248   2.681  1.00  0.00           H  
ATOM   1421  HE2 PHE A  93      20.847  15.171  -1.065  1.00  0.00           H  
ATOM   1422  HZ  PHE A  93      18.924  14.906   0.326  1.00  0.00           H  
ATOM   1423  N   VAL A  94      25.943  18.326   3.322  1.00  0.00           N  
ATOM   1424  CA  VAL A  94      26.908  18.785   4.325  1.00  0.00           C  
ATOM   1425  C   VAL A  94      26.573  20.220   4.729  1.00  0.00           C  
ATOM   1426  O   VAL A  94      26.462  20.543   5.909  1.00  0.00           O  
ATOM   1427  CB  VAL A  94      28.352  18.698   3.809  1.00  0.00           C  
ATOM   1428  CG1 VAL A  94      29.310  19.456   4.715  1.00  0.00           C  
ATOM   1429  CG2 VAL A  94      28.771  17.230   3.719  1.00  0.00           C  
ATOM   1430  H   VAL A  94      26.255  18.064   2.409  1.00  0.00           H  
ATOM   1431  HA  VAL A  94      26.825  18.202   5.133  1.00  0.00           H  
ATOM   1432  HB  VAL A  94      28.390  19.099   2.894  1.00  0.00           H  
ATOM   1433 HG11 VAL A  94      30.240  19.381   4.354  1.00  0.00           H  
ATOM   1434 HG12 VAL A  94      29.043  20.419   4.751  1.00  0.00           H  
ATOM   1435 HG13 VAL A  94      29.277  19.066   5.635  1.00  0.00           H  
ATOM   1436 HG21 VAL A  94      29.711  17.172   3.383  1.00  0.00           H  
ATOM   1437 HG22 VAL A  94      28.714  16.811   4.625  1.00  0.00           H  
ATOM   1438 HG23 VAL A  94      28.162  16.747   3.090  1.00  0.00           H  
ATOM   1439  N   TYR A  95      26.397  21.081   3.732  1.00  0.00           N  
ATOM   1440  CA  TYR A  95      26.060  22.473   3.999  1.00  0.00           C  
ATOM   1441  C   TYR A  95      24.771  22.559   4.817  1.00  0.00           C  
ATOM   1442  O   TYR A  95      24.714  23.230   5.851  1.00  0.00           O  
ATOM   1443  CB  TYR A  95      25.865  23.244   2.692  1.00  0.00           C  
ATOM   1444  CG  TYR A  95      25.225  24.598   2.904  1.00  0.00           C  
ATOM   1445  CD1 TYR A  95      25.942  25.668   3.422  1.00  0.00           C  
ATOM   1446  CD2 TYR A  95      23.878  24.791   2.605  1.00  0.00           C  
ATOM   1447  CE1 TYR A  95      25.350  26.902   3.611  1.00  0.00           C  
ATOM   1448  CE2 TYR A  95      23.275  26.017   2.808  1.00  0.00           C  
ATOM   1449  CZ  TYR A  95      24.012  27.072   3.303  1.00  0.00           C  
ATOM   1450  OH  TYR A  95      23.406  28.293   3.496  1.00  0.00           O  
ATOM   1451  H   TYR A  95      26.497  20.770   2.787  1.00  0.00           H  
ATOM   1452  HA  TYR A  95      26.804  22.894   4.518  1.00  0.00           H  
ATOM   1453  HB2 TYR A  95      25.280  22.705   2.086  1.00  0.00           H  
ATOM   1454  HB3 TYR A  95      26.758  23.376   2.262  1.00  0.00           H  
ATOM   1455  HD1 TYR A  95      26.905  25.543   3.663  1.00  0.00           H  
ATOM   1456  HD2 TYR A  95      23.340  24.032   2.238  1.00  0.00           H  
ATOM   1457  HE1 TYR A  95      25.885  27.667   3.968  1.00  0.00           H  
ATOM   1458  HE2 TYR A  95      22.305  26.139   2.596  1.00  0.00           H  
ATOM   1459  HH  TYR A  95      22.439  28.412   3.272  1.00  0.00           H  
ATOM   1460  N   SER A  96      23.740  21.877   4.320  1.00  0.00           N  
ATOM   1461  CA  SER A  96      22.432  21.907   4.967  1.00  0.00           C  
ATOM   1462  C   SER A  96      22.434  21.444   6.399  1.00  0.00           C  
ATOM   1463  O   SER A  96      21.859  22.134   7.264  1.00  0.00           O  
ATOM   1464  CB  SER A  96      21.441  21.089   4.114  1.00  0.00           C  
ATOM   1465  OG  SER A  96      21.376  21.643   2.818  1.00  0.00           O  
ATOM   1466  H   SER A  96      23.865  21.335   3.489  1.00  0.00           H  
ATOM   1467  HA  SER A  96      22.118  22.856   4.961  1.00  0.00           H  
ATOM   1468  HB2 SER A  96      20.535  21.117   4.535  1.00  0.00           H  
ATOM   1469  HB3 SER A  96      21.753  20.141   4.057  1.00  0.00           H  
ATOM   1470  HG  SER A  96      20.734  21.115   2.262  1.00  0.00           H  
ATOM   1471  N   TRP A  97      23.066  20.307   6.720  1.00  0.00           N  
ATOM   1472  CA  TRP A  97      23.065  19.835   8.114  1.00  0.00           C  
ATOM   1473  C   TRP A  97      23.905  20.754   8.986  1.00  0.00           C  
ATOM   1474  O   TRP A  97      23.588  20.952  10.171  1.00  0.00           O  
ATOM   1475  CB  TRP A  97      23.417  18.370   8.236  1.00  0.00           C  
ATOM   1476  CG  TRP A  97      22.400  17.412   7.669  1.00  0.00           C  
ATOM   1477  CD1 TRP A  97      21.444  17.661   6.721  1.00  0.00           C  
ATOM   1478  CD2 TRP A  97      22.315  16.010   7.961  1.00  0.00           C  
ATOM   1479  NE1 TRP A  97      20.753  16.511   6.429  1.00  0.00           N  
ATOM   1480  CE2 TRP A  97      21.270  15.482   7.171  1.00  0.00           C  
ATOM   1481  CE3 TRP A  97      23.007  15.151   8.824  1.00  0.00           C  
ATOM   1482  CZ2 TRP A  97      20.914  14.132   7.223  1.00  0.00           C  
ATOM   1483  CZ3 TRP A  97      22.648  13.815   8.874  1.00  0.00           C  
ATOM   1484  CH2 TRP A  97      21.611  13.318   8.075  1.00  0.00           C  
ATOM   1485  H   TRP A  97      23.538  19.780   6.013  1.00  0.00           H  
ATOM   1486  HA  TRP A  97      22.124  19.924   8.439  1.00  0.00           H  
ATOM   1487  HB2 TRP A  97      23.531  18.160   9.207  1.00  0.00           H  
ATOM   1488  HB3 TRP A  97      24.283  18.220   7.758  1.00  0.00           H  
ATOM   1489  HD1 TRP A  97      21.273  18.553   6.301  1.00  0.00           H  
ATOM   1490  HE1 TRP A  97      19.996  16.437   5.780  1.00  0.00           H  
ATOM   1491  HE3 TRP A  97      23.750  15.498   9.396  1.00  0.00           H  
ATOM   1492  HZ2 TRP A  97      20.173  13.772   6.656  1.00  0.00           H  
ATOM   1493  HZ3 TRP A  97      23.136  13.196   9.489  1.00  0.00           H  
ATOM   1494  HH2 TRP A  97      21.374  12.348   8.128  1.00  0.00           H  
ATOM   1495  N   GLN A  98      24.948  21.383   8.421  1.00  0.00           N  
ATOM   1496  CA  GLN A  98      25.730  22.346   9.194  1.00  0.00           C  
ATOM   1497  C   GLN A  98      24.883  23.575   9.533  1.00  0.00           C  
ATOM   1498  O   GLN A  98      24.919  24.076  10.660  1.00  0.00           O  
ATOM   1499  CB  GLN A  98      26.969  22.781   8.407  1.00  0.00           C  
ATOM   1500  CG  GLN A  98      28.047  21.707   8.359  1.00  0.00           C  
ATOM   1501  CD  GLN A  98      29.178  22.063   7.406  1.00  0.00           C  
ATOM   1502  OE1 GLN A  98      29.103  23.034   6.660  1.00  0.00           O  
ATOM   1503  NE2 GLN A  98      30.227  21.244   7.426  1.00  0.00           N  
ATOM   1504  H   GLN A  98      25.190  21.192   7.470  1.00  0.00           H  
ATOM   1505  HA  GLN A  98      26.025  21.913  10.046  1.00  0.00           H  
ATOM   1506  HB2 GLN A  98      27.351  23.598   8.839  1.00  0.00           H  
ATOM   1507  HB3 GLN A  98      26.693  22.998   7.471  1.00  0.00           H  
ATOM   1508  HG2 GLN A  98      27.632  20.848   8.058  1.00  0.00           H  
ATOM   1509  HG3 GLN A  98      28.425  21.591   9.277  1.00  0.00           H  
ATOM   1510 HE21 GLN A  98      30.241  20.465   8.053  1.00  0.00           H  
ATOM   1511 HE22 GLN A  98      31.001  21.408   6.814  1.00  0.00           H  
ATOM   1512  N   ARG A  99      24.099  24.054   8.567  1.00  0.00           N  
ATOM   1513  CA  ARG A  99      23.224  25.212   8.775  1.00  0.00           C  
ATOM   1514  C   ARG A  99      22.165  24.904   9.831  1.00  0.00           C  
ATOM   1515  O   ARG A  99      21.863  25.735  10.685  1.00  0.00           O  
ATOM   1516  CB  ARG A  99      22.575  25.649   7.473  1.00  0.00           C  
ATOM   1517  CG  ARG A  99      21.636  26.847   7.594  1.00  0.00           C  
ATOM   1518  CD  ARG A  99      21.184  27.291   6.211  1.00  0.00           C  
ATOM   1519  NE  ARG A  99      20.375  28.496   6.235  1.00  0.00           N  
ATOM   1520  CZ  ARG A  99      19.048  28.551   6.161  1.00  0.00           C  
ATOM   1521  NH1 ARG A  99      18.351  27.428   6.046  1.00  0.00           N  
ATOM   1522  NH2 ARG A  99      18.431  29.729   6.184  1.00  0.00           N  
ATOM   1523  H   ARG A  99      24.108  23.609   7.671  1.00  0.00           H  
ATOM   1524  HA  ARG A  99      23.785  25.968   9.111  1.00  0.00           H  
ATOM   1525  HB2 ARG A  99      22.050  24.878   7.113  1.00  0.00           H  
ATOM   1526  HB3 ARG A  99      23.301  25.887   6.828  1.00  0.00           H  
ATOM   1527  HG2 ARG A  99      22.116  27.600   8.044  1.00  0.00           H  
ATOM   1528  HG3 ARG A  99      20.837  26.589   8.137  1.00  0.00           H  
ATOM   1529  HD2 ARG A  99      20.646  26.555   5.801  1.00  0.00           H  
ATOM   1530  HD3 ARG A  99      21.995  27.463   5.651  1.00  0.00           H  
ATOM   1531  HE  ARG A  99      20.861  29.366   6.315  1.00  0.00           H  
ATOM   1532 HH11 ARG A  99      17.353  27.462   5.990  1.00  0.00           H  
ATOM   1533 HH12 ARG A  99      18.823  26.547   6.015  1.00  0.00           H  
ATOM   1534 HH21 ARG A  99      17.433  29.772   6.128  1.00  0.00           H  
ATOM   1535 HH22 ARG A  99      18.965  30.572   6.257  1.00  0.00           H  
ATOM   1536  N   LEU A 100      21.646  23.671   9.806  1.00  0.00           N  
ATOM   1537  CA  LEU A 100      20.670  23.246  10.807  1.00  0.00           C  
ATOM   1538  C   LEU A 100      21.269  23.297  12.210  1.00  0.00           C  
ATOM   1539  O   LEU A 100      20.648  23.762  13.168  1.00  0.00           O  
ATOM   1540  CB  LEU A 100      20.191  21.821  10.501  1.00  0.00           C  
ATOM   1541  CG  LEU A 100      19.223  21.209  11.513  1.00  0.00           C  
ATOM   1542  CD1 LEU A 100      17.971  22.072  11.644  1.00  0.00           C  
ATOM   1543  CD2 LEU A 100      18.871  19.777  11.119  1.00  0.00           C  
ATOM   1544  H   LEU A 100      21.930  23.031   9.092  1.00  0.00           H  
ATOM   1545  HA  LEU A 100      19.884  23.863  10.771  1.00  0.00           H  
ATOM   1546  HB2 LEU A 100      20.997  21.231  10.453  1.00  0.00           H  
ATOM   1547  HB3 LEU A 100      19.735  21.836   9.611  1.00  0.00           H  
ATOM   1548  HG  LEU A 100      19.678  21.184  12.403  1.00  0.00           H  
ATOM   1549 HD11 LEU A 100      17.349  21.658  12.309  1.00  0.00           H  
ATOM   1550 HD12 LEU A 100      18.228  22.988  11.953  1.00  0.00           H  
ATOM   1551 HD13 LEU A 100      17.516  22.136  10.756  1.00  0.00           H  
ATOM   1552 HD21 LEU A 100      18.238  19.392  11.791  1.00  0.00           H  
ATOM   1553 HD22 LEU A 100      18.440  19.776  10.216  1.00  0.00           H  
ATOM   1554 HD23 LEU A 100      19.704  19.224  11.092  1.00  0.00           H  
ATOM   1555  N   ALA A 101      22.501  22.823  12.353  1.00  0.00           N  
ATOM   1556  CA  ALA A 101      23.221  22.784  13.608  1.00  0.00           C  
ATOM   1557  C   ALA A 101      23.680  24.145  14.126  1.00  0.00           C  
ATOM   1558  O   ALA A 101      23.804  24.348  15.335  1.00  0.00           O  
ATOM   1559  CB  ALA A 101      24.482  21.911  13.401  1.00  0.00           C  
ATOM   1560  H   ALA A 101      22.962  22.469  11.539  1.00  0.00           H  
ATOM   1561  HA  ALA A 101      22.641  22.354  14.300  1.00  0.00           H  
ATOM   1562  HB1 ALA A 101      25.000  21.866  14.255  1.00  0.00           H  
ATOM   1563  HB2 ALA A 101      24.208  20.989  13.129  1.00  0.00           H  
ATOM   1564  HB3 ALA A 101      25.053  22.314  12.685  1.00  0.00           H  
ATOM   1565  N   ASP A 102      23.953  25.069  13.216  1.00  0.00           N  
ATOM   1566  CA  ASP A 102      24.449  26.395  13.561  1.00  0.00           C  
ATOM   1567  C   ASP A 102      23.465  27.179  14.405  1.00  0.00           C  
ATOM   1568  O   ASP A 102      22.362  27.506  13.960  1.00  0.00           O  
ATOM   1569  CB  ASP A 102      24.714  27.165  12.262  1.00  0.00           C  
ATOM   1570  CG  ASP A 102      25.458  28.467  12.429  1.00  0.00           C  
ATOM   1571  OD1 ASP A 102      25.484  29.069  13.522  1.00  0.00           O  
ATOM   1572  OD2 ASP A 102      26.036  28.922  11.409  1.00  0.00           O  
ATOM   1573  H   ASP A 102      23.813  24.847  12.251  1.00  0.00           H  
ATOM   1574  HA  ASP A 102      25.308  26.301  14.065  1.00  0.00           H  
ATOM   1575  HB2 ASP A 102      23.832  27.365  11.835  1.00  0.00           H  
ATOM   1576  HB3 ASP A 102      25.251  26.577  11.657  1.00  0.00           H  
ATOM   1577  N   PRO A 103      23.895  27.597  15.587  1.00  0.00           N  
ATOM   1578  CA  PRO A 103      23.120  28.398  16.512  1.00  0.00           C  
ATOM   1579  C   PRO A 103      22.570  29.660  15.873  1.00  0.00           C  
ATOM   1580  O   PRO A 103      21.456  30.114  16.182  1.00  0.00           O  
ATOM   1581  CB  PRO A 103      24.040  28.761  17.694  1.00  0.00           C  
ATOM   1582  CG  PRO A 103      25.205  27.843  17.514  1.00  0.00           C  
ATOM   1583  CD  PRO A 103      25.224  27.276  16.117  1.00  0.00           C  
ATOM   1584  HA  PRO A 103      22.357  27.850  16.853  1.00  0.00           H  
ATOM   1585  HB2 PRO A 103      24.326  29.718  17.645  1.00  0.00           H  
ATOM   1586  HB3 PRO A 103      23.584  28.594  18.568  1.00  0.00           H  
ATOM   1587  HG2 PRO A 103      26.051  28.351  17.674  1.00  0.00           H  
ATOM   1588  HG3 PRO A 103      25.137  27.093  18.172  1.00  0.00           H  
ATOM   1589  HD2 PRO A 103      25.940  27.707  15.568  1.00  0.00           H  
ATOM   1590  HD3 PRO A 103      25.370  26.287  16.137  1.00  0.00           H  
ATOM   1591  N   ASN A 104      23.291  30.257  14.929  1.00  0.00           N  
ATOM   1592  CA  ASN A 104      22.843  31.448  14.227  1.00  0.00           C  
ATOM   1593  C   ASN A 104      21.631  31.216  13.353  1.00  0.00           C  
ATOM   1594  O   ASN A 104      20.865  32.162  13.072  1.00  0.00           O  
ATOM   1595  CB  ASN A 104      24.034  32.034  13.443  1.00  0.00           C  
ATOM   1596  CG  ASN A 104      25.070  32.508  14.474  1.00  0.00           C  
ATOM   1597  OD1 ASN A 104      24.931  33.599  15.022  1.00  0.00           O  
ATOM   1598  ND2 ASN A 104      26.044  31.657  14.763  1.00  0.00           N  
ATOM   1599  H   ASN A 104      24.182  29.869  14.691  1.00  0.00           H  
ATOM   1600  HA  ASN A 104      22.584  32.121  14.920  1.00  0.00           H  
ATOM   1601  HB2 ASN A 104      23.730  32.805  12.884  1.00  0.00           H  
ATOM   1602  HB3 ASN A 104      24.434  31.332  12.853  1.00  0.00           H  
ATOM   1603 HD21 ASN A 104      26.104  30.783  14.281  1.00  0.00           H  
ATOM   1604 HD22 ASN A 104      26.719  31.889  15.463  1.00  0.00           H  
ATOM   1605  N   THR A 105      21.364  29.970  12.943  1.00  0.00           N  
ATOM   1606  CA  THR A 105      20.156  29.673  12.161  1.00  0.00           C  
ATOM   1607  C   THR A 105      18.936  29.655  13.079  1.00  0.00           C  
ATOM   1608  O   THR A 105      17.793  29.824  12.656  1.00  0.00           O  
ATOM   1609  CB  THR A 105      20.286  28.320  11.446  1.00  0.00           C  
ATOM   1610  OG1 THR A 105      21.541  28.306  10.748  1.00  0.00           O  
ATOM   1611  CG2 THR A 105      19.146  28.101  10.469  1.00  0.00           C  
ATOM   1612  H   THR A 105      21.996  29.230  13.172  1.00  0.00           H  
ATOM   1613  HA  THR A 105      20.032  30.390  11.475  1.00  0.00           H  
ATOM   1614  HB  THR A 105      20.281  27.587  12.126  1.00  0.00           H  
ATOM   1615  HG1 THR A 105      21.649  27.432  10.273  1.00  0.00           H  
ATOM   1616 HG21 THR A 105      19.257  27.214  10.020  1.00  0.00           H  
ATOM   1617 HG22 THR A 105      18.276  28.118  10.962  1.00  0.00           H  
ATOM   1618 HG23 THR A 105      19.153  28.826   9.781  1.00  0.00           H  
ATOM   1619  N   ALA A 106      19.171  29.397  14.368  1.00  0.00           N  
ATOM   1620  CA  ALA A 106      18.135  29.367  15.376  1.00  0.00           C  
ATOM   1621  C   ALA A 106      16.976  28.465  14.978  1.00  0.00           C  
ATOM   1622  O   ALA A 106      15.801  28.816  15.154  1.00  0.00           O  
ATOM   1623  CB  ALA A 106      17.637  30.791  15.638  1.00  0.00           C  
ATOM   1624  H   ALA A 106      20.113  29.215  14.651  1.00  0.00           H  
ATOM   1625  HA  ALA A 106      18.532  29.013  16.223  1.00  0.00           H  
ATOM   1626  HB1 ALA A 106      16.920  30.771  16.335  1.00  0.00           H  
ATOM   1627  HB2 ALA A 106      18.397  31.356  15.958  1.00  0.00           H  
ATOM   1628  HB3 ALA A 106      17.268  31.176  14.792  1.00  0.00           H  
ATOM   1629  N   SER A 107      17.299  27.277  14.450  1.00  0.00           N  
ATOM   1630  CA  SER A 107      16.239  26.360  14.054  1.00  0.00           C  
ATOM   1631  C   SER A 107      15.580  25.748  15.276  1.00  0.00           C  
ATOM   1632  O   SER A 107      16.229  25.285  16.222  1.00  0.00           O  
ATOM   1633  CB  SER A 107      16.839  25.211  13.215  1.00  0.00           C  
ATOM   1634  OG  SER A 107      15.808  24.236  12.964  1.00  0.00           O  
ATOM   1635  H   SER A 107      18.258  27.022  14.329  1.00  0.00           H  
ATOM   1636  HA  SER A 107      15.555  26.850  13.513  1.00  0.00           H  
ATOM   1637  HB2 SER A 107      17.591  24.784  13.718  1.00  0.00           H  
ATOM   1638  HB3 SER A 107      17.180  25.571  12.347  1.00  0.00           H  
ATOM   1639  HG  SER A 107      16.184  23.485  12.421  1.00  0.00           H  
ATOM   1640  N   PRO A 108      14.259  25.613  15.220  1.00  0.00           N  
ATOM   1641  CA  PRO A 108      13.483  24.933  16.243  1.00  0.00           C  
ATOM   1642  C   PRO A 108      13.807  23.435  16.241  1.00  0.00           C  
ATOM   1643  O   PRO A 108      13.534  22.716  17.201  1.00  0.00           O  
ATOM   1644  CB  PRO A 108      11.996  25.145  15.895  1.00  0.00           C  
ATOM   1645  CG  PRO A 108      12.073  25.441  14.414  1.00  0.00           C  
ATOM   1646  CD  PRO A 108      13.422  26.080  14.117  1.00  0.00           C  
ATOM   1647  HA  PRO A 108      13.683  25.325  17.141  1.00  0.00           H  
ATOM   1648  HB2 PRO A 108      11.458  24.322  16.076  1.00  0.00           H  
ATOM   1649  HB3 PRO A 108      11.608  25.915  16.402  1.00  0.00           H  
ATOM   1650  HG2 PRO A 108      11.981  24.591  13.895  1.00  0.00           H  
ATOM   1651  HG3 PRO A 108      11.339  26.069  14.157  1.00  0.00           H  
ATOM   1652  HD2 PRO A 108      13.781  25.769  13.237  1.00  0.00           H  
ATOM   1653  HD3 PRO A 108      13.354  27.078  14.115  1.00  0.00           H  
ATOM   1654  N   TYR A 109      14.389  22.947  15.133  1.00  0.00           N  
ATOM   1655  CA  TYR A 109      14.786  21.563  15.007  1.00  0.00           C  
ATOM   1656  C   TYR A 109      16.292  21.349  15.033  1.00  0.00           C  
ATOM   1657  O   TYR A 109      16.787  20.303  14.604  1.00  0.00           O  
ATOM   1658  CB  TYR A 109      14.186  20.931  13.751  1.00  0.00           C  
ATOM   1659  CG  TYR A 109      12.948  20.115  14.051  1.00  0.00           C  
ATOM   1660  CD1 TYR A 109      13.054  18.801  14.492  1.00  0.00           C  
ATOM   1661  CD2 TYR A 109      11.682  20.656  13.878  1.00  0.00           C  
ATOM   1662  CE1 TYR A 109      11.920  18.049  14.765  1.00  0.00           C  
ATOM   1663  CE2 TYR A 109      10.543  19.904  14.134  1.00  0.00           C  
ATOM   1664  CZ  TYR A 109      10.674  18.600  14.581  1.00  0.00           C  
ATOM   1665  OH  TYR A 109       9.535  17.859  14.807  1.00  0.00           O  
ATOM   1666  H   TYR A 109      14.554  23.566  14.365  1.00  0.00           H  
ATOM   1667  HA  TYR A 109      14.406  21.075  15.793  1.00  0.00           H  
ATOM   1668  HB2 TYR A 109      14.871  20.334  13.333  1.00  0.00           H  
ATOM   1669  HB3 TYR A 109      13.943  21.659  13.110  1.00  0.00           H  
ATOM   1670  HD1 TYR A 109      13.959  18.393  14.614  1.00  0.00           H  
ATOM   1671  HD2 TYR A 109      11.588  21.601  13.564  1.00  0.00           H  
ATOM   1672  HE1 TYR A 109      12.009  17.109  15.095  1.00  0.00           H  
ATOM   1673  HE2 TYR A 109       9.636  20.301  13.997  1.00  0.00           H  
ATOM   1674  HH  TYR A 109       8.635  18.272  14.669  1.00  0.00           H  
ATOM   1675  N   ALA A 110      17.033  22.303  15.616  1.00  0.00           N  
ATOM   1676  CA  ALA A 110      18.480  22.128  15.768  1.00  0.00           C  
ATOM   1677  C   ALA A 110      18.777  20.835  16.515  1.00  0.00           C  
ATOM   1678  O   ALA A 110      19.697  20.079  16.171  1.00  0.00           O  
ATOM   1679  CB  ALA A 110      19.064  23.307  16.557  1.00  0.00           C  
ATOM   1680  H   ALA A 110      16.596  23.138  15.949  1.00  0.00           H  
ATOM   1681  HA  ALA A 110      18.905  22.092  14.864  1.00  0.00           H  
ATOM   1682  HB1 ALA A 110      20.051  23.184  16.658  1.00  0.00           H  
ATOM   1683  HB2 ALA A 110      18.883  24.159  16.066  1.00  0.00           H  
ATOM   1684  HB3 ALA A 110      18.638  23.347  17.461  1.00  0.00           H  
ATOM   1685  N   SER A 111      17.979  20.520  17.541  1.00  0.00           N  
ATOM   1686  CA  SER A 111      18.143  19.317  18.333  1.00  0.00           C  
ATOM   1687  C   SER A 111      17.876  18.022  17.598  1.00  0.00           C  
ATOM   1688  O   SER A 111      18.206  16.943  18.130  1.00  0.00           O  
ATOM   1689  CB  SER A 111      17.257  19.377  19.596  1.00  0.00           C  
ATOM   1690  OG  SER A 111      17.751  20.375  20.479  1.00  0.00           O  
ATOM   1691  H   SER A 111      17.233  21.144  17.773  1.00  0.00           H  
ATOM   1692  HA  SER A 111      19.094  19.292  18.640  1.00  0.00           H  
ATOM   1693  HB2 SER A 111      17.272  18.489  20.056  1.00  0.00           H  
ATOM   1694  HB3 SER A 111      16.318  19.600  19.333  1.00  0.00           H  
ATOM   1695  HG  SER A 111      17.175  20.412  21.296  1.00  0.00           H  
ATOM   1696  N   TYR A 112      17.349  18.039  16.383  1.00  0.00           N  
ATOM   1697  CA  TYR A 112      17.128  16.825  15.601  1.00  0.00           C  
ATOM   1698  C   TYR A 112      18.470  16.113  15.385  1.00  0.00           C  
ATOM   1699  O   TYR A 112      18.521  14.881  15.354  1.00  0.00           O  
ATOM   1700  CB  TYR A 112      16.456  17.126  14.269  1.00  0.00           C  
ATOM   1701  CG  TYR A 112      15.668  15.957  13.710  1.00  0.00           C  
ATOM   1702  CD1 TYR A 112      14.541  15.495  14.392  1.00  0.00           C  
ATOM   1703  CD2 TYR A 112      16.025  15.328  12.529  1.00  0.00           C  
ATOM   1704  CE1 TYR A 112      13.800  14.436  13.904  1.00  0.00           C  
ATOM   1705  CE2 TYR A 112      15.286  14.256  12.032  1.00  0.00           C  
ATOM   1706  CZ  TYR A 112      14.173  13.821  12.725  1.00  0.00           C  
ATOM   1707  OH  TYR A 112      13.400  12.776  12.252  1.00  0.00           O  
ATOM   1708  H   TYR A 112      17.092  18.919  15.984  1.00  0.00           H  
ATOM   1709  HA  TYR A 112      16.530  16.218  16.125  1.00  0.00           H  
ATOM   1710  HB2 TYR A 112      17.163  17.376  13.607  1.00  0.00           H  
ATOM   1711  HB3 TYR A 112      15.831  17.896  14.397  1.00  0.00           H  
ATOM   1712  HD1 TYR A 112      14.266  15.937  15.246  1.00  0.00           H  
ATOM   1713  HD2 TYR A 112      16.827  15.648  12.024  1.00  0.00           H  
ATOM   1714  HE1 TYR A 112      12.995  14.115  14.403  1.00  0.00           H  
ATOM   1715  HE2 TYR A 112      15.559  13.806  11.182  1.00  0.00           H  
ATOM   1716  HH  TYR A 112      13.650  12.315  11.401  1.00  0.00           H  
ATOM   1717  N   LEU A 113      19.563  16.880  15.284  1.00  0.00           N  
ATOM   1718  CA  LEU A 113      20.903  16.320  15.123  1.00  0.00           C  
ATOM   1719  C   LEU A 113      21.404  15.714  16.425  1.00  0.00           C  
ATOM   1720  O   LEU A 113      22.250  14.809  16.396  1.00  0.00           O  
ATOM   1721  CB  LEU A 113      21.841  17.374  14.533  1.00  0.00           C  
ATOM   1722  CG  LEU A 113      21.454  17.892  13.142  1.00  0.00           C  
ATOM   1723  CD1 LEU A 113      22.304  19.097  12.752  1.00  0.00           C  
ATOM   1724  CD2 LEU A 113      21.571  16.805  12.080  1.00  0.00           C  
ATOM   1725  H   LEU A 113      19.458  17.874  15.320  1.00  0.00           H  
ATOM   1726  HA  LEU A 113      20.836  15.577  14.457  1.00  0.00           H  
ATOM   1727  HB2 LEU A 113      22.755  16.973  14.470  1.00  0.00           H  
ATOM   1728  HB3 LEU A 113      21.861  18.154  15.158  1.00  0.00           H  
ATOM   1729  HG  LEU A 113      20.499  18.187  13.177  1.00  0.00           H  
ATOM   1730 HD11 LEU A 113      22.034  19.416  11.844  1.00  0.00           H  
ATOM   1731 HD12 LEU A 113      22.167  19.831  13.417  1.00  0.00           H  
ATOM   1732 HD13 LEU A 113      23.269  18.834  12.740  1.00  0.00           H  
ATOM   1733 HD21 LEU A 113      21.311  17.179  11.190  1.00  0.00           H  
ATOM   1734 HD22 LEU A 113      22.515  16.477  12.041  1.00  0.00           H  
ATOM   1735 HD23 LEU A 113      20.963  16.045  12.312  1.00  0.00           H  
ATOM   1736  N   GLN A 114      20.877  16.132  17.576  1.00  0.00           N  
ATOM   1737  CA  GLN A 114      21.193  15.540  18.863  1.00  0.00           C  
ATOM   1738  C   GLN A 114      20.418  14.214  19.008  1.00  0.00           C  
ATOM   1739  O   GLN A 114      20.925  13.233  19.551  1.00  0.00           O  
ATOM   1740  CB  GLN A 114      20.839  16.431  20.048  1.00  0.00           C  
ATOM   1741  CG  GLN A 114      21.572  17.750  20.130  1.00  0.00           C  
ATOM   1742  CD  GLN A 114      21.152  18.627  21.292  1.00  0.00           C  
ATOM   1743  OE1 GLN A 114      19.993  19.049  21.420  1.00  0.00           O  
ATOM   1744  NE2 GLN A 114      22.113  18.945  22.165  1.00  0.00           N  
ATOM   1745  H   GLN A 114      20.230  16.894  17.551  1.00  0.00           H  
ATOM   1746  HA  GLN A 114      22.173  15.343  18.892  1.00  0.00           H  
ATOM   1747  HB2 GLN A 114      21.036  15.920  20.884  1.00  0.00           H  
ATOM   1748  HB3 GLN A 114      19.860  16.628  20.000  1.00  0.00           H  
ATOM   1749  HG2 GLN A 114      21.406  18.253  19.282  1.00  0.00           H  
ATOM   1750  HG3 GLN A 114      22.550  17.560  20.219  1.00  0.00           H  
ATOM   1751 HE21 GLN A 114      23.040  18.591  22.039  1.00  0.00           H  
ATOM   1752 HE22 GLN A 114      21.905  19.536  22.944  1.00  0.00           H  
ATOM   1753  N   TYR A 115      19.191  14.175  18.482  1.00  0.00           N  
ATOM   1754  CA  TYR A 115      18.351  12.979  18.528  1.00  0.00           C  
ATOM   1755  C   TYR A 115      18.997  11.830  17.748  1.00  0.00           C  
ATOM   1756  O   TYR A 115      18.882  10.662  18.132  1.00  0.00           O  
ATOM   1757  CB  TYR A 115      16.931  13.214  18.006  1.00  0.00           C  
ATOM   1758  CG  TYR A 115      16.160  14.369  18.605  1.00  0.00           C  
ATOM   1759  CD1 TYR A 115      16.541  14.966  19.796  1.00  0.00           C  
ATOM   1760  CD2 TYR A 115      15.004  14.851  17.988  1.00  0.00           C  
ATOM   1761  CE1 TYR A 115      15.846  16.026  20.335  1.00  0.00           C  
ATOM   1762  CE2 TYR A 115      14.286  15.899  18.527  1.00  0.00           C  
ATOM   1763  CZ  TYR A 115      14.711  16.492  19.697  1.00  0.00           C  
ATOM   1764  OH  TYR A 115      14.014  17.544  20.257  1.00  0.00           O  
ATOM   1765  H   TYR A 115      18.832  14.997  18.039  1.00  0.00           H  
ATOM   1766  HA  TYR A 115      18.280  12.695  19.484  1.00  0.00           H  
ATOM   1767  HB2 TYR A 115      16.406  12.380  18.176  1.00  0.00           H  
ATOM   1768  HB3 TYR A 115      16.995  13.373  17.021  1.00  0.00           H  
ATOM   1769  HD1 TYR A 115      17.344  14.617  20.278  1.00  0.00           H  
ATOM   1770  HD2 TYR A 115      14.690  14.428  17.138  1.00  0.00           H  
ATOM   1771  HE1 TYR A 115      16.160  16.456  21.182  1.00  0.00           H  
ATOM   1772  HE2 TYR A 115      13.459  16.228  18.070  1.00  0.00           H  
ATOM   1773  HH  TYR A 115      13.191  17.894  19.809  1.00  0.00           H  
ATOM   1774  N   GLY A 116      19.678  12.181  16.652  1.00  0.00           N  
ATOM   1775  CA  GLY A 116      20.382  11.205  15.833  1.00  0.00           C  
ATOM   1776  C   GLY A 116      21.804  10.997  16.352  1.00  0.00           C  
ATOM   1777  O   GLY A 116      22.493  10.057  15.929  1.00  0.00           O  
ATOM   1778  H   GLY A 116      19.704  13.145  16.387  1.00  0.00           H  
ATOM   1779  HA2 GLY A 116      20.421  11.534  14.889  1.00  0.00           H  
ATOM   1780  HA3 GLY A 116      19.890  10.335  15.863  1.00  0.00           H  
ATOM   1781  N   HIS A 117      22.253  11.857  17.255  1.00  0.00           N  
ATOM   1782  CA  HIS A 117      23.565  11.801  17.851  1.00  0.00           C  
ATOM   1783  C   HIS A 117      24.697  12.013  16.869  1.00  0.00           C  
ATOM   1784  O   HIS A 117      25.732  11.329  16.960  1.00  0.00           O  
ATOM   1785  CB  HIS A 117      23.794  10.462  18.615  1.00  0.00           C  
ATOM   1786  CG  HIS A 117      22.884  10.453  19.811  1.00  0.00           C  
ATOM   1787  ND1 HIS A 117      21.650   9.846  19.786  1.00  0.00           N  
ATOM   1788  CD2 HIS A 117      23.000  11.062  21.009  1.00  0.00           C  
ATOM   1789  CE1 HIS A 117      21.056  10.057  20.952  1.00  0.00           C  
ATOM   1790  NE2 HIS A 117      21.856  10.781  21.713  1.00  0.00           N  
ATOM   1791  H   HIS A 117      21.641  12.594  17.542  1.00  0.00           H  
ATOM   1792  HA  HIS A 117      23.616  12.538  18.525  1.00  0.00           H  
ATOM   1793  HB2 HIS A 117      24.747  10.399  18.912  1.00  0.00           H  
ATOM   1794  HB3 HIS A 117      23.579   9.689  18.018  1.00  0.00           H  
ATOM   1795  HD1 HIS A 117      21.266   9.333  19.018  1.00  0.00           H  
ATOM   1796  HD2 HIS A 117      23.773  11.613  21.324  1.00  0.00           H  
ATOM   1797  HE1 HIS A 117      20.150   9.723  21.213  1.00  0.00           H  
ATOM   1798  HE2 HIS A 117      21.660  11.076  22.648  1.00  0.00           H  
ATOM   1799  N   ILE A 118      24.527  12.945  15.940  1.00  0.00           N  
ATOM   1800  CA  ILE A 118      25.614  13.231  14.988  1.00  0.00           C  
ATOM   1801  C   ILE A 118      26.786  13.765  15.821  1.00  0.00           C  
ATOM   1802  O   ILE A 118      26.602  14.529  16.777  1.00  0.00           O  
ATOM   1803  CB  ILE A 118      25.204  14.191  13.883  1.00  0.00           C  
ATOM   1804  CG1 ILE A 118      24.208  13.526  12.913  1.00  0.00           C  
ATOM   1805  CG2 ILE A 118      26.407  14.666  13.066  1.00  0.00           C  
ATOM   1806  CD1 ILE A 118      22.794  13.456  13.432  1.00  0.00           C  
ATOM   1807  H   ILE A 118      23.666  13.450  15.886  1.00  0.00           H  
ATOM   1808  HA  ILE A 118      25.896  12.369  14.566  1.00  0.00           H  
ATOM   1809  HB  ILE A 118      24.764  14.987  14.298  1.00  0.00           H  
ATOM   1810 HG12 ILE A 118      24.522  12.594  12.731  1.00  0.00           H  
ATOM   1811 HG13 ILE A 118      24.204  14.049  12.061  1.00  0.00           H  
ATOM   1812 HG21 ILE A 118      26.098  15.294  12.351  1.00  0.00           H  
ATOM   1813 HG22 ILE A 118      27.053  15.137  13.667  1.00  0.00           H  
ATOM   1814 HG23 ILE A 118      26.857  13.878  12.646  1.00  0.00           H  
ATOM   1815 HD11 ILE A 118      22.210  13.014  12.751  1.00  0.00           H  
ATOM   1816 HD12 ILE A 118      22.776  12.926  14.280  1.00  0.00           H  
ATOM   1817 HD13 ILE A 118      22.458  14.381  13.609  1.00  0.00           H  
ATOM   1818  N   ALA A 119      27.988  13.302  15.498  1.00  0.00           N  
ATOM   1819  CA  ALA A 119      29.175  13.703  16.239  1.00  0.00           C  
ATOM   1820  C   ALA A 119      29.312  15.216  16.331  1.00  0.00           C  
ATOM   1821  O   ALA A 119      29.090  15.963  15.376  1.00  0.00           O  
ATOM   1822  CB  ALA A 119      30.406  13.092  15.556  1.00  0.00           C  
ATOM   1823  H   ALA A 119      28.079  12.666  14.732  1.00  0.00           H  
ATOM   1824  HA  ALA A 119      29.110  13.333  17.166  1.00  0.00           H  
ATOM   1825  HB1 ALA A 119      31.231  13.359  16.055  1.00  0.00           H  
ATOM   1826  HB2 ALA A 119      30.326  12.095  15.554  1.00  0.00           H  
ATOM   1827  HB3 ALA A 119      30.464  13.424  14.614  1.00  0.00           H  
ATOM   1828  N   ASN A 120      29.684  15.691  17.517  1.00  0.00           N  
ATOM   1829  CA  ASN A 120      29.940  17.063  17.860  1.00  0.00           C  
ATOM   1830  C   ASN A 120      28.754  18.007  17.919  1.00  0.00           C  
ATOM   1831  O   ASN A 120      28.968  19.230  18.088  1.00  0.00           O  
ATOM   1832  CB  ASN A 120      30.969  17.683  16.874  1.00  0.00           C  
ATOM   1833  CG  ASN A 120      32.344  17.053  17.050  1.00  0.00           C  
ATOM   1834  OD1 ASN A 120      32.738  16.749  18.176  1.00  0.00           O  
ATOM   1835  ND2 ASN A 120      33.030  16.851  15.934  1.00  0.00           N  
ATOM   1836  H   ASN A 120      29.798  15.020  18.250  1.00  0.00           H  
ATOM   1837  HA  ASN A 120      30.363  17.065  18.766  1.00  0.00           H  
ATOM   1838  HB2 ASN A 120      31.035  18.666  17.046  1.00  0.00           H  
ATOM   1839  HB3 ASN A 120      30.657  17.529  15.937  1.00  0.00           H  
ATOM   1840 HD21 ASN A 120      32.644  17.125  15.053  1.00  0.00           H  
ATOM   1841 HD22 ASN A 120      33.934  16.424  15.973  1.00  0.00           H  
ATOM   1842  N   ILE A 121      27.528  17.515  17.833  1.00  0.00           N  
ATOM   1843  CA  ILE A 121      26.357  18.383  17.839  1.00  0.00           C  
ATOM   1844  C   ILE A 121      26.174  19.206  19.094  1.00  0.00           C  
ATOM   1845  O   ILE A 121      25.830  20.403  18.979  1.00  0.00           O  
ATOM   1846  CB  ILE A 121      25.082  17.575  17.492  1.00  0.00           C  
ATOM   1847  CG1 ILE A 121      23.890  18.513  17.310  1.00  0.00           C  
ATOM   1848  CG2 ILE A 121      24.801  16.504  18.530  1.00  0.00           C  
ATOM   1849  CD1 ILE A 121      24.059  19.541  16.211  1.00  0.00           C  
ATOM   1850  H   ILE A 121      27.402  16.525  17.762  1.00  0.00           H  
ATOM   1851  HA  ILE A 121      26.488  19.035  17.092  1.00  0.00           H  
ATOM   1852  HB  ILE A 121      25.243  17.116  16.618  1.00  0.00           H  
ATOM   1853 HG12 ILE A 121      23.741  18.999  18.171  1.00  0.00           H  
ATOM   1854 HG13 ILE A 121      23.086  17.958  17.097  1.00  0.00           H  
ATOM   1855 HG21 ILE A 121      23.974  16.003  18.276  1.00  0.00           H  
ATOM   1856 HG22 ILE A 121      25.574  15.871  18.574  1.00  0.00           H  
ATOM   1857 HG23 ILE A 121      24.670  16.932  19.424  1.00  0.00           H  
ATOM   1858 HD11 ILE A 121      23.239  20.111  16.159  1.00  0.00           H  
ATOM   1859 HD12 ILE A 121      24.852  20.116  16.411  1.00  0.00           H  
ATOM   1860 HD13 ILE A 121      24.197  19.075  15.337  1.00  0.00           H  
ATOM   1861  N   ASP A 122      26.405  18.656  20.280  1.00  0.00           N  
ATOM   1862  CA  ASP A 122      26.232  19.410  21.526  1.00  0.00           C  
ATOM   1863  C   ASP A 122      27.132  20.637  21.582  1.00  0.00           C  
ATOM   1864  O   ASP A 122      26.672  21.739  21.897  1.00  0.00           O  
ATOM   1865  CB  ASP A 122      26.471  18.536  22.755  1.00  0.00           C  
ATOM   1866  CG  ASP A 122      25.491  17.396  22.907  1.00  0.00           C  
ATOM   1867  OD1 ASP A 122      24.580  17.258  22.057  1.00  0.00           O  
ATOM   1868  OD2 ASP A 122      25.618  16.616  23.878  1.00  0.00           O  
ATOM   1869  H   ASP A 122      26.705  17.703  20.325  1.00  0.00           H  
ATOM   1870  HA  ASP A 122      25.284  19.727  21.559  1.00  0.00           H  
ATOM   1871  HB2 ASP A 122      26.407  19.115  23.568  1.00  0.00           H  
ATOM   1872  HB3 ASP A 122      27.392  18.151  22.691  1.00  0.00           H  
ATOM   1873  N   ASP A 123      28.411  20.474  21.262  1.00  0.00           N  
ATOM   1874  CA  ASP A 123      29.357  21.582  21.261  1.00  0.00           C  
ATOM   1875  C   ASP A 123      29.001  22.651  20.240  1.00  0.00           C  
ATOM   1876  O   ASP A 123      29.147  23.844  20.516  1.00  0.00           O  
ATOM   1877  CB  ASP A 123      30.777  21.067  21.000  1.00  0.00           C  
ATOM   1878  CG  ASP A 123      31.447  20.580  22.273  1.00  0.00           C  
ATOM   1879  OD1 ASP A 123      30.782  20.539  23.333  1.00  0.00           O  
ATOM   1880  OD2 ASP A 123      32.652  20.247  22.206  1.00  0.00           O  
ATOM   1881  H   ASP A 123      28.735  19.561  21.014  1.00  0.00           H  
ATOM   1882  HA  ASP A 123      29.342  22.003  22.168  1.00  0.00           H  
ATOM   1883  HB2 ASP A 123      31.323  21.809  20.611  1.00  0.00           H  
ATOM   1884  HB3 ASP A 123      30.731  20.309  20.349  1.00  0.00           H  
ATOM   1885  N   ILE A 124      28.533  22.239  19.062  1.00  0.00           N  
ATOM   1886  CA  ILE A 124      28.138  23.187  18.023  1.00  0.00           C  
ATOM   1887  C   ILE A 124      26.914  23.982  18.472  1.00  0.00           C  
ATOM   1888  O   ILE A 124      26.885  25.212  18.360  1.00  0.00           O  
ATOM   1889  CB  ILE A 124      27.846  22.488  16.686  1.00  0.00           C  
ATOM   1890  CG1 ILE A 124      29.128  21.824  16.155  1.00  0.00           C  
ATOM   1891  CG2 ILE A 124      27.277  23.469  15.666  1.00  0.00           C  
ATOM   1892  CD1 ILE A 124      28.855  20.740  15.134  1.00  0.00           C  
ATOM   1893  H   ILE A 124      28.450  21.258  18.885  1.00  0.00           H  
ATOM   1894  HA  ILE A 124      28.892  23.828  17.882  1.00  0.00           H  
ATOM   1895  HB  ILE A 124      27.166  21.773  16.847  1.00  0.00           H  
ATOM   1896 HG12 ILE A 124      29.620  21.419  16.926  1.00  0.00           H  
ATOM   1897 HG13 ILE A 124      29.698  22.527  15.729  1.00  0.00           H  
ATOM   1898 HG21 ILE A 124      27.096  22.990  14.807  1.00  0.00           H  
ATOM   1899 HG22 ILE A 124      26.425  23.857  16.017  1.00  0.00           H  
ATOM   1900 HG23 ILE A 124      27.937  24.203  15.506  1.00  0.00           H  
ATOM   1901 HD11 ILE A 124      29.721  20.346  14.826  1.00  0.00           H  
ATOM   1902 HD12 ILE A 124      28.293  20.025  15.549  1.00  0.00           H  
ATOM   1903 HD13 ILE A 124      28.371  21.133  14.352  1.00  0.00           H  
ATOM   1904  N   ILE A 125      25.916  23.287  19.021  1.00  0.00           N  
ATOM   1905  CA  ILE A 125      24.710  23.956  19.509  1.00  0.00           C  
ATOM   1906  C   ILE A 125      25.050  24.955  20.610  1.00  0.00           C  
ATOM   1907  O   ILE A 125      24.498  26.064  20.655  1.00  0.00           O  
ATOM   1908  CB  ILE A 125      23.651  22.939  19.973  1.00  0.00           C  
ATOM   1909  CG1 ILE A 125      23.064  22.205  18.755  1.00  0.00           C  
ATOM   1910  CG2 ILE A 125      22.541  23.627  20.757  1.00  0.00           C  
ATOM   1911  CD1 ILE A 125      22.038  21.146  19.065  1.00  0.00           C  
ATOM   1912  H   ILE A 125      25.994  22.293  19.100  1.00  0.00           H  
ATOM   1913  HA  ILE A 125      24.320  24.470  18.745  1.00  0.00           H  
ATOM   1914  HB  ILE A 125      24.093  22.267  20.568  1.00  0.00           H  
ATOM   1915 HG12 ILE A 125      23.819  21.768  18.266  1.00  0.00           H  
ATOM   1916 HG13 ILE A 125      22.633  22.887  18.163  1.00  0.00           H  
ATOM   1917 HG21 ILE A 125      21.867  22.947  21.047  1.00  0.00           H  
ATOM   1918 HG22 ILE A 125      22.930  24.075  21.562  1.00  0.00           H  
ATOM   1919 HG23 ILE A 125      22.097  24.310  20.177  1.00  0.00           H  
ATOM   1920 HD11 ILE A 125      21.720  20.731  18.213  1.00  0.00           H  
ATOM   1921 HD12 ILE A 125      22.449  20.443  19.645  1.00  0.00           H  
ATOM   1922 HD13 ILE A 125      21.264  21.562  19.543  1.00  0.00           H  
ATOM   1923  N   ALA A 126      25.987  24.619  21.487  1.00  0.00           N  
ATOM   1924  CA  ALA A 126      26.422  25.466  22.579  1.00  0.00           C  
ATOM   1925  C   ALA A 126      27.387  26.569  22.183  1.00  0.00           C  
ATOM   1926  O   ALA A 126      27.823  27.361  23.040  1.00  0.00           O  
ATOM   1927  CB  ALA A 126      27.056  24.571  23.655  1.00  0.00           C  
ATOM   1928  H   ALA A 126      26.421  23.724  21.388  1.00  0.00           H  
ATOM   1929  HA  ALA A 126      25.611  25.896  22.976  1.00  0.00           H  
ATOM   1930  HB1 ALA A 126      27.364  25.137  24.420  1.00  0.00           H  
ATOM   1931  HB2 ALA A 126      26.379  23.910  23.980  1.00  0.00           H  
ATOM   1932  HB3 ALA A 126      27.837  24.083  23.265  1.00  0.00           H  
ATOM   1933  N   GLY A 127      27.784  26.673  20.925  1.00  0.00           N  
ATOM   1934  CA  GLY A 127      28.687  27.683  20.428  1.00  0.00           C  
ATOM   1935  C   GLY A 127      30.146  27.418  20.756  1.00  0.00           C  
ATOM   1936  O   GLY A 127      31.002  28.303  20.609  1.00  0.00           O  
ATOM   1937  H   GLY A 127      27.433  26.003  20.271  1.00  0.00           H  
ATOM   1938  HA2 GLY A 127      28.428  28.562  20.829  1.00  0.00           H  
ATOM   1939  HA3 GLY A 127      28.591  27.730  19.434  1.00  0.00           H  
ATOM   1940  N   LYS A 128      30.454  26.200  21.185  1.00  0.00           N  
ATOM   1941  CA  LYS A 128      31.808  25.812  21.559  1.00  0.00           C  
ATOM   1942  C   LYS A 128      32.617  25.350  20.363  1.00  0.00           C  
ATOM   1943  O   LYS A 128      33.844  25.509  20.325  1.00  0.00           O  
ATOM   1944  CB  LYS A 128      31.744  24.740  22.657  1.00  0.00           C  
ATOM   1945  CG  LYS A 128      31.136  25.283  23.950  1.00  0.00           C  
ATOM   1946  CD  LYS A 128      30.514  24.175  24.777  1.00  0.00           C  
ATOM   1947  CE  LYS A 128      29.706  24.727  25.943  1.00  0.00           C  
ATOM   1948  NZ  LYS A 128      28.829  23.680  26.551  1.00  0.00           N  
ATOM   1949  H   LYS A 128      29.725  25.519  21.255  1.00  0.00           H  
ATOM   1950  HA  LYS A 128      32.262  26.616  21.943  1.00  0.00           H  
ATOM   1951  HB2 LYS A 128      32.671  24.416  22.847  1.00  0.00           H  
ATOM   1952  HB3 LYS A 128      31.184  23.978  22.332  1.00  0.00           H  
ATOM   1953  HG2 LYS A 128      30.430  25.953  23.721  1.00  0.00           H  
ATOM   1954  HG3 LYS A 128      31.855  25.725  24.487  1.00  0.00           H  
ATOM   1955  HD2 LYS A 128      31.242  23.591  25.135  1.00  0.00           H  
ATOM   1956  HD3 LYS A 128      29.910  23.634  24.192  1.00  0.00           H  
ATOM   1957  HE2 LYS A 128      29.134  25.478  25.614  1.00  0.00           H  
ATOM   1958  HE3 LYS A 128      30.335  25.068  26.641  1.00  0.00           H  
ATOM   1959  HZ1 LYS A 128      28.315  24.076  27.311  1.00  0.00           H  
ATOM   1960  HZ2 LYS A 128      28.192  23.337  25.861  1.00  0.00           H  
ATOM   1961  HZ3 LYS A 128      29.394  22.926  26.888  1.00  0.00           H  
ATOM   1962  N   LYS A 129      31.945  24.774  19.371  1.00  0.00           N  
ATOM   1963  CA  LYS A 129      32.584  24.320  18.143  1.00  0.00           C  
ATOM   1964  C   LYS A 129      31.813  24.913  16.957  1.00  0.00           C  
ATOM   1965  O   LYS A 129      30.603  25.120  17.034  1.00  0.00           O  
ATOM   1966  CB  LYS A 129      32.600  22.802  18.001  1.00  0.00           C  
ATOM   1967  CG  LYS A 129      33.521  22.068  18.948  1.00  0.00           C  
ATOM   1968  CD  LYS A 129      34.054  20.797  18.313  1.00  0.00           C  
ATOM   1969  CE  LYS A 129      34.564  19.827  19.370  1.00  0.00           C  
ATOM   1970  NZ  LYS A 129      33.427  19.120  20.035  1.00  0.00           N  
ATOM   1971  H   LYS A 129      30.958  24.647  19.472  1.00  0.00           H  
ATOM   1972  HA  LYS A 129      33.525  24.659  18.121  1.00  0.00           H  
ATOM   1973  HB2 LYS A 129      32.881  22.583  17.067  1.00  0.00           H  
ATOM   1974  HB3 LYS A 129      31.670  22.469  18.156  1.00  0.00           H  
ATOM   1975  HG2 LYS A 129      33.016  21.832  19.778  1.00  0.00           H  
ATOM   1976  HG3 LYS A 129      34.289  22.663  19.183  1.00  0.00           H  
ATOM   1977  HD2 LYS A 129      34.805  21.031  17.695  1.00  0.00           H  
ATOM   1978  HD3 LYS A 129      33.320  20.358  17.795  1.00  0.00           H  
ATOM   1979  HE2 LYS A 129      35.082  20.335  20.058  1.00  0.00           H  
ATOM   1980  HE3 LYS A 129      35.160  19.152  18.935  1.00  0.00           H  
ATOM   1981  HZ1 LYS A 129      33.784  18.489  20.724  1.00  0.00           H  
ATOM   1982  HZ2 LYS A 129      32.829  19.790  20.475  1.00  0.00           H  
ATOM   1983  HZ3 LYS A 129      32.907  18.608  19.351  1.00  0.00           H  
ATOM   1984  N   PRO A 130      32.525  25.196  15.894  1.00  0.00           N  
ATOM   1985  CA  PRO A 130      31.945  25.731  14.670  1.00  0.00           C  
ATOM   1986  C   PRO A 130      31.065  24.665  14.030  1.00  0.00           C  
ATOM   1987  O   PRO A 130      31.335  23.462  14.203  1.00  0.00           O  
ATOM   1988  CB  PRO A 130      33.114  26.116  13.753  1.00  0.00           C  
ATOM   1989  CG  PRO A 130      34.240  25.281  14.316  1.00  0.00           C  
ATOM   1990  CD  PRO A 130      33.959  24.953  15.767  1.00  0.00           C  
ATOM   1991  HA  PRO A 130      31.398  26.541  14.880  1.00  0.00           H  
ATOM   1992  HB2 PRO A 130      32.924  25.876  12.801  1.00  0.00           H  
ATOM   1993  HB3 PRO A 130      33.319  27.093  13.816  1.00  0.00           H  
ATOM   1994  HG2 PRO A 130      34.318  24.432  13.793  1.00  0.00           H  
ATOM   1995  HG3 PRO A 130      35.097  25.792  14.251  1.00  0.00           H  
ATOM   1996  HD2 PRO A 130      34.180  23.999  15.968  1.00  0.00           H  
ATOM   1997  HD3 PRO A 130      34.479  25.551  16.377  1.00  0.00           H  
ATOM   1998  N   ALA A 131      30.069  25.068  13.252  1.00  0.00           N  
ATOM   1999  CA  ALA A 131      29.154  24.144  12.585  1.00  0.00           C  
ATOM   2000  C   ALA A 131      29.854  23.210  11.623  1.00  0.00           C  
ATOM   2001  O   ALA A 131      29.436  22.065  11.393  1.00  0.00           O  
ATOM   2002  CB  ALA A 131      28.052  24.930  11.871  1.00  0.00           C  
ATOM   2003  H   ALA A 131      29.938  26.050  13.116  1.00  0.00           H  
ATOM   2004  HA  ALA A 131      28.720  23.584  13.291  1.00  0.00           H  
ATOM   2005  HB1 ALA A 131      27.429  24.293  11.417  1.00  0.00           H  
ATOM   2006  HB2 ALA A 131      27.544  25.474  12.539  1.00  0.00           H  
ATOM   2007  HB3 ALA A 131      28.463  25.537  11.191  1.00  0.00           H  
ATOM   2008  N   THR A 132      30.998  23.612  11.075  1.00  0.00           N  
ATOM   2009  CA  THR A 132      31.816  22.812  10.184  1.00  0.00           C  
ATOM   2010  C   THR A 132      32.471  21.634  10.883  1.00  0.00           C  
ATOM   2011  O   THR A 132      33.070  20.765  10.235  1.00  0.00           O  
ATOM   2012  CB  THR A 132      32.888  23.688   9.490  1.00  0.00           C  
ATOM   2013  OG1 THR A 132      33.562  24.482  10.473  1.00  0.00           O  
ATOM   2014  CG2 THR A 132      32.215  24.612   8.479  1.00  0.00           C  
ATOM   2015  H   THR A 132      31.317  24.534  11.294  1.00  0.00           H  
ATOM   2016  HA  THR A 132      31.217  22.446   9.471  1.00  0.00           H  
ATOM   2017  HB  THR A 132      33.549  23.102   9.021  1.00  0.00           H  
ATOM   2018  HG1 THR A 132      34.255  25.048  10.026  1.00  0.00           H  
ATOM   2019 HG21 THR A 132      32.908  25.177   8.031  1.00  0.00           H  
ATOM   2020 HG22 THR A 132      31.738  24.064   7.792  1.00  0.00           H  
ATOM   2021 HG23 THR A 132      31.559  25.201   8.951  1.00  0.00           H  
ATOM   2022  N   ASP A 133      32.358  21.520  12.200  1.00  0.00           N  
ATOM   2023  CA  ASP A 133      32.854  20.405  12.968  1.00  0.00           C  
ATOM   2024  C   ASP A 133      31.845  19.257  13.049  1.00  0.00           C  
ATOM   2025  O   ASP A 133      32.157  18.181  13.564  1.00  0.00           O  
ATOM   2026  CB  ASP A 133      33.180  20.857  14.403  1.00  0.00           C  
ATOM   2027  CG  ASP A 133      34.671  21.146  14.515  1.00  0.00           C  
ATOM   2028  OD1 ASP A 133      35.231  21.663  13.531  1.00  0.00           O  
ATOM   2029  OD2 ASP A 133      35.209  20.801  15.579  1.00  0.00           O  
ATOM   2030  H   ASP A 133      31.897  22.258  12.694  1.00  0.00           H  
ATOM   2031  HA  ASP A 133      33.692  20.067  12.539  1.00  0.00           H  
ATOM   2032  HB2 ASP A 133      32.931  20.132  15.046  1.00  0.00           H  
ATOM   2033  HB3 ASP A 133      32.662  21.685  14.618  1.00  0.00           H  
ATOM   2034  N   LEU A 134      30.626  19.476  12.557  1.00  0.00           N  
ATOM   2035  CA  LEU A 134      29.595  18.440  12.610  1.00  0.00           C  
ATOM   2036  C   LEU A 134      30.060  17.151  11.961  1.00  0.00           C  
ATOM   2037  O   LEU A 134      30.708  17.182  10.897  1.00  0.00           O  
ATOM   2038  CB  LEU A 134      28.325  18.956  11.914  1.00  0.00           C  
ATOM   2039  CG  LEU A 134      27.095  18.045  12.074  1.00  0.00           C  
ATOM   2040  CD1 LEU A 134      26.544  18.128  13.487  1.00  0.00           C  
ATOM   2041  CD2 LEU A 134      26.059  18.393  11.014  1.00  0.00           C  
ATOM   2042  H   LEU A 134      30.413  20.362  12.145  1.00  0.00           H  
ATOM   2043  HA  LEU A 134      29.379  18.254  13.569  1.00  0.00           H  
ATOM   2044  HB2 LEU A 134      28.520  19.049  10.938  1.00  0.00           H  
ATOM   2045  HB3 LEU A 134      28.102  19.853  12.296  1.00  0.00           H  
ATOM   2046  HG  LEU A 134      27.390  17.103  11.916  1.00  0.00           H  
ATOM   2047 HD11 LEU A 134      25.747  17.530  13.570  1.00  0.00           H  
ATOM   2048 HD12 LEU A 134      27.247  17.838  14.136  1.00  0.00           H  
ATOM   2049 HD13 LEU A 134      26.275  19.071  13.685  1.00  0.00           H  
ATOM   2050 HD21 LEU A 134      25.261  17.800  11.120  1.00  0.00           H  
ATOM   2051 HD22 LEU A 134      25.781  19.348  11.120  1.00  0.00           H  
ATOM   2052 HD23 LEU A 134      26.454  18.260  10.105  1.00  0.00           H  
ATOM   2053  N   GLY A 135      29.710  15.999  12.527  1.00  0.00           N  
ATOM   2054  CA  GLY A 135      30.105  14.707  12.015  1.00  0.00           C  
ATOM   2055  C   GLY A 135      29.489  14.270  10.715  1.00  0.00           C  
ATOM   2056  O   GLY A 135      28.892  13.174  10.636  1.00  0.00           O  
ATOM   2057  H   GLY A 135      29.143  16.029  13.350  1.00  0.00           H  
ATOM   2058  HA2 GLY A 135      29.868  14.024  12.706  1.00  0.00           H  
ATOM   2059  HA3 GLY A 135      31.097  14.723  11.888  1.00  0.00           H  
ATOM   2060  N   VAL A 136      29.578  15.055   9.655  1.00  0.00           N  
ATOM   2061  CA  VAL A 136      29.058  14.748   8.348  1.00  0.00           C  
ATOM   2062  C   VAL A 136      30.115  15.111   7.294  1.00  0.00           C  
ATOM   2063  O   VAL A 136      30.852  16.086   7.481  1.00  0.00           O  
ATOM   2064  CB  VAL A 136      27.746  15.469   7.976  1.00  0.00           C  
ATOM   2065  CG1 VAL A 136      26.586  15.018   8.859  1.00  0.00           C  
ATOM   2066  CG2 VAL A 136      27.897  16.984   8.030  1.00  0.00           C  
ATOM   2067  H   VAL A 136      30.044  15.932   9.770  1.00  0.00           H  
ATOM   2068  HA  VAL A 136      28.896  13.762   8.301  1.00  0.00           H  
ATOM   2069  HB  VAL A 136      27.522  15.221   7.033  1.00  0.00           H  
ATOM   2070 HG11 VAL A 136      25.754  15.504   8.591  1.00  0.00           H  
ATOM   2071 HG12 VAL A 136      26.447  14.034   8.750  1.00  0.00           H  
ATOM   2072 HG13 VAL A 136      26.797  15.220   9.815  1.00  0.00           H  
ATOM   2073 HG21 VAL A 136      27.029  17.415   7.783  1.00  0.00           H  
ATOM   2074 HG22 VAL A 136      28.155  17.260   8.956  1.00  0.00           H  
ATOM   2075 HG23 VAL A 136      28.606  17.271   7.386  1.00  0.00           H  
ATOM   2076  N   LYS A 137      30.154  14.341   6.214  1.00  0.00           N  
ATOM   2077  CA  LYS A 137      31.104  14.664   5.156  1.00  0.00           C  
ATOM   2078  C   LYS A 137      30.676  14.070   3.819  1.00  0.00           C  
ATOM   2079  O   LYS A 137      29.994  13.048   3.760  1.00  0.00           O  
ATOM   2080  CB  LYS A 137      32.509  14.190   5.514  1.00  0.00           C  
ATOM   2081  CG  LYS A 137      32.730  12.697   5.447  1.00  0.00           C  
ATOM   2082  CD  LYS A 137      34.167  12.327   5.798  1.00  0.00           C  
ATOM   2083  CE  LYS A 137      34.464  12.596   7.260  1.00  0.00           C  
ATOM   2084  NZ  LYS A 137      35.900  12.417   7.590  1.00  0.00           N  
ATOM   2085  H   LYS A 137      29.543  13.554   6.127  1.00  0.00           H  
ATOM   2086  HA  LYS A 137      31.130  15.659   5.058  1.00  0.00           H  
ATOM   2087  HB2 LYS A 137      32.706  14.489   6.448  1.00  0.00           H  
ATOM   2088  HB3 LYS A 137      33.151  14.625   4.882  1.00  0.00           H  
ATOM   2089  HG2 LYS A 137      32.531  12.381   4.520  1.00  0.00           H  
ATOM   2090  HG3 LYS A 137      32.112  12.248   6.093  1.00  0.00           H  
ATOM   2091  HD2 LYS A 137      34.790  12.869   5.234  1.00  0.00           H  
ATOM   2092  HD3 LYS A 137      34.308  11.355   5.610  1.00  0.00           H  
ATOM   2093  HE2 LYS A 137      33.925  11.965   7.818  1.00  0.00           H  
ATOM   2094  HE3 LYS A 137      34.201  13.537   7.473  1.00  0.00           H  
ATOM   2095  HZ1 LYS A 137      36.045  12.605   8.561  1.00  0.00           H  
ATOM   2096  HZ2 LYS A 137      36.174  11.477   7.388  1.00  0.00           H  
ATOM   2097  HZ3 LYS A 137      36.449  13.049   7.043  1.00  0.00           H  
ATOM   2098  N   ALA A 138      31.075  14.759   2.759  1.00  0.00           N  
ATOM   2099  CA  ALA A 138      30.834  14.290   1.405  1.00  0.00           C  
ATOM   2100  C   ALA A 138      32.108  13.520   1.001  1.00  0.00           C  
ATOM   2101  O   ALA A 138      33.177  14.137   0.910  1.00  0.00           O  
ATOM   2102  CB  ALA A 138      30.569  15.418   0.445  1.00  0.00           C  
ATOM   2103  H   ALA A 138      31.555  15.626   2.895  1.00  0.00           H  
ATOM   2104  HA  ALA A 138      30.054  13.664   1.405  1.00  0.00           H  
ATOM   2105  HB1 ALA A 138      30.410  15.047  -0.470  1.00  0.00           H  
ATOM   2106  HB2 ALA A 138      29.762  15.927   0.743  1.00  0.00           H  
ATOM   2107  HB3 ALA A 138      31.360  16.030   0.423  1.00  0.00           H  
ATOM   2108  N   LEU A 139      31.985  12.212   0.811  1.00  0.00           N  
ATOM   2109  CA  LEU A 139      33.166  11.420   0.392  1.00  0.00           C  
ATOM   2110  C   LEU A 139      33.436  11.680  -1.088  1.00  0.00           C  
ATOM   2111  O   LEU A 139      34.566  11.593  -1.594  1.00  0.00           O  
ATOM   2112  CB  LEU A 139      32.971   9.953   0.716  1.00  0.00           C  
ATOM   2113  CG  LEU A 139      32.694   9.603   2.185  1.00  0.00           C  
ATOM   2114  CD1 LEU A 139      32.529   8.101   2.361  1.00  0.00           C  
ATOM   2115  CD2 LEU A 139      33.799  10.123   3.097  1.00  0.00           C  
ATOM   2116  H   LEU A 139      31.102  11.764   0.950  1.00  0.00           H  
ATOM   2117  HA  LEU A 139      33.956  11.747   0.911  1.00  0.00           H  
ATOM   2118  HB2 LEU A 139      33.801   9.469   0.440  1.00  0.00           H  
ATOM   2119  HB3 LEU A 139      32.198   9.623   0.175  1.00  0.00           H  
ATOM   2120  HG  LEU A 139      31.837  10.043   2.453  1.00  0.00           H  
ATOM   2121 HD11 LEU A 139      32.350   7.896   3.323  1.00  0.00           H  
ATOM   2122 HD12 LEU A 139      31.762   7.782   1.804  1.00  0.00           H  
ATOM   2123 HD13 LEU A 139      33.367   7.637   2.072  1.00  0.00           H  
ATOM   2124 HD21 LEU A 139      33.591   9.880   4.045  1.00  0.00           H  
ATOM   2125 HD22 LEU A 139      34.671   9.712   2.831  1.00  0.00           H  
ATOM   2126 HD23 LEU A 139      33.860  11.118   3.013  1.00  0.00           H  
ATOM   2127  N   ASP A 140      32.390  12.028  -1.810  1.00  0.00           N  
ATOM   2128  CA  ASP A 140      32.421  12.429  -3.206  1.00  0.00           C  
ATOM   2129  C   ASP A 140      31.092  13.143  -3.482  1.00  0.00           C  
ATOM   2130  O   ASP A 140      30.281  13.279  -2.541  1.00  0.00           O  
ATOM   2131  CB  ASP A 140      32.755  11.321  -4.161  1.00  0.00           C  
ATOM   2132  CG  ASP A 140      31.798  10.165  -4.252  1.00  0.00           C  
ATOM   2133  OD1 ASP A 140      30.575  10.383  -4.135  1.00  0.00           O  
ATOM   2134  OD2 ASP A 140      32.246   9.011  -4.468  1.00  0.00           O  
ATOM   2135  H   ASP A 140      31.498  12.015  -1.358  1.00  0.00           H  
ATOM   2136  HA  ASP A 140      33.143  13.115  -3.295  1.00  0.00           H  
ATOM   2137  HB2 ASP A 140      33.644  10.952  -3.891  1.00  0.00           H  
ATOM   2138  HB3 ASP A 140      32.824  11.724  -5.074  1.00  0.00           H  
ATOM   2139  N   ASP A 141      30.831  13.574  -4.701  1.00  0.00           N  
ATOM   2140  CA  ASP A 141      29.578  14.270  -4.997  1.00  0.00           C  
ATOM   2141  C   ASP A 141      28.337  13.426  -4.733  1.00  0.00           C  
ATOM   2142  O   ASP A 141      27.249  13.988  -4.512  1.00  0.00           O  
ATOM   2143  CB  ASP A 141      29.550  14.758  -6.444  1.00  0.00           C  
ATOM   2144  CG  ASP A 141      30.318  16.019  -6.739  1.00  0.00           C  
ATOM   2145  OD1 ASP A 141      30.861  16.661  -5.822  1.00  0.00           O  
ATOM   2146  OD2 ASP A 141      30.411  16.401  -7.942  1.00  0.00           O  
ATOM   2147  H   ASP A 141      31.497  13.423  -5.432  1.00  0.00           H  
ATOM   2148  HA  ASP A 141      29.530  15.074  -4.404  1.00  0.00           H  
ATOM   2149  HB2 ASP A 141      28.595  14.918  -6.693  1.00  0.00           H  
ATOM   2150  HB3 ASP A 141      29.927  14.031  -7.018  1.00  0.00           H  
ATOM   2151  N   HIS A 142      28.424  12.100  -4.805  1.00  0.00           N  
ATOM   2152  CA  HIS A 142      27.273  11.239  -4.606  1.00  0.00           C  
ATOM   2153  C   HIS A 142      27.330  10.364  -3.379  1.00  0.00           C  
ATOM   2154  O   HIS A 142      26.612   9.352  -3.300  1.00  0.00           O  
ATOM   2155  CB  HIS A 142      27.118  10.317  -5.849  1.00  0.00           C  
ATOM   2156  CG  HIS A 142      27.042  11.151  -7.095  1.00  0.00           C  
ATOM   2157  ND1 HIS A 142      26.067  12.121  -7.246  1.00  0.00           N  
ATOM   2158  CD2 HIS A 142      27.826  11.208  -8.190  1.00  0.00           C  
ATOM   2159  CE1 HIS A 142      26.245  12.730  -8.405  1.00  0.00           C  
ATOM   2160  NE2 HIS A 142      27.300  12.190  -8.999  1.00  0.00           N  
ATOM   2161  H   HIS A 142      29.311  11.683  -5.003  1.00  0.00           H  
ATOM   2162  HA  HIS A 142      26.459  11.816  -4.541  1.00  0.00           H  
ATOM   2163  HB2 HIS A 142      26.281   9.777  -5.759  1.00  0.00           H  
ATOM   2164  HB3 HIS A 142      27.906   9.704  -5.908  1.00  0.00           H  
ATOM   2165  HD1 HIS A 142      25.345  12.328  -6.586  1.00  0.00           H  
ATOM   2166  HD2 HIS A 142      28.632  10.647  -8.378  1.00  0.00           H  
ATOM   2167  HE1 HIS A 142      25.681  13.470  -8.771  1.00  0.00           H  
ATOM   2168  HE2 HIS A 142      27.658  12.455  -9.895  1.00  0.00           H  
ATOM   2169  N   THR A 143      28.190  10.672  -2.411  1.00  0.00           N  
ATOM   2170  CA  THR A 143      28.304   9.840  -1.216  1.00  0.00           C  
ATOM   2171  C   THR A 143      28.360  10.693   0.042  1.00  0.00           C  
ATOM   2172  O   THR A 143      29.277  11.507   0.234  1.00  0.00           O  
ATOM   2173  CB  THR A 143      29.527   8.906  -1.277  1.00  0.00           C  
ATOM   2174  OG1 THR A 143      29.569   8.275  -2.572  1.00  0.00           O  
ATOM   2175  CG2 THR A 143      29.432   7.838  -0.190  1.00  0.00           C  
ATOM   2176  H   THR A 143      28.766  11.484  -2.503  1.00  0.00           H  
ATOM   2177  HA  THR A 143      27.485   9.269  -1.162  1.00  0.00           H  
ATOM   2178  HB  THR A 143      30.360   9.442  -1.143  1.00  0.00           H  
ATOM   2179  HG1 THR A 143      30.361   7.666  -2.621  1.00  0.00           H  
ATOM   2180 HG21 THR A 143      30.231   7.239  -0.241  1.00  0.00           H  
ATOM   2181 HG22 THR A 143      29.401   8.278   0.708  1.00  0.00           H  
ATOM   2182 HG23 THR A 143      28.601   7.298  -0.325  1.00  0.00           H  
ATOM   2183  N   PHE A 144      27.330  10.550   0.873  1.00  0.00           N  
ATOM   2184  CA  PHE A 144      27.222  11.316   2.117  1.00  0.00           C  
ATOM   2185  C   PHE A 144      27.433  10.385   3.306  1.00  0.00           C  
ATOM   2186  O   PHE A 144      26.725   9.391   3.473  1.00  0.00           O  
ATOM   2187  CB  PHE A 144      25.863  12.009   2.169  1.00  0.00           C  
ATOM   2188  CG  PHE A 144      25.609  12.914   3.334  1.00  0.00           C  
ATOM   2189  CD1 PHE A 144      26.344  14.072   3.522  1.00  0.00           C  
ATOM   2190  CD2 PHE A 144      24.607  12.609   4.244  1.00  0.00           C  
ATOM   2191  CE1 PHE A 144      26.101  14.901   4.601  1.00  0.00           C  
ATOM   2192  CE2 PHE A 144      24.348  13.436   5.318  1.00  0.00           C  
ATOM   2193  CZ  PHE A 144      25.098  14.588   5.504  1.00  0.00           C  
ATOM   2194  H   PHE A 144      26.607   9.899   0.641  1.00  0.00           H  
ATOM   2195  HA  PHE A 144      27.938  12.014   2.126  1.00  0.00           H  
ATOM   2196  HB2 PHE A 144      25.161  11.297   2.181  1.00  0.00           H  
ATOM   2197  HB3 PHE A 144      25.770  12.555   1.336  1.00  0.00           H  
ATOM   2198  HD1 PHE A 144      27.061  14.312   2.868  1.00  0.00           H  
ATOM   2199  HD2 PHE A 144      24.065  11.778   4.120  1.00  0.00           H  
ATOM   2200  HE1 PHE A 144      26.649  15.727   4.730  1.00  0.00           H  
ATOM   2201  HE2 PHE A 144      23.619  13.205   5.963  1.00  0.00           H  
ATOM   2202  HZ  PHE A 144      24.916  15.188   6.283  1.00  0.00           H  
ATOM   2203  N   GLU A 145      28.432  10.699   4.130  1.00  0.00           N  
ATOM   2204  CA  GLU A 145      28.761   9.877   5.280  1.00  0.00           C  
ATOM   2205  C   GLU A 145      28.473  10.594   6.591  1.00  0.00           C  
ATOM   2206  O   GLU A 145      28.918  11.725   6.813  1.00  0.00           O  
ATOM   2207  CB  GLU A 145      30.246   9.472   5.251  1.00  0.00           C  
ATOM   2208  CG  GLU A 145      30.594   8.452   6.333  1.00  0.00           C  
ATOM   2209  CD  GLU A 145      32.097   8.369   6.547  1.00  0.00           C  
ATOM   2210  OE1 GLU A 145      32.669   9.325   7.114  1.00  0.00           O  
ATOM   2211  OE2 GLU A 145      32.687   7.352   6.133  1.00  0.00           O  
ATOM   2212  H   GLU A 145      28.969  11.523   3.951  1.00  0.00           H  
ATOM   2213  HA  GLU A 145      28.205   9.046   5.245  1.00  0.00           H  
ATOM   2214  HB2 GLU A 145      30.804  10.290   5.390  1.00  0.00           H  
ATOM   2215  HB3 GLU A 145      30.453   9.075   4.357  1.00  0.00           H  
ATOM   2216  HG2 GLU A 145      30.254   7.553   6.056  1.00  0.00           H  
ATOM   2217  HG3 GLU A 145      30.157   8.724   7.190  1.00  0.00           H  
ATOM   2218  N   VAL A 146      27.730   9.917   7.456  1.00  0.00           N  
ATOM   2219  CA  VAL A 146      27.347  10.449   8.752  1.00  0.00           C  
ATOM   2220  C   VAL A 146      27.972   9.635   9.880  1.00  0.00           C  
ATOM   2221  O   VAL A 146      27.853   8.411   9.929  1.00  0.00           O  
ATOM   2222  CB  VAL A 146      25.812  10.447   8.954  1.00  0.00           C  
ATOM   2223  CG1 VAL A 146      25.465  11.084  10.299  1.00  0.00           C  
ATOM   2224  CG2 VAL A 146      25.110  11.172   7.819  1.00  0.00           C  
ATOM   2225  H   VAL A 146      27.420   9.000   7.205  1.00  0.00           H  
ATOM   2226  HA  VAL A 146      27.676  11.391   8.819  1.00  0.00           H  
ATOM   2227  HB  VAL A 146      25.497   9.498   8.964  1.00  0.00           H  
ATOM   2228 HG11 VAL A 146      24.473  11.080  10.424  1.00  0.00           H  
ATOM   2229 HG12 VAL A 146      25.896  10.563  11.036  1.00  0.00           H  
ATOM   2230 HG13 VAL A 146      25.799  12.026  10.318  1.00  0.00           H  
ATOM   2231 HG21 VAL A 146      24.122  11.156   7.974  1.00  0.00           H  
ATOM   2232 HG22 VAL A 146      25.426  12.120   7.783  1.00  0.00           H  
ATOM   2233 HG23 VAL A 146      25.319  10.717   6.953  1.00  0.00           H  
ATOM   2234  N   THR A 147      28.631  10.349  10.792  1.00  0.00           N  
ATOM   2235  CA  THR A 147      29.281   9.692  11.922  1.00  0.00           C  
ATOM   2236  C   THR A 147      28.575  10.068  13.218  1.00  0.00           C  
ATOM   2237  O   THR A 147      28.472  11.247  13.555  1.00  0.00           O  
ATOM   2238  CB  THR A 147      30.781  10.036  11.993  1.00  0.00           C  
ATOM   2239  OG1 THR A 147      31.407   9.542  10.793  1.00  0.00           O  
ATOM   2240  CG2 THR A 147      31.450   9.397  13.196  1.00  0.00           C  
ATOM   2241  H   THR A 147      28.681  11.344  10.702  1.00  0.00           H  
ATOM   2242  HA  THR A 147      29.195   8.704  11.797  1.00  0.00           H  
ATOM   2243  HB  THR A 147      30.892  11.029  12.040  1.00  0.00           H  
ATOM   2244  HG1 THR A 147      32.384   9.754  10.815  1.00  0.00           H  
ATOM   2245 HG21 THR A 147      32.419   9.642  13.208  1.00  0.00           H  
ATOM   2246 HG22 THR A 147      31.013   9.725  14.034  1.00  0.00           H  
ATOM   2247 HG23 THR A 147      31.358   8.403  13.139  1.00  0.00           H  
ATOM   2248  N   LEU A 148      28.081   9.061  13.916  1.00  0.00           N  
ATOM   2249  CA  LEU A 148      27.381   9.260  15.175  1.00  0.00           C  
ATOM   2250  C   LEU A 148      28.314   9.004  16.358  1.00  0.00           C  
ATOM   2251  O   LEU A 148      29.298   8.272  16.246  1.00  0.00           O  
ATOM   2252  CB  LEU A 148      26.174   8.329  15.259  1.00  0.00           C  
ATOM   2253  CG  LEU A 148      25.276   8.253  14.021  1.00  0.00           C  
ATOM   2254  CD1 LEU A 148      24.074   7.355  14.318  1.00  0.00           C  
ATOM   2255  CD2 LEU A 148      24.822   9.635  13.577  1.00  0.00           C  
ATOM   2256  H   LEU A 148      28.192   8.131  13.567  1.00  0.00           H  
ATOM   2257  HA  LEU A 148      27.060  10.206  15.218  1.00  0.00           H  
ATOM   2258  HB2 LEU A 148      25.609   8.635  16.025  1.00  0.00           H  
ATOM   2259  HB3 LEU A 148      26.515   7.407  15.443  1.00  0.00           H  
ATOM   2260  HG  LEU A 148      25.801   7.840  13.277  1.00  0.00           H  
ATOM   2261 HD11 LEU A 148      23.487   7.305  13.510  1.00  0.00           H  
ATOM   2262 HD12 LEU A 148      24.394   6.438  14.555  1.00  0.00           H  
ATOM   2263 HD13 LEU A 148      23.555   7.735  15.084  1.00  0.00           H  
ATOM   2264 HD21 LEU A 148      24.239   9.551  12.769  1.00  0.00           H  
ATOM   2265 HD22 LEU A 148      24.307  10.070  14.316  1.00  0.00           H  
ATOM   2266 HD23 LEU A 148      25.621  10.193  13.355  1.00  0.00           H  
ATOM   2267  N   SER A 149      27.963   9.567  17.507  1.00  0.00           N  
ATOM   2268  CA  SER A 149      28.757   9.407  18.719  1.00  0.00           C  
ATOM   2269  C   SER A 149      28.459   8.102  19.442  1.00  0.00           C  
ATOM   2270  O   SER A 149      29.191   7.713  20.362  1.00  0.00           O  
ATOM   2271  CB  SER A 149      28.549  10.616  19.642  1.00  0.00           C  
ATOM   2272  OG  SER A 149      27.168  10.810  19.919  1.00  0.00           O  
ATOM   2273  H   SER A 149      27.129  10.117  17.543  1.00  0.00           H  
ATOM   2274  HA  SER A 149      29.720   9.392  18.451  1.00  0.00           H  
ATOM   2275  HB2 SER A 149      28.912  11.434  19.197  1.00  0.00           H  
ATOM   2276  HB3 SER A 149      29.037  10.460  20.501  1.00  0.00           H  
ATOM   2277  HG  SER A 149      27.057  11.601  20.521  1.00  0.00           H  
ATOM   2278  N   GLU A 150      27.398   7.411  19.056  1.00  0.00           N  
ATOM   2279  CA  GLU A 150      27.015   6.125  19.623  1.00  0.00           C  
ATOM   2280  C   GLU A 150      26.092   5.406  18.634  1.00  0.00           C  
ATOM   2281  O   GLU A 150      25.568   6.018  17.705  1.00  0.00           O  
ATOM   2282  CB  GLU A 150      26.357   6.278  20.979  1.00  0.00           C  
ATOM   2283  CG  GLU A 150      25.043   7.025  20.983  1.00  0.00           C  
ATOM   2284  CD  GLU A 150      24.601   7.417  22.381  1.00  0.00           C  
ATOM   2285  OE1 GLU A 150      25.133   6.849  23.360  1.00  0.00           O  
ATOM   2286  OE2 GLU A 150      23.719   8.298  22.486  1.00  0.00           O  
ATOM   2287  H   GLU A 150      26.825   7.795  18.332  1.00  0.00           H  
ATOM   2288  HA  GLU A 150      27.842   5.574  19.737  1.00  0.00           H  
ATOM   2289  HB2 GLU A 150      26.992   6.768  21.576  1.00  0.00           H  
ATOM   2290  HB3 GLU A 150      26.192   5.363  21.347  1.00  0.00           H  
ATOM   2291  HG2 GLU A 150      24.341   6.440  20.577  1.00  0.00           H  
ATOM   2292  HG3 GLU A 150      25.144   7.855  20.434  1.00  0.00           H  
ATOM   2293  N   PRO A 151      25.973   4.103  18.796  1.00  0.00           N  
ATOM   2294  CA  PRO A 151      25.152   3.254  17.954  1.00  0.00           C  
ATOM   2295  C   PRO A 151      23.685   3.652  18.047  1.00  0.00           C  
ATOM   2296  O   PRO A 151      23.115   3.744  19.136  1.00  0.00           O  
ATOM   2297  CB  PRO A 151      25.329   1.801  18.421  1.00  0.00           C  
ATOM   2298  CG  PRO A 151      26.518   1.907  19.352  1.00  0.00           C  
ATOM   2299  CD  PRO A 151      26.607   3.334  19.866  1.00  0.00           C  
ATOM   2300  HA  PRO A 151      25.457   3.336  17.005  1.00  0.00           H  
ATOM   2301  HB2 PRO A 151      24.517   1.474  18.905  1.00  0.00           H  
ATOM   2302  HB3 PRO A 151      25.525   1.194  17.651  1.00  0.00           H  
ATOM   2303  HG2 PRO A 151      26.400   1.279  20.121  1.00  0.00           H  
ATOM   2304  HG3 PRO A 151      27.355   1.675  18.857  1.00  0.00           H  
ATOM   2305  HD2 PRO A 151      26.110   3.438  20.728  1.00  0.00           H  
ATOM   2306  HD3 PRO A 151      27.559   3.612  19.994  1.00  0.00           H  
ATOM   2307  N   VAL A 152      23.100   3.958  16.901  1.00  0.00           N  
ATOM   2308  CA  VAL A 152      21.686   4.336  16.806  1.00  0.00           C  
ATOM   2309  C   VAL A 152      21.076   3.465  15.703  1.00  0.00           C  
ATOM   2310  O   VAL A 152      21.082   3.803  14.522  1.00  0.00           O  
ATOM   2311  CB  VAL A 152      21.475   5.820  16.495  1.00  0.00           C  
ATOM   2312  CG1 VAL A 152      19.987   6.182  16.634  1.00  0.00           C  
ATOM   2313  CG2 VAL A 152      22.281   6.770  17.370  1.00  0.00           C  
ATOM   2314  H   VAL A 152      23.645   3.930  16.063  1.00  0.00           H  
ATOM   2315  HA  VAL A 152      21.236   4.121  17.673  1.00  0.00           H  
ATOM   2316  HB  VAL A 152      21.742   5.976  15.544  1.00  0.00           H  
ATOM   2317 HG11 VAL A 152      19.859   7.152  16.429  1.00  0.00           H  
ATOM   2318 HG12 VAL A 152      19.449   5.633  15.994  1.00  0.00           H  
ATOM   2319 HG13 VAL A 152      19.685   5.996  17.569  1.00  0.00           H  
ATOM   2320 HG21 VAL A 152      22.087   7.714  17.104  1.00  0.00           H  
ATOM   2321 HG22 VAL A 152      22.029   6.635  18.328  1.00  0.00           H  
ATOM   2322 HG23 VAL A 152      23.257   6.584  17.253  1.00  0.00           H  
ATOM   2323  N   PRO A 153      20.549   2.308  16.077  1.00  0.00           N  
ATOM   2324  CA  PRO A 153      19.981   1.338  15.161  1.00  0.00           C  
ATOM   2325  C   PRO A 153      18.852   1.870  14.305  1.00  0.00           C  
ATOM   2326  O   PRO A 153      18.697   1.479  13.136  1.00  0.00           O  
ATOM   2327  CB  PRO A 153      19.538   0.120  15.991  1.00  0.00           C  
ATOM   2328  CG  PRO A 153      20.206   0.359  17.315  1.00  0.00           C  
ATOM   2329  CD  PRO A 153      20.528   1.831  17.460  1.00  0.00           C  
ATOM   2330  HA  PRO A 153      20.711   1.037  14.547  1.00  0.00           H  
ATOM   2331  HB2 PRO A 153      18.543   0.093  16.089  1.00  0.00           H  
ATOM   2332  HB3 PRO A 153      19.855  -0.733  15.576  1.00  0.00           H  
ATOM   2333  HG2 PRO A 153      19.593   0.078  18.053  1.00  0.00           H  
ATOM   2334  HG3 PRO A 153      21.051  -0.173  17.363  1.00  0.00           H  
ATOM   2335  HD2 PRO A 153      19.823   2.301  17.991  1.00  0.00           H  
ATOM   2336  HD3 PRO A 153      21.418   1.962  17.898  1.00  0.00           H  
ATOM   2337  N   TYR A 154      18.050   2.794  14.842  1.00  0.00           N  
ATOM   2338  CA  TYR A 154      16.943   3.391  14.111  1.00  0.00           C  
ATOM   2339  C   TYR A 154      17.293   4.700  13.420  1.00  0.00           C  
ATOM   2340  O   TYR A 154      16.405   5.381  12.880  1.00  0.00           O  
ATOM   2341  CB  TYR A 154      15.774   3.616  15.091  1.00  0.00           C  
ATOM   2342  CG  TYR A 154      16.154   4.425  16.311  1.00  0.00           C  
ATOM   2343  CD1 TYR A 154      16.163   5.818  16.279  1.00  0.00           C  
ATOM   2344  CD2 TYR A 154      16.496   3.797  17.500  1.00  0.00           C  
ATOM   2345  CE1 TYR A 154      16.510   6.552  17.392  1.00  0.00           C  
ATOM   2346  CE2 TYR A 154      16.834   4.526  18.626  1.00  0.00           C  
ATOM   2347  CZ  TYR A 154      16.847   5.903  18.563  1.00  0.00           C  
ATOM   2348  OH  TYR A 154      17.188   6.636  19.682  1.00  0.00           O  
ATOM   2349  H   TYR A 154      18.217   3.087  15.783  1.00  0.00           H  
ATOM   2350  HA  TYR A 154      16.644   2.740  13.413  1.00  0.00           H  
ATOM   2351  HB2 TYR A 154      15.440   2.724  15.395  1.00  0.00           H  
ATOM   2352  HB3 TYR A 154      15.044   4.098  14.607  1.00  0.00           H  
ATOM   2353  HD1 TYR A 154      15.914   6.292  15.435  1.00  0.00           H  
ATOM   2354  HD2 TYR A 154      16.498   2.798  17.544  1.00  0.00           H  
ATOM   2355  HE1 TYR A 154      16.518   7.551  17.352  1.00  0.00           H  
ATOM   2356  HE2 TYR A 154      17.067   4.058  19.478  1.00  0.00           H  
ATOM   2357  HH  TYR A 154      17.432   6.168  20.531  1.00  0.00           H  
ATOM   2358  N   PHE A 155      18.567   5.087  13.367  1.00  0.00           N  
ATOM   2359  CA  PHE A 155      19.004   6.328  12.773  1.00  0.00           C  
ATOM   2360  C   PHE A 155      18.372   6.664  11.435  1.00  0.00           C  
ATOM   2361  O   PHE A 155      17.880   7.792  11.253  1.00  0.00           O  
ATOM   2362  CB  PHE A 155      20.547   6.370  12.612  1.00  0.00           C  
ATOM   2363  CG  PHE A 155      21.026   7.665  11.992  1.00  0.00           C  
ATOM   2364  CD1 PHE A 155      20.881   8.866  12.671  1.00  0.00           C  
ATOM   2365  CD2 PHE A 155      21.615   7.677  10.741  1.00  0.00           C  
ATOM   2366  CE1 PHE A 155      21.303  10.057  12.116  1.00  0.00           C  
ATOM   2367  CE2 PHE A 155      22.048   8.865  10.179  1.00  0.00           C  
ATOM   2368  CZ  PHE A 155      21.887  10.061  10.863  1.00  0.00           C  
ATOM   2369  H   PHE A 155      19.260   4.483  13.761  1.00  0.00           H  
ATOM   2370  HA  PHE A 155      18.755   7.060  13.407  1.00  0.00           H  
ATOM   2371  HB2 PHE A 155      20.830   5.610  12.027  1.00  0.00           H  
ATOM   2372  HB3 PHE A 155      20.967   6.271  13.514  1.00  0.00           H  
ATOM   2373  HD1 PHE A 155      20.463   8.869  13.579  1.00  0.00           H  
ATOM   2374  HD2 PHE A 155      21.729   6.820  10.238  1.00  0.00           H  
ATOM   2375  HE1 PHE A 155      21.187  10.914  12.618  1.00  0.00           H  
ATOM   2376  HE2 PHE A 155      22.479   8.861   9.276  1.00  0.00           H  
ATOM   2377  HZ  PHE A 155      22.191  10.920  10.452  1.00  0.00           H  
ATOM   2378  N   TYR A 156      18.379   5.742  10.470  1.00  0.00           N  
ATOM   2379  CA  TYR A 156      17.829   5.999   9.144  1.00  0.00           C  
ATOM   2380  C   TYR A 156      16.375   6.434   9.164  1.00  0.00           C  
ATOM   2381  O   TYR A 156      15.939   7.217   8.303  1.00  0.00           O  
ATOM   2382  CB  TYR A 156      18.038   4.772   8.224  1.00  0.00           C  
ATOM   2383  CG  TYR A 156      17.136   3.613   8.586  1.00  0.00           C  
ATOM   2384  CD1 TYR A 156      17.488   2.697   9.572  1.00  0.00           C  
ATOM   2385  CD2 TYR A 156      15.901   3.469   7.959  1.00  0.00           C  
ATOM   2386  CE1 TYR A 156      16.625   1.670   9.923  1.00  0.00           C  
ATOM   2387  CE2 TYR A 156      15.043   2.445   8.299  1.00  0.00           C  
ATOM   2388  CZ  TYR A 156      15.408   1.548   9.274  1.00  0.00           C  
ATOM   2389  OH  TYR A 156      14.550   0.522   9.617  1.00  0.00           O  
ATOM   2390  H   TYR A 156      18.775   4.844  10.663  1.00  0.00           H  
ATOM   2391  HA  TYR A 156      18.355   6.753   8.750  1.00  0.00           H  
ATOM   2392  HB2 TYR A 156      18.989   4.473   8.300  1.00  0.00           H  
ATOM   2393  HB3 TYR A 156      17.848   5.043   7.280  1.00  0.00           H  
ATOM   2394  HD1 TYR A 156      18.372   2.780  10.032  1.00  0.00           H  
ATOM   2395  HD2 TYR A 156      15.632   4.120   7.249  1.00  0.00           H  
ATOM   2396  HE1 TYR A 156      16.880   1.022  10.640  1.00  0.00           H  
ATOM   2397  HE2 TYR A 156      14.160   2.355   7.839  1.00  0.00           H  
ATOM   2398  HH  TYR A 156      13.670   0.429   9.151  1.00  0.00           H  
ATOM   2399  N   LYS A 157      15.590   5.986  10.138  1.00  0.00           N  
ATOM   2400  CA  LYS A 157      14.186   6.359  10.258  1.00  0.00           C  
ATOM   2401  C   LYS A 157      14.012   7.857  10.441  1.00  0.00           C  
ATOM   2402  O   LYS A 157      13.009   8.444   9.978  1.00  0.00           O  
ATOM   2403  CB  LYS A 157      13.527   5.568  11.400  1.00  0.00           C  
ATOM   2404  CG  LYS A 157      13.473   4.065  11.131  1.00  0.00           C  
ATOM   2405  CD  LYS A 157      13.084   3.229  12.339  1.00  0.00           C  
ATOM   2406  CE  LYS A 157      11.714   3.578  12.883  1.00  0.00           C  
ATOM   2407  NZ  LYS A 157      11.137   2.522  13.755  1.00  0.00           N  
ATOM   2408  H   LYS A 157      15.980   5.366  10.819  1.00  0.00           H  
ATOM   2409  HA  LYS A 157      13.729   6.102   9.407  1.00  0.00           H  
ATOM   2410  HB2 LYS A 157      12.593   5.904  11.523  1.00  0.00           H  
ATOM   2411  HB3 LYS A 157      14.050   5.723  12.238  1.00  0.00           H  
ATOM   2412  HG2 LYS A 157      14.377   3.769  10.823  1.00  0.00           H  
ATOM   2413  HG3 LYS A 157      12.803   3.900  10.407  1.00  0.00           H  
ATOM   2414  HD2 LYS A 157      13.761   3.377  13.060  1.00  0.00           H  
ATOM   2415  HD3 LYS A 157      13.085   2.265  12.073  1.00  0.00           H  
ATOM   2416  HE2 LYS A 157      11.095   3.725  12.112  1.00  0.00           H  
ATOM   2417  HE3 LYS A 157      11.790   4.421  13.415  1.00  0.00           H  
ATOM   2418  HZ1 LYS A 157      10.237   2.813  14.080  1.00  0.00           H  
ATOM   2419  HZ2 LYS A 157      11.045   1.673  13.234  1.00  0.00           H  
ATOM   2420  HZ3 LYS A 157      11.740   2.370  14.538  1.00  0.00           H  
ATOM   2421  N   LEU A 158      14.971   8.548  11.058  1.00  0.00           N  
ATOM   2422  CA  LEU A 158      14.897   9.973  11.251  1.00  0.00           C  
ATOM   2423  C   LEU A 158      14.980  10.781   9.965  1.00  0.00           C  
ATOM   2424  O   LEU A 158      14.478  11.910   9.908  1.00  0.00           O  
ATOM   2425  CB  LEU A 158      16.104  10.469  12.093  1.00  0.00           C  
ATOM   2426  CG  LEU A 158      15.947  10.448  13.603  1.00  0.00           C  
ATOM   2427  CD1 LEU A 158      15.829   9.024  14.126  1.00  0.00           C  
ATOM   2428  CD2 LEU A 158      17.115  11.184  14.249  1.00  0.00           C  
ATOM   2429  H   LEU A 158      15.773   8.058  11.400  1.00  0.00           H  
ATOM   2430  HA  LEU A 158      14.047  10.198  11.728  1.00  0.00           H  
ATOM   2431  HB2 LEU A 158      16.293  11.413  11.823  1.00  0.00           H  
ATOM   2432  HB3 LEU A 158      16.889   9.893  11.863  1.00  0.00           H  
ATOM   2433  HG  LEU A 158      15.105  10.936  13.835  1.00  0.00           H  
ATOM   2434 HD11 LEU A 158      15.727   9.042  15.121  1.00  0.00           H  
ATOM   2435 HD12 LEU A 158      15.030   8.584  13.717  1.00  0.00           H  
ATOM   2436 HD13 LEU A 158      16.653   8.511  13.884  1.00  0.00           H  
ATOM   2437 HD21 LEU A 158      17.010  11.169  15.243  1.00  0.00           H  
ATOM   2438 HD22 LEU A 158      17.972  10.734  13.998  1.00  0.00           H  
ATOM   2439 HD23 LEU A 158      17.130  12.132  13.930  1.00  0.00           H  
ATOM   2440  N   LEU A 159      15.634  10.256   8.935  1.00  0.00           N  
ATOM   2441  CA  LEU A 159      15.956  10.967   7.728  1.00  0.00           C  
ATOM   2442  C   LEU A 159      14.890  11.394   6.774  1.00  0.00           C  
ATOM   2443  O   LEU A 159      15.217  12.087   5.784  1.00  0.00           O  
ATOM   2444  CB  LEU A 159      17.096  10.197   7.002  1.00  0.00           C  
ATOM   2445  CG  LEU A 159      18.238   9.845   7.983  1.00  0.00           C  
ATOM   2446  CD1 LEU A 159      19.335   9.119   7.233  1.00  0.00           C  
ATOM   2447  CD2 LEU A 159      18.783  11.075   8.689  1.00  0.00           C  
ATOM   2448  H   LEU A 159      15.922   9.301   9.004  1.00  0.00           H  
ATOM   2449  HA  LEU A 159      16.379  11.819   8.037  1.00  0.00           H  
ATOM   2450  HB2 LEU A 159      17.461  10.769   6.267  1.00  0.00           H  
ATOM   2451  HB3 LEU A 159      16.726   9.353   6.615  1.00  0.00           H  
ATOM   2452  HG  LEU A 159      17.872   9.225   8.677  1.00  0.00           H  
ATOM   2453 HD11 LEU A 159      20.075   8.890   7.865  1.00  0.00           H  
ATOM   2454 HD12 LEU A 159      18.966   8.280   6.833  1.00  0.00           H  
ATOM   2455 HD13 LEU A 159      19.688   9.708   6.506  1.00  0.00           H  
ATOM   2456 HD21 LEU A 159      19.517  10.804   9.312  1.00  0.00           H  
ATOM   2457 HD22 LEU A 159      19.141  11.717   8.011  1.00  0.00           H  
ATOM   2458 HD23 LEU A 159      18.050  11.513   9.209  1.00  0.00           H  
ATOM   2459  N   VAL A 160      13.625  11.104   7.033  1.00  0.00           N  
ATOM   2460  CA  VAL A 160      12.520  11.545   6.192  1.00  0.00           C  
ATOM   2461  C   VAL A 160      12.003  12.917   6.618  1.00  0.00           C  
ATOM   2462  O   VAL A 160      11.186  13.547   5.920  1.00  0.00           O  
ATOM   2463  CB  VAL A 160      11.376  10.505   6.253  1.00  0.00           C  
ATOM   2464  CG1 VAL A 160      11.887   9.112   5.880  1.00  0.00           C  
ATOM   2465  CG2 VAL A 160      10.739  10.463   7.631  1.00  0.00           C  
ATOM   2466  H   VAL A 160      13.418  10.557   7.844  1.00  0.00           H  
ATOM   2467  HA  VAL A 160      12.844  11.606   5.248  1.00  0.00           H  
ATOM   2468  HB  VAL A 160      10.675  10.770   5.591  1.00  0.00           H  
ATOM   2469 HG11 VAL A 160      11.133   8.457   5.926  1.00  0.00           H  
ATOM   2470 HG12 VAL A 160      12.257   9.130   4.951  1.00  0.00           H  
ATOM   2471 HG13 VAL A 160      12.606   8.838   6.519  1.00  0.00           H  
ATOM   2472 HG21 VAL A 160      10.005   9.783   7.639  1.00  0.00           H  
ATOM   2473 HG22 VAL A 160      11.430  10.215   8.310  1.00  0.00           H  
ATOM   2474 HG23 VAL A 160      10.362  11.363   7.852  1.00  0.00           H  
ATOM   2475  N   HIS A 161      12.451  13.425   7.758  1.00  0.00           N  
ATOM   2476  CA  HIS A 161      11.985  14.707   8.301  1.00  0.00           C  
ATOM   2477  C   HIS A 161      12.516  15.906   7.565  1.00  0.00           C  
ATOM   2478  O   HIS A 161      13.682  15.935   7.143  1.00  0.00           O  
ATOM   2479  CB  HIS A 161      12.455  14.751   9.778  1.00  0.00           C  
ATOM   2480  CG  HIS A 161      11.808  15.860  10.542  1.00  0.00           C  
ATOM   2481  ND1 HIS A 161      12.402  17.098  10.711  1.00  0.00           N  
ATOM   2482  CD2 HIS A 161      10.584  15.924  11.124  1.00  0.00           C  
ATOM   2483  CE1 HIS A 161      11.583  17.879  11.389  1.00  0.00           C  
ATOM   2484  NE2 HIS A 161      10.474  17.191  11.663  1.00  0.00           N  
ATOM   2485  H   HIS A 161      13.138  12.911   8.272  1.00  0.00           H  
ATOM   2486  HA  HIS A 161      10.985  14.727   8.277  1.00  0.00           H  
ATOM   2487  HB2 HIS A 161      13.446  14.882   9.797  1.00  0.00           H  
ATOM   2488  HB3 HIS A 161      12.225  13.882  10.215  1.00  0.00           H  
ATOM   2489  HD1 HIS A 161      13.306  17.359  10.374  1.00  0.00           H  
ATOM   2490  HD2 HIS A 161       9.897  15.198  11.156  1.00  0.00           H  
ATOM   2491  HE1 HIS A 161      11.763  18.827  11.653  1.00  0.00           H  
ATOM   2492  HE2 HIS A 161       9.689  17.537  12.176  1.00  0.00           H  
ATOM   2493  N   PRO A 162      11.727  16.966   7.413  1.00  0.00           N  
ATOM   2494  CA  PRO A 162      12.097  18.173   6.708  1.00  0.00           C  
ATOM   2495  C   PRO A 162      13.359  18.855   7.179  1.00  0.00           C  
ATOM   2496  O   PRO A 162      14.105  19.397   6.332  1.00  0.00           O  
ATOM   2497  CB  PRO A 162      10.901  19.155   6.843  1.00  0.00           C  
ATOM   2498  CG  PRO A 162       9.760  18.189   7.065  1.00  0.00           C  
ATOM   2499  CD  PRO A 162      10.325  17.008   7.860  1.00  0.00           C  
ATOM   2500  HA  PRO A 162      12.207  17.947   5.740  1.00  0.00           H  
ATOM   2501  HB2 PRO A 162      11.018  19.771   7.622  1.00  0.00           H  
ATOM   2502  HB3 PRO A 162      10.771  19.692   6.010  1.00  0.00           H  
ATOM   2503  HG2 PRO A 162       9.029  18.634   7.583  1.00  0.00           H  
ATOM   2504  HG3 PRO A 162       9.402  17.872   6.187  1.00  0.00           H  
ATOM   2505  HD2 PRO A 162      10.264  17.173   8.844  1.00  0.00           H  
ATOM   2506  HD3 PRO A 162       9.848  16.159   7.634  1.00  0.00           H  
ATOM   2507  N   SER A 163      13.663  18.847   8.471  1.00  0.00           N  
ATOM   2508  CA  SER A 163      14.848  19.504   8.999  1.00  0.00           C  
ATOM   2509  C   SER A 163      16.142  18.977   8.397  1.00  0.00           C  
ATOM   2510  O   SER A 163      17.138  19.713   8.348  1.00  0.00           O  
ATOM   2511  CB  SER A 163      14.900  19.400  10.528  1.00  0.00           C  
ATOM   2512  OG  SER A 163      15.118  18.080  10.971  1.00  0.00           O  
ATOM   2513  H   SER A 163      13.054  18.371   9.105  1.00  0.00           H  
ATOM   2514  HA  SER A 163      14.782  20.474   8.766  1.00  0.00           H  
ATOM   2515  HB2 SER A 163      14.031  19.724  10.901  1.00  0.00           H  
ATOM   2516  HB3 SER A 163      15.644  19.978  10.864  1.00  0.00           H  
ATOM   2517  HG  SER A 163      15.144  18.064  11.971  1.00  0.00           H  
ATOM   2518  N   VAL A 164      16.163  17.722   7.951  1.00  0.00           N  
ATOM   2519  CA  VAL A 164      17.352  17.133   7.352  1.00  0.00           C  
ATOM   2520  C   VAL A 164      17.278  17.053   5.836  1.00  0.00           C  
ATOM   2521  O   VAL A 164      18.032  16.318   5.188  1.00  0.00           O  
ATOM   2522  CB  VAL A 164      17.740  15.809   8.008  1.00  0.00           C  
ATOM   2523  CG1 VAL A 164      18.345  16.108   9.386  1.00  0.00           C  
ATOM   2524  CG2 VAL A 164      16.562  14.856   8.169  1.00  0.00           C  
ATOM   2525  H   VAL A 164      15.335  17.166   8.030  1.00  0.00           H  
ATOM   2526  HA  VAL A 164      18.100  17.766   7.554  1.00  0.00           H  
ATOM   2527  HB  VAL A 164      18.436  15.365   7.443  1.00  0.00           H  
ATOM   2528 HG11 VAL A 164      18.605  15.250   9.829  1.00  0.00           H  
ATOM   2529 HG12 VAL A 164      19.154  16.685   9.277  1.00  0.00           H  
ATOM   2530 HG13 VAL A 164      17.670  16.584   9.950  1.00  0.00           H  
ATOM   2531 HG21 VAL A 164      16.874  14.010   8.602  1.00  0.00           H  
ATOM   2532 HG22 VAL A 164      15.862  15.284   8.741  1.00  0.00           H  
ATOM   2533 HG23 VAL A 164      16.176  14.648   7.270  1.00  0.00           H  
ATOM   2534  N   SER A 165      16.410  17.872   5.238  1.00  0.00           N  
ATOM   2535  CA  SER A 165      16.326  18.001   3.785  1.00  0.00           C  
ATOM   2536  C   SER A 165      17.390  19.043   3.382  1.00  0.00           C  
ATOM   2537  O   SER A 165      17.792  19.872   4.199  1.00  0.00           O  
ATOM   2538  CB  SER A 165      14.964  18.514   3.339  1.00  0.00           C  
ATOM   2539  OG  SER A 165      13.959  17.521   3.486  1.00  0.00           O  
ATOM   2540  H   SER A 165      15.794  18.418   5.806  1.00  0.00           H  
ATOM   2541  HA  SER A 165      16.522  17.122   3.350  1.00  0.00           H  
ATOM   2542  HB2 SER A 165      15.017  18.782   2.377  1.00  0.00           H  
ATOM   2543  HB3 SER A 165      14.719  19.309   3.894  1.00  0.00           H  
ATOM   2544  HG  SER A 165      13.080  17.890   3.185  1.00  0.00           H  
ATOM   2545  N   PRO A 166      17.819  18.998   2.151  1.00  0.00           N  
ATOM   2546  CA  PRO A 166      18.808  19.922   1.628  1.00  0.00           C  
ATOM   2547  C   PRO A 166      18.215  21.271   1.270  1.00  0.00           C  
ATOM   2548  O   PRO A 166      17.060  21.364   0.841  1.00  0.00           O  
ATOM   2549  CB  PRO A 166      19.347  19.256   0.329  1.00  0.00           C  
ATOM   2550  CG  PRO A 166      18.108  18.497  -0.122  1.00  0.00           C  
ATOM   2551  CD  PRO A 166      17.372  18.044   1.140  1.00  0.00           C  
ATOM   2552  HA  PRO A 166      19.551  20.038   2.287  1.00  0.00           H  
ATOM   2553  HB2 PRO A 166      19.630  19.937  -0.346  1.00  0.00           H  
ATOM   2554  HB3 PRO A 166      20.110  18.639   0.519  1.00  0.00           H  
ATOM   2555  HG2 PRO A 166      17.519  19.095  -0.666  1.00  0.00           H  
ATOM   2556  HG3 PRO A 166      18.373  17.702  -0.668  1.00  0.00           H  
ATOM   2557  HD2 PRO A 166      16.381  18.094   1.014  1.00  0.00           H  
ATOM   2558  HD3 PRO A 166      17.630  17.111   1.389  1.00  0.00           H  
ATOM   2559  N   VAL A 167      18.998  22.331   1.451  1.00  0.00           N  
ATOM   2560  CA  VAL A 167      18.609  23.685   1.061  1.00  0.00           C  
ATOM   2561  C   VAL A 167      19.715  24.176   0.098  1.00  0.00           C  
ATOM   2562  O   VAL A 167      20.870  23.754   0.239  1.00  0.00           O  
ATOM   2563  CB  VAL A 167      18.449  24.674   2.207  1.00  0.00           C  
ATOM   2564  CG1 VAL A 167      17.371  24.215   3.189  1.00  0.00           C  
ATOM   2565  CG2 VAL A 167      19.749  24.895   2.971  1.00  0.00           C  
ATOM   2566  H   VAL A 167      19.894  22.195   1.873  1.00  0.00           H  
ATOM   2567  HA  VAL A 167      17.746  23.637   0.558  1.00  0.00           H  
ATOM   2568  HB  VAL A 167      18.163  25.551   1.821  1.00  0.00           H  
ATOM   2569 HG11 VAL A 167      17.288  24.882   3.929  1.00  0.00           H  
ATOM   2570 HG12 VAL A 167      16.496  24.137   2.711  1.00  0.00           H  
ATOM   2571 HG13 VAL A 167      17.623  23.325   3.569  1.00  0.00           H  
ATOM   2572 HG21 VAL A 167      19.594  25.550   3.711  1.00  0.00           H  
ATOM   2573 HG22 VAL A 167      20.062  24.026   3.355  1.00  0.00           H  
ATOM   2574 HG23 VAL A 167      20.444  25.254   2.349  1.00  0.00           H  
ATOM   2575  N   PRO A 168      19.357  24.996  -0.853  1.00  0.00           N  
ATOM   2576  CA  PRO A 168      20.268  25.526  -1.856  1.00  0.00           C  
ATOM   2577  C   PRO A 168      21.108  26.670  -1.325  1.00  0.00           C  
ATOM   2578  O   PRO A 168      20.631  27.804  -1.193  1.00  0.00           O  
ATOM   2579  CB  PRO A 168      19.376  26.006  -3.024  1.00  0.00           C  
ATOM   2580  CG  PRO A 168      18.082  26.311  -2.314  1.00  0.00           C  
ATOM   2581  CD  PRO A 168      17.990  25.470  -1.055  1.00  0.00           C  
ATOM   2582  HA  PRO A 168      20.869  24.794  -2.177  1.00  0.00           H  
ATOM   2583  HB2 PRO A 168      19.754  26.823  -3.460  1.00  0.00           H  
ATOM   2584  HB3 PRO A 168      19.255  25.288  -3.710  1.00  0.00           H  
ATOM   2585  HG2 PRO A 168      18.055  27.281  -2.071  1.00  0.00           H  
ATOM   2586  HG3 PRO A 168      17.312  26.097  -2.916  1.00  0.00           H  
ATOM   2587  HD2 PRO A 168      17.686  26.022  -0.279  1.00  0.00           H  
ATOM   2588  HD3 PRO A 168      17.362  24.703  -1.184  1.00  0.00           H  
ATOM   2589  N   LYS A 169      22.371  26.411  -1.015  1.00  0.00           N  
ATOM   2590  CA  LYS A 169      23.287  27.415  -0.475  1.00  0.00           C  
ATOM   2591  C   LYS A 169      23.323  28.710  -1.271  1.00  0.00           C  
ATOM   2592  O   LYS A 169      23.232  29.807  -0.703  1.00  0.00           O  
ATOM   2593  CB  LYS A 169      24.689  26.805  -0.386  1.00  0.00           C  
ATOM   2594  CG  LYS A 169      25.745  27.722   0.215  1.00  0.00           C  
ATOM   2595  CD  LYS A 169      27.109  27.042   0.166  1.00  0.00           C  
ATOM   2596  CE  LYS A 169      28.166  27.846   0.907  1.00  0.00           C  
ATOM   2597  NZ  LYS A 169      29.485  27.144   0.892  1.00  0.00           N  
ATOM   2598  H   LYS A 169      22.714  25.483  -1.158  1.00  0.00           H  
ATOM   2599  HA  LYS A 169      22.989  27.634   0.454  1.00  0.00           H  
ATOM   2600  HB2 LYS A 169      24.980  26.558  -1.310  1.00  0.00           H  
ATOM   2601  HB3 LYS A 169      24.635  25.981   0.178  1.00  0.00           H  
ATOM   2602  HG2 LYS A 169      25.508  27.923   1.166  1.00  0.00           H  
ATOM   2603  HG3 LYS A 169      25.780  28.574  -0.307  1.00  0.00           H  
ATOM   2604  HD2 LYS A 169      27.388  26.943  -0.789  1.00  0.00           H  
ATOM   2605  HD3 LYS A 169      27.036  26.138   0.587  1.00  0.00           H  
ATOM   2606  HE2 LYS A 169      27.874  27.973   1.855  1.00  0.00           H  
ATOM   2607  HE3 LYS A 169      28.266  28.738   0.467  1.00  0.00           H  
ATOM   2608  HZ1 LYS A 169      30.160  27.693   1.385  1.00  0.00           H  
ATOM   2609  HZ2 LYS A 169      29.393  26.252   1.335  1.00  0.00           H  
ATOM   2610  HZ3 LYS A 169      29.784  27.017  -0.054  1.00  0.00           H  
ATOM   2611  N   SER A 170      23.444  28.619  -2.590  1.00  0.00           N  
ATOM   2612  CA  SER A 170      23.493  29.771  -3.470  1.00  0.00           C  
ATOM   2613  C   SER A 170      22.334  30.735  -3.245  1.00  0.00           C  
ATOM   2614  O   SER A 170      22.551  31.945  -3.101  1.00  0.00           O  
ATOM   2615  CB  SER A 170      23.485  29.320  -4.943  1.00  0.00           C  
ATOM   2616  OG  SER A 170      22.158  28.927  -5.316  1.00  0.00           O  
ATOM   2617  H   SER A 170      23.505  27.708  -2.998  1.00  0.00           H  
ATOM   2618  HA  SER A 170      24.347  30.262  -3.297  1.00  0.00           H  
ATOM   2619  HB2 SER A 170      24.107  28.545  -5.058  1.00  0.00           H  
ATOM   2620  HB3 SER A 170      23.784  30.076  -5.525  1.00  0.00           H  
ATOM   2621  HG  SER A 170      22.153  28.634  -6.272  1.00  0.00           H  
ATOM   2622  N   ALA A 171      21.105  30.220  -3.232  1.00  0.00           N  
ATOM   2623  CA  ALA A 171      19.925  31.055  -3.028  1.00  0.00           C  
ATOM   2624  C   ALA A 171      19.892  31.613  -1.613  1.00  0.00           C  
ATOM   2625  O   ALA A 171      19.603  32.797  -1.409  1.00  0.00           O  
ATOM   2626  CB  ALA A 171      18.653  30.262  -3.321  1.00  0.00           C  
ATOM   2627  H   ALA A 171      20.988  29.236  -3.365  1.00  0.00           H  
ATOM   2628  HA  ALA A 171      19.970  31.823  -3.667  1.00  0.00           H  
ATOM   2629  HB1 ALA A 171      17.855  30.847  -3.177  1.00  0.00           H  
ATOM   2630  HB2 ALA A 171      18.668  29.946  -4.270  1.00  0.00           H  
ATOM   2631  HB3 ALA A 171      18.603  29.473  -2.708  1.00  0.00           H  
ATOM   2632  N   VAL A 172      20.194  30.777  -0.621  1.00  0.00           N  
ATOM   2633  CA  VAL A 172      20.200  31.219   0.771  1.00  0.00           C  
ATOM   2634  C   VAL A 172      21.137  32.414   0.939  1.00  0.00           C  
ATOM   2635  O   VAL A 172      20.768  33.472   1.440  1.00  0.00           O  
ATOM   2636  CB  VAL A 172      20.634  30.090   1.718  1.00  0.00           C  
ATOM   2637  CG1 VAL A 172      20.892  30.602   3.126  1.00  0.00           C  
ATOM   2638  CG2 VAL A 172      19.586  28.973   1.749  1.00  0.00           C  
ATOM   2639  H   VAL A 172      20.421  29.827  -0.834  1.00  0.00           H  
ATOM   2640  HA  VAL A 172      19.274  31.504   1.019  1.00  0.00           H  
ATOM   2641  HB  VAL A 172      21.487  29.704   1.368  1.00  0.00           H  
ATOM   2642 HG11 VAL A 172      21.171  29.841   3.711  1.00  0.00           H  
ATOM   2643 HG12 VAL A 172      21.618  31.289   3.103  1.00  0.00           H  
ATOM   2644 HG13 VAL A 172      20.056  31.013   3.490  1.00  0.00           H  
ATOM   2645 HG21 VAL A 172      19.888  28.250   2.370  1.00  0.00           H  
ATOM   2646 HG22 VAL A 172      18.713  29.343   2.068  1.00  0.00           H  
ATOM   2647 HG23 VAL A 172      19.473  28.597   0.829  1.00  0.00           H  
ATOM   2648  N   GLU A 173      22.379  32.232   0.498  1.00  0.00           N  
ATOM   2649  CA  GLU A 173      23.394  33.268   0.606  1.00  0.00           C  
ATOM   2650  C   GLU A 173      23.107  34.514  -0.203  1.00  0.00           C  
ATOM   2651  O   GLU A 173      23.369  35.632   0.279  1.00  0.00           O  
ATOM   2652  CB  GLU A 173      24.764  32.683   0.210  1.00  0.00           C  
ATOM   2653  CG  GLU A 173      25.304  31.772   1.305  1.00  0.00           C  
ATOM   2654  CD  GLU A 173      26.673  31.213   0.985  1.00  0.00           C  
ATOM   2655  OE1 GLU A 173      27.109  31.293  -0.186  1.00  0.00           O  
ATOM   2656  OE2 GLU A 173      27.307  30.689   1.933  1.00  0.00           O  
ATOM   2657  H   GLU A 173      22.622  31.357   0.080  1.00  0.00           H  
ATOM   2658  HA  GLU A 173      23.448  33.538   1.567  1.00  0.00           H  
ATOM   2659  HB2 GLU A 173      25.409  33.432   0.060  1.00  0.00           H  
ATOM   2660  HB3 GLU A 173      24.663  32.156  -0.634  1.00  0.00           H  
ATOM   2661  HG2 GLU A 173      24.669  31.009   1.428  1.00  0.00           H  
ATOM   2662  HG3 GLU A 173      25.364  32.296   2.155  1.00  0.00           H  
ATOM   2663  N   LYS A 174      22.591  34.377  -1.416  1.00  0.00           N  
ATOM   2664  CA  LYS A 174      22.315  35.538  -2.253  1.00  0.00           C  
ATOM   2665  C   LYS A 174      21.090  36.322  -1.827  1.00  0.00           C  
ATOM   2666  O   LYS A 174      21.090  37.561  -1.852  1.00  0.00           O  
ATOM   2667  CB  LYS A 174      22.174  35.082  -3.714  1.00  0.00           C  
ATOM   2668  CG  LYS A 174      21.935  36.232  -4.690  1.00  0.00           C  
ATOM   2669  CD  LYS A 174      22.006  35.726  -6.121  1.00  0.00           C  
ATOM   2670  CE  LYS A 174      21.661  36.811  -7.128  1.00  0.00           C  
ATOM   2671  NZ  LYS A 174      21.401  36.228  -8.484  1.00  0.00           N  
ATOM   2672  H   LYS A 174      22.388  33.461  -1.763  1.00  0.00           H  
ATOM   2673  HA  LYS A 174      23.104  36.150  -2.198  1.00  0.00           H  
ATOM   2674  HB2 LYS A 174      21.402  34.449  -3.775  1.00  0.00           H  
ATOM   2675  HB3 LYS A 174      23.014  34.610  -3.981  1.00  0.00           H  
ATOM   2676  HG2 LYS A 174      22.634  36.933  -4.552  1.00  0.00           H  
ATOM   2677  HG3 LYS A 174      21.031  36.625  -4.523  1.00  0.00           H  
ATOM   2678  HD2 LYS A 174      21.361  34.970  -6.228  1.00  0.00           H  
ATOM   2679  HD3 LYS A 174      22.934  35.401  -6.302  1.00  0.00           H  
ATOM   2680  HE2 LYS A 174      22.425  37.453  -7.190  1.00  0.00           H  
ATOM   2681  HE3 LYS A 174      20.843  37.295  -6.819  1.00  0.00           H  
ATOM   2682  HZ1 LYS A 174      21.177  36.962  -9.125  1.00  0.00           H  
ATOM   2683  HZ2 LYS A 174      22.217  35.746  -8.802  1.00  0.00           H  
ATOM   2684  HZ3 LYS A 174      20.635  35.587  -8.430  1.00  0.00           H  
ATOM   2685  N   PHE A 175      20.016  35.622  -1.448  1.00  0.00           N  
ATOM   2686  CA  PHE A 175      18.767  36.271  -1.083  1.00  0.00           C  
ATOM   2687  C   PHE A 175      18.438  36.304   0.389  1.00  0.00           C  
ATOM   2688  O   PHE A 175      17.469  36.989   0.772  1.00  0.00           O  
ATOM   2689  CB  PHE A 175      17.617  35.585  -1.863  1.00  0.00           C  
ATOM   2690  CG  PHE A 175      17.896  35.578  -3.343  1.00  0.00           C  
ATOM   2691  CD1 PHE A 175      17.734  36.727  -4.093  1.00  0.00           C  
ATOM   2692  CD2 PHE A 175      18.373  34.436  -3.960  1.00  0.00           C  
ATOM   2693  CE1 PHE A 175      18.001  36.728  -5.450  1.00  0.00           C  
ATOM   2694  CE2 PHE A 175      18.639  34.427  -5.317  1.00  0.00           C  
ATOM   2695  CZ  PHE A 175      18.454  35.577  -6.064  1.00  0.00           C  
ATOM   2696  H   PHE A 175      20.073  34.624  -1.415  1.00  0.00           H  
ATOM   2697  HA  PHE A 175      18.819  37.218  -1.399  1.00  0.00           H  
ATOM   2698  HB2 PHE A 175      16.766  36.081  -1.693  1.00  0.00           H  
ATOM   2699  HB3 PHE A 175      17.523  34.642  -1.544  1.00  0.00           H  
ATOM   2700  HD1 PHE A 175      17.420  37.567  -3.650  1.00  0.00           H  
ATOM   2701  HD2 PHE A 175      18.527  33.609  -3.420  1.00  0.00           H  
ATOM   2702  HE1 PHE A 175      17.866  37.561  -5.986  1.00  0.00           H  
ATOM   2703  HE2 PHE A 175      18.965  33.591  -5.758  1.00  0.00           H  
ATOM   2704  HZ  PHE A 175      18.648  35.575  -7.045  1.00  0.00           H  
ATOM   2705  N   GLY A 176      19.193  35.621   1.230  1.00  0.00           N  
ATOM   2706  CA  GLY A 176      18.925  35.630   2.670  1.00  0.00           C  
ATOM   2707  C   GLY A 176      17.504  35.177   2.960  1.00  0.00           C  
ATOM   2708  O   GLY A 176      16.982  34.251   2.323  1.00  0.00           O  
ATOM   2709  H   GLY A 176      19.962  35.088   0.877  1.00  0.00           H  
ATOM   2710  HA2 GLY A 176      19.051  36.558   3.021  1.00  0.00           H  
ATOM   2711  HA3 GLY A 176      19.565  35.012   3.126  1.00  0.00           H  
ATOM   2712  N   ASP A 177      16.806  35.862   3.852  1.00  0.00           N  
ATOM   2713  CA  ASP A 177      15.435  35.552   4.225  1.00  0.00           C  
ATOM   2714  C   ASP A 177      14.439  35.510   3.085  1.00  0.00           C  
ATOM   2715  O   ASP A 177      13.355  34.907   3.239  1.00  0.00           O  
ATOM   2716  CB  ASP A 177      14.953  36.550   5.302  1.00  0.00           C  
ATOM   2717  CG  ASP A 177      15.501  37.947   5.074  1.00  0.00           C  
ATOM   2718  OD1 ASP A 177      16.605  38.240   5.598  1.00  0.00           O  
ATOM   2719  OD2 ASP A 177      14.858  38.752   4.363  1.00  0.00           O  
ATOM   2720  H   ASP A 177      17.249  36.641   4.297  1.00  0.00           H  
ATOM   2721  HA  ASP A 177      15.441  34.645   4.645  1.00  0.00           H  
ATOM   2722  HB2 ASP A 177      15.256  36.227   6.199  1.00  0.00           H  
ATOM   2723  HB3 ASP A 177      13.954  36.588   5.282  1.00  0.00           H  
ATOM   2724  N   LYS A 178      14.711  36.084   1.924  1.00  0.00           N  
ATOM   2725  CA  LYS A 178      13.819  36.065   0.783  1.00  0.00           C  
ATOM   2726  C   LYS A 178      14.136  34.958  -0.209  1.00  0.00           C  
ATOM   2727  O   LYS A 178      13.573  34.911  -1.311  1.00  0.00           O  
ATOM   2728  CB  LYS A 178      13.912  37.435   0.069  1.00  0.00           C  
ATOM   2729  CG  LYS A 178      13.592  38.603   0.990  1.00  0.00           C  
ATOM   2730  CD  LYS A 178      14.425  39.830   0.679  1.00  0.00           C  
ATOM   2731  CE  LYS A 178      15.853  39.746   1.190  1.00  0.00           C  
ATOM   2732  NZ  LYS A 178      16.844  39.535   0.090  1.00  0.00           N  
ATOM   2733  H   LYS A 178      15.585  36.560   1.829  1.00  0.00           H  
ATOM   2734  HA  LYS A 178      12.883  35.940   1.112  1.00  0.00           H  
ATOM   2735  HB2 LYS A 178      13.265  37.443  -0.693  1.00  0.00           H  
ATOM   2736  HB3 LYS A 178      14.841  37.550  -0.282  1.00  0.00           H  
ATOM   2737  HG2 LYS A 178      13.770  38.325   1.934  1.00  0.00           H  
ATOM   2738  HG3 LYS A 178      12.625  38.837   0.888  1.00  0.00           H  
ATOM   2739  HD2 LYS A 178      13.986  40.624   1.099  1.00  0.00           H  
ATOM   2740  HD3 LYS A 178      14.452  39.950  -0.313  1.00  0.00           H  
ATOM   2741  HE2 LYS A 178      15.919  38.982   1.832  1.00  0.00           H  
ATOM   2742  HE3 LYS A 178      16.075  40.599   1.662  1.00  0.00           H  
ATOM   2743  HZ1 LYS A 178      17.765  39.487   0.476  1.00  0.00           H  
ATOM   2744  HZ2 LYS A 178      16.637  38.680  -0.386  1.00  0.00           H  
ATOM   2745  HZ3 LYS A 178      16.793  40.297  -0.556  1.00  0.00           H  
ATOM   2746  N   TRP A 179      15.008  34.017   0.165  1.00  0.00           N  
ATOM   2747  CA  TRP A 179      15.385  32.919  -0.725  1.00  0.00           C  
ATOM   2748  C   TRP A 179      14.212  32.013  -1.072  1.00  0.00           C  
ATOM   2749  O   TRP A 179      14.212  31.381  -2.134  1.00  0.00           O  
ATOM   2750  CB  TRP A 179      16.545  32.123  -0.154  1.00  0.00           C  
ATOM   2751  CG  TRP A 179      16.259  31.085   0.871  1.00  0.00           C  
ATOM   2752  CD1 TRP A 179      16.297  31.245   2.230  1.00  0.00           C  
ATOM   2753  CD2 TRP A 179      15.927  29.697   0.652  1.00  0.00           C  
ATOM   2754  NE1 TRP A 179      16.009  30.059   2.863  1.00  0.00           N  
ATOM   2755  CE2 TRP A 179      15.775  29.099   1.914  1.00  0.00           C  
ATOM   2756  CE3 TRP A 179      15.729  28.921  -0.495  1.00  0.00           C  
ATOM   2757  CZ2 TRP A 179      15.445  27.748   2.069  1.00  0.00           C  
ATOM   2758  CZ3 TRP A 179      15.400  27.587  -0.341  1.00  0.00           C  
ATOM   2759  CH2 TRP A 179      15.249  27.011   0.931  1.00  0.00           C  
ATOM   2760  H   TRP A 179      15.414  34.065   1.078  1.00  0.00           H  
ATOM   2761  HA  TRP A 179      15.703  33.329  -1.580  1.00  0.00           H  
ATOM   2762  HB2 TRP A 179      17.178  32.778   0.259  1.00  0.00           H  
ATOM   2763  HB3 TRP A 179      16.994  31.664  -0.921  1.00  0.00           H  
ATOM   2764  HD1 TRP A 179      16.505  32.104   2.697  1.00  0.00           H  
ATOM   2765  HE1 TRP A 179      15.976  29.920   3.853  1.00  0.00           H  
ATOM   2766  HE3 TRP A 179      15.823  29.322  -1.406  1.00  0.00           H  
ATOM   2767  HZ2 TRP A 179      15.356  27.336   2.976  1.00  0.00           H  
ATOM   2768  HZ3 TRP A 179      15.267  27.020  -1.154  1.00  0.00           H  
ATOM   2769  HH2 TRP A 179      14.994  26.047   1.007  1.00  0.00           H  
ATOM   2770  N   THR A 180      13.202  31.935  -0.209  1.00  0.00           N  
ATOM   2771  CA  THR A 180      12.035  31.109  -0.431  1.00  0.00           C  
ATOM   2772  C   THR A 180      10.958  31.777  -1.269  1.00  0.00           C  
ATOM   2773  O   THR A 180       9.910  31.164  -1.534  1.00  0.00           O  
ATOM   2774  CB  THR A 180      11.430  30.616   0.903  1.00  0.00           C  
ATOM   2775  OG1 THR A 180      11.130  31.736   1.747  1.00  0.00           O  
ATOM   2776  CG2 THR A 180      12.419  29.697   1.608  1.00  0.00           C  
ATOM   2777  H   THR A 180      13.252  32.473   0.633  1.00  0.00           H  
ATOM   2778  HA  THR A 180      12.339  30.299  -0.933  1.00  0.00           H  
ATOM   2779  HB  THR A 180      10.588  30.111   0.715  1.00  0.00           H  
ATOM   2780  HG1 THR A 180      10.739  31.410   2.608  1.00  0.00           H  
ATOM   2781 HG21 THR A 180      12.024  29.381   2.470  1.00  0.00           H  
ATOM   2782 HG22 THR A 180      12.618  28.910   1.024  1.00  0.00           H  
ATOM   2783 HG23 THR A 180      13.265  30.197   1.793  1.00  0.00           H  
ATOM   2784  N   GLN A 181      11.175  33.017  -1.717  1.00  0.00           N  
ATOM   2785  CA  GLN A 181      10.188  33.667  -2.589  1.00  0.00           C  
ATOM   2786  C   GLN A 181      10.199  32.936  -3.920  1.00  0.00           C  
ATOM   2787  O   GLN A 181      11.257  32.469  -4.369  1.00  0.00           O  
ATOM   2788  CB  GLN A 181      10.538  35.144  -2.784  1.00  0.00           C  
ATOM   2789  CG  GLN A 181      10.142  36.035  -1.613  1.00  0.00           C  
ATOM   2790  CD  GLN A 181       8.655  35.958  -1.302  1.00  0.00           C  
ATOM   2791  OE1 GLN A 181       8.258  35.399  -0.271  1.00  0.00           O  
ATOM   2792  NE2 GLN A 181       7.831  36.491  -2.193  1.00  0.00           N  
ATOM   2793  H   GLN A 181      12.010  33.503  -1.458  1.00  0.00           H  
ATOM   2794  HA  GLN A 181       9.280  33.592  -2.177  1.00  0.00           H  
ATOM   2795  HB2 GLN A 181      10.067  35.473  -3.603  1.00  0.00           H  
ATOM   2796  HB3 GLN A 181      11.527  35.218  -2.915  1.00  0.00           H  
ATOM   2797  HG2 GLN A 181      10.375  36.981  -1.837  1.00  0.00           H  
ATOM   2798  HG3 GLN A 181      10.655  35.748  -0.804  1.00  0.00           H  
ATOM   2799 HE21 GLN A 181       8.198  36.933  -3.012  1.00  0.00           H  
ATOM   2800 HE22 GLN A 181       6.843  36.451  -2.046  1.00  0.00           H  
ATOM   2801  N   PRO A 182       9.073  32.830  -4.580  1.00  0.00           N  
ATOM   2802  CA  PRO A 182       8.935  32.155  -5.859  1.00  0.00           C  
ATOM   2803  C   PRO A 182      10.020  32.506  -6.850  1.00  0.00           C  
ATOM   2804  O   PRO A 182      10.592  31.604  -7.488  1.00  0.00           O  
ATOM   2805  CB  PRO A 182       7.533  32.508  -6.409  1.00  0.00           C  
ATOM   2806  CG  PRO A 182       6.798  32.832  -5.131  1.00  0.00           C  
ATOM   2807  CD  PRO A 182       7.792  33.357  -4.103  1.00  0.00           C  
ATOM   2808  HA  PRO A 182       8.968  31.169  -5.697  1.00  0.00           H  
ATOM   2809  HB2 PRO A 182       7.567  33.296  -7.023  1.00  0.00           H  
ATOM   2810  HB3 PRO A 182       7.119  31.732  -6.885  1.00  0.00           H  
ATOM   2811  HG2 PRO A 182       6.104  33.529  -5.312  1.00  0.00           H  
ATOM   2812  HG3 PRO A 182       6.358  32.006  -4.779  1.00  0.00           H  
ATOM   2813  HD2 PRO A 182       7.798  34.357  -4.088  1.00  0.00           H  
ATOM   2814  HD3 PRO A 182       7.580  33.011  -3.189  1.00  0.00           H  
ATOM   2815  N   ALA A 183      10.380  33.783  -7.002  1.00  0.00           N  
ATOM   2816  CA  ALA A 183      11.419  34.178  -7.943  1.00  0.00           C  
ATOM   2817  C   ALA A 183      12.819  33.742  -7.544  1.00  0.00           C  
ATOM   2818  O   ALA A 183      13.718  33.707  -8.408  1.00  0.00           O  
ATOM   2819  CB  ALA A 183      11.385  35.695  -8.139  1.00  0.00           C  
ATOM   2820  H   ALA A 183       9.925  34.486  -6.456  1.00  0.00           H  
ATOM   2821  HA  ALA A 183      11.208  33.753  -8.824  1.00  0.00           H  
ATOM   2822  HB1 ALA A 183      12.099  35.964  -8.785  1.00  0.00           H  
ATOM   2823  HB2 ALA A 183      10.492  35.965  -8.498  1.00  0.00           H  
ATOM   2824  HB3 ALA A 183      11.542  36.148  -7.261  1.00  0.00           H  
ATOM   2825  N   ASN A 184      13.071  33.421  -6.283  1.00  0.00           N  
ATOM   2826  CA  ASN A 184      14.378  33.059  -5.795  1.00  0.00           C  
ATOM   2827  C   ASN A 184      14.596  31.601  -5.426  1.00  0.00           C  
ATOM   2828  O   ASN A 184      15.728  31.096  -5.476  1.00  0.00           O  
ATOM   2829  CB  ASN A 184      14.669  33.869  -4.497  1.00  0.00           C  
ATOM   2830  CG  ASN A 184      14.530  35.359  -4.697  1.00  0.00           C  
ATOM   2831  OD1 ASN A 184      14.757  35.877  -5.798  1.00  0.00           O  
ATOM   2832  ND2 ASN A 184      14.174  36.073  -3.640  1.00  0.00           N  
ATOM   2833  H   ASN A 184      12.311  33.431  -5.633  1.00  0.00           H  
ATOM   2834  HA  ASN A 184      15.055  33.315  -6.485  1.00  0.00           H  
ATOM   2835  HB2 ASN A 184      15.603  33.672  -4.199  1.00  0.00           H  
ATOM   2836  HB3 ASN A 184      14.025  33.580  -3.788  1.00  0.00           H  
ATOM   2837 HD21 ASN A 184      13.999  35.619  -2.766  1.00  0.00           H  
ATOM   2838 HD22 ASN A 184      14.080  37.066  -3.716  1.00  0.00           H  
ATOM   2839  N   ILE A 185      13.542  30.934  -4.977  1.00  0.00           N  
ATOM   2840  CA  ILE A 185      13.616  29.562  -4.504  1.00  0.00           C  
ATOM   2841  C   ILE A 185      14.072  28.542  -5.517  1.00  0.00           C  
ATOM   2842  O   ILE A 185      13.835  28.636  -6.724  1.00  0.00           O  
ATOM   2843  CB  ILE A 185      12.228  29.171  -3.909  1.00  0.00           C  
ATOM   2844  CG1 ILE A 185      12.384  28.025  -2.903  1.00  0.00           C  
ATOM   2845  CG2 ILE A 185      11.223  28.836  -4.987  1.00  0.00           C  
ATOM   2846  CD1 ILE A 185      11.108  27.726  -2.123  1.00  0.00           C  
ATOM   2847  H   ILE A 185      12.655  31.396  -4.963  1.00  0.00           H  
ATOM   2848  HA  ILE A 185      14.275  29.545  -3.752  1.00  0.00           H  
ATOM   2849  HB  ILE A 185      11.880  29.965  -3.410  1.00  0.00           H  
ATOM   2850 HG12 ILE A 185      13.103  28.270  -2.253  1.00  0.00           H  
ATOM   2851 HG13 ILE A 185      12.652  27.200  -3.401  1.00  0.00           H  
ATOM   2852 HG21 ILE A 185      10.350  28.592  -4.565  1.00  0.00           H  
ATOM   2853 HG22 ILE A 185      11.095  29.630  -5.582  1.00  0.00           H  
ATOM   2854 HG23 ILE A 185      11.559  28.065  -5.528  1.00  0.00           H  
ATOM   2855 HD11 ILE A 185      11.275  26.973  -1.487  1.00  0.00           H  
ATOM   2856 HD12 ILE A 185      10.832  28.539  -1.611  1.00  0.00           H  
ATOM   2857 HD13 ILE A 185      10.381  27.470  -2.760  1.00  0.00           H  
ATOM   2858  N   VAL A 186      14.789  27.522  -5.040  1.00  0.00           N  
ATOM   2859  CA  VAL A 186      15.250  26.390  -5.840  1.00  0.00           C  
ATOM   2860  C   VAL A 186      14.900  25.132  -5.023  1.00  0.00           C  
ATOM   2861  O   VAL A 186      15.196  25.106  -3.825  1.00  0.00           O  
ATOM   2862  CB  VAL A 186      16.731  26.407  -6.200  1.00  0.00           C  
ATOM   2863  CG1 VAL A 186      17.110  25.130  -6.949  1.00  0.00           C  
ATOM   2864  CG2 VAL A 186      17.093  27.611  -7.074  1.00  0.00           C  
ATOM   2865  H   VAL A 186      15.027  27.534  -4.069  1.00  0.00           H  
ATOM   2866  HA  VAL A 186      14.721  26.370  -6.689  1.00  0.00           H  
ATOM   2867  HB  VAL A 186      17.265  26.453  -5.356  1.00  0.00           H  
ATOM   2868 HG11 VAL A 186      18.083  25.155  -7.179  1.00  0.00           H  
ATOM   2869 HG12 VAL A 186      16.924  24.336  -6.370  1.00  0.00           H  
ATOM   2870 HG13 VAL A 186      16.571  25.064  -7.789  1.00  0.00           H  
ATOM   2871 HG21 VAL A 186      18.070  27.586  -7.288  1.00  0.00           H  
ATOM   2872 HG22 VAL A 186      16.565  27.578  -7.923  1.00  0.00           H  
ATOM   2873 HG23 VAL A 186      16.881  28.456  -6.582  1.00  0.00           H  
ATOM   2874  N   THR A 187      14.205  24.175  -5.623  1.00  0.00           N  
ATOM   2875  CA  THR A 187      13.746  22.987  -4.891  1.00  0.00           C  
ATOM   2876  C   THR A 187      14.142  21.666  -5.530  1.00  0.00           C  
ATOM   2877  O   THR A 187      14.407  21.594  -6.733  1.00  0.00           O  
ATOM   2878  CB  THR A 187      12.197  23.025  -4.781  1.00  0.00           C  
ATOM   2879  OG1 THR A 187      11.638  23.086  -6.094  1.00  0.00           O  
ATOM   2880  CG2 THR A 187      11.724  24.223  -3.966  1.00  0.00           C  
ATOM   2881  H   THR A 187      13.989  24.264  -6.595  1.00  0.00           H  
ATOM   2882  HA  THR A 187      14.129  23.018  -3.968  1.00  0.00           H  
ATOM   2883  HB  THR A 187      11.884  22.187  -4.335  1.00  0.00           H  
ATOM   2884  HG1 THR A 187      10.640  23.111  -6.031  1.00  0.00           H  
ATOM   2885 HG21 THR A 187      10.725  24.218  -3.915  1.00  0.00           H  
ATOM   2886 HG22 THR A 187      12.106  24.170  -3.043  1.00  0.00           H  
ATOM   2887 HG23 THR A 187      12.031  25.067  -4.406  1.00  0.00           H  
ATOM   2888  N   ASN A 188      14.203  20.586  -4.723  1.00  0.00           N  
ATOM   2889  CA  ASN A 188      14.597  19.286  -5.273  1.00  0.00           C  
ATOM   2890  C   ASN A 188      13.546  18.198  -5.096  1.00  0.00           C  
ATOM   2891  O   ASN A 188      13.812  17.028  -5.430  1.00  0.00           O  
ATOM   2892  CB  ASN A 188      15.940  18.836  -4.689  1.00  0.00           C  
ATOM   2893  CG  ASN A 188      15.811  18.269  -3.283  1.00  0.00           C  
ATOM   2894  OD1 ASN A 188      15.129  18.860  -2.434  1.00  0.00           O  
ATOM   2895  ND2 ASN A 188      16.443  17.127  -3.041  1.00  0.00           N  
ATOM   2896  H   ASN A 188      13.980  20.673  -3.752  1.00  0.00           H  
ATOM   2897  HA  ASN A 188      14.730  19.410  -6.256  1.00  0.00           H  
ATOM   2898  HB2 ASN A 188      16.556  19.623  -4.661  1.00  0.00           H  
ATOM   2899  HB3 ASN A 188      16.327  18.131  -5.284  1.00  0.00           H  
ATOM   2900 HD21 ASN A 188      16.981  16.691  -3.762  1.00  0.00           H  
ATOM   2901 HD22 ASN A 188      16.381  16.703  -2.137  1.00  0.00           H  
ATOM   2902  N   GLY A 189      12.363  18.547  -4.591  1.00  0.00           N  
ATOM   2903  CA  GLY A 189      11.283  17.557  -4.432  1.00  0.00           C  
ATOM   2904  C   GLY A 189      10.527  17.443  -5.751  1.00  0.00           C  
ATOM   2905  O   GLY A 189      10.935  18.003  -6.791  1.00  0.00           O  
ATOM   2906  H   GLY A 189      12.206  19.495  -4.316  1.00  0.00           H  
ATOM   2907  HA2 GLY A 189      10.658  17.854  -3.710  1.00  0.00           H  
ATOM   2908  HA3 GLY A 189      11.674  16.669  -4.190  1.00  0.00           H  
ATOM   2909  N   ALA A 190       9.379  16.756  -5.735  1.00  0.00           N  
ATOM   2910  CA  ALA A 190       8.608  16.569  -6.961  1.00  0.00           C  
ATOM   2911  C   ALA A 190       7.980  17.844  -7.483  1.00  0.00           C  
ATOM   2912  O   ALA A 190       7.486  17.897  -8.626  1.00  0.00           O  
ATOM   2913  CB  ALA A 190       7.534  15.502  -6.725  1.00  0.00           C  
ATOM   2914  H   ALA A 190       9.046  16.367  -4.876  1.00  0.00           H  
ATOM   2915  HA  ALA A 190       9.231  16.225  -7.664  1.00  0.00           H  
ATOM   2916  HB1 ALA A 190       7.004  15.371  -7.563  1.00  0.00           H  
ATOM   2917  HB2 ALA A 190       7.971  14.640  -6.469  1.00  0.00           H  
ATOM   2918  HB3 ALA A 190       6.926  15.798  -5.989  1.00  0.00           H  
ATOM   2919  N   TYR A 191       7.873  18.884  -6.658  1.00  0.00           N  
ATOM   2920  CA  TYR A 191       7.252  20.141  -6.992  1.00  0.00           C  
ATOM   2921  C   TYR A 191       8.157  21.353  -6.811  1.00  0.00           C  
ATOM   2922  O   TYR A 191       9.209  21.307  -6.166  1.00  0.00           O  
ATOM   2923  CB  TYR A 191       5.958  20.331  -6.108  1.00  0.00           C  
ATOM   2924  CG  TYR A 191       4.962  19.245  -6.504  1.00  0.00           C  
ATOM   2925  CD1 TYR A 191       4.116  19.433  -7.587  1.00  0.00           C  
ATOM   2926  CD2 TYR A 191       4.962  18.007  -5.869  1.00  0.00           C  
ATOM   2927  CE1 TYR A 191       3.258  18.433  -8.008  1.00  0.00           C  
ATOM   2928  CE2 TYR A 191       4.134  16.989  -6.301  1.00  0.00           C  
ATOM   2929  CZ  TYR A 191       3.285  17.212  -7.367  1.00  0.00           C  
ATOM   2930  OH  TYR A 191       2.455  16.198  -7.798  1.00  0.00           O  
ATOM   2931  H   TYR A 191       8.252  18.785  -5.738  1.00  0.00           H  
ATOM   2932  HA  TYR A 191       6.971  20.104  -7.951  1.00  0.00           H  
ATOM   2933  HB2 TYR A 191       5.561  21.234  -6.274  1.00  0.00           H  
ATOM   2934  HB3 TYR A 191       6.191  20.243  -5.140  1.00  0.00           H  
ATOM   2935  HD1 TYR A 191       4.127  20.307  -8.072  1.00  0.00           H  
ATOM   2936  HD2 TYR A 191       5.569  17.852  -5.090  1.00  0.00           H  
ATOM   2937  HE1 TYR A 191       2.627  18.593  -8.767  1.00  0.00           H  
ATOM   2938  HE2 TYR A 191       4.149  16.099  -5.846  1.00  0.00           H  
ATOM   2939  HH  TYR A 191       2.470  15.310  -7.338  1.00  0.00           H  
ATOM   2940  N   LYS A 192       7.740  22.464  -7.414  1.00  0.00           N  
ATOM   2941  CA  LYS A 192       8.408  23.742  -7.337  1.00  0.00           C  
ATOM   2942  C   LYS A 192       7.359  24.782  -6.876  1.00  0.00           C  
ATOM   2943  O   LYS A 192       6.162  24.578  -7.116  1.00  0.00           O  
ATOM   2944  CB  LYS A 192       8.935  24.249  -8.673  1.00  0.00           C  
ATOM   2945  CG  LYS A 192       9.666  23.272  -9.543  1.00  0.00           C  
ATOM   2946  CD  LYS A 192      10.247  23.932 -10.774  1.00  0.00           C  
ATOM   2947  CE  LYS A 192       9.185  24.327 -11.783  1.00  0.00           C  
ATOM   2948  NZ  LYS A 192       9.829  24.852 -13.035  1.00  0.00           N  
ATOM   2949  H   LYS A 192       6.904  22.410  -7.960  1.00  0.00           H  
ATOM   2950  HA  LYS A 192       9.154  23.695  -6.673  1.00  0.00           H  
ATOM   2951  HB2 LYS A 192       9.560  25.006  -8.481  1.00  0.00           H  
ATOM   2952  HB3 LYS A 192       8.152  24.588  -9.195  1.00  0.00           H  
ATOM   2953  HG2 LYS A 192       9.029  22.557  -9.831  1.00  0.00           H  
ATOM   2954  HG3 LYS A 192      10.410  22.863  -9.015  1.00  0.00           H  
ATOM   2955  HD2 LYS A 192      10.881  23.293 -11.210  1.00  0.00           H  
ATOM   2956  HD3 LYS A 192      10.742  24.754 -10.493  1.00  0.00           H  
ATOM   2957  HE2 LYS A 192       8.602  25.037 -11.388  1.00  0.00           H  
ATOM   2958  HE3 LYS A 192       8.629  23.527 -12.008  1.00  0.00           H  
ATOM   2959  HZ1 LYS A 192       9.120  25.109 -13.692  1.00  0.00           H  
ATOM   2960  HZ2 LYS A 192      10.384  25.654 -12.813  1.00  0.00           H  
ATOM   2961  HZ3 LYS A 192      10.411  24.143 -13.433  1.00  0.00           H  
ATOM   2962  N   LEU A 193       7.846  25.852  -6.265  1.00  0.00           N  
ATOM   2963  CA  LEU A 193       6.925  26.889  -5.801  1.00  0.00           C  
ATOM   2964  C   LEU A 193       6.524  27.817  -6.939  1.00  0.00           C  
ATOM   2965  O   LEU A 193       7.386  28.452  -7.550  1.00  0.00           O  
ATOM   2966  CB  LEU A 193       7.575  27.690  -4.665  1.00  0.00           C  
ATOM   2967  CG  LEU A 193       6.757  28.865  -4.116  1.00  0.00           C  
ATOM   2968  CD1 LEU A 193       5.500  28.366  -3.408  1.00  0.00           C  
ATOM   2969  CD2 LEU A 193       7.614  29.713  -3.176  1.00  0.00           C  
ATOM   2970  H   LEU A 193       8.831  25.949  -6.123  1.00  0.00           H  
ATOM   2971  HA  LEU A 193       6.101  26.447  -5.447  1.00  0.00           H  
ATOM   2972  HB2 LEU A 193       8.442  28.054  -5.005  1.00  0.00           H  
ATOM   2973  HB3 LEU A 193       7.751  27.060  -3.909  1.00  0.00           H  
ATOM   2974  HG  LEU A 193       6.476  29.438  -4.886  1.00  0.00           H  
ATOM   2975 HD11 LEU A 193       4.982  29.147  -3.058  1.00  0.00           H  
ATOM   2976 HD12 LEU A 193       4.935  27.854  -4.054  1.00  0.00           H  
ATOM   2977 HD13 LEU A 193       5.760  27.771  -2.648  1.00  0.00           H  
ATOM   2978 HD21 LEU A 193       7.070  30.475  -2.825  1.00  0.00           H  
ATOM   2979 HD22 LEU A 193       7.929  29.149  -2.413  1.00  0.00           H  
ATOM   2980 HD23 LEU A 193       8.404  30.069  -3.675  1.00  0.00           H  
ATOM   2981  N   LYS A 194       5.231  27.928  -7.210  1.00  0.00           N  
ATOM   2982  CA  LYS A 194       4.748  28.826  -8.247  1.00  0.00           C  
ATOM   2983  C   LYS A 194       4.273  30.149  -7.664  1.00  0.00           C  
ATOM   2984  O   LYS A 194       4.652  31.227  -8.125  1.00  0.00           O  
ATOM   2985  CB  LYS A 194       3.595  28.176  -9.027  1.00  0.00           C  
ATOM   2986  CG  LYS A 194       3.063  29.114 -10.109  1.00  0.00           C  
ATOM   2987  CD  LYS A 194       1.968  28.450 -10.922  1.00  0.00           C  
ATOM   2988  CE  LYS A 194       1.477  29.408 -12.007  1.00  0.00           C  
ATOM   2989  NZ  LYS A 194       0.999  28.669 -13.208  1.00  0.00           N  
ATOM   2990  H   LYS A 194       4.574  27.382  -6.690  1.00  0.00           H  
ATOM   2991  HA  LYS A 194       5.498  29.010  -8.883  1.00  0.00           H  
ATOM   2992  HB2 LYS A 194       2.854  27.957  -8.392  1.00  0.00           H  
ATOM   2993  HB3 LYS A 194       3.925  27.336  -9.457  1.00  0.00           H  
ATOM   2994  HG2 LYS A 194       3.814  29.367 -10.719  1.00  0.00           H  
ATOM   2995  HG3 LYS A 194       2.694  29.936  -9.675  1.00  0.00           H  
ATOM   2996  HD2 LYS A 194       1.206  28.211 -10.320  1.00  0.00           H  
ATOM   2997  HD3 LYS A 194       2.328  27.621 -11.349  1.00  0.00           H  
ATOM   2998  HE2 LYS A 194       2.229  30.011 -12.274  1.00  0.00           H  
ATOM   2999  HE3 LYS A 194       0.725  29.956 -11.641  1.00  0.00           H  
ATOM   3000  HZ1 LYS A 194       0.685  29.321 -13.898  1.00  0.00           H  
ATOM   3001  HZ2 LYS A 194       1.748  28.122 -13.583  1.00  0.00           H  
ATOM   3002  HZ3 LYS A 194       0.243  28.067 -12.950  1.00  0.00           H  
ATOM   3003  N   ASN A 195       3.382  30.093  -6.677  1.00  0.00           N  
ATOM   3004  CA  ASN A 195       2.805  31.257  -6.040  1.00  0.00           C  
ATOM   3005  C   ASN A 195       2.755  31.112  -4.514  1.00  0.00           C  
ATOM   3006  O   ASN A 195       2.544  30.010  -4.009  1.00  0.00           O  
ATOM   3007  CB  ASN A 195       1.337  31.476  -6.461  1.00  0.00           C  
ATOM   3008  CG  ASN A 195       1.118  31.645  -7.939  1.00  0.00           C  
ATOM   3009  OD1 ASN A 195       1.332  32.724  -8.501  1.00  0.00           O  
ATOM   3010  ND2 ASN A 195       0.714  30.563  -8.604  1.00  0.00           N  
ATOM   3011  H   ASN A 195       3.094  29.191  -6.356  1.00  0.00           H  
ATOM   3012  HA  ASN A 195       3.342  32.066  -6.279  1.00  0.00           H  
ATOM   3013  HB2 ASN A 195       1.002  32.299  -6.002  1.00  0.00           H  
ATOM   3014  HB3 ASN A 195       0.806  30.685  -6.157  1.00  0.00           H  
ATOM   3015 HD21 ASN A 195       0.551  29.707  -8.114  1.00  0.00           H  
ATOM   3016 HD22 ASN A 195       0.574  30.607  -9.593  1.00  0.00           H  
ATOM   3017  N   TRP A 196       2.905  32.228  -3.815  1.00  0.00           N  
ATOM   3018  CA  TRP A 196       2.802  32.237  -2.364  1.00  0.00           C  
ATOM   3019  C   TRP A 196       2.153  33.562  -1.915  1.00  0.00           C  
ATOM   3020  O   TRP A 196       2.825  34.581  -1.784  1.00  0.00           O  
ATOM   3021  CB  TRP A 196       4.106  32.015  -1.637  1.00  0.00           C  
ATOM   3022  CG  TRP A 196       4.004  31.967  -0.136  1.00  0.00           C  
ATOM   3023  CD1 TRP A 196       2.875  31.915   0.636  1.00  0.00           C  
ATOM   3024  CD2 TRP A 196       5.108  31.897   0.780  1.00  0.00           C  
ATOM   3025  NE1 TRP A 196       3.204  31.855   1.960  1.00  0.00           N  
ATOM   3026  CE2 TRP A 196       4.570  31.839   2.082  1.00  0.00           C  
ATOM   3027  CE3 TRP A 196       6.502  31.897   0.620  1.00  0.00           C  
ATOM   3028  CZ2 TRP A 196       5.371  31.783   3.222  1.00  0.00           C  
ATOM   3029  CZ3 TRP A 196       7.294  31.847   1.755  1.00  0.00           C  
ATOM   3030  CH2 TRP A 196       6.732  31.786   3.041  1.00  0.00           C  
ATOM   3031  H   TRP A 196       3.093  33.084  -4.296  1.00  0.00           H  
ATOM   3032  HA  TRP A 196       2.183  31.496  -2.103  1.00  0.00           H  
ATOM   3033  HB2 TRP A 196       4.727  32.760  -1.881  1.00  0.00           H  
ATOM   3034  HB3 TRP A 196       4.490  31.146  -1.949  1.00  0.00           H  
ATOM   3035  HD1 TRP A 196       1.940  31.920   0.280  1.00  0.00           H  
ATOM   3036  HE1 TRP A 196       2.553  31.827   2.719  1.00  0.00           H  
ATOM   3037  HE3 TRP A 196       6.913  31.932  -0.291  1.00  0.00           H  
ATOM   3038  HZ2 TRP A 196       4.969  31.742   4.137  1.00  0.00           H  
ATOM   3039  HZ3 TRP A 196       8.289  31.854   1.657  1.00  0.00           H  
ATOM   3040  HH2 TRP A 196       7.334  31.744   3.839  1.00  0.00           H  
ATOM   3041  N   VAL A 197       0.845  33.486  -1.705  1.00  0.00           N  
ATOM   3042  CA  VAL A 197       0.077  34.643  -1.237  1.00  0.00           C  
ATOM   3043  C   VAL A 197      -0.202  34.395   0.252  1.00  0.00           C  
ATOM   3044  O   VAL A 197      -0.986  33.498   0.575  1.00  0.00           O  
ATOM   3045  CB  VAL A 197      -1.246  34.821  -1.986  1.00  0.00           C  
ATOM   3046  CG1 VAL A 197      -1.916  36.142  -1.606  1.00  0.00           C  
ATOM   3047  CG2 VAL A 197      -1.051  34.772  -3.499  1.00  0.00           C  
ATOM   3048  H   VAL A 197       0.373  32.620  -1.870  1.00  0.00           H  
ATOM   3049  HA  VAL A 197       0.629  35.471  -1.338  1.00  0.00           H  
ATOM   3050  HB  VAL A 197      -1.857  34.074  -1.725  1.00  0.00           H  
ATOM   3051 HG11 VAL A 197      -2.776  36.236  -2.107  1.00  0.00           H  
ATOM   3052 HG12 VAL A 197      -2.100  36.152  -0.623  1.00  0.00           H  
ATOM   3053 HG13 VAL A 197      -1.310  36.902  -1.840  1.00  0.00           H  
ATOM   3054 HG21 VAL A 197      -1.934  34.891  -3.953  1.00  0.00           H  
ATOM   3055 HG22 VAL A 197      -0.430  35.504  -3.779  1.00  0.00           H  
ATOM   3056 HG23 VAL A 197      -0.661  33.888  -3.756  1.00  0.00           H  
ATOM   3057  N   VAL A 198       0.475  35.145   1.111  1.00  0.00           N  
ATOM   3058  CA  VAL A 198       0.299  34.947   2.557  1.00  0.00           C  
ATOM   3059  C   VAL A 198      -1.160  35.088   2.947  1.00  0.00           C  
ATOM   3060  O   VAL A 198      -1.879  36.013   2.556  1.00  0.00           O  
ATOM   3061  CB  VAL A 198       1.222  35.863   3.358  1.00  0.00           C  
ATOM   3062  CG1 VAL A 198       0.928  35.822   4.849  1.00  0.00           C  
ATOM   3063  CG2 VAL A 198       2.679  35.453   3.115  1.00  0.00           C  
ATOM   3064  H   VAL A 198       1.105  35.845   0.775  1.00  0.00           H  
ATOM   3065  HA  VAL A 198       0.569  34.006   2.761  1.00  0.00           H  
ATOM   3066  HB  VAL A 198       1.098  36.801   3.035  1.00  0.00           H  
ATOM   3067 HG11 VAL A 198       1.555  36.435   5.329  1.00  0.00           H  
ATOM   3068 HG12 VAL A 198      -0.014  36.115   5.011  1.00  0.00           H  
ATOM   3069 HG13 VAL A 198       1.050  34.889   5.187  1.00  0.00           H  
ATOM   3070 HG21 VAL A 198       3.285  36.051   3.639  1.00  0.00           H  
ATOM   3071 HG22 VAL A 198       2.812  34.506   3.407  1.00  0.00           H  
ATOM   3072 HG23 VAL A 198       2.890  35.534   2.141  1.00  0.00           H  
ATOM   3073  N   ASN A 199      -1.652  34.097   3.691  1.00  0.00           N  
ATOM   3074  CA  ASN A 199      -3.012  34.006   4.166  1.00  0.00           C  
ATOM   3075  C   ASN A 199      -4.033  33.821   3.056  1.00  0.00           C  
ATOM   3076  O   ASN A 199      -5.226  34.085   3.225  1.00  0.00           O  
ATOM   3077  CB  ASN A 199      -3.370  35.219   5.049  1.00  0.00           C  
ATOM   3078  CG  ASN A 199      -2.805  35.069   6.452  1.00  0.00           C  
ATOM   3079  OD1 ASN A 199      -2.361  36.026   7.085  1.00  0.00           O  
ATOM   3080  ND2 ASN A 199      -2.811  33.836   6.960  1.00  0.00           N  
ATOM   3081  H   ASN A 199      -1.028  33.356   3.940  1.00  0.00           H  
ATOM   3082  HA  ASN A 199      -3.064  33.195   4.749  1.00  0.00           H  
ATOM   3083  HB2 ASN A 199      -4.365  35.298   5.106  1.00  0.00           H  
ATOM   3084  HB3 ASN A 199      -2.993  36.047   4.633  1.00  0.00           H  
ATOM   3085 HD21 ASN A 199      -3.178  33.076   6.424  1.00  0.00           H  
ATOM   3086 HD22 ASN A 199      -2.448  33.671   7.877  1.00  0.00           H  
ATOM   3087  N   GLU A 200      -3.584  33.309   1.914  1.00  0.00           N  
ATOM   3088  CA  GLU A 200      -4.478  33.079   0.782  1.00  0.00           C  
ATOM   3089  C   GLU A 200      -4.198  31.691   0.216  1.00  0.00           C  
ATOM   3090  O   GLU A 200      -5.061  30.812   0.278  1.00  0.00           O  
ATOM   3091  CB  GLU A 200      -4.275  34.170  -0.253  1.00  0.00           C  
ATOM   3092  CG  GLU A 200      -5.494  34.634  -1.014  1.00  0.00           C  
ATOM   3093  CD  GLU A 200      -5.406  34.393  -2.508  1.00  0.00           C  
ATOM   3094  OE1 GLU A 200      -4.299  34.490  -3.084  1.00  0.00           O  
ATOM   3095  OE2 GLU A 200      -6.458  34.109  -3.129  1.00  0.00           O  
ATOM   3096  H   GLU A 200      -2.615  33.077   1.828  1.00  0.00           H  
ATOM   3097  HA  GLU A 200      -5.424  33.112   1.105  1.00  0.00           H  
ATOM   3098  HB2 GLU A 200      -3.614  33.831  -0.922  1.00  0.00           H  
ATOM   3099  HB3 GLU A 200      -3.894  34.965   0.219  1.00  0.00           H  
ATOM   3100  HG2 GLU A 200      -5.609  35.615  -0.858  1.00  0.00           H  
ATOM   3101  HG3 GLU A 200      -6.292  34.145  -0.661  1.00  0.00           H  
ATOM   3102  N   ARG A 201      -2.983  31.495  -0.307  1.00  0.00           N  
ATOM   3103  CA  ARG A 201      -2.666  30.185  -0.867  1.00  0.00           C  
ATOM   3104  C   ARG A 201      -1.194  30.035  -1.220  1.00  0.00           C  
ATOM   3105  O   ARG A 201      -0.452  30.992  -1.410  1.00  0.00           O  
ATOM   3106  CB  ARG A 201      -3.484  29.973  -2.164  1.00  0.00           C  
ATOM   3107  CG  ARG A 201      -3.022  30.886  -3.300  1.00  0.00           C  
ATOM   3108  CD  ARG A 201      -3.960  30.811  -4.502  1.00  0.00           C  
ATOM   3109  NE  ARG A 201      -5.313  31.208  -4.144  1.00  0.00           N  
ATOM   3110  CZ  ARG A 201      -6.404  30.459  -4.107  1.00  0.00           C  
ATOM   3111  NH1 ARG A 201      -6.401  29.180  -4.466  1.00  0.00           N  
ATOM   3112  NH2 ARG A 201      -7.563  31.008  -3.719  1.00  0.00           N  
ATOM   3113  H   ARG A 201      -2.306  32.231  -0.314  1.00  0.00           H  
ATOM   3114  HA  ARG A 201      -2.916  29.478  -0.205  1.00  0.00           H  
ATOM   3115  HB2 ARG A 201      -4.447  30.162  -1.971  1.00  0.00           H  
ATOM   3116  HB3 ARG A 201      -3.383  29.022  -2.455  1.00  0.00           H  
ATOM   3117  HG2 ARG A 201      -2.105  30.608  -3.587  1.00  0.00           H  
ATOM   3118  HG3 ARG A 201      -2.996  31.829  -2.968  1.00  0.00           H  
ATOM   3119  HD2 ARG A 201      -3.976  29.871  -4.844  1.00  0.00           H  
ATOM   3120  HD3 ARG A 201      -3.621  31.421  -5.218  1.00  0.00           H  
ATOM   3121  HE  ARG A 201      -5.434  32.169  -3.894  1.00  0.00           H  
ATOM   3122 HH11 ARG A 201      -7.246  28.647  -4.424  1.00  0.00           H  
ATOM   3123 HH12 ARG A 201      -5.554  28.750  -4.778  1.00  0.00           H  
ATOM   3124 HH21 ARG A 201      -8.394  30.452  -3.687  1.00  0.00           H  
ATOM   3125 HH22 ARG A 201      -7.597  31.974  -3.461  1.00  0.00           H  
ATOM   3126  N   ILE A 202      -0.807  28.766  -1.307  1.00  0.00           N  
ATOM   3127  CA  ILE A 202       0.519  28.354  -1.747  1.00  0.00           C  
ATOM   3128  C   ILE A 202       0.262  27.445  -2.962  1.00  0.00           C  
ATOM   3129  O   ILE A 202      -0.497  26.472  -2.835  1.00  0.00           O  
ATOM   3130  CB  ILE A 202       1.338  27.624  -0.695  1.00  0.00           C  
ATOM   3131  CG1 ILE A 202       1.873  28.612   0.358  1.00  0.00           C  
ATOM   3132  CG2 ILE A 202       2.517  26.869  -1.322  1.00  0.00           C  
ATOM   3133  CD1 ILE A 202       2.450  27.946   1.585  1.00  0.00           C  
ATOM   3134  H   ILE A 202      -1.463  28.054  -1.056  1.00  0.00           H  
ATOM   3135  HA  ILE A 202       1.026  29.162  -2.048  1.00  0.00           H  
ATOM   3136  HB  ILE A 202       0.746  26.962  -0.236  1.00  0.00           H  
ATOM   3137 HG12 ILE A 202       1.120  29.204   0.646  1.00  0.00           H  
ATOM   3138 HG13 ILE A 202       2.589  29.166  -0.066  1.00  0.00           H  
ATOM   3139 HG21 ILE A 202       3.033  26.401  -0.604  1.00  0.00           H  
ATOM   3140 HG22 ILE A 202       2.172  26.196  -1.976  1.00  0.00           H  
ATOM   3141 HG23 ILE A 202       3.115  27.517  -1.794  1.00  0.00           H  
ATOM   3142 HD11 ILE A 202       2.776  28.645   2.221  1.00  0.00           H  
ATOM   3143 HD12 ILE A 202       1.743  27.395   2.029  1.00  0.00           H  
ATOM   3144 HD13 ILE A 202       3.213  27.357   1.317  1.00  0.00           H  
ATOM   3145  N   VAL A 203       0.802  27.806  -4.116  1.00  0.00           N  
ATOM   3146  CA  VAL A 203       0.570  26.992  -5.311  1.00  0.00           C  
ATOM   3147  C   VAL A 203       1.881  26.359  -5.774  1.00  0.00           C  
ATOM   3148  O   VAL A 203       2.861  27.070  -6.026  1.00  0.00           O  
ATOM   3149  CB  VAL A 203      -0.019  27.817  -6.469  1.00  0.00           C  
ATOM   3150  CG1 VAL A 203      -0.310  26.924  -7.672  1.00  0.00           C  
ATOM   3151  CG2 VAL A 203      -1.278  28.568  -6.046  1.00  0.00           C  
ATOM   3152  H   VAL A 203       1.365  28.630  -4.171  1.00  0.00           H  
ATOM   3153  HA  VAL A 203      -0.073  26.262  -5.080  1.00  0.00           H  
ATOM   3154  HB  VAL A 203       0.665  28.493  -6.745  1.00  0.00           H  
ATOM   3155 HG11 VAL A 203      -0.691  27.477  -8.413  1.00  0.00           H  
ATOM   3156 HG12 VAL A 203       0.538  26.493  -7.980  1.00  0.00           H  
ATOM   3157 HG13 VAL A 203      -0.967  26.217  -7.411  1.00  0.00           H  
ATOM   3158 HG21 VAL A 203      -1.631  29.091  -6.822  1.00  0.00           H  
ATOM   3159 HG22 VAL A 203      -1.971  27.913  -5.743  1.00  0.00           H  
ATOM   3160 HG23 VAL A 203      -1.058  29.192  -5.296  1.00  0.00           H  
ATOM   3161  N   LEU A 204       1.895  25.035  -5.854  1.00  0.00           N  
ATOM   3162  CA  LEU A 204       3.053  24.288  -6.301  1.00  0.00           C  
ATOM   3163  C   LEU A 204       2.773  23.666  -7.675  1.00  0.00           C  
ATOM   3164  O   LEU A 204       1.660  23.222  -7.959  1.00  0.00           O  
ATOM   3165  CB  LEU A 204       3.442  23.152  -5.347  1.00  0.00           C  
ATOM   3166  CG  LEU A 204       3.464  23.470  -3.856  1.00  0.00           C  
ATOM   3167  CD1 LEU A 204       3.982  22.267  -3.074  1.00  0.00           C  
ATOM   3168  CD2 LEU A 204       4.318  24.699  -3.552  1.00  0.00           C  
ATOM   3169  H   LEU A 204       1.071  24.531  -5.595  1.00  0.00           H  
ATOM   3170  HA  LEU A 204       3.827  24.916  -6.385  1.00  0.00           H  
ATOM   3171  HB2 LEU A 204       4.359  22.845  -5.603  1.00  0.00           H  
ATOM   3172  HB3 LEU A 204       2.790  22.406  -5.486  1.00  0.00           H  
ATOM   3173  HG  LEU A 204       2.527  23.657  -3.561  1.00  0.00           H  
ATOM   3174 HD11 LEU A 204       3.993  22.484  -2.098  1.00  0.00           H  
ATOM   3175 HD12 LEU A 204       3.383  21.482  -3.234  1.00  0.00           H  
ATOM   3176 HD13 LEU A 204       4.909  22.046  -3.377  1.00  0.00           H  
ATOM   3177 HD21 LEU A 204       4.309  24.876  -2.568  1.00  0.00           H  
ATOM   3178 HD22 LEU A 204       5.258  24.535  -3.852  1.00  0.00           H  
ATOM   3179 HD23 LEU A 204       3.947  25.491  -4.037  1.00  0.00           H  
ATOM   3180  N   GLU A 205       3.821  23.648  -8.492  1.00  0.00           N  
ATOM   3181  CA  GLU A 205       3.696  23.054  -9.828  1.00  0.00           C  
ATOM   3182  C   GLU A 205       4.785  21.990  -9.971  1.00  0.00           C  
ATOM   3183  O   GLU A 205       5.838  22.065  -9.328  1.00  0.00           O  
ATOM   3184  CB  GLU A 205       3.777  24.087 -10.927  1.00  0.00           C  
ATOM   3185  CG  GLU A 205       5.130  24.772 -11.070  1.00  0.00           C  
ATOM   3186  CD  GLU A 205       5.071  26.011 -11.948  1.00  0.00           C  
ATOM   3187  OE1 GLU A 205       4.033  26.253 -12.605  1.00  0.00           O  
ATOM   3188  OE2 GLU A 205       6.068  26.765 -11.974  1.00  0.00           O  
ATOM   3189  H   GLU A 205       4.693  24.038  -8.197  1.00  0.00           H  
ATOM   3190  HA  GLU A 205       2.806  22.602  -9.888  1.00  0.00           H  
ATOM   3191  HB2 GLU A 205       3.091  24.791 -10.742  1.00  0.00           H  
ATOM   3192  HB3 GLU A 205       3.565  23.635 -11.794  1.00  0.00           H  
ATOM   3193  HG2 GLU A 205       5.775  24.124 -11.474  1.00  0.00           H  
ATOM   3194  HG3 GLU A 205       5.451  25.039 -10.161  1.00  0.00           H  
ATOM   3195  N   ARG A 206       4.480  20.963 -10.752  1.00  0.00           N  
ATOM   3196  CA  ARG A 206       5.426  19.867 -10.947  1.00  0.00           C  
ATOM   3197  C   ARG A 206       6.822  20.358 -11.310  1.00  0.00           C  
ATOM   3198  O   ARG A 206       7.021  21.299 -12.083  1.00  0.00           O  
ATOM   3199  CB  ARG A 206       4.874  18.950 -12.040  1.00  0.00           C  
ATOM   3200  CG  ARG A 206       5.763  17.758 -12.367  1.00  0.00           C  
ATOM   3201  CD  ARG A 206       5.597  17.426 -13.851  1.00  0.00           C  
ATOM   3202  NE  ARG A 206       4.324  16.748 -14.096  1.00  0.00           N  
ATOM   3203  CZ  ARG A 206       4.175  15.427 -14.013  1.00  0.00           C  
ATOM   3204  NH1 ARG A 206       5.197  14.650 -13.696  1.00  0.00           N  
ATOM   3205  NH2 ARG A 206       2.983  14.908 -14.265  1.00  0.00           N  
ATOM   3206  H   ARG A 206       3.593  20.938 -11.213  1.00  0.00           H  
ATOM   3207  HA  ARG A 206       5.485  19.345 -10.096  1.00  0.00           H  
ATOM   3208  HB2 ARG A 206       4.757  19.491 -12.873  1.00  0.00           H  
ATOM   3209  HB3 ARG A 206       3.985  18.604 -11.739  1.00  0.00           H  
ATOM   3210  HG2 ARG A 206       5.491  16.972 -11.812  1.00  0.00           H  
ATOM   3211  HG3 ARG A 206       6.718  17.986 -12.177  1.00  0.00           H  
ATOM   3212  HD2 ARG A 206       6.346  16.829 -14.139  1.00  0.00           H  
ATOM   3213  HD3 ARG A 206       5.624  18.274 -14.381  1.00  0.00           H  
ATOM   3214  HE  ARG A 206       3.528  17.303 -14.337  1.00  0.00           H  
ATOM   3215 HH11 ARG A 206       5.073  13.660 -13.637  1.00  0.00           H  
ATOM   3216 HH12 ARG A 206       6.094  15.053 -13.515  1.00  0.00           H  
ATOM   3217 HH21 ARG A 206       2.846  13.919 -14.209  1.00  0.00           H  
ATOM   3218 HH22 ARG A 206       2.220  15.505 -14.511  1.00  0.00           H  
ATOM   3219  N   ASN A 207       7.815  19.703 -10.719  1.00  0.00           N  
ATOM   3220  CA  ASN A 207       9.228  20.019 -10.991  1.00  0.00           C  
ATOM   3221  C   ASN A 207       9.718  18.970 -11.984  1.00  0.00           C  
ATOM   3222  O   ASN A 207       9.912  17.806 -11.631  1.00  0.00           O  
ATOM   3223  CB  ASN A 207      10.011  19.948  -9.696  1.00  0.00           C  
ATOM   3224  CG  ASN A 207      11.508  20.064  -9.815  1.00  0.00           C  
ATOM   3225  OD1 ASN A 207      12.026  20.556 -10.818  1.00  0.00           O  
ATOM   3226  ND2 ASN A 207      12.230  19.619  -8.791  1.00  0.00           N  
ATOM   3227  H   ASN A 207       7.597  18.974 -10.070  1.00  0.00           H  
ATOM   3228  HA  ASN A 207       9.305  20.933 -11.390  1.00  0.00           H  
ATOM   3229  HB2 ASN A 207       9.807  19.070  -9.264  1.00  0.00           H  
ATOM   3230  HB3 ASN A 207       9.694  20.691  -9.107  1.00  0.00           H  
ATOM   3231 HD21 ASN A 207      11.775  19.225  -7.992  1.00  0.00           H  
ATOM   3232 HD22 ASN A 207      13.228  19.678  -8.820  1.00  0.00           H  
ATOM   3233  N   PRO A 208       9.944  19.363 -13.224  1.00  0.00           N  
ATOM   3234  CA  PRO A 208      10.391  18.483 -14.288  1.00  0.00           C  
ATOM   3235  C   PRO A 208      11.787  17.923 -14.091  1.00  0.00           C  
ATOM   3236  O   PRO A 208      12.156  16.904 -14.701  1.00  0.00           O  
ATOM   3237  CB  PRO A 208      10.303  19.274 -15.610  1.00  0.00           C  
ATOM   3238  CG  PRO A 208      10.099  20.685 -15.153  1.00  0.00           C  
ATOM   3239  CD  PRO A 208       9.733  20.730 -13.688  1.00  0.00           C  
ATOM   3240  HA  PRO A 208       9.753  17.715 -14.343  1.00  0.00           H  
ATOM   3241  HB2 PRO A 208      11.148  19.187 -16.137  1.00  0.00           H  
ATOM   3242  HB3 PRO A 208       9.531  18.962 -16.164  1.00  0.00           H  
ATOM   3243  HG2 PRO A 208      10.944  21.201 -15.295  1.00  0.00           H  
ATOM   3244  HG3 PRO A 208       9.362  21.099 -15.687  1.00  0.00           H  
ATOM   3245  HD2 PRO A 208      10.324  21.367 -13.194  1.00  0.00           H  
ATOM   3246  HD3 PRO A 208       8.778  21.001 -13.569  1.00  0.00           H  
ATOM   3247  N   GLN A 209      12.592  18.547 -13.233  1.00  0.00           N  
ATOM   3248  CA  GLN A 209      13.938  18.099 -12.933  1.00  0.00           C  
ATOM   3249  C   GLN A 209      13.962  17.023 -11.852  1.00  0.00           C  
ATOM   3250  O   GLN A 209      15.024  16.428 -11.619  1.00  0.00           O  
ATOM   3251  CB  GLN A 209      14.825  19.271 -12.480  1.00  0.00           C  
ATOM   3252  CG  GLN A 209      14.960  20.389 -13.502  1.00  0.00           C  
ATOM   3253  CD  GLN A 209      15.508  19.883 -14.828  1.00  0.00           C  
ATOM   3254  OE1 GLN A 209      14.958  20.172 -15.894  1.00  0.00           O  
ATOM   3255  NE2 GLN A 209      16.572  19.101 -14.762  1.00  0.00           N  
ATOM   3256  H   GLN A 209      12.251  19.366 -12.772  1.00  0.00           H  
ATOM   3257  HA  GLN A 209      14.332  17.713 -13.767  1.00  0.00           H  
ATOM   3258  HB2 GLN A 209      15.738  18.914 -12.284  1.00  0.00           H  
ATOM   3259  HB3 GLN A 209      14.432  19.656 -11.645  1.00  0.00           H  
ATOM   3260  HG2 GLN A 209      15.581  21.085 -13.140  1.00  0.00           H  
ATOM   3261  HG3 GLN A 209      14.059  20.795 -13.658  1.00  0.00           H  
ATOM   3262 HE21 GLN A 209      16.986  18.893 -13.876  1.00  0.00           H  
ATOM   3263 HE22 GLN A 209      16.963  18.717 -15.599  1.00  0.00           H  
ATOM   3264  N   TYR A 210      12.826  16.791 -11.183  1.00  0.00           N  
ATOM   3265  CA  TYR A 210      12.784  15.768 -10.136  1.00  0.00           C  
ATOM   3266  C   TYR A 210      13.163  14.426 -10.740  1.00  0.00           C  
ATOM   3267  O   TYR A 210      12.612  14.026 -11.774  1.00  0.00           O  
ATOM   3268  CB  TYR A 210      11.405  15.719  -9.478  1.00  0.00           C  
ATOM   3269  CG  TYR A 210      11.275  14.680  -8.388  1.00  0.00           C  
ATOM   3270  CD1 TYR A 210      12.171  14.630  -7.324  1.00  0.00           C  
ATOM   3271  CD2 TYR A 210      10.240  13.744  -8.409  1.00  0.00           C  
ATOM   3272  CE1 TYR A 210      12.052  13.682  -6.332  1.00  0.00           C  
ATOM   3273  CE2 TYR A 210      10.123  12.781  -7.425  1.00  0.00           C  
ATOM   3274  CZ  TYR A 210      11.029  12.748  -6.388  1.00  0.00           C  
ATOM   3275  OH  TYR A 210      10.926  11.795  -5.398  1.00  0.00           O  
ATOM   3276  H   TYR A 210      12.004  17.318 -11.399  1.00  0.00           H  
ATOM   3277  HA  TYR A 210      13.460  16.003  -9.437  1.00  0.00           H  
ATOM   3278  HB2 TYR A 210      10.727  15.518 -10.185  1.00  0.00           H  
ATOM   3279  HB3 TYR A 210      11.215  16.617  -9.080  1.00  0.00           H  
ATOM   3280  HD1 TYR A 210      12.916  15.296  -7.279  1.00  0.00           H  
ATOM   3281  HD2 TYR A 210       9.570  13.771  -9.151  1.00  0.00           H  
ATOM   3282  HE1 TYR A 210      12.702  13.667  -5.573  1.00  0.00           H  
ATOM   3283  HE2 TYR A 210       9.383  12.110  -7.466  1.00  0.00           H  
ATOM   3284  HH  TYR A 210      10.191  11.118  -5.431  1.00  0.00           H  
ATOM   3285  N   TRP A 211      14.077  13.701 -10.096  1.00  0.00           N  
ATOM   3286  CA  TRP A 211      14.538  12.420 -10.615  1.00  0.00           C  
ATOM   3287  C   TRP A 211      13.428  11.429 -10.905  1.00  0.00           C  
ATOM   3288  O   TRP A 211      13.537  10.664 -11.880  1.00  0.00           O  
ATOM   3289  CB  TRP A 211      15.576  11.797  -9.672  1.00  0.00           C  
ATOM   3290  CG  TRP A 211      15.043  11.315  -8.369  1.00  0.00           C  
ATOM   3291  CD1 TRP A 211      14.989  12.019  -7.194  1.00  0.00           C  
ATOM   3292  CD2 TRP A 211      14.523  10.009  -8.074  1.00  0.00           C  
ATOM   3293  NE1 TRP A 211      14.466  11.235  -6.193  1.00  0.00           N  
ATOM   3294  CE2 TRP A 211      14.176   9.996  -6.704  1.00  0.00           C  
ATOM   3295  CE3 TRP A 211      14.335   8.850  -8.834  1.00  0.00           C  
ATOM   3296  CZ2 TRP A 211      13.620   8.875  -6.090  1.00  0.00           C  
ATOM   3297  CZ3 TRP A 211      13.783   7.735  -8.218  1.00  0.00           C  
ATOM   3298  CH2 TRP A 211      13.434   7.756  -6.860  1.00  0.00           C  
ATOM   3299  H   TRP A 211      14.455  14.044  -9.236  1.00  0.00           H  
ATOM   3300  HA  TRP A 211      15.002  12.604 -11.482  1.00  0.00           H  
ATOM   3301  HB2 TRP A 211      16.275  12.486  -9.484  1.00  0.00           H  
ATOM   3302  HB3 TRP A 211      15.993  11.019 -10.142  1.00  0.00           H  
ATOM   3303  HD1 TRP A 211      15.287  12.967  -7.081  1.00  0.00           H  
ATOM   3304  HE1 TRP A 211      14.321  11.522  -5.246  1.00  0.00           H  
ATOM   3305  HE3 TRP A 211      14.593   8.825  -9.800  1.00  0.00           H  
ATOM   3306  HZ2 TRP A 211      13.366   8.887  -5.123  1.00  0.00           H  
ATOM   3307  HZ3 TRP A 211      13.632   6.903  -8.752  1.00  0.00           H  
ATOM   3308  HH2 TRP A 211      13.041   6.936  -6.444  1.00  0.00           H  
ATOM   3309  N   ASP A 212      12.372  11.406 -10.101  1.00  0.00           N  
ATOM   3310  CA  ASP A 212      11.264  10.485 -10.307  1.00  0.00           C  
ATOM   3311  C   ASP A 212      10.065  11.164 -10.954  1.00  0.00           C  
ATOM   3312  O   ASP A 212       8.940  10.672 -10.842  1.00  0.00           O  
ATOM   3313  CB  ASP A 212      10.862   9.863  -8.968  1.00  0.00           C  
ATOM   3314  CG  ASP A 212      10.352   8.451  -9.078  1.00  0.00           C  
ATOM   3315  OD1 ASP A 212      10.533   7.806 -10.136  1.00  0.00           O  
ATOM   3316  OD2 ASP A 212       9.759   7.953  -8.090  1.00  0.00           O  
ATOM   3317  H   ASP A 212      12.337  12.041  -9.330  1.00  0.00           H  
ATOM   3318  HA  ASP A 212      11.574   9.752 -10.913  1.00  0.00           H  
ATOM   3319  HB2 ASP A 212      10.142  10.427  -8.563  1.00  0.00           H  
ATOM   3320  HB3 ASP A 212      11.662   9.863  -8.368  1.00  0.00           H  
ATOM   3321  N   ASN A 213      10.272  12.257 -11.669  1.00  0.00           N  
ATOM   3322  CA  ASN A 213       9.228  13.012 -12.328  1.00  0.00           C  
ATOM   3323  C   ASN A 213       8.322  12.216 -13.243  1.00  0.00           C  
ATOM   3324  O   ASN A 213       7.112  12.509 -13.343  1.00  0.00           O  
ATOM   3325  CB  ASN A 213       9.839  14.189 -13.125  1.00  0.00           C  
ATOM   3326  CG  ASN A 213       8.734  15.061 -13.706  1.00  0.00           C  
ATOM   3327  OD1 ASN A 213       7.904  15.586 -12.957  1.00  0.00           O  
ATOM   3328  ND2 ASN A 213       8.698  15.199 -15.030  1.00  0.00           N  
ATOM   3329  H   ASN A 213      11.213  12.584 -11.760  1.00  0.00           H  
ATOM   3330  HA  ASN A 213       8.652  13.407 -11.612  1.00  0.00           H  
ATOM   3331  HB2 ASN A 213      10.400  13.828 -13.869  1.00  0.00           H  
ATOM   3332  HB3 ASN A 213      10.409  14.740 -12.515  1.00  0.00           H  
ATOM   3333 HD21 ASN A 213       9.391  14.756 -15.598  1.00  0.00           H  
ATOM   3334 HD22 ASN A 213       7.978  15.746 -15.456  1.00  0.00           H  
ATOM   3335  N   ALA A 214       8.824  11.191 -13.928  1.00  0.00           N  
ATOM   3336  CA  ALA A 214       7.998  10.371 -14.808  1.00  0.00           C  
ATOM   3337  C   ALA A 214       6.844   9.704 -14.069  1.00  0.00           C  
ATOM   3338  O   ALA A 214       5.797   9.438 -14.682  1.00  0.00           O  
ATOM   3339  CB  ALA A 214       8.859   9.325 -15.513  1.00  0.00           C  
ATOM   3340  H   ALA A 214       9.796  10.976 -13.837  1.00  0.00           H  
ATOM   3341  HA  ALA A 214       7.608  10.969 -15.508  1.00  0.00           H  
ATOM   3342  HB1 ALA A 214       8.284   8.769 -16.113  1.00  0.00           H  
ATOM   3343  HB2 ALA A 214       9.562   9.783 -16.057  1.00  0.00           H  
ATOM   3344  HB3 ALA A 214       9.295   8.738 -14.831  1.00  0.00           H  
ATOM   3345  N   LYS A 215       6.980   9.419 -12.780  1.00  0.00           N  
ATOM   3346  CA  LYS A 215       5.940   8.806 -11.980  1.00  0.00           C  
ATOM   3347  C   LYS A 215       5.029   9.824 -11.298  1.00  0.00           C  
ATOM   3348  O   LYS A 215       4.002   9.427 -10.720  1.00  0.00           O  
ATOM   3349  CB  LYS A 215       6.547   7.872 -10.923  1.00  0.00           C  
ATOM   3350  CG  LYS A 215       7.412   6.767 -11.544  1.00  0.00           C  
ATOM   3351  CD  LYS A 215       7.502   5.591 -10.587  1.00  0.00           C  
ATOM   3352  CE  LYS A 215       8.408   4.496 -11.119  1.00  0.00           C  
ATOM   3353  NZ  LYS A 215       9.855   4.799 -10.909  1.00  0.00           N  
ATOM   3354  H   LYS A 215       7.849   9.640 -12.337  1.00  0.00           H  
ATOM   3355  HA  LYS A 215       5.374   8.250 -12.589  1.00  0.00           H  
ATOM   3356  HB2 LYS A 215       5.804   7.446 -10.407  1.00  0.00           H  
ATOM   3357  HB3 LYS A 215       7.115   8.414 -10.304  1.00  0.00           H  
ATOM   3358  HG2 LYS A 215       8.330   7.123 -11.721  1.00  0.00           H  
ATOM   3359  HG3 LYS A 215       7.000   6.465 -12.404  1.00  0.00           H  
ATOM   3360  HD2 LYS A 215       6.586   5.214 -10.451  1.00  0.00           H  
ATOM   3361  HD3 LYS A 215       7.864   5.913  -9.712  1.00  0.00           H  
ATOM   3362  HE2 LYS A 215       8.241   4.390 -12.099  1.00  0.00           H  
ATOM   3363  HE3 LYS A 215       8.188   3.641 -10.649  1.00  0.00           H  
ATOM   3364  HZ1 LYS A 215      10.409   4.051 -11.275  1.00  0.00           H  
ATOM   3365  HZ2 LYS A 215      10.089   5.649 -11.381  1.00  0.00           H  
ATOM   3366  HZ3 LYS A 215      10.036   4.900  -9.931  1.00  0.00           H  
ATOM   3367  N   THR A 216       5.360  11.108 -11.343  1.00  0.00           N  
ATOM   3368  CA  THR A 216       4.496  12.135 -10.751  1.00  0.00           C  
ATOM   3369  C   THR A 216       3.266  12.330 -11.644  1.00  0.00           C  
ATOM   3370  O   THR A 216       3.410  12.468 -12.866  1.00  0.00           O  
ATOM   3371  CB  THR A 216       5.221  13.478 -10.600  1.00  0.00           C  
ATOM   3372  OG1 THR A 216       6.343  13.319  -9.711  1.00  0.00           O  
ATOM   3373  CG2 THR A 216       4.292  14.556 -10.058  1.00  0.00           C  
ATOM   3374  H   THR A 216       6.213  11.380 -11.788  1.00  0.00           H  
ATOM   3375  HA  THR A 216       4.196  11.825  -9.849  1.00  0.00           H  
ATOM   3376  HB  THR A 216       5.558  13.765 -11.497  1.00  0.00           H  
ATOM   3377  HG1 THR A 216       6.816  14.194  -9.612  1.00  0.00           H  
ATOM   3378 HG21 THR A 216       4.794  15.416  -9.972  1.00  0.00           H  
ATOM   3379 HG22 THR A 216       3.523  14.680 -10.686  1.00  0.00           H  
ATOM   3380 HG23 THR A 216       3.948  14.279  -9.161  1.00  0.00           H  
ATOM   3381  N   VAL A 217       2.081  12.356 -11.054  1.00  0.00           N  
ATOM   3382  CA  VAL A 217       0.849  12.521 -11.817  1.00  0.00           C  
ATOM   3383  C   VAL A 217       0.229  13.899 -11.632  1.00  0.00           C  
ATOM   3384  O   VAL A 217      -0.128  14.550 -12.632  1.00  0.00           O  
ATOM   3385  CB  VAL A 217      -0.172  11.417 -11.479  1.00  0.00           C  
ATOM   3386  CG1 VAL A 217      -1.480  11.618 -12.230  1.00  0.00           C  
ATOM   3387  CG2 VAL A 217       0.390  10.036 -11.821  1.00  0.00           C  
ATOM   3388  H   VAL A 217       2.029  12.260 -10.060  1.00  0.00           H  
ATOM   3389  HA  VAL A 217       1.082  12.426 -12.785  1.00  0.00           H  
ATOM   3390  HB  VAL A 217      -0.361  11.449 -10.498  1.00  0.00           H  
ATOM   3391 HG11 VAL A 217      -2.118  10.887 -11.989  1.00  0.00           H  
ATOM   3392 HG12 VAL A 217      -1.875  12.502 -11.980  1.00  0.00           H  
ATOM   3393 HG13 VAL A 217      -1.306  11.597 -13.214  1.00  0.00           H  
ATOM   3394 HG21 VAL A 217      -0.287   9.335 -11.595  1.00  0.00           H  
ATOM   3395 HG22 VAL A 217       0.599   9.994 -12.798  1.00  0.00           H  
ATOM   3396 HG23 VAL A 217       1.225   9.876 -11.294  1.00  0.00           H  
ATOM   3397  N   ILE A 218       0.093  14.362 -10.394  1.00  0.00           N  
ATOM   3398  CA  ILE A 218      -0.497  15.684 -10.136  1.00  0.00           C  
ATOM   3399  C   ILE A 218       0.422  16.778 -10.675  1.00  0.00           C  
ATOM   3400  O   ILE A 218       1.608  16.829 -10.319  1.00  0.00           O  
ATOM   3401  CB  ILE A 218      -0.718  15.898  -8.625  1.00  0.00           C  
ATOM   3402  CG1 ILE A 218      -1.623  14.819  -8.031  1.00  0.00           C  
ATOM   3403  CG2 ILE A 218      -1.243  17.297  -8.326  1.00  0.00           C  
ATOM   3404  CD1 ILE A 218      -3.049  14.816  -8.491  1.00  0.00           C  
ATOM   3405  H   ILE A 218       0.397  13.801  -9.624  1.00  0.00           H  
ATOM   3406  HA  ILE A 218      -1.379  15.742 -10.604  1.00  0.00           H  
ATOM   3407  HB  ILE A 218       0.174  15.815  -8.180  1.00  0.00           H  
ATOM   3408 HG12 ILE A 218      -1.624  14.936  -7.038  1.00  0.00           H  
ATOM   3409 HG13 ILE A 218      -1.227  13.930  -8.261  1.00  0.00           H  
ATOM   3410 HG21 ILE A 218      -1.374  17.400  -7.340  1.00  0.00           H  
ATOM   3411 HG22 ILE A 218      -0.583  17.976  -8.647  1.00  0.00           H  
ATOM   3412 HG23 ILE A 218      -2.116  17.433  -8.794  1.00  0.00           H  
ATOM   3413 HD11 ILE A 218      -3.543  14.073  -8.040  1.00  0.00           H  
ATOM   3414 HD12 ILE A 218      -3.476  15.690  -8.258  1.00  0.00           H  
ATOM   3415 HD13 ILE A 218      -3.079  14.683  -9.482  1.00  0.00           H  
ATOM   3416  N   ASN A 219      -0.121  17.666 -11.509  1.00  0.00           N  
ATOM   3417  CA  ASN A 219       0.676  18.735 -12.099  1.00  0.00           C  
ATOM   3418  C   ASN A 219       0.748  19.988 -11.248  1.00  0.00           C  
ATOM   3419  O   ASN A 219       1.713  20.762 -11.322  1.00  0.00           O  
ATOM   3420  CB  ASN A 219       0.111  19.085 -13.492  1.00  0.00           C  
ATOM   3421  CG  ASN A 219       0.340  17.927 -14.457  1.00  0.00           C  
ATOM   3422  OD1 ASN A 219       1.426  17.331 -14.468  1.00  0.00           O  
ATOM   3423  ND2 ASN A 219      -0.673  17.605 -15.244  1.00  0.00           N  
ATOM   3424  H   ASN A 219      -1.093  17.597 -11.734  1.00  0.00           H  
ATOM   3425  HA  ASN A 219       1.607  18.392 -12.222  1.00  0.00           H  
ATOM   3426  HB2 ASN A 219       0.572  19.901 -13.840  1.00  0.00           H  
ATOM   3427  HB3 ASN A 219      -0.870  19.263 -13.416  1.00  0.00           H  
ATOM   3428 HD21 ASN A 219      -1.529  18.120 -15.194  1.00  0.00           H  
ATOM   3429 HD22 ASN A 219      -0.583  16.846 -15.889  1.00  0.00           H  
ATOM   3430  N   GLN A 220      -0.278  20.226 -10.439  1.00  0.00           N  
ATOM   3431  CA  GLN A 220      -0.317  21.393  -9.579  1.00  0.00           C  
ATOM   3432  C   GLN A 220      -1.113  21.071  -8.313  1.00  0.00           C  
ATOM   3433  O   GLN A 220      -2.154  20.431  -8.400  1.00  0.00           O  
ATOM   3434  CB  GLN A 220      -0.992  22.579 -10.280  1.00  0.00           C  
ATOM   3435  CG  GLN A 220      -1.328  23.726  -9.337  1.00  0.00           C  
ATOM   3436  CD  GLN A 220      -2.039  24.857 -10.059  1.00  0.00           C  
ATOM   3437  OE1 GLN A 220      -1.420  25.515 -10.890  1.00  0.00           O  
ATOM   3438  NE2 GLN A 220      -3.308  25.070  -9.756  1.00  0.00           N  
ATOM   3439  H   GLN A 220      -1.044  19.583 -10.422  1.00  0.00           H  
ATOM   3440  HA  GLN A 220       0.616  21.647  -9.326  1.00  0.00           H  
ATOM   3441  HB2 GLN A 220      -1.839  22.257 -10.703  1.00  0.00           H  
ATOM   3442  HB3 GLN A 220      -0.375  22.921 -10.989  1.00  0.00           H  
ATOM   3443  HG2 GLN A 220      -0.480  24.078  -8.939  1.00  0.00           H  
ATOM   3444  HG3 GLN A 220      -1.921  23.383  -8.608  1.00  0.00           H  
ATOM   3445 HE21 GLN A 220      -3.760  24.501  -9.069  1.00  0.00           H  
ATOM   3446 HE22 GLN A 220      -3.815  25.800 -10.213  1.00  0.00           H  
ATOM   3447  N   VAL A 221      -0.591  21.535  -7.189  1.00  0.00           N  
ATOM   3448  CA  VAL A 221      -1.297  21.357  -5.921  1.00  0.00           C  
ATOM   3449  C   VAL A 221      -1.334  22.712  -5.206  1.00  0.00           C  
ATOM   3450  O   VAL A 221      -0.342  23.441  -5.171  1.00  0.00           O  
ATOM   3451  CB  VAL A 221      -0.701  20.275  -5.020  1.00  0.00           C  
ATOM   3452  CG1 VAL A 221       0.788  20.485  -4.767  1.00  0.00           C  
ATOM   3453  CG2 VAL A 221      -1.456  20.183  -3.693  1.00  0.00           C  
ATOM   3454  H   VAL A 221       0.289  22.009  -7.207  1.00  0.00           H  
ATOM   3455  HA  VAL A 221      -2.239  21.096  -6.130  1.00  0.00           H  
ATOM   3456  HB  VAL A 221      -0.807  19.398  -5.490  1.00  0.00           H  
ATOM   3457 HG11 VAL A 221       1.132  19.756  -4.175  1.00  0.00           H  
ATOM   3458 HG12 VAL A 221       1.280  20.467  -5.638  1.00  0.00           H  
ATOM   3459 HG13 VAL A 221       0.929  21.369  -4.322  1.00  0.00           H  
ATOM   3460 HG21 VAL A 221      -1.046  19.469  -3.125  1.00  0.00           H  
ATOM   3461 HG22 VAL A 221      -1.401  21.061  -3.217  1.00  0.00           H  
ATOM   3462 HG23 VAL A 221      -2.414  19.959  -3.870  1.00  0.00           H  
ATOM   3463  N   THR A 222      -2.508  23.042  -4.688  1.00  0.00           N  
ATOM   3464  CA  THR A 222      -2.662  24.288  -3.935  1.00  0.00           C  
ATOM   3465  C   THR A 222      -2.856  23.935  -2.460  1.00  0.00           C  
ATOM   3466  O   THR A 222      -3.632  23.025  -2.164  1.00  0.00           O  
ATOM   3467  CB  THR A 222      -3.878  25.089  -4.428  1.00  0.00           C  
ATOM   3468  OG1 THR A 222      -3.649  25.486  -5.787  1.00  0.00           O  
ATOM   3469  CG2 THR A 222      -4.125  26.318  -3.565  1.00  0.00           C  
ATOM   3470  H   THR A 222      -3.294  22.436  -4.812  1.00  0.00           H  
ATOM   3471  HA  THR A 222      -1.836  24.842  -4.038  1.00  0.00           H  
ATOM   3472  HB  THR A 222      -4.687  24.502  -4.394  1.00  0.00           H  
ATOM   3473  HG1 THR A 222      -4.435  26.008  -6.119  1.00  0.00           H  
ATOM   3474 HG21 THR A 222      -4.920  26.815  -3.912  1.00  0.00           H  
ATOM   3475 HG22 THR A 222      -4.295  26.034  -2.621  1.00  0.00           H  
ATOM   3476 HG23 THR A 222      -3.322  26.913  -3.594  1.00  0.00           H  
ATOM   3477  N   TYR A 223      -2.156  24.633  -1.586  1.00  0.00           N  
ATOM   3478  CA  TYR A 223      -2.279  24.447  -0.143  1.00  0.00           C  
ATOM   3479  C   TYR A 223      -2.917  25.728   0.424  1.00  0.00           C  
ATOM   3480  O   TYR A 223      -2.388  26.825   0.202  1.00  0.00           O  
ATOM   3481  CB  TYR A 223      -0.929  24.215   0.537  1.00  0.00           C  
ATOM   3482  CG  TYR A 223      -0.388  22.812   0.385  1.00  0.00           C  
ATOM   3483  CD1 TYR A 223      -0.740  21.808   1.276  1.00  0.00           C  
ATOM   3484  CD2 TYR A 223       0.466  22.492  -0.672  1.00  0.00           C  
ATOM   3485  CE1 TYR A 223      -0.268  20.515   1.135  1.00  0.00           C  
ATOM   3486  CE2 TYR A 223       0.947  21.202  -0.820  1.00  0.00           C  
ATOM   3487  CZ  TYR A 223       0.582  20.226   0.091  1.00  0.00           C  
ATOM   3488  OH  TYR A 223       1.055  18.940  -0.060  1.00  0.00           O  
ATOM   3489  H   TYR A 223      -1.513  25.319  -1.927  1.00  0.00           H  
ATOM   3490  HA  TYR A 223      -2.880  23.669   0.040  1.00  0.00           H  
ATOM   3491  HB2 TYR A 223      -1.033  24.406   1.513  1.00  0.00           H  
ATOM   3492  HB3 TYR A 223      -0.266  24.851   0.142  1.00  0.00           H  
ATOM   3493  HD1 TYR A 223      -1.350  22.024   2.039  1.00  0.00           H  
ATOM   3494  HD2 TYR A 223       0.732  23.199  -1.327  1.00  0.00           H  
ATOM   3495  HE1 TYR A 223      -0.540  19.802   1.781  1.00  0.00           H  
ATOM   3496  HE2 TYR A 223       1.555  20.977  -1.581  1.00  0.00           H  
ATOM   3497  HH  TYR A 223       1.673  18.720  -0.815  1.00  0.00           H  
ATOM   3498  N   LEU A 224      -4.043  25.569   1.095  1.00  0.00           N  
ATOM   3499  CA  LEU A 224      -4.761  26.697   1.688  1.00  0.00           C  
ATOM   3500  C   LEU A 224      -4.477  26.773   3.177  1.00  0.00           C  
ATOM   3501  O   LEU A 224      -4.165  25.772   3.827  1.00  0.00           O  
ATOM   3502  CB  LEU A 224      -6.270  26.542   1.446  1.00  0.00           C  
ATOM   3503  CG  LEU A 224      -6.678  26.376  -0.028  1.00  0.00           C  
ATOM   3504  CD1 LEU A 224      -8.165  26.065  -0.121  1.00  0.00           C  
ATOM   3505  CD2 LEU A 224      -6.332  27.617  -0.836  1.00  0.00           C  
ATOM   3506  H   LEU A 224      -4.417  24.648   1.201  1.00  0.00           H  
ATOM   3507  HA  LEU A 224      -4.449  27.543   1.255  1.00  0.00           H  
ATOM   3508  HB2 LEU A 224      -6.727  27.356   1.805  1.00  0.00           H  
ATOM   3509  HB3 LEU A 224      -6.583  25.736   1.947  1.00  0.00           H  
ATOM   3510  HG  LEU A 224      -6.171  25.602  -0.409  1.00  0.00           H  
ATOM   3511 HD11 LEU A 224      -8.424  25.958  -1.081  1.00  0.00           H  
ATOM   3512 HD12 LEU A 224      -8.360  25.218   0.373  1.00  0.00           H  
ATOM   3513 HD13 LEU A 224      -8.688  26.815   0.284  1.00  0.00           H  
ATOM   3514 HD21 LEU A 224      -6.607  27.482  -1.788  1.00  0.00           H  
ATOM   3515 HD22 LEU A 224      -6.815  28.407  -0.458  1.00  0.00           H  
ATOM   3516 HD23 LEU A 224      -5.346  27.778  -0.794  1.00  0.00           H  
ATOM   3517  N   PRO A 225      -4.597  27.952   3.743  1.00  0.00           N  
ATOM   3518  CA  PRO A 225      -4.301  28.233   5.134  1.00  0.00           C  
ATOM   3519  C   PRO A 225      -5.509  28.415   6.018  1.00  0.00           C  
ATOM   3520  O   PRO A 225      -5.485  29.276   6.912  1.00  0.00           O  
ATOM   3521  CB  PRO A 225      -3.534  29.597   5.031  1.00  0.00           C  
ATOM   3522  CG  PRO A 225      -4.341  30.268   3.932  1.00  0.00           C  
ATOM   3523  CD  PRO A 225      -4.897  29.191   3.009  1.00  0.00           C  
ATOM   3524  HA  PRO A 225      -3.701  27.526   5.509  1.00  0.00           H  
ATOM   3525  HB2 PRO A 225      -3.574  30.111   5.888  1.00  0.00           H  
ATOM   3526  HB3 PRO A 225      -2.579  29.467   4.764  1.00  0.00           H  
ATOM   3527  HG2 PRO A 225      -5.094  30.787   4.336  1.00  0.00           H  
ATOM   3528  HG3 PRO A 225      -3.752  30.886   3.412  1.00  0.00           H  
ATOM   3529  HD2 PRO A 225      -5.882  29.302   2.877  1.00  0.00           H  
ATOM   3530  HD3 PRO A 225      -4.438  29.205   2.121  1.00  0.00           H  
ATOM   3531  N   ILE A 226      -6.571  27.653   5.808  1.00  0.00           N  
ATOM   3532  CA  ILE A 226      -7.807  27.819   6.577  1.00  0.00           C  
ATOM   3533  C   ILE A 226      -7.743  27.165   7.942  1.00  0.00           C  
ATOM   3534  O   ILE A 226      -7.630  25.934   8.040  1.00  0.00           O  
ATOM   3535  CB  ILE A 226      -9.003  27.259   5.777  1.00  0.00           C  
ATOM   3536  CG1 ILE A 226      -9.012  27.854   4.361  1.00  0.00           C  
ATOM   3537  CG2 ILE A 226     -10.317  27.560   6.485  1.00  0.00           C  
ATOM   3538  CD1 ILE A 226      -9.813  27.017   3.375  1.00  0.00           C  
ATOM   3539  H   ILE A 226      -6.528  26.944   5.104  1.00  0.00           H  
ATOM   3540  HA  ILE A 226      -7.957  28.798   6.711  1.00  0.00           H  
ATOM   3541  HB  ILE A 226      -8.901  26.267   5.705  1.00  0.00           H  
ATOM   3542 HG12 ILE A 226      -8.069  27.917   4.035  1.00  0.00           H  
ATOM   3543 HG13 ILE A 226      -9.412  28.770   4.402  1.00  0.00           H  
ATOM   3544 HG21 ILE A 226     -11.076  27.189   5.950  1.00  0.00           H  
ATOM   3545 HG22 ILE A 226     -10.311  27.139   7.392  1.00  0.00           H  
ATOM   3546 HG23 ILE A 226     -10.427  28.550   6.578  1.00  0.00           H  
ATOM   3547 HD11 ILE A 226      -9.786  27.448   2.473  1.00  0.00           H  
ATOM   3548 HD12 ILE A 226      -9.418  26.100   3.318  1.00  0.00           H  
ATOM   3549 HD13 ILE A 226     -10.761  26.953   3.685  1.00  0.00           H  
ATOM   3550  N   SER A 227      -7.820  27.958   9.010  1.00  0.00           N  
ATOM   3551  CA  SER A 227      -7.730  27.421  10.361  1.00  0.00           C  
ATOM   3552  C   SER A 227      -9.080  26.988  10.916  1.00  0.00           C  
ATOM   3553  O   SER A 227      -9.140  26.239  11.900  1.00  0.00           O  
ATOM   3554  CB  SER A 227      -7.053  28.418  11.310  1.00  0.00           C  
ATOM   3555  OG  SER A 227      -7.663  29.692  11.226  1.00  0.00           O  
ATOM   3556  H   SER A 227      -7.942  28.942   8.881  1.00  0.00           H  
ATOM   3557  HA  SER A 227      -7.150  26.608  10.320  1.00  0.00           H  
ATOM   3558  HB2 SER A 227      -6.088  28.501  11.063  1.00  0.00           H  
ATOM   3559  HB3 SER A 227      -7.129  28.080  12.248  1.00  0.00           H  
ATOM   3560  HG  SER A 227      -7.205  30.323  11.852  1.00  0.00           H  
ATOM   3561  N   SER A 228     -10.154  27.464  10.289  1.00  0.00           N  
ATOM   3562  CA  SER A 228     -11.508  27.084  10.690  1.00  0.00           C  
ATOM   3563  C   SER A 228     -11.830  25.720  10.076  1.00  0.00           C  
ATOM   3564  O   SER A 228     -11.934  25.612   8.852  1.00  0.00           O  
ATOM   3565  CB  SER A 228     -12.508  28.124  10.205  1.00  0.00           C  
ATOM   3566  OG  SER A 228     -13.838  27.644  10.204  1.00  0.00           O  
ATOM   3567  H   SER A 228     -10.032  28.097   9.525  1.00  0.00           H  
ATOM   3568  HA  SER A 228     -11.553  27.019  11.687  1.00  0.00           H  
ATOM   3569  HB2 SER A 228     -12.264  28.392   9.273  1.00  0.00           H  
ATOM   3570  HB3 SER A 228     -12.456  28.922  10.806  1.00  0.00           H  
ATOM   3571  HG  SER A 228     -14.452  28.363   9.878  1.00  0.00           H  
ATOM   3572  N   GLU A 229     -11.988  24.693  10.900  1.00  0.00           N  
ATOM   3573  CA  GLU A 229     -12.302  23.354  10.403  1.00  0.00           C  
ATOM   3574  C   GLU A 229     -13.691  23.323   9.767  1.00  0.00           C  
ATOM   3575  O   GLU A 229     -13.922  22.576   8.808  1.00  0.00           O  
ATOM   3576  CB  GLU A 229     -12.172  22.322  11.516  1.00  0.00           C  
ATOM   3577  CG  GLU A 229     -10.770  22.221  12.099  1.00  0.00           C  
ATOM   3578  CD  GLU A 229     -10.455  23.196  13.198  1.00  0.00           C  
ATOM   3579  OE1 GLU A 229     -11.326  24.014  13.567  1.00  0.00           O  
ATOM   3580  OE2 GLU A 229      -9.300  23.163  13.709  1.00  0.00           O  
ATOM   3581  H   GLU A 229     -11.890  24.838  11.885  1.00  0.00           H  
ATOM   3582  HA  GLU A 229     -11.635  23.126   9.694  1.00  0.00           H  
ATOM   3583  HB2 GLU A 229     -12.426  21.428  11.148  1.00  0.00           H  
ATOM   3584  HB3 GLU A 229     -12.802  22.570  12.252  1.00  0.00           H  
ATOM   3585  HG2 GLU A 229     -10.116  22.371  11.357  1.00  0.00           H  
ATOM   3586  HG3 GLU A 229     -10.654  21.297  12.464  1.00  0.00           H  
ATOM   3587  N   VAL A 230     -14.609  24.148  10.273  1.00  0.00           N  
ATOM   3588  CA  VAL A 230     -15.947  24.245   9.683  1.00  0.00           C  
ATOM   3589  C   VAL A 230     -15.827  24.786   8.261  1.00  0.00           C  
ATOM   3590  O   VAL A 230     -16.381  24.209   7.316  1.00  0.00           O  
ATOM   3591  CB  VAL A 230     -16.877  25.144  10.514  1.00  0.00           C  
ATOM   3592  CG1 VAL A 230     -18.184  25.427   9.790  1.00  0.00           C  
ATOM   3593  CG2 VAL A 230     -17.165  24.492  11.867  1.00  0.00           C  
ATOM   3594  H   VAL A 230     -14.380  24.710  11.068  1.00  0.00           H  
ATOM   3595  HA  VAL A 230     -16.344  23.328   9.642  1.00  0.00           H  
ATOM   3596  HB  VAL A 230     -16.412  26.014  10.676  1.00  0.00           H  
ATOM   3597 HG11 VAL A 230     -18.761  26.013  10.360  1.00  0.00           H  
ATOM   3598 HG12 VAL A 230     -17.992  25.889   8.924  1.00  0.00           H  
ATOM   3599 HG13 VAL A 230     -18.659  24.565   9.610  1.00  0.00           H  
ATOM   3600 HG21 VAL A 230     -17.770  25.083  12.400  1.00  0.00           H  
ATOM   3601 HG22 VAL A 230     -17.607  23.606  11.723  1.00  0.00           H  
ATOM   3602 HG23 VAL A 230     -16.307  24.360  12.363  1.00  0.00           H  
ATOM   3603  N   THR A 231     -15.070  25.867   8.088  1.00  0.00           N  
ATOM   3604  CA  THR A 231     -14.856  26.463   6.770  1.00  0.00           C  
ATOM   3605  C   THR A 231     -14.159  25.490   5.833  1.00  0.00           C  
ATOM   3606  O   THR A 231     -14.527  25.385   4.650  1.00  0.00           O  
ATOM   3607  CB  THR A 231     -14.046  27.766   6.877  1.00  0.00           C  
ATOM   3608  OG1 THR A 231     -14.723  28.640   7.806  1.00  0.00           O  
ATOM   3609  CG2 THR A 231     -13.912  28.450   5.531  1.00  0.00           C  
ATOM   3610  H   THR A 231     -14.634  26.285   8.885  1.00  0.00           H  
ATOM   3611  HA  THR A 231     -15.750  26.684   6.380  1.00  0.00           H  
ATOM   3612  HB  THR A 231     -13.134  27.556   7.230  1.00  0.00           H  
ATOM   3613  HG1 THR A 231     -14.212  29.496   7.891  1.00  0.00           H  
ATOM   3614 HG21 THR A 231     -13.382  29.291   5.636  1.00  0.00           H  
ATOM   3615 HG22 THR A 231     -13.445  27.839   4.892  1.00  0.00           H  
ATOM   3616 HG23 THR A 231     -14.821  28.671   5.177  1.00  0.00           H  
ATOM   3617  N   ASP A 232     -13.171  24.757   6.345  1.00  0.00           N  
ATOM   3618  CA  ASP A 232     -12.467  23.751   5.538  1.00  0.00           C  
ATOM   3619  C   ASP A 232     -13.463  22.734   4.991  1.00  0.00           C  
ATOM   3620  O   ASP A 232     -13.531  22.475   3.786  1.00  0.00           O  
ATOM   3621  CB  ASP A 232     -11.395  23.108   6.407  1.00  0.00           C  
ATOM   3622  CG  ASP A 232     -10.466  22.146   5.731  1.00  0.00           C  
ATOM   3623  OD1 ASP A 232     -10.575  21.924   4.503  1.00  0.00           O  
ATOM   3624  OD2 ASP A 232      -9.583  21.581   6.441  1.00  0.00           O  
ATOM   3625  H   ASP A 232     -12.903  24.894   7.299  1.00  0.00           H  
ATOM   3626  HA  ASP A 232     -12.023  24.211   4.769  1.00  0.00           H  
ATOM   3627  HB2 ASP A 232     -11.858  22.615   7.144  1.00  0.00           H  
ATOM   3628  HB3 ASP A 232     -10.839  23.843   6.796  1.00  0.00           H  
ATOM   3629  N   VAL A 233     -14.301  22.169   5.866  1.00  0.00           N  
ATOM   3630  CA  VAL A 233     -15.334  21.225   5.423  1.00  0.00           C  
ATOM   3631  C   VAL A 233     -16.283  21.883   4.426  1.00  0.00           C  
ATOM   3632  O   VAL A 233     -16.644  21.274   3.409  1.00  0.00           O  
ATOM   3633  CB  VAL A 233     -16.106  20.654   6.627  1.00  0.00           C  
ATOM   3634  CG1 VAL A 233     -17.313  19.832   6.187  1.00  0.00           C  
ATOM   3635  CG2 VAL A 233     -15.175  19.798   7.484  1.00  0.00           C  
ATOM   3636  H   VAL A 233     -14.223  22.393   6.837  1.00  0.00           H  
ATOM   3637  HA  VAL A 233     -14.879  20.465   4.960  1.00  0.00           H  
ATOM   3638  HB  VAL A 233     -16.432  21.418   7.183  1.00  0.00           H  
ATOM   3639 HG11 VAL A 233     -17.788  19.479   6.993  1.00  0.00           H  
ATOM   3640 HG12 VAL A 233     -17.936  20.410   5.660  1.00  0.00           H  
ATOM   3641 HG13 VAL A 233     -17.007  19.068   5.619  1.00  0.00           H  
ATOM   3642 HG21 VAL A 233     -15.683  19.431   8.263  1.00  0.00           H  
ATOM   3643 HG22 VAL A 233     -14.816  19.043   6.935  1.00  0.00           H  
ATOM   3644 HG23 VAL A 233     -14.417  20.359   7.815  1.00  0.00           H  
ATOM   3645  N   ASN A 234     -16.703  23.130   4.676  1.00  0.00           N  
ATOM   3646  CA  ASN A 234     -17.616  23.808   3.758  1.00  0.00           C  
ATOM   3647  C   ASN A 234     -17.039  23.943   2.359  1.00  0.00           C  
ATOM   3648  O   ASN A 234     -17.717  23.648   1.371  1.00  0.00           O  
ATOM   3649  CB  ASN A 234     -18.015  25.203   4.257  1.00  0.00           C  
ATOM   3650  CG  ASN A 234     -18.891  25.168   5.492  1.00  0.00           C  
ATOM   3651  OD1 ASN A 234     -19.559  24.170   5.787  1.00  0.00           O  
ATOM   3652  ND2 ASN A 234     -18.875  26.271   6.233  1.00  0.00           N  
ATOM   3653  H   ASN A 234     -16.389  23.602   5.500  1.00  0.00           H  
ATOM   3654  HA  ASN A 234     -18.448  23.257   3.693  1.00  0.00           H  
ATOM   3655  HB2 ASN A 234     -18.513  25.671   3.527  1.00  0.00           H  
ATOM   3656  HB3 ASN A 234     -17.183  25.713   4.472  1.00  0.00           H  
ATOM   3657 HD21 ASN A 234     -18.318  27.053   5.953  1.00  0.00           H  
ATOM   3658 HD22 ASN A 234     -19.419  26.319   7.070  1.00  0.00           H  
ATOM   3659  N   ARG A 235     -15.771  24.364   2.258  1.00  0.00           N  
ATOM   3660  CA  ARG A 235     -15.142  24.530   0.945  1.00  0.00           C  
ATOM   3661  C   ARG A 235     -14.799  23.205   0.304  1.00  0.00           C  
ATOM   3662  O   ARG A 235     -14.650  23.111  -0.921  1.00  0.00           O  
ATOM   3663  CB  ARG A 235     -13.951  25.488   1.077  1.00  0.00           C  
ATOM   3664  CG  ARG A 235     -14.469  26.865   1.491  1.00  0.00           C  
ATOM   3665  CD  ARG A 235     -13.379  27.886   1.699  1.00  0.00           C  
ATOM   3666  NE  ARG A 235     -13.957  29.115   2.241  1.00  0.00           N  
ATOM   3667  CZ  ARG A 235     -13.263  30.176   2.634  1.00  0.00           C  
ATOM   3668  NH1 ARG A 235     -11.938  30.182   2.556  1.00  0.00           N  
ATOM   3669  NH2 ARG A 235     -13.905  31.236   3.112  1.00  0.00           N  
ATOM   3670  H   ARG A 235     -15.249  24.567   3.086  1.00  0.00           H  
ATOM   3671  HA  ARG A 235     -15.813  24.977   0.353  1.00  0.00           H  
ATOM   3672  HB2 ARG A 235     -13.477  25.557   0.199  1.00  0.00           H  
ATOM   3673  HB3 ARG A 235     -13.319  25.144   1.771  1.00  0.00           H  
ATOM   3674  HG2 ARG A 235     -14.977  26.767   2.347  1.00  0.00           H  
ATOM   3675  HG3 ARG A 235     -15.082  27.200   0.776  1.00  0.00           H  
ATOM   3676  HD2 ARG A 235     -12.936  28.084   0.824  1.00  0.00           H  
ATOM   3677  HD3 ARG A 235     -12.702  27.525   2.341  1.00  0.00           H  
ATOM   3678  HE  ARG A 235     -14.953  29.160   2.322  1.00  0.00           H  
ATOM   3679 HH11 ARG A 235     -11.423  30.986   2.854  1.00  0.00           H  
ATOM   3680 HH12 ARG A 235     -11.455  29.383   2.199  1.00  0.00           H  
ATOM   3681 HH21 ARG A 235     -13.390  32.040   3.410  1.00  0.00           H  
ATOM   3682 HH22 ARG A 235     -14.903  31.230   3.173  1.00  0.00           H  
ATOM   3683  N   TYR A 236     -14.698  22.152   1.115  1.00  0.00           N  
ATOM   3684  CA  TYR A 236     -14.489  20.808   0.582  1.00  0.00           C  
ATOM   3685  C   TYR A 236     -15.822  20.386  -0.052  1.00  0.00           C  
ATOM   3686  O   TYR A 236     -15.889  20.015  -1.216  1.00  0.00           O  
ATOM   3687  CB  TYR A 236     -14.067  19.864   1.697  1.00  0.00           C  
ATOM   3688  CG  TYR A 236     -14.129  18.394   1.371  1.00  0.00           C  
ATOM   3689  CD1 TYR A 236     -15.322  17.691   1.484  1.00  0.00           C  
ATOM   3690  CD2 TYR A 236     -12.997  17.697   0.961  1.00  0.00           C  
ATOM   3691  CE1 TYR A 236     -15.402  16.350   1.185  1.00  0.00           C  
ATOM   3692  CE2 TYR A 236     -13.063  16.352   0.649  1.00  0.00           C  
ATOM   3693  CZ  TYR A 236     -14.265  15.686   0.772  1.00  0.00           C  
ATOM   3694  OH  TYR A 236     -14.345  14.350   0.462  1.00  0.00           O  
ATOM   3695  H   TYR A 236     -14.766  22.284   2.104  1.00  0.00           H  
ATOM   3696  HA  TYR A 236     -13.778  20.834  -0.121  1.00  0.00           H  
ATOM   3697  HB2 TYR A 236     -14.664  20.030   2.482  1.00  0.00           H  
ATOM   3698  HB3 TYR A 236     -13.123  20.084   1.944  1.00  0.00           H  
ATOM   3699  HD1 TYR A 236     -16.144  18.172   1.790  1.00  0.00           H  
ATOM   3700  HD2 TYR A 236     -12.122  18.176   0.891  1.00  0.00           H  
ATOM   3701  HE1 TYR A 236     -16.272  15.864   1.266  1.00  0.00           H  
ATOM   3702  HE2 TYR A 236     -12.247  15.866   0.337  1.00  0.00           H  
ATOM   3703  HH  TYR A 236     -13.529  13.857   0.161  1.00  0.00           H  
ATOM   3704  N   ARG A 237     -16.913  20.504   0.723  1.00  0.00           N  
ATOM   3705  CA  ARG A 237     -18.222  20.090   0.218  1.00  0.00           C  
ATOM   3706  C   ARG A 237     -18.738  20.964  -0.901  1.00  0.00           C  
ATOM   3707  O   ARG A 237     -19.551  20.468  -1.696  1.00  0.00           O  
ATOM   3708  CB  ARG A 237     -19.260  19.990   1.338  1.00  0.00           C  
ATOM   3709  CG  ARG A 237     -18.854  18.966   2.395  1.00  0.00           C  
ATOM   3710  CD  ARG A 237     -20.019  18.663   3.319  1.00  0.00           C  
ATOM   3711  NE  ARG A 237     -20.969  17.751   2.676  1.00  0.00           N  
ATOM   3712  CZ  ARG A 237     -22.034  17.247   3.301  1.00  0.00           C  
ATOM   3713  NH1 ARG A 237     -22.292  17.569   4.562  1.00  0.00           N  
ATOM   3714  NH2 ARG A 237     -22.845  16.418   2.654  1.00  0.00           N  
ATOM   3715  H   ARG A 237     -16.830  20.876   1.648  1.00  0.00           H  
ATOM   3716  HA  ARG A 237     -18.111  19.170  -0.159  1.00  0.00           H  
ATOM   3717  HB2 ARG A 237     -20.137  19.718   0.943  1.00  0.00           H  
ATOM   3718  HB3 ARG A 237     -19.354  20.885   1.773  1.00  0.00           H  
ATOM   3719  HG2 ARG A 237     -18.094  19.332   2.933  1.00  0.00           H  
ATOM   3720  HG3 ARG A 237     -18.566  18.122   1.942  1.00  0.00           H  
ATOM   3721  HD2 ARG A 237     -20.487  19.517   3.547  1.00  0.00           H  
ATOM   3722  HD3 ARG A 237     -19.672  18.239   4.156  1.00  0.00           H  
ATOM   3723  HE  ARG A 237     -20.811  17.494   1.723  1.00  0.00           H  
ATOM   3724 HH11 ARG A 237     -23.093  17.186   5.022  1.00  0.00           H  
ATOM   3725 HH12 ARG A 237     -21.685  18.195   5.052  1.00  0.00           H  
ATOM   3726 HH21 ARG A 237     -23.645  16.037   3.118  1.00  0.00           H  
ATOM   3727 HH22 ARG A 237     -22.656  16.174   1.703  1.00  0.00           H  
ATOM   3728  N   SER A 238     -18.272  22.199  -1.019  1.00  0.00           N  
ATOM   3729  CA  SER A 238     -18.679  23.082  -2.101  1.00  0.00           C  
ATOM   3730  C   SER A 238     -17.969  22.711  -3.402  1.00  0.00           C  
ATOM   3731  O   SER A 238     -18.372  23.153  -4.478  1.00  0.00           O  
ATOM   3732  CB  SER A 238     -18.420  24.550  -1.763  1.00  0.00           C  
ATOM   3733  OG  SER A 238     -17.042  24.876  -1.893  1.00  0.00           O  
ATOM   3734  H   SER A 238     -17.618  22.535  -0.341  1.00  0.00           H  
ATOM   3735  HA  SER A 238     -19.662  22.966  -2.241  1.00  0.00           H  
ATOM   3736  HB2 SER A 238     -18.708  24.723  -0.821  1.00  0.00           H  
ATOM   3737  HB3 SER A 238     -18.951  25.126  -2.385  1.00  0.00           H  
ATOM   3738  HG  SER A 238     -16.905  25.840  -1.666  1.00  0.00           H  
ATOM   3739  N   GLY A 239     -16.893  21.920  -3.311  1.00  0.00           N  
ATOM   3740  CA  GLY A 239     -16.138  21.470  -4.449  1.00  0.00           C  
ATOM   3741  C   GLY A 239     -14.755  22.082  -4.592  1.00  0.00           C  
ATOM   3742  O   GLY A 239     -13.946  21.577  -5.386  1.00  0.00           O  
ATOM   3743  H   GLY A 239     -16.598  21.626  -2.402  1.00  0.00           H  
ATOM   3744  HA2 GLY A 239     -16.660  21.690  -5.273  1.00  0.00           H  
ATOM   3745  HA3 GLY A 239     -16.031  20.478  -4.377  1.00  0.00           H  
ATOM   3746  N   GLU A 240     -14.453  23.150  -3.858  1.00  0.00           N  
ATOM   3747  CA  GLU A 240     -13.160  23.812  -3.955  1.00  0.00           C  
ATOM   3748  C   GLU A 240     -11.988  22.981  -3.437  1.00  0.00           C  
ATOM   3749  O   GLU A 240     -10.904  22.994  -4.033  1.00  0.00           O  
ATOM   3750  CB  GLU A 240     -13.213  25.134  -3.165  1.00  0.00           C  
ATOM   3751  CG  GLU A 240     -11.912  25.914  -3.203  1.00  0.00           C  
ATOM   3752  CD  GLU A 240     -11.911  27.151  -2.334  1.00  0.00           C  
ATOM   3753  OE1 GLU A 240     -12.954  27.526  -1.747  1.00  0.00           O  
ATOM   3754  OE2 GLU A 240     -10.822  27.776  -2.246  1.00  0.00           O  
ATOM   3755  H   GLU A 240     -15.135  23.509  -3.220  1.00  0.00           H  
ATOM   3756  HA  GLU A 240     -12.990  24.028  -4.916  1.00  0.00           H  
ATOM   3757  HB2 GLU A 240     -13.429  24.924  -2.211  1.00  0.00           H  
ATOM   3758  HB3 GLU A 240     -13.936  25.706  -3.553  1.00  0.00           H  
ATOM   3759  HG2 GLU A 240     -11.740  26.193  -4.148  1.00  0.00           H  
ATOM   3760  HG3 GLU A 240     -11.175  25.312  -2.894  1.00  0.00           H  
ATOM   3761  N   ILE A 241     -12.182  22.310  -2.316  1.00  0.00           N  
ATOM   3762  CA  ILE A 241     -11.123  21.524  -1.686  1.00  0.00           C  
ATOM   3763  C   ILE A 241     -11.290  20.034  -1.903  1.00  0.00           C  
ATOM   3764  O   ILE A 241     -12.372  19.471  -1.712  1.00  0.00           O  
ATOM   3765  CB  ILE A 241     -11.065  21.876  -0.178  1.00  0.00           C  
ATOM   3766  CG1 ILE A 241     -10.756  23.364  -0.001  1.00  0.00           C  
ATOM   3767  CG2 ILE A 241     -10.029  21.017   0.529  1.00  0.00           C  
ATOM   3768  CD1 ILE A 241     -10.830  23.900   1.406  1.00  0.00           C  
ATOM   3769  H   ILE A 241     -13.083  22.341  -1.884  1.00  0.00           H  
ATOM   3770  HA  ILE A 241     -10.253  21.797  -2.097  1.00  0.00           H  
ATOM   3771  HB  ILE A 241     -11.961  21.688   0.226  1.00  0.00           H  
ATOM   3772 HG12 ILE A 241     -11.408  23.879  -0.558  1.00  0.00           H  
ATOM   3773 HG13 ILE A 241      -9.829  23.525  -0.340  1.00  0.00           H  
ATOM   3774 HG21 ILE A 241     -10.004  21.256   1.500  1.00  0.00           H  
ATOM   3775 HG22 ILE A 241     -10.272  20.052   0.430  1.00  0.00           H  
ATOM   3776 HG23 ILE A 241      -9.129  21.178   0.123  1.00  0.00           H  
ATOM   3777 HD11 ILE A 241     -10.611  24.876   1.403  1.00  0.00           H  
ATOM   3778 HD12 ILE A 241     -11.754  23.767   1.765  1.00  0.00           H  
ATOM   3779 HD13 ILE A 241     -10.174  23.413   1.983  1.00  0.00           H  
ATOM   3780  N   ASP A 242     -10.204  19.361  -2.301  1.00  0.00           N  
ATOM   3781  CA  ASP A 242     -10.213  17.926  -2.533  1.00  0.00           C  
ATOM   3782  C   ASP A 242      -9.874  17.115  -1.288  1.00  0.00           C  
ATOM   3783  O   ASP A 242     -10.280  15.957  -1.141  1.00  0.00           O  
ATOM   3784  CB  ASP A 242      -9.192  17.545  -3.614  1.00  0.00           C  
ATOM   3785  CG  ASP A 242      -9.500  18.210  -4.939  1.00  0.00           C  
ATOM   3786  OD1 ASP A 242     -10.566  17.909  -5.517  1.00  0.00           O  
ATOM   3787  OD2 ASP A 242      -8.659  19.023  -5.377  1.00  0.00           O  
ATOM   3788  H   ASP A 242      -9.352  19.865  -2.445  1.00  0.00           H  
ATOM   3789  HA  ASP A 242     -11.124  17.660  -2.848  1.00  0.00           H  
ATOM   3790  HB2 ASP A 242      -9.208  16.553  -3.739  1.00  0.00           H  
ATOM   3791  HB3 ASP A 242      -8.281  17.829  -3.313  1.00  0.00           H  
ATOM   3792  N   MET A 243      -9.036  17.679  -0.423  1.00  0.00           N  
ATOM   3793  CA  MET A 243      -8.624  17.035   0.813  1.00  0.00           C  
ATOM   3794  C   MET A 243      -8.615  18.076   1.934  1.00  0.00           C  
ATOM   3795  O   MET A 243      -7.948  19.110   1.804  1.00  0.00           O  
ATOM   3796  CB  MET A 243      -7.216  16.429   0.720  1.00  0.00           C  
ATOM   3797  CG  MET A 243      -7.030  15.347  -0.313  1.00  0.00           C  
ATOM   3798  SD  MET A 243      -5.300  14.861  -0.534  1.00  0.00           S  
ATOM   3799  CE  MET A 243      -5.019  13.978   1.001  1.00  0.00           C  
ATOM   3800  H   MET A 243      -8.673  18.587  -0.632  1.00  0.00           H  
ATOM   3801  HA  MET A 243      -9.278  16.313   1.041  1.00  0.00           H  
ATOM   3802  HB2 MET A 243      -6.990  16.041   1.614  1.00  0.00           H  
ATOM   3803  HB3 MET A 243      -6.578  17.169   0.507  1.00  0.00           H  
ATOM   3804  HG2 MET A 243      -7.381  15.680  -1.188  1.00  0.00           H  
ATOM   3805  HG3 MET A 243      -7.552  14.543  -0.028  1.00  0.00           H  
ATOM   3806  HE1 MET A 243      -4.078  13.640   1.024  1.00  0.00           H  
ATOM   3807  HE2 MET A 243      -5.171  14.595   1.773  1.00  0.00           H  
ATOM   3808  HE3 MET A 243      -5.652  13.206   1.062  1.00  0.00           H  
ATOM   3809  N   THR A 244      -9.365  17.831   2.998  1.00  0.00           N  
ATOM   3810  CA  THR A 244      -9.351  18.784   4.102  1.00  0.00           C  
ATOM   3811  C   THR A 244      -8.061  18.588   4.916  1.00  0.00           C  
ATOM   3812  O   THR A 244      -7.331  17.615   4.731  1.00  0.00           O  
ATOM   3813  CB  THR A 244     -10.527  18.557   5.082  1.00  0.00           C  
ATOM   3814  OG1 THR A 244     -10.393  17.257   5.682  1.00  0.00           O  
ATOM   3815  CG2 THR A 244     -11.865  18.661   4.376  1.00  0.00           C  
ATOM   3816  H   THR A 244      -9.931  17.008   3.043  1.00  0.00           H  
ATOM   3817  HA  THR A 244      -9.386  19.717   3.743  1.00  0.00           H  
ATOM   3818  HB  THR A 244     -10.487  19.251   5.801  1.00  0.00           H  
ATOM   3819  HG1 THR A 244     -11.150  17.103   6.317  1.00  0.00           H  
ATOM   3820 HG21 THR A 244     -12.602  18.510   5.035  1.00  0.00           H  
ATOM   3821 HG22 THR A 244     -11.959  19.571   3.973  1.00  0.00           H  
ATOM   3822 HG23 THR A 244     -11.916  17.970   3.655  1.00  0.00           H  
ATOM   3823  N   TYR A 245      -7.842  19.526   5.826  1.00  0.00           N  
ATOM   3824  CA  TYR A 245      -6.725  19.360   6.766  1.00  0.00           C  
ATOM   3825  C   TYR A 245      -7.235  18.288   7.736  1.00  0.00           C  
ATOM   3826  O   TYR A 245      -8.445  17.983   7.692  1.00  0.00           O  
ATOM   3827  CB  TYR A 245      -6.425  20.667   7.455  1.00  0.00           C  
ATOM   3828  CG  TYR A 245      -5.248  20.598   8.406  1.00  0.00           C  
ATOM   3829  CD1 TYR A 245      -3.982  20.276   7.934  1.00  0.00           C  
ATOM   3830  CD2 TYR A 245      -5.413  20.855   9.761  1.00  0.00           C  
ATOM   3831  CE1 TYR A 245      -2.898  20.222   8.791  1.00  0.00           C  
ATOM   3832  CE2 TYR A 245      -4.332  20.799  10.626  1.00  0.00           C  
ATOM   3833  CZ  TYR A 245      -3.083  20.481  10.130  1.00  0.00           C  
ATOM   3834  OH  TYR A 245      -2.003  20.427  10.991  1.00  0.00           O  
ATOM   3835  H   TYR A 245      -8.428  20.335   5.872  1.00  0.00           H  
ATOM   3836  HA  TYR A 245      -5.914  19.030   6.283  1.00  0.00           H  
ATOM   3837  HB2 TYR A 245      -7.234  20.943   7.974  1.00  0.00           H  
ATOM   3838  HB3 TYR A 245      -6.226  21.354   6.756  1.00  0.00           H  
ATOM   3839  HD1 TYR A 245      -3.853  20.081   6.962  1.00  0.00           H  
ATOM   3840  HD2 TYR A 245      -6.320  21.082  10.115  1.00  0.00           H  
ATOM   3841  HE1 TYR A 245      -1.989  19.997   8.441  1.00  0.00           H  
ATOM   3842  HE2 TYR A 245      -4.455  20.987  11.600  1.00  0.00           H  
ATOM   3843  HH  TYR A 245      -2.130  20.614  11.965  1.00  0.00           H  
ATOM   3844  N   ASN A 246      -6.398  17.705   8.569  1.00  0.00           N  
ATOM   3845  CA  ASN A 246      -6.848  16.649   9.468  1.00  0.00           C  
ATOM   3846  C   ASN A 246      -7.031  17.120  10.903  1.00  0.00           C  
ATOM   3847  O   ASN A 246      -6.412  16.668  11.859  1.00  0.00           O  
ATOM   3848  CB  ASN A 246      -5.972  15.409   9.381  1.00  0.00           C  
ATOM   3849  CG  ASN A 246      -4.498  15.671   9.568  1.00  0.00           C  
ATOM   3850  OD1 ASN A 246      -4.018  16.810   9.561  1.00  0.00           O  
ATOM   3851  ND2 ASN A 246      -3.751  14.586   9.750  1.00  0.00           N  
ATOM   3852  H   ASN A 246      -5.440  17.991   8.585  1.00  0.00           H  
ATOM   3853  HA  ASN A 246      -7.754  16.375   9.146  1.00  0.00           H  
ATOM   3854  HB2 ASN A 246      -6.104  14.996   8.480  1.00  0.00           H  
ATOM   3855  HB3 ASN A 246      -6.268  14.767  10.089  1.00  0.00           H  
ATOM   3856 HD21 ASN A 246      -4.176  13.681   9.749  1.00  0.00           H  
ATOM   3857 HD22 ASN A 246      -2.765  14.675   9.888  1.00  0.00           H  
ATOM   3858  N   ASN A 247      -7.936  18.052  11.044  1.00  0.00           N  
ATOM   3859  CA  ASN A 247      -8.482  18.653  12.243  1.00  0.00           C  
ATOM   3860  C   ASN A 247     -10.000  18.734  11.890  1.00  0.00           C  
ATOM   3861  O   ASN A 247     -10.306  19.444  10.911  1.00  0.00           O  
ATOM   3862  CB  ASN A 247      -7.991  20.033  12.565  1.00  0.00           C  
ATOM   3863  CG  ASN A 247      -6.854  20.229  13.519  1.00  0.00           C  
ATOM   3864  OD1 ASN A 247      -6.336  19.322  14.172  1.00  0.00           O  
ATOM   3865  ND2 ASN A 247      -6.413  21.498  13.634  1.00  0.00           N  
ATOM   3866  H   ASN A 247      -8.311  18.407  10.188  1.00  0.00           H  
ATOM   3867  HA  ASN A 247      -8.343  18.047  13.026  1.00  0.00           H  
ATOM   3868  HB2 ASN A 247      -8.770  20.535  12.941  1.00  0.00           H  
ATOM   3869  HB3 ASN A 247      -7.714  20.448  11.699  1.00  0.00           H  
ATOM   3870 HD21 ASN A 247      -6.841  22.226  13.099  1.00  0.00           H  
ATOM   3871 HD22 ASN A 247      -5.658  21.711  14.254  1.00  0.00           H  
ATOM   3872  N   MET A 248     -10.849  17.995  12.569  1.00  0.00           N  
ATOM   3873  CA  MET A 248     -12.273  18.016  12.201  1.00  0.00           C  
ATOM   3874  C   MET A 248     -13.131  18.865  13.125  1.00  0.00           C  
ATOM   3875  O   MET A 248     -12.942  18.920  14.338  1.00  0.00           O  
ATOM   3876  CB  MET A 248     -12.796  16.578  12.133  1.00  0.00           C  
ATOM   3877  CG  MET A 248     -12.219  15.752  10.994  1.00  0.00           C  
ATOM   3878  SD  MET A 248     -13.011  16.103   9.405  1.00  0.00           S  
ATOM   3879  CE  MET A 248     -11.966  17.441   8.802  1.00  0.00           C  
ATOM   3880  H   MET A 248     -10.531  17.425  13.327  1.00  0.00           H  
ATOM   3881  HA  MET A 248     -12.342  18.406  11.283  1.00  0.00           H  
ATOM   3882  HB2 MET A 248     -13.789  16.612  12.023  1.00  0.00           H  
ATOM   3883  HB3 MET A 248     -12.571  16.123  12.994  1.00  0.00           H  
ATOM   3884  HG2 MET A 248     -12.344  14.783  11.206  1.00  0.00           H  
ATOM   3885  HG3 MET A 248     -11.243  15.953  10.916  1.00  0.00           H  
ATOM   3886  HE1 MET A 248     -12.295  17.743   7.907  1.00  0.00           H  
ATOM   3887  HE2 MET A 248     -11.999  18.206   9.445  1.00  0.00           H  
ATOM   3888  HE3 MET A 248     -11.024  17.116   8.719  1.00  0.00           H  
ATOM   3889  N   PRO A 249     -14.101  19.554  12.531  1.00  0.00           N  
ATOM   3890  CA  PRO A 249     -15.039  20.418  13.206  1.00  0.00           C  
ATOM   3891  C   PRO A 249     -15.987  19.670  14.135  1.00  0.00           C  
ATOM   3892  O   PRO A 249     -16.678  18.735  13.692  1.00  0.00           O  
ATOM   3893  CB  PRO A 249     -15.899  21.111  12.110  1.00  0.00           C  
ATOM   3894  CG  PRO A 249     -15.646  20.250  10.912  1.00  0.00           C  
ATOM   3895  CD  PRO A 249     -14.345  19.499  11.085  1.00  0.00           C  
ATOM   3896  HA  PRO A 249     -14.540  21.111  13.726  1.00  0.00           H  
ATOM   3897  HB2 PRO A 249     -16.868  21.112  12.357  1.00  0.00           H  
ATOM   3898  HB3 PRO A 249     -15.595  22.050  11.951  1.00  0.00           H  
ATOM   3899  HG2 PRO A 249     -16.395  19.596  10.809  1.00  0.00           H  
ATOM   3900  HG3 PRO A 249     -15.591  20.825  10.096  1.00  0.00           H  
ATOM   3901  HD2 PRO A 249     -14.435  18.553  10.774  1.00  0.00           H  
ATOM   3902  HD3 PRO A 249     -13.606  19.946  10.581  1.00  0.00           H  
ATOM   3903  N   ILE A 250     -16.073  20.108  15.395  1.00  0.00           N  
ATOM   3904  CA  ILE A 250     -16.990  19.467  16.350  1.00  0.00           C  
ATOM   3905  C   ILE A 250     -18.431  19.693  15.904  1.00  0.00           C  
ATOM   3906  O   ILE A 250     -19.297  18.823  16.045  1.00  0.00           O  
ATOM   3907  CB  ILE A 250     -16.749  19.951  17.790  1.00  0.00           C  
ATOM   3908  CG1 ILE A 250     -15.446  19.353  18.342  1.00  0.00           C  
ATOM   3909  CG2 ILE A 250     -17.914  19.597  18.707  1.00  0.00           C  
ATOM   3910  CD1 ILE A 250     -15.014  19.860  19.694  1.00  0.00           C  
ATOM   3911  H   ILE A 250     -15.509  20.879  15.691  1.00  0.00           H  
ATOM   3912  HA  ILE A 250     -16.815  18.483  16.326  1.00  0.00           H  
ATOM   3913  HB  ILE A 250     -16.654  20.946  17.774  1.00  0.00           H  
ATOM   3914 HG12 ILE A 250     -14.715  19.555  17.690  1.00  0.00           H  
ATOM   3915 HG13 ILE A 250     -15.567  18.363  18.410  1.00  0.00           H  
ATOM   3916 HG21 ILE A 250     -17.722  19.926  19.632  1.00  0.00           H  
ATOM   3917 HG22 ILE A 250     -18.749  20.028  18.366  1.00  0.00           H  
ATOM   3918 HG23 ILE A 250     -18.034  18.604  18.725  1.00  0.00           H  
ATOM   3919 HD11 ILE A 250     -14.161  19.412  19.961  1.00  0.00           H  
ATOM   3920 HD12 ILE A 250     -14.871  20.849  19.649  1.00  0.00           H  
ATOM   3921 HD13 ILE A 250     -15.723  19.656  20.369  1.00  0.00           H  
ATOM   3922  N   GLU A 251     -18.707  20.858  15.321  1.00  0.00           N  
ATOM   3923  CA  GLU A 251     -19.998  21.238  14.818  1.00  0.00           C  
ATOM   3924  C   GLU A 251     -20.569  20.244  13.801  1.00  0.00           C  
ATOM   3925  O   GLU A 251     -21.754  19.915  13.849  1.00  0.00           O  
ATOM   3926  CB  GLU A 251     -19.937  22.594  14.080  1.00  0.00           C  
ATOM   3927  CG  GLU A 251     -19.685  23.818  14.918  1.00  0.00           C  
ATOM   3928  CD  GLU A 251     -18.240  23.986  15.332  1.00  0.00           C  
ATOM   3929  OE1 GLU A 251     -17.362  23.260  14.814  1.00  0.00           O  
ATOM   3930  OE2 GLU A 251     -17.969  24.848  16.194  1.00  0.00           O  
ATOM   3931  H   GLU A 251     -17.961  21.517  15.226  1.00  0.00           H  
ATOM   3932  HA  GLU A 251     -20.634  21.316  15.586  1.00  0.00           H  
ATOM   3933  HB2 GLU A 251     -20.812  22.723  13.613  1.00  0.00           H  
ATOM   3934  HB3 GLU A 251     -19.203  22.536  13.403  1.00  0.00           H  
ATOM   3935  HG2 GLU A 251     -20.245  23.755  15.744  1.00  0.00           H  
ATOM   3936  HG3 GLU A 251     -19.958  24.623  14.391  1.00  0.00           H  
ATOM   3937  N   LEU A 252     -19.736  19.826  12.852  1.00  0.00           N  
ATOM   3938  CA  LEU A 252     -20.150  18.975  11.765  1.00  0.00           C  
ATOM   3939  C   LEU A 252     -19.722  17.530  11.719  1.00  0.00           C  
ATOM   3940  O   LEU A 252     -20.325  16.770  10.919  1.00  0.00           O  
ATOM   3941  CB  LEU A 252     -19.601  19.639  10.455  1.00  0.00           C  
ATOM   3942  CG  LEU A 252     -19.759  21.148  10.322  1.00  0.00           C  
ATOM   3943  CD1 LEU A 252     -19.093  21.651   9.044  1.00  0.00           C  
ATOM   3944  CD2 LEU A 252     -21.226  21.563  10.338  1.00  0.00           C  
ATOM   3945  H   LEU A 252     -18.780  20.115  12.895  1.00  0.00           H  
ATOM   3946  HA  LEU A 252     -21.149  18.998  11.723  1.00  0.00           H  
ATOM   3947  HB2 LEU A 252     -20.075  19.217   9.682  1.00  0.00           H  
ATOM   3948  HB3 LEU A 252     -18.624  19.433  10.399  1.00  0.00           H  
ATOM   3949  HG  LEU A 252     -19.304  21.579  11.101  1.00  0.00           H  
ATOM   3950 HD11 LEU A 252     -19.208  22.642   8.976  1.00  0.00           H  
ATOM   3951 HD12 LEU A 252     -18.118  21.429   9.067  1.00  0.00           H  
ATOM   3952 HD13 LEU A 252     -19.517  21.211   8.252  1.00  0.00           H  
ATOM   3953 HD21 LEU A 252     -21.292  22.557  10.249  1.00  0.00           H  
ATOM   3954 HD22 LEU A 252     -21.704  21.127   9.575  1.00  0.00           H  
ATOM   3955 HD23 LEU A 252     -21.644  21.277  11.200  1.00  0.00           H  
ATOM   3956  N   PHE A 253     -18.724  17.073  12.456  1.00  0.00           N  
ATOM   3957  CA  PHE A 253     -18.232  15.719  12.349  1.00  0.00           C  
ATOM   3958  C   PHE A 253     -19.236  14.592  12.422  1.00  0.00           C  
ATOM   3959  O   PHE A 253     -19.174  13.662  11.586  1.00  0.00           O  
ATOM   3960  CB  PHE A 253     -17.119  15.450  13.388  1.00  0.00           C  
ATOM   3961  CG  PHE A 253     -16.413  14.155  13.046  1.00  0.00           C  
ATOM   3962  CD1 PHE A 253     -15.594  14.079  11.933  1.00  0.00           C  
ATOM   3963  CD2 PHE A 253     -16.591  13.029  13.825  1.00  0.00           C  
ATOM   3964  CE1 PHE A 253     -14.938  12.907  11.619  1.00  0.00           C  
ATOM   3965  CE2 PHE A 253     -15.941  11.847  13.512  1.00  0.00           C  
ATOM   3966  CZ  PHE A 253     -15.112  11.784  12.407  1.00  0.00           C  
ATOM   3967  H   PHE A 253     -18.292  17.690  13.114  1.00  0.00           H  
ATOM   3968  HA  PHE A 253     -17.798  15.649  11.451  1.00  0.00           H  
ATOM   3969  HB2 PHE A 253     -17.524  15.378  14.300  1.00  0.00           H  
ATOM   3970  HB3 PHE A 253     -16.461  16.203  13.374  1.00  0.00           H  
ATOM   3971  HD1 PHE A 253     -15.476  14.883  11.350  1.00  0.00           H  
ATOM   3972  HD2 PHE A 253     -17.194  13.067  14.622  1.00  0.00           H  
ATOM   3973  HE1 PHE A 253     -14.336  12.869  10.821  1.00  0.00           H  
ATOM   3974  HE2 PHE A 253     -16.071  11.038  14.086  1.00  0.00           H  
ATOM   3975  HZ  PHE A 253     -14.641  10.932  12.179  1.00  0.00           H  
ATOM   3976  N   GLN A 254     -20.132  14.585  13.407  1.00  0.00           N  
ATOM   3977  CA  GLN A 254     -21.097  13.478  13.495  1.00  0.00           C  
ATOM   3978  C   GLN A 254     -21.912  13.383  12.215  1.00  0.00           C  
ATOM   3979  O   GLN A 254     -22.027  12.304  11.630  1.00  0.00           O  
ATOM   3980  CB  GLN A 254     -21.971  13.610  14.731  1.00  0.00           C  
ATOM   3981  CG  GLN A 254     -21.232  13.736  16.051  1.00  0.00           C  
ATOM   3982  CD  GLN A 254     -20.045  12.801  16.189  1.00  0.00           C  
ATOM   3983  OE1 GLN A 254     -20.166  11.582  16.028  1.00  0.00           O  
ATOM   3984  NE2 GLN A 254     -18.877  13.386  16.462  1.00  0.00           N  
ATOM   3985  H   GLN A 254     -20.149  15.325  14.080  1.00  0.00           H  
ATOM   3986  HA  GLN A 254     -20.575  12.630  13.584  1.00  0.00           H  
ATOM   3987  HB2 GLN A 254     -22.555  12.800  14.782  1.00  0.00           H  
ATOM   3988  HB3 GLN A 254     -22.540  14.424  14.619  1.00  0.00           H  
ATOM   3989  HG2 GLN A 254     -21.875  13.538  16.791  1.00  0.00           H  
ATOM   3990  HG3 GLN A 254     -20.903  14.676  16.138  1.00  0.00           H  
ATOM   3991 HE21 GLN A 254     -18.831  14.377  16.584  1.00  0.00           H  
ATOM   3992 HE22 GLN A 254     -18.048  12.833  16.545  1.00  0.00           H  
ATOM   3993  N   LYS A 255     -22.448  14.507  11.744  1.00  0.00           N  
ATOM   3994  CA  LYS A 255     -23.225  14.540  10.519  1.00  0.00           C  
ATOM   3995  C   LYS A 255     -22.447  14.039   9.312  1.00  0.00           C  
ATOM   3996  O   LYS A 255     -23.000  13.282   8.504  1.00  0.00           O  
ATOM   3997  CB  LYS A 255     -23.767  15.944  10.236  1.00  0.00           C  
ATOM   3998  CG  LYS A 255     -25.282  16.061  10.279  1.00  0.00           C  
ATOM   3999  CD  LYS A 255     -25.960  15.077   9.336  1.00  0.00           C  
ATOM   4000  CE  LYS A 255     -27.282  15.615   8.811  1.00  0.00           C  
ATOM   4001  NZ  LYS A 255     -27.061  16.764   7.879  1.00  0.00           N  
ATOM   4002  H   LYS A 255     -22.310  15.357  12.252  1.00  0.00           H  
ATOM   4003  HA  LYS A 255     -24.010  13.934  10.644  1.00  0.00           H  
ATOM   4004  HB2 LYS A 255     -23.459  16.219   9.325  1.00  0.00           H  
ATOM   4005  HB3 LYS A 255     -23.387  16.568  10.919  1.00  0.00           H  
ATOM   4006  HG2 LYS A 255     -25.541  16.990  10.016  1.00  0.00           H  
ATOM   4007  HG3 LYS A 255     -25.593  15.880  11.212  1.00  0.00           H  
ATOM   4008  HD2 LYS A 255     -26.131  14.223   9.828  1.00  0.00           H  
ATOM   4009  HD3 LYS A 255     -25.352  14.900   8.562  1.00  0.00           H  
ATOM   4010  HE2 LYS A 255     -27.839  15.922   9.582  1.00  0.00           H  
ATOM   4011  HE3 LYS A 255     -27.761  14.886   8.323  1.00  0.00           H  
ATOM   4012  HZ1 LYS A 255     -27.943  17.099   7.548  1.00  0.00           H  
ATOM   4013  HZ2 LYS A 255     -26.585  17.499   8.363  1.00  0.00           H  
ATOM   4014  HZ3 LYS A 255     -26.507  16.462   7.103  1.00  0.00           H  
ATOM   4015  N   LEU A 256     -21.182  14.425   9.169  1.00  0.00           N  
ATOM   4016  CA  LEU A 256     -20.359  13.997   8.047  1.00  0.00           C  
ATOM   4017  C   LEU A 256     -20.205  12.493   7.939  1.00  0.00           C  
ATOM   4018  O   LEU A 256     -20.271  11.915   6.842  1.00  0.00           O  
ATOM   4019  CB  LEU A 256     -18.955  14.621   8.147  1.00  0.00           C  
ATOM   4020  CG  LEU A 256     -18.917  16.141   7.985  1.00  0.00           C  
ATOM   4021  CD1 LEU A 256     -17.526  16.674   8.309  1.00  0.00           C  
ATOM   4022  CD2 LEU A 256     -19.349  16.532   6.577  1.00  0.00           C  
ATOM   4023  H   LEU A 256     -20.782  15.031   9.857  1.00  0.00           H  
ATOM   4024  HA  LEU A 256     -20.786  14.327   7.205  1.00  0.00           H  
ATOM   4025  HB2 LEU A 256     -18.383  14.217   7.433  1.00  0.00           H  
ATOM   4026  HB3 LEU A 256     -18.577  14.394   9.044  1.00  0.00           H  
ATOM   4027  HG  LEU A 256     -19.564  16.541   8.634  1.00  0.00           H  
ATOM   4028 HD11 LEU A 256     -17.516  17.668   8.199  1.00  0.00           H  
ATOM   4029 HD12 LEU A 256     -17.291  16.441   9.253  1.00  0.00           H  
ATOM   4030 HD13 LEU A 256     -16.859  16.263   7.688  1.00  0.00           H  
ATOM   4031 HD21 LEU A 256     -19.320  17.527   6.484  1.00  0.00           H  
ATOM   4032 HD22 LEU A 256     -18.730  16.117   5.911  1.00  0.00           H  
ATOM   4033 HD23 LEU A 256     -20.281  16.209   6.412  1.00  0.00           H  
ATOM   4034  N   LYS A 257     -20.015  11.824   9.077  1.00  0.00           N  
ATOM   4035  CA  LYS A 257     -19.873  10.369   9.068  1.00  0.00           C  
ATOM   4036  C   LYS A 257     -21.110   9.688   8.496  1.00  0.00           C  
ATOM   4037  O   LYS A 257     -21.017   8.662   7.811  1.00  0.00           O  
ATOM   4038  CB  LYS A 257     -19.555   9.848  10.470  1.00  0.00           C  
ATOM   4039  CG  LYS A 257     -19.132   8.382  10.473  1.00  0.00           C  
ATOM   4040  CD  LYS A 257     -17.912   8.147   9.590  1.00  0.00           C  
ATOM   4041  CE  LYS A 257     -18.034   6.837   8.826  1.00  0.00           C  
ATOM   4042  NZ  LYS A 257     -16.888   6.624   7.898  1.00  0.00           N  
ATOM   4043  H   LYS A 257     -19.969  12.322   9.943  1.00  0.00           H  
ATOM   4044  HA  LYS A 257     -19.099  10.142   8.476  1.00  0.00           H  
ATOM   4045  HB2 LYS A 257     -20.371   9.947  11.040  1.00  0.00           H  
ATOM   4046  HB3 LYS A 257     -18.812  10.396  10.854  1.00  0.00           H  
ATOM   4047  HG2 LYS A 257     -19.890   7.825  10.134  1.00  0.00           H  
ATOM   4048  HG3 LYS A 257     -18.912   8.110  11.410  1.00  0.00           H  
ATOM   4049  HD2 LYS A 257     -17.094   8.115  10.164  1.00  0.00           H  
ATOM   4050  HD3 LYS A 257     -17.832   8.900   8.937  1.00  0.00           H  
ATOM   4051  HE2 LYS A 257     -18.881   6.850   8.295  1.00  0.00           H  
ATOM   4052  HE3 LYS A 257     -18.063   6.082   9.481  1.00  0.00           H  
ATOM   4053  HZ1 LYS A 257     -17.006   5.755   7.417  1.00  0.00           H  
ATOM   4054  HZ2 LYS A 257     -16.854   7.371   7.234  1.00  0.00           H  
ATOM   4055  HZ3 LYS A 257     -16.036   6.603   8.420  1.00  0.00           H  
ATOM   4056  N   LYS A 258     -22.286  10.254   8.762  1.00  0.00           N  
ATOM   4057  CA  LYS A 258     -23.541   9.726   8.252  1.00  0.00           C  
ATOM   4058  C   LYS A 258     -23.878  10.267   6.868  1.00  0.00           C  
ATOM   4059  O   LYS A 258     -24.553   9.586   6.080  1.00  0.00           O  
ATOM   4060  CB  LYS A 258     -24.678  10.031   9.240  1.00  0.00           C  
ATOM   4061  CG  LYS A 258     -24.408   9.558  10.663  1.00  0.00           C  
ATOM   4062  CD  LYS A 258     -24.420   8.042  10.769  1.00  0.00           C  
ATOM   4063  CE  LYS A 258     -24.076   7.561  12.167  1.00  0.00           C  
ATOM   4064  NZ  LYS A 258     -22.606   7.500  12.404  1.00  0.00           N  
ATOM   4065  H   LYS A 258     -22.307  11.074   9.335  1.00  0.00           H  
ATOM   4066  HA  LYS A 258     -23.452   8.732   8.182  1.00  0.00           H  
ATOM   4067  HB2 LYS A 258     -25.509   9.581   8.912  1.00  0.00           H  
ATOM   4068  HB3 LYS A 258     -24.820  11.021   9.260  1.00  0.00           H  
ATOM   4069  HG2 LYS A 258     -25.113   9.930  11.266  1.00  0.00           H  
ATOM   4070  HG3 LYS A 258     -23.512   9.895  10.951  1.00  0.00           H  
ATOM   4071  HD2 LYS A 258     -23.751   7.669  10.127  1.00  0.00           H  
ATOM   4072  HD3 LYS A 258     -25.332   7.710  10.530  1.00  0.00           H  
ATOM   4073  HE2 LYS A 258     -24.460   6.646  12.295  1.00  0.00           H  
ATOM   4074  HE3 LYS A 258     -24.482   8.189  12.831  1.00  0.00           H  
ATOM   4075  HZ1 LYS A 258     -22.431   7.179  13.335  1.00  0.00           H  
ATOM   4076  HZ2 LYS A 258     -22.189   6.869  11.750  1.00  0.00           H  
ATOM   4077  HZ3 LYS A 258     -22.211   8.411  12.286  1.00  0.00           H  
ATOM   4078  N   GLU A 259     -23.421  11.470   6.529  1.00  0.00           N  
ATOM   4079  CA  GLU A 259     -23.711  12.053   5.221  1.00  0.00           C  
ATOM   4080  C   GLU A 259     -22.800  11.532   4.128  1.00  0.00           C  
ATOM   4081  O   GLU A 259     -23.267  11.148   3.049  1.00  0.00           O  
ATOM   4082  CB  GLU A 259     -23.639  13.582   5.269  1.00  0.00           C  
ATOM   4083  CG  GLU A 259     -24.732  14.245   6.089  1.00  0.00           C  
ATOM   4084  CD  GLU A 259     -24.833  15.737   5.825  1.00  0.00           C  
ATOM   4085  OE1 GLU A 259     -25.268  16.107   4.710  1.00  0.00           O  
ATOM   4086  OE2 GLU A 259     -24.485  16.536   6.723  1.00  0.00           O  
ATOM   4087  H   GLU A 259     -22.868  11.986   7.183  1.00  0.00           H  
ATOM   4088  HA  GLU A 259     -24.648  11.802   4.979  1.00  0.00           H  
ATOM   4089  HB2 GLU A 259     -23.701  13.926   4.332  1.00  0.00           H  
ATOM   4090  HB3 GLU A 259     -22.756  13.840   5.661  1.00  0.00           H  
ATOM   4091  HG2 GLU A 259     -24.535  14.104   7.059  1.00  0.00           H  
ATOM   4092  HG3 GLU A 259     -25.607  13.819   5.861  1.00  0.00           H  
ATOM   4093  N   ILE A 260     -21.486  11.481   4.366  1.00  0.00           N  
ATOM   4094  CA  ILE A 260     -20.513  11.010   3.381  1.00  0.00           C  
ATOM   4095  C   ILE A 260     -19.501  10.069   4.016  1.00  0.00           C  
ATOM   4096  O   ILE A 260     -18.308  10.361   4.140  1.00  0.00           O  
ATOM   4097  CB  ILE A 260     -19.746  12.202   2.753  1.00  0.00           C  
ATOM   4098  CG1 ILE A 260     -19.337  13.215   3.828  1.00  0.00           C  
ATOM   4099  CG2 ILE A 260     -20.563  12.872   1.661  1.00  0.00           C  
ATOM   4100  CD1 ILE A 260     -18.394  14.301   3.350  1.00  0.00           C  
ATOM   4101  H   ILE A 260     -21.152  11.779   5.260  1.00  0.00           H  
ATOM   4102  HA  ILE A 260     -20.998  10.521   2.656  1.00  0.00           H  
ATOM   4103  HB  ILE A 260     -18.911  11.844   2.335  1.00  0.00           H  
ATOM   4104 HG12 ILE A 260     -18.888  12.717   4.570  1.00  0.00           H  
ATOM   4105 HG13 ILE A 260     -20.166  13.653   4.175  1.00  0.00           H  
ATOM   4106 HG21 ILE A 260     -20.043  13.635   1.276  1.00  0.00           H  
ATOM   4107 HG22 ILE A 260     -20.764  12.208   0.940  1.00  0.00           H  
ATOM   4108 HG23 ILE A 260     -21.420  13.214   2.048  1.00  0.00           H  
ATOM   4109 HD11 ILE A 260     -18.180  14.915   4.110  1.00  0.00           H  
ATOM   4110 HD12 ILE A 260     -17.551  13.884   3.010  1.00  0.00           H  
ATOM   4111 HD13 ILE A 260     -18.829  14.820   2.615  1.00  0.00           H  
ATOM   4112  N   PRO A 261     -19.949   8.891   4.417  1.00  0.00           N  
ATOM   4113  CA  PRO A 261     -19.168   7.885   5.094  1.00  0.00           C  
ATOM   4114  C   PRO A 261     -17.905   7.466   4.379  1.00  0.00           C  
ATOM   4115  O   PRO A 261     -16.854   7.320   5.011  1.00  0.00           O  
ATOM   4116  CB  PRO A 261     -20.069   6.643   5.324  1.00  0.00           C  
ATOM   4117  CG  PRO A 261     -21.264   6.958   4.481  1.00  0.00           C  
ATOM   4118  CD  PRO A 261     -21.343   8.456   4.275  1.00  0.00           C  
ATOM   4119  HA  PRO A 261     -18.909   8.247   5.989  1.00  0.00           H  
ATOM   4120  HB2 PRO A 261     -19.618   5.806   5.015  1.00  0.00           H  
ATOM   4121  HB3 PRO A 261     -20.319   6.550   6.288  1.00  0.00           H  
ATOM   4122  HG2 PRO A 261     -21.179   6.502   3.595  1.00  0.00           H  
ATOM   4123  HG3 PRO A 261     -22.092   6.639   4.942  1.00  0.00           H  
ATOM   4124  HD2 PRO A 261     -21.695   8.674   3.365  1.00  0.00           H  
ATOM   4125  HD3 PRO A 261     -21.924   8.883   4.968  1.00  0.00           H  
ATOM   4126  N   ASN A 262     -17.979   7.286   3.071  1.00  0.00           N  
ATOM   4127  CA  ASN A 262     -16.847   6.878   2.261  1.00  0.00           C  
ATOM   4128  C   ASN A 262     -15.778   7.949   2.116  1.00  0.00           C  
ATOM   4129  O   ASN A 262     -14.624   7.618   1.791  1.00  0.00           O  
ATOM   4130  CB  ASN A 262     -17.342   6.438   0.870  1.00  0.00           C  
ATOM   4131  CG  ASN A 262     -18.285   5.247   0.977  1.00  0.00           C  
ATOM   4132  OD1 ASN A 262     -17.990   4.266   1.666  1.00  0.00           O  
ATOM   4133  ND2 ASN A 262     -19.422   5.340   0.299  1.00  0.00           N  
ATOM   4134  H   ASN A 262     -18.858   7.439   2.619  1.00  0.00           H  
ATOM   4135  HA  ASN A 262     -16.427   6.084   2.701  1.00  0.00           H  
ATOM   4136  HB2 ASN A 262     -16.555   6.182   0.309  1.00  0.00           H  
ATOM   4137  HB3 ASN A 262     -17.825   7.200   0.439  1.00  0.00           H  
ATOM   4138 HD21 ASN A 262     -19.614   6.157  -0.245  1.00  0.00           H  
ATOM   4139 HD22 ASN A 262     -20.086   4.593   0.332  1.00  0.00           H  
ATOM   4140  N   GLU A 263     -16.117   9.212   2.350  1.00  0.00           N  
ATOM   4141  CA  GLU A 263     -15.144  10.293   2.240  1.00  0.00           C  
ATOM   4142  C   GLU A 263     -14.493  10.610   3.572  1.00  0.00           C  
ATOM   4143  O   GLU A 263     -13.486  11.331   3.630  1.00  0.00           O  
ATOM   4144  CB  GLU A 263     -15.837  11.532   1.648  1.00  0.00           C  
ATOM   4145  CG  GLU A 263     -16.310  11.285   0.221  1.00  0.00           C  
ATOM   4146  CD  GLU A 263     -17.143  12.415  -0.342  1.00  0.00           C  
ATOM   4147  OE1 GLU A 263     -16.768  13.594  -0.182  1.00  0.00           O  
ATOM   4148  OE2 GLU A 263     -18.186  12.128  -0.973  1.00  0.00           O  
ATOM   4149  H   GLU A 263     -17.059   9.426   2.607  1.00  0.00           H  
ATOM   4150  HA  GLU A 263     -14.428  10.004   1.605  1.00  0.00           H  
ATOM   4151  HB2 GLU A 263     -15.191  12.295   1.648  1.00  0.00           H  
ATOM   4152  HB3 GLU A 263     -16.627  11.764   2.216  1.00  0.00           H  
ATOM   4153  HG2 GLU A 263     -16.860  10.450   0.210  1.00  0.00           H  
ATOM   4154  HG3 GLU A 263     -15.507  11.163  -0.362  1.00  0.00           H  
ATOM   4155  N   VAL A 264     -15.064  10.086   4.656  1.00  0.00           N  
ATOM   4156  CA  VAL A 264     -14.509  10.331   5.988  1.00  0.00           C  
ATOM   4157  C   VAL A 264     -13.424   9.305   6.296  1.00  0.00           C  
ATOM   4158  O   VAL A 264     -13.731   8.146   6.596  1.00  0.00           O  
ATOM   4159  CB  VAL A 264     -15.595  10.304   7.072  1.00  0.00           C  
ATOM   4160  CG1 VAL A 264     -14.997  10.634   8.434  1.00  0.00           C  
ATOM   4161  CG2 VAL A 264     -16.725  11.274   6.738  1.00  0.00           C  
ATOM   4162  H   VAL A 264     -15.882   9.519   4.558  1.00  0.00           H  
ATOM   4163  HA  VAL A 264     -14.089  11.239   5.989  1.00  0.00           H  
ATOM   4164  HB  VAL A 264     -15.976   9.380   7.112  1.00  0.00           H  
ATOM   4165 HG11 VAL A 264     -15.717  10.612   9.128  1.00  0.00           H  
ATOM   4166 HG12 VAL A 264     -14.294   9.960   8.661  1.00  0.00           H  
ATOM   4167 HG13 VAL A 264     -14.588  11.546   8.406  1.00  0.00           H  
ATOM   4168 HG21 VAL A 264     -17.419  11.238   7.457  1.00  0.00           H  
ATOM   4169 HG22 VAL A 264     -16.359  12.202   6.674  1.00  0.00           H  
ATOM   4170 HG23 VAL A 264     -17.138  11.017   5.864  1.00  0.00           H  
ATOM   4171  N   ARG A 265     -12.160   9.723   6.191  1.00  0.00           N  
ATOM   4172  CA  ARG A 265     -11.032   8.830   6.458  1.00  0.00           C  
ATOM   4173  C   ARG A 265     -10.595   8.935   7.915  1.00  0.00           C  
ATOM   4174  O   ARG A 265     -10.313  10.031   8.401  1.00  0.00           O  
ATOM   4175  CB  ARG A 265      -9.838   9.160   5.554  1.00  0.00           C  
ATOM   4176  CG  ARG A 265     -10.159   9.308   4.088  1.00  0.00           C  
ATOM   4177  CD  ARG A 265     -10.730   8.028   3.485  1.00  0.00           C  
ATOM   4178  NE  ARG A 265     -10.429   7.964   2.056  1.00  0.00           N  
ATOM   4179  CZ  ARG A 265      -9.293   7.510   1.537  1.00  0.00           C  
ATOM   4180  NH1 ARG A 265      -8.331   7.035   2.316  1.00  0.00           N  
ATOM   4181  NH2 ARG A 265      -9.126   7.531   0.217  1.00  0.00           N  
ATOM   4182  H   ARG A 265     -11.980  10.670   5.923  1.00  0.00           H  
ATOM   4183  HA  ARG A 265     -11.319   7.889   6.277  1.00  0.00           H  
ATOM   4184  HB2 ARG A 265      -9.166   8.426   5.650  1.00  0.00           H  
ATOM   4185  HB3 ARG A 265      -9.439  10.021   5.871  1.00  0.00           H  
ATOM   4186  HG2 ARG A 265      -9.321   9.547   3.598  1.00  0.00           H  
ATOM   4187  HG3 ARG A 265     -10.830  10.041   3.979  1.00  0.00           H  
ATOM   4188  HD2 ARG A 265     -11.722   8.016   3.614  1.00  0.00           H  
ATOM   4189  HD3 ARG A 265     -10.324   7.237   3.944  1.00  0.00           H  
ATOM   4190  HE  ARG A 265     -11.131   8.286   1.421  1.00  0.00           H  
ATOM   4191 HH11 ARG A 265      -7.481   6.697   1.911  1.00  0.00           H  
ATOM   4192 HH12 ARG A 265      -8.455   7.015   3.308  1.00  0.00           H  
ATOM   4193 HH21 ARG A 265      -8.275   7.192  -0.185  1.00  0.00           H  
ATOM   4194 HH22 ARG A 265      -9.851   7.886  -0.373  1.00  0.00           H  
ATOM   4195  N   VAL A 266     -10.591   7.811   8.625  1.00  0.00           N  
ATOM   4196  CA  VAL A 266     -10.183   7.788  10.037  1.00  0.00           C  
ATOM   4197  C   VAL A 266      -9.154   6.672  10.205  1.00  0.00           C  
ATOM   4198  O   VAL A 266      -9.447   5.486  10.008  1.00  0.00           O  
ATOM   4199  CB  VAL A 266     -11.344   7.612  11.016  1.00  0.00           C  
ATOM   4200  CG1 VAL A 266     -10.839   7.464  12.456  1.00  0.00           C  
ATOM   4201  CG2 VAL A 266     -12.311   8.797  10.974  1.00  0.00           C  
ATOM   4202  H   VAL A 266     -10.873   6.958   8.186  1.00  0.00           H  
ATOM   4203  HA  VAL A 266      -9.733   8.657  10.243  1.00  0.00           H  
ATOM   4204  HB  VAL A 266     -11.846   6.783  10.768  1.00  0.00           H  
ATOM   4205 HG11 VAL A 266     -11.618   7.351  13.073  1.00  0.00           H  
ATOM   4206 HG12 VAL A 266     -10.244   6.663  12.520  1.00  0.00           H  
ATOM   4207 HG13 VAL A 266     -10.325   8.282  12.715  1.00  0.00           H  
ATOM   4208 HG21 VAL A 266     -13.054   8.644  11.626  1.00  0.00           H  
ATOM   4209 HG22 VAL A 266     -11.822   9.635  11.216  1.00  0.00           H  
ATOM   4210 HG23 VAL A 266     -12.689   8.886  10.053  1.00  0.00           H  
ATOM   4211  N   ASP A 267      -7.894   7.041  10.453  1.00  0.00           N  
ATOM   4212  CA  ASP A 267      -6.810   6.061  10.569  1.00  0.00           C  
ATOM   4213  C   ASP A 267      -5.925   6.353  11.770  1.00  0.00           C  
ATOM   4214  O   ASP A 267      -5.908   7.467  12.299  1.00  0.00           O  
ATOM   4215  CB  ASP A 267      -5.939   6.114   9.300  1.00  0.00           C  
ATOM   4216  CG  ASP A 267      -6.689   5.747   8.035  1.00  0.00           C  
ATOM   4217  OD1 ASP A 267      -7.042   4.555   7.893  1.00  0.00           O  
ATOM   4218  OD2 ASP A 267      -6.974   6.647   7.218  1.00  0.00           O  
ATOM   4219  H   ASP A 267      -7.685   8.013  10.563  1.00  0.00           H  
ATOM   4220  HA  ASP A 267      -7.201   5.146  10.662  1.00  0.00           H  
ATOM   4221  HB2 ASP A 267      -5.177   5.476   9.412  1.00  0.00           H  
ATOM   4222  HB3 ASP A 267      -5.584   7.043   9.199  1.00  0.00           H  
ATOM   4223  N   PRO A 268      -5.174   5.357  12.200  1.00  0.00           N  
ATOM   4224  CA  PRO A 268      -4.258   5.482  13.331  1.00  0.00           C  
ATOM   4225  C   PRO A 268      -3.305   6.645  13.083  1.00  0.00           C  
ATOM   4226  O   PRO A 268      -2.906   6.899  11.937  1.00  0.00           O  
ATOM   4227  CB  PRO A 268      -3.523   4.147  13.480  1.00  0.00           C  
ATOM   4228  CG  PRO A 268      -4.432   3.208  12.721  1.00  0.00           C  
ATOM   4229  CD  PRO A 268      -5.148   4.010  11.634  1.00  0.00           C  
ATOM   4230  HA  PRO A 268      -4.785   5.661  14.162  1.00  0.00           H  
ATOM   4231  HB2 PRO A 268      -2.612   4.185  13.068  1.00  0.00           H  
ATOM   4232  HB3 PRO A 268      -3.444   3.880  14.440  1.00  0.00           H  
ATOM   4233  HG2 PRO A 268      -3.891   2.478  12.302  1.00  0.00           H  
ATOM   4234  HG3 PRO A 268      -5.104   2.809  13.345  1.00  0.00           H  
ATOM   4235  HD2 PRO A 268      -4.638   3.989  10.774  1.00  0.00           H  
ATOM   4236  HD3 PRO A 268      -6.074   3.665  11.481  1.00  0.00           H  
ATOM   4237  N   TYR A 269      -2.977   7.355  14.148  1.00  0.00           N  
ATOM   4238  CA  TYR A 269      -2.106   8.543  14.014  1.00  0.00           C  
ATOM   4239  C   TYR A 269      -1.226   8.633  15.244  1.00  0.00           C  
ATOM   4240  O   TYR A 269      -1.736   8.613  16.376  1.00  0.00           O  
ATOM   4241  CB  TYR A 269      -2.999   9.759  13.870  1.00  0.00           C  
ATOM   4242  CG  TYR A 269      -2.464  11.032  13.299  1.00  0.00           C  
ATOM   4243  CD1 TYR A 269      -1.313  11.109  12.527  1.00  0.00           C  
ATOM   4244  CD2 TYR A 269      -3.199  12.216  13.485  1.00  0.00           C  
ATOM   4245  CE1 TYR A 269      -0.882  12.313  11.992  1.00  0.00           C  
ATOM   4246  CE2 TYR A 269      -2.778  13.423  12.958  1.00  0.00           C  
ATOM   4247  CZ  TYR A 269      -1.619  13.463  12.211  1.00  0.00           C  
ATOM   4248  OH  TYR A 269      -1.188  14.658  11.670  1.00  0.00           O  
ATOM   4249  H   TYR A 269      -3.319   7.088  15.049  1.00  0.00           H  
ATOM   4250  HA  TYR A 269      -1.534   8.449  13.199  1.00  0.00           H  
ATOM   4251  HB2 TYR A 269      -3.337   9.976  14.786  1.00  0.00           H  
ATOM   4252  HB3 TYR A 269      -3.765   9.484  13.289  1.00  0.00           H  
ATOM   4253  HD1 TYR A 269      -0.784  10.279  12.353  1.00  0.00           H  
ATOM   4254  HD2 TYR A 269      -4.048  12.184  14.012  1.00  0.00           H  
ATOM   4255  HE1 TYR A 269      -0.042  12.350  11.450  1.00  0.00           H  
ATOM   4256  HE2 TYR A 269      -3.307  14.257  13.116  1.00  0.00           H  
ATOM   4257  HH  TYR A 269      -1.714  15.495  11.823  1.00  0.00           H  
ATOM   4258  N   LEU A 270       0.089   8.730  15.049  1.00  0.00           N  
ATOM   4259  CA  LEU A 270       0.996   8.805  16.199  1.00  0.00           C  
ATOM   4260  C   LEU A 270       1.179  10.233  16.683  1.00  0.00           C  
ATOM   4261  O   LEU A 270       2.252  10.846  16.532  1.00  0.00           O  
ATOM   4262  CB  LEU A 270       2.339   8.154  15.836  1.00  0.00           C  
ATOM   4263  CG  LEU A 270       2.301   6.616  15.783  1.00  0.00           C  
ATOM   4264  CD1 LEU A 270       3.568   6.076  15.144  1.00  0.00           C  
ATOM   4265  CD2 LEU A 270       2.099   6.051  17.179  1.00  0.00           C  
ATOM   4266  H   LEU A 270       0.457   8.752  14.119  1.00  0.00           H  
ATOM   4267  HA  LEU A 270       0.590   8.277  16.945  1.00  0.00           H  
ATOM   4268  HB2 LEU A 270       3.015   8.428  16.520  1.00  0.00           H  
ATOM   4269  HB3 LEU A 270       2.619   8.492  14.937  1.00  0.00           H  
ATOM   4270  HG  LEU A 270       1.523   6.341  15.218  1.00  0.00           H  
ATOM   4271 HD11 LEU A 270       3.528   5.077  15.117  1.00  0.00           H  
ATOM   4272 HD12 LEU A 270       3.649   6.432  14.213  1.00  0.00           H  
ATOM   4273 HD13 LEU A 270       4.361   6.363  15.681  1.00  0.00           H  
ATOM   4274 HD21 LEU A 270       2.076   5.052  17.134  1.00  0.00           H  
ATOM   4275 HD22 LEU A 270       2.853   6.341  17.768  1.00  0.00           H  
ATOM   4276 HD23 LEU A 270       1.235   6.388  17.553  1.00  0.00           H  
ATOM   4277  N   CYS A 271       0.111  10.780  17.277  1.00  0.00           N  
ATOM   4278  CA  CYS A 271       0.097  12.133  17.796  1.00  0.00           C  
ATOM   4279  C   CYS A 271      -0.631  12.156  19.142  1.00  0.00           C  
ATOM   4280  O   CYS A 271      -1.576  11.386  19.331  1.00  0.00           O  
ATOM   4281  CB  CYS A 271      -0.592  13.159  16.896  1.00  0.00           C  
ATOM   4282  SG  CYS A 271      -0.115  13.147  15.184  1.00  0.00           S  
ATOM   4283  H   CYS A 271      -0.718  10.228  17.367  1.00  0.00           H  
ATOM   4284  HA  CYS A 271       1.042  12.425  17.943  1.00  0.00           H  
ATOM   4285  HB2 CYS A 271      -0.393  14.068  17.262  1.00  0.00           H  
ATOM   4286  HB3 CYS A 271      -1.577  12.990  16.940  1.00  0.00           H  
ATOM   4287  N   THR A 272      -0.212  13.051  20.010  1.00  0.00           N  
ATOM   4288  CA  THR A 272      -0.830  13.213  21.312  1.00  0.00           C  
ATOM   4289  C   THR A 272      -1.278  14.663  21.512  1.00  0.00           C  
ATOM   4290  O   THR A 272      -0.523  15.594  21.233  1.00  0.00           O  
ATOM   4291  CB  THR A 272       0.115  12.829  22.460  1.00  0.00           C  
ATOM   4292  OG1 THR A 272       0.498  11.458  22.278  1.00  0.00           O  
ATOM   4293  CG2 THR A 272      -0.570  12.969  23.816  1.00  0.00           C  
ATOM   4294  H   THR A 272       0.558  13.639  19.764  1.00  0.00           H  
ATOM   4295  HA  THR A 272      -1.637  12.624  21.355  1.00  0.00           H  
ATOM   4296  HB  THR A 272       0.928  13.411  22.434  1.00  0.00           H  
ATOM   4297  HG1 THR A 272       1.115  11.184  23.015  1.00  0.00           H  
ATOM   4298 HG21 THR A 272       0.070  12.712  24.541  1.00  0.00           H  
ATOM   4299 HG22 THR A 272      -0.859  13.917  23.947  1.00  0.00           H  
ATOM   4300 HG23 THR A 272      -1.369  12.369  23.849  1.00  0.00           H  
ATOM   4301  N   TYR A 273      -2.536  14.806  21.912  1.00  0.00           N  
ATOM   4302  CA  TYR A 273      -3.111  16.119  22.215  1.00  0.00           C  
ATOM   4303  C   TYR A 273      -2.903  16.314  23.725  1.00  0.00           C  
ATOM   4304  O   TYR A 273      -3.252  15.399  24.494  1.00  0.00           O  
ATOM   4305  CB  TYR A 273      -4.594  16.179  21.903  1.00  0.00           C  
ATOM   4306  CG  TYR A 273      -5.214  17.556  21.834  1.00  0.00           C  
ATOM   4307  CD1 TYR A 273      -5.406  18.349  22.959  1.00  0.00           C  
ATOM   4308  CD2 TYR A 273      -5.624  18.057  20.600  1.00  0.00           C  
ATOM   4309  CE1 TYR A 273      -5.991  19.605  22.861  1.00  0.00           C  
ATOM   4310  CE2 TYR A 273      -6.211  19.302  20.492  1.00  0.00           C  
ATOM   4311  CZ  TYR A 273      -6.391  20.071  21.626  1.00  0.00           C  
ATOM   4312  OH  TYR A 273      -6.976  21.311  21.490  1.00  0.00           O  
ATOM   4313  H   TYR A 273      -3.109  13.992  22.009  1.00  0.00           H  
ATOM   4314  HA  TYR A 273      -2.625  16.831  21.708  1.00  0.00           H  
ATOM   4315  HB2 TYR A 273      -5.075  15.665  22.613  1.00  0.00           H  
ATOM   4316  HB3 TYR A 273      -4.736  15.737  21.017  1.00  0.00           H  
ATOM   4317  HD1 TYR A 273      -5.118  18.010  23.854  1.00  0.00           H  
ATOM   4318  HD2 TYR A 273      -5.491  17.504  19.777  1.00  0.00           H  
ATOM   4319  HE1 TYR A 273      -6.121  20.166  23.678  1.00  0.00           H  
ATOM   4320  HE2 TYR A 273      -6.504  19.645  19.599  1.00  0.00           H  
ATOM   4321  HH  TYR A 273      -7.260  21.633  20.587  1.00  0.00           H  
ATOM   4322  N   TYR A 274      -2.334  17.443  24.120  1.00  0.00           N  
ATOM   4323  CA  TYR A 274      -2.093  17.679  25.541  1.00  0.00           C  
ATOM   4324  C   TYR A 274      -2.133  19.168  25.855  1.00  0.00           C  
ATOM   4325  O   TYR A 274      -2.127  19.994  24.931  1.00  0.00           O  
ATOM   4326  CB  TYR A 274      -0.728  17.112  25.950  1.00  0.00           C  
ATOM   4327  CG  TYR A 274       0.493  17.639  25.239  1.00  0.00           C  
ATOM   4328  CD1 TYR A 274       0.769  17.290  23.924  1.00  0.00           C  
ATOM   4329  CD2 TYR A 274       1.399  18.483  25.880  1.00  0.00           C  
ATOM   4330  CE1 TYR A 274       1.888  17.767  23.269  1.00  0.00           C  
ATOM   4331  CE2 TYR A 274       2.526  18.963  25.235  1.00  0.00           C  
ATOM   4332  CZ  TYR A 274       2.765  18.604  23.931  1.00  0.00           C  
ATOM   4333  OH  TYR A 274       3.882  19.063  23.258  1.00  0.00           O  
ATOM   4334  H   TYR A 274      -2.070  18.133  23.446  1.00  0.00           H  
ATOM   4335  HA  TYR A 274      -2.806  17.218  26.070  1.00  0.00           H  
ATOM   4336  HB2 TYR A 274      -0.758  16.124  25.799  1.00  0.00           H  
ATOM   4337  HB3 TYR A 274      -0.608  17.297  26.925  1.00  0.00           H  
ATOM   4338  HD1 TYR A 274       0.143  16.679  23.439  1.00  0.00           H  
ATOM   4339  HD2 TYR A 274       1.231  18.748  26.829  1.00  0.00           H  
ATOM   4340  HE1 TYR A 274       2.062  17.507  22.319  1.00  0.00           H  
ATOM   4341  HE2 TYR A 274       3.162  19.567  25.715  1.00  0.00           H  
ATOM   4342  HH  TYR A 274       4.529  19.670  23.719  1.00  0.00           H  
ATOM   4343  N   TYR A 275      -2.176  19.478  27.159  1.00  0.00           N  
ATOM   4344  CA  TYR A 275      -2.081  20.890  27.544  1.00  0.00           C  
ATOM   4345  C   TYR A 275      -0.650  21.050  28.069  1.00  0.00           C  
ATOM   4346  O   TYR A 275      -0.241  20.389  29.026  1.00  0.00           O  
ATOM   4347  CB  TYR A 275      -3.122  21.390  28.537  1.00  0.00           C  
ATOM   4348  CG  TYR A 275      -4.438  21.585  27.791  1.00  0.00           C  
ATOM   4349  CD1 TYR A 275      -4.644  22.688  26.978  1.00  0.00           C  
ATOM   4350  CD2 TYR A 275      -5.403  20.593  27.832  1.00  0.00           C  
ATOM   4351  CE1 TYR A 275      -5.817  22.820  26.252  1.00  0.00           C  
ATOM   4352  CE2 TYR A 275      -6.578  20.722  27.112  1.00  0.00           C  
ATOM   4353  CZ  TYR A 275      -6.781  21.837  26.325  1.00  0.00           C  
ATOM   4354  OH  TYR A 275      -7.948  21.947  25.613  1.00  0.00           O  
ATOM   4355  H   TYR A 275      -2.271  18.764  27.852  1.00  0.00           H  
ATOM   4356  HA  TYR A 275      -2.164  21.439  26.712  1.00  0.00           H  
ATOM   4357  HB2 TYR A 275      -2.824  22.260  28.931  1.00  0.00           H  
ATOM   4358  HB3 TYR A 275      -3.243  20.718  29.267  1.00  0.00           H  
ATOM   4359  HD1 TYR A 275      -3.940  23.395  26.915  1.00  0.00           H  
ATOM   4360  HD2 TYR A 275      -5.250  19.776  28.387  1.00  0.00           H  
ATOM   4361  HE1 TYR A 275      -5.964  23.625  25.677  1.00  0.00           H  
ATOM   4362  HE2 TYR A 275      -7.278  20.009  27.162  1.00  0.00           H  
ATOM   4363  HH  TYR A 275      -8.640  21.228  25.674  1.00  0.00           H  
ATOM   4364  N   GLU A 276       0.099  21.871  27.352  1.00  0.00           N  
ATOM   4365  CA  GLU A 276       1.488  22.133  27.706  1.00  0.00           C  
ATOM   4366  C   GLU A 276       1.561  23.146  28.839  1.00  0.00           C  
ATOM   4367  O   GLU A 276       1.042  24.261  28.723  1.00  0.00           O  
ATOM   4368  CB  GLU A 276       2.197  22.667  26.463  1.00  0.00           C  
ATOM   4369  CG  GLU A 276       3.659  23.046  26.679  1.00  0.00           C  
ATOM   4370  CD  GLU A 276       4.202  23.584  25.360  1.00  0.00           C  
ATOM   4371  OE1 GLU A 276       3.973  24.770  25.068  1.00  0.00           O  
ATOM   4372  OE2 GLU A 276       4.830  22.782  24.640  1.00  0.00           O  
ATOM   4373  H   GLU A 276      -0.296  22.321  26.551  1.00  0.00           H  
ATOM   4374  HA  GLU A 276       1.923  21.280  27.995  1.00  0.00           H  
ATOM   4375  HB2 GLU A 276       1.707  23.480  26.150  1.00  0.00           H  
ATOM   4376  HB3 GLU A 276       2.159  21.962  25.755  1.00  0.00           H  
ATOM   4377  HG2 GLU A 276       4.181  22.240  26.958  1.00  0.00           H  
ATOM   4378  HG3 GLU A 276       3.727  23.749  27.387  1.00  0.00           H  
ATOM   4379  N   ILE A 277       2.188  22.760  29.939  1.00  0.00           N  
ATOM   4380  CA  ILE A 277       2.345  23.673  31.076  1.00  0.00           C  
ATOM   4381  C   ILE A 277       3.715  24.334  30.980  1.00  0.00           C  
ATOM   4382  O   ILE A 277       4.709  23.656  30.664  1.00  0.00           O  
ATOM   4383  CB  ILE A 277       2.216  22.923  32.418  1.00  0.00           C  
ATOM   4384  CG1 ILE A 277       0.819  22.317  32.568  1.00  0.00           C  
ATOM   4385  CG2 ILE A 277       2.536  23.854  33.586  1.00  0.00           C  
ATOM   4386  CD1 ILE A 277       0.699  21.304  33.692  1.00  0.00           C  
ATOM   4387  H   ILE A 277       2.560  21.833  29.996  1.00  0.00           H  
ATOM   4388  HA  ILE A 277       1.638  24.379  31.028  1.00  0.00           H  
ATOM   4389  HB  ILE A 277       2.882  22.177  32.423  1.00  0.00           H  
ATOM   4390 HG12 ILE A 277       0.580  21.863  31.710  1.00  0.00           H  
ATOM   4391 HG13 ILE A 277       0.172  23.059  32.744  1.00  0.00           H  
ATOM   4392 HG21 ILE A 277       2.448  23.352  34.446  1.00  0.00           H  
ATOM   4393 HG22 ILE A 277       3.472  24.195  33.494  1.00  0.00           H  
ATOM   4394 HG23 ILE A 277       1.898  24.624  33.583  1.00  0.00           H  
ATOM   4395 HD11 ILE A 277      -0.237  20.954  33.727  1.00  0.00           H  
ATOM   4396 HD12 ILE A 277       1.331  20.547  33.527  1.00  0.00           H  
ATOM   4397 HD13 ILE A 277       0.924  21.743  34.562  1.00  0.00           H  
ATOM   4398  N   ASN A 278       3.789  25.650  31.204  1.00  0.00           N  
ATOM   4399  CA  ASN A 278       5.114  26.305  31.181  1.00  0.00           C  
ATOM   4400  C   ASN A 278       5.724  25.976  32.554  1.00  0.00           C  
ATOM   4401  O   ASN A 278       5.380  26.601  33.555  1.00  0.00           O  
ATOM   4402  CB  ASN A 278       5.020  27.795  30.960  1.00  0.00           C  
ATOM   4403  CG  ASN A 278       6.368  28.496  30.979  1.00  0.00           C  
ATOM   4404  OD1 ASN A 278       7.407  27.897  31.254  1.00  0.00           O  
ATOM   4405  ND2 ASN A 278       6.356  29.791  30.677  1.00  0.00           N  
ATOM   4406  H   ASN A 278       2.962  26.182  31.384  1.00  0.00           H  
ATOM   4407  HA  ASN A 278       5.675  25.896  30.461  1.00  0.00           H  
ATOM   4408  HB2 ASN A 278       4.449  28.187  31.682  1.00  0.00           H  
ATOM   4409  HB3 ASN A 278       4.591  27.957  30.071  1.00  0.00           H  
ATOM   4410 HD21 ASN A 278       5.492  30.245  30.459  1.00  0.00           H  
ATOM   4411 HD22 ASN A 278       7.211  30.310  30.668  1.00  0.00           H  
ATOM   4412  N   ASN A 279       6.605  24.979  32.577  1.00  0.00           N  
ATOM   4413  CA  ASN A 279       7.194  24.492  33.809  1.00  0.00           C  
ATOM   4414  C   ASN A 279       8.113  25.445  34.540  1.00  0.00           C  
ATOM   4415  O   ASN A 279       8.405  25.194  35.722  1.00  0.00           O  
ATOM   4416  CB  ASN A 279       7.948  23.168  33.532  1.00  0.00           C  
ATOM   4417  CG  ASN A 279       7.003  21.995  33.405  1.00  0.00           C  
ATOM   4418  OD1 ASN A 279       6.163  21.919  32.498  1.00  0.00           O  
ATOM   4419  ND2 ASN A 279       7.119  21.049  34.329  1.00  0.00           N  
ATOM   4420  H   ASN A 279       6.870  24.550  31.713  1.00  0.00           H  
ATOM   4421  HA  ASN A 279       6.440  24.276  34.430  1.00  0.00           H  
ATOM   4422  HB2 ASN A 279       8.581  22.993  34.286  1.00  0.00           H  
ATOM   4423  HB3 ASN A 279       8.463  23.262  32.680  1.00  0.00           H  
ATOM   4424 HD21 ASN A 279       7.806  21.136  35.050  1.00  0.00           H  
ATOM   4425 HD22 ASN A 279       6.519  20.249  34.304  1.00  0.00           H  
ATOM   4426  N   GLN A 280       8.583  26.507  33.910  1.00  0.00           N  
ATOM   4427  CA  GLN A 280       9.480  27.456  34.542  1.00  0.00           C  
ATOM   4428  C   GLN A 280       8.780  28.699  35.068  1.00  0.00           C  
ATOM   4429  O   GLN A 280       9.464  29.614  35.546  1.00  0.00           O  
ATOM   4430  CB  GLN A 280      10.540  27.911  33.521  1.00  0.00           C  
ATOM   4431  CG  GLN A 280      11.372  26.771  32.975  1.00  0.00           C  
ATOM   4432  CD  GLN A 280      12.367  27.240  31.925  1.00  0.00           C  
ATOM   4433  OE1 GLN A 280      12.175  28.288  31.303  1.00  0.00           O  
ATOM   4434  NE2 GLN A 280      13.415  26.443  31.738  1.00  0.00           N  
ATOM   4435  H   GLN A 280       8.310  26.663  32.961  1.00  0.00           H  
ATOM   4436  HA  GLN A 280       9.942  27.002  35.304  1.00  0.00           H  
ATOM   4437  HB2 GLN A 280      11.151  28.565  33.968  1.00  0.00           H  
ATOM   4438  HB3 GLN A 280      10.074  28.358  32.757  1.00  0.00           H  
ATOM   4439  HG2 GLN A 280      10.761  26.096  32.562  1.00  0.00           H  
ATOM   4440  HG3 GLN A 280      11.875  26.349  33.729  1.00  0.00           H  
ATOM   4441 HE21 GLN A 280      13.509  25.606  32.278  1.00  0.00           H  
ATOM   4442 HE22 GLN A 280      14.109  26.680  31.058  1.00  0.00           H  
ATOM   4443  N   LYS A 281       7.464  28.764  34.968  1.00  0.00           N  
ATOM   4444  CA  LYS A 281       6.739  29.945  35.419  1.00  0.00           C  
ATOM   4445  C   LYS A 281       5.827  29.666  36.596  1.00  0.00           C  
ATOM   4446  O   LYS A 281       4.898  28.863  36.506  1.00  0.00           O  
ATOM   4447  CB  LYS A 281       5.922  30.504  34.238  1.00  0.00           C  
ATOM   4448  CG  LYS A 281       5.425  31.927  34.488  1.00  0.00           C  
ATOM   4449  CD  LYS A 281       4.304  32.277  33.527  1.00  0.00           C  
ATOM   4450  CE  LYS A 281       3.805  33.699  33.741  1.00  0.00           C  
ATOM   4451  NZ  LYS A 281       2.882  34.108  32.642  1.00  0.00           N  
ATOM   4452  H   LYS A 281       6.960  27.994  34.578  1.00  0.00           H  
ATOM   4453  HA  LYS A 281       7.406  30.637  35.695  1.00  0.00           H  
ATOM   4454  HB2 LYS A 281       5.131  29.911  34.086  1.00  0.00           H  
ATOM   4455  HB3 LYS A 281       6.499  30.505  33.421  1.00  0.00           H  
ATOM   4456  HG2 LYS A 281       6.182  32.567  34.357  1.00  0.00           H  
ATOM   4457  HG3 LYS A 281       5.087  31.997  35.427  1.00  0.00           H  
ATOM   4458  HD2 LYS A 281       3.545  31.642  33.669  1.00  0.00           H  
ATOM   4459  HD3 LYS A 281       4.641  32.189  32.590  1.00  0.00           H  
ATOM   4460  HE2 LYS A 281       4.587  34.321  33.761  1.00  0.00           H  
ATOM   4461  HE3 LYS A 281       3.318  33.748  34.613  1.00  0.00           H  
ATOM   4462  HZ1 LYS A 281       2.567  35.043  32.802  1.00  0.00           H  
ATOM   4463  HZ2 LYS A 281       3.365  34.064  31.767  1.00  0.00           H  
ATOM   4464  HZ3 LYS A 281       2.096  33.490  32.620  1.00  0.00           H  
ATOM   4465  N   ALA A 282       6.087  30.359  37.716  1.00  0.00           N  
ATOM   4466  CA  ALA A 282       5.222  30.168  38.896  1.00  0.00           C  
ATOM   4467  C   ALA A 282       3.831  30.674  38.531  1.00  0.00           C  
ATOM   4468  O   ALA A 282       3.692  31.615  37.739  1.00  0.00           O  
ATOM   4469  CB  ALA A 282       5.797  30.905  40.086  1.00  0.00           C  
ATOM   4470  H   ALA A 282       6.857  30.996  37.750  1.00  0.00           H  
ATOM   4471  HA  ALA A 282       5.170  29.192  39.109  1.00  0.00           H  
ATOM   4472  HB1 ALA A 282       5.204  30.770  40.880  1.00  0.00           H  
ATOM   4473  HB2 ALA A 282       6.710  30.551  40.288  1.00  0.00           H  
ATOM   4474  HB3 ALA A 282       5.856  31.881  39.877  1.00  0.00           H  
ATOM   4475  N   PRO A 283       2.817  30.026  39.052  1.00  0.00           N  
ATOM   4476  CA  PRO A 283       2.896  28.924  39.980  1.00  0.00           C  
ATOM   4477  C   PRO A 283       2.927  27.536  39.371  1.00  0.00           C  
ATOM   4478  O   PRO A 283       2.659  26.528  40.051  1.00  0.00           O  
ATOM   4479  CB  PRO A 283       1.578  29.026  40.821  1.00  0.00           C  
ATOM   4480  CG  PRO A 283       0.632  29.557  39.768  1.00  0.00           C  
ATOM   4481  CD  PRO A 283       1.416  30.406  38.787  1.00  0.00           C  
ATOM   4482  HA  PRO A 283       3.687  29.046  40.579  1.00  0.00           H  
ATOM   4483  HB2 PRO A 283       1.287  28.133  41.164  1.00  0.00           H  
ATOM   4484  HB3 PRO A 283       1.675  29.662  41.587  1.00  0.00           H  
ATOM   4485  HG2 PRO A 283       0.205  28.793  39.284  1.00  0.00           H  
ATOM   4486  HG3 PRO A 283      -0.076  30.114  40.203  1.00  0.00           H  
ATOM   4487  HD2 PRO A 283       1.159  30.193  37.844  1.00  0.00           H  
ATOM   4488  HD3 PRO A 283       1.270  31.380  38.960  1.00  0.00           H  
ATOM   4489  N   PHE A 284       3.270  27.433  38.090  1.00  0.00           N  
ATOM   4490  CA  PHE A 284       3.318  26.167  37.378  1.00  0.00           C  
ATOM   4491  C   PHE A 284       4.634  25.439  37.562  1.00  0.00           C  
ATOM   4492  O   PHE A 284       4.834  24.342  37.039  1.00  0.00           O  
ATOM   4493  CB  PHE A 284       3.020  26.385  35.879  1.00  0.00           C  
ATOM   4494  CG  PHE A 284       1.753  27.193  35.718  1.00  0.00           C  
ATOM   4495  CD1 PHE A 284       0.521  26.601  35.899  1.00  0.00           C  
ATOM   4496  CD2 PHE A 284       1.826  28.548  35.442  1.00  0.00           C  
ATOM   4497  CE1 PHE A 284      -0.640  27.347  35.781  1.00  0.00           C  
ATOM   4498  CE2 PHE A 284       0.673  29.301  35.326  1.00  0.00           C  
ATOM   4499  CZ  PHE A 284      -0.556  28.699  35.499  1.00  0.00           C  
ATOM   4500  H   PHE A 284       3.506  28.268  37.592  1.00  0.00           H  
ATOM   4501  HA  PHE A 284       2.595  25.584  37.749  1.00  0.00           H  
ATOM   4502  HB2 PHE A 284       2.907  25.498  35.431  1.00  0.00           H  
ATOM   4503  HB3 PHE A 284       3.782  26.876  35.458  1.00  0.00           H  
ATOM   4504  HD1 PHE A 284       0.465  25.627  36.117  1.00  0.00           H  
ATOM   4505  HD2 PHE A 284       2.718  28.984  35.326  1.00  0.00           H  
ATOM   4506  HE1 PHE A 284      -1.533  26.912  35.899  1.00  0.00           H  
ATOM   4507  HE2 PHE A 284       0.729  30.277  35.118  1.00  0.00           H  
ATOM   4508  HZ  PHE A 284      -1.391  29.243  35.420  1.00  0.00           H  
ATOM   4509  N   ASN A 285       5.527  26.010  38.366  1.00  0.00           N  
ATOM   4510  CA  ASN A 285       6.801  25.394  38.708  1.00  0.00           C  
ATOM   4511  C   ASN A 285       6.634  24.553  39.985  1.00  0.00           C  
ATOM   4512  O   ASN A 285       7.571  23.958  40.514  1.00  0.00           O  
ATOM   4513  CB  ASN A 285       7.918  26.409  38.829  1.00  0.00           C  
ATOM   4514  CG  ASN A 285       7.716  27.504  39.849  1.00  0.00           C  
ATOM   4515  OD1 ASN A 285       6.607  27.763  40.317  1.00  0.00           O  
ATOM   4516  ND2 ASN A 285       8.814  28.173  40.203  1.00  0.00           N  
ATOM   4517  H   ASN A 285       5.313  26.906  38.754  1.00  0.00           H  
ATOM   4518  HA  ASN A 285       7.042  24.769  37.966  1.00  0.00           H  
ATOM   4519  HB2 ASN A 285       8.035  26.842  37.935  1.00  0.00           H  
ATOM   4520  HB3 ASN A 285       8.753  25.916  39.072  1.00  0.00           H  
ATOM   4521 HD21 ASN A 285       9.697  27.933  39.800  1.00  0.00           H  
ATOM   4522 HD22 ASN A 285       8.754  28.915  40.871  1.00  0.00           H  
ATOM   4523  N   ASP A 286       5.403  24.474  40.459  1.00  0.00           N  
ATOM   4524  CA  ASP A 286       4.985  23.690  41.603  1.00  0.00           C  
ATOM   4525  C   ASP A 286       4.251  22.447  41.085  1.00  0.00           C  
ATOM   4526  O   ASP A 286       3.158  22.570  40.521  1.00  0.00           O  
ATOM   4527  CB  ASP A 286       4.055  24.507  42.495  1.00  0.00           C  
ATOM   4528  CG  ASP A 286       3.573  23.849  43.758  1.00  0.00           C  
ATOM   4529  OD1 ASP A 286       3.577  22.607  43.885  1.00  0.00           O  
ATOM   4530  OD2 ASP A 286       3.140  24.589  44.684  1.00  0.00           O  
ATOM   4531  H   ASP A 286       4.698  25.002  39.986  1.00  0.00           H  
ATOM   4532  HA  ASP A 286       5.789  23.409  42.127  1.00  0.00           H  
ATOM   4533  HB2 ASP A 286       3.250  24.747  41.953  1.00  0.00           H  
ATOM   4534  HB3 ASP A 286       4.542  25.341  42.755  1.00  0.00           H  
ATOM   4535  N   VAL A 287       4.812  21.264  41.311  1.00  0.00           N  
ATOM   4536  CA  VAL A 287       4.213  20.011  40.863  1.00  0.00           C  
ATOM   4537  C   VAL A 287       2.795  19.777  41.326  1.00  0.00           C  
ATOM   4538  O   VAL A 287       2.001  19.129  40.613  1.00  0.00           O  
ATOM   4539  CB  VAL A 287       5.095  18.802  41.262  1.00  0.00           C  
ATOM   4540  CG1 VAL A 287       5.163  18.645  42.770  1.00  0.00           C  
ATOM   4541  CG2 VAL A 287       4.586  17.525  40.604  1.00  0.00           C  
ATOM   4542  H   VAL A 287       5.679  21.231  41.808  1.00  0.00           H  
ATOM   4543  HA  VAL A 287       4.192  20.039  39.864  1.00  0.00           H  
ATOM   4544  HB  VAL A 287       6.022  18.973  40.928  1.00  0.00           H  
ATOM   4545 HG11 VAL A 287       5.738  17.859  42.998  1.00  0.00           H  
ATOM   4546 HG12 VAL A 287       5.554  19.472  43.174  1.00  0.00           H  
ATOM   4547 HG13 VAL A 287       4.242  18.501  43.132  1.00  0.00           H  
ATOM   4548 HG21 VAL A 287       5.167  16.757  40.873  1.00  0.00           H  
ATOM   4549 HG22 VAL A 287       3.646  17.351  40.897  1.00  0.00           H  
ATOM   4550 HG23 VAL A 287       4.611  17.630  39.610  1.00  0.00           H  
ATOM   4551  N   ARG A 288       2.407  20.268  42.504  1.00  0.00           N  
ATOM   4552  CA  ARG A 288       1.051  20.099  43.003  1.00  0.00           C  
ATOM   4553  C   ARG A 288       0.055  20.826  42.109  1.00  0.00           C  
ATOM   4554  O   ARG A 288      -1.044  20.324  41.863  1.00  0.00           O  
ATOM   4555  CB  ARG A 288       0.938  20.610  44.445  1.00  0.00           C  
ATOM   4556  CG  ARG A 288       1.799  19.785  45.405  1.00  0.00           C  
ATOM   4557  CD  ARG A 288       1.852  20.465  46.768  1.00  0.00           C  
ATOM   4558  NE  ARG A 288       2.324  21.841  46.648  1.00  0.00           N  
ATOM   4559  CZ  ARG A 288       2.738  22.602  47.648  1.00  0.00           C  
ATOM   4560  NH1 ARG A 288       2.767  22.138  48.892  1.00  0.00           N  
ATOM   4561  NH2 ARG A 288       3.136  23.847  47.405  1.00  0.00           N  
ATOM   4562  H   ARG A 288       3.069  20.768  43.062  1.00  0.00           H  
ATOM   4563  HA  ARG A 288       0.830  19.124  42.995  1.00  0.00           H  
ATOM   4564  HB2 ARG A 288      -0.017  20.553  44.735  1.00  0.00           H  
ATOM   4565  HB3 ARG A 288       1.240  21.563  44.476  1.00  0.00           H  
ATOM   4566  HG2 ARG A 288       2.725  19.708  45.037  1.00  0.00           H  
ATOM   4567  HG3 ARG A 288       1.403  18.872  45.505  1.00  0.00           H  
ATOM   4568  HD2 ARG A 288       2.474  19.957  47.363  1.00  0.00           H  
ATOM   4569  HD3 ARG A 288       0.936  20.467  47.168  1.00  0.00           H  
ATOM   4570  HE  ARG A 288       2.335  22.243  45.732  1.00  0.00           H  
ATOM   4571 HH11 ARG A 288       3.082  22.725  49.637  1.00  0.00           H  
ATOM   4572 HH12 ARG A 288       2.473  21.201  49.083  1.00  0.00           H  
ATOM   4573 HH21 ARG A 288       3.450  24.427  48.156  1.00  0.00           H  
ATOM   4574 HH22 ARG A 288       3.121  24.203  46.471  1.00  0.00           H  
ATOM   4575  N   VAL A 289       0.445  22.002  41.631  1.00  0.00           N  
ATOM   4576  CA  VAL A 289      -0.411  22.770  40.723  1.00  0.00           C  
ATOM   4577  C   VAL A 289      -0.563  22.001  39.411  1.00  0.00           C  
ATOM   4578  O   VAL A 289      -1.668  21.782  38.912  1.00  0.00           O  
ATOM   4579  CB  VAL A 289       0.191  24.153  40.451  1.00  0.00           C  
ATOM   4580  CG1 VAL A 289      -0.633  24.927  39.430  1.00  0.00           C  
ATOM   4581  CG2 VAL A 289       0.297  24.930  41.761  1.00  0.00           C  
ATOM   4582  H   VAL A 289       1.337  22.369  41.895  1.00  0.00           H  
ATOM   4583  HA  VAL A 289      -1.312  22.883  41.141  1.00  0.00           H  
ATOM   4584  HB  VAL A 289       1.112  24.029  40.083  1.00  0.00           H  
ATOM   4585 HG11 VAL A 289      -0.216  25.822  39.275  1.00  0.00           H  
ATOM   4586 HG12 VAL A 289      -0.661  24.418  38.569  1.00  0.00           H  
ATOM   4587 HG13 VAL A 289      -1.563  25.048  39.776  1.00  0.00           H  
ATOM   4588 HG21 VAL A 289       0.690  25.832  41.583  1.00  0.00           H  
ATOM   4589 HG22 VAL A 289      -0.614  25.036  42.160  1.00  0.00           H  
ATOM   4590 HG23 VAL A 289       0.884  24.431  42.398  1.00  0.00           H  
ATOM   4591  N   ARG A 290       0.576  21.556  38.876  1.00  0.00           N  
ATOM   4592  CA  ARG A 290       0.563  20.791  37.627  1.00  0.00           C  
ATOM   4593  C   ARG A 290      -0.216  19.493  37.757  1.00  0.00           C  
ATOM   4594  O   ARG A 290      -1.036  19.149  36.892  1.00  0.00           O  
ATOM   4595  CB  ARG A 290       1.998  20.537  37.165  1.00  0.00           C  
ATOM   4596  CG  ARG A 290       2.811  21.802  36.922  1.00  0.00           C  
ATOM   4597  CD  ARG A 290       4.024  21.479  36.052  1.00  0.00           C  
ATOM   4598  NE  ARG A 290       4.882  20.482  36.694  1.00  0.00           N  
ATOM   4599  CZ  ARG A 290       5.873  20.762  37.533  1.00  0.00           C  
ATOM   4600  NH1 ARG A 290       6.166  22.017  37.850  1.00  0.00           N  
ATOM   4601  NH2 ARG A 290       6.599  19.782  38.062  1.00  0.00           N  
ATOM   4602  H   ARG A 290       1.446  21.746  39.332  1.00  0.00           H  
ATOM   4603  HA  ARG A 290       0.112  21.350  36.931  1.00  0.00           H  
ATOM   4604  HB2 ARG A 290       1.965  20.017  36.311  1.00  0.00           H  
ATOM   4605  HB3 ARG A 290       2.462  19.996  37.867  1.00  0.00           H  
ATOM   4606  HG2 ARG A 290       3.120  22.171  37.798  1.00  0.00           H  
ATOM   4607  HG3 ARG A 290       2.240  22.479  36.458  1.00  0.00           H  
ATOM   4608  HD2 ARG A 290       4.551  22.316  35.902  1.00  0.00           H  
ATOM   4609  HD3 ARG A 290       3.709  21.122  35.173  1.00  0.00           H  
ATOM   4610  HE  ARG A 290       4.709  19.519  36.486  1.00  0.00           H  
ATOM   4611 HH11 ARG A 290       6.915  22.211  38.483  1.00  0.00           H  
ATOM   4612 HH12 ARG A 290       5.638  22.769  37.456  1.00  0.00           H  
ATOM   4613 HH21 ARG A 290       7.344  19.997  38.693  1.00  0.00           H  
ATOM   4614 HH22 ARG A 290       6.400  18.830  37.829  1.00  0.00           H  
ATOM   4615  N   THR A 291      -0.019  18.750  38.849  1.00  0.00           N  
ATOM   4616  CA  THR A 291      -0.743  17.490  39.059  1.00  0.00           C  
ATOM   4617  C   THR A 291      -2.239  17.695  39.173  1.00  0.00           C  
ATOM   4618  O   THR A 291      -3.034  16.903  38.629  1.00  0.00           O  
ATOM   4619  CB  THR A 291      -0.182  16.760  40.298  1.00  0.00           C  
ATOM   4620  OG1 THR A 291       1.224  16.542  40.088  1.00  0.00           O  
ATOM   4621  CG2 THR A 291      -0.879  15.429  40.523  1.00  0.00           C  
ATOM   4622  H   THR A 291       0.636  19.059  39.539  1.00  0.00           H  
ATOM   4623  HA  THR A 291      -0.576  16.908  38.263  1.00  0.00           H  
ATOM   4624  HB  THR A 291      -0.308  17.337  41.105  1.00  0.00           H  
ATOM   4625  HG1 THR A 291       1.610  16.069  40.880  1.00  0.00           H  
ATOM   4626 HG21 THR A 291      -0.493  14.983  41.331  1.00  0.00           H  
ATOM   4627 HG22 THR A 291      -1.857  15.584  40.663  1.00  0.00           H  
ATOM   4628 HG23 THR A 291      -0.746  14.844  39.723  1.00  0.00           H  
ATOM   4629  N   ALA A 292      -2.672  18.763  39.851  1.00  0.00           N  
ATOM   4630  CA  ALA A 292      -4.093  19.069  40.001  1.00  0.00           C  
ATOM   4631  C   ALA A 292      -4.769  19.295  38.655  1.00  0.00           C  
ATOM   4632  O   ALA A 292      -5.852  18.777  38.374  1.00  0.00           O  
ATOM   4633  CB  ALA A 292      -4.257  20.307  40.882  1.00  0.00           C  
ATOM   4634  H   ALA A 292      -2.000  19.374  40.270  1.00  0.00           H  
ATOM   4635  HA  ALA A 292      -4.538  18.296  40.454  1.00  0.00           H  
ATOM   4636  HB1 ALA A 292      -5.229  20.517  40.985  1.00  0.00           H  
ATOM   4637  HB2 ALA A 292      -3.857  20.131  41.782  1.00  0.00           H  
ATOM   4638  HB3 ALA A 292      -3.792  21.083  40.456  1.00  0.00           H  
ATOM   4639  N   LEU A 293      -4.119  20.077  37.784  1.00  0.00           N  
ATOM   4640  CA  LEU A 293      -4.639  20.334  36.444  1.00  0.00           C  
ATOM   4641  C   LEU A 293      -4.739  19.035  35.645  1.00  0.00           C  
ATOM   4642  O   LEU A 293      -5.741  18.760  34.986  1.00  0.00           O  
ATOM   4643  CB  LEU A 293      -3.750  21.337  35.703  1.00  0.00           C  
ATOM   4644  CG  LEU A 293      -3.758  22.769  36.247  1.00  0.00           C  
ATOM   4645  CD1 LEU A 293      -2.771  23.630  35.476  1.00  0.00           C  
ATOM   4646  CD2 LEU A 293      -5.162  23.356  36.181  1.00  0.00           C  
ATOM   4647  H   LEU A 293      -3.254  20.496  38.059  1.00  0.00           H  
ATOM   4648  HA  LEU A 293      -5.555  20.725  36.529  1.00  0.00           H  
ATOM   4649  HB2 LEU A 293      -4.053  21.370  34.751  1.00  0.00           H  
ATOM   4650  HB3 LEU A 293      -2.809  21.000  35.742  1.00  0.00           H  
ATOM   4651  HG  LEU A 293      -3.472  22.743  37.205  1.00  0.00           H  
ATOM   4652 HD11 LEU A 293      -2.786  24.561  35.840  1.00  0.00           H  
ATOM   4653 HD12 LEU A 293      -1.851  23.249  35.571  1.00  0.00           H  
ATOM   4654 HD13 LEU A 293      -3.027  23.646  34.509  1.00  0.00           H  
ATOM   4655 HD21 LEU A 293      -5.150  24.290  36.539  1.00  0.00           H  
ATOM   4656 HD22 LEU A 293      -5.474  23.367  35.231  1.00  0.00           H  
ATOM   4657 HD23 LEU A 293      -5.783  22.796  36.729  1.00  0.00           H  
ATOM   4658  N   LYS A 294      -3.690  18.216  35.731  1.00  0.00           N  
ATOM   4659  CA  LYS A 294      -3.651  16.938  35.043  1.00  0.00           C  
ATOM   4660  C   LYS A 294      -4.780  16.024  35.509  1.00  0.00           C  
ATOM   4661  O   LYS A 294      -5.496  15.443  34.685  1.00  0.00           O  
ATOM   4662  CB  LYS A 294      -2.295  16.257  35.271  1.00  0.00           C  
ATOM   4663  CG  LYS A 294      -2.163  14.935  34.521  1.00  0.00           C  
ATOM   4664  CD  LYS A 294      -0.847  14.245  34.847  1.00  0.00           C  
ATOM   4665  CE  LYS A 294      -0.898  13.626  36.238  1.00  0.00           C  
ATOM   4666  NZ  LYS A 294       0.436  13.105  36.644  1.00  0.00           N  
ATOM   4667  H   LYS A 294      -2.905  18.491  36.287  1.00  0.00           H  
ATOM   4668  HA  LYS A 294      -3.761  17.103  34.063  1.00  0.00           H  
ATOM   4669  HB2 LYS A 294      -2.186  16.081  36.249  1.00  0.00           H  
ATOM   4670  HB3 LYS A 294      -1.572  16.874  34.961  1.00  0.00           H  
ATOM   4671  HG2 LYS A 294      -2.203  15.113  33.538  1.00  0.00           H  
ATOM   4672  HG3 LYS A 294      -2.919  14.335  34.782  1.00  0.00           H  
ATOM   4673  HD2 LYS A 294      -0.106  14.916  34.813  1.00  0.00           H  
ATOM   4674  HD3 LYS A 294      -0.677  13.526  34.173  1.00  0.00           H  
ATOM   4675  HE2 LYS A 294      -1.556  12.873  36.236  1.00  0.00           H  
ATOM   4676  HE3 LYS A 294      -1.190  14.322  36.894  1.00  0.00           H  
ATOM   4677  HZ1 LYS A 294       0.374  12.705  37.559  1.00  0.00           H  
ATOM   4678  HZ2 LYS A 294       0.733  12.405  35.994  1.00  0.00           H  
ATOM   4679  HZ3 LYS A 294       1.098  13.854  36.652  1.00  0.00           H  
ATOM   4680  N   LEU A 295      -4.946  15.894  36.830  1.00  0.00           N  
ATOM   4681  CA  LEU A 295      -5.982  15.041  37.386  1.00  0.00           C  
ATOM   4682  C   LEU A 295      -7.390  15.584  37.265  1.00  0.00           C  
ATOM   4683  O   LEU A 295      -8.315  14.802  36.983  1.00  0.00           O  
ATOM   4684  CB  LEU A 295      -5.687  14.763  38.874  1.00  0.00           C  
ATOM   4685  CG  LEU A 295      -4.366  14.082  39.217  1.00  0.00           C  
ATOM   4686  CD1 LEU A 295      -4.240  13.930  40.733  1.00  0.00           C  
ATOM   4687  CD2 LEU A 295      -4.230  12.731  38.542  1.00  0.00           C  
ATOM   4688  H   LEU A 295      -4.343  16.396  37.450  1.00  0.00           H  
ATOM   4689  HA  LEU A 295      -5.950  14.167  36.901  1.00  0.00           H  
ATOM   4690  HB2 LEU A 295      -6.422  14.181  39.221  1.00  0.00           H  
ATOM   4691  HB3 LEU A 295      -5.703  15.642  39.351  1.00  0.00           H  
ATOM   4692  HG  LEU A 295      -3.620  14.667  38.898  1.00  0.00           H  
ATOM   4693 HD11 LEU A 295      -3.373  13.483  40.952  1.00  0.00           H  
ATOM   4694 HD12 LEU A 295      -4.268  14.833  41.162  1.00  0.00           H  
ATOM   4695 HD13 LEU A 295      -4.997  13.374  41.076  1.00  0.00           H  
ATOM   4696 HD21 LEU A 295      -3.353  12.320  38.792  1.00  0.00           H  
ATOM   4697 HD22 LEU A 295      -4.975  12.134  38.839  1.00  0.00           H  
ATOM   4698 HD23 LEU A 295      -4.272  12.848  37.550  1.00  0.00           H  
ATOM   4699  N   ALA A 296      -7.610  16.889  37.447  1.00  0.00           N  
ATOM   4700  CA  ALA A 296      -8.959  17.462  37.390  1.00  0.00           C  
ATOM   4701  C   ALA A 296      -9.577  17.504  36.007  1.00  0.00           C  
ATOM   4702  O   ALA A 296     -10.803  17.671  35.860  1.00  0.00           O  
ATOM   4703  CB  ALA A 296      -8.982  18.855  38.022  1.00  0.00           C  
ATOM   4704  H   ALA A 296      -6.833  17.492  37.627  1.00  0.00           H  
ATOM   4705  HA  ALA A 296      -9.546  16.879  37.952  1.00  0.00           H  
ATOM   4706  HB1 ALA A 296      -9.909  19.228  37.973  1.00  0.00           H  
ATOM   4707  HB2 ALA A 296      -8.698  18.792  38.979  1.00  0.00           H  
ATOM   4708  HB3 ALA A 296      -8.354  19.456  37.527  1.00  0.00           H  
ATOM   4709  N   LEU A 297      -8.760  17.367  34.963  1.00  0.00           N  
ATOM   4710  CA  LEU A 297      -9.272  17.343  33.593  1.00  0.00           C  
ATOM   4711  C   LEU A 297      -9.990  16.009  33.368  1.00  0.00           C  
ATOM   4712  O   LEU A 297      -9.390  14.952  33.609  1.00  0.00           O  
ATOM   4713  CB  LEU A 297      -8.126  17.514  32.606  1.00  0.00           C  
ATOM   4714  CG  LEU A 297      -8.480  17.624  31.124  1.00  0.00           C  
ATOM   4715  CD1 LEU A 297      -7.567  18.643  30.443  1.00  0.00           C  
ATOM   4716  CD2 LEU A 297      -8.358  16.268  30.444  1.00  0.00           C  
ATOM   4717  H   LEU A 297      -7.776  17.279  35.120  1.00  0.00           H  
ATOM   4718  HA  LEU A 297      -9.924  18.092  33.473  1.00  0.00           H  
ATOM   4719  HB2 LEU A 297      -7.520  16.725  32.711  1.00  0.00           H  
ATOM   4720  HB3 LEU A 297      -7.635  18.348  32.859  1.00  0.00           H  
ATOM   4721  HG  LEU A 297      -9.426  17.938  31.044  1.00  0.00           H  
ATOM   4722 HD11 LEU A 297      -7.805  18.709  29.474  1.00  0.00           H  
ATOM   4723 HD12 LEU A 297      -7.683  19.537  30.876  1.00  0.00           H  
ATOM   4724 HD13 LEU A 297      -6.615  18.350  30.533  1.00  0.00           H  
ATOM   4725 HD21 LEU A 297      -8.593  16.358  29.476  1.00  0.00           H  
ATOM   4726 HD22 LEU A 297      -7.419  15.936  30.530  1.00  0.00           H  
ATOM   4727 HD23 LEU A 297      -8.982  15.619  30.879  1.00  0.00           H  
ATOM   4728  N   ASP A 298     -11.243  16.064  32.945  1.00  0.00           N  
ATOM   4729  CA  ASP A 298     -12.014  14.845  32.701  1.00  0.00           C  
ATOM   4730  C   ASP A 298     -11.875  14.423  31.242  1.00  0.00           C  
ATOM   4731  O   ASP A 298     -12.539  14.953  30.349  1.00  0.00           O  
ATOM   4732  CB  ASP A 298     -13.476  15.076  33.080  1.00  0.00           C  
ATOM   4733  CG  ASP A 298     -14.288  13.804  33.156  1.00  0.00           C  
ATOM   4734  OD1 ASP A 298     -13.933  12.809  32.481  1.00  0.00           O  
ATOM   4735  OD2 ASP A 298     -15.301  13.783  33.896  1.00  0.00           O  
ATOM   4736  H   ASP A 298     -11.670  16.955  32.789  1.00  0.00           H  
ATOM   4737  HA  ASP A 298     -11.647  14.116  33.279  1.00  0.00           H  
ATOM   4738  HB2 ASP A 298     -13.890  15.675  32.394  1.00  0.00           H  
ATOM   4739  HB3 ASP A 298     -13.504  15.523  33.974  1.00  0.00           H  
ATOM   4740  N   ARG A 299     -11.007  13.435  31.002  1.00  0.00           N  
ATOM   4741  CA  ARG A 299     -10.739  12.938  29.664  1.00  0.00           C  
ATOM   4742  C   ARG A 299     -11.914  12.237  29.015  1.00  0.00           C  
ATOM   4743  O   ARG A 299     -12.074  12.295  27.789  1.00  0.00           O  
ATOM   4744  CB  ARG A 299      -9.536  11.976  29.686  1.00  0.00           C  
ATOM   4745  CG  ARG A 299      -8.234  12.721  29.911  1.00  0.00           C  
ATOM   4746  CD  ARG A 299      -7.174  11.816  30.545  1.00  0.00           C  
ATOM   4747  NE  ARG A 299      -6.054  12.668  30.943  1.00  0.00           N  
ATOM   4748  CZ  ARG A 299      -5.943  13.366  32.063  1.00  0.00           C  
ATOM   4749  NH1 ARG A 299      -6.881  13.306  33.006  1.00  0.00           N  
ATOM   4750  NH2 ARG A 299      -4.869  14.132  32.255  1.00  0.00           N  
ATOM   4751  H   ARG A 299     -10.523  13.022  31.774  1.00  0.00           H  
ATOM   4752  HA  ARG A 299     -10.495  13.720  29.091  1.00  0.00           H  
ATOM   4753  HB2 ARG A 299      -9.488  11.495  28.811  1.00  0.00           H  
ATOM   4754  HB3 ARG A 299      -9.663  11.313  30.424  1.00  0.00           H  
ATOM   4755  HG2 ARG A 299      -8.404  13.497  30.518  1.00  0.00           H  
ATOM   4756  HG3 ARG A 299      -7.894  13.054  29.032  1.00  0.00           H  
ATOM   4757  HD2 ARG A 299      -6.866  11.134  29.882  1.00  0.00           H  
ATOM   4758  HD3 ARG A 299      -7.554  11.354  31.346  1.00  0.00           H  
ATOM   4759  HE  ARG A 299      -5.290  12.730  30.301  1.00  0.00           H  
ATOM   4760 HH11 ARG A 299      -6.781  13.840  33.846  1.00  0.00           H  
ATOM   4761 HH12 ARG A 299      -7.686  12.727  32.875  1.00  0.00           H  
ATOM   4762 HH21 ARG A 299      -4.777  14.662  33.098  1.00  0.00           H  
ATOM   4763 HH22 ARG A 299      -4.155  14.176  31.556  1.00  0.00           H  
ATOM   4764  N   ASP A 300     -12.737  11.565  29.825  1.00  0.00           N  
ATOM   4765  CA  ASP A 300     -13.913  10.884  29.263  1.00  0.00           C  
ATOM   4766  C   ASP A 300     -14.857  11.936  28.682  1.00  0.00           C  
ATOM   4767  O   ASP A 300     -15.363  11.757  27.574  1.00  0.00           O  
ATOM   4768  CB  ASP A 300     -14.591  10.015  30.302  1.00  0.00           C  
ATOM   4769  CG  ASP A 300     -15.639   9.064  29.775  1.00  0.00           C  
ATOM   4770  OD1 ASP A 300     -16.007   9.120  28.582  1.00  0.00           O  
ATOM   4771  OD2 ASP A 300     -16.132   8.220  30.569  1.00  0.00           O  
ATOM   4772  H   ASP A 300     -12.554  11.525  30.807  1.00  0.00           H  
ATOM   4773  HA  ASP A 300     -13.605  10.295  28.516  1.00  0.00           H  
ATOM   4774  HB2 ASP A 300     -15.030  10.618  30.968  1.00  0.00           H  
ATOM   4775  HB3 ASP A 300     -13.885   9.473  30.758  1.00  0.00           H  
ATOM   4776  N   ILE A 301     -15.072  13.035  29.411  1.00  0.00           N  
ATOM   4777  CA  ILE A 301     -15.948  14.093  28.900  1.00  0.00           C  
ATOM   4778  C   ILE A 301     -15.394  14.667  27.598  1.00  0.00           C  
ATOM   4779  O   ILE A 301     -16.057  14.648  26.558  1.00  0.00           O  
ATOM   4780  CB  ILE A 301     -16.167  15.211  29.931  1.00  0.00           C  
ATOM   4781  CG1 ILE A 301     -17.147  14.724  31.015  1.00  0.00           C  
ATOM   4782  CG2 ILE A 301     -16.702  16.484  29.288  1.00  0.00           C  
ATOM   4783  CD1 ILE A 301     -17.205  15.626  32.228  1.00  0.00           C  
ATOM   4784  H   ILE A 301     -14.635  13.136  30.305  1.00  0.00           H  
ATOM   4785  HA  ILE A 301     -16.838  13.683  28.699  1.00  0.00           H  
ATOM   4786  HB  ILE A 301     -15.291  15.419  30.365  1.00  0.00           H  
ATOM   4787 HG12 ILE A 301     -16.862  13.813  31.312  1.00  0.00           H  
ATOM   4788 HG13 ILE A 301     -18.062  14.674  30.614  1.00  0.00           H  
ATOM   4789 HG21 ILE A 301     -16.830  17.184  29.991  1.00  0.00           H  
ATOM   4790 HG22 ILE A 301     -16.049  16.812  28.605  1.00  0.00           H  
ATOM   4791 HG23 ILE A 301     -17.578  16.291  28.846  1.00  0.00           H  
ATOM   4792 HD11 ILE A 301     -17.857  15.254  32.889  1.00  0.00           H  
ATOM   4793 HD12 ILE A 301     -16.299  15.680  32.647  1.00  0.00           H  
ATOM   4794 HD13 ILE A 301     -17.498  16.541  31.950  1.00  0.00           H  
ATOM   4795  N   ILE A 302     -14.172  15.181  27.654  1.00  0.00           N  
ATOM   4796  CA  ILE A 302     -13.563  15.772  26.459  1.00  0.00           C  
ATOM   4797  C   ILE A 302     -13.535  14.815  25.287  1.00  0.00           C  
ATOM   4798  O   ILE A 302     -14.094  15.096  24.213  1.00  0.00           O  
ATOM   4799  CB  ILE A 302     -12.161  16.301  26.815  1.00  0.00           C  
ATOM   4800  CG1 ILE A 302     -12.345  17.554  27.689  1.00  0.00           C  
ATOM   4801  CG2 ILE A 302     -11.335  16.616  25.580  1.00  0.00           C  
ATOM   4802  CD1 ILE A 302     -11.308  17.710  28.770  1.00  0.00           C  
ATOM   4803  H   ILE A 302     -13.664  15.165  28.515  1.00  0.00           H  
ATOM   4804  HA  ILE A 302     -14.122  16.557  26.193  1.00  0.00           H  
ATOM   4805  HB  ILE A 302     -11.683  15.605  27.351  1.00  0.00           H  
ATOM   4806 HG12 ILE A 302     -13.245  17.505  28.122  1.00  0.00           H  
ATOM   4807 HG13 ILE A 302     -12.304  18.359  27.096  1.00  0.00           H  
ATOM   4808 HG21 ILE A 302     -10.436  16.955  25.858  1.00  0.00           H  
ATOM   4809 HG22 ILE A 302     -11.224  15.786  25.033  1.00  0.00           H  
ATOM   4810 HG23 ILE A 302     -11.801  17.314  25.036  1.00  0.00           H  
ATOM   4811 HD11 ILE A 302     -11.494  18.542  29.292  1.00  0.00           H  
ATOM   4812 HD12 ILE A 302     -11.341  16.919  29.381  1.00  0.00           H  
ATOM   4813 HD13 ILE A 302     -10.400  17.773  28.355  1.00  0.00           H  
ATOM   4814  N   VAL A 303     -12.899  13.665  25.452  1.00  0.00           N  
ATOM   4815  CA  VAL A 303     -12.771  12.684  24.387  1.00  0.00           C  
ATOM   4816  C   VAL A 303     -14.065  12.062  23.910  1.00  0.00           C  
ATOM   4817  O   VAL A 303     -14.277  11.983  22.681  1.00  0.00           O  
ATOM   4818  CB  VAL A 303     -11.773  11.576  24.823  1.00  0.00           C  
ATOM   4819  CG1 VAL A 303     -11.670  10.486  23.782  1.00  0.00           C  
ATOM   4820  CG2 VAL A 303     -10.411  12.194  25.113  1.00  0.00           C  
ATOM   4821  H   VAL A 303     -12.492  13.464  26.343  1.00  0.00           H  
ATOM   4822  HA  VAL A 303     -12.364  13.153  23.603  1.00  0.00           H  
ATOM   4823  HB  VAL A 303     -12.114  11.166  25.669  1.00  0.00           H  
ATOM   4824 HG11 VAL A 303     -11.022   9.790  24.091  1.00  0.00           H  
ATOM   4825 HG12 VAL A 303     -12.568  10.068  23.647  1.00  0.00           H  
ATOM   4826 HG13 VAL A 303     -11.351  10.878  22.919  1.00  0.00           H  
ATOM   4827 HG21 VAL A 303      -9.773  11.477  25.393  1.00  0.00           H  
ATOM   4828 HG22 VAL A 303     -10.067  12.644  24.289  1.00  0.00           H  
ATOM   4829 HG23 VAL A 303     -10.500  12.867  25.847  1.00  0.00           H  
ATOM   4830  N   ASN A 304     -14.931  11.581  24.799  1.00  0.00           N  
ATOM   4831  CA  ASN A 304     -16.150  10.909  24.375  1.00  0.00           C  
ATOM   4832  C   ASN A 304     -17.410  11.744  24.359  1.00  0.00           C  
ATOM   4833  O   ASN A 304     -18.385  11.330  23.706  1.00  0.00           O  
ATOM   4834  CB  ASN A 304     -16.409   9.677  25.273  1.00  0.00           C  
ATOM   4835  CG  ASN A 304     -15.256   8.699  25.234  1.00  0.00           C  
ATOM   4836  OD1 ASN A 304     -14.644   8.483  24.184  1.00  0.00           O  
ATOM   4837  ND2 ASN A 304     -14.946   8.102  26.381  1.00  0.00           N  
ATOM   4838  H   ASN A 304     -14.741  11.683  25.775  1.00  0.00           H  
ATOM   4839  HA  ASN A 304     -16.000  10.575  23.444  1.00  0.00           H  
ATOM   4840  HB2 ASN A 304     -17.237   9.214  24.956  1.00  0.00           H  
ATOM   4841  HB3 ASN A 304     -16.540   9.985  26.215  1.00  0.00           H  
ATOM   4842 HD21 ASN A 304     -15.469   8.307  27.208  1.00  0.00           H  
ATOM   4843 HD22 ASN A 304     -14.190   7.448  26.416  1.00  0.00           H  
ATOM   4844  N   LYS A 305     -17.452  12.862  25.070  1.00  0.00           N  
ATOM   4845  CA  LYS A 305     -18.667  13.672  25.087  1.00  0.00           C  
ATOM   4846  C   LYS A 305     -18.540  14.914  24.213  1.00  0.00           C  
ATOM   4847  O   LYS A 305     -19.409  15.145  23.360  1.00  0.00           O  
ATOM   4848  CB  LYS A 305     -19.054  14.070  26.509  1.00  0.00           C  
ATOM   4849  CG  LYS A 305     -18.986  12.992  27.563  1.00  0.00           C  
ATOM   4850  CD  LYS A 305     -20.106  11.981  27.476  1.00  0.00           C  
ATOM   4851  CE  LYS A 305     -19.609  10.567  27.240  1.00  0.00           C  
ATOM   4852  NZ  LYS A 305     -19.025   9.959  28.473  1.00  0.00           N  
ATOM   4853  H   LYS A 305     -16.651  13.151  25.595  1.00  0.00           H  
ATOM   4854  HA  LYS A 305     -19.409  13.114  24.715  1.00  0.00           H  
ATOM   4855  HB2 LYS A 305     -19.995  14.408  26.483  1.00  0.00           H  
ATOM   4856  HB3 LYS A 305     -18.443  14.809  26.793  1.00  0.00           H  
ATOM   4857  HG2 LYS A 305     -19.024  13.428  28.462  1.00  0.00           H  
ATOM   4858  HG3 LYS A 305     -18.116  12.508  27.463  1.00  0.00           H  
ATOM   4859  HD2 LYS A 305     -20.709  12.237  26.721  1.00  0.00           H  
ATOM   4860  HD3 LYS A 305     -20.620  12.000  28.334  1.00  0.00           H  
ATOM   4861  HE2 LYS A 305     -18.907  10.587  26.528  1.00  0.00           H  
ATOM   4862  HE3 LYS A 305     -20.377  10.003  26.936  1.00  0.00           H  
ATOM   4863  HZ1 LYS A 305     -18.712   9.031  28.271  1.00  0.00           H  
ATOM   4864  HZ2 LYS A 305     -18.251  10.512  28.783  1.00  0.00           H  
ATOM   4865  HZ3 LYS A 305     -19.721   9.927  29.191  1.00  0.00           H  
ATOM   4866  N   VAL A 306     -17.485  15.706  24.408  1.00  0.00           N  
ATOM   4867  CA  VAL A 306     -17.341  16.938  23.633  1.00  0.00           C  
ATOM   4868  C   VAL A 306     -16.740  16.740  22.255  1.00  0.00           C  
ATOM   4869  O   VAL A 306     -17.237  17.334  21.281  1.00  0.00           O  
ATOM   4870  CB  VAL A 306     -16.629  18.059  24.411  1.00  0.00           C  
ATOM   4871  CG1 VAL A 306     -16.928  17.958  25.911  1.00  0.00           C  
ATOM   4872  CG2 VAL A 306     -15.134  18.119  24.188  1.00  0.00           C  
ATOM   4873  H   VAL A 306     -16.792  15.457  25.085  1.00  0.00           H  
ATOM   4874  HA  VAL A 306     -18.272  17.268  23.476  1.00  0.00           H  
ATOM   4875  HB  VAL A 306     -17.010  18.927  24.092  1.00  0.00           H  
ATOM   4876 HG11 VAL A 306     -16.456  18.695  26.395  1.00  0.00           H  
ATOM   4877 HG12 VAL A 306     -17.913  18.038  26.061  1.00  0.00           H  
ATOM   4878 HG13 VAL A 306     -16.610  17.075  26.256  1.00  0.00           H  
ATOM   4879 HG21 VAL A 306     -14.747  18.869  24.725  1.00  0.00           H  
ATOM   4880 HG22 VAL A 306     -14.719  17.255  24.474  1.00  0.00           H  
ATOM   4881 HG23 VAL A 306     -14.948  18.273  23.218  1.00  0.00           H  
ATOM   4882  N   LYS A 307     -15.702  15.934  22.120  1.00  0.00           N  
ATOM   4883  CA  LYS A 307     -15.046  15.715  20.825  1.00  0.00           C  
ATOM   4884  C   LYS A 307     -15.670  14.537  20.094  1.00  0.00           C  
ATOM   4885  O   LYS A 307     -16.183  14.662  18.977  1.00  0.00           O  
ATOM   4886  CB  LYS A 307     -13.557  15.506  21.073  1.00  0.00           C  
ATOM   4887  CG  LYS A 307     -12.717  15.020  19.924  1.00  0.00           C  
ATOM   4888  CD  LYS A 307     -12.225  16.150  19.049  1.00  0.00           C  
ATOM   4889  CE  LYS A 307     -10.800  15.932  18.586  1.00  0.00           C  
ATOM   4890  NZ  LYS A 307     -10.655  14.896  17.541  1.00  0.00           N  
ATOM   4891  H   LYS A 307     -15.352  15.457  22.926  1.00  0.00           H  
ATOM   4892  HA  LYS A 307     -15.164  16.536  20.266  1.00  0.00           H  
ATOM   4893  HB2 LYS A 307     -13.468  14.837  21.811  1.00  0.00           H  
ATOM   4894  HB3 LYS A 307     -13.178  16.382  21.370  1.00  0.00           H  
ATOM   4895  HG2 LYS A 307     -13.266  14.398  19.366  1.00  0.00           H  
ATOM   4896  HG3 LYS A 307     -11.926  14.530  20.290  1.00  0.00           H  
ATOM   4897  HD2 LYS A 307     -12.268  17.003  19.569  1.00  0.00           H  
ATOM   4898  HD3 LYS A 307     -12.818  16.218  18.247  1.00  0.00           H  
ATOM   4899  HE2 LYS A 307     -10.252  15.659  19.376  1.00  0.00           H  
ATOM   4900  HE3 LYS A 307     -10.453  16.796  18.222  1.00  0.00           H  
ATOM   4901  HZ1 LYS A 307      -9.691  14.810  17.288  1.00  0.00           H  
ATOM   4902  HZ2 LYS A 307     -10.987  14.020  17.891  1.00  0.00           H  
ATOM   4903  HZ3 LYS A 307     -11.189  15.157  16.737  1.00  0.00           H  
ATOM   4904  N   ASN A 308     -15.616  13.371  20.720  1.00  0.00           N  
ATOM   4905  CA  ASN A 308     -16.167  12.136  20.194  1.00  0.00           C  
ATOM   4906  C   ASN A 308     -15.872  11.869  18.730  1.00  0.00           C  
ATOM   4907  O   ASN A 308     -16.774  11.684  17.902  1.00  0.00           O  
ATOM   4908  CB  ASN A 308     -17.685  12.134  20.458  1.00  0.00           C  
ATOM   4909  CG  ASN A 308     -18.279  10.741  20.409  1.00  0.00           C  
ATOM   4910  OD1 ASN A 308     -19.419  10.570  19.962  1.00  0.00           O  
ATOM   4911  ND2 ASN A 308     -17.527   9.745  20.862  1.00  0.00           N  
ATOM   4912  H   ASN A 308     -15.166  13.340  21.613  1.00  0.00           H  
ATOM   4913  HA  ASN A 308     -15.771  11.384  20.721  1.00  0.00           H  
ATOM   4914  HB2 ASN A 308     -18.132  12.698  19.764  1.00  0.00           H  
ATOM   4915  HB3 ASN A 308     -17.854  12.523  21.364  1.00  0.00           H  
ATOM   4916 HD21 ASN A 308     -16.610   9.931  21.215  1.00  0.00           H  
ATOM   4917 HD22 ASN A 308     -17.878   8.809  20.851  1.00  0.00           H  
ATOM   4918  N   GLN A 309     -14.587  11.821  18.358  1.00  0.00           N  
ATOM   4919  CA  GLN A 309     -14.198  11.568  16.974  1.00  0.00           C  
ATOM   4920  C   GLN A 309     -13.356  10.304  16.854  1.00  0.00           C  
ATOM   4921  O   GLN A 309     -12.748  10.039  15.812  1.00  0.00           O  
ATOM   4922  CB  GLN A 309     -13.470  12.773  16.377  1.00  0.00           C  
ATOM   4923  CG  GLN A 309     -14.359  13.998  16.217  1.00  0.00           C  
ATOM   4924  CD  GLN A 309     -13.642  15.191  15.630  1.00  0.00           C  
ATOM   4925  OE1 GLN A 309     -12.438  15.138  15.348  1.00  0.00           O  
ATOM   4926  NE2 GLN A 309     -14.376  16.286  15.440  1.00  0.00           N  
ATOM   4927  H   GLN A 309     -13.875  11.962  19.046  1.00  0.00           H  
ATOM   4928  HA  GLN A 309     -15.035  11.426  16.445  1.00  0.00           H  
ATOM   4929  HB2 GLN A 309     -13.118  12.517  15.477  1.00  0.00           H  
ATOM   4930  HB3 GLN A 309     -12.707  13.012  16.977  1.00  0.00           H  
ATOM   4931  HG2 GLN A 309     -14.712  14.253  17.117  1.00  0.00           H  
ATOM   4932  HG3 GLN A 309     -15.121  13.759  15.615  1.00  0.00           H  
ATOM   4933 HE21 GLN A 309     -15.346  16.286  15.682  1.00  0.00           H  
ATOM   4934 HE22 GLN A 309     -13.957  17.108  15.055  1.00  0.00           H  
ATOM   4935  N   GLY A 310     -13.349   9.505  17.923  1.00  0.00           N  
ATOM   4936  CA  GLY A 310     -12.615   8.255  17.955  1.00  0.00           C  
ATOM   4937  C   GLY A 310     -11.305   8.338  18.722  1.00  0.00           C
[truncated: 407,107 more chars]
