# Supplementary material for: FastGrow: on-the-fly growing and its application to DYRK1A
Source: J Comput Aided Mol Des. 2022 Aug 22;36(9):639–51. doi: 10.1007/s10822-022-00469-y (PMC9512872; doi:10.1007/s10822-022-00469-y)
Supplement: Supplementary file 3 — (zip 300339 KB) [file 10822_2022_469_MOESM3_ESM.zip › validation_sets/cross_growing/1b5i_1jet/1jet_core.mol2]

@<TRIPOS>MOLECULE
1jet
  56   55
SMALL
USER_CHARGES
@<TRIPOS>ATOM
   1 O1          -0.4379    21.0915    17.3745 O.co2        1    LIG  -1.0000
   2 O2          -1.8258    20.9714    15.6388 O.co2        1    LIG   0.0000
   3 O3           2.6016    20.5835    14.1798 O.2          1    LIG   0.0000
   4 O4           4.3871    17.5979    15.8541 O.2          1    LIG   0.0000
   5 N5          -3.7058    18.0516    12.8574 N.4          1    LIG   1.0000
   6 N6           6.6132    14.5155    10.9943 N.4          1    LIG   1.0000
   7 N7           1.5722    19.9168    16.0838 N.am         1    LIG   0.0000
   8 N8           5.0469    19.7108    15.4111 N.am         1    LIG   0.0000
   9 N9           6.8365    16.5830    15.1078 N.3          1    LIG   0.0000
  10 C10         -0.7525    20.6954    16.2348 C.2          1    LIG   0.0000
  11 C11          2.6556    20.2973    15.3750 C.2          1    LIG   0.0000
  12 C12          5.1617    18.3948    15.3116 C.2          1    LIG   0.0000
  13 C13          0.2671    19.8541    15.4587 C.3          1    LIG   0.0000
  14 C14          3.9604    20.3484    16.1471 C.3          1    LIG   0.0000
  15 C15          6.3733    17.8903    14.5453 C.3          1    LIG   0.0000
  16 C16         -2.4352    17.5143    12.3017 C.3          1    LIG   0.0000
  17 C17          6.3918    15.9166    10.5176 C.3          1    LIG   0.0000
  18 C18         -0.2316    18.4088    15.3253 C.3          1    LIG   0.0000
  19 C19          6.1005    17.7861    13.0522 C.3          1    LIG   0.0000
  20 C20         -1.4264    17.2301    13.4102 C.3          1    LIG   0.0000
  21 C21          5.1190    16.4900    11.1342 C.3          1    LIG   0.0000
  22 C22         -1.4799    18.3062    14.4559 C.3          1    LIG   0.0000
  23 C23          5.2466    16.5942    12.6501 C.3          1    LIG   0.0000
  24 C24          4.3408    21.8028    16.4305 C.3          1    LIG   0.0000
  25 H25         -4.3475    18.2286    12.1112 H            1    LIG   0.0000
  26 H26         -4.1029    17.3839    13.4871 H            1    LIG   0.0000
  27 H27         -3.5214    18.9034    13.3476 H            1    LIG   0.0000
  28 H28          7.4493    14.1518    10.5835 H            1    LIG   0.0000
  29 H29          6.7026    14.5124    11.9903 H            1    LIG   0.0000
  30 H30          5.8357    13.9459    10.7276 H            1    LIG   0.0000
  31 H31          1.6712    19.6759    17.0493 H            1    LIG   0.0000
  32 H32          5.7303    20.2887    14.9651 H            1    LIG   0.0000
  33 H33          7.0070    16.6835    16.0880 H            1    LIG   0.0000
  34 H34          6.1318    15.8887    14.9616 H            1    LIG   0.0000
  35 H35          0.3472    20.2385    14.5390 H            1    LIG   0.0000
  36 H36          3.8382    19.8720    17.0178 H            1    LIG   0.0000
  37 H37          7.1106    18.5537    14.6732 H            1    LIG   0.0000
  38 H38         -2.6274    16.6652    11.8097 H            1    LIG   0.0000
  39 H39         -2.0459    18.1848    11.6702 H            1    LIG   0.0000
  40 H40          7.1717    16.4829    10.7841 H            1    LIG   0.0000
  41 H41          6.3049    15.9164     9.5214 H            1    LIG   0.0000
  42 H42         -0.4445    18.0565    16.2367 H            1    LIG   0.0000
  43 H43          0.4928    17.8551    14.9148 H            1    LIG   0.0000
  44 H44          6.9782    17.7158    12.5783 H            1    LIG   0.0000
  45 H45          5.6305    18.6195    12.7615 H            1    LIG   0.0000
  46 H46         -1.6406    16.3493    13.8326 H            1    LIG   0.0000
  47 H47         -0.5070    17.1969    13.0183 H            1    LIG   0.0000
  48 H48          4.9540    17.4010    10.7563 H            1    LIG   0.0000
  49 H49          4.3491    15.8921    10.9109 H            1    LIG   0.0000
  50 H50         -1.6114    19.1834    13.9942 H            1    LIG   0.0000
  51 H51         -2.2613    18.1229    15.0524 H            1    LIG   0.0000
  52 H52          4.3348    16.6980    13.0473 H            1    LIG   0.0000
  53 H53          5.6693    15.7580    12.9996 H            1    LIG   0.0000
  54 H54          3.5165    22.3688    16.4318 H            1    LIG   0.0000
  55 H55          4.9671    22.1277    15.7218 H            1    LIG   0.0000
  56 R56          4.7877    21.8626    17.3231 Du           1    LIG   0.0000
@<TRIPOS>BOND
   1        1       10 ar
   2        2       10 ar
   3        3       11 2
   4        4       12 2
   5        5       16 1
   6        5       25 1
   7        5       26 1
   8        5       27 1
   9        6       17 1
  10        6       28 1
  11        6       29 1
  12        6       30 1
  13        7       11 am
  14        7       13 1
  15        7       31 1
  16        8       12 am
  17        8       14 1
  18        8       32 1
  19        9       15 1
  20        9       33 1
  21        9       34 1
  22       10       13 1
  23       11       14 1
  24       12       15 1
  25       13       18 1
  26       13       35 1
  27       14       24 1
  28       14       36 1
  29       15       19 1
  30       15       37 1
  31       16       20 1
  32       16       38 1
  33       16       39 1
  34       17       21 1
  35       17       40 1
  36       17       41 1
  37       18       22 1
  38       18       42 1
  39       18       43 1
  40       19       23 1
  41       19       44 1
  42       19       45 1
  43       20       22 1
  44       20       46 1
  45       20       47 1
  46       21       23 1
  47       21       48 1
  48       21       49 1
  49       22       50 1
  50       22       51 1
  51       23       52 1
  52       23       53 1
  53       24       54 1
  54       24       56 1
  55       24       55 1
