# Supplementary material for: FastGrow: on-the-fly growing and its application to DYRK1A
Source: J Comput Aided Mol Des. 2022 Aug 22;36(9):639–51. doi: 10.1007/s10822-022-00469-y (PMC9512872; doi:10.1007/s10822-022-00469-y)
Supplement: Supplementary file 3 — (zip 300339 KB) [file 10822_2022_469_MOESM3_ESM.zip › validation_sets/cross_growing/1b5i_1jet/1b5i_core.mol2]

@<TRIPOS>MOLECULE
1b5i
  57   56
SMALL
USER_CHARGES
@<TRIPOS>ATOM
   1 O1          -1.7460    21.1160    15.4950 O.co2        1    LIG  -1.0000
   2 O2          -0.5210    21.1280    17.2120 O.co2        1    LIG   0.0000
   3 O3           4.4480    17.6480    15.9690 O.2          1    LIG   0.0000
   4 O4           2.6990    20.6480    14.1900 O.2          1    LIG   0.0000
   5 N5           6.8880    16.5850    15.2370 N.4          1    LIG   1.0000
   6 N6           6.8160    14.6790    10.9490 N.4          1    LIG   1.0000
   7 N7          -3.9330    17.4300    12.9680 N.4          1    LIG   1.0000
   8 N8           1.5940    19.9770    16.0020 N.am         1    LIG   0.0000
   9 N9           5.1150    19.7310    15.5020 N.am         1    LIG   0.0000
  10 C10         -0.7100    20.7810    16.0510 C.2          1    LIG   0.0000
  11 C11          5.2240    18.4200    15.4180 C.2          1    LIG   0.0000
  12 C12          2.7140    20.3480    15.3810 C.2          1    LIG   0.0000
  13 C13          6.4120    17.8710    14.6290 C.3          1    LIG   0.0000
  14 C14          0.3310    19.9140    15.3150 C.3          1    LIG   0.0000
  15 C15          3.9960    20.3660    16.2000 C.3          1    LIG   0.0000
  16 C16          6.4820    16.0900    10.5660 C.3          1    LIG   0.0000
  17 C17         -2.5540    17.1150    12.4690 C.3          1    LIG   0.0000
  18 C18          4.3040    21.8440    16.5010 C.3          1    LIG   0.0000
  19 C19          6.0570    17.8000    13.1500 C.3          1    LIG   0.0000
  20 C20         -0.2470    18.4830    15.2680 C.3          1    LIG   0.0000
  21 C21          5.1470    16.5360    11.1470 C.3          1    LIG   0.0000
  22 C22         -1.6500    17.0610    13.7100 C.3          1    LIG   0.0000
  23 C23          5.1710    16.6660    12.6790 C.3          1    LIG   0.0000
  24 C24         -1.3900    18.4580    14.2440 C.3          1    LIG   0.0000
  25 H25          7.6709    16.2330    14.7085 H            1    LIG   0.0000
  26 H26          6.1406    15.9088    15.2209 H            1    LIG   0.0000
  27 H27          7.1724    16.7489    16.1900 H            1    LIG   0.0000
  28 H28          7.7038    14.4227    10.5462 H            1    LIG   0.0000
  29 H29          6.0996    14.0589    10.6051 H            1    LIG   0.0000
  30 H30          6.8692    14.6070    11.9530 H            1    LIG   0.0000
  31 H31         -4.5699    17.4772    12.1881 H            1    LIG   0.0000
  32 H32         -3.9225    18.3167    13.4473 H            1    LIG   0.0000
  33 H33         -4.2334    16.7078    13.6038 H            1    LIG   0.0000
  34 H34          1.6326    19.7359    16.9717 H            1    LIG   0.0000
  35 H35          5.8145    20.3063    15.0781 H            1    LIG   0.0000
  36 H36          7.2392    18.5900    14.7229 H            1    LIG   0.0000
  37 H37          0.4692    20.2853    14.2888 H            1    LIG   0.0000
  38 H38          3.8280    19.8273    17.1442 H            1    LIG   0.0000
  39 H39          7.2730    16.7566    10.9401 H            1    LIG   0.0000
  40 H40          6.4331    16.1585     9.4692 H            1    LIG   0.0000
  41 H41         -2.5486    16.1446    11.9510 H            1    LIG   0.0000
  42 H42         -2.2093    17.9003    11.7802 H            1    LIG   0.0000
  43 H43          3.3719    22.4277    16.5215 H            1    LIG   0.0000
  44 H44          4.9765    22.2539    15.7330 H            1    LIG   0.0000
  45 H45          7.0018    17.7290    12.5911 H            1    LIG   0.0000
  46 H46          5.5478    18.7402    12.8916 H            1    LIG   0.0000
  47 H47         -0.6307    18.2041    16.2604 H            1    LIG   0.0000
  48 H48          0.5383    17.7744    14.9661 H            1    LIG   0.0000
  49 H49          4.8868    17.5142    10.7164 H            1    LIG   0.0000
  50 H50          4.3802    15.7976    10.8700 H            1    LIG   0.0000
  51 H51         -2.1426    16.4619    14.4900 H            1    LIG   0.0000
  52 H52         -0.6918    16.5936    13.4389 H            1    LIG   0.0000
  53 H53          4.1459    16.8483    13.0338 H            1    LIG   0.0000
  54 H54          5.5453    15.7244    13.1072 H            1    LIG   0.0000
  55 H55         -1.1264    19.1156    13.4025 H            1    LIG   0.0000
  56 H56         -2.3062    18.8291    14.7264 H            1    LIG   0.0000
  57 R57          4.9860    21.8890    17.8790 Du           1    LIG   0.0000
@<TRIPOS>BOND
   1        1       10 ar
   2        2       10 ar
   3        3       11 2
   4        4       12 2
   5        5       13 1
   6        5       25 1
   7        5       26 1
   8        5       27 1
   9        6       16 1
  10        6       28 1
  11        6       29 1
  12        6       30 1
  13        7       17 1
  14        7       31 1
  15        7       32 1
  16        7       33 1
  17        8       12 am
  18        8       14 1
  19        8       34 1
  20        9       11 am
  21        9       15 1
  22        9       35 1
  23       10       14 1
  24       11       13 1
  25       12       15 1
  26       18       57 1
  27       13       19 1
  28       13       36 1
  29       14       20 1
  30       14       37 1
  31       15       18 1
  32       15       38 1
  33       16       21 1
  34       16       39 1
  35       16       40 1
  36       17       22 1
  37       17       41 1
  38       17       42 1
  39       18       43 1
  40       18       44 1
  41       19       23 1
  42       19       45 1
  43       19       46 1
  44       20       24 1
  45       20       47 1
  46       20       48 1
  47       21       23 1
  48       21       49 1
  49       21       50 1
  50       22       24 1
  51       22       51 1
  52       22       52 1
  53       23       53 1
  54       23       54 1
  55       24       55 1
  56       24       56 1
