# Supplementary material for: FastGrow: on-the-fly growing and its application to DYRK1A
Source: J Comput Aided Mol Des. 2022 Aug 22;36(9):639–51. doi: 10.1007/s10822-022-00469-y (PMC9512872; doi:10.1007/s10822-022-00469-y)
Supplement: Supplementary file 3 — (zip 300339 KB) [file 10822_2022_469_MOESM3_ESM.zip › validation_sets/cross_growing/1b5i_1jet/1jet_ligand.mol2]

@<TRIPOS>MOLECULE
LYS_B_1_ALA_B_2_LYS_B_3
  56   55
SMALL
USER_CHARGES
@<TRIPOS>ATOM
   1 N1           6.8365    16.5830    15.1078 N.3          1    LIG   0.0000
   2 C2           6.3733    17.8903    14.5453 C.3          1    LIG   0.0000
   3 C3           5.1617    18.3948    15.3116 C.2          1    LIG   0.0000
   4 O4           4.3871    17.5979    15.8541 O.2          1    LIG   0.0000
   5 C5           6.1005    17.7861    13.0522 C.3          1    LIG   0.0000
   6 C6           5.2466    16.5942    12.6501 C.3          1    LIG   0.0000
   7 C7           5.1190    16.4900    11.1342 C.3          1    LIG   0.0000
   8 C8           6.3918    15.9166    10.5176 C.3          1    LIG   0.0000
   9 N9           6.6132    14.5155    10.9943 N.4          1    LIG   1.0000
  10 H10          7.0070    16.6835    16.0880 H            1    LIG   0.0000
  11 H11          6.1318    15.8887    14.9616 H            1    LIG   0.0000
  12 H12          7.1106    18.5537    14.6732 H            1    LIG   0.0000
  13 H13          6.9782    17.7158    12.5783 H            1    LIG   0.0000
  14 H14          5.6305    18.6195    12.7615 H            1    LIG   0.0000
  15 H15          4.3348    16.6980    13.0473 H            1    LIG   0.0000
  16 H16          5.6693    15.7580    12.9996 H            1    LIG   0.0000
  17 H17          4.9540    17.4010    10.7563 H            1    LIG   0.0000
  18 H18          4.3491    15.8921    10.9109 H            1    LIG   0.0000
  19 H19          7.1717    16.4829    10.7841 H            1    LIG   0.0000
  20 H20          6.3049    15.9164     9.5214 H            1    LIG   0.0000
  21 H21          7.4493    14.1518    10.5835 H            1    LIG   0.0000
  22 H22          6.7026    14.5124    11.9903 H            1    LIG   0.0000
  23 H23          5.8357    13.9459    10.7276 H            1    LIG   0.0000
  24 N24          5.0469    19.7108    15.4111 N.am         1    LIG   0.0000
  25 C25          3.9604    20.3484    16.1471 C.3          1    LIG   0.0000
  26 C26          2.6556    20.2973    15.3750 C.2          1    LIG   0.0000
  27 O27          2.6016    20.5835    14.1798 O.2          1    LIG   0.0000
  28 C28          4.3408    21.8028    16.4305 C.3          1    LIG   0.0000
  29 H29          5.7303    20.2887    14.9651 H            1    LIG   0.0000
  30 H30          3.8382    19.8720    17.0178 H            1    LIG   0.0000
  31 H31          3.6015    22.2485    16.9351 H            1    LIG   0.0000
  32 H32          5.1789    21.8280    16.9755 H            1    LIG   0.0000
  33 H33          4.4908    22.2826    15.5660 H            1    LIG   0.0000
  34 N34          1.5722    19.9168    16.0838 N.am         1    LIG   0.0000
  35 C35          0.2671    19.8541    15.4587 C.3          1    LIG   0.0000
  36 C36         -0.7525    20.6954    16.2348 C.2          1    LIG   0.0000
  37 O37         -1.8258    20.9714    15.6388 O.co2        1    LIG   0.0000
  38 C38         -0.2316    18.4088    15.3253 C.3          1    LIG   0.0000
  39 C39         -1.4799    18.3062    14.4559 C.3          1    LIG   0.0000
  40 C40         -1.4264    17.2301    13.4102 C.3          1    LIG   0.0000
  41 C41         -2.4352    17.5143    12.3017 C.3          1    LIG   0.0000
  42 N42         -3.7058    18.0516    12.8574 N.4          1    LIG   1.0000
  43 O43         -0.4379    21.0915    17.3745 O.co2        1    LIG  -1.0000
  44 H44          1.6712    19.6759    17.0493 H            1    LIG   0.0000
  45 H45          0.3472    20.2385    14.5390 H            1    LIG   0.0000
  46 H46         -0.4445    18.0565    16.2367 H            1    LIG   0.0000
  47 H47          0.4928    17.8551    14.9148 H            1    LIG   0.0000
  48 H48         -1.6114    19.1834    13.9942 H            1    LIG   0.0000
  49 H49         -2.2613    18.1229    15.0524 H            1    LIG   0.0000
  50 H50         -1.6406    16.3493    13.8326 H            1    LIG   0.0000
  51 H51         -0.5070    17.1969    13.0183 H            1    LIG   0.0000
  52 H52         -2.6274    16.6652    11.8097 H            1    LIG   0.0000
  53 H53         -2.0459    18.1848    11.6702 H            1    LIG   0.0000
  54 H54         -4.3475    18.2286    12.1112 H            1    LIG   0.0000
  55 H55         -4.1029    17.3839    13.4871 H            1    LIG   0.0000
  56 H56         -3.5214    18.9034    13.3476 H            1    LIG   0.0000
@<TRIPOS>BOND
   1        1        2 1
   2        2        5 1
   3        2        3 1
   4        5        6 1
   5        6        7 1
   6        7        8 1
   7        8        9 1
   8        3        4 2
   9        1       10 1
  10        1       11 1
  11        2       12 1
  12        3       24 am
  13        5       13 1
  14        5       14 1
  15        6       15 1
  16        6       16 1
  17        7       17 1
  18        7       18 1
  19        8       19 1
  20        8       20 1
  21        9       21 1
  22        9       22 1
  23        9       23 1
  24       24       25 1
  25       25       28 1
  26       25       26 1
  27       26       27 2
  28       28       33 1
  29       24       29 1
  30       25       30 1
  31       26       34 am
  32       28       31 1
  33       28       32 1
  34       34       35 1
  35       35       38 1
  36       35       36 1
  37       38       39 1
  38       39       40 1
  39       40       41 1
  40       41       42 1
  41       36       37 ar
  42       36       43 ar
  43       42       56 1
  44       34       44 1
  45       35       45 1
  46       38       46 1
  47       38       47 1
  48       39       48 1
  49       39       49 1
  50       40       50 1
  51       40       51 1
  52       41       52 1
  53       41       53 1
  54       42       54 1
  55       42       55 1
