# Supplementary material for: FastGrow: on-the-fly growing and its application to DYRK1A
Source: J Comput Aided Mol Des. 2022 Aug 22;36(9):639–51. doi: 10.1007/s10822-022-00469-y (PMC9512872; doi:10.1007/s10822-022-00469-y)
Supplement: Supplementary file 3 — (zip 300339 KB) [file 10822_2022_469_MOESM3_ESM.zip › validation_sets/cross_growing/1b5i_1jet/1b5i_frag.mol2]

@<TRIPOS>MOLECULE
1b5i
   6    5
SMALL
USER_CHARGES
@<TRIPOS>ATOM
   1 O1           4.4780    21.2970    18.8270 O.2          1    LIG   0.0000
   2 N2           6.1080    22.5410    18.0450 N.am         1    LIG   0.0000
   3 C3           4.9860    21.8890    17.8790 C.2          1    LIG   0.0000
   4 H4           6.5441    22.5647    18.9446 H            1    LIG   0.0000
   5 H5           6.5295    23.0157    17.2723 H            1    LIG   0.0000
   6 R6           4.3040    21.8440    16.5010 Du           1    LIG   0.0000
@<TRIPOS>BOND
   1        1        3 2
   2        2        3 am
   3        2        4 1
   4        2        5 1
   5        3        6 1
