# Supplementary material for: FastGrow: on-the-fly growing and its application to DYRK1A
Source: J Comput Aided Mol Des. 2022 Aug 22;36(9):639–51. doi: 10.1007/s10822-022-00469-y (PMC9512872; doi:10.1007/s10822-022-00469-y)
Supplement: Supplementary file 3 — (zip 300339 KB) [file 10822_2022_469_MOESM3_ESM.zip › validation_sets/cross_growing/1b5i_1jet/1jet_search_points.json]

{
    "query": {
        "mode": "INCLUDE",
        "radius": 3,
        "searchPoint": {
            "position": [
                6.1982116406417,
                21.95858252290747,
                18.824603203694913
            ],
            "type": "DONOR"
        },
        "type": "MATCH"
    }
}
