# Supplementary material for: FastGrow: on-the-fly growing and its application to DYRK1A
Source: J Comput Aided Mol Des. 2022 Aug 22;36(9):639–51. doi: 10.1007/s10822-022-00469-y (PMC9512872; doi:10.1007/s10822-022-00469-y)
Supplement: Supplementary file 3 — (zip 300339 KB) [file 10822_2022_469_MOESM3_ESM.zip › validation_sets/cross_growing/1b6h_1b3l/1b3l.pdb]

HEADER    PEPTIDE BINDING PROTEIN                 11-DEC-98   1B3L              
TITLE     OLIGO-PEPTIDE BINDING PROTEIN (OPPA) COMPLEXED WITH KGK               
COMPND    MOL_ID: 1;                                                            
COMPND   2 MOLECULE: PROTEIN (OLIGO-PEPTIDE BINDING PROTEIN);                   
COMPND   3 CHAIN: A, C;                                                         
COMPND   4 SYNONYM: OPPA;                                                       
COMPND   5 ENGINEERED: YES;                                                     
COMPND   6 MOL_ID: 2;                                                           
COMPND   7 MOLECULE: PROTEIN (LYS-GLY-LYS);                                     
COMPND   8 CHAIN: B, D;                                                         
COMPND   9 ENGINEERED: YES                                                      
SOURCE    MOL_ID: 1;                                                            
SOURCE   2 ORGANISM_SCIENTIFIC: SALMONELLA TYPHIMURIUM;                         
SOURCE   3 ORGANISM_TAXID: 602;                                                 
SOURCE   4 GENE: OPPA;                                                          
SOURCE   5 EXPRESSION_SYSTEM: ESCHERICHIA COLI;                                 
SOURCE   6 EXPRESSION_SYSTEM_TAXID: 562;                                        
SOURCE   7 MOL_ID: 2;                                                           
SOURCE   8 SYNTHETIC: YES                                                       
KEYWDS    COMPLEX (PEPTIDE TRANSPORT/PEPTIDE), PEPTIDE TRANSPORT,               
KEYWDS   2 PEPTIDE BINDING PROTEIN                                              
EXPDTA    X-RAY DIFFRACTION                                                     
AUTHOR    J.R.H.TAME,A.J.WILKINSON                                              
REVDAT   5   24-FEB-09 1B3L    1       VERSN                                    
REVDAT   4   01-APR-03 1B3L    1       JRNL                                     
REVDAT   3   06-JAN-00 1B3L    1       JRNL                                     
REVDAT   2   29-DEC-99 1B3L    4       HEADER COMPND REMARK JRNL                
REVDAT   2 2                   4       ATOM   SOURCE SEQRES                     
REVDAT   1   16-DEC-98 1B3L    0                                                
JRNL        AUTH   S.H.SLEIGH,P.R.SEAVERS,A.J.WILKINSON,J.E.LADBURY,            
JRNL        AUTH 2 J.R.TAME                                                     
JRNL        TITL   CRYSTALLOGRAPHIC AND CALORIMETRIC ANALYSIS OF                
JRNL        TITL 2 PEPTIDE BINDING TO OPPA PROTEIN.                             
JRNL        REF    J.MOL.BIOL.                   V. 291   393 1999              
JRNL        REFN                   ISSN 0022-2836                               
JRNL        PMID   10438628                                                     
JRNL        DOI    10.1006/JMBI.1999.2929                                       
REMARK   1                                                                      
REMARK   1 REFERENCE 1                                                          
REMARK   1  AUTH   J.R.H.TAME,S.H.SLEIGH,A.J.WILKINSON,J.E.LADBURY              
REMARK   1  TITL   THE ROLE OF WATER IN SEQUENCE-INDEPENDENT LIGAND             
REMARK   1  TITL 2 BINDING BY AN OLIGOPEPTIDE TRANSPORTER PROTEIN               
REMARK   1  REF    NAT.STRUCT.BIOL.              V.   3   998 1996              
REMARK   1  REFN                   ISSN 1072-8368                               
REMARK   1 REFERENCE 2                                                          
REMARK   1  AUTH   J.R.H.TAME,E.J.DODSON,G.MURSHUDOV,C.F.HIGGINS,               
REMARK   1  AUTH 2 A.J.WILKINSON                                                
REMARK   1  TITL   THE CRYSTAL STRUCTURES OF THE OLIGOPEPTIDE-BINDING           
REMARK   1  TITL 2 PROTEIN OPPA COMPLEXED WITH TRIPEPTIDE AND                   
REMARK   1  TITL 3 TETRAPEPTIDE LIGANDS                                         
REMARK   1  REF    STRUCTURE                     V.   3  1395 1995              
REMARK   1  REFN                   ISSN 0969-2126                               
REMARK   1 REFERENCE 3                                                          
REMARK   1  AUTH   I.D.GLOVER,R.DENNY,N.D.NGUTI,S.MCSWEENEY,                    
REMARK   1  AUTH 2 A.THOMPSON,E.DODSON,A.J.WILKINSON,J.R.H.TAME                 
REMARK   1  TITL   STRUCTURE DETERMINATION OF OPPA AT 2.3 ANGSTROMS             
REMARK   1  TITL 2 RESOLUTION USING MULTIPLE WAVELENGTH ANOMALOUS               
REMARK   1  TITL 3 METHODS                                                      
REMARK   1  REF    ACTA CRYSTALLOGR.,SECT.D      V.  51    39 1995              
REMARK   1  REFN                   ISSN 0907-4449                               
REMARK   1 REFERENCE 4                                                          
REMARK   1  AUTH   J.R.H.TAME,G.N.MURSHUDOV,E.J.DODSON,T.K.NEIL,                
REMARK   1  AUTH 2 G.G.DODSON,C.F.HIGGINS,A.J.WILKINSON                         
REMARK   1  TITL   THE STRUCTURAL BASIS OF SEQUENCE-INDEPENDENT                 
REMARK   1  TITL 2 PEPTIDE BINDING BY OPPA PROTEIN                              
REMARK   1  REF    SCIENCE                       V. 264  1578 1994              
REMARK   1  REFN                   ISSN 0036-8075                               
REMARK   2                                                                      
REMARK   2 RESOLUTION.    2.00 ANGSTROMS.                                       
REMARK   3                                                                      
REMARK   3 REFINEMENT.                                                          
REMARK   3   PROGRAM     : REFMAC                                               
REMARK   3   AUTHORS     : MURSHUDOV,VAGIN,DODSON                               
REMARK   3                                                                      
REMARK   3  DATA USED IN REFINEMENT.                                            
REMARK   3   RESOLUTION RANGE HIGH (ANGSTROMS) : 2.00                           
REMARK   3   RESOLUTION RANGE LOW  (ANGSTROMS) : 15.00                          
REMARK   3   DATA CUTOFF            (SIGMA(F)) : 0.000                          
REMARK   3   COMPLETENESS FOR RANGE        (%) : 94.8                           
REMARK   3   NUMBER OF REFLECTIONS             : 72216                          
REMARK   3                                                                      
REMARK   3  FIT TO DATA USED IN REFINEMENT.                                     
REMARK   3   CROSS-VALIDATION METHOD          : THROUGHOUT                      
REMARK   3   FREE R VALUE TEST SET SELECTION  : NULL                            
REMARK   3   R VALUE     (WORKING + TEST SET) : NULL                            
REMARK   3   R VALUE            (WORKING SET) : 0.178                           
REMARK   3   FREE R VALUE                     : 0.241                           
REMARK   3   FREE R VALUE TEST SET SIZE   (%) : 3.000                           
REMARK   3   FREE R VALUE TEST SET COUNT      : 2154                            
REMARK   3                                                                      
REMARK   3  NUMBER OF NON-HYDROGEN ATOMS USED IN REFINEMENT.                    
REMARK   3   PROTEIN ATOMS            : 8390                                    
REMARK   3   NUCLEIC ACID ATOMS       : 0                                       
REMARK   3   HETEROGEN ATOMS          : 1                                       
REMARK   3   SOLVENT ATOMS            : 339                                     
REMARK   3                                                                      
REMARK   3  B VALUES.                                                           
REMARK   3   FROM WILSON PLOT           (A**2) : 20.10                          
REMARK   3   MEAN B VALUE      (OVERALL, A**2) : 29.10                          
REMARK   3   OVERALL ANISOTROPIC B VALUE.                                       
REMARK   3    B11 (A**2) : NULL                                                 
REMARK   3    B22 (A**2) : NULL                                                 
REMARK   3    B33 (A**2) : NULL                                                 
REMARK   3    B12 (A**2) : NULL                                                 
REMARK   3    B13 (A**2) : NULL                                                 
REMARK   3    B23 (A**2) : NULL                                                 
REMARK   3                                                                      
REMARK   3  ESTIMATED OVERALL COORDINATE ERROR.                                 
REMARK   3   ESU BASED ON R VALUE                            (A): NULL          
REMARK   3   ESU BASED ON FREE R VALUE                       (A): NULL          
REMARK   3   ESU BASED ON MAXIMUM LIKELIHOOD                 (A): NULL          
REMARK   3   ESU FOR B VALUES BASED ON MAXIMUM LIKELIHOOD (A**2): NULL          
REMARK   3                                                                      
REMARK   3  RMS DEVIATIONS FROM IDEAL VALUES.                                   
REMARK   3   DISTANCE RESTRAINTS.                    RMS    SIGMA               
REMARK   3    BOND LENGTH                     (A) : 0.016 ; 0.020               
REMARK   3    ANGLE DISTANCE                  (A) : 0.035 ; 0.040               
REMARK   3    INTRAPLANAR 1-4 DISTANCE        (A) : 0.039 ; 0.050               
REMARK   3    H-BOND OR METAL COORDINATION    (A) : NULL  ; NULL                
REMARK   3                                                                      
REMARK   3   PLANE RESTRAINT                  (A) : NULL  ; NULL                
REMARK   3   CHIRAL-CENTER RESTRAINT       (A**3) : NULL  ; NULL                
REMARK   3                                                                      
REMARK   3   NON-BONDED CONTACT RESTRAINTS.                                     
REMARK   3    SINGLE TORSION                  (A) : 0.177 ; 0.300               
REMARK   3    MULTIPLE TORSION                (A) : 0.255 ; 0.300               
REMARK   3    H-BOND (X...Y)                  (A) : 0.154 ; 0.300               
REMARK   3    H-BOND (X-H...Y)                (A) : NULL  ; NULL                
REMARK   3                                                                      
REMARK   3   CONFORMATIONAL TORSION ANGLE RESTRAINTS.                           
REMARK   3    SPECIFIED                 (DEGREES) : NULL  ; NULL                
REMARK   3    PLANAR                    (DEGREES) : 4.000 ; 7.000               
REMARK   3    STAGGERED                 (DEGREES) : 17.800; 15.000              
REMARK   3    TRANSVERSE                (DEGREES) : 29.400; 20.000              
REMARK   3                                                                      
REMARK   3  ISOTROPIC THERMAL FACTOR RESTRAINTS.    RMS    SIGMA                
REMARK   3   MAIN-CHAIN BOND              (A**2) : 1.886 ; 2.000                
REMARK   3   MAIN-CHAIN ANGLE             (A**2) : 2.649 ; 3.000                
REMARK   3   SIDE-CHAIN BOND              (A**2) : 2.348 ; 2.000                
REMARK   3   SIDE-CHAIN ANGLE             (A**2) : 3.526 ; 3.000                
REMARK   3                                                                      
REMARK   3  OTHER REFINEMENT REMARKS: NULL                                      
REMARK   4                                                                      
REMARK   4 1B3L COMPLIES WITH FORMAT V. 3.15, 01-DEC-08                         
REMARK 100                                                                      
REMARK 100 THIS ENTRY HAS BEEN PROCESSED BY RCSB ON 14-DEC-98.                  
REMARK 100 THE RCSB ID CODE IS RCSB000255.                                      
REMARK 200                                                                      
REMARK 200 EXPERIMENTAL DETAILS                                                 
REMARK 200  EXPERIMENT TYPE                : X-RAY DIFFRACTION                  
REMARK 200  DATE OF DATA COLLECTION        : NULL                               
REMARK 200  TEMPERATURE           (KELVIN) : 120                                
REMARK 200  PH                             : 5.5                                
REMARK 200  NUMBER OF CRYSTALS USED        : 1                                  
REMARK 200                                                                      
REMARK 200  SYNCHROTRON              (Y/N) : N                                  
REMARK 200  RADIATION SOURCE               : NULL                               
REMARK 200  BEAMLINE                       : NULL                               
REMARK 200  X-RAY GENERATOR MODEL          : NULL                               
REMARK 200  MONOCHROMATIC OR LAUE    (M/L) : M                                  
REMARK 200  WAVELENGTH OR RANGE        (A) : 1.54                               
REMARK 200  MONOCHROMATOR                  : NI FILTER                          
REMARK 200  OPTICS                         : MIRRORS                            
REMARK 200                                                                      
REMARK 200  DETECTOR TYPE                  : IMAGE PLATE                        
REMARK 200  DETECTOR MANUFACTURER          : MARRESEARCH                        
REMARK 200  INTENSITY-INTEGRATION SOFTWARE : DENZO                              
REMARK 200  DATA SCALING SOFTWARE          : CCP4 (SCALA)                       
REMARK 200                                                                      
REMARK 200  NUMBER OF UNIQUE REFLECTIONS   : 40411                              
REMARK 200  RESOLUTION RANGE HIGH      (A) : 2.000                              
REMARK 200  RESOLUTION RANGE LOW       (A) : 15.000                             
REMARK 200  REJECTION CRITERIA  (SIGMA(I)) : 0.000                              
REMARK 200                                                                      
REMARK 200 OVERALL.                                                             
REMARK 200  COMPLETENESS FOR RANGE     (%) : 96.2                               
REMARK 200  DATA REDUNDANCY                : 4.300                              
REMARK 200  R MERGE                    (I) : 0.08700                            
REMARK 200  R SYM                      (I) : NULL                               
REMARK 200  <I/SIGMA(I)> FOR THE DATA SET  : 6.6000                             
REMARK 200                                                                      
REMARK 200 IN THE HIGHEST RESOLUTION SHELL.                                     
REMARK 200  HIGHEST RESOLUTION SHELL, RANGE HIGH (A) : 2.00                     
REMARK 200  HIGHEST RESOLUTION SHELL, RANGE LOW  (A) : 2.12                     
REMARK 200  COMPLETENESS FOR SHELL     (%) : 80.3                               
REMARK 200  DATA REDUNDANCY IN SHELL       : 4.20                               
REMARK 200  R MERGE FOR SHELL          (I) : 0.18800                            
REMARK 200  R SYM FOR SHELL            (I) : NULL                               
REMARK 200  <I/SIGMA(I)> FOR SHELL         : 3.400                              
REMARK 200                                                                      
REMARK 200 DIFFRACTION PROTOCOL: SINGLE WAVELENGTH                              
REMARK 200 METHOD USED TO DETERMINE THE STRUCTURE: OTHER                        
REMARK 200 SOFTWARE USED: CCP4                                                  
REMARK 200 STARTING MODEL: PDB ENTRY 1OLB                                       
REMARK 200                                                                      
REMARK 200 REMARK: FLASH COOLED TO 120K                                         
REMARK 280                                                                      
REMARK 280 CRYSTAL                                                              
REMARK 280 SOLVENT CONTENT, VS   (%): 40.00                                     
REMARK 280 MATTHEWS COEFFICIENT, VM (ANGSTROMS**3/DA): 2.29                     
REMARK 280                                                                      
REMARK 280 CRYSTALLIZATION CONDITIONS: CO-CRYSTALLIZED WITH URANIUM             
REMARK 280  ACETATE, PH 5.5                                                     
REMARK 290                                                                      
REMARK 290 CRYSTALLOGRAPHIC SYMMETRY                                            
REMARK 290 SYMMETRY OPERATORS FOR SPACE GROUP: P 1 21 1                         
REMARK 290                                                                      
REMARK 290      SYMOP   SYMMETRY                                                
REMARK 290     NNNMMM   OPERATOR                                                
REMARK 290       1555   X,Y,Z                                                   
REMARK 290       2555   -X,Y+1/2,-Z                                             
REMARK 290                                                                      
REMARK 290     WHERE NNN -> OPERATOR NUMBER                                     
REMARK 290           MMM -> TRANSLATION VECTOR                                  
REMARK 290                                                                      
REMARK 290 CRYSTALLOGRAPHIC SYMMETRY TRANSFORMATIONS                            
REMARK 290 THE FOLLOWING TRANSFORMATIONS OPERATE ON THE ATOM/HETATM             
REMARK 290 RECORDS IN THIS ENTRY TO PRODUCE CRYSTALLOGRAPHICALLY                
REMARK 290 RELATED MOLECULES.                                                   
REMARK 290   SMTRY1   1  1.000000  0.000000  0.000000        0.00000            
REMARK 290   SMTRY2   1  0.000000  1.000000  0.000000        0.00000            
REMARK 290   SMTRY3   1  0.000000  0.000000  1.000000        0.00000            
REMARK 290   SMTRY1   2 -1.000000  0.000000  0.000000        0.00000            
REMARK 290   SMTRY2   2  0.000000  1.000000  0.000000       37.40000            
REMARK 290   SMTRY3   2  0.000000  0.000000 -1.000000        0.00000            
REMARK 290                                                                      
REMARK 290 REMARK: NULL                                                         
REMARK 300                                                                      
REMARK 300 BIOMOLECULE: 1, 2                                                    
REMARK 300 SEE REMARK 350 FOR THE AUTHOR PROVIDED AND/OR PROGRAM                
REMARK 300 GENERATED ASSEMBLY INFORMATION FOR THE STRUCTURE IN                  
REMARK 300 THIS ENTRY. THE REMARK MAY ALSO PROVIDE INFORMATION ON               
REMARK 300 BURIED SURFACE AREA.                                                 
REMARK 350                                                                      
REMARK 350 COORDINATES FOR A COMPLETE MULTIMER REPRESENTING THE KNOWN           
REMARK 350 BIOLOGICALLY SIGNIFICANT OLIGOMERIZATION STATE OF THE                
REMARK 350 MOLECULE CAN BE GENERATED BY APPLYING BIOMT TRANSFORMATIONS          
REMARK 350 GIVEN BELOW.  BOTH NON-CRYSTALLOGRAPHIC AND                          
REMARK 350 CRYSTALLOGRAPHIC OPERATIONS ARE GIVEN.                               
REMARK 350                                                                      
REMARK 350 BIOMOLECULE: 1                                                       
REMARK 350 AUTHOR DETERMINED BIOLOGICAL UNIT: DIMERIC                           
REMARK 350 SOFTWARE DETERMINED QUATERNARY STRUCTURE: DIMERIC                    
REMARK 350 SOFTWARE USED: PISA                                                  
REMARK 350 TOTAL BURIED SURFACE AREA: 870 ANGSTROM**2                           
REMARK 350 SURFACE AREA OF THE COMPLEX: 20260 ANGSTROM**2                       
REMARK 350 CHANGE IN SOLVENT FREE ENERGY: -0.0 KCAL/MOL                         
REMARK 350 APPLY THE FOLLOWING TO CHAINS: A, B                                  
REMARK 350   BIOMT1   1  1.000000  0.000000  0.000000        0.00000            
REMARK 350   BIOMT2   1  0.000000  1.000000  0.000000        0.00000            
REMARK 350   BIOMT3   1  0.000000  0.000000  1.000000        0.00000            
REMARK 350                                                                      
REMARK 350 BIOMOLECULE: 2                                                       
REMARK 350 AUTHOR DETERMINED BIOLOGICAL UNIT: DIMERIC                           
REMARK 350 SOFTWARE DETERMINED QUATERNARY STRUCTURE: DIMERIC                    
REMARK 350 SOFTWARE USED: PISA                                                  
REMARK 350 TOTAL BURIED SURFACE AREA: 990 ANGSTROM**2                           
REMARK 350 SURFACE AREA OF THE COMPLEX: 20130 ANGSTROM**2                       
REMARK 350 CHANGE IN SOLVENT FREE ENERGY: -4.0 KCAL/MOL                         
REMARK 350 APPLY THE FOLLOWING TO CHAINS: C, D                                  
REMARK 350   BIOMT1   1  1.000000  0.000000  0.000000        0.00000            
REMARK 350   BIOMT2   1  0.000000  1.000000  0.000000        0.00000            
REMARK 350   BIOMT3   1  0.000000  0.000000  1.000000        0.00000            
REMARK 480                                                                      
REMARK 480 ZERO OCCUPANCY ATOM                                                  
REMARK 480 THE FOLLOWING RESIDUES HAVE ATOMS MODELED WITH ZERO                  
REMARK 480 OCCUPANCY. THE LOCATION AND PROPERTIES OF THESE ATOMS                
REMARK 480 MAY NOT BE RELIABLE. (M=MODEL NUMBER; RES=RESIDUE NAME;              
REMARK 480 C=CHAIN IDENTIFIER; SSEQ=SEQUENCE NUMBER; I=INSERTION CODE):         
REMARK 480   M RES C SSEQI ATOMS                                                
REMARK 480     LYS A   70   NZ                                                  
REMARK 480     LYS A  192   CD    CE    NZ                                      
REMARK 480     LYS A  194   CE    NZ                                            
REMARK 480     LYS A  339   CE    NZ                                            
REMARK 480     GLU A  396   CD    OE1   OE2                                     
REMARK 480     LYS C  192   CE    NZ                                            
REMARK 480     LYS C  326   CG    CD    CE    NZ                                
REMARK 480     LYS C  345   CE    NZ                                            
REMARK 500                                                                      
REMARK 500 GEOMETRY AND STEREOCHEMISTRY                                         
REMARK 500 SUBTOPIC: COVALENT BOND LENGTHS                                      
REMARK 500                                                                      
REMARK 500 THE STEREOCHEMICAL PARAMETERS OF THE FOLLOWING RESIDUES              
REMARK 500 HAVE VALUES WHICH DEVIATE FROM EXPECTED VALUES BY MORE               
REMARK 500 THAN 6*RMSD (M=MODEL NUMBER; RES=RESIDUE NAME; C=CHAIN               
REMARK 500 IDENTIFIER; SSEQ=SEQUENCE NUMBER; I=INSERTION CODE).                 
REMARK 500                                                                      
REMARK 500 STANDARD TABLE:                                                      
REMARK 500 FORMAT: (10X,I3,1X,2(A3,1X,A1,I4,A1,1X,A4,3X),1X,F6.3)               
REMARK 500                                                                      
REMARK 500 EXPECTED VALUES PROTEIN: ENGH AND HUBER, 1999                        
REMARK 500 EXPECTED VALUES NUCLEIC ACID: CLOWNEY ET AL 1996                     
REMARK 500                                                                      
REMARK 500  M RES CSSEQI ATM1   RES CSSEQI ATM2   DEVIATION                     
REMARK 500    LYS A 194   CD    LYS A 194   CE     -0.250                       
REMARK 500    LYS A 339   CD    LYS A 339   CE      0.381                       
REMARK 500    GLU A 396   CG    GLU A 396   CD      0.889                       
REMARK 500    LYS C 192   CD    LYS C 192   CE      0.486                       
REMARK 500                                                                      
REMARK 500 REMARK: NULL                                                         
REMARK 500                                                                      
REMARK 500 GEOMETRY AND STEREOCHEMISTRY                                         
REMARK 500 SUBTOPIC: COVALENT BOND ANGLES                                       
REMARK 500                                                                      
REMARK 500 THE STEREOCHEMICAL PARAMETERS OF THE FOLLOWING RESIDUES              
REMARK 500 HAVE VALUES WHICH DEVIATE FROM EXPECTED VALUES BY MORE               
REMARK 500 THAN 6*RMSD (M=MODEL NUMBER; RES=RESIDUE NAME; C=CHAIN               
REMARK 500 IDENTIFIER; SSEQ=SEQUENCE NUMBER; I=INSERTION CODE).                 
REMARK 500                                                                      
REMARK 500 STANDARD TABLE:                                                      
REMARK 500 FORMAT: (10X,I3,1X,A3,1X,A1,I4,A1,3(1X,A4,2X),12X,F5.1)              
REMARK 500                                                                      
REMARK 500 EXPECTED VALUES PROTEIN: ENGH AND HUBER, 1999                        
REMARK 500 EXPECTED VALUES NUCLEIC ACID: CLOWNEY ET AL 1996                     
REMARK 500                                                                      
REMARK 500  M RES CSSEQI ATM1   ATM2   ATM3                                     
REMARK 500    ARG A  41   CD  -  NE  -  CZ  ANGL. DEV. =  10.8 DEGREES          
REMARK 500    ARG A  77   NE  -  CZ  -  NH2 ANGL. DEV. =   3.5 DEGREES          
REMARK 500    ASP A 102   CB  -  CG  -  OD1 ANGL. DEV. =   5.6 DEGREES          
REMARK 500    TYR A 109   CB  -  CG  -  CD2 ANGL. DEV. =   4.2 DEGREES          
REMARK 500    TYR A 115   CB  -  CG  -  CD2 ANGL. DEV. =  -5.5 DEGREES          
REMARK 500    TYR A 115   CB  -  CG  -  CD1 ANGL. DEV. =   4.3 DEGREES          
REMARK 500    GLU A 145   OE1 -  CD  -  OE2 ANGL. DEV. =   7.4 DEGREES          
REMARK 500    LYS A 192   CB  -  CG  -  CD  ANGL. DEV. = -15.8 DEGREES          
REMARK 500    LYS A 194   CG  -  CD  -  CE  ANGL. DEV. =  32.1 DEGREES          
REMARK 500    ARG A 201   NE  -  CZ  -  NH1 ANGL. DEV. =   4.2 DEGREES          
REMARK 500    ARG A 235   NE  -  CZ  -  NH2 ANGL. DEV. =  -3.6 DEGREES          
REMARK 500    ARG A 237   NE  -  CZ  -  NH1 ANGL. DEV. =   3.8 DEGREES          
REMARK 500    LYS A 255   CA  -  CB  -  CG  ANGL. DEV. =  15.3 DEGREES          
REMARK 500    ASP A 286   CB  -  CG  -  OD1 ANGL. DEV. =   6.8 DEGREES          
REMARK 500    ARG A 288   NE  -  CZ  -  NH2 ANGL. DEV. =   5.2 DEGREES          
REMARK 500    ARG A 290   NE  -  CZ  -  NH1 ANGL. DEV. =  -4.5 DEGREES          
REMARK 500    ARG A 290   NE  -  CZ  -  NH2 ANGL. DEV. =   5.1 DEGREES          
REMARK 500    LYS A 339   CD  -  CE  -  NZ  ANGL. DEV. = -31.4 DEGREES          
REMARK 500    ASP A 362   CB  -  CG  -  OD2 ANGL. DEV. =   8.8 DEGREES          
REMARK 500    GLU A 396   CB  -  CG  -  CD  ANGL. DEV. = -47.0 DEGREES          
REMARK 500    ARG A 413   NH1 -  CZ  -  NH2 ANGL. DEV. =   7.6 DEGREES          
REMARK 500    ARG A 413   NE  -  CZ  -  NH2 ANGL. DEV. =  -7.8 DEGREES          
REMARK 500    GLU A 422   OE1 -  CD  -  OE2 ANGL. DEV. =  -7.6 DEGREES          
REMARK 500    ARG C  77   NE  -  CZ  -  NH1 ANGL. DEV. =   4.1 DEGREES          
REMARK 500    ASP C  84   CB  -  CG  -  OD2 ANGL. DEV. =  -6.8 DEGREES          
REMARK 500    ASP C 102   CB  -  CG  -  OD1 ANGL. DEV. =   5.5 DEGREES          
REMARK 500    TYR C 115   CB  -  CG  -  CD2 ANGL. DEV. =  -6.7 DEGREES          
REMARK 500    TYR C 115   CB  -  CG  -  CD1 ANGL. DEV. =   3.7 DEGREES          
REMARK 500    ASP C 140   CB  -  CG  -  OD1 ANGL. DEV. =   8.3 DEGREES          
REMARK 500    LYS C 192   CG  -  CD  -  CE  ANGL. DEV. = -19.0 DEGREES          
REMARK 500    ARG C 201   CD  -  NE  -  CZ  ANGL. DEV. =  13.1 DEGREES          
REMARK 500    ARG C 201   NE  -  CZ  -  NH1 ANGL. DEV. =   4.0 DEGREES          
REMARK 500    ASP C 212   CB  -  CG  -  OD2 ANGL. DEV. =   7.1 DEGREES          
REMARK 500    ARG C 235   NE  -  CZ  -  NH1 ANGL. DEV. =   3.9 DEGREES          
REMARK 500    ARG C 265   NE  -  CZ  -  NH1 ANGL. DEV. =   4.4 DEGREES          
REMARK 500    ARG C 265   NE  -  CZ  -  NH2 ANGL. DEV. =  -3.2 DEGREES          
REMARK 500    TYR C 273   CB  -  CG  -  CD2 ANGL. DEV. =  -5.0 DEGREES          
REMARK 500    TYR C 273   CB  -  CG  -  CD1 ANGL. DEV. =   6.2 DEGREES          
REMARK 500    ARG C 290   NE  -  CZ  -  NH2 ANGL. DEV. =   4.6 DEGREES          
REMARK 500    ASP C 298   CB  -  CG  -  OD1 ANGL. DEV. =   8.9 DEGREES          
REMARK 500    ARG C 299   NE  -  CZ  -  NH1 ANGL. DEV. =  -3.7 DEGREES          
REMARK 500    ASP C 311   CB  -  CG  -  OD1 ANGL. DEV. =   6.7 DEGREES          
REMARK 500    ARG C 413   CG  -  CD  -  NE  ANGL. DEV. = -12.9 DEGREES          
REMARK 500    ARG C 413   NH1 -  CZ  -  NH2 ANGL. DEV. =   7.4 DEGREES          
REMARK 500    ARG C 413   NE  -  CZ  -  NH2 ANGL. DEV. =  -7.2 DEGREES          
REMARK 500    ASP C 433   CB  -  CG  -  OD1 ANGL. DEV. =   6.7 DEGREES          
REMARK 500    GLN C 461   CA  -  CB  -  CG  ANGL. DEV. =  15.8 DEGREES          
REMARK 500    ARG C 489   CD  -  NE  -  CZ  ANGL. DEV. =   9.5 DEGREES          
REMARK 500    ARG C 489   NE  -  CZ  -  NH1 ANGL. DEV. =   3.2 DEGREES          
REMARK 500                                                                      
REMARK 500 REMARK: NULL                                                         
REMARK 500                                                                      
REMARK 500 GEOMETRY AND STEREOCHEMISTRY                                         
REMARK 500 SUBTOPIC: TORSION ANGLES                                             
REMARK 500                                                                      
REMARK 500 TORSION ANGLES OUTSIDE THE EXPECTED RAMACHANDRAN REGIONS:            
REMARK 500 (M=MODEL NUMBER; RES=RESIDUE NAME; C=CHAIN IDENTIFIER;               
REMARK 500 SSEQ=SEQUENCE NUMBER; I=INSERTION CODE).                             
REMARK 500                                                                      
REMARK 500 STANDARD TABLE:                                                      
REMARK 500 FORMAT:(10X,I3,1X,A3,1X,A1,I4,A1,4X,F7.2,3X,F7.2)                    
REMARK 500                                                                      
REMARK 500 EXPECTED VALUES: GJ KLEYWEGT AND TA JONES (1996). PHI/PSI-           
REMARK 500 CHOLOGY: RAMACHANDRAN REVISITED. STRUCTURE 4, 1395 - 1400            
REMARK 500                                                                      
REMARK 500  M RES CSSEQI        PSI       PHI                                   
REMARK 500    ALA A  10      172.21    -59.78                                   
REMARK 500    GLU A  32       -6.69   -144.53                                   
REMARK 500    ASP A  51     -154.47    -70.96                                   
REMARK 500    PRO A  58      127.40    -36.53                                   
REMARK 500    PHE A  69       19.99     58.03                                   
REMARK 500    GLU A 200      -59.40   -122.17                                   
REMARK 500    ARG A 206      137.49    -38.45                                   
REMARK 500    PRO A 225       52.85   -111.04                                   
REMARK 500    TYR A 236      -61.35    -90.70                                   
REMARK 500    SER A 238       29.80    -78.98                                   
REMARK 500    LYS A 258       -7.28   -159.41                                   
REMARK 500    ASN A 308       73.16     49.12                                   
REMARK 500    ASP A 356      -14.92     74.89                                   
REMARK 500    LYS A 357       62.01   -167.52                                   
REMARK 500    THR A 367      129.36    -39.74                                   
REMARK 500    THR A 408       50.07    -96.14                                   
REMARK 500    ASP A 410      -67.13   -102.83                                   
REMARK 500    TYR A 513      142.81   -170.65                                   
REMARK 500    GLN C  13       74.84   -102.56                                   
REMARK 500    GLU C  32       -0.84   -140.08                                   
REMARK 500    GLU C 200      -56.04   -130.10                                   
REMARK 500    ASN C 246       54.32    -98.13                                   
REMARK 500    SER C 368      146.15    178.32                                   
REMARK 500    THR C 408       57.85    -97.20                                   
REMARK 500    ASP C 410      -66.17   -104.01                                   
REMARK 500                                                                      
REMARK 500 REMARK: NULL                                                         
REMARK 610                                                                      
REMARK 610 MISSING HETEROATOM                                                   
REMARK 610 THE FOLLOWING RESIDUES HAVE MISSING ATOMS (M=MODEL NUMBER;           
REMARK 610 RES=RESIDUE NAME; C=CHAIN IDENTIFIER; SSEQ=SEQUENCE NUMBER;          
REMARK 610 I=INSERTION CODE):                                                   
REMARK 610   M RES C SSEQI                                                      
REMARK 610     IUM C  518                                                       
REMARK 800                                                                      
REMARK 800 SITE                                                                 
REMARK 800 SITE_IDENTIFIER: AC1                                                 
REMARK 800 EVIDENCE_CODE: SOFTWARE                                              
REMARK 800 SITE_DESCRIPTION: BINDING SITE FOR RESIDUE IUM C 518                 
DBREF  1B3L A    1   517  UNP    P06202   OPPA_SALTY      26    542             
DBREF  1B3L C    1   517  UNP    P06202   OPPA_SALTY      26    542             
DBREF  1B3L B    1     3  PDB    1B3L     1B3L             1      3             
DBREF  1B3L D    1     3  PDB    1B3L     1B3L             1      3             
SEQRES   1 A  517  ALA ASP VAL PRO ALA GLY VAL GLN LEU ALA ASP LYS GLN          
SEQRES   2 A  517  THR LEU VAL ARG ASN ASN GLY SER GLU VAL GLN SER LEU          
SEQRES   3 A  517  ASP PRO HIS LYS ILE GLU GLY VAL PRO GLU SER ASN VAL          
SEQRES   4 A  517  SER ARG ASP LEU PHE GLU GLY LEU LEU ILE SER ASP VAL          
SEQRES   5 A  517  GLU GLY HIS PRO SER PRO GLY VAL ALA GLU LYS TRP GLU          
SEQRES   6 A  517  ASN LYS ASP PHE LYS VAL TRP THR PHE HIS LEU ARG GLU          
SEQRES   7 A  517  ASN ALA LYS TRP SER ASP GLY THR PRO VAL THR ALA HIS          
SEQRES   8 A  517  ASP PHE VAL TYR SER TRP GLN ARG LEU ALA ASP PRO ASN          
SEQRES   9 A  517  THR ALA SER PRO TYR ALA SER TYR LEU GLN TYR GLY HIS          
SEQRES  10 A  517  ILE ALA ASN ILE ASP ASP ILE ILE ALA GLY LYS LYS PRO          
SEQRES  11 A  517  ALA THR ASP LEU GLY VAL LYS ALA LEU ASP ASP HIS THR          
SEQRES  12 A  517  PHE GLU VAL THR LEU SER GLU PRO VAL PRO TYR PHE TYR          
SEQRES  13 A  517  LYS LEU LEU VAL HIS PRO SER VAL SER PRO VAL PRO LYS          
SEQRES  14 A  517  SER ALA VAL GLU LYS PHE GLY ASP LYS TRP THR GLN PRO          
SEQRES  15 A  517  ALA ASN ILE VAL THR ASN GLY ALA TYR LYS LEU LYS ASN          
SEQRES  16 A  517  TRP VAL VAL ASN GLU ARG ILE VAL LEU GLU ARG ASN PRO          
SEQRES  17 A  517  GLN TYR TRP ASP ASN ALA LYS THR VAL ILE ASN GLN VAL          
SEQRES  18 A  517  THR TYR LEU PRO ILE SER SER GLU VAL THR ASP VAL ASN          
SEQRES  19 A  517  ARG TYR ARG SER GLY GLU ILE ASP MET THR TYR ASN ASN          
SEQRES  20 A  517  MET PRO ILE GLU LEU PHE GLN LYS LEU LYS LYS GLU ILE          
SEQRES  21 A  517  PRO ASN GLU VAL ARG VAL ASP PRO TYR LEU CYS THR TYR          
SEQRES  22 A  517  TYR TYR GLU ILE ASN ASN GLN LYS ALA PRO PHE ASN ASP          
SEQRES  23 A  517  VAL ARG VAL ARG THR ALA LEU LYS LEU ALA LEU ASP ARG          
SEQRES  24 A  517  ASP ILE ILE VAL ASN LYS VAL LYS ASN GLN GLY ASP LEU          
SEQRES  25 A  517  PRO ALA TYR SER TYR THR PRO PRO TYR THR ASP GLY ALA          
SEQRES  26 A  517  LYS LEU VAL GLU PRO GLU TRP PHE LYS TRP SER GLN GLN          
SEQRES  27 A  517  LYS ARG ASN GLU GLU ALA LYS LYS LEU LEU ALA GLU ALA          
SEQRES  28 A  517  GLY PHE THR ALA ASP LYS PRO LEU THR PHE ASP LEU LEU          
SEQRES  29 A  517  TYR ASN THR SER ASP LEU HIS LYS LYS LEU ALA ILE ALA          
SEQRES  30 A  517  VAL ALA SER ILE TRP LYS LYS ASN LEU GLY VAL ASN VAL          
SEQRES  31 A  517  ASN LEU GLU ASN GLN GLU TRP LYS THR PHE LEU ASP THR          
SEQRES  32 A  517  ARG HIS GLN GLY THR PHE ASP VAL ALA ARG ALA GLY TRP          
SEQRES  33 A  517  CYS ALA ASP TYR ASN GLU PRO THR SER PHE LEU ASN THR          
SEQRES  34 A  517  MET LEU SER ASP SER SER ASN ASN THR ALA HIS TYR LYS          
SEQRES  35 A  517  SER PRO ALA PHE ASP LYS LEU ILE ALA ASP THR LEU LYS          
SEQRES  36 A  517  VAL ALA ASP ASP THR GLN ARG SER GLU LEU TYR ALA LYS          
SEQRES  37 A  517  ALA GLU GLN GLN LEU ASP LYS ASP SER ALA ILE VAL PRO          
SEQRES  38 A  517  VAL TYR TYR TYR VAL ASN ALA ARG LEU VAL LYS PRO TRP          
SEQRES  39 A  517  VAL GLY GLY TYR THR GLY LYS ASP PRO LEU ASP ASN ILE          
SEQRES  40 A  517  TYR VAL LYS ASN LEU TYR ILE ILE LYS HIS                      
SEQRES   1 B    3  LYS GLY LYS                                                  
SEQRES   1 C  517  ALA ASP VAL PRO ALA GLY VAL GLN LEU ALA ASP LYS GLN          
SEQRES   2 C  517  THR LEU VAL ARG ASN ASN GLY SER GLU VAL GLN SER LEU          
SEQRES   3 C  517  ASP PRO HIS LYS ILE GLU GLY VAL PRO GLU SER ASN VAL          
SEQRES   4 C  517  SER ARG ASP LEU PHE GLU GLY LEU LEU ILE SER ASP VAL          
SEQRES   5 C  517  GLU GLY HIS PRO SER PRO GLY VAL ALA GLU LYS TRP GLU          
SEQRES   6 C  517  ASN LYS ASP PHE LYS VAL TRP THR PHE HIS LEU ARG GLU          
SEQRES   7 C  517  ASN ALA LYS TRP SER ASP GLY THR PRO VAL THR ALA HIS          
SEQRES   8 C  517  ASP PHE VAL TYR SER TRP GLN ARG LEU ALA ASP PRO ASN          
SEQRES   9 C  517  THR ALA SER PRO TYR ALA SER TYR LEU GLN TYR GLY HIS          
SEQRES  10 C  517  ILE ALA ASN ILE ASP ASP ILE ILE ALA GLY LYS LYS PRO          
SEQRES  11 C  517  ALA THR ASP LEU GLY VAL LYS ALA LEU ASP ASP HIS THR          
SEQRES  12 C  517  PHE GLU VAL THR LEU SER GLU PRO VAL PRO TYR PHE TYR          
SEQRES  13 C  517  LYS LEU LEU VAL HIS PRO SER VAL SER PRO VAL PRO LYS          
SEQRES  14 C  517  SER ALA VAL GLU LYS PHE GLY ASP LYS TRP THR GLN PRO          
SEQRES  15 C  517  ALA ASN ILE VAL THR ASN GLY ALA TYR LYS LEU LYS ASN          
SEQRES  16 C  517  TRP VAL VAL ASN GLU ARG ILE VAL LEU GLU ARG ASN PRO          
SEQRES  17 C  517  GLN TYR TRP ASP ASN ALA LYS THR VAL ILE ASN GLN VAL          
SEQRES  18 C  517  THR TYR LEU PRO ILE SER SER GLU VAL THR ASP VAL ASN          
SEQRES  19 C  517  ARG TYR ARG SER GLY GLU ILE ASP MET THR TYR ASN ASN          
SEQRES  20 C  517  MET PRO ILE GLU LEU PHE GLN LYS LEU LYS LYS GLU ILE          
SEQRES  21 C  517  PRO ASN GLU VAL ARG VAL ASP PRO TYR LEU CYS THR TYR          
SEQRES  22 C  517  TYR TYR GLU ILE ASN ASN GLN LYS ALA PRO PHE ASN ASP          
SEQRES  23 C  517  VAL ARG VAL ARG THR ALA LEU LYS LEU ALA LEU ASP ARG          
SEQRES  24 C  517  ASP ILE ILE VAL ASN LYS VAL LYS ASN GLN GLY ASP LEU          
SEQRES  25 C  517  PRO ALA TYR SER TYR THR PRO PRO TYR THR ASP GLY ALA          
SEQRES  26 C  517  LYS LEU VAL GLU PRO GLU TRP PHE LYS TRP SER GLN GLN          
SEQRES  27 C  517  LYS ARG ASN GLU GLU ALA LYS LYS LEU LEU ALA GLU ALA          
SEQRES  28 C  517  GLY PHE THR ALA ASP LYS PRO LEU THR PHE ASP LEU LEU          
SEQRES  29 C  517  TYR ASN THR SER ASP LEU HIS LYS LYS LEU ALA ILE ALA          
SEQRES  30 C  517  VAL ALA SER ILE TRP LYS LYS ASN LEU GLY VAL ASN VAL          
SEQRES  31 C  517  ASN LEU GLU ASN GLN GLU TRP LYS THR PHE LEU ASP THR          
SEQRES  32 C  517  ARG HIS GLN GLY THR PHE ASP VAL ALA ARG ALA GLY TRP          
SEQRES  33 C  517  CYS ALA ASP TYR ASN GLU PRO THR SER PHE LEU ASN THR          
SEQRES  34 C  517  MET LEU SER ASP SER SER ASN ASN THR ALA HIS TYR LYS          
SEQRES  35 C  517  SER PRO ALA PHE ASP LYS LEU ILE ALA ASP THR LEU LYS          
SEQRES  36 C  517  VAL ALA ASP ASP THR GLN ARG SER GLU LEU TYR ALA LYS          
SEQRES  37 C  517  ALA GLU GLN GLN LEU ASP LYS ASP SER ALA ILE VAL PRO          
SEQRES  38 C  517  VAL TYR TYR TYR VAL ASN ALA ARG LEU VAL LYS PRO TRP          
SEQRES  39 C  517  VAL GLY GLY TYR THR GLY LYS ASP PRO LEU ASP ASN ILE          
SEQRES  40 C  517  TYR VAL LYS ASN LEU TYR ILE ILE LYS HIS                      
SEQRES   1 D    3  LYS GLY LYS                                                  
HET    IUM  C 518       1                                                       
HETNAM     IUM URANYL (VI) ION                                                  
FORMUL   5  IUM    O2 U 2+                                                      
FORMUL   6  HOH   *339(H2 O)                                                    
HELIX    1   1 PRO A   28  LYS A   30  5                                   3    
HELIX    2   2 VAL A   34  LEU A   43  1                                  10    
HELIX    3   3 ALA A   90  ALA A  101  1                                  12    
HELIX    4   4 PRO A  103  THR A  105  5                                   3    
HELIX    5   5 ALA A  110  TYR A  115  5                                   6    
HELIX    6   6 ILE A  121  ILE A  125  1                                   5    
HELIX    7   7 ALA A  131  ASP A  133  5                                   3    
HELIX    8   8 PHE A  155  VAL A  160  1                                   6    
HELIX    9   9 PRO A  162  VAL A  164  5                                   3    
HELIX   10  10 LYS A  169  THR A  180  1                                  12    
HELIX   11  11 ASN A  213  LYS A  215  5                                   3    
HELIX   12  12 GLU A  229  TYR A  236  1                                   8    
HELIX   13  13 ILE A  250  GLU A  259  1                                  10    
HELIX   14  14 VAL A  287  ALA A  296  1                                  10    
HELIX   15  15 ARG A  299  ASN A  304  1                                   6    
HELIX   16  16 GLU A  331  LYS A  334  1                                   4    
HELIX   17  17 GLN A  337  GLU A  350  1                                  14    
HELIX   18  18 ASP A  369  LEU A  386  1                                  18    
HELIX   19  19 TRP A  397  GLN A  406  1                                  10    
HELIX   20  20 PRO A  423  MET A  430  5                                   8    
HELIX   21  21 PRO A  444  LEU A  454  1                                  11    
HELIX   22  22 ASP A  459  ASP A  476  1                                  18    
HELIX   23  23 VAL A  509  ASN A  511  5                                   3    
HELIX   24  24 PRO C   28  LYS C   30  5                                   3    
HELIX   25  25 VAL C   34  LEU C   43  1                                  10    
HELIX   26  26 ALA C   90  ALA C  101  1                                  12    
HELIX   27  27 PRO C  103  THR C  105  5                                   3    
HELIX   28  28 ALA C  110  TYR C  115  5                                   6    
HELIX   29  29 ILE C  121  ILE C  125  1                                   5    
HELIX   30  30 ALA C  131  ASP C  133  5                                   3    
HELIX   31  31 PHE C  155  VAL C  160  1                                   6    
HELIX   32  32 PRO C  162  VAL C  164  5                                   3    
HELIX   33  33 LYS C  169  THR C  180  1                                  12    
HELIX   34  34 ASN C  213  LYS C  215  5                                   3    
HELIX   35  35 GLU C  229  ARG C  237  1                                   9    
HELIX   36  36 ILE C  250  GLU C  259  1                                  10    
HELIX   37  37 VAL C  287  ALA C  296  1                                  10    
HELIX   38  38 ARG C  299  ASN C  304  1                                   6    
HELIX   39  39 GLU C  331  LYS C  334  1                                   4    
HELIX   40  40 GLN C  337  GLU C  350  1                                  14    
HELIX   41  41 ASP C  369  LEU C  386  1                                  18    
HELIX   42  42 TRP C  397  GLN C  406  1                                  10    
HELIX   43  43 PRO C  423  MET C  430  5                                   8    
HELIX   44  44 PRO C  444  LEU C  454  1                                  11    
HELIX   45  45 ASP C  459  LYS C  475  1                                  17    
HELIX   46  46 VAL C  509  ASN C  511  5                                   3    
SHEET    1   A 4 THR A  14  ASN A  18  0                                        
SHEET    2   A 4 GLN A 220  LEU A 224  1  N  GLN A 220   O  LEU A  15           
SHEET    3   A 4 ARG A 201  ARG A 206 -1  N  LEU A 204   O  VAL A 221           
SHEET    4   A 4 TYR A 191  VAL A 197 -1  N  VAL A 197   O  ARG A 201           
SHEET    1   B 2 LEU A  48  SER A  50  0                                        
SHEET    2   B 2 PRO A  56  PRO A  58 -1  N  SER A  57   O  ILE A  49           
SHEET    1   C 4 ALA A  61  LYS A  67  0                                        
SHEET    2   C 4 VAL A  71  LEU A  76 -1  N  HIS A  75   O  GLU A  62           
SHEET    3   C 4 THR A 143  THR A 147 -1  N  VAL A 146   O  TRP A  72           
SHEET    4   C 4 VAL A 136  ASP A 140 -1  N  ASP A 140   O  THR A 143           
SHEET    1   D 2 VAL A 264  PRO A 268  0                                        
SHEET    2   D 2 VAL A 486  LEU A 490 -1  N  ARG A 489   O  ARG A 265           
SHEET    1   E 3 VAL A 411  CYS A 417  0                                        
SHEET    2   E 3 CYS A 271  ILE A 277 -1  N  GLU A 276   O  ALA A 412           
SHEET    3   E 3 ILE A 479  TYR A 484 -1  N  TYR A 483   O  TYR A 273           
SHEET    1   F 2 THR A 360  ASN A 366  0                                        
SHEET    2   F 2 ASN A 389  GLN A 395  1  N  ASN A 389   O  PHE A 361           
SHEET    1   G 4 THR C  14  ASN C  18  0                                        
SHEET    2   G 4 GLN C 220  LEU C 224  1  N  GLN C 220   O  LEU C  15           
SHEET    3   G 4 ARG C 201  ARG C 206 -1  N  LEU C 204   O  VAL C 221           
SHEET    4   G 4 TYR C 191  VAL C 197 -1  N  VAL C 197   O  ARG C 201           
SHEET    1   H 2 LEU C  48  SER C  50  0                                        
SHEET    2   H 2 PRO C  56  PRO C  58 -1  N  SER C  57   O  ILE C  49           
SHEET    1   I 4 ALA C  61  LYS C  67  0                                        
SHEET    2   I 4 VAL C  71  LEU C  76 -1  N  HIS C  75   O  GLU C  62           
SHEET    3   I 4 THR C 143  THR C 147 -1  N  VAL C 146   O  TRP C  72           
SHEET    4   I 4 VAL C 136  ASP C 140 -1  N  ASP C 140   O  THR C 143           
SHEET    1   J 2 VAL C 264  PRO C 268  0                                        
SHEET    2   J 2 VAL C 486  LEU C 490 -1  N  ARG C 489   O  ARG C 265           
SHEET    1   K 3 VAL C 411  CYS C 417  0                                        
SHEET    2   K 3 CYS C 271  ILE C 277 -1  N  GLU C 276   O  ALA C 412           
SHEET    3   K 3 ILE C 479  TYR C 484 -1  N  TYR C 483   O  TYR C 273           
SHEET    1   L 2 THR C 360  ASN C 366  0                                        
SHEET    2   L 2 ASN C 389  GLN C 395  1  N  ASN C 389   O  PHE C 361           
SSBOND   1 CYS A  271    CYS A  417                          1555   1555  2.02  
SSBOND   2 CYS C  271    CYS C  417                          1555   1555  2.04  
CISPEP   1 ALA A  282    PRO A  283          0        -0.60                     
CISPEP   2 ALA C  282    PRO C  283          0         5.62                     
SITE     1 AC1  2 ASP C 362  ASP C 410                                          
CRYST1   69.910   74.800  103.770  90.00  91.10  90.00 P 1 21 1      4          
ORIGX1      1.000000  0.000000  0.000000        0.00000                         
ORIGX2      0.000000  1.000000  0.000000        0.00000                         
ORIGX3      0.000000  0.000000  1.000000        0.00000                         
SCALE1      0.014304  0.000000  0.000275        0.00000                         
SCALE2      0.000000  0.013369  0.000000        0.00000                         
SCALE3      0.000000  0.000000  0.009638        0.00000                         
MTRIX1   1 -0.995000  0.071000  0.072000       58.79204    1                    
MTRIX2   1 -0.079000 -0.989000 -0.128000       21.41094    1                    
MTRIX3   1  0.062000 -0.133000  0.989000      -53.27153    1                    
ATOM      1  N   ALA A   1       3.117   8.439  -8.510  1.00 61.83           N  
ATOM      2  CA  ALA A   1       2.071   7.429  -8.218  1.00 63.32           C  
ATOM      3  C   ALA A   1       2.372   6.071  -8.829  1.00 64.92           C  
ATOM      4  O   ALA A   1       3.307   5.866  -9.611  1.00 65.46           O  
ATOM      5  CB  ALA A   1       0.701   7.897  -8.696  1.00 62.32           C  
ATOM      6  N   ASP A   2       1.567   5.092  -8.428  1.00 65.92           N  
ATOM      7  CA  ASP A   2       1.662   3.739  -8.969  1.00 67.64           C  
ATOM      8  C   ASP A   2       0.213   3.399  -9.348  1.00 68.69           C  
ATOM      9  O   ASP A   2      -0.514   2.785  -8.573  1.00 67.82           O  
ATOM     10  CB  ASP A   2       2.280   2.723  -8.046  1.00 68.74           C  
ATOM     11  CG  ASP A   2       3.787   2.701  -7.937  1.00 70.37           C  
ATOM     12  OD1 ASP A   2       4.504   3.395  -8.696  1.00 70.42           O  
ATOM     13  OD2 ASP A   2       4.279   1.941  -7.062  1.00 70.48           O  
ATOM     14  N   VAL A   3      -0.197   3.933 -10.501  1.00 68.90           N  
ATOM     15  CA  VAL A   3      -1.580   3.762 -10.944  1.00 69.14           C  
ATOM     16  C   VAL A   3      -1.868   2.316 -11.296  1.00 70.37           C  
ATOM     17  O   VAL A   3      -1.093   1.593 -11.921  1.00 70.48           O  
ATOM     18  CB  VAL A   3      -1.946   4.754 -12.052  1.00 69.11           C  
ATOM     19  CG1 VAL A   3      -3.453   4.885 -12.224  1.00 67.06           C  
ATOM     20  CG2 VAL A   3      -1.327   6.118 -11.738  1.00 68.11           C  
ATOM     21  N   PRO A   4      -2.980   1.821 -10.756  1.00 71.37           N  
ATOM     22  CA  PRO A   4      -3.396   0.437 -10.930  1.00 72.25           C  
ATOM     23  C   PRO A   4      -3.890   0.178 -12.342  1.00 73.03           C  
ATOM     24  O   PRO A   4      -4.900   0.745 -12.771  1.00 72.60           O  
ATOM     25  CB  PRO A   4      -4.471   0.222  -9.875  1.00 72.10           C  
ATOM     26  CG  PRO A   4      -4.548   1.472  -9.066  1.00 72.31           C  
ATOM     27  CD  PRO A   4      -3.961   2.566  -9.922  1.00 71.35           C  
ATOM     28  N   ALA A   5      -3.146  -0.627 -13.099  1.00 73.99           N  
ATOM     29  CA  ALA A   5      -3.549  -0.933 -14.482  1.00 74.65           C  
ATOM     30  C   ALA A   5      -5.040  -1.275 -14.464  1.00 75.17           C  
ATOM     31  O   ALA A   5      -5.427  -2.247 -13.806  1.00 75.66           O  
ATOM     32  CB  ALA A   5      -2.726  -2.063 -15.064  1.00 74.21           C  
ATOM     33  N   GLY A   6      -5.849  -0.420 -15.080  1.00 75.05           N  
ATOM     34  CA  GLY A   6      -7.297  -0.619 -15.064  1.00 75.22           C  
ATOM     35  C   GLY A   6      -7.995   0.513 -14.325  1.00 75.61           C  
ATOM     36  O   GLY A   6      -8.981   0.295 -13.622  1.00 75.85           O  
ATOM     37  N   VAL A   7      -7.463   1.727 -14.425  1.00 75.08           N  
ATOM     38  CA  VAL A   7      -7.977   2.927 -13.800  1.00 74.51           C  
ATOM     39  C   VAL A   7      -8.041   4.094 -14.797  1.00 75.00           C  
ATOM     40  O   VAL A   7      -7.043   4.413 -15.447  1.00 74.13           O  
ATOM     41  CB  VAL A   7      -7.091   3.403 -12.626  1.00 74.10           C  
ATOM     42  CG1 VAL A   7      -7.597   4.727 -12.060  1.00 73.21           C  
ATOM     43  CG2 VAL A   7      -6.983   2.401 -11.492  1.00 73.34           C  
ATOM     44  N   GLN A   8      -9.156   4.819 -14.864  1.00 75.73           N  
ATOM     45  CA  GLN A   8      -9.258   5.958 -15.758  1.00 76.44           C  
ATOM     46  C   GLN A   8      -8.825   7.261 -15.077  1.00 75.62           C  
ATOM     47  O   GLN A   8      -9.447   7.725 -14.127  1.00 75.42           O  
ATOM     48  CB  GLN A   8     -10.668   6.174 -16.321  1.00 77.45           C  
ATOM     49  CG  GLN A   8     -11.325   5.005 -17.008  1.00 78.91           C  
ATOM     50  CD  GLN A   8     -12.567   5.324 -17.806  1.00 80.01           C  
ATOM     51  OE1 GLN A   8     -13.600   4.648 -17.681  1.00 80.51           O  
ATOM     52  NE2 GLN A   8     -12.516   6.340 -18.667  1.00 79.63           N  
ATOM     53  N   LEU A   9      -7.783   7.877 -15.633  1.00 74.37           N  
ATOM     54  CA  LEU A   9      -7.263   9.137 -15.122  1.00 74.36           C  
ATOM     55  C   LEU A   9      -8.048  10.313 -15.701  1.00 72.82           C  
ATOM     56  O   LEU A   9      -8.216  10.384 -16.919  1.00 74.04           O  
ATOM     57  CB  LEU A   9      -5.800   9.338 -15.546  1.00 73.38           C  
ATOM     58  CG  LEU A   9      -4.809   8.205 -15.533  1.00 72.01           C  
ATOM     59  CD1 LEU A   9      -3.409   8.670 -15.888  1.00 73.75           C  
ATOM     60  CD2 LEU A   9      -4.873   7.255 -14.359  1.00 73.70           C  
ATOM     61  N   ALA A  10      -8.483  11.250 -14.877  1.00 71.94           N  
ATOM     62  CA  ALA A  10      -9.193  12.421 -15.381  1.00 71.27           C  
ATOM     63  C   ALA A  10      -8.282  13.176 -16.353  1.00 70.73           C  
ATOM     64  O   ALA A  10      -7.085  12.855 -16.443  1.00 70.21           O  
ATOM     65  CB  ALA A  10      -9.611  13.315 -14.233  1.00 70.59           C  
ATOM     66  N   ASP A  11      -8.810  14.190 -17.041  1.00 70.07           N  
ATOM     67  CA  ASP A  11      -7.946  14.916 -17.970  1.00 70.11           C  
ATOM     68  C   ASP A  11      -7.221  16.066 -17.279  1.00 68.98           C  
ATOM     69  O   ASP A  11      -6.113  16.401 -17.710  1.00 69.06           O  
ATOM     70  CB  ASP A  11      -8.668  15.456 -19.203  1.00 70.67           C  
ATOM     71  CG  ASP A  11      -7.995  14.960 -20.480  1.00 70.24           C  
ATOM     72  OD1 ASP A  11      -7.028  15.585 -20.965  1.00 70.77           O  
ATOM     73  OD2 ASP A  11      -8.464  13.913 -20.971  1.00 69.73           O  
ATOM     74  N   LYS A  12      -7.845  16.659 -16.272  1.00 67.74           N  
ATOM     75  CA  LYS A  12      -7.190  17.759 -15.557  1.00 66.95           C  
ATOM     76  C   LYS A  12      -6.595  17.193 -14.267  1.00 64.58           C  
ATOM     77  O   LYS A  12      -7.346  16.713 -13.425  1.00 63.86           O  
ATOM     78  CB  LYS A  12      -8.171  18.886 -15.269  1.00 67.33           C  
ATOM     79  CG  LYS A  12      -7.580  20.282 -15.280  1.00 68.48           C  
ATOM     80  CD  LYS A  12      -8.610  21.394 -15.249  1.00 69.25           C  
ATOM     81  CE  LYS A  12      -9.710  21.224 -16.285  1.00 68.06           C  
ATOM     82  NZ  LYS A  12      -9.186  20.817 -17.617  1.00 69.71           N  
ATOM     83  N   GLN A  13      -5.271  17.152 -14.178  1.00 62.91           N  
ATOM     84  CA  GLN A  13      -4.591  16.622 -12.996  1.00 61.10           C  
ATOM     85  C   GLN A  13      -4.177  17.758 -12.057  1.00 60.80           C  
ATOM     86  O   GLN A  13      -3.042  18.233 -12.000  1.00 59.91           O  
ATOM     87  CB  GLN A  13      -3.418  15.732 -13.371  1.00 59.70           C  
ATOM     88  CG  GLN A  13      -3.842  14.446 -14.079  1.00 59.59           C  
ATOM     89  CD  GLN A  13      -4.569  13.477 -13.172  1.00 59.20           C  
ATOM     90  OE1 GLN A  13      -4.422  13.568 -11.953  1.00 57.37           O  
ATOM     91  NE2 GLN A  13      -5.340  12.551 -13.741  1.00 58.13           N  
ATOM     92  N   THR A  14      -5.194  18.292 -11.380  1.00 59.19           N  
ATOM     93  CA  THR A  14      -5.058  19.354 -10.412  1.00 59.41           C  
ATOM     94  C   THR A  14      -5.660  18.852  -9.094  1.00 59.23           C  
ATOM     95  O   THR A  14      -6.494  17.940  -9.088  1.00 60.34           O  
ATOM     96  CB  THR A  14      -5.614  20.727 -10.813  1.00 58.91           C  
ATOM     97  OG1 THR A  14      -7.046  20.752 -10.942  1.00 59.89           O  
ATOM     98  CG2 THR A  14      -5.048  21.203 -12.141  1.00 59.14           C  
ATOM     99  N   LEU A  15      -5.217  19.415  -7.987  1.00 57.97           N  
ATOM    100  CA  LEU A  15      -5.682  18.996  -6.661  1.00 56.63           C  
ATOM    101  C   LEU A  15      -5.634  20.153  -5.672  1.00 55.94           C  
ATOM    102  O   LEU A  15      -4.667  20.924  -5.606  1.00 56.71           O  
ATOM    103  CB  LEU A  15      -4.816  17.853  -6.179  1.00 56.75           C  
ATOM    104  CG  LEU A  15      -4.907  17.231  -4.803  1.00 57.26           C  
ATOM    105  CD1 LEU A  15      -5.838  16.018  -4.793  1.00 56.77           C  
ATOM    106  CD2 LEU A  15      -3.520  16.846  -4.300  1.00 56.22           C  
ATOM    107  N   VAL A  16      -6.743  20.331  -4.947  1.00 54.02           N  
ATOM    108  CA  VAL A  16      -6.810  21.378  -3.932  1.00 51.16           C  
ATOM    109  C   VAL A  16      -6.853  20.700  -2.549  1.00 50.14           C  
ATOM    110  O   VAL A  16      -7.572  19.724  -2.340  1.00 48.70           O  
ATOM    111  CB  VAL A  16      -7.952  22.364  -4.104  1.00 51.05           C  
ATOM    112  CG1 VAL A  16      -7.651  23.603  -3.269  1.00 50.39           C  
ATOM    113  CG2 VAL A  16      -8.129  22.792  -5.554  1.00 50.36           C  
ATOM    114  N   ARG A  17      -5.928  21.133  -1.700  1.00 48.44           N  
ATOM    115  CA  ARG A  17      -5.773  20.547  -0.354  1.00 45.61           C  
ATOM    116  C   ARG A  17      -5.849  21.615   0.718  1.00 41.18           C  
ATOM    117  O   ARG A  17      -5.108  22.598   0.544  1.00 41.32           O  
ATOM    118  CB  ARG A  17      -4.367  19.936  -0.240  1.00 45.57           C  
ATOM    119  CG  ARG A  17      -4.257  18.510  -0.754  1.00 46.73           C  
ATOM    120  CD  ARG A  17      -2.938  17.885  -0.322  1.00 47.19           C  
ATOM    121  NE  ARG A  17      -2.910  17.477   1.077  1.00 46.65           N  
ATOM    122  CZ  ARG A  17      -1.807  17.184   1.757  1.00 48.15           C  
ATOM    123  NH1 ARG A  17      -0.596  17.267   1.231  1.00 47.75           N  
ATOM    124  NH2 ARG A  17      -1.861  16.770   3.018  1.00 48.85           N  
ATOM    125  N   ASN A  18      -6.597  21.437   1.795  1.00 39.21           N  
ATOM    126  CA  ASN A  18      -6.547  22.451   2.866  1.00 35.10           C  
ATOM    127  C   ASN A  18      -5.336  22.135   3.781  1.00 31.52           C  
ATOM    128  O   ASN A  18      -5.106  20.975   4.091  1.00 31.73           O  
ATOM    129  CB  ASN A  18      -7.825  22.485   3.693  1.00 36.29           C  
ATOM    130  CG  ASN A  18      -7.816  23.548   4.779  1.00 36.59           C  
ATOM    131  OD1 ASN A  18      -7.488  24.740   4.617  1.00 37.82           O  
ATOM    132  ND2 ASN A  18      -8.229  23.047   5.955  1.00 38.42           N  
ATOM    133  N   ASN A  19      -4.633  23.143   4.230  1.00 29.49           N  
ATOM    134  CA  ASN A  19      -3.401  22.903   5.017  1.00 30.54           C  
ATOM    135  C   ASN A  19      -3.484  23.378   6.462  1.00 29.99           C  
ATOM    136  O   ASN A  19      -2.455  23.386   7.139  1.00 28.98           O  
ATOM    137  CB  ASN A  19      -2.149  23.565   4.448  1.00 25.52           C  
ATOM    138  CG  ASN A  19      -0.882  22.772   4.763  1.00 23.05           C  
ATOM    139  OD1 ASN A  19      -0.905  21.562   4.929  1.00 27.02           O  
ATOM    140  ND2 ASN A  19       0.209  23.526   4.829  1.00 22.60           N  
ATOM    141  N   GLY A  20      -4.676  23.796   6.883  1.00 30.08           N  
ATOM    142  CA  GLY A  20      -4.900  24.147   8.267  1.00 31.22           C  
ATOM    143  C   GLY A  20      -4.473  25.470   8.754  1.00 29.96           C  
ATOM    144  O   GLY A  20      -5.063  25.930   9.740  1.00 31.89           O  
ATOM    145  N   SER A  21      -3.454  26.096   8.190  1.00 30.57           N  
ATOM    146  CA  SER A  21      -2.916  27.366   8.582  1.00 30.45           C  
ATOM    147  C   SER A  21      -1.940  27.881   7.526  1.00 31.81           C  
ATOM    148  O   SER A  21      -1.489  27.104   6.679  1.00 29.68           O  
ATOM    149  CB  SER A  21      -2.035  27.147   9.859  1.00 34.40           C  
ATOM    150  OG  SER A  21      -2.451  28.124  10.829  1.00 40.39           O  
ATOM    151  N   GLU A  22      -1.532  29.119   7.676  1.00 33.20           N  
ATOM    152  CA  GLU A  22      -0.483  29.746   6.886  1.00 35.17           C  
ATOM    153  C   GLU A  22       0.866  29.283   7.471  1.00 36.35           C  
ATOM    154  O   GLU A  22       1.077  29.500   8.673  1.00 36.06           O  
ATOM    155  CB  GLU A  22      -0.599  31.247   7.051  1.00 34.36           C  
ATOM    156  CG  GLU A  22       0.431  32.188   6.474  1.00 37.70           C  
ATOM    157  CD  GLU A  22       0.570  32.163   4.959  1.00 40.34           C  
ATOM    158  OE1 GLU A  22      -0.408  31.778   4.285  1.00 41.56           O  
ATOM    159  OE2 GLU A  22       1.667  32.510   4.450  1.00 41.79           O  
ATOM    160  N   VAL A  23       1.725  28.660   6.693  1.00 34.97           N  
ATOM    161  CA  VAL A  23       2.985  28.127   7.194  1.00 33.15           C  
ATOM    162  C   VAL A  23       3.905  29.132   7.849  1.00 31.27           C  
ATOM    163  O   VAL A  23       3.918  30.324   7.528  1.00 31.22           O  
ATOM    164  CB  VAL A  23       3.759  27.471   6.023  1.00 33.20           C  
ATOM    165  CG1 VAL A  23       2.886  26.429   5.340  1.00 33.02           C  
ATOM    166  CG2 VAL A  23       4.240  28.505   5.015  1.00 33.35           C  
ATOM    167  N   GLN A  24       4.812  28.652   8.751  1.00 28.33           N  
ATOM    168  CA  GLN A  24       5.810  29.536   9.308  1.00 25.81           C  
ATOM    169  C   GLN A  24       6.823  30.007   8.243  1.00 25.89           C  
ATOM    170  O   GLN A  24       7.416  31.091   8.281  1.00 25.45           O  
ATOM    171  CB  GLN A  24       6.683  28.701  10.284  1.00 27.57           C  
ATOM    172  CG  GLN A  24       5.877  28.081  11.436  1.00 24.52           C  
ATOM    173  CD  GLN A  24       6.823  27.215  12.277  1.00 24.96           C  
ATOM    174  OE1 GLN A  24       6.911  26.059  11.912  1.00 21.70           O  
ATOM    175  NE2 GLN A  24       7.457  27.766  13.311  1.00 20.92           N  
ATOM    176  N   SER A  25       7.067  29.131   7.269  1.00 25.54           N  
ATOM    177  CA  SER A  25       8.171  29.390   6.328  1.00 27.24           C  
ATOM    178  C   SER A  25       8.186  28.268   5.325  1.00 26.97           C  
ATOM    179  O   SER A  25       7.562  27.242   5.645  1.00 27.06           O  
ATOM    180  CB  SER A  25       9.489  29.302   7.124  1.00 24.56           C  
ATOM    181  OG  SER A  25      10.661  29.599   6.370  1.00 25.07           O  
ATOM    182  N   LEU A  26       8.936  28.499   4.260  1.00 24.53           N  
ATOM    183  CA  LEU A  26       9.167  27.422   3.289  1.00 27.18           C  
ATOM    184  C   LEU A  26      10.615  26.946   3.437  1.00 24.71           C  
ATOM    185  O   LEU A  26      11.032  25.952   2.864  1.00 26.22           O  
ATOM    186  CB  LEU A  26       8.870  27.876   1.835  1.00 29.46           C  
ATOM    187  CG  LEU A  26       7.371  27.981   1.504  1.00 32.32           C  
ATOM    188  CD1 LEU A  26       7.129  28.343   0.032  1.00 34.93           C  
ATOM    189  CD2 LEU A  26       6.600  26.700   1.777  1.00 31.79           C  
ATOM    190  N   ASP A  27      11.415  27.600   4.261  1.00 23.72           N  
ATOM    191  CA  ASP A  27      12.809  27.167   4.480  1.00 23.89           C  
ATOM    192  C   ASP A  27      12.796  25.979   5.430  1.00 24.81           C  
ATOM    193  O   ASP A  27      12.370  26.057   6.567  1.00 23.76           O  
ATOM    194  CB  ASP A  27      13.579  28.374   5.038  1.00 24.88           C  
ATOM    195  CG  ASP A  27      15.051  28.080   5.356  1.00 27.86           C  
ATOM    196  OD1 ASP A  27      15.460  26.881   5.488  1.00 24.20           O  
ATOM    197  OD2 ASP A  27      15.810  29.072   5.532  1.00 28.74           O  
ATOM    198  N   PRO A  28      13.257  24.795   5.022  1.00 26.28           N  
ATOM    199  CA  PRO A  28      13.241  23.595   5.813  1.00 24.05           C  
ATOM    200  C   PRO A  28      14.012  23.697   7.116  1.00 22.27           C  
ATOM    201  O   PRO A  28      13.642  22.916   8.000  1.00 20.71           O  
ATOM    202  CB  PRO A  28      13.700  22.467   4.915  1.00 26.41           C  
ATOM    203  CG  PRO A  28      13.976  23.082   3.595  1.00 27.28           C  
ATOM    204  CD  PRO A  28      13.868  24.582   3.659  1.00 25.41           C  
ATOM    205  N   HIS A  29      14.919  24.621   7.350  1.00 18.70           N  
ATOM    206  CA  HIS A  29      15.579  24.759   8.639  1.00 22.59           C  
ATOM    207  C   HIS A  29      14.833  25.671   9.621  1.00 23.43           C  
ATOM    208  O   HIS A  29      15.321  25.947  10.736  1.00 22.15           O  
ATOM    209  CB  HIS A  29      17.008  25.274   8.430  1.00 22.30           C  
ATOM    210  CG  HIS A  29      17.820  24.263   7.614  1.00 21.65           C  
ATOM    211  ND1 HIS A  29      18.961  24.698   6.926  1.00 22.41           N  
ATOM    212  CD2 HIS A  29      17.743  22.931   7.454  1.00 20.25           C  
ATOM    213  CE1 HIS A  29      19.507  23.672   6.306  1.00 22.92           C  
ATOM    214  NE2 HIS A  29      18.793  22.603   6.613  1.00 24.25           N  
ATOM    215  N   LYS A  30      13.684  26.239   9.139  1.00 22.23           N  
ATOM    216  CA  LYS A  30      13.003  27.189  10.030  1.00 24.01           C  
ATOM    217  C   LYS A  30      11.629  26.663  10.399  1.00 23.90           C  
ATOM    218  O   LYS A  30      10.817  27.460  10.889  1.00 28.15           O  
ATOM    219  CB  LYS A  30      12.829  28.563   9.330  1.00 25.69           C  
ATOM    220  CG  LYS A  30      14.154  29.143   8.856  1.00 27.27           C  
ATOM    221  CD  LYS A  30      14.770  30.149   9.785  1.00 31.18           C  
ATOM    222  CE  LYS A  30      16.173  30.611   9.367  1.00 34.85           C  
ATOM    223  NZ  LYS A  30      16.743  31.419  10.514  1.00 37.28           N  
ATOM    224  N   ILE A  31      11.265  25.446  10.038  1.00 20.59           N  
ATOM    225  CA  ILE A  31       9.916  24.949  10.281  1.00 20.23           C  
ATOM    226  C   ILE A  31       9.809  23.865  11.377  1.00 20.15           C  
ATOM    227  O   ILE A  31      10.764  23.111  11.590  1.00 16.05           O  
ATOM    228  CB  ILE A  31       9.278  24.386   9.007  1.00 22.05           C  
ATOM    229  CG1 ILE A  31      10.047  23.163   8.462  1.00 22.68           C  
ATOM    230  CG2 ILE A  31       9.236  25.472   7.887  1.00 23.05           C  
ATOM    231  CD1 ILE A  31       9.412  22.504   7.237  1.00 24.11           C  
ATOM    232  N   GLU A  32       8.609  23.739  11.972  1.00 17.36           N  
ATOM    233  CA  GLU A  32       8.429  22.663  12.982  1.00 18.35           C  
ATOM    234  C   GLU A  32       7.068  22.016  12.999  1.00 18.95           C  
ATOM    235  O   GLU A  32       6.863  21.049  13.751  1.00 19.83           O  
ATOM    236  CB  GLU A  32       8.769  23.271  14.357  1.00 19.87           C  
ATOM    237  CG  GLU A  32       7.643  24.124  14.959  1.00 22.39           C  
ATOM    238  CD  GLU A  32       8.180  24.959  16.096  1.00 22.93           C  
ATOM    239  OE1 GLU A  32       8.304  24.471  17.258  1.00 24.19           O  
ATOM    240  OE2 GLU A  32       8.548  26.116  15.757  1.00 22.19           O  
ATOM    241  N   GLY A  33       6.062  22.507  12.231  1.00 18.58           N  
ATOM    242  CA  GLY A  33       4.757  21.885  12.272  1.00 17.98           C  
ATOM    243  C   GLY A  33       4.358  20.949  11.145  1.00 21.98           C  
ATOM    244  O   GLY A  33       4.945  20.686  10.097  1.00 20.33           O  
ATOM    245  N   VAL A  34       3.126  20.470  11.338  1.00 20.14           N  
ATOM    246  CA  VAL A  34       2.479  19.621  10.347  1.00 22.59           C  
ATOM    247  C   VAL A  34       2.145  20.410   9.080  1.00 24.83           C  
ATOM    248  O   VAL A  34       2.438  19.951   7.955  1.00 25.64           O  
ATOM    249  CB  VAL A  34       1.314  18.848  10.913  1.00 21.79           C  
ATOM    250  CG1 VAL A  34       0.456  18.216   9.790  1.00 24.95           C  
ATOM    251  CG2 VAL A  34       1.716  17.683  11.824  1.00 21.17           C  
ATOM    252  N   PRO A  35       1.640  21.624   9.151  1.00 26.88           N  
ATOM    253  CA  PRO A  35       1.334  22.377   7.927  1.00 27.84           C  
ATOM    254  C   PRO A  35       2.628  22.582   7.117  1.00 27.18           C  
ATOM    255  O   PRO A  35       2.655  22.323   5.904  1.00 27.20           O  
ATOM    256  CB  PRO A  35       0.761  23.711   8.369  1.00 28.15           C  
ATOM    257  CG  PRO A  35       0.575  23.587   9.842  1.00 30.67           C  
ATOM    258  CD  PRO A  35       1.181  22.316  10.377  1.00 27.09           C  
ATOM    259  N   GLU A  36       3.670  23.101   7.745  1.00 23.16           N  
ATOM    260  CA  GLU A  36       4.979  23.339   7.202  1.00 22.63           C  
ATOM    261  C   GLU A  36       5.552  22.078   6.536  1.00 23.86           C  
ATOM    262  O   GLU A  36       5.995  22.158   5.378  1.00 22.92           O  
ATOM    263  CB  GLU A  36       6.039  23.835   8.171  1.00 22.49           C  
ATOM    264  CG  GLU A  36       5.685  25.172   8.811  1.00 24.36           C  
ATOM    265  CD  GLU A  36       4.462  25.229   9.688  1.00 25.07           C  
ATOM    266  OE1 GLU A  36       3.936  24.232  10.220  1.00 23.72           O  
ATOM    267  OE2 GLU A  36       3.992  26.384   9.842  1.00 27.36           O  
ATOM    268  N   SER A  37       5.474  20.944   7.208  1.00 23.17           N  
ATOM    269  CA  SER A  37       5.962  19.688   6.669  1.00 22.66           C  
ATOM    270  C   SER A  37       5.183  19.169   5.467  1.00 23.89           C  
ATOM    271  O   SER A  37       5.764  18.528   4.569  1.00 20.59           O  
ATOM    272  CB  SER A  37       5.993  18.665   7.835  1.00 26.04           C  
ATOM    273  OG  SER A  37       6.902  19.178   8.865  1.00 26.31           O  
ATOM    274  N   ASN A  38       3.885  19.303   5.420  1.00 23.77           N  
ATOM    275  CA  ASN A  38       3.044  18.894   4.293  1.00 28.67           C  
ATOM    276  C   ASN A  38       3.565  19.495   2.973  1.00 29.23           C  
ATOM    277  O   ASN A  38       3.807  18.683   2.087  1.00 30.25           O  
ATOM    278  CB  ASN A  38       1.605  19.399   4.475  1.00 29.21           C  
ATOM    279  CG  ASN A  38       0.821  18.538   5.443  1.00 28.26           C  
ATOM    280  OD1 ASN A  38       1.162  17.391   5.721  1.00 31.54           O  
ATOM    281  ND2 ASN A  38      -0.271  19.085   5.943  1.00 31.01           N  
ATOM    282  N   VAL A  39       3.724  20.800   2.887  1.00 27.15           N  
ATOM    283  CA  VAL A  39       4.280  21.457   1.740  1.00 29.91           C  
ATOM    284  C   VAL A  39       5.770  21.127   1.507  1.00 30.02           C  
ATOM    285  O   VAL A  39       6.139  20.722   0.400  1.00 28.27           O  
ATOM    286  CB  VAL A  39       4.098  22.970   1.844  1.00 31.21           C  
ATOM    287  CG1 VAL A  39       4.688  23.676   0.619  1.00 32.11           C  
ATOM    288  CG2 VAL A  39       2.613  23.296   1.958  1.00 32.34           C  
ATOM    289  N   SER A  40       6.632  21.127   2.532  1.00 28.09           N  
ATOM    290  CA  SER A  40       8.038  20.773   2.424  1.00 26.23           C  
ATOM    291  C   SER A  40       8.307  19.470   1.673  1.00 27.08           C  
ATOM    292  O   SER A  40       9.255  19.368   0.888  1.00 26.10           O  
ATOM    293  CB  SER A  40       8.647  20.633   3.841  1.00 24.82           C  
ATOM    294  OG  SER A  40      10.024  20.950   3.783  1.00 24.75           O  
ATOM    295  N   ARG A  41       7.604  18.408   1.930  1.00 24.31           N  
ATOM    296  CA  ARG A  41       7.754  17.097   1.348  1.00 27.52           C  
ATOM    297  C   ARG A  41       7.538  17.102  -0.193  1.00 28.24           C  
ATOM    298  O   ARG A  41       8.065  16.244  -0.890  1.00 27.57           O  
ATOM    299  CB  ARG A  41       6.762  16.097   1.963  1.00 27.14           C  
ATOM    300  CG  ARG A  41       7.215  15.360   3.206  1.00 30.75           C  
ATOM    301  CD  ARG A  41       6.330  14.222   3.661  1.00 28.84           C  
ATOM    302  NE  ARG A  41       4.948  14.642   3.814  1.00 29.62           N  
ATOM    303  CZ  ARG A  41       4.261  15.210   4.778  1.00 30.88           C  
ATOM    304  NH1 ARG A  41       4.794  15.487   5.979  1.00 27.93           N  
ATOM    305  NH2 ARG A  41       2.976  15.461   4.584  1.00 31.54           N  
ATOM    306  N   ASP A  42       6.730  18.026  -0.685  1.00 29.07           N  
ATOM    307  CA  ASP A  42       6.472  18.157  -2.113  1.00 28.85           C  
ATOM    308  C   ASP A  42       7.587  18.957  -2.796  1.00 33.15           C  
ATOM    309  O   ASP A  42       7.798  18.788  -4.018  1.00 30.98           O  
ATOM    310  CB  ASP A  42       5.158  18.909  -2.350  1.00 26.85           C  
ATOM    311  CG  ASP A  42       3.963  18.020  -2.097  1.00 26.67           C  
ATOM    312  OD1 ASP A  42       4.028  16.785  -2.240  1.00 28.74           O  
ATOM    313  OD2 ASP A  42       2.897  18.551  -1.771  1.00 28.66           O  
ATOM    314  N   LEU A  43       8.208  19.870  -2.064  1.00 32.49           N  
ATOM    315  CA  LEU A  43       9.278  20.695  -2.555  1.00 33.27           C  
ATOM    316  C   LEU A  43      10.688  20.164  -2.329  1.00 34.44           C  
ATOM    317  O   LEU A  43      11.548  20.314  -3.240  1.00 35.81           O  
ATOM    318  CB  LEU A  43       9.229  22.112  -1.961  1.00 32.87           C  
ATOM    319  CG  LEU A  43       7.933  22.928  -2.143  1.00 33.91           C  
ATOM    320  CD1 LEU A  43       7.979  24.184  -1.272  1.00 33.43           C  
ATOM    321  CD2 LEU A  43       7.708  23.340  -3.597  1.00 32.96           C  
ATOM    322  N   PHE A  44      11.048  19.640  -1.167  1.00 33.40           N  
ATOM    323  CA  PHE A  44      12.455  19.235  -0.904  1.00 31.71           C  
ATOM    324  C   PHE A  44      12.547  17.762  -0.577  1.00 32.60           C  
ATOM    325  O   PHE A  44      11.686  17.187   0.095  1.00 31.56           O  
ATOM    326  CB  PHE A  44      13.071  20.119   0.182  1.00 30.16           C  
ATOM    327  CG  PHE A  44      13.060  21.575  -0.142  1.00 31.73           C  
ATOM    328  CD1 PHE A  44      13.956  22.100  -1.098  1.00 31.27           C  
ATOM    329  CD2 PHE A  44      12.148  22.436   0.450  1.00 31.60           C  
ATOM    330  CE1 PHE A  44      13.925  23.446  -1.397  1.00 32.14           C  
ATOM    331  CE2 PHE A  44      12.095  23.776   0.123  1.00 30.19           C  
ATOM    332  CZ  PHE A  44      12.963  24.272  -0.810  1.00 31.64           C  
ATOM    333  N   GLU A  45      13.586  17.066  -1.113  1.00 31.33           N  
ATOM    334  CA  GLU A  45      13.697  15.642  -0.906  1.00 29.62           C  
ATOM    335  C   GLU A  45      15.039  15.340  -0.246  1.00 31.85           C  
ATOM    336  O   GLU A  45      16.031  15.822  -0.804  1.00 31.32           O  
ATOM    337  CB  GLU A  45      13.591  14.827  -2.186  1.00 30.16           C  
ATOM    338  CG  GLU A  45      13.606  13.307  -2.044  1.00 29.63           C  
ATOM    339  CD  GLU A  45      13.416  12.629  -3.406  1.00 31.08           C  
ATOM    340  OE1 GLU A  45      14.316  12.818  -4.264  1.00 29.51           O  
ATOM    341  OE2 GLU A  45      12.374  11.969  -3.616  1.00 29.62           O  
ATOM    342  N   GLY A  46      15.031  14.602   0.872  1.00 29.66           N  
ATOM    343  CA  GLY A  46      16.296  14.287   1.516  1.00 30.19           C  
ATOM    344  C   GLY A  46      16.797  12.900   1.087  1.00 31.19           C  
ATOM    345  O   GLY A  46      16.274  12.272   0.153  1.00 30.77           O  
ATOM    346  N   LEU A  47      17.689  12.343   1.878  1.00 30.02           N  
ATOM    347  CA  LEU A  47      18.241  11.007   1.650  1.00 30.87           C  
ATOM    348  C   LEU A  47      17.174   9.951   1.477  1.00 32.81           C  
ATOM    349  O   LEU A  47      17.185   9.182   0.480  1.00 32.55           O  
ATOM    350  CB  LEU A  47      19.234  10.689   2.790  1.00 29.23           C  
ATOM    351  CG  LEU A  47      20.407  11.679   2.893  1.00 28.81           C  
ATOM    352  CD1 LEU A  47      21.226  11.476   4.171  1.00 26.70           C  
ATOM    353  CD2 LEU A  47      21.289  11.541   1.628  1.00 28.87           C  
ATOM    354  N   LEU A  48      16.315   9.757   2.497  1.00 32.70           N  
ATOM    355  CA  LEU A  48      15.269   8.740   2.397  1.00 32.72           C  
ATOM    356  C   LEU A  48      13.900   9.406   2.386  1.00 33.57           C  
ATOM    357  O   LEU A  48      13.773  10.580   2.760  1.00 33.99           O  
ATOM    358  CB  LEU A  48      15.402   7.694   3.488  1.00 33.96           C  
ATOM    359  CG  LEU A  48      16.563   6.712   3.611  1.00 34.49           C  
ATOM    360  CD1 LEU A  48      17.904   7.383   3.788  1.00 36.26           C  
ATOM    361  CD2 LEU A  48      16.362   5.772   4.812  1.00 34.09           C  
ATOM    362  N   ILE A  49      12.859   8.742   1.902  1.00 32.54           N  
ATOM    363  CA  ILE A  49      11.495   9.269   1.847  1.00 32.14           C  
ATOM    364  C   ILE A  49      10.601   8.135   2.355  1.00 34.48           C  
ATOM    365  O   ILE A  49      11.157   7.039   2.544  1.00 34.57           O  
ATOM    366  CB  ILE A  49      11.013   9.717   0.470  1.00 32.73           C  
ATOM    367  CG1 ILE A  49      11.384   8.620  -0.585  1.00 33.49           C  
ATOM    368  CG2 ILE A  49      11.612  11.042  -0.011  1.00 31.52           C  
ATOM    369  CD1 ILE A  49      10.495   8.755  -1.798  1.00 34.64           C  
ATOM    370  N   SER A  50       9.333   8.395   2.665  1.00 36.07           N  
ATOM    371  CA  SER A  50       8.469   7.317   3.129  1.00 39.11           C  
ATOM    372  C   SER A  50       7.688   6.712   1.955  1.00 40.30           C  
ATOM    373  O   SER A  50       7.173   7.516   1.173  1.00 38.84           O  
ATOM    374  CB  SER A  50       7.439   7.848   4.141  1.00 38.86           C  
ATOM    375  OG  SER A  50       8.062   8.312   5.351  1.00 41.02           O  
ATOM    376  N   ASP A  51       7.522   5.404   1.875  1.00 44.45           N  
ATOM    377  CA  ASP A  51       6.681   4.891   0.767  1.00 50.56           C  
ATOM    378  C   ASP A  51       5.221   5.254   1.046  1.00 52.84           C  
ATOM    379  O   ASP A  51       4.904   6.167   1.818  1.00 54.58           O  
ATOM    380  CB  ASP A  51       6.879   3.414   0.497  1.00 51.34           C  
ATOM    381  CG  ASP A  51       6.718   2.537   1.716  1.00 54.27           C  
ATOM    382  OD1 ASP A  51       5.729   2.738   2.454  1.00 54.20           O  
ATOM    383  OD2 ASP A  51       7.605   1.670   1.908  1.00 55.12           O  
ATOM    384  N   VAL A  52       4.283   4.500   0.511  1.00 53.24           N  
ATOM    385  CA  VAL A  52       2.849   4.736   0.641  1.00 52.92           C  
ATOM    386  C   VAL A  52       2.306   4.071   1.894  1.00 52.18           C  
ATOM    387  O   VAL A  52       1.223   4.396   2.367  1.00 51.09           O  
ATOM    388  CB  VAL A  52       2.153   4.287  -0.665  1.00 53.69           C  
ATOM    389  CG1 VAL A  52       1.012   3.306  -0.461  1.00 53.47           C  
ATOM    390  CG2 VAL A  52       1.637   5.516  -1.410  1.00 53.56           C  
ATOM    391  N   GLU A  53       3.118   3.193   2.458  1.00 52.31           N  
ATOM    392  CA  GLU A  53       2.831   2.477   3.689  1.00 52.76           C  
ATOM    393  C   GLU A  53       3.611   2.997   4.895  1.00 51.63           C  
ATOM    394  O   GLU A  53       3.724   2.349   5.927  1.00 50.08           O  
ATOM    395  CB  GLU A  53       3.183   1.003   3.421  1.00 54.75           C  
ATOM    396  CG  GLU A  53       2.131   0.059   3.991  1.00 58.12           C  
ATOM    397  CD  GLU A  53       1.939  -1.189   3.154  1.00 59.95           C  
ATOM    398  OE1 GLU A  53       2.840  -2.061   3.106  1.00 61.20           O  
ATOM    399  OE2 GLU A  53       0.862  -1.275   2.535  1.00 60.42           O  
ATOM    400  N   GLY A  54       4.237   4.168   4.762  1.00 50.51           N  
ATOM    401  CA  GLY A  54       5.019   4.804   5.787  1.00 49.78           C  
ATOM    402  C   GLY A  54       6.386   4.223   6.045  1.00 49.82           C  
ATOM    403  O   GLY A  54       7.079   4.781   6.900  1.00 47.70           O  
ATOM    404  N   HIS A  55       6.855   3.185   5.320  1.00 50.15           N  
ATOM    405  CA  HIS A  55       8.196   2.685   5.620  1.00 50.57           C  
ATOM    406  C   HIS A  55       9.281   3.462   4.873  1.00 47.24           C  
ATOM    407  O   HIS A  55       9.121   3.958   3.768  1.00 47.69           O  
ATOM    408  CB  HIS A  55       8.426   1.206   5.355  1.00 54.63           C  
ATOM    409  CG  HIS A  55       7.289   0.286   5.639  1.00 57.61           C  
ATOM    410  ND1 HIS A  55       6.714  -0.483   4.644  1.00 58.62           N  
ATOM    411  CD2 HIS A  55       6.629  -0.013   6.782  1.00 58.86           C  
ATOM    412  CE1 HIS A  55       5.735  -1.204   5.166  1.00 59.77           C  
ATOM    413  NE2 HIS A  55       5.657  -0.936   6.457  1.00 59.78           N  
ATOM    414  N   PRO A  56      10.429   3.587   5.518  1.00 45.89           N  
ATOM    415  CA  PRO A  56      11.568   4.307   4.965  1.00 44.74           C  
ATOM    416  C   PRO A  56      12.040   3.713   3.633  1.00 44.88           C  
ATOM    417  O   PRO A  56      12.162   2.503   3.460  1.00 43.48           O  
ATOM    418  CB  PRO A  56      12.630   4.236   6.038  1.00 43.52           C  
ATOM    419  CG  PRO A  56      11.931   3.852   7.282  1.00 44.70           C  
ATOM    420  CD  PRO A  56      10.699   3.085   6.890  1.00 44.43           C  
ATOM    421  N   SER A  57      12.297   4.601   2.671  1.00 43.79           N  
ATOM    422  CA  SER A  57      12.738   4.103   1.375  1.00 43.97           C  
ATOM    423  C   SER A  57      13.597   5.111   0.639  1.00 42.77           C  
ATOM    424  O   SER A  57      13.516   6.310   0.820  1.00 42.47           O  
ATOM    425  CB  SER A  57      11.480   3.685   0.604  1.00 42.75           C  
ATOM    426  OG  SER A  57      10.816   4.853   0.216  1.00 43.06           O  
ATOM    427  N   PRO A  58      14.464   4.583  -0.229  1.00 42.19           N  
ATOM    428  CA  PRO A  58      15.372   5.348  -1.026  1.00 39.52           C  
ATOM    429  C   PRO A  58      14.785   6.652  -1.498  1.00 38.16           C  
ATOM    430  O   PRO A  58      13.763   6.615  -2.164  1.00 39.01           O  
ATOM    431  CB  PRO A  58      15.711   4.428  -2.214  1.00 40.31           C  
ATOM    432  CG  PRO A  58      15.012   3.153  -1.996  1.00 40.33           C  
ATOM    433  CD  PRO A  58      14.594   3.119  -0.537  1.00 41.33           C  
ATOM    434  N   GLY A  59      15.469   7.763  -1.263  1.00 37.66           N  
ATOM    435  CA  GLY A  59      14.995   9.061  -1.764  1.00 37.26           C  
ATOM    436  C   GLY A  59      16.108   9.557  -2.680  1.00 40.84           C  
ATOM    437  O   GLY A  59      16.316   8.985  -3.752  1.00 39.92           O  
ATOM    438  N   VAL A  60      16.923  10.511  -2.251  1.00 41.30           N  
ATOM    439  CA  VAL A  60      18.054  10.931  -3.099  1.00 40.77           C  
ATOM    440  C   VAL A  60      19.128   9.838  -3.026  1.00 42.19           C  
ATOM    441  O   VAL A  60      19.861   9.609  -4.004  1.00 41.57           O  
ATOM    442  CB  VAL A  60      18.566  12.316  -2.737  1.00 39.05           C  
ATOM    443  CG1 VAL A  60      19.825  12.732  -3.494  1.00 39.33           C  
ATOM    444  CG2 VAL A  60      17.512  13.393  -2.975  1.00 37.88           C  
ATOM    445  N   ALA A  61      19.194   9.111  -1.907  1.00 40.44           N  
ATOM    446  CA  ALA A  61      20.120   7.992  -1.734  1.00 41.01           C  
ATOM    447  C   ALA A  61      19.451   6.703  -2.221  1.00 41.84           C  
ATOM    448  O   ALA A  61      18.344   6.350  -1.787  1.00 38.57           O  
ATOM    449  CB  ALA A  61      20.553   7.785  -0.294  1.00 38.92           C  
ATOM    450  N   GLU A  62      20.157   5.989  -3.117  1.00 44.36           N  
ATOM    451  CA  GLU A  62      19.551   4.786  -3.706  1.00 45.55           C  
ATOM    452  C   GLU A  62      19.756   3.579  -2.819  1.00 45.26           C  
ATOM    453  O   GLU A  62      18.981   2.625  -2.842  1.00 45.87           O  
ATOM    454  CB  GLU A  62      20.074   4.555  -5.117  1.00 48.20           C  
ATOM    455  CG  GLU A  62      21.592   4.611  -5.247  1.00 50.18           C  
ATOM    456  CD  GLU A  62      22.059   4.282  -6.662  1.00 51.19           C  
ATOM    457  OE1 GLU A  62      21.196   3.847  -7.457  1.00 49.65           O  
ATOM    458  OE2 GLU A  62      23.262   4.476  -6.942  1.00 52.31           O  
ATOM    459  N   LYS A  63      20.823   3.623  -2.041  1.00 46.08           N  
ATOM    460  CA  LYS A  63      21.078   2.546  -1.085  1.00 47.16           C  
ATOM    461  C   LYS A  63      22.017   3.099  -0.016  1.00 45.45           C  
ATOM    462  O   LYS A  63      22.556   4.193  -0.222  1.00 44.20           O  
ATOM    463  CB  LYS A  63      21.524   1.312  -1.855  1.00 50.05           C  
ATOM    464  CG  LYS A  63      23.004   1.234  -2.120  1.00 51.99           C  
ATOM    465  CD  LYS A  63      23.756   0.642  -0.944  1.00 53.16           C  
ATOM    466  CE  LYS A  63      23.381  -0.788  -0.629  1.00 53.98           C  
ATOM    467  NZ  LYS A  63      24.635  -1.601  -0.517  1.00 55.21           N  
ATOM    468  N   TRP A  64      22.129   2.424   1.123  1.00 42.98           N  
ATOM    469  CA  TRP A  64      22.953   2.978   2.195  1.00 44.18           C  
ATOM    470  C   TRP A  64      23.519   1.858   3.041  1.00 43.98           C  
ATOM    471  O   TRP A  64      22.919   0.799   2.964  1.00 45.40           O  
ATOM    472  CB  TRP A  64      22.072   3.932   3.056  1.00 40.89           C  
ATOM    473  CG  TRP A  64      20.833   3.272   3.598  1.00 37.15           C  
ATOM    474  CD1 TRP A  64      20.745   2.548   4.754  1.00 37.07           C  
ATOM    475  CD2 TRP A  64      19.516   3.298   3.043  1.00 36.38           C  
ATOM    476  NE1 TRP A  64      19.443   2.091   4.906  1.00 37.52           N  
ATOM    477  CE2 TRP A  64      18.677   2.547   3.875  1.00 35.71           C  
ATOM    478  CE3 TRP A  64      18.959   3.871   1.899  1.00 36.65           C  
ATOM    479  CZ2 TRP A  64      17.323   2.356   3.629  1.00 37.56           C  
ATOM    480  CZ3 TRP A  64      17.617   3.703   1.629  1.00 37.27           C  
ATOM    481  CH2 TRP A  64      16.795   2.939   2.492  1.00 38.45           C  
ATOM    482  N   GLU A  65      24.507   2.077   3.894  1.00 45.88           N  
ATOM    483  CA  GLU A  65      25.003   0.979   4.724  1.00 47.51           C  
ATOM    484  C   GLU A  65      25.653   1.582   5.960  1.00 46.63           C  
ATOM    485  O   GLU A  65      25.880   2.790   5.993  1.00 45.57           O  
ATOM    486  CB  GLU A  65      25.999   0.107   3.949  1.00 51.03           C  
ATOM    487  CG  GLU A  65      27.279   0.750   3.491  1.00 54.04           C  
ATOM    488  CD  GLU A  65      27.555   0.870   2.013  1.00 56.43           C  
ATOM    489  OE1 GLU A  65      26.711   0.514   1.159  1.00 57.81           O  
ATOM    490  OE2 GLU A  65      28.659   1.360   1.643  1.00 55.84           O  
ATOM    491  N   ASN A  66      25.955   0.745   6.937  1.00 46.37           N  
ATOM    492  CA  ASN A  66      26.583   1.183   8.165  1.00 45.59           C  
ATOM    493  C   ASN A  66      27.627   0.185   8.641  1.00 47.37           C  
ATOM    494  O   ASN A  66      27.525  -1.008   8.356  1.00 48.70           O  
ATOM    495  CB  ASN A  66      25.555   1.380   9.295  1.00 43.23           C  
ATOM    496  CG  ASN A  66      25.050   0.123   9.939  1.00 41.65           C  
ATOM    497  OD1 ASN A  66      25.645  -0.257  10.961  1.00 41.70           O  
ATOM    498  ND2 ASN A  66      24.031  -0.551   9.447  1.00 39.92           N  
ATOM    499  N   LYS A  67      28.521   0.669   9.476  1.00 47.92           N  
ATOM    500  CA  LYS A  67      29.506  -0.141  10.160  1.00 48.32           C  
ATOM    501  C   LYS A  67      29.303   0.145  11.653  1.00 47.46           C  
ATOM    502  O   LYS A  67      29.516   1.275  12.096  1.00 46.63           O  
ATOM    503  CB  LYS A  67      30.944   0.225   9.779  1.00 49.08           C  
ATOM    504  CG  LYS A  67      31.984  -0.871   9.850  1.00 51.10           C  
ATOM    505  CD  LYS A  67      31.790  -1.927  10.910  1.00 52.38           C  
ATOM    506  CE  LYS A  67      33.009  -2.804  11.183  1.00 52.48           C  
ATOM    507  NZ  LYS A  67      34.304  -2.082  11.311  1.00 50.99           N  
ATOM    508  N   ASP A  68      28.846  -0.825  12.411  1.00 45.38           N  
ATOM    509  CA  ASP A  68      28.654  -0.772  13.845  1.00 45.32           C  
ATOM    510  C   ASP A  68      27.492   0.147  14.241  1.00 44.58           C  
ATOM    511  O   ASP A  68      27.410   0.666  15.360  1.00 42.90           O  
ATOM    512  CB  ASP A  68      29.975  -0.356  14.492  1.00 46.81           C  
ATOM    513  CG  ASP A  68      31.195  -1.263  14.342  1.00 50.33           C  
ATOM    514  OD1 ASP A  68      31.328  -2.324  15.029  1.00 50.66           O  
ATOM    515  OD2 ASP A  68      32.107  -0.924  13.533  1.00 48.54           O  
ATOM    516  N   PHE A  69      26.587   0.442  13.315  1.00 43.18           N  
ATOM    517  CA  PHE A  69      25.529   1.431  13.509  1.00 43.95           C  
ATOM    518  C   PHE A  69      26.110   2.801  13.843  1.00 41.66           C  
ATOM    519  O   PHE A  69      25.390   3.651  14.392  1.00 43.44           O  
ATOM    520  CB  PHE A  69      24.533   0.946  14.565  1.00 44.17           C  
ATOM    521  CG  PHE A  69      23.739  -0.278  14.176  1.00 44.80           C  
ATOM    522  CD1 PHE A  69      22.926  -0.276  13.062  1.00 44.41           C  
ATOM    523  CD2 PHE A  69      23.819  -1.429  14.935  1.00 44.85           C  
ATOM    524  CE1 PHE A  69      22.177  -1.385  12.716  1.00 46.33           C  
ATOM    525  CE2 PHE A  69      23.078  -2.555  14.576  1.00 46.68           C  
ATOM    526  CZ  PHE A  69      22.246  -2.551  13.471  1.00 45.51           C  
ATOM    527  N   LYS A  70      27.360   3.114  13.561  1.00 39.60           N  
ATOM    528  CA  LYS A  70      28.031   4.341  13.891  1.00 39.72           C  
ATOM    529  C   LYS A  70      28.542   5.131  12.693  1.00 39.16           C  
ATOM    530  O   LYS A  70      28.784   6.335  12.864  1.00 38.55           O  
ATOM    531  CB  LYS A  70      29.242   4.159  14.797  1.00 41.53           C  
ATOM    532  CG  LYS A  70      29.096   4.119  16.303  1.00 41.60           C  
ATOM    533  CD  LYS A  70      30.488   3.938  16.895  1.00 43.01           C  
ATOM    534  CE  LYS A  70      30.620   4.453  18.316  1.00 43.28           C  
ATOM    535  NZ  LYS A  70      31.995   4.358  18.709  0.00 20.00           N  
ATOM    536  N   VAL A  71      28.829   4.487  11.570  1.00 37.95           N  
ATOM    537  CA  VAL A  71      29.299   5.200  10.369  1.00 36.60           C  
ATOM    538  C   VAL A  71      28.275   4.875   9.297  1.00 37.60           C  
ATOM    539  O   VAL A  71      28.057   3.705   8.992  1.00 40.47           O  
ATOM    540  CB  VAL A  71      30.741   4.855   9.972  1.00 36.96           C  
ATOM    541  CG1 VAL A  71      31.242   5.657   8.771  1.00 33.62           C  
ATOM    542  CG2 VAL A  71      31.753   5.138  11.089  1.00 36.22           C  
ATOM    543  N   TRP A  72      27.545   5.816   8.728  1.00 35.58           N  
ATOM    544  CA  TRP A  72      26.458   5.545   7.803  1.00 34.70           C  
ATOM    545  C   TRP A  72      26.881   6.103   6.451  1.00 35.60           C  
ATOM    546  O   TRP A  72      27.421   7.191   6.414  1.00 34.98           O  
ATOM    547  CB  TRP A  72      25.114   6.119   8.298  1.00 32.37           C  
ATOM    548  CG  TRP A  72      24.515   5.394   9.468  1.00 31.44           C  
ATOM    549  CD1 TRP A  72      24.919   5.481  10.773  1.00 31.49           C  
ATOM    550  CD2 TRP A  72      23.415   4.469   9.479  1.00 30.71           C  
ATOM    551  NE1 TRP A  72      24.144   4.686  11.573  1.00 30.16           N  
ATOM    552  CE2 TRP A  72      23.223   4.050  10.802  1.00 28.69           C  
ATOM    553  CE3 TRP A  72      22.604   3.933   8.475  1.00 30.11           C  
ATOM    554  CZ2 TRP A  72      22.256   3.123  11.172  1.00 30.91           C  
ATOM    555  CZ3 TRP A  72      21.622   3.027   8.852  1.00 30.35           C  
ATOM    556  CH2 TRP A  72      21.448   2.628  10.171  1.00 30.35           C  
ATOM    557  N   THR A  73      26.792   5.283   5.405  1.00 36.35           N  
ATOM    558  CA  THR A  73      27.246   5.693   4.092  1.00 35.79           C  
ATOM    559  C   THR A  73      26.100   5.692   3.109  1.00 35.48           C  
ATOM    560  O   THR A  73      25.445   4.659   2.904  1.00 38.20           O  
ATOM    561  CB  THR A  73      28.409   4.791   3.597  1.00 37.15           C  
ATOM    562  OG1 THR A  73      29.526   5.001   4.476  1.00 38.18           O  
ATOM    563  CG2 THR A  73      28.837   5.238   2.204  1.00 36.45           C  
ATOM    564  N   PHE A  74      25.822   6.847   2.512  1.00 34.17           N  
ATOM    565  CA  PHE A  74      24.715   6.962   1.588  1.00 35.16           C  
ATOM    566  C   PHE A  74      25.208   7.013   0.147  1.00 38.42           C  
ATOM    567  O   PHE A  74      26.055   7.817  -0.220  1.00 37.93           O  
ATOM    568  CB  PHE A  74      23.821   8.191   1.951  1.00 34.98           C  
ATOM    569  CG  PHE A  74      23.286   8.008   3.356  1.00 33.03           C  
ATOM    570  CD1 PHE A  74      24.024   8.362   4.474  1.00 33.55           C  
ATOM    571  CD2 PHE A  74      22.057   7.394   3.552  1.00 32.10           C  
ATOM    572  CE1 PHE A  74      23.545   8.168   5.769  1.00 31.07           C  
ATOM    573  CE2 PHE A  74      21.566   7.172   4.823  1.00 29.74           C  
ATOM    574  CZ  PHE A  74      22.319   7.557   5.923  1.00 30.08           C  
ATOM    575  N   HIS A  75      24.655   6.105  -0.685  1.00 40.82           N  
ATOM    576  CA  HIS A  75      25.023   6.158  -2.108  1.00 42.04           C  
ATOM    577  C   HIS A  75      23.922   6.955  -2.801  1.00 41.41           C  
ATOM    578  O   HIS A  75      22.801   6.447  -2.828  1.00 39.50           O  
ATOM    579  CB  HIS A  75      25.196   4.747  -2.704  1.00 42.21           C  
ATOM    580  CG  HIS A  75      26.154   3.976  -1.823  1.00 43.13           C  
ATOM    581  ND1 HIS A  75      27.482   4.343  -1.741  1.00 44.75           N  
ATOM    582  CD2 HIS A  75      25.999   2.968  -0.970  1.00 42.62           C  
ATOM    583  CE1 HIS A  75      28.101   3.561  -0.866  1.00 45.34           C  
ATOM    584  NE2 HIS A  75      27.209   2.706  -0.378  1.00 44.99           N  
ATOM    585  N   LEU A  76      24.268   8.153  -3.259  1.00 40.87           N  
ATOM    586  CA  LEU A  76      23.291   8.987  -3.921  1.00 43.46           C  
ATOM    587  C   LEU A  76      23.129   8.555  -5.377  1.00 46.27           C  
ATOM    588  O   LEU A  76      24.129   8.132  -5.954  1.00 47.57           O  
ATOM    589  CB  LEU A  76      23.686  10.474  -3.905  1.00 42.07           C  
ATOM    590  CG  LEU A  76      24.332  11.032  -2.636  1.00 43.69           C  
ATOM    591  CD1 LEU A  76      24.350  12.558  -2.652  1.00 42.17           C  
ATOM    592  CD2 LEU A  76      23.636  10.537  -1.364  1.00 41.49           C  
ATOM    593  N   ARG A  77      21.985   8.810  -5.980  1.00 46.89           N  
ATOM    594  CA  ARG A  77      21.749   8.511  -7.378  1.00 47.84           C  
ATOM    595  C   ARG A  77      22.236   9.630  -8.297  1.00 48.60           C  
ATOM    596  O   ARG A  77      21.984  10.811  -8.159  1.00 45.62           O  
ATOM    597  CB  ARG A  77      20.262   8.252  -7.654  1.00 46.52           C  
ATOM    598  CG  ARG A  77      19.320   9.401  -7.394  1.00 45.86           C  
ATOM    599  CD  ARG A  77      17.862   8.975  -7.360  1.00 44.67           C  
ATOM    600  NE  ARG A  77      17.605   8.147  -6.189  1.00 45.29           N  
ATOM    601  CZ  ARG A  77      16.930   7.013  -6.169  1.00 46.26           C  
ATOM    602  NH1 ARG A  77      16.472   6.547  -7.343  1.00 47.01           N  
ATOM    603  NH2 ARG A  77      16.729   6.287  -5.066  1.00 46.57           N  
ATOM    604  N   GLU A  78      22.882   9.221  -9.395  1.00 50.85           N  
ATOM    605  CA  GLU A  78      23.455  10.084 -10.406  1.00 51.74           C  
ATOM    606  C   GLU A  78      22.487  11.014 -11.099  1.00 49.97           C  
ATOM    607  O   GLU A  78      22.867  12.155 -11.419  1.00 49.89           O  
ATOM    608  CB  GLU A  78      24.236   9.243 -11.436  1.00 53.65           C  
ATOM    609  CG  GLU A  78      24.960   8.067 -10.819  1.00 56.97           C  
ATOM    610  CD  GLU A  78      26.379   7.855 -11.331  1.00 60.05           C  
ATOM    611  OE1 GLU A  78      26.550   7.392 -12.483  1.00 59.90           O  
ATOM    612  OE2 GLU A  78      27.310   8.186 -10.545  1.00 59.96           O  
ATOM    613  N   ASN A  79      21.228  10.644 -11.295  1.00 49.14           N  
ATOM    614  CA  ASN A  79      20.257  11.545 -11.905  1.00 49.84           C  
ATOM    615  C   ASN A  79      19.562  12.519 -10.949  1.00 48.40           C  
ATOM    616  O   ASN A  79      18.629  13.211 -11.389  1.00 47.49           O  
ATOM    617  CB  ASN A  79      19.192  10.730 -12.639  1.00 52.12           C  
ATOM    618  CG  ASN A  79      18.578   9.625 -11.814  1.00 53.81           C  
ATOM    619  OD1 ASN A  79      19.054   9.216 -10.750  1.00 54.15           O  
ATOM    620  ND2 ASN A  79      17.462   9.101 -12.331  1.00 55.17           N  
ATOM    621  N   ALA A  80      19.992  12.670  -9.703  1.00 46.71           N  
ATOM    622  CA  ALA A  80      19.315  13.605  -8.793  1.00 46.34           C  
ATOM    623  C   ALA A  80      19.620  15.045  -9.166  1.00 44.63           C  
ATOM    624  O   ALA A  80      20.779  15.370  -9.257  1.00 42.75           O  
ATOM    625  CB  ALA A  80      19.745  13.343  -7.355  1.00 46.61           C  
ATOM    626  N   LYS A  81      18.628  15.894  -9.405  1.00 45.77           N  
ATOM    627  CA  LYS A  81      18.876  17.285  -9.731  1.00 45.45           C  
ATOM    628  C   LYS A  81      17.878  18.211  -9.021  1.00 45.44           C  
ATOM    629  O   LYS A  81      16.789  17.886  -8.536  1.00 45.58           O  
ATOM    630  CB  LYS A  81      18.738  17.608 -11.225  1.00 48.08           C  
ATOM    631  CG  LYS A  81      19.117  16.585 -12.289  1.00 49.91           C  
ATOM    632  CD  LYS A  81      18.873  17.160 -13.674  1.00 51.51           C  
ATOM    633  CE  LYS A  81      18.775  16.124 -14.768  1.00 52.79           C  
ATOM    634  NZ  LYS A  81      20.049  15.369 -14.961  1.00 52.93           N  
ATOM    635  N   TRP A  82      18.244  19.474  -9.069  1.00 43.30           N  
ATOM    636  CA  TRP A  82      17.506  20.617  -8.637  1.00 42.01           C  
ATOM    637  C   TRP A  82      16.597  21.095  -9.766  1.00 42.62           C  
ATOM    638  O   TRP A  82      16.707  20.792 -10.974  1.00 42.06           O  
ATOM    639  CB  TRP A  82      18.482  21.703  -8.210  1.00 42.76           C  
ATOM    640  CG  TRP A  82      19.271  21.388  -6.968  1.00 44.45           C  
ATOM    641  CD1 TRP A  82      20.555  20.952  -6.882  1.00 43.59           C  
ATOM    642  CD2 TRP A  82      18.818  21.530  -5.607  1.00 44.53           C  
ATOM    643  NE1 TRP A  82      20.937  20.806  -5.566  1.00 43.68           N  
ATOM    644  CE2 TRP A  82      19.876  21.141  -4.767  1.00 44.51           C  
ATOM    645  CE3 TRP A  82      17.620  21.945  -5.029  1.00 44.90           C  
ATOM    646  CZ2 TRP A  82      19.767  21.149  -3.375  1.00 44.65           C  
ATOM    647  CZ3 TRP A  82      17.497  21.939  -3.647  1.00 44.31           C  
ATOM    648  CH2 TRP A  82      18.568  21.545  -2.844  1.00 43.04           C  
ATOM    649  N   SER A  83      15.658  21.971  -9.411  1.00 40.22           N  
ATOM    650  CA  SER A  83      14.682  22.525 -10.314  1.00 40.45           C  
ATOM    651  C   SER A  83      15.313  23.447 -11.354  1.00 41.79           C  
ATOM    652  O   SER A  83      14.624  23.808 -12.297  1.00 42.72           O  
ATOM    653  CB  SER A  83      13.533  23.225  -9.583  1.00 37.38           C  
ATOM    654  OG  SER A  83      13.948  24.434  -8.992  1.00 34.14           O  
ATOM    655  N   ASP A  84      16.560  23.863 -11.224  1.00 43.49           N  
ATOM    656  CA  ASP A  84      17.181  24.704 -12.251  1.00 43.40           C  
ATOM    657  C   ASP A  84      18.080  23.895 -13.172  1.00 44.59           C  
ATOM    658  O   ASP A  84      18.783  24.528 -13.959  1.00 44.64           O  
ATOM    659  CB  ASP A  84      18.038  25.823 -11.655  1.00 41.70           C  
ATOM    660  CG  ASP A  84      19.173  25.328 -10.789  1.00 40.68           C  
ATOM    661  OD1 ASP A  84      19.429  24.109 -10.634  1.00 40.38           O  
ATOM    662  OD2 ASP A  84      19.887  26.212 -10.263  1.00 40.76           O  
ATOM    663  N   GLY A  85      18.134  22.580 -13.035  1.00 46.08           N  
ATOM    664  CA  GLY A  85      18.964  21.746 -13.864  1.00 47.87           C  
ATOM    665  C   GLY A  85      20.272  21.325 -13.217  1.00 50.31           C  
ATOM    666  O   GLY A  85      20.824  20.283 -13.614  1.00 50.65           O  
ATOM    667  N   THR A  86      20.718  22.069 -12.199  1.00 50.41           N  
ATOM    668  CA  THR A  86      21.974  21.645 -11.561  1.00 49.76           C  
ATOM    669  C   THR A  86      21.737  20.322 -10.839  1.00 48.23           C  
ATOM    670  O   THR A  86      20.606  19.986 -10.506  1.00 47.95           O  
ATOM    671  CB  THR A  86      22.504  22.687 -10.573  1.00 49.68           C  
ATOM    672  OG1 THR A  86      21.670  22.573  -9.416  1.00 49.55           O  
ATOM    673  CG2 THR A  86      22.409  24.097 -11.148  1.00 48.96           C  
ATOM    674  N   PRO A  87      22.810  19.591 -10.560  1.00 46.53           N  
ATOM    675  CA  PRO A  87      22.749  18.323  -9.891  1.00 44.12           C  
ATOM    676  C   PRO A  87      22.707  18.405  -8.359  1.00 43.24           C  
ATOM    677  O   PRO A  87      23.215  19.340  -7.750  1.00 40.04           O  
ATOM    678  CB  PRO A  87      24.056  17.618 -10.242  1.00 44.00           C  
ATOM    679  CG  PRO A  87      24.973  18.678 -10.731  1.00 47.29           C  
ATOM    680  CD  PRO A  87      24.199  19.943 -11.005  1.00 47.28           C  
ATOM    681  N   VAL A  88      22.125  17.342  -7.806  1.00 40.58           N  
ATOM    682  CA  VAL A  88      22.142  17.162  -6.362  1.00 41.60           C  
ATOM    683  C   VAL A  88      23.318  16.257  -6.026  1.00 39.88           C  
ATOM    684  O   VAL A  88      23.385  15.108  -6.444  1.00 42.92           O  
ATOM    685  CB  VAL A  88      20.831  16.548  -5.815  1.00 39.46           C  
ATOM    686  CG1 VAL A  88      20.957  16.212  -4.346  1.00 40.08           C  
ATOM    687  CG2 VAL A  88      19.749  17.596  -6.025  1.00 39.15           C  
ATOM    688  N   THR A  89      24.219  16.723  -5.196  1.00 38.78           N  
ATOM    689  CA  THR A  89      25.420  16.020  -4.776  1.00 36.54           C  
ATOM    690  C   THR A  89      25.551  15.974  -3.264  1.00 37.09           C  
ATOM    691  O   THR A  89      24.954  16.805  -2.568  1.00 35.23           O  
ATOM    692  CB  THR A  89      26.658  16.852  -5.216  1.00 36.25           C  
ATOM    693  OG1 THR A  89      26.569  18.126  -4.575  1.00 36.33           O  
ATOM    694  CG2 THR A  89      26.715  17.064  -6.717  1.00 34.17           C  
ATOM    695  N   ALA A  90      26.434  15.112  -2.774  1.00 36.19           N  
ATOM    696  CA  ALA A  90      26.746  15.002  -1.371  1.00 36.54           C  
ATOM    697  C   ALA A  90      27.252  16.302  -0.754  1.00 35.83           C  
ATOM    698  O   ALA A  90      27.066  16.438   0.472  1.00 35.47           O  
ATOM    699  CB  ALA A  90      27.765  13.889  -1.094  1.00 36.54           C  
ATOM    700  N   HIS A  91      27.765  17.264  -1.510  1.00 33.17           N  
ATOM    701  CA  HIS A  91      28.191  18.550  -1.007  1.00 34.22           C  
ATOM    702  C   HIS A  91      27.001  19.417  -0.552  1.00 33.38           C  
ATOM    703  O   HIS A  91      27.120  20.247   0.364  1.00 33.50           O  
ATOM    704  CB  HIS A  91      28.951  19.334  -2.106  1.00 36.36           C  
ATOM    705  CG  HIS A  91      30.188  18.567  -2.538  1.00 37.85           C  
ATOM    706  ND1 HIS A  91      31.351  18.627  -1.796  1.00 38.74           N  
ATOM    707  CD2 HIS A  91      30.439  17.753  -3.577  1.00 38.29           C  
ATOM    708  CE1 HIS A  91      32.281  17.882  -2.362  1.00 39.10           C  
ATOM    709  NE2 HIS A  91      31.738  17.341  -3.423  1.00 39.20           N  
ATOM    710  N   ASP A  92      25.865  19.241  -1.208  1.00 30.90           N  
ATOM    711  CA  ASP A  92      24.635  19.917  -0.790  1.00 32.47           C  
ATOM    712  C   ASP A  92      24.228  19.438   0.622  1.00 30.75           C  
ATOM    713  O   ASP A  92      23.774  20.276   1.367  1.00 27.72           O  
ATOM    714  CB  ASP A  92      23.486  19.577  -1.751  1.00 31.78           C  
ATOM    715  CG  ASP A  92      23.787  20.280  -3.082  1.00 34.95           C  
ATOM    716  OD1 ASP A  92      24.291  21.414  -3.042  1.00 35.90           O  
ATOM    717  OD2 ASP A  92      23.510  19.689  -4.127  1.00 37.14           O  
ATOM    718  N   PHE A  93      24.344  18.130   0.898  1.00 30.49           N  
ATOM    719  CA  PHE A  93      23.990  17.632   2.222  1.00 31.62           C  
ATOM    720  C   PHE A  93      24.983  18.066   3.277  1.00 32.22           C  
ATOM    721  O   PHE A  93      24.539  18.363   4.381  1.00 29.82           O  
ATOM    722  CB  PHE A  93      23.860  16.082   2.308  1.00 32.84           C  
ATOM    723  CG  PHE A  93      22.547  15.696   1.673  1.00 34.59           C  
ATOM    724  CD1 PHE A  93      22.484  15.459   0.306  1.00 34.30           C  
ATOM    725  CD2 PHE A  93      21.395  15.622   2.427  1.00 33.92           C  
ATOM    726  CE1 PHE A  93      21.269  15.136  -0.270  1.00 35.63           C  
ATOM    727  CE2 PHE A  93      20.180  15.320   1.838  1.00 35.89           C  
ATOM    728  CZ  PHE A  93      20.106  15.066   0.471  1.00 36.34           C  
ATOM    729  N   VAL A  94      26.290  18.058   2.999  1.00 31.52           N  
ATOM    730  CA  VAL A  94      27.280  18.541   3.969  1.00 30.46           C  
ATOM    731  C   VAL A  94      26.936  19.956   4.350  1.00 29.06           C  
ATOM    732  O   VAL A  94      26.814  20.293   5.522  1.00 30.99           O  
ATOM    733  CB  VAL A  94      28.720  18.464   3.356  1.00 32.35           C  
ATOM    734  CG1 VAL A  94      29.695  19.266   4.183  1.00 29.43           C  
ATOM    735  CG2 VAL A  94      29.233  17.027   3.197  1.00 31.31           C  
ATOM    736  N   TYR A  95      26.763  20.888   3.410  1.00 30.86           N  
ATOM    737  CA  TYR A  95      26.356  22.280   3.623  1.00 27.75           C  
ATOM    738  C   TYR A  95      24.970  22.379   4.307  1.00 27.61           C  
ATOM    739  O   TYR A  95      24.809  23.262   5.146  1.00 21.81           O  
ATOM    740  CB  TYR A  95      26.233  23.029   2.284  1.00 31.28           C  
ATOM    741  CG  TYR A  95      25.570  24.378   2.400  1.00 32.26           C  
ATOM    742  CD1 TYR A  95      26.301  25.493   2.806  1.00 33.39           C  
ATOM    743  CD2 TYR A  95      24.214  24.550   2.109  1.00 32.92           C  
ATOM    744  CE1 TYR A  95      25.678  26.717   2.948  1.00 32.49           C  
ATOM    745  CE2 TYR A  95      23.588  25.781   2.247  1.00 33.08           C  
ATOM    746  CZ  TYR A  95      24.338  26.849   2.684  1.00 34.06           C  
ATOM    747  OH  TYR A  95      23.756  28.106   2.810  1.00 37.38           O  
ATOM    748  N   SER A  96      23.989  21.557   3.904  1.00 25.10           N  
ATOM    749  CA  SER A  96      22.679  21.795   4.611  1.00 25.76           C  
ATOM    750  C   SER A  96      22.703  21.394   6.085  1.00 24.36           C  
ATOM    751  O   SER A  96      22.223  22.167   6.938  1.00 22.25           O  
ATOM    752  CB  SER A  96      21.594  21.038   3.863  1.00 26.87           C  
ATOM    753  OG  SER A  96      21.603  21.423   2.495  1.00 27.57           O  
ATOM    754  N   TRP A  97      23.327  20.251   6.416  1.00 22.21           N  
ATOM    755  CA  TRP A  97      23.340  19.827   7.826  1.00 23.96           C  
ATOM    756  C   TRP A  97      24.154  20.768   8.663  1.00 23.96           C  
ATOM    757  O   TRP A  97      23.815  20.989   9.849  1.00 22.88           O  
ATOM    758  CB  TRP A  97      23.704  18.372   8.026  1.00 23.42           C  
ATOM    759  CG  TRP A  97      22.701  17.404   7.415  1.00 22.19           C  
ATOM    760  CD1 TRP A  97      21.687  17.663   6.571  1.00 21.96           C  
ATOM    761  CD2 TRP A  97      22.638  15.990   7.696  1.00 22.41           C  
ATOM    762  NE1 TRP A  97      21.009  16.503   6.257  1.00 22.01           N  
ATOM    763  CE2 TRP A  97      21.589  15.460   6.930  1.00 20.32           C  
ATOM    764  CE3 TRP A  97      23.400  15.124   8.491  1.00 21.14           C  
ATOM    765  CZ2 TRP A  97      21.266  14.111   6.933  1.00 22.06           C  
ATOM    766  CZ3 TRP A  97      23.048  13.788   8.501  1.00 22.03           C  
ATOM    767  CH2 TRP A  97      21.996  13.257   7.706  1.00 20.75           C  
ATOM    768  N   GLN A  98      25.223  21.357   8.081  1.00 24.81           N  
ATOM    769  CA  GLN A  98      26.025  22.351   8.780  1.00 23.81           C  
ATOM    770  C   GLN A  98      25.194  23.599   9.059  1.00 22.50           C  
ATOM    771  O   GLN A  98      25.303  24.186  10.137  1.00 24.56           O  
ATOM    772  CB  GLN A  98      27.271  22.770   7.952  1.00 27.29           C  
ATOM    773  CG  GLN A  98      28.301  21.593   7.896  1.00 30.35           C  
ATOM    774  CD  GLN A  98      29.534  21.939   7.062  1.00 34.07           C  
ATOM    775  OE1 GLN A  98      29.575  22.967   6.357  1.00 35.47           O  
ATOM    776  NE2 GLN A  98      30.574  21.120   7.160  1.00 32.04           N  
ATOM    777  N   ARG A  99      24.457  24.078   8.087  1.00 21.71           N  
ATOM    778  CA  ARG A  99      23.605  25.265   8.344  1.00 22.90           C  
ATOM    779  C   ARG A  99      22.529  24.928   9.390  1.00 21.83           C  
ATOM    780  O   ARG A  99      22.230  25.739  10.279  1.00 22.31           O  
ATOM    781  CB  ARG A  99      22.953  25.684   7.019  1.00 20.95           C  
ATOM    782  CG  ARG A  99      22.157  26.985   7.143  1.00 21.38           C  
ATOM    783  CD  ARG A  99      21.510  27.454   5.854  1.00 22.94           C  
ATOM    784  NE  ARG A  99      20.637  28.620   5.965  1.00 22.24           N  
ATOM    785  CZ  ARG A  99      19.309  28.675   5.925  1.00 23.90           C  
ATOM    786  NH1 ARG A  99      18.560  27.571   5.757  1.00 22.94           N  
ATOM    787  NH2 ARG A  99      18.664  29.850   6.038  1.00 23.14           N  
ATOM    788  N   LEU A 100      21.941  23.712   9.347  1.00 20.77           N  
ATOM    789  CA  LEU A 100      20.956  23.359  10.421  1.00 19.23           C  
ATOM    790  C   LEU A 100      21.569  23.442  11.798  1.00 21.14           C  
ATOM    791  O   LEU A 100      21.019  23.885  12.857  1.00 19.96           O  
ATOM    792  CB  LEU A 100      20.352  21.975  10.087  1.00 17.12           C  
ATOM    793  CG  LEU A 100      19.496  21.337  11.217  1.00 18.79           C  
ATOM    794  CD1 LEU A 100      18.148  22.088  11.309  1.00 19.72           C  
ATOM    795  CD2 LEU A 100      19.246  19.865  10.901  1.00 19.34           C  
ATOM    796  N   ALA A 101      22.799  22.925  11.988  1.00 23.87           N  
ATOM    797  CA  ALA A 101      23.472  22.902  13.278  1.00 24.69           C  
ATOM    798  C   ALA A 101      23.972  24.241  13.791  1.00 25.78           C  
ATOM    799  O   ALA A 101      24.146  24.485  15.007  1.00 24.99           O  
ATOM    800  CB  ALA A 101      24.707  21.987  13.221  1.00 24.42           C  
ATOM    801  N   ASP A 102      24.220  25.140  12.838  1.00 26.65           N  
ATOM    802  CA  ASP A 102      24.776  26.464  13.212  1.00 27.69           C  
ATOM    803  C   ASP A 102      23.805  27.253  14.045  1.00 28.59           C  
ATOM    804  O   ASP A 102      22.675  27.583  13.621  1.00 29.76           O  
ATOM    805  CB  ASP A 102      25.149  27.182  11.892  1.00 29.33           C  
ATOM    806  CG  ASP A 102      25.795  28.530  12.088  1.00 30.26           C  
ATOM    807  OD1 ASP A 102      25.840  29.116  13.165  1.00 31.78           O  
ATOM    808  OD2 ASP A 102      26.315  29.027  11.078  1.00 35.90           O  
ATOM    809  N   PRO A 103      24.224  27.715  15.205  1.00 29.07           N  
ATOM    810  CA  PRO A 103      23.409  28.518  16.092  1.00 30.64           C  
ATOM    811  C   PRO A 103      22.902  29.800  15.446  1.00 33.42           C  
ATOM    812  O   PRO A 103      21.788  30.264  15.785  1.00 33.20           O  
ATOM    813  CB  PRO A 103      24.252  28.791  17.333  1.00 29.25           C  
ATOM    814  CG  PRO A 103      25.620  28.252  17.046  1.00 30.46           C  
ATOM    815  CD  PRO A 103      25.548  27.403  15.815  1.00 30.48           C  
ATOM    816  N   ASN A 104      23.590  30.342  14.425  1.00 34.39           N  
ATOM    817  CA  ASN A 104      23.048  31.562  13.787  1.00 34.42           C  
ATOM    818  C   ASN A 104      21.816  31.292  12.958  1.00 32.66           C  
ATOM    819  O   ASN A 104      21.016  32.217  12.724  1.00 32.62           O  
ATOM    820  CB  ASN A 104      24.173  32.280  13.047  1.00 39.58           C  
ATOM    821  CG  ASN A 104      25.229  32.584  14.114  1.00 43.27           C  
ATOM    822  OD1 ASN A 104      26.236  31.876  14.156  1.00 45.86           O  
ATOM    823  ND2 ASN A 104      24.952  33.531  14.995  1.00 44.90           N  
ATOM    824  N   THR A 105      21.577  30.055  12.533  1.00 27.50           N  
ATOM    825  CA  THR A 105      20.329  29.729  11.844  1.00 27.08           C  
ATOM    826  C   THR A 105      19.157  29.726  12.833  1.00 24.45           C  
ATOM    827  O   THR A 105      18.035  29.915  12.397  1.00 24.76           O  
ATOM    828  CB  THR A 105      20.431  28.335  11.189  1.00 26.72           C  
ATOM    829  OG1 THR A 105      21.640  28.246  10.414  1.00 26.83           O  
ATOM    830  CG2 THR A 105      19.316  27.994  10.222  1.00 25.94           C  
ATOM    831  N   ALA A 106      19.367  29.479  14.096  1.00 24.32           N  
ATOM    832  CA  ALA A 106      18.378  29.362  15.153  1.00 25.93           C  
ATOM    833  C   ALA A 106      17.195  28.477  14.760  1.00 23.20           C  
ATOM    834  O   ALA A 106      16.040  28.875  14.845  1.00 23.75           O  
ATOM    835  CB  ALA A 106      17.908  30.717  15.726  1.00 23.36           C  
ATOM    836  N   SER A 107      17.427  27.293  14.224  1.00 20.30           N  
ATOM    837  CA  SER A 107      16.344  26.359  13.856  1.00 20.11           C  
ATOM    838  C   SER A 107      15.619  25.815  15.068  1.00 19.48           C  
ATOM    839  O   SER A 107      16.252  25.358  16.038  1.00 17.99           O  
ATOM    840  CB  SER A 107      17.035  25.173  13.133  1.00 18.24           C  
ATOM    841  OG  SER A 107      15.996  24.255  12.703  1.00 17.97           O  
ATOM    842  N   PRO A 108      14.293  25.673  15.112  1.00 19.54           N  
ATOM    843  CA  PRO A 108      13.628  25.024  16.235  1.00 17.87           C  
ATOM    844  C   PRO A 108      13.971  23.554  16.203  1.00 17.69           C  
ATOM    845  O   PRO A 108      13.665  22.809  17.139  1.00 16.72           O  
ATOM    846  CB  PRO A 108      12.125  25.255  16.006  1.00 21.90           C  
ATOM    847  CG  PRO A 108      12.042  25.443  14.492  1.00 22.55           C  
ATOM    848  CD  PRO A 108      13.334  26.125  14.084  1.00 20.08           C  
ATOM    849  N   TYR A 109      14.530  23.011  15.116  1.00 17.20           N  
ATOM    850  CA  TYR A 109      14.918  21.603  15.030  1.00 16.21           C  
ATOM    851  C   TYR A 109      16.430  21.450  14.982  1.00 16.67           C  
ATOM    852  O   TYR A 109      16.934  20.445  14.468  1.00 14.43           O  
ATOM    853  CB  TYR A 109      14.311  20.938  13.791  1.00 17.48           C  
ATOM    854  CG  TYR A 109      13.004  20.189  14.005  1.00 16.39           C  
ATOM    855  CD1 TYR A 109      13.062  18.915  14.578  1.00 17.35           C  
ATOM    856  CD2 TYR A 109      11.760  20.675  13.713  1.00 17.20           C  
ATOM    857  CE1 TYR A 109      11.974  18.087  14.804  1.00 17.18           C  
ATOM    858  CE2 TYR A 109      10.603  19.906  13.993  1.00 14.44           C  
ATOM    859  CZ  TYR A 109      10.707  18.626  14.467  1.00 16.88           C  
ATOM    860  OH  TYR A 109       9.612  17.805  14.683  1.00 14.92           O  
ATOM    861  N   ALA A 110      17.181  22.446  15.505  1.00 18.31           N  
ATOM    862  CA  ALA A 110      18.664  22.219  15.549  1.00 18.78           C  
ATOM    863  C   ALA A 110      18.993  20.958  16.352  1.00 18.24           C  
ATOM    864  O   ALA A 110      19.966  20.248  16.094  1.00 20.25           O  
ATOM    865  CB  ALA A 110      19.332  23.379  16.279  1.00 18.32           C  
ATOM    866  N   SER A 111      18.291  20.634  17.409  1.00 16.95           N  
ATOM    867  CA  SER A 111      18.496  19.384  18.203  1.00 16.14           C  
ATOM    868  C   SER A 111      18.185  18.131  17.438  1.00 16.08           C  
ATOM    869  O   SER A 111      18.573  17.060  17.929  1.00 18.04           O  
ATOM    870  CB  SER A 111      17.614  19.467  19.456  1.00 17.89           C  
ATOM    871  OG  SER A 111      18.070  20.560  20.275  1.00 15.25           O  
ATOM    872  N   TYR A 112      17.577  18.138  16.242  1.00 16.35           N  
ATOM    873  CA  TYR A 112      17.342  16.913  15.473  1.00 17.51           C  
ATOM    874  C   TYR A 112      18.709  16.208  15.242  1.00 18.67           C  
ATOM    875  O   TYR A 112      18.775  14.988  15.191  1.00 15.64           O  
ATOM    876  CB  TYR A 112      16.697  17.198  14.123  1.00 15.15           C  
ATOM    877  CG  TYR A 112      15.882  16.049  13.583  1.00 17.64           C  
ATOM    878  CD1 TYR A 112      14.753  15.575  14.276  1.00 21.11           C  
ATOM    879  CD2 TYR A 112      16.232  15.395  12.416  1.00 18.26           C  
ATOM    880  CE1 TYR A 112      13.992  14.491  13.813  1.00 17.95           C  
ATOM    881  CE2 TYR A 112      15.477  14.346  11.904  1.00 17.75           C  
ATOM    882  CZ  TYR A 112      14.383  13.904  12.616  1.00 20.47           C  
ATOM    883  OH  TYR A 112      13.637  12.845  12.123  1.00 17.41           O  
ATOM    884  N   LEU A 113      19.776  16.955  15.017  1.00 18.11           N  
ATOM    885  CA  LEU A 113      21.124  16.397  14.836  1.00 19.27           C  
ATOM    886  C   LEU A 113      21.675  15.859  16.154  1.00 17.98           C  
ATOM    887  O   LEU A 113      22.466  14.898  16.064  1.00 18.30           O  
ATOM    888  CB  LEU A 113      22.076  17.477  14.272  1.00 18.87           C  
ATOM    889  CG  LEU A 113      21.688  17.952  12.846  1.00 20.34           C  
ATOM    890  CD1 LEU A 113      22.667  19.026  12.375  1.00 21.79           C  
ATOM    891  CD2 LEU A 113      21.605  16.745  11.951  1.00 21.43           C  
ATOM    892  N   GLN A 114      21.228  16.369  17.300  1.00 17.26           N  
ATOM    893  CA  GLN A 114      21.597  15.718  18.588  1.00 18.54           C  
ATOM    894  C   GLN A 114      20.846  14.386  18.730  1.00 20.04           C  
ATOM    895  O   GLN A 114      21.326  13.356  19.262  1.00 18.19           O  
ATOM    896  CB  GLN A 114      21.257  16.544  19.833  1.00 22.04           C  
ATOM    897  CG  GLN A 114      21.923  17.933  19.905  1.00 26.36           C  
ATOM    898  CD  GLN A 114      21.560  18.714  21.136  1.00 30.49           C  
ATOM    899  OE1 GLN A 114      20.405  19.192  21.328  1.00 29.91           O  
ATOM    900  NE2 GLN A 114      22.537  18.882  22.058  1.00 30.16           N  
ATOM    901  N   TYR A 115      19.576  14.316  18.282  1.00 18.51           N  
ATOM    902  CA  TYR A 115      18.795  13.067  18.320  1.00 20.13           C  
ATOM    903  C   TYR A 115      19.410  11.986  17.411  1.00 23.97           C  
ATOM    904  O   TYR A 115      19.254  10.797  17.750  1.00 24.78           O  
ATOM    905  CB  TYR A 115      17.325  13.213  17.891  1.00 19.02           C  
ATOM    906  CG  TYR A 115      16.570  14.377  18.569  1.00 16.69           C  
ATOM    907  CD1 TYR A 115      16.950  14.994  19.717  1.00 13.28           C  
ATOM    908  CD2 TYR A 115      15.378  14.776  17.934  1.00 16.96           C  
ATOM    909  CE1 TYR A 115      16.190  16.059  20.216  1.00 16.83           C  
ATOM    910  CE2 TYR A 115      14.601  15.808  18.425  1.00 16.54           C  
ATOM    911  CZ  TYR A 115      15.024  16.429  19.568  1.00 17.46           C  
ATOM    912  OH  TYR A 115      14.269  17.485  20.072  1.00 16.92           O  
ATOM    913  N   GLY A 116      20.042  12.384  16.290  1.00 22.60           N  
ATOM    914  CA  GLY A 116      20.772  11.319  15.496  1.00 21.34           C  
ATOM    915  C   GLY A 116      22.192  11.149  16.101  1.00 21.58           C  
ATOM    916  O   GLY A 116      22.876  10.226  15.690  1.00 20.48           O  
ATOM    917  N   HIS A 117      22.645  11.924  17.096  1.00 20.34           N  
ATOM    918  CA  HIS A 117      23.961  11.851  17.707  1.00 24.38           C  
ATOM    919  C   HIS A 117      25.157  12.007  16.760  1.00 23.48           C  
ATOM    920  O   HIS A 117      26.232  11.355  16.912  1.00 21.75           O  
ATOM    921  CB  HIS A 117      24.210  10.584  18.617  1.00 24.51           C  
ATOM    922  CG  HIS A 117      23.176  10.594  19.725  1.00 26.26           C  
ATOM    923  ND1 HIS A 117      23.392  11.132  20.960  1.00 28.85           N  
ATOM    924  CD2 HIS A 117      21.880  10.225  19.706  1.00 25.78           C  
ATOM    925  CE1 HIS A 117      22.301  11.096  21.680  1.00 28.18           C  
ATOM    926  NE2 HIS A 117      21.359  10.523  20.941  1.00 27.39           N  
ATOM    927  N   ILE A 118      25.103  12.975  15.866  1.00 20.46           N  
ATOM    928  CA  ILE A 118      26.210  13.232  14.950  1.00 23.95           C  
ATOM    929  C   ILE A 118      27.411  13.803  15.693  1.00 25.41           C  
ATOM    930  O   ILE A 118      27.271  14.617  16.594  1.00 23.66           O  
ATOM    931  CB  ILE A 118      25.730  14.138  13.800  1.00 27.08           C  
ATOM    932  CG1 ILE A 118      24.636  13.336  13.084  1.00 29.61           C  
ATOM    933  CG2 ILE A 118      26.883  14.593  12.926  1.00 26.86           C  
ATOM    934  CD1 ILE A 118      23.761  14.096  12.155  1.00 30.91           C  
ATOM    935  N   ALA A 119      28.636  13.291  15.375  1.00 25.05           N  
ATOM    936  CA  ALA A 119      29.830  13.742  16.054  1.00 25.13           C  
ATOM    937  C   ALA A 119      29.971  15.250  16.128  1.00 23.18           C  
ATOM    938  O   ALA A 119      29.833  15.939  15.119  1.00 23.48           O  
ATOM    939  CB  ALA A 119      31.081  13.199  15.268  1.00 25.79           C  
ATOM    940  N   ASN A 120      30.309  15.754  17.299  1.00 23.86           N  
ATOM    941  CA  ASN A 120      30.565  17.124  17.637  1.00 26.14           C  
ATOM    942  C   ASN A 120      29.341  18.041  17.678  1.00 26.08           C  
ATOM    943  O   ASN A 120      29.539  19.264  17.849  1.00 24.49           O  
ATOM    944  CB  ASN A 120      31.541  17.764  16.595  1.00 29.24           C  
ATOM    945  CG  ASN A 120      32.945  17.112  16.757  1.00 32.74           C  
ATOM    946  OD1 ASN A 120      33.359  16.815  17.893  1.00 34.70           O  
ATOM    947  ND2 ASN A 120      33.636  16.906  15.656  1.00 31.10           N  
ATOM    948  N   ILE A 121      28.127  17.478  17.594  1.00 22.66           N  
ATOM    949  CA  ILE A 121      26.956  18.373  17.561  1.00 22.56           C  
ATOM    950  C   ILE A 121      26.776  19.145  18.847  1.00 22.12           C  
ATOM    951  O   ILE A 121      26.439  20.344  18.830  1.00 21.60           O  
ATOM    952  CB  ILE A 121      25.663  17.597  17.135  1.00 20.05           C  
ATOM    953  CG1 ILE A 121      24.479  18.555  16.985  1.00 18.66           C  
ATOM    954  CG2 ILE A 121      25.310  16.588  18.256  1.00 16.73           C  
ATOM    955  CD1 ILE A 121      24.597  19.620  15.889  1.00 17.25           C  
ATOM    956  N   ASP A 122      27.081  18.566  20.011  1.00 22.84           N  
ATOM    957  CA  ASP A 122      26.846  19.272  21.259  1.00 26.11           C  
ATOM    958  C   ASP A 122      27.732  20.518  21.360  1.00 27.38           C  
ATOM    959  O   ASP A 122      27.292  21.540  21.870  1.00 25.23           O  
ATOM    960  CB  ASP A 122      27.072  18.433  22.506  1.00 29.11           C  
ATOM    961  CG  ASP A 122      26.031  17.312  22.584  1.00 30.57           C  
ATOM    962  OD1 ASP A 122      24.913  17.481  22.131  1.00 29.51           O  
ATOM    963  OD2 ASP A 122      26.394  16.227  23.022  1.00 32.73           O  
ATOM    964  N   ASP A 123      28.987  20.394  20.918  1.00 28.72           N  
ATOM    965  CA  ASP A 123      29.908  21.529  20.995  1.00 29.75           C  
ATOM    966  C   ASP A 123      29.536  22.579  19.970  1.00 27.83           C  
ATOM    967  O   ASP A 123      29.747  23.759  20.256  1.00 29.22           O  
ATOM    968  CB  ASP A 123      31.372  21.112  20.773  1.00 32.02           C  
ATOM    969  CG  ASP A 123      31.924  20.464  22.035  1.00 35.77           C  
ATOM    970  OD1 ASP A 123      31.468  20.885  23.137  1.00 37.23           O  
ATOM    971  OD2 ASP A 123      32.738  19.528  21.878  1.00 36.84           O  
ATOM    972  N   ILE A 124      29.000  22.158  18.845  1.00 26.27           N  
ATOM    973  CA  ILE A 124      28.621  23.151  17.815  1.00 28.10           C  
ATOM    974  C   ILE A 124      27.421  23.961  18.299  1.00 29.97           C  
ATOM    975  O   ILE A 124      27.410  25.199  18.294  1.00 27.17           O  
ATOM    976  CB  ILE A 124      28.404  22.450  16.478  1.00 27.31           C  
ATOM    977  CG1 ILE A 124      29.745  21.883  15.979  1.00 28.83           C  
ATOM    978  CG2 ILE A 124      27.772  23.350  15.440  1.00 26.96           C  
ATOM    979  CD1 ILE A 124      29.654  20.821  14.894  1.00 25.49           C  
ATOM    980  N   ILE A 125      26.397  23.268  18.815  1.00 29.23           N  
ATOM    981  CA  ILE A 125      25.229  23.983  19.364  1.00 31.12           C  
ATOM    982  C   ILE A 125      25.661  24.918  20.491  1.00 31.08           C  
ATOM    983  O   ILE A 125      25.187  26.057  20.539  1.00 30.42           O  
ATOM    984  CB  ILE A 125      24.080  23.049  19.796  1.00 30.34           C  
ATOM    985  CG1 ILE A 125      23.532  22.296  18.569  1.00 30.73           C  
ATOM    986  CG2 ILE A 125      22.987  23.860  20.502  1.00 29.84           C  
ATOM    987  CD1 ILE A 125      22.459  21.267  18.864  1.00 32.11           C  
ATOM    988  N   ALA A 126      26.555  24.509  21.406  1.00 32.67           N  
ATOM    989  CA  ALA A 126      27.017  25.450  22.415  1.00 34.16           C  
ATOM    990  C   ALA A 126      28.014  26.506  21.939  1.00 36.12           C  
ATOM    991  O   ALA A 126      28.505  27.290  22.756  1.00 38.72           O  
ATOM    992  CB  ALA A 126      27.569  24.719  23.632  1.00 33.37           C  
ATOM    993  N   GLY A 127      28.395  26.619  20.687  1.00 39.02           N  
ATOM    994  CA  GLY A 127      29.301  27.628  20.162  1.00 39.88           C  
ATOM    995  C   GLY A 127      30.768  27.401  20.511  1.00 41.09           C  
ATOM    996  O   GLY A 127      31.546  28.357  20.432  1.00 42.53           O  
ATOM    997  N   LYS A 128      31.177  26.202  20.890  1.00 40.30           N  
ATOM    998  CA  LYS A 128      32.547  25.881  21.244  1.00 41.01           C  
ATOM    999  C   LYS A 128      33.381  25.443  20.051  1.00 42.09           C  
ATOM   1000  O   LYS A 128      34.621  25.437  20.064  1.00 43.70           O  
ATOM   1001  CB  LYS A 128      32.663  24.761  22.273  1.00 40.34           C  
ATOM   1002  CG  LYS A 128      32.252  25.122  23.675  1.00 40.16           C  
ATOM   1003  CD  LYS A 128      32.459  23.961  24.619  1.00 40.35           C  
ATOM   1004  CE  LYS A 128      31.560  24.115  25.843  1.00 40.88           C  
ATOM   1005  NZ  LYS A 128      31.358  22.817  26.546  1.00 43.05           N  
ATOM   1006  N   LYS A 129      32.696  24.984  19.029  1.00 40.38           N  
ATOM   1007  CA  LYS A 129      33.297  24.511  17.799  1.00 39.64           C  
ATOM   1008  C   LYS A 129      32.361  25.001  16.689  1.00 38.81           C  
ATOM   1009  O   LYS A 129      31.169  25.197  16.916  1.00 38.37           O  
ATOM   1010  CB  LYS A 129      33.476  23.020  17.691  1.00 41.35           C  
ATOM   1011  CG  LYS A 129      34.493  22.309  18.544  1.00 43.26           C  
ATOM   1012  CD  LYS A 129      34.432  20.788  18.253  1.00 45.23           C  
ATOM   1013  CE  LYS A 129      35.511  20.098  19.098  1.00 45.18           C  
ATOM   1014  NZ  LYS A 129      34.886  19.122  20.019  1.00 47.20           N  
ATOM   1015  N   PRO A 130      32.935  25.221  15.526  1.00 37.94           N  
ATOM   1016  CA  PRO A 130      32.207  25.719  14.374  1.00 35.63           C  
ATOM   1017  C   PRO A 130      31.488  24.602  13.663  1.00 34.87           C  
ATOM   1018  O   PRO A 130      31.974  23.459  13.664  1.00 35.53           O  
ATOM   1019  CB  PRO A 130      33.351  26.292  13.535  1.00 36.41           C  
ATOM   1020  CG  PRO A 130      34.510  25.349  13.786  1.00 35.74           C  
ATOM   1021  CD  PRO A 130      34.390  25.035  15.249  1.00 37.09           C  
ATOM   1022  N   ALA A 131      30.475  24.901  12.867  1.00 33.22           N  
ATOM   1023  CA  ALA A 131      29.649  23.903  12.187  1.00 32.39           C  
ATOM   1024  C   ALA A 131      30.356  23.081  11.148  1.00 32.61           C  
ATOM   1025  O   ALA A 131      30.066  21.880  10.967  1.00 29.95           O  
ATOM   1026  CB  ALA A 131      28.396  24.599  11.664  1.00 34.00           C  
ATOM   1027  N   THR A 132      31.482  23.589  10.605  1.00 33.65           N  
ATOM   1028  CA  THR A 132      32.333  22.819   9.713  1.00 33.68           C  
ATOM   1029  C   THR A 132      32.988  21.642  10.411  1.00 32.42           C  
ATOM   1030  O   THR A 132      33.361  20.715   9.664  1.00 33.47           O  
ATOM   1031  CB  THR A 132      33.397  23.721   9.025  1.00 35.75           C  
ATOM   1032  OG1 THR A 132      34.264  24.236  10.032  1.00 36.57           O  
ATOM   1033  CG2 THR A 132      32.674  24.906   8.399  1.00 36.72           C  
ATOM   1034  N   ASP A 133      33.055  21.541  11.731  1.00 32.56           N  
ATOM   1035  CA  ASP A 133      33.506  20.323  12.391  1.00 32.99           C  
ATOM   1036  C   ASP A 133      32.429  19.234  12.544  1.00 32.86           C  
ATOM   1037  O   ASP A 133      32.680  18.155  13.124  1.00 31.05           O  
ATOM   1038  CB  ASP A 133      34.010  20.563  13.824  1.00 35.00           C  
ATOM   1039  CG  ASP A 133      35.422  21.132  13.819  1.00 36.51           C  
ATOM   1040  OD1 ASP A 133      36.160  20.873  12.841  1.00 38.86           O  
ATOM   1041  OD2 ASP A 133      35.798  21.879  14.713  1.00 37.68           O  
ATOM   1042  N   LEU A 134      31.216  19.459  12.086  1.00 30.55           N  
ATOM   1043  CA  LEU A 134      30.184  18.415  12.207  1.00 30.17           C  
ATOM   1044  C   LEU A 134      30.668  17.119  11.585  1.00 31.47           C  
ATOM   1045  O   LEU A 134      31.240  17.135  10.476  1.00 30.77           O  
ATOM   1046  CB  LEU A 134      28.916  18.908  11.479  1.00 31.27           C  
ATOM   1047  CG  LEU A 134      27.653  18.064  11.688  1.00 29.92           C  
ATOM   1048  CD1 LEU A 134      27.253  18.122  13.148  1.00 29.47           C  
ATOM   1049  CD2 LEU A 134      26.510  18.553  10.798  1.00 28.96           C  
ATOM   1050  N   GLY A 135      30.346  15.950  12.129  1.00 31.58           N  
ATOM   1051  CA  GLY A 135      30.737  14.647  11.614  1.00 31.50           C  
ATOM   1052  C   GLY A 135      30.138  14.198  10.319  1.00 32.68           C  
ATOM   1053  O   GLY A 135      29.636  13.074  10.194  1.00 36.06           O  
ATOM   1054  N   VAL A 136      30.056  15.011   9.267  1.00 32.55           N  
ATOM   1055  CA  VAL A 136      29.501  14.649   7.985  1.00 32.03           C  
ATOM   1056  C   VAL A 136      30.585  14.901   6.899  1.00 34.89           C  
ATOM   1057  O   VAL A 136      31.369  15.848   7.045  1.00 31.55           O  
ATOM   1058  CB  VAL A 136      28.237  15.399   7.536  1.00 31.87           C  
ATOM   1059  CG1 VAL A 136      27.034  15.040   8.428  1.00 28.64           C  
ATOM   1060  CG2 VAL A 136      28.437  16.929   7.547  1.00 30.68           C  
ATOM   1061  N   LYS A 137      30.513  14.053   5.865  1.00 35.77           N  
ATOM   1062  CA  LYS A 137      31.468  14.333   4.784  1.00 40.06           C  
ATOM   1063  C   LYS A 137      31.059  13.788   3.434  1.00 39.45           C  
ATOM   1064  O   LYS A 137      30.401  12.764   3.300  1.00 38.66           O  
ATOM   1065  CB  LYS A 137      32.890  13.931   5.128  1.00 43.11           C  
ATOM   1066  CG  LYS A 137      33.399  12.583   4.678  1.00 46.63           C  
ATOM   1067  CD  LYS A 137      34.933  12.554   4.724  1.00 48.97           C  
ATOM   1068  CE  LYS A 137      35.505  12.870   6.104  1.00 50.26           C  
ATOM   1069  NZ  LYS A 137      35.959  11.667   6.864  1.00 50.49           N  
ATOM   1070  N   ALA A 138      31.483  14.549   2.411  1.00 39.54           N  
ATOM   1071  CA  ALA A 138      31.273  14.131   1.034  1.00 41.40           C  
ATOM   1072  C   ALA A 138      32.535  13.351   0.620  1.00 43.63           C  
ATOM   1073  O   ALA A 138      33.611  13.974   0.582  1.00 43.40           O  
ATOM   1074  CB  ALA A 138      31.093  15.341   0.152  1.00 42.11           C  
ATOM   1075  N   LEU A 139      32.427  12.039   0.480  1.00 45.04           N  
ATOM   1076  CA  LEU A 139      33.604  11.248   0.103  1.00 47.62           C  
ATOM   1077  C   LEU A 139      33.831  11.516  -1.386  1.00 49.37           C  
ATOM   1078  O   LEU A 139      34.945  11.752  -1.816  1.00 49.93           O  
ATOM   1079  CB  LEU A 139      33.506   9.773   0.455  1.00 47.45           C  
ATOM   1080  CG  LEU A 139      33.574   9.404   1.935  1.00 46.89           C  
ATOM   1081  CD1 LEU A 139      33.382   7.905   2.146  1.00 47.86           C  
ATOM   1082  CD2 LEU A 139      34.878   9.813   2.577  1.00 46.83           C  
ATOM   1083  N   ASP A 140      32.740  11.580  -2.135  1.00 50.12           N  
ATOM   1084  CA  ASP A 140      32.739  11.999  -3.531  1.00 50.27           C  
ATOM   1085  C   ASP A 140      31.398  12.692  -3.805  1.00 50.50           C  
ATOM   1086  O   ASP A 140      30.603  12.955  -2.898  1.00 48.27           O  
ATOM   1087  CB  ASP A 140      33.080  10.919  -4.520  1.00 50.36           C  
ATOM   1088  CG  ASP A 140      32.097   9.778  -4.536  1.00 52.29           C  
ATOM   1089  OD1 ASP A 140      30.876  10.000  -4.718  1.00 50.96           O  
ATOM   1090  OD2 ASP A 140      32.569   8.627  -4.353  1.00 53.56           O  
ATOM   1091  N   ASP A 141      31.123  13.005  -5.068  1.00 50.47           N  
ATOM   1092  CA  ASP A 141      29.940  13.735  -5.453  1.00 49.88           C  
ATOM   1093  C   ASP A 141      28.650  13.025  -5.051  1.00 48.14           C  
ATOM   1094  O   ASP A 141      27.613  13.672  -4.917  1.00 46.37           O  
ATOM   1095  CB  ASP A 141      29.912  13.979  -6.983  1.00 51.57           C  
ATOM   1096  CG  ASP A 141      30.342  15.383  -7.349  1.00 53.90           C  
ATOM   1097  OD1 ASP A 141      31.136  16.042  -6.629  1.00 54.55           O  
ATOM   1098  OD2 ASP A 141      29.915  15.949  -8.380  1.00 56.08           O  
ATOM   1099  N   HIS A 142      28.694  11.702  -5.126  1.00 46.00           N  
ATOM   1100  CA  HIS A 142      27.561  10.858  -4.859  1.00 46.02           C  
ATOM   1101  C   HIS A 142      27.725  10.032  -3.602  1.00 42.52           C  
ATOM   1102  O   HIS A 142      27.053   9.023  -3.484  1.00 41.33           O  
ATOM   1103  CB  HIS A 142      27.346   9.916  -6.067  1.00 48.35           C  
ATOM   1104  CG  HIS A 142      27.375  10.686  -7.350  1.00 50.90           C  
ATOM   1105  ND1 HIS A 142      26.390  11.584  -7.680  1.00 51.17           N  
ATOM   1106  CD2 HIS A 142      28.275  10.705  -8.364  1.00 51.97           C  
ATOM   1107  CE1 HIS A 142      26.662  12.122  -8.857  1.00 52.53           C  
ATOM   1108  NE2 HIS A 142      27.801  11.608  -9.289  1.00 52.13           N  
ATOM   1109  N   THR A 143      28.661  10.365  -2.728  1.00 42.51           N  
ATOM   1110  CA  THR A 143      28.832   9.555  -1.520  1.00 43.38           C  
ATOM   1111  C   THR A 143      28.884  10.488  -0.319  1.00 42.55           C  
ATOM   1112  O   THR A 143      29.725  11.391  -0.215  1.00 43.02           O  
ATOM   1113  CB  THR A 143      30.034   8.605  -1.626  1.00 45.04           C  
ATOM   1114  OG1 THR A 143      30.078   7.992  -2.936  1.00 43.54           O  
ATOM   1115  CG2 THR A 143      29.903   7.460  -0.626  1.00 44.36           C  
ATOM   1116  N   PHE A 144      27.882  10.290   0.543  1.00 39.18           N  
ATOM   1117  CA  PHE A 144      27.722  11.103   1.747  1.00 37.40           C  
ATOM   1118  C   PHE A 144      27.928  10.224   2.972  1.00 34.69           C  
ATOM   1119  O   PHE A 144      27.269   9.194   3.157  1.00 37.22           O  
ATOM   1120  CB  PHE A 144      26.353  11.822   1.704  1.00 35.32           C  
ATOM   1121  CG  PHE A 144      26.113  12.763   2.857  1.00 35.20           C  
ATOM   1122  CD1 PHE A 144      26.985  13.810   3.121  1.00 33.53           C  
ATOM   1123  CD2 PHE A 144      24.986  12.587   3.673  1.00 34.52           C  
ATOM   1124  CE1 PHE A 144      26.761  14.664   4.178  1.00 34.71           C  
ATOM   1125  CE2 PHE A 144      24.769  13.450   4.735  1.00 34.84           C  
ATOM   1126  CZ  PHE A 144      25.662  14.477   5.018  1.00 34.13           C  
ATOM   1127  N   GLU A 145      28.896  10.521   3.801  1.00 33.52           N  
ATOM   1128  CA  GLU A 145      29.229   9.706   4.950  1.00 33.82           C  
ATOM   1129  C   GLU A 145      28.896  10.385   6.269  1.00 31.43           C  
ATOM   1130  O   GLU A 145      29.290  11.540   6.372  1.00 29.84           O  
ATOM   1131  CB  GLU A 145      30.748   9.409   4.939  1.00 37.64           C  
ATOM   1132  CG  GLU A 145      31.179   8.726   6.252  1.00 39.05           C  
ATOM   1133  CD  GLU A 145      32.689   8.471   6.209  1.00 42.18           C  
ATOM   1134  OE1 GLU A 145      32.981   7.362   5.670  1.00 42.88           O  
ATOM   1135  OE2 GLU A 145      33.419   9.363   6.678  1.00 40.73           O  
ATOM   1136  N   VAL A 146      28.236   9.674   7.183  1.00 28.06           N  
ATOM   1137  CA  VAL A 146      27.934  10.257   8.495  1.00 27.90           C  
ATOM   1138  C   VAL A 146      28.512   9.554   9.698  1.00 25.15           C  
ATOM   1139  O   VAL A 146      28.312   8.350   9.854  1.00 27.03           O  
ATOM   1140  CB  VAL A 146      26.396  10.386   8.744  1.00 27.74           C  
ATOM   1141  CG1 VAL A 146      26.122  11.118  10.064  1.00 25.97           C  
ATOM   1142  CG2 VAL A 146      25.777  11.170   7.620  1.00 25.51           C  
ATOM   1143  N   THR A 147      29.274  10.257  10.548  1.00 25.05           N  
ATOM   1144  CA  THR A 147      29.845   9.682  11.751  1.00 26.65           C  
ATOM   1145  C   THR A 147      29.078  10.047  13.026  1.00 27.48           C  
ATOM   1146  O   THR A 147      29.037  11.205  13.412  1.00 27.09           O  
ATOM   1147  CB  THR A 147      31.326  10.141  11.951  1.00 28.96           C  
ATOM   1148  OG1 THR A 147      32.049   9.816  10.760  1.00 30.57           O  
ATOM   1149  CG2 THR A 147      32.040   9.404  13.063  1.00 29.00           C  
ATOM   1150  N   LEU A 148      28.523   9.072  13.748  1.00 27.54           N  
ATOM   1151  CA  LEU A 148      27.823   9.274  15.002  1.00 27.38           C  
ATOM   1152  C   LEU A 148      28.751   9.051  16.176  1.00 31.23           C  
ATOM   1153  O   LEU A 148      29.674   8.212  16.041  1.00 32.40           O  
ATOM   1154  CB  LEU A 148      26.658   8.249  15.057  1.00 26.76           C  
ATOM   1155  CG  LEU A 148      25.742   8.150  13.825  1.00 26.98           C  
ATOM   1156  CD1 LEU A 148      24.549   7.244  14.086  1.00 23.01           C  
ATOM   1157  CD2 LEU A 148      25.264   9.500  13.280  1.00 24.55           C  
ATOM   1158  N   SER A 149      28.623   9.698  17.319  1.00 30.61           N  
ATOM   1159  CA  SER A 149      29.424   9.452  18.492  1.00 34.13           C  
ATOM   1160  C   SER A 149      28.933   8.245  19.289  1.00 34.96           C  
ATOM   1161  O   SER A 149      29.485   7.852  20.315  1.00 36.25           O  
ATOM   1162  CB  SER A 149      29.338  10.687  19.399  1.00 33.19           C  
ATOM   1163  OG  SER A 149      27.943  10.871  19.633  1.00 36.05           O  
ATOM   1164  N   GLU A 150      27.784   7.662  18.963  1.00 35.68           N  
ATOM   1165  CA  GLU A 150      27.245   6.528  19.688  1.00 38.07           C  
ATOM   1166  C   GLU A 150      26.491   5.699  18.651  1.00 36.53           C  
ATOM   1167  O   GLU A 150      26.079   6.289  17.657  1.00 36.55           O  
ATOM   1168  CB  GLU A 150      26.305   6.948  20.807  1.00 41.20           C  
ATOM   1169  CG  GLU A 150      26.729   7.836  21.948  1.00 45.87           C  
ATOM   1170  CD  GLU A 150      26.879   7.127  23.274  1.00 48.12           C  
ATOM   1171  OE1 GLU A 150      27.119   5.895  23.268  1.00 49.15           O  
ATOM   1172  OE2 GLU A 150      26.740   7.803  24.308  1.00 49.37           O  
ATOM   1173  N   PRO A 151      26.327   4.408  18.877  1.00 34.05           N  
ATOM   1174  CA  PRO A 151      25.609   3.546  17.969  1.00 34.50           C  
ATOM   1175  C   PRO A 151      24.117   3.881  17.959  1.00 32.21           C  
ATOM   1176  O   PRO A 151      23.515   3.968  19.022  1.00 32.90           O  
ATOM   1177  CB  PRO A 151      25.828   2.117  18.498  1.00 34.57           C  
ATOM   1178  CG  PRO A 151      26.644   2.247  19.714  1.00 34.89           C  
ATOM   1179  CD  PRO A 151      26.892   3.681  20.037  1.00 34.67           C  
ATOM   1180  N   VAL A 152      23.518   4.149  16.822  1.00 29.99           N  
ATOM   1181  CA  VAL A 152      22.106   4.505  16.693  1.00 27.69           C  
ATOM   1182  C   VAL A 152      21.488   3.631  15.616  1.00 27.58           C  
ATOM   1183  O   VAL A 152      21.389   4.019  14.446  1.00 26.50           O  
ATOM   1184  CB  VAL A 152      21.921   6.026  16.331  1.00 25.73           C  
ATOM   1185  CG1 VAL A 152      20.439   6.363  16.306  1.00 24.73           C  
ATOM   1186  CG2 VAL A 152      22.632   6.912  17.350  1.00 22.24           C  
ATOM   1187  N   PRO A 153      20.898   2.477  15.987  1.00 28.60           N  
ATOM   1188  CA  PRO A 153      20.374   1.505  15.063  1.00 28.70           C  
ATOM   1189  C   PRO A 153      19.246   2.017  14.202  1.00 29.99           C  
ATOM   1190  O   PRO A 153      19.072   1.582  13.052  1.00 27.12           O  
ATOM   1191  CB  PRO A 153      19.911   0.310  15.905  1.00 29.63           C  
ATOM   1192  CG  PRO A 153      20.078   0.738  17.319  1.00 30.29           C  
ATOM   1193  CD  PRO A 153      20.982   1.935  17.373  1.00 29.32           C  
ATOM   1194  N   TYR A 154      18.447   2.950  14.751  1.00 27.71           N  
ATOM   1195  CA  TYR A 154      17.353   3.548  14.033  1.00 25.32           C  
ATOM   1196  C   TYR A 154      17.736   4.846  13.364  1.00 25.27           C  
ATOM   1197  O   TYR A 154      16.846   5.420  12.732  1.00 26.79           O  
ATOM   1198  CB  TYR A 154      16.216   3.786  15.043  1.00 26.29           C  
ATOM   1199  CG  TYR A 154      16.601   4.561  16.293  1.00 25.88           C  
ATOM   1200  CD1 TYR A 154      16.566   5.973  16.290  1.00 24.48           C  
ATOM   1201  CD2 TYR A 154      16.902   3.906  17.462  1.00 23.53           C  
ATOM   1202  CE1 TYR A 154      16.871   6.674  17.447  1.00 23.74           C  
ATOM   1203  CE2 TYR A 154      17.228   4.592  18.627  1.00 23.62           C  
ATOM   1204  CZ  TYR A 154      17.221   5.994  18.603  1.00 20.94           C  
ATOM   1205  OH  TYR A 154      17.493   6.660  19.761  1.00 20.73           O  
ATOM   1206  N   PHE A 155      18.979   5.260  13.281  1.00 26.03           N  
ATOM   1207  CA  PHE A 155      19.447   6.445  12.573  1.00 24.39           C  
ATOM   1208  C   PHE A 155      18.763   6.641  11.236  1.00 25.25           C  
ATOM   1209  O   PHE A 155      18.257   7.739  10.892  1.00 21.59           O  
ATOM   1210  CB  PHE A 155      21.010   6.465  12.500  1.00 24.97           C  
ATOM   1211  CG  PHE A 155      21.483   7.766  11.878  1.00 26.07           C  
ATOM   1212  CD1 PHE A 155      21.422   8.953  12.582  1.00 22.95           C  
ATOM   1213  CD2 PHE A 155      21.868   7.813  10.535  1.00 25.42           C  
ATOM   1214  CE1 PHE A 155      21.813  10.146  11.991  1.00 23.38           C  
ATOM   1215  CE2 PHE A 155      22.253   9.015   9.965  1.00 25.16           C  
ATOM   1216  CZ  PHE A 155      22.230  10.207  10.676  1.00 23.08           C  
ATOM   1217  N   TYR A 156      18.693   5.617  10.350  1.00 25.29           N  
ATOM   1218  CA  TYR A 156      18.066   5.821   9.059  1.00 26.68           C  
ATOM   1219  C   TYR A 156      16.591   6.203   9.121  1.00 24.93           C  
ATOM   1220  O   TYR A 156      16.134   6.889   8.181  1.00 24.73           O  
ATOM   1221  CB  TYR A 156      18.231   4.609   8.123  1.00 29.88           C  
ATOM   1222  CG  TYR A 156      17.367   3.422   8.494  1.00 31.85           C  
ATOM   1223  CD1 TYR A 156      17.809   2.541   9.476  1.00 32.85           C  
ATOM   1224  CD2 TYR A 156      16.140   3.210   7.889  1.00 32.37           C  
ATOM   1225  CE1 TYR A 156      17.043   1.446   9.838  1.00 34.71           C  
ATOM   1226  CE2 TYR A 156      15.365   2.111   8.233  1.00 34.03           C  
ATOM   1227  CZ  TYR A 156      15.841   1.245   9.181  1.00 36.10           C  
ATOM   1228  OH  TYR A 156      15.082   0.158   9.533  1.00 40.73           O  
ATOM   1229  N   LYS A 157      15.842   5.814  10.132  1.00 25.67           N  
ATOM   1230  CA  LYS A 157      14.428   6.281  10.199  1.00 25.50           C  
ATOM   1231  C   LYS A 157      14.286   7.786  10.416  1.00 24.72           C  
ATOM   1232  O   LYS A 157      13.308   8.366   9.953  1.00 22.03           O  
ATOM   1233  CB  LYS A 157      13.685   5.518  11.283  1.00 26.37           C  
ATOM   1234  CG  LYS A 157      13.712   3.988  11.077  1.00 31.60           C  
ATOM   1235  CD  LYS A 157      12.936   3.273  12.181  1.00 32.57           C  
ATOM   1236  CE  LYS A 157      12.642   1.824  11.743  1.00 35.75           C  
ATOM   1237  NZ  LYS A 157      12.796   0.866  12.889  1.00 36.36           N  
ATOM   1238  N   LEU A 158      15.239   8.521  10.979  1.00 25.38           N  
ATOM   1239  CA  LEU A 158      15.140   9.988  11.144  1.00 25.57           C  
ATOM   1240  C   LEU A 158      15.208  10.802   9.861  1.00 28.75           C  
ATOM   1241  O   LEU A 158      14.723  11.948   9.777  1.00 24.94           O  
ATOM   1242  CB  LEU A 158      16.374  10.478  11.941  1.00 26.77           C  
ATOM   1243  CG  LEU A 158      16.205  10.409  13.480  1.00 27.72           C  
ATOM   1244  CD1 LEU A 158      16.149   8.964  13.948  1.00 27.88           C  
ATOM   1245  CD2 LEU A 158      17.365  11.123  14.165  1.00 27.21           C  
ATOM   1246  N   LEU A 159      15.822  10.189   8.814  1.00 26.84           N  
ATOM   1247  CA  LEU A 159      16.087  10.880   7.572  1.00 27.71           C  
ATOM   1248  C   LEU A 159      14.963  11.267   6.649  1.00 28.41           C  
ATOM   1249  O   LEU A 159      15.174  12.066   5.734  1.00 30.02           O  
ATOM   1250  CB  LEU A 159      17.139  10.027   6.827  1.00 28.29           C  
ATOM   1251  CG  LEU A 159      18.411   9.798   7.654  1.00 29.47           C  
ATOM   1252  CD1 LEU A 159      19.427   9.072   6.777  1.00 31.61           C  
ATOM   1253  CD2 LEU A 159      18.961  11.112   8.229  1.00 30.41           C  
ATOM   1254  N   VAL A 160      13.737  10.813   6.872  1.00 27.64           N  
ATOM   1255  CA  VAL A 160      12.614  11.306   6.082  1.00 29.53           C  
ATOM   1256  C   VAL A 160      12.123  12.656   6.604  1.00 30.85           C  
ATOM   1257  O   VAL A 160      11.227  13.271   6.015  1.00 31.92           O  
ATOM   1258  CB  VAL A 160      11.448  10.286   6.159  1.00 30.51           C  
ATOM   1259  CG1 VAL A 160      11.935   8.920   5.725  1.00 31.12           C  
ATOM   1260  CG2 VAL A 160      10.857  10.277   7.576  1.00 30.75           C  
ATOM   1261  N   HIS A 161      12.657  13.181   7.709  1.00 29.37           N  
ATOM   1262  CA  HIS A 161      12.143  14.470   8.222  1.00 26.02           C  
ATOM   1263  C   HIS A 161      12.645  15.620   7.394  1.00 24.55           C  
ATOM   1264  O   HIS A 161      13.813  15.771   7.023  1.00 22.84           O  
ATOM   1265  CB  HIS A 161      12.601  14.614   9.689  1.00 23.34           C  
ATOM   1266  CG  HIS A 161      11.917  15.714  10.446  1.00 25.38           C  
ATOM   1267  ND1 HIS A 161      12.547  16.895  10.793  1.00 25.42           N  
ATOM   1268  CD2 HIS A 161      10.640  15.781  10.902  1.00 23.05           C  
ATOM   1269  CE1 HIS A 161      11.668  17.655  11.460  1.00 24.45           C  
ATOM   1270  NE2 HIS A 161      10.518  17.006  11.514  1.00 24.43           N  
ATOM   1271  N   PRO A 162      11.794  16.631   7.175  1.00 24.11           N  
ATOM   1272  CA  PRO A 162      12.127  17.793   6.381  1.00 23.55           C  
ATOM   1273  C   PRO A 162      13.293  18.630   6.881  1.00 24.23           C  
ATOM   1274  O   PRO A 162      13.997  19.138   5.999  1.00 19.96           O  
ATOM   1275  CB  PRO A 162      10.813  18.546   6.229  1.00 24.87           C  
ATOM   1276  CG  PRO A 162       9.865  17.941   7.187  1.00 25.69           C  
ATOM   1277  CD  PRO A 162      10.350  16.583   7.566  1.00 24.95           C  
ATOM   1278  N   SER A 163      13.695  18.688   8.155  1.00 21.47           N  
ATOM   1279  CA  SER A 163      14.818  19.449   8.624  1.00 22.58           C  
ATOM   1280  C   SER A 163      16.155  18.921   8.107  1.00 23.02           C  
ATOM   1281  O   SER A 163      17.128  19.687   8.101  1.00 20.05           O  
ATOM   1282  CB  SER A 163      14.863  19.520  10.178  1.00 24.78           C  
ATOM   1283  OG  SER A 163      15.304  18.264  10.724  1.00 27.35           O  
ATOM   1284  N   VAL A 164      16.189  17.641   7.675  1.00 22.83           N  
ATOM   1285  CA  VAL A 164      17.446  17.137   7.091  1.00 21.88           C  
ATOM   1286  C   VAL A 164      17.361  17.070   5.564  1.00 23.93           C  
ATOM   1287  O   VAL A 164      18.147  16.317   4.917  1.00 24.34           O  
ATOM   1288  CB  VAL A 164      17.847  15.757   7.660  1.00 21.87           C  
ATOM   1289  CG1 VAL A 164      18.410  15.961   9.063  1.00 23.64           C  
ATOM   1290  CG2 VAL A 164      16.666  14.787   7.726  1.00 20.96           C  
ATOM   1291  N   SER A 165      16.419  17.808   4.994  1.00 22.43           N  
ATOM   1292  CA  SER A 165      16.322  17.962   3.522  1.00 22.65           C  
ATOM   1293  C   SER A 165      17.412  18.948   3.104  1.00 24.05           C  
ATOM   1294  O   SER A 165      17.846  19.855   3.841  1.00 22.24           O  
ATOM   1295  CB  SER A 165      14.928  18.524   3.133  1.00 21.02           C  
ATOM   1296  OG  SER A 165      13.999  17.419   3.185  1.00 21.84           O  
ATOM   1297  N   PRO A 166      17.869  18.876   1.864  1.00 24.14           N  
ATOM   1298  CA  PRO A 166      18.911  19.762   1.409  1.00 26.46           C  
ATOM   1299  C   PRO A 166      18.343  21.114   1.090  1.00 27.84           C  
ATOM   1300  O   PRO A 166      17.174  21.149   0.685  1.00 30.81           O  
ATOM   1301  CB  PRO A 166      19.471  19.077   0.148  1.00 25.67           C  
ATOM   1302  CG  PRO A 166      18.291  18.303  -0.401  1.00 26.45           C  
ATOM   1303  CD  PRO A 166      17.444  17.939   0.807  1.00 27.57           C  
ATOM   1304  N   VAL A 167      19.117  22.186   1.186  1.00 28.35           N  
ATOM   1305  CA  VAL A 167      18.690  23.461   0.641  1.00 29.61           C  
ATOM   1306  C   VAL A 167      19.792  23.857  -0.393  1.00 33.17           C  
ATOM   1307  O   VAL A 167      20.959  23.458  -0.280  1.00 32.44           O  
ATOM   1308  CB  VAL A 167      18.504  24.567   1.666  1.00 30.31           C  
ATOM   1309  CG1 VAL A 167      17.432  24.205   2.711  1.00 28.51           C  
ATOM   1310  CG2 VAL A 167      19.854  24.841   2.323  1.00 27.42           C  
ATOM   1311  N   PRO A 168      19.476  24.717  -1.338  1.00 34.34           N  
ATOM   1312  CA  PRO A 168      20.407  25.119  -2.400  1.00 36.06           C  
ATOM   1313  C   PRO A 168      21.378  26.197  -2.004  1.00 34.57           C  
ATOM   1314  O   PRO A 168      20.955  27.358  -1.899  1.00 33.08           O  
ATOM   1315  CB  PRO A 168      19.417  25.569  -3.499  1.00 37.21           C  
ATOM   1316  CG  PRO A 168      18.297  26.236  -2.705  1.00 37.50           C  
ATOM   1317  CD  PRO A 168      18.105  25.267  -1.542  1.00 36.27           C  
ATOM   1318  N   LYS A 169      22.656  25.933  -1.758  1.00 36.51           N  
ATOM   1319  CA  LYS A 169      23.597  26.963  -1.292  1.00 40.78           C  
ATOM   1320  C   LYS A 169      23.666  28.208  -2.170  1.00 41.07           C  
ATOM   1321  O   LYS A 169      23.789  29.302  -1.596  1.00 41.53           O  
ATOM   1322  CB  LYS A 169      25.038  26.460  -1.038  1.00 43.87           C  
ATOM   1323  CG  LYS A 169      26.043  27.550  -0.695  1.00 45.67           C  
ATOM   1324  CD  LYS A 169      27.407  27.096  -0.221  1.00 47.33           C  
ATOM   1325  CE  LYS A 169      28.384  26.758  -1.324  1.00 49.84           C  
ATOM   1326  NZ  LYS A 169      29.228  27.927  -1.751  1.00 51.20           N  
ATOM   1327  N   SER A 170      23.501  28.148  -3.476  1.00 42.46           N  
ATOM   1328  CA  SER A 170      23.549  29.394  -4.268  1.00 45.17           C  
ATOM   1329  C   SER A 170      22.421  30.353  -3.944  1.00 45.15           C  
ATOM   1330  O   SER A 170      22.641  31.581  -3.855  1.00 46.60           O  
ATOM   1331  CB  SER A 170      23.530  29.100  -5.770  1.00 45.50           C  
ATOM   1332  OG  SER A 170      22.263  28.618  -6.172  1.00 48.56           O  
ATOM   1333  N   ALA A 171      21.191  29.831  -3.799  1.00 44.12           N  
ATOM   1334  CA  ALA A 171      20.093  30.760  -3.504  1.00 45.07           C  
ATOM   1335  C   ALA A 171      20.179  31.298  -2.083  1.00 46.19           C  
ATOM   1336  O   ALA A 171      20.119  32.526  -1.868  1.00 45.10           O  
ATOM   1337  CB  ALA A 171      18.746  30.168  -3.827  1.00 43.34           C  
ATOM   1338  N   VAL A 172      20.348  30.422  -1.082  1.00 45.01           N  
ATOM   1339  CA  VAL A 172      20.419  30.932   0.285  1.00 46.32           C  
ATOM   1340  C   VAL A 172      21.474  32.040   0.373  1.00 47.77           C  
ATOM   1341  O   VAL A 172      21.231  33.073   0.999  1.00 46.17           O  
ATOM   1342  CB  VAL A 172      20.740  29.839   1.333  1.00 45.10           C  
ATOM   1343  CG1 VAL A 172      21.105  30.451   2.681  1.00 42.75           C  
ATOM   1344  CG2 VAL A 172      19.577  28.872   1.470  1.00 45.11           C  
ATOM   1345  N   GLU A 173      22.682  31.802  -0.138  1.00 49.63           N  
ATOM   1346  CA  GLU A 173      23.721  32.832   0.003  1.00 53.50           C  
ATOM   1347  C   GLU A 173      23.439  34.106  -0.777  1.00 54.21           C  
ATOM   1348  O   GLU A 173      23.769  35.213  -0.347  1.00 55.20           O  
ATOM   1349  CB  GLU A 173      25.097  32.244  -0.319  1.00 55.06           C  
ATOM   1350  CG  GLU A 173      25.361  31.051   0.605  1.00 58.69           C  
ATOM   1351  CD  GLU A 173      26.734  31.081   1.248  1.00 60.67           C  
ATOM   1352  OE1 GLU A 173      27.731  31.273   0.516  1.00 61.77           O  
ATOM   1353  OE2 GLU A 173      26.818  30.913   2.486  1.00 61.53           O  
ATOM   1354  N   LYS A 174      22.748  34.030  -1.893  1.00 55.12           N  
ATOM   1355  CA  LYS A 174      22.464  35.191  -2.711  1.00 56.95           C  
ATOM   1356  C   LYS A 174      21.261  35.989  -2.250  1.00 56.12           C  
ATOM   1357  O   LYS A 174      21.228  37.201  -2.459  1.00 56.75           O  
ATOM   1358  CB  LYS A 174      22.246  34.731  -4.165  1.00 58.46           C  
ATOM   1359  CG  LYS A 174      22.229  35.862  -5.169  1.00 59.38           C  
ATOM   1360  CD  LYS A 174      22.583  35.353  -6.561  1.00 60.16           C  
ATOM   1361  CE  LYS A 174      22.432  36.477  -7.585  1.00 61.11           C  
ATOM   1362  NZ  LYS A 174      23.468  36.351  -8.651  1.00 61.18           N  
ATOM   1363  N   PHE A 175      20.199  35.354  -1.789  1.00 54.35           N  
ATOM   1364  CA  PHE A 175      18.962  36.040  -1.451  1.00 53.56           C  
ATOM   1365  C   PHE A 175      18.650  35.996   0.030  1.00 53.19           C  
ATOM   1366  O   PHE A 175      17.759  36.720   0.496  1.00 51.03           O  
ATOM   1367  CB  PHE A 175      17.822  35.504  -2.333  1.00 55.06           C  
ATOM   1368  CG  PHE A 175      18.249  35.440  -3.781  1.00 56.68           C  
ATOM   1369  CD1 PHE A 175      18.343  36.625  -4.503  1.00 56.93           C  
ATOM   1370  CD2 PHE A 175      18.612  34.257  -4.385  1.00 56.50           C  
ATOM   1371  CE1 PHE A 175      18.748  36.628  -5.818  1.00 56.65           C  
ATOM   1372  CE2 PHE A 175      19.023  34.253  -5.709  1.00 57.96           C  
ATOM   1373  CZ  PHE A 175      19.096  35.438  -6.429  1.00 57.81           C  
ATOM   1374  N   GLY A 176      19.461  35.291   0.809  1.00 52.26           N  
ATOM   1375  CA  GLY A 176      19.264  35.218   2.258  1.00 52.45           C  
ATOM   1376  C   GLY A 176      17.814  34.859   2.571  1.00 51.59           C  
ATOM   1377  O   GLY A 176      17.255  33.964   1.922  1.00 50.94           O  
ATOM   1378  N   ASP A 177      17.158  35.640   3.414  1.00 51.70           N  
ATOM   1379  CA  ASP A 177      15.767  35.398   3.762  1.00 53.68           C  
ATOM   1380  C   ASP A 177      14.785  35.410   2.605  1.00 53.46           C  
ATOM   1381  O   ASP A 177      13.668  34.886   2.735  1.00 53.16           O  
ATOM   1382  CB  ASP A 177      15.243  36.444   4.751  1.00 56.95           C  
ATOM   1383  CG  ASP A 177      16.080  36.594   5.996  1.00 59.03           C  
ATOM   1384  OD1 ASP A 177      16.262  35.576   6.696  1.00 60.08           O  
ATOM   1385  OD2 ASP A 177      16.542  37.726   6.273  1.00 60.99           O  
ATOM   1386  N   LYS A 178      15.118  35.999   1.462  1.00 51.92           N  
ATOM   1387  CA  LYS A 178      14.254  36.069   0.302  1.00 49.16           C  
ATOM   1388  C   LYS A 178      14.485  34.885  -0.615  1.00 47.37           C  
ATOM   1389  O   LYS A 178      13.764  34.738  -1.615  1.00 46.56           O  
ATOM   1390  CB  LYS A 178      14.501  37.396  -0.433  1.00 51.65           C  
ATOM   1391  CG  LYS A 178      13.900  38.606   0.287  1.00 52.66           C  
ATOM   1392  CD  LYS A 178      12.460  38.808  -0.200  1.00 53.56           C  
ATOM   1393  CE  LYS A 178      11.764  39.924   0.563  1.00 54.32           C  
ATOM   1394  NZ  LYS A 178      12.488  41.229   0.441  1.00 53.66           N  
ATOM   1395  N   TRP A 179      15.329  33.919  -0.203  1.00 42.71           N  
ATOM   1396  CA  TRP A 179      15.542  32.737  -1.042  1.00 38.09           C  
ATOM   1397  C   TRP A 179      14.272  31.950  -1.295  1.00 36.86           C  
ATOM   1398  O   TRP A 179      14.197  31.333  -2.369  1.00 36.29           O  
ATOM   1399  CB  TRP A 179      16.617  31.835  -0.482  1.00 36.77           C  
ATOM   1400  CG  TRP A 179      16.357  30.800   0.555  1.00 34.53           C  
ATOM   1401  CD1 TRP A 179      16.470  30.903   1.919  1.00 35.35           C  
ATOM   1402  CD2 TRP A 179      16.025  29.426   0.298  1.00 34.90           C  
ATOM   1403  NE1 TRP A 179      16.180  29.702   2.540  1.00 34.14           N  
ATOM   1404  CE2 TRP A 179      15.910  28.771   1.563  1.00 34.87           C  
ATOM   1405  CE3 TRP A 179      15.784  28.695  -0.861  1.00 33.14           C  
ATOM   1406  CZ2 TRP A 179      15.584  27.423   1.665  1.00 33.65           C  
ATOM   1407  CZ3 TRP A 179      15.441  27.349  -0.751  1.00 33.75           C  
ATOM   1408  CH2 TRP A 179      15.349  26.729   0.509  1.00 34.03           C  
ATOM   1409  N   THR A 180      13.301  31.947  -0.374  1.00 34.48           N  
ATOM   1410  CA  THR A 180      12.102  31.168  -0.609  1.00 37.19           C  
ATOM   1411  C   THR A 180      11.026  31.824  -1.457  1.00 37.35           C  
ATOM   1412  O   THR A 180      10.026  31.139  -1.749  1.00 36.87           O  
ATOM   1413  CB  THR A 180      11.492  30.663   0.728  1.00 37.67           C  
ATOM   1414  OG1 THR A 180      11.180  31.774   1.546  1.00 36.85           O  
ATOM   1415  CG2 THR A 180      12.530  29.800   1.454  1.00 37.58           C  
ATOM   1416  N   GLN A 181      11.164  33.100  -1.776  1.00 40.40           N  
ATOM   1417  CA  GLN A 181      10.154  33.716  -2.695  1.00 44.09           C  
ATOM   1418  C   GLN A 181      10.173  32.948  -3.994  1.00 43.81           C  
ATOM   1419  O   GLN A 181      11.182  32.348  -4.388  1.00 44.33           O  
ATOM   1420  CB  GLN A 181      10.437  35.200  -2.814  1.00 45.75           C  
ATOM   1421  CG  GLN A 181      10.453  36.037  -1.572  1.00 47.61           C  
ATOM   1422  CD  GLN A 181       9.155  36.342  -0.861  1.00 51.57           C  
ATOM   1423  OE1 GLN A 181       9.014  37.430  -0.249  1.00 53.46           O  
ATOM   1424  NE2 GLN A 181       8.134  35.488  -0.839  1.00 51.20           N  
ATOM   1425  N   PRO A 182       9.052  32.817  -4.699  1.00 45.43           N  
ATOM   1426  CA  PRO A 182       8.926  32.061  -5.926  1.00 46.33           C  
ATOM   1427  C   PRO A 182       9.858  32.515  -7.053  1.00 47.76           C  
ATOM   1428  O   PRO A 182      10.196  31.745  -7.952  1.00 48.40           O  
ATOM   1429  CB  PRO A 182       7.465  32.164  -6.320  1.00 45.83           C  
ATOM   1430  CG  PRO A 182       6.752  32.764  -5.167  1.00 45.78           C  
ATOM   1431  CD  PRO A 182       7.772  33.503  -4.344  1.00 45.73           C  
ATOM   1432  N   ALA A 183      10.338  33.746  -7.007  1.00 48.69           N  
ATOM   1433  CA  ALA A 183      11.293  34.273  -7.952  1.00 51.14           C  
ATOM   1434  C   ALA A 183      12.689  33.652  -7.765  1.00 52.35           C  
ATOM   1435  O   ALA A 183      13.394  33.429  -8.765  1.00 53.09           O  
ATOM   1436  CB  ALA A 183      11.428  35.784  -7.820  1.00 49.64           C  
ATOM   1437  N   ASN A 184      13.068  33.388  -6.506  1.00 50.57           N  
ATOM   1438  CA  ASN A 184      14.400  32.867  -6.226  1.00 48.30           C  
ATOM   1439  C   ASN A 184      14.561  31.414  -5.819  1.00 45.53           C  
ATOM   1440  O   ASN A 184      15.736  31.029  -5.680  1.00 42.58           O  
ATOM   1441  CB  ASN A 184      15.014  33.653  -5.024  1.00 48.38           C  
ATOM   1442  CG  ASN A 184      14.722  35.133  -5.180  1.00 49.12           C  
ATOM   1443  OD1 ASN A 184      15.040  35.636  -6.247  1.00 50.72           O  
ATOM   1444  ND2 ASN A 184      14.125  35.819  -4.232  1.00 48.44           N  
ATOM   1445  N   ILE A 185      13.485  30.672  -5.614  1.00 43.50           N  
ATOM   1446  CA  ILE A 185      13.569  29.344  -5.025  1.00 42.45           C  
ATOM   1447  C   ILE A 185      13.956  28.242  -5.975  1.00 42.20           C  
ATOM   1448  O   ILE A 185      13.517  28.193  -7.117  1.00 42.37           O  
ATOM   1449  CB  ILE A 185      12.269  28.960  -4.292  1.00 42.67           C  
ATOM   1450  CG1 ILE A 185      12.482  27.888  -3.208  1.00 42.92           C  
ATOM   1451  CG2 ILE A 185      11.170  28.470  -5.242  1.00 42.51           C  
ATOM   1452  CD1 ILE A 185      11.331  27.963  -2.184  1.00 43.12           C  
ATOM   1453  N   VAL A 186      14.805  27.353  -5.471  1.00 39.93           N  
ATOM   1454  CA  VAL A 186      15.283  26.188  -6.187  1.00 38.93           C  
ATOM   1455  C   VAL A 186      14.935  24.961  -5.357  1.00 37.17           C  
ATOM   1456  O   VAL A 186      15.273  24.984  -4.158  1.00 35.11           O  
ATOM   1457  CB  VAL A 186      16.817  26.325  -6.392  1.00 38.44           C  
ATOM   1458  CG1 VAL A 186      17.401  25.098  -7.085  1.00 35.58           C  
ATOM   1459  CG2 VAL A 186      17.147  27.601  -7.159  1.00 38.11           C  
ATOM   1460  N   THR A 187      14.246  23.963  -5.904  1.00 38.14           N  
ATOM   1461  CA  THR A 187      13.791  22.802  -5.143  1.00 37.73           C  
ATOM   1462  C   THR A 187      14.230  21.487  -5.757  1.00 38.16           C  
ATOM   1463  O   THR A 187      14.690  21.524  -6.912  1.00 37.34           O  
ATOM   1464  CB  THR A 187      12.240  22.807  -5.035  1.00 39.49           C  
ATOM   1465  OG1 THR A 187      11.658  22.483  -6.312  1.00 40.65           O  
ATOM   1466  CG2 THR A 187      11.664  24.113  -4.542  1.00 36.34           C  
ATOM   1467  N   ASN A 188      14.179  20.328  -5.104  1.00 36.38           N  
ATOM   1468  CA  ASN A 188      14.665  19.061  -5.665  1.00 34.57           C  
ATOM   1469  C   ASN A 188      13.625  17.983  -5.537  1.00 35.28           C  
ATOM   1470  O   ASN A 188      13.827  16.804  -5.813  1.00 35.94           O  
ATOM   1471  CB  ASN A 188      15.989  18.553  -5.043  1.00 33.35           C  
ATOM   1472  CG  ASN A 188      15.845  18.090  -3.601  1.00 34.00           C  
ATOM   1473  OD1 ASN A 188      15.240  18.809  -2.789  1.00 30.75           O  
ATOM   1474  ND2 ASN A 188      16.356  16.916  -3.252  1.00 30.25           N  
ATOM   1475  N   GLY A 189      12.429  18.383  -5.062  1.00 36.57           N  
ATOM   1476  CA  GLY A 189      11.328  17.432  -4.910  1.00 34.83           C  
ATOM   1477  C   GLY A 189      10.500  17.400  -6.196  1.00 36.43           C  
ATOM   1478  O   GLY A 189      10.786  18.125  -7.177  1.00 34.23           O  
ATOM   1479  N   ALA A 190       9.444  16.606  -6.171  1.00 36.72           N  
ATOM   1480  CA  ALA A 190       8.566  16.487  -7.338  1.00 38.86           C  
ATOM   1481  C   ALA A 190       7.888  17.767  -7.764  1.00 38.76           C  
ATOM   1482  O   ALA A 190       7.141  17.726  -8.769  1.00 39.80           O  
ATOM   1483  CB  ALA A 190       7.472  15.442  -7.137  1.00 38.96           C  
ATOM   1484  N   TYR A 191       7.863  18.851  -6.991  1.00 35.13           N  
ATOM   1485  CA  TYR A 191       7.161  20.058  -7.302  1.00 34.28           C  
ATOM   1486  C   TYR A 191       8.080  21.249  -7.086  1.00 35.75           C  
ATOM   1487  O   TYR A 191       9.118  21.135  -6.418  1.00 34.99           O  
ATOM   1488  CB  TYR A 191       5.823  20.247  -6.503  1.00 33.52           C  
ATOM   1489  CG  TYR A 191       4.840  19.169  -6.926  1.00 32.98           C  
ATOM   1490  CD1 TYR A 191       4.862  17.922  -6.344  1.00 32.94           C  
ATOM   1491  CD2 TYR A 191       3.925  19.373  -7.959  1.00 33.21           C  
ATOM   1492  CE1 TYR A 191       4.055  16.884  -6.750  1.00 32.44           C  
ATOM   1493  CE2 TYR A 191       3.094  18.341  -8.371  1.00 31.04           C  
ATOM   1494  CZ  TYR A 191       3.175  17.111  -7.796  1.00 32.07           C  
ATOM   1495  OH  TYR A 191       2.394  16.054  -8.194  1.00 31.84           O  
ATOM   1496  N   LYS A 192       7.675  22.388  -7.652  1.00 33.94           N  
ATOM   1497  CA  LYS A 192       8.442  23.608  -7.456  1.00 34.76           C  
ATOM   1498  C   LYS A 192       7.390  24.644  -7.108  1.00 34.87           C  
ATOM   1499  O   LYS A 192       6.224  24.336  -7.330  1.00 36.44           O  
ATOM   1500  CB  LYS A 192       9.210  24.030  -8.698  1.00 37.39           C  
ATOM   1501  CG  LYS A 192       8.297  24.187  -9.921  1.00 35.75           C  
ATOM   1502  CD  LYS A 192       9.500  24.781 -10.957  0.00 20.00           C  
ATOM   1503  CE  LYS A 192       9.147  24.307 -12.376  0.00 20.00           C  
ATOM   1504  NZ  LYS A 192      10.183  24.740 -13.317  0.00 20.00           N  
ATOM   1505  N   LEU A 193       7.755  25.802  -6.626  1.00 36.47           N  
ATOM   1506  CA  LEU A 193       6.838  26.819  -6.177  1.00 37.23           C  
ATOM   1507  C   LEU A 193       6.362  27.732  -7.319  1.00 38.96           C  
ATOM   1508  O   LEU A 193       7.160  28.439  -7.912  1.00 35.65           O  
ATOM   1509  CB  LEU A 193       7.572  27.665  -5.122  1.00 36.98           C  
ATOM   1510  CG  LEU A 193       6.809  28.858  -4.535  1.00 36.42           C  
ATOM   1511  CD1 LEU A 193       5.443  28.468  -3.961  1.00 36.59           C  
ATOM   1512  CD2 LEU A 193       7.631  29.555  -3.480  1.00 35.59           C  
ATOM   1513  N   LYS A 194       5.073  27.755  -7.608  1.00 39.84           N  
ATOM   1514  CA  LYS A 194       4.510  28.631  -8.625  1.00 41.30           C  
ATOM   1515  C   LYS A 194       4.055  29.948  -8.056  1.00 42.57           C  
ATOM   1516  O   LYS A 194       4.472  30.993  -8.543  1.00 44.13           O  
ATOM   1517  CB  LYS A 194       3.362  27.941  -9.366  1.00 42.56           C  
ATOM   1518  CG  LYS A 194       2.945  28.816 -10.570  1.00 41.88           C  
ATOM   1519  CD  LYS A 194       1.654  28.241 -11.139  1.00 42.87           C  
ATOM   1520  CE  LYS A 194       0.920  28.203 -12.160  0.00 20.00           C  
ATOM   1521  NZ  LYS A 194       1.369  29.369 -12.917  0.00 20.00           N  
ATOM   1522  N   ASN A 195       3.187  30.004  -7.043  1.00 43.84           N  
ATOM   1523  CA  ASN A 195       2.760  31.194  -6.375  1.00 44.61           C  
ATOM   1524  C   ASN A 195       2.599  30.970  -4.852  1.00 44.11           C  
ATOM   1525  O   ASN A 195       2.159  29.923  -4.406  1.00 44.11           O  
ATOM   1526  CB  ASN A 195       1.382  31.747  -6.768  1.00 47.26           C  
ATOM   1527  CG  ASN A 195       1.191  31.994  -8.244  1.00 51.88           C  
ATOM   1528  OD1 ASN A 195       1.374  33.134  -8.696  1.00 53.54           O  
ATOM   1529  ND2 ASN A 195       0.860  30.929  -8.984  1.00 50.77           N  
ATOM   1530  N   TRP A 196       2.806  32.048  -4.120  1.00 44.62           N  
ATOM   1531  CA  TRP A 196       2.520  32.048  -2.685  1.00 45.38           C  
ATOM   1532  C   TRP A 196       1.853  33.362  -2.309  1.00 44.17           C  
ATOM   1533  O   TRP A 196       2.506  34.400  -2.244  1.00 43.77           O  
ATOM   1534  CB  TRP A 196       3.774  31.735  -1.906  1.00 46.90           C  
ATOM   1535  CG  TRP A 196       3.730  31.768  -0.421  1.00 46.99           C  
ATOM   1536  CD1 TRP A 196       2.634  31.752   0.397  1.00 47.53           C  
ATOM   1537  CD2 TRP A 196       4.877  31.829   0.443  1.00 46.95           C  
ATOM   1538  NE1 TRP A 196       3.028  31.802   1.709  1.00 47.16           N  
ATOM   1539  CE2 TRP A 196       4.395  31.851   1.773  1.00 46.95           C  
ATOM   1540  CE3 TRP A 196       6.256  31.887   0.219  1.00 47.35           C  
ATOM   1541  CZ2 TRP A 196       5.241  31.919   2.878  1.00 46.43           C  
ATOM   1542  CZ3 TRP A 196       7.096  31.954   1.328  1.00 47.82           C  
ATOM   1543  CH2 TRP A 196       6.583  31.965   2.638  1.00 47.67           C  
ATOM   1544  N   VAL A 197       0.546  33.312  -2.054  1.00 43.04           N  
ATOM   1545  CA  VAL A 197      -0.198  34.491  -1.621  1.00 43.38           C  
ATOM   1546  C   VAL A 197      -0.449  34.351  -0.100  1.00 43.98           C  
ATOM   1547  O   VAL A 197      -1.212  33.457   0.261  1.00 42.20           O  
ATOM   1548  CB  VAL A 197      -1.593  34.567  -2.290  1.00 43.78           C  
ATOM   1549  CG1 VAL A 197      -2.287  35.877  -1.970  1.00 43.10           C  
ATOM   1550  CG2 VAL A 197      -1.508  34.314  -3.788  1.00 45.35           C  
ATOM   1551  N   VAL A 198       0.160  35.182   0.704  1.00 44.49           N  
ATOM   1552  CA  VAL A 198       0.048  35.124   2.143  1.00 47.39           C  
ATOM   1553  C   VAL A 198      -1.414  35.113   2.572  1.00 47.90           C  
ATOM   1554  O   VAL A 198      -2.210  35.977   2.190  1.00 48.43           O  
ATOM   1555  CB  VAL A 198       0.814  36.279   2.829  1.00 46.93           C  
ATOM   1556  CG1 VAL A 198       0.602  36.256   4.343  1.00 47.87           C  
ATOM   1557  CG2 VAL A 198       2.298  36.177   2.511  1.00 46.54           C  
ATOM   1558  N   ASN A 199      -1.820  34.076   3.297  1.00 48.19           N  
ATOM   1559  CA  ASN A 199      -3.174  33.941   3.803  1.00 48.30           C  
ATOM   1560  C   ASN A 199      -4.195  33.555   2.752  1.00 47.24           C  
ATOM   1561  O   ASN A 199      -5.399  33.530   3.067  1.00 47.12           O  
ATOM   1562  CB  ASN A 199      -3.708  35.222   4.464  1.00 48.66           C  
ATOM   1563  CG  ASN A 199      -2.928  35.591   5.714  1.00 50.14           C  
ATOM   1564  OD1 ASN A 199      -2.725  36.787   5.926  1.00 52.09           O  
ATOM   1565  ND2 ASN A 199      -2.548  34.579   6.470  1.00 48.90           N  
ATOM   1566  N   GLU A 200      -3.743  33.264   1.535  1.00 45.32           N  
ATOM   1567  CA  GLU A 200      -4.715  32.901   0.498  1.00 41.93           C  
ATOM   1568  C   GLU A 200      -4.439  31.536  -0.085  1.00 40.60           C  
ATOM   1569  O   GLU A 200      -5.283  30.640  -0.017  1.00 38.30           O  
ATOM   1570  CB  GLU A 200      -4.763  33.979  -0.583  1.00 41.93           C  
ATOM   1571  CG  GLU A 200      -5.476  35.288  -0.248  1.00 41.44           C  
ATOM   1572  CD  GLU A 200      -5.591  36.165  -1.489  1.00 42.07           C  
ATOM   1573  OE1 GLU A 200      -6.083  35.702  -2.549  1.00 42.55           O  
ATOM   1574  OE2 GLU A 200      -5.119  37.318  -1.489  1.00 42.86           O  
ATOM   1575  N   ARG A 201      -3.224  31.392  -0.661  1.00 39.77           N  
ATOM   1576  CA  ARG A 201      -2.889  30.135  -1.299  1.00 39.72           C  
ATOM   1577  C   ARG A 201      -1.388  29.986  -1.534  1.00 37.38           C  
ATOM   1578  O   ARG A 201      -0.637  30.928  -1.526  1.00 38.49           O  
ATOM   1579  CB  ARG A 201      -3.591  30.083  -2.687  1.00 43.51           C  
ATOM   1580  CG  ARG A 201      -3.308  31.319  -3.543  1.00 45.61           C  
ATOM   1581  CD  ARG A 201      -4.064  31.317  -4.875  1.00 49.66           C  
ATOM   1582  NE  ARG A 201      -5.473  31.692  -4.695  1.00 50.83           N  
ATOM   1583  CZ  ARG A 201      -6.503  30.862  -4.576  1.00 51.77           C  
ATOM   1584  NH1 ARG A 201      -6.414  29.545  -4.644  1.00 51.38           N  
ATOM   1585  NH2 ARG A 201      -7.724  31.368  -4.380  1.00 52.57           N  
ATOM   1586  N   ILE A 202      -0.953  28.774  -1.731  1.00 38.44           N  
ATOM   1587  CA  ILE A 202       0.387  28.381  -2.101  1.00 40.02           C  
ATOM   1588  C   ILE A 202       0.118  27.441  -3.288  1.00 40.42           C  
ATOM   1589  O   ILE A 202      -0.613  26.494  -3.038  1.00 39.99           O  
ATOM   1590  CB  ILE A 202       1.178  27.658  -0.993  1.00 38.22           C  
ATOM   1591  CG1 ILE A 202       1.718  28.706  -0.015  1.00 38.22           C  
ATOM   1592  CG2 ILE A 202       2.301  26.806  -1.571  1.00 39.37           C  
ATOM   1593  CD1 ILE A 202       2.351  28.169   1.240  1.00 38.63           C  
ATOM   1594  N   VAL A 203       0.640  27.787  -4.465  1.00 40.07           N  
ATOM   1595  CA  VAL A 203       0.361  26.910  -5.616  1.00 40.73           C  
ATOM   1596  C   VAL A 203       1.659  26.226  -6.062  1.00 38.04           C  
ATOM   1597  O   VAL A 203       2.640  26.951  -6.214  1.00 38.22           O  
ATOM   1598  CB  VAL A 203      -0.205  27.698  -6.817  1.00 41.09           C  
ATOM   1599  CG1 VAL A 203      -0.559  26.759  -7.972  1.00 40.62           C  
ATOM   1600  CG2 VAL A 203      -1.377  28.588  -6.440  1.00 41.60           C  
ATOM   1601  N   LEU A 204       1.650  24.947  -6.336  1.00 37.77           N  
ATOM   1602  CA  LEU A 204       2.849  24.258  -6.777  1.00 39.96           C  
ATOM   1603  C   LEU A 204       2.692  23.573  -8.150  1.00 42.20           C  
ATOM   1604  O   LEU A 204       1.649  22.952  -8.418  1.00 41.32           O  
ATOM   1605  CB  LEU A 204       3.235  23.178  -5.772  1.00 38.24           C  
ATOM   1606  CG  LEU A 204       3.261  23.464  -4.268  1.00 38.14           C  
ATOM   1607  CD1 LEU A 204       3.550  22.134  -3.539  1.00 36.92           C  
ATOM   1608  CD2 LEU A 204       4.309  24.497  -3.925  1.00 35.48           C  
ATOM   1609  N   GLU A 205       3.764  23.567  -8.975  1.00 43.47           N  
ATOM   1610  CA  GLU A 205       3.647  22.865 -10.258  1.00 45.64           C  
ATOM   1611  C   GLU A 205       4.716  21.799 -10.438  1.00 44.93           C  
ATOM   1612  O   GLU A 205       5.823  21.963  -9.931  1.00 45.44           O  
ATOM   1613  CB  GLU A 205       3.656  23.856 -11.420  1.00 48.55           C  
ATOM   1614  CG  GLU A 205       4.652  24.990 -11.263  1.00 52.66           C  
ATOM   1615  CD  GLU A 205       4.476  26.116 -12.270  1.00 56.16           C  
ATOM   1616  OE1 GLU A 205       3.524  26.058 -13.090  1.00 57.07           O  
ATOM   1617  OE2 GLU A 205       5.301  27.072 -12.219  1.00 56.59           O  
ATOM   1618  N   ARG A 206       4.394  20.721 -11.138  1.00 43.42           N  
ATOM   1619  CA  ARG A 206       5.279  19.621 -11.463  1.00 42.84           C  
ATOM   1620  C   ARG A 206       6.700  20.082 -11.791  1.00 43.05           C  
ATOM   1621  O   ARG A 206       6.888  21.085 -12.456  1.00 38.45           O  
ATOM   1622  CB  ARG A 206       4.765  18.834 -12.672  1.00 43.31           C  
ATOM   1623  CG  ARG A 206       5.212  17.397 -12.808  1.00 42.76           C  
ATOM   1624  CD  ARG A 206       4.362  16.651 -13.841  1.00 43.76           C  
ATOM   1625  NE  ARG A 206       5.042  15.465 -14.356  1.00 43.55           N  
ATOM   1626  CZ  ARG A 206       4.509  14.461 -15.037  1.00 42.47           C  
ATOM   1627  NH1 ARG A 206       3.211  14.480 -15.333  1.00 43.27           N  
ATOM   1628  NH2 ARG A 206       5.233  13.427 -15.428  1.00 39.55           N  
ATOM   1629  N   ASN A 207       7.687  19.344 -11.265  1.00 43.90           N  
ATOM   1630  CA  ASN A 207       9.086  19.663 -11.470  1.00 43.97           C  
ATOM   1631  C   ASN A 207       9.644  18.687 -12.506  1.00 44.28           C  
ATOM   1632  O   ASN A 207       9.875  17.512 -12.236  1.00 43.64           O  
ATOM   1633  CB  ASN A 207       9.910  19.576 -10.200  1.00 44.73           C  
ATOM   1634  CG  ASN A 207      11.398  19.820 -10.351  1.00 45.67           C  
ATOM   1635  OD1 ASN A 207      11.872  20.488 -11.270  1.00 44.78           O  
ATOM   1636  ND2 ASN A 207      12.188  19.263  -9.431  1.00 45.57           N  
ATOM   1637  N   PRO A 208       9.887  19.210 -13.715  1.00 44.24           N  
ATOM   1638  CA  PRO A 208      10.438  18.448 -14.820  1.00 43.95           C  
ATOM   1639  C   PRO A 208      11.760  17.769 -14.525  1.00 43.71           C  
ATOM   1640  O   PRO A 208      12.108  16.727 -15.093  1.00 43.90           O  
ATOM   1641  CB  PRO A 208      10.730  19.486 -15.914  1.00 44.00           C  
ATOM   1642  CG  PRO A 208      10.071  20.756 -15.509  1.00 44.71           C  
ATOM   1643  CD  PRO A 208       9.664  20.641 -14.060  1.00 43.38           C  
ATOM   1644  N   GLN A 209      12.584  18.396 -13.694  1.00 43.06           N  
ATOM   1645  CA  GLN A 209      13.889  17.876 -13.327  1.00 43.51           C  
ATOM   1646  C   GLN A 209      13.868  16.844 -12.207  1.00 43.04           C  
ATOM   1647  O   GLN A 209      14.953  16.361 -11.858  1.00 42.85           O  
ATOM   1648  CB  GLN A 209      14.770  19.049 -12.885  1.00 44.35           C  
ATOM   1649  CG  GLN A 209      14.705  20.260 -13.770  1.00 48.09           C  
ATOM   1650  CD  GLN A 209      15.727  20.163 -14.888  1.00 51.14           C  
ATOM   1651  OE1 GLN A 209      16.301  21.200 -15.261  1.00 53.28           O  
ATOM   1652  NE2 GLN A 209      15.976  18.957 -15.398  1.00 51.48           N  
ATOM   1653  N   TYR A 210      12.727  16.567 -11.583  1.00 42.70           N  
ATOM   1654  CA  TYR A 210      12.727  15.580 -10.498  1.00 41.31           C  
ATOM   1655  C   TYR A 210      13.095  14.266 -11.144  1.00 42.07           C  
ATOM   1656  O   TYR A 210      12.496  13.872 -12.137  1.00 41.72           O  
ATOM   1657  CB  TYR A 210      11.388  15.543  -9.741  1.00 39.90           C  
ATOM   1658  CG  TYR A 210      11.301  14.486  -8.658  1.00 37.83           C  
ATOM   1659  CD1 TYR A 210      12.254  14.401  -7.645  1.00 38.56           C  
ATOM   1660  CD2 TYR A 210      10.257  13.589  -8.656  1.00 37.22           C  
ATOM   1661  CE1 TYR A 210      12.155  13.428  -6.653  1.00 39.18           C  
ATOM   1662  CE2 TYR A 210      10.171  12.593  -7.698  1.00 39.77           C  
ATOM   1663  CZ  TYR A 210      11.115  12.535  -6.689  1.00 39.47           C  
ATOM   1664  OH  TYR A 210      11.043  11.546  -5.759  1.00 41.14           O  
ATOM   1665  N   TRP A 211      13.949  13.478 -10.525  1.00 43.04           N  
ATOM   1666  CA  TRP A 211      14.454  12.228 -11.007  1.00 45.64           C  
ATOM   1667  C   TRP A 211      13.382  11.169 -11.263  1.00 46.94           C  
ATOM   1668  O   TRP A 211      13.657  10.190 -11.957  1.00 46.86           O  
ATOM   1669  CB  TRP A 211      15.512  11.644 -10.078  1.00 45.55           C  
ATOM   1670  CG  TRP A 211      15.076  11.133  -8.748  1.00 48.05           C  
ATOM   1671  CD1 TRP A 211      15.135  11.840  -7.563  1.00 47.15           C  
ATOM   1672  CD2 TRP A 211      14.553   9.835  -8.415  1.00 48.45           C  
ATOM   1673  NE1 TRP A 211      14.670  11.052  -6.540  1.00 47.44           N  
ATOM   1674  CE2 TRP A 211      14.304   9.826  -7.027  1.00 48.26           C  
ATOM   1675  CE3 TRP A 211      14.259   8.686  -9.154  1.00 48.53           C  
ATOM   1676  CZ2 TRP A 211      13.792   8.711  -6.370  1.00 48.88           C  
ATOM   1677  CZ3 TRP A 211      13.735   7.580  -8.500  1.00 48.85           C  
ATOM   1678  CH2 TRP A 211      13.499   7.594  -7.112  1.00 48.58           C  
ATOM   1679  N   ASP A 212      12.236  11.319 -10.605  1.00 45.95           N  
ATOM   1680  CA  ASP A 212      11.167  10.330 -10.726  1.00 44.25           C  
ATOM   1681  C   ASP A 212       9.979  11.028 -11.347  1.00 42.02           C  
ATOM   1682  O   ASP A 212       8.865  10.520 -11.281  1.00 42.40           O  
ATOM   1683  CB  ASP A 212      10.959   9.741  -9.350  1.00 45.46           C  
ATOM   1684  CG  ASP A 212      10.460   8.321  -9.258  1.00 47.55           C  
ATOM   1685  OD1 ASP A 212      10.709   7.486 -10.171  1.00 48.34           O  
ATOM   1686  OD2 ASP A 212       9.795   8.012  -8.242  1.00 45.67           O  
ATOM   1687  N   ASN A 213      10.177  12.119 -12.075  1.00 40.31           N  
ATOM   1688  CA  ASN A 213       9.091  12.788 -12.780  1.00 43.29           C  
ATOM   1689  C   ASN A 213       8.260  11.835 -13.626  1.00 44.59           C  
ATOM   1690  O   ASN A 213       7.061  12.084 -13.737  1.00 43.73           O  
ATOM   1691  CB  ASN A 213       9.610  13.903 -13.689  1.00 43.45           C  
ATOM   1692  CG  ASN A 213       8.572  14.838 -14.227  1.00 45.85           C  
ATOM   1693  OD1 ASN A 213       7.543  15.122 -13.603  1.00 48.23           O  
ATOM   1694  ND2 ASN A 213       8.745  15.431 -15.416  1.00 46.78           N  
ATOM   1695  N   ALA A 214       8.799  10.765 -14.221  1.00 46.34           N  
ATOM   1696  CA  ALA A 214       7.948   9.925 -15.071  1.00 49.80           C  
ATOM   1697  C   ALA A 214       6.692   9.463 -14.331  1.00 50.98           C  
ATOM   1698  O   ALA A 214       5.613   9.556 -14.921  1.00 51.40           O  
ATOM   1699  CB  ALA A 214       8.713   8.777 -15.692  1.00 48.48           C  
ATOM   1700  N   LYS A 215       6.802   9.076 -13.066  1.00 52.10           N  
ATOM   1701  CA  LYS A 215       5.671   8.568 -12.304  1.00 51.92           C  
ATOM   1702  C   LYS A 215       4.792   9.586 -11.624  1.00 51.14           C  
ATOM   1703  O   LYS A 215       3.774   9.134 -11.087  1.00 52.10           O  
ATOM   1704  CB  LYS A 215       6.150   7.560 -11.248  1.00 52.38           C  
ATOM   1705  CG  LYS A 215       7.326   6.751 -11.807  1.00 51.63           C  
ATOM   1706  CD  LYS A 215       7.129   5.305 -11.419  1.00 52.73           C  
ATOM   1707  CE  LYS A 215       8.458   4.589 -11.185  1.00 52.19           C  
ATOM   1708  NZ  LYS A 215       8.259   3.526 -10.163  1.00 52.19           N  
ATOM   1709  N   THR A 216       5.138  10.854 -11.651  1.00 50.60           N  
ATOM   1710  CA  THR A 216       4.285  11.877 -11.058  1.00 51.55           C  
ATOM   1711  C   THR A 216       3.039  12.027 -11.938  1.00 53.37           C  
ATOM   1712  O   THR A 216       3.179  12.130 -13.165  1.00 53.73           O  
ATOM   1713  CB  THR A 216       4.985  13.247 -11.045  1.00 50.48           C  
ATOM   1714  OG1 THR A 216       6.240  13.180 -10.367  1.00 51.30           O  
ATOM   1715  CG2 THR A 216       4.098  14.293 -10.404  1.00 49.84           C  
ATOM   1716  N   VAL A 217       1.862  12.095 -11.355  1.00 53.20           N  
ATOM   1717  CA  VAL A 217       0.624  12.311 -12.090  1.00 52.38           C  
ATOM   1718  C   VAL A 217       0.087  13.725 -11.949  1.00 53.37           C  
ATOM   1719  O   VAL A 217      -0.244  14.349 -12.984  1.00 53.84           O  
ATOM   1720  CB  VAL A 217      -0.442  11.291 -11.665  1.00 51.63           C  
ATOM   1721  CG1 VAL A 217      -1.800  11.677 -12.220  1.00 51.04           C  
ATOM   1722  CG2 VAL A 217      -0.053   9.876 -12.081  1.00 50.75           C  
ATOM   1723  N   ILE A 218      -0.092  14.283 -10.758  1.00 51.38           N  
ATOM   1724  CA  ILE A 218      -0.629  15.621 -10.574  1.00 50.45           C  
ATOM   1725  C   ILE A 218       0.352  16.672 -11.096  1.00 50.95           C  
ATOM   1726  O   ILE A 218       1.551  16.597 -10.828  1.00 49.76           O  
ATOM   1727  CB  ILE A 218      -1.001  15.967  -9.112  1.00 50.33           C  
ATOM   1728  CG1 ILE A 218      -2.345  15.351  -8.698  1.00 51.63           C  
ATOM   1729  CG2 ILE A 218      -1.174  17.458  -8.869  1.00 50.15           C  
ATOM   1730  CD1 ILE A 218      -2.278  13.890  -8.381  1.00 51.55           C  
ATOM   1731  N   ASN A 219      -0.201  17.688 -11.764  1.00 51.12           N  
ATOM   1732  CA  ASN A 219       0.590  18.726 -12.381  1.00 52.31           C  
ATOM   1733  C   ASN A 219       0.510  20.020 -11.588  1.00 51.43           C  
ATOM   1734  O   ASN A 219       1.405  20.850 -11.711  1.00 49.45           O  
ATOM   1735  CB  ASN A 219       0.155  19.042 -13.822  1.00 53.88           C  
ATOM   1736  CG  ASN A 219       0.332  17.962 -14.848  1.00 56.05           C  
ATOM   1737  OD1 ASN A 219       1.204  17.088 -14.819  1.00 57.78           O  
ATOM   1738  ND2 ASN A 219      -0.543  17.970 -15.861  1.00 56.98           N  
ATOM   1739  N   GLN A 220      -0.585  20.215 -10.865  1.00 51.23           N  
ATOM   1740  CA  GLN A 220      -0.734  21.413 -10.050  1.00 52.38           C  
ATOM   1741  C   GLN A 220      -1.396  21.068  -8.715  1.00 52.14           C  
ATOM   1742  O   GLN A 220      -2.401  20.347  -8.720  1.00 52.38           O  
ATOM   1743  CB  GLN A 220      -1.589  22.478 -10.742  1.00 53.32           C  
ATOM   1744  CG  GLN A 220      -1.236  23.875 -10.281  1.00 55.06           C  
ATOM   1745  CD  GLN A 220      -2.187  24.962 -10.720  1.00 55.99           C  
ATOM   1746  OE1 GLN A 220      -1.765  26.068 -11.077  1.00 55.74           O  
ATOM   1747  NE2 GLN A 220      -3.491  24.678 -10.690  1.00 56.85           N  
ATOM   1748  N   VAL A 221      -0.805  21.496  -7.610  1.00 50.88           N  
ATOM   1749  CA  VAL A 221      -1.419  21.261  -6.299  1.00 49.23           C  
ATOM   1750  C   VAL A 221      -1.497  22.615  -5.605  1.00 47.69           C  
ATOM   1751  O   VAL A 221      -0.568  23.403  -5.697  1.00 46.70           O  
ATOM   1752  CB  VAL A 221      -0.751  20.191  -5.442  1.00 50.73           C  
ATOM   1753  CG1 VAL A 221       0.761  20.283  -5.385  1.00 49.30           C  
ATOM   1754  CG2 VAL A 221      -1.321  20.244  -4.012  1.00 50.07           C  
ATOM   1755  N   THR A 222      -2.649  22.928  -5.030  1.00 47.53           N  
ATOM   1756  CA  THR A 222      -2.911  24.173  -4.316  1.00 45.96           C  
ATOM   1757  C   THR A 222      -3.059  23.882  -2.814  1.00 44.56           C  
ATOM   1758  O   THR A 222      -3.756  22.950  -2.406  1.00 41.92           O  
ATOM   1759  CB  THR A 222      -4.163  24.835  -4.904  1.00 47.50           C  
ATOM   1760  OG1 THR A 222      -3.851  25.234  -6.275  1.00 50.82           O  
ATOM   1761  CG2 THR A 222      -4.617  26.102  -4.218  1.00 47.50           C  
ATOM   1762  N   TYR A 223      -2.341  24.642  -1.993  1.00 41.84           N  
ATOM   1763  CA  TYR A 223      -2.391  24.439  -0.543  1.00 39.77           C  
ATOM   1764  C   TYR A 223      -3.122  25.634   0.043  1.00 37.48           C  
ATOM   1765  O   TYR A 223      -2.751  26.790  -0.151  1.00 36.99           O  
ATOM   1766  CB  TYR A 223      -0.992  24.177   0.058  1.00 38.19           C  
ATOM   1767  CG  TYR A 223      -0.540  22.728   0.006  1.00 36.14           C  
ATOM   1768  CD1 TYR A 223      -1.002  21.739   0.883  1.00 35.41           C  
ATOM   1769  CD2 TYR A 223       0.406  22.318  -0.920  1.00 36.62           C  
ATOM   1770  CE1 TYR A 223      -0.561  20.431   0.818  1.00 34.94           C  
ATOM   1771  CE2 TYR A 223       0.849  21.006  -0.982  1.00 34.45           C  
ATOM   1772  CZ  TYR A 223       0.393  20.059  -0.133  1.00 33.88           C  
ATOM   1773  OH  TYR A 223       0.842  18.759  -0.255  1.00 32.01           O  
ATOM   1774  N   LEU A 224      -4.254  25.354   0.698  1.00 37.26           N  
ATOM   1775  CA  LEU A 224      -5.005  26.432   1.366  1.00 38.12           C  
ATOM   1776  C   LEU A 224      -4.667  26.466   2.860  1.00 37.56           C  
ATOM   1777  O   LEU A 224      -4.428  25.412   3.475  1.00 37.74           O  
ATOM   1778  CB  LEU A 224      -6.511  26.145   1.137  1.00 40.02           C  
ATOM   1779  CG  LEU A 224      -6.888  26.040  -0.368  1.00 41.46           C  
ATOM   1780  CD1 LEU A 224      -8.163  25.219  -0.518  1.00 44.39           C  
ATOM   1781  CD2 LEU A 224      -7.039  27.432  -0.936  1.00 39.92           C  
ATOM   1782  N   PRO A 225      -4.759  27.625   3.482  1.00 34.34           N  
ATOM   1783  CA  PRO A 225      -4.473  27.864   4.886  1.00 34.22           C  
ATOM   1784  C   PRO A 225      -5.714  28.194   5.728  1.00 32.98           C  
ATOM   1785  O   PRO A 225      -5.772  29.215   6.394  1.00 34.06           O  
ATOM   1786  CB  PRO A 225      -3.648  29.149   4.746  1.00 32.09           C  
ATOM   1787  CG  PRO A 225      -4.406  29.934   3.689  1.00 32.18           C  
ATOM   1788  CD  PRO A 225      -5.084  28.923   2.828  1.00 32.74           C  
ATOM   1789  N   ILE A 226      -6.748  27.405   5.705  1.00 33.27           N  
ATOM   1790  CA  ILE A 226      -7.989  27.731   6.435  1.00 36.33           C  
ATOM   1791  C   ILE A 226      -7.987  27.043   7.811  1.00 35.81           C  
ATOM   1792  O   ILE A 226      -7.925  25.810   7.811  1.00 37.04           O  
ATOM   1793  CB  ILE A 226      -9.203  27.253   5.616  1.00 36.28           C  
ATOM   1794  CG1 ILE A 226      -9.205  27.850   4.187  1.00 37.59           C  
ATOM   1795  CG2 ILE A 226     -10.520  27.619   6.280  1.00 38.65           C  
ATOM   1796  CD1 ILE A 226     -10.040  26.985   3.252  1.00 37.58           C  
ATOM   1797  N   SER A 227      -7.937  27.797   8.881  1.00 38.00           N  
ATOM   1798  CA  SER A 227      -7.853  27.273  10.249  1.00 41.52           C  
ATOM   1799  C   SER A 227      -9.214  26.895  10.835  1.00 44.00           C  
ATOM   1800  O   SER A 227      -9.364  25.970  11.665  1.00 43.72           O  
ATOM   1801  CB  SER A 227      -7.101  28.209  11.172  1.00 41.11           C  
ATOM   1802  OG  SER A 227      -7.563  29.534  11.278  1.00 43.01           O  
ATOM   1803  N   SER A 228     -10.267  27.519  10.304  1.00 43.73           N  
ATOM   1804  CA  SER A 228     -11.626  27.107  10.657  1.00 43.16           C  
ATOM   1805  C   SER A 228     -11.968  25.769  10.057  1.00 43.19           C  
ATOM   1806  O   SER A 228     -12.182  25.578   8.839  1.00 45.61           O  
ATOM   1807  CB  SER A 228     -12.630  28.165  10.132  1.00 44.23           C  
ATOM   1808  OG  SER A 228     -13.886  27.498  10.026  1.00 44.80           O  
ATOM   1809  N   GLU A 229     -12.193  24.743  10.867  1.00 43.43           N  
ATOM   1810  CA  GLU A 229     -12.568  23.422  10.434  1.00 43.95           C  
ATOM   1811  C   GLU A 229     -13.997  23.395   9.840  1.00 46.58           C  
ATOM   1812  O   GLU A 229     -14.328  22.450   9.117  1.00 45.46           O  
ATOM   1813  CB  GLU A 229     -12.458  22.369  11.502  1.00 43.15           C  
ATOM   1814  CG  GLU A 229     -11.127  22.156  12.200  1.00 43.00           C  
ATOM   1815  CD  GLU A 229     -10.674  23.225  13.149  1.00 41.55           C  
ATOM   1816  OE1 GLU A 229     -11.389  24.222  13.392  1.00 41.15           O  
ATOM   1817  OE2 GLU A 229      -9.547  23.117  13.695  1.00 41.21           O  
ATOM   1818  N   VAL A 230     -14.847  24.342  10.204  1.00 48.14           N  
ATOM   1819  CA  VAL A 230     -16.210  24.365   9.638  1.00 49.28           C  
ATOM   1820  C   VAL A 230     -16.105  24.933   8.237  1.00 49.10           C  
ATOM   1821  O   VAL A 230     -16.375  24.177   7.309  1.00 48.50           O  
ATOM   1822  CB  VAL A 230     -17.144  25.080  10.626  1.00 48.87           C  
ATOM   1823  CG1 VAL A 230     -18.178  25.987   9.984  1.00 48.90           C  
ATOM   1824  CG2 VAL A 230     -17.781  23.959  11.451  1.00 46.69           C  
ATOM   1825  N   THR A 231     -15.520  26.112   8.042  1.00 50.94           N  
ATOM   1826  CA  THR A 231     -15.274  26.640   6.713  1.00 53.95           C  
ATOM   1827  C   THR A 231     -14.601  25.656   5.758  1.00 56.76           C  
ATOM   1828  O   THR A 231     -14.880  25.718   4.553  1.00 57.71           O  
ATOM   1829  CB  THR A 231     -14.342  27.854   6.789  1.00 53.85           C  
ATOM   1830  OG1 THR A 231     -15.029  28.878   7.502  1.00 53.25           O  
ATOM   1831  CG2 THR A 231     -13.917  28.343   5.408  1.00 54.42           C  
ATOM   1832  N   ASP A 232     -13.680  24.815   6.226  1.00 56.59           N  
ATOM   1833  CA  ASP A 232     -12.964  23.881   5.399  1.00 56.57           C  
ATOM   1834  C   ASP A 232     -13.901  22.798   4.896  1.00 58.15           C  
ATOM   1835  O   ASP A 232     -13.913  22.455   3.700  1.00 57.71           O  
ATOM   1836  CB  ASP A 232     -11.807  23.237   6.186  1.00 56.32           C  
ATOM   1837  CG  ASP A 232     -11.104  22.194   5.350  1.00 55.71           C  
ATOM   1838  OD1 ASP A 232     -10.729  22.557   4.229  1.00 53.27           O  
ATOM   1839  OD2 ASP A 232     -10.942  21.042   5.784  1.00 56.90           O  
ATOM   1840  N   VAL A 233     -14.645  22.214   5.846  1.00 57.92           N  
ATOM   1841  CA  VAL A 233     -15.606  21.164   5.517  1.00 58.96           C  
ATOM   1842  C   VAL A 233     -16.736  21.643   4.596  1.00 58.77           C  
ATOM   1843  O   VAL A 233     -17.281  20.842   3.835  1.00 59.29           O  
ATOM   1844  CB  VAL A 233     -16.265  20.592   6.788  1.00 59.07           C  
ATOM   1845  CG1 VAL A 233     -17.201  19.441   6.471  1.00 58.88           C  
ATOM   1846  CG2 VAL A 233     -15.204  20.087   7.762  1.00 60.02           C  
ATOM   1847  N   ASN A 234     -17.094  22.914   4.644  1.00 58.10           N  
ATOM   1848  CA  ASN A 234     -18.135  23.531   3.860  1.00 59.60           C  
ATOM   1849  C   ASN A 234     -17.642  24.056   2.514  1.00 59.88           C  
ATOM   1850  O   ASN A 234     -18.378  24.634   1.711  1.00 59.27           O  
ATOM   1851  CB  ASN A 234     -18.756  24.713   4.618  1.00 59.25           C  
ATOM   1852  CG  ASN A 234     -19.777  24.248   5.640  1.00 59.12           C  
ATOM   1853  OD1 ASN A 234     -20.207  23.096   5.615  1.00 58.45           O  
ATOM   1854  ND2 ASN A 234     -20.176  25.149   6.527  1.00 59.83           N  
ATOM   1855  N   ARG A 235     -16.328  23.924   2.310  1.00 59.16           N  
ATOM   1856  CA  ARG A 235     -15.727  24.362   1.052  1.00 57.51           C  
ATOM   1857  C   ARG A 235     -15.387  23.069   0.339  1.00 58.14           C  
ATOM   1858  O   ARG A 235     -15.230  23.026  -0.878  1.00 59.62           O  
ATOM   1859  CB  ARG A 235     -14.647  25.407   1.227  1.00 56.54           C  
ATOM   1860  CG  ARG A 235     -15.262  26.784   1.397  1.00 56.33           C  
ATOM   1861  CD  ARG A 235     -14.272  27.878   1.739  1.00 57.35           C  
ATOM   1862  NE  ARG A 235     -13.405  28.128   0.611  1.00 60.68           N  
ATOM   1863  CZ  ARG A 235     -12.414  28.991   0.483  1.00 61.89           C  
ATOM   1864  NH1 ARG A 235     -12.041  29.821   1.451  1.00 62.65           N  
ATOM   1865  NH2 ARG A 235     -11.764  28.988  -0.679  1.00 62.56           N  
ATOM   1866  N   TYR A 236     -15.432  21.977   1.100  1.00 56.86           N  
ATOM   1867  CA  TYR A 236     -15.235  20.642   0.552  1.00 56.61           C  
ATOM   1868  C   TYR A 236     -16.625  20.138   0.164  1.00 60.49           C  
ATOM   1869  O   TYR A 236     -16.849  19.866  -1.004  1.00 60.72           O  
ATOM   1870  CB  TYR A 236     -14.629  19.639   1.498  1.00 51.01           C  
ATOM   1871  CG  TYR A 236     -14.665  18.165   1.215  1.00 48.58           C  
ATOM   1872  CD1 TYR A 236     -15.756  17.350   1.551  1.00 47.34           C  
ATOM   1873  CD2 TYR A 236     -13.571  17.532   0.648  1.00 46.44           C  
ATOM   1874  CE1 TYR A 236     -15.760  15.989   1.314  1.00 46.24           C  
ATOM   1875  CE2 TYR A 236     -13.583  16.173   0.411  1.00 46.03           C  
ATOM   1876  CZ  TYR A 236     -14.669  15.397   0.734  1.00 45.20           C  
ATOM   1877  OH  TYR A 236     -14.597  14.041   0.450  1.00 45.52           O  
ATOM   1878  N   ARG A 237     -17.541  20.011   1.135  1.00 63.45           N  
ATOM   1879  CA  ARG A 237     -18.886  19.533   0.791  1.00 65.73           C  
ATOM   1880  C   ARG A 237     -19.383  20.229  -0.472  1.00 66.68           C  
ATOM   1881  O   ARG A 237     -19.831  19.602  -1.437  1.00 66.80           O  
ATOM   1882  CB  ARG A 237     -19.884  19.699   1.936  1.00 65.46           C  
ATOM   1883  CG  ARG A 237     -20.286  18.401   2.622  1.00 67.06           C  
ATOM   1884  CD  ARG A 237     -21.557  18.566   3.457  1.00 67.48           C  
ATOM   1885  NE  ARG A 237     -22.598  19.246   2.713  1.00 68.27           N  
ATOM   1886  CZ  ARG A 237     -23.043  20.490   2.787  1.00 69.33           C  
ATOM   1887  NH1 ARG A 237     -22.595  21.391   3.656  1.00 69.20           N  
ATOM   1888  NH2 ARG A 237     -24.018  20.863   1.952  1.00 68.65           N  
ATOM   1889  N   SER A 238     -19.278  21.551  -0.557  1.00 67.19           N  
ATOM   1890  CA  SER A 238     -19.712  22.331  -1.691  1.00 67.65           C  
ATOM   1891  C   SER A 238     -18.773  22.335  -2.885  1.00 67.82           C  
ATOM   1892  O   SER A 238     -18.672  23.312  -3.644  1.00 67.87           O  
ATOM   1893  CB  SER A 238     -19.948  23.785  -1.228  1.00 68.01           C  
ATOM   1894  OG  SER A 238     -18.748  24.532  -1.357  1.00 67.71           O  
ATOM   1895  N   GLY A 239     -17.998  21.293  -3.139  1.00 67.27           N  
ATOM   1896  CA  GLY A 239     -17.083  21.122  -4.206  1.00 66.01           C  
ATOM   1897  C   GLY A 239     -15.712  21.734  -4.328  1.00 65.83           C  
ATOM   1898  O   GLY A 239     -14.834  21.084  -4.936  1.00 65.36           O  
ATOM   1899  N   GLU A 240     -15.419  22.931  -3.834  1.00 64.26           N  
ATOM   1900  CA  GLU A 240     -14.143  23.589  -3.961  1.00 63.17           C  
ATOM   1901  C   GLU A 240     -12.880  23.044  -3.322  1.00 61.72           C  
ATOM   1902  O   GLU A 240     -11.835  23.667  -3.595  1.00 60.94           O  
ATOM   1903  CB  GLU A 240     -14.256  25.044  -3.465  1.00 64.90           C  
ATOM   1904  CG  GLU A 240     -15.483  25.763  -3.998  1.00 67.08           C  
ATOM   1905  CD  GLU A 240     -15.436  27.242  -3.696  1.00 68.49           C  
ATOM   1906  OE1 GLU A 240     -14.318  27.784  -3.576  1.00 69.88           O  
ATOM   1907  OE2 GLU A 240     -16.501  27.866  -3.581  1.00 70.07           O  
ATOM   1908  N   ILE A 241     -12.858  21.984  -2.525  1.00 59.32           N  
ATOM   1909  CA  ILE A 241     -11.634  21.449  -1.919  1.00 56.50           C  
ATOM   1910  C   ILE A 241     -11.655  19.944  -2.111  1.00 54.90           C  
ATOM   1911  O   ILE A 241     -12.767  19.413  -2.027  1.00 55.82           O  
ATOM   1912  CB  ILE A 241     -11.562  21.754  -0.409  1.00 56.51           C  
ATOM   1913  CG1 ILE A 241     -11.245  23.233  -0.153  1.00 55.85           C  
ATOM   1914  CG2 ILE A 241     -10.569  20.856   0.324  1.00 55.91           C  
ATOM   1915  CD1 ILE A 241     -11.099  23.585   1.316  1.00 55.83           C  
ATOM   1916  N   ASP A 242     -10.569  19.243  -2.337  1.00 52.58           N  
ATOM   1917  CA  ASP A 242     -10.556  17.806  -2.525  1.00 51.97           C  
ATOM   1918  C   ASP A 242     -10.123  16.980  -1.317  1.00 52.27           C  
ATOM   1919  O   ASP A 242     -10.490  15.798  -1.162  1.00 52.18           O  
ATOM   1920  CB  ASP A 242      -9.541  17.462  -3.633  1.00 52.58           C  
ATOM   1921  CG  ASP A 242      -9.901  17.996  -5.013  1.00 53.52           C  
ATOM   1922  OD1 ASP A 242     -10.651  17.243  -5.688  1.00 52.84           O  
ATOM   1923  OD2 ASP A 242      -9.447  19.106  -5.378  1.00 51.59           O  
ATOM   1924  N   MET A 243      -9.185  17.513  -0.523  1.00 50.85           N  
ATOM   1925  CA  MET A 243      -8.720  16.782   0.667  1.00 48.78           C  
ATOM   1926  C   MET A 243      -8.769  17.763   1.825  1.00 45.73           C  
ATOM   1927  O   MET A 243      -8.113  18.809   1.692  1.00 43.98           O  
ATOM   1928  CB  MET A 243      -7.322  16.197   0.535  1.00 52.24           C  
ATOM   1929  CG  MET A 243      -7.154  15.067  -0.463  1.00 53.92           C  
ATOM   1930  SD  MET A 243      -5.486  14.391  -0.585  1.00 57.50           S  
ATOM   1931  CE  MET A 243      -5.063  14.217   1.154  1.00 54.89           C  
ATOM   1932  N   THR A 244      -9.597  17.486   2.855  1.00 42.55           N  
ATOM   1933  CA  THR A 244      -9.562  18.508   3.924  1.00 41.16           C  
ATOM   1934  C   THR A 244      -8.224  18.378   4.677  1.00 37.00           C  
ATOM   1935  O   THR A 244      -7.553  17.360   4.544  1.00 33.82           O  
ATOM   1936  CB  THR A 244     -10.635  18.319   5.039  1.00 40.69           C  
ATOM   1937  OG1 THR A 244     -10.666  16.952   5.466  1.00 37.76           O  
ATOM   1938  CG2 THR A 244     -11.965  18.727   4.402  1.00 44.17           C  
ATOM   1939  N   TYR A 245      -8.001  19.377   5.502  1.00 38.42           N  
ATOM   1940  CA  TYR A 245      -6.936  19.269   6.524  1.00 37.87           C  
ATOM   1941  C   TYR A 245      -7.447  18.226   7.508  1.00 37.46           C  
ATOM   1942  O   TYR A 245      -8.644  17.896   7.541  1.00 37.77           O  
ATOM   1943  CB  TYR A 245      -6.623  20.581   7.202  1.00 36.93           C  
ATOM   1944  CG  TYR A 245      -5.447  20.486   8.187  1.00 37.66           C  
ATOM   1945  CD1 TYR A 245      -4.188  20.145   7.723  1.00 36.56           C  
ATOM   1946  CD2 TYR A 245      -5.576  20.818   9.529  1.00 36.61           C  
ATOM   1947  CE1 TYR A 245      -3.089  20.117   8.560  1.00 36.31           C  
ATOM   1948  CE2 TYR A 245      -4.500  20.764  10.389  1.00 37.03           C  
ATOM   1949  CZ  TYR A 245      -3.251  20.396   9.899  1.00 37.50           C  
ATOM   1950  OH  TYR A 245      -2.187  20.330  10.759  1.00 36.09           O  
ATOM   1951  N   ASN A 246      -6.609  17.608   8.318  1.00 37.51           N  
ATOM   1952  CA  ASN A 246      -6.979  16.577   9.236  1.00 37.10           C  
ATOM   1953  C   ASN A 246      -7.194  17.042  10.675  1.00 38.86           C  
ATOM   1954  O   ASN A 246      -6.540  16.542  11.598  1.00 38.45           O  
ATOM   1955  CB  ASN A 246      -6.039  15.376   9.146  1.00 36.88           C  
ATOM   1956  CG  ASN A 246      -4.576  15.691   9.473  1.00 36.12           C  
ATOM   1957  OD1 ASN A 246      -4.239  16.836   9.679  1.00 34.37           O  
ATOM   1958  ND2 ASN A 246      -3.751  14.647   9.548  1.00 36.65           N  
ATOM   1959  N   ASN A 247      -8.152  17.902  10.889  1.00 39.15           N  
ATOM   1960  CA  ASN A 247      -8.748  18.387  12.116  1.00 42.07           C  
ATOM   1961  C   ASN A 247     -10.272  18.535  11.846  1.00 44.97           C  
ATOM   1962  O   ASN A 247     -10.632  19.459  11.088  1.00 46.41           O  
ATOM   1963  CB  ASN A 247      -8.268  19.759  12.538  1.00 40.10           C  
ATOM   1964  CG  ASN A 247      -6.989  19.881  13.325  1.00 39.25           C  
ATOM   1965  OD1 ASN A 247      -6.450  18.905  13.847  1.00 39.40           O  
ATOM   1966  ND2 ASN A 247      -6.512  21.108  13.407  1.00 39.36           N  
ATOM   1967  N   MET A 248     -11.133  17.662  12.309  1.00 46.62           N  
ATOM   1968  CA  MET A 248     -12.573  17.720  12.039  1.00 48.48           C  
ATOM   1969  C   MET A 248     -13.341  18.463  13.130  1.00 50.42           C  
ATOM   1970  O   MET A 248     -13.138  18.227  14.326  1.00 49.62           O  
ATOM   1971  CB  MET A 248     -13.115  16.291  11.964  1.00 48.14           C  
ATOM   1972  CG  MET A 248     -12.667  15.404  10.828  1.00 48.42           C  
ATOM   1973  SD  MET A 248     -13.406  15.820   9.236  1.00 48.40           S  
ATOM   1974  CE  MET A 248     -12.397  17.154   8.626  1.00 46.12           C  
ATOM   1975  N   PRO A 249     -14.242  19.354  12.733  1.00 51.72           N  
ATOM   1976  CA  PRO A 249     -15.049  20.158  13.637  1.00 52.57           C  
ATOM   1977  C   PRO A 249     -15.980  19.260  14.430  1.00 52.86           C  
ATOM   1978  O   PRO A 249     -16.260  18.145  13.976  1.00 51.93           O  
ATOM   1979  CB  PRO A 249     -15.807  21.120  12.737  1.00 52.57           C  
ATOM   1980  CG  PRO A 249     -15.927  20.351  11.453  1.00 51.94           C  
ATOM   1981  CD  PRO A 249     -14.588  19.647  11.321  1.00 52.59           C  
ATOM   1982  N   ILE A 250     -16.350  19.686  15.635  1.00 54.27           N  
ATOM   1983  CA  ILE A 250     -17.208  18.788  16.438  1.00 56.49           C  
ATOM   1984  C   ILE A 250     -18.648  18.895  15.931  1.00 56.97           C  
ATOM   1985  O   ILE A 250     -19.345  17.899  15.833  1.00 54.95           O  
ATOM   1986  CB  ILE A 250     -17.053  19.087  17.934  1.00 56.30           C  
ATOM   1987  CG1 ILE A 250     -15.596  18.801  18.329  1.00 56.03           C  
ATOM   1988  CG2 ILE A 250     -18.048  18.282  18.756  1.00 55.30           C  
ATOM   1989  CD1 ILE A 250     -15.072  19.567  19.516  1.00 54.28           C  
ATOM   1990  N   GLU A 251     -19.036  20.091  15.531  1.00 59.40           N  
ATOM   1991  CA  GLU A 251     -20.309  20.500  14.999  1.00 62.32           C  
ATOM   1992  C   GLU A 251     -20.893  19.605  13.904  1.00 63.48           C  
ATOM   1993  O   GLU A 251     -22.076  19.248  14.017  1.00 64.51           O  
ATOM   1994  CB  GLU A 251     -20.257  21.879  14.334  1.00 62.26           C  
ATOM   1995  CG  GLU A 251     -20.024  23.146  15.094  1.00 61.85           C  
ATOM   1996  CD  GLU A 251     -18.608  23.333  15.605  1.00 62.03           C  
ATOM   1997  OE1 GLU A 251     -17.897  22.307  15.661  1.00 61.77           O  
ATOM   1998  OE2 GLU A 251     -18.219  24.468  15.959  1.00 60.62           O  
ATOM   1999  N   LEU A 252     -20.120  19.271  12.866  1.00 64.34           N  
ATOM   2000  CA  LEU A 252     -20.679  18.427  11.811  1.00 65.20           C  
ATOM   2001  C   LEU A 252     -20.044  17.066  11.604  1.00 64.96           C  
ATOM   2002  O   LEU A 252     -20.440  16.389  10.631  1.00 64.98           O  
ATOM   2003  CB  LEU A 252     -20.730  19.134  10.457  1.00 65.60           C  
ATOM   2004  CG  LEU A 252     -19.916  20.401  10.218  1.00 65.51           C  
ATOM   2005  CD1 LEU A 252     -19.481  20.482   8.767  1.00 65.48           C  
ATOM   2006  CD2 LEU A 252     -20.749  21.642  10.535  1.00 66.11           C  
ATOM   2007  N   PHE A 253     -19.171  16.597  12.497  1.00 64.14           N  
ATOM   2008  CA  PHE A 253     -18.603  15.262  12.274  1.00 63.45           C  
ATOM   2009  C   PHE A 253     -19.761  14.275  12.231  1.00 64.75           C  
ATOM   2010  O   PHE A 253     -19.987  13.683  11.175  1.00 64.37           O  
ATOM   2011  CB  PHE A 253     -17.508  14.905  13.259  1.00 62.08           C  
ATOM   2012  CG  PHE A 253     -16.914  13.534  13.113  1.00 59.50           C  
ATOM   2013  CD1 PHE A 253     -15.944  13.275  12.164  1.00 59.40           C  
ATOM   2014  CD2 PHE A 253     -17.321  12.501  13.940  1.00 58.92           C  
ATOM   2015  CE1 PHE A 253     -15.396  12.013  12.035  1.00 58.37           C  
ATOM   2016  CE2 PHE A 253     -16.782  11.236  13.817  1.00 58.52           C  
ATOM   2017  CZ  PHE A 253     -15.814  10.993  12.862  1.00 58.70           C  
ATOM   2018  N   GLN A 254     -20.550  14.167  13.287  1.00 66.39           N  
ATOM   2019  CA  GLN A 254     -21.739  13.332  13.348  1.00 67.67           C  
ATOM   2020  C   GLN A 254     -22.475  13.153  12.013  1.00 67.29           C  
ATOM   2021  O   GLN A 254     -22.554  12.040  11.488  1.00 66.30           O  
ATOM   2022  CB  GLN A 254     -22.780  13.935  14.315  1.00 68.60           C  
ATOM   2023  CG  GLN A 254     -22.327  14.160  15.737  1.00 70.59           C  
ATOM   2024  CD  GLN A 254     -23.291  14.945  16.606  1.00 71.79           C  
ATOM   2025  OE1 GLN A 254     -23.000  15.208  17.781  1.00 72.63           O  
ATOM   2026  NE2 GLN A 254     -24.448  15.350  16.097  1.00 72.33           N  
ATOM   2027  N   LYS A 255     -23.034  14.249  11.501  1.00 67.01           N  
ATOM   2028  CA  LYS A 255     -23.848  14.169  10.287  1.00 68.69           C  
ATOM   2029  C   LYS A 255     -23.111  13.611   9.075  1.00 69.22           C  
ATOM   2030  O   LYS A 255     -23.606  12.636   8.473  1.00 69.09           O  
ATOM   2031  CB  LYS A 255     -24.625  15.432  10.006  1.00 68.86           C  
ATOM   2032  CG  LYS A 255     -24.186  16.651   9.272  1.00 69.56           C  
ATOM   2033  CD  LYS A 255     -25.395  17.481   8.800  1.00 69.55           C  
ATOM   2034  CE  LYS A 255     -25.059  18.963   8.892  1.00 70.92           C  
ATOM   2035  NZ  LYS A 255     -24.519  19.258  10.257  1.00 70.13           N  
ATOM   2036  N   LEU A 256     -21.915  14.076   8.728  1.00 69.08           N  
ATOM   2037  CA  LEU A 256     -21.168  13.592   7.586  1.00 69.22           C  
ATOM   2038  C   LEU A 256     -20.727  12.144   7.580  1.00 69.98           C  
ATOM   2039  O   LEU A 256     -20.354  11.658   6.503  1.00 70.05           O  
ATOM   2040  CB  LEU A 256     -19.886  14.422   7.369  1.00 69.10           C  
ATOM   2041  CG  LEU A 256     -19.979  15.941   7.482  1.00 69.25           C  
ATOM   2042  CD1 LEU A 256     -18.679  16.484   8.073  1.00 69.27           C  
ATOM   2043  CD2 LEU A 256     -20.262  16.575   6.127  1.00 68.63           C  
ATOM   2044  N   LYS A 257     -20.745  11.367   8.646  1.00 71.18           N  
ATOM   2045  CA  LYS A 257     -20.283   9.976   8.621  1.00 72.66           C  
ATOM   2046  C   LYS A 257     -21.343   8.970   8.209  1.00 74.08           C  
ATOM   2047  O   LYS A 257     -21.252   7.741   8.311  1.00 73.67           O  
ATOM   2048  CB  LYS A 257     -19.576   9.698   9.944  1.00 72.39           C  
ATOM   2049  CG  LYS A 257     -20.005   8.540  10.789  1.00 74.15           C  
ATOM   2050  CD  LYS A 257     -18.867   7.613  11.202  1.00 73.80           C  
ATOM   2051  CE  LYS A 257     -19.432   6.637  12.229  1.00 73.77           C  
ATOM   2052  NZ  LYS A 257     -18.870   5.263  12.057  1.00 75.49           N  
ATOM   2053  N   LYS A 258     -22.422   9.461   7.624  1.00 75.50           N  
ATOM   2054  CA  LYS A 258     -23.537   8.658   7.131  1.00 77.14           C  
ATOM   2055  C   LYS A 258     -24.302   9.487   6.102  1.00 77.03           C  
ATOM   2056  O   LYS A 258     -25.160   9.019   5.370  1.00 77.88           O  
ATOM   2057  CB  LYS A 258     -24.402   8.187   8.294  1.00 77.60           C  
ATOM   2058  CG  LYS A 258     -25.568   7.317   7.858  1.00 79.65           C  
ATOM   2059  CD  LYS A 258     -25.267   5.828   7.820  1.00 80.02           C  
ATOM   2060  CE  LYS A 258     -25.567   5.139   9.142  1.00 79.56           C  
ATOM   2061  NZ  LYS A 258     -27.030   5.063   9.438  1.00 81.23           N  
ATOM   2062  N   GLU A 259     -23.898  10.752   6.005  1.00 76.68           N  
ATOM   2063  CA  GLU A 259     -24.400  11.659   4.972  1.00 76.58           C  
ATOM   2064  C   GLU A 259     -23.443  11.277   3.828  1.00 76.68           C  
ATOM   2065  O   GLU A 259     -23.891  10.898   2.746  1.00 76.23           O  
ATOM   2066  CB  GLU A 259     -24.398  13.125   5.342  1.00 76.77           C  
ATOM   2067  CG  GLU A 259     -25.644  13.941   5.047  1.00 77.76           C  
ATOM   2068  CD  GLU A 259     -25.581  15.405   5.422  1.00 78.87           C  
ATOM   2069  OE1 GLU A 259     -25.107  15.722   6.534  1.00 79.43           O  
ATOM   2070  OE2 GLU A 259     -25.988  16.312   4.660  1.00 79.14           O  
ATOM   2071  N   ILE A 260     -22.135  11.184   4.121  1.00 75.31           N  
ATOM   2072  CA  ILE A 260     -21.111  10.748   3.189  1.00 74.58           C  
ATOM   2073  C   ILE A 260     -20.045   9.829   3.785  1.00 74.07           C  
ATOM   2074  O   ILE A 260     -18.840  10.135   3.840  1.00 75.26           O  
ATOM   2075  CB  ILE A 260     -20.321  11.902   2.519  1.00 74.37           C  
ATOM   2076  CG1 ILE A 260     -19.824  12.927   3.538  1.00 74.00           C  
ATOM   2077  CG2 ILE A 260     -21.121  12.588   1.428  1.00 74.19           C  
ATOM   2078  CD1 ILE A 260     -18.641  13.741   3.059  1.00 74.18           C  
ATOM   2079  N   PRO A 261     -20.402   8.623   4.208  1.00 72.77           N  
ATOM   2080  CA  PRO A 261     -19.524   7.656   4.824  1.00 71.44           C  
ATOM   2081  C   PRO A 261     -18.261   7.244   4.102  1.00 70.90           C  
ATOM   2082  O   PRO A 261     -17.299   6.756   4.720  1.00 70.73           O  
ATOM   2083  CB  PRO A 261     -20.387   6.404   5.008  1.00 71.56           C  
ATOM   2084  CG  PRO A 261     -21.622   6.623   4.216  1.00 71.82           C  
ATOM   2085  CD  PRO A 261     -21.800   8.115   4.170  1.00 72.49           C  
ATOM   2086  N   ASN A 262     -18.234   7.320   2.778  1.00 69.54           N  
ATOM   2087  CA  ASN A 262     -17.081   6.900   1.992  1.00 67.30           C  
ATOM   2088  C   ASN A 262     -16.060   8.012   1.808  1.00 64.48           C  
ATOM   2089  O   ASN A 262     -14.926   7.741   1.393  1.00 63.75           O  
ATOM   2090  CB  ASN A 262     -17.551   6.316   0.654  1.00 69.15           C  
ATOM   2091  CG  ASN A 262     -18.233   4.981   0.900  1.00 70.78           C  
ATOM   2092  OD1 ASN A 262     -17.912   4.322   1.898  1.00 71.37           O  
ATOM   2093  ND2 ASN A 262     -19.155   4.586   0.025  1.00 71.67           N  
ATOM   2094  N   GLU A 263     -16.432   9.234   2.159  1.00 61.41           N  
ATOM   2095  CA  GLU A 263     -15.485  10.344   2.090  1.00 59.41           C  
ATOM   2096  C   GLU A 263     -14.827  10.592   3.444  1.00 58.58           C  
ATOM   2097  O   GLU A 263     -13.915  11.409   3.497  1.00 57.32           O  
ATOM   2098  CB  GLU A 263     -16.166  11.594   1.523  1.00 58.52           C  
ATOM   2099  CG  GLU A 263     -16.494  11.399   0.043  1.00 59.01           C  
ATOM   2100  CD  GLU A 263     -17.440  12.402  -0.555  1.00 59.03           C  
ATOM   2101  OE1 GLU A 263     -17.375  13.614  -0.292  1.00 58.19           O  
ATOM   2102  OE2 GLU A 263     -18.312  11.977  -1.348  1.00 60.07           O  
ATOM   2103  N   VAL A 264     -15.256   9.897   4.496  1.00 58.04           N  
ATOM   2104  CA  VAL A 264     -14.712  10.129   5.829  1.00 57.56           C  
ATOM   2105  C   VAL A 264     -13.667   9.095   6.224  1.00 55.88           C  
ATOM   2106  O   VAL A 264     -13.972   8.000   6.685  1.00 55.65           O  
ATOM   2107  CB  VAL A 264     -15.793  10.189   6.926  1.00 57.49           C  
ATOM   2108  CG1 VAL A 264     -15.124  10.481   8.272  1.00 58.09           C  
ATOM   2109  CG2 VAL A 264     -16.829  11.256   6.597  1.00 57.89           C  
ATOM   2110  N   ARG A 265     -12.404   9.498   6.090  1.00 54.46           N  
ATOM   2111  CA  ARG A 265     -11.276   8.620   6.434  1.00 53.50           C  
ATOM   2112  C   ARG A 265     -10.818   8.825   7.882  1.00 50.84           C  
ATOM   2113  O   ARG A 265     -10.554   9.913   8.388  1.00 48.97           O  
ATOM   2114  CB  ARG A 265     -10.149   8.896   5.434  1.00 55.85           C  
ATOM   2115  CG  ARG A 265     -10.608   8.983   3.976  1.00 58.70           C  
ATOM   2116  CD  ARG A 265     -11.103   7.639   3.430  1.00 59.99           C  
ATOM   2117  NE  ARG A 265      -9.975   6.881   2.893  1.00 62.17           N  
ATOM   2118  CZ  ARG A 265      -9.472   7.117   1.684  1.00 63.92           C  
ATOM   2119  NH1 ARG A 265      -9.994   8.049   0.884  1.00 64.41           N  
ATOM   2120  NH2 ARG A 265      -8.433   6.382   1.299  1.00 63.84           N  
ATOM   2121  N   VAL A 266     -10.822   7.730   8.639  1.00 48.06           N  
ATOM   2122  CA  VAL A 266     -10.470   7.718  10.035  1.00 45.52           C  
ATOM   2123  C   VAL A 266      -9.432   6.642  10.292  1.00 44.65           C  
ATOM   2124  O   VAL A 266      -9.766   5.459  10.308  1.00 45.19           O  
ATOM   2125  CB  VAL A 266     -11.671   7.517  10.982  1.00 45.28           C  
ATOM   2126  CG1 VAL A 266     -11.182   7.353  12.420  1.00 44.18           C  
ATOM   2127  CG2 VAL A 266     -12.656   8.683  10.931  1.00 43.92           C  
ATOM   2128  N   ASP A 267      -8.159   7.034  10.465  1.00 42.69           N  
ATOM   2129  CA  ASP A 267      -7.102   6.043  10.689  1.00 42.66           C  
ATOM   2130  C   ASP A 267      -6.211   6.361  11.893  1.00 42.68           C  
ATOM   2131  O   ASP A 267      -6.216   7.453  12.438  1.00 42.06           O  
ATOM   2132  CB  ASP A 267      -6.208   5.992   9.448  1.00 43.01           C  
ATOM   2133  CG  ASP A 267      -6.978   5.466   8.209  1.00 42.73           C  
ATOM   2134  OD1 ASP A 267      -7.165   4.228   8.227  1.00 42.91           O  
ATOM   2135  OD2 ASP A 267      -7.368   6.355   7.430  1.00 39.91           O  
ATOM   2136  N   PRO A 268      -5.436   5.388  12.327  1.00 42.36           N  
ATOM   2137  CA  PRO A 268      -4.512   5.544  13.449  1.00 41.04           C  
ATOM   2138  C   PRO A 268      -3.437   6.585  13.121  1.00 40.07           C  
ATOM   2139  O   PRO A 268      -3.091   6.746  11.952  1.00 37.02           O  
ATOM   2140  CB  PRO A 268      -3.976   4.166  13.711  1.00 42.37           C  
ATOM   2141  CG  PRO A 268      -4.735   3.216  12.825  1.00 42.57           C  
ATOM   2142  CD  PRO A 268      -5.309   4.036  11.703  1.00 42.36           C  
ATOM   2143  N   TYR A 269      -3.001   7.351  14.142  1.00 34.77           N  
ATOM   2144  CA  TYR A 269      -2.070   8.457  13.974  1.00 31.91           C  
ATOM   2145  C   TYR A 269      -1.158   8.598  15.194  1.00 30.50           C  
ATOM   2146  O   TYR A 269      -1.611   8.635  16.345  1.00 27.77           O  
ATOM   2147  CB  TYR A 269      -2.950   9.692  13.767  1.00 29.95           C  
ATOM   2148  CG  TYR A 269      -2.434  10.956  13.156  1.00 27.96           C  
ATOM   2149  CD1 TYR A 269      -1.257  11.027  12.394  1.00 27.44           C  
ATOM   2150  CD2 TYR A 269      -3.174  12.107  13.275  1.00 27.29           C  
ATOM   2151  CE1 TYR A 269      -0.860  12.222  11.805  1.00 24.33           C  
ATOM   2152  CE2 TYR A 269      -2.786  13.326  12.743  1.00 26.88           C  
ATOM   2153  CZ  TYR A 269      -1.588  13.344  12.001  1.00 26.05           C  
ATOM   2154  OH  TYR A 269      -1.221  14.547  11.483  1.00 26.09           O  
ATOM   2155  N   LEU A 270       0.150   8.717  15.005  1.00 28.19           N  
ATOM   2156  CA  LEU A 270       1.068   8.789  16.145  1.00 27.81           C  
ATOM   2157  C   LEU A 270       1.195  10.204  16.703  1.00 24.74           C  
ATOM   2158  O   LEU A 270       2.182  10.893  16.431  1.00 19.52           O  
ATOM   2159  CB  LEU A 270       2.420   8.242  15.693  1.00 28.64           C  
ATOM   2160  CG  LEU A 270       2.415   6.716  15.568  1.00 33.28           C  
ATOM   2161  CD1 LEU A 270       3.551   6.235  14.693  1.00 34.70           C  
ATOM   2162  CD2 LEU A 270       2.420   6.095  16.958  1.00 33.84           C  
ATOM   2163  N   CYS A 271       0.118  10.770  17.228  1.00 23.08           N  
ATOM   2164  CA  CYS A 271       0.148  12.126  17.768  1.00 21.20           C  
ATOM   2165  C   CYS A 271      -0.559  12.111  19.118  1.00 20.97           C  
ATOM   2166  O   CYS A 271      -1.483  11.334  19.314  1.00 20.90           O  
ATOM   2167  CB  CYS A 271      -0.434  13.201  16.864  1.00 23.06           C  
ATOM   2168  SG  CYS A 271      -0.064  13.199  15.077  1.00 21.96           S  
ATOM   2169  N   THR A 272      -0.201  13.018  20.015  1.00 20.84           N  
ATOM   2170  CA  THR A 272      -0.839  13.110  21.337  1.00 18.30           C  
ATOM   2171  C   THR A 272      -1.319  14.535  21.512  1.00 19.19           C  
ATOM   2172  O   THR A 272      -0.538  15.458  21.186  1.00 18.51           O  
ATOM   2173  CB  THR A 272       0.203  12.752  22.424  1.00 19.79           C  
ATOM   2174  OG1 THR A 272       0.654  11.404  22.297  1.00 17.18           O  
ATOM   2175  CG2 THR A 272      -0.312  12.854  23.875  1.00 18.12           C  
ATOM   2176  N   TYR A 273      -2.543  14.769  21.982  1.00 16.00           N  
ATOM   2177  CA  TYR A 273      -3.074  16.110  22.261  1.00 16.18           C  
ATOM   2178  C   TYR A 273      -2.897  16.326  23.773  1.00 16.70           C  
ATOM   2179  O   TYR A 273      -3.127  15.359  24.514  1.00 15.98           O  
ATOM   2180  CB  TYR A 273      -4.601  16.132  21.931  1.00 19.18           C  
ATOM   2181  CG  TYR A 273      -5.307  17.468  21.894  1.00 20.42           C  
ATOM   2182  CD1 TYR A 273      -5.591  18.240  23.019  1.00 20.65           C  
ATOM   2183  CD2 TYR A 273      -5.670  18.004  20.673  1.00 22.84           C  
ATOM   2184  CE1 TYR A 273      -6.265  19.448  22.926  1.00 23.36           C  
ATOM   2185  CE2 TYR A 273      -6.296  19.237  20.554  1.00 21.61           C  
ATOM   2186  CZ  TYR A 273      -6.609  19.939  21.680  1.00 22.62           C  
ATOM   2187  OH  TYR A 273      -7.209  21.177  21.541  1.00 24.45           O  
ATOM   2188  N   TYR A 274      -2.341  17.460  24.211  1.00 14.39           N  
ATOM   2189  CA  TYR A 274      -2.058  17.619  25.601  1.00 15.64           C  
ATOM   2190  C   TYR A 274      -2.114  19.097  25.951  1.00 16.52           C  
ATOM   2191  O   TYR A 274      -2.075  19.894  25.010  1.00 19.25           O  
ATOM   2192  CB  TYR A 274      -0.678  17.053  25.974  1.00 16.38           C  
ATOM   2193  CG  TYR A 274       0.547  17.538  25.225  1.00 17.64           C  
ATOM   2194  CD1 TYR A 274       0.814  17.228  23.901  1.00 16.43           C  
ATOM   2195  CD2 TYR A 274       1.445  18.394  25.900  1.00 16.78           C  
ATOM   2196  CE1 TYR A 274       1.979  17.671  23.282  1.00 17.02           C  
ATOM   2197  CE2 TYR A 274       2.577  18.867  25.304  1.00 14.41           C  
ATOM   2198  CZ  TYR A 274       2.859  18.486  24.014  1.00 15.68           C  
ATOM   2199  OH  TYR A 274       4.007  18.934  23.407  1.00 15.54           O  
ATOM   2200  N   TYR A 275      -2.157  19.399  27.245  1.00 13.38           N  
ATOM   2201  CA  TYR A 275      -2.072  20.794  27.663  1.00 14.43           C  
ATOM   2202  C   TYR A 275      -0.624  20.932  28.188  1.00 16.16           C  
ATOM   2203  O   TYR A 275      -0.229  20.154  29.079  1.00 14.61           O  
ATOM   2204  CB  TYR A 275      -3.088  21.291  28.721  1.00 13.75           C  
ATOM   2205  CG  TYR A 275      -4.422  21.428  27.979  1.00 19.45           C  
ATOM   2206  CD1 TYR A 275      -4.732  22.553  27.215  1.00 17.78           C  
ATOM   2207  CD2 TYR A 275      -5.337  20.387  28.031  1.00 17.56           C  
ATOM   2208  CE1 TYR A 275      -5.924  22.583  26.494  1.00 21.06           C  
ATOM   2209  CE2 TYR A 275      -6.536  20.402  27.339  1.00 19.64           C  
ATOM   2210  CZ  TYR A 275      -6.783  21.506  26.528  1.00 21.37           C  
ATOM   2211  OH  TYR A 275      -7.958  21.534  25.831  1.00 25.07           O  
ATOM   2212  N   GLU A 276       0.154  21.749  27.501  1.00 14.44           N  
ATOM   2213  CA  GLU A 276       1.573  21.967  27.928  1.00 15.79           C  
ATOM   2214  C   GLU A 276       1.616  22.961  29.047  1.00 15.22           C  
ATOM   2215  O   GLU A 276       1.035  24.052  28.964  1.00 17.86           O  
ATOM   2216  CB  GLU A 276       2.371  22.459  26.700  1.00 15.07           C  
ATOM   2217  CG  GLU A 276       3.851  22.849  26.916  1.00 16.42           C  
ATOM   2218  CD  GLU A 276       4.326  23.272  25.493  1.00 18.01           C  
ATOM   2219  OE1 GLU A 276       3.984  24.381  25.043  1.00 16.31           O  
ATOM   2220  OE2 GLU A 276       4.969  22.487  24.769  1.00 18.47           O  
ATOM   2221  N   ILE A 277       2.326  22.735  30.114  1.00 15.88           N  
ATOM   2222  CA  ILE A 277       2.503  23.591  31.256  1.00 16.05           C  
ATOM   2223  C   ILE A 277       3.901  24.192  31.133  1.00 16.71           C  
ATOM   2224  O   ILE A 277       4.884  23.486  30.859  1.00 16.27           O  
ATOM   2225  CB  ILE A 277       2.376  22.782  32.594  1.00 17.47           C  
ATOM   2226  CG1 ILE A 277       0.938  22.208  32.751  1.00 16.99           C  
ATOM   2227  CG2 ILE A 277       2.735  23.681  33.782  1.00 17.14           C  
ATOM   2228  CD1 ILE A 277       0.879  21.249  33.932  1.00 17.48           C  
ATOM   2229  N   ASN A 278       3.996  25.507  31.301  1.00 16.48           N  
ATOM   2230  CA  ASN A 278       5.310  26.161  31.307  1.00 15.77           C  
ATOM   2231  C   ASN A 278       5.927  25.804  32.638  1.00 18.61           C  
ATOM   2232  O   ASN A 278       5.503  26.410  33.655  1.00 19.12           O  
ATOM   2233  CB  ASN A 278       5.118  27.703  31.185  1.00 17.17           C  
ATOM   2234  CG  ASN A 278       6.445  28.432  31.095  1.00 17.87           C  
ATOM   2235  OD1 ASN A 278       7.508  27.871  31.387  1.00 17.29           O  
ATOM   2236  ND2 ASN A 278       6.411  29.673  30.606  1.00 19.17           N  
ATOM   2237  N   ASN A 279       6.842  24.825  32.710  1.00 16.03           N  
ATOM   2238  CA  ASN A 279       7.316  24.341  33.996  1.00 16.97           C  
ATOM   2239  C   ASN A 279       8.190  25.320  34.761  1.00 19.21           C  
ATOM   2240  O   ASN A 279       8.532  25.010  35.912  1.00 19.62           O  
ATOM   2241  CB  ASN A 279       8.186  23.057  33.702  1.00 15.02           C  
ATOM   2242  CG  ASN A 279       7.234  21.836  33.612  1.00 17.44           C  
ATOM   2243  OD1 ASN A 279       7.339  20.903  34.420  1.00 16.94           O  
ATOM   2244  ND2 ASN A 279       6.317  21.801  32.662  1.00 14.20           N  
ATOM   2245  N   GLN A 280       8.649  26.410  34.184  1.00 19.11           N  
ATOM   2246  CA  GLN A 280       9.576  27.314  34.915  1.00 24.18           C  
ATOM   2247  C   GLN A 280       8.863  28.526  35.507  1.00 25.55           C  
ATOM   2248  O   GLN A 280       9.473  29.305  36.254  1.00 25.36           O  
ATOM   2249  CB  GLN A 280      10.682  27.798  33.906  1.00 25.84           C  
ATOM   2250  CG  GLN A 280      11.664  26.736  33.429  1.00 28.31           C  
ATOM   2251  CD  GLN A 280      12.189  25.734  34.440  1.00 35.01           C  
ATOM   2252  OE1 GLN A 280      12.064  24.477  34.402  1.00 33.95           O  
ATOM   2253  NE2 GLN A 280      12.843  26.275  35.483  1.00 35.87           N  
ATOM   2254  N   LYS A 281       7.642  28.783  35.120  1.00 25.30           N  
ATOM   2255  CA  LYS A 281       6.873  29.944  35.591  1.00 27.69           C  
ATOM   2256  C   LYS A 281       6.045  29.655  36.826  1.00 27.21           C  
ATOM   2257  O   LYS A 281       5.147  28.790  36.777  1.00 26.52           O  
ATOM   2258  CB  LYS A 281       5.976  30.443  34.451  1.00 27.90           C  
ATOM   2259  CG  LYS A 281       5.100  31.698  34.770  1.00 31.27           C  
ATOM   2260  CD  LYS A 281       5.016  32.604  33.540  1.00 31.94           C  
ATOM   2261  CE  LYS A 281       3.854  33.592  33.619  1.00 34.86           C  
ATOM   2262  NZ  LYS A 281       3.251  33.841  32.269  1.00 36.69           N  
ATOM   2263  N   ALA A 282       6.237  30.403  37.911  1.00 27.86           N  
ATOM   2264  CA  ALA A 282       5.465  30.218  39.147  1.00 27.20           C  
ATOM   2265  C   ALA A 282       4.014  30.456  38.869  1.00 23.46           C  
ATOM   2266  O   ALA A 282       3.731  31.302  38.039  1.00 27.06           O  
ATOM   2267  CB  ALA A 282       5.935  31.305  40.136  1.00 28.26           C  
ATOM   2268  N   PRO A 283       3.039  29.791  39.449  1.00 24.00           N  
ATOM   2269  CA  PRO A 283       3.186  28.743  40.411  1.00 23.31           C  
ATOM   2270  C   PRO A 283       3.239  27.332  39.806  1.00 23.72           C  
ATOM   2271  O   PRO A 283       3.297  26.371  40.561  1.00 22.29           O  
ATOM   2272  CB  PRO A 283       1.877  28.887  41.202  1.00 23.48           C  
ATOM   2273  CG  PRO A 283       0.883  29.213  40.166  1.00 25.14           C  
ATOM   2274  CD  PRO A 283       1.591  30.021  39.108  1.00 22.94           C  
ATOM   2275  N   PHE A 284       3.316  27.240  38.487  1.00 21.21           N  
ATOM   2276  CA  PHE A 284       3.459  25.989  37.735  1.00 23.32           C  
ATOM   2277  C   PHE A 284       4.815  25.307  37.852  1.00 24.59           C  
ATOM   2278  O   PHE A 284       4.981  24.146  37.440  1.00 23.51           O  
ATOM   2279  CB  PHE A 284       3.154  26.221  36.226  1.00 21.49           C  
ATOM   2280  CG  PHE A 284       1.782  26.816  36.076  1.00 25.90           C  
ATOM   2281  CD1 PHE A 284       0.641  26.060  36.259  1.00 27.10           C  
ATOM   2282  CD2 PHE A 284       1.629  28.175  35.839  1.00 27.52           C  
ATOM   2283  CE1 PHE A 284      -0.630  26.628  36.161  1.00 27.40           C  
ATOM   2284  CE2 PHE A 284       0.380  28.766  35.762  1.00 28.39           C  
ATOM   2285  CZ  PHE A 284      -0.738  27.975  35.916  1.00 27.55           C  
ATOM   2286  N   ASN A 285       5.795  25.886  38.559  1.00 22.03           N  
ATOM   2287  CA  ASN A 285       7.059  25.230  38.859  1.00 22.46           C  
ATOM   2288  C   ASN A 285       6.890  24.408  40.135  1.00 23.63           C  
ATOM   2289  O   ASN A 285       7.818  23.776  40.666  1.00 25.70           O  
ATOM   2290  CB  ASN A 285       8.203  26.238  39.012  1.00 22.75           C  
ATOM   2291  CG  ASN A 285       7.918  27.262  40.127  1.00 25.24           C  
ATOM   2292  OD1 ASN A 285       6.807  27.564  40.541  1.00 24.57           O  
ATOM   2293  ND2 ASN A 285       8.918  27.928  40.640  1.00 26.52           N  
ATOM   2294  N   ASP A 286       5.677  24.344  40.687  1.00 21.82           N  
ATOM   2295  CA  ASP A 286       5.436  23.495  41.875  1.00 19.40           C  
ATOM   2296  C   ASP A 286       4.768  22.198  41.384  1.00 18.54           C  
ATOM   2297  O   ASP A 286       3.647  22.251  40.807  1.00 17.22           O  
ATOM   2298  CB  ASP A 286       4.511  24.232  42.827  1.00 20.53           C  
ATOM   2299  CG  ASP A 286       4.088  23.537  44.078  1.00 24.46           C  
ATOM   2300  OD1 ASP A 286       4.092  22.299  44.249  1.00 23.06           O  
ATOM   2301  OD2 ASP A 286       3.714  24.278  45.047  1.00 29.19           O  
ATOM   2302  N   VAL A 287       5.330  21.055  41.688  1.00 16.68           N  
ATOM   2303  CA  VAL A 287       4.741  19.816  41.196  1.00 21.05           C  
ATOM   2304  C   VAL A 287       3.306  19.582  41.641  1.00 20.20           C  
ATOM   2305  O   VAL A 287       2.490  18.982  40.932  1.00 17.76           O  
ATOM   2306  CB  VAL A 287       5.683  18.643  41.507  1.00 21.52           C  
ATOM   2307  CG1 VAL A 287       5.799  18.415  43.063  1.00 23.36           C  
ATOM   2308  CG2 VAL A 287       5.152  17.352  40.868  1.00 22.03           C  
ATOM   2309  N   ARG A 288       2.875  20.103  42.800  1.00 19.66           N  
ATOM   2310  CA  ARG A 288       1.545  19.857  43.329  1.00 21.82           C  
ATOM   2311  C   ARG A 288       0.464  20.496  42.485  1.00 19.38           C  
ATOM   2312  O   ARG A 288      -0.668  20.007  42.289  1.00 18.98           O  
ATOM   2313  CB  ARG A 288       1.519  20.303  44.795  1.00 24.87           C  
ATOM   2314  CG  ARG A 288       2.551  19.616  45.683  1.00 28.22           C  
ATOM   2315  CD  ARG A 288       2.638  20.285  47.068  1.00 30.28           C  
ATOM   2316  NE  ARG A 288       3.040  21.680  46.955  1.00 31.53           N  
ATOM   2317  CZ  ARG A 288       3.473  22.452  47.954  1.00 36.11           C  
ATOM   2318  NH1 ARG A 288       3.597  21.922  49.174  1.00 35.90           N  
ATOM   2319  NH2 ARG A 288       3.832  23.719  47.844  1.00 34.57           N  
ATOM   2320  N   VAL A 289       0.761  21.721  42.027  1.00 18.28           N  
ATOM   2321  CA  VAL A 289      -0.173  22.462  41.178  1.00 18.68           C  
ATOM   2322  C   VAL A 289      -0.294  21.722  39.821  1.00 18.13           C  
ATOM   2323  O   VAL A 289      -1.418  21.546  39.334  1.00 19.27           O  
ATOM   2324  CB  VAL A 289       0.312  23.897  40.999  1.00 18.17           C  
ATOM   2325  CG1 VAL A 289      -0.416  24.596  39.900  1.00 21.45           C  
ATOM   2326  CG2 VAL A 289       0.235  24.685  42.328  1.00 21.56           C  
ATOM   2327  N   ARG A 290       0.831  21.318  39.223  1.00 15.85           N  
ATOM   2328  CA  ARG A 290       0.777  20.601  37.938  1.00 16.60           C  
ATOM   2329  C   ARG A 290      -0.011  19.273  38.056  1.00 16.19           C  
ATOM   2330  O   ARG A 290      -0.861  18.935  37.246  1.00 15.04           O  
ATOM   2331  CB  ARG A 290       2.188  20.288  37.446  1.00 14.69           C  
ATOM   2332  CG  ARG A 290       2.980  21.588  37.075  1.00 12.89           C  
ATOM   2333  CD  ARG A 290       4.305  21.269  36.375  1.00 14.57           C  
ATOM   2334  NE  ARG A 290       5.163  20.226  36.957  1.00 14.31           N  
ATOM   2335  CZ  ARG A 290       6.225  20.444  37.705  1.00 18.69           C  
ATOM   2336  NH1 ARG A 290       6.525  21.738  37.936  1.00 21.71           N  
ATOM   2337  NH2 ARG A 290       6.998  19.487  38.262  1.00 19.24           N  
ATOM   2338  N   THR A 291       0.261  18.573  39.163  1.00 16.80           N  
ATOM   2339  CA  THR A 291      -0.396  17.278  39.414  1.00 18.23           C  
ATOM   2340  C   THR A 291      -1.910  17.447  39.539  1.00 18.20           C  
ATOM   2341  O   THR A 291      -2.668  16.604  39.041  1.00 18.98           O  
ATOM   2342  CB  THR A 291       0.185  16.546  40.631  1.00 14.60           C  
ATOM   2343  OG1 THR A 291       1.606  16.392  40.357  1.00 15.89           O  
ATOM   2344  CG2 THR A 291      -0.402  15.130  40.757  1.00 17.34           C  
ATOM   2345  N   ALA A 292      -2.326  18.490  40.244  1.00 17.31           N  
ATOM   2346  CA  ALA A 292      -3.762  18.726  40.391  1.00 19.37           C  
ATOM   2347  C   ALA A 292      -4.489  18.957  39.073  1.00 19.66           C  
ATOM   2348  O   ALA A 292      -5.639  18.435  38.914  1.00 18.28           O  
ATOM   2349  CB  ALA A 292      -4.009  19.947  41.276  1.00 19.62           C  
ATOM   2350  N   LEU A 293      -3.904  19.793  38.196  1.00 16.67           N  
ATOM   2351  CA  LEU A 293      -4.492  20.035  36.894  1.00 17.62           C  
ATOM   2352  C   LEU A 293      -4.627  18.733  36.096  1.00 19.15           C  
ATOM   2353  O   LEU A 293      -5.619  18.446  35.379  1.00 18.26           O  
ATOM   2354  CB  LEU A 293      -3.600  21.049  36.114  1.00 18.68           C  
ATOM   2355  CG  LEU A 293      -3.575  22.505  36.671  1.00 21.56           C  
ATOM   2356  CD1 LEU A 293      -2.704  23.431  35.844  1.00 22.12           C  
ATOM   2357  CD2 LEU A 293      -4.995  23.114  36.646  1.00 22.00           C  
ATOM   2358  N   LYS A 294      -3.603  17.866  36.195  1.00 14.93           N  
ATOM   2359  CA  LYS A 294      -3.571  16.636  35.388  1.00 16.52           C  
ATOM   2360  C   LYS A 294      -4.703  15.702  35.871  1.00 16.94           C  
ATOM   2361  O   LYS A 294      -5.376  15.047  35.083  1.00 16.57           O  
ATOM   2362  CB  LYS A 294      -2.194  15.955  35.619  1.00 15.60           C  
ATOM   2363  CG  LYS A 294      -1.985  14.640  34.820  1.00 17.11           C  
ATOM   2364  CD  LYS A 294      -0.646  13.985  35.207  1.00 19.37           C  
ATOM   2365  CE  LYS A 294      -0.599  13.381  36.615  1.00 19.50           C  
ATOM   2366  NZ  LYS A 294       0.753  12.733  36.829  1.00 19.63           N  
ATOM   2367  N   LEU A 295      -4.805  15.588  37.188  1.00 15.77           N  
ATOM   2368  CA  LEU A 295      -5.809  14.665  37.787  1.00 19.63           C  
ATOM   2369  C   LEU A 295      -7.254  15.127  37.619  1.00 20.37           C  
ATOM   2370  O   LEU A 295      -8.151  14.319  37.416  1.00 21.19           O  
ATOM   2371  CB  LEU A 295      -5.551  14.551  39.311  1.00 18.61           C  
ATOM   2372  CG  LEU A 295      -4.264  13.876  39.768  1.00 24.05           C  
ATOM   2373  CD1 LEU A 295      -4.100  13.875  41.290  1.00 25.81           C  
ATOM   2374  CD2 LEU A 295      -4.153  12.441  39.273  1.00 26.37           C  
ATOM   2375  N   ALA A 296      -7.500  16.439  37.668  1.00 19.04           N  
ATOM   2376  CA  ALA A 296      -8.852  16.967  37.630  1.00 20.50           C  
ATOM   2377  C   ALA A 296      -9.463  17.032  36.241  1.00 21.61           C  
ATOM   2378  O   ALA A 296     -10.666  17.320  36.077  1.00 22.83           O  
ATOM   2379  CB  ALA A 296      -8.860  18.352  38.337  1.00 17.63           C  
ATOM   2380  N   LEU A 297      -8.666  16.901  35.190  1.00 24.55           N  
ATOM   2381  CA  LEU A 297      -9.207  16.930  33.829  1.00 23.49           C  
ATOM   2382  C   LEU A 297      -9.986  15.622  33.624  1.00 25.35           C  
ATOM   2383  O   LEU A 297      -9.416  14.549  33.940  1.00 25.07           O  
ATOM   2384  CB  LEU A 297      -8.099  17.109  32.803  1.00 25.39           C  
ATOM   2385  CG  LEU A 297      -8.549  17.475  31.370  1.00 26.97           C  
ATOM   2386  CD1 LEU A 297      -7.421  18.139  30.570  1.00 27.36           C  
ATOM   2387  CD2 LEU A 297      -8.915  16.215  30.596  1.00 30.21           C  
ATOM   2388  N   ASP A 298     -11.226  15.669  33.154  1.00 23.97           N  
ATOM   2389  CA  ASP A 298     -11.994  14.430  32.967  1.00 26.42           C  
ATOM   2390  C   ASP A 298     -11.919  14.012  31.480  1.00 26.01           C  
ATOM   2391  O   ASP A 298     -12.625  14.617  30.640  1.00 21.68           O  
ATOM   2392  CB  ASP A 298     -13.487  14.658  33.303  1.00 28.45           C  
ATOM   2393  CG  ASP A 298     -14.198  13.303  33.330  1.00 30.46           C  
ATOM   2394  OD1 ASP A 298     -13.892  12.383  32.535  1.00 27.60           O  
ATOM   2395  OD2 ASP A 298     -15.050  13.136  34.223  1.00 30.67           O  
ATOM   2396  N   ARG A 299     -11.017  13.082  31.219  1.00 27.24           N  
ATOM   2397  CA  ARG A 299     -10.690  12.647  29.835  1.00 29.31           C  
ATOM   2398  C   ARG A 299     -11.900  11.932  29.244  1.00 32.18           C  
ATOM   2399  O   ARG A 299     -12.146  12.041  28.046  1.00 31.06           O  
ATOM   2400  CB  ARG A 299      -9.450  11.730  29.794  1.00 28.49           C  
ATOM   2401  CG  ARG A 299      -8.081  12.413  30.020  1.00 26.00           C  
ATOM   2402  CD  ARG A 299      -7.031  11.507  30.688  1.00 25.59           C  
ATOM   2403  NE  ARG A 299      -5.915  12.350  31.143  1.00 23.79           N  
ATOM   2404  CZ  ARG A 299      -5.841  13.121  32.217  1.00 22.95           C  
ATOM   2405  NH1 ARG A 299      -6.804  13.047  33.171  1.00 18.36           N  
ATOM   2406  NH2 ARG A 299      -4.756  13.903  32.411  1.00 20.62           N  
ATOM   2407  N   ASP A 300     -12.652  11.209  30.099  1.00 32.71           N  
ATOM   2408  CA  ASP A 300     -13.851  10.551  29.566  1.00 36.52           C  
ATOM   2409  C   ASP A 300     -14.853  11.524  29.000  1.00 36.21           C  
ATOM   2410  O   ASP A 300     -15.358  11.304  27.888  1.00 36.64           O  
ATOM   2411  CB  ASP A 300     -14.442   9.599  30.602  1.00 41.14           C  
ATOM   2412  CG  ASP A 300     -14.617   8.286  29.828  1.00 47.64           C  
ATOM   2413  OD1 ASP A 300     -13.608   7.532  29.737  1.00 49.93           O  
ATOM   2414  OD2 ASP A 300     -15.744   8.163  29.299  1.00 47.47           O  
ATOM   2415  N   ILE A 301     -15.120  12.652  29.629  1.00 35.10           N  
ATOM   2416  CA  ILE A 301     -16.013  13.654  29.075  1.00 38.05           C  
ATOM   2417  C   ILE A 301     -15.468  14.319  27.817  1.00 39.43           C  
ATOM   2418  O   ILE A 301     -16.231  14.540  26.848  1.00 39.79           O  
ATOM   2419  CB  ILE A 301     -16.327  14.757  30.121  1.00 38.02           C  
ATOM   2420  CG1 ILE A 301     -17.056  14.083  31.290  1.00 39.54           C  
ATOM   2421  CG2 ILE A 301     -17.141  15.856  29.470  1.00 39.63           C  
ATOM   2422  CD1 ILE A 301     -17.921  14.973  32.140  1.00 40.89           C  
ATOM   2423  N   ILE A 302     -14.185  14.719  27.845  1.00 38.15           N  
ATOM   2424  CA  ILE A 302     -13.623  15.424  26.697  1.00 39.26           C  
ATOM   2425  C   ILE A 302     -13.675  14.545  25.448  1.00 39.66           C  
ATOM   2426  O   ILE A 302     -14.155  14.974  24.400  1.00 38.44           O  
ATOM   2427  CB  ILE A 302     -12.134  15.839  26.887  1.00 40.02           C  
ATOM   2428  CG1 ILE A 302     -11.956  16.778  28.066  1.00 39.14           C  
ATOM   2429  CG2 ILE A 302     -11.559  16.450  25.606  1.00 39.11           C  
ATOM   2430  CD1 ILE A 302     -12.761  18.048  28.020  1.00 40.48           C  
ATOM   2431  N   VAL A 303     -13.110  13.361  25.589  1.00 41.03           N  
ATOM   2432  CA  VAL A 303     -12.938  12.409  24.519  1.00 44.85           C  
ATOM   2433  C   VAL A 303     -14.179  11.636  24.089  1.00 48.40           C  
ATOM   2434  O   VAL A 303     -14.418  11.551  22.878  1.00 47.62           O  
ATOM   2435  CB  VAL A 303     -11.856  11.354  24.883  1.00 44.32           C  
ATOM   2436  CG1 VAL A 303     -11.616  10.385  23.742  1.00 43.96           C  
ATOM   2437  CG2 VAL A 303     -10.555  12.056  25.278  1.00 43.86           C  
ATOM   2438  N   ASN A 304     -14.879  10.990  25.015  1.00 50.21           N  
ATOM   2439  CA  ASN A 304     -16.046  10.202  24.680  1.00 52.54           C  
ATOM   2440  C   ASN A 304     -17.357  10.960  24.611  1.00 53.88           C  
ATOM   2441  O   ASN A 304     -18.308  10.313  24.161  1.00 55.96           O  
ATOM   2442  CB  ASN A 304     -16.268   9.090  25.722  1.00 53.80           C  
ATOM   2443  CG  ASN A 304     -15.179   8.041  25.682  1.00 54.39           C  
ATOM   2444  OD1 ASN A 304     -14.789   7.614  24.590  1.00 55.51           O  
ATOM   2445  ND2 ASN A 304     -14.738   7.657  26.867  1.00 54.75           N  
ATOM   2446  N   LYS A 305     -17.486  12.195  25.061  1.00 54.09           N  
ATOM   2447  CA  LYS A 305     -18.718  12.944  25.128  1.00 52.76           C  
ATOM   2448  C   LYS A 305     -18.667  14.305  24.449  1.00 51.86           C  
ATOM   2449  O   LYS A 305     -19.712  14.773  23.954  1.00 52.35           O  
ATOM   2450  CB  LYS A 305     -19.128  13.229  26.593  1.00 54.35           C  
ATOM   2451  CG  LYS A 305     -19.552  12.044  27.448  1.00 56.73           C  
ATOM   2452  CD  LYS A 305     -19.144  12.187  28.907  1.00 57.55           C  
ATOM   2453  CE  LYS A 305     -20.029  11.449  29.891  1.00 58.56           C  
ATOM   2454  NZ  LYS A 305     -19.656  10.027  30.153  1.00 60.77           N  
ATOM   2455  N   VAL A 306     -17.546  15.028  24.499  1.00 49.37           N  
ATOM   2456  CA  VAL A 306     -17.510  16.336  23.836  1.00 47.05           C  
ATOM   2457  C   VAL A 306     -16.942  16.192  22.418  1.00 47.96           C  
ATOM   2458  O   VAL A 306     -17.472  16.816  21.487  1.00 48.06           O  
ATOM   2459  CB  VAL A 306     -16.760  17.402  24.626  1.00 45.51           C  
ATOM   2460  CG1 VAL A 306     -16.556  18.701  23.865  1.00 42.80           C  
ATOM   2461  CG2 VAL A 306     -17.423  17.738  25.969  1.00 45.17           C  
ATOM   2462  N   LYS A 307     -15.875  15.423  22.226  1.00 46.49           N  
ATOM   2463  CA  LYS A 307     -15.266  15.256  20.909  1.00 44.61           C  
ATOM   2464  C   LYS A 307     -15.999  14.146  20.149  1.00 45.23           C  
ATOM   2465  O   LYS A 307     -16.531  14.362  19.065  1.00 45.42           O  
ATOM   2466  CB  LYS A 307     -13.781  14.880  20.943  1.00 43.81           C  
ATOM   2467  CG  LYS A 307     -13.076  14.832  19.585  1.00 43.77           C  
ATOM   2468  CD  LYS A 307     -11.640  15.361  19.690  1.00 43.37           C  
ATOM   2469  CE  LYS A 307     -11.136  16.028  18.413  1.00 40.55           C  
ATOM   2470  NZ  LYS A 307     -10.654  15.016  17.441  1.00 39.81           N  
ATOM   2471  N   ASN A 308     -15.939  12.951  20.714  1.00 44.88           N  
ATOM   2472  CA  ASN A 308     -16.546  11.786  20.126  1.00 48.60           C  
ATOM   2473  C   ASN A 308     -16.196  11.609  18.655  1.00 49.71           C  
ATOM   2474  O   ASN A 308     -17.042  11.790  17.782  1.00 50.36           O  
ATOM   2475  CB  ASN A 308     -18.078  11.824  20.281  1.00 49.66           C  
ATOM   2476  CG  ASN A 308     -18.624  10.405  20.205  1.00 49.78           C  
ATOM   2477  OD1 ASN A 308     -17.987   9.486  20.695  1.00 50.26           O  
ATOM   2478  ND2 ASN A 308     -19.793  10.231  19.605  1.00 51.05           N  
ATOM   2479  N   GLN A 309     -14.950  11.201  18.366  1.00 48.58           N  
ATOM   2480  CA  GLN A 309     -14.430  10.964  17.037  1.00 45.68           C  
ATOM   2481  C   GLN A 309     -13.600   9.686  16.982  1.00 44.86           C  
ATOM   2482  O   GLN A 309     -13.176   9.185  15.928  1.00 43.69           O  
ATOM   2483  CB  GLN A 309     -13.665  12.210  16.577  1.00 46.01           C  
ATOM   2484  CG  GLN A 309     -14.589  13.335  16.150  1.00 46.48           C  
ATOM   2485  CD  GLN A 309     -13.963  14.672  15.904  1.00 48.74           C  
ATOM   2486  OE1 GLN A 309     -12.756  14.930  15.949  1.00 50.36           O  
ATOM   2487  NE2 GLN A 309     -14.790  15.661  15.589  1.00 48.30           N  
ATOM   2488  N   GLY A 310     -13.410   9.041  18.125  1.00 42.32           N  
ATOM   2489  CA  GLY A 310     -12.646   7.810  18.211  1.00 40.20           C  
ATOM   2490  C   GLY A 310     -11.227   7.941  18.728  1.00 39.53           C  
ATOM   2491  O   GLY A 310     -10.457   6.977  18.657  1.00 37.75           O  
ATOM   2492  N   ASP A 311     -10.913   9.085  19.353  1.00 39.75           N  
ATOM   2493  CA  ASP A 311      -9.589   9.299  19.972  1.00 37.75           C  
ATOM   2494  C   ASP A 311      -9.524   8.475  21.238  1.00 37.34           C  
ATOM   2495  O   ASP A 311     -10.631   8.230  21.756  1.00 37.19           O  
ATOM   2496  CB  ASP A 311      -9.421  10.775  20.313  1.00 35.92           C  
ATOM   2497  CG  ASP A 311      -9.654  11.780  19.251  1.00 36.93           C  
ATOM   2498  OD1 ASP A 311      -8.873  11.865  18.242  1.00 37.40           O  
ATOM   2499  OD2 ASP A 311     -10.588  12.622  19.340  1.00 37.38           O  
ATOM   2500  N   LEU A 312      -8.381   8.066  21.775  1.00 36.25           N  
ATOM   2501  CA  LEU A 312      -8.275   7.311  23.007  1.00 33.58           C  
ATOM   2502  C   LEU A 312      -7.733   8.191  24.165  1.00 34.92           C  
ATOM   2503  O   LEU A 312      -6.815   9.001  23.961  1.00 34.06           O  
ATOM   2504  CB  LEU A 312      -7.310   6.153  22.874  1.00 35.43           C  
ATOM   2505  CG  LEU A 312      -7.335   5.127  21.742  1.00 37.32           C  
ATOM   2506  CD1 LEU A 312      -8.609   4.282  21.728  1.00 36.02           C  
ATOM   2507  CD2 LEU A 312      -7.157   5.760  20.370  1.00 37.60           C  
ATOM   2508  N   PRO A 313      -8.323   8.081  25.350  1.00 32.59           N  
ATOM   2509  CA  PRO A 313      -7.926   8.810  26.543  1.00 31.15           C  
ATOM   2510  C   PRO A 313      -6.453   8.554  26.807  1.00 28.62           C  
ATOM   2511  O   PRO A 313      -6.011   7.380  26.763  1.00 25.79           O  
ATOM   2512  CB  PRO A 313      -8.796   8.214  27.661  1.00 33.06           C  
ATOM   2513  CG  PRO A 313     -10.051   7.808  26.886  1.00 34.53           C  
ATOM   2514  CD  PRO A 313      -9.439   7.143  25.675  1.00 33.49           C  
ATOM   2515  N   ALA A 314      -5.721   9.640  27.096  1.00 23.22           N  
ATOM   2516  CA  ALA A 314      -4.261   9.459  27.215  1.00 20.18           C  
ATOM   2517  C   ALA A 314      -3.734   9.594  28.635  1.00 20.47           C  
ATOM   2518  O   ALA A 314      -4.290  10.388  29.419  1.00 19.33           O  
ATOM   2519  CB  ALA A 314      -3.586  10.545  26.352  1.00 17.93           C  
ATOM   2520  N   TYR A 315      -2.720   8.848  28.977  1.00 20.05           N  
ATOM   2521  CA  TYR A 315      -2.063   8.840  30.266  1.00 22.50           C  
ATOM   2522  C   TYR A 315      -0.530   8.986  30.132  1.00 21.76           C  
ATOM   2523  O   TYR A 315       0.196   8.725  31.125  1.00 19.81           O  
ATOM   2524  CB  TYR A 315      -2.324   7.528  31.018  1.00 23.35           C  
ATOM   2525  CG  TYR A 315      -1.995   6.304  30.175  1.00 27.00           C  
ATOM   2526  CD1 TYR A 315      -0.729   5.735  30.179  1.00 27.47           C  
ATOM   2527  CD2 TYR A 315      -2.962   5.720  29.372  1.00 28.74           C  
ATOM   2528  CE1 TYR A 315      -0.454   4.613  29.413  1.00 29.98           C  
ATOM   2529  CE2 TYR A 315      -2.695   4.622  28.547  1.00 29.57           C  
ATOM   2530  CZ  TYR A 315      -1.432   4.091  28.601  1.00 29.69           C  
ATOM   2531  OH  TYR A 315      -1.128   3.024  27.816  1.00 33.13           O  
ATOM   2532  N   SER A 316      -0.114   9.275  28.904  1.00 20.87           N  
ATOM   2533  CA  SER A 316       1.335   9.443  28.682  1.00 21.31           C  
ATOM   2534  C   SER A 316       1.645  10.412  27.548  1.00 19.30           C  
ATOM   2535  O   SER A 316       0.693  10.812  26.897  1.00 18.86           O  
ATOM   2536  CB  SER A 316       1.962   8.079  28.321  1.00 19.62           C  
ATOM   2537  OG  SER A 316       1.367   7.707  27.099  1.00 16.32           O  
ATOM   2538  N   TYR A 317       2.955  10.636  27.265  1.00 17.80           N  
ATOM   2539  CA  TYR A 317       3.260  11.509  26.099  1.00 17.75           C  
ATOM   2540  C   TYR A 317       3.368  10.636  24.854  1.00 18.45           C  
ATOM   2541  O   TYR A 317       2.699  10.810  23.785  1.00 18.56           O  
ATOM   2542  CB  TYR A 317       4.561  12.282  26.441  1.00 14.89           C  
ATOM   2543  CG  TYR A 317       5.105  13.310  25.490  1.00 16.35           C  
ATOM   2544  CD1 TYR A 317       4.271  14.211  24.840  1.00 16.25           C  
ATOM   2545  CD2 TYR A 317       6.487  13.498  25.324  1.00 15.96           C  
ATOM   2546  CE1 TYR A 317       4.789  15.209  24.004  1.00 18.40           C  
ATOM   2547  CE2 TYR A 317       7.010  14.498  24.515  1.00 15.93           C  
ATOM   2548  CZ  TYR A 317       6.143  15.333  23.838  1.00 16.51           C  
ATOM   2549  OH  TYR A 317       6.628  16.329  23.029  1.00 18.73           O  
ATOM   2550  N   THR A 318       4.305   9.675  24.920  1.00 16.61           N  
ATOM   2551  CA  THR A 318       4.442   8.748  23.808  1.00 20.28           C  
ATOM   2552  C   THR A 318       3.145   7.875  23.686  1.00 19.48           C  
ATOM   2553  O   THR A 318       2.739   7.228  24.654  1.00 19.42           O  
ATOM   2554  CB  THR A 318       5.624   7.766  24.041  1.00 20.23           C  
ATOM   2555  OG1 THR A 318       6.818   8.495  24.350  1.00 20.76           O  
ATOM   2556  CG2 THR A 318       5.741   6.796  22.885  1.00 21.11           C  
ATOM   2557  N   PRO A 319       2.595   7.841  22.514  1.00 19.51           N  
ATOM   2558  CA  PRO A 319       1.427   6.959  22.226  1.00 22.90           C  
ATOM   2559  C   PRO A 319       1.845   5.513  22.465  1.00 23.51           C  
ATOM   2560  O   PRO A 319       2.977   5.111  22.065  1.00 23.02           O  
ATOM   2561  CB  PRO A 319       1.168   7.203  20.742  1.00 21.90           C  
ATOM   2562  CG  PRO A 319       1.659   8.633  20.546  1.00 19.98           C  
ATOM   2563  CD  PRO A 319       2.974   8.555  21.295  1.00 19.03           C  
ATOM   2564  N   PRO A 320       1.005   4.733  23.123  1.00 23.93           N  
ATOM   2565  CA  PRO A 320       1.294   3.355  23.477  1.00 25.25           C  
ATOM   2566  C   PRO A 320       1.443   2.413  22.298  1.00 24.69           C  
ATOM   2567  O   PRO A 320       2.149   1.425  22.480  1.00 26.45           O  
ATOM   2568  CB  PRO A 320       0.164   2.910  24.425  1.00 25.64           C  
ATOM   2569  CG  PRO A 320      -0.937   3.891  24.191  1.00 26.22           C  
ATOM   2570  CD  PRO A 320      -0.313   5.141  23.633  1.00 24.23           C  
ATOM   2571  N   TYR A 321       0.945   2.712  21.132  1.00 26.99           N  
ATOM   2572  CA  TYR A 321       1.065   1.890  19.934  1.00 28.40           C  
ATOM   2573  C   TYR A 321       2.257   2.350  19.087  1.00 31.20           C  
ATOM   2574  O   TYR A 321       2.356   1.953  17.921  1.00 28.69           O  
ATOM   2575  CB  TYR A 321      -0.237   1.961  19.115  1.00 30.15           C  
ATOM   2576  CG  TYR A 321      -0.831   3.327  18.969  1.00 31.27           C  
ATOM   2577  CD1 TYR A 321      -1.603   3.891  19.976  1.00 31.95           C  
ATOM   2578  CD2 TYR A 321      -0.625   4.094  17.822  1.00 32.04           C  
ATOM   2579  CE1 TYR A 321      -2.137   5.165  19.879  1.00 30.48           C  
ATOM   2580  CE2 TYR A 321      -1.154   5.386  17.696  1.00 31.78           C  
ATOM   2581  CZ  TYR A 321      -1.899   5.897  18.740  1.00 31.96           C  
ATOM   2582  OH  TYR A 321      -2.434   7.155  18.639  1.00 32.15           O  
ATOM   2583  N   THR A 322       3.144   3.227  19.670  1.00 29.35           N  
ATOM   2584  CA  THR A 322       4.358   3.560  18.901  1.00 28.11           C  
ATOM   2585  C   THR A 322       5.239   2.314  18.835  1.00 29.26           C  
ATOM   2586  O   THR A 322       5.344   1.571  19.833  1.00 27.23           O  
ATOM   2587  CB  THR A 322       5.163   4.673  19.626  1.00 29.01           C  
ATOM   2588  OG1 THR A 322       4.314   5.840  19.763  1.00 26.42           O  
ATOM   2589  CG2 THR A 322       6.396   5.049  18.792  1.00 27.12           C  
ATOM   2590  N   ASP A 323       5.948   2.100  17.736  1.00 30.45           N  
ATOM   2591  CA  ASP A 323       6.897   0.977  17.660  1.00 34.08           C  
ATOM   2592  C   ASP A 323       7.922   0.877  18.755  1.00 33.89           C  
ATOM   2593  O   ASP A 323       8.745   1.814  18.917  1.00 34.13           O  
ATOM   2594  CB  ASP A 323       7.784   1.260  16.408  1.00 38.94           C  
ATOM   2595  CG  ASP A 323       7.706   0.054  15.484  1.00 43.43           C  
ATOM   2596  OD1 ASP A 323       6.768   0.099  14.658  1.00 44.36           O  
ATOM   2597  OD2 ASP A 323       8.567  -0.825  15.719  1.00 45.01           O  
ATOM   2598  N   GLY A 324       7.990  -0.186  19.538  1.00 33.86           N  
ATOM   2599  CA  GLY A 324       8.984  -0.281  20.606  1.00 34.22           C  
ATOM   2600  C   GLY A 324       8.485   0.268  21.943  1.00 34.42           C  
ATOM   2601  O   GLY A 324       9.278   0.275  22.907  1.00 35.69           O  
ATOM   2602  N   ALA A 325       7.275   0.788  22.050  1.00 32.71           N  
ATOM   2603  CA  ALA A 325       6.804   1.282  23.341  1.00 32.71           C  
ATOM   2604  C   ALA A 325       6.134   0.175  24.169  1.00 33.14           C  
ATOM   2605  O   ALA A 325       5.174  -0.428  23.664  1.00 33.91           O  
ATOM   2606  CB  ALA A 325       5.742   2.367  23.119  1.00 30.52           C  
ATOM   2607  N   LYS A 326       6.476  -0.016  25.417  1.00 31.63           N  
ATOM   2608  CA  LYS A 326       5.790  -0.925  26.324  1.00 33.95           C  
ATOM   2609  C   LYS A 326       5.481  -0.092  27.565  1.00 30.88           C  
ATOM   2610  O   LYS A 326       6.247  -0.142  28.505  1.00 30.77           O  
ATOM   2611  CB  LYS A 326       6.599  -2.196  26.679  1.00 36.33           C  
ATOM   2612  CG  LYS A 326       5.755  -3.188  27.471  1.00 40.59           C  
ATOM   2613  CD  LYS A 326       6.070  -4.660  27.268  1.00 43.78           C  
ATOM   2614  CE  LYS A 326       7.515  -5.060  27.506  1.00 45.48           C  
ATOM   2615  NZ  LYS A 326       8.313  -4.834  26.243  1.00 49.15           N  
ATOM   2616  N   LEU A 327       4.397   0.670  27.593  1.00 28.64           N  
ATOM   2617  CA  LEU A 327       4.200   1.575  28.724  1.00 30.94           C  
ATOM   2618  C   LEU A 327       3.350   1.010  29.846  1.00 33.88           C  
ATOM   2619  O   LEU A 327       2.449   0.250  29.544  1.00 34.95           O  
ATOM   2620  CB  LEU A 327       3.540   2.861  28.172  1.00 29.83           C  
ATOM   2621  CG  LEU A 327       4.334   3.468  26.982  1.00 29.98           C  
ATOM   2622  CD1 LEU A 327       3.628   4.728  26.509  1.00 31.10           C  
ATOM   2623  CD2 LEU A 327       5.777   3.722  27.407  1.00 27.54           C  
ATOM   2624  N   VAL A 328       3.598   1.439  31.057  1.00 36.20           N  
ATOM   2625  CA  VAL A 328       2.799   1.039  32.224  1.00 40.28           C  
ATOM   2626  C   VAL A 328       1.721   2.091  32.505  1.00 39.53           C  
ATOM   2627  O   VAL A 328       2.022   3.285  32.583  1.00 38.72           O  
ATOM   2628  CB  VAL A 328       3.757   0.943  33.424  1.00 40.77           C  
ATOM   2629  CG1 VAL A 328       3.049   1.054  34.757  1.00 43.55           C  
ATOM   2630  CG2 VAL A 328       4.567  -0.347  33.407  1.00 42.62           C  
ATOM   2631  N   GLU A 329       0.460   1.695  32.649  1.00 38.48           N  
ATOM   2632  CA  GLU A 329      -0.627   2.631  32.940  1.00 36.84           C  
ATOM   2633  C   GLU A 329      -0.401   3.079  34.366  1.00 33.66           C  
ATOM   2634  O   GLU A 329      -0.163   2.220  35.184  1.00 35.65           O  
ATOM   2635  CB  GLU A 329      -1.969   1.947  32.758  1.00 40.24           C  
ATOM   2636  CG  GLU A 329      -2.927   2.600  31.799  1.00 44.47           C  
ATOM   2637  CD  GLU A 329      -4.253   1.884  31.602  1.00 48.11           C  
ATOM   2638  OE1 GLU A 329      -4.902   1.435  32.571  1.00 47.83           O  
ATOM   2639  OE2 GLU A 329      -4.677   1.754  30.424  1.00 48.90           O  
ATOM   2640  N   PRO A 330      -0.384   4.374  34.692  1.00 31.91           N  
ATOM   2641  CA  PRO A 330      -0.136   4.827  36.036  1.00 28.06           C  
ATOM   2642  C   PRO A 330      -1.308   4.588  36.980  1.00 27.48           C  
ATOM   2643  O   PRO A 330      -2.439   4.556  36.533  1.00 24.51           O  
ATOM   2644  CB  PRO A 330       0.131   6.316  35.862  1.00 28.91           C  
ATOM   2645  CG  PRO A 330      -0.428   6.691  34.552  1.00 30.26           C  
ATOM   2646  CD  PRO A 330      -0.611   5.474  33.695  1.00 30.21           C  
ATOM   2647  N   GLU A 331      -1.059   4.486  38.276  1.00 29.15           N  
ATOM   2648  CA  GLU A 331      -2.073   4.291  39.309  1.00 32.29           C  
ATOM   2649  C   GLU A 331      -3.248   5.264  39.261  1.00 30.85           C  
ATOM   2650  O   GLU A 331      -4.438   4.925  39.343  1.00 30.81           O  
ATOM   2651  CB  GLU A 331      -1.379   4.441  40.658  1.00 37.00           C  
ATOM   2652  CG  GLU A 331      -0.841   3.190  41.322  1.00 44.13           C  
ATOM   2653  CD  GLU A 331      -1.897   2.567  42.235  1.00 47.52           C  
ATOM   2654  OE1 GLU A 331      -2.699   3.348  42.792  1.00 49.59           O  
ATOM   2655  OE2 GLU A 331      -1.927   1.316  42.375  1.00 48.82           O  
ATOM   2656  N   TRP A 332      -2.971   6.547  38.984  1.00 24.20           N  
ATOM   2657  CA  TRP A 332      -3.990   7.556  39.006  1.00 23.27           C  
ATOM   2658  C   TRP A 332      -4.994   7.418  37.901  1.00 21.58           C  
ATOM   2659  O   TRP A 332      -6.160   7.813  38.032  1.00 22.38           O  
ATOM   2660  CB  TRP A 332      -3.317   8.953  39.055  1.00 24.17           C  
ATOM   2661  CG  TRP A 332      -2.582   9.331  37.800  1.00 22.76           C  
ATOM   2662  CD1 TRP A 332      -1.213   9.278  37.644  1.00 20.93           C  
ATOM   2663  CD2 TRP A 332      -3.109   9.815  36.563  1.00 23.47           C  
ATOM   2664  NE1 TRP A 332      -0.875   9.693  36.387  1.00 19.31           N  
ATOM   2665  CE2 TRP A 332      -2.002  10.076  35.715  1.00 21.59           C  
ATOM   2666  CE3 TRP A 332      -4.378  10.146  36.096  1.00 23.93           C  
ATOM   2667  CZ2 TRP A 332      -2.140  10.568  34.424  1.00 21.79           C  
ATOM   2668  CZ3 TRP A 332      -4.519  10.651  34.813  1.00 25.99           C  
ATOM   2669  CH2 TRP A 332      -3.401  10.836  33.969  1.00 24.86           C  
ATOM   2670  N   PHE A 333      -4.620   6.821  36.776  1.00 22.63           N  
ATOM   2671  CA  PHE A 333      -5.458   6.618  35.631  1.00 24.83           C  
ATOM   2672  C   PHE A 333      -6.480   5.485  35.900  1.00 25.04           C  
ATOM   2673  O   PHE A 333      -7.512   5.559  35.257  1.00 26.52           O  
ATOM   2674  CB  PHE A 333      -4.635   6.224  34.394  1.00 26.96           C  
ATOM   2675  CG  PHE A 333      -5.368   6.260  33.087  1.00 29.12           C  
ATOM   2676  CD1 PHE A 333      -5.828   7.426  32.540  1.00 28.49           C  
ATOM   2677  CD2 PHE A 333      -5.588   5.083  32.377  1.00 32.44           C  
ATOM   2678  CE1 PHE A 333      -6.489   7.445  31.329  1.00 30.27           C  
ATOM   2679  CE2 PHE A 333      -6.260   5.087  31.154  1.00 33.50           C  
ATOM   2680  CZ  PHE A 333      -6.712   6.289  30.616  1.00 32.65           C  
ATOM   2681  N   LYS A 334      -6.211   4.638  36.845  1.00 27.80           N  
ATOM   2682  CA  LYS A 334      -7.088   3.505  37.171  1.00 33.70           C  
ATOM   2683  C   LYS A 334      -8.145   3.879  38.181  1.00 34.80           C  
ATOM   2684  O   LYS A 334      -9.207   3.254  38.273  1.00 34.57           O  
ATOM   2685  CB  LYS A 334      -6.129   2.402  37.711  1.00 35.79           C  
ATOM   2686  CG  LYS A 334      -5.448   1.687  36.549  1.00 36.56           C  
ATOM   2687  CD  LYS A 334      -4.324   0.758  36.978  1.00 40.41           C  
ATOM   2688  CE  LYS A 334      -4.138  -0.365  35.952  1.00 43.42           C  
ATOM   2689  NZ  LYS A 334      -4.725  -0.042  34.618  1.00 44.20           N  
ATOM   2690  N   TRP A 335      -7.917   4.986  38.915  1.00 34.12           N  
ATOM   2691  CA  TRP A 335      -8.914   5.426  39.894  1.00 31.31           C  
ATOM   2692  C   TRP A 335     -10.189   5.931  39.239  1.00 28.67           C  
ATOM   2693  O   TRP A 335     -10.247   6.217  38.068  1.00 28.24           O  
ATOM   2694  CB  TRP A 335      -8.383   6.565  40.761  1.00 30.53           C  
ATOM   2695  CG  TRP A 335      -7.182   6.374  41.595  1.00 30.44           C  
ATOM   2696  CD1 TRP A 335      -6.672   5.203  42.076  1.00 30.55           C  
ATOM   2697  CD2 TRP A 335      -6.270   7.419  42.032  1.00 30.12           C  
ATOM   2698  NE1 TRP A 335      -5.495   5.461  42.760  1.00 30.56           N  
ATOM   2699  CE2 TRP A 335      -5.264   6.800  42.785  1.00 30.90           C  
ATOM   2700  CE3 TRP A 335      -6.237   8.801  41.881  1.00 29.56           C  
ATOM   2701  CZ2 TRP A 335      -4.195   7.517  43.342  1.00 32.16           C  
ATOM   2702  CZ3 TRP A 335      -5.218   9.528  42.467  1.00 29.66           C  
ATOM   2703  CH2 TRP A 335      -4.192   8.876  43.170  1.00 30.85           C  
ATOM   2704  N   SER A 336     -11.208   6.226  40.011  1.00 29.16           N  
ATOM   2705  CA  SER A 336     -12.452   6.831  39.567  1.00 29.34           C  
ATOM   2706  C   SER A 336     -12.187   8.333  39.414  1.00 27.98           C  
ATOM   2707  O   SER A 336     -11.286   8.865  40.085  1.00 27.29           O  
ATOM   2708  CB  SER A 336     -13.532   6.598  40.648  1.00 29.40           C  
ATOM   2709  OG  SER A 336     -13.301   7.475  41.753  1.00 33.74           O  
ATOM   2710  N   GLN A 337     -12.980   9.056  38.649  1.00 27.24           N  
ATOM   2711  CA  GLN A 337     -12.772  10.477  38.497  1.00 27.83           C  
ATOM   2712  C   GLN A 337     -12.961  11.192  39.832  1.00 29.81           C  
ATOM   2713  O   GLN A 337     -12.283  12.184  40.122  1.00 24.51           O  
ATOM   2714  CB  GLN A 337     -13.634  11.127  37.410  1.00 27.21           C  
ATOM   2715  CG  GLN A 337     -13.221  12.583  37.114  1.00 25.22           C  
ATOM   2716  CD  GLN A 337     -11.807  12.734  36.561  1.00 24.81           C  
ATOM   2717  OE1 GLN A 337     -11.345  11.923  35.733  1.00 22.57           O  
ATOM   2718  NE2 GLN A 337     -11.121  13.782  37.077  1.00 23.26           N  
ATOM   2719  N   GLN A 338     -13.946  10.729  40.631  1.00 31.15           N  
ATOM   2720  CA  GLN A 338     -14.202  11.369  41.914  1.00 33.31           C  
ATOM   2721  C   GLN A 338     -12.985  11.324  42.835  1.00 30.11           C  
ATOM   2722  O   GLN A 338     -12.705  12.300  43.522  1.00 27.33           O  
ATOM   2723  CB  GLN A 338     -15.421  10.720  42.607  1.00 39.52           C  
ATOM   2724  CG  GLN A 338     -15.841  11.557  43.807  1.00 46.53           C  
ATOM   2725  CD  GLN A 338     -15.065  11.459  45.078  1.00 49.90           C  
ATOM   2726  OE1 GLN A 338     -14.255  10.542  45.289  1.00 53.40           O  
ATOM   2727  NE2 GLN A 338     -15.251  12.409  46.009  1.00 52.74           N  
ATOM   2728  N   LYS A 339     -12.252  10.230  42.901  1.00 27.09           N  
ATOM   2729  CA  LYS A 339     -11.040  10.100  43.718  1.00 26.94           C  
ATOM   2730  C   LYS A 339      -9.924  11.001  43.156  1.00 26.29           C  
ATOM   2731  O   LYS A 339      -9.235  11.721  43.903  1.00 26.53           O  
ATOM   2732  CB  LYS A 339     -10.657   8.631  43.693  1.00 30.10           C  
ATOM   2733  CG  LYS A 339      -9.223   8.267  44.002  1.00 32.78           C  
ATOM   2734  CD  LYS A 339      -9.041   8.268  45.513  1.00 37.09           C  
ATOM   2735  CE  LYS A 339      -7.199   8.681  45.446  0.00 20.00           C  
ATOM   2736  NZ  LYS A 339      -7.123   7.220  45.464  0.00 20.00           N  
ATOM   2737  N   ARG A 340      -9.783  11.053  41.833  1.00 25.02           N  
ATOM   2738  CA  ARG A 340      -8.802  12.012  41.262  1.00 24.67           C  
ATOM   2739  C   ARG A 340      -9.128  13.458  41.683  1.00 24.58           C  
ATOM   2740  O   ARG A 340      -8.233  14.186  42.168  1.00 24.60           O  
ATOM   2741  CB  ARG A 340      -8.801  11.934  39.758  1.00 23.16           C  
ATOM   2742  CG  ARG A 340      -8.131  10.702  39.147  1.00 24.41           C  
ATOM   2743  CD  ARG A 340      -7.903  10.969  37.648  1.00 25.22           C  
ATOM   2744  NE  ARG A 340      -9.113  10.652  36.868  1.00 27.63           N  
ATOM   2745  CZ  ARG A 340      -9.499   9.425  36.483  1.00 27.20           C  
ATOM   2746  NH1 ARG A 340      -8.801   8.344  36.771  1.00 24.81           N  
ATOM   2747  NH2 ARG A 340     -10.625   9.257  35.802  1.00 24.57           N  
ATOM   2748  N   ASN A 341     -10.409  13.849  41.602  1.00 24.00           N  
ATOM   2749  CA  ASN A 341     -10.784  15.215  42.019  1.00 25.96           C  
ATOM   2750  C   ASN A 341     -10.471  15.456  43.488  1.00 26.07           C  
ATOM   2751  O   ASN A 341     -10.052  16.578  43.807  1.00 26.75           O  
ATOM   2752  CB  ASN A 341     -12.244  15.542  41.747  1.00 25.33           C  
ATOM   2753  CG  ASN A 341     -12.666  15.521  40.292  1.00 28.58           C  
ATOM   2754  OD1 ASN A 341     -11.807  15.568  39.382  1.00 28.85           O  
ATOM   2755  ND2 ASN A 341     -13.974  15.546  40.056  1.00 23.10           N  
ATOM   2756  N   GLU A 342     -10.745  14.548  44.428  1.00 28.72           N  
ATOM   2757  CA  GLU A 342     -10.476  14.841  45.838  1.00 31.47           C  
ATOM   2758  C   GLU A 342      -8.970  14.907  46.066  1.00 29.72           C  
ATOM   2759  O   GLU A 342      -8.527  15.779  46.782  1.00 27.36           O  
ATOM   2760  CB  GLU A 342     -11.159  13.946  46.862  1.00 37.16           C  
ATOM   2761  CG  GLU A 342     -11.772  12.639  46.460  1.00 42.25           C  
ATOM   2762  CD  GLU A 342     -12.278  11.849  47.656  1.00 47.57           C  
ATOM   2763  OE1 GLU A 342     -13.286  12.302  48.247  1.00 49.92           O  
ATOM   2764  OE2 GLU A 342     -11.671  10.796  48.014  1.00 50.03           O  
ATOM   2765  N   GLU A 343      -8.192  14.032  45.443  1.00 29.93           N  
ATOM   2766  CA  GLU A 343      -6.738  14.102  45.497  1.00 29.04           C  
ATOM   2767  C   GLU A 343      -6.288  15.421  44.867  1.00 27.31           C  
ATOM   2768  O   GLU A 343      -5.468  16.094  45.474  1.00 26.46           O  
ATOM   2769  CB  GLU A 343      -6.110  12.924  44.779  1.00 33.11           C  
ATOM   2770  CG  GLU A 343      -4.607  12.788  44.911  1.00 37.14           C  
ATOM   2771  CD  GLU A 343      -4.160  12.270  46.284  1.00 40.73           C  
ATOM   2772  OE1 GLU A 343      -4.981  11.775  47.098  1.00 40.78           O  
ATOM   2773  OE2 GLU A 343      -2.918  12.398  46.443  1.00 42.30           O  
ATOM   2774  N   ALA A 344      -6.843  15.849  43.741  1.00 22.89           N  
ATOM   2775  CA  ALA A 344      -6.390  17.128  43.151  1.00 22.33           C  
ATOM   2776  C   ALA A 344      -6.692  18.314  44.073  1.00 23.72           C  
ATOM   2777  O   ALA A 344      -5.903  19.265  44.209  1.00 21.50           O  
ATOM   2778  CB  ALA A 344      -7.108  17.374  41.820  1.00 15.84           C  
ATOM   2779  N   LYS A 345      -7.865  18.277  44.694  1.00 24.46           N  
ATOM   2780  CA  LYS A 345      -8.253  19.401  45.578  1.00 29.24           C  
ATOM   2781  C   LYS A 345      -7.332  19.532  46.770  1.00 29.00           C  
ATOM   2782  O   LYS A 345      -6.925  20.626  47.163  1.00 30.33           O  
ATOM   2783  CB  LYS A 345      -9.722  19.280  45.994  1.00 31.61           C  
ATOM   2784  CG  LYS A 345     -10.710  19.947  45.081  1.00 36.33           C  
ATOM   2785  CD  LYS A 345     -12.167  19.584  45.431  1.00 40.82           C  
ATOM   2786  CE  LYS A 345     -12.509  18.345  44.605  1.00 44.60           C  
ATOM   2787  NZ  LYS A 345     -13.710  17.573  45.051  1.00 46.35           N  
ATOM   2788  N   LYS A 346      -6.949  18.432  47.382  1.00 30.45           N  
ATOM   2789  CA  LYS A 346      -6.023  18.394  48.494  1.00 31.55           C  
ATOM   2790  C   LYS A 346      -4.665  18.983  48.129  1.00 31.26           C  
ATOM   2791  O   LYS A 346      -4.010  19.649  48.930  1.00 30.09           O  
ATOM   2792  CB  LYS A 346      -5.833  16.937  48.995  1.00 32.55           C  
ATOM   2793  CG  LYS A 346      -4.714  16.856  50.000  1.00 37.84           C  
ATOM   2794  CD  LYS A 346      -4.607  15.817  51.074  1.00 41.90           C  
ATOM   2795  CE  LYS A 346      -3.889  14.537  50.720  1.00 45.05           C  
ATOM   2796  NZ  LYS A 346      -2.615  14.740  49.950  1.00 48.59           N  
ATOM   2797  N   LEU A 347      -4.163  18.628  46.945  1.00 28.99           N  
ATOM   2798  CA  LEU A 347      -2.873  19.110  46.464  1.00 27.98           C  
ATOM   2799  C   LEU A 347      -2.913  20.614  46.292  1.00 25.37           C  
ATOM   2800  O   LEU A 347      -1.919  21.273  46.646  1.00 23.75           O  
ATOM   2801  CB  LEU A 347      -2.427  18.401  45.149  1.00 27.06           C  
ATOM   2802  CG  LEU A 347      -1.939  16.966  45.342  1.00 29.66           C  
ATOM   2803  CD1 LEU A 347      -1.596  16.264  44.021  1.00 31.20           C  
ATOM   2804  CD2 LEU A 347      -0.696  16.867  46.246  1.00 30.70           C  
ATOM   2805  N   LEU A 348      -3.932  21.173  45.691  1.00 24.91           N  
ATOM   2806  CA  LEU A 348      -4.037  22.608  45.510  1.00 30.32           C  
ATOM   2807  C   LEU A 348      -4.089  23.335  46.865  1.00 31.00           C  
ATOM   2808  O   LEU A 348      -3.417  24.348  47.063  1.00 31.20           O  
ATOM   2809  CB  LEU A 348      -5.290  23.014  44.751  1.00 34.65           C  
ATOM   2810  CG  LEU A 348      -5.225  23.358  43.281  1.00 37.26           C  
ATOM   2811  CD1 LEU A 348      -6.447  24.180  42.848  1.00 36.23           C  
ATOM   2812  CD2 LEU A 348      -3.959  24.139  42.928  1.00 37.60           C  
ATOM   2813  N   ALA A 349      -4.923  22.855  47.761  1.00 30.29           N  
ATOM   2814  CA  ALA A 349      -5.044  23.453  49.096  1.00 33.27           C  
ATOM   2815  C   ALA A 349      -3.678  23.452  49.776  1.00 35.10           C  
ATOM   2816  O   ALA A 349      -3.266  24.490  50.301  1.00 36.42           O  
ATOM   2817  CB  ALA A 349      -6.023  22.699  49.982  1.00 30.37           C  
ATOM   2818  N   GLU A 350      -2.899  22.375  49.702  1.00 36.70           N  
ATOM   2819  CA  GLU A 350      -1.574  22.349  50.344  1.00 38.10           C  
ATOM   2820  C   GLU A 350      -0.635  23.336  49.680  1.00 40.48           C  
ATOM   2821  O   GLU A 350       0.252  23.921  50.315  1.00 39.66           O  
ATOM   2822  CB  GLU A 350      -1.133  20.881  50.414  1.00 40.43           C  
ATOM   2823  CG  GLU A 350       0.359  20.686  50.490  1.00 40.55           C  
ATOM   2824  CD  GLU A 350       0.910  19.291  50.366  1.00 41.48           C  
ATOM   2825  OE1 GLU A 350       0.201  18.255  50.324  1.00 40.60           O  
ATOM   2826  OE2 GLU A 350       2.173  19.318  50.326  1.00 40.68           O  
ATOM   2827  N   ALA A 351      -0.825  23.702  48.410  1.00 40.74           N  
ATOM   2828  CA  ALA A 351      -0.053  24.690  47.696  1.00 42.73           C  
ATOM   2829  C   ALA A 351      -0.594  26.110  47.897  1.00 43.09           C  
ATOM   2830  O   ALA A 351      -0.088  27.013  47.230  1.00 44.04           O  
ATOM   2831  CB  ALA A 351      -0.046  24.442  46.190  1.00 42.81           C  
ATOM   2832  N   GLY A 352      -1.552  26.338  48.783  1.00 42.22           N  
ATOM   2833  CA  GLY A 352      -2.079  27.646  49.063  1.00 41.42           C  
ATOM   2834  C   GLY A 352      -3.247  28.106  48.227  1.00 41.51           C  
ATOM   2835  O   GLY A 352      -3.592  29.292  48.259  1.00 41.81           O  
ATOM   2836  N   PHE A 353      -3.873  27.253  47.416  1.00 42.40           N  
ATOM   2837  CA  PHE A 353      -4.968  27.761  46.585  1.00 42.81           C  
ATOM   2838  C   PHE A 353      -6.283  27.169  47.065  1.00 46.20           C  
ATOM   2839  O   PHE A 353      -6.338  25.952  47.260  1.00 46.52           O  
ATOM   2840  CB  PHE A 353      -4.733  27.552  45.098  1.00 41.00           C  
ATOM   2841  CG  PHE A 353      -3.408  28.063  44.585  1.00 38.68           C  
ATOM   2842  CD1 PHE A 353      -3.283  29.388  44.169  1.00 37.50           C  
ATOM   2843  CD2 PHE A 353      -2.300  27.237  44.554  1.00 37.52           C  
ATOM   2844  CE1 PHE A 353      -2.084  29.873  43.689  1.00 36.38           C  
ATOM   2845  CE2 PHE A 353      -1.083  27.727  44.082  1.00 37.14           C  
ATOM   2846  CZ  PHE A 353      -0.980  29.036  43.662  1.00 36.35           C  
ATOM   2847  N   THR A 354      -7.279  28.031  47.298  1.00 48.84           N  
ATOM   2848  CA  THR A 354      -8.583  27.525  47.717  1.00 52.97           C  
ATOM   2849  C   THR A 354      -9.721  28.221  46.976  1.00 54.54           C  
ATOM   2850  O   THR A 354      -9.515  29.056  46.098  1.00 53.79           O  
ATOM   2851  CB  THR A 354      -8.889  27.731  49.214  1.00 53.57           C  
ATOM   2852  OG1 THR A 354      -8.374  28.987  49.693  1.00 55.45           O  
ATOM   2853  CG2 THR A 354      -8.354  26.585  50.051  1.00 53.94           C  
ATOM   2854  N   ALA A 355     -10.964  27.904  47.399  1.00 54.96           N  
ATOM   2855  CA  ALA A 355     -12.100  28.675  46.875  1.00 54.99           C  
ATOM   2856  C   ALA A 355     -11.830  30.019  47.553  1.00 55.66           C  
ATOM   2857  O   ALA A 355     -10.957  30.017  48.446  1.00 54.44           O  
ATOM   2858  CB  ALA A 355     -13.444  28.166  47.334  1.00 55.57           C  
ATOM   2859  N   ASP A 356     -12.383  31.158  47.170  1.00 56.03           N  
ATOM   2860  CA  ASP A 356     -12.065  32.379  47.908  1.00 58.17           C  
ATOM   2861  C   ASP A 356     -10.702  32.973  47.658  1.00 57.27           C  
ATOM   2862  O   ASP A 356     -10.495  34.135  48.015  1.00 57.78           O  
ATOM   2863  CB  ASP A 356     -12.239  32.110  49.417  1.00 61.90           C  
ATOM   2864  CG  ASP A 356     -12.178  33.323  50.321  1.00 64.94           C  
ATOM   2865  OD1 ASP A 356     -12.623  34.412  49.875  1.00 65.02           O  
ATOM   2866  OD2 ASP A 356     -11.706  33.238  51.485  1.00 66.37           O  
ATOM   2867  N   LYS A 357      -9.733  32.305  47.062  1.00 55.73           N  
ATOM   2868  CA  LYS A 357      -8.399  32.787  46.724  1.00 53.97           C  
ATOM   2869  C   LYS A 357      -7.758  31.757  45.771  1.00 50.25           C  
ATOM   2870  O   LYS A 357      -6.804  31.053  46.061  1.00 47.12           O  
ATOM   2871  CB  LYS A 357      -7.524  33.032  47.937  1.00 56.17           C  
ATOM   2872  CG  LYS A 357      -7.550  31.974  49.025  1.00 58.19           C  
ATOM   2873  CD  LYS A 357      -7.388  32.694  50.374  1.00 59.28           C  
ATOM   2874  CE  LYS A 357      -5.902  32.784  50.719  1.00 60.42           C  
ATOM   2875  NZ  LYS A 357      -5.613  33.964  51.580  1.00 60.05           N  
ATOM   2876  N   PRO A 358      -8.417  31.608  44.618  1.00 46.65           N  
ATOM   2877  CA  PRO A 358      -8.112  30.536  43.710  1.00 43.85           C  
ATOM   2878  C   PRO A 358      -7.073  30.815  42.652  1.00 40.88           C  
ATOM   2879  O   PRO A 358      -6.875  31.929  42.214  1.00 40.71           O  
ATOM   2880  CB  PRO A 358      -9.452  30.291  43.004  1.00 43.51           C  
ATOM   2881  CG  PRO A 358     -10.015  31.657  42.894  1.00 45.34           C  
ATOM   2882  CD  PRO A 358      -9.676  32.310  44.228  1.00 46.00           C  
ATOM   2883  N   LEU A 359      -6.489  29.715  42.202  1.00 37.69           N  
ATOM   2884  CA  LEU A 359      -5.564  29.760  41.063  1.00 34.77           C  
ATOM   2885  C   LEU A 359      -6.290  30.287  39.826  1.00 32.29           C  
ATOM   2886  O   LEU A 359      -7.350  29.785  39.432  1.00 32.39           O  
ATOM   2887  CB  LEU A 359      -5.181  28.301  40.787  1.00 31.88           C  
ATOM   2888  CG  LEU A 359      -4.254  28.083  39.590  1.00 29.04           C  
ATOM   2889  CD1 LEU A 359      -2.943  28.808  39.792  1.00 27.25           C  
ATOM   2890  CD2 LEU A 359      -4.059  26.585  39.386  1.00 28.41           C  
ATOM   2891  N   THR A 360      -5.743  31.271  39.174  1.00 31.79           N  
ATOM   2892  CA  THR A 360      -6.280  31.847  37.947  1.00 32.13           C  
ATOM   2893  C   THR A 360      -5.152  31.842  36.914  1.00 30.95           C  
ATOM   2894  O   THR A 360      -4.017  32.131  37.311  1.00 29.81           O  
ATOM   2895  CB  THR A 360      -6.765  33.277  38.249  1.00 35.18           C  
ATOM   2896  OG1 THR A 360      -7.925  33.228  39.125  1.00 34.85           O  
ATOM   2897  CG2 THR A 360      -7.206  33.939  36.956  1.00 35.26           C  
ATOM   2898  N   PHE A 361      -5.397  31.490  35.661  1.00 29.67           N  
ATOM   2899  CA  PHE A 361      -4.267  31.486  34.707  1.00 28.36           C  
ATOM   2900  C   PHE A 361      -4.795  31.659  33.306  1.00 27.93           C  
ATOM   2901  O   PHE A 361      -5.996  31.451  33.066  1.00 32.14           O  
ATOM   2902  CB  PHE A 361      -3.413  30.212  34.801  1.00 25.42           C  
ATOM   2903  CG  PHE A 361      -4.090  28.887  34.629  1.00 25.14           C  
ATOM   2904  CD1 PHE A 361      -4.667  28.229  35.706  1.00 23.98           C  
ATOM   2905  CD2 PHE A 361      -4.183  28.270  33.395  1.00 23.87           C  
ATOM   2906  CE1 PHE A 361      -5.276  26.992  35.552  1.00 25.43           C  
ATOM   2907  CE2 PHE A 361      -4.811  27.040  33.205  1.00 23.35           C  
ATOM   2908  CZ  PHE A 361      -5.391  26.385  34.306  1.00 23.31           C  
ATOM   2909  N   ASP A 362      -3.905  31.895  32.349  1.00 28.21           N  
ATOM   2910  CA  ASP A 362      -4.245  31.998  30.949  1.00 26.31           C  
ATOM   2911  C   ASP A 362      -4.033  30.669  30.229  1.00 26.17           C  
ATOM   2912  O   ASP A 362      -2.997  30.023  30.462  1.00 22.76           O  
ATOM   2913  CB  ASP A 362      -3.309  33.040  30.278  1.00 27.99           C  
ATOM   2914  CG  ASP A 362      -3.700  34.392  30.873  1.00 32.38           C  
ATOM   2915  OD1 ASP A 362      -4.916  34.543  31.093  1.00 33.12           O  
ATOM   2916  OD2 ASP A 362      -2.946  35.290  31.224  1.00 33.95           O  
ATOM   2917  N   LEU A 363      -4.976  30.299  29.379  1.00 22.92           N  
ATOM   2918  CA  LEU A 363      -4.891  29.113  28.587  1.00 24.48           C  
ATOM   2919  C   LEU A 363      -4.754  29.606  27.131  1.00 26.35           C  
ATOM   2920  O   LEU A 363      -5.688  30.250  26.610  1.00 25.14           O  
ATOM   2921  CB ALEU A 363      -6.130  28.263  28.780  0.50 24.27           C  
ATOM   2922  CB BLEU A 363      -6.086  28.160  28.662  0.50 26.14           C  
ATOM   2923  CG ALEU A 363      -6.250  26.865  28.198  0.50 23.84           C  
ATOM   2924  CG BLEU A 363      -5.916  26.904  27.781  0.50 26.31           C  
ATOM   2925  CD1ALEU A 363      -7.582  26.233  28.605  0.50 22.54           C  
ATOM   2926  CD1BLEU A 363      -4.798  26.066  28.401  0.50 26.26           C  
ATOM   2927  CD2ALEU A 363      -6.119  26.816  26.677  0.50 20.64           C  
ATOM   2928  CD2BLEU A 363      -7.198  26.103  27.602  0.50 26.36           C  
ATOM   2929  N   LEU A 364      -3.579  29.325  26.554  1.00 23.84           N  
ATOM   2930  CA  LEU A 364      -3.293  29.734  25.160  1.00 22.78           C  
ATOM   2931  C   LEU A 364      -3.584  28.626  24.166  1.00 23.04           C  
ATOM   2932  O   LEU A 364      -3.206  27.446  24.361  1.00 18.71           O  
ATOM   2933  CB  LEU A 364      -1.840  30.135  25.033  1.00 24.96           C  
ATOM   2934  CG  LEU A 364      -1.176  30.366  23.670  1.00 26.70           C  
ATOM   2935  CD1 LEU A 364      -1.718  31.636  23.006  1.00 29.02           C  
ATOM   2936  CD2 LEU A 364       0.318  30.535  23.796  1.00 25.39           C  
ATOM   2937  N   TYR A 365      -4.289  28.933  23.075  1.00 20.87           N  
ATOM   2938  CA  TYR A 365      -4.580  27.969  22.033  1.00 25.09           C  
ATOM   2939  C   TYR A 365      -4.411  28.719  20.687  1.00 26.47           C  
ATOM   2940  O   TYR A 365      -4.441  29.958  20.665  1.00 25.07           O  
ATOM   2941  CB  TYR A 365      -5.896  27.208  22.082  1.00 27.12           C  
ATOM   2942  CG  TYR A 365      -7.096  28.133  21.858  1.00 31.64           C  
ATOM   2943  CD1 TYR A 365      -7.620  28.875  22.926  1.00 31.57           C  
ATOM   2944  CD2 TYR A 365      -7.675  28.256  20.615  1.00 31.15           C  
ATOM   2945  CE1 TYR A 365      -8.706  29.733  22.742  1.00 32.62           C  
ATOM   2946  CE2 TYR A 365      -8.737  29.115  20.406  1.00 34.19           C  
ATOM   2947  CZ  TYR A 365      -9.251  29.842  21.483  1.00 35.45           C  
ATOM   2948  OH  TYR A 365     -10.298  30.703  21.239  1.00 37.34           O  
ATOM   2949  N   ASN A 366      -4.208  27.898  19.654  1.00 27.65           N  
ATOM   2950  CA  ASN A 366      -4.069  28.419  18.306  1.00 28.32           C  
ATOM   2951  C   ASN A 366      -5.416  28.458  17.601  1.00 26.65           C  
ATOM   2952  O   ASN A 366      -6.202  27.538  17.558  1.00 23.18           O  
ATOM   2953  CB  ASN A 366      -3.043  27.643  17.458  1.00 26.51           C  
ATOM   2954  CG  ASN A 366      -3.373  26.190  17.339  1.00 26.46           C  
ATOM   2955  OD1 ASN A 366      -3.367  25.439  18.322  1.00 25.12           O  
ATOM   2956  ND2 ASN A 366      -3.716  25.685  16.147  1.00 26.35           N  
ATOM   2957  N   THR A 367      -5.709  29.622  16.990  1.00 30.48           N  
ATOM   2958  CA  THR A 367      -7.040  29.740  16.319  1.00 29.06           C  
ATOM   2959  C   THR A 367      -7.531  28.534  15.571  1.00 28.99           C  
ATOM   2960  O   THR A 367      -6.895  28.003  14.664  1.00 29.01           O  
ATOM   2961  CB  THR A 367      -6.961  30.925  15.311  1.00 31.08           C  
ATOM   2962  OG1 THR A 367      -6.496  31.997  16.127  1.00 30.37           O  
ATOM   2963  CG2 THR A 367      -8.360  31.098  14.726  1.00 30.45           C  
ATOM   2964  N   SER A 368      -8.781  28.131  15.862  1.00 28.02           N  
ATOM   2965  CA  SER A 368      -9.389  26.927  15.365  1.00 28.43           C  
ATOM   2966  C   SER A 368     -10.821  26.781  15.877  1.00 32.67           C  
ATOM   2967  O   SER A 368     -11.071  27.303  16.962  1.00 34.22           O  
ATOM   2968  CB  SER A 368      -8.590  25.772  15.978  1.00 26.51           C  
ATOM   2969  OG  SER A 368      -9.164  24.517  15.866  1.00 22.59           O  
ATOM   2970  N   ASP A 369     -11.706  26.093  15.152  1.00 35.15           N  
ATOM   2971  CA  ASP A 369     -13.034  25.909  15.776  1.00 37.06           C  
ATOM   2972  C   ASP A 369     -12.918  24.758  16.802  1.00 36.26           C  
ATOM   2973  O   ASP A 369     -13.623  24.770  17.824  1.00 36.44           O  
ATOM   2974  CB  ASP A 369     -14.164  25.654  14.792  1.00 35.94           C  
ATOM   2975  CG  ASP A 369     -14.246  26.741  13.731  1.00 37.78           C  
ATOM   2976  OD1 ASP A 369     -14.143  27.943  14.074  1.00 36.78           O  
ATOM   2977  OD2 ASP A 369     -14.331  26.352  12.539  1.00 38.84           O  
ATOM   2978  N   LEU A 370     -12.131  23.742  16.486  1.00 32.23           N  
ATOM   2979  CA  LEU A 370     -11.976  22.605  17.370  1.00 32.39           C  
ATOM   2980  C   LEU A 370     -11.253  22.986  18.664  1.00 31.18           C  
ATOM   2981  O   LEU A 370     -11.775  22.653  19.732  1.00 31.48           O  
ATOM   2982  CB  LEU A 370     -11.232  21.469  16.680  1.00 33.22           C  
ATOM   2983  CG  LEU A 370     -10.966  20.175  17.431  1.00 33.82           C  
ATOM   2984  CD1 LEU A 370     -12.189  19.319  17.680  1.00 30.28           C  
ATOM   2985  CD2 LEU A 370      -9.904  19.375  16.669  1.00 34.58           C  
ATOM   2986  N   HIS A 371     -10.123  23.694  18.608  1.00 29.09           N  
ATOM   2987  CA  HIS A 371      -9.388  23.966  19.851  1.00 29.17           C  
ATOM   2988  C   HIS A 371     -10.173  24.883  20.781  1.00 28.00           C  
ATOM   2989  O   HIS A 371     -10.093  24.727  21.987  1.00 26.96           O  
ATOM   2990  CB  HIS A 371      -7.976  24.479  19.603  1.00 26.06           C  
ATOM   2991  CG  HIS A 371      -7.185  23.537  18.716  1.00 23.91           C  
ATOM   2992  ND1 HIS A 371      -7.146  22.171  18.889  1.00 24.70           N  
ATOM   2993  CD2 HIS A 371      -6.362  23.832  17.674  1.00 22.68           C  
ATOM   2994  CE1 HIS A 371      -6.351  21.642  17.953  1.00 23.21           C  
ATOM   2995  NE2 HIS A 371      -5.864  22.634  17.222  1.00 19.81           N  
ATOM   2996  N   LYS A 372     -10.848  25.894  20.271  1.00 30.16           N  
ATOM   2997  CA  LYS A 372     -11.696  26.796  21.035  1.00 33.12           C  
ATOM   2998  C   LYS A 372     -12.760  26.017  21.803  1.00 34.00           C  
ATOM   2999  O   LYS A 372     -12.885  26.144  23.016  1.00 36.30           O  
ATOM   3000  CB  LYS A 372     -12.358  27.844  20.137  1.00 36.71           C  
ATOM   3001  CG  LYS A 372     -13.574  28.516  20.767  1.00 40.54           C  
ATOM   3002  CD  LYS A 372     -13.172  29.872  21.321  1.00 42.84           C  
ATOM   3003  CE  LYS A 372     -13.774  30.992  20.461  1.00 44.71           C  
ATOM   3004  NZ  LYS A 372     -15.262  30.843  20.480  1.00 46.83           N  
ATOM   3005  N   LYS A 373     -13.546  25.207  21.140  1.00 35.80           N  
ATOM   3006  CA  LYS A 373     -14.566  24.345  21.683  1.00 38.41           C  
ATOM   3007  C   LYS A 373     -14.023  23.447  22.807  1.00 37.24           C  
ATOM   3008  O   LYS A 373     -14.619  23.330  23.876  1.00 33.66           O  
ATOM   3009  CB  LYS A 373     -15.084  23.434  20.567  1.00 41.34           C  
ATOM   3010  CG  LYS A 373     -16.575  23.208  20.544  1.00 45.83           C  
ATOM   3011  CD  LYS A 373     -17.068  22.193  21.557  1.00 47.60           C  
ATOM   3012  CE  LYS A 373     -18.611  22.138  21.534  1.00 48.87           C  
ATOM   3013  NZ  LYS A 373     -19.134  21.193  22.571  1.00 48.66           N  
ATOM   3014  N   LEU A 374     -12.867  22.800  22.573  1.00 33.14           N  
ATOM   3015  CA  LEU A 374     -12.253  21.985  23.643  1.00 31.20           C  
ATOM   3016  C   LEU A 374     -11.748  22.804  24.822  1.00 27.07           C  
ATOM   3017  O   LEU A 374     -11.807  22.426  25.987  1.00 27.96           O  
ATOM   3018  CB  LEU A 374     -11.051  21.238  23.028  1.00 30.80           C  
ATOM   3019  CG  LEU A 374     -11.484  20.079  22.127  1.00 31.65           C  
ATOM   3020  CD1 LEU A 374     -10.214  19.403  21.603  1.00 30.80           C  
ATOM   3021  CD2 LEU A 374     -12.407  19.113  22.857  1.00 30.29           C  
ATOM   3022  N   ALA A 375     -11.203  23.965  24.548  1.00 23.01           N  
ATOM   3023  CA  ALA A 375     -10.656  24.894  25.502  1.00 24.31           C  
ATOM   3024  C   ALA A 375     -11.825  25.387  26.398  1.00 27.54           C  
ATOM   3025  O   ALA A 375     -11.654  25.490  27.601  1.00 23.02           O  
ATOM   3026  CB  ALA A 375      -9.989  26.045  24.801  1.00 23.86           C  
ATOM   3027  N   ILE A 376     -13.001  25.632  25.783  1.00 29.62           N  
ATOM   3028  CA  ILE A 376     -14.126  26.061  26.667  1.00 29.66           C  
ATOM   3029  C   ILE A 376     -14.570  24.898  27.536  1.00 28.57           C  
ATOM   3030  O   ILE A 376     -14.790  25.116  28.731  1.00 31.00           O  
ATOM   3031  CB  ILE A 376     -15.327  26.550  25.850  1.00 30.19           C  
ATOM   3032  CG1 ILE A 376     -14.979  27.841  25.095  1.00 31.22           C  
ATOM   3033  CG2 ILE A 376     -16.541  26.772  26.767  1.00 29.73           C  
ATOM   3034  CD1 ILE A 376     -15.872  27.992  23.850  1.00 31.28           C  
ATOM   3035  N   ALA A 377     -14.661  23.679  27.018  1.00 28.75           N  
ATOM   3036  CA  ALA A 377     -15.079  22.553  27.821  1.00 27.55           C  
ATOM   3037  C   ALA A 377     -14.058  22.243  28.918  1.00 29.77           C  
ATOM   3038  O   ALA A 377     -14.478  21.842  30.014  1.00 30.35           O  
ATOM   3039  CB  ALA A 377     -15.335  21.269  27.059  1.00 26.46           C  
ATOM   3040  N   VAL A 378     -12.759  22.283  28.619  1.00 27.34           N  
ATOM   3041  CA  VAL A 378     -11.771  21.984  29.691  1.00 26.76           C  
ATOM   3042  C   VAL A 378     -11.829  22.992  30.802  1.00 25.86           C  
ATOM   3043  O   VAL A 378     -11.672  22.710  31.977  1.00 26.86           O  
ATOM   3044  CB  VAL A 378     -10.370  21.926  29.016  1.00 25.82           C  
ATOM   3045  CG1 VAL A 378      -9.219  22.158  29.959  1.00 25.31           C  
ATOM   3046  CG2 VAL A 378     -10.250  20.573  28.298  1.00 25.06           C  
ATOM   3047  N   ALA A 379     -11.968  24.281  30.500  1.00 27.25           N  
ATOM   3048  CA  ALA A 379     -12.016  25.381  31.442  1.00 26.40           C  
ATOM   3049  C   ALA A 379     -13.171  25.212  32.428  1.00 28.39           C  
ATOM   3050  O   ALA A 379     -13.024  25.521  33.616  1.00 29.06           O  
ATOM   3051  CB  ALA A 379     -12.228  26.710  30.704  1.00 26.31           C  
ATOM   3052  N   SER A 380     -14.316  24.751  31.950  1.00 27.14           N  
ATOM   3053  CA  SER A 380     -15.488  24.561  32.774  1.00 29.12           C  
ATOM   3054  C   SER A 380     -15.328  23.300  33.616  1.00 29.58           C  
ATOM   3055  O   SER A 380     -15.812  23.278  34.749  1.00 30.09           O  
ATOM   3056  CB  SER A 380     -16.725  24.555  31.874  1.00 29.61           C  
ATOM   3057  OG  SER A 380     -17.039  23.266  31.419  1.00 31.80           O  
ATOM   3058  N   ILE A 381     -14.623  22.276  33.167  1.00 27.15           N  
ATOM   3059  CA  ILE A 381     -14.372  21.080  33.982  1.00 26.99           C  
ATOM   3060  C   ILE A 381     -13.408  21.354  35.123  1.00 25.04           C  
ATOM   3061  O   ILE A 381     -13.561  20.816  36.229  1.00 23.06           O  
ATOM   3062  CB  ILE A 381     -13.748  19.952  33.104  1.00 29.90           C  
ATOM   3063  CG1 ILE A 381     -14.767  19.629  32.021  1.00 30.74           C  
ATOM   3064  CG2 ILE A 381     -13.317  18.743  33.901  1.00 26.73           C  
ATOM   3065  CD1 ILE A 381     -14.829  18.245  31.442  1.00 34.75           C  
ATOM   3066  N   TRP A 382     -12.408  22.186  34.880  1.00 23.88           N  
ATOM   3067  CA  TRP A 382     -11.417  22.601  35.843  1.00 27.00           C  
ATOM   3068  C   TRP A 382     -12.057  23.507  36.886  1.00 28.56           C  
ATOM   3069  O   TRP A 382     -11.790  23.373  38.079  1.00 27.29           O  
ATOM   3070  CB  TRP A 382     -10.179  23.234  35.185  1.00 27.04           C  
ATOM   3071  CG  TRP A 382      -9.080  22.264  34.822  1.00 26.78           C  
ATOM   3072  CD1 TRP A 382      -8.822  21.038  35.345  1.00 26.84           C  
ATOM   3073  CD2 TRP A 382      -8.006  22.531  33.887  1.00 27.40           C  
ATOM   3074  NE1 TRP A 382      -7.693  20.486  34.745  1.00 26.45           N  
ATOM   3075  CE2 TRP A 382      -7.193  21.386  33.842  1.00 27.65           C  
ATOM   3076  CE3 TRP A 382      -7.728  23.596  33.030  1.00 26.99           C  
ATOM   3077  CZ2 TRP A 382      -6.087  21.281  32.970  1.00 26.81           C  
ATOM   3078  CZ3 TRP A 382      -6.607  23.503  32.198  1.00 28.38           C  
ATOM   3079  CH2 TRP A 382      -5.802  22.356  32.190  1.00 26.07           C  
ATOM   3080  N   LYS A 383     -12.863  24.471  36.425  1.00 28.53           N  
ATOM   3081  CA  LYS A 383     -13.671  25.319  37.282  1.00 29.06           C  
ATOM   3082  C   LYS A 383     -14.530  24.430  38.190  1.00 28.96           C  
ATOM   3083  O   LYS A 383     -14.508  24.581  39.405  1.00 28.53           O  
ATOM   3084  CB  LYS A 383     -14.551  26.244  36.414  1.00 31.46           C  
ATOM   3085  CG  LYS A 383     -15.605  27.093  37.111  1.00 36.32           C  
ATOM   3086  CD  LYS A 383     -14.947  28.016  38.132  1.00 39.36           C  
ATOM   3087  CE  LYS A 383     -15.926  29.017  38.742  1.00 43.20           C  
ATOM   3088  NZ  LYS A 383     -15.206  29.858  39.759  1.00 44.88           N  
ATOM   3089  N   LYS A 384     -15.228  23.449  37.655  1.00 29.02           N  
ATOM   3090  CA  LYS A 384     -16.115  22.612  38.436  1.00 31.48           C  
ATOM   3091  C   LYS A 384     -15.430  21.628  39.356  1.00 33.36           C  
ATOM   3092  O   LYS A 384     -15.877  21.441  40.502  1.00 32.85           O  
ATOM   3093  CB  LYS A 384     -17.086  21.917  37.491  1.00 33.56           C  
ATOM   3094  CG  LYS A 384     -18.334  21.396  38.199  1.00 37.36           C  
ATOM   3095  CD  LYS A 384     -18.270  19.907  38.455  1.00 39.31           C  
ATOM   3096  CE  LYS A 384     -19.542  19.492  39.244  1.00 43.25           C  
ATOM   3097  NZ  LYS A 384     -20.501  18.813  38.316  1.00 44.84           N  
ATOM   3098  N   ASN A 385     -14.308  21.035  38.971  1.00 34.47           N  
ATOM   3099  CA  ASN A 385     -13.614  20.037  39.784  1.00 34.68           C  
ATOM   3100  C   ASN A 385     -12.537  20.614  40.694  1.00 33.56           C  
ATOM   3101  O   ASN A 385     -12.193  19.912  41.673  1.00 35.06           O  
ATOM   3102  CB  ASN A 385     -12.981  18.978  38.868  1.00 35.28           C  
ATOM   3103  CG  ASN A 385     -13.940  18.129  38.083  1.00 37.41           C  
ATOM   3104  OD1 ASN A 385     -15.153  18.243  38.269  1.00 36.73           O  
ATOM   3105  ND2 ASN A 385     -13.459  17.285  37.153  1.00 35.25           N  
ATOM   3106  N   LEU A 386     -12.090  21.839  40.492  1.00 31.81           N  
ATOM   3107  CA  LEU A 386     -11.032  22.448  41.300  1.00 31.61           C  
ATOM   3108  C   LEU A 386     -11.248  23.879  41.727  1.00 31.65           C  
ATOM   3109  O   LEU A 386     -10.483  24.429  42.554  1.00 31.17           O  
ATOM   3110  CB  LEU A 386      -9.704  22.545  40.517  1.00 31.55           C  
ATOM   3111  CG  LEU A 386      -8.813  21.302  40.484  1.00 33.31           C  
ATOM   3112  CD1 LEU A 386      -7.576  21.566  39.610  1.00 31.07           C  
ATOM   3113  CD2 LEU A 386      -8.406  20.899  41.895  1.00 31.30           C  
ATOM   3114  N   GLY A 387     -12.225  24.564  41.105  1.00 31.65           N  
ATOM   3115  CA  GLY A 387     -12.466  25.961  41.473  1.00 31.77           C  
ATOM   3116  C   GLY A 387     -11.461  26.877  40.795  1.00 34.40           C  
ATOM   3117  O   GLY A 387     -11.349  28.047  41.158  1.00 34.35           O  
ATOM   3118  N   VAL A 388     -10.733  26.416  39.757  1.00 34.01           N  
ATOM   3119  CA  VAL A 388      -9.779  27.366  39.161  1.00 35.31           C  
ATOM   3120  C   VAL A 388     -10.491  28.234  38.118  1.00 35.67           C  
ATOM   3121  O   VAL A 388     -11.445  27.799  37.447  1.00 36.88           O  
ATOM   3122  CB  VAL A 388      -8.548  26.660  38.566  1.00 34.51           C  
ATOM   3123  CG1 VAL A 388      -7.769  25.865  39.580  1.00 35.71           C  
ATOM   3124  CG2 VAL A 388      -8.999  25.774  37.422  1.00 34.06           C  
ATOM   3125  N   ASN A 389      -9.986  29.423  37.882  1.00 34.71           N  
ATOM   3126  CA  ASN A 389     -10.485  30.318  36.851  1.00 36.53           C  
ATOM   3127  C   ASN A 389      -9.472  30.447  35.696  1.00 35.91           C  
ATOM   3128  O   ASN A 389      -8.365  30.913  35.950  1.00 35.09           O  
ATOM   3129  CB  ASN A 389     -10.696  31.743  37.395  1.00 37.34           C  
ATOM   3130  CG  ASN A 389     -11.804  31.732  38.439  1.00 39.40           C  
ATOM   3131  OD1 ASN A 389     -12.831  31.038  38.297  1.00 40.98           O  
ATOM   3132  ND2 ASN A 389     -11.561  32.484  39.497  1.00 39.75           N  
ATOM   3133  N   VAL A 390      -9.848  30.098  34.482  1.00 35.17           N  
ATOM   3134  CA  VAL A 390      -8.940  30.255  33.358  1.00 37.64           C  
ATOM   3135  C   VAL A 390      -9.471  31.235  32.315  1.00 37.26           C  
ATOM   3136  O   VAL A 390     -10.616  31.181  31.918  1.00 37.66           O  
ATOM   3137  CB  VAL A 390      -8.441  28.935  32.721  1.00 39.20           C  
ATOM   3138  CG1 VAL A 390      -9.101  27.687  33.313  1.00 38.64           C  
ATOM   3139  CG2 VAL A 390      -8.464  28.938  31.224  1.00 35.85           C  
ATOM   3140  N   ASN A 391      -8.612  32.149  31.904  1.00 37.42           N  
ATOM   3141  CA  ASN A 391      -8.822  33.115  30.855  1.00 39.25           C  
ATOM   3142  C   ASN A 391      -8.290  32.560  29.521  1.00 39.63           C  
ATOM   3143  O   ASN A 391      -7.084  32.282  29.449  1.00 37.37           O  
ATOM   3144  CB  ASN A 391      -8.035  34.405  31.160  1.00 42.21           C  
ATOM   3145  CG  ASN A 391      -8.456  35.009  32.494  1.00 47.30           C  
ATOM   3146  OD1 ASN A 391      -7.605  35.425  33.300  1.00 48.99           O  
ATOM   3147  ND2 ASN A 391      -9.773  35.027  32.704  1.00 46.44           N  
ATOM   3148  N   LEU A 392      -9.144  32.343  28.538  1.00 37.93           N  
ATOM   3149  CA  LEU A 392      -8.814  31.843  27.237  1.00 39.73           C  
ATOM   3150  C   LEU A 392      -8.111  32.903  26.383  1.00 39.05           C  
ATOM   3151  O   LEU A 392      -8.453  34.087  26.406  1.00 36.41           O  
ATOM   3152  CB  LEU A 392     -10.016  31.398  26.415  1.00 41.89           C  
ATOM   3153  CG  LEU A 392     -10.386  29.922  26.342  1.00 44.38           C  
ATOM   3154  CD1 LEU A 392     -10.533  29.294  27.712  1.00 43.84           C  
ATOM   3155  CD2 LEU A 392     -11.663  29.723  25.530  1.00 43.16           C  
ATOM   3156  N   GLU A 393      -7.145  32.440  25.605  1.00 36.79           N  
ATOM   3157  CA  GLU A 393      -6.377  33.385  24.762  1.00 38.17           C  
ATOM   3158  C   GLU A 393      -6.035  32.679  23.459  1.00 37.23           C  
ATOM   3159  O   GLU A 393      -5.690  31.481  23.510  1.00 33.62           O  
ATOM   3160  CB  GLU A 393      -5.242  33.900  25.633  1.00 41.21           C  
ATOM   3161  CG  GLU A 393      -4.167  34.805  25.114  1.00 47.94           C  
ATOM   3162  CD  GLU A 393      -3.308  35.548  26.134  1.00 51.96           C  
ATOM   3163  OE1 GLU A 393      -3.813  36.021  27.191  1.00 54.12           O  
ATOM   3164  OE2 GLU A 393      -2.074  35.746  25.916  1.00 51.56           O  
ATOM   3165  N   ASN A 394      -6.265  33.334  22.293  1.00 34.80           N  
ATOM   3166  CA  ASN A 394      -5.982  32.687  21.038  1.00 35.68           C  
ATOM   3167  C   ASN A 394      -4.966  33.478  20.199  1.00 36.00           C  
ATOM   3168  O   ASN A 394      -4.809  34.672  20.406  1.00 37.11           O  
ATOM   3169  CB  ASN A 394      -7.173  32.257  20.193  1.00 36.13           C  
ATOM   3170  CG  ASN A 394      -7.801  33.457  19.489  1.00 38.24           C  
ATOM   3171  OD1 ASN A 394      -8.171  34.392  20.199  1.00 39.97           O  
ATOM   3172  ND2 ASN A 394      -7.867  33.492  18.181  1.00 38.49           N  
ATOM   3173  N   GLN A 395      -4.122  32.736  19.453  1.00 33.48           N  
ATOM   3174  CA  GLN A 395      -3.075  33.347  18.645  1.00 29.84           C  
ATOM   3175  C   GLN A 395      -3.010  32.570  17.315  1.00 27.34           C  
ATOM   3176  O   GLN A 395      -3.377  31.399  17.220  1.00 24.67           O  
ATOM   3177  CB  GLN A 395      -1.705  33.483  19.254  1.00 31.23           C  
ATOM   3178  CG  GLN A 395      -1.421  34.409  20.401  1.00 32.67           C  
ATOM   3179  CD  GLN A 395      -0.083  34.311  21.095  1.00 35.38           C  
ATOM   3180  OE1 GLN A 395       0.818  33.485  20.826  1.00 35.28           O  
ATOM   3181  NE2 GLN A 395       0.161  35.196  22.071  1.00 34.20           N  
ATOM   3182  N   GLU A 396      -2.661  33.252  16.232  1.00 25.44           N  
ATOM   3183  CA  GLU A 396      -2.507  32.599  14.948  1.00 27.84           C  
ATOM   3184  C   GLU A 396      -1.319  31.611  15.062  1.00 26.21           C  
ATOM   3185  O   GLU A 396      -0.399  31.858  15.810  1.00 24.81           O  
ATOM   3186  CB  GLU A 396      -2.215  33.610  13.829  1.00 31.34           C  
ATOM   3187  CG  GLU A 396      -3.523  33.970  13.088  1.00 35.88           C  
ATOM   3188  CD  GLU A 396      -1.659  33.672  11.599  0.00 20.00           C  
ATOM   3189  OE1 GLU A 396      -0.529  34.080  11.812  0.00 20.00           O  
ATOM   3190  OE2 GLU A 396      -2.016  33.231  10.509  0.00 20.00           O  
ATOM   3191  N   TRP A 397      -1.357  30.550  14.335  1.00 26.99           N  
ATOM   3192  CA  TRP A 397      -0.353  29.482  14.344  1.00 28.86           C  
ATOM   3193  C   TRP A 397       1.089  29.888  14.532  1.00 30.27           C  
ATOM   3194  O   TRP A 397       1.810  29.405  15.412  1.00 28.43           O  
ATOM   3195  CB  TRP A 397      -0.571  28.671  13.068  1.00 27.56           C  
ATOM   3196  CG  TRP A 397       0.328  27.474  12.881  1.00 29.05           C  
ATOM   3197  CD1 TRP A 397       1.291  27.324  11.926  1.00 29.63           C  
ATOM   3198  CD2 TRP A 397       0.382  26.294  13.694  1.00 30.13           C  
ATOM   3199  NE1 TRP A 397       1.908  26.100  12.057  1.00 28.45           N  
ATOM   3200  CE2 TRP A 397       1.376  25.448  13.138  1.00 30.03           C  
ATOM   3201  CE3 TRP A 397      -0.320  25.879  14.853  1.00 28.36           C  
ATOM   3202  CZ2 TRP A 397       1.660  24.203  13.685  1.00 28.85           C  
ATOM   3203  CZ3 TRP A 397      -0.017  24.641  15.376  1.00 28.33           C  
ATOM   3204  CH2 TRP A 397       0.962  23.819  14.816  1.00 28.53           C  
ATOM   3205  N   LYS A 398       1.672  30.757  13.683  1.00 33.45           N  
ATOM   3206  CA  LYS A 398       3.088  31.063  13.807  1.00 33.92           C  
ATOM   3207  C   LYS A 398       3.453  31.894  15.023  1.00 33.58           C  
ATOM   3208  O   LYS A 398       4.578  31.729  15.551  1.00 30.15           O  
ATOM   3209  CB  LYS A 398       3.651  31.580  12.486  1.00 38.08           C  
ATOM   3210  CG  LYS A 398       3.412  33.052  12.233  1.00 41.54           C  
ATOM   3211  CD  LYS A 398       4.192  33.570  11.032  1.00 44.37           C  
ATOM   3212  CE  LYS A 398       4.050  32.797   9.750  1.00 45.41           C  
ATOM   3213  NZ  LYS A 398       2.678  32.311   9.409  1.00 46.31           N  
ATOM   3214  N   THR A 399       2.559  32.758  15.519  1.00 27.97           N  
ATOM   3215  CA  THR A 399       2.779  33.498  16.717  1.00 26.28           C  
ATOM   3216  C   THR A 399       2.645  32.538  17.928  1.00 22.51           C  
ATOM   3217  O   THR A 399       3.497  32.553  18.778  1.00 21.41           O  
ATOM   3218  CB  THR A 399       1.698  34.600  16.934  1.00 29.77           C  
ATOM   3219  OG1 THR A 399       1.679  35.396  15.735  1.00 32.67           O  
ATOM   3220  CG2 THR A 399       2.074  35.509  18.098  1.00 27.60           C  
ATOM   3221  N   PHE A 400       1.660  31.671  17.901  1.00 19.45           N  
ATOM   3222  CA  PHE A 400       1.477  30.665  18.947  1.00 20.26           C  
ATOM   3223  C   PHE A 400       2.770  29.838  19.155  1.00 20.30           C  
ATOM   3224  O   PHE A 400       3.134  29.632  20.307  1.00 19.66           O  
ATOM   3225  CB  PHE A 400       0.375  29.735  18.519  1.00 22.20           C  
ATOM   3226  CG  PHE A 400       0.153  28.385  19.155  1.00 24.60           C  
ATOM   3227  CD1 PHE A 400      -0.374  28.287  20.423  1.00 24.42           C  
ATOM   3228  CD2 PHE A 400       0.436  27.216  18.494  1.00 23.43           C  
ATOM   3229  CE1 PHE A 400      -0.627  27.050  20.995  1.00 23.47           C  
ATOM   3230  CE2 PHE A 400       0.177  25.949  19.040  1.00 24.82           C  
ATOM   3231  CZ  PHE A 400      -0.377  25.897  20.292  1.00 24.67           C  
ATOM   3232  N   LEU A 401       3.342  29.286  18.081  1.00 19.83           N  
ATOM   3233  CA  LEU A 401       4.554  28.464  18.221  1.00 18.50           C  
ATOM   3234  C   LEU A 401       5.686  29.301  18.748  1.00 19.20           C  
ATOM   3235  O   LEU A 401       6.413  28.886  19.638  1.00 18.26           O  
ATOM   3236  CB  LEU A 401       4.969  27.824  16.893  1.00 19.42           C  
ATOM   3237  CG  LEU A 401       3.896  26.886  16.318  1.00 20.26           C  
ATOM   3238  CD1 LEU A 401       4.207  26.690  14.849  1.00 20.06           C  
ATOM   3239  CD2 LEU A 401       3.877  25.612  17.185  1.00 19.31           C  
ATOM   3240  N   ASP A 402       5.847  30.558  18.313  1.00 20.73           N  
ATOM   3241  CA  ASP A 402       6.898  31.407  18.870  1.00 24.23           C  
ATOM   3242  C   ASP A 402       6.739  31.803  20.306  1.00 21.64           C  
ATOM   3243  O   ASP A 402       7.736  31.828  21.042  1.00 23.19           O  
ATOM   3244  CB  ASP A 402       7.025  32.667  17.952  1.00 32.61           C  
ATOM   3245  CG  ASP A 402       8.164  33.514  18.464  1.00 37.38           C  
ATOM   3246  OD1 ASP A 402       9.293  32.965  18.476  1.00 40.99           O  
ATOM   3247  OD2 ASP A 402       7.934  34.658  18.896  1.00 40.85           O  
ATOM   3248  N   THR A 403       5.554  32.045  20.832  1.00 19.98           N  
ATOM   3249  CA  THR A 403       5.265  32.303  22.222  1.00 21.14           C  
ATOM   3250  C   THR A 403       5.684  31.071  23.039  1.00 19.99           C  
ATOM   3251  O   THR A 403       6.246  31.261  24.111  1.00 19.08           O  
ATOM   3252  CB  THR A 403       3.756  32.555  22.475  1.00 23.81           C  
ATOM   3253  OG1 THR A 403       3.366  33.795  21.836  1.00 23.38           O  
ATOM   3254  CG2 THR A 403       3.292  32.690  23.912  1.00 23.44           C  
ATOM   3255  N   ARG A 404       5.343  29.858  22.548  1.00 17.77           N  
ATOM   3256  CA  ARG A 404       5.736  28.708  23.421  1.00 19.13           C  
ATOM   3257  C   ARG A 404       7.235  28.605  23.538  1.00 17.99           C  
ATOM   3258  O   ARG A 404       7.764  28.321  24.595  1.00 18.87           O  
ATOM   3259  CB  ARG A 404       4.936  27.509  22.896  1.00 17.84           C  
ATOM   3260  CG  ARG A 404       3.418  27.640  23.219  1.00 18.27           C  
ATOM   3261  CD  ARG A 404       2.707  26.595  22.299  1.00 18.28           C  
ATOM   3262  NE  ARG A 404       3.300  25.261  22.626  1.00 19.77           N  
ATOM   3263  CZ  ARG A 404       3.249  24.239  21.785  1.00 20.98           C  
ATOM   3264  NH1 ARG A 404       2.641  24.387  20.616  1.00 20.75           N  
ATOM   3265  NH2 ARG A 404       3.777  23.047  22.064  1.00 20.15           N  
ATOM   3266  N   HIS A 405       7.999  28.869  22.463  1.00 20.26           N  
ATOM   3267  CA  HIS A 405       9.453  28.809  22.484  1.00 21.35           C  
ATOM   3268  C   HIS A 405       9.964  29.915  23.396  1.00 22.57           C  
ATOM   3269  O   HIS A 405      10.868  29.634  24.159  1.00 22.61           O  
ATOM   3270  CB  HIS A 405      10.171  28.910  21.117  1.00 18.52           C  
ATOM   3271  CG  HIS A 405      10.095  27.604  20.353  1.00 19.55           C  
ATOM   3272  ND1 HIS A 405      10.960  26.543  20.556  1.00 18.98           N  
ATOM   3273  CD2 HIS A 405       9.336  27.212  19.325  1.00 16.71           C  
ATOM   3274  CE1 HIS A 405      10.684  25.542  19.743  1.00 17.00           C  
ATOM   3275  NE2 HIS A 405       9.663  25.902  19.007  1.00 17.57           N  
ATOM   3276  N   GLN A 406       9.350  31.113  23.371  1.00 23.30           N  
ATOM   3277  CA  GLN A 406       9.856  32.156  24.288  1.00 23.41           C  
ATOM   3278  C   GLN A 406       9.384  31.921  25.708  1.00 23.20           C  
ATOM   3279  O   GLN A 406      10.011  32.563  26.547  1.00 22.94           O  
ATOM   3280  CB  GLN A 406       9.345  33.571  23.925  1.00 27.71           C  
ATOM   3281  CG  GLN A 406       9.698  34.119  22.566  1.00 35.56           C  
ATOM   3282  CD  GLN A 406       8.789  35.265  22.152  1.00 41.23           C  
ATOM   3283  OE1 GLN A 406       7.954  35.790  22.913  1.00 43.27           O  
ATOM   3284  NE2 GLN A 406       8.906  35.727  20.902  1.00 44.05           N  
ATOM   3285  N   GLY A 407       8.422  31.046  26.078  1.00 20.94           N  
ATOM   3286  CA  GLY A 407       8.050  30.903  27.451  1.00 21.70           C  
ATOM   3287  C   GLY A 407       7.172  32.052  27.987  1.00 23.15           C  
ATOM   3288  O   GLY A 407       6.960  32.131  29.179  1.00 22.72           O  
ATOM   3289  N   THR A 408       6.472  32.813  27.147  1.00 23.90           N  
ATOM   3290  CA  THR A 408       5.606  33.904  27.632  1.00 24.51           C  
ATOM   3291  C   THR A 408       4.194  33.419  27.744  1.00 23.27           C  
ATOM   3292  O   THR A 408       3.266  34.039  27.204  1.00 26.77           O  
ATOM   3293  CB  THR A 408       5.698  35.116  26.650  1.00 26.20           C  
ATOM   3294  OG1 THR A 408       5.566  34.674  25.280  1.00 25.14           O  
ATOM   3295  CG2 THR A 408       7.088  35.693  26.810  1.00 25.02           C  
ATOM   3296  N   PHE A 409       4.005  32.280  28.402  1.00 19.65           N  
ATOM   3297  CA  PHE A 409       2.666  31.690  28.534  1.00 19.76           C  
ATOM   3298  C   PHE A 409       2.580  30.950  29.871  1.00 17.90           C  
ATOM   3299  O   PHE A 409       3.628  30.751  30.534  1.00 19.87           O  
ATOM   3300  CB  PHE A 409       2.275  30.787  27.397  1.00 19.46           C  
ATOM   3301  CG  PHE A 409       3.060  29.461  27.387  1.00 20.27           C  
ATOM   3302  CD1 PHE A 409       4.362  29.461  26.941  1.00 17.40           C  
ATOM   3303  CD2 PHE A 409       2.437  28.311  27.875  1.00 18.07           C  
ATOM   3304  CE1 PHE A 409       5.063  28.214  26.938  1.00 21.68           C  
ATOM   3305  CE2 PHE A 409       3.143  27.103  27.895  1.00 17.56           C  
ATOM   3306  CZ  PHE A 409       4.471  27.071  27.415  1.00 17.17           C  
ATOM   3307  N   ASP A 410       1.381  30.589  30.243  1.00 20.20           N  
ATOM   3308  CA  ASP A 410       1.158  29.817  31.468  1.00 20.20           C  
ATOM   3309  C   ASP A 410       0.896  28.334  31.089  1.00 19.39           C  
ATOM   3310  O   ASP A 410       1.743  27.501  31.400  1.00 18.46           O  
ATOM   3311  CB  ASP A 410      -0.058  30.315  32.249  1.00 21.85           C  
ATOM   3312  CG  ASP A 410       0.113  31.712  32.853  1.00 25.62           C  
ATOM   3313  OD1 ASP A 410       1.231  32.109  33.154  1.00 24.81           O  
ATOM   3314  OD2 ASP A 410      -0.899  32.430  33.056  1.00 27.20           O  
ATOM   3315  N   VAL A 411      -0.234  28.118  30.436  1.00 14.62           N  
ATOM   3316  CA  VAL A 411      -0.643  26.793  29.988  1.00 17.48           C  
ATOM   3317  C   VAL A 411      -1.085  26.897  28.545  1.00 19.37           C  
ATOM   3318  O   VAL A 411      -1.762  27.890  28.132  1.00 21.06           O  
ATOM   3319  CB  VAL A 411      -1.805  26.169  30.816  1.00 18.15           C  
ATOM   3320  CG1 VAL A 411      -2.193  24.788  30.286  1.00 18.61           C  
ATOM   3321  CG2 VAL A 411      -1.407  26.030  32.296  1.00 18.31           C  
ATOM   3322  N   ALA A 412      -0.649  25.953  27.709  1.00 16.14           N  
ATOM   3323  CA  ALA A 412      -1.023  26.010  26.293  1.00 15.31           C  
ATOM   3324  C   ALA A 412      -1.597  24.685  25.802  1.00 18.83           C  
ATOM   3325  O   ALA A 412      -1.103  23.586  26.155  1.00 20.37           O  
ATOM   3326  CB  ALA A 412       0.187  26.378  25.451  1.00 16.53           C  
ATOM   3327  N   ARG A 413      -2.528  24.775  24.864  1.00 15.61           N  
ATOM   3328  CA  ARG A 413      -2.971  23.579  24.140  1.00 17.77           C  
ATOM   3329  C   ARG A 413      -1.785  23.141  23.252  1.00 17.84           C  
ATOM   3330  O   ARG A 413      -1.104  24.059  22.734  1.00 18.22           O  
ATOM   3331  CB  ARG A 413      -4.122  24.108  23.274  1.00 20.47           C  
ATOM   3332  CG  ARG A 413      -4.739  23.150  22.314  1.00 21.73           C  
ATOM   3333  CD  ARG A 413      -4.275  23.444  20.875  1.00 21.63           C  
ATOM   3334  NE  ARG A 413      -4.007  22.134  20.308  1.00 22.58           N  
ATOM   3335  CZ  ARG A 413      -3.151  21.850  19.291  1.00 20.14           C  
ATOM   3336  NH1 ARG A 413      -2.525  22.804  18.673  1.00 19.02           N  
ATOM   3337  NH2 ARG A 413      -3.098  20.558  19.021  1.00 19.83           N  
ATOM   3338  N   ALA A 414      -1.552  21.851  23.051  1.00 15.97           N  
ATOM   3339  CA  ALA A 414      -0.421  21.504  22.168  1.00 18.63           C  
ATOM   3340  C   ALA A 414      -0.757  20.153  21.526  1.00 19.31           C  
ATOM   3341  O   ALA A 414      -1.528  19.402  22.110  1.00 16.76           O  
ATOM   3342  CB  ALA A 414       0.894  21.315  22.935  1.00 20.43           C  
ATOM   3343  N   GLY A 415       0.006  19.838  20.471  1.00 16.69           N  
ATOM   3344  CA  GLY A 415      -0.114  18.539  19.860  1.00 17.23           C  
ATOM   3345  C   GLY A 415       1.268  18.166  19.274  1.00 16.26           C  
ATOM   3346  O   GLY A 415       1.925  19.023  18.664  1.00 19.79           O  
ATOM   3347  N   TRP A 416       1.704  16.934  19.442  1.00 14.98           N  
ATOM   3348  CA  TRP A 416       3.009  16.542  18.956  1.00 16.42           C  
ATOM   3349  C   TRP A 416       2.778  15.215  18.232  1.00 17.24           C  
ATOM   3350  O   TRP A 416       2.200  14.339  18.820  1.00 17.25           O  
ATOM   3351  CB  TRP A 416       4.077  16.333  20.041  1.00 15.95           C  
ATOM   3352  CG  TRP A 416       5.463  16.067  19.505  1.00 19.14           C  
ATOM   3353  CD1 TRP A 416       6.131  14.856  19.518  1.00 17.30           C  
ATOM   3354  CD2 TRP A 416       6.375  17.011  18.878  1.00 17.40           C  
ATOM   3355  NE1 TRP A 416       7.365  14.996  18.930  1.00 17.51           N  
ATOM   3356  CE2 TRP A 416       7.542  16.302  18.548  1.00 16.46           C  
ATOM   3357  CE3 TRP A 416       6.268  18.397  18.609  1.00 14.34           C  
ATOM   3358  CZ2 TRP A 416       8.642  16.905  17.939  1.00 16.62           C  
ATOM   3359  CZ3 TRP A 416       7.347  18.978  17.997  1.00 14.96           C  
ATOM   3360  CH2 TRP A 416       8.534  18.256  17.650  1.00 14.09           C  
ATOM   3361  N   CYS A 417       3.255  15.171  16.986  1.00 19.50           N  
ATOM   3362  CA  CYS A 417       3.213  14.006  16.160  1.00 20.55           C  
ATOM   3363  C   CYS A 417       4.619  13.448  15.909  1.00 19.11           C  
ATOM   3364  O   CYS A 417       5.639  14.210  15.842  1.00 19.63           O  
ATOM   3365  CB  CYS A 417       2.662  14.410  14.777  1.00 21.77           C  
ATOM   3366  SG  CYS A 417       0.929  14.944  14.857  1.00 22.03           S  
ATOM   3367  N   ALA A 418       4.756  12.159  15.873  1.00 19.37           N  
ATOM   3368  CA  ALA A 418       6.078  11.566  15.645  1.00 19.57           C  
ATOM   3369  C   ALA A 418       6.715  12.039  14.354  1.00 19.81           C  
ATOM   3370  O   ALA A 418       6.053  12.227  13.336  1.00 19.05           O  
ATOM   3371  CB  ALA A 418       6.019  10.026  15.633  1.00 19.74           C  
ATOM   3372  N   ASP A 419       8.057  12.118  14.353  1.00 19.00           N  
ATOM   3373  CA  ASP A 419       8.834  12.411  13.166  1.00 19.88           C  
ATOM   3374  C   ASP A 419       9.365  11.105  12.559  1.00 20.67           C  
ATOM   3375  O   ASP A 419       9.751  11.046  11.394  1.00 21.63           O  
ATOM   3376  CB  ASP A 419      10.008  13.350  13.547  1.00 19.52           C  
ATOM   3377  CG  ASP A 419       9.431  14.717  13.925  1.00 20.18           C  
ATOM   3378  OD1 ASP A 419       8.382  15.093  13.336  1.00 18.14           O  
ATOM   3379  OD2 ASP A 419       9.983  15.394  14.827  1.00 20.24           O  
ATOM   3380  N   TYR A 420       9.547  10.107  13.415  1.00 20.23           N  
ATOM   3381  CA  TYR A 420       9.994   8.776  13.001  1.00 22.48           C  
ATOM   3382  C   TYR A 420       9.320   7.819  13.980  1.00 24.68           C  
ATOM   3383  O   TYR A 420       9.084   8.291  15.131  1.00 22.25           O  
ATOM   3384  CB  TYR A 420      11.505   8.688  12.997  1.00 18.72           C  
ATOM   3385  CG  TYR A 420      12.242   9.033  14.267  1.00 19.46           C  
ATOM   3386  CD1 TYR A 420      12.579  10.380  14.500  1.00 16.77           C  
ATOM   3387  CD2 TYR A 420      12.616   8.066  15.208  1.00 17.53           C  
ATOM   3388  CE1 TYR A 420      13.269  10.738  15.619  1.00 15.49           C  
ATOM   3389  CE2 TYR A 420      13.343   8.451  16.346  1.00 17.83           C  
ATOM   3390  CZ  TYR A 420      13.651   9.813  16.543  1.00 17.60           C  
ATOM   3391  OH  TYR A 420      14.374  10.208  17.659  1.00 16.94           O  
ATOM   3392  N   ASN A 421       9.009   6.574  13.578  1.00 25.46           N  
ATOM   3393  CA  ASN A 421       8.320   5.685  14.541  1.00 27.71           C  
ATOM   3394  C   ASN A 421       9.175   4.918  15.508  1.00 26.34           C  
ATOM   3395  O   ASN A 421       9.475   3.715  15.349  1.00 24.49           O  
ATOM   3396  CB  ASN A 421       7.380   4.775  13.702  1.00 29.97           C  
ATOM   3397  CG  ASN A 421       6.383   3.999  14.540  1.00 29.97           C  
ATOM   3398  OD1 ASN A 421       6.394   3.843  15.760  1.00 29.27           O  
ATOM   3399  ND2 ASN A 421       5.460   3.369  13.827  1.00 28.94           N  
ATOM   3400  N   GLU A 422       9.491   5.523  16.666  1.00 22.15           N  
ATOM   3401  CA  GLU A 422      10.304   4.974  17.755  1.00 20.90           C  
ATOM   3402  C   GLU A 422      10.114   5.932  18.919  1.00 21.58           C  
ATOM   3403  O   GLU A 422       9.837   7.144  18.677  1.00 21.20           O  
ATOM   3404  CB  GLU A 422      11.764   4.889  17.235  1.00 23.83           C  
ATOM   3405  CG  GLU A 422      12.669   3.898  17.969  1.00 21.59           C  
ATOM   3406  CD  GLU A 422      13.348   4.354  19.216  1.00 22.92           C  
ATOM   3407  OE1 GLU A 422      13.272   5.560  19.622  1.00 23.24           O  
ATOM   3408  OE2 GLU A 422      13.989   3.572  19.955  1.00 20.53           O  
ATOM   3409  N   PRO A 423      10.041   5.515  20.157  1.00 21.39           N  
ATOM   3410  CA  PRO A 423       9.674   6.368  21.277  1.00 20.10           C  
ATOM   3411  C   PRO A 423      10.553   7.592  21.451  1.00 18.94           C  
ATOM   3412  O   PRO A 423      10.005   8.559  22.015  1.00 19.87           O  
ATOM   3413  CB  PRO A 423       9.736   5.455  22.530  1.00 20.60           C  
ATOM   3414  CG  PRO A 423       9.508   4.051  21.920  1.00 20.97           C  
ATOM   3415  CD  PRO A 423      10.179   4.092  20.610  1.00 21.41           C  
ATOM   3416  N   THR A 424      11.789   7.690  21.020  1.00 16.46           N  
ATOM   3417  CA  THR A 424      12.623   8.858  21.280  1.00 18.14           C  
ATOM   3418  C   THR A 424      12.129  10.056  20.448  1.00 17.93           C  
ATOM   3419  O   THR A 424      12.495  11.175  20.770  1.00 16.24           O  
ATOM   3420  CB  THR A 424      14.132   8.609  21.047  1.00 16.98           C  
ATOM   3421  OG1 THR A 424      14.333   8.180  19.673  1.00 19.41           O  
ATOM   3422  CG2 THR A 424      14.703   7.615  22.053  1.00 16.84           C  
ATOM   3423  N   SER A 425      11.342   9.856  19.389  1.00 16.00           N  
ATOM   3424  CA  SER A 425      10.789  10.941  18.573  1.00 18.07           C  
ATOM   3425  C   SER A 425       9.909  11.857  19.472  1.00 16.70           C  
ATOM   3426  O   SER A 425       9.843  13.072  19.198  1.00 18.28           O  
ATOM   3427  CB  SER A 425      10.008  10.412  17.383  1.00 15.66           C  
ATOM   3428  OG  SER A 425       9.535  11.510  16.580  1.00 20.25           O  
ATOM   3429  N   PHE A 426       9.245  11.296  20.490  1.00 14.61           N  
ATOM   3430  CA  PHE A 426       8.557  12.019  21.518  1.00 16.84           C  
ATOM   3431  C   PHE A 426       9.513  12.349  22.669  1.00 16.10           C  
ATOM   3432  O   PHE A 426       9.740  13.516  23.030  1.00 13.20           O  
ATOM   3433  CB  PHE A 426       7.342  11.217  22.132  1.00 18.93           C  
ATOM   3434  CG  PHE A 426       6.131  11.218  21.193  1.00 20.57           C  
ATOM   3435  CD1 PHE A 426       6.100  10.389  20.091  1.00 22.24           C  
ATOM   3436  CD2 PHE A 426       5.071  12.091  21.426  1.00 20.80           C  
ATOM   3437  CE1 PHE A 426       4.996  10.421  19.214  1.00 22.02           C  
ATOM   3438  CE2 PHE A 426       3.982  12.111  20.562  1.00 22.71           C  
ATOM   3439  CZ  PHE A 426       3.953  11.300  19.438  1.00 19.10           C  
ATOM   3440  N   LEU A 427      10.169  11.331  23.309  1.00 12.51           N  
ATOM   3441  CA  LEU A 427      10.918  11.594  24.511  1.00 13.31           C  
ATOM   3442  C   LEU A 427      12.091  12.566  24.355  1.00 14.57           C  
ATOM   3443  O   LEU A 427      12.422  13.223  25.312  1.00 11.04           O  
ATOM   3444  CB  LEU A 427      11.523  10.259  25.084  1.00 15.66           C  
ATOM   3445  CG  LEU A 427      10.429   9.228  25.536  1.00 16.19           C  
ATOM   3446  CD1 LEU A 427      11.034   7.824  25.604  1.00 17.36           C  
ATOM   3447  CD2 LEU A 427       9.786   9.684  26.823  1.00 16.98           C  
ATOM   3448  N   ASN A 428      12.788  12.618  23.242  1.00 13.10           N  
ATOM   3449  CA  ASN A 428      13.946  13.520  23.088  1.00 14.90           C  
ATOM   3450  C   ASN A 428      13.532  15.003  23.160  1.00 15.70           C  
ATOM   3451  O   ASN A 428      14.385  15.886  23.329  1.00 13.97           O  
ATOM   3452  CB  ASN A 428      14.493  13.282  21.672  1.00 12.04           C  
ATOM   3453  CG  ASN A 428      15.497  12.097  21.588  1.00 14.39           C  
ATOM   3454  OD1 ASN A 428      15.924  11.619  22.613  1.00 17.14           O  
ATOM   3455  ND2 ASN A 428      15.816  11.646  20.417  1.00 13.48           N  
ATOM   3456  N   THR A 429      12.241  15.272  22.909  1.00 15.24           N  
ATOM   3457  CA  THR A 429      11.748  16.676  23.008  1.00 14.54           C  
ATOM   3458  C   THR A 429      11.655  17.178  24.428  1.00 15.60           C  
ATOM   3459  O   THR A 429      11.451  18.399  24.654  1.00 12.98           O  
ATOM   3460  CB  THR A 429      10.368  16.774  22.307  1.00 15.18           C  
ATOM   3461  OG1 THR A 429       9.362  16.080  23.040  1.00 15.09           O  
ATOM   3462  CG2 THR A 429      10.384  16.244  20.880  1.00 14.40           C  
ATOM   3463  N   MET A 430      11.771  16.284  25.458  1.00 13.57           N  
ATOM   3464  CA  MET A 430      11.702  16.661  26.841  1.00 13.53           C  
ATOM   3465  C   MET A 430      13.096  16.767  27.497  1.00 14.86           C  
ATOM   3466  O   MET A 430      13.249  17.014  28.695  1.00 12.55           O  
ATOM   3467  CB  MET A 430      10.791  15.678  27.589  1.00 13.50           C  
ATOM   3468  CG  MET A 430       9.312  15.805  27.182  1.00 16.02           C  
ATOM   3469  SD  MET A 430       8.668  17.481  27.658  1.00 15.54           S  
ATOM   3470  CE  MET A 430       6.960  17.219  27.095  1.00 19.05           C  
ATOM   3471  N   LEU A 431      14.148  16.562  26.717  1.00 14.37           N  
ATOM   3472  CA  LEU A 431      15.539  16.635  27.202  1.00 16.33           C  
ATOM   3473  C   LEU A 431      15.756  18.118  27.603  1.00 17.49           C  
ATOM   3474  O   LEU A 431      15.359  18.977  26.790  1.00 13.83           O  
ATOM   3475  CB  LEU A 431      16.531  16.245  26.119  1.00 16.24           C  
ATOM   3476  CG  LEU A 431      17.209  14.883  26.000  1.00 23.07           C  
ATOM   3477  CD1 LEU A 431      16.757  13.799  26.952  1.00 19.49           C  
ATOM   3478  CD2 LEU A 431      17.431  14.393  24.566  1.00 19.66           C  
ATOM   3479  N   SER A 432      16.522  18.348  28.646  1.00 16.44           N  
ATOM   3480  CA  SER A 432      16.708  19.700  29.142  1.00 19.84           C  
ATOM   3481  C   SER A 432      17.224  20.706  28.108  1.00 21.66           C  
ATOM   3482  O   SER A 432      16.645  21.824  28.162  1.00 21.92           O  
ATOM   3483  CB ASER A 432      17.827  19.691  30.217  0.50 18.05           C  
ATOM   3484  CB BSER A 432      17.545  19.808  30.414  0.50 18.54           C  
ATOM   3485  OG ASER A 432      17.456  18.873  31.305  0.50 16.27           O  
ATOM   3486  OG BSER A 432      18.843  19.354  30.196  0.50 16.02           O  
ATOM   3487  N   ASP A 433      18.072  20.273  27.188  1.00 19.80           N  
ATOM   3488  CA  ASP A 433      18.635  21.244  26.240  1.00 24.26           C  
ATOM   3489  C   ASP A 433      18.066  21.175  24.830  1.00 22.21           C  
ATOM   3490  O   ASP A 433      18.594  21.737  23.864  1.00 18.04           O  
ATOM   3491  CB  ASP A 433      20.154  20.989  26.160  1.00 27.87           C  
ATOM   3492  CG  ASP A 433      20.501  19.620  25.668  1.00 34.48           C  
ATOM   3493  OD1 ASP A 433      19.720  18.628  25.753  1.00 36.42           O  
ATOM   3494  OD2 ASP A 433      21.634  19.468  25.117  1.00 38.59           O  
ATOM   3495  N   SER A 434      16.913  20.497  24.733  1.00 17.94           N  
ATOM   3496  CA  SER A 434      16.372  20.340  23.364  1.00 16.14           C  
ATOM   3497  C   SER A 434      15.801  21.670  22.867  1.00 16.65           C  
ATOM   3498  O   SER A 434      14.949  22.245  23.578  1.00 14.19           O  
ATOM   3499  CB  SER A 434      15.246  19.275  23.422  1.00 14.73           C  
ATOM   3500  OG  SER A 434      14.498  19.187  22.238  1.00 16.66           O  
ATOM   3501  N   SER A 435      15.987  21.913  21.589  1.00 16.55           N  
ATOM   3502  CA  SER A 435      15.351  23.073  20.915  1.00 18.60           C  
ATOM   3503  C   SER A 435      13.849  22.864  20.743  1.00 19.99           C  
ATOM   3504  O   SER A 435      13.115  23.853  20.652  1.00 17.53           O  
ATOM   3505  CB  SER A 435      16.016  23.272  19.537  1.00 16.99           C  
ATOM   3506  OG  SER A 435      15.842  22.128  18.728  1.00 18.59           O  
ATOM   3507  N   ASN A 436      13.317  21.626  20.832  1.00 17.17           N  
ATOM   3508  CA  ASN A 436      11.848  21.416  20.778  1.00 16.92           C  
ATOM   3509  C   ASN A 436      11.228  21.427  22.180  1.00 17.55           C  
ATOM   3510  O   ASN A 436      10.066  21.063  22.368  1.00 17.47           O  
ATOM   3511  CB  ASN A 436      11.554  20.003  20.169  1.00 16.31           C  
ATOM   3512  CG  ASN A 436      12.119  19.834  18.776  1.00 19.28           C  
ATOM   3513  OD1 ASN A 436      13.039  19.037  18.525  1.00 15.66           O  
ATOM   3514  ND2 ASN A 436      11.647  20.594  17.794  1.00 14.22           N  
ATOM   3515  N   ASN A 437      11.990  21.663  23.251  1.00 14.89           N  
ATOM   3516  CA  ASN A 437      11.405  21.569  24.601  1.00 15.72           C  
ATOM   3517  C   ASN A 437      10.618  22.878  24.923  1.00 15.77           C  
ATOM   3518  O   ASN A 437      11.139  23.780  25.524  1.00 16.57           O  
ATOM   3519  CB  ASN A 437      12.483  21.338  25.631  1.00 12.65           C  
ATOM   3520  CG  ASN A 437      11.939  20.998  27.023  1.00 17.95           C  
ATOM   3521  OD1 ASN A 437      10.810  21.394  27.341  1.00 15.37           O  
ATOM   3522  ND2 ASN A 437      12.738  20.238  27.771  1.00 14.77           N  
ATOM   3523  N   THR A 438       9.378  22.961  24.483  1.00 14.64           N  
ATOM   3524  CA  THR A 438       8.482  24.115  24.751  1.00 15.23           C  
ATOM   3525  C   THR A 438       7.799  23.928  26.086  1.00 15.87           C  
ATOM   3526  O   THR A 438       7.222  24.881  26.651  1.00 16.81           O  
ATOM   3527  CB  THR A 438       7.484  24.310  23.590  1.00 13.59           C  
ATOM   3528  OG1 THR A 438       6.891  23.096  23.175  1.00 14.99           O  
ATOM   3529  CG2 THR A 438       8.262  24.911  22.405  1.00 14.19           C  
ATOM   3530  N   ALA A 439       7.932  22.755  26.760  1.00 13.22           N  
ATOM   3531  CA  ALA A 439       7.390  22.745  28.148  1.00 14.90           C  
ATOM   3532  C   ALA A 439       8.356  23.463  29.078  1.00 16.02           C  
ATOM   3533  O   ALA A 439       8.091  23.644  30.293  1.00 17.87           O  
ATOM   3534  CB  ALA A 439       7.183  21.307  28.643  1.00 14.65           C  
ATOM   3535  N   HIS A 440       9.616  23.652  28.661  1.00 14.55           N  
ATOM   3536  CA  HIS A 440      10.687  24.214  29.488  1.00 17.88           C  
ATOM   3537  C   HIS A 440      10.898  23.297  30.709  1.00 16.92           C  
ATOM   3538  O   HIS A 440      10.957  23.813  31.817  1.00 15.71           O  
ATOM   3539  CB  HIS A 440      10.451  25.682  29.964  1.00 18.37           C  
ATOM   3540  CG  HIS A 440      10.233  26.531  28.738  1.00 20.09           C  
ATOM   3541  ND1 HIS A 440      11.282  27.051  28.006  1.00 22.18           N  
ATOM   3542  CD2 HIS A 440       9.129  26.799  28.010  1.00 19.40           C  
ATOM   3543  CE1 HIS A 440      10.863  27.686  26.937  1.00 19.54           C  
ATOM   3544  NE2 HIS A 440       9.551  27.501  26.922  1.00 19.79           N  
ATOM   3545  N   TYR A 441      10.823  21.999  30.482  1.00 17.41           N  
ATOM   3546  CA  TYR A 441      10.981  20.976  31.529  1.00 17.34           C  
ATOM   3547  C   TYR A 441      12.455  20.635  31.593  1.00 16.73           C  
ATOM   3548  O   TYR A 441      13.073  20.388  30.558  1.00 18.73           O  
ATOM   3549  CB  TYR A 441      10.245  19.677  31.068  1.00 17.20           C  
ATOM   3550  CG  TYR A 441      10.441  18.475  31.922  1.00 17.29           C  
ATOM   3551  CD1 TYR A 441       9.954  18.441  33.235  1.00 15.62           C  
ATOM   3552  CD2 TYR A 441      11.085  17.334  31.381  1.00 18.11           C  
ATOM   3553  CE1 TYR A 441      10.149  17.285  33.999  1.00 19.81           C  
ATOM   3554  CE2 TYR A 441      11.263  16.180  32.146  1.00 18.59           C  
ATOM   3555  CZ  TYR A 441      10.778  16.174  33.452  1.00 19.89           C  
ATOM   3556  OH  TYR A 441      10.910  15.072  34.265  1.00 21.48           O  
ATOM   3557  N   LYS A 442      13.036  20.600  32.796  1.00 17.79           N  
ATOM   3558  CA  LYS A 442      14.471  20.296  32.884  1.00 18.59           C  
ATOM   3559  C   LYS A 442      14.645  19.292  34.027  1.00 21.78           C  
ATOM   3560  O   LYS A 442      14.501  19.693  35.192  1.00 20.40           O  
ATOM   3561  CB  LYS A 442      15.235  21.568  33.247  1.00 23.03           C  
ATOM   3562  CG  LYS A 442      15.031  22.742  32.289  1.00 26.10           C  
ATOM   3563  CD  LYS A 442      16.214  23.678  32.191  1.00 31.00           C  
ATOM   3564  CE  LYS A 442      16.000  24.662  31.008  1.00 34.85           C  
ATOM   3565  NZ  LYS A 442      14.848  25.550  31.414  1.00 36.67           N  
ATOM   3566  N   SER A 443      14.956  18.044  33.688  1.00 20.82           N  
ATOM   3567  CA  SER A 443      15.185  17.043  34.728  1.00 22.31           C  
ATOM   3568  C   SER A 443      16.431  16.235  34.368  1.00 20.69           C  
ATOM   3569  O   SER A 443      16.500  15.468  33.429  1.00 17.92           O  
ATOM   3570  CB  SER A 443      13.956  16.152  34.874  1.00 23.94           C  
ATOM   3571  OG  SER A 443      14.207  14.900  35.526  1.00 26.48           O  
ATOM   3572  N   PRO A 444      17.428  16.288  35.232  1.00 23.35           N  
ATOM   3573  CA  PRO A 444      18.680  15.530  35.064  1.00 23.29           C  
ATOM   3574  C   PRO A 444      18.390  14.042  35.167  1.00 21.96           C  
ATOM   3575  O   PRO A 444      19.023  13.289  34.451  1.00 19.82           O  
ATOM   3576  CB  PRO A 444      19.566  15.956  36.263  1.00 24.84           C  
ATOM   3577  CG  PRO A 444      18.974  17.293  36.669  1.00 26.02           C  
ATOM   3578  CD  PRO A 444      17.474  17.141  36.452  1.00 22.09           C  
ATOM   3579  N   ALA A 445      17.394  13.626  35.954  1.00 22.00           N  
ATOM   3580  CA  ALA A 445      17.087  12.186  36.025  1.00 22.75           C  
ATOM   3581  C   ALA A 445      16.546  11.719  34.675  1.00 22.17           C  
ATOM   3582  O   ALA A 445      16.862  10.672  34.114  1.00 20.68           O  
ATOM   3583  CB  ALA A 445      16.084  11.862  37.120  1.00 21.60           C  
ATOM   3584  N   PHE A 446      15.629  12.534  34.096  1.00 22.30           N  
ATOM   3585  CA  PHE A 446      15.095  12.185  32.767  1.00 21.28           C  
ATOM   3586  C   PHE A 446      16.182  12.165  31.740  1.00 19.32           C  
ATOM   3587  O   PHE A 446      16.184  11.241  30.901  1.00 19.11           O  
ATOM   3588  CB  PHE A 446      13.992  13.186  32.335  1.00 20.64           C  
ATOM   3589  CG  PHE A 446      13.324  12.846  31.027  1.00 18.75           C  
ATOM   3590  CD1 PHE A 446      12.194  12.028  30.987  1.00 17.82           C  
ATOM   3591  CD2 PHE A 446      13.816  13.353  29.843  1.00 16.11           C  
ATOM   3592  CE1 PHE A 446      11.570  11.732  29.780  1.00 16.84           C  
ATOM   3593  CE2 PHE A 446      13.208  13.073  28.633  1.00 17.11           C  
ATOM   3594  CZ  PHE A 446      12.080  12.270  28.602  1.00 15.36           C  
ATOM   3595  N   ASP A 447      17.068  13.165  31.669  1.00 19.58           N  
ATOM   3596  CA  ASP A 447      18.106  13.209  30.648  1.00 20.11           C  
ATOM   3597  C   ASP A 447      18.981  11.930  30.678  1.00 20.58           C  
ATOM   3598  O   ASP A 447      19.437  11.361  29.660  1.00 20.22           O  
ATOM   3599  CB  ASP A 447      19.025  14.441  30.914  1.00 20.59           C  
ATOM   3600  CG  ASP A 447      18.327  15.784  30.635  1.00 24.76           C  
ATOM   3601  OD1 ASP A 447      17.196  15.833  30.040  1.00 18.91           O  
ATOM   3602  OD2 ASP A 447      18.876  16.814  31.135  1.00 25.32           O  
ATOM   3603  N   LYS A 448      19.345  11.552  31.902  1.00 21.91           N  
ATOM   3604  CA  LYS A 448      20.217  10.356  32.086  1.00 23.86           C  
ATOM   3605  C   LYS A 448      19.543   9.107  31.583  1.00 21.62           C  
ATOM   3606  O   LYS A 448      20.133   8.259  30.877  1.00 22.82           O  
ATOM   3607  CB  LYS A 448      20.594  10.271  33.575  1.00 26.40           C  
ATOM   3608  CG  LYS A 448      21.684   9.219  33.843  1.00 33.44           C  
ATOM   3609  CD  LYS A 448      21.040   7.873  34.113  1.00 38.20           C  
ATOM   3610  CE  LYS A 448      21.669   7.194  35.341  1.00 41.95           C  
ATOM   3611  NZ  LYS A 448      23.070   6.786  35.046  1.00 39.60           N  
ATOM   3612  N   LEU A 449      18.228   8.918  31.865  1.00 21.32           N  
ATOM   3613  CA  LEU A 449      17.543   7.733  31.361  1.00 22.18           C  
ATOM   3614  C   LEU A 449      17.657   7.646  29.859  1.00 21.09           C  
ATOM   3615  O   LEU A 449      17.870   6.582  29.281  1.00 21.11           O  
ATOM   3616  CB  LEU A 449      16.016   7.696  31.711  1.00 25.25           C  
ATOM   3617  CG  LEU A 449      15.788   7.588  33.216  1.00 29.29           C  
ATOM   3618  CD1 LEU A 449      14.340   7.874  33.541  1.00 29.80           C  
ATOM   3619  CD2 LEU A 449      16.157   6.191  33.740  1.00 30.52           C  
ATOM   3620  N   ILE A 450      17.372   8.816  29.197  1.00 17.89           N  
ATOM   3621  CA  ILE A 450      17.460   8.782  27.741  1.00 18.34           C  
ATOM   3622  C   ILE A 450      18.903   8.553  27.287  1.00 17.69           C  
ATOM   3623  O   ILE A 450      19.122   7.869  26.281  1.00 19.12           O  
ATOM   3624  CB  ILE A 450      16.876  10.107  27.163  1.00 20.06           C  
ATOM   3625  CG1 ILE A 450      15.411  10.296  27.555  1.00 20.14           C  
ATOM   3626  CG2 ILE A 450      17.002  10.066  25.632  1.00 20.09           C  
ATOM   3627  CD1 ILE A 450      14.440   9.208  27.188  1.00 19.07           C  
ATOM   3628  N   ALA A 451      19.859   9.232  27.879  1.00 18.30           N  
ATOM   3629  CA  ALA A 451      21.275   9.069  27.526  1.00 22.32           C  
ATOM   3630  C   ALA A 451      21.673   7.581  27.614  1.00 23.91           C  
ATOM   3631  O   ALA A 451      22.231   7.041  26.650  1.00 23.36           O  
ATOM   3632  CB  ALA A 451      22.206   9.891  28.420  1.00 20.60           C  
ATOM   3633  N   ASP A 452      21.283   6.902  28.660  1.00 24.23           N  
ATOM   3634  CA  ASP A 452      21.509   5.455  28.792  1.00 24.50           C  
ATOM   3635  C   ASP A 452      20.874   4.613  27.729  1.00 26.53           C  
ATOM   3636  O   ASP A 452      21.400   3.478  27.497  1.00 28.09           O  
ATOM   3637  CB  ASP A 452      21.014   4.957  30.159  1.00 23.84           C  
ATOM   3638  CG  ASP A 452      21.940   5.434  31.256  1.00 23.16           C  
ATOM   3639  OD1 ASP A 452      23.057   5.869  30.955  1.00 26.80           O  
ATOM   3640  OD2 ASP A 452      21.550   5.414  32.419  1.00 26.14           O  
ATOM   3641  N   THR A 453      19.826   4.989  27.000  1.00 22.32           N  
ATOM   3642  CA  THR A 453      19.250   4.115  25.998  1.00 22.74           C  
ATOM   3643  C   THR A 453      20.179   3.879  24.822  1.00 24.71           C  
ATOM   3644  O   THR A 453      19.960   2.903  24.105  1.00 24.01           O  
ATOM   3645  CB  THR A 453      17.893   4.601  25.352  1.00 22.92           C  
ATOM   3646  OG1 THR A 453      18.161   5.791  24.598  1.00 21.23           O  
ATOM   3647  CG2 THR A 453      16.843   4.779  26.417  1.00 17.72           C  
ATOM   3648  N   LEU A 454      21.188   4.709  24.590  1.00 24.91           N  
ATOM   3649  CA  LEU A 454      22.105   4.386  23.498  1.00 29.19           C  
ATOM   3650  C   LEU A 454      23.277   3.525  24.022  1.00 29.75           C  
ATOM   3651  O   LEU A 454      24.154   3.226  23.225  1.00 31.20           O  
ATOM   3652  CB  LEU A 454      22.670   5.657  22.852  1.00 28.20           C  
ATOM   3653  CG  LEU A 454      21.576   6.607  22.323  1.00 30.67           C  
ATOM   3654  CD1 LEU A 454      22.273   7.868  21.887  1.00 32.53           C  
ATOM   3655  CD2 LEU A 454      20.827   5.978  21.155  1.00 28.50           C  
ATOM   3656  N   LYS A 455      23.386   3.290  25.306  1.00 30.16           N  
ATOM   3657  CA  LYS A 455      24.495   2.501  25.834  1.00 32.99           C  
ATOM   3658  C   LYS A 455      24.154   1.050  26.176  1.00 33.46           C  
ATOM   3659  O   LYS A 455      25.024   0.297  26.618  1.00 29.37           O  
ATOM   3660  CB  LYS A 455      25.004   3.188  27.104  1.00 33.77           C  
ATOM   3661  CG  LYS A 455      25.405   4.628  26.820  1.00 35.27           C  
ATOM   3662  CD  LYS A 455      26.614   5.069  27.592  1.00 35.79           C  
ATOM   3663  CE  LYS A 455      26.937   6.491  27.065  1.00 39.27           C  
ATOM   3664  NZ  LYS A 455      25.772   7.343  27.500  1.00 41.68           N  
ATOM   3665  N   VAL A 456      22.862   0.712  26.170  1.00 33.30           N  
ATOM   3666  CA  VAL A 456      22.466  -0.656  26.495  1.00 36.12           C  
ATOM   3667  C   VAL A 456      22.698  -1.536  25.281  1.00 37.89           C  
ATOM   3668  O   VAL A 456      22.829  -1.019  24.149  1.00 40.36           O  
ATOM   3669  CB  VAL A 456      21.054  -0.727  27.094  1.00 34.16           C  
ATOM   3670  CG1 VAL A 456      21.089  -0.156  28.509  1.00 36.03           C  
ATOM   3671  CG2 VAL A 456      20.011  -0.014  26.250  1.00 33.77           C  
ATOM   3672  N   ALA A 457      22.841  -2.846  25.466  1.00 37.67           N  
ATOM   3673  CA  ALA A 457      23.126  -3.755  24.372  1.00 40.86           C  
ATOM   3674  C   ALA A 457      21.911  -4.054  23.486  1.00 43.50           C  
ATOM   3675  O   ALA A 457      22.122  -4.139  22.261  1.00 45.23           O  
ATOM   3676  CB  ALA A 457      23.665  -5.106  24.859  1.00 39.74           C  
ATOM   3677  N   ASP A 458      20.715  -4.266  24.031  1.00 43.65           N  
ATOM   3678  CA  ASP A 458      19.638  -4.634  23.125  1.00 49.43           C  
ATOM   3679  C   ASP A 458      18.375  -3.787  23.214  1.00 50.28           C  
ATOM   3680  O   ASP A 458      18.224  -2.835  23.967  1.00 48.34           O  
ATOM   3681  CB  ASP A 458      19.337  -6.132  23.214  1.00 51.89           C  
ATOM   3682  CG  ASP A 458      18.684  -6.602  24.483  1.00 54.83           C  
ATOM   3683  OD1 ASP A 458      18.062  -5.776  25.175  1.00 55.86           O  
ATOM   3684  OD2 ASP A 458      18.796  -7.824  24.750  1.00 56.67           O  
ATOM   3685  N   ASP A 459      17.407  -4.137  22.373  1.00 51.91           N  
ATOM   3686  CA  ASP A 459      16.114  -3.478  22.293  1.00 53.59           C  
ATOM   3687  C   ASP A 459      15.239  -3.714  23.514  1.00 53.27           C  
ATOM   3688  O   ASP A 459      14.561  -2.760  23.946  1.00 53.06           O  
ATOM   3689  CB  ASP A 459      15.421  -3.888  21.000  1.00 56.67           C  
ATOM   3690  CG  ASP A 459      15.957  -3.142  19.789  1.00 59.52           C  
ATOM   3691  OD1 ASP A 459      17.012  -2.466  19.838  1.00 60.44           O  
ATOM   3692  OD2 ASP A 459      15.297  -3.236  18.724  1.00 60.68           O  
ATOM   3693  N   THR A 460      15.310  -4.890  24.145  1.00 51.75           N  
ATOM   3694  CA  THR A 460      14.508  -5.111  25.345  1.00 51.37           C  
ATOM   3695  C   THR A 460      14.957  -4.233  26.502  1.00 48.70           C  
ATOM   3696  O   THR A 460      14.053  -3.749  27.192  1.00 48.10           O  
ATOM   3697  CB  THR A 460      14.344  -6.590  25.738  1.00 52.53           C  
ATOM   3698  OG1 THR A 460      12.974  -6.746  26.187  1.00 53.85           O  
ATOM   3699  CG2 THR A 460      15.240  -7.042  26.874  1.00 52.69           C  
ATOM   3700  N   GLN A 461      16.244  -3.940  26.684  1.00 45.61           N  
ATOM   3701  CA  GLN A 461      16.620  -3.064  27.795  1.00 44.14           C  
ATOM   3702  C   GLN A 461      16.237  -1.602  27.489  1.00 40.23           C  
ATOM   3703  O   GLN A 461      15.788  -0.881  28.358  1.00 36.87           O  
ATOM   3704  CB  GLN A 461      18.105  -3.152  28.173  1.00 47.04           C  
ATOM   3705  CG  GLN A 461      18.283  -3.162  29.703  1.00 49.62           C  
ATOM   3706  CD  GLN A 461      19.735  -3.031  30.127  1.00 50.91           C  
ATOM   3707  OE1 GLN A 461      20.018  -2.341  31.127  1.00 51.00           O  
ATOM   3708  NE2 GLN A 461      20.614  -3.690  29.356  1.00 49.75           N  
ATOM   3709  N   ARG A 462      16.339  -1.229  26.235  1.00 37.46           N  
ATOM   3710  CA  ARG A 462      15.928   0.057  25.704  1.00 37.67           C  
ATOM   3711  C   ARG A 462      14.443   0.322  26.010  1.00 36.72           C  
ATOM   3712  O   ARG A 462      14.124   1.332  26.638  1.00 31.75           O  
ATOM   3713  CB  ARG A 462      16.274   0.126  24.231  1.00 37.49           C  
ATOM   3714  CG  ARG A 462      16.543   1.434  23.606  1.00 40.45           C  
ATOM   3715  CD  ARG A 462      17.605   1.596  22.542  1.00 43.24           C  
ATOM   3716  NE  ARG A 462      17.844   0.450  21.687  1.00 45.52           N  
ATOM   3717  CZ  ARG A 462      19.074   0.012  21.395  1.00 46.95           C  
ATOM   3718  NH1 ARG A 462      20.173   0.612  21.850  1.00 47.06           N  
ATOM   3719  NH2 ARG A 462      19.215  -1.059  20.624  1.00 46.70           N  
ATOM   3720  N   SER A 463      13.537  -0.617  25.716  1.00 36.29           N  
ATOM   3721  CA  SER A 463      12.111  -0.456  25.967  1.00 35.96           C  
ATOM   3722  C   SER A 463      11.771  -0.295  27.418  1.00 34.99           C  
ATOM   3723  O   SER A 463      10.842   0.445  27.749  1.00 33.24           O  
ATOM   3724  CB  SER A 463      11.312  -1.605  25.325  1.00 36.82           C  
ATOM   3725  OG  SER A 463      11.331  -1.283  23.912  1.00 38.46           O  
ATOM   3726  N   GLU A 464      12.482  -0.985  28.306  1.00 33.80           N  
ATOM   3727  CA  GLU A 464      12.323  -0.804  29.729  1.00 32.74           C  
ATOM   3728  C   GLU A 464      12.718   0.623  30.136  1.00 29.05           C  
ATOM   3729  O   GLU A 464      12.073   1.197  31.009  1.00 28.29           O  
ATOM   3730  CB  GLU A 464      13.206  -1.753  30.540  1.00 36.62           C  
ATOM   3731  CG  GLU A 464      12.595  -3.153  30.596  1.00 43.10           C  
ATOM   3732  CD  GLU A 464      13.635  -4.192  31.018  1.00 47.15           C  
ATOM   3733  OE1 GLU A 464      14.491  -3.936  31.896  1.00 48.23           O  
ATOM   3734  OE2 GLU A 464      13.538  -5.289  30.416  1.00 49.03           O  
ATOM   3735  N   LEU A 465      13.784   1.152  29.569  1.00 25.25           N  
ATOM   3736  CA  LEU A 465      14.249   2.500  29.905  1.00 24.22           C  
ATOM   3737  C   LEU A 465      13.201   3.513  29.431  1.00 21.94           C  
ATOM   3738  O   LEU A 465      13.019   4.527  30.119  1.00 24.29           O  
ATOM   3739  CB  LEU A 465      15.629   2.731  29.281  1.00 22.99           C  
ATOM   3740  CG  LEU A 465      16.805   2.003  29.985  1.00 24.75           C  
ATOM   3741  CD1 LEU A 465      18.101   2.148  29.181  1.00 22.52           C  
ATOM   3742  CD2 LEU A 465      17.082   2.619  31.356  1.00 24.60           C  
ATOM   3743  N   TYR A 466      12.640   3.328  28.257  1.00 21.91           N  
ATOM   3744  CA  TYR A 466      11.618   4.228  27.691  1.00 22.60           C  
ATOM   3745  C   TYR A 466      10.391   4.292  28.605  1.00 24.02           C  
ATOM   3746  O   TYR A 466       9.867   5.383  28.924  1.00 19.00           O  
ATOM   3747  CB  TYR A 466      11.185   3.805  26.298  1.00 22.66           C  
ATOM   3748  CG  TYR A 466      12.219   3.887  25.190  1.00 22.54           C  
ATOM   3749  CD1 TYR A 466      13.240   4.832  25.200  1.00 23.73           C  
ATOM   3750  CD2 TYR A 466      12.138   3.033  24.103  1.00 23.81           C  
ATOM   3751  CE1 TYR A 466      14.143   4.952  24.161  1.00 23.05           C  
ATOM   3752  CE2 TYR A 466      13.029   3.107  23.061  1.00 25.11           C  
ATOM   3753  CZ  TYR A 466      14.059   4.070  23.119  1.00 23.68           C  
ATOM   3754  OH  TYR A 466      14.933   4.111  22.087  1.00 24.71           O  
ATOM   3755  N   ALA A 467      10.017   3.084  29.130  1.00 22.02           N  
ATOM   3756  CA  ALA A 467       8.934   2.994  30.096  1.00 19.35           C  
ATOM   3757  C   ALA A 467       9.250   3.769  31.355  1.00 19.72           C  
ATOM   3758  O   ALA A 467       8.326   4.443  31.880  1.00 20.29           O  
ATOM   3759  CB  ALA A 467       8.648   1.524  30.533  1.00 23.36           C  
ATOM   3760  N   LYS A 468      10.498   3.738  31.868  1.00 18.63           N  
ATOM   3761  CA  LYS A 468      10.832   4.428  33.077  1.00 21.13           C  
ATOM   3762  C   LYS A 468      10.955   5.968  32.821  1.00 20.54           C  
ATOM   3763  O   LYS A 468      10.783   6.701  33.792  1.00 19.78           O  
ATOM   3764  CB  LYS A 468      12.173   4.068  33.750  1.00 26.25           C  
ATOM   3765  CG  LYS A 468      12.216   2.630  34.331  1.00 32.74           C  
ATOM   3766  CD  LYS A 468      13.677   2.240  34.592  1.00 34.86           C  
ATOM   3767  CE  LYS A 468      13.802   0.839  35.189  1.00 37.84           C  
ATOM   3768  NZ  LYS A 468      12.755   0.526  36.191  1.00 39.96           N  
ATOM   3769  N   ALA A 469      11.291   6.323  31.587  1.00 18.33           N  
ATOM   3770  CA  ALA A 469      11.366   7.766  31.283  1.00 19.62           C  
ATOM   3771  C   ALA A 469       9.953   8.325  31.293  1.00 17.01           C  
ATOM   3772  O   ALA A 469       9.729   9.438  31.785  1.00 17.22           O  
ATOM   3773  CB  ALA A 469      11.972   7.920  29.856  1.00 15.81           C  
ATOM   3774  N   GLU A 470       8.984   7.602  30.654  1.00 18.75           N  
ATOM   3775  CA  GLU A 470       7.581   8.103  30.767  1.00 20.50           C  
ATOM   3776  C   GLU A 470       7.103   8.188  32.201  1.00 19.41           C  
ATOM   3777  O   GLU A 470       6.360   9.056  32.670  1.00 18.63           O  
ATOM   3778  CB  GLU A 470       6.661   7.208  29.926  1.00 20.11           C  
ATOM   3779  CG  GLU A 470       6.849   7.477  28.433  1.00 20.33           C  
ATOM   3780  CD  GLU A 470       6.011   8.669  27.960  1.00 17.83           C  
ATOM   3781  OE1 GLU A 470       5.166   9.232  28.667  1.00 18.27           O  
ATOM   3782  OE2 GLU A 470       6.241   9.046  26.827  1.00 22.64           O  
ATOM   3783  N   GLN A 471       7.491   7.232  33.088  1.00 20.12           N  
ATOM   3784  CA  GLN A 471       7.128   7.292  34.490  1.00 19.64           C  
ATOM   3785  C   GLN A 471       7.782   8.496  35.175  1.00 19.53           C  
ATOM   3786  O   GLN A 471       7.147   9.141  36.021  1.00 18.03           O  
ATOM   3787  CB  GLN A 471       7.520   5.991  35.233  1.00 23.22           C  
ATOM   3788  CG  GLN A 471       6.566   4.855  34.873  1.00 28.02           C  
ATOM   3789  CD  GLN A 471       7.026   3.587  35.590  1.00 33.03           C  
ATOM   3790  OE1 GLN A 471       8.207   3.256  35.655  1.00 35.31           O  
ATOM   3791  NE2 GLN A 471       6.097   2.903  36.211  1.00 36.11           N  
ATOM   3792  N   GLN A 472       9.010   8.853  34.779  1.00 19.34           N  
ATOM   3793  CA  GLN A 472       9.613  10.078  35.338  1.00 18.99           C  
ATOM   3794  C   GLN A 472       8.831  11.329  34.947  1.00 17.85           C  
ATOM   3795  O   GLN A 472       8.553  12.202  35.763  1.00 17.90           O  
ATOM   3796  CB  GLN A 472      11.065  10.167  34.833  1.00 20.06           C  
ATOM   3797  CG  GLN A 472      11.805  11.353  35.415  1.00 25.17           C  
ATOM   3798  CD  GLN A 472      12.017  11.280  36.899  1.00 27.54           C  
ATOM   3799  OE1 GLN A 472      12.366  10.233  37.406  1.00 30.11           O  
ATOM   3800  NE2 GLN A 472      11.836  12.339  37.637  1.00 29.80           N  
ATOM   3801  N   LEU A 473       8.479  11.473  33.691  1.00 17.82           N  
ATOM   3802  CA  LEU A 473       7.678  12.613  33.173  1.00 19.23           C  
ATOM   3803  C   LEU A 473       6.332  12.685  33.855  1.00 16.05           C  
ATOM   3804  O   LEU A 473       5.854  13.731  34.338  1.00 13.31           O  
ATOM   3805  CB  LEU A 473       7.487  12.317  31.668  1.00 19.72           C  
ATOM   3806  CG  LEU A 473       7.335  13.330  30.566  1.00 25.87           C  
ATOM   3807  CD1 LEU A 473       8.334  14.506  30.637  1.00 22.00           C  
ATOM   3808  CD2 LEU A 473       7.511  12.574  29.221  1.00 24.59           C  
ATOM   3809  N   ASP A 474       5.728  11.526  34.114  1.00 16.02           N  
ATOM   3810  CA  ASP A 474       4.411  11.461  34.775  1.00 17.31           C  
ATOM   3811  C   ASP A 474       4.451  11.826  36.250  1.00 18.47           C  
ATOM   3812  O   ASP A 474       3.685  12.594  36.850  1.00 16.72           O  
ATOM   3813  CB  ASP A 474       3.783  10.057  34.626  1.00 18.31           C  
ATOM   3814  CG  ASP A 474       2.426  10.038  35.341  1.00 22.39           C  
ATOM   3815  OD1 ASP A 474       1.512  10.808  35.016  1.00 22.33           O  
ATOM   3816  OD2 ASP A 474       2.346   9.222  36.264  1.00 23.09           O  
ATOM   3817  N   LYS A 475       5.477  11.307  36.929  1.00 19.92           N  
ATOM   3818  CA  LYS A 475       5.667  11.671  38.324  1.00 21.95           C  
ATOM   3819  C   LYS A 475       5.904  13.163  38.513  1.00 19.39           C  
ATOM   3820  O   LYS A 475       5.524  13.765  39.543  1.00 20.71           O  
ATOM   3821  CB  LYS A 475       6.902  10.880  38.777  1.00 24.80           C  
ATOM   3822  CG  LYS A 475       7.373  11.155  40.184  1.00 29.39           C  
ATOM   3823  CD  LYS A 475       8.241   9.912  40.537  1.00 35.11           C  
ATOM   3824  CE  LYS A 475       9.577  10.435  41.087  1.00 36.46           C  
ATOM   3825  NZ  LYS A 475       9.255  11.519  42.076  1.00 39.41           N  
ATOM   3826  N   ASP A 476       6.634  13.811  37.622  1.00 18.22           N  
ATOM   3827  CA  ASP A 476       6.855  15.267  37.668  1.00 19.20           C  
ATOM   3828  C   ASP A 476       5.647  16.059  37.073  1.00 18.31           C  
ATOM   3829  O   ASP A 476       5.702  17.292  37.146  1.00 18.15           O  
ATOM   3830  CB  ASP A 476       8.097  15.657  36.829  1.00 18.78           C  
ATOM   3831  CG  ASP A 476       9.397  15.289  37.549  1.00 20.37           C  
ATOM   3832  OD1 ASP A 476       9.383  15.124  38.771  1.00 20.44           O  
ATOM   3833  OD2 ASP A 476      10.431  15.108  36.881  1.00 20.56           O  
ATOM   3834  N   SER A 477       4.650  15.422  36.460  1.00 16.80           N  
ATOM   3835  CA  SER A 477       3.506  16.105  35.845  1.00 16.37           C  
ATOM   3836  C   SER A 477       3.944  17.295  34.968  1.00 15.77           C  
ATOM   3837  O   SER A 477       3.437  18.417  35.025  1.00 13.54           O  
ATOM   3838  CB  SER A 477       2.544  16.586  36.917  1.00 18.75           C  
ATOM   3839  OG  SER A 477       1.942  15.414  37.561  1.00 21.27           O  
ATOM   3840  N   ALA A 478       4.853  16.920  34.067  1.00 15.41           N  
ATOM   3841  CA  ALA A 478       5.429  17.946  33.155  1.00 16.66           C  
ATOM   3842  C   ALA A 478       4.339  18.436  32.216  1.00 17.36           C  
ATOM   3843  O   ALA A 478       4.364  19.603  31.844  1.00 15.38           O  
ATOM   3844  CB  ALA A 478       6.593  17.373  32.368  1.00 17.08           C  
ATOM   3845  N   ILE A 479       3.373  17.585  31.817  1.00 16.54           N  
ATOM   3846  CA  ILE A 479       2.316  18.054  30.939  1.00 15.93           C  
ATOM   3847  C   ILE A 479       1.007  17.416  31.440  1.00 17.24           C  
ATOM   3848  O   ILE A 479       1.055  16.533  32.286  1.00 12.09           O  
ATOM   3849  CB  ILE A 479       2.524  17.596  29.467  1.00 17.14           C  
ATOM   3850  CG1 ILE A 479       2.627  16.071  29.432  1.00 19.05           C  
ATOM   3851  CG2 ILE A 479       3.864  18.135  28.863  1.00 18.16           C  
ATOM   3852  CD1 ILE A 479       2.550  15.393  28.095  1.00 19.30           C  
ATOM   3853  N   VAL A 480      -0.111  17.739  30.783  1.00 15.74           N  
ATOM   3854  CA  VAL A 480      -1.399  17.115  31.074  1.00 17.07           C  
ATOM   3855  C   VAL A 480      -1.847  16.369  29.795  1.00 15.41           C  
ATOM   3856  O   VAL A 480      -2.374  17.012  28.905  1.00 16.72           O  
ATOM   3857  CB  VAL A 480      -2.426  18.212  31.402  1.00 18.25           C  
ATOM   3858  CG1 VAL A 480      -3.792  17.538  31.615  1.00 16.65           C  
ATOM   3859  CG2 VAL A 480      -2.053  19.051  32.625  1.00 17.99           C  
ATOM   3860  N   PRO A 481      -1.615  15.079  29.663  1.00 16.51           N  
ATOM   3861  CA  PRO A 481      -2.033  14.288  28.516  1.00 16.95           C  
ATOM   3862  C   PRO A 481      -3.555  14.278  28.364  1.00 18.53           C  
ATOM   3863  O   PRO A 481      -4.251  14.093  29.371  1.00 19.60           O  
ATOM   3864  CB  PRO A 481      -1.527  12.873  28.786  1.00 19.36           C  
ATOM   3865  CG  PRO A 481      -0.666  13.005  29.990  1.00 21.89           C  
ATOM   3866  CD  PRO A 481      -1.075  14.235  30.747  1.00 18.93           C  
ATOM   3867  N   VAL A 482      -4.116  14.428  27.165  1.00 16.95           N  
ATOM   3868  CA  VAL A 482      -5.569  14.419  26.995  1.00 21.14           C  
ATOM   3869  C   VAL A 482      -6.041  13.246  26.126  1.00 21.10           C  
ATOM   3870  O   VAL A 482      -6.721  12.369  26.643  1.00 21.80           O  
ATOM   3871  CB  VAL A 482      -6.108  15.712  26.385  1.00 23.78           C  
ATOM   3872  CG1 VAL A 482      -7.653  15.613  26.263  1.00 25.08           C  
ATOM   3873  CG2 VAL A 482      -5.668  16.929  27.226  1.00 21.54           C  
ATOM   3874  N   TYR A 483      -5.545  13.168  24.894  1.00 22.91           N  
ATOM   3875  CA  TYR A 483      -5.867  11.985  24.075  1.00 23.73           C  
ATOM   3876  C   TYR A 483      -4.806  11.684  23.021  1.00 23.71           C  
ATOM   3877  O   TYR A 483      -4.021  12.543  22.623  1.00 20.13           O  
ATOM   3878  CB  TYR A 483      -7.246  12.242  23.461  1.00 21.84           C  
ATOM   3879  CG  TYR A 483      -7.444  13.341  22.472  1.00 23.90           C  
ATOM   3880  CD1 TYR A 483      -7.013  13.192  21.127  1.00 25.18           C  
ATOM   3881  CD2 TYR A 483      -8.146  14.491  22.757  1.00 24.30           C  
ATOM   3882  CE1 TYR A 483      -7.200  14.136  20.167  1.00 25.86           C  
ATOM   3883  CE2 TYR A 483      -8.357  15.459  21.804  1.00 26.45           C  
ATOM   3884  CZ  TYR A 483      -7.908  15.275  20.515  1.00 29.71           C  
ATOM   3885  OH  TYR A 483      -8.113  16.263  19.543  1.00 32.49           O  
ATOM   3886  N   TYR A 484      -4.752  10.431  22.602  1.00 24.14           N  
ATOM   3887  CA  TYR A 484      -4.000   9.963  21.424  1.00 25.15           C  
ATOM   3888  C   TYR A 484      -4.933  10.150  20.206  1.00 27.91           C  
ATOM   3889  O   TYR A 484      -6.115   9.724  20.215  1.00 29.65           O  
ATOM   3890  CB  TYR A 484      -3.553   8.542  21.605  1.00 22.82           C  
ATOM   3891  CG  TYR A 484      -2.903   8.252  22.963  1.00 25.48           C  
ATOM   3892  CD1 TYR A 484      -1.692   8.884  23.351  1.00 22.91           C  
ATOM   3893  CD2 TYR A 484      -3.490   7.338  23.816  1.00 23.31           C  
ATOM   3894  CE1 TYR A 484      -1.130   8.565  24.566  1.00 22.79           C  
ATOM   3895  CE2 TYR A 484      -2.916   7.023  25.054  1.00 25.91           C  
ATOM   3896  CZ  TYR A 484      -1.717   7.676  25.421  1.00 24.56           C  
ATOM   3897  OH  TYR A 484      -1.171   7.378  26.649  1.00 23.74           O  
ATOM   3898  N   TYR A 485      -4.510  10.859  19.197  1.00 26.92           N  
ATOM   3899  CA  TYR A 485      -5.216  11.275  18.026  1.00 27.96           C  
ATOM   3900  C   TYR A 485      -5.622  10.132  17.073  1.00 29.06           C  
ATOM   3901  O   TYR A 485      -4.912   9.117  17.035  1.00 28.25           O  
ATOM   3902  CB  TYR A 485      -4.371  12.141  17.078  1.00 26.93           C  
ATOM   3903  CG  TYR A 485      -4.181  13.618  17.299  1.00 25.66           C  
ATOM   3904  CD1 TYR A 485      -3.430  14.109  18.381  1.00 24.21           C  
ATOM   3905  CD2 TYR A 485      -4.740  14.547  16.449  1.00 24.15           C  
ATOM   3906  CE1 TYR A 485      -3.208  15.468  18.543  1.00 21.49           C  
ATOM   3907  CE2 TYR A 485      -4.552  15.901  16.614  1.00 21.33           C  
ATOM   3908  CZ  TYR A 485      -3.791  16.356  17.694  1.00 22.14           C  
ATOM   3909  OH  TYR A 485      -3.605  17.716  17.869  1.00 20.64           O  
ATOM   3910  N   VAL A 486      -6.701  10.425  16.353  1.00 29.78           N  
ATOM   3911  CA  VAL A 486      -7.009   9.551  15.219  1.00 33.76           C  
ATOM   3912  C   VAL A 486      -6.802  10.518  14.025  1.00 34.77           C  
ATOM   3913  O   VAL A 486      -6.890  11.766  14.105  1.00 32.43           O  
ATOM   3914  CB  VAL A 486      -8.367   8.848  15.075  1.00 35.30           C  
ATOM   3915  CG1 VAL A 486      -8.467   7.653  15.994  1.00 34.64           C  
ATOM   3916  CG2 VAL A 486      -9.546   9.800  15.304  1.00 34.61           C  
ATOM   3917  N   ASN A 487      -6.382   9.916  12.922  1.00 34.94           N  
ATOM   3918  CA  ASN A 487      -6.182  10.788  11.731  1.00 35.96           C  
ATOM   3919  C   ASN A 487      -7.552  10.914  11.042  1.00 35.79           C  
ATOM   3920  O   ASN A 487      -7.897   9.940  10.370  1.00 35.89           O  
ATOM   3921  CB  ASN A 487      -5.115  10.129  10.887  1.00 36.56           C  
ATOM   3922  CG  ASN A 487      -4.787  10.891   9.626  1.00 37.31           C  
ATOM   3923  OD1 ASN A 487      -5.258  12.003   9.535  1.00 35.32           O  
ATOM   3924  ND2 ASN A 487      -3.971  10.292   8.755  1.00 38.71           N  
ATOM   3925  N   ALA A 488      -8.213  12.058  11.133  1.00 34.97           N  
ATOM   3926  CA  ALA A 488      -9.529  12.194  10.520  1.00 36.43           C  
ATOM   3927  C   ALA A 488      -9.684  13.377   9.595  1.00 36.90           C  
ATOM   3928  O   ALA A 488      -9.483  14.565   9.840  1.00 36.20           O  
ATOM   3929  CB  ALA A 488     -10.631  12.136  11.581  1.00 35.30           C  
ATOM   3930  N   ARG A 489     -10.106  13.014   8.352  1.00 38.06           N  
ATOM   3931  CA  ARG A 489     -10.321  13.960   7.292  1.00 39.61           C  
ATOM   3932  C   ARG A 489     -11.261  13.467   6.182  1.00 40.25           C  
ATOM   3933  O   ARG A 489     -11.707  12.339   6.100  1.00 38.97           O  
ATOM   3934  CB  ARG A 489      -8.982  14.386   6.660  1.00 39.45           C  
ATOM   3935  CG  ARG A 489      -8.019  13.275   6.336  1.00 41.56           C  
ATOM   3936  CD  ARG A 489      -7.204  13.564   5.088  1.00 43.74           C  
ATOM   3937  NE  ARG A 489      -6.075  14.475   5.229  1.00 45.09           N  
ATOM   3938  CZ  ARG A 489      -4.872  14.181   5.717  1.00 44.84           C  
ATOM   3939  NH1 ARG A 489      -4.585  12.962   6.157  1.00 44.66           N  
ATOM   3940  NH2 ARG A 489      -3.960  15.139   5.747  1.00 44.99           N  
ATOM   3941  N   LEU A 490     -11.600  14.413   5.324  1.00 43.02           N  
ATOM   3942  CA  LEU A 490     -12.461  14.117   4.159  1.00 44.88           C  
ATOM   3943  C   LEU A 490     -11.640  13.924   2.892  1.00 46.34           C  
ATOM   3944  O   LEU A 490     -10.913  14.857   2.552  1.00 44.94           O  
ATOM   3945  CB  LEU A 490     -13.406  15.337   4.007  1.00 42.88           C  
ATOM   3946  CG  LEU A 490     -14.320  15.553   5.227  1.00 41.15           C  
ATOM   3947  CD1 LEU A 490     -15.458  16.537   5.022  1.00 40.15           C  
ATOM   3948  CD2 LEU A 490     -14.863  14.223   5.713  1.00 39.06           C  
ATOM   3949  N   VAL A 491     -11.762  12.787   2.205  1.00 48.82           N  
ATOM   3950  CA  VAL A 491     -11.051  12.549   0.943  1.00 49.82           C  
ATOM   3951  C   VAL A 491     -12.006  12.243  -0.224  1.00 50.72           C  
ATOM   3952  O   VAL A 491     -12.611  11.157  -0.229  1.00 49.56           O  
ATOM   3953  CB  VAL A 491     -10.037  11.411   1.105  1.00 49.11           C  
ATOM   3954  CG1 VAL A 491      -9.495  10.907  -0.238  1.00 50.25           C  
ATOM   3955  CG2 VAL A 491      -8.851  11.852   1.959  1.00 48.90           C  
ATOM   3956  N   LYS A 492     -12.173  13.175  -1.162  1.00 52.29           N  
ATOM   3957  CA  LYS A 492     -13.077  12.963  -2.302  1.00 54.12           C  
ATOM   3958  C   LYS A 492     -12.843  11.687  -3.076  1.00 54.14           C  
ATOM   3959  O   LYS A 492     -11.752  11.136  -3.187  1.00 52.89           O  
ATOM   3960  CB  LYS A 492     -13.209  14.183  -3.231  1.00 52.45           C  
ATOM   3961  CG  LYS A 492     -14.581  14.808  -2.923  1.00 52.99           C  
ATOM   3962  CD  LYS A 492     -14.701  16.287  -3.208  1.00 52.06           C  
ATOM   3963  CE  LYS A 492     -16.019  16.780  -2.600  1.00 51.79           C  
ATOM   3964  NZ  LYS A 492     -15.939  18.275  -2.454  1.00 52.48           N  
ATOM   3965  N   PRO A 493     -13.941  11.100  -3.562  1.00 56.38           N  
ATOM   3966  CA  PRO A 493     -13.958   9.833  -4.283  1.00 56.44           C  
ATOM   3967  C   PRO A 493     -12.960   9.717  -5.410  1.00 56.21           C  
ATOM   3968  O   PRO A 493     -12.261   8.698  -5.546  1.00 56.83           O  
ATOM   3969  CB  PRO A 493     -15.397   9.692  -4.777  1.00 56.73           C  
ATOM   3970  CG  PRO A 493     -16.187  10.412  -3.726  1.00 56.45           C  
ATOM   3971  CD  PRO A 493     -15.336  11.626  -3.424  1.00 57.24           C  
ATOM   3972  N   TRP A 494     -12.762  10.779  -6.178  1.00 56.25           N  
ATOM   3973  CA  TRP A 494     -11.778  10.704  -7.261  1.00 56.42           C  
ATOM   3974  C   TRP A 494     -10.320  10.732  -6.825  1.00 56.15           C  
ATOM   3975  O   TRP A 494      -9.485  10.249  -7.616  1.00 55.22           O  
ATOM   3976  CB  TRP A 494     -12.041  11.817  -8.237  1.00 56.10           C  
ATOM   3977  CG  TRP A 494     -12.257  13.206  -7.770  1.00 56.81           C  
ATOM   3978  CD1 TRP A 494     -11.294  14.164  -7.607  1.00 57.26           C  
ATOM   3979  CD2 TRP A 494     -13.502  13.859  -7.479  1.00 57.39           C  
ATOM   3980  NE1 TRP A 494     -11.862  15.357  -7.234  1.00 57.09           N  
ATOM   3981  CE2 TRP A 494     -13.217  15.191  -7.143  1.00 57.22           C  
ATOM   3982  CE3 TRP A 494     -14.834  13.430  -7.455  1.00 57.82           C  
ATOM   3983  CZ2 TRP A 494     -14.199  16.104  -6.788  1.00 57.82           C  
ATOM   3984  CZ3 TRP A 494     -15.810  14.345  -7.104  1.00 57.99           C  
ATOM   3985  CH2 TRP A 494     -15.494  15.666  -6.781  1.00 57.92           C  
ATOM   3986  N   VAL A 495     -10.004  11.331  -5.663  1.00 54.99           N  
ATOM   3987  CA  VAL A 495      -8.585  11.359  -5.270  1.00 52.99           C  
ATOM   3988  C   VAL A 495      -8.128   9.911  -5.170  1.00 52.04           C  
ATOM   3989  O   VAL A 495      -8.846   9.124  -4.554  1.00 53.74           O  
ATOM   3990  CB  VAL A 495      -8.342  12.057  -3.926  1.00 52.33           C  
ATOM   3991  CG1 VAL A 495      -6.843  12.208  -3.665  1.00 52.16           C  
ATOM   3992  CG2 VAL A 495      -9.027  13.412  -3.885  1.00 50.82           C  
ATOM   3993  N   GLY A 496      -7.030   9.513  -5.786  1.00 50.49           N  
ATOM   3994  CA  GLY A 496      -6.537   8.142  -5.683  1.00 49.13           C  
ATOM   3995  C   GLY A 496      -5.162   8.112  -5.008  1.00 48.48           C  
ATOM   3996  O   GLY A 496      -4.404   9.076  -5.032  1.00 47.32           O  
ATOM   3997  N   GLY A 497      -4.806   7.006  -4.384  1.00 49.32           N  
ATOM   3998  CA  GLY A 497      -3.547   6.816  -3.726  1.00 52.69           C  
ATOM   3999  C   GLY A 497      -3.459   7.033  -2.225  1.00 53.04           C  
ATOM   4000  O   GLY A 497      -2.396   6.686  -1.695  1.00 52.65           O  
ATOM   4001  N   TYR A 498      -4.452   7.603  -1.559  1.00 55.11           N  
ATOM   4002  CA  TYR A 498      -4.423   7.767  -0.107  1.00 55.58           C  
ATOM   4003  C   TYR A 498      -4.871   6.459   0.553  1.00 55.16           C  
ATOM   4004  O   TYR A 498      -6.066   6.161   0.565  1.00 52.40           O  
ATOM   4005  CB  TYR A 498      -5.316   8.909   0.366  1.00 58.71           C  
ATOM   4006  CG  TYR A 498      -5.169   9.282   1.833  1.00 61.39           C  
ATOM   4007  CD1 TYR A 498      -4.113  10.082   2.245  1.00 61.92           C  
ATOM   4008  CD2 TYR A 498      -6.068   8.841   2.802  1.00 61.53           C  
ATOM   4009  CE1 TYR A 498      -3.957  10.432   3.573  1.00 63.36           C  
ATOM   4010  CE2 TYR A 498      -5.926   9.170   4.131  1.00 61.91           C  
ATOM   4011  CZ  TYR A 498      -4.866   9.970   4.513  1.00 63.41           C  
ATOM   4012  OH  TYR A 498      -4.684  10.325   5.826  1.00 63.20           O  
ATOM   4013  N   THR A 499      -3.926   5.648   1.033  1.00 54.84           N  
ATOM   4014  CA  THR A 499      -4.268   4.409   1.714  1.00 55.78           C  
ATOM   4015  C   THR A 499      -4.668   4.703   3.165  1.00 54.50           C  
ATOM   4016  O   THR A 499      -5.654   4.208   3.698  1.00 53.97           O  
ATOM   4017  CB  THR A 499      -3.153   3.354   1.769  1.00 57.72           C  
ATOM   4018  OG1 THR A 499      -2.056   3.789   2.592  1.00 58.21           O  
ATOM   4019  CG2 THR A 499      -2.594   3.031   0.398  1.00 58.18           C  
ATOM   4020  N   GLY A 500      -3.877   5.551   3.816  1.00 54.31           N  
ATOM   4021  CA  GLY A 500      -4.145   5.956   5.189  1.00 51.08           C  
ATOM   4022  C   GLY A 500      -3.579   4.962   6.176  1.00 49.57           C  
ATOM   4023  O   GLY A 500      -3.905   5.053   7.360  1.00 51.35           O  
ATOM   4024  N   LYS A 501      -2.697   4.069   5.746  1.00 48.29           N  
ATOM   4025  CA  LYS A 501      -2.062   3.120   6.654  1.00 46.60           C  
ATOM   4026  C   LYS A 501      -0.724   3.636   7.175  1.00 43.42           C  
ATOM   4027  O   LYS A 501       0.046   2.898   7.796  1.00 43.50           O  
ATOM   4028  CB  LYS A 501      -1.853   1.773   5.955  1.00 49.25           C  
ATOM   4029  CG  LYS A 501      -3.098   1.228   5.257  1.00 51.77           C  
ATOM   4030  CD  LYS A 501      -2.738   0.089   4.310  1.00 52.83           C  
ATOM   4031  CE  LYS A 501      -3.726  -1.063   4.491  1.00 53.16           C  
ATOM   4032  NZ  LYS A 501      -3.421  -1.807   5.757  1.00 54.29           N  
ATOM   4033  N   ASP A 502      -0.330   4.848   6.845  1.00 39.84           N  
ATOM   4034  CA  ASP A 502       0.920   5.440   7.338  1.00 38.83           C  
ATOM   4035  C   ASP A 502       0.527   6.201   8.624  1.00 34.77           C  
ATOM   4036  O   ASP A 502      -0.057   7.269   8.545  1.00 31.33           O  
ATOM   4037  CB  ASP A 502       1.500   6.453   6.352  1.00 39.54           C  
ATOM   4038  CG  ASP A 502       2.746   7.178   6.821  1.00 40.79           C  
ATOM   4039  OD1 ASP A 502       3.371   6.784   7.828  1.00 41.32           O  
ATOM   4040  OD2 ASP A 502       3.119   8.161   6.143  1.00 41.15           O  
ATOM   4041  N   PRO A 503       0.904   5.678   9.766  1.00 34.78           N  
ATOM   4042  CA  PRO A 503       0.627   6.305  11.054  1.00 36.02           C  
ATOM   4043  C   PRO A 503       1.294   7.671  11.250  1.00 36.81           C  
ATOM   4044  O   PRO A 503       0.946   8.429  12.188  1.00 35.78           O  
ATOM   4045  CB  PRO A 503       1.038   5.250  12.056  1.00 34.43           C  
ATOM   4046  CG  PRO A 503       2.042   4.391  11.375  1.00 36.77           C  
ATOM   4047  CD  PRO A 503       1.693   4.438   9.903  1.00 35.57           C  
ATOM   4048  N   LEU A 504       2.240   8.070  10.395  1.00 35.84           N  
ATOM   4049  CA  LEU A 504       2.849   9.389  10.441  1.00 36.20           C  
ATOM   4050  C   LEU A 504       2.140  10.330   9.490  1.00 34.35           C  
ATOM   4051  O   LEU A 504       2.356  11.555   9.494  1.00 29.34           O  
ATOM   4052  CB  LEU A 504       4.344   9.329  10.177  1.00 38.34           C  
ATOM   4053  CG  LEU A 504       5.243   8.441  11.030  1.00 41.35           C  
ATOM   4054  CD1 LEU A 504       6.729   8.760  10.833  1.00 42.29           C  
ATOM   4055  CD2 LEU A 504       4.958   8.509  12.511  1.00 41.09           C  
ATOM   4056  N   ASP A 505       1.321   9.744   8.564  1.00 32.96           N  
ATOM   4057  CA  ASP A 505       0.663  10.606   7.556  1.00 32.05           C  
ATOM   4058  C   ASP A 505       1.698  11.420   6.757  1.00 29.90           C  
ATOM   4059  O   ASP A 505       1.512  12.588   6.416  1.00 26.96           O  
ATOM   4060  CB  ASP A 505      -0.415  11.512   8.114  1.00 33.70           C  
ATOM   4061  CG  ASP A 505      -1.461  12.047   7.163  1.00 36.11           C  
ATOM   4062  OD1 ASP A 505      -2.111  11.328   6.380  1.00 34.93           O  
ATOM   4063  OD2 ASP A 505      -1.713  13.280   7.119  1.00 37.86           O  
ATOM   4064  N   ASN A 506       2.797  10.774   6.392  1.00 29.43           N  
ATOM   4065  CA  ASN A 506       3.798  11.457   5.543  1.00 33.31           C  
ATOM   4066  C   ASN A 506       3.297  11.294   4.085  1.00 34.35           C  
ATOM   4067  O   ASN A 506       3.736  10.340   3.469  1.00 35.29           O  
ATOM   4068  CB  ASN A 506       5.165  10.807   5.671  1.00 32.82           C  
ATOM   4069  CG  ASN A 506       5.997  11.206   6.890  1.00 34.74           C  
ATOM   4070  OD1 ASN A 506       6.016  12.376   7.193  1.00 33.92           O  
ATOM   4071  ND2 ASN A 506       6.660  10.294   7.566  1.00 34.38           N  
ATOM   4072  N   ILE A 507       2.435  12.121   3.575  1.00 35.70           N  
ATOM   4073  CA  ILE A 507       1.837  12.096   2.265  1.00 36.33           C  
ATOM   4074  C   ILE A 507       2.643  12.854   1.221  1.00 35.73           C  
ATOM   4075  O   ILE A 507       3.076  14.006   1.435  1.00 31.82           O  
ATOM   4076  CB  ILE A 507       0.428  12.736   2.316  1.00 39.81           C  
ATOM   4077  CG1 ILE A 507      -0.570  11.975   3.237  1.00 40.58           C  
ATOM   4078  CG2 ILE A 507      -0.232  12.905   0.948  1.00 41.75           C  
ATOM   4079  CD1 ILE A 507      -0.420  10.471   3.236  1.00 41.50           C  
ATOM   4080  N   TYR A 508       2.813  12.182   0.044  1.00 34.33           N  
ATOM   4081  CA  TYR A 508       3.500  12.975  -1.021  1.00 34.43           C  
ATOM   4082  C   TYR A 508       2.476  13.167  -2.146  1.00 33.86           C  
ATOM   4083  O   TYR A 508       1.884  12.156  -2.557  1.00 29.82           O  
ATOM   4084  CB  TYR A 508       4.769  12.285  -1.470  1.00 35.15           C  
ATOM   4085  CG  TYR A 508       5.865  12.062  -0.458  1.00 34.93           C  
ATOM   4086  CD1 TYR A 508       5.851  10.965   0.391  1.00 35.38           C  
ATOM   4087  CD2 TYR A 508       6.926  12.960  -0.369  1.00 35.84           C  
ATOM   4088  CE1 TYR A 508       6.845  10.785   1.352  1.00 34.21           C  
ATOM   4089  CE2 TYR A 508       7.952  12.764   0.567  1.00 34.76           C  
ATOM   4090  CZ  TYR A 508       7.882  11.692   1.413  1.00 33.34           C  
ATOM   4091  OH  TYR A 508       8.887  11.501   2.344  1.00 33.70           O  
ATOM   4092  N   VAL A 509       2.300  14.359  -2.684  1.00 36.14           N  
ATOM   4093  CA  VAL A 509       1.321  14.608  -3.746  1.00 38.94           C  
ATOM   4094  C   VAL A 509       1.704  13.930  -5.054  1.00 41.67           C  
ATOM   4095  O   VAL A 509       0.869  13.745  -5.945  1.00 43.76           O  
ATOM   4096  CB  VAL A 509       1.039  16.107  -3.964  1.00 37.92           C  
ATOM   4097  CG1 VAL A 509       0.355  16.430  -5.317  1.00 37.29           C  
ATOM   4098  CG2 VAL A 509       0.128  16.614  -2.844  1.00 37.69           C  
ATOM   4099  N   LYS A 510       2.941  13.485  -5.213  1.00 43.11           N  
ATOM   4100  CA  LYS A 510       3.448  12.745  -6.338  1.00 42.77           C  
ATOM   4101  C   LYS A 510       3.021  11.289  -6.260  1.00 44.85           C  
ATOM   4102  O   LYS A 510       3.266  10.543  -7.217  1.00 44.18           O  
ATOM   4103  CB  LYS A 510       4.976  12.776  -6.386  1.00 43.17           C  
ATOM   4104  CG  LYS A 510       5.711  11.586  -5.859  1.00 41.38           C  
ATOM   4105  CD  LYS A 510       7.001  11.832  -5.134  1.00 40.98           C  
ATOM   4106  CE  LYS A 510       7.586  10.520  -4.640  1.00 41.29           C  
ATOM   4107  NZ  LYS A 510       6.580   9.428  -4.537  1.00 42.96           N  
ATOM   4108  N   ASN A 511       2.401  10.851  -5.173  1.00 45.16           N  
ATOM   4109  CA  ASN A 511       2.011   9.451  -5.048  1.00 45.97           C  
ATOM   4110  C   ASN A 511       0.519   9.294  -5.334  1.00 45.72           C  
ATOM   4111  O   ASN A 511       0.039   8.163  -5.312  1.00 46.55           O  
ATOM   4112  CB  ASN A 511       2.325   8.972  -3.637  1.00 47.65           C  
ATOM   4113  CG  ASN A 511       3.712   8.450  -3.388  1.00 49.36           C  
ATOM   4114  OD1 ASN A 511       4.358   7.821  -4.233  1.00 49.64           O  
ATOM   4115  ND2 ASN A 511       4.230   8.661  -2.170  1.00 48.80           N  
ATOM   4116  N   LEU A 512      -0.171  10.397  -5.491  1.00 45.45           N  
ATOM   4117  CA  LEU A 512      -1.575  10.551  -5.716  1.00 47.17           C  
ATOM   4118  C   LEU A 512      -1.893  10.690  -7.218  1.00 50.94           C  
ATOM   4119  O   LEU A 512      -1.001  10.867  -8.058  1.00 49.42           O  
ATOM   4120  CB  LEU A 512      -2.073  11.815  -5.008  1.00 45.18           C  
ATOM   4121  CG  LEU A 512      -2.527  11.746  -3.531  1.00 45.63           C  
ATOM   4122  CD1 LEU A 512      -1.701  10.788  -2.712  1.00 41.59           C  
ATOM   4123  CD2 LEU A 512      -2.499  13.144  -2.902  1.00 44.50           C  
ATOM   4124  N   TYR A 513      -3.187  10.675  -7.546  1.00 54.24           N  
ATOM   4125  CA  TYR A 513      -3.665  10.812  -8.922  1.00 58.05           C  
ATOM   4126  C   TYR A 513      -5.184  10.989  -8.954  1.00 60.23           C  
ATOM   4127  O   TYR A 513      -5.922  10.422  -8.147  1.00 59.96           O  
ATOM   4128  CB  TYR A 513      -3.253   9.615  -9.775  1.00 57.70           C  
ATOM   4129  CG  TYR A 513      -3.797   8.290  -9.283  1.00 58.45           C  
ATOM   4130  CD1 TYR A 513      -5.037   7.814  -9.681  1.00 58.66           C  
ATOM   4131  CD2 TYR A 513      -3.051   7.497  -8.423  1.00 58.26           C  
ATOM   4132  CE1 TYR A 513      -5.520   6.594  -9.238  1.00 58.27           C  
ATOM   4133  CE2 TYR A 513      -3.508   6.285  -7.956  1.00 58.08           C  
ATOM   4134  CZ  TYR A 513      -4.747   5.842  -8.382  1.00 59.10           C  
ATOM   4135  OH  TYR A 513      -5.226   4.643  -7.908  1.00 59.30           O  
ATOM   4136  N   ILE A 514      -5.659  11.828  -9.874  1.00 62.17           N  
ATOM   4137  CA  ILE A 514      -7.077  12.136 -10.000  1.00 63.09           C  
ATOM   4138  C   ILE A 514      -7.789  11.215 -10.979  1.00 64.79           C  
ATOM   4139  O   ILE A 514      -7.354  11.018 -12.117  1.00 64.25           O  
ATOM   4140  CB  ILE A 514      -7.236  13.608 -10.415  1.00 62.42           C  
ATOM   4141  CG1 ILE A 514      -6.377  14.511  -9.536  1.00 63.41           C  
ATOM   4142  CG2 ILE A 514      -8.712  13.990 -10.360  1.00 62.34           C  
ATOM   4143  CD1 ILE A 514      -6.557  14.353  -8.032  1.00 62.42           C  
ATOM   4144  N   ILE A 515      -8.905  10.635 -10.550  1.00 66.11           N  
ATOM   4145  CA  ILE A 515      -9.649   9.693 -11.397  1.00 66.25           C  
ATOM   4146  C   ILE A 515     -10.727  10.402 -12.187  1.00 67.41           C  
ATOM   4147  O   ILE A 515     -11.246  11.436 -11.746  1.00 67.91           O  
ATOM   4148  CB  ILE A 515     -10.216   8.558 -10.528  1.00 65.73           C  
ATOM   4149  CG1 ILE A 515      -9.204   7.401 -10.493  1.00 65.19           C  
ATOM   4150  CG2 ILE A 515     -11.590   8.089 -10.947  1.00 65.08           C  
ATOM   4151  CD1 ILE A 515      -9.213   6.673  -9.158  1.00 65.56           C  
ATOM   4152  N   LYS A 516     -11.034   9.864 -13.373  1.00 68.47           N  
ATOM   4153  CA  LYS A 516     -12.097  10.433 -14.200  1.00 68.57           C  
ATOM   4154  C   LYS A 516     -13.446  10.305 -13.482  1.00 68.34           C  
ATOM   4155  O   LYS A 516     -13.804   9.255 -12.955  1.00 66.08           O  
ATOM   4156  CB  LYS A 516     -12.116   9.747 -15.567  1.00 69.68           C  
ATOM   4157  CG  LYS A 516     -12.271  10.715 -16.732  1.00 70.35           C  
ATOM   4158  CD  LYS A 516     -11.786  10.102 -18.035  1.00 70.65           C  
ATOM   4159  CE  LYS A 516     -12.887   9.357 -18.764  1.00 70.25           C  
ATOM   4160  NZ  LYS A 516     -14.031  10.256 -19.129  1.00 72.46           N  
ATOM   4161  N   HIS A 517     -14.168  11.419 -13.449  1.00 68.50           N  
ATOM   4162  CA  HIS A 517     -15.434  11.557 -12.757  1.00 70.41           C  
ATOM   4163  C   HIS A 517     -16.325  12.636 -13.361  1.00 70.91           C  
ATOM   4164  O   HIS A 517     -17.562  12.562 -13.189  1.00 71.75           O  
ATOM   4165  CB  HIS A 517     -15.189  11.897 -11.269  1.00 70.57           C  
ATOM   4166  CG  HIS A 517     -14.583  13.246 -11.039  1.00 69.91           C  
ATOM   4167  ND1 HIS A 517     -13.229  13.481 -11.161  1.00 70.26           N  
ATOM   4168  CD2 HIS A 517     -15.132  14.434 -10.712  1.00 69.89           C  
ATOM   4169  CE1 HIS A 517     -12.971  14.756 -10.924  1.00 70.04           C  
ATOM   4170  NE2 HIS A 517     -14.116  15.360 -10.646  1.00 69.87           N  
ATOM   4171  OXT HIS A 517     -15.814  13.595 -13.980  1.00 71.64           O  
TER    4172      HIS A 517                                                      
ATOM   4173  N   LYS B   1       6.977  16.708  15.082  1.00 11.88           N  
ATOM   4174  CA  LYS B   1       6.467  17.993  14.512  1.00 14.35           C  
ATOM   4175  C   LYS B   1       5.158  18.407  15.231  1.00 15.79           C  
ATOM   4176  O   LYS B   1       4.401  17.527  15.687  1.00 16.21           O  
ATOM   4177  CB  LYS B   1       6.228  17.862  13.001  1.00 17.58           C  
ATOM   4178  CG  LYS B   1       5.378  16.648  12.634  1.00 22.18           C  
ATOM   4179  CD  LYS B   1       5.092  16.633  11.105  1.00 23.04           C  
ATOM   4180  CE  LYS B   1       6.256  15.930  10.421  1.00 24.58           C  
ATOM   4181  NZ  LYS B   1       6.486  14.570  10.916  1.00 25.06           N  
ATOM   4182  N   GLY B   2       4.979  19.711  15.322  1.00 14.89           N  
ATOM   4183  CA  GLY B   2       3.838  20.225  16.091  1.00 20.83           C  
ATOM   4184  C   GLY B   2       2.552  20.136  15.283  1.00 21.80           C  
ATOM   4185  O   GLY B   2       2.621  20.371  14.073  1.00 22.80           O  
ATOM   4186  N   LYS B   3       1.429  19.834  15.922  1.00 24.68           N  
ATOM   4187  CA  LYS B   3       0.117  19.822  15.291  1.00 23.24           C  
ATOM   4188  C   LYS B   3      -0.925  20.707  15.998  1.00 25.01           C  
ATOM   4189  O   LYS B   3      -1.885  21.164  15.309  1.00 24.62           O  
ATOM   4190  CB  LYS B   3      -0.478  18.428  15.221  1.00 24.40           C  
ATOM   4191  CG  LYS B   3      -1.552  18.410  14.046  1.00 26.49           C  
ATOM   4192  CD  LYS B   3      -2.202  17.047  14.111  1.00 30.21           C  
ATOM   4193  CE  LYS B   3      -3.477  16.997  13.245  1.00 33.43           C  
ATOM   4194  NZ  LYS B   3      -3.244  17.720  11.982  1.00 35.75           N  
ATOM   4195  OXT LYS B   3      -0.888  20.921  17.236  1.00 24.27           O  
TER    4196      LYS B   3                                                      
ATOM   4197  N   ALA C   1     -51.430   4.466 -11.414  1.00 26.14           N  
ATOM   4198  CA  ALA C   1     -52.847   4.184 -11.745  1.00 28.19           C  
ATOM   4199  C   ALA C   1     -53.824   5.108 -11.010  1.00 31.99           C  
ATOM   4200  O   ALA C   1     -53.677   5.343  -9.804  1.00 29.80           O  
ATOM   4201  CB  ALA C   1     -53.236   2.722 -11.473  1.00 25.94           C  
ATOM   4202  N   ASP C   2     -54.872   5.508 -11.719  1.00 33.49           N  
ATOM   4203  CA  ASP C   2     -55.931   6.327 -11.101  1.00 37.54           C  
ATOM   4204  C   ASP C   2     -57.180   5.448 -11.067  1.00 36.30           C  
ATOM   4205  O   ASP C   2     -57.811   5.283 -12.103  1.00 34.23           O  
ATOM   4206  CB  ASP C   2     -56.196   7.579 -11.921  1.00 42.58           C  
ATOM   4207  CG  ASP C   2     -55.070   8.590 -11.850  1.00 48.28           C  
ATOM   4208  OD1 ASP C   2     -54.273   8.593 -10.880  1.00 50.10           O  
ATOM   4209  OD2 ASP C   2     -54.959   9.423 -12.783  1.00 50.74           O  
ATOM   4210  N   VAL C   3     -57.398   4.706  -9.998  1.00 34.96           N  
ATOM   4211  CA  VAL C   3     -58.500   3.769  -9.874  1.00 37.69           C  
ATOM   4212  C   VAL C   3     -59.775   4.589  -9.596  1.00 41.34           C  
ATOM   4213  O   VAL C   3     -59.849   5.419  -8.696  1.00 41.72           O  
ATOM   4214  CB  VAL C   3     -58.273   2.734  -8.760  1.00 36.21           C  
ATOM   4215  CG1 VAL C   3     -59.359   1.680  -8.725  1.00 35.97           C  
ATOM   4216  CG2 VAL C   3     -56.894   2.071  -8.902  1.00 37.27           C  
ATOM   4217  N   PRO C   4     -60.759   4.437 -10.454  1.00 44.56           N  
ATOM   4218  CA  PRO C   4     -62.010   5.160 -10.330  1.00 47.36           C  
ATOM   4219  C   PRO C   4     -62.657   4.875  -8.975  1.00 49.36           C  
ATOM   4220  O   PRO C   4     -62.712   3.717  -8.576  1.00 47.92           O  
ATOM   4221  CB  PRO C   4     -62.875   4.672 -11.473  1.00 47.17           C  
ATOM   4222  CG  PRO C   4     -62.035   3.794 -12.337  1.00 46.77           C  
ATOM   4223  CD  PRO C   4     -60.779   3.477 -11.587  1.00 45.80           C  
ATOM   4224  N   ALA C   5     -63.116   5.925  -8.297  1.00 52.81           N  
ATOM   4225  CA  ALA C   5     -63.788   5.692  -7.007  1.00 56.25           C  
ATOM   4226  C   ALA C   5     -64.956   4.766  -7.354  1.00 57.76           C  
ATOM   4227  O   ALA C   5     -65.541   5.004  -8.419  1.00 59.50           O  
ATOM   4228  CB  ALA C   5     -64.225   7.009  -6.396  1.00 56.81           C  
ATOM   4229  N   GLY C   6     -65.206   3.683  -6.632  1.00 58.15           N  
ATOM   4230  CA  GLY C   6     -66.271   2.780  -7.039  1.00 57.92           C  
ATOM   4231  C   GLY C   6     -65.837   1.488  -7.703  1.00 57.98           C  
ATOM   4232  O   GLY C   6     -66.687   0.679  -8.115  1.00 58.91           O  
ATOM   4233  N   VAL C   7     -64.531   1.240  -7.851  1.00 55.63           N  
ATOM   4234  CA  VAL C   7     -64.073  -0.005  -8.454  1.00 51.79           C  
ATOM   4235  C   VAL C   7     -63.594  -0.929  -7.344  1.00 48.78           C  
ATOM   4236  O   VAL C   7     -62.943  -0.438  -6.438  1.00 47.37           O  
ATOM   4237  CB  VAL C   7     -62.927   0.227  -9.458  1.00 52.22           C  
ATOM   4238  CG1 VAL C   7     -62.168  -1.047  -9.820  1.00 50.33           C  
ATOM   4239  CG2 VAL C   7     -63.448   0.893 -10.719  1.00 51.66           C  
ATOM   4240  N   GLN C   8     -63.854  -2.215  -7.461  1.00 46.49           N  
ATOM   4241  CA  GLN C   8     -63.317  -3.184  -6.526  1.00 47.86           C  
ATOM   4242  C   GLN C   8     -62.083  -3.902  -7.118  1.00 45.43           C  
ATOM   4243  O   GLN C   8     -62.172  -4.572  -8.155  1.00 42.77           O  
ATOM   4244  CB  GLN C   8     -64.347  -4.235  -6.153  1.00 50.52           C  
ATOM   4245  CG  GLN C   8     -65.434  -3.812  -5.177  1.00 54.43           C  
ATOM   4246  CD  GLN C   8     -66.215  -5.073  -4.811  1.00 56.74           C  
ATOM   4247  OE1 GLN C   8     -66.948  -5.554  -5.676  1.00 57.97           O  
ATOM   4248  NE2 GLN C   8     -66.007  -5.596  -3.614  1.00 58.11           N  
ATOM   4249  N   LEU C   9     -60.964  -3.784  -6.394  1.00 42.55           N  
ATOM   4250  CA  LEU C   9     -59.706  -4.373  -6.829  1.00 40.48           C  
ATOM   4251  C   LEU C   9     -59.517  -5.823  -6.443  1.00 39.47           C  
ATOM   4252  O   LEU C   9     -59.798  -6.193  -5.292  1.00 39.99           O  
ATOM   4253  CB  LEU C   9     -58.511  -3.557  -6.283  1.00 38.96           C  
ATOM   4254  CG  LEU C   9     -58.406  -2.114  -6.796  1.00 39.41           C  
ATOM   4255  CD1 LEU C   9     -57.303  -1.340  -6.111  1.00 38.18           C  
ATOM   4256  CD2 LEU C   9     -58.180  -2.128  -8.310  1.00 40.63           C  
ATOM   4257  N   ALA C  10     -58.988  -6.647  -7.338  1.00 34.67           N  
ATOM   4258  CA  ALA C  10     -58.724  -8.034  -6.986  1.00 34.27           C  
ATOM   4259  C   ALA C  10     -57.672  -8.084  -5.872  1.00 35.95           C  
ATOM   4260  O   ALA C  10     -56.819  -7.205  -5.745  1.00 31.36           O  
ATOM   4261  CB  ALA C  10     -58.260  -8.878  -8.171  1.00 29.75           C  
ATOM   4262  N   ASP C  11     -57.676  -9.243  -5.186  1.00 39.55           N  
ATOM   4263  CA  ASP C  11     -56.720  -9.515  -4.144  1.00 43.00           C  
ATOM   4264  C   ASP C  11     -55.323  -9.767  -4.722  1.00 41.15           C  
ATOM   4265  O   ASP C  11     -54.378  -9.333  -4.069  1.00 39.39           O  
ATOM   4266  CB  ASP C  11     -57.121 -10.693  -3.236  1.00 46.61           C  
ATOM   4267  CG  ASP C  11     -57.787 -10.086  -1.995  1.00 51.69           C  
ATOM   4268  OD1 ASP C  11     -57.104  -9.700  -1.010  1.00 54.39           O  
ATOM   4269  OD2 ASP C  11     -59.032  -9.970  -2.013  1.00 52.12           O  
ATOM   4270  N   LYS C  12     -55.226 -10.460  -5.843  1.00 38.65           N  
ATOM   4271  CA  LYS C  12     -53.929 -10.727  -6.442  1.00 39.20           C  
ATOM   4272  C   LYS C  12     -53.686  -9.654  -7.521  1.00 35.33           C  
ATOM   4273  O   LYS C  12     -54.443  -9.646  -8.499  1.00 35.00           O  
ATOM   4274  CB  LYS C  12     -53.844 -12.107  -7.082  1.00 42.82           C  
ATOM   4275  CG  LYS C  12     -53.848 -13.301  -6.177  1.00 47.57           C  
ATOM   4276  CD  LYS C  12     -54.102 -14.612  -6.908  1.00 51.06           C  
ATOM   4277  CE  LYS C  12     -52.829 -15.245  -7.441  1.00 53.86           C  
ATOM   4278  NZ  LYS C  12     -52.892 -16.743  -7.406  1.00 55.57           N  
ATOM   4279  N   GLN C  13     -52.680  -8.811  -7.332  1.00 30.06           N  
ATOM   4280  CA  GLN C  13     -52.466  -7.779  -8.391  1.00 28.01           C  
ATOM   4281  C   GLN C  13     -51.295  -8.190  -9.264  1.00 25.07           C  
ATOM   4282  O   GLN C  13     -50.162  -7.779  -9.023  1.00 21.22           O  
ATOM   4283  CB  GLN C  13     -52.303  -6.409  -7.732  1.00 26.47           C  
ATOM   4284  CG  GLN C  13     -53.596  -5.851  -7.162  1.00 24.17           C  
ATOM   4285  CD  GLN C  13     -54.616  -5.497  -8.198  1.00 26.12           C  
ATOM   4286  OE1 GLN C  13     -54.203  -5.057  -9.295  1.00 24.97           O  
ATOM   4287  NE2 GLN C  13     -55.924  -5.629  -7.942  1.00 23.18           N  
ATOM   4288  N   THR C  14     -51.478  -9.175 -10.147  1.00 23.09           N  
ATOM   4289  CA  THR C  14     -50.455  -9.700 -11.018  1.00 24.72           C  
ATOM   4290  C   THR C  14     -51.033  -9.744 -12.468  1.00 25.65           C  
ATOM   4291  O   THR C  14     -52.223  -9.762 -12.745  1.00 21.13           O  
ATOM   4292  CB  THR C  14     -49.888 -11.073 -10.654  1.00 27.67           C  
ATOM   4293  OG1 THR C  14     -50.948 -11.984 -10.952  1.00 30.99           O  
ATOM   4294  CG2 THR C  14     -49.573 -11.302  -9.165  1.00 27.97           C  
ATOM   4295  N   LEU C  15     -50.134  -9.610 -13.451  1.00 22.87           N  
ATOM   4296  CA  LEU C  15     -50.486  -9.469 -14.847  1.00 21.47           C  
ATOM   4297  C   LEU C  15     -49.523 -10.229 -15.747  1.00 20.68           C  
ATOM   4298  O   LEU C  15     -48.312 -10.237 -15.485  1.00 21.34           O  
ATOM   4299  CB  LEU C  15     -50.393  -8.005 -15.242  1.00 22.39           C  
ATOM   4300  CG  LEU C  15     -50.900  -7.647 -16.669  1.00 25.04           C  
ATOM   4301  CD1 LEU C  15     -52.412  -7.564 -16.660  1.00 24.62           C  
ATOM   4302  CD2 LEU C  15     -50.293  -6.288 -17.008  1.00 22.06           C  
ATOM   4303  N   VAL C  16     -50.090 -10.885 -16.767  1.00 17.67           N  
ATOM   4304  CA  VAL C  16     -49.241 -11.629 -17.715  1.00 20.84           C  
ATOM   4305  C   VAL C  16     -49.524 -11.000 -19.097  1.00 19.95           C  
ATOM   4306  O   VAL C  16     -50.673 -10.959 -19.568  1.00 18.40           O  
ATOM   4307  CB  VAL C  16     -49.495 -13.139 -17.736  1.00 23.29           C  
ATOM   4308  CG1 VAL C  16     -48.678 -13.917 -18.780  1.00 22.59           C  
ATOM   4309  CG2 VAL C  16     -49.233 -13.735 -16.322  1.00 21.28           C  
ATOM   4310  N   ARG C  17     -48.441 -10.462 -19.675  1.00 19.70           N  
ATOM   4311  CA  ARG C  17     -48.532  -9.902 -21.044  1.00 20.65           C  
ATOM   4312  C   ARG C  17     -47.734 -10.701 -22.050  1.00 17.64           C  
ATOM   4313  O   ARG C  17     -46.569 -10.982 -21.708  1.00 19.46           O  
ATOM   4314  CB  ARG C  17     -47.836  -8.494 -21.079  1.00 20.10           C  
ATOM   4315  CG  ARG C  17     -48.603  -7.436 -20.333  1.00 25.25           C  
ATOM   4316  CD  ARG C  17     -48.110  -5.986 -20.440  1.00 25.68           C  
ATOM   4317  NE  ARG C  17     -48.387  -5.435 -21.786  1.00 25.29           N  
ATOM   4318  CZ  ARG C  17     -47.877  -4.271 -22.210  1.00 25.95           C  
ATOM   4319  NH1 ARG C  17     -47.066  -3.550 -21.439  1.00 20.02           N  
ATOM   4320  NH2 ARG C  17     -48.166  -3.798 -23.446  1.00 25.41           N  
ATOM   4321  N   ASN C  18     -48.183 -10.886 -23.307  1.00 19.01           N  
ATOM   4322  CA  ASN C  18     -47.280 -11.451 -24.306  1.00 14.54           C  
ATOM   4323  C   ASN C  18     -46.472 -10.272 -24.962  1.00 15.42           C  
ATOM   4324  O   ASN C  18     -47.015  -9.176 -25.096  1.00 15.26           O  
ATOM   4325  CB  ASN C  18     -47.970 -12.244 -25.399  1.00 14.67           C  
ATOM   4326  CG  ASN C  18     -46.855 -12.892 -26.202  1.00 15.49           C  
ATOM   4327  OD1 ASN C  18     -45.895 -13.490 -25.740  1.00 15.47           O  
ATOM   4328  ND2 ASN C  18     -46.972 -12.775 -27.528  1.00 15.16           N  
ATOM   4329  N   ASN C  19     -45.193 -10.539 -25.290  1.00 14.79           N  
ATOM   4330  CA  ASN C  19     -44.375  -9.356 -25.751  1.00 12.44           C  
ATOM   4331  C   ASN C  19     -43.831  -9.551 -27.146  1.00 16.91           C  
ATOM   4332  O   ASN C  19     -42.960  -8.811 -27.670  1.00 15.71           O
[truncated: 356,968 more chars]
