# Supplementary material for: FastGrow: on-the-fly growing and its application to DYRK1A
Source: J Comput Aided Mol Des. 2022 Aug 22;36(9):639–51. doi: 10.1007/s10822-022-00469-y (PMC9512872; doi:10.1007/s10822-022-00469-y)
Supplement: Supplementary file 3 — (zip 300339 KB) [file 10822_2022_469_MOESM3_ESM.zip › validation_sets/cross_growing/1b6h_1b3l/1b3l_ligand.sdf]

LYS_B_1_GLY_B_2_LYS_B_3
          08242117043D 1   1.00000     0.00000     0
            
 53 52  0  0  0  0            999 V2000
    6.9774   16.7079   15.0820 N   0  0  0  0  0  0  0  0  0  0  0  0
    6.4665   17.9932   14.5125 C   0  0  2  0  0  0  0  0  0  0  0  0
    5.1582   18.4074   15.2308 C   0  0  0  0  0  0  0  0  0  0  0  0
    4.4009   17.5273   15.6872 O   0  0  0  0  0  0  0  0  0  0  0  0
    6.2281   17.8623   13.0014 C   0  0  0  0  0  0  0  0  0  0  0  0
    5.3785   16.6478   12.6338 C   0  0  0  0  0  0  0  0  0  0  0  0
    5.0923   16.6327   11.1046 C   0  0  0  0  0  0  0  0  0  0  0  0
    6.2556   15.9304   10.4213 C   0  0  0  0  0  0  0  0  0  0  0  0
    6.4858   14.5699   10.9163 N   0  3  0  0  0  0  0  0  0  0  0  0
    7.1258   16.8146   16.0652 H   0  0  0  0  0  0  0  0  0  0  0  0
    6.3072   15.9830   14.9227 H   0  0  0  0  0  0  0  0  0  0  0  0
    7.1526   18.7043   14.6660 H   0  0  0  0  0  0  0  0  0  0  0  0
    7.1141   17.7812   12.5449 H   0  0  0  0  0  0  0  0  0  0  0  0
    5.7617   18.6864   12.6799 H   0  0  0  0  0  0  0  0  0  0  0  0
    4.5120   16.6884   13.1313 H   0  0  0  0  0  0  0  0  0  0  0  0
    5.8689   15.8135   12.8859 H   0  0  0  0  0  0  0  0  0  0  0  0
    5.0130   17.5696   10.7641 H   0  0  0  0  0  0  0  0  0  0  0  0
    4.2421   16.1388   10.9224 H   0  0  0  0  0  0  0  0  0  0  0  0
    7.0847   16.4681   10.5745 H   0  0  0  0  0  0  0  0  0  0  0  0
    6.0654   15.8830    9.4407 H   0  0  0  0  0  0  0  0  0  0  0  0
    7.2598   14.1647   10.4297 H   0  0  0  0  0  0  0  0  0  0  0  0
    6.6870   14.6011   11.8954 H   0  0  0  0  0  0  0  0  0  0  0  0
    5.6678   14.0160   10.7616 H   0  0  0  0  0  0  0  0  0  0  0  0
    4.9792   19.7106   15.3218 N   0  0  0  0  0  0  0  0  0  0  0  0
    3.8377   20.2248   16.0907 C   0  0  0  0  0  0  0  0  0  0  0  0
    2.5518   20.1361   15.2832 C   0  0  0  0  0  0  0  0  0  0  0  0
    2.6207   20.3710   14.0726 O   0  0  0  0  0  0  0  0  0  0  0  0
    5.6125   20.3411   14.8731 H   0  0  0  0  0  0  0  0  0  0  0  0
    4.0084   21.1807   16.3296 H   0  0  0  0  0  0  0  0  0  0  0  0
    3.7368   19.6852   16.9265 H   0  0  0  0  0  0  0  0  0  0  0  0
    1.4292   19.8343   15.9218 N   0  0  0  0  0  0  0  0  0  0  0  0
    0.1168   19.8224   15.2907 C   0  0  2  0  0  0  0  0  0  0  0  0
   -0.9247   20.7065   15.9977 C   0  0  0  0  0  0  0  0  0  0  0  0
   -1.8848   21.1639   15.3093 O   0  0  0  0  0  0  0  0  0  0  0  0
   -0.4781   18.4279   15.2214 C   0  0  0  0  0  0  0  0  0  0  0  0
   -1.5521   18.4102   14.0464 C   0  0  0  0  0  0  0  0  0  0  0  0
   -2.2016   17.0474   14.1111 C   0  0  0  0  0  0  0  0  0  0  0  0
   -3.4768   16.9970   13.2445 C   0  0  0  0  0  0  0  0  0  0  0  0
   -3.2443   17.7203   11.9824 N   0  3  0  0  0  0  0  0  0  0  0  0
   -0.8881   20.9209   17.2359 O   0  5  0  0  0  0  0  0  0  0  0  0
    1.4873   19.6016   16.8926 H   0  0  0  0  0  0  0  0  0  0  0  0
    0.2221   20.1590   14.3550 H   0  0  0  0  0  0  0  0  0  0  0  0
   -0.9211   18.2043   16.0896 H   0  0  0  0  0  0  0  0  0  0  0  0
    0.2422   17.7605   15.0330 H   0  0  0  0  0  0  0  0  0  0  0  0
   -1.1043   18.5420   13.1620 H   0  0  0  0  0  0  0  0  0  0  0  0
   -2.2336   19.1288   14.1853 H   0  0  0  0  0  0  0  0  0  0  0  0
   -2.4437   16.8459   15.0602 H   0  0  0  0  0  0  0  0  0  0  0  0
   -1.5542   16.3612   13.7793 H   0  0  0  0  0  0  0  0  0  0  0  0
   -4.2328   17.4255   13.7394 H   0  0  0  0  0  0  0  0  0  0  0  0
   -3.7064   16.0444   13.0450 H   0  0  0  0  0  0  0  0  0  0  0  0
   -4.0717   17.6868   11.4218 H   0  0  0  0  0  0  0  0  0  0  0  0
   -3.0149   18.6730   12.1816 H   0  0  0  0  0  0  0  0  0  0  0  0
   -2.4885   17.2919   11.4872 H   0  0  0  0  0  0  0  0  0  0  0  0
  1  2  1  0  0  0  0
  2  5  1  0  0  0  0
  2  3  1  0  0  0  0
  5  6  1  0  0  0  0
  6  7  1  0  0  0  0
  7  8  1  0  0  0  0
  8  9  1  0  0  0  0
  3  4  2  0  0  0  0
  1 10  1  0  0  0  0
  1 11  1  0  0  0  0
  2 12  1  0  0  0  0
  3 24  1  0  0  0  0
  5 13  1  0  0  0  0
  5 14  1  0  0  0  0
  6 15  1  0  0  0  0
  6 16  1  0  0  0  0
  7 17  1  0  0  0  0
  7 18  1  0  0  0  0
  8 19  1  0  0  0  0
  8 20  1  0  0  0  0
  9 21  1  0  0  0  0
  9 22  1  0  0  0  0
  9 23  1  0  0  0  0
 24 25  1  0  0  0  0
 25 26  1  0  0  0  0
 26 27  2  0  0  0  0
 26 31  1  0  0  0  0
 24 28  1  0  0  0  0
 25 29  1  0  0  0  0
 25 30  1  0  0  0  0
 31 32  1  0  0  0  0
 32 35  1  0  0  0  0
 32 33  1  0  0  0  0
 35 36  1  0  0  0  0
 36 37  1  0  0  0  0
 37 38  1  0  0  0  0
 38 39  1  0  0  0  0
 33 34  2  0  0  0  0
 33 40  1  0  0  0  0
 39 53  1  0  0  0  0
 31 41  1  0  0  0  0
 32 42  1  0  0  0  0
 35 43  1  0  0  0  0
 35 44  1  0  0  0  0
 36 45  1  0  0  0  0
 36 46  1  0  0  0  0
 37 47  1  0  0  0  0
 37 48  1  0  0  0  0
 38 49  1  0  0  0  0
 38 50  1  0  0  0  0
 39 51  1  0  0  0  0
 39 52  1  0  0  0  0
M  CHG  3   9   1  39   1  40  -1
M  END
$$$$
