# Supplementary material for: FastGrow: on-the-fly growing and its application to DYRK1A
Source: J Comput Aided Mol Des. 2022 Aug 22;36(9):639–51. doi: 10.1007/s10822-022-00469-y (PMC9512872; doi:10.1007/s10822-022-00469-y)
Supplement: Supplementary file 3 — (zip 300339 KB) [file 10822_2022_469_MOESM3_ESM.zip › validation_sets/cross_growing/1b6h_1b3l/1b6h_core.sdf]

1b6h
          08242119173D 1   1.00000     0.00000     0
            
 54 53  0  0  0  0            999 V2000
   -0.4410   21.1260   17.3310 O   0  5  0  0  0  0  0  0  0  0  0  0
   -1.7540   21.0940   15.5420 O   0  0  0  0  0  0  0  0  0  0  0  0
    4.4430   17.5090   15.8290 O   0  0  0  0  0  0  0  0  0  0  0  0
    2.6210   20.5390   14.1260 O   0  0  0  0  0  0  0  0  0  0  0  0
    6.9380   16.5310   15.1250 N   0  3  0  0  0  0  0  0  0  0  0  0
    6.5780   14.4400   10.8960 N   0  3  0  0  0  0  0  0  0  0  0  0
   -3.6970   18.3410   12.4480 N   0  3  0  0  0  0  0  0  0  0  0  0
    5.0520   19.6220   15.3700 N   0  0  0  0  0  0  0  0  0  0  0  0
    1.5780   19.8850   16.0210 N   0  0  0  0  0  0  0  0  0  0  0  0
   -0.7230   20.7610   16.1800 C   0  0  0  0  0  0  0  0  0  0  0  0
    5.2090   18.3150   15.3120 C   0  0  0  0  0  0  0  0  0  0  0  0
    2.6490   20.2390   15.3140 C   0  0  0  0  0  0  0  0  0  0  0  0
    6.4620   17.8240   14.5740 C   0  0  2  0  0  0  0  0  0  0  0  0
    0.2710   19.8990   15.3840 C   0  0  2  0  0  0  0  0  0  0  0  0
    3.9570   20.2560   16.0860 C   0  0  1  0  0  0  0  0  0  0  0  0
    6.5020   15.8980   10.5730 C   0  0  0  0  0  0  0  0  0  0  0  0
   -2.9400   17.0800   12.7120 C   0  0  0  0  0  0  0  0  0  0  0  0
    6.1930   17.7870   13.0570 C   0  0  0  0  0  0  0  0  0  0  0  0
   -0.3290   18.5040   15.2150 C   0  0  0  0  0  0  0  0  0  0  0  0
    5.2210   16.5570   11.0870 C   0  0  0  0  0  0  0  0  0  0  0  0
   -2.1320   17.2180   13.9920 C   0  0  0  0  0  0  0  0  0  0  0  0
    5.2520   16.6620   12.6330 C   0  0  0  0  0  0  0  0  0  0  0  0
   -1.3930   18.5240   14.1090 C   0  0  0  0  0  0  0  0  0  0  0  0
    7.7597   16.2338   14.6225 H   0  0  0  0  0  0  0  0  0  0  0  0
    6.2141   15.8366   15.0259 H   0  0  0  0  0  0  0  0  0  0  0  0
    7.1637   16.6443   16.1008 H   0  0  0  0  0  0  0  0  0  0  0  0
    7.4390   14.0603   10.5348 H   0  0  0  0  0  0  0  0  0  0  0  0
    5.7971   13.9614   10.4751 H   0  0  0  0  0  0  0  0  0  0  0  0
    6.5492   14.3154   11.8958 H   0  0  0  0  0  0  0  0  0  0  0  0
   -4.2298   18.2413   11.5981 H   0  0  0  0  0  0  0  0  0  0  0  0
   -3.0496   19.1075   12.3507 H   0  0  0  0  0  0  0  0  0  0  0  0
   -4.3223   18.5248   13.2169 H   0  0  0  0  0  0  0  0  0  0  0  0
    5.7159   20.2040   14.9004 H   0  0  0  0  0  0  0  0  0  0  0  0
    1.6712   19.6127   16.9787 H   0  0  0  0  0  0  0  0  0  0  0  0
    7.2615   18.5597   14.7456 H   0  0  0  0  0  0  0  0  0  0  0  0
    0.3939   20.3413   14.3844 H   0  0  0  0  0  0  0  0  0  0  0  0
    3.8067   19.7061   17.0267 H   0  0  0  0  0  0  0  0  0  0  0  0
    7.3648   16.4040   11.0308 H   0  0  0  0  0  0  0  0  0  0  0  0
    6.5440   16.0178    9.4804 H   0  0  0  0  0  0  0  0  0  0  0  0
   -3.6483   16.2449   12.8164 H   0  0  0  0  0  0  0  0  0  0  0  0
   -2.2594   16.8807   11.8711 H   0  0  0  0  0  0  0  0  0  0  0  0
    7.1526   17.6531   12.5363 H   0  0  0  0  0  0  0  0  0  0  0  0
    5.7450   18.7465   12.7592 H   0  0  0  0  0  0  0  0  0  0  0  0
   -0.7926   18.1891   16.1615 H   0  0  0  0  0  0  0  0  0  0  0  0
    0.4668   17.7951   14.9428 H   0  0  0  0  0  0  0  0  0  0  0  0
    5.1341   17.5656   10.6566 H   0  0  0  0  0  0  0  0  0  0  0  0
    4.3544   15.9522   10.7818 H   0  0  0  0  0  0  0  0  0  0  0  0
   -2.8193   17.1312   14.8464 H   0  0  0  0  0  0  0  0  0  0  0  0
   -1.3974   16.4000   14.0277 H   0  0  0  0  0  0  0  0  0  0  0  0
    4.2387   16.8740   13.0048 H   0  0  0  0  0  0  0  0  0  0  0  0
    5.6064   15.7106   13.0564 H   0  0  0  0  0  0  0  0  0  0  0  0
   -0.8994   18.7364   13.1492 H   0  0  0  0  0  0  0  0  0  0  0  0
   -2.1183   19.3202   14.3325 H   0  0  0  0  0  0  0  0  0  0  0  0
    4.3130   21.7180   16.4190 R#  0  0  0  0  0  0  0  0  0  0  0  0
  1 10  1  0  0  0  0
  2 10  2  0  0  0  0
  3 11  2  0  0  0  0
  4 12  2  0  0  0  0
  5 13  1  0  0  0  0
  5 24  1  0  0  0  0
  5 25  1  0  0  0  0
  5 26  1  0  0  0  0
  6 16  1  0  0  0  0
  6 27  1  0  0  0  0
  6 28  1  0  0  0  0
  6 29  1  0  0  0  0
  7 17  1  0  0  0  0
  7 30  1  0  0  0  0
  7 31  1  0  0  0  0
  7 32  1  0  0  0  0
  8 11  1  0  0  0  0
  8 15  1  0  0  0  0
  8 33  1  0  0  0  0
  9 12  1  0  0  0  0
  9 14  1  0  0  0  0
  9 34  1  0  0  0  0
 10 14  1  0  0  0  0
 11 13  1  0  0  0  0
 12 15  1  0  0  0  0
 13 18  1  0  0  0  0
 13 35  1  0  0  0  0
 14 19  1  0  0  0  0
 14 36  1  0  0  0  0
 15 54  1  0  0  0  0
 15 37  1  0  0  0  0
 16 20  1  0  0  0  0
 16 38  1  0  0  0  0
 16 39  1  0  0  0  0
 17 21  1  0  0  0  0
 17 40  1  0  0  0  0
 17 41  1  0  0  0  0
 18 22  1  0  0  0  0
 18 42  1  0  0  0  0
 18 43  1  0  0  0  0
 19 23  1  0  0  0  0
 19 44  1  0  0  0  0
 19 45  1  0  0  0  0
 20 22  1  0  0  0  0
 20 46  1  0  0  0  0
 20 47  1  0  0  0  0
 21 23  1  0  0  0  0
 21 48  1  0  0  0  0
 21 49  1  0  0  0  0
 22 50  1  0  0  0  0
 22 51  1  0  0  0  0
 23 52  1  0  0  0  0
 23 53  1  0  0  0  0
M  CHG  4   1  -1   5   1   6   1   7   1
M  RGP  1  54  54
M  END
> <distance>
0.123402

> <angle>
3.71808

$$$$
