# Supplementary material for: FastGrow: on-the-fly growing and its application to DYRK1A
Source: J Comput Aided Mol Des. 2022 Aug 22;36(9):639–51. doi: 10.1007/s10822-022-00469-y (PMC9512872; doi:10.1007/s10822-022-00469-y)
Supplement: Supplementary file 3 — (zip 300339 KB) [file 10822_2022_469_MOESM3_ESM.zip › validation_sets/cross_growing/1b6h_1b3l/1b6h_frag.sdf]

1b6h
          08242119173D 1   1.00000     0.00000     0
            
 11 10  0  0  0  0            999 V2000
    4.3130   21.7180   16.4190 C   0  0  0  0  0  0  0  0  0  0  0  0
    5.3540   21.6450   17.5830 C   0  0  0  0  0  0  0  0  0  0  0  0
    5.5270   22.9880   18.2430 C   0  0  0  0  0  0  0  0  0  0  0  0
    3.4160   22.2675   16.7406 H   0  0  0  0  0  0  0  0  0  0  0  0
    4.7528   22.2151   15.5418 H   0  0  0  0  0  0  0  0  0  0  0  0
    6.3226   21.3166   17.1782 H   0  0  0  0  0  0  0  0  0  0  0  0
    5.0045   20.9193   18.3321 H   0  0  0  0  0  0  0  0  0  0  0  0
    6.2636   22.9049   19.0558 H   0  0  0  0  0  0  0  0  0  0  0  0
    4.5629   23.3212   18.6546 H   0  0  0  0  0  0  0  0  0  0  0  0
    5.8810   23.7185   17.5007 H   0  0  0  0  0  0  0  0  0  0  0  0
    3.9570   20.2560   16.0860 R#  0  0  0  0  0  0  0  0  0  0  0  0
  1 11  1  0  0  0  0
  1  2  1  0  0  0  0
  1  4  1  0  0  0  0
  1  5  1  0  0  0  0
  2  3  1  0  0  0  0
  2  6  1  0  0  0  0
  2  7  1  0  0  0  0
  3  8  1  0  0  0  0
  3  9  1  0  0  0  0
  3 10  1  0  0  0  0
M  RGP  1  11  11
M  END
> <distance>
0.123402

> <angle>
3.71808

$$$$
