# Supplementary material for: FastGrow: on-the-fly growing and its application to DYRK1A
Source: J Comput Aided Mol Des. 2022 Aug 22;36(9):639–51. doi: 10.1007/s10822-022-00469-y (PMC9512872; doi:10.1007/s10822-022-00469-y)
Supplement: Supplementary file 3 — (zip 300339 KB) [file 10822_2022_469_MOESM3_ESM.zip › validation_sets/cross_growing/1b6h_1b3l/1b3l_interactions.json]

{
    "interactions": [
        {
            "ligandInteraction": {
                "center": [
                    5.527,
                    22.988,
                    18.243
                ],
                "chemicalType": "Unspecified",
                "geometryType": "Undirected",
                "interactionType": "Hydrophobic",
                "referenceAtom": {
                    "coordinates": [
                        5.527,
                        22.988,
                        18.243
                    ],
                    "element": "C",
                    "inFileID": 14,
                    "moleculePosition": 2,
                    "name": "C14"
                }
            },
            "score": 0.885040642019615,
            "siteInteraction": {
                "center": [
                    3.411,
                    25.852,
                    17.34
                ],
                "chemicalType": "Unspecified",
                "geometryType": "Undirected",
                "interactionType": "Hydrophobic",
                "referenceAtom": {
                    "coordinates": [
                        3.411,
                        25.852,
                        17.34
                    ],
                    "element": "C",
                    "inFileID": 3254,
                    "moleculePosition": 6413,
                    "name": "CD2"
                }
            }
        }
    ]
}
