# Supplementary material for: FastGrow: on-the-fly growing and its application to DYRK1A
Source: J Comput Aided Mol Des. 2022 Aug 22;36(9):639–51. doi: 10.1007/s10822-022-00469-y (PMC9512872; doi:10.1007/s10822-022-00469-y)
Supplement: Supplementary file 3 — (zip 300339 KB) [file 10822_2022_469_MOESM3_ESM.zip › validation_sets/cross_growing/1b6h_1b3l/1b3l_clean.pdb]

HEADER                                                        1B3L
ATOM      1  N   ALA A   1       3.117   8.439  -8.510  1.00  0.00           N  
ATOM      2  CA  ALA A   1       2.071   7.429  -8.218  1.00  0.00           C  
ATOM      3  C   ALA A   1       2.372   6.071  -8.829  1.00  0.00           C  
ATOM      4  O   ALA A   1       3.307   5.866  -9.611  1.00  0.00           O  
ATOM      5  CB  ALA A   1       0.701   7.897  -8.696  1.00  0.00           C  
ATOM      6  H   ALA A   1       2.872   9.295  -8.966  1.00  0.00           H  
ATOM      7  HA  ALA A   1       2.026   7.314  -7.226  1.00  0.00           H  
ATOM      8  HB1 ALA A   1       0.018   7.198  -8.486  1.00  0.00           H  
ATOM      9  HB2 ALA A   1       0.459   8.749  -8.232  1.00  0.00           H  
ATOM     10  HB3 ALA A   1       0.727   8.051  -9.684  1.00  0.00           H  
ATOM     11  N   ASP A   2       1.567   5.092  -8.428  1.00  0.00           N  
ATOM     12  CA  ASP A   2       1.662   3.739  -8.969  1.00  0.00           C  
ATOM     13  C   ASP A   2       0.213   3.399  -9.348  1.00  0.00           C  
ATOM     14  O   ASP A   2      -0.514   2.785  -8.573  1.00  0.00           O  
ATOM     15  CB  ASP A   2       2.280   2.723  -8.046  1.00  0.00           C  
ATOM     16  CG  ASP A   2       3.787   2.701  -7.937  1.00  0.00           C  
ATOM     17  OD1 ASP A   2       4.504   3.395  -8.696  1.00  0.00           O  
ATOM     18  OD2 ASP A   2       4.279   1.941  -7.062  1.00  0.00           O  
ATOM     19  H   ASP A   2       0.874   5.288  -7.734  1.00  0.00           H  
ATOM     20  HA  ASP A   2       2.206   3.774  -9.807  1.00  0.00           H  
ATOM     21  HB2 ASP A   2       1.990   1.819  -8.359  1.00  0.00           H  
ATOM     22  HB3 ASP A   2       1.916   2.891  -7.130  1.00  0.00           H  
ATOM     23  N   VAL A   3      -0.197   3.933 -10.501  1.00  0.00           N  
ATOM     24  CA  VAL A   3      -1.580   3.762 -10.944  1.00  0.00           C  
ATOM     25  C   VAL A   3      -1.868   2.316 -11.296  1.00  0.00           C  
ATOM     26  O   VAL A   3      -1.093   1.593 -11.921  1.00  0.00           O  
ATOM     27  CB  VAL A   3      -1.946   4.754 -12.052  1.00  0.00           C  
ATOM     28  CG1 VAL A   3      -3.453   4.885 -12.224  1.00  0.00           C  
ATOM     29  CG2 VAL A   3      -1.327   6.118 -11.738  1.00  0.00           C  
ATOM     30  H   VAL A   3       0.445   4.453 -11.065  1.00  0.00           H  
ATOM     31  HA  VAL A   3      -2.159   3.985 -10.160  1.00  0.00           H  
ATOM     32  HB  VAL A   3      -1.558   4.423 -12.912  1.00  0.00           H  
ATOM     33 HG11 VAL A   3      -3.650   5.539 -12.954  1.00  0.00           H  
ATOM     34 HG12 VAL A   3      -3.840   3.994 -12.462  1.00  0.00           H  
ATOM     35 HG13 VAL A   3      -3.859   5.208 -11.369  1.00  0.00           H  
ATOM     36 HG21 VAL A   3      -1.565   6.767 -12.461  1.00  0.00           H  
ATOM     37 HG22 VAL A   3      -1.679   6.450 -10.863  1.00  0.00           H  
ATOM     38 HG23 VAL A   3      -0.332   6.028 -11.685  1.00  0.00           H  
ATOM     39  N   PRO A   4      -2.980   1.821 -10.756  1.00  0.00           N  
ATOM     40  CA  PRO A   4      -3.396   0.437 -10.930  1.00  0.00           C  
ATOM     41  C   PRO A   4      -3.890   0.178 -12.342  1.00  0.00           C  
ATOM     42  O   PRO A   4      -4.900   0.745 -12.771  1.00  0.00           O  
ATOM     43  CB  PRO A   4      -4.471   0.222  -9.875  1.00  0.00           C  
ATOM     44  CG  PRO A   4      -4.548   1.472  -9.066  1.00  0.00           C  
ATOM     45  CD  PRO A   4      -3.961   2.566  -9.922  1.00  0.00           C  
ATOM     46  HA  PRO A   4      -2.621  -0.165 -10.737  1.00  0.00           H  
ATOM     47  HB2 PRO A   4      -5.351   0.043 -10.314  1.00  0.00           H  
ATOM     48  HB3 PRO A   4      -4.227  -0.551  -9.289  1.00  0.00           H  
ATOM     49  HG2 PRO A   4      -5.500   1.681  -8.841  1.00  0.00           H  
ATOM     50  HG3 PRO A   4      -4.021   1.372  -8.222  1.00  0.00           H  
ATOM     51  HD2 PRO A   4      -4.662   2.999 -10.488  1.00  0.00           H  
ATOM     52  HD3 PRO A   4      -3.508   3.260  -9.363  1.00  0.00           H  
ATOM     53  N   ALA A   5      -3.146  -0.627 -13.099  1.00  0.00           N  
ATOM     54  CA  ALA A   5      -3.549  -0.933 -14.482  1.00  0.00           C  
ATOM     55  C   ALA A   5      -5.040  -1.275 -14.464  1.00  0.00           C  
ATOM     56  O   ALA A   5      -5.427  -2.247 -13.806  1.00  0.00           O  
ATOM     57  CB  ALA A   5      -2.726  -2.063 -15.064  1.00  0.00           C  
ATOM     58  H   ALA A   5      -2.308  -1.026 -12.726  1.00  0.00           H  
ATOM     59  HA  ALA A   5      -3.414  -0.116 -15.043  1.00  0.00           H  
ATOM     60  HB1 ALA A   5      -3.025  -2.245 -16.001  1.00  0.00           H  
ATOM     61  HB2 ALA A   5      -1.760  -1.805 -15.066  1.00  0.00           H  
ATOM     62  HB3 ALA A   5      -2.850  -2.886 -14.509  1.00  0.00           H  
ATOM     63  N   GLY A   6      -5.849  -0.420 -15.080  1.00  0.00           N  
ATOM     64  CA  GLY A   6      -7.297  -0.619 -15.064  1.00  0.00           C  
ATOM     65  C   GLY A   6      -7.995   0.513 -14.325  1.00  0.00           C  
ATOM     66  O   GLY A   6      -8.981   0.295 -13.622  1.00  0.00           O  
ATOM     67  H   GLY A   6      -5.463   0.368 -15.560  1.00  0.00           H  
ATOM     68  HA2 GLY A   6      -7.503  -1.484 -14.607  1.00  0.00           H  
ATOM     69  HA3 GLY A   6      -7.633  -0.651 -16.005  1.00  0.00           H  
ATOM     70  N   VAL A   7      -7.463   1.727 -14.425  1.00  0.00           N  
ATOM     71  CA  VAL A   7      -7.977   2.927 -13.800  1.00  0.00           C  
ATOM     72  C   VAL A   7      -8.041   4.094 -14.797  1.00  0.00           C  
ATOM     73  O   VAL A   7      -7.043   4.413 -15.447  1.00  0.00           O  
ATOM     74  CB  VAL A   7      -7.091   3.403 -12.626  1.00  0.00           C  
ATOM     75  CG1 VAL A   7      -7.597   4.727 -12.060  1.00  0.00           C  
ATOM     76  CG2 VAL A   7      -6.983   2.401 -11.492  1.00  0.00           C  
ATOM     77  H   VAL A   7      -6.636   1.819 -14.980  1.00  0.00           H  
ATOM     78  HA  VAL A   7      -8.898   2.744 -13.457  1.00  0.00           H  
ATOM     79  HB  VAL A   7      -6.170   3.558 -12.984  1.00  0.00           H  
ATOM     80 HG11 VAL A   7      -7.009   5.013 -11.304  1.00  0.00           H  
ATOM     81 HG12 VAL A   7      -7.581   5.424 -12.777  1.00  0.00           H  
ATOM     82 HG13 VAL A   7      -8.533   4.612 -11.729  1.00  0.00           H  
ATOM     83 HG21 VAL A   7      -6.398   2.774 -10.772  1.00  0.00           H  
ATOM     84 HG22 VAL A   7      -7.893   2.218 -11.121  1.00  0.00           H  
ATOM     85 HG23 VAL A   7      -6.586   1.550 -11.836  1.00  0.00           H  
ATOM     86  N   GLN A   8      -9.156   4.819 -14.864  1.00  0.00           N  
ATOM     87  CA  GLN A   8      -9.258   5.958 -15.758  1.00  0.00           C  
ATOM     88  C   GLN A   8      -8.825   7.261 -15.077  1.00  0.00           C  
ATOM     89  O   GLN A   8      -9.447   7.725 -14.127  1.00  0.00           O  
ATOM     90  CB  GLN A   8     -10.668   6.174 -16.321  1.00  0.00           C  
ATOM     91  CG  GLN A   8     -11.325   5.005 -17.008  1.00  0.00           C  
ATOM     92  CD  GLN A   8     -12.567   5.324 -17.806  1.00  0.00           C  
ATOM     93  OE1 GLN A   8     -13.600   4.648 -17.681  1.00  0.00           O  
ATOM     94  NE2 GLN A   8     -12.516   6.340 -18.667  1.00  0.00           N  
ATOM     95  H   GLN A   8      -9.936   4.575 -14.289  1.00  0.00           H  
ATOM     96  HA  GLN A   8      -8.642   5.797 -16.529  1.00  0.00           H  
ATOM     97  HB2 GLN A   8     -10.616   6.921 -16.984  1.00  0.00           H  
ATOM     98  HB3 GLN A   8     -11.257   6.445 -15.560  1.00  0.00           H  
ATOM     99  HG2 GLN A   8     -11.574   4.337 -16.306  1.00  0.00           H  
ATOM    100  HG3 GLN A   8     -10.656   4.600 -17.631  1.00  0.00           H  
ATOM    101 HE21 GLN A   8     -11.677   6.877 -18.758  1.00  0.00           H  
ATOM    102 HE22 GLN A   8     -13.317   6.566 -19.222  1.00  0.00           H  
ATOM    103  N   LEU A   9      -7.783   7.877 -15.633  1.00  0.00           N  
ATOM    104  CA  LEU A   9      -7.263   9.137 -15.122  1.00  0.00           C  
ATOM    105  C   LEU A   9      -8.048  10.313 -15.701  1.00  0.00           C  
ATOM    106  O   LEU A   9      -8.216  10.384 -16.919  1.00  0.00           O  
ATOM    107  CB  LEU A   9      -5.800   9.338 -15.546  1.00  0.00           C  
ATOM    108  CG  LEU A   9      -4.809   8.205 -15.533  1.00  0.00           C  
ATOM    109  CD1 LEU A   9      -3.409   8.670 -15.888  1.00  0.00           C  
ATOM    110  CD2 LEU A   9      -4.873   7.255 -14.359  1.00  0.00           C  
ATOM    111  H   LEU A   9      -7.343   7.460 -16.428  1.00  0.00           H  
ATOM    112  HA  LEU A   9      -7.328   9.148 -14.124  1.00  0.00           H  
ATOM    113  HB2 LEU A   9      -5.427  10.044 -14.944  1.00  0.00           H  
ATOM    114  HB3 LEU A   9      -5.824   9.680 -16.486  1.00  0.00           H  
ATOM    115  HG  LEU A   9      -5.079   7.641 -16.313  1.00  0.00           H  
ATOM    116 HD11 LEU A   9      -2.784   7.890 -15.868  1.00  0.00           H  
ATOM    117 HD12 LEU A   9      -3.413   9.071 -16.804  1.00  0.00           H  
ATOM    118 HD13 LEU A   9      -3.108   9.356 -15.226  1.00  0.00           H  
ATOM    119 HD21 LEU A   9      -4.171   6.550 -14.462  1.00  0.00           H  
ATOM    120 HD22 LEU A   9      -4.715   7.761 -13.511  1.00  0.00           H  
ATOM    121 HD23 LEU A   9      -5.775   6.825 -14.327  1.00  0.00           H  
ATOM    122  N   ALA A  10      -8.483  11.250 -14.877  1.00  0.00           N  
ATOM    123  CA  ALA A  10      -9.193  12.421 -15.381  1.00  0.00           C  
ATOM    124  C   ALA A  10      -8.282  13.176 -16.353  1.00  0.00           C  
ATOM    125  O   ALA A  10      -7.085  12.855 -16.443  1.00  0.00           O  
ATOM    126  CB  ALA A  10      -9.611  13.315 -14.233  1.00  0.00           C  
ATOM    127  H   ALA A  10      -8.323  11.155 -13.894  1.00  0.00           H  
ATOM    128  HA  ALA A  10     -10.011  12.119 -15.871  1.00  0.00           H  
ATOM    129  HB1 ALA A  10     -10.096  14.113 -14.591  1.00  0.00           H  
ATOM    130  HB2 ALA A  10     -10.214  12.807 -13.617  1.00  0.00           H  
ATOM    131  HB3 ALA A  10      -8.799  13.615 -13.732  1.00  0.00           H  
ATOM    132  N   ASP A  11      -8.810  14.190 -17.041  1.00  0.00           N  
ATOM    133  CA  ASP A  11      -7.946  14.916 -17.970  1.00  0.00           C  
ATOM    134  C   ASP A  11      -7.221  16.066 -17.279  1.00  0.00           C  
ATOM    135  O   ASP A  11      -6.113  16.401 -17.710  1.00  0.00           O  
ATOM    136  CB  ASP A  11      -8.668  15.456 -19.203  1.00  0.00           C  
ATOM    137  CG  ASP A  11      -7.995  14.960 -20.480  1.00  0.00           C  
ATOM    138  OD1 ASP A  11      -7.028  15.585 -20.965  1.00  0.00           O  
ATOM    139  OD2 ASP A  11      -8.464  13.913 -20.971  1.00  0.00           O  
ATOM    140  H   ASP A  11      -9.770  14.446 -16.924  1.00  0.00           H  
ATOM    141  HA  ASP A  11      -7.249  14.275 -18.291  1.00  0.00           H  
ATOM    142  HB2 ASP A  11      -8.645  16.456 -19.186  1.00  0.00           H  
ATOM    143  HB3 ASP A  11      -9.618  15.145 -19.190  1.00  0.00           H  
ATOM    144  N   LYS A  12      -7.845  16.659 -16.272  1.00  0.00           N  
ATOM    145  CA  LYS A  12      -7.190  17.759 -15.557  1.00  0.00           C  
ATOM    146  C   LYS A  12      -6.595  17.193 -14.267  1.00  0.00           C  
ATOM    147  O   LYS A  12      -7.346  16.713 -13.425  1.00  0.00           O  
ATOM    148  CB  LYS A  12      -8.171  18.886 -15.269  1.00  0.00           C  
ATOM    149  CG  LYS A  12      -7.580  20.282 -15.280  1.00  0.00           C  
ATOM    150  CD  LYS A  12      -8.610  21.394 -15.249  1.00  0.00           C  
ATOM    151  CE  LYS A  12      -9.710  21.224 -16.285  1.00  0.00           C  
ATOM    152  NZ  LYS A  12      -9.186  20.817 -17.617  1.00  0.00           N  
ATOM    153  H   LYS A  12      -8.759  16.358 -16.001  1.00  0.00           H  
ATOM    154  HA  LYS A  12      -6.448  18.115 -16.125  1.00  0.00           H  
ATOM    155  HB2 LYS A  12      -8.568  18.726 -14.365  1.00  0.00           H  
ATOM    156  HB3 LYS A  12      -8.893  18.851 -15.961  1.00  0.00           H  
ATOM    157  HG2 LYS A  12      -7.033  20.384 -16.111  1.00  0.00           H  
ATOM    158  HG3 LYS A  12      -6.990  20.379 -14.479  1.00  0.00           H  
ATOM    159  HD2 LYS A  12      -8.145  22.263 -15.420  1.00  0.00           H  
ATOM    160  HD3 LYS A  12      -9.029  21.413 -14.341  1.00  0.00           H  
ATOM    161  HE2 LYS A  12     -10.194  22.094 -16.384  1.00  0.00           H  
ATOM    162  HE3 LYS A  12     -10.347  20.523 -15.964  1.00  0.00           H  
ATOM    163  HZ1 LYS A  12      -9.947  20.719 -18.259  1.00  0.00           H  
ATOM    164  HZ2 LYS A  12      -8.553  21.514 -17.954  1.00  0.00           H  
ATOM    165  HZ3 LYS A  12      -8.706  19.944 -17.534  1.00  0.00           H  
ATOM    166  N   GLN A  13      -5.271  17.152 -14.178  1.00  0.00           N  
ATOM    167  CA  GLN A  13      -4.591  16.622 -12.996  1.00  0.00           C  
ATOM    168  C   GLN A  13      -4.177  17.758 -12.057  1.00  0.00           C  
ATOM    169  O   GLN A  13      -3.042  18.233 -12.000  1.00  0.00           O  
ATOM    170  CB  GLN A  13      -3.418  15.732 -13.371  1.00  0.00           C  
ATOM    171  CG  GLN A  13      -3.842  14.446 -14.079  1.00  0.00           C  
ATOM    172  CD  GLN A  13      -4.569  13.477 -13.172  1.00  0.00           C  
ATOM    173  OE1 GLN A  13      -4.422  13.568 -11.953  1.00  0.00           O  
ATOM    174  NE2 GLN A  13      -5.340  12.551 -13.741  1.00  0.00           N  
ATOM    175  H   GLN A  13      -4.722  17.493 -14.941  1.00  0.00           H  
ATOM    176  HA  GLN A  13      -5.250  16.054 -12.503  1.00  0.00           H  
ATOM    177  HB2 GLN A  13      -2.925  15.488 -12.536  1.00  0.00           H  
ATOM    178  HB3 GLN A  13      -2.811  16.245 -13.979  1.00  0.00           H  
ATOM    179  HG2 GLN A  13      -3.024  13.995 -14.435  1.00  0.00           H  
ATOM    180  HG3 GLN A  13      -4.447  14.686 -14.838  1.00  0.00           H  
ATOM    181 HE21 GLN A  13      -5.428  12.517 -14.737  1.00  0.00           H  
ATOM    182 HE22 GLN A  13      -5.830  11.890 -13.172  1.00  0.00           H  
ATOM    183  N   THR A  14      -5.194  18.292 -11.380  1.00  0.00           N  
ATOM    184  CA  THR A  14      -5.058  19.354 -10.412  1.00  0.00           C  
ATOM    185  C   THR A  14      -5.660  18.852  -9.094  1.00  0.00           C  
ATOM    186  O   THR A  14      -6.494  17.940  -9.088  1.00  0.00           O  
ATOM    187  CB  THR A  14      -5.614  20.727 -10.813  1.00  0.00           C  
ATOM    188  OG1 THR A  14      -7.046  20.752 -10.942  1.00  0.00           O  
ATOM    189  CG2 THR A  14      -5.048  21.203 -12.141  1.00  0.00           C  
ATOM    190  H   THR A  14      -6.111  17.933 -11.554  1.00  0.00           H  
ATOM    191  HA  THR A  14      -4.078  19.475 -10.253  1.00  0.00           H  
ATOM    192  HB  THR A  14      -5.353  21.387 -10.108  1.00  0.00           H  
ATOM    193  HG1 THR A  14      -7.341  21.671 -11.204  1.00  0.00           H  
ATOM    194 HG21 THR A  14      -5.433  22.098 -12.366  1.00  0.00           H  
ATOM    195 HG22 THR A  14      -4.053  21.276 -12.072  1.00  0.00           H  
ATOM    196 HG23 THR A  14      -5.285  20.548 -12.858  1.00  0.00           H  
ATOM    197  N   LEU A  15      -5.217  19.415  -7.987  1.00  0.00           N  
ATOM    198  CA  LEU A  15      -5.682  18.996  -6.661  1.00  0.00           C  
ATOM    199  C   LEU A  15      -5.634  20.153  -5.672  1.00  0.00           C  
ATOM    200  O   LEU A  15      -4.667  20.924  -5.606  1.00  0.00           O  
ATOM    201  CB  LEU A  15      -4.816  17.853  -6.179  1.00  0.00           C  
ATOM    202  CG  LEU A  15      -4.907  17.231  -4.803  1.00  0.00           C  
ATOM    203  CD1 LEU A  15      -5.838  16.018  -4.793  1.00  0.00           C  
ATOM    204  CD2 LEU A  15      -3.520  16.846  -4.300  1.00  0.00           C  
ATOM    205  H   LEU A  15      -4.543  20.151  -8.054  1.00  0.00           H  
ATOM    206  HA  LEU A  15      -6.626  18.675  -6.737  1.00  0.00           H  
ATOM    207  HB2 LEU A  15      -3.873  18.174  -6.267  1.00  0.00           H  
ATOM    208  HB3 LEU A  15      -4.975  17.105  -6.823  1.00  0.00           H  
ATOM    209  HG  LEU A  15      -5.284  17.915  -4.179  1.00  0.00           H  
ATOM    210 HD11 LEU A  15      -5.874  15.633  -3.871  1.00  0.00           H  
ATOM    211 HD12 LEU A  15      -6.756  16.300  -5.073  1.00  0.00           H  
ATOM    212 HD13 LEU A  15      -5.493  15.328  -5.429  1.00  0.00           H  
ATOM    213 HD21 LEU A  15      -3.597  16.437  -3.391  1.00  0.00           H  
ATOM    214 HD22 LEU A  15      -3.109  16.186  -4.929  1.00  0.00           H  
ATOM    215 HD23 LEU A  15      -2.945  17.663  -4.251  1.00  0.00           H  
ATOM    216  N   VAL A  16      -6.743  20.331  -4.947  1.00  0.00           N  
ATOM    217  CA  VAL A  16      -6.810  21.378  -3.932  1.00  0.00           C  
ATOM    218  C   VAL A  16      -6.853  20.700  -2.549  1.00  0.00           C  
ATOM    219  O   VAL A  16      -7.572  19.724  -2.340  1.00  0.00           O  
ATOM    220  CB  VAL A  16      -7.952  22.364  -4.104  1.00  0.00           C  
ATOM    221  CG1 VAL A  16      -7.651  23.603  -3.269  1.00  0.00           C  
ATOM    222  CG2 VAL A  16      -8.129  22.792  -5.554  1.00  0.00           C  
ATOM    223  H   VAL A  16      -7.535  19.741  -5.102  1.00  0.00           H  
ATOM    224  HA  VAL A  16      -5.957  21.898  -3.983  1.00  0.00           H  
ATOM    225  HB  VAL A  16      -8.800  21.946  -3.778  1.00  0.00           H  
ATOM    226 HG11 VAL A  16      -8.395  24.263  -3.372  1.00  0.00           H  
ATOM    227 HG12 VAL A  16      -7.566  23.344  -2.307  1.00  0.00           H  
ATOM    228 HG13 VAL A  16      -6.795  24.015  -3.580  1.00  0.00           H  
ATOM    229 HG21 VAL A  16      -8.889  23.439  -5.620  1.00  0.00           H  
ATOM    230 HG22 VAL A  16      -7.290  23.229  -5.877  1.00  0.00           H  
ATOM    231 HG23 VAL A  16      -8.325  21.989  -6.117  1.00  0.00           H  
ATOM    232  N   ARG A  17      -5.928  21.133  -1.700  1.00  0.00           N  
ATOM    233  CA  ARG A  17      -5.773  20.547  -0.354  1.00  0.00           C  
ATOM    234  C   ARG A  17      -5.849  21.615   0.718  1.00  0.00           C  
ATOM    235  O   ARG A  17      -5.108  22.598   0.544  1.00  0.00           O  
ATOM    236  CB  ARG A  17      -4.367  19.936  -0.240  1.00  0.00           C  
ATOM    237  CG  ARG A  17      -4.257  18.510  -0.754  1.00  0.00           C  
ATOM    238  CD  ARG A  17      -2.938  17.885  -0.322  1.00  0.00           C  
ATOM    239  NE  ARG A  17      -2.910  17.477   1.077  1.00  0.00           N  
ATOM    240  CZ  ARG A  17      -1.807  17.184   1.757  1.00  0.00           C  
ATOM    241  NH1 ARG A  17      -0.596  17.267   1.231  1.00  0.00           N  
ATOM    242  NH2 ARG A  17      -1.861  16.770   3.018  1.00  0.00           N  
ATOM    243  H   ARG A  17      -5.320  21.876  -1.980  1.00  0.00           H  
ATOM    244  HA  ARG A  17      -6.470  19.847  -0.197  1.00  0.00           H  
ATOM    245  HB2 ARG A  17      -4.101  19.942   0.724  1.00  0.00           H  
ATOM    246  HB3 ARG A  17      -3.735  20.507  -0.764  1.00  0.00           H  
ATOM    247  HG2 ARG A  17      -4.306  18.516  -1.753  1.00  0.00           H  
ATOM    248  HG3 ARG A  17      -5.013  17.969  -0.386  1.00  0.00           H  
ATOM    249  HD2 ARG A  17      -2.209  18.553  -0.470  1.00  0.00           H  
ATOM    250  HD3 ARG A  17      -2.771  17.078  -0.889  1.00  0.00           H  
ATOM    251  HE  ARG A  17      -3.784  17.413   1.559  1.00  0.00           H  
ATOM    252 HH11 ARG A  17       0.206  17.036   1.782  1.00  0.00           H  
ATOM    253 HH12 ARG A  17      -0.482  17.561   0.282  1.00  0.00           H  
ATOM    254 HH21 ARG A  17      -1.017  16.555   3.510  1.00  0.00           H  
ATOM    255 HH22 ARG A  17      -2.745  16.673   3.475  1.00  0.00           H  
ATOM    256  N   ASN A  18      -6.597  21.437   1.795  1.00  0.00           N  
ATOM    257  CA  ASN A  18      -6.547  22.451   2.866  1.00  0.00           C  
ATOM    258  C   ASN A  18      -5.336  22.135   3.781  1.00  0.00           C  
ATOM    259  O   ASN A  18      -5.106  20.975   4.091  1.00  0.00           O  
ATOM    260  CB  ASN A  18      -7.825  22.485   3.693  1.00  0.00           C  
ATOM    261  CG  ASN A  18      -7.816  23.548   4.779  1.00  0.00           C  
ATOM    262  OD1 ASN A  18      -7.488  24.740   4.617  1.00  0.00           O  
ATOM    263  ND2 ASN A  18      -8.229  23.047   5.955  1.00  0.00           N  
ATOM    264  H   ASN A  18      -7.184  20.632   1.881  1.00  0.00           H  
ATOM    265  HA  ASN A  18      -6.409  23.350   2.451  1.00  0.00           H  
ATOM    266  HB2 ASN A  18      -7.946  21.592   4.126  1.00  0.00           H  
ATOM    267  HB3 ASN A  18      -8.594  22.665   3.080  1.00  0.00           H  
ATOM    268 HD21 ASN A  18      -8.480  22.082   6.027  1.00  0.00           H  
ATOM    269 HD22 ASN A  18      -8.286  23.639   6.759  1.00  0.00           H  
ATOM    270  N   ASN A  19      -4.633  23.143   4.230  1.00  0.00           N  
ATOM    271  CA  ASN A  19      -3.401  22.903   5.017  1.00  0.00           C  
ATOM    272  C   ASN A  19      -3.484  23.378   6.462  1.00  0.00           C  
ATOM    273  O   ASN A  19      -2.455  23.386   7.139  1.00  0.00           O  
ATOM    274  CB  ASN A  19      -2.149  23.565   4.448  1.00  0.00           C  
ATOM    275  CG  ASN A  19      -0.882  22.772   4.763  1.00  0.00           C  
ATOM    276  OD1 ASN A  19      -0.905  21.562   4.929  1.00  0.00           O  
ATOM    277  ND2 ASN A  19       0.209  23.526   4.829  1.00  0.00           N  
ATOM    278  H   ASN A  19      -4.929  24.079   4.041  1.00  0.00           H  
ATOM    279  HA  ASN A  19      -3.240  21.916   5.032  1.00  0.00           H  
ATOM    280  HB2 ASN A  19      -2.062  24.480   4.841  1.00  0.00           H  
ATOM    281  HB3 ASN A  19      -2.246  23.636   3.455  1.00  0.00           H  
ATOM    282 HD21 ASN A  19       0.145  24.513   4.681  1.00  0.00           H  
ATOM    283 HD22 ASN A  19       1.095  23.107   5.027  1.00  0.00           H  
ATOM    284  N   GLY A  20      -4.676  23.796   6.883  1.00  0.00           N  
ATOM    285  CA  GLY A  20      -4.900  24.147   8.267  1.00  0.00           C  
ATOM    286  C   GLY A  20      -4.473  25.470   8.754  1.00  0.00           C  
ATOM    287  O   GLY A  20      -5.063  25.930   9.740  1.00  0.00           O  
ATOM    288  H   GLY A  20      -5.430  23.868   6.230  1.00  0.00           H  
ATOM    289  HA2 GLY A  20      -4.424  23.465   8.822  1.00  0.00           H  
ATOM    290  HA3 GLY A  20      -5.885  24.080   8.429  1.00  0.00           H  
ATOM    291  N   SER A  21      -3.454  26.096   8.190  1.00  0.00           N  
ATOM    292  CA  SER A  21      -2.916  27.366   8.582  1.00  0.00           C  
ATOM    293  C   SER A  21      -1.940  27.881   7.526  1.00  0.00           C  
ATOM    294  O   SER A  21      -1.489  27.104   6.679  1.00  0.00           O  
ATOM    295  CB  SER A  21      -2.035  27.147   9.859  1.00  0.00           C  
ATOM    296  OG  SER A  21      -2.451  28.124  10.829  1.00  0.00           O  
ATOM    297  H   SER A  21      -3.016  25.640   7.415  1.00  0.00           H  
ATOM    298  HA  SER A  21      -3.644  28.029   8.755  1.00  0.00           H  
ATOM    299  HB2 SER A  21      -1.069  27.275   9.636  1.00  0.00           H  
ATOM    300  HB3 SER A  21      -2.175  26.225  10.219  1.00  0.00           H  
ATOM    301  HG  SER A  21      -1.910  28.017  11.663  1.00  0.00           H  
ATOM    302  N   GLU A  22      -1.532  29.119   7.676  1.00  0.00           N  
ATOM    303  CA  GLU A  22      -0.483  29.746   6.886  1.00  0.00           C  
ATOM    304  C   GLU A  22       0.866  29.283   7.471  1.00  0.00           C  
ATOM    305  O   GLU A  22       1.077  29.500   8.673  1.00  0.00           O  
ATOM    306  CB  GLU A  22      -0.599  31.247   7.051  1.00  0.00           C  
ATOM    307  CG  GLU A  22       0.431  32.188   6.474  1.00  0.00           C  
ATOM    308  CD  GLU A  22       0.570  32.163   4.959  1.00  0.00           C  
ATOM    309  OE1 GLU A  22      -0.408  31.778   4.285  1.00  0.00           O  
ATOM    310  OE2 GLU A  22       1.667  32.510   4.450  1.00  0.00           O  
ATOM    311  H   GLU A  22      -1.973  29.671   8.384  1.00  0.00           H  
ATOM    312  HA  GLU A  22      -0.560  29.487   5.923  1.00  0.00           H  
ATOM    313  HB2 GLU A  22      -0.620  31.421   8.035  1.00  0.00           H  
ATOM    314  HB3 GLU A  22      -1.476  31.508   6.648  1.00  0.00           H  
ATOM    315  HG2 GLU A  22       1.319  31.951   6.868  1.00  0.00           H  
ATOM    316  HG3 GLU A  22       0.184  33.118   6.745  1.00  0.00           H  
ATOM    317  N   VAL A  23       1.725  28.660   6.693  1.00  0.00           N  
ATOM    318  CA  VAL A  23       2.985  28.127   7.194  1.00  0.00           C  
ATOM    319  C   VAL A  23       3.905  29.132   7.849  1.00  0.00           C  
ATOM    320  O   VAL A  23       3.918  30.324   7.528  1.00  0.00           O  
ATOM    321  CB  VAL A  23       3.759  27.471   6.023  1.00  0.00           C  
ATOM    322  CG1 VAL A  23       2.886  26.429   5.340  1.00  0.00           C  
ATOM    323  CG2 VAL A  23       4.240  28.505   5.015  1.00  0.00           C  
ATOM    324  H   VAL A  23       1.505  28.548   5.724  1.00  0.00           H  
ATOM    325  HA  VAL A  23       2.776  27.415   7.865  1.00  0.00           H  
ATOM    326  HB  VAL A  23       4.561  27.007   6.400  1.00  0.00           H  
ATOM    327 HG11 VAL A  23       3.393  26.011   4.586  1.00  0.00           H  
ATOM    328 HG12 VAL A  23       2.630  25.724   6.001  1.00  0.00           H  
ATOM    329 HG13 VAL A  23       2.061  26.867   4.984  1.00  0.00           H  
ATOM    330 HG21 VAL A  23       4.734  28.046   4.276  1.00  0.00           H  
ATOM    331 HG22 VAL A  23       3.453  28.993   4.637  1.00  0.00           H  
ATOM    332 HG23 VAL A  23       4.849  29.155   5.469  1.00  0.00           H  
ATOM    333  N   GLN A  24       4.812  28.652   8.751  1.00  0.00           N  
ATOM    334  CA  GLN A  24       5.810  29.536   9.308  1.00  0.00           C  
ATOM    335  C   GLN A  24       6.823  30.007   8.243  1.00  0.00           C  
ATOM    336  O   GLN A  24       7.416  31.091   8.281  1.00  0.00           O  
ATOM    337  CB  GLN A  24       6.683  28.701  10.284  1.00  0.00           C  
ATOM    338  CG  GLN A  24       5.877  28.081  11.436  1.00  0.00           C  
ATOM    339  CD  GLN A  24       6.823  27.215  12.277  1.00  0.00           C  
ATOM    340  OE1 GLN A  24       6.911  26.059  11.912  1.00  0.00           O  
ATOM    341  NE2 GLN A  24       7.457  27.766  13.311  1.00  0.00           N  
ATOM    342  H   GLN A  24       4.785  27.691   9.025  1.00  0.00           H  
ATOM    343  HA  GLN A  24       5.387  30.313   9.774  1.00  0.00           H  
ATOM    344  HB2 GLN A  24       7.385  29.298  10.672  1.00  0.00           H  
ATOM    345  HB3 GLN A  24       7.120  27.964   9.769  1.00  0.00           H  
ATOM    346  HG2 GLN A  24       5.140  27.515  11.066  1.00  0.00           H  
ATOM    347  HG3 GLN A  24       5.488  28.806  12.004  1.00  0.00           H  
ATOM    348 HE21 GLN A  24       7.314  28.732  13.528  1.00  0.00           H  
ATOM    349 HE22 GLN A  24       8.076  27.214  13.870  1.00  0.00           H  
ATOM    350  N   SER A  25       7.067  29.131   7.269  1.00  0.00           N  
ATOM    351  CA  SER A  25       8.171  29.390   6.328  1.00  0.00           C  
ATOM    352  C   SER A  25       8.186  28.268   5.325  1.00  0.00           C  
ATOM    353  O   SER A  25       7.562  27.242   5.645  1.00  0.00           O  
ATOM    354  CB  SER A  25       9.489  29.302   7.124  1.00  0.00           C  
ATOM    355  OG  SER A  25      10.661  29.599   6.370  1.00  0.00           O  
ATOM    356  H   SER A  25       6.507  28.307   7.178  1.00  0.00           H  
ATOM    357  HA  SER A  25       8.071  30.279   5.882  1.00  0.00           H  
ATOM    358  HB2 SER A  25       9.576  28.372   7.481  1.00  0.00           H  
ATOM    359  HB3 SER A  25       9.437  29.948   7.886  1.00  0.00           H  
ATOM    360  HG  SER A  25      11.465  29.519   6.959  1.00  0.00           H  
ATOM    361  N   LEU A  26       8.936  28.499   4.260  1.00  0.00           N  
ATOM    362  CA  LEU A  26       9.167  27.422   3.289  1.00  0.00           C  
ATOM    363  C   LEU A  26      10.615  26.946   3.437  1.00  0.00           C  
ATOM    364  O   LEU A  26      11.032  25.952   2.864  1.00  0.00           O  
ATOM    365  CB  LEU A  26       8.870  27.876   1.835  1.00  0.00           C  
ATOM    366  CG  LEU A  26       7.371  27.981   1.504  1.00  0.00           C  
ATOM    367  CD1 LEU A  26       7.129  28.343   0.032  1.00  0.00           C  
ATOM    368  CD2 LEU A  26       6.600  26.700   1.777  1.00  0.00           C  
ATOM    369  H   LEU A  26       9.343  29.401   4.117  1.00  0.00           H  
ATOM    370  HA  LEU A  26       8.559  26.660   3.512  1.00  0.00           H  
ATOM    371  HB2 LEU A  26       9.284  27.216   1.209  1.00  0.00           H  
ATOM    372  HB3 LEU A  26       9.286  28.774   1.695  1.00  0.00           H  
ATOM    373  HG  LEU A  26       6.978  28.706   2.070  1.00  0.00           H  
ATOM    374 HD11 LEU A  26       6.146  28.401  -0.140  1.00  0.00           H  
ATOM    375 HD12 LEU A  26       7.555  29.225  -0.169  1.00  0.00           H  
ATOM    376 HD13 LEU A  26       7.529  27.639  -0.555  1.00  0.00           H  
ATOM    377 HD21 LEU A  26       5.637  26.834   1.542  1.00  0.00           H  
ATOM    378 HD22 LEU A  26       6.978  25.959   1.223  1.00  0.00           H  
ATOM    379 HD23 LEU A  26       6.677  26.464   2.746  1.00  0.00           H  
ATOM    380  N   ASP A  27      11.415  27.600   4.261  1.00  0.00           N  
ATOM    381  CA  ASP A  27      12.809  27.167   4.480  1.00  0.00           C  
ATOM    382  C   ASP A  27      12.796  25.979   5.430  1.00  0.00           C  
ATOM    383  O   ASP A  27      12.370  26.057   6.567  1.00  0.00           O  
ATOM    384  CB  ASP A  27      13.579  28.374   5.038  1.00  0.00           C  
ATOM    385  CG  ASP A  27      15.051  28.080   5.356  1.00  0.00           C  
ATOM    386  OD1 ASP A  27      15.460  26.881   5.488  1.00  0.00           O  
ATOM    387  OD2 ASP A  27      15.810  29.072   5.532  1.00  0.00           O  
ATOM    388  H   ASP A  27      11.069  28.404   4.745  1.00  0.00           H  
ATOM    389  HA  ASP A  27      13.212  26.890   3.608  1.00  0.00           H  
ATOM    390  HB2 ASP A  27      13.129  28.673   5.879  1.00  0.00           H  
ATOM    391  HB3 ASP A  27      13.544  29.110   4.362  1.00  0.00           H  
ATOM    392  N   PRO A  28      13.257  24.795   5.022  1.00  0.00           N  
ATOM    393  CA  PRO A  28      13.241  23.595   5.813  1.00  0.00           C  
ATOM    394  C   PRO A  28      14.012  23.697   7.116  1.00  0.00           C  
ATOM    395  O   PRO A  28      13.642  22.916   8.000  1.00  0.00           O  
ATOM    396  CB  PRO A  28      13.700  22.467   4.915  1.00  0.00           C  
ATOM    397  CG  PRO A  28      13.976  23.082   3.595  1.00  0.00           C  
ATOM    398  CD  PRO A  28      13.868  24.582   3.659  1.00  0.00           C  
ATOM    399  HA  PRO A  28      12.287  23.412   6.050  1.00  0.00           H  
ATOM    400  HB2 PRO A  28      14.529  22.046   5.282  1.00  0.00           H  
ATOM    401  HB3 PRO A  28      12.983  21.775   4.833  1.00  0.00           H  
ATOM    402  HG2 PRO A  28      14.901  22.834   3.307  1.00  0.00           H  
ATOM    403  HG3 PRO A  28      13.315  22.736   2.929  1.00  0.00           H  
ATOM    404  HD2 PRO A  28      14.767  25.014   3.592  1.00  0.00           H  
ATOM    405  HD3 PRO A  28      13.274  24.935   2.936  1.00  0.00           H  
ATOM    406  N   HIS A  29      14.919  24.621   7.350  1.00  0.00           N  
ATOM    407  CA  HIS A  29      15.579  24.759   8.639  1.00  0.00           C  
ATOM    408  C   HIS A  29      14.833  25.671   9.621  1.00  0.00           C  
ATOM    409  O   HIS A  29      15.321  25.947  10.736  1.00  0.00           O  
ATOM    410  CB  HIS A  29      17.008  25.274   8.430  1.00  0.00           C  
ATOM    411  CG  HIS A  29      17.820  24.263   7.614  1.00  0.00           C  
ATOM    412  ND1 HIS A  29      18.961  24.698   6.926  1.00  0.00           N  
ATOM    413  CD2 HIS A  29      17.743  22.931   7.454  1.00  0.00           C  
ATOM    414  CE1 HIS A  29      19.507  23.672   6.306  1.00  0.00           C  
ATOM    415  NE2 HIS A  29      18.793  22.603   6.613  1.00  0.00           N  
ATOM    416  H   HIS A  29      15.164  25.252   6.614  1.00  0.00           H  
ATOM    417  HA  HIS A  29      15.639  23.850   9.051  1.00  0.00           H  
ATOM    418  HB2 HIS A  29      17.445  25.407   9.320  1.00  0.00           H  
ATOM    419  HB3 HIS A  29      16.977  26.145   7.940  1.00  0.00           H  
ATOM    420  HD1 HIS A  29      19.305  25.637   6.909  1.00  0.00           H  
ATOM    421  HD2 HIS A  29      17.071  22.309   7.856  1.00  0.00           H  
ATOM    422  HE1 HIS A  29      20.312  23.697   5.713  1.00  0.00           H  
ATOM    423  HE2 HIS A  29      18.986  21.679   6.282  1.00  0.00           H  
ATOM    424  N   LYS A  30      13.684  26.239   9.139  1.00  0.00           N  
ATOM    425  CA  LYS A  30      13.003  27.189  10.030  1.00  0.00           C  
ATOM    426  C   LYS A  30      11.629  26.663  10.399  1.00  0.00           C  
ATOM    427  O   LYS A  30      10.817  27.460  10.889  1.00  0.00           O  
ATOM    428  CB  LYS A  30      12.829  28.563   9.330  1.00  0.00           C  
ATOM    429  CG  LYS A  30      14.154  29.143   8.856  1.00  0.00           C  
ATOM    430  CD  LYS A  30      14.770  30.149   9.785  1.00  0.00           C  
ATOM    431  CE  LYS A  30      16.173  30.611   9.367  1.00  0.00           C  
ATOM    432  NZ  LYS A  30      16.743  31.419  10.514  1.00  0.00           N  
ATOM    433  H   LYS A  30      13.328  26.019   8.231  1.00  0.00           H  
ATOM    434  HA  LYS A  30      13.545  27.308  10.862  1.00  0.00           H  
ATOM    435  HB2 LYS A  30      12.411  29.202   9.976  1.00  0.00           H  
ATOM    436  HB3 LYS A  30      12.228  28.447   8.539  1.00  0.00           H  
ATOM    437  HG2 LYS A  30      14.001  29.588   7.973  1.00  0.00           H  
ATOM    438  HG3 LYS A  30      14.800  28.389   8.742  1.00  0.00           H  
ATOM    439  HD2 LYS A  30      14.832  29.739  10.695  1.00  0.00           H  
ATOM    440  HD3 LYS A  30      14.173  30.950   9.821  1.00  0.00           H  
ATOM    441  HE2 LYS A  30      16.116  31.177   8.545  1.00  0.00           H  
ATOM    442  HE3 LYS A  30      16.754  29.818   9.185  1.00  0.00           H  
ATOM    443  HZ1 LYS A  30      17.660  31.737  10.274  1.00  0.00           H  
ATOM    444  HZ2 LYS A  30      16.153  32.207  10.692  1.00  0.00           H  
ATOM    445  HZ3 LYS A  30      16.792  30.847  11.333  1.00  0.00           H  
ATOM    446  N   ILE A  31      11.265  25.446  10.038  1.00  0.00           N  
ATOM    447  CA  ILE A  31       9.916  24.949  10.281  1.00  0.00           C  
ATOM    448  C   ILE A  31       9.809  23.865  11.377  1.00  0.00           C  
ATOM    449  O   ILE A  31      10.764  23.111  11.590  1.00  0.00           O  
ATOM    450  CB  ILE A  31       9.278  24.386   9.007  1.00  0.00           C  
ATOM    451  CG1 ILE A  31      10.047  23.163   8.462  1.00  0.00           C  
ATOM    452  CG2 ILE A  31       9.236  25.472   7.887  1.00  0.00           C  
ATOM    453  CD1 ILE A  31       9.412  22.504   7.237  1.00  0.00           C  
ATOM    454  H   ILE A  31      11.930  24.851   9.587  1.00  0.00           H  
ATOM    455  HA  ILE A  31       9.360  25.726  10.575  1.00  0.00           H  
ATOM    456  HB  ILE A  31       8.341  24.107   9.216  1.00  0.00           H  
ATOM    457 HG12 ILE A  31      10.102  22.480   9.190  1.00  0.00           H  
ATOM    458 HG13 ILE A  31      10.969  23.460   8.213  1.00  0.00           H  
ATOM    459 HG21 ILE A  31       8.817  25.087   7.065  1.00  0.00           H  
ATOM    460 HG22 ILE A  31       8.697  26.254   8.201  1.00  0.00           H  
ATOM    461 HG23 ILE A  31      10.167  25.771   7.678  1.00  0.00           H  
ATOM    462 HD11 ILE A  31       9.970  21.725   6.951  1.00  0.00           H  
ATOM    463 HD12 ILE A  31       8.492  22.188   7.468  1.00  0.00           H  
ATOM    464 HD13 ILE A  31       9.359  23.168   6.491  1.00  0.00           H  
ATOM    465  N   GLU A  32       8.609  23.739  11.972  1.00  0.00           N  
ATOM    466  CA  GLU A  32       8.429  22.663  12.982  1.00  0.00           C  
ATOM    467  C   GLU A  32       7.068  22.016  12.999  1.00  0.00           C  
ATOM    468  O   GLU A  32       6.863  21.049  13.751  1.00  0.00           O  
ATOM    469  CB  GLU A  32       8.769  23.271  14.357  1.00  0.00           C  
ATOM    470  CG  GLU A  32       7.643  24.124  14.959  1.00  0.00           C  
ATOM    471  CD  GLU A  32       8.180  24.959  16.096  1.00  0.00           C  
ATOM    472  OE1 GLU A  32       8.304  24.471  17.258  1.00  0.00           O  
ATOM    473  OE2 GLU A  32       8.548  26.116  15.757  1.00  0.00           O  
ATOM    474  H   GLU A  32       7.856  24.355  11.740  1.00  0.00           H  
ATOM    475  HA  GLU A  32       9.103  21.949  12.790  1.00  0.00           H  
ATOM    476  HB2 GLU A  32       9.579  23.848  14.254  1.00  0.00           H  
ATOM    477  HB3 GLU A  32       8.970  22.524  14.990  1.00  0.00           H  
ATOM    478  HG2 GLU A  32       6.920  23.524  15.301  1.00  0.00           H  
ATOM    479  HG3 GLU A  32       7.270  24.726  14.253  1.00  0.00           H  
ATOM    480  N   GLY A  33       6.062  22.507  12.231  1.00  0.00           N  
ATOM    481  CA  GLY A  33       4.757  21.885  12.272  1.00  0.00           C  
ATOM    482  C   GLY A  33       4.358  20.949  11.145  1.00  0.00           C  
ATOM    483  O   GLY A  33       4.945  20.686  10.097  1.00  0.00           O  
ATOM    484  H   GLY A  33       6.223  23.296  11.639  1.00  0.00           H  
ATOM    485  HA2 GLY A  33       4.081  22.621  12.296  1.00  0.00           H  
ATOM    486  HA3 GLY A  33       4.708  21.360  13.122  1.00  0.00           H  
ATOM    487  N   VAL A  34       3.126  20.470  11.338  1.00  0.00           N  
ATOM    488  CA  VAL A  34       2.479  19.621  10.347  1.00  0.00           C  
ATOM    489  C   VAL A  34       2.145  20.410   9.080  1.00  0.00           C  
ATOM    490  O   VAL A  34       2.438  19.951   7.955  1.00  0.00           O  
ATOM    491  CB  VAL A  34       1.314  18.848  10.913  1.00  0.00           C  
ATOM    492  CG1 VAL A  34       0.456  18.216   9.790  1.00  0.00           C  
ATOM    493  CG2 VAL A  34       1.716  17.683  11.824  1.00  0.00           C  
ATOM    494  H   VAL A  34       2.638  20.699  12.180  1.00  0.00           H  
ATOM    495  HA  VAL A  34       3.160  18.940  10.078  1.00  0.00           H  
ATOM    496  HB  VAL A  34       0.739  19.477  11.436  1.00  0.00           H  
ATOM    497 HG11 VAL A  34      -0.306  17.712  10.196  1.00  0.00           H  
ATOM    498 HG12 VAL A  34       0.100  18.938   9.197  1.00  0.00           H  
ATOM    499 HG13 VAL A  34       1.020  17.590   9.252  1.00  0.00           H  
ATOM    500 HG21 VAL A  34       0.894  17.222  12.158  1.00  0.00           H  
ATOM    501 HG22 VAL A  34       2.276  17.034  11.308  1.00  0.00           H  
ATOM    502 HG23 VAL A  34       2.241  18.033  12.600  1.00  0.00           H  
ATOM    503  N   PRO A  35       1.640  21.624   9.151  1.00  0.00           N  
ATOM    504  CA  PRO A  35       1.334  22.377   7.927  1.00  0.00           C  
ATOM    505  C   PRO A  35       2.628  22.582   7.117  1.00  0.00           C  
ATOM    506  O   PRO A  35       2.655  22.323   5.904  1.00  0.00           O  
ATOM    507  CB  PRO A  35       0.761  23.711   8.369  1.00  0.00           C  
ATOM    508  CG  PRO A  35       0.575  23.587   9.842  1.00  0.00           C  
ATOM    509  CD  PRO A  35       1.181  22.316  10.377  1.00  0.00           C  
ATOM    510  HA  PRO A  35       0.662  21.880   7.378  1.00  0.00           H  
ATOM    511  HB2 PRO A  35       1.397  24.453   8.157  1.00  0.00           H  
ATOM    512  HB3 PRO A  35      -0.115  23.883   7.918  1.00  0.00           H  
ATOM    513  HG2 PRO A  35       1.011  24.367  10.290  1.00  0.00           H  
ATOM    514  HG3 PRO A  35      -0.404  23.590  10.046  1.00  0.00           H  
ATOM    515  HD2 PRO A  35       1.948  22.513  10.987  1.00  0.00           H  
ATOM    516  HD3 PRO A  35       0.499  21.770  10.864  1.00  0.00           H  
ATOM    517  N   GLU A  36       3.670  23.101   7.745  1.00  0.00           N  
ATOM    518  CA  GLU A  36       4.979  23.339   7.202  1.00  0.00           C  
ATOM    519  C   GLU A  36       5.552  22.078   6.536  1.00  0.00           C  
ATOM    520  O   GLU A  36       5.995  22.158   5.378  1.00  0.00           O  
ATOM    521  CB  GLU A  36       6.039  23.835   8.171  1.00  0.00           C  
ATOM    522  CG  GLU A  36       5.685  25.172   8.811  1.00  0.00           C  
ATOM    523  CD  GLU A  36       4.462  25.229   9.688  1.00  0.00           C  
ATOM    524  OE1 GLU A  36       3.936  24.232  10.220  1.00  0.00           O  
ATOM    525  OE2 GLU A  36       3.992  26.384   9.842  1.00  0.00           O  
ATOM    526  H   GLU A  36       3.532  23.356   8.702  1.00  0.00           H  
ATOM    527  HA  GLU A  36       4.882  24.033   6.488  1.00  0.00           H  
ATOM    528  HB2 GLU A  36       6.901  23.938   7.674  1.00  0.00           H  
ATOM    529  HB3 GLU A  36       6.151  23.155   8.896  1.00  0.00           H  
ATOM    530  HG2 GLU A  36       5.552  25.831   8.071  1.00  0.00           H  
ATOM    531  HG3 GLU A  36       6.466  25.451   9.370  1.00  0.00           H  
ATOM    532  N   SER A  37       5.474  20.944   7.208  1.00  0.00           N  
ATOM    533  CA  SER A  37       5.962  19.688   6.669  1.00  0.00           C  
ATOM    534  C   SER A  37       5.183  19.169   5.467  1.00  0.00           C  
ATOM    535  O   SER A  37       5.764  18.528   4.569  1.00  0.00           O  
ATOM    536  CB  SER A  37       5.993  18.665   7.835  1.00  0.00           C  
ATOM    537  OG  SER A  37       6.902  19.178   8.865  1.00  0.00           O  
ATOM    538  H   SER A  37       5.064  20.951   8.120  1.00  0.00           H  
ATOM    539  HA  SER A  37       6.906  19.835   6.374  1.00  0.00           H  
ATOM    540  HB2 SER A  37       6.322  17.781   7.502  1.00  0.00           H  
ATOM    541  HB3 SER A  37       5.075  18.557   8.216  1.00  0.00           H  
ATOM    542  HG  SER A  37       6.938  18.533   9.629  1.00  0.00           H  
ATOM    543  N   ASN A  38       3.885  19.303   5.420  1.00  0.00           N  
ATOM    544  CA  ASN A  38       3.044  18.894   4.293  1.00  0.00           C  
ATOM    545  C   ASN A  38       3.565  19.495   2.973  1.00  0.00           C  
ATOM    546  O   ASN A  38       3.807  18.683   2.087  1.00  0.00           O  
ATOM    547  CB  ASN A  38       1.605  19.399   4.475  1.00  0.00           C  
ATOM    548  CG  ASN A  38       0.821  18.538   5.443  1.00  0.00           C  
ATOM    549  OD1 ASN A  38       1.162  17.391   5.721  1.00  0.00           O  
ATOM    550  ND2 ASN A  38      -0.271  19.085   5.943  1.00  0.00           N  
ATOM    551  H   ASN A  38       3.432  19.715   6.211  1.00  0.00           H  
ATOM    552  HA  ASN A  38       3.040  17.896   4.226  1.00  0.00           H  
ATOM    553  HB2 ASN A  38       1.144  19.389   3.587  1.00  0.00           H  
ATOM    554  HB3 ASN A  38       1.633  20.335   4.825  1.00  0.00           H  
ATOM    555 HD21 ASN A  38      -0.519  20.022   5.696  1.00  0.00           H  
ATOM    556 HD22 ASN A  38      -0.850  18.563   6.569  1.00  0.00           H  
ATOM    557  N   VAL A  39       3.724  20.800   2.887  1.00  0.00           N  
ATOM    558  CA  VAL A  39       4.280  21.457   1.740  1.00  0.00           C  
ATOM    559  C   VAL A  39       5.770  21.127   1.507  1.00  0.00           C  
ATOM    560  O   VAL A  39       6.139  20.722   0.400  1.00  0.00           O  
ATOM    561  CB  VAL A  39       4.098  22.970   1.844  1.00  0.00           C  
ATOM    562  CG1 VAL A  39       4.688  23.676   0.619  1.00  0.00           C  
ATOM    563  CG2 VAL A  39       2.613  23.296   1.958  1.00  0.00           C  
ATOM    564  H   VAL A  39       3.442  21.363   3.664  1.00  0.00           H  
ATOM    565  HA  VAL A  39       3.772  21.146   0.937  1.00  0.00           H  
ATOM    566  HB  VAL A  39       4.566  23.298   2.665  1.00  0.00           H  
ATOM    567 HG11 VAL A  39       4.558  24.663   0.708  1.00  0.00           H  
ATOM    568 HG12 VAL A  39       5.665  23.473   0.556  1.00  0.00           H  
ATOM    569 HG13 VAL A  39       4.226  23.352  -0.207  1.00  0.00           H  
ATOM    570 HG21 VAL A  39       2.493  24.286   2.026  1.00  0.00           H  
ATOM    571 HG22 VAL A  39       2.134  22.957   1.148  1.00  0.00           H  
ATOM    572 HG23 VAL A  39       2.237  22.858   2.775  1.00  0.00           H  
ATOM    573  N   SER A  40       6.632  21.127   2.532  1.00  0.00           N  
ATOM    574  CA  SER A  40       8.038  20.773   2.424  1.00  0.00           C  
ATOM    575  C   SER A  40       8.307  19.470   1.673  1.00  0.00           C  
ATOM    576  O   SER A  40       9.255  19.368   0.888  1.00  0.00           O  
ATOM    577  CB  SER A  40       8.647  20.633   3.841  1.00  0.00           C  
ATOM    578  OG  SER A  40      10.024  20.950   3.783  1.00  0.00           O  
ATOM    579  H   SER A  40       6.285  21.388   3.433  1.00  0.00           H  
ATOM    580  HA  SER A  40       8.513  21.514   1.949  1.00  0.00           H  
ATOM    581  HB2 SER A  40       8.532  19.694   4.164  1.00  0.00           H  
ATOM    582  HB3 SER A  40       8.185  21.260   4.468  1.00  0.00           H  
ATOM    583  HG  SER A  40      10.425  20.862   4.695  1.00  0.00           H  
ATOM    584  N   ARG A  41       7.604  18.408   1.930  1.00  0.00           N  
ATOM    585  CA  ARG A  41       7.754  17.097   1.348  1.00  0.00           C  
ATOM    586  C   ARG A  41       7.538  17.102  -0.193  1.00  0.00           C  
ATOM    587  O   ARG A  41       8.065  16.244  -0.890  1.00  0.00           O  
ATOM    588  CB  ARG A  41       6.762  16.097   1.963  1.00  0.00           C  
ATOM    589  CG  ARG A  41       7.215  15.360   3.206  1.00  0.00           C  
ATOM    590  CD  ARG A  41       6.330  14.222   3.661  1.00  0.00           C  
ATOM    591  NE  ARG A  41       4.948  14.642   3.814  1.00  0.00           N  
ATOM    592  CZ  ARG A  41       4.261  15.210   4.778  1.00  0.00           C  
ATOM    593  NH1 ARG A  41       4.794  15.487   5.979  1.00  0.00           N  
ATOM    594  NH2 ARG A  41       2.976  15.461   4.584  1.00  0.00           N  
ATOM    595  H   ARG A  41       6.876  18.511   2.608  1.00  0.00           H  
ATOM    596  HA  ARG A  41       8.682  16.774   1.534  1.00  0.00           H  
ATOM    597  HB2 ARG A  41       6.552  15.412   1.265  1.00  0.00           H  
ATOM    598  HB3 ARG A  41       5.931  16.601   2.197  1.00  0.00           H  
ATOM    599  HG2 ARG A  41       7.269  16.023   3.952  1.00  0.00           H  
ATOM    600  HG3 ARG A  41       8.125  14.987   3.026  1.00  0.00           H  
ATOM    601  HD2 ARG A  41       6.665  13.883   4.540  1.00  0.00           H  
ATOM    602  HD3 ARG A  41       6.372  13.488   2.983  1.00  0.00           H  
ATOM    603  HE  ARG A  41       4.395  14.457   3.002  1.00  0.00           H  
ATOM    604 HH11 ARG A  41       4.235  15.921   6.686  1.00  0.00           H  
ATOM    605 HH12 ARG A  41       5.750  15.260   6.166  1.00  0.00           H  
ATOM    606 HH21 ARG A  41       2.436  15.893   5.307  1.00  0.00           H  
ATOM    607 HH22 ARG A  41       2.545  15.219   3.715  1.00  0.00           H  
ATOM    608  N   ASP A  42       6.730  18.026  -0.685  1.00  0.00           N  
ATOM    609  CA  ASP A  42       6.472  18.157  -2.113  1.00  0.00           C  
ATOM    610  C   ASP A  42       7.587  18.957  -2.796  1.00  0.00           C  
ATOM    611  O   ASP A  42       7.798  18.788  -4.018  1.00  0.00           O  
ATOM    612  CB  ASP A  42       5.158  18.909  -2.350  1.00  0.00           C  
ATOM    613  CG  ASP A  42       3.963  18.020  -2.097  1.00  0.00           C  
ATOM    614  OD1 ASP A  42       4.028  16.785  -2.240  1.00  0.00           O  
ATOM    615  OD2 ASP A  42       2.897  18.551  -1.771  1.00  0.00           O  
ATOM    616  H   ASP A  42       6.280  18.658  -0.054  1.00  0.00           H  
ATOM    617  HA  ASP A  42       6.414  17.248  -2.525  1.00  0.00           H  
ATOM    618  HB2 ASP A  42       5.132  19.228  -3.297  1.00  0.00           H  
ATOM    619  HB3 ASP A  42       5.116  19.694  -1.732  1.00  0.00           H  
ATOM    620  N   LEU A  43       8.208  19.870  -2.064  1.00  0.00           N  
ATOM    621  CA  LEU A  43       9.278  20.695  -2.555  1.00  0.00           C  
ATOM    622  C   LEU A  43      10.688  20.164  -2.329  1.00  0.00           C  
ATOM    623  O   LEU A  43      11.548  20.314  -3.240  1.00  0.00           O  
ATOM    624  CB  LEU A  43       9.229  22.112  -1.961  1.00  0.00           C  
ATOM    625  CG  LEU A  43       7.933  22.928  -2.143  1.00  0.00           C  
ATOM    626  CD1 LEU A  43       7.979  24.184  -1.272  1.00  0.00           C  
ATOM    627  CD2 LEU A  43       7.708  23.340  -3.597  1.00  0.00           C  
ATOM    628  H   LEU A  43       7.916  19.992  -1.116  1.00  0.00           H  
ATOM    629  HA  LEU A  43       9.152  20.785  -3.543  1.00  0.00           H  
ATOM    630  HB2 LEU A  43       9.971  22.636  -2.379  1.00  0.00           H  
ATOM    631  HB3 LEU A  43       9.392  22.028  -0.978  1.00  0.00           H  
ATOM    632  HG  LEU A  43       7.160  22.366  -1.849  1.00  0.00           H  
ATOM    633 HD11 LEU A  43       7.136  24.707  -1.396  1.00  0.00           H  
ATOM    634 HD12 LEU A  43       8.070  23.921  -0.312  1.00  0.00           H  
ATOM    635 HD13 LEU A  43       8.762  24.746  -1.539  1.00  0.00           H  
ATOM    636 HD21 LEU A  43       6.860  23.865  -3.667  1.00  0.00           H  
ATOM    637 HD22 LEU A  43       8.475  23.903  -3.907  1.00  0.00           H  
ATOM    638 HD23 LEU A  43       7.642  22.522  -4.169  1.00  0.00           H  
ATOM    639  N   PHE A  44      11.048  19.640  -1.167  1.00  0.00           N  
ATOM    640  CA  PHE A  44      12.455  19.235  -0.904  1.00  0.00           C  
ATOM    641  C   PHE A  44      12.547  17.762  -0.577  1.00  0.00           C  
ATOM    642  O   PHE A  44      11.686  17.187   0.095  1.00  0.00           O  
ATOM    643  CB  PHE A  44      13.071  20.119   0.182  1.00  0.00           C  
ATOM    644  CG  PHE A  44      13.060  21.575  -0.142  1.00  0.00           C  
ATOM    645  CD1 PHE A  44      13.956  22.100  -1.098  1.00  0.00           C  
ATOM    646  CD2 PHE A  44      12.148  22.436   0.450  1.00  0.00           C  
ATOM    647  CE1 PHE A  44      13.925  23.446  -1.397  1.00  0.00           C  
ATOM    648  CE2 PHE A  44      12.095  23.776   0.123  1.00  0.00           C  
ATOM    649  CZ  PHE A  44      12.963  24.272  -0.810  1.00  0.00           C  
ATOM    650  H   PHE A  44      10.360  19.514  -0.452  1.00  0.00           H  
ATOM    651  HA  PHE A  44      12.973  19.388  -1.745  1.00  0.00           H  
ATOM    652  HB2 PHE A  44      14.020  19.834   0.318  1.00  0.00           H  
ATOM    653  HB3 PHE A  44      12.557  19.981   1.029  1.00  0.00           H  
ATOM    654  HD1 PHE A  44      14.610  21.499  -1.556  1.00  0.00           H  
ATOM    655  HD2 PHE A  44      11.512  22.076   1.132  1.00  0.00           H  
ATOM    656  HE1 PHE A  44      14.592  23.831  -2.035  1.00  0.00           H  
ATOM    657  HE2 PHE A  44      11.429  24.378   0.564  1.00  0.00           H  
ATOM    658  HZ  PHE A  44      12.909  25.235  -1.075  1.00  0.00           H  
ATOM    659  N   GLU A  45      13.586  17.066  -1.113  1.00  0.00           N  
ATOM    660  CA  GLU A  45      13.697  15.642  -0.906  1.00  0.00           C  
ATOM    661  C   GLU A  45      15.039  15.340  -0.246  1.00  0.00           C  
ATOM    662  O   GLU A  45      16.031  15.822  -0.804  1.00  0.00           O  
ATOM    663  CB  GLU A  45      13.591  14.827  -2.186  1.00  0.00           C  
ATOM    664  CG  GLU A  45      13.606  13.307  -2.044  1.00  0.00           C  
ATOM    665  CD  GLU A  45      13.416  12.629  -3.406  1.00  0.00           C  
ATOM    666  OE1 GLU A  45      14.316  12.818  -4.264  1.00  0.00           O  
ATOM    667  OE2 GLU A  45      12.374  11.969  -3.616  1.00  0.00           O  
ATOM    668  H   GLU A  45      14.278  17.544  -1.654  1.00  0.00           H  
ATOM    669  HA  GLU A  45      12.967  15.354  -0.286  1.00  0.00           H  
ATOM    670  HB2 GLU A  45      14.361  15.083  -2.771  1.00  0.00           H  
ATOM    671  HB3 GLU A  45      12.733  15.080  -2.634  1.00  0.00           H  
ATOM    672  HG2 GLU A  45      12.865  13.028  -1.433  1.00  0.00           H  
ATOM    673  HG3 GLU A  45      14.483  13.023  -1.656  1.00  0.00           H  
ATOM    674  N   GLY A  46      15.031  14.602   0.872  1.00  0.00           N  
ATOM    675  CA  GLY A  46      16.296  14.287   1.516  1.00  0.00           C  
ATOM    676  C   GLY A  46      16.797  12.900   1.087  1.00  0.00           C  
ATOM    677  O   GLY A  46      16.274  12.272   0.153  1.00  0.00           O  
ATOM    678  H   GLY A  46      14.169  14.273   1.257  1.00  0.00           H  
ATOM    679  HA2 GLY A  46      16.170  14.298   2.508  1.00  0.00           H  
ATOM    680  HA3 GLY A  46      16.975  14.975   1.259  1.00  0.00           H  
ATOM    681  N   LEU A  47      17.689  12.343   1.878  1.00  0.00           N  
ATOM    682  CA  LEU A  47      18.241  11.007   1.650  1.00  0.00           C  
ATOM    683  C   LEU A  47      17.174   9.951   1.477  1.00  0.00           C  
ATOM    684  O   LEU A  47      17.185   9.182   0.480  1.00  0.00           O  
ATOM    685  CB  LEU A  47      19.234  10.689   2.790  1.00  0.00           C  
ATOM    686  CG  LEU A  47      20.407  11.679   2.893  1.00  0.00           C  
ATOM    687  CD1 LEU A  47      21.226  11.476   4.171  1.00  0.00           C  
ATOM    688  CD2 LEU A  47      21.289  11.541   1.628  1.00  0.00           C  
ATOM    689  H   LEU A  47      18.005  12.858   2.674  1.00  0.00           H  
ATOM    690  HA  LEU A  47      18.766  11.043   0.799  1.00  0.00           H  
ATOM    691  HB2 LEU A  47      19.607   9.774   2.636  1.00  0.00           H  
ATOM    692  HB3 LEU A  47      18.734  10.703   3.656  1.00  0.00           H  
ATOM    693  HG  LEU A  47      20.031  12.605   2.909  1.00  0.00           H  
ATOM    694 HD11 LEU A  47      21.975  12.138   4.196  1.00  0.00           H  
ATOM    695 HD12 LEU A  47      20.637  11.608   4.969  1.00  0.00           H  
ATOM    696 HD13 LEU A  47      21.601  10.549   4.183  1.00  0.00           H  
ATOM    697 HD21 LEU A  47      22.055  12.181   1.685  1.00  0.00           H  
ATOM    698 HD22 LEU A  47      21.639  10.606   1.566  1.00  0.00           H  
ATOM    699 HD23 LEU A  47      20.742  11.747   0.816  1.00  0.00           H  
ATOM    700  N   LEU A  48      16.315   9.757   2.497  1.00  0.00           N  
ATOM    701  CA  LEU A  48      15.269   8.740   2.397  1.00  0.00           C  
ATOM    702  C   LEU A  48      13.900   9.406   2.386  1.00  0.00           C  
ATOM    703  O   LEU A  48      13.773  10.580   2.760  1.00  0.00           O  
ATOM    704  CB  LEU A  48      15.402   7.694   3.488  1.00  0.00           C  
ATOM    705  CG  LEU A  48      16.563   6.712   3.611  1.00  0.00           C  
ATOM    706  CD1 LEU A  48      17.904   7.383   3.788  1.00  0.00           C  
ATOM    707  CD2 LEU A  48      16.362   5.772   4.812  1.00  0.00           C  
ATOM    708  H   LEU A  48      16.393  10.311   3.326  1.00  0.00           H  
ATOM    709  HA  LEU A  48      15.384   8.275   1.519  1.00  0.00           H  
ATOM    710  HB2 LEU A  48      14.579   7.130   3.420  1.00  0.00           H  
ATOM    711  HB3 LEU A  48      15.388   8.202   4.349  1.00  0.00           H  
ATOM    712  HG  LEU A  48      16.596   6.158   2.779  1.00  0.00           H  
ATOM    713 HD11 LEU A  48      18.618   6.687   3.862  1.00  0.00           H  
ATOM    714 HD12 LEU A  48      18.090   7.969   2.999  1.00  0.00           H  
ATOM    715 HD13 LEU A  48      17.892   7.938   4.620  1.00  0.00           H  
ATOM    716 HD21 LEU A  48      17.134   5.139   4.872  1.00  0.00           H  
ATOM    717 HD22 LEU A  48      16.307   6.312   5.652  1.00  0.00           H  
ATOM    718 HD23 LEU A  48      15.515   5.255   4.692  1.00  0.00           H  
ATOM    719  N   ILE A  49      12.859   8.742   1.902  1.00  0.00           N  
ATOM    720  CA  ILE A  49      11.495   9.269   1.847  1.00  0.00           C  
ATOM    721  C   ILE A  49      10.601   8.135   2.355  1.00  0.00           C  
ATOM    722  O   ILE A  49      11.157   7.039   2.544  1.00  0.00           O  
ATOM    723  CB  ILE A  49      11.013   9.717   0.470  1.00  0.00           C  
ATOM    724  CG1 ILE A  49      11.384   8.620  -0.585  1.00  0.00           C  
ATOM    725  CG2 ILE A  49      11.612  11.042  -0.011  1.00  0.00           C  
ATOM    726  CD1 ILE A  49      10.495   8.755  -1.798  1.00  0.00           C  
ATOM    727  H   ILE A  49      13.017   7.819   1.551  1.00  0.00           H  
ATOM    728  HA  ILE A  49      11.424  10.041   2.479  1.00  0.00           H  
ATOM    729  HB  ILE A  49      10.018   9.809   0.496  1.00  0.00           H  
ATOM    730 HG12 ILE A  49      11.258   7.714  -0.180  1.00  0.00           H  
ATOM    731 HG13 ILE A  49      12.339   8.733  -0.859  1.00  0.00           H  
ATOM    732 HG21 ILE A  49      11.248  11.264  -0.916  1.00  0.00           H  
ATOM    733 HG22 ILE A  49      11.372  11.769   0.632  1.00  0.00           H  
ATOM    734 HG23 ILE A  49      12.607  10.958  -0.064  1.00  0.00           H  
ATOM    735 HD11 ILE A  49      10.736   8.053  -2.468  1.00  0.00           H  
ATOM    736 HD12 ILE A  49       9.540   8.642  -1.525  1.00  0.00           H  
ATOM    737 HD13 ILE A  49      10.621   9.660  -2.204  1.00  0.00           H  
ATOM    738  N   SER A  50       9.333   8.395   2.665  1.00  0.00           N  
ATOM    739  CA  SER A  50       8.469   7.317   3.129  1.00  0.00           C  
ATOM    740  C   SER A  50       7.688   6.712   1.955  1.00  0.00           C  
ATOM    741  O   SER A  50       7.173   7.516   1.173  1.00  0.00           O  
ATOM    742  CB  SER A  50       7.439   7.848   4.141  1.00  0.00           C  
ATOM    743  OG  SER A  50       8.062   8.312   5.351  1.00  0.00           O  
ATOM    744  H   SER A  50       8.975   9.325   2.580  1.00  0.00           H  
ATOM    745  HA  SER A  50       9.025   6.607   3.561  1.00  0.00           H  
ATOM    746  HB2 SER A  50       6.801   7.112   4.368  1.00  0.00           H  
ATOM    747  HB3 SER A  50       6.938   8.607   3.724  1.00  0.00           H  
ATOM    748  HG  SER A  50       7.360   8.648   5.980  1.00  0.00           H  
ATOM    749  N   ASP A  51       7.522   5.404   1.875  1.00  0.00           N  
ATOM    750  CA  ASP A  51       6.681   4.891   0.767  1.00  0.00           C  
ATOM    751  C   ASP A  51       5.221   5.254   1.046  1.00  0.00           C  
ATOM    752  O   ASP A  51       4.904   6.167   1.818  1.00  0.00           O  
ATOM    753  CB  ASP A  51       6.879   3.414   0.497  1.00  0.00           C  
ATOM    754  CG  ASP A  51       6.718   2.537   1.716  1.00  0.00           C  
ATOM    755  OD1 ASP A  51       5.729   2.738   2.454  1.00  0.00           O  
ATOM    756  OD2 ASP A  51       7.605   1.670   1.908  1.00  0.00           O  
ATOM    757  H   ASP A  51       7.947   4.785   2.535  1.00  0.00           H  
ATOM    758  HA  ASP A  51       6.953   5.381  -0.061  1.00  0.00           H  
ATOM    759  HB2 ASP A  51       7.802   3.282   0.135  1.00  0.00           H  
ATOM    760  HB3 ASP A  51       6.208   3.127  -0.187  1.00  0.00           H  
ATOM    761  N   VAL A  52       4.283   4.500   0.511  1.00  0.00           N  
ATOM    762  CA  VAL A  52       2.849   4.736   0.641  1.00  0.00           C  
ATOM    763  C   VAL A  52       2.306   4.071   1.894  1.00  0.00           C  
ATOM    764  O   VAL A  52       1.223   4.396   2.367  1.00  0.00           O  
ATOM    765  CB  VAL A  52       2.153   4.287  -0.665  1.00  0.00           C  
ATOM    766  CG1 VAL A  52       1.012   3.306  -0.461  1.00  0.00           C  
ATOM    767  CG2 VAL A  52       1.637   5.516  -1.410  1.00  0.00           C  
ATOM    768  H   VAL A  52       4.575   3.707  -0.024  1.00  0.00           H  
ATOM    769  HA  VAL A  52       2.711   5.722   0.736  1.00  0.00           H  
ATOM    770  HB  VAL A  52       2.839   3.844  -1.242  1.00  0.00           H  
ATOM    771 HG11 VAL A  52       0.616   3.066  -1.347  1.00  0.00           H  
ATOM    772 HG12 VAL A  52       1.358   2.480  -0.016  1.00  0.00           H  
ATOM    773 HG13 VAL A  52       0.310   3.726   0.114  1.00  0.00           H  
ATOM    774 HG21 VAL A  52       1.186   5.229  -2.255  1.00  0.00           H  
ATOM    775 HG22 VAL A  52       0.983   6.005  -0.833  1.00  0.00           H  
ATOM    776 HG23 VAL A  52       2.404   6.119  -1.630  1.00  0.00           H  
ATOM    777  N   GLU A  53       3.118   3.193   2.458  1.00  0.00           N  
ATOM    778  CA  GLU A  53       2.831   2.477   3.689  1.00  0.00           C  
ATOM    779  C   GLU A  53       3.611   2.997   4.895  1.00  0.00           C  
ATOM    780  O   GLU A  53       3.724   2.349   5.927  1.00  0.00           O  
ATOM    781  CB  GLU A  53       3.183   1.003   3.421  1.00  0.00           C  
ATOM    782  CG  GLU A  53       2.131   0.059   3.991  1.00  0.00           C  
ATOM    783  CD  GLU A  53       1.939  -1.189   3.154  1.00  0.00           C  
ATOM    784  OE1 GLU A  53       2.840  -2.061   3.106  1.00  0.00           O  
ATOM    785  OE2 GLU A  53       0.862  -1.275   2.535  1.00  0.00           O  
ATOM    786  H   GLU A  53       3.991   3.009   2.006  1.00  0.00           H  
ATOM    787  HA  GLU A  53       1.852   2.546   3.883  1.00  0.00           H  
ATOM    788  HB2 GLU A  53       4.065   0.798   3.845  1.00  0.00           H  
ATOM    789  HB3 GLU A  53       3.246   0.859   2.433  1.00  0.00           H  
ATOM    790  HG2 GLU A  53       1.259   0.546   4.041  1.00  0.00           H  
ATOM    791  HG3 GLU A  53       2.413  -0.214   4.911  1.00  0.00           H  
ATOM    792  N   GLY A  54       4.237   4.168   4.762  1.00  0.00           N  
ATOM    793  CA  GLY A  54       5.019   4.804   5.787  1.00  0.00           C  
ATOM    794  C   GLY A  54       6.386   4.223   6.045  1.00  0.00           C  
ATOM    795  O   GLY A  54       7.079   4.781   6.900  1.00  0.00           O  
ATOM    796  H   GLY A  54       4.156   4.638   3.883  1.00  0.00           H  
ATOM    797  HA2 GLY A  54       4.501   4.753   6.641  1.00  0.00           H  
ATOM    798  HA3 GLY A  54       5.140   5.762   5.527  1.00  0.00           H  
ATOM    799  N   HIS A  55       6.855   3.185   5.320  1.00  0.00           N  
ATOM    800  CA  HIS A  55       8.196   2.685   5.620  1.00  0.00           C  
ATOM    801  C   HIS A  55       9.281   3.462   4.873  1.00  0.00           C  
ATOM    802  O   HIS A  55       9.121   3.958   3.768  1.00  0.00           O  
ATOM    803  CB  HIS A  55       8.426   1.206   5.355  1.00  0.00           C  
ATOM    804  CG  HIS A  55       7.289   0.286   5.639  1.00  0.00           C  
ATOM    805  ND1 HIS A  55       6.714  -0.483   4.644  1.00  0.00           N  
ATOM    806  CD2 HIS A  55       6.629  -0.013   6.782  1.00  0.00           C  
ATOM    807  CE1 HIS A  55       5.735  -1.204   5.166  1.00  0.00           C  
ATOM    808  NE2 HIS A  55       5.657  -0.936   6.457  1.00  0.00           N  
ATOM    809  H   HIS A  55       6.301   2.770   4.598  1.00  0.00           H  
ATOM    810  HA  HIS A  55       8.351   2.834   6.597  1.00  0.00           H  
ATOM    811  HB2 HIS A  55       9.199   0.915   5.919  1.00  0.00           H  
ATOM    812  HB3 HIS A  55       8.662   1.105   4.388  1.00  0.00           H  
ATOM    813  HD1 HIS A  55       6.993  -0.493   3.684  1.00  0.00           H  
ATOM    814  HD2 HIS A  55       6.811   0.364   7.690  1.00  0.00           H  
ATOM    815  HE1 HIS A  55       5.152  -1.845   4.667  1.00  0.00           H  
ATOM    816  HE2 HIS A  55       5.000  -1.337   7.095  1.00  0.00           H  
ATOM    817  N   PRO A  56      10.429   3.587   5.518  1.00  0.00           N  
ATOM    818  CA  PRO A  56      11.568   4.307   4.965  1.00  0.00           C  
ATOM    819  C   PRO A  56      12.040   3.713   3.633  1.00  0.00           C  
ATOM    820  O   PRO A  56      12.162   2.503   3.460  1.00  0.00           O  
ATOM    821  CB  PRO A  56      12.630   4.236   6.038  1.00  0.00           C  
ATOM    822  CG  PRO A  56      11.931   3.852   7.282  1.00  0.00           C  
ATOM    823  CD  PRO A  56      10.699   3.085   6.890  1.00  0.00           C  
ATOM    824  HA  PRO A  56      11.312   5.263   4.823  1.00  0.00           H  
ATOM    825  HB2 PRO A  56      13.318   3.550   5.801  1.00  0.00           H  
ATOM    826  HB3 PRO A  56      13.071   5.126   6.149  1.00  0.00           H  
ATOM    827  HG2 PRO A  56      12.526   3.278   7.845  1.00  0.00           H  
ATOM    828  HG3 PRO A  56      11.674   4.671   7.796  1.00  0.00           H  
ATOM    829  HD2 PRO A  56      10.873   2.100   6.887  1.00  0.00           H  
ATOM    830  HD3 PRO A  56       9.937   3.287   7.505  1.00  0.00           H  
ATOM    831  N   SER A  57      12.297   4.601   2.671  1.00  0.00           N  
ATOM    832  CA  SER A  57      12.738   4.103   1.375  1.00  0.00           C  
ATOM    833  C   SER A  57      13.597   5.111   0.639  1.00  0.00           C  
ATOM    834  O   SER A  57      13.516   6.310   0.820  1.00  0.00           O  
ATOM    835  CB  SER A  57      11.480   3.685   0.604  1.00  0.00           C  
ATOM    836  OG  SER A  57      10.816   4.853   0.216  1.00  0.00           O  
ATOM    837  H   SER A  57      12.190   5.582   2.835  1.00  0.00           H  
ATOM    838  HA  SER A  57      13.290   3.284   1.531  1.00  0.00           H  
ATOM    839  HB2 SER A  57      10.887   3.134   1.191  1.00  0.00           H  
ATOM    840  HB3 SER A  57      11.736   3.153  -0.204  1.00  0.00           H  
ATOM    841  HG  SER A  57       9.988   4.613  -0.291  1.00  0.00           H  
ATOM    842  N   PRO A  58      14.464   4.583  -0.229  1.00  0.00           N  
ATOM    843  CA  PRO A  58      15.372   5.348  -1.026  1.00  0.00           C  
ATOM    844  C   PRO A  58      14.785   6.652  -1.498  1.00  0.00           C  
ATOM    845  O   PRO A  58      13.763   6.615  -2.164  1.00  0.00           O  
ATOM    846  CB  PRO A  58      15.711   4.428  -2.214  1.00  0.00           C  
ATOM    847  CG  PRO A  58      15.012   3.153  -1.996  1.00  0.00           C  
ATOM    848  CD  PRO A  58      14.594   3.119  -0.537  1.00  0.00           C  
ATOM    849  HA  PRO A  58      16.203   5.530  -0.500  1.00  0.00           H  
ATOM    850  HB2 PRO A  58      15.402   4.845  -3.069  1.00  0.00           H  
ATOM    851  HB3 PRO A  58      16.698   4.274  -2.256  1.00  0.00           H  
ATOM    852  HG2 PRO A  58      14.206   3.098  -2.585  1.00  0.00           H  
ATOM    853  HG3 PRO A  58      15.624   2.388  -2.196  1.00  0.00           H  
ATOM    854  HD2 PRO A  58      13.723   2.642  -0.417  1.00  0.00           H  
ATOM    855  HD3 PRO A  58      15.292   2.686   0.033  1.00  0.00           H  
ATOM    856  N   GLY A  59      15.469   7.763  -1.263  1.00  0.00           N  
ATOM    857  CA  GLY A  59      14.995   9.061  -1.764  1.00  0.00           C  
ATOM    858  C   GLY A  59      16.108   9.557  -2.680  1.00  0.00           C  
ATOM    859  O   GLY A  59      16.316   8.985  -3.752  1.00  0.00           O  
ATOM    860  H   GLY A  59      16.319   7.717  -0.738  1.00  0.00           H  
ATOM    861  HA2 GLY A  59      14.851   9.699  -1.008  1.00  0.00           H  
ATOM    862  HA3 GLY A  59      14.142   8.951  -2.274  1.00  0.00           H  
ATOM    863  N   VAL A  60      16.923  10.511  -2.251  1.00  0.00           N  
ATOM    864  CA  VAL A  60      18.054  10.931  -3.099  1.00  0.00           C  
ATOM    865  C   VAL A  60      19.128   9.838  -3.026  1.00  0.00           C  
ATOM    866  O   VAL A  60      19.861   9.609  -4.004  1.00  0.00           O  
ATOM    867  CB  VAL A  60      18.566  12.316  -2.737  1.00  0.00           C  
ATOM    868  CG1 VAL A  60      19.825  12.732  -3.494  1.00  0.00           C  
ATOM    869  CG2 VAL A  60      17.512  13.393  -2.975  1.00  0.00           C  
ATOM    870  H   VAL A  60      16.772  10.941  -1.361  1.00  0.00           H  
ATOM    871  HA  VAL A  60      17.726  10.968  -4.043  1.00  0.00           H  
ATOM    872  HB  VAL A  60      18.784  12.314  -1.761  1.00  0.00           H  
ATOM    873 HG11 VAL A  60      20.100  13.649  -3.205  1.00  0.00           H  
ATOM    874 HG12 VAL A  60      20.562  12.085  -3.297  1.00  0.00           H  
ATOM    875 HG13 VAL A  60      19.638  12.735  -4.476  1.00  0.00           H  
ATOM    876 HG21 VAL A  60      17.886  14.286  -2.726  1.00  0.00           H  
ATOM    877 HG22 VAL A  60      17.253  13.398  -3.941  1.00  0.00           H  
ATOM    878 HG23 VAL A  60      16.707  13.201  -2.414  1.00  0.00           H  
ATOM    879  N   ALA A  61      19.194   9.111  -1.907  1.00  0.00           N  
ATOM    880  CA  ALA A  61      20.120   7.992  -1.734  1.00  0.00           C  
ATOM    881  C   ALA A  61      19.451   6.703  -2.221  1.00  0.00           C  
ATOM    882  O   ALA A  61      18.344   6.350  -1.787  1.00  0.00           O  
ATOM    883  CB  ALA A  61      20.553   7.785  -0.294  1.00  0.00           C  
ATOM    884  H   ALA A  61      18.581   9.343  -1.152  1.00  0.00           H  
ATOM    885  HA  ALA A  61      20.933   8.161  -2.291  1.00  0.00           H  
ATOM    886  HB1 ALA A  61      21.182   7.009  -0.243  1.00  0.00           H  
ATOM    887  HB2 ALA A  61      21.012   8.609   0.038  1.00  0.00           H  
ATOM    888  HB3 ALA A  61      19.750   7.600   0.272  1.00  0.00           H  
ATOM    889  N   GLU A  62      20.157   5.989  -3.117  1.00  0.00           N  
ATOM    890  CA  GLU A  62      19.551   4.786  -3.706  1.00  0.00           C  
ATOM    891  C   GLU A  62      19.756   3.579  -2.819  1.00  0.00           C  
ATOM    892  O   GLU A  62      18.981   2.625  -2.842  1.00  0.00           O  
ATOM    893  CB  GLU A  62      20.074   4.555  -5.117  1.00  0.00           C  
ATOM    894  CG  GLU A  62      21.592   4.611  -5.247  1.00  0.00           C  
ATOM    895  CD  GLU A  62      22.059   4.282  -6.662  1.00  0.00           C  
ATOM    896  OE1 GLU A  62      21.196   3.847  -7.457  1.00  0.00           O  
ATOM    897  OE2 GLU A  62      23.262   4.476  -6.942  1.00  0.00           O  
ATOM    898  H   GLU A  62      21.080   6.272  -3.378  1.00  0.00           H  
ATOM    899  HA  GLU A  62      18.566   4.947  -3.773  1.00  0.00           H  
ATOM    900  HB2 GLU A  62      19.684   5.256  -5.713  1.00  0.00           H  
ATOM    901  HB3 GLU A  62      19.768   3.652  -5.419  1.00  0.00           H  
ATOM    902  HG2 GLU A  62      21.995   3.951  -4.613  1.00  0.00           H  
ATOM    903  HG3 GLU A  62      21.902   5.532  -5.011  1.00  0.00           H  
ATOM    904  N   LYS A  63      20.823   3.623  -2.041  1.00  0.00           N  
ATOM    905  CA  LYS A  63      21.078   2.546  -1.085  1.00  0.00           C  
ATOM    906  C   LYS A  63      22.017   3.099  -0.016  1.00  0.00           C  
ATOM    907  O   LYS A  63      22.556   4.193  -0.222  1.00  0.00           O  
ATOM    908  CB  LYS A  63      21.524   1.312  -1.855  1.00  0.00           C  
ATOM    909  CG  LYS A  63      23.004   1.234  -2.120  1.00  0.00           C  
ATOM    910  CD  LYS A  63      23.756   0.642  -0.944  1.00  0.00           C  
ATOM    911  CE  LYS A  63      23.381  -0.788  -0.629  1.00  0.00           C  
ATOM    912  NZ  LYS A  63      24.635  -1.601  -0.517  1.00  0.00           N  
ATOM    913  H   LYS A  63      21.457   4.394  -2.106  1.00  0.00           H  
ATOM    914  HA  LYS A  63      20.210   2.326  -0.640  1.00  0.00           H  
ATOM    915  HB2 LYS A  63      21.050   1.306  -2.735  1.00  0.00           H  
ATOM    916  HB3 LYS A  63      21.259   0.504  -1.328  1.00  0.00           H  
ATOM    917  HG2 LYS A  63      23.351   2.156  -2.295  1.00  0.00           H  
ATOM    918  HG3 LYS A  63      23.159   0.661  -2.925  1.00  0.00           H  
ATOM    919  HD2 LYS A  63      23.567   1.201  -0.137  1.00  0.00           H  
ATOM    920  HD3 LYS A  63      24.734   0.672  -1.149  1.00  0.00           H  
ATOM    921  HE2 LYS A  63      22.807  -1.154  -1.361  1.00  0.00           H  
ATOM    922  HE3 LYS A  63      22.880  -0.822   0.236  1.00  0.00           H  
ATOM    923  HZ1 LYS A  63      24.399  -2.550  -0.309  1.00  0.00           H  
ATOM    924  HZ2 LYS A  63      25.135  -1.564  -1.382  1.00  0.00           H  
ATOM    925  HZ3 LYS A  63      25.208  -1.231   0.215  1.00  0.00           H  
ATOM    926  N   TRP A  64      22.129   2.424   1.123  1.00  0.00           N  
ATOM    927  CA  TRP A  64      22.953   2.978   2.195  1.00  0.00           C  
ATOM    928  C   TRP A  64      23.519   1.858   3.041  1.00  0.00           C  
ATOM    929  O   TRP A  64      22.919   0.799   2.964  1.00  0.00           O  
ATOM    930  CB  TRP A  64      22.072   3.932   3.056  1.00  0.00           C  
ATOM    931  CG  TRP A  64      20.833   3.272   3.598  1.00  0.00           C  
ATOM    932  CD1 TRP A  64      20.745   2.548   4.754  1.00  0.00           C  
ATOM    933  CD2 TRP A  64      19.516   3.298   3.043  1.00  0.00           C  
ATOM    934  NE1 TRP A  64      19.443   2.091   4.906  1.00  0.00           N  
ATOM    935  CE2 TRP A  64      18.677   2.547   3.875  1.00  0.00           C  
ATOM    936  CE3 TRP A  64      18.959   3.871   1.899  1.00  0.00           C  
ATOM    937  CZ2 TRP A  64      17.323   2.356   3.629  1.00  0.00           C  
ATOM    938  CZ3 TRP A  64      17.617   3.703   1.629  1.00  0.00           C  
ATOM    939  CH2 TRP A  64      16.795   2.939   2.492  1.00  0.00           C  
ATOM    940  H   TRP A  64      21.657   1.551   1.245  1.00  0.00           H  
ATOM    941  HA  TRP A  64      23.706   3.499   1.794  1.00  0.00           H  
ATOM    942  HB2 TRP A  64      21.796   4.708   2.488  1.00  0.00           H  
ATOM    943  HB3 TRP A  64      22.619   4.261   3.826  1.00  0.00           H  
ATOM    944  HD1 TRP A  64      21.498   2.375   5.389  1.00  0.00           H  
ATOM    945  HE1 TRP A  64      19.117   1.516   5.656  1.00  0.00           H  
ATOM    946  HE3 TRP A  64      19.532   4.403   1.276  1.00  0.00           H  
ATOM    947  HZ2 TRP A  64      16.753   1.818   4.250  1.00  0.00           H  
ATOM    948  HZ3 TRP A  64      17.220   4.126   0.814  1.00  0.00           H  
ATOM    949  HH2 TRP A  64      15.825   2.820   2.278  1.00  0.00           H  
ATOM    950  N   GLU A  65      24.507   2.077   3.894  1.00  0.00           N  
ATOM    951  CA  GLU A  65      25.003   0.979   4.724  1.00  0.00           C  
ATOM    952  C   GLU A  65      25.653   1.582   5.960  1.00  0.00           C  
ATOM    953  O   GLU A  65      25.880   2.790   5.993  1.00  0.00           O  
ATOM    954  CB  GLU A  65      25.999   0.107   3.949  1.00  0.00           C  
ATOM    955  CG  GLU A  65      27.279   0.750   3.491  1.00  0.00           C  
ATOM    956  CD  GLU A  65      27.555   0.870   2.013  1.00  0.00           C  
ATOM    957  OE1 GLU A  65      26.711   0.514   1.159  1.00  0.00           O  
ATOM    958  OE2 GLU A  65      28.659   1.360   1.643  1.00  0.00           O  
ATOM    959  H   GLU A  65      24.912   2.988   3.971  1.00  0.00           H  
ATOM    960  HA  GLU A  65      24.229   0.413   5.008  1.00  0.00           H  
ATOM    961  HB2 GLU A  65      25.528  -0.234   3.136  1.00  0.00           H  
ATOM    962  HB3 GLU A  65      26.245  -0.662   4.539  1.00  0.00           H  
ATOM    963  HG2 GLU A  65      28.030   0.220   3.886  1.00  0.00           H  
ATOM    964  HG3 GLU A  65      27.291   1.677   3.867  1.00  0.00           H  
ATOM    965  N   ASN A  66      25.955   0.745   6.937  1.00  0.00           N  
ATOM    966  CA  ASN A  66      26.583   1.183   8.165  1.00  0.00           C  
ATOM    967  C   ASN A  66      27.627   0.185   8.641  1.00  0.00           C  
ATOM    968  O   ASN A  66      27.525  -1.008   8.356  1.00  0.00           O  
ATOM    969  CB  ASN A  66      25.555   1.380   9.295  1.00  0.00           C  
ATOM    970  CG  ASN A  66      25.050   0.123   9.939  1.00  0.00           C  
ATOM    971  OD1 ASN A  66      25.645  -0.257  10.961  1.00  0.00           O  
ATOM    972  ND2 ASN A  66      24.031  -0.551   9.447  1.00  0.00           N  
ATOM    973  H   ASN A  66      25.742  -0.225   6.824  1.00  0.00           H  
ATOM    974  HA  ASN A  66      27.036   2.058   7.994  1.00  0.00           H  
ATOM    975  HB2 ASN A  66      24.769   1.868   8.914  1.00  0.00           H  
ATOM    976  HB3 ASN A  66      25.982   1.939  10.005  1.00  0.00           H  
ATOM    977 HD21 ASN A  66      23.567  -0.226   8.623  1.00  0.00           H  
ATOM    978 HD22 ASN A  66      23.721  -1.388   9.898  1.00  0.00           H  
ATOM    979  N   LYS A  67      28.521   0.669   9.476  1.00  0.00           N  
ATOM    980  CA  LYS A  67      29.506  -0.141  10.160  1.00  0.00           C  
ATOM    981  C   LYS A  67      29.303   0.145  11.653  1.00  0.00           C  
ATOM    982  O   LYS A  67      29.516   1.275  12.096  1.00  0.00           O  
ATOM    983  CB  LYS A  67      30.944   0.225   9.779  1.00  0.00           C  
ATOM    984  CG  LYS A  67      31.984  -0.871   9.850  1.00  0.00           C  
ATOM    985  CD  LYS A  67      31.790  -1.927  10.910  1.00  0.00           C  
ATOM    986  CE  LYS A  67      33.009  -2.804  11.183  1.00  0.00           C  
ATOM    987  NZ  LYS A  67      34.304  -2.082  11.311  1.00  0.00           N  
ATOM    988  H   LYS A  67      28.520   1.654   9.648  1.00  0.00           H  
ATOM    989  HA  LYS A  67      29.340  -1.109   9.973  1.00  0.00           H  
ATOM    990  HB2 LYS A  67      31.239   0.958  10.391  1.00  0.00           H  
ATOM    991  HB3 LYS A  67      30.928   0.563   8.838  1.00  0.00           H  
ATOM    992  HG2 LYS A  67      32.870  -0.437  10.014  1.00  0.00           H  
ATOM    993  HG3 LYS A  67      31.998  -1.332   8.963  1.00  0.00           H  
ATOM    994  HD2 LYS A  67      31.040  -2.521  10.621  1.00  0.00           H  
ATOM    995  HD3 LYS A  67      31.542  -1.468  11.763  1.00  0.00           H  
ATOM    996  HE2 LYS A  67      33.094  -3.457  10.430  1.00  0.00           H  
ATOM    997  HE3 LYS A  67      32.847  -3.299  12.037  1.00  0.00           H  
ATOM    998  HZ1 LYS A  67      35.036  -2.740  11.488  1.00  0.00           H  
ATOM    999  HZ2 LYS A  67      34.496  -1.589  10.462  1.00  0.00           H  
ATOM   1000  HZ3 LYS A  67      34.250  -1.432  12.069  1.00  0.00           H  
ATOM   1001  N   ASP A  68      28.846  -0.825  12.411  1.00  0.00           N  
ATOM   1002  CA  ASP A  68      28.654  -0.772  13.845  1.00  0.00           C  
ATOM   1003  C   ASP A  68      27.492   0.147  14.241  1.00  0.00           C  
ATOM   1004  O   ASP A  68      27.410   0.666  15.360  1.00  0.00           O  
ATOM   1005  CB  ASP A  68      29.975  -0.356  14.492  1.00  0.00           C  
ATOM   1006  CG  ASP A  68      31.195  -1.263  14.342  1.00  0.00           C  
ATOM   1007  OD1 ASP A  68      31.328  -2.324  15.029  1.00  0.00           O  
ATOM   1008  OD2 ASP A  68      32.107  -0.924  13.533  1.00  0.00           O  
ATOM   1009  H   ASP A  68      28.608  -1.682  11.954  1.00  0.00           H  
ATOM   1010  HA  ASP A  68      28.436  -1.696  14.160  1.00  0.00           H  
ATOM   1011  HB2 ASP A  68      29.802  -0.258  15.472  1.00  0.00           H  
ATOM   1012  HB3 ASP A  68      30.222   0.533  14.106  1.00  0.00           H  
ATOM   1013  N   PHE A  69      26.587   0.442  13.315  1.00  0.00           N  
ATOM   1014  CA  PHE A  69      25.529   1.431  13.509  1.00  0.00           C  
ATOM   1015  C   PHE A  69      26.110   2.801  13.843  1.00  0.00           C  
ATOM   1016  O   PHE A  69      25.390   3.651  14.392  1.00  0.00           O  
ATOM   1017  CB  PHE A  69      24.533   0.946  14.565  1.00  0.00           C  
ATOM   1018  CG  PHE A  69      23.739  -0.278  14.176  1.00  0.00           C  
ATOM   1019  CD1 PHE A  69      22.926  -0.276  13.062  1.00  0.00           C  
ATOM   1020  CD2 PHE A  69      23.819  -1.429  14.935  1.00  0.00           C  
ATOM   1021  CE1 PHE A  69      22.177  -1.385  12.716  1.00  0.00           C  
ATOM   1022  CE2 PHE A  69      23.078  -2.555  14.576  1.00  0.00           C  
ATOM   1023  CZ  PHE A  69      22.246  -2.551  13.471  1.00  0.00           C  
ATOM   1024  H   PHE A  69      26.632  -0.038  12.439  1.00  0.00           H  
ATOM   1025  HA  PHE A  69      25.034   1.516  12.644  1.00  0.00           H  
ATOM   1026  HB2 PHE A  69      23.889   1.689  14.749  1.00  0.00           H  
ATOM   1027  HB3 PHE A  69      25.043   0.733  15.398  1.00  0.00           H  
ATOM   1028  HD1 PHE A  69      22.877   0.545  12.493  1.00  0.00           H  
ATOM   1029  HD2 PHE A  69      24.408  -1.455  15.742  1.00  0.00           H  
ATOM   1030  HE1 PHE A  69      21.580  -1.349  11.915  1.00  0.00           H  
ATOM   1031  HE2 PHE A  69      23.150  -3.384  15.130  1.00  0.00           H  
ATOM   1032  HZ  PHE A  69      21.712  -3.359  13.223  1.00  0.00           H  
ATOM   1033  N   LYS A  70      27.360   3.114  13.561  1.00  0.00           N  
ATOM   1034  CA  LYS A  70      28.031   4.341  13.891  1.00  0.00           C  
ATOM   1035  C   LYS A  70      28.542   5.131  12.693  1.00  0.00           C  
ATOM   1036  O   LYS A  70      28.784   6.335  12.864  1.00  0.00           O  
ATOM   1037  CB  LYS A  70      29.242   4.159  14.797  1.00  0.00           C  
ATOM   1038  CG  LYS A  70      29.096   4.119  16.303  1.00  0.00           C  
ATOM   1039  CD  LYS A  70      30.488   3.938  16.895  1.00  0.00           C  
ATOM   1040  CE  LYS A  70      30.620   4.453  18.316  1.00  0.00           C  
ATOM   1041  NZ  LYS A  70      31.995   4.358  18.709  1.00  0.00           N  
ATOM   1042  H   LYS A  70      27.895   2.428  13.068  1.00  0.00           H  
ATOM   1043  HA  LYS A  70      27.377   4.921  14.377  1.00  0.00           H  
ATOM   1044  HB2 LYS A  70      29.865   4.914  14.593  1.00  0.00           H  
ATOM   1045  HB3 LYS A  70      29.668   3.294  14.531  1.00  0.00           H  
ATOM   1046  HG2 LYS A  70      28.510   3.353  16.569  1.00  0.00           H  
ATOM   1047  HG3 LYS A  70      28.695   4.975  16.630  1.00  0.00           H  
ATOM   1048  HD2 LYS A  70      31.142   4.429  16.319  1.00  0.00           H  
ATOM   1049  HD3 LYS A  70      30.708   2.962  16.891  1.00  0.00           H  
ATOM   1050  HE2 LYS A  70      30.055   3.900  18.929  1.00  0.00           H  
ATOM   1051  HE3 LYS A  70      30.322   5.407  18.358  1.00  0.00           H  
ATOM   1052  HZ1 LYS A  70      32.098   4.694  19.645  1.00  0.00           H  
ATOM   1053  HZ2 LYS A  70      32.290   3.403  18.663  1.00  0.00           H  
ATOM   1054  HZ3 LYS A  70      32.557   4.910  18.093  1.00  0.00           H  
ATOM   1055  N   VAL A  71      28.829   4.487  11.570  1.00  0.00           N  
ATOM   1056  CA  VAL A  71      29.299   5.200  10.369  1.00  0.00           C  
ATOM   1057  C   VAL A  71      28.275   4.875   9.297  1.00  0.00           C  
ATOM   1058  O   VAL A  71      28.057   3.705   8.992  1.00  0.00           O  
ATOM   1059  CB  VAL A  71      30.741   4.855   9.972  1.00  0.00           C  
ATOM   1060  CG1 VAL A  71      31.242   5.657   8.771  1.00  0.00           C  
ATOM   1061  CG2 VAL A  71      31.753   5.138  11.089  1.00  0.00           C  
ATOM   1062  H   VAL A  71      28.724   3.493  11.537  1.00  0.00           H  
ATOM   1063  HA  VAL A  71      29.254   6.182  10.554  1.00  0.00           H  
ATOM   1064  HB  VAL A  71      30.783   3.882   9.744  1.00  0.00           H  
ATOM   1065 HG11 VAL A  71      32.182   5.390   8.561  1.00  0.00           H  
ATOM   1066 HG12 VAL A  71      30.658   5.473   7.980  1.00  0.00           H  
ATOM   1067 HG13 VAL A  71      31.213   6.633   8.986  1.00  0.00           H  
ATOM   1068 HG21 VAL A  71      32.671   4.896  10.776  1.00  0.00           H  
ATOM   1069 HG22 VAL A  71      31.727   6.110  11.324  1.00  0.00           H  
ATOM   1070 HG23 VAL A  71      31.521   4.593  11.895  1.00  0.00           H  
ATOM   1071  N   TRP A  72      27.545   5.816   8.728  1.00  0.00           N  
ATOM   1072  CA  TRP A  72      26.458   5.545   7.803  1.00  0.00           C  
ATOM   1073  C   TRP A  72      26.881   6.103   6.451  1.00  0.00           C  
ATOM   1074  O   TRP A  72      27.421   7.191   6.414  1.00  0.00           O  
ATOM   1075  CB  TRP A  72      25.114   6.119   8.298  1.00  0.00           C  
ATOM   1076  CG  TRP A  72      24.515   5.394   9.468  1.00  0.00           C  
ATOM   1077  CD1 TRP A  72      24.919   5.481  10.773  1.00  0.00           C  
ATOM   1078  CD2 TRP A  72      23.415   4.469   9.479  1.00  0.00           C  
ATOM   1079  NE1 TRP A  72      24.144   4.686  11.573  1.00  0.00           N  
ATOM   1080  CE2 TRP A  72      23.223   4.050  10.802  1.00  0.00           C  
ATOM   1081  CE3 TRP A  72      22.604   3.933   8.475  1.00  0.00           C  
ATOM   1082  CZ2 TRP A  72      22.256   3.123  11.172  1.00  0.00           C  
ATOM   1083  CZ3 TRP A  72      21.622   3.027   8.852  1.00  0.00           C  
ATOM   1084  CH2 TRP A  72      21.448   2.628  10.171  1.00  0.00           C  
ATOM   1085  H   TRP A  72      27.752   6.770   8.946  1.00  0.00           H  
ATOM   1086  HA  TRP A  72      26.361   4.554   7.716  1.00  0.00           H  
ATOM   1087  HB2 TRP A  72      24.462   6.081   7.541  1.00  0.00           H  
ATOM   1088  HB3 TRP A  72      25.261   7.072   8.564  1.00  0.00           H  
ATOM   1089  HD1 TRP A  72      25.676   6.048  11.097  1.00  0.00           H  
ATOM   1090  HE1 TRP A  72      24.240   4.589  12.564  1.00  0.00           H  
ATOM   1091  HE3 TRP A  72      22.727   4.193   7.517  1.00  0.00           H  
ATOM   1092  HZ2 TRP A  72      22.151   2.828  12.122  1.00  0.00           H  
ATOM   1093  HZ3 TRP A  72      21.019   2.649   8.150  1.00  0.00           H  
ATOM   1094  HH2 TRP A  72      20.727   1.973  10.397  1.00  0.00           H  
ATOM   1095  N   THR A  73      26.792   5.283   5.405  1.00  0.00           N  
ATOM   1096  CA  THR A  73      27.246   5.693   4.092  1.00  0.00           C  
ATOM   1097  C   THR A  73      26.100   5.692   3.109  1.00  0.00           C  
ATOM   1098  O   THR A  73      25.445   4.659   2.904  1.00  0.00           O  
ATOM   1099  CB  THR A  73      28.409   4.791   3.597  1.00  0.00           C  
ATOM   1100  OG1 THR A  73      29.526   5.001   4.476  1.00  0.00           O  
ATOM   1101  CG2 THR A  73      28.837   5.238   2.204  1.00  0.00           C  
ATOM   1102  H   THR A  73      26.405   4.369   5.528  1.00  0.00           H  
ATOM   1103  HA  THR A  73      27.590   6.629   4.163  1.00  0.00           H  
ATOM   1104  HB  THR A  73      28.136   3.829   3.593  1.00  0.00           H  
ATOM   1105  HG1 THR A  73      30.293   4.431   4.182  1.00  0.00           H  
ATOM   1106 HG21 THR A  73      29.586   4.658   1.883  1.00  0.00           H  
ATOM   1107 HG22 THR A  73      28.063   5.160   1.576  1.00  0.00           H  
ATOM   1108 HG23 THR A  73      29.143   6.189   2.239  1.00  0.00           H  
ATOM   1109  N   PHE A  74      25.822   6.847   2.512  1.00  0.00           N  
ATOM   1110  CA  PHE A  74      24.715   6.962   1.588  1.00  0.00           C  
ATOM   1111  C   PHE A  74      25.208   7.013   0.147  1.00  0.00           C  
ATOM   1112  O   PHE A  74      26.055   7.817  -0.220  1.00  0.00           O  
ATOM   1113  CB  PHE A  74      23.821   8.191   1.951  1.00  0.00           C  
ATOM   1114  CG  PHE A  74      23.286   8.008   3.356  1.00  0.00           C  
ATOM   1115  CD1 PHE A  74      24.024   8.362   4.474  1.00  0.00           C  
ATOM   1116  CD2 PHE A  74      22.057   7.394   3.552  1.00  0.00           C  
ATOM   1117  CE1 PHE A  74      23.545   8.168   5.769  1.00  0.00           C  
ATOM   1118  CE2 PHE A  74      21.566   7.172   4.823  1.00  0.00           C  
ATOM   1119  CZ  PHE A  74      22.319   7.557   5.923  1.00  0.00           C  
ATOM   1120  H   PHE A  74      26.387   7.649   2.705  1.00  0.00           H  
ATOM   1121  HA  PHE A  74      24.153   6.141   1.686  1.00  0.00           H  
ATOM   1122  HB2 PHE A  74      23.059   8.254   1.307  1.00  0.00           H  
ATOM   1123  HB3 PHE A  74      24.366   9.028   1.905  1.00  0.00           H  
ATOM   1124  HD1 PHE A  74      24.929   8.769   4.348  1.00  0.00           H  
ATOM   1125  HD2 PHE A  74      21.518   7.108   2.760  1.00  0.00           H  
ATOM   1126  HE1 PHE A  74      24.076   8.464   6.563  1.00  0.00           H  
ATOM   1127  HE2 PHE A  74      20.675   6.737   4.950  1.00  0.00           H  
ATOM   1128  HZ  PHE A  74      21.966   7.388   6.843  1.00  0.00           H  
ATOM   1129  N   HIS A  75      24.655   6.105  -0.685  1.00  0.00           N  
ATOM   1130  CA  HIS A  75      25.023   6.158  -2.108  1.00  0.00           C  
ATOM   1131  C   HIS A  75      23.922   6.955  -2.801  1.00  0.00           C  
ATOM   1132  O   HIS A  75      22.801   6.447  -2.828  1.00  0.00           O  
ATOM   1133  CB  HIS A  75      25.196   4.747  -2.704  1.00  0.00           C  
ATOM   1134  CG  HIS A  75      26.154   3.976  -1.823  1.00  0.00           C  
ATOM   1135  ND1 HIS A  75      27.482   4.343  -1.741  1.00  0.00           N  
ATOM   1136  CD2 HIS A  75      25.999   2.968  -0.970  1.00  0.00           C  
ATOM   1137  CE1 HIS A  75      28.101   3.561  -0.866  1.00  0.00           C  
ATOM   1138  NE2 HIS A  75      27.209   2.706  -0.378  1.00  0.00           N  
ATOM   1139  H   HIS A  75      24.014   5.417  -0.344  1.00  0.00           H  
ATOM   1140  HA  HIS A  75      25.886   6.654  -2.199  1.00  0.00           H  
ATOM   1141  HB2 HIS A  75      25.567   4.814  -3.630  1.00  0.00           H  
ATOM   1142  HB3 HIS A  75      24.312   4.281  -2.732  1.00  0.00           H  
ATOM   1143  HD1 HIS A  75      27.911   5.083  -2.260  1.00  0.00           H  
ATOM   1144  HD2 HIS A  75      25.144   2.482  -0.790  1.00  0.00           H  
ATOM   1145  HE1 HIS A  75      29.069   3.607  -0.618  1.00  0.00           H  
ATOM   1146  HE2 HIS A  75      27.388   1.995   0.302  1.00  0.00           H  
ATOM   1147  N   LEU A  76      24.268   8.153  -3.259  1.00  0.00           N  
ATOM   1148  CA  LEU A  76      23.291   8.987  -3.921  1.00  0.00           C  
ATOM   1149  C   LEU A  76      23.129   8.555  -5.377  1.00  0.00           C  
ATOM   1150  O   LEU A  76      24.129   8.132  -5.954  1.00  0.00           O  
ATOM   1151  CB  LEU A  76      23.686  10.474  -3.905  1.00  0.00           C  
ATOM   1152  CG  LEU A  76      24.332  11.032  -2.636  1.00  0.00           C  
ATOM   1153  CD1 LEU A  76      24.350  12.558  -2.652  1.00  0.00           C  
ATOM   1154  CD2 LEU A  76      23.636  10.537  -1.364  1.00  0.00           C  
ATOM   1155  H   LEU A  76      25.207   8.478  -3.145  1.00  0.00           H  
ATOM   1156  HA  LEU A  76      22.412   8.883  -3.456  1.00  0.00           H  
ATOM   1157  HB2 LEU A  76      22.855  11.004  -4.073  1.00  0.00           H  
ATOM   1158  HB3 LEU A  76      24.331  10.618  -4.655  1.00  0.00           H  
ATOM   1159  HG  LEU A  76      25.280  10.715  -2.610  1.00  0.00           H  
ATOM   1160 HD11 LEU A  76      24.777  12.895  -1.813  1.00  0.00           H  
ATOM   1161 HD12 LEU A  76      24.872  12.877  -3.443  1.00  0.00           H  
ATOM   1162 HD13 LEU A  76      23.413  12.902  -2.711  1.00  0.00           H  
ATOM   1163 HD21 LEU A  76      24.090  10.926  -0.563  1.00  0.00           H  
ATOM   1164 HD22 LEU A  76      22.678  10.823  -1.375  1.00  0.00           H  
ATOM   1165 HD23 LEU A  76      23.685   9.539  -1.324  1.00  0.00           H  
ATOM   1166  N   ARG A  77      21.985   8.810  -5.980  1.00  0.00           N  
ATOM   1167  CA  ARG A  77      21.749   8.511  -7.378  1.00  0.00           C  
ATOM   1168  C   ARG A  77      22.236   9.630  -8.297  1.00  0.00           C  
ATOM   1169  O   ARG A  77      21.984  10.811  -8.159  1.00  0.00           O  
ATOM   1170  CB  ARG A  77      20.262   8.252  -7.654  1.00  0.00           C  
ATOM   1171  CG  ARG A  77      19.320   9.401  -7.394  1.00  0.00           C  
ATOM   1172  CD  ARG A  77      17.862   8.975  -7.360  1.00  0.00           C  
ATOM   1173  NE  ARG A  77      17.605   8.147  -6.189  1.00  0.00           N  
ATOM   1174  CZ  ARG A  77      16.930   7.013  -6.169  1.00  0.00           C  
ATOM   1175  NH1 ARG A  77      16.472   6.547  -7.343  1.00  0.00           N  
ATOM   1176  NH2 ARG A  77      16.729   6.287  -5.066  1.00  0.00           N  
ATOM   1177  H   ARG A  77      21.248   9.228  -5.449  1.00  0.00           H  
ATOM   1178  HA  ARG A  77      22.256   7.680  -7.607  1.00  0.00           H  
ATOM   1179  HB2 ARG A  77      19.975   7.487  -7.078  1.00  0.00           H  
ATOM   1180  HB3 ARG A  77      20.171   7.997  -8.617  1.00  0.00           H  
ATOM   1181  HG2 ARG A  77      19.437  10.080  -8.119  1.00  0.00           H  
ATOM   1182  HG3 ARG A  77      19.553   9.811  -6.512  1.00  0.00           H  
ATOM   1183  HD2 ARG A  77      17.652   8.453  -8.186  1.00  0.00           H  
ATOM   1184  HD3 ARG A  77      17.281   9.788  -7.323  1.00  0.00           H  
ATOM   1185  HE  ARG A  77      17.975   8.469  -5.317  1.00  0.00           H  
ATOM   1186 HH11 ARG A  77      15.956   5.691  -7.374  1.00  0.00           H  
ATOM   1187 HH12 ARG A  77      16.648   7.056  -8.186  1.00  0.00           H  
ATOM   1188 HH21 ARG A  77      16.208   5.435  -5.116  1.00  0.00           H  
ATOM   1189 HH22 ARG A  77      17.100   6.596  -4.190  1.00  0.00           H  
ATOM   1190  N   GLU A  78      22.882   9.221  -9.395  1.00  0.00           N  
ATOM   1191  CA  GLU A  78      23.455  10.084 -10.406  1.00  0.00           C  
ATOM   1192  C   GLU A  78      22.487  11.014 -11.099  1.00  0.00           C  
ATOM   1193  O   GLU A  78      22.867  12.155 -11.419  1.00  0.00           O  
ATOM   1194  CB  GLU A  78      24.236   9.243 -11.436  1.00  0.00           C  
ATOM   1195  CG  GLU A  78      24.960   8.067 -10.819  1.00  0.00           C  
ATOM   1196  CD  GLU A  78      26.379   7.855 -11.331  1.00  0.00           C  
ATOM   1197  OE1 GLU A  78      26.550   7.392 -12.483  1.00  0.00           O  
ATOM   1198  OE2 GLU A  78      27.310   8.186 -10.545  1.00  0.00           O  
ATOM   1199  H   GLU A  78      22.977   8.235  -9.529  1.00  0.00           H  
ATOM   1200  HA  GLU A  78      24.125  10.663  -9.942  1.00  0.00           H  
ATOM   1201  HB2 GLU A  78      24.910   9.832 -11.882  1.00  0.00           H  
ATOM   1202  HB3 GLU A  78      23.592   8.897 -12.118  1.00  0.00           H  
ATOM   1203  HG2 GLU A  78      24.432   7.240 -11.012  1.00  0.00           H  
ATOM   1204  HG3 GLU A  78      25.004   8.212  -9.830  1.00  0.00           H  
ATOM   1205  N   ASN A  79      21.228  10.644 -11.295  1.00  0.00           N  
ATOM   1206  CA  ASN A  79      20.257  11.545 -11.905  1.00  0.00           C  
ATOM   1207  C   ASN A  79      19.562  12.519 -10.949  1.00  0.00           C  
ATOM   1208  O   ASN A  79      18.629  13.211 -11.389  1.00  0.00           O  
ATOM   1209  CB  ASN A  79      19.192  10.730 -12.639  1.00  0.00           C  
ATOM   1210  CG  ASN A  79      18.578   9.625 -11.814  1.00  0.00           C  
ATOM   1211  OD1 ASN A  79      19.054   9.216 -10.750  1.00  0.00           O  
ATOM   1212  ND2 ASN A  79      17.462   9.101 -12.331  1.00  0.00           N  
ATOM   1213  H   ASN A  79      20.939   9.728 -11.018  1.00  0.00           H  
ATOM   1214  HA  ASN A  79      20.742  12.090 -12.589  1.00  0.00           H  
ATOM   1215  HB2 ASN A  79      19.614  10.320 -13.448  1.00  0.00           H  
ATOM   1216  HB3 ASN A  79      18.462  11.352 -12.923  1.00  0.00           H  
ATOM   1217 HD21 ASN A  79      17.098   9.451 -13.194  1.00  0.00           H  
ATOM   1218 HD22 ASN A  79      16.991   8.359 -11.855  1.00  0.00           H  
ATOM   1219  N   ALA A  80      19.992  12.670  -9.703  1.00  0.00           N  
ATOM   1220  CA  ALA A  80      19.315  13.605  -8.793  1.00  0.00           C  
ATOM   1221  C   ALA A  80      19.620  15.045  -9.166  1.00  0.00           C  
ATOM   1222  O   ALA A  80      20.779  15.370  -9.257  1.00  0.00           O  
ATOM   1223  CB  ALA A  80      19.745  13.343  -7.355  1.00  0.00           C  
ATOM   1224  H   ALA A  80      20.780  12.145  -9.381  1.00  0.00           H  
ATOM   1225  HA  ALA A  80      18.328  13.460  -8.862  1.00  0.00           H  
ATOM   1226  HB1 ALA A  80      19.279  13.984  -6.746  1.00  0.00           H  
ATOM   1227  HB2 ALA A  80      19.504  12.406  -7.101  1.00  0.00           H  
ATOM   1228  HB3 ALA A  80      20.734  13.467  -7.275  1.00  0.00           H  
ATOM   1229  N   LYS A  81      18.628  15.894  -9.405  1.00  0.00           N  
ATOM   1230  CA  LYS A  81      18.876  17.285  -9.731  1.00  0.00           C  
ATOM   1231  C   LYS A  81      17.878  18.211  -9.021  1.00  0.00           C  
ATOM   1232  O   LYS A  81      16.789  17.886  -8.536  1.00  0.00           O  
ATOM   1233  CB  LYS A  81      18.738  17.608 -11.225  1.00  0.00           C  
ATOM   1234  CG  LYS A  81      19.117  16.585 -12.289  1.00  0.00           C  
ATOM   1235  CD  LYS A  81      18.873  17.160 -13.674  1.00  0.00           C  
ATOM   1236  CE  LYS A  81      18.775  16.124 -14.768  1.00  0.00           C  
ATOM   1237  NZ  LYS A  81      20.049  15.369 -14.961  1.00  0.00           N  
ATOM   1238  H   LYS A  81      17.685  15.566  -9.359  1.00  0.00           H  
ATOM   1239  HA  LYS A  81      19.801  17.524  -9.435  1.00  0.00           H  
ATOM   1240  HB2 LYS A  81      19.302  18.416 -11.394  1.00  0.00           H  
ATOM   1241  HB3 LYS A  81      17.776  17.835 -11.379  1.00  0.00           H  
ATOM   1242  HG2 LYS A  81      18.562  15.762 -12.170  1.00  0.00           H  
ATOM   1243  HG3 LYS A  81      20.085  16.351 -12.193  1.00  0.00           H  
ATOM   1244  HD2 LYS A  81      19.628  17.778 -13.894  1.00  0.00           H  
ATOM   1245  HD3 LYS A  81      18.016  17.675 -13.653  1.00  0.00           H  
ATOM   1246  HE2 LYS A  81      18.543  16.584 -15.625  1.00  0.00           H  
ATOM   1247  HE3 LYS A  81      18.051  15.476 -14.531  1.00  0.00           H  
ATOM   1248  HZ1 LYS A  81      19.931  14.698 -15.693  1.00  0.00           H  
ATOM   1249  HZ2 LYS A  81      20.780  16.006 -15.206  1.00  0.00           H  
ATOM   1250  HZ3 LYS A  81      20.289  14.897 -14.112  1.00  0.00           H  
ATOM   1251  N   TRP A  82      18.244  19.474  -9.069  1.00  0.00           N  
ATOM   1252  CA  TRP A  82      17.506  20.617  -8.637  1.00  0.00           C  
ATOM   1253  C   TRP A  82      16.597  21.095  -9.766  1.00  0.00           C  
ATOM   1254  O   TRP A  82      16.707  20.792 -10.974  1.00  0.00           O  
ATOM   1255  CB  TRP A  82      18.482  21.703  -8.210  1.00  0.00           C  
ATOM   1256  CG  TRP A  82      19.271  21.388  -6.968  1.00  0.00           C  
ATOM   1257  CD1 TRP A  82      20.555  20.952  -6.882  1.00  0.00           C  
ATOM   1258  CD2 TRP A  82      18.818  21.530  -5.607  1.00  0.00           C  
ATOM   1259  NE1 TRP A  82      20.937  20.806  -5.566  1.00  0.00           N  
ATOM   1260  CE2 TRP A  82      19.876  21.141  -4.767  1.00  0.00           C  
ATOM   1261  CE3 TRP A  82      17.620  21.945  -5.029  1.00  0.00           C  
ATOM   1262  CZ2 TRP A  82      19.767  21.149  -3.375  1.00  0.00           C  
ATOM   1263  CZ3 TRP A  82      17.497  21.939  -3.647  1.00  0.00           C  
ATOM   1264  CH2 TRP A  82      18.568  21.545  -2.844  1.00  0.00           C  
ATOM   1265  H   TRP A  82      19.149  19.655  -9.455  1.00  0.00           H  
ATOM   1266  HA  TRP A  82      16.942  20.361  -7.852  1.00  0.00           H  
ATOM   1267  HB2 TRP A  82      17.962  22.541  -8.044  1.00  0.00           H  
ATOM   1268  HB3 TRP A  82      19.127  21.854  -8.959  1.00  0.00           H  
ATOM   1269  HD1 TRP A  82      21.144  20.763  -7.668  1.00  0.00           H  
ATOM   1270  HE1 TRP A  82      21.837  20.506  -5.248  1.00  0.00           H  
ATOM   1271  HE3 TRP A  82      16.858  22.244  -5.603  1.00  0.00           H  
ATOM   1272  HZ2 TRP A  82      20.532  20.877  -2.791  1.00  0.00           H  
ATOM   1273  HZ3 TRP A  82      16.635  22.219  -3.224  1.00  0.00           H  
ATOM   1274  HH2 TRP A  82      18.457  21.552  -1.850  1.00  0.00           H  
ATOM   1275  N   SER A  83      15.658  21.971  -9.411  1.00  0.00           N  
ATOM   1276  CA  SER A  83      14.682  22.525 -10.314  1.00  0.00           C  
ATOM   1277  C   SER A  83      15.313  23.447 -11.354  1.00  0.00           C  
ATOM   1278  O   SER A  83      14.624  23.808 -12.297  1.00  0.00           O  
ATOM   1279  CB  SER A  83      13.533  23.225  -9.583  1.00  0.00           C  
ATOM   1280  OG  SER A  83      13.948  24.434  -8.992  1.00  0.00           O  
ATOM   1281  H   SER A  83      15.629  22.263  -8.455  1.00  0.00           H  
ATOM   1282  HA  SER A  83      14.282  21.757 -10.814  1.00  0.00           H  
ATOM   1283  HB2 SER A  83      13.186  22.618  -8.868  1.00  0.00           H  
ATOM   1284  HB3 SER A  83      12.803  23.419 -10.238  1.00  0.00           H  
ATOM   1285  HG  SER A  83      13.173  24.860  -8.526  1.00  0.00           H  
ATOM   1286  N   ASP A  84      16.560  23.863 -11.224  1.00  0.00           N  
ATOM   1287  CA  ASP A  84      17.181  24.704 -12.251  1.00  0.00           C  
ATOM   1288  C   ASP A  84      18.080  23.895 -13.172  1.00  0.00           C  
ATOM   1289  O   ASP A  84      18.783  24.528 -13.959  1.00  0.00           O  
ATOM   1290  CB  ASP A  84      18.038  25.823 -11.655  1.00  0.00           C  
ATOM   1291  CG  ASP A  84      19.173  25.328 -10.789  1.00  0.00           C  
ATOM   1292  OD1 ASP A  84      19.429  24.109 -10.634  1.00  0.00           O  
ATOM   1293  OD2 ASP A  84      19.887  26.212 -10.263  1.00  0.00           O  
ATOM   1294  H   ASP A  84      17.086  23.601 -10.415  1.00  0.00           H  
ATOM   1295  HA  ASP A  84      16.456  25.119 -12.801  1.00  0.00           H  
ATOM   1296  HB2 ASP A  84      17.449  26.408 -11.098  1.00  0.00           H  
ATOM   1297  HB3 ASP A  84      18.425  26.358 -12.406  1.00  0.00           H  
ATOM   1298  N   GLY A  85      18.134  22.580 -13.035  1.00  0.00           N  
ATOM   1299  CA  GLY A  85      18.964  21.746 -13.864  1.00  0.00           C  
ATOM   1300  C   GLY A  85      20.272  21.325 -13.217  1.00  0.00           C  
ATOM   1301  O   GLY A  85      20.824  20.283 -13.614  1.00  0.00           O  
ATOM   1302  H   GLY A  85      17.576  22.148 -12.327  1.00  0.00           H  
ATOM   1303  HA2 GLY A  85      19.177  22.250 -14.701  1.00  0.00           H  
ATOM   1304  HA3 GLY A  85      18.448  20.921 -14.093  1.00  0.00           H  
ATOM   1305  N   THR A  86      20.718  22.069 -12.199  1.00  0.00           N  
ATOM   1306  CA  THR A  86      21.974  21.645 -11.561  1.00  0.00           C  
ATOM   1307  C   THR A  86      21.737  20.322 -10.839  1.00  0.00           C  
ATOM   1308  O   THR A  86      20.606  19.986 -10.506  1.00  0.00           O  
ATOM   1309  CB  THR A  86      22.504  22.687 -10.573  1.00  0.00           C  
ATOM   1310  OG1 THR A  86      21.670  22.573  -9.416  1.00  0.00           O  
ATOM   1311  CG2 THR A  86      22.409  24.097 -11.148  1.00  0.00           C  
ATOM   1312  H   THR A  86      20.220  22.877 -11.885  1.00  0.00           H  
ATOM   1313  HA  THR A  86      22.661  21.502 -12.273  1.00  0.00           H  
ATOM   1314  HB  THR A  86      23.452  22.479 -10.333  1.00  0.00           H  
ATOM   1315  HG1 THR A  86      21.966  23.233  -8.725  1.00  0.00           H  
ATOM   1316 HG21 THR A  86      22.762  24.753 -10.481  1.00  0.00           H  
ATOM   1317 HG22 THR A  86      22.949  24.152 -11.988  1.00  0.00           H  
ATOM   1318 HG23 THR A  86      21.454  24.310 -11.352  1.00  0.00           H  
ATOM   1319  N   PRO A  87      22.810  19.591 -10.560  1.00  0.00           N  
ATOM   1320  CA  PRO A  87      22.749  18.323  -9.891  1.00  0.00           C  
ATOM   1321  C   PRO A  87      22.707  18.405  -8.359  1.00  0.00           C  
ATOM   1322  O   PRO A  87      23.215  19.340  -7.750  1.00  0.00           O  
ATOM   1323  CB  PRO A  87      24.056  17.618 -10.242  1.00  0.00           C  
ATOM   1324  CG  PRO A  87      24.973  18.678 -10.731  1.00  0.00           C  
ATOM   1325  CD  PRO A  87      24.199  19.943 -11.005  1.00  0.00           C  
ATOM   1326  HA  PRO A  87      21.971  17.793 -10.229  1.00  0.00           H  
ATOM   1327  HB2 PRO A  87      24.439  17.173  -9.433  1.00  0.00           H  
ATOM   1328  HB3 PRO A  87      23.902  16.935 -10.956  1.00  0.00           H  
ATOM   1329  HG2 PRO A  87      25.669  18.860 -10.037  1.00  0.00           H  
ATOM   1330  HG3 PRO A  87      25.415  18.371 -11.574  1.00  0.00           H  
ATOM   1331  HD2 PRO A  87      24.563  20.709 -10.475  1.00  0.00           H  
ATOM   1332  HD3 PRO A  87      24.218  20.172 -11.978  1.00  0.00           H  
ATOM   1333  N   VAL A  88      22.125  17.342  -7.806  1.00  0.00           N  
ATOM   1334  CA  VAL A  88      22.142  17.162  -6.362  1.00  0.00           C  
ATOM   1335  C   VAL A  88      23.318  16.257  -6.026  1.00  0.00           C  
ATOM   1336  O   VAL A  88      23.385  15.108  -6.444  1.00  0.00           O  
ATOM   1337  CB  VAL A  88      20.831  16.548  -5.815  1.00  0.00           C  
ATOM   1338  CG1 VAL A  88      20.957  16.212  -4.346  1.00  0.00           C  
ATOM   1339  CG2 VAL A  88      19.749  17.596  -6.025  1.00  0.00           C  
ATOM   1340  H   VAL A  88      21.674  16.664  -8.386  1.00  0.00           H  
ATOM   1341  HA  VAL A  88      22.286  18.052  -5.928  1.00  0.00           H  
ATOM   1342  HB  VAL A  88      20.605  15.722  -6.331  1.00  0.00           H  
ATOM   1343 HG11 VAL A  88      20.098  15.818  -4.019  1.00  0.00           H  
ATOM   1344 HG12 VAL A  88      21.697  15.552  -4.217  1.00  0.00           H  
ATOM   1345 HG13 VAL A  88      21.160  17.044  -3.830  1.00  0.00           H  
ATOM   1346 HG21 VAL A  88      18.876  17.246  -5.686  1.00  0.00           H  
ATOM   1347 HG22 VAL A  88      19.990  18.429  -5.527  1.00  0.00           H  
ATOM   1348 HG23 VAL A  88      19.669  17.802  -7.000  1.00  0.00           H  
ATOM   1349  N   THR A  89      24.219  16.723  -5.196  1.00  0.00           N  
ATOM   1350  CA  THR A  89      25.420  16.020  -4.776  1.00  0.00           C  
ATOM   1351  C   THR A  89      25.551  15.974  -3.264  1.00  0.00           C  
ATOM   1352  O   THR A  89      24.954  16.805  -2.568  1.00  0.00           O  
ATOM   1353  CB  THR A  89      26.658  16.852  -5.216  1.00  0.00           C  
ATOM   1354  OG1 THR A  89      26.569  18.126  -4.575  1.00  0.00           O  
ATOM   1355  CG2 THR A  89      26.715  17.064  -6.717  1.00  0.00           C  
ATOM   1356  H   THR A  89      24.068  17.638  -4.821  1.00  0.00           H  
ATOM   1357  HA  THR A  89      25.451  15.100  -5.166  1.00  0.00           H  
ATOM   1358  HB  THR A  89      27.492  16.388  -4.916  1.00  0.00           H  
ATOM   1359  HG1 THR A  89      27.354  18.687  -4.838  1.00  0.00           H  
ATOM   1360 HG21 THR A  89      27.526  17.602  -6.947  1.00  0.00           H  
ATOM   1361 HG22 THR A  89      26.762  16.177  -7.177  1.00  0.00           H  
ATOM   1362 HG23 THR A  89      25.895  17.552  -7.016  1.00  0.00           H  
ATOM   1363  N   ALA A  90      26.434  15.112  -2.774  1.00  0.00           N  
ATOM   1364  CA  ALA A  90      26.746  15.002  -1.371  1.00  0.00           C  
ATOM   1365  C   ALA A  90      27.252  16.302  -0.754  1.00  0.00           C  
ATOM   1366  O   ALA A  90      27.066  16.438   0.472  1.00  0.00           O  
ATOM   1367  CB  ALA A  90      27.765  13.889  -1.094  1.00  0.00           C  
ATOM   1368  H   ALA A  90      26.908  14.506  -3.413  1.00  0.00           H  
ATOM   1369  HA  ALA A  90      25.901  14.757  -0.896  1.00  0.00           H  
ATOM   1370  HB1 ALA A  90      27.953  13.846  -0.113  1.00  0.00           H  
ATOM   1371  HB2 ALA A  90      27.393  13.013  -1.401  1.00  0.00           H  
ATOM   1372  HB3 ALA A  90      28.613  14.083  -1.588  1.00  0.00           H  
ATOM   1373  N   HIS A  91      27.765  17.264  -1.510  1.00  0.00           N  
ATOM   1374  CA  HIS A  91      28.191  18.550  -1.007  1.00  0.00           C  
ATOM   1375  C   HIS A  91      27.001  19.417  -0.552  1.00  0.00           C  
ATOM   1376  O   HIS A  91      27.120  20.247   0.364  1.00  0.00           O  
ATOM   1377  CB  HIS A  91      28.951  19.334  -2.106  1.00  0.00           C  
ATOM   1378  CG  HIS A  91      30.188  18.567  -2.538  1.00  0.00           C  
ATOM   1379  ND1 HIS A  91      31.351  18.627  -1.796  1.00  0.00           N  
ATOM   1380  CD2 HIS A  91      30.439  17.753  -3.577  1.00  0.00           C  
ATOM   1381  CE1 HIS A  91      32.281  17.882  -2.362  1.00  0.00           C  
ATOM   1382  NE2 HIS A  91      31.738  17.341  -3.423  1.00  0.00           N  
ATOM   1383  H   HIS A  91      27.863  17.088  -2.490  1.00  0.00           H  
ATOM   1384  HA  HIS A  91      28.803  18.407  -0.229  1.00  0.00           H  
ATOM   1385  HB2 HIS A  91      29.225  20.226  -1.746  1.00  0.00           H  
ATOM   1386  HB3 HIS A  91      28.350  19.463  -2.895  1.00  0.00           H  
ATOM   1387  HD1 HIS A  91      31.470  19.156  -0.956  1.00  0.00           H  
ATOM   1388  HD2 HIS A  91      29.809  17.500  -4.311  1.00  0.00           H  
ATOM   1389  HE1 HIS A  91      33.220  17.755  -2.042  1.00  0.00           H  
ATOM   1390  HE2 HIS A  91      32.208  16.710  -4.040  1.00  0.00           H  
ATOM   1391  N   ASP A  92      25.865  19.241  -1.208  1.00  0.00           N  
ATOM   1392  CA  ASP A  92      24.635  19.917  -0.790  1.00  0.00           C  
ATOM   1393  C   ASP A  92      24.228  19.438   0.622  1.00  0.00           C  
ATOM   1394  O   ASP A  92      23.774  20.276   1.367  1.00  0.00           O  
ATOM   1395  CB  ASP A  92      23.486  19.577  -1.751  1.00  0.00           C  
ATOM   1396  CG  ASP A  92      23.787  20.280  -3.082  1.00  0.00           C  
ATOM   1397  OD1 ASP A  92      24.291  21.414  -3.042  1.00  0.00           O  
ATOM   1398  OD2 ASP A  92      23.510  19.689  -4.127  1.00  0.00           O  
ATOM   1399  H   ASP A  92      25.846  18.635  -2.004  1.00  0.00           H  
ATOM   1400  HA  ASP A  92      24.782  20.906  -0.780  1.00  0.00           H  
ATOM   1401  HB2 ASP A  92      22.618  19.906  -1.378  1.00  0.00           H  
ATOM   1402  HB3 ASP A  92      23.436  18.588  -1.889  1.00  0.00           H  
ATOM   1403  N   PHE A  93      24.344  18.130   0.898  1.00  0.00           N  
ATOM   1404  CA  PHE A  93      23.990  17.632   2.222  1.00  0.00           C  
ATOM   1405  C   PHE A  93      24.983  18.066   3.277  1.00  0.00           C  
ATOM   1406  O   PHE A  93      24.539  18.363   4.381  1.00  0.00           O  
ATOM   1407  CB  PHE A  93      23.860  16.082   2.308  1.00  0.00           C  
ATOM   1408  CG  PHE A  93      22.547  15.696   1.673  1.00  0.00           C  
ATOM   1409  CD1 PHE A  93      22.484  15.459   0.306  1.00  0.00           C  
ATOM   1410  CD2 PHE A  93      21.395  15.622   2.427  1.00  0.00           C  
ATOM   1411  CE1 PHE A  93      21.269  15.136  -0.270  1.00  0.00           C  
ATOM   1412  CE2 PHE A  93      20.180  15.320   1.838  1.00  0.00           C  
ATOM   1413  CZ  PHE A  93      20.106  15.066   0.471  1.00  0.00           C  
ATOM   1414  H   PHE A  93      24.673  17.498   0.197  1.00  0.00           H  
ATOM   1415  HA  PHE A  93      23.102  18.023   2.464  1.00  0.00           H  
ATOM   1416  HB2 PHE A  93      23.874  15.792   3.265  1.00  0.00           H  
ATOM   1417  HB3 PHE A  93      24.616  15.649   1.817  1.00  0.00           H  
ATOM   1418  HD1 PHE A  93      23.309  15.521  -0.256  1.00  0.00           H  
ATOM   1419  HD2 PHE A  93      21.438  15.789   3.412  1.00  0.00           H  
ATOM   1420  HE1 PHE A  93      21.232  14.948  -1.251  1.00  0.00           H  
ATOM   1421  HE2 PHE A  93      19.351  15.284   2.397  1.00  0.00           H  
ATOM   1422  HZ  PHE A  93      19.234  14.839   0.037  1.00  0.00           H  
ATOM   1423  N   VAL A  94      26.290  18.058   2.999  1.00  0.00           N  
ATOM   1424  CA  VAL A  94      27.280  18.541   3.969  1.00  0.00           C  
ATOM   1425  C   VAL A  94      26.936  19.956   4.350  1.00  0.00           C  
ATOM   1426  O   VAL A  94      26.814  20.293   5.522  1.00  0.00           O  
ATOM   1427  CB  VAL A  94      28.720  18.464   3.356  1.00  0.00           C  
ATOM   1428  CG1 VAL A  94      29.695  19.266   4.183  1.00  0.00           C  
ATOM   1429  CG2 VAL A  94      29.233  17.027   3.197  1.00  0.00           C  
ATOM   1430  H   VAL A  94      26.600  17.716   2.112  1.00  0.00           H  
ATOM   1431  HA  VAL A  94      27.243  17.966   4.786  1.00  0.00           H  
ATOM   1432  HB  VAL A  94      28.684  18.876   2.445  1.00  0.00           H  
ATOM   1433 HG11 VAL A  94      30.607  19.204   3.776  1.00  0.00           H  
ATOM   1434 HG12 VAL A  94      29.404  20.223   4.206  1.00  0.00           H  
ATOM   1435 HG13 VAL A  94      29.720  18.902   5.114  1.00  0.00           H  
ATOM   1436 HG21 VAL A  94      30.152  17.043   2.803  1.00  0.00           H  
ATOM   1437 HG22 VAL A  94      29.262  16.582   4.092  1.00  0.00           H  
ATOM   1438 HG23 VAL A  94      28.620  16.519   2.592  1.00  0.00           H  
ATOM   1439  N   TYR A  95      26.763  20.888   3.410  1.00  0.00           N  
ATOM   1440  CA  TYR A  95      26.356  22.280   3.623  1.00  0.00           C  
ATOM   1441  C   TYR A  95      24.970  22.379   4.307  1.00  0.00           C  
ATOM   1442  O   TYR A  95      24.809  23.262   5.146  1.00  0.00           O  
ATOM   1443  CB  TYR A  95      26.233  23.029   2.284  1.00  0.00           C  
ATOM   1444  CG  TYR A  95      25.570  24.378   2.400  1.00  0.00           C  
ATOM   1445  CD1 TYR A  95      26.301  25.493   2.806  1.00  0.00           C  
ATOM   1446  CD2 TYR A  95      24.214  24.550   2.109  1.00  0.00           C  
ATOM   1447  CE1 TYR A  95      25.678  26.717   2.948  1.00  0.00           C  
ATOM   1448  CE2 TYR A  95      23.588  25.781   2.247  1.00  0.00           C  
ATOM   1449  CZ  TYR A  95      24.338  26.849   2.684  1.00  0.00           C  
ATOM   1450  OH  TYR A  95      23.756  28.106   2.810  1.00  0.00           O  
ATOM   1451  H   TYR A  95      26.928  20.608   2.464  1.00  0.00           H  
ATOM   1452  HA  TYR A  95      27.037  22.738   4.194  1.00  0.00           H  
ATOM   1453  HB2 TYR A  95      25.695  22.466   1.656  1.00  0.00           H  
ATOM   1454  HB3 TYR A  95      27.151  23.160   1.911  1.00  0.00           H  
ATOM   1455  HD1 TYR A  95      27.279  25.406   2.995  1.00  0.00           H  
ATOM   1456  HD2 TYR A  95      23.681  23.765   1.793  1.00  0.00           H  
ATOM   1457  HE1 TYR A  95      26.207  27.512   3.245  1.00  0.00           H  
ATOM   1458  HE2 TYR A  95      22.617  25.889   2.034  1.00  0.00           H  
ATOM   1459  HH  TYR A  95      22.781  28.227   2.623  1.00  0.00           H  
ATOM   1460  N   SER A  96      23.989  21.557   3.904  1.00  0.00           N  
ATOM   1461  CA  SER A  96      22.679  21.795   4.611  1.00  0.00           C  
ATOM   1462  C   SER A  96      22.703  21.394   6.085  1.00  0.00           C  
ATOM   1463  O   SER A  96      22.223  22.167   6.938  1.00  0.00           O  
ATOM   1464  CB  SER A  96      21.594  21.038   3.863  1.00  0.00           C  
ATOM   1465  OG  SER A  96      21.603  21.423   2.495  1.00  0.00           O  
ATOM   1466  H   SER A  96      24.115  20.855   3.203  1.00  0.00           H  
ATOM   1467  HA  SER A  96      22.470  22.771   4.558  1.00  0.00           H  
ATOM   1468  HB2 SER A  96      20.703  21.251   4.263  1.00  0.00           H  
ATOM   1469  HB3 SER A  96      21.764  20.055   3.934  1.00  0.00           H  
ATOM   1470  HG  SER A  96      20.889  20.924   2.004  1.00  0.00           H  
ATOM   1471  N   TRP A  97      23.327  20.251   6.416  1.00  0.00           N  
ATOM   1472  CA  TRP A  97      23.340  19.827   7.826  1.00  0.00           C  
ATOM   1473  C   TRP A  97      24.154  20.768   8.663  1.00  0.00           C  
ATOM   1474  O   TRP A  97      23.815  20.989   9.849  1.00  0.00           O  
ATOM   1475  CB  TRP A  97      23.704  18.372   8.026  1.00  0.00           C  
ATOM   1476  CG  TRP A  97      22.701  17.404   7.415  1.00  0.00           C  
ATOM   1477  CD1 TRP A  97      21.687  17.663   6.571  1.00  0.00           C  
ATOM   1478  CD2 TRP A  97      22.638  15.990   7.696  1.00  0.00           C  
ATOM   1479  NE1 TRP A  97      21.009  16.503   6.257  1.00  0.00           N  
ATOM   1480  CE2 TRP A  97      21.589  15.460   6.930  1.00  0.00           C  
ATOM   1481  CE3 TRP A  97      23.400  15.124   8.491  1.00  0.00           C  
ATOM   1482  CZ2 TRP A  97      21.266  14.111   6.933  1.00  0.00           C  
ATOM   1483  CZ3 TRP A  97      23.048  13.788   8.501  1.00  0.00           C  
ATOM   1484  CH2 TRP A  97      21.996  13.257   7.706  1.00  0.00           C  
ATOM   1485  H   TRP A  97      23.776  19.697   5.715  1.00  0.00           H  
ATOM   1486  HA  TRP A  97      22.398  19.920   8.148  1.00  0.00           H  
ATOM   1487  HB2 TRP A  97      23.759  18.192   9.008  1.00  0.00           H  
ATOM   1488  HB3 TRP A  97      24.597  18.209   7.606  1.00  0.00           H  
ATOM   1489  HD1 TRP A  97      21.456  18.570   6.220  1.00  0.00           H  
ATOM   1490  HE1 TRP A  97      20.225  16.435   5.641  1.00  0.00           H  
ATOM   1491  HE3 TRP A  97      24.171  15.461   9.032  1.00  0.00           H  
ATOM   1492  HZ2 TRP A  97      20.509  13.770   6.376  1.00  0.00           H  
ATOM   1493  HZ3 TRP A  97      23.557  13.165   9.095  1.00  0.00           H  
ATOM   1494  HH2 TRP A  97      21.795  12.277   7.713  1.00  0.00           H  
ATOM   1495  N   GLN A  98      25.223  21.357   8.081  1.00  0.00           N  
ATOM   1496  CA  GLN A  98      26.025  22.351   8.780  1.00  0.00           C  
ATOM   1497  C   GLN A  98      25.194  23.599   9.059  1.00  0.00           C  
ATOM   1498  O   GLN A  98      25.303  24.186  10.137  1.00  0.00           O  
ATOM   1499  CB  GLN A  98      27.271  22.770   7.952  1.00  0.00           C  
ATOM   1500  CG  GLN A  98      28.301  21.593   7.896  1.00  0.00           C  
ATOM   1501  CD  GLN A  98      29.534  21.939   7.062  1.00  0.00           C  
ATOM   1502  OE1 GLN A  98      29.575  22.967   6.357  1.00  0.00           O  
ATOM   1503  NE2 GLN A  98      30.574  21.120   7.160  1.00  0.00           N  
ATOM   1504  H   GLN A  98      25.469  21.103   7.146  1.00  0.00           H  
ATOM   1505  HA  GLN A  98      26.331  21.965   9.651  1.00  0.00           H  
ATOM   1506  HB2 GLN A  98      27.700  23.565   8.380  1.00  0.00           H  
ATOM   1507  HB3 GLN A  98      26.987  23.005   7.023  1.00  0.00           H  
ATOM   1508  HG2 GLN A  98      27.854  20.794   7.493  1.00  0.00           H  
ATOM   1509  HG3 GLN A  98      28.593  21.377   8.828  1.00  0.00           H  
ATOM   1510 HE21 GLN A  98      30.514  20.302   7.733  1.00  0.00           H  
ATOM   1511 HE22 GLN A  98      31.417  21.321   6.661  1.00  0.00           H  
ATOM   1512  N   ARG A  99      24.457  24.078   8.087  1.00  0.00           N  
ATOM   1513  CA  ARG A  99      23.605  25.265   8.344  1.00  0.00           C  
ATOM   1514  C   ARG A  99      22.529  24.928   9.390  1.00  0.00           C  
ATOM   1515  O   ARG A  99      22.230  25.739  10.279  1.00  0.00           O  
ATOM   1516  CB  ARG A  99      22.953  25.684   7.019  1.00  0.00           C  
ATOM   1517  CG  ARG A  99      22.157  26.985   7.143  1.00  0.00           C  
ATOM   1518  CD  ARG A  99      21.510  27.454   5.854  1.00  0.00           C  
ATOM   1519  NE  ARG A  99      20.637  28.620   5.965  1.00  0.00           N  
ATOM   1520  CZ  ARG A  99      19.309  28.675   5.925  1.00  0.00           C  
ATOM   1521  NH1 ARG A  99      18.560  27.571   5.757  1.00  0.00           N  
ATOM   1522  NH2 ARG A  99      18.664  29.850   6.038  1.00  0.00           N  
ATOM   1523  H   ARG A  99      24.469  23.649   7.184  1.00  0.00           H  
ATOM   1524  HA  ARG A  99      24.174  26.014   8.684  1.00  0.00           H  
ATOM   1525  HB2 ARG A  99      22.334  24.957   6.722  1.00  0.00           H  
ATOM   1526  HB3 ARG A  99      23.671  25.811   6.335  1.00  0.00           H  
ATOM   1527  HG2 ARG A  99      22.778  27.702   7.459  1.00  0.00           H  
ATOM   1528  HG3 ARG A  99      21.436  26.846   7.822  1.00  0.00           H  
ATOM   1529  HD2 ARG A  99      20.966  26.697   5.491  1.00  0.00           H  
ATOM   1530  HD3 ARG A  99      22.240  27.678   5.209  1.00  0.00           H  
ATOM   1531  HE  ARG A  99      21.102  29.497   6.088  1.00  0.00           H  
ATOM   1532 HH11 ARG A  99      17.563  27.642   5.731  1.00  0.00           H  
ATOM   1533 HH12 ARG A  99      19.000  26.678   5.658  1.00  0.00           H  
ATOM   1534 HH21 ARG A  99      17.665  29.877   6.006  1.00  0.00           H  
ATOM   1535 HH22 ARG A  99      19.184  30.697   6.154  1.00  0.00           H  
ATOM   1536  N   LEU A 100      21.941  23.712   9.347  1.00  0.00           N  
ATOM   1537  CA  LEU A 100      20.956  23.359  10.421  1.00  0.00           C  
ATOM   1538  C   LEU A 100      21.569  23.442  11.798  1.00  0.00           C  
ATOM   1539  O   LEU A 100      21.019  23.885  12.857  1.00  0.00           O  
ATOM   1540  CB  LEU A 100      20.352  21.975  10.087  1.00  0.00           C  
ATOM   1541  CG  LEU A 100      19.496  21.337  11.217  1.00  0.00           C  
ATOM   1542  CD1 LEU A 100      18.148  22.088  11.309  1.00  0.00           C  
ATOM   1543  CD2 LEU A 100      19.246  19.865  10.901  1.00  0.00           C  
ATOM   1544  H   LEU A 100      22.157  23.064   8.617  1.00  0.00           H  
ATOM   1545  HA  LEU A 100      20.214  24.029  10.381  1.00  0.00           H  
ATOM   1546  HB2 LEU A 100      21.105  21.351   9.879  1.00  0.00           H  
ATOM   1547  HB3 LEU A 100      19.771  22.077   9.279  1.00  0.00           H  
ATOM   1548  HG  LEU A 100      19.981  21.414  12.088  1.00  0.00           H  
ATOM   1549 HD11 LEU A 100      17.590  21.684  12.034  1.00  0.00           H  
ATOM   1550 HD12 LEU A 100      18.317  23.052  11.516  1.00  0.00           H  
ATOM   1551 HD13 LEU A 100      17.665  22.014  10.436  1.00  0.00           H  
ATOM   1552 HD21 LEU A 100      18.695  19.457  11.629  1.00  0.00           H  
ATOM   1553 HD22 LEU A 100      18.758  19.789  10.031  1.00  0.00           H  
ATOM   1554 HD23 LEU A 100      20.121  19.385  10.836  1.00  0.00           H  
ATOM   1555  N   ALA A 101      22.799  22.925  11.988  1.00  0.00           N  
ATOM   1556  CA  ALA A 101      23.472  22.902  13.278  1.00  0.00           C  
ATOM   1557  C   ALA A 101      23.972  24.241  13.791  1.00  0.00           C  
ATOM   1558  O   ALA A 101      24.146  24.485  15.007  1.00  0.00           O  
ATOM   1559  CB  ALA A 101      24.707  21.987  13.221  1.00  0.00           C  
ATOM   1560  H   ALA A 101      23.275  22.536  11.199  1.00  0.00           H  
ATOM   1561  HA  ALA A 101      22.837  22.527  13.954  1.00  0.00           H  
ATOM   1562  HB1 ALA A 101      25.159  21.981  14.113  1.00  0.00           H  
ATOM   1563  HB2 ALA A 101      24.423  21.058  12.985  1.00  0.00           H  
ATOM   1564  HB3 ALA A 101      25.342  22.327  12.528  1.00  0.00           H  
ATOM   1565  N   ASP A 102      24.220  25.140  12.838  1.00  0.00           N  
ATOM   1566  CA  ASP A 102      24.776  26.464  13.212  1.00  0.00           C  
ATOM   1567  C   ASP A 102      23.805  27.253  14.045  1.00  0.00           C  
ATOM   1568  O   ASP A 102      22.675  27.583  13.621  1.00  0.00           O  
ATOM   1569  CB  ASP A 102      25.149  27.182  11.892  1.00  0.00           C  
ATOM   1570  CG  ASP A 102      25.795  28.530  12.088  1.00  0.00           C  
ATOM   1571  OD1 ASP A 102      25.840  29.116  13.165  1.00  0.00           O  
ATOM   1572  OD2 ASP A 102      26.315  29.027  11.078  1.00  0.00           O  
ATOM   1573  H   ASP A 102      24.033  24.924  11.880  1.00  0.00           H  
ATOM   1574  HA  ASP A 102      25.610  26.321  13.744  1.00  0.00           H  
ATOM   1575  HB2 ASP A 102      24.314  27.308  11.356  1.00  0.00           H  
ATOM   1576  HB3 ASP A 102      25.785  26.599  11.386  1.00  0.00           H  
ATOM   1577  N   PRO A 103      24.224  27.715  15.205  1.00  0.00           N  
ATOM   1578  CA  PRO A 103      23.409  28.518  16.092  1.00  0.00           C  
ATOM   1579  C   PRO A 103      22.902  29.800  15.446  1.00  0.00           C  
ATOM   1580  O   PRO A 103      21.788  30.264  15.785  1.00  0.00           O  
ATOM   1581  CB  PRO A 103      24.252  28.791  17.333  1.00  0.00           C  
ATOM   1582  CG  PRO A 103      25.620  28.252  17.046  1.00  0.00           C  
ATOM   1583  CD  PRO A 103      25.548  27.403  15.815  1.00  0.00           C  
ATOM   1584  HA  PRO A 103      22.617  27.973  16.367  1.00  0.00           H  
ATOM   1585  HB2 PRO A 103      24.298  29.774  17.510  1.00  0.00           H  
ATOM   1586  HB3 PRO A 103      23.858  28.328  18.127  1.00  0.00           H  
ATOM   1587  HG2 PRO A 103      26.256  29.009  16.897  1.00  0.00           H  
ATOM   1588  HG3 PRO A 103      25.934  27.700  17.818  1.00  0.00           H  
ATOM   1589  HD2 PRO A 103      26.289  27.635  15.184  1.00  0.00           H  
ATOM   1590  HD3 PRO A 103      25.605  26.433  16.053  1.00  0.00           H  
ATOM   1591  N   ASN A 104      23.590  30.342  14.425  1.00  0.00           N  
ATOM   1592  CA  ASN A 104      23.048  31.562  13.787  1.00  0.00           C  
ATOM   1593  C   ASN A 104      21.816  31.292  12.958  1.00  0.00           C  
ATOM   1594  O   ASN A 104      21.016  32.217  12.724  1.00  0.00           O  
ATOM   1595  CB  ASN A 104      24.173  32.280  13.047  1.00  0.00           C  
ATOM   1596  CG  ASN A 104      25.229  32.584  14.114  1.00  0.00           C  
ATOM   1597  OD1 ASN A 104      26.236  31.876  14.156  1.00  0.00           O  
ATOM   1598  ND2 ASN A 104      24.952  33.531  14.995  1.00  0.00           N  
ATOM   1599  H   ASN A 104      24.444  29.932  14.106  1.00  0.00           H  
ATOM   1600  HA  ASN A 104      22.764  32.169  14.529  1.00  0.00           H  
ATOM   1601  HB2 ASN A 104      23.837  33.127  12.636  1.00  0.00           H  
ATOM   1602  HB3 ASN A 104      24.555  31.692  12.334  1.00  0.00           H  
ATOM   1603 HD21 ASN A 104      24.115  34.071  14.902  1.00  0.00           H  
ATOM   1604 HD22 ASN A 104      25.579  33.707  15.754  1.00  0.00           H  
ATOM   1605  N   THR A 105      21.577  30.055  12.533  1.00  0.00           N  
ATOM   1606  CA  THR A 105      20.329  29.729  11.844  1.00  0.00           C  
ATOM   1607  C   THR A 105      19.157  29.726  12.833  1.00  0.00           C  
ATOM   1608  O   THR A 105      18.035  29.915  12.397  1.00  0.00           O  
ATOM   1609  CB  THR A 105      20.431  28.335  11.189  1.00  0.00           C  
ATOM   1610  OG1 THR A 105      21.640  28.246  10.414  1.00  0.00           O  
ATOM   1611  CG2 THR A 105      19.316  27.994  10.222  1.00  0.00           C  
ATOM   1612  H   THR A 105      22.258  29.339  12.686  1.00  0.00           H  
ATOM   1613  HA  THR A 105      20.158  30.413  11.135  1.00  0.00           H  
ATOM   1614  HB  THR A 105      20.457  27.641  11.909  1.00  0.00           H  
ATOM   1615  HG1 THR A 105      21.700  27.341   9.993  1.00  0.00           H  
ATOM   1616 HG21 THR A 105      19.466  27.078   9.850  1.00  0.00           H  
ATOM   1617 HG22 THR A 105      18.439  28.020  10.702  1.00  0.00           H  
ATOM   1618 HG23 THR A 105      19.307  28.659   9.476  1.00  0.00           H  
ATOM   1619  N   ALA A 106      19.367  29.479  14.096  1.00  0.00           N  
ATOM   1620  CA  ALA A 106      18.378  29.362  15.153  1.00  0.00           C  
ATOM   1621  C   ALA A 106      17.195  28.477  14.760  1.00  0.00           C  
ATOM   1622  O   ALA A 106      16.040  28.875  14.845  1.00  0.00           O  
ATOM   1623  CB  ALA A 106      17.908  30.717  15.726  1.00  0.00           C  
ATOM   1624  H   ALA A 106      20.321  29.356  14.369  1.00  0.00           H  
ATOM   1625  HA  ALA A 106      18.836  28.890  15.906  1.00  0.00           H  
ATOM   1626  HB1 ALA A 106      17.231  30.558  16.445  1.00  0.00           H  
ATOM   1627  HB2 ALA A 106      18.692  31.207  16.108  1.00  0.00           H  
ATOM   1628  HB3 ALA A 106      17.497  31.263  14.996  1.00  0.00           H  
ATOM   1629  N   SER A 107      17.427  27.293  14.224  1.00  0.00           N  
ATOM   1630  CA  SER A 107      16.344  26.359  13.856  1.00  0.00           C  
ATOM   1631  C   SER A 107      15.619  25.815  15.068  1.00  0.00           C  
ATOM   1632  O   SER A 107      16.252  25.358  16.038  1.00  0.00           O  
ATOM   1633  CB  SER A 107      17.035  25.173  13.133  1.00  0.00           C  
ATOM   1634  OG  SER A 107      15.996  24.255  12.703  1.00  0.00           O  
ATOM   1635  H   SER A 107      18.374  27.018  14.061  1.00  0.00           H  
ATOM   1636  HA  SER A 107      15.697  26.808  13.240  1.00  0.00           H  
ATOM   1637  HB2 SER A 107      17.661  24.710  13.760  1.00  0.00           H  
ATOM   1638  HB3 SER A 107      17.544  25.507  12.340  1.00  0.00           H  
ATOM   1639  HG  SER A 107      16.412  23.477  12.232  1.00  0.00           H  
ATOM   1640  N   PRO A 108      14.293  25.673  15.112  1.00  0.00           N  
ATOM   1641  CA  PRO A 108      13.628  25.024  16.235  1.00  0.00           C  
ATOM   1642  C   PRO A 108      13.971  23.554  16.203  1.00  0.00           C  
ATOM   1643  O   PRO A 108      13.665  22.809  17.139  1.00  0.00           O  
ATOM   1644  CB  PRO A 108      12.125  25.255  16.006  1.00  0.00           C  
ATOM   1645  CG  PRO A 108      12.042  25.443  14.492  1.00  0.00           C  
ATOM   1646  CD  PRO A 108      13.334  26.125  14.084  1.00  0.00           C  
ATOM   1647  HA  PRO A 108      13.919  25.434  17.100  1.00  0.00           H  
ATOM   1648  HB2 PRO A 108      11.589  24.464  16.301  1.00  0.00           H  
ATOM   1649  HB3 PRO A 108      11.808  26.071  16.489  1.00  0.00           H  
ATOM   1650  HG2 PRO A 108      11.958  24.557  14.036  1.00  0.00           H  
ATOM   1651  HG3 PRO A 108      11.257  26.016  14.255  1.00  0.00           H  
ATOM   1652  HD2 PRO A 108      13.621  25.832  13.172  1.00  0.00           H  
ATOM   1653  HD3 PRO A 108      13.235  27.120  14.099  1.00  0.00           H  
ATOM   1654  N   TYR A 109      14.530  23.011  15.116  1.00  0.00           N  
ATOM   1655  CA  TYR A 109      14.918  21.603  15.030  1.00  0.00           C  
ATOM   1656  C   TYR A 109      16.430  21.450  14.982  1.00  0.00           C  
ATOM   1657  O   TYR A 109      16.934  20.445  14.468  1.00  0.00           O  
ATOM   1658  CB  TYR A 109      14.311  20.938  13.791  1.00  0.00           C  
ATOM   1659  CG  TYR A 109      13.004  20.189  14.005  1.00  0.00           C  
ATOM   1660  CD1 TYR A 109      13.062  18.915  14.578  1.00  0.00           C  
ATOM   1661  CD2 TYR A 109      11.760  20.675  13.713  1.00  0.00           C  
ATOM   1662  CE1 TYR A 109      11.974  18.087  14.804  1.00  0.00           C  
ATOM   1663  CE2 TYR A 109      10.603  19.906  13.993  1.00  0.00           C  
ATOM   1664  CZ  TYR A 109      10.707  18.626  14.467  1.00  0.00           C  
ATOM   1665  OH  TYR A 109       9.612  17.805  14.683  1.00  0.00           O  
ATOM   1666  H   TYR A 109      14.691  23.597  14.322  1.00  0.00           H  
ATOM   1667  HA  TYR A 109      14.577  21.130  15.843  1.00  0.00           H  
ATOM   1668  HB2 TYR A 109      14.981  20.287  13.435  1.00  0.00           H  
ATOM   1669  HB3 TYR A 109      14.146  21.652  13.111  1.00  0.00           H  
ATOM   1670  HD1 TYR A 109      13.963  18.573  14.847  1.00  0.00           H  
ATOM   1671  HD2 TYR A 109      11.666  21.580  13.299  1.00  0.00           H  
ATOM   1672  HE1 TYR A 109      12.076  17.167  15.181  1.00  0.00           H  
ATOM   1673  HE2 TYR A 109       9.698  20.304  13.842  1.00  0.00           H  
ATOM   1674  HH  TYR A 109       8.692  18.131  14.464  1.00  0.00           H  
ATOM   1675  N   ALA A 110      17.181  22.446  15.505  1.00  0.00           N  
ATOM   1676  CA  ALA A 110      18.664  22.219  15.549  1.00  0.00           C  
ATOM   1677  C   ALA A 110      18.993  20.958  16.352  1.00  0.00           C  
ATOM   1678  O   ALA A 110      19.966  20.248  16.094  1.00  0.00           O  
ATOM   1679  CB  ALA A 110      19.332  23.379  16.279  1.00  0.00           C  
ATOM   1680  H   ALA A 110      16.769  23.291  15.845  1.00  0.00           H  
ATOM   1681  HA  ALA A 110      19.028  22.141  14.621  1.00  0.00           H  
ATOM   1682  HB1 ALA A 110      20.320  23.229  16.309  1.00  0.00           H  
ATOM   1683  HB2 ALA A 110      19.139  24.233  15.795  1.00  0.00           H  
ATOM   1684  HB3 ALA A 110      18.975  23.436  17.211  1.00  0.00           H  
ATOM   1685  N   SER A 111      18.291  20.634  17.409  1.00  0.00           N  
ATOM   1686  CA  SER A 111      18.496  19.384  18.203  1.00  0.00           C  
ATOM   1687  C   SER A 111      18.185  18.131  17.438  1.00  0.00           C  
ATOM   1688  O   SER A 111      18.573  17.060  17.929  1.00  0.00           O  
ATOM   1689  CB  SER A 111      17.614  19.467  19.456  1.00  0.00           C  
ATOM   1690  OG  SER A 111      18.070  20.560  20.275  1.00  0.00           O  
ATOM   1691  H   SER A 111      17.572  21.263  17.704  1.00  0.00           H  
ATOM   1692  HA  SER A 111      19.452  19.348  18.492  1.00  0.00           H  
ATOM   1693  HB2 SER A 111      17.680  18.612  19.970  1.00  0.00           H  
ATOM   1694  HB3 SER A 111      16.663  19.622  19.188  1.00  0.00           H  
ATOM   1695  HG  SER A 111      17.501  20.622  21.095  1.00  0.00           H  
ATOM   1696  N   TYR A 112      17.577  18.138  16.242  1.00  0.00           N  
ATOM   1697  CA  TYR A 112      17.342  16.913  15.473  1.00  0.00           C  
ATOM   1698  C   TYR A 112      18.709  16.208  15.242  1.00  0.00           C  
ATOM   1699  O   TYR A 112      18.775  14.988  15.191  1.00  0.00           O  
ATOM   1700  CB  TYR A 112      16.697  17.198  14.123  1.00  0.00           C  
ATOM   1701  CG  TYR A 112      15.882  16.049  13.583  1.00  0.00           C  
ATOM   1702  CD1 TYR A 112      14.753  15.575  14.276  1.00  0.00           C  
ATOM   1703  CD2 TYR A 112      16.232  15.395  12.416  1.00  0.00           C  
ATOM   1704  CE1 TYR A 112      13.992  14.491  13.813  1.00  0.00           C  
ATOM   1705  CE2 TYR A 112      15.477  14.346  11.904  1.00  0.00           C  
ATOM   1706  CZ  TYR A 112      14.383  13.904  12.616  1.00  0.00           C  
ATOM   1707  OH  TYR A 112      13.637  12.845  12.123  1.00  0.00           O  
ATOM   1708  H   TYR A 112      17.273  19.011  15.861  1.00  0.00           H  
ATOM   1709  HA  TYR A 112      16.746  16.306  15.999  1.00  0.00           H  
ATOM   1710  HB2 TYR A 112      17.421  17.407  13.466  1.00  0.00           H  
ATOM   1711  HB3 TYR A 112      16.097  17.992  14.222  1.00  0.00           H  
ATOM   1712  HD1 TYR A 112      14.484  16.026  15.127  1.00  0.00           H  
ATOM   1713  HD2 TYR A 112      17.053  15.686  11.925  1.00  0.00           H  
ATOM   1714  HE1 TYR A 112      13.201  14.155  14.324  1.00  0.00           H  
ATOM   1715  HE2 TYR A 112      15.724  13.919  11.034  1.00  0.00           H  
ATOM   1716  HH  TYR A 112      13.899  12.406  11.263  1.00  0.00           H  
ATOM   1717  N   LEU A 113      19.776  16.955  15.017  1.00  0.00           N  
ATOM   1718  CA  LEU A 113      21.124  16.397  14.836  1.00  0.00           C  
ATOM   1719  C   LEU A 113      21.675  15.859  16.154  1.00  0.00           C  
ATOM   1720  O   LEU A 113      22.466  14.898  16.064  1.00  0.00           O  
ATOM   1721  CB  LEU A 113      22.076  17.477  14.272  1.00  0.00           C  
ATOM   1722  CG  LEU A 113      21.688  17.952  12.846  1.00  0.00           C  
ATOM   1723  CD1 LEU A 113      22.667  19.026  12.375  1.00  0.00           C  
ATOM   1724  CD2 LEU A 113      21.605  16.745  11.951  1.00  0.00           C  
ATOM   1725  H   LEU A 113      19.661  17.947  14.968  1.00  0.00           H  
ATOM   1726  HA  LEU A 113      21.072  15.644  14.181  1.00  0.00           H  
ATOM   1727  HB2 LEU A 113      23.001  17.099  14.240  1.00  0.00           H  
ATOM   1728  HB3 LEU A 113      22.059  18.267  14.885  1.00  0.00           H  
ATOM   1729  HG  LEU A 113      20.778  18.364  12.895  1.00  0.00           H  
ATOM   1730 HD11 LEU A 113      22.413  19.329  11.456  1.00  0.00           H  
ATOM   1731 HD12 LEU A 113      22.636  19.804  13.003  1.00  0.00           H  
ATOM   1732 HD13 LEU A 113      23.593  18.649  12.358  1.00  0.00           H  
ATOM   1733 HD21 LEU A 113      21.356  17.032  11.026  1.00  0.00           H  
ATOM   1734 HD22 LEU A 113      22.492  16.285  11.929  1.00  0.00           H  
ATOM   1735 HD23 LEU A 113      20.912  16.116  12.303  1.00  0.00           H  
ATOM   1736  N   GLN A 114      21.228  16.369  17.300  1.00  0.00           N  
ATOM   1737  CA  GLN A 114      21.597  15.718  18.588  1.00  0.00           C  
ATOM   1738  C   GLN A 114      20.846  14.386  18.730  1.00  0.00           C  
ATOM   1739  O   GLN A 114      21.326  13.356  19.262  1.00  0.00           O  
ATOM   1740  CB  GLN A 114      21.257  16.544  19.833  1.00  0.00           C  
ATOM   1741  CG  GLN A 114      21.923  17.933  19.905  1.00  0.00           C  
ATOM   1742  CD  GLN A 114      21.560  18.714  21.136  1.00  0.00           C  
ATOM   1743  OE1 GLN A 114      20.405  19.192  21.328  1.00  0.00           O  
ATOM   1744  NE2 GLN A 114      22.537  18.882  22.058  1.00  0.00           N  
ATOM   1745  H   GLN A 114      20.648  17.184  17.296  1.00  0.00           H  
ATOM   1746  HA  GLN A 114      22.580  15.533  18.584  1.00  0.00           H  
ATOM   1747  HB2 GLN A 114      21.543  16.023  20.637  1.00  0.00           H  
ATOM   1748  HB3 GLN A 114      20.266  16.675  19.855  1.00  0.00           H  
ATOM   1749  HG2 GLN A 114      21.642  18.460  19.103  1.00  0.00           H  
ATOM   1750  HG3 GLN A 114      22.915  17.808  19.891  1.00  0.00           H  
ATOM   1751 HE21 GLN A 114      23.447  18.500  21.897  1.00  0.00           H  
ATOM   1752 HE22 GLN A 114      22.348  19.388  22.900  1.00  0.00           H  
ATOM   1753  N   TYR A 115      19.576  14.316  18.282  1.00  0.00           N  
ATOM   1754  CA  TYR A 115      18.795  13.067  18.320  1.00  0.00           C  
ATOM   1755  C   TYR A 115      19.410  11.986  17.411  1.00  0.00           C  
ATOM   1756  O   TYR A 115      19.254  10.797  17.750  1.00  0.00           O  
ATOM   1757  CB  TYR A 115      17.325  13.213  17.891  1.00  0.00           C  
ATOM   1758  CG  TYR A 115      16.570  14.377  18.569  1.00  0.00           C  
ATOM   1759  CD1 TYR A 115      16.950  14.994  19.717  1.00  0.00           C  
ATOM   1760  CD2 TYR A 115      15.378  14.776  17.934  1.00  0.00           C  
ATOM   1761  CE1 TYR A 115      16.190  16.059  20.216  1.00  0.00           C  
ATOM   1762  CE2 TYR A 115      14.601  15.808  18.425  1.00  0.00           C  
ATOM   1763  CZ  TYR A 115      15.024  16.429  19.568  1.00  0.00           C  
ATOM   1764  OH  TYR A 115      14.269  17.485  20.072  1.00  0.00           O  
ATOM   1765  H   TYR A 115      19.149  15.141  17.911  1.00  0.00           H  
ATOM   1766  HA  TYR A 115      18.809  12.724  19.259  1.00  0.00           H  
ATOM   1767  HB2 TYR A 115      16.849  12.362  18.113  1.00  0.00           H  
ATOM   1768  HB3 TYR A 115      17.302  13.360  16.902  1.00  0.00           H  
ATOM   1769  HD1 TYR A 115      17.769  14.689  20.204  1.00  0.00           H  
ATOM   1770  HD2 TYR A 115      15.086  14.299  17.105  1.00  0.00           H  
ATOM   1771  HE1 TYR A 115      16.488  16.549  21.035  1.00  0.00           H  
ATOM   1772  HE2 TYR A 115      13.761  16.090  17.962  1.00  0.00           H  
ATOM   1773  HH  TYR A 115      13.425  17.761  19.612  1.00  0.00           H  
ATOM   1774  N   GLY A 116      20.042  12.384  16.290  1.00  0.00           N  
ATOM   1775  CA  GLY A 116      20.772  11.319  15.496  1.00  0.00           C  
ATOM   1776  C   GLY A 116      22.192  11.149  16.101  1.00  0.00           C  
ATOM   1777  O   GLY A 116      22.876  10.226  15.690  1.00  0.00           O  
ATOM   1778  H   GLY A 116      20.030  13.339  15.995  1.00  0.00           H  
ATOM   1779  HA2 GLY A 116      20.843  11.600  14.539  1.00  0.00           H  
ATOM   1780  HA3 GLY A 116      20.274  10.454  15.553  1.00  0.00           H  
ATOM   1781  N   HIS A 117      22.645  11.924  17.096  1.00  0.00           N  
ATOM   1782  CA  HIS A 117      23.961  11.851  17.707  1.00  0.00           C  
ATOM   1783  C   HIS A 117      25.157  12.007  16.760  1.00  0.00           C  
ATOM   1784  O   HIS A 117      26.232  11.355  16.912  1.00  0.00           O  
ATOM   1785  CB  HIS A 117      24.210  10.584  18.617  1.00  0.00           C  
ATOM   1786  CG  HIS A 117      23.176  10.594  19.725  1.00  0.00           C  
ATOM   1787  ND1 HIS A 117      23.392  11.132  20.960  1.00  0.00           N  
ATOM   1788  CD2 HIS A 117      21.880  10.225  19.706  1.00  0.00           C  
ATOM   1789  CE1 HIS A 117      22.301  11.096  21.680  1.00  0.00           C  
ATOM   1790  NE2 HIS A 117      21.359  10.523  20.941  1.00  0.00           N  
ATOM   1791  H   HIS A 117      22.018  12.618  17.451  1.00  0.00           H  
ATOM   1792  HA  HIS A 117      24.009  12.635  18.326  1.00  0.00           H  
ATOM   1793  HB2 HIS A 117      25.129  10.623  19.010  1.00  0.00           H  
ATOM   1794  HB3 HIS A 117      24.116   9.751  18.072  1.00  0.00           H  
ATOM   1795  HD1 HIS A 117      24.266  11.504  21.272  1.00  0.00           H  
ATOM   1796  HD2 HIS A 117      21.390   9.812  18.938  1.00  0.00           H  
ATOM   1797  HE1 HIS A 117      22.196  11.437  22.614  1.00  0.00           H  
ATOM   1798  HE2 HIS A 117      20.422  10.338  21.236  1.00  0.00           H  
ATOM   1799  N   ILE A 118      25.103  12.975  15.866  1.00  0.00           N  
ATOM   1800  CA  ILE A 118      26.210  13.232  14.950  1.00  0.00           C  
ATOM   1801  C   ILE A 118      27.411  13.803  15.693  1.00  0.00           C  
ATOM   1802  O   ILE A 118      27.271  14.617  16.594  1.00  0.00           O  
ATOM   1803  CB  ILE A 118      25.730  14.138  13.800  1.00  0.00           C  
ATOM   1804  CG1 ILE A 118      24.636  13.336  13.084  1.00  0.00           C  
ATOM   1805  CG2 ILE A 118      26.883  14.593  12.926  1.00  0.00           C  
ATOM   1806  CD1 ILE A 118      23.761  14.096  12.155  1.00  0.00           C  
ATOM   1807  H   ILE A 118      24.284  13.547  15.814  1.00  0.00           H  
ATOM   1808  HA  ILE A 118      26.486  12.357  14.553  1.00  0.00           H  
ATOM   1809  HB  ILE A 118      25.306  14.950  14.201  1.00  0.00           H  
ATOM   1810 HG12 ILE A 118      24.052  12.925  13.784  1.00  0.00           H  
ATOM   1811 HG13 ILE A 118      25.084  12.613  12.557  1.00  0.00           H  
ATOM   1812 HG21 ILE A 118      26.535  15.177  12.193  1.00  0.00           H  
ATOM   1813 HG22 ILE A 118      27.538  15.107  13.479  1.00  0.00           H  
ATOM   1814 HG23 ILE A 118      27.336  13.795  12.530  1.00  0.00           H  
ATOM   1815 HD11 ILE A 118      23.090  13.477  11.748  1.00  0.00           H  
ATOM   1816 HD12 ILE A 118      23.286  14.817  12.659  1.00  0.00           H  
ATOM   1817 HD13 ILE A 118      24.318  14.505  11.432  1.00  0.00           H  
ATOM   1818  N   ALA A 119      28.636  13.291  15.375  1.00  0.00           N  
ATOM   1819  CA  ALA A 119      29.830  13.742  16.054  1.00  0.00           C  
ATOM   1820  C   ALA A 119      29.971  15.250  16.128  1.00  0.00           C  
ATOM   1821  O   ALA A 119      29.833  15.939  15.119  1.00  0.00           O  
ATOM   1822  CB  ALA A 119      31.081  13.199  15.268  1.00  0.00           C  
ATOM   1823  H   ALA A 119      28.708  12.594  14.662  1.00  0.00           H  
ATOM   1824  HA  ALA A 119      29.839  13.367  16.981  1.00  0.00           H  
ATOM   1825  HB1 ALA A 119      31.918  13.501  15.724  1.00  0.00           H  
ATOM   1826  HB2 ALA A 119      31.054  12.200  15.249  1.00  0.00           H  
ATOM   1827  HB3 ALA A 119      31.065  13.551  14.332  1.00  0.00           H  
ATOM   1828  N   ASN A 120      30.309  15.754  17.299  1.00  0.00           N  
ATOM   1829  CA  ASN A 120      30.565  17.124  17.637  1.00  0.00           C  
ATOM   1830  C   ASN A 120      29.341  18.041  17.678  1.00  0.00           C  
ATOM   1831  O   ASN A 120      29.539  19.264  17.849  1.00  0.00           O  
ATOM   1832  CB  ASN A 120      31.541  17.764  16.595  1.00  0.00           C  
ATOM   1833  CG  ASN A 120      32.945  17.112  16.757  1.00  0.00           C  
ATOM   1834  OD1 ASN A 120      33.359  16.815  17.893  1.00  0.00           O  
ATOM   1835  ND2 ASN A 120      33.636  16.906  15.656  1.00  0.00           N  
ATOM   1836  H   ASN A 120      30.398  15.096  18.047  1.00  0.00           H  
ATOM   1837  HA  ASN A 120      31.005  17.148  18.535  1.00  0.00           H  
ATOM   1838  HB2 ASN A 120      31.607  18.749  16.757  1.00  0.00           H  
ATOM   1839  HB3 ASN A 120      31.199  17.600  15.670  1.00  0.00           H  
ATOM   1840 HD21 ASN A 120      33.253  17.165  14.769  1.00  0.00           H  
ATOM   1841 HD22 ASN A 120      34.544  16.491  15.706  1.00  0.00           H  
ATOM   1842  N   ILE A 121      28.127  17.478  17.594  1.00  0.00           N  
ATOM   1843  CA  ILE A 121      26.956  18.373  17.561  1.00  0.00           C  
ATOM   1844  C   ILE A 121      26.776  19.145  18.847  1.00  0.00           C  
ATOM   1845  O   ILE A 121      26.439  20.344  18.830  1.00  0.00           O  
ATOM   1846  CB  ILE A 121      25.663  17.597  17.135  1.00  0.00           C  
ATOM   1847  CG1 ILE A 121      24.479  18.555  16.985  1.00  0.00           C  
ATOM   1848  CG2 ILE A 121      25.310  16.588  18.256  1.00  0.00           C  
ATOM   1849  CD1 ILE A 121      24.597  19.620  15.889  1.00  0.00           C  
ATOM   1850  H   ILE A 121      28.020  16.485  17.555  1.00  0.00           H  
ATOM   1851  HA  ILE A 121      27.133  19.048  16.845  1.00  0.00           H  
ATOM   1852  HB  ILE A 121      25.822  17.112  16.275  1.00  0.00           H  
ATOM   1853 HG12 ILE A 121      24.359  19.029  17.857  1.00  0.00           H  
ATOM   1854 HG13 ILE A 121      23.667  18.006  16.789  1.00  0.00           H  
ATOM   1855 HG21 ILE A 121      24.486  16.082  18.002  1.00  0.00           H  
ATOM   1856 HG22 ILE A 121      26.069  15.948  18.380  1.00  0.00           H  
ATOM   1857 HG23 ILE A 121      25.148  17.082  19.110  1.00  0.00           H  
ATOM   1858 HD11 ILE A 121      23.772  20.185  15.883  1.00  0.00           H  
ATOM   1859 HD12 ILE A 121      25.394  20.196  16.069  1.00  0.00           H  
ATOM   1860 HD13 ILE A 121      24.702  19.174  15.000  1.00  0.00           H  
ATOM   1861  N   ASP A 122      27.081  18.566  20.011  1.00  0.00           N  
ATOM   1862  CA  ASP A 122      26.846  19.272  21.259  1.00  0.00           C  
ATOM   1863  C   ASP A 122      27.732  20.518  21.360  1.00  0.00           C  
ATOM   1864  O   ASP A 122      27.292  21.540  21.870  1.00  0.00           O  
ATOM   1865  CB  ASP A 122      27.072  18.433  22.506  1.00  0.00           C  
ATOM   1866  CG  ASP A 122      26.031  17.312  22.584  1.00  0.00           C  
ATOM   1867  OD1 ASP A 122      24.913  17.481  22.131  1.00  0.00           O  
ATOM   1868  OD2 ASP A 122      26.394  16.227  23.022  1.00  0.00           O  
ATOM   1869  H   ASP A 122      27.472  17.646  20.024  1.00  0.00           H  
ATOM   1870  HA  ASP A 122      25.893  19.574  21.264  1.00  0.00           H  
ATOM   1871  HB2 ASP A 122      26.992  19.015  23.315  1.00  0.00           H  
ATOM   1872  HB3 ASP A 122      27.988  18.032  22.473  1.00  0.00           H  
ATOM   1873  N   ASP A 123      28.987  20.394  20.918  1.00  0.00           N  
ATOM   1874  CA  ASP A 123      29.908  21.529  20.995  1.00  0.00           C  
ATOM   1875  C   ASP A 123      29.536  22.579  19.970  1.00  0.00           C  
ATOM   1876  O   ASP A 123      29.747  23.759  20.256  1.00  0.00           O  
ATOM   1877  CB  ASP A 123      31.372  21.112  20.773  1.00  0.00           C  
ATOM   1878  CG  ASP A 123      31.924  20.464  22.035  1.00  0.00           C  
ATOM   1879  OD1 ASP A 123      31.468  20.885  23.137  1.00  0.00           O  
ATOM   1880  OD2 ASP A 123      32.738  19.528  21.878  1.00  0.00           O  
ATOM   1881  H   ASP A 123      29.297  19.524  20.534  1.00  0.00           H  
ATOM   1882  HA  ASP A 123      29.831  21.936  21.905  1.00  0.00           H  
ATOM   1883  HB2 ASP A 123      31.917  21.920  20.550  1.00  0.00           H  
ATOM   1884  HB3 ASP A 123      31.420  20.459  20.017  1.00  0.00           H  
ATOM   1885  N   ILE A 124      29.000  22.158  18.845  1.00  0.00           N  
ATOM   1886  CA  ILE A 124      28.621  23.151  17.815  1.00  0.00           C  
ATOM   1887  C   ILE A 124      27.421  23.961  18.299  1.00  0.00           C  
ATOM   1888  O   ILE A 124      27.410  25.199  18.294  1.00  0.00           O  
ATOM   1889  CB  ILE A 124      28.404  22.450  16.478  1.00  0.00           C  
ATOM   1890  CG1 ILE A 124      29.745  21.883  15.979  1.00  0.00           C  
ATOM   1891  CG2 ILE A 124      27.772  23.350  15.440  1.00  0.00           C  
ATOM   1892  CD1 ILE A 124      29.654  20.821  14.894  1.00  0.00           C  
ATOM   1893  H   ILE A 124      28.851  21.182  18.688  1.00  0.00           H  
ATOM   1894  HA  ILE A 124      29.389  23.782  17.705  1.00  0.00           H  
ATOM   1895  HB  ILE A 124      27.785  21.680  16.633  1.00  0.00           H  
ATOM   1896 HG12 ILE A 124      30.218  21.481  16.763  1.00  0.00           H  
ATOM   1897 HG13 ILE A 124      30.284  22.644  15.619  1.00  0.00           H  
ATOM   1898 HG21 ILE A 124      27.653  22.842  14.587  1.00  0.00           H  
ATOM   1899 HG22 ILE A 124      26.881  23.663  15.769  1.00  0.00           H  
ATOM   1900 HG23 ILE A 124      28.364  24.139  15.278  1.00  0.00           H  
ATOM   1901 HD11 ILE A 124      30.574  20.522  14.643  1.00  0.00           H  
ATOM   1902 HD12 ILE A 124      29.131  20.040  15.235  1.00  0.00           H  
ATOM   1903 HD13 ILE A 124      29.197  21.203  14.091  1.00  0.00           H  
ATOM   1904  N   ILE A 125      26.397  23.268  18.815  1.00  0.00           N  
ATOM   1905  CA  ILE A 125      25.229  23.983  19.364  1.00  0.00           C  
ATOM   1906  C   ILE A 125      25.661  24.918  20.491  1.00  0.00           C  
ATOM   1907  O   ILE A 125      25.187  26.057  20.539  1.00  0.00           O  
ATOM   1908  CB  ILE A 125      24.080  23.049  19.796  1.00  0.00           C  
ATOM   1909  CG1 ILE A 125      23.532  22.296  18.569  1.00  0.00           C  
ATOM   1910  CG2 ILE A 125      22.987  23.860  20.502  1.00  0.00           C  
ATOM   1911  CD1 ILE A 125      22.459  21.267  18.864  1.00  0.00           C  
ATOM   1912  H   ILE A 125      26.424  22.268  18.828  1.00  0.00           H  
ATOM   1913  HA  ILE A 125      24.872  24.560  18.630  1.00  0.00           H  
ATOM   1914  HB  ILE A 125      24.444  22.378  20.442  1.00  0.00           H  
ATOM   1915 HG12 ILE A 125      24.297  21.826  18.128  1.00  0.00           H  
ATOM   1916 HG13 ILE A 125      23.148  22.971  17.939  1.00  0.00           H  
ATOM   1917 HG21 ILE A 125      22.245  23.249  20.779  1.00  0.00           H  
ATOM   1918 HG22 ILE A 125      23.372  24.305  21.310  1.00  0.00           H  
ATOM   1919 HG23 ILE A 125      22.631  24.554  19.877  1.00  0.00           H  
ATOM   1920 HD11 ILE A 125      22.168  20.834  18.011  1.00  0.00           H  
ATOM   1921 HD12 ILE A 125      22.825  20.572  19.483  1.00  0.00           H  
ATOM   1922 HD13 ILE A 125      21.676  21.716  19.294  1.00  0.00           H  
ATOM   1923  N   ALA A 126      26.555  24.509  21.406  1.00  0.00           N  
ATOM   1924  CA  ALA A 126      27.017  25.450  22.415  1.00  0.00           C  
ATOM   1925  C   ALA A 126      28.014  26.506  21.939  1.00  0.00           C  
ATOM   1926  O   ALA A 126      28.505  27.290  22.756  1.00  0.00           O  
ATOM   1927  CB  ALA A 126      27.569  24.719  23.632  1.00  0.00           C  
ATOM   1928  H   ALA A 126      26.899  23.570  21.394  1.00  0.00           H  
ATOM   1929  HA  ALA A 126      26.208  25.947  22.728  1.00  0.00           H  
ATOM   1930  HB1 ALA A 126      27.879  25.386  24.309  1.00  0.00           H  
ATOM   1931  HB2 ALA A 126      26.852  24.148  24.031  1.00  0.00           H  
ATOM   1932  HB3 ALA A 126      28.338  24.143  23.355  1.00  0.00           H  
ATOM   1933  N   GLY A 127      28.395  26.619  20.687  1.00  0.00           N  
ATOM   1934  CA  GLY A 127      29.301  27.628  20.162  1.00  0.00           C  
ATOM   1935  C   GLY A 127      30.768  27.401  20.511  1.00  0.00           C  
ATOM   1936  O   GLY A 127      31.546  28.357  20.432  1.00  0.00           O  
ATOM   1937  H   GLY A 127      28.030  25.952  20.037  1.00  0.00           H  
ATOM   1938  HA2 GLY A 127      29.026  28.517  20.529  1.00  0.00           H  
ATOM   1939  HA3 GLY A 127      29.215  27.638  19.166  1.00  0.00           H  
ATOM   1940  N   LYS A 128      31.177  26.202  20.890  1.00  0.00           N  
ATOM   1941  CA  LYS A 128      32.547  25.881  21.244  1.00  0.00           C  
ATOM   1942  C   LYS A 128      33.381  25.443  20.051  1.00  0.00           C  
ATOM   1943  O   LYS A 128      34.621  25.437  20.064  1.00  0.00           O  
ATOM   1944  CB  LYS A 128      32.663  24.761  22.273  1.00  0.00           C  
ATOM   1945  CG  LYS A 128      32.252  25.122  23.675  1.00  0.00           C  
ATOM   1946  CD  LYS A 128      32.459  23.961  24.619  1.00  0.00           C  
ATOM   1947  CE  LYS A 128      31.560  24.115  25.843  1.00  0.00           C  
ATOM   1948  NZ  LYS A 128      31.358  22.817  26.546  1.00  0.00           N  
ATOM   1949  H   LYS A 128      30.498  25.469  20.936  1.00  0.00           H  
ATOM   1950  HA  LYS A 128      32.967  26.702  21.631  1.00  0.00           H  
ATOM   1951  HB2 LYS A 128      33.618  24.464  22.299  1.00  0.00           H  
ATOM   1952  HB3 LYS A 128      32.086  24.003  21.969  1.00  0.00           H  
ATOM   1953  HG2 LYS A 128      31.285  25.376  23.677  1.00  0.00           H  
ATOM   1954  HG3 LYS A 128      32.801  25.898  23.987  1.00  0.00           H  
ATOM   1955  HD2 LYS A 128      33.415  23.939  24.911  1.00  0.00           H  
ATOM   1956  HD3 LYS A 128      32.234  23.108  24.148  1.00  0.00           H  
ATOM   1957  HE2 LYS A 128      30.671  24.466  25.550  1.00  0.00           H  
ATOM   1958  HE3 LYS A 128      31.983  24.764  26.476  1.00  0.00           H  
ATOM   1959  HZ1 LYS A 128      30.766  22.956  27.340  1.00  0.00           H  
ATOM   1960  HZ2 LYS A 128      30.930  22.163  25.922  1.00  0.00           H  
ATOM   1961  HZ3 LYS A 128      32.242  22.460  26.848  1.00  0.00           H  
ATOM   1962  N   LYS A 129      32.696  24.984  19.029  1.00  0.00           N  
ATOM   1963  CA  LYS A 129      33.297  24.511  17.799  1.00  0.00           C  
ATOM   1964  C   LYS A 129      32.361  25.001  16.689  1.00  0.00           C  
ATOM   1965  O   LYS A 129      31.169  25.197  16.916  1.00  0.00           O  
ATOM   1966  CB  LYS A 129      33.476  23.020  17.691  1.00  0.00           C  
ATOM   1967  CG  LYS A 129      34.493  22.309  18.544  1.00  0.00           C  
ATOM   1968  CD  LYS A 129      34.432  20.788  18.253  1.00  0.00           C  
ATOM   1969  CE  LYS A 129      35.511  20.098  19.098  1.00  0.00           C  
ATOM   1970  NZ  LYS A 129      34.886  19.122  20.019  1.00  0.00           N  
ATOM   1971  H   LYS A 129      31.699  24.960  19.105  1.00  0.00           H  
ATOM   1972  HA  LYS A 129      34.188  24.951  17.686  1.00  0.00           H  
ATOM   1973  HB2 LYS A 129      33.716  22.828  16.739  1.00  0.00           H  
ATOM   1974  HB3 LYS A 129      32.589  22.609  17.900  1.00  0.00           H  
ATOM   1975  HG2 LYS A 129      34.292  22.473  19.510  1.00  0.00           H  
ATOM   1976  HG3 LYS A 129      35.407  22.653  18.331  1.00  0.00           H  
ATOM   1977  HD2 LYS A 129      34.604  20.621  17.282  1.00  0.00           H  
ATOM   1978  HD3 LYS A 129      33.530  20.432  18.498  1.00  0.00           H  
ATOM   1979  HE2 LYS A 129      36.005  20.786  19.630  1.00  0.00           H  
ATOM   1980  HE3 LYS A 129      36.150  19.621  18.494  1.00  0.00           H  
ATOM   1981  HZ1 LYS A 129      35.596  18.677  20.565  1.00  0.00           H  
ATOM   1982  HZ2 LYS A 129      34.248  19.597  20.625  1.00  0.00           H  
ATOM   1983  HZ3 LYS A 129      34.392  18.432  19.489  1.00  0.00           H  
ATOM   1984  N   PRO A 130      32.935  25.221  15.526  1.00  0.00           N  
ATOM   1985  CA  PRO A 130      32.207  25.719  14.374  1.00  0.00           C  
ATOM   1986  C   PRO A 130      31.488  24.602  13.663  1.00  0.00           C  
ATOM   1987  O   PRO A 130      31.974  23.459  13.664  1.00  0.00           O  
ATOM   1988  CB  PRO A 130      33.351  26.292  13.535  1.00  0.00           C  
ATOM   1989  CG  PRO A 130      34.510  25.349  13.786  1.00  0.00           C  
ATOM   1990  CD  PRO A 130      34.390  25.035  15.249  1.00  0.00           C  
ATOM   1991  HA  PRO A 130      31.567  26.439  14.642  1.00  0.00           H  
ATOM   1992  HB2 PRO A 130      33.108  26.303  12.565  1.00  0.00           H  
ATOM   1993  HB3 PRO A 130      33.578  27.219  13.833  1.00  0.00           H  
ATOM   1994  HG2 PRO A 130      34.423  24.520  13.234  1.00  0.00           H  
ATOM   1995  HG3 PRO A 130      35.383  25.793  13.586  1.00  0.00           H  
ATOM   1996  HD2 PRO A 130      34.672  24.094  15.437  1.00  0.00           H  
ATOM   1997  HD3 PRO A 130      34.942  25.665  15.796  1.00  0.00           H  
ATOM   1998  N   ALA A 131      30.475  24.901  12.867  1.00  0.00           N  
ATOM   1999  CA  ALA A 131      29.649  23.903  12.187  1.00  0.00           C  
ATOM   2000  C   ALA A 131      30.356  23.081  11.148  1.00  0.00           C  
ATOM   2001  O   ALA A 131      30.066  21.880  10.967  1.00  0.00           O  
ATOM   2002  CB  ALA A 131      28.396  24.599  11.664  1.00  0.00           C  
ATOM   2003  H   ALA A 131      30.261  25.867  12.721  1.00  0.00           H  
ATOM   2004  HA  ALA A 131      29.343  23.263  12.892  1.00  0.00           H  
ATOM   2005  HB1 ALA A 131      27.816  23.933  11.195  1.00  0.00           H  
ATOM   2006  HB2 ALA A 131      27.892  24.998  12.430  1.00  0.00           H  
ATOM   2007  HB3 ALA A 131      28.658  25.322  11.025  1.00  0.00           H  
ATOM   2008  N   THR A 132      31.482  23.589  10.605  1.00  0.00           N  
ATOM   2009  CA  THR A 132      32.333  22.819   9.713  1.00  0.00           C  
ATOM   2010  C   THR A 132      32.988  21.642  10.411  1.00  0.00           C  
ATOM   2011  O   THR A 132      33.361  20.715   9.664  1.00  0.00           O  
ATOM   2012  CB  THR A 132      33.397  23.721   9.025  1.00  0.00           C  
ATOM   2013  OG1 THR A 132      34.264  24.236  10.032  1.00  0.00           O  
ATOM   2014  CG2 THR A 132      32.674  24.906   8.399  1.00  0.00           C  
ATOM   2015  H   THR A 132      31.740  24.530  10.824  1.00  0.00           H  
ATOM   2016  HA  THR A 132      31.748  22.448   8.992  1.00  0.00           H  
ATOM   2017  HB  THR A 132      33.911  23.209   8.336  1.00  0.00           H  
ATOM   2018  HG1 THR A 132      34.957  24.820   9.609  1.00  0.00           H  
ATOM   2019 HG21 THR A 132      33.339  25.502   7.949  1.00  0.00           H  
ATOM   2020 HG22 THR A 132      32.013  24.575   7.725  1.00  0.00           H  
ATOM   2021 HG23 THR A 132      32.195  25.419   9.112  1.00  0.00           H  
ATOM   2022  N   ASP A 133      33.055  21.541  11.731  1.00  0.00           N  
ATOM   2023  CA  ASP A 133      33.506  20.323  12.391  1.00  0.00           C  
ATOM   2024  C   ASP A 133      32.429  19.234  12.544  1.00  0.00           C  
ATOM   2025  O   ASP A 133      32.680  18.155  13.124  1.00  0.00           O  
ATOM   2026  CB  ASP A 133      34.010  20.563  13.824  1.00  0.00           C  
ATOM   2027  CG  ASP A 133      35.422  21.132  13.819  1.00  0.00           C  
ATOM   2028  OD1 ASP A 133      36.160  20.873  12.841  1.00  0.00           O  
ATOM   2029  OD2 ASP A 133      35.798  21.879  14.713  1.00  0.00           O  
ATOM   2030  H   ASP A 133      32.788  22.325  12.291  1.00  0.00           H  
ATOM   2031  HA  ASP A 133      34.260  19.941  11.857  1.00  0.00           H  
ATOM   2032  HB2 ASP A 133      34.009  19.695  14.320  1.00  0.00           H  
ATOM   2033  HB3 ASP A 133      33.399  21.209  14.281  1.00  0.00           H  
ATOM   2034  N   LEU A 134      31.216  19.459  12.086  1.00  0.00           N  
ATOM   2035  CA  LEU A 134      30.184  18.415  12.207  1.00  0.00           C  
ATOM   2036  C   LEU A 134      30.668  17.119  11.585  1.00  0.00           C  
ATOM   2037  O   LEU A 134      31.240  17.135  10.476  1.00  0.00           O  
ATOM   2038  CB  LEU A 134      28.916  18.908  11.479  1.00  0.00           C  
ATOM   2039  CG  LEU A 134      27.653  18.064  11.688  1.00  0.00           C  
ATOM   2040  CD1 LEU A 134      27.253  18.122  13.148  1.00  0.00           C  
ATOM   2041  CD2 LEU A 134      26.510  18.553  10.798  1.00  0.00           C  
ATOM   2042  H   LEU A 134      30.996  20.335  11.658  1.00  0.00           H  
ATOM   2043  HA  LEU A 134      29.976  18.263  13.173  1.00  0.00           H  
ATOM   2044  HB2 LEU A 134      29.113  18.927  10.499  1.00  0.00           H  
ATOM   2045  HB3 LEU A 134      28.721  19.836  11.798  1.00  0.00           H  
ATOM   2046  HG  LEU A 134      27.860  17.115  11.450  1.00  0.00           H  
ATOM   2047 HD11 LEU A 134      26.429  17.573  13.290  1.00  0.00           H  
ATOM   2048 HD12 LEU A 134      27.996  17.761  13.712  1.00  0.00           H  
ATOM   2049 HD13 LEU A 134      27.070  19.071  13.406  1.00  0.00           H  
ATOM   2050 HD21 LEU A 134      25.701  17.987  10.954  1.00  0.00           H  
ATOM   2051 HD22 LEU A 134      26.299  19.505  11.020  1.00  0.00           H  
ATOM   2052 HD23 LEU A 134      26.783  18.487   9.838  1.00  0.00           H  
ATOM   2053  N   GLY A 135      30.346  15.950  12.129  1.00  0.00           N  
ATOM   2054  CA  GLY A 135      30.737  14.647  11.614  1.00  0.00           C  
ATOM   2055  C   GLY A 135      30.138  14.198  10.319  1.00  0.00           C  
ATOM   2056  O   GLY A 135      29.636  13.074  10.194  1.00  0.00           O  
ATOM   2057  H   GLY A 135      29.790  15.968  12.960  1.00  0.00           H  
ATOM   2058  HA2 GLY A 135      30.493  13.968  12.306  1.00  0.00           H  
ATOM   2059  HA3 GLY A 135      31.730  14.660  11.494  1.00  0.00           H  
ATOM   2060  N   VAL A 136      30.056  15.011   9.267  1.00  0.00           N  
ATOM   2061  CA  VAL A 136      29.501  14.649   7.985  1.00  0.00           C  
ATOM   2062  C   VAL A 136      30.585  14.901   6.899  1.00  0.00           C  
ATOM   2063  O   VAL A 136      31.369  15.848   7.045  1.00  0.00           O  
ATOM   2064  CB  VAL A 136      28.237  15.399   7.536  1.00  0.00           C  
ATOM   2065  CG1 VAL A 136      27.034  15.040   8.428  1.00  0.00           C  
ATOM   2066  CG2 VAL A 136      28.437  16.929   7.547  1.00  0.00           C  
ATOM   2067  H   VAL A 136      30.405  15.942   9.374  1.00  0.00           H  
ATOM   2068  HA  VAL A 136      29.295  13.671   7.999  1.00  0.00           H  
ATOM   2069  HB  VAL A 136      28.025  15.119   6.600  1.00  0.00           H  
ATOM   2070 HG11 VAL A 136      26.226  15.540   8.116  1.00  0.00           H  
ATOM   2071 HG12 VAL A 136      26.860  14.057   8.373  1.00  0.00           H  
ATOM   2072 HG13 VAL A 136      27.235  15.290   9.375  1.00  0.00           H  
ATOM   2073 HG21 VAL A 136      27.594  17.377   7.249  1.00  0.00           H  
ATOM   2074 HG22 VAL A 136      28.665  17.229   8.473  1.00  0.00           H  
ATOM   2075 HG23 VAL A 136      29.181  17.172   6.925  1.00  0.00           H  
ATOM   2076  N   LYS A 137      30.513  14.053   5.865  1.00  0.00           N  
ATOM   2077  CA  LYS A 137      31.468  14.333   4.784  1.00  0.00           C  
ATOM   2078  C   LYS A 137      31.059  13.788   3.434  1.00  0.00           C  
ATOM   2079  O   LYS A 137      30.401  12.764   3.300  1.00  0.00           O  
ATOM   2080  CB  LYS A 137      32.890  13.931   5.128  1.00  0.00           C  
ATOM   2081  CG  LYS A 137      33.399  12.583   4.678  1.00  0.00           C  
ATOM   2082  CD  LYS A 137      34.933  12.554   4.724  1.00  0.00           C  
ATOM   2083  CE  LYS A 137      35.505  12.870   6.104  1.00  0.00           C  
ATOM   2084  NZ  LYS A 137      35.959  11.667   6.864  1.00  0.00           N  
ATOM   2085  H   LYS A 137      29.864  13.293   5.831  1.00  0.00           H  
ATOM   2086  HA  LYS A 137      31.482  15.328   4.684  1.00  0.00           H  
ATOM   2087  HB2 LYS A 137      32.969  13.956   6.125  1.00  0.00           H  
ATOM   2088  HB3 LYS A 137      33.494  14.621   4.729  1.00  0.00           H  
ATOM   2089  HG2 LYS A 137      33.093  12.410   3.742  1.00  0.00           H  
ATOM   2090  HG3 LYS A 137      33.037  11.874   5.283  1.00  0.00           H  
ATOM   2091  HD2 LYS A 137      35.282  13.229   4.074  1.00  0.00           H  
ATOM   2092  HD3 LYS A 137      35.241  11.641   4.455  1.00  0.00           H  
ATOM   2093  HE2 LYS A 137      34.798  13.332   6.639  1.00  0.00           H  
ATOM   2094  HE3 LYS A 137      36.287  13.482   5.987  1.00  0.00           H  
ATOM   2095  HZ1 LYS A 137      36.319  11.951   7.753  1.00  0.00           H  
ATOM   2096  HZ2 LYS A 137      35.186  11.047   7.000  1.00  0.00           H  
ATOM   2097  HZ3 LYS A 137      36.676  11.198   6.348  1.00  0.00           H  
ATOM   2098  N   ALA A 138      31.483  14.549   2.411  1.00  0.00           N  
ATOM   2099  CA  ALA A 138      31.273  14.131   1.034  1.00  0.00           C  
ATOM   2100  C   ALA A 138      32.535  13.351   0.620  1.00  0.00           C  
ATOM   2101  O   ALA A 138      33.611  13.974   0.582  1.00  0.00           O  
ATOM   2102  CB  ALA A 138      31.093  15.341   0.152  1.00  0.00           C  
ATOM   2103  H   ALA A 138      31.949  15.414   2.599  1.00  0.00           H  
ATOM   2104  HA  ALA A 138      30.469  13.540   0.974  1.00  0.00           H  
ATOM   2105  HB1 ALA A 138      30.949  15.046  -0.793  1.00  0.00           H  
ATOM   2106  HB2 ALA A 138      30.300  15.865   0.462  1.00  0.00           H  
ATOM   2107  HB3 ALA A 138      31.911  15.914   0.202  1.00  0.00           H  
ATOM   2108  N   LEU A 139      32.427  12.039   0.480  1.00  0.00           N  
ATOM   2109  CA  LEU A 139      33.604  11.248   0.103  1.00  0.00           C  
ATOM   2110  C   LEU A 139      33.831  11.516  -1.386  1.00  0.00           C  
ATOM   2111  O   LEU A 139      34.945  11.752  -1.816  1.00  0.00           O  
ATOM   2112  CB  LEU A 139      33.506   9.773   0.455  1.00  0.00           C  
ATOM   2113  CG  LEU A 139      33.574   9.404   1.935  1.00  0.00           C  
ATOM   2114  CD1 LEU A 139      33.382   7.905   2.146  1.00  0.00           C  
ATOM   2115  CD2 LEU A 139      34.878   9.813   2.577  1.00  0.00           C  
ATOM   2116  H   LEU A 139      31.547  11.589   0.631  1.00  0.00           H  
ATOM   2117  HA  LEU A 139      34.388  11.623   0.598  1.00  0.00           H  
ATOM   2118  HB2 LEU A 139      34.258   9.303  -0.007  1.00  0.00           H  
ATOM   2119  HB3 LEU A 139      32.634   9.436   0.101  1.00  0.00           H  
ATOM   2120  HG  LEU A 139      32.833   9.881   2.408  1.00  0.00           H  
ATOM   2121 HD11 LEU A 139      33.432   7.697   3.123  1.00  0.00           H  
ATOM   2122 HD12 LEU A 139      32.488   7.630   1.792  1.00  0.00           H  
ATOM   2123 HD13 LEU A 139      34.100   7.406   1.662  1.00  0.00           H  
ATOM   2124 HD21 LEU A 139      34.872   9.550   3.542  1.00  0.00           H  
ATOM   2125 HD22 LEU A 139      35.636   9.356   2.112  1.00  0.00           H  
ATOM   2126 HD23 LEU A 139      34.990  10.804   2.503  1.00  0.00           H  
ATOM   2127  N   ASP A 140      32.740  11.580  -2.135  1.00  0.00           N  
ATOM   2128  CA  ASP A 140      32.739  11.999  -3.531  1.00  0.00           C  
ATOM   2129  C   ASP A 140      31.398  12.692  -3.805  1.00  0.00           C  
ATOM   2130  O   ASP A 140      30.603  12.955  -2.898  1.00  0.00           O  
ATOM   2131  CB  ASP A 140      33.080  10.919  -4.520  1.00  0.00           C  
ATOM   2132  CG  ASP A 140      32.097   9.778  -4.536  1.00  0.00           C  
ATOM   2133  OD1 ASP A 140      30.876  10.000  -4.718  1.00  0.00           O  
ATOM   2134  OD2 ASP A 140      32.569   8.627  -4.353  1.00  0.00           O  
ATOM   2135  H   ASP A 140      31.867  11.326  -1.719  1.00  0.00           H  
ATOM   2136  HA  ASP A 140      33.446  12.701  -3.619  1.00  0.00           H  
ATOM   2137  HB2 ASP A 140      33.982  10.555  -4.290  1.00  0.00           H  
ATOM   2138  HB3 ASP A 140      33.107  11.325  -5.434  1.00  0.00           H  
ATOM   2139  N   ASP A 141      31.123  13.005  -5.068  1.00  0.00           N  
ATOM   2140  CA  ASP A 141      29.940  13.735  -5.453  1.00  0.00           C  
ATOM   2141  C   ASP A 141      28.650  13.025  -5.051  1.00  0.00           C  
ATOM   2142  O   ASP A 141      27.613  13.672  -4.917  1.00  0.00           O  
ATOM   2143  CB  ASP A 141      29.912  13.979  -6.983  1.00  0.00           C  
ATOM   2144  CG  ASP A 141      30.342  15.383  -7.349  1.00  0.00           C  
ATOM   2145  OD1 ASP A 141      31.136  16.042  -6.629  1.00  0.00           O  
ATOM   2146  OD2 ASP A 141      29.915  15.949  -8.380  1.00  0.00           O  
ATOM   2147  H   ASP A 141      31.764  12.722  -5.781  1.00  0.00           H  
ATOM   2148  HA  ASP A 141      29.961  14.624  -4.996  1.00  0.00           H  
ATOM   2149  HB2 ASP A 141      28.980  13.831  -7.315  1.00  0.00           H  
ATOM   2150  HB3 ASP A 141      30.530  13.328  -7.424  1.00  0.00           H  
ATOM   2151  N   HIS A 142      28.694  11.702  -5.126  1.00  0.00           N  
ATOM   2152  CA  HIS A 142      27.561  10.858  -4.859  1.00  0.00           C  
ATOM   2153  C   HIS A 142      27.725  10.032  -3.602  1.00  0.00           C  
ATOM   2154  O   HIS A 142      27.053   9.023  -3.484  1.00  0.00           O  
ATOM   2155  CB  HIS A 142      27.346   9.916  -6.067  1.00  0.00           C  
ATOM   2156  CG  HIS A 142      27.375  10.686  -7.350  1.00  0.00           C  
ATOM   2157  ND1 HIS A 142      26.390  11.584  -7.680  1.00  0.00           N  
ATOM   2158  CD2 HIS A 142      28.275  10.705  -8.364  1.00  0.00           C  
ATOM   2159  CE1 HIS A 142      26.662  12.122  -8.857  1.00  0.00           C  
ATOM   2160  NE2 HIS A 142      27.801  11.608  -9.289  1.00  0.00           N  
ATOM   2161  H   HIS A 142      29.559  11.269  -5.381  1.00  0.00           H  
ATOM   2162  HA  HIS A 142      26.751  11.435  -4.757  1.00  0.00           H  
ATOM   2163  HB2 HIS A 142      26.459   9.463  -5.976  1.00  0.00           H  
ATOM   2164  HB3 HIS A 142      28.072   9.228  -6.080  1.00  0.00           H  
ATOM   2165  HD1 HIS A 142      25.591  11.798  -7.118  1.00  0.00           H  
ATOM   2166  HD2 HIS A 142      29.117  10.169  -8.427  1.00  0.00           H  
ATOM   2167  HE1 HIS A 142      26.104  12.799  -9.336  1.00  0.00           H  
ATOM   2168  HE2 HIS A 142      28.248  11.839 -10.153  1.00  0.00           H  
ATOM   2169  N   THR A 143      28.661  10.365  -2.728  1.00  0.00           N  
ATOM   2170  CA  THR A 143      28.832   9.555  -1.520  1.00  0.00           C  
ATOM   2171  C   THR A 143      28.884  10.488  -0.319  1.00  0.00           C  
ATOM   2172  O   THR A 143      29.725  11.391  -0.215  1.00  0.00           O  
ATOM   2173  CB  THR A 143      30.034   8.605  -1.626  1.00  0.00           C  
ATOM   2174  OG1 THR A 143      30.078   7.992  -2.936  1.00  0.00           O  
ATOM   2175  CG2 THR A 143      29.903   7.460  -0.626  1.00  0.00           C  
ATOM   2176  H   THR A 143      29.245  11.160  -2.890  1.00  0.00           H  
ATOM   2177  HA  THR A 143      28.013   8.989  -1.422  1.00  0.00           H  
ATOM   2178  HB  THR A 143      30.881   9.109  -1.457  1.00  0.00           H  
ATOM   2179  HG1 THR A 143      30.865   7.377  -2.990  1.00  0.00           H  
ATOM   2180 HG21 THR A 143      30.693   6.853  -0.709  1.00  0.00           H  
ATOM   2181 HG22 THR A 143      29.864   7.831   0.302  1.00  0.00           H  
ATOM   2182 HG23 THR A 143      29.066   6.946  -0.815  1.00  0.00           H  
ATOM   2183  N   PHE A 144      27.882  10.290   0.543  1.00  0.00           N  
ATOM   2184  CA  PHE A 144      27.722  11.103   1.747  1.00  0.00           C  
ATOM   2185  C   PHE A 144      27.928  10.224   2.972  1.00  0.00           C  
ATOM   2186  O   PHE A 144      27.269   9.194   3.157  1.00  0.00           O  
ATOM   2187  CB  PHE A 144      26.353  11.822   1.704  1.00  0.00           C  
ATOM   2188  CG  PHE A 144      26.113  12.763   2.857  1.00  0.00           C  
ATOM   2189  CD1 PHE A 144      26.985  13.810   3.121  1.00  0.00           C  
ATOM   2190  CD2 PHE A 144      24.986  12.587   3.673  1.00  0.00           C  
ATOM   2191  CE1 PHE A 144      26.761  14.664   4.178  1.00  0.00           C  
ATOM   2192  CE2 PHE A 144      24.769  13.450   4.735  1.00  0.00           C  
ATOM   2193  CZ  PHE A 144      25.662  14.477   5.018  1.00  0.00           C  
ATOM   2194  H   PHE A 144      27.221   9.563   0.358  1.00  0.00           H  
ATOM   2195  HA  PHE A 144      28.438  11.802   1.745  1.00  0.00           H  
ATOM   2196  HB2 PHE A 144      25.634  11.127   1.711  1.00  0.00           H  
ATOM   2197  HB3 PHE A 144      26.301  12.347   0.855  1.00  0.00           H  
ATOM   2198  HD1 PHE A 144      27.785  13.946   2.537  1.00  0.00           H  
ATOM   2199  HD2 PHE A 144      24.343  11.843   3.489  1.00  0.00           H  
ATOM   2200  HE1 PHE A 144      27.390  15.423   4.345  1.00  0.00           H  
ATOM   2201  HE2 PHE A 144      23.957  13.332   5.307  1.00  0.00           H  
ATOM   2202  HZ  PHE A 144      25.520  15.071   5.809  1.00  0.00           H  
ATOM   2203  N   GLU A 145      28.896  10.521   3.801  1.00  0.00           N  
ATOM   2204  CA  GLU A 145      29.229   9.706   4.950  1.00  0.00           C  
ATOM   2205  C   GLU A 145      28.896  10.385   6.269  1.00  0.00           C  
ATOM   2206  O   GLU A 145      29.290  11.540   6.372  1.00  0.00           O  
ATOM   2207  CB  GLU A 145      30.748   9.409   4.939  1.00  0.00           C  
ATOM   2208  CG  GLU A 145      31.179   8.726   6.252  1.00  0.00           C  
ATOM   2209  CD  GLU A 145      32.689   8.471   6.209  1.00  0.00           C  
ATOM   2210  OE1 GLU A 145      32.981   7.362   5.670  1.00  0.00           O  
ATOM   2211  OE2 GLU A 145      33.419   9.363   6.678  1.00  0.00           O  
ATOM   2212  H   GLU A 145      29.430  11.349   3.633  1.00  0.00           H  
ATOM   2213  HA  GLU A 145      28.728   8.842   4.893  1.00  0.00           H  
ATOM   2214  HB2 GLU A 145      31.250  10.268   4.836  1.00  0.00           H  
ATOM   2215  HB3 GLU A 145      30.959   8.805   4.170  1.00  0.00           H  
ATOM   2216  HG2 GLU A 145      30.695   7.857   6.352  1.00  0.00           H  
ATOM   2217  HG3 GLU A 145      30.961   9.320   7.026  1.00  0.00           H  
ATOM   2218  N   VAL A 146      28.236   9.674   7.183  1.00  0.00           N  
ATOM   2219  CA  VAL A 146      27.934  10.257   8.495  1.00  0.00           C  
ATOM   2220  C   VAL A 146      28.512   9.554   9.698  1.00  0.00           C  
ATOM   2221  O   VAL A 146      28.312   8.350   9.854  1.00  0.00           O  
ATOM   2222  CB  VAL A 146      26.396  10.386   8.744  1.00  0.00           C  
ATOM   2223  CG1 VAL A 146      26.122  11.118  10.064  1.00  0.00           C  
ATOM   2224  CG2 VAL A 146      25.777  11.170   7.620  1.00  0.00           C  
ATOM   2225  H   VAL A 146      27.946   8.740   6.974  1.00  0.00           H  
ATOM   2226  HA  VAL A 146      28.307  11.185   8.494  1.00  0.00           H  
ATOM   2227  HB  VAL A 146      25.987   9.474   8.778  1.00  0.00           H  
ATOM   2228 HG11 VAL A 146      25.135  11.191  10.206  1.00  0.00           H  
ATOM   2229 HG12 VAL A 146      26.531  10.606  10.820  1.00  0.00           H  
ATOM   2230 HG13 VAL A 146      26.522  12.034  10.027  1.00  0.00           H  
ATOM   2231 HG21 VAL A 146      24.793  11.255   7.775  1.00  0.00           H  
ATOM   2232 HG22 VAL A 146      26.188  12.081   7.583  1.00  0.00           H  
ATOM   2233 HG23 VAL A 146      25.938  10.696   6.754  1.00  0.00           H  
ATOM   2234  N   THR A 147      29.274  10.257  10.548  1.00  0.00           N  
ATOM   2235  CA  THR A 147      29.845   9.682  11.751  1.00  0.00           C  
ATOM   2236  C   THR A 147      29.078  10.047  13.026  1.00  0.00           C  
ATOM   2237  O   THR A 147      29.037  11.205  13.412  1.00  0.00           O  
ATOM   2238  CB  THR A 147      31.326  10.141  11.951  1.00  0.00           C  
ATOM   2239  OG1 THR A 147      32.049   9.816  10.760  1.00  0.00           O  
ATOM   2240  CG2 THR A 147      32.040   9.404  13.063  1.00  0.00           C  
ATOM   2241  H   THR A 147      29.456  11.219  10.344  1.00  0.00           H  
ATOM   2242  HA  THR A 147      29.837   8.687  11.656  1.00  0.00           H  
ATOM   2243  HB  THR A 147      31.361  11.127  12.115  1.00  0.00           H  
ATOM   2244  HG1 THR A 147      33.003  10.100  10.861  1.00  0.00           H  
ATOM   2245 HG21 THR A 147      32.978   9.743  13.139  1.00  0.00           H  
ATOM   2246 HG22 THR A 147      31.560   9.557  13.927  1.00  0.00           H  
ATOM   2247 HG23 THR A 147      32.055   8.425  12.859  1.00  0.00           H  
ATOM   2248  N   LEU A 148      28.523   9.072  13.748  1.00  0.00           N  
ATOM   2249  CA  LEU A 148      27.823   9.274  15.002  1.00  0.00           C  
ATOM   2250  C   LEU A 148      28.751   9.051  16.176  1.00  0.00           C  
ATOM   2251  O   LEU A 148      29.674   8.212  16.041  1.00  0.00           O  
ATOM   2252  CB  LEU A 148      26.658   8.249  15.057  1.00  0.00           C  
ATOM   2253  CG  LEU A 148      25.742   8.150  13.825  1.00  0.00           C  
ATOM   2254  CD1 LEU A 148      24.549   7.244  14.086  1.00  0.00           C  
ATOM   2255  CD2 LEU A 148      25.264   9.500  13.280  1.00  0.00           C  
ATOM   2256  H   LEU A 148      28.595   8.137  13.400  1.00  0.00           H  
ATOM   2257  HA  LEU A 148      27.455  10.203  15.036  1.00  0.00           H  
ATOM   2258  HB2 LEU A 148      26.083   8.490  15.839  1.00  0.00           H  
ATOM   2259  HB3 LEU A 148      27.060   7.346  15.205  1.00  0.00           H  
ATOM   2260  HG  LEU A 148      26.279   7.719  13.100  1.00  0.00           H  
ATOM   2261 HD11 LEU A 148      23.977   7.202  13.267  1.00  0.00           H  
ATOM   2262 HD12 LEU A 148      24.872   6.325  14.314  1.00  0.00           H  
ATOM   2263 HD13 LEU A 148      24.014   7.608  14.848  1.00  0.00           H  
ATOM   2264 HD21 LEU A 148      24.677   9.349  12.484  1.00  0.00           H  
ATOM   2265 HD22 LEU A 148      24.748   9.982  13.988  1.00  0.00           H  
ATOM   2266 HD23 LEU A 148      26.055  10.050  13.011  1.00  0.00           H  
ATOM   2267  N   SER A 149      28.623   9.698  17.319  1.00  0.00           N  
ATOM   2268  CA  SER A 149      29.424   9.452  18.492  1.00  0.00           C  
ATOM   2269  C   SER A 149      28.933   8.245  19.289  1.00  0.00           C  
ATOM   2270  O   SER A 149      29.485   7.852  20.315  1.00  0.00           O  
ATOM   2271  CB  SER A 149      29.338  10.687  19.399  1.00  0.00           C  
ATOM   2272  OG  SER A 149      27.943  10.871  19.633  1.00  0.00           O  
ATOM   2273  H   SER A 149      27.921  10.408  17.375  1.00  0.00           H  
ATOM   2274  HA  SER A 149      30.375   9.306  18.220  1.00  0.00           H  
ATOM   2275  HB2 SER A 149      29.727  11.487  18.942  1.00  0.00           H  
ATOM   2276  HB3 SER A 149      29.821  10.526  20.260  1.00  0.00           H  
ATOM   2277  HG  SER A 149      27.806  11.667  20.223  1.00  0.00           H  
ATOM   2278  N   GLU A 150      27.784   7.662  18.963  1.00  0.00           N  
ATOM   2279  CA  GLU A 150      27.245   6.528  19.688  1.00  0.00           C  
ATOM   2280  C   GLU A 150      26.491   5.699  18.651  1.00  0.00           C  
ATOM   2281  O   GLU A 150      26.079   6.289  17.657  1.00  0.00           O  
ATOM   2282  CB  GLU A 150      26.305   6.948  20.807  1.00  0.00           C  
ATOM   2283  CG  GLU A 150      26.729   7.836  21.948  1.00  0.00           C  
ATOM   2284  CD  GLU A 150      26.879   7.127  23.274  1.00  0.00           C  
ATOM   2285  OE1 GLU A 150      27.119   5.895  23.268  1.00  0.00           O  
ATOM   2286  OE2 GLU A 150      26.740   7.803  24.308  1.00  0.00           O  
ATOM   2287  H   GLU A 150      27.269   8.021  18.184  1.00  0.00           H  
ATOM   2288  HA  GLU A 150      27.995   5.987  20.067  1.00  0.00           H  
ATOM   2289  HB2 GLU A 150      25.979   6.100  21.225  1.00  0.00           H  
ATOM   2290  HB3 GLU A 150      25.541   7.416  20.363  1.00  0.00           H  
ATOM   2291  HG2 GLU A 150      26.043   8.556  22.055  1.00  0.00           H  
ATOM   2292  HG3 GLU A 150      27.610   8.247  21.713  1.00  0.00           H  
ATOM   2293  N   PRO A 151      26.327   4.408  18.877  1.00  0.00           N  
ATOM   2294  CA  PRO A 151      25.609   3.546  17.969  1.00  0.00           C  
ATOM   2295  C   PRO A 151      24.117   3.881  17.959  1.00  0.00           C  
ATOM   2296  O   PRO A 151      23.515   3.968  19.022  1.00  0.00           O  
ATOM   2297  CB  PRO A 151      25.828   2.117  18.498  1.00  0.00           C  
ATOM   2298  CG  PRO A 151      26.644   2.247  19.714  1.00  0.00           C  
ATOM   2299  CD  PRO A 151      26.892   3.681  20.037  1.00  0.00           C  
ATOM   2300  HA  PRO A 151      25.985   3.631  17.046  1.00  0.00           H  
ATOM   2301  HB2 PRO A 151      24.950   1.690  18.714  1.00  0.00           H  
ATOM   2302  HB3 PRO A 151      26.308   1.565  17.816  1.00  0.00           H  
ATOM   2303  HG2 PRO A 151      26.163   1.818  20.478  1.00  0.00           H  
ATOM   2304  HG3 PRO A 151      27.520   1.787  19.571  1.00  0.00           H  
ATOM   2305  HD2 PRO A 151      26.425   3.942  20.882  1.00  0.00           H  
ATOM   2306  HD3 PRO A 151      27.871   3.861  20.128  1.00  0.00           H  
ATOM   2307  N   VAL A 152      23.518   4.149  16.822  1.00  0.00           N  
ATOM   2308  CA  VAL A 152      22.106   4.505  16.693  1.00  0.00           C  
ATOM   2309  C   VAL A 152      21.488   3.631  15.616  1.00  0.00           C  
ATOM   2310  O   VAL A 152      21.389   4.019  14.446  1.00  0.00           O  
ATOM   2311  CB  VAL A 152      21.921   6.026  16.331  1.00  0.00           C  
ATOM   2312  CG1 VAL A 152      20.439   6.363  16.306  1.00  0.00           C  
ATOM   2313  CG2 VAL A 152      22.632   6.912  17.350  1.00  0.00           C  
ATOM   2314  H   VAL A 152      24.066   4.107  15.986  1.00  0.00           H  
ATOM   2315  HA  VAL A 152      21.646   4.321  17.562  1.00  0.00           H  
ATOM   2316  HB  VAL A 152      22.309   6.195  15.425  1.00  0.00           H  
ATOM   2317 HG11 VAL A 152      20.321   7.329  16.076  1.00  0.00           H  
ATOM   2318 HG12 VAL A 152      19.980   5.798  15.620  1.00  0.00           H  
ATOM   2319 HG13 VAL A 152      20.041   6.183  17.206  1.00  0.00           H  
ATOM   2320 HG21 VAL A 152      22.503   7.873  17.104  1.00  0.00           H  
ATOM   2321 HG22 VAL A 152      22.250   6.747  18.259  1.00  0.00           H  
ATOM   2322 HG23 VAL A 152      23.609   6.697  17.355  1.00  0.00           H  
ATOM   2323  N   PRO A 153      20.898   2.477  15.987  1.00  0.00           N  
ATOM   2324  CA  PRO A 153      20.374   1.505  15.063  1.00  0.00           C  
ATOM   2325  C   PRO A 153      19.246   2.017  14.202  1.00  0.00           C  
ATOM   2326  O   PRO A 153      19.072   1.582  13.052  1.00  0.00           O  
ATOM   2327  CB  PRO A 153      19.911   0.310  15.905  1.00  0.00           C  
ATOM   2328  CG  PRO A 153      20.078   0.738  17.319  1.00  0.00           C  
ATOM   2329  CD  PRO A 153      20.982   1.935  17.373  1.00  0.00           C  
ATOM   2330  HA  PRO A 153      21.117   1.203  14.466  1.00  0.00           H  
ATOM   2331  HB2 PRO A 153      18.953   0.097  15.714  1.00  0.00           H  
ATOM   2332  HB3 PRO A 153      20.475  -0.493  15.713  1.00  0.00           H  
ATOM   2333  HG2 PRO A 153      19.186   0.976  17.703  1.00  0.00           H  
ATOM   2334  HG3 PRO A 153      20.481  -0.009  17.848  1.00  0.00           H  
ATOM   2335  HD2 PRO A 153      20.655   2.603  18.041  1.00  0.00           H  
ATOM   2336  HD3 PRO A 153      21.919   1.669  17.599  1.00  0.00           H  
ATOM   2337  N   TYR A 154      18.447   2.950  14.751  1.00  0.00           N  
ATOM   2338  CA  TYR A 154      17.353   3.548  14.033  1.00  0.00           C  
ATOM   2339  C   TYR A 154      17.736   4.846  13.364  1.00  0.00           C  
ATOM   2340  O   TYR A 154      16.846   5.420  12.732  1.00  0.00           O  
ATOM   2341  CB  TYR A 154      16.216   3.786  15.043  1.00  0.00           C  
ATOM   2342  CG  TYR A 154      16.601   4.561  16.293  1.00  0.00           C  
ATOM   2343  CD1 TYR A 154      16.566   5.973  16.290  1.00  0.00           C  
ATOM   2344  CD2 TYR A 154      16.902   3.906  17.462  1.00  0.00           C  
ATOM   2345  CE1 TYR A 154      16.871   6.674  17.447  1.00  0.00           C  
ATOM   2346  CE2 TYR A 154      17.228   4.592  18.627  1.00  0.00           C  
ATOM   2347  CZ  TYR A 154      17.221   5.994  18.603  1.00  0.00           C  
ATOM   2348  OH  TYR A 154      17.493   6.660  19.761  1.00  0.00           O  
ATOM   2349  H   TYR A 154      18.620   3.238  15.693  1.00  0.00           H  
ATOM   2350  HA  TYR A 154      17.036   2.906  13.335  1.00  0.00           H  
ATOM   2351  HB2 TYR A 154      15.867   2.894  15.329  1.00  0.00           H  
ATOM   2352  HB3 TYR A 154      15.491   4.294  14.577  1.00  0.00           H  
ATOM   2353  HD1 TYR A 154      16.322   6.466  15.455  1.00  0.00           H  
ATOM   2354  HD2 TYR A 154      16.886   2.906  17.476  1.00  0.00           H  
ATOM   2355  HE1 TYR A 154      16.838   7.673  17.447  1.00  0.00           H  
ATOM   2356  HE2 TYR A 154      17.462   4.096  19.463  1.00  0.00           H  
ATOM   2357  HH  TYR A 154      17.744   6.150  20.584  1.00  0.00           H  
ATOM   2358  N   PHE A 155      18.979   5.260  13.281  1.00  0.00           N  
ATOM   2359  CA  PHE A 155      19.447   6.445  12.573  1.00  0.00           C  
ATOM   2360  C   PHE A 155      18.763   6.641  11.236  1.00  0.00           C  
ATOM   2361  O   PHE A 155      18.257   7.739  10.892  1.00  0.00           O  
ATOM   2362  CB  PHE A 155      21.010   6.465  12.500  1.00  0.00           C  
ATOM   2363  CG  PHE A 155      21.483   7.766  11.878  1.00  0.00           C  
ATOM   2364  CD1 PHE A 155      21.422   8.953  12.582  1.00  0.00           C  
ATOM   2365  CD2 PHE A 155      21.868   7.813  10.535  1.00  0.00           C  
ATOM   2366  CE1 PHE A 155      21.813  10.146  11.991  1.00  0.00           C  
ATOM   2367  CE2 PHE A 155      22.253   9.015   9.965  1.00  0.00           C  
ATOM   2368  CZ  PHE A 155      22.230  10.207  10.676  1.00  0.00           C  
ATOM   2369  H   PHE A 155      19.671   4.710  13.748  1.00  0.00           H  
ATOM   2370  HA  PHE A 155      19.185   7.228  13.137  1.00  0.00           H  
ATOM   2371  HB2 PHE A 155      21.325   5.697  11.942  1.00  0.00           H  
ATOM   2372  HB3 PHE A 155      21.386   6.383  13.423  1.00  0.00           H  
ATOM   2373  HD1 PHE A 155      21.093   8.952  13.526  1.00  0.00           H  
ATOM   2374  HD2 PHE A 155      21.865   6.978   9.985  1.00  0.00           H  
ATOM   2375  HE1 PHE A 155      21.792  10.986  12.533  1.00  0.00           H  
ATOM   2376  HE2 PHE A 155      22.557   9.025   9.012  1.00  0.00           H  
ATOM   2377  HZ  PHE A 155      22.503  11.072  10.255  1.00  0.00           H  
ATOM   2378  N   TYR A 156      18.693   5.617  10.350  1.00  0.00           N  
ATOM   2379  CA  TYR A 156      18.066   5.821   9.059  1.00  0.00           C  
ATOM   2380  C   TYR A 156      16.591   6.203   9.121  1.00  0.00           C  
ATOM   2381  O   TYR A 156      16.134   6.889   8.181  1.00  0.00           O  
ATOM   2382  CB  TYR A 156      18.231   4.609   8.123  1.00  0.00           C  
ATOM   2383  CG  TYR A 156      17.367   3.422   8.494  1.00  0.00           C  
ATOM   2384  CD1 TYR A 156      17.809   2.541   9.476  1.00  0.00           C  
ATOM   2385  CD2 TYR A 156      16.140   3.210   7.889  1.00  0.00           C  
ATOM   2386  CE1 TYR A 156      17.043   1.446   9.838  1.00  0.00           C  
ATOM   2387  CE2 TYR A 156      15.365   2.111   8.233  1.00  0.00           C  
ATOM   2388  CZ  TYR A 156      15.841   1.245   9.181  1.00  0.00           C  
ATOM   2389  OH  TYR A 156      15.082   0.158   9.533  1.00  0.00           O  
ATOM   2390  H   TYR A 156      19.073   4.723  10.587  1.00  0.00           H  
ATOM   2391  HA  TYR A 156      18.543   6.586   8.626  1.00  0.00           H  
ATOM   2392  HB2 TYR A 156      19.188   4.321   8.147  1.00  0.00           H  
ATOM   2393  HB3 TYR A 156      17.992   4.894   7.195  1.00  0.00           H  
ATOM   2394  HD1 TYR A 156      18.688   2.700   9.925  1.00  0.00           H  
ATOM   2395  HD2 TYR A 156      15.809   3.854   7.199  1.00  0.00           H  
ATOM   2396  HE1 TYR A 156      17.349   0.818  10.554  1.00  0.00           H  
ATOM   2397  HE2 TYR A 156      14.478   1.955   7.798  1.00  0.00           H  
ATOM   2398  HH  TYR A 156      14.209  -0.012   9.075  1.00  0.00           H  
ATOM   2399  N   LYS A 157      15.842   5.814  10.132  1.00  0.00           N  
ATOM   2400  CA  LYS A 157      14.428   6.281  10.199  1.00  0.00           C  
ATOM   2401  C   LYS A 157      14.286   7.786  10.416  1.00  0.00           C  
ATOM   2402  O   LYS A 157      13.308   8.366   9.953  1.00  0.00           O  
ATOM   2403  CB  LYS A 157      13.685   5.518  11.283  1.00  0.00           C  
ATOM   2404  CG  LYS A 157      13.712   3.988  11.077  1.00  0.00           C  
ATOM   2405  CD  LYS A 157      12.936   3.273  12.181  1.00  0.00           C  
ATOM   2406  CE  LYS A 157      12.642   1.824  11.743  1.00  0.00           C  
ATOM   2407  NZ  LYS A 157      12.796   0.866  12.889  1.00  0.00           N  
ATOM   2408  H   LYS A 157      16.215   5.216  10.842  1.00  0.00           H  
ATOM   2409  HA  LYS A 157      13.996   6.060   9.325  1.00  0.00           H  
ATOM   2410  HB2 LYS A 157      12.732   5.821  11.289  1.00  0.00           H  
ATOM   2411  HB3 LYS A 157      14.107   5.727  12.165  1.00  0.00           H  
ATOM   2412  HG2 LYS A 157      14.661   3.673  11.088  1.00  0.00           H  
ATOM   2413  HG3 LYS A 157      13.299   3.770  10.193  1.00  0.00           H  
ATOM   2414  HD2 LYS A 157      12.075   3.753  12.348  1.00  0.00           H  
ATOM   2415  HD3 LYS A 157      13.480   3.264  13.020  1.00  0.00           H  
ATOM   2416  HE2 LYS A 157      13.279   1.568  11.016  1.00  0.00           H  
ATOM   2417  HE3 LYS A 157      11.705   1.772  11.398  1.00  0.00           H  
ATOM   2418  HZ1 LYS A 157      12.600  -0.063  12.576  1.00  0.00           H  
ATOM   2419  HZ2 LYS A 157      13.733   0.910  13.236  1.00  0.00           H  
ATOM   2420  HZ3 LYS A 157      12.158   1.114  13.618  1.00  0.00           H  
ATOM   2421  N   LEU A 158      15.239   8.521  10.979  1.00  0.00           N  
ATOM   2422  CA  LEU A 158      15.140   9.988  11.144  1.00  0.00           C  
ATOM   2423  C   LEU A 158      15.208  10.802   9.861  1.00  0.00           C  
ATOM   2424  O   LEU A 158      14.723  11.948   9.777  1.00  0.00           O  
ATOM   2425  CB  LEU A 158      16.374  10.478  11.941  1.00  0.00           C  
ATOM   2426  CG  LEU A 158      16.205  10.409  13.480  1.00  0.00           C  
ATOM   2427  CD1 LEU A 158      16.149   8.964  13.948  1.00  0.00           C  
ATOM   2428  CD2 LEU A 158      17.365  11.123  14.165  1.00  0.00           C  
ATOM   2429  H   LEU A 158      16.064   8.060  11.307  1.00  0.00           H  
ATOM   2430  HA  LEU A 158      14.304  10.215  11.644  1.00  0.00           H  
ATOM   2431  HB2 LEU A 158      16.554  11.429  11.688  1.00  0.00           H  
ATOM   2432  HB3 LEU A 158      17.157   9.911  11.686  1.00  0.00           H  
ATOM   2433  HG  LEU A 158      15.351  10.864  13.732  1.00  0.00           H  
ATOM   2434 HD11 LEU A 158      16.040   8.939  14.942  1.00  0.00           H  
ATOM   2435 HD12 LEU A 158      15.373   8.504  13.516  1.00  0.00           H  
ATOM   2436 HD13 LEU A 158      16.997   8.498  13.694  1.00  0.00           H  
ATOM   2437 HD21 LEU A 158      17.248  11.074  15.157  1.00  0.00           H  
ATOM   2438 HD22 LEU A 158      18.225  10.683  13.909  1.00  0.00           H  
ATOM   2439 HD23 LEU A 158      17.382  12.081  13.879  1.00  0.00           H  
ATOM   2440  N   LEU A 159      15.822  10.189   8.814  1.00  0.00           N  
ATOM   2441  CA  LEU A 159      16.087  10.880   7.572  1.00  0.00           C  
ATOM   2442  C   LEU A 159      14.963  11.267   6.649  1.00  0.00           C  
ATOM   2443  O   LEU A 159      15.174  12.066   5.734  1.00  0.00           O  
ATOM   2444  CB  LEU A 159      17.139  10.027   6.827  1.00  0.00           C  
ATOM   2445  CG  LEU A 159      18.411   9.798   7.654  1.00  0.00           C  
ATOM   2446  CD1 LEU A 159      19.427   9.072   6.777  1.00  0.00           C  
ATOM   2447  CD2 LEU A 159      18.961  11.112   8.229  1.00  0.00           C  
ATOM   2448  H   LEU A 159      16.098   9.232   8.906  1.00  0.00           H  
ATOM   2449  HA  LEU A 159      16.547  11.732   7.821  1.00  0.00           H  
ATOM   2450  HB2 LEU A 159      17.389  10.496   5.980  1.00  0.00           H  
ATOM   2451  HB3 LEU A 159      16.735   9.139   6.610  1.00  0.00           H  
ATOM   2452  HG  LEU A 159      18.179   9.198   8.420  1.00  0.00           H  
ATOM   2453 HD11 LEU A 159      20.265   8.913   7.299  1.00  0.00           H  
ATOM   2454 HD12 LEU A 159      19.047   8.195   6.482  1.00  0.00           H  
ATOM   2455 HD13 LEU A 159      19.635   9.632   5.975  1.00  0.00           H  
ATOM   2456 HD21 LEU A 159      19.787  10.924   8.760  1.00  0.00           H  
ATOM   2457 HD22 LEU A 159      19.181  11.737   7.480  1.00  0.00           H  
ATOM   2458 HD23 LEU A 159      18.272  11.531   8.821  1.00  0.00           H  
ATOM   2459  N   VAL A 160      13.737  10.813   6.872  1.00  0.00           N  
ATOM   2460  CA  VAL A 160      12.614  11.306   6.082  1.00  0.00           C  
ATOM   2461  C   VAL A 160      12.123  12.656   6.604  1.00  0.00           C  
ATOM   2462  O   VAL A 160      11.227  13.271   6.015  1.00  0.00           O  
ATOM   2463  CB  VAL A 160      11.448  10.286   6.159  1.00  0.00           C  
ATOM   2464  CG1 VAL A 160      11.935   8.920   5.725  1.00  0.00           C  
ATOM   2465  CG2 VAL A 160      10.857  10.277   7.576  1.00  0.00           C  
ATOM   2466  H   VAL A 160      13.582  10.129   7.585  1.00  0.00           H  
ATOM   2467  HA  VAL A 160      12.901  11.406   5.129  1.00  0.00           H  
ATOM   2468  HB  VAL A 160      10.733  10.579   5.524  1.00  0.00           H  
ATOM   2469 HG11 VAL A 160      11.181   8.265   5.776  1.00  0.00           H  
ATOM   2470 HG12 VAL A 160      12.271   8.969   4.784  1.00  0.00           H  
ATOM   2471 HG13 VAL A 160      12.675   8.623   6.328  1.00  0.00           H  
ATOM   2472 HG21 VAL A 160      10.106   9.618   7.620  1.00  0.00           H  
ATOM   2473 HG22 VAL A 160      11.566  10.018   8.231  1.00  0.00           H  
ATOM   2474 HG23 VAL A 160      10.513  11.189   7.800  1.00  0.00           H  
ATOM   2475  N   HIS A 161      12.657  13.181   7.709  1.00  0.00           N  
ATOM   2476  CA  HIS A 161      12.143  14.470   8.222  1.00  0.00           C  
ATOM   2477  C   HIS A 161      12.645  15.620   7.394  1.00  0.00           C  
ATOM   2478  O   HIS A 161      13.813  15.771   7.023  1.00  0.00           O  
ATOM   2479  CB  HIS A 161      12.601  14.614   9.689  1.00  0.00           C  
ATOM   2480  CG  HIS A 161      11.917  15.714  10.446  1.00  0.00           C  
ATOM   2481  ND1 HIS A 161      12.547  16.895  10.793  1.00  0.00           N  
ATOM   2482  CD2 HIS A 161      10.640  15.781  10.902  1.00  0.00           C  
ATOM   2483  CE1 HIS A 161      11.668  17.655  11.460  1.00  0.00           C  
ATOM   2484  NE2 HIS A 161      10.518  17.006  11.514  1.00  0.00           N  
ATOM   2485  H   HIS A 161      13.398  12.707   8.186  1.00  0.00           H  
ATOM   2486  HA  HIS A 161      11.144  14.458   8.192  1.00  0.00           H  
ATOM   2487  HB2 HIS A 161      13.584  14.796   9.693  1.00  0.00           H  
ATOM   2488  HB3 HIS A 161      12.420  13.751  10.160  1.00  0.00           H  
ATOM   2489  HD1 HIS A 161      13.494  17.139  10.583  1.00  0.00           H  
ATOM   2490  HD2 HIS A 161       9.932  15.081  10.811  1.00  0.00           H  
ATOM   2491  HE1 HIS A 161      11.851  18.558  11.850  1.00  0.00           H  
ATOM   2492  HE2 HIS A 161       9.682  17.355  11.938  1.00  0.00           H  
ATOM   2493  N   PRO A 162      11.794  16.631   7.175  1.00  0.00           N  
ATOM   2494  CA  PRO A 162      12.127  17.793   6.381  1.00  0.00           C  
ATOM   2495  C   PRO A 162      13.293  18.630   6.881  1.00  0.00           C  
ATOM   2496  O   PRO A 162      13.997  19.138   5.999  1.00  0.00           O  
ATOM   2497  CB  PRO A 162      10.813  18.546   6.229  1.00  0.00           C  
ATOM   2498  CG  PRO A 162       9.865  17.941   7.187  1.00  0.00           C  
ATOM   2499  CD  PRO A 162      10.350  16.583   7.566  1.00  0.00           C  
ATOM   2500  HA  PRO A 162      12.378  17.461   5.472  1.00  0.00           H  
ATOM   2501  HB2 PRO A 162      10.944  19.515   6.439  1.00  0.00           H  
ATOM   2502  HB3 PRO A 162      10.467  18.451   5.295  1.00  0.00           H  
ATOM   2503  HG2 PRO A 162       9.804  18.514   8.004  1.00  0.00           H  
ATOM   2504  HG3 PRO A 162       8.962  17.867   6.763  1.00  0.00           H  
ATOM   2505  HD2 PRO A 162      10.247  16.424   8.548  1.00  0.00           H  
ATOM   2506  HD3 PRO A 162       9.863  15.871   7.060  1.00  0.00           H  
ATOM   2507  N   SER A 163      13.695  18.688   8.155  1.00  0.00           N  
ATOM   2508  CA  SER A 163      14.818  19.449   8.624  1.00  0.00           C  
ATOM   2509  C   SER A 163      16.155  18.921   8.107  1.00  0.00           C  
ATOM   2510  O   SER A 163      17.128  19.687   8.101  1.00  0.00           O  
ATOM   2511  CB  SER A 163      14.863  19.520  10.178  1.00  0.00           C  
ATOM   2512  OG  SER A 163      15.304  18.264  10.724  1.00  0.00           O  
ATOM   2513  H   SER A 163      13.176  18.163   8.830  1.00  0.00           H  
ATOM   2514  HA  SER A 163      14.712  20.383   8.283  1.00  0.00           H  
ATOM   2515  HB2 SER A 163      13.948  19.727  10.525  1.00  0.00           H  
ATOM   2516  HB3 SER A 163      15.497  20.241  10.457  1.00  0.00           H  
ATOM   2517  HG  SER A 163      15.328  18.324  11.722  1.00  0.00           H  
ATOM   2518  N   VAL A 164      16.189  17.641   7.675  1.00  0.00           N  
ATOM   2519  CA  VAL A 164      17.446  17.137   7.091  1.00  0.00           C  
ATOM   2520  C   VAL A 164      17.361  17.070   5.564  1.00  0.00           C  
ATOM   2521  O   VAL A 164      18.147  16.317   4.917  1.00  0.00           O  
ATOM   2522  CB  VAL A 164      17.847  15.757   7.660  1.00  0.00           C  
ATOM   2523  CG1 VAL A 164      18.410  15.961   9.063  1.00  0.00           C  
ATOM   2524  CG2 VAL A 164      16.666  14.787   7.726  1.00  0.00           C  
ATOM   2525  H   VAL A 164      15.384  17.052   7.749  1.00  0.00           H  
ATOM   2526  HA  VAL A 164      18.171  17.784   7.326  1.00  0.00           H  
ATOM   2527  HB  VAL A 164      18.559  15.362   7.080  1.00  0.00           H  
ATOM   2528 HG11 VAL A 164      18.675  15.077   9.448  1.00  0.00           H  
ATOM   2529 HG12 VAL A 164      19.211  16.558   9.017  1.00  0.00           H  
ATOM   2530 HG13 VAL A 164      17.713  16.382   9.644  1.00  0.00           H  
ATOM   2531 HG21 VAL A 164      16.974  13.912   8.099  1.00  0.00           H  
ATOM   2532 HG22 VAL A 164      15.954  15.169   8.315  1.00  0.00           H  
ATOM   2533 HG23 VAL A 164      16.298  14.647   6.807  1.00  0.00           H  
ATOM   2534  N   SER A 165      16.419  17.808   4.994  1.00  0.00           N  
ATOM   2535  CA  SER A 165      16.322  17.962   3.522  1.00  0.00           C  
ATOM   2536  C   SER A 165      17.412  18.948   3.104  1.00  0.00           C  
ATOM   2537  O   SER A 165      17.846  19.855   3.841  1.00  0.00           O  
ATOM   2538  CB  SER A 165      14.928  18.524   3.133  1.00  0.00           C  
ATOM   2539  OG  SER A 165      13.999  17.419   3.185  1.00  0.00           O  
ATOM   2540  H   SER A 165      15.753  18.276   5.575  1.00  0.00           H  
ATOM   2541  HA  SER A 165      16.471  17.079   3.076  1.00  0.00           H  
ATOM   2542  HB2 SER A 165      14.957  18.905   2.209  1.00  0.00           H  
ATOM   2543  HB3 SER A 165      14.652  19.236   3.779  1.00  0.00           H  
ATOM   2544  HG  SER A 165      13.084  17.741   2.940  1.00  0.00           H  
ATOM   2545  N   PRO A 166      17.869  18.876   1.864  1.00  0.00           N  
ATOM   2546  CA  PRO A 166      18.911  19.762   1.409  1.00  0.00           C  
ATOM   2547  C   PRO A 166      18.343  21.114   1.090  1.00  0.00           C  
ATOM   2548  O   PRO A 166      17.174  21.149   0.685  1.00  0.00           O  
ATOM   2549  CB  PRO A 166      19.471  19.077   0.148  1.00  0.00           C  
ATOM   2550  CG  PRO A 166      18.291  18.303  -0.401  1.00  0.00           C  
ATOM   2551  CD  PRO A 166      17.444  17.939   0.807  1.00  0.00           C  
ATOM   2552  HA  PRO A 166      19.625  19.842   2.105  1.00  0.00           H  
ATOM   2553  HB2 PRO A 166      19.790  19.756  -0.514  1.00  0.00           H  
ATOM   2554  HB3 PRO A 166      20.223  18.461   0.382  1.00  0.00           H  
ATOM   2555  HG2 PRO A 166      17.767  18.870  -1.037  1.00  0.00           H  
ATOM   2556  HG3 PRO A 166      18.603  17.477  -0.870  1.00  0.00           H  
ATOM   2557  HD2 PRO A 166      16.472  18.056   0.603  1.00  0.00           H  
ATOM   2558  HD3 PRO A 166      17.615  16.994   1.085  1.00  0.00           H  
ATOM   2559  N   VAL A 167      19.117  22.186   1.186  1.00  0.00           N  
ATOM   2560  CA  VAL A 167      18.690  23.461   0.641  1.00  0.00           C  
ATOM   2561  C   VAL A 167      19.792  23.857  -0.393  1.00  0.00           C  
ATOM   2562  O   VAL A 167      20.959  23.458  -0.280  1.00  0.00           O  
ATOM   2563  CB  VAL A 167      18.504  24.567   1.666  1.00  0.00           C  
ATOM   2564  CG1 VAL A 167      17.432  24.205   2.711  1.00  0.00           C  
ATOM   2565  CG2 VAL A 167      19.854  24.841   2.323  1.00  0.00           C  
ATOM   2566  H   VAL A 167      20.006  22.115   1.639  1.00  0.00           H  
ATOM   2567  HA  VAL A 167      17.827  23.328   0.154  1.00  0.00           H  
ATOM   2568  HB  VAL A 167      18.212  25.395   1.188  1.00  0.00           H  
ATOM   2569 HG11 VAL A 167      17.339  24.955   3.366  1.00  0.00           H  
ATOM   2570 HG12 VAL A 167      16.557  24.053   2.252  1.00  0.00           H  
ATOM   2571 HG13 VAL A 167      17.705  23.373   3.194  1.00  0.00           H  
ATOM   2572 HG21 VAL A 167      19.753  25.568   3.002  1.00  0.00           H  
ATOM   2573 HG22 VAL A 167      20.182  24.009   2.771  1.00  0.00           H  
ATOM   2574 HG23 VAL A 167      20.512  25.126   1.626  1.00  0.00           H  
ATOM   2575  N   PRO A 168      19.476  24.717  -1.338  1.00  0.00           N  
ATOM   2576  CA  PRO A 168      20.407  25.119  -2.400  1.00  0.00           C  
ATOM   2577  C   PRO A 168      21.378  26.197  -2.004  1.00  0.00           C  
ATOM   2578  O   PRO A 168      20.955  27.358  -1.899  1.00  0.00           O  
ATOM   2579  CB  PRO A 168      19.417  25.569  -3.499  1.00  0.00           C  
ATOM   2580  CG  PRO A 168      18.297  26.236  -2.705  1.00  0.00           C  
ATOM   2581  CD  PRO A 168      18.105  25.267  -1.542  1.00  0.00           C  
ATOM   2582  HA  PRO A 168      20.913  24.317  -2.718  1.00  0.00           H  
ATOM   2583  HB2 PRO A 168      19.848  26.218  -4.126  1.00  0.00           H  
ATOM   2584  HB3 PRO A 168      19.073  24.785  -4.015  1.00  0.00           H  
ATOM   2585  HG2 PRO A 168      18.572  27.141  -2.381  1.00  0.00           H  
ATOM   2586  HG3 PRO A 168      17.463  26.316  -3.251  1.00  0.00           H  
ATOM   2587  HD2 PRO A 168      17.784  25.745  -0.725  1.00  0.00           H  
ATOM   2588  HD3 PRO A 168      17.458  24.542  -1.780  1.00  0.00           H  
ATOM   2589  N   LYS A 169      22.656  25.933  -1.758  1.00  0.00           N  
ATOM   2590  CA  LYS A 169      23.597  26.963  -1.292  1.00  0.00           C  
ATOM   2591  C   LYS A 169      23.666  28.208  -2.170  1.00  0.00           C  
ATOM   2592  O   LYS A 169      23.789  29.302  -1.596  1.00  0.00           O  
ATOM   2593  CB  LYS A 169      25.038  26.460  -1.038  1.00  0.00           C  
ATOM   2594  CG  LYS A 169      26.043  27.550  -0.695  1.00  0.00           C  
ATOM   2595  CD  LYS A 169      27.407  27.096  -0.221  1.00  0.00           C  
ATOM   2596  CE  LYS A 169      28.384  26.758  -1.324  1.00  0.00           C  
ATOM   2597  NZ  LYS A 169      29.228  27.927  -1.751  1.00  0.00           N  
ATOM   2598  H   LYS A 169      22.991  25.001  -1.894  1.00  0.00           H  
ATOM   2599  HA  LYS A 169      23.252  27.270  -0.405  1.00  0.00           H  
ATOM   2600  HB2 LYS A 169      25.355  25.993  -1.864  1.00  0.00           H  
ATOM   2601  HB3 LYS A 169      25.011  25.811  -0.278  1.00  0.00           H  
ATOM   2602  HG2 LYS A 169      25.643  28.113   0.028  1.00  0.00           H  
ATOM   2603  HG3 LYS A 169      26.177  28.106  -1.515  1.00  0.00           H  
ATOM   2604  HD2 LYS A 169      27.284  26.281   0.345  1.00  0.00           H  
ATOM   2605  HD3 LYS A 169      27.804  27.829   0.332  1.00  0.00           H  
ATOM   2606  HE2 LYS A 169      27.868  26.433  -2.116  1.00  0.00           H  
ATOM   2607  HE3 LYS A 169      28.989  26.031  -1.000  1.00  0.00           H  
ATOM   2608  HZ1 LYS A 169      29.850  27.640  -2.479  1.00  0.00           H  
ATOM   2609  HZ2 LYS A 169      28.637  28.660  -2.087  1.00  0.00           H  
ATOM   2610  HZ3 LYS A 169      29.758  28.258  -0.970  1.00  0.00           H  
ATOM   2611  N   SER A 170      23.501  28.148  -3.476  1.00  0.00           N  
ATOM   2612  CA  SER A 170      23.549  29.394  -4.268  1.00  0.00           C  
ATOM   2613  C   SER A 170      22.421  30.353  -3.944  1.00  0.00           C  
ATOM   2614  O   SER A 170      22.641  31.581  -3.855  1.00  0.00           O  
ATOM   2615  CB  SER A 170      23.530  29.100  -5.770  1.00  0.00           C  
ATOM   2616  OG  SER A 170      22.263  28.618  -6.172  1.00  0.00           O  
ATOM   2617  H   SER A 170      23.345  27.269  -3.926  1.00  0.00           H  
ATOM   2618  HA  SER A 170      24.411  29.855  -4.059  1.00  0.00           H  
ATOM   2619  HB2 SER A 170      24.224  28.411  -5.978  1.00  0.00           H  
ATOM   2620  HB3 SER A 170      23.735  29.941  -6.271  1.00  0.00           H  
ATOM   2621  HG  SER A 170      22.273  28.433  -7.155  1.00  0.00           H  
ATOM   2622  N   ALA A 171      21.191  29.831  -3.799  1.00  0.00           N  
ATOM   2623  CA  ALA A 171      20.093  30.760  -3.504  1.00  0.00           C  
ATOM   2624  C   ALA A 171      20.179  31.298  -2.083  1.00  0.00           C  
ATOM   2625  O   ALA A 171      20.119  32.526  -1.868  1.00  0.00           O  
ATOM   2626  CB  ALA A 171      18.746  30.168  -3.827  1.00  0.00           C  
ATOM   2627  H   ALA A 171      21.030  28.848  -3.889  1.00  0.00           H  
ATOM   2628  HA  ALA A 171      20.213  31.544  -4.113  1.00  0.00           H  
ATOM   2629  HB1 ALA A 171      18.030  30.832  -3.612  1.00  0.00           H  
ATOM   2630  HB2 ALA A 171      18.707  29.939  -4.800  1.00  0.00           H  
ATOM   2631  HB3 ALA A 171      18.607  29.340  -3.284  1.00  0.00           H  
ATOM   2632  N   VAL A 172      20.348  30.422  -1.082  1.00  0.00           N  
ATOM   2633  CA  VAL A 172      20.419  30.932   0.285  1.00  0.00           C  
ATOM   2634  C   VAL A 172      21.474  32.040   0.373  1.00  0.00           C  
ATOM   2635  O   VAL A 172      21.231  33.073   0.999  1.00  0.00           O  
ATOM   2636  CB  VAL A 172      20.740  29.839   1.333  1.00  0.00           C  
ATOM   2637  CG1 VAL A 172      21.105  30.451   2.681  1.00  0.00           C  
ATOM   2638  CG2 VAL A 172      19.577  28.872   1.470  1.00  0.00           C  
ATOM   2639  H   VAL A 172      20.424  29.442  -1.267  1.00  0.00           H  
ATOM   2640  HA  VAL A 172      19.531  31.330   0.514  1.00  0.00           H  
ATOM   2641  HB  VAL A 172      21.532  29.323   1.006  1.00  0.00           H  
ATOM   2642 HG11 VAL A 172      21.306  29.722   3.335  1.00  0.00           H  
ATOM   2643 HG12 VAL A 172      21.910  31.035   2.575  1.00  0.00           H  
ATOM   2644 HG13 VAL A 172      20.338  30.998   3.017  1.00  0.00           H  
ATOM   2645 HG21 VAL A 172      19.802  28.174   2.150  1.00  0.00           H  
ATOM   2646 HG22 VAL A 172      18.761  29.371   1.762  1.00  0.00           H  
ATOM   2647 HG23 VAL A 172      19.402  28.434   0.588  1.00  0.00           H  
ATOM   2648  N   GLU A 173      22.682  31.802  -0.138  1.00  0.00           N  
ATOM   2649  CA  GLU A 173      23.721  32.832   0.003  1.00  0.00           C  
ATOM   2650  C   GLU A 173      23.439  34.106  -0.777  1.00  0.00           C  
ATOM   2651  O   GLU A 173      23.769  35.213  -0.347  1.00  0.00           O  
ATOM   2652  CB  GLU A 173      25.097  32.244  -0.319  1.00  0.00           C  
ATOM   2653  CG  GLU A 173      25.361  31.051   0.605  1.00  0.00           C  
ATOM   2654  CD  GLU A 173      26.734  31.081   1.248  1.00  0.00           C  
ATOM   2655  OE1 GLU A 173      27.731  31.273   0.516  1.00  0.00           O  
ATOM   2656  OE2 GLU A 173      26.818  30.913   2.486  1.00  0.00           O  
ATOM   2657  H   GLU A 173      22.877  30.941  -0.607  1.00  0.00           H  
ATOM   2658  HA  GLU A 173      23.739  33.088   0.970  1.00  0.00           H  
ATOM   2659  HB2 GLU A 173      25.800  32.940  -0.176  1.00  0.00           H  
ATOM   2660  HB3 GLU A 173      25.117  31.941  -1.272  1.00  0.00           H  
ATOM   2661  HG2 GLU A 173      25.280  30.211   0.069  1.00  0.00           H  
ATOM   2662  HG3 GLU A 173      24.671  31.052   1.329  1.00  0.00           H  
ATOM   2663  N   LYS A 174      22.748  34.030  -1.893  1.00  0.00           N  
ATOM   2664  CA  LYS A 174      22.464  35.191  -2.711  1.00  0.00           C  
ATOM   2665  C   LYS A 174      21.261  35.989  -2.250  1.00  0.00           C  
ATOM   2666  O   LYS A 174      21.228  37.201  -2.459  1.00  0.00           O  
ATOM   2667  CB  LYS A 174      22.246  34.731  -4.165  1.00  0.00           C  
ATOM   2668  CG  LYS A 174      22.229  35.862  -5.169  1.00  0.00           C  
ATOM   2669  CD  LYS A 174      22.583  35.353  -6.561  1.00  0.00           C  
ATOM   2670  CE  LYS A 174      22.432  36.477  -7.585  1.00  0.00           C  
ATOM   2671  NZ  LYS A 174      23.468  36.351  -8.651  1.00  0.00           N  
ATOM   2672  H   LYS A 174      22.406  33.138  -2.188  1.00  0.00           H  
ATOM   2673  HA  LYS A 174      23.264  35.791  -2.690  1.00  0.00           H  
ATOM   2674  HB2 LYS A 174      21.370  34.252  -4.216  1.00  0.00           H  
ATOM   2675  HB3 LYS A 174      22.984  34.103  -4.411  1.00  0.00           H  
ATOM   2676  HG2 LYS A 174      22.895  36.555  -4.894  1.00  0.00           H  
ATOM   2677  HG3 LYS A 174      21.315  36.268  -5.191  1.00  0.00           H  
ATOM   2678  HD2 LYS A 174      21.971  34.600  -6.803  1.00  0.00           H  
ATOM   2679  HD3 LYS A 174      23.529  35.028  -6.564  1.00  0.00           H  
ATOM   2680  HE2 LYS A 174      22.538  37.359  -7.125  1.00  0.00           H  
ATOM   2681  HE3 LYS A 174      21.524  36.425  -8.000  1.00  0.00           H  
ATOM   2682  HZ1 LYS A 174      23.357  37.092  -9.313  1.00  0.00           H  
ATOM   2683  HZ2 LYS A 174      24.378  36.405  -8.240  1.00  0.00           H  
ATOM   2684  HZ3 LYS A 174      23.364  35.471  -9.115  1.00  0.00           H  
ATOM   2685  N   PHE A 175      20.199  35.354  -1.789  1.00  0.00           N  
ATOM   2686  CA  PHE A 175      18.962  36.040  -1.451  1.00  0.00           C  
ATOM   2687  C   PHE A 175      18.650  35.996   0.030  1.00  0.00           C  
ATOM   2688  O   PHE A 175      17.759  36.720   0.496  1.00  0.00           O  
ATOM   2689  CB  PHE A 175      17.822  35.504  -2.333  1.00  0.00           C  
ATOM   2690  CG  PHE A 175      18.249  35.440  -3.781  1.00  0.00           C  
ATOM   2691  CD1 PHE A 175      18.343  36.625  -4.503  1.00  0.00           C  
ATOM   2692  CD2 PHE A 175      18.612  34.257  -4.385  1.00  0.00           C  
ATOM   2693  CE1 PHE A 175      18.748  36.628  -5.818  1.00  0.00           C  
ATOM   2694  CE2 PHE A 175      19.023  34.253  -5.709  1.00  0.00           C  
ATOM   2695  CZ  PHE A 175      19.096  35.438  -6.429  1.00  0.00           C  
ATOM   2696  H   PHE A 175      20.247  34.363  -1.668  1.00  0.00           H  
ATOM   2697  HA  PHE A 175      19.088  37.002  -1.693  1.00  0.00           H  
ATOM   2698  HB2 PHE A 175      17.031  36.110  -2.251  1.00  0.00           H  
ATOM   2699  HB3 PHE A 175      17.572  34.586  -2.024  1.00  0.00           H  
ATOM   2700  HD1 PHE A 175      18.112  37.490  -4.058  1.00  0.00           H  
ATOM   2701  HD2 PHE A 175      18.579  33.401  -3.869  1.00  0.00           H  
ATOM   2702  HE1 PHE A 175      18.790  37.487  -6.329  1.00  0.00           H  
ATOM   2703  HE2 PHE A 175      19.269  33.389  -6.149  1.00  0.00           H  
ATOM   2704  HZ  PHE A 175      19.398  35.431  -7.382  1.00  0.00           H  
ATOM   2705  N   GLY A 176      19.461  35.291   0.809  1.00  0.00           N  
ATOM   2706  CA  GLY A 176      19.264  35.218   2.258  1.00  0.00           C  
ATOM   2707  C   GLY A 176      17.814  34.859   2.571  1.00  0.00           C  
ATOM   2708  O   GLY A 176      17.255  33.964   1.922  1.00  0.00           O  
ATOM   2709  H   GLY A 176      20.226  34.797   0.396  1.00  0.00           H  
ATOM   2710  HA2 GLY A 176      19.481  36.104   2.667  1.00  0.00           H  
ATOM   2711  HA3 GLY A 176      19.868  34.518   2.639  1.00  0.00           H  
ATOM   2712  N   ASP A 177      17.158  35.640   3.414  1.00  0.00           N  
ATOM   2713  CA  ASP A 177      15.767  35.398   3.762  1.00  0.00           C  
ATOM   2714  C   ASP A 177      14.785  35.410   2.605  1.00  0.00           C  
ATOM   2715  O   ASP A 177      13.668  34.886   2.735  1.00  0.00           O  
ATOM   2716  CB  ASP A 177      15.243  36.444   4.751  1.00  0.00           C  
ATOM   2717  CG  ASP A 177      16.080  36.594   5.996  1.00  0.00           C  
ATOM   2718  OD1 ASP A 177      16.262  35.576   6.696  1.00  0.00           O  
ATOM   2719  OD2 ASP A 177      16.542  37.726   6.273  1.00  0.00           O  
ATOM   2720  H   ASP A 177      17.633  36.419   3.824  1.00  0.00           H  
ATOM   2721  HA  ASP A 177      15.712  34.502   4.203  1.00  0.00           H  
ATOM   2722  HB2 ASP A 177      14.318  36.180   5.025  1.00  0.00           H  
ATOM   2723  HB3 ASP A 177      15.213  37.328   4.285  1.00  0.00           H  
ATOM   2724  N   LYS A 178      15.118  35.999   1.462  1.00  0.00           N  
ATOM   2725  CA  LYS A 178      14.254  36.069   0.302  1.00  0.00           C  
ATOM   2726  C   LYS A 178      14.485  34.885  -0.615  1.00  0.00           C  
ATOM   2727  O   LYS A 178      13.764  34.738  -1.615  1.00  0.00           O  
ATOM   2728  CB  LYS A 178      14.501  37.396  -0.433  1.00  0.00           C  
ATOM   2729  CG  LYS A 178      13.900  38.606   0.287  1.00  0.00           C  
ATOM   2730  CD  LYS A 178      12.460  38.808  -0.200  1.00  0.00           C  
ATOM   2731  CE  LYS A 178      11.764  39.924   0.563  1.00  0.00           C  
ATOM   2732  NZ  LYS A 178      12.488  41.229   0.441  1.00  0.00           N  
ATOM   2733  H   LYS A 178      16.022  36.421   1.399  1.00  0.00           H  
ATOM   2734  HA  LYS A 178      13.304  36.050   0.612  1.00  0.00           H  
ATOM   2735  HB2 LYS A 178      14.095  37.335  -1.345  1.00  0.00           H  
ATOM   2736  HB3 LYS A 178      15.488  37.534  -0.517  1.00  0.00           H  
ATOM   2737  HG2 LYS A 178      14.441  39.422   0.082  1.00  0.00           H  
ATOM   2738  HG3 LYS A 178      13.901  38.444   1.274  1.00  0.00           H  
ATOM   2739  HD2 LYS A 178      11.950  37.958  -0.068  1.00  0.00           H  
ATOM   2740  HD3 LYS A 178      12.476  39.040  -1.173  1.00  0.00           H  
ATOM   2741  HE2 LYS A 178      11.715  39.672   1.529  1.00  0.00           H  
ATOM   2742  HE3 LYS A 178      10.839  40.034   0.200  1.00  0.00           H  
ATOM   2743  HZ1 LYS A 178      11.997  41.932   0.956  1.00  0.00           H  
ATOM   2744  HZ2 LYS A 178      13.413  41.132   0.807  1.00  0.00           H  
ATOM   2745  HZ3 LYS A 178      12.537  41.494  -0.522  1.00  0.00           H  
ATOM   2746  N   TRP A 179      15.329  33.919  -0.203  1.00  0.00           N  
ATOM   2747  CA  TRP A 179      15.542  32.737  -1.042  1.00  0.00           C  
ATOM   2748  C   TRP A 179      14.272  31.950  -1.295  1.00  0.00           C  
ATOM   2749  O   TRP A 179      14.197  31.333  -2.369  1.00  0.00           O  
ATOM   2750  CB  TRP A 179      16.617  31.835  -0.482  1.00  0.00           C  
ATOM   2751  CG  TRP A 179      16.357  30.800   0.555  1.00  0.00           C  
ATOM   2752  CD1 TRP A 179      16.470  30.903   1.919  1.00  0.00           C  
ATOM   2753  CD2 TRP A 179      16.025  29.426   0.298  1.00  0.00           C  
ATOM   2754  NE1 TRP A 179      16.180  29.702   2.540  1.00  0.00           N  
ATOM   2755  CE2 TRP A 179      15.910  28.771   1.563  1.00  0.00           C  
ATOM   2756  CE3 TRP A 179      15.784  28.695  -0.861  1.00  0.00           C  
ATOM   2757  CZ2 TRP A 179      15.584  27.423   1.665  1.00  0.00           C  
ATOM   2758  CZ3 TRP A 179      15.441  27.349  -0.751  1.00  0.00           C  
ATOM   2759  CH2 TRP A 179      15.349  26.729   0.509  1.00  0.00           C  
ATOM   2760  H   TRP A 179      15.807  34.008   0.671  1.00  0.00           H  
ATOM   2761  HA  TRP A 179      15.866  33.063  -1.930  1.00  0.00           H  
ATOM   2762  HB2 TRP A 179      17.310  32.443  -0.095  1.00  0.00           H  
ATOM   2763  HB3 TRP A 179      17.001  31.347  -1.266  1.00  0.00           H  
ATOM   2764  HD1 TRP A 179      16.729  31.740   2.402  1.00  0.00           H  
ATOM   2765  HE1 TRP A 179      16.168  29.539   3.526  1.00  0.00           H  
ATOM   2766  HE3 TRP A 179      15.856  29.129  -1.759  1.00  0.00           H  
ATOM   2767  HZ2 TRP A 179      15.523  26.974   2.556  1.00  0.00           H  
ATOM   2768  HZ3 TRP A 179      15.258  26.817  -1.578  1.00  0.00           H  
ATOM   2769  HH2 TRP A 179      15.107  25.760   0.561  1.00  0.00           H  
ATOM   2770  N   THR A 180      13.301  31.947  -0.374  1.00  0.00           N  
ATOM   2771  CA  THR A 180      12.102  31.168  -0.609  1.00  0.00           C  
ATOM   2772  C   THR A 180      11.026  31.824  -1.457  1.00  0.00           C  
ATOM   2773  O   THR A 180      10.026  31.139  -1.749  1.00  0.00           O  
ATOM   2774  CB  THR A 180      11.492  30.663   0.728  1.00  0.00           C  
ATOM   2775  OG1 THR A 180      11.180  31.774   1.546  1.00  0.00           O  
ATOM   2776  CG2 THR A 180      12.530  29.800   1.454  1.00  0.00           C  
ATOM   2777  H   THR A 180      13.402  32.477   0.468  1.00  0.00           H  
ATOM   2778  HA  THR A 180      12.393  30.352  -1.109  1.00  0.00           H  
ATOM   2779  HB  THR A 180      10.667  30.128   0.548  1.00  0.00           H  
ATOM   2780  HG1 THR A 180      10.787  31.453   2.408  1.00  0.00           H  
ATOM   2781 HG21 THR A 180      12.145  29.471   2.316  1.00  0.00           H  
ATOM   2782 HG22 THR A 180      12.776  29.020   0.879  1.00  0.00           H  
ATOM   2783 HG23 THR A 180      13.346  30.347   1.641  1.00  0.00           H  
ATOM   2784  N   GLN A 181      11.164  33.100  -1.776  1.00  0.00           N  
ATOM   2785  CA  GLN A 181      10.154  33.716  -2.695  1.00  0.00           C  
ATOM   2786  C   GLN A 181      10.173  32.948  -3.994  1.00  0.00           C  
ATOM   2787  O   GLN A 181      11.182  32.348  -4.388  1.00  0.00           O  
ATOM   2788  CB  GLN A 181      10.437  35.200  -2.814  1.00  0.00           C  
ATOM   2789  CG  GLN A 181      10.453  36.037  -1.572  1.00  0.00           C  
ATOM   2790  CD  GLN A 181       9.155  36.342  -0.861  1.00  0.00           C  
ATOM   2791  OE1 GLN A 181       9.014  37.430  -0.249  1.00  0.00           O  
ATOM   2792  NE2 GLN A 181       8.134  35.488  -0.839  1.00  0.00           N  
ATOM   2793  H   GLN A 181      11.923  33.640  -1.413  1.00  0.00           H  
ATOM   2794  HA  GLN A 181       9.250  33.605  -2.282  1.00  0.00           H  
ATOM   2795  HB2 GLN A 181       9.738  35.584  -3.418  1.00  0.00           H  
ATOM   2796  HB3 GLN A 181      11.336  35.294  -3.242  1.00  0.00           H  
ATOM   2797  HG2 GLN A 181      10.862  36.915  -1.819  1.00  0.00           H  
ATOM   2798  HG3 GLN A 181      11.042  35.568  -0.913  1.00  0.00           H  
ATOM   2799 HE21 GLN A 181       8.206  34.611  -1.314  1.00  0.00           H  
ATOM   2800 HE22 GLN A 181       7.295  35.724  -0.348  1.00  0.00           H  
ATOM   2801  N   PRO A 182       9.052  32.817  -4.699  1.00  0.00           N  
ATOM   2802  CA  PRO A 182       8.926  32.061  -5.926  1.00  0.00           C  
ATOM   2803  C   PRO A 182       9.858  32.515  -7.053  1.00  0.00           C  
ATOM   2804  O   PRO A 182      10.196  31.745  -7.952  1.00  0.00           O  
ATOM   2805  CB  PRO A 182       7.465  32.164  -6.320  1.00  0.00           C  
ATOM   2806  CG  PRO A 182       6.752  32.764  -5.167  1.00  0.00           C  
ATOM   2807  CD  PRO A 182       7.772  33.503  -4.344  1.00  0.00           C  
ATOM   2808  HA  PRO A 182       9.127  31.103  -5.723  1.00  0.00           H  
ATOM   2809  HB2 PRO A 182       7.366  32.746  -7.127  1.00  0.00           H  
ATOM   2810  HB3 PRO A 182       7.097  31.255  -6.518  1.00  0.00           H  
ATOM   2811  HG2 PRO A 182       6.050  33.398  -5.491  1.00  0.00           H  
ATOM   2812  HG3 PRO A 182       6.325  32.046  -4.618  1.00  0.00           H  
ATOM   2813  HD2 PRO A 182       7.802  34.471  -4.593  1.00  0.00           H  
ATOM   2814  HD3 PRO A 182       7.577  33.416  -3.367  1.00  0.00           H  
ATOM   2815  N   ALA A 183      10.338  33.746  -7.007  1.00  0.00           N  
ATOM   2816  CA  ALA A 183      11.293  34.273  -7.952  1.00  0.00           C  
ATOM   2817  C   ALA A 183      12.689  33.652  -7.765  1.00  0.00           C  
ATOM   2818  O   ALA A 183      13.394  33.429  -8.765  1.00  0.00           O  
ATOM   2819  CB  ALA A 183      11.428  35.784  -7.820  1.00  0.00           C  
ATOM   2820  H   ALA A 183      10.021  34.348  -6.274  1.00  0.00           H  
ATOM   2821  HA  ALA A 183      10.974  34.063  -8.876  1.00  0.00           H  
ATOM   2822  HB1 ALA A 183      12.095  36.119  -8.486  1.00  0.00           H  
ATOM   2823  HB2 ALA A 183      10.542  36.214  -7.991  1.00  0.00           H  
ATOM   2824  HB3 ALA A 183      11.736  36.012  -6.896  1.00  0.00           H  
ATOM   2825  N   ASN A 184      13.068  33.388  -6.506  1.00  0.00           N  
ATOM   2826  CA  ASN A 184      14.400  32.867  -6.226  1.00  0.00           C  
ATOM   2827  C   ASN A 184      14.561  31.414  -5.819  1.00  0.00           C  
ATOM   2828  O   ASN A 184      15.736  31.029  -5.680  1.00  0.00           O  
ATOM   2829  CB  ASN A 184      15.014  33.653  -5.024  1.00  0.00           C  
ATOM   2830  CG  ASN A 184      14.722  35.133  -5.180  1.00  0.00           C  
ATOM   2831  OD1 ASN A 184      15.040  35.636  -6.247  1.00  0.00           O  
ATOM   2832  ND2 ASN A 184      14.125  35.819  -4.232  1.00  0.00           N  
ATOM   2833  H   ASN A 184      12.431  33.550  -5.752  1.00  0.00           H  
ATOM   2834  HA  ASN A 184      14.973  33.030  -7.029  1.00  0.00           H  
ATOM   2835  HB2 ASN A 184      16.003  33.510  -5.003  1.00  0.00           H  
ATOM   2836  HB3 ASN A 184      14.611  33.323  -4.170  1.00  0.00           H  
ATOM   2837 HD21 ASN A 184      13.880  35.373  -3.371  1.00  0.00           H  
ATOM   2838 HD22 ASN A 184      13.916  36.787  -4.371  1.00  0.00           H  
ATOM   2839  N   ILE A 185      13.485  30.672  -5.614  1.00  0.00           N  
ATOM   2840  CA  ILE A 185      13.569  29.344  -5.025  1.00  0.00           C  
ATOM   2841  C   ILE A 185      13.956  28.242  -5.975  1.00  0.00           C  
ATOM   2842  O   ILE A 185      13.517  28.193  -7.117  1.00  0.00           O  
ATOM   2843  CB  ILE A 185      12.269  28.960  -4.292  1.00  0.00           C  
ATOM   2844  CG1 ILE A 185      12.482  27.888  -3.208  1.00  0.00           C  
ATOM   2845  CG2 ILE A 185      11.170  28.470  -5.242  1.00  0.00           C  
ATOM   2846  CD1 ILE A 185      11.331  27.963  -2.184  1.00  0.00           C  
ATOM   2847  H   ILE A 185      12.589  31.034  -5.871  1.00  0.00           H  
ATOM   2848  HA  ILE A 185      14.286  29.386  -4.330  1.00  0.00           H  
ATOM   2849  HB  ILE A 185      11.927  29.782  -3.837  1.00  0.00           H  
ATOM   2850 HG12 ILE A 185      13.353  28.050  -2.744  1.00  0.00           H  
ATOM   2851 HG13 ILE A 185      12.494  26.982  -3.632  1.00  0.00           H  
ATOM   2852 HG21 ILE A 185      10.353  28.236  -4.714  1.00  0.00           H  
ATOM   2853 HG22 ILE A 185      10.948  29.193  -5.896  1.00  0.00           H  
ATOM   2854 HG23 ILE A 185      11.492  27.662  -5.735  1.00  0.00           H  
ATOM   2855 HD11 ILE A 185      11.467  27.268  -1.478  1.00  0.00           H  
ATOM   2856 HD12 ILE A 185      11.320  28.869  -1.761  1.00  0.00           H  
ATOM   2857 HD13 ILE A 185      10.460  27.801  -2.649  1.00  0.00           H  
ATOM   2858  N   VAL A 186      14.805  27.353  -5.471  1.00  0.00           N  
ATOM   2859  CA  VAL A 186      15.283  26.188  -6.187  1.00  0.00           C  
ATOM   2860  C   VAL A 186      14.935  24.961  -5.357  1.00  0.00           C  
ATOM   2861  O   VAL A 186      15.273  24.984  -4.158  1.00  0.00           O  
ATOM   2862  CB  VAL A 186      16.817  26.325  -6.392  1.00  0.00           C  
ATOM   2863  CG1 VAL A 186      17.401  25.098  -7.085  1.00  0.00           C  
ATOM   2864  CG2 VAL A 186      17.147  27.601  -7.159  1.00  0.00           C  
ATOM   2865  H   VAL A 186      15.135  27.497  -4.538  1.00  0.00           H  
ATOM   2866  HA  VAL A 186      14.829  26.131  -7.076  1.00  0.00           H  
ATOM   2867  HB  VAL A 186      17.240  26.395  -5.489  1.00  0.00           H  
ATOM   2868 HG11 VAL A 186      18.387  25.218  -7.201  1.00  0.00           H  
ATOM   2869 HG12 VAL A 186      17.228  24.286  -6.527  1.00  0.00           H  
ATOM   2870 HG13 VAL A 186      16.971  24.985  -7.981  1.00  0.00           H  
ATOM   2871 HG21 VAL A 186      18.137  27.670  -7.280  1.00  0.00           H  
ATOM   2872 HG22 VAL A 186      16.702  27.576  -8.054  1.00  0.00           H  
ATOM   2873 HG23 VAL A 186      16.818  28.393  -6.645  1.00  0.00           H  
ATOM   2874  N   THR A 187      14.246  23.963  -5.904  1.00  0.00           N  
ATOM   2875  CA  THR A 187      13.791  22.802  -5.143  1.00  0.00           C  
ATOM   2876  C   THR A 187      14.230  21.487  -5.757  1.00  0.00           C  
ATOM   2877  O   THR A 187      14.690  21.524  -6.912  1.00  0.00           O  
ATOM   2878  CB  THR A 187      12.240  22.807  -5.035  1.00  0.00           C  
ATOM   2879  OG1 THR A 187      11.658  22.483  -6.312  1.00  0.00           O  
ATOM   2880  CG2 THR A 187      11.664  24.113  -4.542  1.00  0.00           C  
ATOM   2881  H   THR A 187      14.030  24.010  -6.879  1.00  0.00           H  
ATOM   2882  HA  THR A 187      14.171  22.861  -4.220  1.00  0.00           H  
ATOM   2883  HB  THR A 187      11.976  22.092  -4.388  1.00  0.00           H  
ATOM   2884  HG1 THR A 187      10.661  22.488  -6.235  1.00  0.00           H  
ATOM   2885 HG21 THR A 187      10.667  24.042  -4.498  1.00  0.00           H  
ATOM   2886 HG22 THR A 187      12.024  24.313  -3.631  1.00  0.00           H  
ATOM   2887 HG23 THR A 187      11.919  24.848  -5.170  1.00  0.00           H  
ATOM   2888  N   ASN A 188      14.179  20.328  -5.104  1.00  0.00           N  
ATOM   2889  CA  ASN A 188      14.665  19.061  -5.665  1.00  0.00           C  
ATOM   2890  C   ASN A 188      13.625  17.983  -5.537  1.00  0.00           C  
ATOM   2891  O   ASN A 188      13.827  16.804  -5.813  1.00  0.00           O  
ATOM   2892  CB  ASN A 188      15.989  18.553  -5.043  1.00  0.00           C  
ATOM   2893  CG  ASN A 188      15.845  18.090  -3.601  1.00  0.00           C  
ATOM   2894  OD1 ASN A 188      15.240  18.809  -2.789  1.00  0.00           O  
ATOM   2895  ND2 ASN A 188      16.356  16.916  -3.252  1.00  0.00           N  
ATOM   2896  H   ASN A 188      13.789  20.320  -4.183  1.00  0.00           H  
ATOM   2897  HA  ASN A 188      14.828  19.207  -6.641  1.00  0.00           H  
ATOM   2898  HB2 ASN A 188      16.657  19.296  -5.071  1.00  0.00           H  
ATOM   2899  HB3 ASN A 188      16.321  17.785  -5.590  1.00  0.00           H  
ATOM   2900 HD21 ASN A 188      16.838  16.359  -3.929  1.00  0.00           H  
ATOM   2901 HD22 ASN A 188      16.259  16.588  -2.312  1.00  0.00           H  
ATOM   2902  N   GLY A 189      12.429  18.383  -5.062  1.00  0.00           N  
ATOM   2903  CA  GLY A 189      11.328  17.432  -4.910  1.00  0.00           C  
ATOM   2904  C   GLY A 189      10.500  17.400  -6.196  1.00  0.00           C  
ATOM   2905  O   GLY A 189      10.786  18.125  -7.177  1.00  0.00           O  
ATOM   2906  H   GLY A 189      12.293  19.341  -4.810  1.00  0.00           H  
ATOM   2907  HA2 GLY A 189      10.747  17.714  -4.147  1.00  0.00           H  
ATOM   2908  HA3 GLY A 189      11.697  16.521  -4.729  1.00  0.00           H  
ATOM   2909  N   ALA A 190       9.444  16.606  -6.171  1.00  0.00           N  
ATOM   2910  CA  ALA A 190       8.566  16.487  -7.338  1.00  0.00           C  
ATOM   2911  C   ALA A 190       7.888  17.767  -7.764  1.00  0.00           C  
ATOM   2912  O   ALA A 190       7.141  17.726  -8.769  1.00  0.00           O  
ATOM   2913  CB  ALA A 190       7.472  15.442  -7.137  1.00  0.00           C  
ATOM   2914  H   ALA A 190       9.242  16.080  -5.345  1.00  0.00           H  
ATOM   2915  HA  ALA A 190       9.131  16.181  -8.104  1.00  0.00           H  
ATOM   2916  HB1 ALA A 190       6.900  15.396  -7.956  1.00  0.00           H  
ATOM   2917  HB2 ALA A 190       7.890  14.549  -6.972  1.00  0.00           H  
ATOM   2918  HB3 ALA A 190       6.909  15.696  -6.351  1.00  0.00           H  
ATOM   2919  N   TYR A 191       7.863  18.851  -6.991  1.00  0.00           N  
ATOM   2920  CA  TYR A 191       7.161  20.058  -7.302  1.00  0.00           C  
ATOM   2921  C   TYR A 191       8.080  21.249  -7.086  1.00  0.00           C  
ATOM   2922  O   TYR A 191       9.118  21.135  -6.418  1.00  0.00           O  
ATOM   2923  CB  TYR A 191       5.823  20.247  -6.503  1.00  0.00           C  
ATOM   2924  CG  TYR A 191       4.840  19.169  -6.926  1.00  0.00           C  
ATOM   2925  CD1 TYR A 191       4.862  17.922  -6.344  1.00  0.00           C  
ATOM   2926  CD2 TYR A 191       3.925  19.373  -7.959  1.00  0.00           C  
ATOM   2927  CE1 TYR A 191       4.055  16.884  -6.750  1.00  0.00           C  
ATOM   2928  CE2 TYR A 191       3.094  18.341  -8.371  1.00  0.00           C  
ATOM   2929  CZ  TYR A 191       3.175  17.111  -7.796  1.00  0.00           C  
ATOM   2930  OH  TYR A 191       2.394  16.054  -8.194  1.00  0.00           O  
ATOM   2931  H   TYR A 191       8.372  18.819  -6.131  1.00  0.00           H  
ATOM   2932  HA  TYR A 191       6.929  20.029  -8.274  1.00  0.00           H  
ATOM   2933  HB2 TYR A 191       5.438  21.148  -6.701  1.00  0.00           H  
ATOM   2934  HB3 TYR A 191       6.004  20.170  -5.523  1.00  0.00           H  
ATOM   2935  HD1 TYR A 191       5.497  17.762  -5.588  1.00  0.00           H  
ATOM   2936  HD2 TYR A 191       3.868  20.267  -8.404  1.00  0.00           H  
ATOM   2937  HE1 TYR A 191       4.102  15.991  -6.303  1.00  0.00           H  
ATOM   2938  HE2 TYR A 191       2.428  18.503  -9.099  1.00  0.00           H  
ATOM   2939  HH  TYR A 191       1.743  16.168  -8.945  1.00  0.00           H  
ATOM   2940  N   LYS A 192       7.675  22.388  -7.652  1.00  0.00           N  
ATOM   2941  CA  LYS A 192       8.442  23.608  -7.456  1.00  0.00           C  
ATOM   2942  C   LYS A 192       7.390  24.644  -7.108  1.00  0.00           C  
ATOM   2943  O   LYS A 192       6.224  24.336  -7.330  1.00  0.00           O  
ATOM   2944  CB  LYS A 192       9.210  24.030  -8.698  1.00  0.00           C  
ATOM   2945  CG  LYS A 192       8.297  24.187  -9.921  1.00  0.00           C  
ATOM   2946  CD  LYS A 192       9.500  24.781 -10.957  1.00  0.00           C  
ATOM   2947  CE  LYS A 192       9.147  24.307 -12.376  1.00  0.00           C  
ATOM   2948  NZ  LYS A 192      10.183  24.740 -13.317  1.00  0.00           N  
ATOM   2949  H   LYS A 192       6.845  22.402  -8.210  1.00  0.00           H  
ATOM   2950  HA  LYS A 192       9.073  23.493  -6.689  1.00  0.00           H  
ATOM   2951  HB2 LYS A 192       9.902  23.336  -8.900  1.00  0.00           H  
ATOM   2952  HB3 LYS A 192       9.659  24.905  -8.517  1.00  0.00           H  
ATOM   2953  HG2 LYS A 192       7.557  24.843  -9.770  1.00  0.00           H  
ATOM   2954  HG3 LYS A 192       7.913  23.317 -10.232  1.00  0.00           H  
ATOM   2955  HD2 LYS A 192      10.393  24.422 -10.687  1.00  0.00           H  
ATOM   2956  HD3 LYS A 192       9.519  25.780 -10.924  1.00  0.00           H  
ATOM   2957  HE2 LYS A 192       8.268  24.698 -12.647  1.00  0.00           H  
ATOM   2958  HE3 LYS A 192       9.085  23.309 -12.387  1.00  0.00           H  
ATOM   2959  HZ1 LYS A 192       9.948  24.429 -14.238  1.00  0.00           H  
ATOM   2960  HZ2 LYS A 192      10.245  25.738 -13.308  1.00  0.00           H  
ATOM   2961  HZ3 LYS A 192      11.063  24.349 -13.047  1.00  0.00           H  
ATOM   2962  N   LEU A 193       7.755  25.802  -6.626  1.00  0.00           N  
ATOM   2963  CA  LEU A 193       6.838  26.819  -6.177  1.00  0.00           C  
ATOM   2964  C   LEU A 193       6.362  27.732  -7.319  1.00  0.00           C  
ATOM   2965  O   LEU A 193       7.160  28.439  -7.912  1.00  0.00           O  
ATOM   2966  CB  LEU A 193       7.572  27.665  -5.122  1.00  0.00           C  
ATOM   2967  CG  LEU A 193       6.809  28.858  -4.535  1.00  0.00           C  
ATOM   2968  CD1 LEU A 193       5.443  28.468  -3.961  1.00  0.00           C  
ATOM   2969  CD2 LEU A 193       7.631  29.555  -3.480  1.00  0.00           C  
ATOM   2970  H   LEU A 193       8.734  25.995  -6.565  1.00  0.00           H  
ATOM   2971  HA  LEU A 193       6.045  26.382  -5.753  1.00  0.00           H  
ATOM   2972  HB2 LEU A 193       8.406  28.019  -5.546  1.00  0.00           H  
ATOM   2973  HB3 LEU A 193       7.814  27.059  -4.364  1.00  0.00           H  
ATOM   2974  HG  LEU A 193       6.651  29.511  -5.276  1.00  0.00           H  
ATOM   2975 HD11 LEU A 193       4.991  29.281  -3.593  1.00  0.00           H  
ATOM   2976 HD12 LEU A 193       4.878  28.072  -4.685  1.00  0.00           H  
ATOM   2977 HD13 LEU A 193       5.568  27.797  -3.230  1.00  0.00           H  
ATOM   2978 HD21 LEU A 193       7.115  30.328  -3.112  1.00  0.00           H  
ATOM   2979 HD22 LEU A 193       7.841  28.913  -2.743  1.00  0.00           H  
ATOM   2980 HD23 LEU A 193       8.483  29.886  -3.886  1.00  0.00           H  
ATOM   2981  N   LYS A 194       5.073  27.755  -7.608  1.00  0.00           N  
ATOM   2982  CA  LYS A 194       4.510  28.631  -8.625  1.00  0.00           C  
ATOM   2983  C   LYS A 194       4.055  29.948  -8.056  1.00  0.00           C  
ATOM   2984  O   LYS A 194       4.472  30.993  -8.543  1.00  0.00           O  
ATOM   2985  CB  LYS A 194       3.362  27.941  -9.366  1.00  0.00           C  
ATOM   2986  CG  LYS A 194       2.945  28.816 -10.570  1.00  0.00           C  
ATOM   2987  CD  LYS A 194       1.654  28.241 -11.139  1.00  0.00           C  
ATOM   2988  CE  LYS A 194       0.920  28.203 -12.160  1.00  0.00           C  
ATOM   2989  NZ  LYS A 194       1.369  29.369 -12.917  1.00  0.00           N  
ATOM   2990  H   LYS A 194       4.459  27.145  -7.107  1.00  0.00           H  
ATOM   2991  HA  LYS A 194       5.230  28.822  -9.292  1.00  0.00           H  
ATOM   2992  HB2 LYS A 194       2.584  27.828  -8.748  1.00  0.00           H  
ATOM   2993  HB3 LYS A 194       3.663  27.044  -9.691  1.00  0.00           H  
ATOM   2994  HG2 LYS A 194       3.661  28.799 -11.267  1.00  0.00           H  
ATOM   2995  HG3 LYS A 194       2.795  29.758 -10.270  1.00  0.00           H  
ATOM   2996  HD2 LYS A 194       0.998  28.569 -10.460  1.00  0.00           H  
ATOM   2997  HD3 LYS A 194       1.817  27.264 -11.000  1.00  0.00           H  
ATOM   2998  HE2 LYS A 194      -0.046  28.282 -11.914  1.00  0.00           H  
ATOM   2999  HE3 LYS A 194       1.064  27.359 -12.677  1.00  0.00           H  
ATOM   3000  HZ1 LYS A 194       0.843  29.439 -13.765  1.00  0.00           H  
ATOM   3001  HZ2 LYS A 194       1.231  30.195 -12.370  1.00  0.00           H  
ATOM   3002  HZ3 LYS A 194       2.340  29.272 -13.134  1.00  0.00           H  
ATOM   3003  N   ASN A 195       3.187  30.004  -7.043  1.00  0.00           N  
ATOM   3004  CA  ASN A 195       2.760  31.194  -6.375  1.00  0.00           C  
ATOM   3005  C   ASN A 195       2.599  30.970  -4.852  1.00  0.00           C  
ATOM   3006  O   ASN A 195       2.159  29.923  -4.406  1.00  0.00           O  
ATOM   3007  CB  ASN A 195       1.382  31.747  -6.768  1.00  0.00           C  
ATOM   3008  CG  ASN A 195       1.191  31.994  -8.244  1.00  0.00           C  
ATOM   3009  OD1 ASN A 195       1.374  33.134  -8.696  1.00  0.00           O  
ATOM   3010  ND2 ASN A 195       0.860  30.929  -8.984  1.00  0.00           N  
ATOM   3011  H   ASN A 195       2.802  29.138  -6.724  1.00  0.00           H  
ATOM   3012  HA  ASN A 195       3.445  31.907  -6.523  1.00  0.00           H  
ATOM   3013  HB2 ASN A 195       1.248  32.614  -6.288  1.00  0.00           H  
ATOM   3014  HB3 ASN A 195       0.688  31.091  -6.471  1.00  0.00           H  
ATOM   3015 HD21 ASN A 195       0.728  30.039  -8.548  1.00  0.00           H  
ATOM   3016 HD22 ASN A 195       0.744  31.024  -9.973  1.00  0.00           H  
ATOM   3017  N   TRP A 196       2.806  32.048  -4.120  1.00  0.00           N  
ATOM   3018  CA  TRP A 196       2.520  32.048  -2.685  1.00  0.00           C  
ATOM   3019  C   TRP A 196       1.853  33.362  -2.309  1.00  0.00           C  
ATOM   3020  O   TRP A 196       2.506  34.400  -2.244  1.00  0.00           O  
ATOM   3021  CB  TRP A 196       3.774  31.735  -1.906  1.00  0.00           C  
ATOM   3022  CG  TRP A 196       3.730  31.768  -0.421  1.00  0.00           C  
ATOM   3023  CD1 TRP A 196       2.634  31.752   0.397  1.00  0.00           C  
ATOM   3024  CD2 TRP A 196       4.877  31.829   0.443  1.00  0.00           C  
ATOM   3025  NE1 TRP A 196       3.028  31.802   1.709  1.00  0.00           N  
ATOM   3026  CE2 TRP A 196       4.395  31.851   1.773  1.00  0.00           C  
ATOM   3027  CE3 TRP A 196       6.256  31.887   0.219  1.00  0.00           C  
ATOM   3028  CZ2 TRP A 196       5.241  31.919   2.878  1.00  0.00           C  
ATOM   3029  CZ3 TRP A 196       7.096  31.954   1.328  1.00  0.00           C  
ATOM   3030  CH2 TRP A 196       6.583  31.965   2.638  1.00  0.00           C  
ATOM   3031  H   TRP A 196       3.163  32.876  -4.552  1.00  0.00           H  
ATOM   3032  HA  TRP A 196       1.864  31.315  -2.508  1.00  0.00           H  
ATOM   3033  HB2 TRP A 196       4.469  32.395  -2.193  1.00  0.00           H  
ATOM   3034  HB3 TRP A 196       4.060  30.814  -2.170  1.00  0.00           H  
ATOM   3035  HD1 TRP A 196       1.685  31.710   0.084  1.00  0.00           H  
ATOM   3036  HE1 TRP A 196       2.413  31.803   2.497  1.00  0.00           H  
ATOM   3037  HE3 TRP A 196       6.628  31.881  -0.709  1.00  0.00           H  
ATOM   3038  HZ2 TRP A 196       4.879  31.934   3.810  1.00  0.00           H  
ATOM   3039  HZ3 TRP A 196       8.086  31.995   1.190  1.00  0.00           H  
ATOM   3040  HH2 TRP A 196       7.216  32.007   3.411  1.00  0.00           H  
ATOM   3041  N   VAL A 197       0.546  33.312  -2.054  1.00  0.00           N  
ATOM   3042  CA  VAL A 197      -0.198  34.491  -1.621  1.00  0.00           C  
ATOM   3043  C   VAL A 197      -0.449  34.351  -0.100  1.00  0.00           C  
ATOM   3044  O   VAL A 197      -1.212  33.457   0.261  1.00  0.00           O  
ATOM   3045  CB  VAL A 197      -1.593  34.567  -2.290  1.00  0.00           C  
ATOM   3046  CG1 VAL A 197      -2.287  35.877  -1.970  1.00  0.00           C  
ATOM   3047  CG2 VAL A 197      -1.508  34.314  -3.788  1.00  0.00           C  
ATOM   3048  H   VAL A 197       0.062  32.444  -2.162  1.00  0.00           H  
ATOM   3049  HA  VAL A 197       0.325  35.322  -1.812  1.00  0.00           H  
ATOM   3050  HB  VAL A 197      -2.149  33.834  -1.898  1.00  0.00           H  
ATOM   3051 HG11 VAL A 197      -3.183  35.897  -2.414  1.00  0.00           H  
ATOM   3052 HG12 VAL A 197      -2.404  35.959  -0.980  1.00  0.00           H  
ATOM   3053 HG13 VAL A 197      -1.732  36.639  -2.304  1.00  0.00           H  
ATOM   3054 HG21 VAL A 197      -2.423  34.370  -4.188  1.00  0.00           H  
ATOM   3055 HG22 VAL A 197      -0.917  35.002  -4.209  1.00  0.00           H  
ATOM   3056 HG23 VAL A 197      -1.128  33.403  -3.951  1.00  0.00           H  
ATOM   3057  N   VAL A 198       0.160  35.182   0.704  1.00  0.00           N  
ATOM   3058  CA  VAL A 198       0.048  35.124   2.143  1.00  0.00           C  
ATOM   3059  C   VAL A 198      -1.414  35.113   2.572  1.00  0.00           C  
ATOM   3060  O   VAL A 198      -2.210  35.977   2.190  1.00  0.00           O  
ATOM   3061  CB  VAL A 198       0.814  36.279   2.829  1.00  0.00           C  
ATOM   3062  CG1 VAL A 198       0.602  36.256   4.343  1.00  0.00           C  
ATOM   3063  CG2 VAL A 198       2.298  36.177   2.511  1.00  0.00           C  
ATOM   3064  H   VAL A 198       0.734  35.896   0.302  1.00  0.00           H  
ATOM   3065  HA  VAL A 198       0.460  34.264   2.445  1.00  0.00           H  
ATOM   3066  HB  VAL A 198       0.470  37.147   2.472  1.00  0.00           H  
ATOM   3067 HG11 VAL A 198       1.107  37.011   4.762  1.00  0.00           H  
ATOM   3068 HG12 VAL A 198      -0.373  36.354   4.545  1.00  0.00           H  
ATOM   3069 HG13 VAL A 198       0.933  35.388   4.713  1.00  0.00           H  
ATOM   3070 HG21 VAL A 198       2.787  36.926   2.957  1.00  0.00           H  
ATOM   3071 HG22 VAL A 198       2.651  35.303   2.845  1.00  0.00           H  
ATOM   3072 HG23 VAL A 198       2.432  36.234   1.522  1.00  0.00           H  
ATOM   3073  N   ASN A 199      -1.820  34.076   3.297  1.00  0.00           N  
ATOM   3074  CA  ASN A 199      -3.174  33.941   3.803  1.00  0.00           C  
ATOM   3075  C   ASN A 199      -4.195  33.555   2.752  1.00  0.00           C  
ATOM   3076  O   ASN A 199      -5.399  33.530   3.067  1.00  0.00           O  
ATOM   3077  CB  ASN A 199      -3.708  35.222   4.464  1.00  0.00           C  
ATOM   3078  CG  ASN A 199      -2.928  35.591   5.714  1.00  0.00           C  
ATOM   3079  OD1 ASN A 199      -2.725  36.787   5.926  1.00  0.00           O  
ATOM   3080  ND2 ASN A 199      -2.548  34.579   6.470  1.00  0.00           N  
ATOM   3081  H   ASN A 199      -1.161  33.353   3.504  1.00  0.00           H  
ATOM   3082  HA  ASN A 199      -3.168  33.222   4.498  1.00  0.00           H  
ATOM   3083  HB2 ASN A 199      -4.666  35.081   4.712  1.00  0.00           H  
ATOM   3084  HB3 ASN A 199      -3.641  35.974   3.809  1.00  0.00           H  
ATOM   3085 HD21 ASN A 199      -2.769  33.642   6.199  1.00  0.00           H  
ATOM   3086 HD22 ASN A 199      -2.039  34.749   7.314  1.00  0.00           H  
ATOM   3087  N   GLU A 200      -3.743  33.264   1.535  1.00  0.00           N  
ATOM   3088  CA  GLU A 200      -4.715  32.901   0.498  1.00  0.00           C  
ATOM   3089  C   GLU A 200      -4.439  31.536  -0.085  1.00  0.00           C  
ATOM   3090  O   GLU A 200      -5.283  30.640  -0.017  1.00  0.00           O  
ATOM   3091  CB  GLU A 200      -4.763  33.979  -0.583  1.00  0.00           C  
ATOM   3092  CG  GLU A 200      -5.476  35.288  -0.248  1.00  0.00           C  
ATOM   3093  CD  GLU A 200      -5.591  36.165  -1.489  1.00  0.00           C  
ATOM   3094  OE1 GLU A 200      -6.083  35.702  -2.549  1.00  0.00           O  
ATOM   3095  OE2 GLU A 200      -5.119  37.318  -1.489  1.00  0.00           O  
ATOM   3096  H   GLU A 200      -2.764  33.292   1.332  1.00  0.00           H  
ATOM   3097  HA  GLU A 200      -5.617  32.867   0.929  1.00  0.00           H  
ATOM   3098  HB2 GLU A 200      -5.222  33.584  -1.379  1.00  0.00           H  
ATOM   3099  HB3 GLU A 200      -3.819  34.206  -0.821  1.00  0.00           H  
ATOM   3100  HG2 GLU A 200      -4.956  35.776   0.453  1.00  0.00           H  
ATOM   3101  HG3 GLU A 200      -6.392  35.085   0.098  1.00  0.00           H  
ATOM   3102  N   ARG A 201      -3.224  31.392  -0.661  1.00  0.00           N  
ATOM   3103  CA  ARG A 201      -2.889  30.135  -1.299  1.00  0.00           C  
ATOM   3104  C   ARG A 201      -1.388  29.986  -1.534  1.00  0.00           C  
ATOM   3105  O   ARG A 201      -0.637  30.928  -1.526  1.00  0.00           O  
ATOM   3106  CB  ARG A 201      -3.591  30.083  -2.687  1.00  0.00           C  
ATOM   3107  CG  ARG A 201      -3.308  31.319  -3.543  1.00  0.00           C  
ATOM   3108  CD  ARG A 201      -4.064  31.317  -4.875  1.00  0.00           C  
ATOM   3109  NE  ARG A 201      -5.473  31.692  -4.695  1.00  0.00           N  
ATOM   3110  CZ  ARG A 201      -6.503  30.862  -4.576  1.00  0.00           C  
ATOM   3111  NH1 ARG A 201      -6.414  29.545  -4.644  1.00  0.00           N  
ATOM   3112  NH2 ARG A 201      -7.724  31.368  -4.380  1.00  0.00           N  
ATOM   3113  H   ARG A 201      -2.565  32.144  -0.647  1.00  0.00           H  
ATOM   3114  HA  ARG A 201      -3.214  29.377  -0.733  1.00  0.00           H  
ATOM   3115  HB2 ARG A 201      -4.578  30.014  -2.543  1.00  0.00           H  
ATOM   3116  HB3 ARG A 201      -3.268  29.274  -3.178  1.00  0.00           H  
ATOM   3117  HG2 ARG A 201      -2.327  31.355  -3.734  1.00  0.00           H  
ATOM   3118  HG3 ARG A 201      -3.577  32.132  -3.026  1.00  0.00           H  
ATOM   3119  HD2 ARG A 201      -4.020  30.400  -5.272  1.00  0.00           H  
ATOM   3120  HD3 ARG A 201      -3.631  31.970  -5.496  1.00  0.00           H  
ATOM   3121  HE  ARG A 201      -5.677  32.670  -4.658  1.00  0.00           H  
ATOM   3122 HH11 ARG A 201      -7.235  28.983  -4.545  1.00  0.00           H  
ATOM   3123 HH12 ARG A 201      -5.526  29.111  -4.794  1.00  0.00           H  
ATOM   3124 HH21 ARG A 201      -8.510  30.756  -4.288  1.00  0.00           H  
ATOM   3125 HH22 ARG A 201      -7.852  32.358  -4.325  1.00  0.00           H  
ATOM   3126  N   ILE A 202      -0.953  28.774  -1.731  1.00  0.00           N  
ATOM   3127  CA  ILE A 202       0.387  28.381  -2.101  1.00  0.00           C  
ATOM   3128  C   ILE A 202       0.118  27.441  -3.288  1.00  0.00           C  
ATOM   3129  O   ILE A 202      -0.613  26.494  -3.038  1.00  0.00           O  
ATOM   3130  CB  ILE A 202       1.178  27.658  -0.993  1.00  0.00           C  
ATOM   3131  CG1 ILE A 202       1.718  28.706  -0.015  1.00  0.00           C  
ATOM   3132  CG2 ILE A 202       2.301  26.806  -1.571  1.00  0.00           C  
ATOM   3133  CD1 ILE A 202       2.351  28.169   1.240  1.00  0.00           C  
ATOM   3134  H   ILE A 202      -1.618  28.036  -1.613  1.00  0.00           H  
ATOM   3135  HA  ILE A 202       0.899  29.181  -2.414  1.00  0.00           H  
ATOM   3136  HB  ILE A 202       0.550  27.058  -0.497  1.00  0.00           H  
ATOM   3137 HG12 ILE A 202       0.956  29.295   0.254  1.00  0.00           H  
ATOM   3138 HG13 ILE A 202       2.406  29.249  -0.497  1.00  0.00           H  
ATOM   3139 HG21 ILE A 202       2.792  26.353  -0.827  1.00  0.00           H  
ATOM   3140 HG22 ILE A 202       1.915  26.117  -2.184  1.00  0.00           H  
ATOM   3141 HG23 ILE A 202       2.933  27.389  -2.081  1.00  0.00           H  
ATOM   3142 HD11 ILE A 202       2.668  28.930   1.805  1.00  0.00           H  
ATOM   3143 HD12 ILE A 202       1.678  27.633   1.750  1.00  0.00           H  
ATOM   3144 HD13 ILE A 202       3.127  27.587   0.999  1.00  0.00           H  
ATOM   3145  N   VAL A 203       0.640  27.787  -4.465  1.00  0.00           N  
ATOM   3146  CA  VAL A 203       0.361  26.910  -5.616  1.00  0.00           C  
ATOM   3147  C   VAL A 203       1.659  26.226  -6.062  1.00  0.00           C  
ATOM   3148  O   VAL A 203       2.640  26.951  -6.214  1.00  0.00           O  
ATOM   3149  CB  VAL A 203      -0.205  27.698  -6.817  1.00  0.00           C  
ATOM   3150  CG1 VAL A 203      -0.559  26.759  -7.972  1.00  0.00           C  
ATOM   3151  CG2 VAL A 203      -1.377  28.588  -6.440  1.00  0.00           C  
ATOM   3152  H   VAL A 203       1.199  28.610  -4.563  1.00  0.00           H  
ATOM   3153  HA  VAL A 203      -0.300  26.211  -5.342  1.00  0.00           H  
ATOM   3154  HB  VAL A 203       0.525  28.299  -7.142  1.00  0.00           H  
ATOM   3155 HG11 VAL A 203      -0.923  27.292  -8.736  1.00  0.00           H  
ATOM   3156 HG12 VAL A 203       0.262  26.270  -8.268  1.00  0.00           H  
ATOM   3157 HG13 VAL A 203      -1.248  26.101  -7.667  1.00  0.00           H  
ATOM   3158 HG21 VAL A 203      -1.702  29.072  -7.252  1.00  0.00           H  
ATOM   3159 HG22 VAL A 203      -2.116  28.026  -6.069  1.00  0.00           H  
ATOM   3160 HG23 VAL A 203      -1.084  29.251  -5.751  1.00  0.00           H  
ATOM   3161  N   LEU A 204       1.650  24.947  -6.336  1.00  0.00           N  
ATOM   3162  CA  LEU A 204       2.849  24.258  -6.777  1.00  0.00           C  
ATOM   3163  C   LEU A 204       2.692  23.573  -8.150  1.00  0.00           C  
ATOM   3164  O   LEU A 204       1.649  22.952  -8.418  1.00  0.00           O  
ATOM   3165  CB  LEU A 204       3.235  23.178  -5.772  1.00  0.00           C  
ATOM   3166  CG  LEU A 204       3.261  23.464  -4.268  1.00  0.00           C  
ATOM   3167  CD1 LEU A 204       3.550  22.134  -3.539  1.00  0.00           C  
ATOM   3168  CD2 LEU A 204       4.309  24.497  -3.925  1.00  0.00           C  
ATOM   3169  H   LEU A 204       0.798  24.432  -6.239  1.00  0.00           H  
ATOM   3170  HA  LEU A 204       3.595  24.921  -6.835  1.00  0.00           H  
ATOM   3171  HB2 LEU A 204       4.156  22.878  -6.019  1.00  0.00           H  
ATOM   3172  HB3 LEU A 204       2.592  22.424  -5.906  1.00  0.00           H  
ATOM   3173  HG  LEU A 204       2.364  23.803  -3.985  1.00  0.00           H  
ATOM   3174 HD11 LEU A 204       3.572  22.293  -2.552  1.00  0.00           H  
ATOM   3175 HD12 LEU A 204       2.831  21.473  -3.754  1.00  0.00           H  
ATOM   3176 HD13 LEU A 204       4.434  21.775  -3.839  1.00  0.00           H  
ATOM   3177 HD21 LEU A 204       4.303  24.663  -2.939  1.00  0.00           H  
ATOM   3178 HD22 LEU A 204       5.210  24.162  -4.201  1.00  0.00           H  
ATOM   3179 HD23 LEU A 204       4.108  25.349  -4.408  1.00  0.00           H  
ATOM   3180  N   GLU A 205       3.764  23.567  -8.975  1.00  0.00           N  
ATOM   3181  CA  GLU A 205       3.647  22.865 -10.258  1.00  0.00           C  
ATOM   3182  C   GLU A 205       4.716  21.799 -10.438  1.00  0.00           C  
ATOM   3183  O   GLU A 205       5.823  21.963  -9.931  1.00  0.00           O  
ATOM   3184  CB  GLU A 205       3.656  23.856 -11.420  1.00  0.00           C  
ATOM   3185  CG  GLU A 205       4.652  24.990 -11.263  1.00  0.00           C  
ATOM   3186  CD  GLU A 205       4.476  26.116 -12.270  1.00  0.00           C  
ATOM   3187  OE1 GLU A 205       3.524  26.058 -13.090  1.00  0.00           O  
ATOM   3188  OE2 GLU A 205       5.301  27.072 -12.219  1.00  0.00           O  
ATOM   3189  H   GLU A 205       4.613  24.028  -8.717  1.00  0.00           H  
ATOM   3190  HA  GLU A 205       2.760  22.403 -10.266  1.00  0.00           H  
ATOM   3191  HB2 GLU A 205       2.741  24.251 -11.502  1.00  0.00           H  
ATOM   3192  HB3 GLU A 205       3.879  23.356 -12.257  1.00  0.00           H  
ATOM   3193  HG2 GLU A 205       5.573  24.616 -11.369  1.00  0.00           H  
ATOM   3194  HG3 GLU A 205       4.551  25.372 -10.344  1.00  0.00           H  
ATOM   3195  N   ARG A 206       4.394  20.721 -11.138  1.00  0.00           N  
ATOM   3196  CA  ARG A 206       5.279  19.621 -11.463  1.00  0.00           C  
ATOM   3197  C   ARG A 206       6.700  20.082 -11.791  1.00  0.00           C  
ATOM   3198  O   ARG A 206       6.888  21.085 -12.456  1.00  0.00           O  
ATOM   3199  CB  ARG A 206       4.765  18.834 -12.672  1.00  0.00           C  
ATOM   3200  CG  ARG A 206       5.212  17.397 -12.808  1.00  0.00           C  
ATOM   3201  CD  ARG A 206       4.362  16.651 -13.841  1.00  0.00           C  
ATOM   3202  NE  ARG A 206       5.042  15.465 -14.356  1.00  0.00           N  
ATOM   3203  CZ  ARG A 206       4.509  14.461 -15.037  1.00  0.00           C  
ATOM   3204  NH1 ARG A 206       3.211  14.480 -15.333  1.00  0.00           N  
ATOM   3205  NH2 ARG A 206       5.233  13.427 -15.428  1.00  0.00           N  
ATOM   3206  H   ARG A 206       3.454  20.661 -11.473  1.00  0.00           H  
ATOM   3207  HA  ARG A 206       5.319  19.004 -10.677  1.00  0.00           H  
ATOM   3208  HB2 ARG A 206       5.062  19.320 -13.494  1.00  0.00           H  
ATOM   3209  HB3 ARG A 206       3.766  18.834 -12.627  1.00  0.00           H  
ATOM   3210  HG2 ARG A 206       5.123  16.942 -11.922  1.00  0.00           H  
ATOM   3211  HG3 ARG A 206       6.169  17.379 -13.098  1.00  0.00           H  
ATOM   3212  HD2 ARG A 206       4.166  17.267 -14.604  1.00  0.00           H  
ATOM   3213  HD3 ARG A 206       3.504  16.370 -13.411  1.00  0.00           H  
ATOM   3214  HE  ARG A 206       6.023  15.404 -14.173  1.00  0.00           H  
ATOM   3215 HH11 ARG A 206       2.804  13.725 -15.847  1.00  0.00           H  
ATOM   3216 HH12 ARG A 206       2.643  15.250 -15.042  1.00  0.00           H  
ATOM   3217 HH21 ARG A 206       4.805  12.683 -15.941  1.00  0.00           H  
ATOM   3218 HH22 ARG A 206       6.208  13.389 -15.211  1.00  0.00           H  
ATOM   3219  N   ASN A 207       7.687  19.344 -11.265  1.00  0.00           N  
ATOM   3220  CA  ASN A 207       9.086  19.663 -11.470  1.00  0.00           C  
ATOM   3221  C   ASN A 207       9.644  18.687 -12.506  1.00  0.00           C  
ATOM   3222  O   ASN A 207       9.875  17.512 -12.236  1.00  0.00           O  
ATOM   3223  CB  ASN A 207       9.910  19.576 -10.200  1.00  0.00           C  
ATOM   3224  CG  ASN A 207      11.398  19.820 -10.351  1.00  0.00           C  
ATOM   3225  OD1 ASN A 207      11.872  20.488 -11.270  1.00  0.00           O  
ATOM   3226  ND2 ASN A 207      12.188  19.263  -9.431  1.00  0.00           N  
ATOM   3227  H   ASN A 207       7.450  18.545 -10.712  1.00  0.00           H  
ATOM   3228  HA  ASN A 207       9.154  20.592 -11.834  1.00  0.00           H  
ATOM   3229  HB2 ASN A 207       9.788  18.659  -9.819  1.00  0.00           H  
ATOM   3230  HB3 ASN A 207       9.553  20.254  -9.558  1.00  0.00           H  
ATOM   3231 HD21 ASN A 207      11.789  18.723  -8.690  1.00  0.00           H  
ATOM   3232 HD22 ASN A 207      13.179  19.386  -9.483  1.00  0.00           H  
ATOM   3233  N   PRO A 208       9.887  19.210 -13.715  1.00  0.00           N  
ATOM   3234  CA  PRO A 208      10.438  18.448 -14.820  1.00  0.00           C  
ATOM   3235  C   PRO A 208      11.760  17.769 -14.525  1.00  0.00           C  
ATOM   3236  O   PRO A 208      12.108  16.727 -15.093  1.00  0.00           O  
ATOM   3237  CB  PRO A 208      10.730  19.486 -15.914  1.00  0.00           C  
ATOM   3238  CG  PRO A 208      10.071  20.756 -15.509  1.00  0.00           C  
ATOM   3239  CD  PRO A 208       9.664  20.641 -14.060  1.00  0.00           C  
ATOM   3240  HA  PRO A 208       9.770  17.779 -15.147  1.00  0.00           H  
ATOM   3241  HB2 PRO A 208      11.717  19.625 -15.999  1.00  0.00           H  
ATOM   3242  HB3 PRO A 208      10.361  19.173 -16.789  1.00  0.00           H  
ATOM   3243  HG2 PRO A 208      10.709  21.518 -15.621  1.00  0.00           H  
ATOM   3244  HG3 PRO A 208       9.262  20.912 -16.076  1.00  0.00           H  
ATOM   3245  HD2 PRO A 208      10.230  21.234 -13.487  1.00  0.00           H  
ATOM   3246  HD3 PRO A 208       8.701  20.885 -13.944  1.00  0.00           H  
ATOM   3247  N   GLN A 209      12.584  18.396 -13.694  1.00  0.00           N  
ATOM   3248  CA  GLN A 209      13.889  17.876 -13.327  1.00  0.00           C  
ATOM   3249  C   GLN A 209      13.868  16.844 -12.207  1.00  0.00           C  
ATOM   3250  O   GLN A 209      14.953  16.361 -11.858  1.00  0.00           O  
ATOM   3251  CB  GLN A 209      14.770  19.049 -12.885  1.00  0.00           C  
ATOM   3252  CG  GLN A 209      14.705  20.260 -13.770  1.00  0.00           C  
ATOM   3253  CD  GLN A 209      15.727  20.163 -14.888  1.00  0.00           C  
ATOM   3254  OE1 GLN A 209      16.301  21.200 -15.261  1.00  0.00           O  
ATOM   3255  NE2 GLN A 209      15.976  18.957 -15.398  1.00  0.00           N  
ATOM   3256  H   GLN A 209      12.292  19.268 -13.302  1.00  0.00           H  
ATOM   3257  HA  GLN A 209      14.302  17.457 -14.136  1.00  0.00           H  
ATOM   3258  HB2 GLN A 209      15.718  18.733 -12.861  1.00  0.00           H  
ATOM   3259  HB3 GLN A 209      14.486  19.321 -11.966  1.00  0.00           H  
ATOM   3260  HG2 GLN A 209      14.893  21.076 -13.224  1.00  0.00           H  
ATOM   3261  HG3 GLN A 209      13.790  20.328 -14.167  1.00  0.00           H  
ATOM   3262 HE21 GLN A 209      15.481  18.158 -15.057  1.00  0.00           H  
ATOM   3263 HE22 GLN A 209      16.658  18.851 -16.122  1.00  0.00           H  
ATOM   3264  N   TYR A 210      12.727  16.567 -11.583  1.00  0.00           N  
ATOM   3265  CA  TYR A 210      12.727  15.580 -10.498  1.00  0.00           C  
ATOM   3266  C   TYR A 210      13.095  14.266 -11.144  1.00  0.00           C  
ATOM   3267  O   TYR A 210      12.496  13.872 -12.137  1.00  0.00           O  
ATOM   3268  CB  TYR A 210      11.388  15.543  -9.741  1.00  0.00           C  
ATOM   3269  CG  TYR A 210      11.301  14.486  -8.658  1.00  0.00           C  
ATOM   3270  CD1 TYR A 210      12.254  14.401  -7.645  1.00  0.00           C  
ATOM   3271  CD2 TYR A 210      10.257  13.589  -8.656  1.00  0.00           C  
ATOM   3272  CE1 TYR A 210      12.155  13.428  -6.653  1.00  0.00           C  
ATOM   3273  CE2 TYR A 210      10.171  12.593  -7.698  1.00  0.00           C  
ATOM   3274  CZ  TYR A 210      11.115  12.535  -6.689  1.00  0.00           C  
ATOM   3275  OH  TYR A 210      11.043  11.546  -5.759  1.00  0.00           O  
ATOM   3276  H   TYR A 210      11.880  17.026 -11.850  1.00  0.00           H  
ATOM   3277  HA  TYR A 210      13.448  15.825  -9.850  1.00  0.00           H  
ATOM   3278  HB2 TYR A 210      10.660  15.370 -10.404  1.00  0.00           H  
ATOM   3279  HB3 TYR A 210      11.246  16.437  -9.316  1.00  0.00           H  
ATOM   3280  HD1 TYR A 210      13.018  15.046  -7.630  1.00  0.00           H  
ATOM   3281  HD2 TYR A 210       9.549  13.658  -9.358  1.00  0.00           H  
ATOM   3282  HE1 TYR A 210      12.836  13.381  -5.922  1.00  0.00           H  
ATOM   3283  HE2 TYR A 210       9.432  11.921  -7.735  1.00  0.00           H  
ATOM   3284  HH  TYR A 210      10.286  10.893  -5.782  1.00  0.00           H  
ATOM   3285  N   TRP A 211      13.949  13.478 -10.525  1.00  0.00           N  
ATOM   3286  CA  TRP A 211      14.454  12.228 -11.007  1.00  0.00           C  
ATOM   3287  C   TRP A 211      13.382  11.169 -11.263  1.00  0.00           C  
ATOM   3288  O   TRP A 211      13.657  10.190 -11.957  1.00  0.00           O  
ATOM   3289  CB  TRP A 211      15.512  11.644 -10.078  1.00  0.00           C  
ATOM   3290  CG  TRP A 211      15.076  11.133  -8.748  1.00  0.00           C  
ATOM   3291  CD1 TRP A 211      15.135  11.840  -7.563  1.00  0.00           C  
ATOM   3292  CD2 TRP A 211      14.553   9.835  -8.415  1.00  0.00           C  
ATOM   3293  NE1 TRP A 211      14.670  11.052  -6.540  1.00  0.00           N  
ATOM   3294  CE2 TRP A 211      14.304   9.826  -7.027  1.00  0.00           C  
ATOM   3295  CE3 TRP A 211      14.259   8.686  -9.154  1.00  0.00           C  
ATOM   3296  CZ2 TRP A 211      13.792   8.711  -6.370  1.00  0.00           C  
ATOM   3297  CZ3 TRP A 211      13.735   7.580  -8.500  1.00  0.00           C  
ATOM   3298  CH2 TRP A 211      13.499   7.594  -7.112  1.00  0.00           C  
ATOM   3299  H   TRP A 211      14.277  13.782  -9.631  1.00  0.00           H  
ATOM   3300  HA  TRP A 211      14.901  12.410 -11.883  1.00  0.00           H  
ATOM   3301  HB2 TRP A 211      16.190  12.361  -9.913  1.00  0.00           H  
ATOM   3302  HB3 TRP A 211      15.943  10.882 -10.561  1.00  0.00           H  
ATOM   3303  HD1 TRP A 211      15.465  12.779  -7.466  1.00  0.00           H  
ATOM   3304  HE1 TRP A 211      14.608  11.332  -5.582  1.00  0.00           H  
ATOM   3305  HE3 TRP A 211      14.424   8.661 -10.140  1.00  0.00           H  
ATOM   3306  HZ2 TRP A 211      13.641   8.723  -5.382  1.00  0.00           H  
ATOM   3307  HZ3 TRP A 211      13.521   6.756  -9.025  1.00  0.00           H  
ATOM   3308  HH2 TRP A 211      13.116   6.786  -6.664  1.00  0.00           H  
ATOM   3309  N   ASP A 212      12.236  11.319 -10.605  1.00  0.00           N  
ATOM   3310  CA  ASP A 212      11.167  10.330 -10.726  1.00  0.00           C  
ATOM   3311  C   ASP A 212       9.979  11.028 -11.347  1.00  0.00           C  
ATOM   3312  O   ASP A 212       8.865  10.520 -11.281  1.00  0.00           O  
ATOM   3313  CB  ASP A 212      10.959   9.741  -9.350  1.00  0.00           C  
ATOM   3314  CG  ASP A 212      10.460   8.321  -9.258  1.00  0.00           C  
ATOM   3315  OD1 ASP A 212      10.709   7.486 -10.171  1.00  0.00           O  
ATOM   3316  OD2 ASP A 212       9.795   8.012  -8.242  1.00  0.00           O  
ATOM   3317  H   ASP A 212      12.104  12.119 -10.020  1.00  0.00           H  
ATOM   3318  HA  ASP A 212      11.471   9.604 -11.343  1.00  0.00           H  
ATOM   3319  HB2 ASP A 212      10.297  10.321  -8.875  1.00  0.00           H  
ATOM   3320  HB3 ASP A 212      11.838   9.779  -8.874  1.00  0.00           H  
ATOM   3321  N   ASN A 213      10.177  12.119 -12.075  1.00  0.00           N  
ATOM   3322  CA  ASN A 213       9.091  12.788 -12.780  1.00  0.00           C  
ATOM   3323  C   ASN A 213       8.260  11.835 -13.626  1.00  0.00           C  
ATOM   3324  O   ASN A 213       7.061  12.084 -13.737  1.00  0.00           O  
ATOM   3325  CB  ASN A 213       9.610  13.903 -13.689  1.00  0.00           C  
ATOM   3326  CG  ASN A 213       8.572  14.838 -14.227  1.00  0.00           C  
ATOM   3327  OD1 ASN A 213       7.543  15.122 -13.603  1.00  0.00           O  
ATOM   3328  ND2 ASN A 213       8.745  15.431 -15.416  1.00  0.00           N  
ATOM   3329  H   ASN A 213      11.101  12.495 -12.142  1.00  0.00           H  
ATOM   3330  HA  ASN A 213       8.488  13.201 -12.098  1.00  0.00           H  
ATOM   3331  HB2 ASN A 213      10.071  13.476 -14.467  1.00  0.00           H  
ATOM   3332  HB3 ASN A 213      10.269  14.444 -13.166  1.00  0.00           H  
ATOM   3333 HD21 ASN A 213       9.561  15.234 -15.959  1.00  0.00           H  
ATOM   3334 HD22 ASN A 213       8.058  16.071 -15.760  1.00  0.00           H  
ATOM   3335  N   ALA A 214       8.799  10.765 -14.221  1.00  0.00           N  
ATOM   3336  CA  ALA A 214       7.948   9.925 -15.071  1.00  0.00           C  
ATOM   3337  C   ALA A 214       6.692   9.463 -14.331  1.00  0.00           C  
ATOM   3338  O   ALA A 214       5.613   9.556 -14.921  1.00  0.00           O  
ATOM   3339  CB  ALA A 214       8.713   8.777 -15.692  1.00  0.00           C  
ATOM   3340  H   ALA A 214       9.765  10.542 -14.089  1.00  0.00           H  
ATOM   3341  HA  ALA A 214       7.638  10.503 -15.826  1.00  0.00           H  
ATOM   3342  HB1 ALA A 214       8.095   8.234 -16.261  1.00  0.00           H  
ATOM   3343  HB2 ALA A 214       9.455   9.138 -16.257  1.00  0.00           H  
ATOM   3344  HB3 ALA A 214       9.094   8.201 -14.969  1.00  0.00           H  
ATOM   3345  N   LYS A 215       6.802   9.076 -13.066  1.00  0.00           N  
ATOM   3346  CA  LYS A 215       5.671   8.568 -12.304  1.00  0.00           C  
ATOM   3347  C   LYS A 215       4.792   9.586 -11.624  1.00  0.00           C  
ATOM   3348  O   LYS A 215       3.774   9.134 -11.087  1.00  0.00           O  
ATOM   3349  CB  LYS A 215       6.150   7.560 -11.248  1.00  0.00           C  
ATOM   3350  CG  LYS A 215       7.326   6.751 -11.807  1.00  0.00           C  
ATOM   3351  CD  LYS A 215       7.129   5.305 -11.419  1.00  0.00           C  
ATOM   3352  CE  LYS A 215       8.458   4.589 -11.185  1.00  0.00           C  
ATOM   3353  NZ  LYS A 215       8.259   3.526 -10.163  1.00  0.00           N  
ATOM   3354  H   LYS A 215       7.695   9.136 -12.620  1.00  0.00           H  
ATOM   3355  HA  LYS A 215       5.091   8.065 -12.945  1.00  0.00           H  
ATOM   3356  HB2 LYS A 215       5.400   6.940 -11.015  1.00  0.00           H  
ATOM   3357  HB3 LYS A 215       6.444   8.051 -10.428  1.00  0.00           H  
ATOM   3358  HG2 LYS A 215       8.184   7.091 -11.422  1.00  0.00           H  
ATOM   3359  HG3 LYS A 215       7.351   6.834 -12.803  1.00  0.00           H  
ATOM   3360  HD2 LYS A 215       6.636   4.838 -12.153  1.00  0.00           H  
ATOM   3361  HD3 LYS A 215       6.589   5.267 -10.578  1.00  0.00           H  
ATOM   3362  HE2 LYS A 215       9.140   5.244 -10.859  1.00  0.00           H  
ATOM   3363  HE3 LYS A 215       8.773   4.178 -12.040  1.00  0.00           H  
ATOM   3364  HZ1 LYS A 215       9.124   3.051 -10.003  1.00  0.00           H  
ATOM   3365  HZ2 LYS A 215       7.943   3.939  -9.309  1.00  0.00           H  
ATOM   3366  HZ3 LYS A 215       7.576   2.873 -10.490  1.00  0.00           H  
ATOM   3367  N   THR A 216       5.138  10.854 -11.651  1.00  0.00           N  
ATOM   3368  CA  THR A 216       4.285  11.877 -11.058  1.00  0.00           C  
ATOM   3369  C   THR A 216       3.039  12.027 -11.938  1.00  0.00           C  
ATOM   3370  O   THR A 216       3.179  12.130 -13.165  1.00  0.00           O  
ATOM   3371  CB  THR A 216       4.985  13.247 -11.045  1.00  0.00           C  
ATOM   3372  OG1 THR A 216       6.240  13.180 -10.367  1.00  0.00           O  
ATOM   3373  CG2 THR A 216       4.098  14.293 -10.404  1.00  0.00           C  
ATOM   3374  H   THR A 216       5.999  11.121 -12.085  1.00  0.00           H  
ATOM   3375  HA  THR A 216       4.023  11.614 -10.130  1.00  0.00           H  
ATOM   3376  HB  THR A 216       5.156  13.520 -11.992  1.00  0.00           H  
ATOM   3377  HG1 THR A 216       6.671  14.082 -10.374  1.00  0.00           H  
ATOM   3378 HG21 THR A 216       4.569  15.175 -10.405  1.00  0.00           H  
ATOM   3379 HG22 THR A 216       3.246  14.370 -10.921  1.00  0.00           H  
ATOM   3380 HG23 THR A 216       3.893  14.025  -9.463  1.00  0.00           H  
ATOM   3381  N   VAL A 217       1.862  12.095 -11.355  1.00  0.00           N  
ATOM   3382  CA  VAL A 217       0.624  12.311 -12.090  1.00  0.00           C  
ATOM   3383  C   VAL A 217       0.087  13.725 -11.949  1.00  0.00           C  
ATOM   3384  O   VAL A 217      -0.244  14.349 -12.984  1.00  0.00           O  
ATOM   3385  CB  VAL A 217      -0.442  11.291 -11.665  1.00  0.00           C  
ATOM   3386  CG1 VAL A 217      -1.800  11.677 -12.220  1.00  0.00           C  
ATOM   3387  CG2 VAL A 217      -0.053   9.876 -12.081  1.00  0.00           C  
ATOM   3388  H   VAL A 217       1.815  11.994 -10.361  1.00  0.00           H  
ATOM   3389  HA  VAL A 217       0.818  12.158 -13.059  1.00  0.00           H  
ATOM   3390  HB  VAL A 217      -0.503  11.310 -10.667  1.00  0.00           H  
ATOM   3391 HG11 VAL A 217      -2.481  11.003 -11.934  1.00  0.00           H  
ATOM   3392 HG12 VAL A 217      -2.058  12.579 -11.873  1.00  0.00           H  
ATOM   3393 HG13 VAL A 217      -1.757  11.704 -13.219  1.00  0.00           H  
ATOM   3394 HG21 VAL A 217      -0.765   9.236 -11.791  1.00  0.00           H  
ATOM   3395 HG22 VAL A 217       0.046   9.836 -13.075  1.00  0.00           H  
ATOM   3396 HG23 VAL A 217       0.814   9.628 -11.649  1.00  0.00           H  
ATOM   3397  N   ILE A 218      -0.092  14.283 -10.758  1.00  0.00           N  
ATOM   3398  CA  ILE A 218      -0.629  15.621 -10.574  1.00  0.00           C  
ATOM   3399  C   ILE A 218       0.352  16.672 -11.096  1.00  0.00           C  
ATOM   3400  O   ILE A 218       1.551  16.597 -10.828  1.00  0.00           O  
ATOM   3401  CB  ILE A 218      -1.001  15.967  -9.112  1.00  0.00           C  
ATOM   3402  CG1 ILE A 218      -2.345  15.351  -8.698  1.00  0.00           C  
ATOM   3403  CG2 ILE A 218      -1.174  17.458  -8.869  1.00  0.00           C  
ATOM   3404  CD1 ILE A 218      -2.278  13.890  -8.381  1.00  0.00           C  
ATOM   3405  H   ILE A 218       0.155  13.756  -9.945  1.00  0.00           H  
ATOM   3406  HA  ILE A 218      -1.463  15.689 -11.121  1.00  0.00           H  
ATOM   3407  HB  ILE A 218      -0.285  15.621  -8.505  1.00  0.00           H  
ATOM   3408 HG12 ILE A 218      -2.993  15.480  -9.448  1.00  0.00           H  
ATOM   3409 HG13 ILE A 218      -2.674  15.833  -7.886  1.00  0.00           H  
ATOM   3410 HG21 ILE A 218      -1.412  17.614  -7.910  1.00  0.00           H  
ATOM   3411 HG22 ILE A 218      -0.319  17.932  -9.081  1.00  0.00           H  
ATOM   3412 HG23 ILE A 218      -1.904  17.809  -9.455  1.00  0.00           H  
ATOM   3413 HD11 ILE A 218      -3.187  13.563  -8.121  1.00  0.00           H  
ATOM   3414 HD12 ILE A 218      -1.961  13.388  -9.186  1.00  0.00           H  
ATOM   3415 HD13 ILE A 218      -1.642  13.742  -7.624  1.00  0.00           H  
ATOM   3416  N   ASN A 219      -0.201  17.688 -11.764  1.00  0.00           N  
ATOM   3417  CA  ASN A 219       0.590  18.726 -12.381  1.00  0.00           C  
ATOM   3418  C   ASN A 219       0.510  20.020 -11.588  1.00  0.00           C  
ATOM   3419  O   ASN A 219       1.405  20.850 -11.711  1.00  0.00           O  
ATOM   3420  CB  ASN A 219       0.155  19.042 -13.822  1.00  0.00           C  
ATOM   3421  CG  ASN A 219       0.332  17.962 -14.848  1.00  0.00           C  
ATOM   3422  OD1 ASN A 219       1.204  17.088 -14.819  1.00  0.00           O  
ATOM   3423  ND2 ASN A 219      -0.543  17.970 -15.861  1.00  0.00           N  
ATOM   3424  H   ASN A 219      -1.197  17.731 -11.839  1.00  0.00           H  
ATOM   3425  HA  ASN A 219       1.544  18.426 -12.399  1.00  0.00           H  
ATOM   3426  HB2 ASN A 219       0.682  19.835 -14.127  1.00  0.00           H  
ATOM   3427  HB3 ASN A 219      -0.817  19.276 -13.798  1.00  0.00           H  
ATOM   3428 HD21 ASN A 219      -1.256  18.670 -15.901  1.00  0.00           H  
ATOM   3429 HD22 ASN A 219      -0.484  17.276 -16.578  1.00  0.00           H  
ATOM   3430  N   GLN A 220      -0.585  20.215 -10.865  1.00  0.00           N  
ATOM   3431  CA  GLN A 220      -0.734  21.413 -10.050  1.00  0.00           C  
ATOM   3432  C   GLN A 220      -1.396  21.068  -8.715  1.00  0.00           C  
ATOM   3433  O   GLN A 220      -2.401  20.347  -8.720  1.00  0.00           O  
ATOM   3434  CB  GLN A 220      -1.589  22.478 -10.742  1.00  0.00           C  
ATOM   3435  CG  GLN A 220      -1.236  23.875 -10.281  1.00  0.00           C  
ATOM   3436  CD  GLN A 220      -2.187  24.962 -10.720  1.00  0.00           C  
ATOM   3437  OE1 GLN A 220      -1.765  26.068 -11.077  1.00  0.00           O  
ATOM   3438  NE2 GLN A 220      -3.491  24.678 -10.690  1.00  0.00           N  
ATOM   3439  H   GLN A 220      -1.316  19.532 -10.880  1.00  0.00           H  
ATOM   3440  HA  GLN A 220       0.173  21.795  -9.870  1.00  0.00           H  
ATOM   3441  HB2 GLN A 220      -2.552  22.303 -10.536  1.00  0.00           H  
ATOM   3442  HB3 GLN A 220      -1.444  22.417 -11.730  1.00  0.00           H  
ATOM   3443  HG2 GLN A 220      -0.328  24.097 -10.637  1.00  0.00           H  
ATOM   3444  HG3 GLN A 220      -1.211  23.873  -9.281  1.00  0.00           H  
ATOM   3445 HE21 GLN A 220      -3.799  23.773 -10.396  1.00  0.00           H  
ATOM   3446 HE22 GLN A 220      -4.160  25.370 -10.962  1.00  0.00           H  
ATOM   3447  N   VAL A 221      -0.805  21.496  -7.610  1.00  0.00           N  
ATOM   3448  CA  VAL A 221      -1.419  21.261  -6.299  1.00  0.00           C  
ATOM   3449  C   VAL A 221      -1.497  22.615  -5.605  1.00  0.00           C  
ATOM   3450  O   VAL A 221      -0.568  23.403  -5.697  1.00  0.00           O  
ATOM   3451  CB  VAL A 221      -0.751  20.191  -5.442  1.00  0.00           C  
ATOM   3452  CG1 VAL A 221       0.761  20.283  -5.385  1.00  0.00           C  
ATOM   3453  CG2 VAL A 221      -1.321  20.244  -4.012  1.00  0.00           C  
ATOM   3454  H   VAL A 221       0.066  21.983  -7.670  1.00  0.00           H  
ATOM   3455  HA  VAL A 221      -2.359  20.961  -6.464  1.00  0.00           H  
ATOM   3456  HB  VAL A 221      -0.987  19.300  -5.830  1.00  0.00           H  
ATOM   3457 HG11 VAL A 221       1.118  19.550  -4.806  1.00  0.00           H  
ATOM   3458 HG12 VAL A 221       1.136  20.192  -6.308  1.00  0.00           H  
ATOM   3459 HG13 VAL A 221       1.027  21.168  -5.004  1.00  0.00           H  
ATOM   3460 HG21 VAL A 221      -0.882  19.542  -3.452  1.00  0.00           H  
ATOM   3461 HG22 VAL A 221      -1.144  21.145  -3.616  1.00  0.00           H  
ATOM   3462 HG23 VAL A 221      -2.307  20.080  -4.040  1.00  0.00           H  
ATOM   3463  N   THR A 222      -2.649  22.928  -5.030  1.00  0.00           N  
ATOM   3464  CA  THR A 222      -2.911  24.173  -4.316  1.00  0.00           C  
ATOM   3465  C   THR A 222      -3.059  23.882  -2.814  1.00  0.00           C  
ATOM   3466  O   THR A 222      -3.756  22.950  -2.406  1.00  0.00           O  
ATOM   3467  CB  THR A 222      -4.163  24.835  -4.904  1.00  0.00           C  
ATOM   3468  OG1 THR A 222      -3.851  25.234  -6.275  1.00  0.00           O  
ATOM   3469  CG2 THR A 222      -4.617  26.102  -4.218  1.00  0.00           C  
ATOM   3470  H   THR A 222      -3.393  22.262  -5.090  1.00  0.00           H  
ATOM   3471  HA  THR A 222      -2.133  24.787  -4.448  1.00  0.00           H  
ATOM   3472  HB  THR A 222      -4.914  24.175  -4.913  1.00  0.00           H  
ATOM   3473  HG1 THR A 222      -4.652  25.670  -6.686  1.00  0.00           H  
ATOM   3474 HG21 THR A 222      -5.435  26.453  -4.674  1.00  0.00           H  
ATOM   3475 HG22 THR A 222      -4.827  25.906  -3.260  1.00  0.00           H  
ATOM   3476 HG23 THR A 222      -3.889  26.786  -4.266  1.00  0.00           H  
ATOM   3477  N   TYR A 223      -2.341  24.642  -1.993  1.00  0.00           N  
ATOM   3478  CA  TYR A 223      -2.391  24.439  -0.543  1.00  0.00           C  
ATOM   3479  C   TYR A 223      -3.122  25.634   0.043  1.00  0.00           C  
ATOM   3480  O   TYR A 223      -2.751  26.790  -0.151  1.00  0.00           O  
ATOM   3481  CB  TYR A 223      -0.992  24.177   0.058  1.00  0.00           C  
ATOM   3482  CG  TYR A 223      -0.540  22.728   0.006  1.00  0.00           C  
ATOM   3483  CD1 TYR A 223      -1.002  21.739   0.883  1.00  0.00           C  
ATOM   3484  CD2 TYR A 223       0.406  22.318  -0.920  1.00  0.00           C  
ATOM   3485  CE1 TYR A 223      -0.561  20.431   0.818  1.00  0.00           C  
ATOM   3486  CE2 TYR A 223       0.849  21.006  -0.982  1.00  0.00           C  
ATOM   3487  CZ  TYR A 223       0.393  20.059  -0.133  1.00  0.00           C  
ATOM   3488  OH  TYR A 223       0.842  18.759  -0.255  1.00  0.00           O  
ATOM   3489  H   TYR A 223      -1.759  25.362  -2.370  1.00  0.00           H  
ATOM   3490  HA  TYR A 223      -2.951  23.628  -0.371  1.00  0.00           H  
ATOM   3491  HB2 TYR A 223      -1.005  24.465   1.016  1.00  0.00           H  
ATOM   3492  HB3 TYR A 223      -0.328  24.729  -0.447  1.00  0.00           H  
ATOM   3493  HD1 TYR A 223      -1.674  21.988   1.580  1.00  0.00           H  
ATOM   3494  HD2 TYR A 223       0.780  22.988  -1.562  1.00  0.00           H  
ATOM   3495  HE1 TYR A 223      -0.925  19.749   1.453  1.00  0.00           H  
ATOM   3496  HE2 TYR A 223       1.525  20.753  -1.674  1.00  0.00           H  
ATOM   3497  HH  TYR A 223       1.526  18.529  -0.947  1.00  0.00           H  
ATOM   3498  N   LEU A 224      -4.254  25.354   0.698  1.00  0.00           N  
ATOM   3499  CA  LEU A 224      -5.005  26.432   1.366  1.00  0.00           C  
ATOM   3500  C   LEU A 224      -4.667  26.466   2.860  1.00  0.00           C  
ATOM   3501  O   LEU A 224      -4.428  25.412   3.475  1.00  0.00           O  
ATOM   3502  CB  LEU A 224      -6.511  26.145   1.137  1.00  0.00           C  
ATOM   3503  CG  LEU A 224      -6.888  26.040  -0.368  1.00  0.00           C  
ATOM   3504  CD1 LEU A 224      -8.163  25.219  -0.518  1.00  0.00           C  
ATOM   3505  CD2 LEU A 224      -7.039  27.432  -0.936  1.00  0.00           C  
ATOM   3506  H   LEU A 224      -4.591  24.413   0.735  1.00  0.00           H  
ATOM   3507  HA  LEU A 224      -4.767  27.310   0.951  1.00  0.00           H  
ATOM   3508  HB2 LEU A 224      -7.043  26.886   1.548  1.00  0.00           H  
ATOM   3509  HB3 LEU A 224      -6.742  25.281   1.584  1.00  0.00           H  
ATOM   3510  HG  LEU A 224      -6.148  25.574  -0.853  1.00  0.00           H  
ATOM   3511 HD11 LEU A 224      -8.404  25.152  -1.486  1.00  0.00           H  
ATOM   3512 HD12 LEU A 224      -8.015  24.302  -0.147  1.00  0.00           H  
ATOM   3513 HD13 LEU A 224      -8.907  25.664  -0.019  1.00  0.00           H  
ATOM   3514 HD21 LEU A 224      -7.282  27.372  -1.904  1.00  0.00           H  
ATOM   3515 HD22 LEU A 224      -7.760  27.918  -0.441  1.00  0.00           H  
ATOM   3516 HD23 LEU A 224      -6.176  27.927  -0.839  1.00  0.00           H  
ATOM   3517  N   PRO A 225      -4.759  27.625   3.482  1.00  0.00           N  
ATOM   3518  CA  PRO A 225      -4.473  27.864   4.886  1.00  0.00           C  
ATOM   3519  C   PRO A 225      -5.714  28.194   5.728  1.00  0.00           C  
ATOM   3520  O   PRO A 225      -5.772  29.215   6.394  1.00  0.00           O  
ATOM   3521  CB  PRO A 225      -3.648  29.149   4.746  1.00  0.00           C  
ATOM   3522  CG  PRO A 225      -4.406  29.934   3.689  1.00  0.00           C  
ATOM   3523  CD  PRO A 225      -5.084  28.923   2.828  1.00  0.00           C  
ATOM   3524  HA  PRO A 225      -3.938  27.121   5.288  1.00  0.00           H  
ATOM   3525  HB2 PRO A 225      -3.616  29.650   5.611  1.00  0.00           H  
ATOM   3526  HB3 PRO A 225      -2.717  28.946   4.443  1.00  0.00           H  
ATOM   3527  HG2 PRO A 225      -5.082  30.532   4.119  1.00  0.00           H  
ATOM   3528  HG3 PRO A 225      -3.773  30.484   3.145  1.00  0.00           H  
ATOM   3529  HD2 PRO A 225      -6.072  29.075   2.810  1.00  0.00           H  
ATOM   3530  HD3 PRO A 225      -4.725  28.952   1.895  1.00  0.00           H  
ATOM   3531  N   ILE A 226      -6.748  27.405   5.705  1.00  0.00           N  
ATOM   3532  CA  ILE A 226      -7.989  27.731   6.435  1.00  0.00           C  
ATOM   3533  C   ILE A 226      -7.987  27.043   7.811  1.00  0.00           C  
ATOM   3534  O   ILE A 226      -7.925  25.810   7.811  1.00  0.00           O  
ATOM   3535  CB  ILE A 226      -9.203  27.253   5.616  1.00  0.00           C  
ATOM   3536  CG1 ILE A 226      -9.205  27.850   4.187  1.00  0.00           C  
ATOM   3537  CG2 ILE A 226     -10.520  27.619   6.280  1.00  0.00           C  
ATOM   3538  CD1 ILE A 226     -10.040  26.985   3.252  1.00  0.00           C  
ATOM   3539  H   ILE A 226      -6.701  26.556   5.179  1.00  0.00           H  
ATOM   3540  HA  ILE A 226      -8.046  28.721   6.562  1.00  0.00           H  
ATOM   3541  HB  ILE A 226      -9.157  26.257   5.539  1.00  0.00           H  
ATOM   3542 HG12 ILE A 226      -8.266  27.892   3.846  1.00  0.00           H  
ATOM   3543 HG13 ILE A 226      -9.591  28.772   4.216  1.00  0.00           H  
ATOM   3544 HG21 ILE A 226     -11.279  27.291   5.718  1.00  0.00           H  
ATOM   3545 HG22 ILE A 226     -10.567  27.194   7.184  1.00  0.00           H  
ATOM   3546 HG23 ILE A 226     -10.580  28.613   6.375  1.00  0.00           H  
ATOM   3547 HD11 ILE A 226     -10.032  27.382   2.334  1.00  0.00           H  
ATOM   3548 HD12 ILE A 226      -9.656  26.062   3.219  1.00  0.00           H  
ATOM   3549 HD13 ILE A 226     -10.981  26.942   3.589  1.00  0.00           H  
ATOM   3550  N   SER A 227      -7.937  27.797   8.881  1.00  0.00           N  
ATOM   3551  CA  SER A 227      -7.853  27.273  10.249  1.00  0.00           C  
ATOM   3552  C   SER A 227      -9.214  26.895  10.835  1.00  0.00           C  
ATOM   3553  O   SER A 227      -9.364  25.970  11.665  1.00  0.00           O  
ATOM   3554  CB  SER A 227      -7.101  28.209  11.172  1.00  0.00           C  
ATOM   3555  OG  SER A 227      -7.563  29.534  11.278  1.00  0.00           O  
ATOM   3556  H   SER A 227      -7.957  28.789   8.758  1.00  0.00           H  
ATOM   3557  HA  SER A 227      -7.318  26.429  10.200  1.00  0.00           H  
ATOM   3558  HB2 SER A 227      -6.154  28.247  10.852  1.00  0.00           H  
ATOM   3559  HB3 SER A 227      -7.127  27.809  12.088  1.00  0.00           H  
ATOM   3560  HG  SER A 227      -6.981  30.040  11.915  1.00  0.00           H  
ATOM   3561  N   SER A 228     -10.267  27.519  10.304  1.00  0.00           N  
ATOM   3562  CA  SER A 228     -11.626  27.107  10.657  1.00  0.00           C  
ATOM   3563  C   SER A 228     -11.968  25.769  10.057  1.00  0.00           C  
ATOM   3564  O   SER A 228     -12.182  25.578   8.839  1.00  0.00           O  
ATOM   3565  CB  SER A 228     -12.630  28.165  10.132  1.00  0.00           C  
ATOM   3566  OG  SER A 228     -13.886  27.498  10.026  1.00  0.00           O  
ATOM   3567  H   SER A 228     -10.127  28.272   9.661  1.00  0.00           H  
ATOM   3568  HA  SER A 228     -11.702  27.049  11.652  1.00  0.00           H  
ATOM   3569  HB2 SER A 228     -12.340  28.505   9.237  1.00  0.00           H  
ATOM   3570  HB3 SER A 228     -12.696  28.930  10.773  1.00  0.00           H  
ATOM   3571  HG  SER A 228     -14.576  28.138   9.689  1.00  0.00           H  
ATOM   3572  N   GLU A 229     -12.193  24.743  10.867  1.00  0.00           N  
ATOM   3573  CA  GLU A 229     -12.568  23.422  10.434  1.00  0.00           C  
ATOM   3574  C   GLU A 229     -13.997  23.395   9.840  1.00  0.00           C  
ATOM   3575  O   GLU A 229     -14.328  22.450   9.117  1.00  0.00           O  
ATOM   3576  CB  GLU A 229     -12.458  22.369  11.502  1.00  0.00           C  
ATOM   3577  CG  GLU A 229     -11.127  22.156  12.200  1.00  0.00           C  
ATOM   3578  CD  GLU A 229     -10.674  23.225  13.149  1.00  0.00           C  
ATOM   3579  OE1 GLU A 229     -11.389  24.222  13.392  1.00  0.00           O  
ATOM   3580  OE2 GLU A 229      -9.547  23.117  13.695  1.00  0.00           O  
ATOM   3581  H   GLU A 229     -12.095  24.898  11.850  1.00  0.00           H  
ATOM   3582  HA  GLU A 229     -11.940  23.164   9.700  1.00  0.00           H  
ATOM   3583  HB2 GLU A 229     -12.709  21.498  11.080  1.00  0.00           H  
ATOM   3584  HB3 GLU A 229     -13.125  22.601  12.210  1.00  0.00           H  
ATOM   3585  HG2 GLU A 229     -10.427  22.065  11.492  1.00  0.00           H  
ATOM   3586  HG3 GLU A 229     -11.191  21.302  12.717  1.00  0.00           H  
ATOM   3587  N   VAL A 230     -14.847  24.342  10.204  1.00  0.00           N  
ATOM   3588  CA  VAL A 230     -16.210  24.365   9.638  1.00  0.00           C  
ATOM   3589  C   VAL A 230     -16.105  24.933   8.237  1.00  0.00           C  
ATOM   3590  O   VAL A 230     -16.375  24.177   7.309  1.00  0.00           O  
ATOM   3591  CB  VAL A 230     -17.144  25.080  10.626  1.00  0.00           C  
ATOM   3592  CG1 VAL A 230     -18.178  25.987   9.984  1.00  0.00           C  
ATOM   3593  CG2 VAL A 230     -17.781  23.959  11.451  1.00  0.00           C  
ATOM   3594  H   VAL A 230     -14.566  25.041  10.862  1.00  0.00           H  
ATOM   3595  HA  VAL A 230     -16.521  23.418   9.558  1.00  0.00           H  
ATOM   3596  HB  VAL A 230     -16.582  25.635  11.239  1.00  0.00           H  
ATOM   3597 HG11 VAL A 230     -18.739  26.409  10.696  1.00  0.00           H  
ATOM   3598 HG12 VAL A 230     -17.715  26.700   9.458  1.00  0.00           H  
ATOM   3599 HG13 VAL A 230     -18.761  25.449   9.375  1.00  0.00           H  
ATOM   3600 HG21 VAL A 230     -18.408  24.354  12.122  1.00  0.00           H  
ATOM   3601 HG22 VAL A 230     -18.286  23.344  10.845  1.00  0.00           H  
ATOM   3602 HG23 VAL A 230     -17.065  23.446  11.925  1.00  0.00           H  
ATOM   3603  N   THR A 231     -15.520  26.112   8.042  1.00  0.00           N  
ATOM   3604  CA  THR A 231     -15.274  26.640   6.713  1.00  0.00           C  
ATOM   3605  C   THR A 231     -14.601  25.656   5.758  1.00  0.00           C  
ATOM   3606  O   THR A 231     -14.880  25.718   4.553  1.00  0.00           O  
ATOM   3607  CB  THR A 231     -14.342  27.854   6.789  1.00  0.00           C  
ATOM   3608  OG1 THR A 231     -15.029  28.878   7.502  1.00  0.00           O  
ATOM   3609  CG2 THR A 231     -13.917  28.343   5.408  1.00  0.00           C  
ATOM   3610  H   THR A 231     -15.241  26.651   8.837  1.00  0.00           H  
ATOM   3611  HA  THR A 231     -16.145  26.928   6.316  1.00  0.00           H  
ATOM   3612  HB  THR A 231     -13.524  27.598   7.304  1.00  0.00           H  
ATOM   3613  HG1 THR A 231     -14.445  29.687   7.569  1.00  0.00           H  
ATOM   3614 HG21 THR A 231     -13.312  29.133   5.506  1.00  0.00           H  
ATOM   3615 HG22 THR A 231     -13.433  27.610   4.929  1.00  0.00           H  
ATOM   3616 HG23 THR A 231     -14.727  28.606   4.884  1.00  0.00           H  
ATOM   3617  N   ASP A 232     -13.680  24.815   6.226  1.00  0.00           N  
ATOM   3618  CA  ASP A 232     -12.964  23.881   5.399  1.00  0.00           C  
ATOM   3619  C   ASP A 232     -13.901  22.798   4.896  1.00  0.00           C  
ATOM   3620  O   ASP A 232     -13.913  22.455   3.700  1.00  0.00           O  
ATOM   3621  CB  ASP A 232     -11.807  23.237   6.186  1.00  0.00           C  
ATOM   3622  CG  ASP A 232     -11.104  22.194   5.350  1.00  0.00           C  
ATOM   3623  OD1 ASP A 232     -10.729  22.557   4.229  1.00  0.00           O  
ATOM   3624  OD2 ASP A 232     -10.942  21.042   5.784  1.00  0.00           O  
ATOM   3625  H   ASP A 232     -13.475  24.834   7.205  1.00  0.00           H  
ATOM   3626  HA  ASP A 232     -12.586  24.370   4.613  1.00  0.00           H  
ATOM   3627  HB2 ASP A 232     -12.172  22.805   7.010  1.00  0.00           H  
ATOM   3628  HB3 ASP A 232     -11.151  23.947   6.444  1.00  0.00           H  
ATOM   3629  N   VAL A 233     -14.645  22.214   5.846  1.00  0.00           N  
ATOM   3630  CA  VAL A 233     -15.606  21.164   5.517  1.00  0.00           C  
ATOM   3631  C   VAL A 233     -16.736  21.643   4.596  1.00  0.00           C  
ATOM   3632  O   VAL A 233     -17.281  20.842   3.835  1.00  0.00           O  
ATOM   3633  CB  VAL A 233     -16.265  20.592   6.788  1.00  0.00           C  
ATOM   3634  CG1 VAL A 233     -17.201  19.441   6.471  1.00  0.00           C  
ATOM   3635  CG2 VAL A 233     -15.204  20.087   7.762  1.00  0.00           C  
ATOM   3636  H   VAL A 233     -14.540  22.503   6.798  1.00  0.00           H  
ATOM   3637  HA  VAL A 233     -15.117  20.424   5.056  1.00  0.00           H  
ATOM   3638  HB  VAL A 233     -16.789  21.319   7.233  1.00  0.00           H  
ATOM   3639 HG11 VAL A 233     -17.607  19.099   7.318  1.00  0.00           H  
ATOM   3640 HG12 VAL A 233     -17.925  19.759   5.859  1.00  0.00           H  
ATOM   3641 HG13 VAL A 233     -16.688  18.707   6.027  1.00  0.00           H  
ATOM   3642 HG21 VAL A 233     -15.649  19.720   8.579  1.00  0.00           H  
ATOM   3643 HG22 VAL A 233     -14.665  19.367   7.324  1.00  0.00           H  
ATOM   3644 HG23 VAL A 233     -14.602  20.843   8.021  1.00  0.00           H  
ATOM   3645  N   ASN A 234     -17.094  22.914   4.644  1.00  0.00           N  
ATOM   3646  CA  ASN A 234     -18.135  23.531   3.860  1.00  0.00           C  
ATOM   3647  C   ASN A 234     -17.642  24.056   2.514  1.00  0.00           C  
ATOM   3648  O   ASN A 234     -18.378  24.634   1.711  1.00  0.00           O  
ATOM   3649  CB  ASN A 234     -18.756  24.713   4.618  1.00  0.00           C  
ATOM   3650  CG  ASN A 234     -19.777  24.248   5.640  1.00  0.00           C  
ATOM   3651  OD1 ASN A 234     -20.207  23.096   5.615  1.00  0.00           O  
ATOM   3652  ND2 ASN A 234     -20.176  25.149   6.527  1.00  0.00           N  
ATOM   3653  H   ASN A 234     -16.597  23.502   5.283  1.00  0.00           H  
ATOM   3654  HA  ASN A 234     -18.850  22.852   3.692  1.00  0.00           H  
ATOM   3655  HB2 ASN A 234     -19.206  25.318   3.962  1.00  0.00           H  
ATOM   3656  HB3 ASN A 234     -18.030  25.213   5.089  1.00  0.00           H  
ATOM   3657 HD21 ASN A 234     -19.796  26.074   6.506  1.00  0.00           H  
ATOM   3658 HD22 ASN A 234     -20.857  24.904   7.217  1.00  0.00           H  
ATOM   3659  N   ARG A 235     -16.328  23.924   2.310  1.00  0.00           N  
ATOM   3660  CA  ARG A 235     -15.727  24.362   1.052  1.00  0.00           C  
ATOM   3661  C   ARG A 235     -15.387  23.069   0.339  1.00  0.00           C  
ATOM   3662  O   ARG A 235     -15.230  23.026  -0.878  1.00  0.00           O  
ATOM   3663  CB  ARG A 235     -14.647  25.407   1.227  1.00  0.00           C  
ATOM   3664  CG  ARG A 235     -15.262  26.784   1.397  1.00  0.00           C  
ATOM   3665  CD  ARG A 235     -14.272  27.878   1.739  1.00  0.00           C  
ATOM   3666  NE  ARG A 235     -13.405  28.128   0.611  1.00  0.00           N  
ATOM   3667  CZ  ARG A 235     -12.414  28.991   0.483  1.00  0.00           C  
ATOM   3668  NH1 ARG A 235     -12.041  29.821   1.451  1.00  0.00           N  
ATOM   3669  NH2 ARG A 235     -11.764  28.988  -0.679  1.00  0.00           N  
ATOM   3670  H   ARG A 235     -15.752  23.523   3.023  1.00  0.00           H  
ATOM   3671  HA  ARG A 235     -16.458  24.794   0.523  1.00  0.00           H  
ATOM   3672  HB2 ARG A 235     -14.056  25.408   0.420  1.00  0.00           H  
ATOM   3673  HB3 ARG A 235     -14.104  25.187   2.037  1.00  0.00           H  
ATOM   3674  HG2 ARG A 235     -15.939  26.735   2.131  1.00  0.00           H  
ATOM   3675  HG3 ARG A 235     -15.716  27.031   0.541  1.00  0.00           H  
ATOM   3676  HD2 ARG A 235     -13.721  27.593   2.524  1.00  0.00           H  
ATOM   3677  HD3 ARG A 235     -14.769  28.715   1.967  1.00  0.00           H  
ATOM   3678  HE  ARG A 235     -13.582  27.562  -0.194  1.00  0.00           H  
ATOM   3679 HH11 ARG A 235     -11.283  30.455   1.301  1.00  0.00           H  
ATOM   3680 HH12 ARG A 235     -12.519  29.811   2.330  1.00  0.00           H  
ATOM   3681 HH21 ARG A 235     -11.005  29.622  -0.829  1.00  0.00           H  
ATOM   3682 HH22 ARG A 235     -12.035  28.352  -1.402  1.00  0.00           H  
ATOM   3683  N   TYR A 236     -15.432  21.977   1.100  1.00  0.00           N  
ATOM   3684  CA  TYR A 236     -15.235  20.642   0.552  1.00  0.00           C  
ATOM   3685  C   TYR A 236     -16.625  20.138   0.164  1.00  0.00           C  
ATOM   3686  O   TYR A 236     -16.849  19.866  -1.004  1.00  0.00           O  
ATOM   3687  CB  TYR A 236     -14.629  19.639   1.498  1.00  0.00           C  
ATOM   3688  CG  TYR A 236     -14.665  18.165   1.215  1.00  0.00           C  
ATOM   3689  CD1 TYR A 236     -15.756  17.350   1.551  1.00  0.00           C  
ATOM   3690  CD2 TYR A 236     -13.571  17.532   0.648  1.00  0.00           C  
ATOM   3691  CE1 TYR A 236     -15.760  15.989   1.314  1.00  0.00           C  
ATOM   3692  CE2 TYR A 236     -13.583  16.173   0.411  1.00  0.00           C  
ATOM   3693  CZ  TYR A 236     -14.669  15.397   0.734  1.00  0.00           C  
ATOM   3694  OH  TYR A 236     -14.597  14.041   0.450  1.00  0.00           O  
ATOM   3695  H   TYR A 236     -15.607  22.077   2.080  1.00  0.00           H  
ATOM   3696  HA  TYR A 236     -14.667  20.704  -0.269  1.00  0.00           H  
ATOM   3697  HB2 TYR A 236     -15.089  19.768   2.377  1.00  0.00           H  
ATOM   3698  HB3 TYR A 236     -13.664  19.885   1.588  1.00  0.00           H  
ATOM   3699  HD1 TYR A 236     -16.558  17.768   1.977  1.00  0.00           H  
ATOM   3700  HD2 TYR A 236     -12.762  18.067   0.407  1.00  0.00           H  
ATOM   3701  HE1 TYR A 236     -16.556  15.438   1.565  1.00  0.00           H  
ATOM   3702  HE2 TYR A 236     -12.782  15.743  -0.006  1.00  0.00           H  
ATOM   3703  HH  TYR A 236     -13.775  13.662   0.025  1.00  0.00           H  
ATOM   3704  N   ARG A 237     -17.541  20.011   1.135  1.00  0.00           N  
ATOM   3705  CA  ARG A 237     -18.886  19.533   0.791  1.00  0.00           C  
ATOM   3706  C   ARG A 237     -19.383  20.229  -0.472  1.00  0.00           C  
ATOM   3707  O   ARG A 237     -19.831  19.602  -1.437  1.00  0.00           O  
ATOM   3708  CB  ARG A 237     -19.884  19.699   1.936  1.00  0.00           C  
ATOM   3709  CG  ARG A 237     -20.286  18.401   2.622  1.00  0.00           C  
ATOM   3710  CD  ARG A 237     -21.557  18.566   3.457  1.00  0.00           C  
ATOM   3711  NE  ARG A 237     -22.598  19.246   2.713  1.00  0.00           N  
ATOM   3712  CZ  ARG A 237     -23.043  20.490   2.787  1.00  0.00           C  
ATOM   3713  NH1 ARG A 237     -22.595  21.391   3.656  1.00  0.00           N  
ATOM   3714  NH2 ARG A 237     -24.018  20.863   1.952  1.00  0.00           N  
ATOM   3715  H   ARG A 237     -17.311  20.239   2.081  1.00  0.00           H  
ATOM   3716  HA  ARG A 237     -18.817  18.556   0.590  1.00  0.00           H  
ATOM   3717  HB2 ARG A 237     -20.710  20.127   1.570  1.00  0.00           H  
ATOM   3718  HB3 ARG A 237     -19.474  20.300   2.622  1.00  0.00           H  
ATOM   3719  HG2 ARG A 237     -19.541  18.108   3.222  1.00  0.00           H  
ATOM   3720  HG3 ARG A 237     -20.446  17.703   1.924  1.00  0.00           H  
ATOM   3721  HD2 ARG A 237     -21.341  19.099   4.275  1.00  0.00           H  
ATOM   3722  HD3 ARG A 237     -21.888  17.662   3.726  1.00  0.00           H  
ATOM   3723  HE  ARG A 237     -23.057  18.680   2.028  1.00  0.00           H  
ATOM   3724 HH11 ARG A 237     -22.976  22.316   3.658  1.00  0.00           H  
ATOM   3725 HH12 ARG A 237     -21.877  21.144   4.307  1.00  0.00           H  
ATOM   3726 HH21 ARG A 237     -24.374  21.797   1.985  1.00  0.00           H  
ATOM   3727 HH22 ARG A 237     -24.391  20.208   1.295  1.00  0.00           H  
ATOM   3728  N   SER A 238     -19.278  21.551  -0.557  1.00  0.00           N  
ATOM   3729  CA  SER A 238     -19.712  22.331  -1.691  1.00  0.00           C  
ATOM   3730  C   SER A 238     -18.773  22.335  -2.885  1.00  0.00           C  
ATOM   3731  O   SER A 238     -18.672  23.312  -3.644  1.00  0.00           O  
ATOM   3732  CB  SER A 238     -19.948  23.785  -1.228  1.00  0.00           C  
ATOM   3733  OG  SER A 238     -18.748  24.532  -1.357  1.00  0.00           O  
ATOM   3734  H   SER A 238     -18.871  22.038   0.216  1.00  0.00           H  
ATOM   3735  HA  SER A 238     -20.590  21.962  -1.996  1.00  0.00           H  
ATOM   3736  HB2 SER A 238     -20.238  23.786  -0.271  1.00  0.00           H  
ATOM   3737  HB3 SER A 238     -20.661  24.202  -1.793  1.00  0.00           H  
ATOM   3738  HG  SER A 238     -18.907  25.472  -1.056  1.00  0.00           H  
ATOM   3739  N   GLY A 239     -17.998  21.293  -3.139  1.00  0.00           N  
ATOM   3740  CA  GLY A 239     -17.083  21.122  -4.206  1.00  0.00           C  
ATOM   3741  C   GLY A 239     -15.712  21.734  -4.328  1.00  0.00           C  
ATOM   3742  O   GLY A 239     -14.834  21.084  -4.936  1.00  0.00           O  
ATOM   3743  H   GLY A 239     -18.067  20.530  -2.496  1.00  0.00           H  
ATOM   3744  HA2 GLY A 239     -17.576  21.428  -5.020  1.00  0.00           H  
ATOM   3745  HA3 GLY A 239     -16.931  20.135  -4.260  1.00  0.00           H  
ATOM   3746  N   GLU A 240     -15.419  22.931  -3.834  1.00  0.00           N  
ATOM   3747  CA  GLU A 240     -14.143  23.589  -3.961  1.00  0.00           C  
ATOM   3748  C   GLU A 240     -12.880  23.044  -3.322  1.00  0.00           C  
ATOM   3749  O   GLU A 240     -11.835  23.667  -3.595  1.00  0.00           O  
ATOM   3750  CB  GLU A 240     -14.256  25.044  -3.465  1.00  0.00           C  
ATOM   3751  CG  GLU A 240     -15.483  25.763  -3.998  1.00  0.00           C  
ATOM   3752  CD  GLU A 240     -15.436  27.242  -3.696  1.00  0.00           C  
ATOM   3753  OE1 GLU A 240     -14.318  27.784  -3.576  1.00  0.00           O  
ATOM   3754  OE2 GLU A 240     -16.501  27.866  -3.581  1.00  0.00           O  
ATOM   3755  H   GLU A 240     -16.139  23.413  -3.335  1.00  0.00           H  
ATOM   3756  HA  GLU A 240     -13.956  23.644  -4.942  1.00  0.00           H  
ATOM   3757  HB2 GLU A 240     -13.442  25.544  -3.759  1.00  0.00           H  
ATOM   3758  HB3 GLU A 240     -14.300  25.037  -2.466  1.00  0.00           H  
ATOM   3759  HG2 GLU A 240     -16.299  25.371  -3.573  1.00  0.00           H  
ATOM   3760  HG3 GLU A 240     -15.529  25.635  -4.989  1.00  0.00           H  
ATOM   3761  N   ILE A 241     -12.858  21.984  -2.525  1.00  0.00           N  
ATOM   3762  CA  ILE A 241     -11.634  21.449  -1.919  1.00  0.00           C  
ATOM   3763  C   ILE A 241     -11.655  19.944  -2.111  1.00  0.00           C  
ATOM   3764  O   ILE A 241     -12.767  19.413  -2.027  1.00  0.00           O  
ATOM   3765  CB  ILE A 241     -11.562  21.754  -0.409  1.00  0.00           C  
ATOM   3766  CG1 ILE A 241     -11.245  23.233  -0.153  1.00  0.00           C  
ATOM   3767  CG2 ILE A 241     -10.569  20.856   0.324  1.00  0.00           C  
ATOM   3768  CD1 ILE A 241     -11.099  23.585   1.316  1.00  0.00           C  
ATOM   3769  H   ILE A 241     -13.724  21.524  -2.326  1.00  0.00           H  
ATOM   3770  HA  ILE A 241     -10.834  21.836  -2.379  1.00  0.00           H  
ATOM   3771  HB  ILE A 241     -12.467  21.573  -0.025  1.00  0.00           H  
ATOM   3772 HG12 ILE A 241     -11.985  23.785  -0.537  1.00  0.00           H  
ATOM   3773 HG13 ILE A 241     -10.388  23.456  -0.617  1.00  0.00           H  
ATOM   3774 HG21 ILE A 241     -10.560  21.093   1.296  1.00  0.00           H  
ATOM   3775 HG22 ILE A 241     -10.842  19.900   0.216  1.00  0.00           H  
ATOM   3776 HG23 ILE A 241      -9.655  20.987  -0.060  1.00  0.00           H  
ATOM   3777 HD11 ILE A 241     -10.894  24.560   1.406  1.00  0.00           H  
ATOM   3778 HD12 ILE A 241     -11.952  23.378   1.795  1.00  0.00           H  
ATOM   3779 HD13 ILE A 241     -10.355  23.049   1.715  1.00  0.00           H  
ATOM   3780  N   ASP A 242     -10.569  19.243  -2.337  1.00  0.00           N  
ATOM   3781  CA  ASP A 242     -10.556  17.806  -2.525  1.00  0.00           C  
ATOM   3782  C   ASP A 242     -10.123  16.980  -1.317  1.00  0.00           C  
ATOM   3783  O   ASP A 242     -10.490  15.798  -1.162  1.00  0.00           O  
ATOM   3784  CB  ASP A 242      -9.541  17.462  -3.633  1.00  0.00           C  
ATOM   3785  CG  ASP A 242      -9.901  17.996  -5.013  1.00  0.00           C  
ATOM   3786  OD1 ASP A 242     -10.651  17.243  -5.688  1.00  0.00           O  
ATOM   3787  OD2 ASP A 242      -9.447  19.106  -5.378  1.00  0.00           O  
ATOM   3788  H   ASP A 242      -9.697  19.730  -2.382  1.00  0.00           H  
ATOM   3789  HA  ASP A 242     -11.466  17.508  -2.814  1.00  0.00           H  
ATOM   3790  HB2 ASP A 242      -9.471  16.466  -3.693  1.00  0.00           H  
ATOM   3791  HB3 ASP A 242      -8.654  17.844  -3.373  1.00  0.00           H  
ATOM   3792  N   MET A 243      -9.185  17.513  -0.523  1.00  0.00           N  
ATOM   3793  CA  MET A 243      -8.720  16.782   0.667  1.00  0.00           C  
ATOM   3794  C   MET A 243      -8.769  17.763   1.825  1.00  0.00           C  
ATOM   3795  O   MET A 243      -8.113  18.809   1.692  1.00  0.00           O  
ATOM   3796  CB  MET A 243      -7.322  16.197   0.535  1.00  0.00           C  
ATOM   3797  CG  MET A 243      -7.154  15.067  -0.463  1.00  0.00           C  
ATOM   3798  SD  MET A 243      -5.486  14.391  -0.585  1.00  0.00           S  
ATOM   3799  CE  MET A 243      -5.063  14.217   1.154  1.00  0.00           C  
ATOM   3800  H   MET A 243      -8.800  18.410  -0.739  1.00  0.00           H  
ATOM   3801  HA  MET A 243      -9.361  16.037   0.853  1.00  0.00           H  
ATOM   3802  HB2 MET A 243      -7.051  15.852   1.434  1.00  0.00           H  
ATOM   3803  HB3 MET A 243      -6.707  16.937   0.263  1.00  0.00           H  
ATOM   3804  HG2 MET A 243      -7.416  15.410  -1.365  1.00  0.00           H  
ATOM   3805  HG3 MET A 243      -7.770  14.325  -0.197  1.00  0.00           H  
ATOM   3806  HE1 MET A 243      -4.139  13.842   1.237  1.00  0.00           H  
ATOM   3807  HE2 MET A 243      -5.100  15.113   1.597  1.00  0.00           H  
ATOM   3808  HE3 MET A 243      -5.714  13.599   1.595  1.00  0.00           H  
ATOM   3809  N   THR A 244      -9.597  17.486   2.855  1.00  0.00           N  
ATOM   3810  CA  THR A 244      -9.562  18.508   3.924  1.00  0.00           C  
ATOM   3811  C   THR A 244      -8.224  18.378   4.677  1.00  0.00           C  
ATOM   3812  O   THR A 244      -7.553  17.360   4.544  1.00  0.00           O  
ATOM   3813  CB  THR A 244     -10.635  18.319   5.039  1.00  0.00           C  
ATOM   3814  OG1 THR A 244     -10.666  16.952   5.466  1.00  0.00           O  
ATOM   3815  CG2 THR A 244     -11.965  18.727   4.402  1.00  0.00           C  
ATOM   3816  H   THR A 244     -10.176  16.671   2.892  1.00  0.00           H  
ATOM   3817  HA  THR A 244      -9.642  19.422   3.525  1.00  0.00           H  
ATOM   3818  HB  THR A 244     -10.430  18.915   5.815  1.00  0.00           H  
ATOM   3819  HG1 THR A 244     -11.357  16.842   6.181  1.00  0.00           H  
ATOM   3820 HG21 THR A 244     -12.700  18.627   5.072  1.00  0.00           H  
ATOM   3821 HG22 THR A 244     -11.913  19.680   4.103  1.00  0.00           H  
ATOM   3822 HG23 THR A 244     -12.151  18.140   3.614  1.00  0.00           H  
ATOM   3823  N   TYR A 245      -8.001  19.377   5.502  1.00  0.00           N  
ATOM   3824  CA  TYR A 245      -6.936  19.269   6.524  1.00  0.00           C  
ATOM   3825  C   TYR A 245      -7.447  18.226   7.508  1.00  0.00           C  
ATOM   3826  O   TYR A 245      -8.644  17.896   7.541  1.00  0.00           O  
ATOM   3827  CB  TYR A 245      -6.623  20.581   7.202  1.00  0.00           C  
ATOM   3828  CG  TYR A 245      -5.447  20.486   8.187  1.00  0.00           C  
ATOM   3829  CD1 TYR A 245      -4.188  20.145   7.723  1.00  0.00           C  
ATOM   3830  CD2 TYR A 245      -5.576  20.818   9.529  1.00  0.00           C  
ATOM   3831  CE1 TYR A 245      -3.089  20.117   8.560  1.00  0.00           C  
ATOM   3832  CE2 TYR A 245      -4.500  20.764  10.389  1.00  0.00           C  
ATOM   3833  CZ  TYR A 245      -3.251  20.396   9.899  1.00  0.00           C  
ATOM   3834  OH  TYR A 245      -2.187  20.330  10.759  1.00  0.00           O  
ATOM   3835  H   TYR A 245      -8.551  20.210   5.439  1.00  0.00           H  
ATOM   3836  HA  TYR A 245      -6.104  18.923   6.089  1.00  0.00           H  
ATOM   3837  HB2 TYR A 245      -7.434  20.882   7.703  1.00  0.00           H  
ATOM   3838  HB3 TYR A 245      -6.396  21.256   6.500  1.00  0.00           H  
ATOM   3839  HD1 TYR A 245      -4.071  19.913   6.757  1.00  0.00           H  
ATOM   3840  HD2 TYR A 245      -6.468  21.102   9.879  1.00  0.00           H  
ATOM   3841  HE1 TYR A 245      -2.184  19.896   8.197  1.00  0.00           H  
ATOM   3842  HE2 TYR A 245      -4.616  20.987  11.357  1.00  0.00           H  
ATOM   3843  HH  TYR A 245      -2.315  20.534  11.729  1.00  0.00           H  
ATOM   3844  N   ASN A 246      -6.609  17.608   8.318  1.00  0.00           N  
ATOM   3845  CA  ASN A 246      -6.979  16.577   9.236  1.00  0.00           C  
ATOM   3846  C   ASN A 246      -7.194  17.042  10.675  1.00  0.00           C  
ATOM   3847  O   ASN A 246      -6.540  16.542  11.598  1.00  0.00           O  
ATOM   3848  CB  ASN A 246      -6.039  15.376   9.146  1.00  0.00           C  
ATOM   3849  CG  ASN A 246      -4.576  15.691   9.473  1.00  0.00           C  
ATOM   3850  OD1 ASN A 246      -4.239  16.836   9.679  1.00  0.00           O  
ATOM   3851  ND2 ASN A 246      -3.751  14.647   9.548  1.00  0.00           N  
ATOM   3852  H   ASN A 246      -5.647  17.880   8.288  1.00  0.00           H  
ATOM   3853  HA  ASN A 246      -7.870  16.246   8.924  1.00  0.00           H  
ATOM   3854  HB2 ASN A 246      -6.081  15.016   8.214  1.00  0.00           H  
ATOM   3855  HB3 ASN A 246      -6.360  14.679   9.787  1.00  0.00           H  
ATOM   3856 HD21 ASN A 246      -4.093  13.725   9.366  1.00  0.00           H  
ATOM   3857 HD22 ASN A 246      -2.790  14.785   9.787  1.00  0.00           H  
ATOM   3858  N   ASN A 247      -8.152  17.902  10.889  1.00  0.00           N  
ATOM   3859  CA  ASN A 247      -8.748  18.387  12.116  1.00  0.00           C  
ATOM   3860  C   ASN A 247     -10.272  18.535  11.846  1.00  0.00           C  
ATOM   3861  O   ASN A 247     -10.632  19.459  11.088  1.00  0.00           O  
ATOM   3862  CB  ASN A 247      -8.268  19.759  12.538  1.00  0.00           C  
ATOM   3863  CG  ASN A 247      -6.989  19.881  13.325  1.00  0.00           C  
ATOM   3864  OD1 ASN A 247      -6.450  18.905  13.847  1.00  0.00           O  
ATOM   3865  ND2 ASN A 247      -6.512  21.108  13.407  1.00  0.00           N  
ATOM   3866  H   ASN A 247      -8.544  18.296  10.058  1.00  0.00           H  
ATOM   3867  HA  ASN A 247      -8.594  17.730  12.854  1.00  0.00           H  
ATOM   3868  HB2 ASN A 247      -8.993  20.164  13.095  1.00  0.00           H  
ATOM   3869  HB3 ASN A 247      -8.150  20.297  11.703  1.00  0.00           H  
ATOM   3870 HD21 ASN A 247      -6.994  21.863  12.962  1.00  0.00           H  
ATOM   3871 HD22 ASN A 247      -5.668  21.284  13.914  1.00  0.00           H  
ATOM   3872  N   MET A 248     -11.133  17.662  12.309  1.00  0.00           N  
ATOM   3873  CA  MET A 248     -12.573  17.720  12.039  1.00  0.00           C  
ATOM   3874  C   MET A 248     -13.341  18.463  13.130  1.00  0.00           C  
ATOM   3875  O   MET A 248     -13.138  18.227  14.326  1.00  0.00           O  
ATOM   3876  CB  MET A 248     -13.115  16.291  11.964  1.00  0.00           C  
ATOM   3877  CG  MET A 248     -12.667  15.404  10.828  1.00  0.00           C  
ATOM   3878  SD  MET A 248     -13.406  15.820   9.236  1.00  0.00           S  
ATOM   3879  CE  MET A 248     -12.397  17.154   8.626  1.00  0.00           C  
ATOM   3880  H   MET A 248     -10.789  16.915  12.878  1.00  0.00           H  
ATOM   3881  HA  MET A 248     -12.725  18.176  11.162  1.00  0.00           H  
ATOM   3882  HB2 MET A 248     -14.111  16.357  11.911  1.00  0.00           H  
ATOM   3883  HB3 MET A 248     -12.856  15.833  12.815  1.00  0.00           H  
ATOM   3884  HG2 MET A 248     -12.911  14.460  11.051  1.00  0.00           H  
ATOM   3885  HG3 MET A 248     -11.674  15.480  10.743  1.00  0.00           H  
ATOM   3886  HE1 MET A 248     -12.740  17.451   7.735  1.00  0.00           H  
ATOM   3887  HE2 MET A 248     -12.432  17.919   9.269  1.00  0.00           H  
ATOM   3888  HE3 MET A 248     -11.452  16.841   8.532  1.00  0.00           H  
ATOM   3889  N   PRO A 249     -14.242  19.354  12.733  1.00  0.00           N  
ATOM   3890  CA  PRO A 249     -15.049  20.158  13.637  1.00  0.00           C  
ATOM   3891  C   PRO A 249     -15.980  19.260  14.430  1.00  0.00           C  
ATOM   3892  O   PRO A 249     -16.260  18.145  13.976  1.00  0.00           O  
ATOM   3893  CB  PRO A 249     -15.807  21.120  12.737  1.00  0.00           C  
ATOM   3894  CG  PRO A 249     -15.927  20.351  11.453  1.00  0.00           C  
ATOM   3895  CD  PRO A 249     -14.588  19.647  11.321  1.00  0.00           C  
ATOM   3896  HA  PRO A 249     -14.456  20.669  14.260  1.00  0.00           H  
ATOM   3897  HB2 PRO A 249     -16.708  21.333  13.115  1.00  0.00           H  
ATOM   3898  HB3 PRO A 249     -15.294  21.968  12.602  1.00  0.00           H  
ATOM   3899  HG2 PRO A 249     -16.674  19.688  11.504  1.00  0.00           H  
ATOM   3900  HG3 PRO A 249     -16.082  20.969  10.682  1.00  0.00           H  
ATOM   3901  HD2 PRO A 249     -14.673  18.806  10.787  1.00  0.00           H  
ATOM   3902  HD3 PRO A 249     -13.906  20.243  10.898  1.00  0.00           H  
ATOM   3903  N   ILE A 250     -16.350  19.686  15.635  1.00  0.00           N  
ATOM   3904  CA  ILE A 250     -17.208  18.788  16.438  1.00  0.00           C  
ATOM   3905  C   ILE A 250     -18.648  18.895  15.931  1.00  0.00           C  
ATOM   3906  O   ILE A 250     -19.345  17.899  15.833  1.00  0.00           O  
ATOM   3907  CB  ILE A 250     -17.053  19.087  17.934  1.00  0.00           C  
ATOM   3908  CG1 ILE A 250     -15.596  18.801  18.329  1.00  0.00           C  
ATOM   3909  CG2 ILE A 250     -18.048  18.282  18.756  1.00  0.00           C  
ATOM   3910  CD1 ILE A 250     -15.072  19.567  19.516  1.00  0.00           C  
ATOM   3911  H   ILE A 250     -16.060  20.577  15.984  1.00  0.00           H  
ATOM   3912  HA  ILE A 250     -16.899  17.850  16.281  1.00  0.00           H  
ATOM   3913  HB  ILE A 250     -17.235  20.059  18.082  1.00  0.00           H  
ATOM   3914 HG12 ILE A 250     -15.017  19.020  17.544  1.00  0.00           H  
ATOM   3915 HG13 ILE A 250     -15.521  17.826  18.537  1.00  0.00           H  
ATOM   3916 HG21 ILE A 250     -17.928  18.494  19.726  1.00  0.00           H  
ATOM   3917 HG22 ILE A 250     -18.979  18.517  18.477  1.00  0.00           H  
ATOM   3918 HG23 ILE A 250     -17.892  17.306  18.606  1.00  0.00           H  
ATOM   3919 HD11 ILE A 250     -14.121  19.308  19.687  1.00  0.00           H  
ATOM   3920 HD12 ILE A 250     -15.122  20.548  19.328  1.00  0.00           H  
ATOM   3921 HD13 ILE A 250     -15.625  19.354  20.321  1.00  0.00           H  
ATOM   3922  N   GLU A 251     -19.036  20.091  15.531  1.00  0.00           N  
ATOM   3923  CA  GLU A 251     -20.309  20.500  14.999  1.00  0.00           C  
ATOM   3924  C   GLU A 251     -20.893  19.605  13.904  1.00  0.00           C  
ATOM   3925  O   GLU A 251     -22.076  19.248  14.017  1.00  0.00           O  
ATOM   3926  CB  GLU A 251     -20.257  21.879  14.334  1.00  0.00           C  
ATOM   3927  CG  GLU A 251     -20.024  23.146  15.094  1.00  0.00           C  
ATOM   3928  CD  GLU A 251     -18.608  23.333  15.605  1.00  0.00           C  
ATOM   3929  OE1 GLU A 251     -17.897  22.307  15.661  1.00  0.00           O  
ATOM   3930  OE2 GLU A 251     -18.219  24.468  15.959  1.00  0.00           O  
ATOM   3931  H   GLU A 251     -18.350  20.814  15.608  1.00  0.00           H  
ATOM   3932  HA  GLU A 251     -20.965  20.541  15.753  1.00  0.00           H  
ATOM   3933  HB2 GLU A 251     -21.136  21.994  13.871  1.00  0.00           H  
ATOM   3934  HB3 GLU A 251     -19.526  21.828  13.654  1.00  0.00           H  
ATOM   3935  HG2 GLU A 251     -20.642  23.155  15.880  1.00  0.00           H  
ATOM   3936  HG3 GLU A 251     -20.241  23.914  14.491  1.00  0.00           H  
ATOM   3937  N   LEU A 252     -20.120  19.271  12.866  1.00  0.00           N  
ATOM   3938  CA  LEU A 252     -20.679  18.427  11.811  1.00  0.00           C  
ATOM   3939  C   LEU A 252     -20.044  17.066  11.604  1.00  0.00           C  
ATOM   3940  O   LEU A 252     -20.440  16.389  10.631  1.00  0.00           O  
ATOM   3941  CB  LEU A 252     -20.730  19.134  10.457  1.00  0.00           C  
ATOM   3942  CG  LEU A 252     -19.916  20.401  10.218  1.00  0.00           C  
ATOM   3943  CD1 LEU A 252     -19.481  20.482   8.767  1.00  0.00           C  
ATOM   3944  CD2 LEU A 252     -20.749  21.642  10.535  1.00  0.00           C  
ATOM   3945  H   LEU A 252     -19.175  19.593  12.812  1.00  0.00           H  
ATOM   3946  HA  LEU A 252     -21.629  18.253  12.069  1.00  0.00           H  
ATOM   3947  HB2 LEU A 252     -21.687  19.373  10.294  1.00  0.00           H  
ATOM   3948  HB3 LEU A 252     -20.431  18.468   9.774  1.00  0.00           H  
ATOM   3949  HG  LEU A 252     -19.106  20.388  10.805  1.00  0.00           H  
ATOM   3950 HD11 LEU A 252     -18.949  21.317   8.625  1.00  0.00           H  
ATOM   3951 HD12 LEU A 252     -18.919  19.686   8.543  1.00  0.00           H  
ATOM   3952 HD13 LEU A 252     -20.288  20.497   8.177  1.00  0.00           H  
ATOM   3953 HD21 LEU A 252     -20.200  22.462  10.373  1.00  0.00           H  
ATOM   3954 HD22 LEU A 252     -21.557  21.660   9.947  1.00  0.00           H  
ATOM   3955 HD23 LEU A 252     -21.035  21.616  11.493  1.00  0.00           H  
ATOM   3956  N   PHE A 253     -19.171  16.597  12.497  1.00  0.00           N  
ATOM   3957  CA  PHE A 253     -18.603  15.262  12.274  1.00  0.00           C  
ATOM   3958  C   PHE A 253     -19.761  14.275  12.231  1.00  0.00           C  
ATOM   3959  O   PHE A 253     -19.987  13.683  11.175  1.00  0.00           O  
ATOM   3960  CB  PHE A 253     -17.508  14.905  13.259  1.00  0.00           C  
ATOM   3961  CG  PHE A 253     -16.914  13.534  13.113  1.00  0.00           C  
ATOM   3962  CD1 PHE A 253     -15.944  13.275  12.164  1.00  0.00           C  
ATOM   3963  CD2 PHE A 253     -17.321  12.501  13.940  1.00  0.00           C  
ATOM   3964  CE1 PHE A 253     -15.396  12.013  12.035  1.00  0.00           C  
ATOM   3965  CE2 PHE A 253     -16.782  11.236  13.817  1.00  0.00           C  
ATOM   3966  CZ  PHE A 253     -15.814  10.993  12.862  1.00  0.00           C  
ATOM   3967  H   PHE A 253     -18.911  17.140  13.296  1.00  0.00           H  
ATOM   3968  HA  PHE A 253     -18.189  15.268  11.364  1.00  0.00           H  
ATOM   3969  HB2 PHE A 253     -17.890  14.977  14.180  1.00  0.00           H  
ATOM   3970  HB3 PHE A 253     -16.770  15.571  13.151  1.00  0.00           H  
ATOM   3971  HD1 PHE A 253     -15.634  14.011  11.562  1.00  0.00           H  
ATOM   3972  HD2 PHE A 253     -18.016  12.674  14.637  1.00  0.00           H  
ATOM   3973  HE1 PHE A 253     -14.696  11.840  11.342  1.00  0.00           H  
ATOM   3974  HE2 PHE A 253     -17.091  10.498  14.417  1.00  0.00           H  
ATOM   3975  HZ  PHE A 253     -15.418  10.079  12.771  1.00  0.00           H  
ATOM   3976  N   GLN A 254     -20.550  14.167  13.287  1.00  0.00           N  
ATOM   3977  CA  GLN A 254     -21.739  13.332  13.348  1.00  0.00           C  
ATOM   3978  C   GLN A 254     -22.475  13.153  12.013  1.00  0.00           C  
ATOM   3979  O   GLN A 254     -22.554  12.040  11.488  1.00  0.00           O  
ATOM   3980  CB  GLN A 254     -22.780  13.935  14.315  1.00  0.00           C  
ATOM   3981  CG  GLN A 254     -22.327  14.160  15.737  1.00  0.00           C  
ATOM   3982  CD  GLN A 254     -23.291  14.945  16.606  1.00  0.00           C  
ATOM   3983  OE1 GLN A 254     -23.000  15.208  17.781  1.00  0.00           O  
ATOM   3984  NE2 GLN A 254     -24.448  15.350  16.097  1.00  0.00           N  
ATOM   3985  H   GLN A 254     -20.312  14.697  14.101  1.00  0.00           H  
ATOM   3986  HA  GLN A 254     -21.475  12.429  13.688  1.00  0.00           H  
ATOM   3987  HB2 GLN A 254     -23.565  13.316  14.341  1.00  0.00           H  
ATOM   3988  HB3 GLN A 254     -23.064  14.819  13.943  1.00  0.00           H  
ATOM   3989  HG2 GLN A 254     -21.460  14.657  15.710  1.00  0.00           H  
ATOM   3990  HG3 GLN A 254     -22.186  13.266  16.162  1.00  0.00           H  
ATOM   3991 HE21 GLN A 254     -24.679  15.136  15.148  1.00  0.00           H  
ATOM   3992 HE22 GLN A 254     -25.089  15.870  16.663  1.00  0.00           H  
ATOM   3993  N   LYS A 255     -23.034  14.249  11.501  1.00  0.00           N  
ATOM   3994  CA  LYS A 255     -23.848  14.169  10.287  1.00  0.00           C  
ATOM   3995  C   LYS A 255     -23.111  13.611   9.075  1.00  0.00           C  
ATOM   3996  O   LYS A 255     -23.606  12.636   8.473  1.00  0.00           O  
ATOM   3997  CB  LYS A 255     -24.625  15.432  10.006  1.00  0.00           C  
ATOM   3998  CG  LYS A 255     -24.186  16.651   9.272  1.00  0.00           C  
ATOM   3999  CD  LYS A 255     -25.395  17.481   8.800  1.00  0.00           C  
ATOM   4000  CE  LYS A 255     -25.059  18.963   8.892  1.00  0.00           C  
ATOM   4001  NZ  LYS A 255     -24.519  19.258  10.257  1.00  0.00           N  
ATOM   4002  H   LYS A 255     -22.896  15.132  11.949  1.00  0.00           H  
ATOM   4003  HA  LYS A 255     -24.546  13.484  10.496  1.00  0.00           H  
ATOM   4004  HB2 LYS A 255     -24.893  15.767  10.909  1.00  0.00           H  
ATOM   4005  HB3 LYS A 255     -25.437  15.121   9.512  1.00  0.00           H  
ATOM   4006  HG2 LYS A 255     -23.648  16.376   8.475  1.00  0.00           H  
ATOM   4007  HG3 LYS A 255     -23.622  17.212   9.878  1.00  0.00           H  
ATOM   4008  HD2 LYS A 255     -26.184  17.281   9.381  1.00  0.00           H  
ATOM   4009  HD3 LYS A 255     -25.611  17.246   7.852  1.00  0.00           H  
ATOM   4010  HE2 LYS A 255     -25.885  19.504   8.734  1.00  0.00           H  
ATOM   4011  HE3 LYS A 255     -24.372  19.194   8.203  1.00  0.00           H  
ATOM   4012  HZ1 LYS A 255     -24.296  20.231  10.324  1.00  0.00           H  
ATOM   4013  HZ2 LYS A 255     -25.206  19.025  10.945  1.00  0.00           H  
ATOM   4014  HZ3 LYS A 255     -23.694  18.715  10.413  1.00  0.00           H  
ATOM   4015  N   LEU A 256     -21.915  14.076   8.728  1.00  0.00           N  
ATOM   4016  CA  LEU A 256     -21.168  13.592   7.586  1.00  0.00           C  
ATOM   4017  C   LEU A 256     -20.727  12.144   7.580  1.00  0.00           C  
ATOM   4018  O   LEU A 256     -20.354  11.658   6.503  1.00  0.00           O  
ATOM   4019  CB  LEU A 256     -19.886  14.422   7.369  1.00  0.00           C  
ATOM   4020  CG  LEU A 256     -19.979  15.941   7.482  1.00  0.00           C  
ATOM   4021  CD1 LEU A 256     -18.679  16.484   8.073  1.00  0.00           C  
ATOM   4022  CD2 LEU A 256     -20.262  16.575   6.127  1.00  0.00           C  
ATOM   4023  H   LEU A 256     -21.509  14.800   9.286  1.00  0.00           H  
ATOM   4024  HA  LEU A 256     -21.744  13.726   6.780  1.00  0.00           H  
ATOM   4025  HB2 LEU A 256     -19.550  14.214   6.450  1.00  0.00           H  
ATOM   4026  HB3 LEU A 256     -19.217  14.115   8.046  1.00  0.00           H  
ATOM   4027  HG  LEU A 256     -20.730  16.168   8.102  1.00  0.00           H  
ATOM   4028 HD11 LEU A 256     -18.737  17.479   8.148  1.00  0.00           H  
ATOM   4029 HD12 LEU A 256     -18.535  16.089   8.980  1.00  0.00           H  
ATOM   4030 HD13 LEU A 256     -17.914  16.239   7.477  1.00  0.00           H  
ATOM   4031 HD21 LEU A 256     -20.318  17.568   6.229  1.00  0.00           H  
ATOM   4032 HD22 LEU A 256     -19.525  16.346   5.491  1.00  0.00           H  
ATOM   4033 HD23 LEU A 256     -21.129  16.227   5.771  1.00  0.00           H  
ATOM   4034  N   LYS A 257     -20.745  11.367   8.646  1.00  0.00           N  
ATOM   4035  CA  LYS A 257     -20.283   9.976   8.621  1.00  0.00           C  
ATOM   4036  C   LYS A 257     -21.343   8.970   8.209  1.00  0.00           C  
ATOM   4037  O   LYS A 257     -21.252   7.741   8.311  1.00  0.00           O  
ATOM   4038  CB  LYS A 257     -19.576   9.698   9.944  1.00  0.00           C  
ATOM   4039  CG  LYS A 257     -20.005   8.540  10.789  1.00  0.00           C  
ATOM   4040  CD  LYS A 257     -18.867   7.613  11.202  1.00  0.00           C  
ATOM   4041  CE  LYS A 257     -19.432   6.637  12.229  1.00  0.00           C  
ATOM   4042  NZ  LYS A 257     -18.870   5.263  12.057  1.00  0.00           N  
ATOM   4043  H   LYS A 257     -21.088  11.743   9.507  1.00  0.00           H  
ATOM   4044  HA  LYS A 257     -19.575   9.934   7.916  1.00  0.00           H  
ATOM   4045  HB2 LYS A 257     -19.679  10.519  10.505  1.00  0.00           H  
ATOM   4046  HB3 LYS A 257     -18.609   9.558   9.731  1.00  0.00           H  
ATOM   4047  HG2 LYS A 257     -20.673   8.005  10.272  1.00  0.00           H  
ATOM   4048  HG3 LYS A 257     -20.434   8.899  11.618  1.00  0.00           H  
ATOM   4049  HD2 LYS A 257     -18.122   8.144  11.607  1.00  0.00           H  
ATOM   4050  HD3 LYS A 257     -18.526   7.113  10.406  1.00  0.00           H  
ATOM   4051  HE2 LYS A 257     -20.426   6.596  12.124  1.00  0.00           H  
ATOM   4052  HE3 LYS A 257     -19.207   6.966  13.146  1.00  0.00           H  
ATOM   4053  HZ1 LYS A 257     -19.263   4.654  12.746  1.00  0.00           H  
ATOM   4054  HZ2 LYS A 257     -19.095   4.923  11.144  1.00  0.00           H  
ATOM   4055  HZ3 LYS A 257     -17.876   5.293  12.166  1.00  0.00           H  
ATOM   4056  N   LYS A 258     -22.422   9.461   7.624  1.00  0.00           N  
ATOM   4057  CA  LYS A 258     -23.537   8.658   7.131  1.00  0.00           C  
ATOM   4058  C   LYS A 258     -24.302   9.487   6.102  1.00  0.00           C  
ATOM   4059  O   LYS A 258     -25.160   9.019   5.370  1.00  0.00           O  
ATOM   4060  CB  LYS A 258     -24.402   8.187   8.294  1.00  0.00           C  
ATOM   4061  CG  LYS A 258     -25.568   7.317   7.858  1.00  0.00           C  
ATOM   4062  CD  LYS A 258     -25.267   5.828   7.820  1.00  0.00           C  
ATOM   4063  CE  LYS A 258     -25.567   5.139   9.142  1.00  0.00           C  
ATOM   4064  NZ  LYS A 258     -27.030   5.063   9.438  1.00  0.00           N  
ATOM   4065  H   LYS A 258     -22.478  10.453   7.511  1.00  0.00           H  
ATOM   4066  HA  LYS A 258     -23.164   7.852   6.671  1.00  0.00           H  
ATOM   4067  HB2 LYS A 258     -24.764   8.990   8.767  1.00  0.00           H  
ATOM   4068  HB3 LYS A 258     -23.830   7.660   8.923  1.00  0.00           H  
ATOM   4069  HG2 LYS A 258     -25.844   7.603   6.940  1.00  0.00           H  
ATOM   4070  HG3 LYS A 258     -26.324   7.466   8.495  1.00  0.00           H  
ATOM   4071  HD2 LYS A 258     -24.298   5.702   7.605  1.00  0.00           H  
ATOM   4072  HD3 LYS A 258     -25.825   5.406   7.105  1.00  0.00           H  
ATOM   4073  HE2 LYS A 258     -25.119   5.648   9.877  1.00  0.00           H  
ATOM   4074  HE3 LYS A 258     -25.199   4.210   9.108  1.00  0.00           H  
ATOM   4075  HZ1 LYS A 258     -27.169   4.603  10.315  1.00  0.00           H  
ATOM   4076  HZ2 LYS A 258     -27.409   5.987   9.483  1.00  0.00           H  
ATOM   4077  HZ3 LYS A 258     -27.490   4.548   8.715  1.00  0.00           H  
ATOM   4078  N   GLU A 259     -23.898  10.752   6.005  1.00  0.00           N  
ATOM   4079  CA  GLU A 259     -24.400  11.659   4.972  1.00  0.00           C  
ATOM   4080  C   GLU A 259     -23.443  11.277   3.828  1.00  0.00           C  
ATOM   4081  O   GLU A 259     -23.891  10.898   2.746  1.00  0.00           O  
ATOM   4082  CB  GLU A 259     -24.398  13.125   5.342  1.00  0.00           C  
ATOM   4083  CG  GLU A 259     -25.644  13.941   5.047  1.00  0.00           C  
ATOM   4084  CD  GLU A 259     -25.581  15.405   5.422  1.00  0.00           C  
ATOM   4085  OE1 GLU A 259     -25.107  15.722   6.534  1.00  0.00           O  
ATOM   4086  OE2 GLU A 259     -25.988  16.312   4.660  1.00  0.00           O  
ATOM   4087  H   GLU A 259     -23.227  11.095   6.662  1.00  0.00           H  
ATOM   4088  HA  GLU A 259     -25.330  11.387   4.724  1.00  0.00           H  
ATOM   4089  HB2 GLU A 259     -23.640  13.554   4.851  1.00  0.00           H  
ATOM   4090  HB3 GLU A 259     -24.232  13.182   6.327  1.00  0.00           H  
ATOM   4091  HG2 GLU A 259     -26.405  13.529   5.548  1.00  0.00           H  
ATOM   4092  HG3 GLU A 259     -25.822  13.884   4.065  1.00  0.00           H  
ATOM   4093  N   ILE A 260     -22.135  11.184   4.121  1.00  0.00           N  
ATOM   4094  CA  ILE A 260     -21.111  10.748   3.189  1.00  0.00           C  
ATOM   4095  C   ILE A 260     -20.045   9.829   3.785  1.00  0.00           C  
ATOM   4096  O   ILE A 260     -18.840  10.135   3.840  1.00  0.00           O  
ATOM   4097  CB  ILE A 260     -20.321  11.902   2.519  1.00  0.00           C  
ATOM   4098  CG1 ILE A 260     -19.824  12.927   3.538  1.00  0.00           C  
ATOM   4099  CG2 ILE A 260     -21.121  12.588   1.428  1.00  0.00           C  
ATOM   4100  CD1 ILE A 260     -18.641  13.741   3.059  1.00  0.00           C  
ATOM   4101  H   ILE A 260     -21.847  11.433   5.046  1.00  0.00           H  
ATOM   4102  HA  ILE A 260     -21.569  10.239   2.460  1.00  0.00           H  
ATOM   4103  HB  ILE A 260     -19.515  11.498   2.087  1.00  0.00           H  
ATOM   4104 HG12 ILE A 260     -19.556  12.440   4.369  1.00  0.00           H  
ATOM   4105 HG13 ILE A 260     -20.575  13.554   3.746  1.00  0.00           H  
ATOM   4106 HG21 ILE A 260     -20.574  13.322   1.026  1.00  0.00           H  
ATOM   4107 HG22 ILE A 260     -21.358  11.923   0.720  1.00  0.00           H  
ATOM   4108 HG23 ILE A 260     -21.958  12.971   1.819  1.00  0.00           H  
ATOM   4109 HD11 ILE A 260     -18.371  14.388   3.772  1.00  0.00           H  
ATOM   4110 HD12 ILE A 260     -17.876  13.130   2.856  1.00  0.00           H  
ATOM   4111 HD13 ILE A 260     -18.895  14.243   2.232  1.00  0.00           H  
ATOM   4112  N   PRO A 261     -20.402   8.623   4.208  1.00  0.00           N  
ATOM   4113  CA  PRO A 261     -19.524   7.656   4.824  1.00  0.00           C  
ATOM   4114  C   PRO A 261     -18.261   7.244   4.102  1.00  0.00           C  
ATOM   4115  O   PRO A 261     -17.299   6.756   4.720  1.00  0.00           O  
ATOM   4116  CB  PRO A 261     -20.387   6.404   5.008  1.00  0.00           C  
ATOM   4117  CG  PRO A 261     -21.622   6.623   4.216  1.00  0.00           C  
ATOM   4118  CD  PRO A 261     -21.800   8.115   4.170  1.00  0.00           C  
ATOM   4119  HA  PRO A 261     -19.270   7.996   5.729  1.00  0.00           H  
ATOM   4120  HB2 PRO A 261     -19.901   5.597   4.673  1.00  0.00           H  
ATOM   4121  HB3 PRO A 261     -20.614   6.280   5.974  1.00  0.00           H  
ATOM   4122  HG2 PRO A 261     -21.517   6.254   3.293  1.00  0.00           H  
ATOM   4123  HG3 PRO A 261     -22.406   6.190   4.661  1.00  0.00           H  
ATOM   4124  HD2 PRO A 261     -22.261   8.396   3.328  1.00  0.00           H  
ATOM   4125  HD3 PRO A 261     -22.321   8.439   4.960  1.00  0.00           H  
ATOM   4126  N   ASN A 262     -18.234   7.320   2.778  1.00  0.00           N  
ATOM   4127  CA  ASN A 262     -17.081   6.900   1.992  1.00  0.00           C  
ATOM   4128  C   ASN A 262     -16.060   8.012   1.808  1.00  0.00           C  
ATOM   4129  O   ASN A 262     -14.926   7.741   1.393  1.00  0.00           O  
ATOM   4130  CB  ASN A 262     -17.551   6.316   0.654  1.00  0.00           C  
ATOM   4131  CG  ASN A 262     -18.233   4.981   0.900  1.00  0.00           C  
ATOM   4132  OD1 ASN A 262     -17.912   4.322   1.898  1.00  0.00           O  
ATOM   4133  ND2 ASN A 262     -19.155   4.586   0.025  1.00  0.00           N  
ATOM   4134  H   ASN A 262     -19.036   7.679   2.301  1.00  0.00           H  
ATOM   4135  HA  ASN A 262     -16.630   6.163   2.496  1.00  0.00           H  
ATOM   4136  HB2 ASN A 262     -16.763   6.183   0.053  1.00  0.00           H  
ATOM   4137  HB3 ASN A 262     -18.197   6.946   0.223  1.00  0.00           H  
ATOM   4138 HD21 ASN A 262     -19.374   5.160  -0.764  1.00  0.00           H  
ATOM   4139 HD22 ASN A 262     -19.629   3.715   0.157  1.00  0.00           H  
ATOM   4140  N   GLU A 263     -16.432   9.234   2.159  1.00  0.00           N  
ATOM   4141  CA  GLU A 263     -15.485  10.344   2.090  1.00  0.00           C  
ATOM   4142  C   GLU A 263     -14.827  10.592   3.444  1.00  0.00           C  
ATOM   4143  O   GLU A 263     -13.915  11.409   3.497  1.00  0.00           O  
ATOM   4144  CB  GLU A 263     -16.166  11.594   1.523  1.00  0.00           C  
ATOM   4145  CG  GLU A 263     -16.494  11.399   0.043  1.00  0.00           C  
ATOM   4146  CD  GLU A 263     -17.440  12.402  -0.555  1.00  0.00           C  
ATOM   4147  OE1 GLU A 263     -17.375  13.614  -0.292  1.00  0.00           O  
ATOM   4148  OE2 GLU A 263     -18.312  11.977  -1.348  1.00  0.00           O  
ATOM   4149  H   GLU A 263     -17.367   9.398   2.473  1.00  0.00           H  
ATOM   4150  HA  GLU A 263     -14.763  10.081   1.450  1.00  0.00           H  
ATOM   4151  HB2 GLU A 263     -15.553  12.377   1.624  1.00  0.00           H  
ATOM   4152  HB3 GLU A 263     -17.012  11.766   2.028  1.00  0.00           H  
ATOM   4153  HG2 GLU A 263     -16.901  10.492  -0.064  1.00  0.00           H  
ATOM   4154  HG3 GLU A 263     -15.636  11.442  -0.470  1.00  0.00           H  
ATOM   4155  N   VAL A 264     -15.256   9.897   4.496  1.00  0.00           N  
ATOM   4156  CA  VAL A 264     -14.712  10.129   5.829  1.00  0.00           C  
ATOM   4157  C   VAL A 264     -13.667   9.095   6.224  1.00  0.00           C  
ATOM   4158  O   VAL A 264     -13.972   8.000   6.685  1.00  0.00           O  
ATOM   4159  CB  VAL A 264     -15.793  10.189   6.926  1.00  0.00           C  
ATOM   4160  CG1 VAL A 264     -15.124  10.481   8.272  1.00  0.00           C  
ATOM   4161  CG2 VAL A 264     -16.829  11.256   6.597  1.00  0.00           C  
ATOM   4162  H   VAL A 264     -15.965   9.203   4.369  1.00  0.00           H  
ATOM   4163  HA  VAL A 264     -14.257  11.019   5.813  1.00  0.00           H  
ATOM   4164  HB  VAL A 264     -16.250   9.301   6.978  1.00  0.00           H  
ATOM   4165 HG11 VAL A 264     -15.820  10.521   8.989  1.00  0.00           H  
ATOM   4166 HG12 VAL A 264     -14.470   9.755   8.483  1.00  0.00           H  
ATOM   4167 HG13 VAL A 264     -14.645  11.357   8.223  1.00  0.00           H  
ATOM   4168 HG21 VAL A 264     -17.522  11.281   7.318  1.00  0.00           H  
ATOM   4169 HG22 VAL A 264     -16.381  12.148   6.534  1.00  0.00           H  
ATOM   4170 HG23 VAL A 264     -17.265  11.039   5.723  1.00  0.00           H  
ATOM   4171  N   ARG A 265     -12.404   9.498   6.090  1.00  0.00           N  
ATOM   4172  CA  ARG A 265     -11.276   8.620   6.434  1.00  0.00           C  
ATOM   4173  C   ARG A 265     -10.818   8.825   7.882  1.00  0.00           C  
ATOM   4174  O   ARG A 265     -10.554   9.913   8.388  1.00  0.00           O  
ATOM   4175  CB  ARG A 265     -10.149   8.896   5.434  1.00  0.00           C  
ATOM   4176  CG  ARG A 265     -10.608   8.983   3.976  1.00  0.00           C  
ATOM   4177  CD  ARG A 265     -11.103   7.639   3.430  1.00  0.00           C  
ATOM   4178  NE  ARG A 265      -9.975   6.881   2.893  1.00  0.00           N  
ATOM   4179  CZ  ARG A 265      -9.472   7.117   1.684  1.00  0.00           C  
ATOM   4180  NH1 ARG A 265      -9.994   8.049   0.884  1.00  0.00           N  
ATOM   4181  NH2 ARG A 265      -8.433   6.382   1.299  1.00  0.00           N  
ATOM   4182  H   ARG A 265     -12.219  10.419   5.747  1.00  0.00           H  
ATOM   4183  HA  ARG A 265     -11.570   7.670   6.326  1.00  0.00           H  
ATOM   4184  HB2 ARG A 265      -9.477   8.159   5.508  1.00  0.00           H  
ATOM   4185  HB3 ARG A 265      -9.718   9.765   5.679  1.00  0.00           H  
ATOM   4186  HG2 ARG A 265      -9.839   9.292   3.416  1.00  0.00           H  
ATOM   4187  HG3 ARG A 265     -11.353   9.647   3.914  1.00  0.00           H  
ATOM   4188  HD2 ARG A 265     -11.771   7.801   2.704  1.00  0.00           H  
ATOM   4189  HD3 ARG A 265     -11.533   7.118   4.168  1.00  0.00           H  
ATOM   4190  HE  ARG A 265      -9.567   6.160   3.453  1.00  0.00           H  
ATOM   4191 HH11 ARG A 265      -9.600   8.209  -0.021  1.00  0.00           H  
ATOM   4192 HH12 ARG A 265     -10.780   8.587   1.189  1.00  0.00           H  
ATOM   4193 HH21 ARG A 265      -8.025   6.527   0.398  1.00  0.00           H  
ATOM   4194 HH22 ARG A 265      -8.060   5.684   1.911  1.00  0.00           H  
ATOM   4195  N   VAL A 266     -10.822   7.730   8.639  1.00  0.00           N  
ATOM   4196  CA  VAL A 266     -10.470   7.718  10.035  1.00  0.00           C  
ATOM   4197  C   VAL A 266      -9.432   6.642  10.292  1.00  0.00           C  
ATOM   4198  O   VAL A 266      -9.766   5.459  10.308  1.00  0.00           O  
ATOM   4199  CB  VAL A 266     -11.671   7.517  10.982  1.00  0.00           C  
ATOM   4200  CG1 VAL A 266     -11.182   7.353  12.420  1.00  0.00           C  
ATOM   4201  CG2 VAL A 266     -12.656   8.683  10.931  1.00  0.00           C  
ATOM   4202  H   VAL A 266     -11.085   6.864   8.213  1.00  0.00           H  
ATOM   4203  HA  VAL A 266     -10.054   8.601  10.253  1.00  0.00           H  
ATOM   4204  HB  VAL A 266     -12.152   6.683  10.713  1.00  0.00           H  
ATOM   4205 HG11 VAL A 266     -11.967   7.223  13.026  1.00  0.00           H  
ATOM   4206 HG12 VAL A 266     -10.580   6.556  12.479  1.00  0.00           H  
ATOM   4207 HG13 VAL A 266     -10.679   8.172  12.696  1.00  0.00           H  
ATOM   4208 HG21 VAL A 266     -13.414   8.507  11.559  1.00  0.00           H  
ATOM   4209 HG22 VAL A 266     -12.189   9.526  11.200  1.00  0.00           H  
ATOM   4210 HG23 VAL A 266     -13.010   8.780  10.001  1.00  0.00           H  
ATOM   4211  N   ASP A 267      -8.159   7.034  10.465  1.00  0.00           N  
ATOM   4212  CA  ASP A 267      -7.102   6.043  10.689  1.00  0.00           C  
ATOM   4213  C   ASP A 267      -6.211   6.361  11.893  1.00  0.00           C  
ATOM   4214  O   ASP A 267      -6.216   7.453  12.438  1.00  0.00           O  
ATOM   4215  CB  ASP A 267      -6.208   5.992   9.448  1.00  0.00           C  
ATOM   4216  CG  ASP A 267      -6.978   5.466   8.209  1.00  0.00           C  
ATOM   4217  OD1 ASP A 267      -7.165   4.228   8.227  1.00  0.00           O  
ATOM   4218  OD2 ASP A 267      -7.368   6.355   7.430  1.00  0.00           O  
ATOM   4219  H   ASP A 267      -7.931   8.007  10.441  1.00  0.00           H  
ATOM   4220  HA  ASP A 267      -7.522   5.145  10.824  1.00  0.00           H  
ATOM   4221  HB2 ASP A 267      -5.434   5.385   9.630  1.00  0.00           H  
ATOM   4222  HB3 ASP A 267      -5.871   6.913   9.253  1.00  0.00           H  
ATOM   4223  N   PRO A 268      -5.436   5.388  12.327  1.00  0.00           N  
ATOM   4224  CA  PRO A 268      -4.512   5.544  13.449  1.00  0.00           C  
ATOM   4225  C   PRO A 268      -3.437   6.585  13.121  1.00  0.00           C  
ATOM   4226  O   PRO A 268      -3.091   6.746  11.952  1.00  0.00           O  
ATOM   4227  CB  PRO A 268      -3.976   4.166  13.711  1.00  0.00           C  
ATOM   4228  CG  PRO A 268      -4.735   3.216  12.825  1.00  0.00           C  
ATOM   4229  CD  PRO A 268      -5.309   4.036  11.703  1.00  0.00           C  
ATOM   4230  HA  PRO A 268      -5.025   5.850  14.251  1.00  0.00           H  
ATOM   4231  HB2 PRO A 268      -3.000   4.131  13.494  1.00  0.00           H  
ATOM   4232  HB3 PRO A 268      -4.113   3.922  14.671  1.00  0.00           H  
ATOM   4233  HG2 PRO A 268      -4.119   2.517  12.461  1.00  0.00           H  
ATOM   4234  HG3 PRO A 268      -5.470   2.776  13.341  1.00  0.00           H  
ATOM   4235  HD2 PRO A 268      -4.691   4.057  10.917  1.00  0.00           H  
ATOM   4236  HD3 PRO A 268      -6.200   3.684  11.417  1.00  0.00           H  
ATOM   4237  N   TYR A 269      -3.001   7.351  14.142  1.00  0.00           N  
ATOM   4238  CA  TYR A 269      -2.070   8.457  13.974  1.00  0.00           C  
ATOM   4239  C   TYR A 269      -1.158   8.598  15.194  1.00  0.00           C  
ATOM   4240  O   TYR A 269      -1.611   8.635  16.345  1.00  0.00           O  
ATOM   4241  CB  TYR A 269      -2.950   9.692  13.767  1.00  0.00           C  
ATOM   4242  CG  TYR A 269      -2.434  10.956  13.156  1.00  0.00           C  
ATOM   4243  CD1 TYR A 269      -1.257  11.027  12.394  1.00  0.00           C  
ATOM   4244  CD2 TYR A 269      -3.174  12.107  13.275  1.00  0.00           C  
ATOM   4245  CE1 TYR A 269      -0.860  12.222  11.805  1.00  0.00           C  
ATOM   4246  CE2 TYR A 269      -2.786  13.326  12.743  1.00  0.00           C  
ATOM   4247  CZ  TYR A 269      -1.588  13.344  12.001  1.00  0.00           C  
ATOM   4248  OH  TYR A 269      -1.221  14.547  11.483  1.00  0.00           O  
ATOM   4249  H   TYR A 269      -3.335   7.148  15.063  1.00  0.00           H  
ATOM   4250  HA  TYR A 269      -1.513   8.303  13.158  1.00  0.00           H  
ATOM   4251  HB2 TYR A 269      -3.294   9.942  14.672  1.00  0.00           H  
ATOM   4252  HB3 TYR A 269      -3.712   9.396  13.191  1.00  0.00           H  
ATOM   4253  HD1 TYR A 269      -0.697  10.207  12.273  1.00  0.00           H  
ATOM   4254  HD2 TYR A 269      -4.040  12.063  13.773  1.00  0.00           H  
ATOM   4255  HE1 TYR A 269      -0.037  12.252  11.237  1.00  0.00           H  
ATOM   4256  HE2 TYR A 269      -3.330  14.154  12.879  1.00  0.00           H  
ATOM   4257  HH  TYR A 269      -1.785  15.356  11.649  1.00  0.00           H  
ATOM   4258  N   LEU A 270       0.150   8.717  15.005  1.00  0.00           N  
ATOM   4259  CA  LEU A 270       1.068   8.789  16.145  1.00  0.00           C  
ATOM   4260  C   LEU A 270       1.195  10.204  16.703  1.00  0.00           C  
ATOM   4261  O   LEU A 270       2.182  10.893  16.431  1.00  0.00           O  
ATOM   4262  CB  LEU A 270       2.420   8.242  15.693  1.00  0.00           C  
ATOM   4263  CG  LEU A 270       2.415   6.716  15.568  1.00  0.00           C  
ATOM   4264  CD1 LEU A 270       3.551   6.235  14.693  1.00  0.00           C  
ATOM   4265  CD2 LEU A 270       2.420   6.095  16.958  1.00  0.00           C  
ATOM   4266  H   LEU A 270       0.513   8.758  14.074  1.00  0.00           H  
ATOM   4267  HA  LEU A 270       0.716   8.196  16.869  1.00  0.00           H  
ATOM   4268  HB2 LEU A 270       3.115   8.508  16.361  1.00  0.00           H  
ATOM   4269  HB3 LEU A 270       2.646   8.637  14.803  1.00  0.00           H  
ATOM   4270  HG  LEU A 270       1.559   6.453  15.123  1.00  0.00           H  
ATOM   4271 HD11 LEU A 270       3.523   5.237  14.629  1.00  0.00           H  
ATOM   4272 HD12 LEU A 270       3.458   6.630  13.779  1.00  0.00           H  
ATOM   4273 HD13 LEU A 270       4.423   6.519  15.092  1.00  0.00           H  
ATOM   4274 HD21 LEU A 270       2.417   5.098  16.878  1.00  0.00           H  
ATOM   4275 HD22 LEU A 270       3.240   6.387  17.451  1.00  0.00           H  
ATOM   4276 HD23 LEU A 270       1.607   6.392  17.459  1.00  0.00           H  
ATOM   4277  N   CYS A 271       0.118  10.770  17.228  1.00  0.00           N  
ATOM   4278  CA  CYS A 271       0.148  12.126  17.768  1.00  0.00           C  
ATOM   4279  C   CYS A 271      -0.559  12.111  19.118  1.00  0.00           C  
ATOM   4280  O   CYS A 271      -1.483  11.334  19.314  1.00  0.00           O  
ATOM   4281  CB  CYS A 271      -0.434  13.201  16.864  1.00  0.00           C  
ATOM   4282  SG  CYS A 271      -0.064  13.199  15.077  1.00  0.00           S  
ATOM   4283  H   CYS A 271      -0.738  10.254  17.255  1.00  0.00           H  
ATOM   4284  HA  CYS A 271       1.106  12.361  17.934  1.00  0.00           H  
ATOM   4285  HB2 CYS A 271      -0.118  14.080  17.222  1.00  0.00           H  
ATOM   4286  HB3 CYS A 271      -1.428  13.143  16.952  1.00  0.00           H  
ATOM   4287  N   THR A 272      -0.201  13.018  20.015  1.00  0.00           N  
ATOM   4288  CA  THR A 272      -0.839  13.110  21.337  1.00  0.00           C  
ATOM   4289  C   THR A 272      -1.319  14.535  21.512  1.00  0.00           C  
ATOM   4290  O   THR A 272      -0.538  15.458  21.186  1.00  0.00           O  
ATOM   4291  CB  THR A 272       0.203  12.752  22.424  1.00  0.00           C  
ATOM   4292  OG1 THR A 272       0.654  11.404  22.297  1.00  0.00           O  
ATOM   4293  CG2 THR A 272      -0.312  12.854  23.875  1.00  0.00           C  
ATOM   4294  H   THR A 272       0.528  13.662  19.785  1.00  0.00           H  
ATOM   4295  HA  THR A 272      -1.614  12.480  21.387  1.00  0.00           H  
ATOM   4296  HB  THR A 272       0.990  13.361  22.323  1.00  0.00           H  
ATOM   4297  HG1 THR A 272       1.324  11.208  23.013  1.00  0.00           H  
ATOM   4298 HG21 THR A 272       0.422  12.607  24.507  1.00  0.00           H  
ATOM   4299 HG22 THR A 272      -0.608  13.791  24.058  1.00  0.00           H  
ATOM   4300 HG23 THR A 272      -1.083  12.230  24.000  1.00  0.00           H  
ATOM   4301  N   TYR A 273      -2.543  14.769  21.982  1.00  0.00           N  
ATOM   4302  CA  TYR A 273      -3.074  16.110  22.261  1.00  0.00           C  
ATOM   4303  C   TYR A 273      -2.897  16.326  23.773  1.00  0.00           C  
ATOM   4304  O   TYR A 273      -3.127  15.359  24.514  1.00  0.00           O  
ATOM   4305  CB  TYR A 273      -4.601  16.132  21.931  1.00  0.00           C  
ATOM   4306  CG  TYR A 273      -5.307  17.468  21.894  1.00  0.00           C  
ATOM   4307  CD1 TYR A 273      -5.591  18.240  23.019  1.00  0.00           C  
ATOM   4308  CD2 TYR A 273      -5.670  18.004  20.673  1.00  0.00           C  
ATOM   4309  CE1 TYR A 273      -6.265  19.448  22.926  1.00  0.00           C  
ATOM   4310  CE2 TYR A 273      -6.296  19.237  20.554  1.00  0.00           C  
ATOM   4311  CZ  TYR A 273      -6.609  19.939  21.680  1.00  0.00           C  
ATOM   4312  OH  TYR A 273      -7.209  21.177  21.541  1.00  0.00           O  
ATOM   4313  H   TYR A 273      -3.137  13.984  22.156  1.00  0.00           H  
ATOM   4314  HA  TYR A 273      -2.583  16.807  21.738  1.00  0.00           H  
ATOM   4315  HB2 TYR A 273      -5.061  15.573  22.621  1.00  0.00           H  
ATOM   4316  HB3 TYR A 273      -4.715  15.712  21.031  1.00  0.00           H  
ATOM   4317  HD1 TYR A 273      -5.301  17.914  23.918  1.00  0.00           H  
ATOM   4318  HD2 TYR A 273      -5.474  17.483  19.842  1.00  0.00           H  
ATOM   4319  HE1 TYR A 273      -6.500  19.960  23.752  1.00  0.00           H  
ATOM   4320  HE2 TYR A 273      -6.515  19.607  19.651  1.00  0.00           H  
ATOM   4321  HH  TYR A 273      -7.451  21.516  20.632  1.00  0.00           H  
ATOM   4322  N   TYR A 274      -2.341  17.460  24.211  1.00  0.00           N  
ATOM   4323  CA  TYR A 274      -2.058  17.619  25.601  1.00  0.00           C  
ATOM   4324  C   TYR A 274      -2.114  19.097  25.951  1.00  0.00           C  
ATOM   4325  O   TYR A 274      -2.075  19.894  25.010  1.00  0.00           O  
ATOM   4326  CB  TYR A 274      -0.678  17.053  25.974  1.00  0.00           C  
ATOM   4327  CG  TYR A 274       0.547  17.538  25.225  1.00  0.00           C  
ATOM   4328  CD1 TYR A 274       0.814  17.228  23.901  1.00  0.00           C  
ATOM   4329  CD2 TYR A 274       1.445  18.394  25.900  1.00  0.00           C  
ATOM   4330  CE1 TYR A 274       1.979  17.671  23.282  1.00  0.00           C  
ATOM   4331  CE2 TYR A 274       2.577  18.867  25.304  1.00  0.00           C  
ATOM   4332  CZ  TYR A 274       2.859  18.486  24.014  1.00  0.00           C  
ATOM   4333  OH  TYR A 274       4.007  18.934  23.407  1.00  0.00           O  
ATOM   4334  H   TYR A 274      -2.124  18.194  23.567  1.00  0.00           H  
ATOM   4335  HA  TYR A 274      -2.757  17.137  26.129  1.00  0.00           H  
ATOM   4336  HB2 TYR A 274      -0.725  16.062  25.847  1.00  0.00           H  
ATOM   4337  HB3 TYR A 274      -0.530  17.259  26.941  1.00  0.00           H  
ATOM   4338  HD1 TYR A 274       0.160  16.678  23.383  1.00  0.00           H  
ATOM   4339  HD2 TYR A 274       1.245  18.661  26.843  1.00  0.00           H  
ATOM   4340  HE1 TYR A 274       2.185  17.415  22.338  1.00  0.00           H  
ATOM   4341  HE2 TYR A 274       3.192  19.481  25.798  1.00  0.00           H  
ATOM   4342  HH  TYR A 274       4.645  19.515  23.912  1.00  0.00           H  
ATOM   4343  N   TYR A 275      -2.157  19.399  27.245  1.00  0.00           N  
ATOM   4344  CA  TYR A 275      -2.072  20.794  27.663  1.00  0.00           C  
ATOM   4345  C   TYR A 275      -0.624  20.932  28.188  1.00  0.00           C  
ATOM   4346  O   TYR A 275      -0.229  20.154  29.079  1.00  0.00           O  
ATOM   4347  CB  TYR A 275      -3.088  21.291  28.721  1.00  0.00           C  
ATOM   4348  CG  TYR A 275      -4.422  21.428  27.979  1.00  0.00           C  
ATOM   4349  CD1 TYR A 275      -4.732  22.553  27.215  1.00  0.00           C  
ATOM   4350  CD2 TYR A 275      -5.337  20.387  28.031  1.00  0.00           C  
ATOM   4351  CE1 TYR A 275      -5.924  22.583  26.494  1.00  0.00           C  
ATOM   4352  CE2 TYR A 275      -6.536  20.402  27.339  1.00  0.00           C  
ATOM   4353  CZ  TYR A 275      -6.783  21.506  26.528  1.00  0.00           C  
ATOM   4354  OH  TYR A 275      -7.958  21.534  25.831  1.00  0.00           O  
ATOM   4355  H   TYR A 275      -2.247  18.674  27.928  1.00  0.00           H  
ATOM   4356  HA  TYR A 275      -2.164  21.368  26.850  1.00  0.00           H  
ATOM   4357  HB2 TYR A 275      -2.802  22.175  29.091  1.00  0.00           H  
ATOM   4358  HB3 TYR A 275      -3.169  20.628  29.465  1.00  0.00           H  
ATOM   4359  HD1 TYR A 275      -4.104  23.331  27.185  1.00  0.00           H  
ATOM   4360  HD2 TYR A 275      -5.121  19.589  28.594  1.00  0.00           H  
ATOM   4361  HE1 TYR A 275      -6.157  23.389  25.950  1.00  0.00           H  
ATOM   4362  HE2 TYR A 275      -7.195  19.654  27.418  1.00  0.00           H  
ATOM   4363  HH  TYR A 275      -8.576  20.748  25.861  1.00  0.00           H  
ATOM   4364  N   GLU A 276       0.154  21.749  27.501  1.00  0.00           N  
ATOM   4365  CA  GLU A 276       1.573  21.967  27.928  1.00  0.00           C  
ATOM   4366  C   GLU A 276       1.616  22.961  29.047  1.00  0.00           C  
ATOM   4367  O   GLU A 276       1.035  24.052  28.964  1.00  0.00           O  
ATOM   4368  CB  GLU A 276       2.371  22.459  26.700  1.00  0.00           C  
ATOM   4369  CG  GLU A 276       3.851  22.849  26.916  1.00  0.00           C  
ATOM   4370  CD  GLU A 276       4.326  23.272  25.493  1.00  0.00           C  
ATOM   4371  OE1 GLU A 276       3.984  24.381  25.043  1.00  0.00           O  
ATOM   4372  OE2 GLU A 276       4.969  22.487  24.769  1.00  0.00           O  
ATOM   4373  H   GLU A 276      -0.204  22.222  26.696  1.00  0.00           H  
ATOM   4374  HA  GLU A 276       1.958  21.100  28.244  1.00  0.00           H  
ATOM   4375  HB2 GLU A 276       1.899  23.264  26.340  1.00  0.00           H  
ATOM   4376  HB3 GLU A 276       2.351  21.728  26.018  1.00  0.00           H  
ATOM   4377  HG2 GLU A 276       4.380  22.070  27.253  1.00  0.00           H  
ATOM   4378  HG3 GLU A 276       3.930  23.610  27.560  1.00  0.00           H  
ATOM   4379  N   ILE A 277       2.326  22.735  30.114  1.00  0.00           N  
ATOM   4380  CA  ILE A 277       2.503  23.591  31.256  1.00  0.00           C  
ATOM   4381  C   ILE A 277       3.901  24.192  31.133  1.00  0.00           C  
ATOM   4382  O   ILE A 277       4.884  23.486  30.859  1.00  0.00           O  
ATOM   4383  CB  ILE A 277       2.376  22.782  32.594  1.00  0.00           C  
ATOM   4384  CG1 ILE A 277       0.938  22.208  32.751  1.00  0.00           C  
ATOM   4385  CG2 ILE A 277       2.735  23.681  33.782  1.00  0.00           C  
ATOM   4386  CD1 ILE A 277       0.879  21.249  33.932  1.00  0.00           C  
ATOM   4387  H   ILE A 277       2.807  21.859  30.143  1.00  0.00           H  
ATOM   4388  HA  ILE A 277       1.820  24.321  31.238  1.00  0.00           H  
ATOM   4389  HB  ILE A 277       3.022  22.019  32.566  1.00  0.00           H  
ATOM   4390 HG12 ILE A 277       0.685  21.719  31.916  1.00  0.00           H  
ATOM   4391 HG13 ILE A 277       0.297  22.960  32.904  1.00  0.00           H  
ATOM   4392 HG21 ILE A 277       2.652  23.160  34.631  1.00  0.00           H  
ATOM   4393 HG22 ILE A 277       3.675  24.007  33.681  1.00  0.00           H  
ATOM   4394 HG23 ILE A 277       2.112  24.463  33.809  1.00  0.00           H  
ATOM   4395 HD11 ILE A 277      -0.049  20.888  34.022  1.00  0.00           H  
ATOM   4396 HD12 ILE A 277       1.517  20.494  33.781  1.00  0.00           H  
ATOM   4397 HD13 ILE A 277       1.130  21.735  34.769  1.00  0.00           H  
ATOM   4398  N   ASN A 278       3.996  25.507  31.301  1.00  0.00           N  
ATOM   4399  CA  ASN A 278       5.310  26.161  31.307  1.00  0.00           C  
ATOM   4400  C   ASN A 278       5.927  25.804  32.638  1.00  0.00           C  
ATOM   4401  O   ASN A 278       5.503  26.410  33.655  1.00  0.00           O  
ATOM   4402  CB  ASN A 278       5.118  27.703  31.185  1.00  0.00           C  
ATOM   4403  CG  ASN A 278       6.445  28.432  31.095  1.00  0.00           C  
ATOM   4404  OD1 ASN A 278       7.508  27.871  31.387  1.00  0.00           O  
ATOM   4405  ND2 ASN A 278       6.411  29.673  30.606  1.00  0.00           N  
ATOM   4406  H   ASN A 278       3.168  26.054  31.424  1.00  0.00           H  
ATOM   4407  HA  ASN A 278       5.875  25.818  30.556  1.00  0.00           H  
ATOM   4408  HB2 ASN A 278       4.622  28.032  31.989  1.00  0.00           H  
ATOM   4409  HB3 ASN A 278       4.585  27.898  30.362  1.00  0.00           H  
ATOM   4410 HD21 ASN A 278       5.534  30.098  30.380  1.00  0.00           H  
ATOM   4411 HD22 ASN A 278       7.262  30.179  30.465  1.00  0.00           H  
ATOM   4412  N   ASN A 279       6.842  24.825  32.710  1.00  0.00           N  
ATOM   4413  CA  ASN A 279       7.316  24.341  33.996  1.00  0.00           C  
ATOM   4414  C   ASN A 279       8.190  25.320  34.761  1.00  0.00           C  
ATOM   4415  O   ASN A 279       8.532  25.010  35.912  1.00  0.00           O  
ATOM   4416  CB  ASN A 279       8.186  23.057  33.702  1.00  0.00           C  
ATOM   4417  CG  ASN A 279       7.234  21.836  33.612  1.00  0.00           C  
ATOM   4418  OD1 ASN A 279       7.339  20.903  34.420  1.00  0.00           O  
ATOM   4419  ND2 ASN A 279       6.317  21.801  32.662  1.00  0.00           N  
ATOM   4420  H   ASN A 279       7.202  24.423  31.868  1.00  0.00           H  
ATOM   4421  HA  ASN A 279       6.532  24.086  34.562  1.00  0.00           H  
ATOM   4422  HB2 ASN A 279       8.845  22.918  34.441  1.00  0.00           H  
ATOM   4423  HB3 ASN A 279       8.674  23.170  32.837  1.00  0.00           H  
ATOM   4424 HD21 ASN A 279       6.239  22.559  32.014  1.00  0.00           H  
ATOM   4425 HD22 ASN A 279       5.700  21.017  32.591  1.00  0.00           H  
ATOM   4426  N   GLN A 280       8.649  26.410  34.184  1.00  0.00           N  
ATOM   4427  CA  GLN A 280       9.576  27.314  34.915  1.00  0.00           C  
ATOM   4428  C   GLN A 280       8.863  28.526  35.507  1.00  0.00           C  
ATOM   4429  O   GLN A 280       9.473  29.305  36.254  1.00  0.00           O  
ATOM   4430  CB  GLN A 280      10.682  27.798  33.906  1.00  0.00           C  
ATOM   4431  CG  GLN A 280      11.664  26.736  33.429  1.00  0.00           C  
ATOM   4432  CD  GLN A 280      12.189  25.734  34.440  1.00  0.00           C  
ATOM   4433  OE1 GLN A 280      12.064  24.477  34.402  1.00  0.00           O  
ATOM   4434  NE2 GLN A 280      12.843  26.275  35.483  1.00  0.00           N  
ATOM   4435  H   GLN A 280       8.373  26.632  33.249  1.00  0.00           H  
ATOM   4436  HA  GLN A 280      10.013  26.802  35.654  1.00  0.00           H  
ATOM   4437  HB2 GLN A 280      11.208  28.522  34.353  1.00  0.00           H  
ATOM   4438  HB3 GLN A 280      10.220  28.170  33.101  1.00  0.00           H  
ATOM   4439  HG2 GLN A 280      12.455  27.214  33.048  1.00  0.00           H  
ATOM   4440  HG3 GLN A 280      11.209  26.216  32.706  1.00  0.00           H  
ATOM   4441 HE21 GLN A 280      12.958  27.267  35.541  1.00  0.00           H  
ATOM   4442 HE22 GLN A 280      13.214  25.686  36.201  1.00  0.00           H  
ATOM   4443  N   LYS A 281       7.642  28.783  35.120  1.00  0.00           N  
ATOM   4444  CA  LYS A 281       6.873  29.944  35.591  1.00  0.00           C  
ATOM   4445  C   LYS A 281       6.045  29.655  36.826  1.00  0.00           C  
ATOM   4446  O   LYS A 281       5.147  28.790  36.777  1.00  0.00           O  
ATOM   4447  CB  LYS A 281       5.976  30.443  34.451  1.00  0.00           C  
ATOM   4448  CG  LYS A 281       5.100  31.698  34.770  1.00  0.00           C  
ATOM   4449  CD  LYS A 281       5.016  32.604  33.540  1.00  0.00           C  
ATOM   4450  CE  LYS A 281       3.854  33.592  33.619  1.00  0.00           C  
ATOM   4451  NZ  LYS A 281       3.251  33.841  32.269  1.00  0.00           N  
ATOM   4452  H   LYS A 281       7.209  28.158  34.470  1.00  0.00           H  
ATOM   4453  HA  LYS A 281       7.520  30.672  35.816  1.00  0.00           H  
ATOM   4454  HB2 LYS A 281       5.361  29.697  34.196  1.00  0.00           H  
ATOM   4455  HB3 LYS A 281       6.565  30.670  33.675  1.00  0.00           H  
ATOM   4456  HG2 LYS A 281       5.511  32.205  35.527  1.00  0.00           H  
ATOM   4457  HG3 LYS A 281       4.180  31.403  35.027  1.00  0.00           H  
ATOM   4458  HD2 LYS A 281       4.896  32.032  32.728  1.00  0.00           H  
ATOM   4459  HD3 LYS A 281       5.870  33.119  33.462  1.00  0.00           H  
ATOM   4460  HE2 LYS A 281       4.189  34.458  33.990  1.00  0.00           H  
ATOM   4461  HE3 LYS A 281       3.151  33.219  34.225  1.00  0.00           H  
ATOM   4462  HZ1 LYS A 281       2.495  34.490  32.356  1.00  0.00           H  
ATOM   4463  HZ2 LYS A 281       3.946  34.219  31.658  1.00  0.00           H  
ATOM   4464  HZ3 LYS A 281       2.909  32.980  31.893  1.00  0.00           H  
ATOM   4465  N   ALA A 282       6.237  30.403  37.911  1.00  0.00           N  
ATOM   4466  CA  ALA A 282       5.465  30.218  39.147  1.00  0.00           C  
ATOM   4467  C   ALA A 282       4.014  30.456  38.869  1.00  0.00           C  
ATOM   4468  O   ALA A 282       3.731  31.302  38.039  1.00  0.00           O  
ATOM   4469  CB  ALA A 282       5.935  31.305  40.136  1.00  0.00           C  
ATOM   4470  H   ALA A 282       6.934  31.119  37.883  1.00  0.00           H  
ATOM   4471  HA  ALA A 282       5.611  29.304  39.525  1.00  0.00           H  
ATOM   4472  HB1 ALA A 282       5.432  31.214  40.995  1.00  0.00           H  
ATOM   4473  HB2 ALA A 282       6.914  31.197  40.310  1.00  0.00           H  
ATOM   4474  HB3 ALA A 282       5.764  32.209  39.744  1.00  0.00           H  
ATOM   4475  N   PRO A 283       3.039  29.791  39.449  1.00  0.00           N  
ATOM   4476  CA  PRO A 283       3.186  28.743  40.411  1.00  0.00           C  
ATOM   4477  C   PRO A 283       3.239  27.332  39.806  1.00  0.00           C  
ATOM   4478  O   PRO A 283       3.297  26.371  40.561  1.00  0.00           O  
ATOM   4479  CB  PRO A 283       1.877  28.887  41.202  1.00  0.00           C  
ATOM   4480  CG  PRO A 283       0.883  29.213  40.166  1.00  0.00           C  
ATOM   4481  CD  PRO A 283       1.591  30.021  39.108  1.00  0.00           C  
ATOM   4482  HA  PRO A 283       3.978  28.908  40.999  1.00  0.00           H  
ATOM   4483  HB2 PRO A 283       1.643  28.032  41.665  1.00  0.00           H  
ATOM   4484  HB3 PRO A 283       1.946  29.623  41.876  1.00  0.00           H  
ATOM   4485  HG2 PRO A 283       0.516  28.373  39.767  1.00  0.00           H  
ATOM   4486  HG3 PRO A 283       0.137  29.747  40.563  1.00  0.00           H  
ATOM   4487  HD2 PRO A 283       1.377  29.685  38.191  1.00  0.00           H  
ATOM   4488  HD3 PRO A 283       1.353  30.990  39.172  1.00  0.00           H  
ATOM   4489  N   PHE A 284       3.316  27.240  38.487  1.00  0.00           N  
ATOM   4490  CA  PHE A 284       3.459  25.989  37.735  1.00  0.00           C  
ATOM   4491  C   PHE A 284       4.815  25.307  37.852  1.00  0.00           C  
ATOM   4492  O   PHE A 284       4.981  24.146  37.440  1.00  0.00           O  
ATOM   4493  CB  PHE A 284       3.154  26.221  36.226  1.00  0.00           C  
ATOM   4494  CG  PHE A 284       1.782  26.816  36.076  1.00  0.00           C  
ATOM   4495  CD1 PHE A 284       0.641  26.060  36.259  1.00  0.00           C  
ATOM   4496  CD2 PHE A 284       1.629  28.175  35.839  1.00  0.00           C  
ATOM   4497  CE1 PHE A 284      -0.630  26.628  36.161  1.00  0.00           C  
ATOM   4498  CE2 PHE A 284       0.380  28.766  35.762  1.00  0.00           C  
ATOM   4499  CZ  PHE A 284      -0.738  27.975  35.916  1.00  0.00           C  
ATOM   4500  H   PHE A 284       3.273  28.090  37.963  1.00  0.00           H  
ATOM   4501  HA  PHE A 284       2.773  25.351  38.084  1.00  0.00           H  
ATOM   4502  HB2 PHE A 284       3.193  25.348  35.740  1.00  0.00           H  
ATOM   4503  HB3 PHE A 284       3.832  26.847  35.842  1.00  0.00           H  
ATOM   4504  HD1 PHE A 284       0.727  25.085  36.466  1.00  0.00           H  
ATOM   4505  HD2 PHE A 284       2.444  28.743  35.721  1.00  0.00           H  
ATOM   4506  HE1 PHE A 284      -1.449  26.064  36.267  1.00  0.00           H  
ATOM   4507  HE2 PHE A 284       0.290  29.748  35.598  1.00  0.00           H  
ATOM   4508  HZ  PHE A 284      -1.645  28.390  35.848  1.00  0.00           H  
ATOM   4509  N   ASN A 285       5.795  25.886  38.559  1.00  0.00           N  
ATOM   4510  CA  ASN A 285       7.059  25.230  38.859  1.00  0.00           C  
ATOM   4511  C   ASN A 285       6.890  24.408  40.135  1.00  0.00           C  
ATOM   4512  O   ASN A 285       7.818  23.776  40.666  1.00  0.00           O  
ATOM   4513  CB  ASN A 285       8.203  26.238  39.012  1.00  0.00           C  
ATOM   4514  CG  ASN A 285       7.918  27.262  40.127  1.00  0.00           C  
ATOM   4515  OD1 ASN A 285       6.807  27.564  40.541  1.00  0.00           O  
ATOM   4516  ND2 ASN A 285       8.918  27.928  40.640  1.00  0.00           N  
ATOM   4517  H   ASN A 285       5.651  26.816  38.898  1.00  0.00           H  
ATOM   4518  HA  ASN A 285       7.281  24.609  38.108  1.00  0.00           H  
ATOM   4519  HB2 ASN A 285       8.322  26.726  38.147  1.00  0.00           H  
ATOM   4520  HB3 ASN A 285       9.043  25.743  39.234  1.00  0.00           H  
ATOM   4521 HD21 ASN A 285       9.853  27.731  40.346  1.00  0.00           H  
ATOM   4522 HD22 ASN A 285       8.748  28.635  41.327  1.00  0.00           H  
ATOM   4523  N   ASP A 286       5.677  24.344  40.687  1.00  0.00           N  
ATOM   4524  CA  ASP A 286       5.436  23.495  41.875  1.00  0.00           C  
ATOM   4525  C   ASP A 286       4.768  22.198  41.384  1.00  0.00           C  
ATOM   4526  O   ASP A 286       3.647  22.251  40.807  1.00  0.00           O  
ATOM   4527  CB  ASP A 286       4.511  24.232  42.827  1.00  0.00           C  
ATOM   4528  CG  ASP A 286       4.088  23.537  44.078  1.00  0.00           C  
ATOM   4529  OD1 ASP A 286       4.092  22.299  44.249  1.00  0.00           O  
ATOM   4530  OD2 ASP A 286       3.714  24.278  45.047  1.00  0.00           O  
ATOM   4531  H   ASP A 286       4.925  24.874  40.295  1.00  0.00           H  
ATOM   4532  HA  ASP A 286       6.302  23.285  42.330  1.00  0.00           H  
ATOM   4533  HB2 ASP A 286       3.680  24.458  42.318  1.00  0.00           H  
ATOM   4534  HB3 ASP A 286       4.975  25.075  43.099  1.00  0.00           H  
ATOM   4535  N   VAL A 287       5.330  21.055  41.688  1.00  0.00           N  
ATOM   4536  CA  VAL A 287       4.741  19.816  41.196  1.00  0.00           C  
ATOM   4537  C   VAL A 287       3.306  19.582  41.641  1.00  0.00           C  
ATOM   4538  O   VAL A 287       2.490  18.982  40.932  1.00  0.00           O  
ATOM   4539  CB  VAL A 287       5.683  18.643  41.507  1.00  0.00           C  
ATOM   4540  CG1 VAL A 287       5.799  18.415  43.063  1.00  0.00           C  
ATOM   4541  CG2 VAL A 287       5.152  17.352  40.868  1.00  0.00           C  
ATOM   4542  H   VAL A 287       6.155  21.032  42.252  1.00  0.00           H  
ATOM   4543  HA  VAL A 287       4.715  19.896  40.200  1.00  0.00           H  
ATOM   4544  HB  VAL A 287       6.590  18.843  41.136  1.00  0.00           H  
ATOM   4545 HG11 VAL A 287       6.416  17.648  43.243  1.00  0.00           H  
ATOM   4546 HG12 VAL A 287       6.160  19.241  43.495  1.00  0.00           H  
ATOM   4547 HG13 VAL A 287       4.895  18.210  43.438  1.00  0.00           H  
ATOM   4548 HG21 VAL A 287       5.773  16.597  41.077  1.00  0.00           H  
ATOM   4549 HG22 VAL A 287       4.244  17.148  41.234  1.00  0.00           H  
ATOM   4550 HG23 VAL A 287       5.093  17.470  39.877  1.00  0.00           H  
ATOM   4551  N   ARG A 288       2.875  20.103  42.800  1.00  0.00           N  
ATOM   4552  CA  ARG A 288       1.545  19.857  43.329  1.00  0.00           C  
ATOM   4553  C   ARG A 288       0.464  20.496  42.485  1.00  0.00           C  
ATOM   4554  O   ARG A 288      -0.668  20.007  42.289  1.00  0.00           O  
ATOM   4555  CB  ARG A 288       1.519  20.303  44.795  1.00  0.00           C  
ATOM   4556  CG  ARG A 288       2.551  19.616  45.683  1.00  0.00           C  
ATOM   4557  CD  ARG A 288       2.638  20.285  47.068  1.00  0.00           C  
ATOM   4558  NE  ARG A 288       3.040  21.680  46.955  1.00  0.00           N  
ATOM   4559  CZ  ARG A 288       3.473  22.452  47.954  1.00  0.00           C  
ATOM   4560  NH1 ARG A 288       3.597  21.922  49.174  1.00  0.00           N  
ATOM   4561  NH2 ARG A 288       3.832  23.719  47.844  1.00  0.00           N  
ATOM   4562  H   ARG A 288       3.497  20.686  43.322  1.00  0.00           H  
ATOM   4563  HA  ARG A 288       1.394  18.869  43.313  1.00  0.00           H  
ATOM   4564  HB2 ARG A 288       0.610  20.109  45.165  1.00  0.00           H  
ATOM   4565  HB3 ARG A 288       1.688  21.288  44.825  1.00  0.00           H  
ATOM   4566  HG2 ARG A 288       3.446  19.667  45.240  1.00  0.00           H  
ATOM   4567  HG3 ARG A 288       2.292  18.657  45.801  1.00  0.00           H  
ATOM   4568  HD2 ARG A 288       3.310  19.796  47.625  1.00  0.00           H  
ATOM   4569  HD3 ARG A 288       1.742  20.239  47.509  1.00  0.00           H  
ATOM   4570  HE  ARG A 288       2.987  22.097  46.048  1.00  0.00           H  
ATOM   4571 HH11 ARG A 288       3.920  22.486  49.934  1.00  0.00           H  
ATOM   4572 HH12 ARG A 288       3.367  20.961  49.327  1.00  0.00           H  
ATOM   4573 HH21 ARG A 288       4.145  24.222  48.650  1.00  0.00           H  
ATOM   4574 HH22 ARG A 288       3.791  24.175  46.955  1.00  0.00           H  
ATOM   4575  N   VAL A 289       0.761  21.721  42.027  1.00  0.00           N  
ATOM   4576  CA  VAL A 289      -0.173  22.462  41.178  1.00  0.00           C  
ATOM   4577  C   VAL A 289      -0.294  21.722  39.821  1.00  0.00           C  
ATOM   4578  O   VAL A 289      -1.418  21.546  39.334  1.00  0.00           O  
ATOM   4579  CB  VAL A 289       0.312  23.897  40.999  1.00  0.00           C  
ATOM   4580  CG1 VAL A 289      -0.416  24.596  39.900  1.00  0.00           C  
ATOM   4581  CG2 VAL A 289       0.235  24.685  42.328  1.00  0.00           C  
ATOM   4582  H   VAL A 289       1.638  22.136  42.270  1.00  0.00           H  
ATOM   4583  HA  VAL A 289      -1.070  22.476  41.620  1.00  0.00           H  
ATOM   4584  HB  VAL A 289       1.276  23.854  40.736  1.00  0.00           H  
ATOM   4585 HG11 VAL A 289      -0.071  25.531  39.814  1.00  0.00           H  
ATOM   4586 HG12 VAL A 289      -0.271  24.106  39.040  1.00  0.00           H  
ATOM   4587 HG13 VAL A 289      -1.393  24.619  40.110  1.00  0.00           H  
ATOM   4588 HG21 VAL A 289       0.558  25.620  42.181  1.00  0.00           H  
ATOM   4589 HG22 VAL A 289      -0.712  24.707  42.648  1.00  0.00           H  
ATOM   4590 HG23 VAL A 289       0.809  24.238  43.014  1.00  0.00           H  
ATOM   4591  N   ARG A 290       0.831  21.318  39.223  1.00  0.00           N  
ATOM   4592  CA  ARG A 290       0.777  20.601  37.938  1.00  0.00           C  
ATOM   4593  C   ARG A 290      -0.011  19.273  38.056  1.00  0.00           C  
ATOM   4594  O   ARG A 290      -0.861  18.935  37.246  1.00  0.00           O  
ATOM   4595  CB  ARG A 290       2.188  20.288  37.446  1.00  0.00           C  
ATOM   4596  CG  ARG A 290       2.980  21.588  37.075  1.00  0.00           C  
ATOM   4597  CD  ARG A 290       4.305  21.269  36.375  1.00  0.00           C  
ATOM   4598  NE  ARG A 290       5.163  20.226  36.957  1.00  0.00           N  
ATOM   4599  CZ  ARG A 290       6.225  20.444  37.705  1.00  0.00           C  
ATOM   4600  NH1 ARG A 290       6.525  21.738  37.936  1.00  0.00           N  
ATOM   4601  NH2 ARG A 290       6.998  19.487  38.262  1.00  0.00           N  
ATOM   4602  H   ARG A 290       1.715  21.504  39.651  1.00  0.00           H  
ATOM   4603  HA  ARG A 290       0.324  21.184  37.264  1.00  0.00           H  
ATOM   4604  HB2 ARG A 290       2.126  19.705  36.636  1.00  0.00           H  
ATOM   4605  HB3 ARG A 290       2.682  19.804  38.168  1.00  0.00           H  
ATOM   4606  HG2 ARG A 290       3.172  22.100  37.912  1.00  0.00           H  
ATOM   4607  HG3 ARG A 290       2.418  22.146  36.465  1.00  0.00           H  
ATOM   4608  HD2 ARG A 290       4.839  22.114  36.352  1.00  0.00           H  
ATOM   4609  HD3 ARG A 290       4.087  20.987  35.441  1.00  0.00           H  
ATOM   4610  HE  ARG A 290       4.920  19.274  36.770  1.00  0.00           H  
ATOM   4611 HH11 ARG A 290       7.319  21.975  38.496  1.00  0.00           H  
ATOM   4612 HH12 ARG A 290       5.954  22.461  37.547  1.00  0.00           H  
ATOM   4613 HH21 ARG A 290       7.789  19.744  38.818  1.00  0.00           H  
ATOM   4614 HH22 ARG A 290       6.780  18.522  38.119  1.00  0.00           H  
ATOM   4615  N   THR A 291       0.261  18.573  39.163  1.00  0.00           N  
ATOM   4616  CA  THR A 291      -0.396  17.278  39.414  1.00  0.00           C  
ATOM   4617  C   THR A 291      -1.910  17.447  39.539  1.00  0.00           C  
ATOM   4618  O   THR A 291      -2.668  16.604  39.041  1.00  0.00           O  
ATOM   4619  CB  THR A 291       0.185  16.546  40.631  1.00  0.00           C  
ATOM   4620  OG1 THR A 291       1.606  16.392  40.357  1.00  0.00           O  
ATOM   4621  CG2 THR A 291      -0.402  15.130  40.757  1.00  0.00           C  
ATOM   4622  H   THR A 291       0.917  18.932  39.827  1.00  0.00           H  
ATOM   4623  HA  THR A 291      -0.228  16.701  38.614  1.00  0.00           H  
ATOM   4624  HB  THR A 291       0.037  17.071  41.469  1.00  0.00           H  
ATOM   4625  HG1 THR A 291       2.043  15.918  41.121  1.00  0.00           H  
ATOM   4626 HG21 THR A 291      -0.008  14.676  41.556  1.00  0.00           H  
ATOM   4627 HG22 THR A 291      -1.395  15.189  40.863  1.00  0.00           H  
ATOM   4628 HG23 THR A 291      -0.185  14.605  39.934  1.00  0.00           H  
ATOM   4629  N   ALA A 292      -2.326  18.490  40.244  1.00  0.00           N  
ATOM   4630  CA  ALA A 292      -3.762  18.726  40.391  1.00  0.00           C  
ATOM   4631  C   ALA A 292      -4.489  18.957  39.073  1.00  0.00           C  
ATOM   4632  O   ALA A 292      -5.639  18.435  38.914  1.00  0.00           O  
ATOM   4633  CB  ALA A 292      -4.009  19.947  41.276  1.00  0.00           C  
ATOM   4634  H   ALA A 292      -1.666  19.108  40.670  1.00  0.00           H  
ATOM   4635  HA  ALA A 292      -4.167  17.928  40.837  1.00  0.00           H  
ATOM   4636  HB1 ALA A 292      -4.993  20.098  41.369  1.00  0.00           H  
ATOM   4637  HB2 ALA A 292      -3.609  19.790  42.179  1.00  0.00           H  
ATOM   4638  HB3 ALA A 292      -3.586  20.752  40.859  1.00  0.00           H  
ATOM   4639  N   LEU A 293      -3.904  19.793  38.196  1.00  0.00           N  
ATOM   4640  CA  LEU A 293      -4.492  20.035  36.894  1.00  0.00           C  
ATOM   4641  C   LEU A 293      -4.627  18.733  36.096  1.00  0.00           C  
ATOM   4642  O   LEU A 293      -5.619  18.446  35.379  1.00  0.00           O  
ATOM   4643  CB  LEU A 293      -3.600  21.049  36.114  1.00  0.00           C  
ATOM   4644  CG  LEU A 293      -3.575  22.505  36.671  1.00  0.00           C  
ATOM   4645  CD1 LEU A 293      -2.704  23.431  35.844  1.00  0.00           C  
ATOM   4646  CD2 LEU A 293      -4.995  23.114  36.646  1.00  0.00           C  
ATOM   4647  H   LEU A 293      -3.052  20.253  38.446  1.00  0.00           H  
ATOM   4648  HA  LEU A 293      -5.401  20.433  37.019  1.00  0.00           H  
ATOM   4649  HB2 LEU A 293      -3.932  21.087  35.172  1.00  0.00           H  
ATOM   4650  HB3 LEU A 293      -2.662  20.702  36.123  1.00  0.00           H  
ATOM   4651  HG  LEU A 293      -3.239  22.491  37.613  1.00  0.00           H  
ATOM   4652 HD11 LEU A 293      -2.722  24.349  36.241  1.00  0.00           H  
ATOM   4653 HD12 LEU A 293      -1.765  23.088  35.838  1.00  0.00           H  
ATOM   4654 HD13 LEU A 293      -3.051  23.467  34.907  1.00  0.00           H  
ATOM   4655 HD21 LEU A 293      -4.964  24.047  37.005  1.00  0.00           H  
ATOM   4656 HD22 LEU A 293      -5.334  23.130  35.705  1.00  0.00           H  
ATOM   4657 HD23 LEU A 293      -5.606  22.559  37.211  1.00  0.00           H  
ATOM   4658  N   LYS A 294      -3.603  17.866  36.195  1.00  0.00           N  
ATOM   4659  CA  LYS A 294      -3.571  16.636  35.388  1.00  0.00           C  
ATOM   4660  C   LYS A 294      -4.703  15.702  35.871  1.00  0.00           C  
ATOM   4661  O   LYS A 294      -5.376  15.047  35.083  1.00  0.00           O  
ATOM   4662  CB  LYS A 294      -2.194  15.955  35.619  1.00  0.00           C  
ATOM   4663  CG  LYS A 294      -1.985  14.640  34.820  1.00  0.00           C  
ATOM   4664  CD  LYS A 294      -0.646  13.985  35.207  1.00  0.00           C  
ATOM   4665  CE  LYS A 294      -0.599  13.381  36.615  1.00  0.00           C  
ATOM   4666  NZ  LYS A 294       0.753  12.733  36.829  1.00  0.00           N  
ATOM   4667  H   LYS A 294      -2.852  18.060  36.826  1.00  0.00           H  
ATOM   4668  HA  LYS A 294      -3.691  16.854  34.420  1.00  0.00           H  
ATOM   4669  HB2 LYS A 294      -2.108  15.746  36.593  1.00  0.00           H  
ATOM   4670  HB3 LYS A 294      -1.478  16.600  35.352  1.00  0.00           H  
ATOM   4671  HG2 LYS A 294      -1.981  14.846  33.841  1.00  0.00           H  
ATOM   4672  HG3 LYS A 294      -2.732  14.008  35.024  1.00  0.00           H  
ATOM   4673  HD2 LYS A 294       0.069  14.682  35.145  1.00  0.00           H  
ATOM   4674  HD3 LYS A 294      -0.457  13.255  34.550  1.00  0.00           H  
ATOM   4675  HE2 LYS A 294      -1.319  12.693  36.709  1.00  0.00           H  
ATOM   4676  HE3 LYS A 294      -0.736  14.102  37.294  1.00  0.00           H  
ATOM   4677  HZ1 LYS A 294       0.791  12.336  37.746  1.00  0.00           H  
ATOM   4678  HZ2 LYS A 294       0.889  12.013  36.149  1.00  0.00           H  
ATOM   4679  HZ3 LYS A 294       1.472  13.422  36.734  1.00  0.00           H  
ATOM   4680  N   LEU A 295      -4.805  15.588  37.188  1.00  0.00           N  
ATOM   4681  CA  LEU A 295      -5.809  14.665  37.787  1.00  0.00           C  
ATOM   4682  C   LEU A 295      -7.254  15.127  37.619  1.00  0.00           C  
ATOM   4683  O   LEU A 295      -8.151  14.319  37.416  1.00  0.00           O  
ATOM   4684  CB  LEU A 295      -5.551  14.551  39.311  1.00  0.00           C  
ATOM   4685  CG  LEU A 295      -4.264  13.876  39.768  1.00  0.00           C  
ATOM   4686  CD1 LEU A 295      -4.100  13.875  41.290  1.00  0.00           C  
ATOM   4687  CD2 LEU A 295      -4.153  12.441  39.273  1.00  0.00           C  
ATOM   4688  H   LEU A 295      -4.205  16.124  37.782  1.00  0.00           H  
ATOM   4689  HA  LEU A 295      -5.707  13.761  37.372  1.00  0.00           H  
ATOM   4690  HB2 LEU A 295      -6.313  14.036  39.704  1.00  0.00           H  
ATOM   4691  HB3 LEU A 295      -5.549  15.479  39.683  1.00  0.00           H  
ATOM   4692  HG  LEU A 295      -3.498  14.390  39.381  1.00  0.00           H  
ATOM   4693 HD11 LEU A 295      -3.242  13.422  41.533  1.00  0.00           H  
ATOM   4694 HD12 LEU A 295      -4.085  14.817  41.624  1.00  0.00           H  
ATOM   4695 HD13 LEU A 295      -4.866  13.385  41.707  1.00  0.00           H  
ATOM   4696 HD21 LEU A 295      -3.295  12.042  39.597  1.00  0.00           H  
ATOM   4697 HD22 LEU A 295      -4.923  11.907  39.623  1.00  0.00           H  
ATOM   4698 HD23 LEU A 295      -4.168  12.431  38.273  1.00  0.00           H  
ATOM   4699  N   ALA A 296      -7.500  16.439  37.668  1.00  0.00           N  
ATOM   4700  CA  ALA A 296      -8.852  16.967  37.630  1.00  0.00           C  
ATOM   4701  C   ALA A 296      -9.463  17.032  36.241  1.00  0.00           C  
ATOM   4702  O   ALA A 296     -10.666  17.320  36.077  1.00  0.00           O  
ATOM   4703  CB  ALA A 296      -8.860  18.352  38.337  1.00  0.00           C  
ATOM   4704  H   ALA A 296      -6.731  17.075  37.733  1.00  0.00           H  
ATOM   4705  HA  ALA A 296      -9.424  16.354  38.175  1.00  0.00           H  
ATOM   4706  HB1 ALA A 296      -9.786  18.730  38.319  1.00  0.00           H  
ATOM   4707  HB2 ALA A 296      -8.562  18.244  39.285  1.00  0.00           H  
ATOM   4708  HB3 ALA A 296      -8.237  18.973  37.861  1.00  0.00           H  
ATOM   4709  N   LEU A 297      -8.666  16.901  35.190  1.00  0.00           N  
ATOM   4710  CA  LEU A 297      -9.207  16.930  33.829  1.00  0.00           C  
ATOM   4711  C   LEU A 297      -9.986  15.622  33.624  1.00  0.00           C  
ATOM   4712  O   LEU A 297      -9.416  14.549  33.940  1.00  0.00           O  
ATOM   4713  CB  LEU A 297      -8.099  17.109  32.803  1.00  0.00           C  
ATOM   4714  CG  LEU A 297      -8.549  17.475  31.370  1.00  0.00           C  
ATOM   4715  CD1 LEU A 297      -7.421  18.139  30.570  1.00  0.00           C  
ATOM   4716  CD2 LEU A 297      -8.915  16.215  30.596  1.00  0.00           C  
ATOM   4717  H   LEU A 297      -7.683  16.781  35.328  1.00  0.00           H  
ATOM   4718  HA  LEU A 297      -9.843  17.698  33.752  1.00  0.00           H  
ATOM   4719  HB2 LEU A 297      -7.588  16.251  32.753  1.00  0.00           H  
ATOM   4720  HB3 LEU A 297      -7.496  17.837  33.129  1.00  0.00           H  
ATOM   4721  HG  LEU A 297      -9.339  18.087  31.411  1.00  0.00           H  
ATOM   4722 HD11 LEU A 297      -7.749  18.360  29.652  1.00  0.00           H  
ATOM   4723 HD12 LEU A 297      -7.134  18.978  31.032  1.00  0.00           H  
ATOM   4724 HD13 LEU A 297      -6.645  17.512  30.504  1.00  0.00           H  
ATOM   4725 HD21 LEU A 297      -9.204  16.464  29.672  1.00  0.00           H  
ATOM   4726 HD22 LEU A 297      -8.119  15.612  30.545  1.00  0.00           H  
ATOM   4727 HD23 LEU A 297      -9.662  15.742  31.063  1.00  0.00           H  
ATOM   4728  N   ASP A 298     -11.226  15.669  33.154  1.00  0.00           N  
ATOM   4729  CA  ASP A 298     -11.994  14.430  32.967  1.00  0.00           C  
ATOM   4730  C   ASP A 298     -11.919  14.012  31.480  1.00  0.00           C  
ATOM   4731  O   ASP A 298     -12.625  14.617  30.640  1.00  0.00           O  
ATOM   4732  CB  ASP A 298     -13.487  14.658  33.303  1.00  0.00           C  
ATOM   4733  CG  ASP A 298     -14.198  13.303  33.330  1.00  0.00           C  
ATOM   4734  OD1 ASP A 298     -13.892  12.383  32.535  1.00  0.00           O  
ATOM   4735  OD2 ASP A 298     -15.050  13.136  34.223  1.00  0.00           O  
ATOM   4736  H   ASP A 298     -11.639  16.551  32.926  1.00  0.00           H  
ATOM   4737  HA  ASP A 298     -11.620  13.705  33.545  1.00  0.00           H  
ATOM   4738  HB2 ASP A 298     -13.903  15.242  32.606  1.00  0.00           H  
ATOM   4739  HB3 ASP A 298     -13.567  15.098  34.198  1.00  0.00           H  
ATOM   4740  N   ARG A 299     -11.017  13.082  31.219  1.00  0.00           N  
ATOM   4741  CA  ARG A 299     -10.690  12.647  29.835  1.00  0.00           C  
ATOM   4742  C   ARG A 299     -11.900  11.932  29.244  1.00  0.00           C  
ATOM   4743  O   ARG A 299     -12.146  12.041  28.046  1.00  0.00           O  
ATOM   4744  CB  ARG A 299      -9.450  11.730  29.794  1.00  0.00           C  
ATOM   4745  CG  ARG A 299      -8.081  12.413  30.020  1.00  0.00           C  
ATOM   4746  CD  ARG A 299      -7.031  11.507  30.688  1.00  0.00           C  
ATOM   4747  NE  ARG A 299      -5.915  12.350  31.143  1.00  0.00           N  
ATOM   4748  CZ  ARG A 299      -5.841  13.121  32.217  1.00  0.00           C  
ATOM   4749  NH1 ARG A 299      -6.804  13.047  33.171  1.00  0.00           N  
ATOM   4750  NH2 ARG A 299      -4.756  13.903  32.411  1.00  0.00           N  
ATOM   4751  H   ARG A 299     -10.535  12.653  31.983  1.00  0.00           H  
ATOM   4752  HA  ARG A 299     -10.502  13.460  29.284  1.00  0.00           H  
ATOM   4753  HB2 ARG A 299      -9.426  11.291  28.896  1.00  0.00           H  
ATOM   4754  HB3 ARG A 299      -9.563  11.034  30.503  1.00  0.00           H  
ATOM   4755  HG2 ARG A 299      -8.222  13.214  30.602  1.00  0.00           H  
ATOM   4756  HG3 ARG A 299      -7.725  12.705  29.132  1.00  0.00           H  
ATOM   4757  HD2 ARG A 299      -6.698  10.832  30.029  1.00  0.00           H  
ATOM   4758  HD3 ARG A 299      -7.439  11.036  31.470  1.00  0.00           H  
ATOM   4759  HE  ARG A 299      -5.101  12.339  30.562  1.00  0.00           H  
ATOM   4760 HH11 ARG A 299      -6.749  13.629  33.983  1.00  0.00           H  
ATOM   4761 HH12 ARG A 299      -7.568  12.411  33.062  1.00  0.00           H  
ATOM   4762 HH21 ARG A 299      -4.698  14.486  33.221  1.00  0.00           H  
ATOM   4763 HH22 ARG A 299      -4.011  13.899  31.744  1.00  0.00           H  
ATOM   4764  N   ASP A 300     -12.652  11.209  30.099  1.00  0.00           N  
ATOM   4765  CA  ASP A 300     -13.851  10.551  29.566  1.00  0.00           C  
ATOM   4766  C   ASP A 300     -14.853  11.524  29.000  1.00  0.00           C  
ATOM   4767  O   ASP A 300     -15.358  11.304  27.888  1.00  0.00           O  
ATOM   4768  CB  ASP A 300     -14.442   9.599  30.602  1.00  0.00           C  
ATOM   4769  CG  ASP A 300     -14.617   8.286  29.828  1.00  0.00           C  
ATOM   4770  OD1 ASP A 300     -13.608   7.532  29.737  1.00  0.00           O  
ATOM   4771  OD2 ASP A 300     -15.744   8.163  29.299  1.00  0.00           O  
ATOM   4772  H   ASP A 300     -12.401  11.124  31.063  1.00  0.00           H  
ATOM   4773  HA  ASP A 300     -13.546   9.983  28.802  1.00  0.00           H  
ATOM   4774  HB2 ASP A 300     -15.322   9.937  30.936  1.00  0.00           H  
ATOM   4775  HB3 ASP A 300     -13.817   9.478  31.373  1.00  0.00           H  
ATOM   4776  N   ILE A 301     -15.120  12.652  29.629  1.00  0.00           N  
ATOM   4777  CA  ILE A 301     -16.013  13.654  29.075  1.00  0.00           C  
ATOM   4778  C   ILE A 301     -15.468  14.319  27.817  1.00  0.00           C  
ATOM   4779  O   ILE A 301     -16.231  14.540  26.848  1.00  0.00           O  
ATOM   4780  CB  ILE A 301     -16.327  14.757  30.121  1.00  0.00           C  
ATOM   4781  CG1 ILE A 301     -17.056  14.083  31.290  1.00  0.00           C  
ATOM   4782  CG2 ILE A 301     -17.141  15.856  29.470  1.00  0.00           C  
ATOM   4783  CD1 ILE A 301     -17.921  14.973  32.140  1.00  0.00           C  
ATOM   4784  H   ILE A 301     -14.693  12.823  30.517  1.00  0.00           H  
ATOM   4785  HA  ILE A 301     -16.873  13.202  28.837  1.00  0.00           H  
ATOM   4786  HB  ILE A 301     -15.467  15.143  30.454  1.00  0.00           H  
ATOM   4787 HG12 ILE A 301     -16.364  13.673  31.884  1.00  0.00           H  
ATOM   4788 HG13 ILE A 301     -17.639  13.364  30.911  1.00  0.00           H  
ATOM   4789 HG21 ILE A 301     -17.343  16.566  30.145  1.00  0.00           H  
ATOM   4790 HG22 ILE A 301     -16.621  16.253  28.714  1.00  0.00           H  
ATOM   4791 HG23 ILE A 301     -17.997  15.475  29.121  1.00  0.00           H  
ATOM   4792 HD11 ILE A 301     -18.344  14.431  32.866  1.00  0.00           H  
ATOM   4793 HD12 ILE A 301     -17.360  15.694  32.546  1.00  0.00           H  
ATOM   4794 HD13 ILE A 301     -18.634  15.385  31.573  1.00  0.00           H  
ATOM   4795  N   ILE A 302     -14.185  14.719  27.845  1.00  0.00           N  
ATOM   4796  CA  ILE A 302     -13.623  15.424  26.697  1.00  0.00           C  
ATOM   4797  C   ILE A 302     -13.675  14.545  25.448  1.00  0.00           C  
ATOM   4798  O   ILE A 302     -14.155  14.974  24.400  1.00  0.00           O  
ATOM   4799  CB  ILE A 302     -12.134  15.839  26.887  1.00  0.00           C  
ATOM   4800  CG1 ILE A 302     -11.956  16.778  28.066  1.00  0.00           C  
ATOM   4801  CG2 ILE A 302     -11.559  16.450  25.606  1.00  0.00           C  
ATOM   4802  CD1 ILE A 302     -12.761  18.048  28.020  1.00  0.00           C  
ATOM   4803  H   ILE A 302     -13.618  14.535  28.648  1.00  0.00           H  
ATOM   4804  HA  ILE A 302     -14.165  16.247  26.531  1.00  0.00           H  
ATOM   4805  HB  ILE A 302     -11.613  15.008  27.083  1.00  0.00           H  
ATOM   4806 HG12 ILE A 302     -10.989  17.029  28.115  1.00  0.00           H  
ATOM   4807 HG13 ILE A 302     -12.214  16.282  28.895  1.00  0.00           H  
ATOM   4808 HG21 ILE A 302     -10.604  16.706  25.758  1.00  0.00           H  
ATOM   4809 HG22 ILE A 302     -11.611  15.780  24.865  1.00  0.00           H  
ATOM   4810 HG23 ILE A 302     -12.087  17.263  25.358  1.00  0.00           H  
ATOM   4811 HD11 ILE A 302     -12.572  18.592  28.838  1.00  0.00           H  
ATOM   4812 HD12 ILE A 302     -12.511  18.572  27.206  1.00  0.00           H  
ATOM   4813 HD13 ILE A 302     -13.735  17.824  27.986  1.00  0.00           H  
ATOM   4814  N   VAL A 303     -13.110  13.361  25.589  1.00  0.00           N  
ATOM   4815  CA  VAL A 303     -12.938  12.409  24.519  1.00  0.00           C  
ATOM   4816  C   VAL A 303     -14.179  11.636  24.089  1.00  0.00           C  
ATOM   4817  O   VAL A 303     -14.418  11.551  22.878  1.00  0.00           O  
ATOM   4818  CB  VAL A 303     -11.856  11.354  24.883  1.00  0.00           C  
ATOM   4819  CG1 VAL A 303     -11.616  10.385  23.742  1.00  0.00           C  
ATOM   4820  CG2 VAL A 303     -10.555  12.056  25.278  1.00  0.00           C  
ATOM   4821  H   VAL A 303     -12.779  13.107  26.498  1.00  0.00           H  
ATOM   4822  HA  VAL A 303     -12.608  12.913  23.721  1.00  0.00           H  
ATOM   4823  HB  VAL A 303     -12.181  10.833  25.672  1.00  0.00           H  
ATOM   4824 HG11 VAL A 303     -10.917   9.722  24.009  1.00  0.00           H  
ATOM   4825 HG12 VAL A 303     -12.466   9.904  23.528  1.00  0.00           H  
ATOM   4826 HG13 VAL A 303     -11.307  10.889  22.936  1.00  0.00           H  
ATOM   4827 HG21 VAL A 303      -9.864  11.371  25.511  1.00  0.00           H  
ATOM   4828 HG22 VAL A 303     -10.230  12.611  24.512  1.00  0.00           H  
ATOM   4829 HG23 VAL A 303     -10.721  12.645  26.069  1.00  0.00           H  
ATOM   4830  N   ASN A 304     -14.879  10.990  25.015  1.00  0.00           N  
ATOM   4831  CA  ASN A 304     -16.046  10.202  24.680  1.00  0.00           C  
ATOM   4832  C   ASN A 304     -17.357  10.960  24.611  1.00  0.00           C  
ATOM   4833  O   ASN A 304     -18.308  10.313  24.161  1.00  0.00           O  
ATOM   4834  CB  ASN A 304     -16.268   9.090  25.722  1.00  0.00           C  
ATOM   4835  CG  ASN A 304     -15.179   8.041  25.682  1.00  0.00           C  
ATOM   4836  OD1 ASN A 304     -14.789   7.614  24.590  1.00  0.00           O  
ATOM   4837  ND2 ASN A 304     -14.738   7.657  26.867  1.00  0.00           N  
ATOM   4838  H   ASN A 304     -14.591  11.050  25.971  1.00  0.00           H  
ATOM   4839  HA  ASN A 304     -15.887   9.771  23.792  1.00  0.00           H  
ATOM   4840  HB2 ASN A 304     -17.147   8.649  25.539  1.00  0.00           H  
ATOM   4841  HB3 ASN A 304     -16.285   9.502  26.633  1.00  0.00           H  
ATOM   4842 HD21 ASN A 304     -15.118   8.064  27.698  1.00  0.00           H  
ATOM   4843 HD22 ASN A 304     -14.024   6.960  26.933  1.00  0.00           H  
ATOM   4844  N   LYS A 305     -17.486  12.195  25.061  1.00  0.00           N  
ATOM   4845  CA  LYS A 305     -18.718  12.944  25.128  1.00  0.00           C  
ATOM   4846  C   LYS A 305     -18.667  14.305  24.449  1.00  0.00           C  
ATOM   4847  O   LYS A 305     -19.712  14.773  23.954  1.00  0.00           O  
ATOM   4848  CB  LYS A 305     -19.128  13.229  26.593  1.00  0.00           C  
ATOM   4849  CG  LYS A 305     -19.552  12.044  27.448  1.00  0.00           C  
ATOM   4850  CD  LYS A 305     -19.144  12.187  28.907  1.00  0.00           C  
ATOM   4851  CE  LYS A 305     -20.029  11.449  29.891  1.00  0.00           C  
ATOM   4852  NZ  LYS A 305     -19.656  10.027  30.153  1.00  0.00           N  
ATOM   4853  H   LYS A 305     -16.657  12.651  25.384  1.00  0.00           H  
ATOM   4854  HA  LYS A 305     -19.440  12.403  24.697  1.00  0.00           H  
ATOM   4855  HB2 LYS A 305     -19.894  13.871  26.570  1.00  0.00           H  
ATOM   4856  HB3 LYS A 305     -18.346  13.659  27.044  1.00  0.00           H  
ATOM   4857  HG2 LYS A 305     -19.129  11.217  27.078  1.00  0.00           H  
ATOM   4858  HG3 LYS A 305     -20.547  11.958  27.402  1.00  0.00           H  
ATOM   4859  HD2 LYS A 305     -19.162  13.159  29.141  1.00  0.00           H  
ATOM   4860  HD3 LYS A 305     -18.212  11.838  29.005  1.00  0.00           H  
ATOM   4861  HE2 LYS A 305     -20.963  11.461  29.534  1.00  0.00           H  
ATOM   4862  HE3 LYS A 305     -19.998  11.941  30.761  1.00  0.00           H  
ATOM   4863  HZ1 LYS A 305     -20.296   9.630  30.811  1.00  0.00           H  
ATOM   4864  HZ2 LYS A 305     -19.694   9.510  29.298  1.00  0.00           H  
ATOM   4865  HZ3 LYS A 305     -18.729   9.989  30.525  1.00  0.00           H  
ATOM   4866  N   VAL A 306     -17.546  15.028  24.499  1.00  0.00           N  
ATOM   4867  CA  VAL A 306     -17.510  16.336  23.836  1.00  0.00           C  
ATOM   4868  C   VAL A 306     -16.942  16.192  22.418  1.00  0.00           C  
ATOM   4869  O   VAL A 306     -17.472  16.816  21.487  1.00  0.00           O  
ATOM   4870  CB  VAL A 306     -16.760  17.402  24.626  1.00  0.00           C  
ATOM   4871  CG1 VAL A 306     -16.556  18.701  23.865  1.00  0.00           C  
ATOM   4872  CG2 VAL A 306     -17.423  17.738  25.969  1.00  0.00           C  
ATOM   4873  H   VAL A 306     -16.741  14.683  24.982  1.00  0.00           H  
ATOM   4874  HA  VAL A 306     -18.456  16.647  23.745  1.00  0.00           H  
ATOM   4875  HB  VAL A 306     -15.853  17.034  24.829  1.00  0.00           H  
ATOM   4876 HG11 VAL A 306     -16.060  19.351  24.441  1.00  0.00           H  
ATOM   4877 HG12 VAL A 306     -16.028  18.522  23.035  1.00  0.00           H  
ATOM   4878 HG13 VAL A 306     -17.445  19.086  23.618  1.00  0.00           H  
ATOM   4879 HG21 VAL A 306     -16.888  18.440  26.439  1.00  0.00           H  
ATOM   4880 HG22 VAL A 306     -18.350  18.078  25.808  1.00  0.00           H  
ATOM   4881 HG23 VAL A 306     -17.464  16.915  26.536  1.00  0.00           H  
ATOM   4882  N   LYS A 307     -15.875  15.423  22.226  1.00  0.00           N  
ATOM   4883  CA  LYS A 307     -15.266  15.256  20.909  1.00  0.00           C  
ATOM   4884  C   LYS A 307     -15.999  14.146  20.149  1.00  0.00           C  
ATOM   4885  O   LYS A 307     -16.531  14.362  19.065  1.00  0.00           O  
ATOM   4886  CB  LYS A 307     -13.781  14.880  20.943  1.00  0.00           C  
ATOM   4887  CG  LYS A 307     -13.076  14.832  19.585  1.00  0.00           C  
ATOM   4888  CD  LYS A 307     -11.640  15.361  19.690  1.00  0.00           C  
ATOM   4889  CE  LYS A 307     -11.136  16.028  18.413  1.00  0.00           C  
ATOM   4890  NZ  LYS A 307     -10.654  15.016  17.441  1.00  0.00           N  
ATOM   4891  H   LYS A 307     -15.477  14.944  23.008  1.00  0.00           H  
ATOM   4892  HA  LYS A 307     -15.367  16.111  20.400  1.00  0.00           H  
ATOM   4893  HB2 LYS A 307     -13.703  13.975  21.362  1.00  0.00           H  
ATOM   4894  HB3 LYS A 307     -13.307  15.552  21.511  1.00  0.00           H  
ATOM   4895  HG2 LYS A 307     -13.584  15.394  18.933  1.00  0.00           H  
ATOM   4896  HG3 LYS A 307     -13.053  13.886  19.262  1.00  0.00           H  
ATOM   4897  HD2 LYS A 307     -11.036  14.594  19.905  1.00  0.00           H  
ATOM   4898  HD3 LYS A 307     -11.604  16.031  20.431  1.00  0.00           H  
ATOM   4899  HE2 LYS A 307     -10.384  16.646  18.642  1.00  0.00           H  
ATOM   4900  HE3 LYS A 307     -11.882  16.549  18.000  1.00  0.00           H  
ATOM   4901  HZ1 LYS A 307     -10.330  15.476  16.614  1.00  0.00           H  
ATOM   4902  HZ2 LYS A 307      -9.905  14.494  17.848  1.00  0.00           H  
ATOM   4903  HZ3 LYS A 307     -11.403  14.397  17.206  1.00  0.00           H  
ATOM   4904  N   ASN A 308     -15.939  12.951  20.714  1.00  0.00           N  
ATOM   4905  CA  ASN A 308     -16.546  11.786  20.126  1.00  0.00           C  
ATOM   4906  C   ASN A 308     -16.196  11.609  18.655  1.00  0.00           C  
ATOM   4907  O   ASN A 308     -17.042  11.790  17.782  1.00  0.00           O  
ATOM   4908  CB  ASN A 308     -18.078  11.824  20.281  1.00  0.00           C  
ATOM   4909  CG  ASN A 308     -18.624  10.405  20.205  1.00  0.00           C  
ATOM   4910  OD1 ASN A 308     -17.987   9.486  20.695  1.00  0.00           O  
ATOM   4911  ND2 ASN A 308     -19.793  10.231  19.605  1.00  0.00           N  
ATOM   4912  H   ASN A 308     -15.453  12.854  21.583  1.00  0.00           H  
ATOM   4913  HA  ASN A 308     -16.209  10.984  20.619  1.00  0.00           H  
ATOM   4914  HB2 ASN A 308     -18.475  12.375  19.547  1.00  0.00           H  
ATOM   4915  HB3 ASN A 308     -18.315  12.227  21.165  1.00  0.00           H  
ATOM   4916 HD21 ASN A 308     -20.278  11.015  19.218  1.00  0.00           H  
ATOM   4917 HD22 ASN A 308     -20.190   9.315  19.539  1.00  0.00           H  
ATOM   4918  N   GLN A 309     -14.950  11.201  18.366  1.00  0.00           N  
ATOM   4919  CA  GLN A 309     -14.430  10.964  17.037  1.00  0.00           C  
ATOM   4920  C   GLN A 309     -13.600   9.686  16.982  1.00  0.00           C  
ATOM   4921  O   GLN A 309     -13.176   9.185  15.928  1.00  0.00           O  
ATOM   4922  CB  GLN A 309     -13.665  12.210  16.577  1.00  0.00           C  
ATOM   4923  CG  GLN A 309     -14.589  13.335  16.150  1.00  0.00           C  
ATOM   4924  CD  GLN A 309     -13.963  14.672  15.904  1.00  0.00           C  
ATOM   4925  OE1 GLN A 309     -12.756  14.930  15.949  1.00  0.00           O  
ATOM   4926  NE2 GLN A 309     -14.790  15.661  15.589  1.00  0.00           N  
ATOM   4927  H   GLN A 309     -14.329  11.048  19.135  1.00  0.00           H  
ATOM   4928  HA  GLN A 309     -15.211  10.845  16.423  1.00  0.00           H  
ATOM   4929  HB2 GLN A 309     -13.083  11.961  15.802  1.00  0.00           H  
ATOM   4930  HB3 GLN A 309     -13.094  12.533  17.332  1.00  0.00           H  
ATOM   4931  HG2 GLN A 309     -15.275  13.451  16.868  1.00  0.00           H  
ATOM   4932  HG3 GLN A 309     -15.038  13.052  15.303  1.00  0.00           H  
ATOM   4933 HE21 GLN A 309     -15.775  15.493  15.542  1.00  0.00           H  
ATOM   4934 HE22 GLN A 309     -14.428  16.574  15.399  1.00  0.00           H  
ATOM   4935  N   GLY A 310     -13.410   9.041  18.125  1.00  0.00           N  
ATOM   4936  CA  GLY A 310     -12.646   7.810  18.211  1.00  0.00           C  
ATOM   4937  C   GLY A 310     -11.227   7.941  18.728  1.00  0.00           C
[truncated: 1,023,517 more chars]
