# Supplementary material for: FastGrow: on-the-fly growing and its application to DYRK1A
Source: J Comput Aided Mol Des. 2022 Aug 22;36(9):639–51. doi: 10.1007/s10822-022-00469-y (PMC9512872; doi:10.1007/s10822-022-00469-y)
Supplement: Supplementary file 3 — (zip 300339 KB) [file 10822_2022_469_MOESM3_ESM.zip › validation_sets/cross_growing/1b6h_1b3l/water_replacement.json]

{
    "interactions": [
        {
            "ligandInteraction": {
                "center": [
                    6.335,
                    22.657,
                    18.114
                ],
                "chemicalType": "Unspecified",
                "geometryType": "Undirected",
                "interactionType": "Hydrophobic",
                "referenceAtom": {
                    "coordinates": [
                        6.335,
                        22.657,
                        18.114
                    ],
                    "element": "O",
                    "inFileID": 8447,
                    "moleculePosition": 0,
                    "name": "O"
                }
            },
            "score": 0.7794500515688769,
            "siteInteraction": {
                "center": [
                    7.643,
                    24.124,
                    14.959
                ],
                "chemicalType": "Unspecified",
                "geometryType": "Undirected",
                "interactionType": "Hydrophobic",
                "referenceAtom": {
                    "coordinates": [
                        7.643,
                        24.124,
                        14.959
                    ],
                    "element": "C",
                    "inFileID": 237,
                    "moleculePosition": 470,
                    "name": "CG"
                }
            }
        }
    ]
}
