# Supplementary material for: FastGrow: on-the-fly growing and its application to DYRK1A
Source: J Comput Aided Mol Des. 2022 Aug 22;36(9):639–51. doi: 10.1007/s10822-022-00469-y (PMC9512872; doi:10.1007/s10822-022-00469-y)
Supplement: Supplementary file 3 — (zip 300339 KB) [file 10822_2022_469_MOESM3_ESM.zip › validation_sets/cross_growing/1b6h_1b3l/1b3l_core.mol2]

@<TRIPOS>MOLECULE
1b3l
  53   52
SMALL
USER_CHARGES
@<TRIPOS>ATOM
   1 O1          -0.8881    20.9209    17.2359 O.co2        1    LIG  -1.0000
   2 O2          -1.8848    21.1639    15.3093 O.co2        1    LIG   0.0000
   3 O3           4.4009    17.5273    15.6872 O.2          1    LIG   0.0000
   4 O4           2.6207    20.3710    14.0726 O.2          1    LIG   0.0000
   5 N5          -3.2443    17.7203    11.9824 N.4          1    LIG   1.0000
   6 N6           6.4858    14.5699    10.9163 N.4          1    LIG   1.0000
   7 N7           1.4292    19.8343    15.9218 N.am         1    LIG   0.0000
   8 N8           4.9792    19.7106    15.3218 N.am         1    LIG   0.0000
   9 N9           6.9774    16.7079    15.0820 N.3          1    LIG   0.0000
  10 C10         -0.9247    20.7065    15.9977 C.2          1    LIG   0.0000
  11 C11          5.1582    18.4074    15.2308 C.2          1    LIG   0.0000
  12 C12          2.5518    20.1361    15.2832 C.2          1    LIG   0.0000
  13 C13          0.1168    19.8224    15.2907 C.3          1    LIG   0.0000
  14 C14          6.4665    17.9932    14.5125 C.3          1    LIG   0.0000
  15 C15          3.8377    20.2248    16.0907 C.3          1    LIG   0.0000
  16 C16         -3.4768    16.9970    13.2445 C.3          1    LIG   0.0000
  17 C17          6.2556    15.9304    10.4213 C.3          1    LIG   0.0000
  18 C18         -0.4781    18.4279    15.2214 C.3          1    LIG   0.0000
  19 C19          6.2281    17.8623    13.0014 C.3          1    LIG   0.0000
  20 C20         -2.2016    17.0474    14.1111 C.3          1    LIG   0.0000
  21 C21          5.0923    16.6327    11.1046 C.3          1    LIG   0.0000
  22 C22         -1.5521    18.4102    14.0464 C.3          1    LIG   0.0000
  23 C23          5.3785    16.6478    12.6338 C.3          1    LIG   0.0000
  24 H24         -4.0717    17.6868    11.4218 H            1    LIG   0.0000
  25 H25         -3.0149    18.6730    12.1816 H            1    LIG   0.0000
  26 H26         -2.4885    17.2919    11.4872 H            1    LIG   0.0000
  27 H27          7.2598    14.1647    10.4297 H            1    LIG   0.0000
  28 H28          6.6870    14.6011    11.8954 H            1    LIG   0.0000
  29 H29          5.6678    14.0160    10.7616 H            1    LIG   0.0000
  30 H30          1.4873    19.6016    16.8926 H            1    LIG   0.0000
  31 H31          5.6125    20.3411    14.8731 H            1    LIG   0.0000
  32 H32          7.1258    16.8146    16.0652 H            1    LIG   0.0000
  33 H33          6.3072    15.9830    14.9227 H            1    LIG   0.0000
  34 H34          0.2221    20.1590    14.3550 H            1    LIG   0.0000
  35 H35          7.1526    18.7043    14.6660 H            1    LIG   0.0000
  36 H36          3.7368    19.6852    16.9265 H            1    LIG   0.0000
  37 H37         -4.2328    17.4255    13.7394 H            1    LIG   0.0000
  38 H38         -3.7064    16.0444    13.0450 H            1    LIG   0.0000
  39 H39          7.0847    16.4681    10.5745 H            1    LIG   0.0000
  40 H40          6.0654    15.8830     9.4407 H            1    LIG   0.0000
  41 H41         -0.9211    18.2043    16.0896 H            1    LIG   0.0000
  42 H42          0.2422    17.7605    15.0330 H            1    LIG   0.0000
  43 H43          7.1141    17.7812    12.5449 H            1    LIG   0.0000
  44 H44          5.7617    18.6864    12.6799 H            1    LIG   0.0000
  45 H45         -2.4437    16.8459    15.0602 H            1    LIG   0.0000
  46 H46         -1.5542    16.3612    13.7793 H            1    LIG   0.0000
  47 H47          5.0130    17.5696    10.7641 H            1    LIG   0.0000
  48 H48          4.2421    16.1388    10.9224 H            1    LIG   0.0000
  49 H49         -1.1043    18.5420    13.1620 H            1    LIG   0.0000
  50 H50         -2.2336    19.1288    14.1853 H            1    LIG   0.0000
  51 H51          4.5120    16.6884    13.1313 H            1    LIG   0.0000
  52 H52          5.8689    15.8135    12.8859 H            1    LIG   0.0000
  53 R53          4.0084    21.1807    16.3296 Du           1    LIG   0.0000
@<TRIPOS>BOND
   1        1       10 ar
   2        2       10 ar
   3        3       11 2
   4        4       12 2
   5        5       16 1
   6        5       24 1
   7        5       25 1
   8        5       26 1
   9        6       17 1
  10        6       27 1
  11        6       28 1
  12        6       29 1
  13        7       12 am
  14        7       13 1
  15        7       30 1
  16        8       11 am
  17        8       15 1
  18        8       31 1
  19        9       14 1
  20        9       32 1
  21        9       33 1
  22       10       13 1
  23       11       14 1
  24       12       15 1
  25       13       18 1
  26       13       34 1
  27       14       19 1
  28       14       35 1
  29       15       53 1
  30       15       36 1
  31       16       20 1
  32       16       37 1
  33       16       38 1
  34       17       21 1
  35       17       39 1
  36       17       40 1
  37       18       22 1
  38       18       41 1
  39       18       42 1
  40       19       23 1
  41       19       43 1
  42       19       44 1
  43       20       22 1
  44       20       45 1
  45       20       46 1
  46       21       23 1
  47       21       47 1
  48       21       48 1
  49       22       49 1
  50       22       50 1
  51       23       51 1
  52       23       52 1
