# Supplementary material for: FastGrow: on-the-fly growing and its application to DYRK1A
Source: J Comput Aided Mol Des. 2022 Aug 22;36(9):639–51. doi: 10.1007/s10822-022-00469-y (PMC9512872; doi:10.1007/s10822-022-00469-y)
Supplement: Supplementary file 3 — (zip 300339 KB) [file 10822_2022_469_MOESM3_ESM.zip › validation_sets/cross_growing/1b6h_1b3l/1b6h_core.mol2]

@<TRIPOS>MOLECULE
1b6h
  54   53
SMALL
USER_CHARGES
@<TRIPOS>ATOM
   1 O1          -0.4410    21.1260    17.3310 O.co2        1    LIG  -1.0000
   2 O2          -1.7540    21.0940    15.5420 O.co2        1    LIG   0.0000
   3 O3           4.4430    17.5090    15.8290 O.2          1    LIG   0.0000
   4 O4           2.6210    20.5390    14.1260 O.2          1    LIG   0.0000
   5 N5           6.9380    16.5310    15.1250 N.4          1    LIG   1.0000
   6 N6           6.5780    14.4400    10.8960 N.4          1    LIG   1.0000
   7 N7          -3.6970    18.3410    12.4480 N.4          1    LIG   1.0000
   8 N8           5.0520    19.6220    15.3700 N.am         1    LIG   0.0000
   9 N9           1.5780    19.8850    16.0210 N.am         1    LIG   0.0000
  10 C10         -0.7230    20.7610    16.1800 C.2          1    LIG   0.0000
  11 C11          5.2090    18.3150    15.3120 C.2          1    LIG   0.0000
  12 C12          2.6490    20.2390    15.3140 C.2          1    LIG   0.0000
  13 C13          6.4620    17.8240    14.5740 C.3          1    LIG   0.0000
  14 C14          0.2710    19.8990    15.3840 C.3          1    LIG   0.0000
  15 C15          3.9570    20.2560    16.0860 C.3          1    LIG   0.0000
  16 C16          6.5020    15.8980    10.5730 C.3          1    LIG   0.0000
  17 C17         -2.9400    17.0800    12.7120 C.3          1    LIG   0.0000
  18 C18          6.1930    17.7870    13.0570 C.3          1    LIG   0.0000
  19 C19         -0.3290    18.5040    15.2150 C.3          1    LIG   0.0000
  20 C20          5.2210    16.5570    11.0870 C.3          1    LIG   0.0000
  21 C21         -2.1320    17.2180    13.9920 C.3          1    LIG   0.0000
  22 C22          5.2520    16.6620    12.6330 C.3          1    LIG   0.0000
  23 C23         -1.3930    18.5240    14.1090 C.3          1    LIG   0.0000
  24 H24          7.7597    16.2338    14.6225 H            1    LIG   0.0000
  25 H25          6.2141    15.8366    15.0259 H            1    LIG   0.0000
  26 H26          7.1637    16.6443    16.1008 H            1    LIG   0.0000
  27 H27          7.4390    14.0603    10.5348 H            1    LIG   0.0000
  28 H28          5.7971    13.9614    10.4751 H            1    LIG   0.0000
  29 H29          6.5492    14.3154    11.8958 H            1    LIG   0.0000
  30 H30         -4.2298    18.2413    11.5981 H            1    LIG   0.0000
  31 H31         -3.0496    19.1075    12.3507 H            1    LIG   0.0000
  32 H32         -4.3223    18.5248    13.2169 H            1    LIG   0.0000
  33 H33          5.7159    20.2040    14.9004 H            1    LIG   0.0000
  34 H34          1.6712    19.6127    16.9787 H            1    LIG   0.0000
  35 H35          7.2615    18.5597    14.7456 H            1    LIG   0.0000
  36 H36          0.3939    20.3413    14.3844 H            1    LIG   0.0000
  37 H37          3.8067    19.7061    17.0267 H            1    LIG   0.0000
  38 H38          7.3648    16.4040    11.0308 H            1    LIG   0.0000
  39 H39          6.5440    16.0178     9.4804 H            1    LIG   0.0000
  40 H40         -3.6483    16.2449    12.8164 H            1    LIG   0.0000
  41 H41         -2.2594    16.8807    11.8711 H            1    LIG   0.0000
  42 H42          7.1526    17.6531    12.5363 H            1    LIG   0.0000
  43 H43          5.7450    18.7465    12.7592 H            1    LIG   0.0000
  44 H44         -0.7926    18.1891    16.1615 H            1    LIG   0.0000
  45 H45          0.4668    17.7951    14.9428 H            1    LIG   0.0000
  46 H46          5.1341    17.5656    10.6566 H            1    LIG   0.0000
  47 H47          4.3544    15.9522    10.7818 H            1    LIG   0.0000
  48 H48         -2.8193    17.1312    14.8464 H            1    LIG   0.0000
  49 H49         -1.3974    16.4000    14.0277 H            1    LIG   0.0000
  50 H50          4.2387    16.8740    13.0048 H            1    LIG   0.0000
  51 H51          5.6064    15.7106    13.0564 H            1    LIG   0.0000
  52 H52         -0.8994    18.7364    13.1492 H            1    LIG   0.0000
  53 H53         -2.1183    19.3202    14.3325 H            1    LIG   0.0000
  54 R54          4.3130    21.7180    16.4190 Du           1    LIG   0.0000
@<TRIPOS>BOND
   1        1       10 ar
   2        2       10 ar
   3        3       11 2
   4        4       12 2
   5        5       13 1
   6        5       24 1
   7        5       25 1
   8        5       26 1
   9        6       16 1
  10        6       27 1
  11        6       28 1
  12        6       29 1
  13        7       17 1
  14        7       30 1
  15        7       31 1
  16        7       32 1
  17        8       11 am
  18        8       15 1
  19        8       33 1
  20        9       12 am
  21        9       14 1
  22        9       34 1
  23       10       14 1
  24       11       13 1
  25       12       15 1
  26       13       18 1
  27       13       35 1
  28       14       19 1
  29       14       36 1
  30       15       54 1
  31       15       37 1
  32       16       20 1
  33       16       38 1
  34       16       39 1
  35       17       21 1
  36       17       40 1
  37       17       41 1
  38       18       22 1
  39       18       42 1
  40       18       43 1
  41       19       23 1
  42       19       44 1
  43       19       45 1
  44       20       22 1
  45       20       46 1
  46       20       47 1
  47       21       23 1
  48       21       48 1
  49       21       49 1
  50       22       50 1
  51       22       51 1
  52       23       52 1
  53       23       53 1
