# Supplementary material for: FastGrow: on-the-fly growing and its application to DYRK1A
Source: J Comput Aided Mol Des. 2022 Aug 22;36(9):639–51. doi: 10.1007/s10822-022-00469-y (PMC9512872; doi:10.1007/s10822-022-00469-y)
Supplement: Supplementary file 3 — (zip 300339 KB) [file 10822_2022_469_MOESM3_ESM.zip › validation_sets/cross_growing/1b6h_1b3l/1b3l_ligand.mol2]

@<TRIPOS>MOLECULE
LYS_B_1_GLY_B_2_LYS_B_3
  53   52
SMALL
USER_CHARGES
@<TRIPOS>ATOM
   1 N1           6.9774    16.7079    15.0820 N.3          1    LIG   0.0000
   2 C2           6.4665    17.9932    14.5125 C.3          1    LIG   0.0000
   3 C3           5.1582    18.4074    15.2308 C.2          1    LIG   0.0000
   4 O4           4.4009    17.5273    15.6872 O.2          1    LIG   0.0000
   5 C5           6.2281    17.8623    13.0014 C.3          1    LIG   0.0000
   6 C6           5.3785    16.6478    12.6338 C.3          1    LIG   0.0000
   7 C7           5.0923    16.6327    11.1046 C.3          1    LIG   0.0000
   8 C8           6.2556    15.9304    10.4213 C.3          1    LIG   0.0000
   9 N9           6.4858    14.5699    10.9163 N.4          1    LIG   1.0000
  10 H10          7.1258    16.8146    16.0652 H            1    LIG   0.0000
  11 H11          6.3072    15.9830    14.9227 H            1    LIG   0.0000
  12 H12          7.1526    18.7043    14.6660 H            1    LIG   0.0000
  13 H13          7.1141    17.7812    12.5449 H            1    LIG   0.0000
  14 H14          5.7617    18.6864    12.6799 H            1    LIG   0.0000
  15 H15          4.5120    16.6884    13.1313 H            1    LIG   0.0000
  16 H16          5.8689    15.8135    12.8859 H            1    LIG   0.0000
  17 H17          5.0130    17.5696    10.7641 H            1    LIG   0.0000
  18 H18          4.2421    16.1388    10.9224 H            1    LIG   0.0000
  19 H19          7.0847    16.4681    10.5745 H            1    LIG   0.0000
  20 H20          6.0654    15.8830     9.4407 H            1    LIG   0.0000
  21 H21          7.2598    14.1647    10.4297 H            1    LIG   0.0000
  22 H22          6.6870    14.6011    11.8954 H            1    LIG   0.0000
  23 H23          5.6678    14.0160    10.7616 H            1    LIG   0.0000
  24 N24          4.9792    19.7106    15.3218 N.am         1    LIG   0.0000
  25 C25          3.8377    20.2248    16.0907 C.3          1    LIG   0.0000
  26 C26          2.5518    20.1361    15.2832 C.2          1    LIG   0.0000
  27 O27          2.6207    20.3710    14.0726 O.2          1    LIG   0.0000
  28 H28          5.6125    20.3411    14.8731 H            1    LIG   0.0000
  29 H29          4.0084    21.1807    16.3296 H            1    LIG   0.0000
  30 H30          3.7368    19.6852    16.9265 H            1    LIG   0.0000
  31 N31          1.4292    19.8343    15.9218 N.am         1    LIG   0.0000
  32 C32          0.1168    19.8224    15.2907 C.3          1    LIG   0.0000
  33 C33         -0.9247    20.7065    15.9977 C.2          1    LIG   0.0000
  34 O34         -1.8848    21.1639    15.3093 O.co2        1    LIG   0.0000
  35 C35         -0.4781    18.4279    15.2214 C.3          1    LIG   0.0000
  36 C36         -1.5521    18.4102    14.0464 C.3          1    LIG   0.0000
  37 C37         -2.2016    17.0474    14.1111 C.3          1    LIG   0.0000
  38 C38         -3.4768    16.9970    13.2445 C.3          1    LIG   0.0000
  39 N39         -3.2443    17.7203    11.9824 N.4          1    LIG   1.0000
  40 O40         -0.8881    20.9209    17.2359 O.co2        1    LIG  -1.0000
  41 H41          1.4873    19.6016    16.8926 H            1    LIG   0.0000
  42 H42          0.2221    20.1590    14.3550 H            1    LIG   0.0000
  43 H43         -0.9211    18.2043    16.0896 H            1    LIG   0.0000
  44 H44          0.2422    17.7605    15.0330 H            1    LIG   0.0000
  45 H45         -1.1043    18.5420    13.1620 H            1    LIG   0.0000
  46 H46         -2.2336    19.1288    14.1853 H            1    LIG   0.0000
  47 H47         -2.4437    16.8459    15.0602 H            1    LIG   0.0000
  48 H48         -1.5542    16.3612    13.7793 H            1    LIG   0.0000
  49 H49         -4.2328    17.4255    13.7394 H            1    LIG   0.0000
  50 H50         -3.7064    16.0444    13.0450 H            1    LIG   0.0000
  51 H51         -4.0717    17.6868    11.4218 H            1    LIG   0.0000
  52 H52         -3.0149    18.6730    12.1816 H            1    LIG   0.0000
  53 H53         -2.4885    17.2919    11.4872 H            1    LIG   0.0000
@<TRIPOS>BOND
   1        1        2 1
   2        2        5 1
   3        2        3 1
   4        5        6 1
   5        6        7 1
   6        7        8 1
   7        8        9 1
   8        3        4 2
   9        1       10 1
  10        1       11 1
  11        2       12 1
  12        3       24 am
  13        5       13 1
  14        5       14 1
  15        6       15 1
  16        6       16 1
  17        7       17 1
  18        7       18 1
  19        8       19 1
  20        8       20 1
  21        9       21 1
  22        9       22 1
  23        9       23 1
  24       24       25 1
  25       25       26 1
  26       26       27 2
  27       26       31 am
  28       24       28 1
  29       25       29 1
  30       25       30 1
  31       31       32 1
  32       32       35 1
  33       32       33 1
  34       35       36 1
  35       36       37 1
  36       37       38 1
  37       38       39 1
  38       33       34 ar
  39       33       40 ar
  40       39       53 1
  41       31       41 1
  42       32       42 1
  43       35       43 1
  44       35       44 1
  45       36       45 1
  46       36       46 1
  47       37       47 1
  48       37       48 1
  49       38       49 1
  50       38       50 1
  51       39       51 1
  52       39       52 1
