# Supplementary material for: FastGrow: on-the-fly growing and its application to DYRK1A
Source: J Comput Aided Mol Des. 2022 Aug 22;36(9):639–51. doi: 10.1007/s10822-022-00469-y (PMC9512872; doi:10.1007/s10822-022-00469-y)
Supplement: Supplementary file 3 — (zip 300339 KB) [file 10822_2022_469_MOESM3_ESM.zip › validation_sets/cross_growing/1b6h_1b3l/1b6h_ligand.mol2]

@<TRIPOS>MOLECULE
1b6h_ligand
  63   62
SMALL
USER_CHARGES
@<TRIPOS>ATOM
   1 N1           6.9380    16.5310    15.1250 N.4          1    LIG   1.0000
   2 C2           6.4620    17.8240    14.5740 C.3          1    LIG   0.0000
   3 C3           5.2090    18.3150    15.3120 C.2          1    LIG   0.0000
   4 O4           4.4430    17.5090    15.8290 O.2          1    LIG   0.0000
   5 C5           6.1930    17.7870    13.0570 C.3          1    LIG   0.0000
   6 C6           5.2520    16.6620    12.6330 C.3          1    LIG   0.0000
   7 C7           5.2210    16.5570    11.0870 C.3          1    LIG   0.0000
   8 C8           6.5020    15.8980    10.5730 C.3          1    LIG   0.0000
   9 N9           6.5780    14.4400    10.8960 N.4          1    LIG   1.0000
  10 N10          5.0520    19.6220    15.3700 N.am         1    LIG   0.0000
  11 C11          3.9570    20.2560    16.0860 C.3          1    LIG   0.0000
  12 C12          4.3130    21.7180    16.4190 C.3          1    LIG   0.0000
  13 C13          5.3540    21.6450    17.5830 C.3          1    LIG   0.0000
  14 C14          5.5270    22.9880    18.2430 C.3          1    LIG   0.0000
  15 C15          2.6490    20.2390    15.3140 C.2          1    LIG   0.0000
  16 O16          2.6210    20.5390    14.1260 O.2          1    LIG   0.0000
  17 N17          1.5780    19.8850    16.0210 N.am         1    LIG   0.0000
  18 C18          0.2710    19.8990    15.3840 C.3          1    LIG   0.0000
  19 C19         -0.7230    20.7610    16.1800 C.2          1    LIG   0.0000
  20 O20         -1.7540    21.0940    15.5420 O.co2        1    LIG   0.0000
  21 C21         -0.3290    18.5040    15.2150 C.3          1    LIG   0.0000
  22 C22         -1.3930    18.5240    14.1090 C.3          1    LIG   0.0000
  23 C23         -2.1320    17.2180    13.9920 C.3          1    LIG   0.0000
  24 C24         -2.9400    17.0800    12.7120 C.3          1    LIG   0.0000
  25 N25         -3.6970    18.3410    12.4480 N.4          1    LIG   1.0000
  26 O26         -0.4410    21.1260    17.3310 O.co2        1    LIG  -1.0000
  27 H27          7.7597    16.2338    14.6225 H            1    LIG   0.0000
  28 H28          6.2141    15.8366    15.0259 H            1    LIG   0.0000
  29 H29          7.1637    16.6443    16.1008 H            1    LIG   0.0000
  30 H30          7.2615    18.5597    14.7456 H            1    LIG   0.0000
  31 H31          7.1526    17.6531    12.5363 H            1    LIG   0.0000
  32 H32          5.7450    18.7465    12.7592 H            1    LIG   0.0000
  33 H33          4.2387    16.8740    13.0048 H            1    LIG   0.0000
  34 H34          5.6064    15.7106    13.0564 H            1    LIG   0.0000
  35 H35          5.1341    17.5656    10.6566 H            1    LIG   0.0000
  36 H36          4.3544    15.9522    10.7818 H            1    LIG   0.0000
  37 H37          7.3648    16.4040    11.0308 H            1    LIG   0.0000
  38 H38          6.5440    16.0178     9.4804 H            1    LIG   0.0000
  39 H39          7.4390    14.0603    10.5348 H            1    LIG   0.0000
  40 H40          5.7971    13.9614    10.4751 H            1    LIG   0.0000
  41 H41          6.5492    14.3154    11.8958 H            1    LIG   0.0000
  42 H42          5.7159    20.2040    14.9004 H            1    LIG   0.0000
  43 H43          3.8067    19.7061    17.0267 H            1    LIG   0.0000
  44 H44          3.4160    22.2675    16.7406 H            1    LIG   0.0000
  45 H45          4.7528    22.2151    15.5418 H            1    LIG   0.0000
  46 H46          6.3226    21.3166    17.1782 H            1    LIG   0.0000
  47 H47          5.0045    20.9193    18.3321 H            1    LIG   0.0000
  48 H48          6.2636    22.9049    19.0558 H            1    LIG   0.0000
  49 H49          4.5629    23.3212    18.6546 H            1    LIG   0.0000
  50 H50          5.8810    23.7185    17.5007 H            1    LIG   0.0000
  51 H51          1.6712    19.6127    16.9787 H            1    LIG   0.0000
  52 H52          0.3939    20.3413    14.3844 H            1    LIG   0.0000
  53 H53         -0.7926    18.1891    16.1615 H            1    LIG   0.0000
  54 H54          0.4668    17.7951    14.9428 H            1    LIG   0.0000
  55 H55         -0.8994    18.7364    13.1492 H            1    LIG   0.0000
  56 H56         -2.1183    19.3202    14.3325 H            1    LIG   0.0000
  57 H57         -2.8193    17.1312    14.8464 H            1    LIG   0.0000
  58 H58         -1.3974    16.4000    14.0277 H            1    LIG   0.0000
  59 H59         -3.6483    16.2449    12.8164 H            1    LIG   0.0000
  60 H60         -2.2594    16.8807    11.8711 H            1    LIG   0.0000
  61 H61         -4.2298    18.2413    11.5981 H            1    LIG   0.0000
  62 H62         -3.0496    19.1075    12.3507 H            1    LIG   0.0000
  63 H63         -4.3223    18.5248    13.2169 H            1    LIG   0.0000
@<TRIPOS>BOND
   1        3        2 1
   2        2        5 1
   3        2        1 1
   4        5        6 1
   5        6        7 1
   6        7        8 1
   7        8        9 1
   8        3        4 2
   9       11       10 1
  10       15       11 1
  11       11       12 1
  12       12       13 1
  13       13       14 1
  14       15       16 2
  15       18       19 1
  16       18       21 1
  17       17       18 1
  18       21       22 1
  19       22       23 1
  20       23       24 1
  21       24       25 1
  22       19       26 ar
  23       19       20 ar
  24       10        3 am
  25       15       17 am
  26        1       27 1
  27        1       28 1
  28        1       29 1
  29        2       30 1
  30        5       31 1
  31        5       32 1
  32        6       33 1
  33        6       34 1
  34        7       35 1
  35        7       36 1
  36        8       37 1
  37        8       38 1
  38        9       39 1
  39        9       40 1
  40        9       41 1
  41       10       42 1
  42       11       43 1
  43       12       44 1
  44       12       45 1
  45       13       46 1
  46       13       47 1
  47       14       48 1
  48       14       49 1
  49       14       50 1
  50       17       51 1
  51       18       52 1
  52       21       53 1
  53       21       54 1
  54       22       55 1
  55       22       56 1
  56       23       57 1
  57       23       58 1
  58       24       59 1
  59       24       60 1
  60       25       61 1
  61       25       62 1
  62       25       63 1
