# Supplementary material for: FastGrow: on-the-fly growing and its application to DYRK1A
Source: J Comput Aided Mol Des. 2022 Aug 22;36(9):639–51. doi: 10.1007/s10822-022-00469-y (PMC9512872; doi:10.1007/s10822-022-00469-y)
Supplement: Supplementary file 3 — (zip 300339 KB) [file 10822_2022_469_MOESM3_ESM.zip › validation_sets/cross_growing/1b6h_1b3l/1b6h_frag.mol2]

@<TRIPOS>MOLECULE
1b6h
  11   10
SMALL
USER_CHARGES
@<TRIPOS>ATOM
   1 C1           4.3130    21.7180    16.4190 C.3          1    LIG   0.0000
   2 C2           5.3540    21.6450    17.5830 C.3          1    LIG   0.0000
   3 C3           5.5270    22.9880    18.2430 C.3          1    LIG   0.0000
   4 H4           3.4160    22.2675    16.7406 H            1    LIG   0.0000
   5 H5           4.7528    22.2151    15.5418 H            1    LIG   0.0000
   6 H6           6.3226    21.3166    17.1782 H            1    LIG   0.0000
   7 H7           5.0045    20.9193    18.3321 H            1    LIG   0.0000
   8 H8           6.2636    22.9049    19.0558 H            1    LIG   0.0000
   9 H9           4.5629    23.3212    18.6546 H            1    LIG   0.0000
  10 H10          5.8810    23.7185    17.5007 H            1    LIG   0.0000
  11 R11          3.9570    20.2560    16.0860 Du           1    LIG   0.0000
@<TRIPOS>BOND
   1        1       11 1
   2        1        2 1
   3        1        4 1
   4        1        5 1
   5        2        3 1
   6        2        6 1
   7        2        7 1
   8        3        8 1
   9        3        9 1
  10        3       10 1
