# Supplementary material for: FastGrow: on-the-fly growing and its application to DYRK1A
Source: J Comput Aided Mol Des. 2022 Aug 22;36(9):639–51. doi: 10.1007/s10822-022-00469-y (PMC9512872; doi:10.1007/s10822-022-00469-y)
Supplement: Supplementary file 3 — (zip 300339 KB) [file 10822_2022_469_MOESM3_ESM.zip › validation_sets/cross_growing/1b7h_1jet/1jet.pdb]

HEADER    COMPLEX (PEPTIDE TRANSPORT/PEPTIDE)     03-JUL-96   1JET              
TITLE     OLIGO-PEPTIDE BINDING PROTEIN (OPPA) COMPLEXED WITH KAK               
COMPND    MOL_ID: 1;                                                            
COMPND   2 MOLECULE: OLIGO-PEPTIDE BINDING PROTEIN;                             
COMPND   3 CHAIN: A;                                                            
COMPND   4 SYNONYM: OPPA;                                                       
COMPND   5 MOL_ID: 2;                                                           
COMPND   6 MOLECULE: PEPTIDE LYS ALA LYS;                                       
COMPND   7 CHAIN: B;                                                            
COMPND   8 ENGINEERED: YES                                                      
SOURCE    MOL_ID: 1;                                                            
SOURCE   2 ORGANISM_SCIENTIFIC: SALMONELLA TYPHIMURIUM;                         
SOURCE   3 ORGANISM_TAXID: 602;                                                 
SOURCE   4 MOL_ID: 2                                                            
KEYWDS    COMPLEX (PEPTIDE TRANSPORT/PEPTIDE), PEPTIDE TRANSPORT                
EXPDTA    X-RAY DIFFRACTION                                                     
AUTHOR    J.TAME,A.J.WILKINSON                                                  
REVDAT   2   24-FEB-09 1JET    1       VERSN                                    
REVDAT   1   15-MAY-97 1JET    0                                                
JRNL        AUTH   J.R.TAME,S.H.SLEIGH,A.J.WILKINSON,J.E.LADBURY                
JRNL        TITL   THE ROLE OF WATER IN SEQUENCE-INDEPENDENT LIGAND             
JRNL        TITL 2 BINDING BY AN OLIGOPEPTIDE TRANSPORTER PROTEIN.              
JRNL        REF    NAT.STRUCT.BIOL.              V.   3   998 1996              
JRNL        REFN                   ISSN 1072-8368                               
JRNL        PMID   8946852                                                      
JRNL        DOI    10.1038/NSB1296-998                                          
REMARK   1                                                                      
REMARK   1 REFERENCE 1                                                          
REMARK   1  AUTH   J.R.TAME,E.J.DODSON,G.MURSHUDOV,C.F.HIGGINS,                 
REMARK   1  AUTH 2 A.J.WILKINSON                                                
REMARK   1  TITL   THE CRYSTAL STRUCTURES OF THE OLIGOPEPTIDE-BINDING           
REMARK   1  TITL 2 PROTEIN OPPA COMPLEXED WITH TRIPEPTIDE AND                   
REMARK   1  TITL 3 TETRAPEPTIDE LIGANDS                                         
REMARK   1  REF    STRUCTURE                     V.   3  1395 1995              
REMARK   1  REFN                   ISSN 0969-2126                               
REMARK   1 REFERENCE 2                                                          
REMARK   1  AUTH   I.D.GLOVER,R.DENNY,N.D.NGUTI,S.MCSWEENEY,                    
REMARK   1  AUTH 2 A.THOMPSON,E.DODSON,A.J.WILKINSON,J.R.H.TAME                 
REMARK   1  TITL   STRUCTURE DETERMINATION OF OPPA AT 2.3 ANGSTROMS             
REMARK   1  TITL 2 RESOLUTION USING MULTIPLE WAVELENGTH ANOMALOUS               
REMARK   1  TITL 3 METHODS                                                      
REMARK   1  REF    ACTA CRYSTALLOGR.,SECT.D      V.  51    39 1995              
REMARK   1  REFN                   ISSN 0907-4449                               
REMARK   1 REFERENCE 3                                                          
REMARK   1  AUTH   J.R.TAME,G.N.MURSHUDOV,E.J.DODSON,T.K.NEIL,                  
REMARK   1  AUTH 2 G.G.DODSON,C.F.HIGGINS,A.J.WILKINSON                         
REMARK   1  TITL   THE STRUCTURAL BASIS OF SEQUENCE-INDEPENDENT                 
REMARK   1  TITL 2 PEPTIDE BINDING BY OPPA PROTEIN                              
REMARK   1  REF    SCIENCE                       V. 264  1578 1994              
REMARK   1  REFN                   ISSN 0036-8075                               
REMARK   2                                                                      
REMARK   2 RESOLUTION.    1.20 ANGSTROMS.                                       
REMARK   3                                                                      
REMARK   3 REFINEMENT.                                                          
REMARK   3   PROGRAM     : PROLSQ                                               
REMARK   3   AUTHORS     : KONNERT,HENDRICKSON                                  
REMARK   3                                                                      
REMARK   3  DATA USED IN REFINEMENT.                                            
REMARK   3   RESOLUTION RANGE HIGH (ANGSTROMS) : 1.20                           
REMARK   3   RESOLUTION RANGE LOW  (ANGSTROMS) : 10.00                          
REMARK   3   DATA CUTOFF            (SIGMA(F)) : 0.000                          
REMARK   3   COMPLETENESS FOR RANGE        (%) : 89.4                           
REMARK   3   NUMBER OF REFLECTIONS             : 162952                         
REMARK   3                                                                      
REMARK   3  FIT TO DATA USED IN REFINEMENT.                                     
REMARK   3   CROSS-VALIDATION METHOD          : NULL                            
REMARK   3   FREE R VALUE TEST SET SELECTION  : NULL                            
REMARK   3   R VALUE     (WORKING + TEST SET) : NULL                            
REMARK   3   R VALUE            (WORKING SET) : 0.229                           
REMARK   3   FREE R VALUE                     : 0.255                           
REMARK   3   FREE R VALUE TEST SET SIZE   (%) : 5.000                           
REMARK   3   FREE R VALUE TEST SET COUNT      : 8181                            
REMARK   3                                                                      
REMARK   3  FIT/AGREEMENT OF MODEL WITH ALL DATA.                               
REMARK   3   R VALUE   (WORKING + TEST SET, NO CUTOFF) : NULL                   
REMARK   3   R VALUE          (WORKING SET, NO CUTOFF) : 0.2290                 
REMARK   3   FREE R VALUE                  (NO CUTOFF) : 0.255                  
REMARK   3   FREE R VALUE TEST SET SIZE (%, NO CUTOFF) : 5.000                  
REMARK   3   FREE R VALUE TEST SET COUNT   (NO CUTOFF) : 8181                   
REMARK   3   TOTAL NUMBER OF REFLECTIONS   (NO CUTOFF) : NULL                   
REMARK   3                                                                      
REMARK   3  NUMBER OF NON-HYDROGEN ATOMS USED IN REFINEMENT.                    
REMARK   3   PROTEIN ATOMS            : 4193                                    
REMARK   3   NUCLEIC ACID ATOMS       : 0                                       
REMARK   3   HETEROGEN ATOMS          : 18                                      
REMARK   3   SOLVENT ATOMS            : 560                                     
REMARK   3                                                                      
REMARK   3  B VALUES.                                                           
REMARK   3   FROM WILSON PLOT           (A**2) : 10.60                          
REMARK   3   MEAN B VALUE      (OVERALL, A**2) : 16.00                          
REMARK   3   OVERALL ANISOTROPIC B VALUE.                                       
REMARK   3    B11 (A**2) : NULL                                                 
REMARK   3    B22 (A**2) : NULL                                                 
REMARK   3    B33 (A**2) : NULL                                                 
REMARK   3    B12 (A**2) : NULL                                                 
REMARK   3    B13 (A**2) : NULL                                                 
REMARK   3    B23 (A**2) : NULL                                                 
REMARK   3                                                                      
REMARK   3  ESTIMATED COORDINATE ERROR.                                         
REMARK   3   ESD FROM LUZZATI PLOT        (A) : NULL                            
REMARK   3   ESD FROM SIGMAA              (A) : NULL                            
REMARK   3   LOW RESOLUTION CUTOFF        (A) : NULL                            
REMARK   3                                                                      
REMARK   3  RMS DEVIATIONS FROM IDEAL VALUES.                                   
REMARK   3   DISTANCE RESTRAINTS.                    RMS    SIGMA               
REMARK   3    BOND LENGTH                     (A) : 0.009 ; 0.025               
REMARK   3    ANGLE DISTANCE                  (A) : 0.019 ; 0.035               
REMARK   3    INTRAPLANAR 1-4 DISTANCE        (A) : 0.021 ; 0.050               
REMARK   3    H-BOND OR METAL COORDINATION    (A) : NULL  ; NULL                
REMARK   3                                                                      
REMARK   3   PLANE RESTRAINT                  (A) : 0.000 ; NULL                
REMARK   3   CHIRAL-CENTER RESTRAINT       (A**3) : 0.088 ; 0.150               
REMARK   3                                                                      
REMARK   3   NON-BONDED CONTACT RESTRAINTS.                                     
REMARK   3    SINGLE TORSION                  (A) : 0.173 ; 0.300               
REMARK   3    MULTIPLE TORSION                (A) : 0.233 ; 0.300               
REMARK   3    H-BOND (X...Y)                  (A) : 0.160 ; 0.300               
REMARK   3    H-BOND (X-H...Y)                (A) : NULL  ; NULL                
REMARK   3                                                                      
REMARK   3   CONFORMATIONAL TORSION ANGLE RESTRAINTS.                           
REMARK   3    SPECIFIED                 (DEGREES) : NULL  ; NULL                
REMARK   3    PLANAR                    (DEGREES) : 2.290 ; 7.000               
REMARK   3    STAGGERED                 (DEGREES) : 15.900; 20.000              
REMARK   3    TRANSVERSE                (DEGREES) : 29.000; 20.000              
REMARK   3                                                                      
REMARK   3  ISOTROPIC THERMAL FACTOR RESTRAINTS.    RMS    SIGMA                
REMARK   3   MAIN-CHAIN BOND               (A**2) : 1.159 ; 4.000               
REMARK   3   MAIN-CHAIN ANGLE              (A**2) : 1.795 ; 6.000               
REMARK   3   SIDE-CHAIN BOND               (A**2) : 3.582 ; 8.000               
REMARK   3   SIDE-CHAIN ANGLE              (A**2) : 5.238 ; 10.000              
REMARK   3                                                                      
REMARK   3  OTHER REFINEMENT REMARKS: NULL                                      
REMARK   4                                                                      
REMARK   4 1JET COMPLIES WITH FORMAT V. 3.15, 01-DEC-08                         
REMARK 100                                                                      
REMARK 100 THIS ENTRY HAS BEEN PROCESSED BY BNL.                                
REMARK 200                                                                      
REMARK 200 EXPERIMENTAL DETAILS                                                 
REMARK 200  EXPERIMENT TYPE                : X-RAY DIFFRACTION                  
REMARK 200  DATE OF DATA COLLECTION        : NULL                               
REMARK 200  TEMPERATURE           (KELVIN) : 120                                
REMARK 200  PH                             : 5.5                                
REMARK 200  NUMBER OF CRYSTALS USED        : 1                                  
REMARK 200                                                                      
REMARK 200  SYNCHROTRON              (Y/N) : Y                                  
REMARK 200  RADIATION SOURCE               : SRS                                
REMARK 200  BEAMLINE                       : PX9.6                              
REMARK 200  X-RAY GENERATOR MODEL          : NULL                               
REMARK 200  MONOCHROMATIC OR LAUE    (M/L) : M                                  
REMARK 200  WAVELENGTH OR RANGE        (A) : 0.87                               
REMARK 200  MONOCHROMATOR                  : NULL                               
REMARK 200  OPTICS                         : NULL                               
REMARK 200                                                                      
REMARK 200  DETECTOR TYPE                  : IMAGE PLATE                        
REMARK 200  DETECTOR MANUFACTURER          : MARRESEARCH                        
REMARK 200  INTENSITY-INTEGRATION SOFTWARE : MOSFLM                             
REMARK 200  DATA SCALING SOFTWARE          : NULL                               
REMARK 200                                                                      
REMARK 200  NUMBER OF UNIQUE REFLECTIONS   : 182213                             
REMARK 200  RESOLUTION RANGE HIGH      (A) : 1.200                              
REMARK 200  RESOLUTION RANGE LOW       (A) : 10.000                             
REMARK 200  REJECTION CRITERIA  (SIGMA(I)) : 0.000                              
REMARK 200                                                                      
REMARK 200 OVERALL.                                                             
REMARK 200  COMPLETENESS FOR RANGE     (%) : 89.4                               
REMARK 200  DATA REDUNDANCY                : 3.200                              
REMARK 200  R MERGE                    (I) : 0.03500                            
REMARK 200  R SYM                      (I) : NULL                               
REMARK 200  <I/SIGMA(I)> FOR THE DATA SET  : 9.5000                             
REMARK 200                                                                      
REMARK 200 IN THE HIGHEST RESOLUTION SHELL.                                     
REMARK 200  HIGHEST RESOLUTION SHELL, RANGE HIGH (A) : NULL                     
REMARK 200  HIGHEST RESOLUTION SHELL, RANGE LOW  (A) : NULL                     
REMARK 200  COMPLETENESS FOR SHELL     (%) : NULL                               
REMARK 200  DATA REDUNDANCY IN SHELL       : NULL                               
REMARK 200  R MERGE FOR SHELL          (I) : NULL                               
REMARK 200  R SYM FOR SHELL            (I) : NULL                               
REMARK 200  <I/SIGMA(I)> FOR SHELL         : NULL                               
REMARK 200                                                                      
REMARK 200 DIFFRACTION PROTOCOL: NULL                                           
REMARK 200 METHOD USED TO DETERMINE THE STRUCTURE: NULL                         
REMARK 200 SOFTWARE USED: CCP4                                                  
REMARK 200 STARTING MODEL: PDB ENTRY 1OLB                                       
REMARK 200                                                                      
REMARK 200 REMARK: FLASH COOLED TO 120K                                         
REMARK 280                                                                      
REMARK 280 CRYSTAL                                                              
REMARK 280 SOLVENT CONTENT, VS   (%): 45.00                                     
REMARK 280 MATTHEWS COEFFICIENT, VM (ANGSTROMS**3/DA): 2.46                     
REMARK 280                                                                      
REMARK 280 CRYSTALLIZATION CONDITIONS: CO-CRYSTALLIZED WITH URANIUM             
REMARK 280  ACETATE, PH 5.5                                                     
REMARK 290                                                                      
REMARK 290 CRYSTALLOGRAPHIC SYMMETRY                                            
REMARK 290 SYMMETRY OPERATORS FOR SPACE GROUP: P 21 21 21                       
REMARK 290                                                                      
REMARK 290      SYMOP   SYMMETRY                                                
REMARK 290     NNNMMM   OPERATOR                                                
REMARK 290       1555   X,Y,Z                                                   
REMARK 290       2555   -X+1/2,-Y,Z+1/2                                         
REMARK 290       3555   -X,Y+1/2,-Z+1/2                                         
REMARK 290       4555   X+1/2,-Y+1/2,-Z                                         
REMARK 290                                                                      
REMARK 290     WHERE NNN -> OPERATOR NUMBER                                     
REMARK 290           MMM -> TRANSLATION VECTOR                                  
REMARK 290                                                                      
REMARK 290 CRYSTALLOGRAPHIC SYMMETRY TRANSFORMATIONS                            
REMARK 290 THE FOLLOWING TRANSFORMATIONS OPERATE ON THE ATOM/HETATM             
REMARK 290 RECORDS IN THIS ENTRY TO PRODUCE CRYSTALLOGRAPHICALLY                
REMARK 290 RELATED MOLECULES.                                                   
REMARK 290   SMTRY1   1  1.000000  0.000000  0.000000        0.00000            
REMARK 290   SMTRY2   1  0.000000  1.000000  0.000000        0.00000            
REMARK 290   SMTRY3   1  0.000000  0.000000  1.000000        0.00000            
REMARK 290   SMTRY1   2 -1.000000  0.000000  0.000000       54.59500            
REMARK 290   SMTRY2   2  0.000000 -1.000000  0.000000        0.00000            
REMARK 290   SMTRY3   2  0.000000  0.000000  1.000000       35.14000            
REMARK 290   SMTRY1   3 -1.000000  0.000000  0.000000        0.00000            
REMARK 290   SMTRY2   3  0.000000  1.000000  0.000000       38.02000            
REMARK 290   SMTRY3   3  0.000000  0.000000 -1.000000       35.14000            
REMARK 290   SMTRY1   4  1.000000  0.000000  0.000000       54.59500            
REMARK 290   SMTRY2   4  0.000000 -1.000000  0.000000       38.02000            
REMARK 290   SMTRY3   4  0.000000  0.000000 -1.000000        0.00000            
REMARK 290                                                                      
REMARK 290 REMARK: NULL                                                         
REMARK 300                                                                      
REMARK 300 BIOMOLECULE: 1                                                       
REMARK 300 SEE REMARK 350 FOR THE AUTHOR PROVIDED AND/OR PROGRAM                
REMARK 300 GENERATED ASSEMBLY INFORMATION FOR THE STRUCTURE IN                  
REMARK 300 THIS ENTRY. THE REMARK MAY ALSO PROVIDE INFORMATION ON               
REMARK 300 BURIED SURFACE AREA.                                                 
REMARK 350                                                                      
REMARK 350 COORDINATES FOR A COMPLETE MULTIMER REPRESENTING THE KNOWN           
REMARK 350 BIOLOGICALLY SIGNIFICANT OLIGOMERIZATION STATE OF THE                
REMARK 350 MOLECULE CAN BE GENERATED BY APPLYING BIOMT TRANSFORMATIONS          
REMARK 350 GIVEN BELOW.  BOTH NON-CRYSTALLOGRAPHIC AND                          
REMARK 350 CRYSTALLOGRAPHIC OPERATIONS ARE GIVEN.                               
REMARK 350                                                                      
REMARK 350 BIOMOLECULE: 1                                                       
REMARK 350 AUTHOR DETERMINED BIOLOGICAL UNIT: DIMERIC                           
REMARK 350 SOFTWARE DETERMINED QUATERNARY STRUCTURE: DIMERIC                    
REMARK 350 SOFTWARE USED: PISA                                                  
REMARK 350 TOTAL BURIED SURFACE AREA: 1630 ANGSTROM**2                          
REMARK 350 SURFACE AREA OF THE COMPLEX: 19570 ANGSTROM**2                       
REMARK 350 CHANGE IN SOLVENT FREE ENERGY: -22.0 KCAL/MOL                        
REMARK 350 APPLY THE FOLLOWING TO CHAINS: A, B                                  
REMARK 350   BIOMT1   1  1.000000  0.000000  0.000000        0.00000            
REMARK 350   BIOMT2   1  0.000000  1.000000  0.000000        0.00000            
REMARK 350   BIOMT3   1  0.000000  0.000000  1.000000        0.00000            
REMARK 500                                                                      
REMARK 500 GEOMETRY AND STEREOCHEMISTRY                                         
REMARK 500 SUBTOPIC: CLOSE CONTACTS IN SAME ASYMMETRIC UNIT                     
REMARK 500                                                                      
REMARK 500 THE FOLLOWING ATOMS ARE IN CLOSE CONTACT.                            
REMARK 500                                                                      
REMARK 500  ATM1  RES C  SSEQI   ATM2  RES C  SSEQI           DISTANCE          
REMARK 500   U    IUM A   520     O    HOH A   531              1.37            
REMARK 500   U    IUM A   522     O    HOH A   535              1.75            
REMARK 500   U    IUM A   518     O    HOH A   527              2.11            
REMARK 500                                                                      
REMARK 500 REMARK: NULL                                                         
REMARK 500                                                                      
REMARK 500 GEOMETRY AND STEREOCHEMISTRY                                         
REMARK 500 SUBTOPIC: COVALENT BOND ANGLES                                       
REMARK 500                                                                      
REMARK 500 THE STEREOCHEMICAL PARAMETERS OF THE FOLLOWING RESIDUES              
REMARK 500 HAVE VALUES WHICH DEVIATE FROM EXPECTED VALUES BY MORE               
REMARK 500 THAN 6*RMSD (M=MODEL NUMBER; RES=RESIDUE NAME; C=CHAIN               
REMARK 500 IDENTIFIER; SSEQ=SEQUENCE NUMBER; I=INSERTION CODE).                 
REMARK 500                                                                      
REMARK 500 STANDARD TABLE:                                                      
REMARK 500 FORMAT: (10X,I3,1X,A3,1X,A1,I4,A1,3(1X,A4,2X),12X,F5.1)              
REMARK 500                                                                      
REMARK 500 EXPECTED VALUES PROTEIN: ENGH AND HUBER, 1999                        
REMARK 500 EXPECTED VALUES NUCLEIC ACID: CLOWNEY ET AL 1996                     
REMARK 500                                                                      
REMARK 500  M RES CSSEQI ATM1   ATM2   ATM3                                     
REMARK 500    CYS A 271   CA  -  CB  -  SG  ANGL. DEV. =   7.7 DEGREES          
REMARK 500                                                                      
REMARK 500 REMARK: NULL                                                         
REMARK 500                                                                      
REMARK 500 GEOMETRY AND STEREOCHEMISTRY                                         
REMARK 500 SUBTOPIC: TORSION ANGLES                                             
REMARK 500                                                                      
REMARK 500 TORSION ANGLES OUTSIDE THE EXPECTED RAMACHANDRAN REGIONS:            
REMARK 500 (M=MODEL NUMBER; RES=RESIDUE NAME; C=CHAIN IDENTIFIER;               
REMARK 500 SSEQ=SEQUENCE NUMBER; I=INSERTION CODE).                             
REMARK 500                                                                      
REMARK 500 STANDARD TABLE:                                                      
REMARK 500 FORMAT:(10X,I3,1X,A3,1X,A1,I4,A1,4X,F7.2,3X,F7.2)                    
REMARK 500                                                                      
REMARK 500 EXPECTED VALUES: GJ KLEYWEGT AND TA JONES (1996). PHI/PSI-           
REMARK 500 CHOLOGY: RAMACHANDRAN REVISITED. STRUCTURE 4, 1395 - 1400            
REMARK 500                                                                      
REMARK 500  M RES CSSEQI        PSI       PHI                                   
REMARK 500    GLN A  13       74.81   -102.36                                   
REMARK 500    GLU A  32       -6.06   -147.14                                   
REMARK 500    GLU A 200      -64.02   -134.27                                   
REMARK 500    ASN A 246       61.88   -103.24                                   
REMARK 500    THR A 354     -169.60   -118.58                                   
REMARK 500    THR A 367      121.61    -39.45                                   
REMARK 500    SER A 368      142.50   -178.29                                   
REMARK 500    THR A 408       55.91    -92.99                                   
REMARK 500    ASP A 410      -71.20   -104.32                                   
REMARK 500    PHE A 426      -60.17    -90.33                                   
REMARK 500                                                                      
REMARK 500 REMARK: NULL                                                         
REMARK 525                                                                      
REMARK 525 SOLVENT                                                              
REMARK 525                                                                      
REMARK 525 THE SOLVENT MOLECULES HAVE CHAIN IDENTIFIERS THAT                    
REMARK 525 INDICATE THE POLYMER CHAIN WITH WHICH THEY ARE MOST                  
REMARK 525 CLOSELY ASSOCIATED. THE REMARK LISTS ALL THE SOLVENT                 
REMARK 525 MOLECULES WHICH ARE MORE THAN 5A AWAY FROM THE                       
REMARK 525 NEAREST POLYMER CHAIN (M = MODEL NUMBER;                             
REMARK 525 RES=RESIDUE NAME; C=CHAIN IDENTIFIER; SSEQ=SEQUENCE                  
REMARK 525 NUMBER; I=INSERTION CODE):                                           
REMARK 525                                                                      
REMARK 525  M RES CSSEQI                                                        
REMARK 525    HOH A 532        DISTANCE =  5.11 ANGSTROMS                       
REMARK 525    HOH A 548        DISTANCE =  5.41 ANGSTROMS                       
REMARK 525    HOH A 910        DISTANCE =  7.25 ANGSTROMS                       
REMARK 525    HOH A 946        DISTANCE =  6.74 ANGSTROMS                       
REMARK 610                                                                      
REMARK 610 MISSING HETEROATOM                                                   
REMARK 610 THE FOLLOWING RESIDUES HAVE MISSING ATOMS (M=MODEL NUMBER;           
REMARK 610 RES=RESIDUE NAME; C=CHAIN IDENTIFIER; SSEQ=SEQUENCE NUMBER;          
REMARK 610 I=INSERTION CODE):                                                   
REMARK 610   M RES C SSEQI                                                      
REMARK 610     IUM A  518                                                       
REMARK 610     IUM A  519                                                       
REMARK 610     IUM A  520                                                       
REMARK 610     IUM A  521                                                       
REMARK 610     IUM A  522                                                       
REMARK 610     IUM A  523                                                       
REMARK 610     IUM A  524                                                       
REMARK 610     IUM A  525                                                       
REMARK 800                                                                      
REMARK 800 SITE                                                                 
REMARK 800 SITE_IDENTIFIER: AC1                                                 
REMARK 800 EVIDENCE_CODE: SOFTWARE                                              
REMARK 800 SITE_DESCRIPTION: BINDING SITE FOR RESIDUE IUM A 518                 
REMARK 800 SITE_IDENTIFIER: AC2                                                 
REMARK 800 EVIDENCE_CODE: SOFTWARE                                              
REMARK 800 SITE_DESCRIPTION: BINDING SITE FOR RESIDUE IUM A 519                 
REMARK 800 SITE_IDENTIFIER: AC3                                                 
REMARK 800 EVIDENCE_CODE: SOFTWARE                                              
REMARK 800 SITE_DESCRIPTION: BINDING SITE FOR RESIDUE IUM A 520                 
REMARK 800 SITE_IDENTIFIER: AC4                                                 
REMARK 800 EVIDENCE_CODE: SOFTWARE                                              
REMARK 800 SITE_DESCRIPTION: BINDING SITE FOR RESIDUE IUM A 521                 
REMARK 800 SITE_IDENTIFIER: AC5                                                 
REMARK 800 EVIDENCE_CODE: SOFTWARE                                              
REMARK 800 SITE_DESCRIPTION: BINDING SITE FOR RESIDUE IUM A 522                 
REMARK 800 SITE_IDENTIFIER: AC6                                                 
REMARK 800 EVIDENCE_CODE: SOFTWARE                                              
REMARK 800 SITE_DESCRIPTION: BINDING SITE FOR RESIDUE IUM A 523                 
REMARK 800 SITE_IDENTIFIER: AC7                                                 
REMARK 800 EVIDENCE_CODE: SOFTWARE                                              
REMARK 800 SITE_DESCRIPTION: BINDING SITE FOR RESIDUE IUM A 524                 
REMARK 800 SITE_IDENTIFIER: AC8                                                 
REMARK 800 EVIDENCE_CODE: SOFTWARE                                              
REMARK 800 SITE_DESCRIPTION: BINDING SITE FOR RESIDUE IUM A 525                 
DBREF  1JET A    1   517  UNP    P06202   OPPA_SALTY      26    542             
DBREF  1JET B    1     3  PDB    1JET     1JET             1      3             
SEQRES   1 A  517  ALA ASP VAL PRO ALA GLY VAL GLN LEU ALA ASP LYS GLN          
SEQRES   2 A  517  THR LEU VAL ARG ASN ASN GLY SER GLU VAL GLN SER LEU          
SEQRES   3 A  517  ASP PRO HIS LYS ILE GLU GLY VAL PRO GLU SER ASN VAL          
SEQRES   4 A  517  SER ARG ASP LEU PHE GLU GLY LEU LEU ILE SER ASP VAL          
SEQRES   5 A  517  GLU GLY HIS PRO SER PRO GLY VAL ALA GLU LYS TRP GLU          
SEQRES   6 A  517  ASN LYS ASP PHE LYS VAL TRP THR PHE HIS LEU ARG GLU          
SEQRES   7 A  517  ASN ALA LYS TRP SER ASP GLY THR PRO VAL THR ALA HIS          
SEQRES   8 A  517  ASP PHE VAL TYR SER TRP GLN ARG LEU ALA ASP PRO ASN          
SEQRES   9 A  517  THR ALA SER PRO TYR ALA SER TYR LEU GLN TYR GLY HIS          
SEQRES  10 A  517  ILE ALA ASN ILE ASP ASP ILE ILE ALA GLY LYS LYS PRO          
SEQRES  11 A  517  ALA THR ASP LEU GLY VAL LYS ALA LEU ASP ASP HIS THR          
SEQRES  12 A  517  PHE GLU VAL THR LEU SER GLU PRO VAL PRO TYR PHE TYR          
SEQRES  13 A  517  LYS LEU LEU VAL HIS PRO SER VAL SER PRO VAL PRO LYS          
SEQRES  14 A  517  SER ALA VAL GLU LYS PHE GLY ASP LYS TRP THR GLN PRO          
SEQRES  15 A  517  ALA ASN ILE VAL THR ASN GLY ALA TYR LYS LEU LYS ASN          
SEQRES  16 A  517  TRP VAL VAL ASN GLU ARG ILE VAL LEU GLU ARG ASN PRO          
SEQRES  17 A  517  GLN TYR TRP ASP ASN ALA LYS THR VAL ILE ASN GLN VAL          
SEQRES  18 A  517  THR TYR LEU PRO ILE SER SER GLU VAL THR ASP VAL ASN          
SEQRES  19 A  517  ARG TYR ARG SER GLY GLU ILE ASP MET THR TYR ASN ASN          
SEQRES  20 A  517  MET PRO ILE GLU LEU PHE GLN LYS LEU LYS LYS GLU ILE          
SEQRES  21 A  517  PRO ASN GLU VAL ARG VAL ASP PRO TYR LEU CYS THR TYR          
SEQRES  22 A  517  TYR TYR GLU ILE ASN ASN GLN LYS ALA PRO PHE ASN ASP          
SEQRES  23 A  517  VAL ARG VAL ARG THR ALA LEU LYS LEU ALA LEU ASP ARG          
SEQRES  24 A  517  ASP ILE ILE VAL ASN LYS VAL LYS ASN GLN GLY ASP LEU          
SEQRES  25 A  517  PRO ALA TYR SER TYR THR PRO PRO TYR THR ASP GLY ALA          
SEQRES  26 A  517  LYS LEU VAL GLU PRO GLU TRP PHE LYS TRP SER GLN GLN          
SEQRES  27 A  517  LYS ARG ASN GLU GLU ALA LYS LYS LEU LEU ALA GLU ALA          
SEQRES  28 A  517  GLY PHE THR ALA ASP LYS PRO LEU THR PHE ASP LEU LEU          
SEQRES  29 A  517  TYR ASN THR SER ASP LEU HIS LYS LYS LEU ALA ILE ALA          
SEQRES  30 A  517  VAL ALA SER ILE TRP LYS LYS ASN LEU GLY VAL ASN VAL          
SEQRES  31 A  517  ASN LEU GLU ASN GLN GLU TRP LYS THR PHE LEU ASP THR          
SEQRES  32 A  517  ARG HIS GLN GLY THR PHE ASP VAL ALA ARG ALA GLY TRP          
SEQRES  33 A  517  CYS ALA ASP TYR ASN GLU PRO THR SER PHE LEU ASN THR          
SEQRES  34 A  517  MET LEU SER ASP SER SER ASN ASN THR ALA HIS TYR LYS          
SEQRES  35 A  517  SER PRO ALA PHE ASP LYS LEU ILE ALA ASP THR LEU LYS          
SEQRES  36 A  517  VAL ALA ASP ASP THR GLN ARG SER GLU LEU TYR ALA LYS          
SEQRES  37 A  517  ALA GLU GLN GLN LEU ASP LYS ASP SER ALA ILE VAL PRO          
SEQRES  38 A  517  VAL TYR TYR TYR VAL ASN ALA ARG LEU VAL LYS PRO TRP          
SEQRES  39 A  517  VAL GLY GLY TYR THR GLY LYS ASP PRO LEU ASP ASN ILE          
SEQRES  40 A  517  TYR VAL LYS ASN LEU TYR ILE ILE LYS HIS                      
SEQRES   1 B    3  LYS ALA LYS                                                  
HET    IUM  A 518       1                                                       
HET    IUM  A 519       1                                                       
HET    IUM  A 520       1                                                       
HET    IUM  A 521       1                                                       
HET    IUM  A 522       1                                                       
HET    IUM  A 523       1                                                       
HET    IUM  A 524       1                                                       
HET    IUM  A 525       1                                                       
HETNAM     IUM URANYL (VI) ION                                                  
FORMUL   3  IUM    8(O2 U 2+)                                                   
FORMUL  11  HOH   *568(H2 O)                                                    
HELIX    1   1 VAL A   34  LEU A   43  1                                  10    
HELIX    2   2 ALA A   90  ALA A  101  1                                  12    
HELIX    3   3 PRO A  103  THR A  105  5                                   3    
HELIX    4   4 ALA A  110  TYR A  115  5                                   6    
HELIX    5   5 ILE A  121  ILE A  125  1                                   5    
HELIX    6   6 ALA A  131  ASP A  133  5                                   3    
HELIX    7   7 PHE A  155  VAL A  160  5                                   6    
HELIX    8   8 PRO A  162  VAL A  164  5                                   3    
HELIX    9   9 LYS A  169  LYS A  178  1                                  10    
HELIX   10  10 ASN A  213  LYS A  215  5                                   3    
HELIX   11  11 GLU A  229  ARG A  237  1                                   9    
HELIX   12  12 PHE A  253  GLU A  259  1                                   7    
HELIX   13  13 PRO A  261  GLU A  263  5                                   3    
HELIX   14  14 VAL A  287  ALA A  296  1                                  10    
HELIX   15  15 ARG A  299  ASN A  304  1                                   6    
HELIX   16  16 GLU A  331  LYS A  334  1                                   4    
HELIX   17  17 GLN A  337  GLU A  350  1                                  14    
HELIX   18  18 ASP A  369  LEU A  386  1                                  18    
HELIX   19  19 TRP A  397  GLN A  406  1                                  10    
HELIX   20  20 PRO A  423  MET A  430  5                                   8    
HELIX   21  21 PRO A  444  LEU A  454  1                                  11    
HELIX   22  22 ASP A  459  LYS A  475  1                                  17    
HELIX   23  23 VAL A  509  ASN A  511  5                                   3    
SHEET    1   A 4 THR A  14  ASN A  18  0                                        
SHEET    2   A 4 GLN A 220  LEU A 224  1  N  GLN A 220   O  LEU A  15           
SHEET    3   A 4 ARG A 201  ARG A 206 -1  N  LEU A 204   O  VAL A 221           
SHEET    4   A 4 TYR A 191  VAL A 197 -1  N  VAL A 197   O  ARG A 201           
SHEET    1   B 2 LEU A  48  SER A  50  0                                        
SHEET    2   B 2 PRO A  56  PRO A  58 -1  N  SER A  57   O  ILE A  49           
SHEET    1   C 4 ALA A  61  LYS A  67  0                                        
SHEET    2   C 4 VAL A  71  LEU A  76 -1  N  HIS A  75   O  GLU A  62           
SHEET    3   C 4 THR A 143  THR A 147 -1  N  VAL A 146   O  TRP A  72           
SHEET    4   C 4 VAL A 136  ASP A 140 -1  N  ASP A 140   O  THR A 143           
SHEET    1   D 2 VAL A 264  PRO A 268  0                                        
SHEET    2   D 2 VAL A 486  LEU A 490 -1  N  ARG A 489   O  ARG A 265           
SHEET    1   E 3 VAL A 411  CYS A 417  0                                        
SHEET    2   E 3 CYS A 271  ILE A 277 -1  N  GLU A 276   O  ALA A 412           
SHEET    3   E 3 ILE A 479  TYR A 484 -1  N  TYR A 483   O  TYR A 273           
SHEET    1   F 2 THR A 360  ASN A 366  0                                        
SHEET    2   F 2 ASN A 389  GLN A 395  1  N  ASN A 389   O  PHE A 361           
SSBOND   1 CYS A  271    CYS A  417                          1555   1555  2.05  
LINK         U   IUM A 518                 OD2 ASP A 323     1555   1555  2.39  
LINK         U   IUM A 522                 OD2 ASP A 362     1555   1555  2.34  
CISPEP   1 ALA A  282    PRO A  283          0         2.98                     
SITE     1 AC1  7 ASP A 323  ASN A 394  HOH A 526  HOH A 527                    
SITE     2 AC1  7 HOH A 573  HOH A 811  HOH A1076                               
SITE     1 AC2  6 HOH A 528  HOH A 529  HOH A 617  HOH A 658                    
SITE     2 AC2  6 HOH A1050  HOH A1079                                          
SITE     1 AC3  7 ASP A 459  HOH A 528  HOH A 530  HOH A 531                    
SITE     2 AC3  7 HOH A 651  HOH A 662  HOH A1080                               
SITE     1 AC4  2 GLU A 251  ASP A 369                                          
SITE     1 AC5  6 GLU A  53  ASP A 362  ASP A 410  HOH A 534                    
SITE     2 AC5  6 HOH A 535  HOH A 621                                          
SITE     1 AC6  3 ASP A 133  HIS A 517  HOH A 595                               
SITE     1 AC7  1 HOH A1027                                                     
SITE     1 AC8  3 ASP A  11  GLU A 342  HOH A1073                               
CRYST1  109.190   76.040   70.280  90.00  90.00  90.00 P 21 21 21    4          
ORIGX1      1.000000  0.000000  0.000000        0.00000                         
ORIGX2      0.000000  1.000000  0.000000        0.00000                         
ORIGX3      0.000000  0.000000  1.000000        0.00000                         
SCALE1      0.009158  0.000000  0.000000        0.00000                         
SCALE2      0.000000  0.013151  0.000000        0.00000                         
SCALE3      0.000000  0.000000  0.014229        0.00000                         
ATOM      1  N   ALA A   1      33.446  30.855  -0.515  1.00 16.07           N  
ATOM      2  CA  ALA A   1      32.002  30.735  -0.172  1.00 17.82           C  
ATOM      3  C   ALA A   1      31.307  29.736  -1.090  1.00 19.36           C  
ATOM      4  O   ALA A   1      31.660  29.608  -2.269  1.00 20.08           O  
ATOM      5  CB  ALA A   1      31.319  32.099  -0.271  1.00 14.00           C  
ATOM      6  N   ASP A   2      30.332  29.023  -0.546  1.00 19.21           N  
ATOM      7  CA  ASP A   2      29.558  28.067  -1.346  1.00 20.95           C  
ATOM      8  C   ASP A   2      28.109  28.560  -1.358  1.00 20.73           C  
ATOM      9  O   ASP A   2      27.360  28.292  -0.423  1.00 21.71           O  
ATOM     10  CB  ASP A   2      29.664  26.653  -0.813  1.00 30.76           C  
ATOM     11  CG  ASP A   2      30.967  25.974  -1.208  1.00 36.93           C  
ATOM     12  OD1 ASP A   2      31.378  26.112  -2.383  1.00 40.44           O  
ATOM     13  OD2 ASP A   2      31.571  25.315  -0.335  1.00 41.30           O  
ATOM     14  N   VAL A   3      27.781  29.338  -2.380  1.00 19.71           N  
ATOM     15  CA  VAL A   3      26.441  29.916  -2.500  1.00 21.84           C  
ATOM     16  C   VAL A   3      25.435  28.886  -2.994  1.00 23.92           C  
ATOM     17  O   VAL A   3      25.523  28.364  -4.107  1.00 23.57           O  
ATOM     18  CB  VAL A   3      26.464  31.138  -3.440  1.00 17.56           C  
ATOM     19  CG1 VAL A   3      25.103  31.809  -3.505  1.00 16.78           C  
ATOM     20  CG2 VAL A   3      27.538  32.130  -2.995  1.00 14.73           C  
ATOM     21  N   PRO A   4      24.473  28.563  -2.145  1.00 25.22           N  
ATOM     22  CA  PRO A   4      23.424  27.610  -2.443  1.00 26.08           C  
ATOM     23  C   PRO A   4      22.747  27.938  -3.766  1.00 27.54           C  
ATOM     24  O   PRO A   4      22.532  29.113  -4.095  1.00 26.23           O  
ATOM     25  CB  PRO A   4      22.410  27.659  -1.283  1.00 26.61           C  
ATOM     26  CG  PRO A   4      23.201  28.341  -0.195  1.00 26.22           C  
ATOM     27  CD  PRO A   4      24.319  29.151  -0.816  1.00 25.56           C  
ATOM     28  N   ALA A   5      22.437  26.902  -4.544  1.00 30.07           N  
ATOM     29  CA  ALA A   5      21.762  27.107  -5.830  1.00 30.62           C  
ATOM     30  C   ALA A   5      20.465  27.870  -5.571  1.00 32.60           C  
ATOM     31  O   ALA A   5      19.786  27.587  -4.572  1.00 33.51           O  
ATOM     32  CB  ALA A   5      21.461  25.776  -6.488  1.00 31.10           C  
ATOM     33  N   GLY A   6      20.148  28.848  -6.415  1.00 32.65           N  
ATOM     34  CA  GLY A   6      18.933  29.611  -6.235  1.00 32.47           C  
ATOM     35  C   GLY A   6      18.991  30.829  -5.358  1.00 33.13           C  
ATOM     36  O   GLY A   6      17.998  31.600  -5.367  1.00 35.34           O  
ATOM     37  N   VAL A   7      20.051  31.085  -4.584  1.00 31.27           N  
ATOM     38  CA  VAL A   7      20.039  32.318  -3.778  1.00 29.00           C  
ATOM     39  C   VAL A   7      20.457  33.463  -4.713  1.00 27.14           C  
ATOM     40  O   VAL A   7      21.322  33.269  -5.567  1.00 26.01           O  
ATOM     41  CB  VAL A   7      20.842  32.305  -2.489  1.00 29.69           C  
ATOM     42  CG1 VAL A   7      21.111  30.884  -2.001  1.00 31.55           C  
ATOM     43  CG2 VAL A   7      22.142  33.086  -2.555  1.00 28.96           C  
ATOM     44  N   GLN A   8      19.805  34.608  -4.549  1.00 25.99           N  
ATOM     45  CA  GLN A   8      20.130  35.774  -5.366  1.00 25.13           C  
ATOM     46  C   GLN A   8      21.179  36.611  -4.610  1.00 22.13           C  
ATOM     47  O   GLN A   8      20.935  36.990  -3.463  1.00 20.82           O  
ATOM     48  CB  GLN A   8      18.931  36.651  -5.644  1.00 34.87           C  
ATOM     49  CG  GLN A   8      17.786  36.063  -6.440  1.00 49.41           C  
ATOM     50  CD  GLN A   8      16.577  36.998  -6.412  1.00 57.38           C  
ATOM     51  OE1 GLN A   8      16.504  37.943  -7.197  1.00 61.09           O  
ATOM     52  NE2 GLN A   8      15.654  36.738  -5.491  1.00 59.72           N  
ATOM     53  N   LEU A   9      22.301  36.878  -5.265  1.00 19.52           N  
ATOM     54  CA  LEU A   9      23.340  37.668  -4.612  1.00 17.38           C  
ATOM     55  C   LEU A   9      23.131  39.160  -4.809  1.00 16.26           C  
ATOM     56  O   LEU A   9      22.704  39.634  -5.865  1.00 16.27           O  
ATOM     57  CB  LEU A   9      24.725  37.239  -5.111  1.00 18.20           C  
ATOM     58  CG  LEU A   9      25.197  35.851  -4.671  1.00 17.50           C  
ATOM     59  CD1 LEU A   9      26.488  35.464  -5.374  1.00 18.61           C  
ATOM     60  CD2 LEU A   9      25.380  35.782  -3.155  1.00 16.87           C  
ATOM     61  N   ALA A  10      23.422  39.916  -3.752  1.00 14.85           N  
ATOM     62  CA  ALA A  10      23.323  41.367  -3.800  1.00 13.99           C  
ATOM     63  C   ALA A  10      24.352  41.860  -4.824  1.00 15.46           C  
ATOM     64  O   ALA A  10      25.354  41.180  -5.069  1.00 14.24           O  
ATOM     65  CB  ALA A  10      23.611  41.982  -2.440  1.00 14.75           C  
ATOM     66  N   ASP A  11      24.095  43.029  -5.404  1.00 16.98           N  
ATOM     67  CA  ASP A  11      25.031  43.580  -6.386  1.00 17.95           C  
ATOM     68  C   ASP A  11      26.324  43.993  -5.689  1.00 17.72           C  
ATOM     69  O   ASP A  11      27.420  43.742  -6.189  1.00 19.60           O  
ATOM     70  CB  ASP A  11      24.394  44.738  -7.150  1.00 22.02           C  
ATOM     71  CG  ASP A  11      23.766  44.268  -8.451  1.00 26.76           C  
ATOM     72  OD1 ASP A  11      23.369  43.088  -8.548  1.00 29.48           O  
ATOM     73  OD2 ASP A  11      23.693  45.076  -9.405  1.00 32.96           O  
ATOM     74  N   LYS A  12      26.182  44.594  -4.515  1.00 17.22           N  
ATOM     75  CA  LYS A  12      27.319  45.025  -3.722  1.00 16.99           C  
ATOM     76  C   LYS A  12      27.616  43.971  -2.647  1.00 15.80           C  
ATOM     77  O   LYS A  12      26.796  43.694  -1.773  1.00 16.01           O  
ATOM     78  CB  LYS A  12      27.054  46.375  -3.064  1.00 24.32           C  
ATOM     79  CG  LYS A  12      28.318  47.176  -2.767  1.00 36.18           C  
ATOM     80  CD  LYS A  12      28.105  48.074  -1.553  1.00 47.29           C  
ATOM     81  CE  LYS A  12      29.326  48.930  -1.265  1.00 53.50           C  
ATOM     82  NZ  LYS A  12      29.485  49.203   0.197  1.00 57.71           N  
ATOM     83  N   GLN A  13      28.805  43.385  -2.762  1.00 12.40           N  
ATOM     84  CA  GLN A  13      29.236  42.354  -1.822  1.00 11.31           C  
ATOM     85  C   GLN A  13      30.216  42.945  -0.823  1.00  9.89           C  
ATOM     86  O   GLN A  13      31.431  42.769  -0.904  1.00 10.06           O  
ATOM     87  CB  GLN A  13      29.849  41.176  -2.590  1.00  9.84           C  
ATOM     88  CG  GLN A  13      28.822  40.376  -3.385  1.00 11.51           C  
ATOM     89  CD  GLN A  13      27.846  39.637  -2.483  1.00 11.05           C  
ATOM     90  OE1 GLN A  13      28.233  39.114  -1.432  1.00 10.66           O  
ATOM     91  NE2 GLN A  13      26.581  39.595  -2.879  1.00 10.09           N  
ATOM     92  N   THR A  14      29.663  43.721   0.112  1.00 11.27           N  
ATOM     93  CA  THR A  14      30.486  44.358   1.144  1.00 10.97           C  
ATOM     94  C   THR A  14      29.901  43.976   2.508  1.00 10.70           C  
ATOM     95  O   THR A  14      28.701  43.716   2.633  1.00 10.88           O  
ATOM     96  CB  THR A  14      30.590  45.878   1.032  1.00 11.76           C  
ATOM     97  OG1 THR A  14      29.281  46.451   1.093  1.00 15.65           O  
ATOM     98  CG2 THR A  14      31.259  46.312  -0.265  1.00 14.38           C  
ATOM     99  N   LEU A  15      30.772  43.946   3.503  1.00  9.23           N  
ATOM    100  CA  LEU A  15      30.351  43.550   4.846  1.00  8.37           C  
ATOM    101  C   LEU A  15      30.953  44.451   5.902  1.00  7.66           C  
ATOM    102  O   LEU A  15      32.105  44.886   5.765  1.00  8.38           O  
ATOM    103  CB  LEU A  15      30.832  42.100   5.068  1.00  8.04           C  
ATOM    104  CG  LEU A  15      30.439  41.407   6.365  1.00  7.34           C  
ATOM    105  CD1 LEU A  15      28.954  41.068   6.376  1.00  8.99           C  
ATOM    106  CD2 LEU A  15      31.270  40.143   6.571  1.00  8.36           C  
ATOM    107  N   VAL A  16      30.185  44.738   6.936  1.00  8.46           N  
ATOM    108  CA  VAL A  16      30.660  45.530   8.067  1.00  7.94           C  
ATOM    109  C   VAL A  16      30.458  44.672   9.324  1.00  7.56           C  
ATOM    110  O   VAL A  16      29.344  44.243   9.637  1.00  7.97           O  
ATOM    111  CB  VAL A  16      29.971  46.884   8.241  1.00  8.04           C  
ATOM    112  CG1 VAL A  16      30.468  47.585   9.509  1.00  9.80           C  
ATOM    113  CG2 VAL A  16      30.211  47.783   7.029  1.00  7.23           C  
ATOM    114  N   ARG A  17      31.559  44.399  10.016  1.00  7.15           N  
ATOM    115  CA  ARG A  17      31.525  43.599  11.231  1.00  6.46           C  
ATOM    116  C   ARG A  17      32.065  44.388  12.422  1.00  7.11           C  
ATOM    117  O   ARG A  17      33.108  45.046  12.275  1.00  9.25           O  
ATOM    118  CB  ARG A  17      32.444  42.368  11.082  1.00  7.00           C  
ATOM    119  CG  ARG A  17      31.969  41.315  10.105  1.00  7.62           C  
ATOM    120  CD  ARG A  17      32.910  40.107  10.146  1.00  7.96           C  
ATOM    121  NE  ARG A  17      32.823  39.396  11.418  1.00  9.17           N  
ATOM    122  CZ  ARG A  17      33.622  38.399  11.793  1.00 11.13           C  
ATOM    123  NH1 ARG A  17      34.607  37.984  11.000  1.00  8.61           N  
ATOM    124  NH2 ARG A  17      33.432  37.823  12.981  1.00 12.39           N  
ATOM    125  N   ASN A  18      31.392  44.296  13.577  1.00  6.28           N  
ATOM    126  CA  ASN A  18      31.987  44.948  14.748  1.00  7.00           C  
ATOM    127  C   ASN A  18      33.026  43.938  15.294  1.00  7.31           C  
ATOM    128  O   ASN A  18      32.811  42.726  15.161  1.00  7.87           O  
ATOM    129  CB  ASN A  18      31.030  45.381  15.832  1.00  6.02           C  
ATOM    130  CG  ASN A  18      31.804  46.175  16.887  1.00  6.63           C  
ATOM    131  OD1 ASN A  18      32.627  47.025  16.518  1.00  7.70           O  
ATOM    132  ND2 ASN A  18      31.601  45.852  18.152  1.00  5.86           N  
ATOM    133  N   ASN A  19      34.112  44.440  15.841  1.00  6.08           N  
ATOM    134  CA  ASN A  19      35.195  43.565  16.295  1.00  7.03           C  
ATOM    135  C   ASN A  19      35.553  43.748  17.745  1.00  7.07           C  
ATOM    136  O   ASN A  19      36.634  43.331  18.194  1.00  8.25           O  
ATOM    137  CB  ASN A  19      36.413  43.822  15.384  1.00  5.74           C  
ATOM    138  CG  ASN A  19      37.385  42.656  15.366  1.00  8.02           C  
ATOM    139  OD1 ASN A  19      36.994  41.487  15.405  1.00  7.48           O  
ATOM    140  ND2 ASN A  19      38.670  42.996  15.313  1.00  6.41           N  
ATOM    141  N   GLY A  20      34.670  44.347  18.539  1.00  7.78           N  
ATOM    142  CA  GLY A  20      34.855  44.517  19.951  1.00  8.74           C  
ATOM    143  C   GLY A  20      35.851  45.493  20.476  1.00 10.01           C  
ATOM    144  O   GLY A  20      35.619  46.076  21.566  1.00 12.31           O  
ATOM    145  N   SER A  21      36.984  45.738  19.840  1.00  9.15           N  
ATOM    146  CA  SER A  21      37.997  46.659  20.296  1.00  8.67           C  
ATOM    147  C   SER A  21      39.035  46.905  19.185  1.00  8.89           C  
ATOM    148  O   SER A  21      39.021  46.250  18.148  1.00  9.63           O  
ATOM    149  CB ASER A  21      38.738  46.115  21.526  0.70 12.37           C  
ATOM    150  CB BSER A  21      38.814  46.136  21.478  0.30  2.31           C  
ATOM    151  OG ASER A  21      39.219  44.803  21.250  0.70 11.76           O  
ATOM    152  OG BSER A  21      38.215  45.834  22.657  0.30  1.70           O  
ATOM    153  N   GLU A  22      39.923  47.850  19.482  1.00  8.08           N  
ATOM    154  CA  GLU A  22      41.035  48.133  18.573  1.00  7.23           C  
ATOM    155  C   GLU A  22      41.999  46.950  18.747  1.00  8.45           C  
ATOM    156  O   GLU A  22      42.278  46.570  19.888  1.00  8.42           O  
ATOM    157  CB  GLU A  22      41.700  49.451  18.907  1.00  9.58           C  
ATOM    158  CG  GLU A  22      42.942  49.791  18.125  1.00  9.30           C  
ATOM    159  CD  GLU A  22      42.732  50.002  16.640  1.00 11.60           C  
ATOM    160  OE1 GLU A  22      41.617  50.349  16.209  1.00 10.22           O  
ATOM    161  OE2 GLU A  22      43.701  49.825  15.864  1.00 14.16           O  
ATOM    162  N   VAL A  23      42.439  46.368  17.640  1.00  7.87           N  
ATOM    163  CA  VAL A  23      43.333  45.220  17.722  1.00  7.44           C  
ATOM    164  C   VAL A  23      44.656  45.588  18.373  1.00  8.83           C  
ATOM    165  O   VAL A  23      45.142  46.724  18.284  1.00  9.40           O  
ATOM    166  CB  VAL A  23      43.609  44.605  16.333  1.00  6.99           C  
ATOM    167  CG1 VAL A  23      42.327  44.046  15.726  1.00  8.78           C  
ATOM    168  CG2 VAL A  23      44.239  45.610  15.382  1.00  7.13           C  
ATOM    169  N   GLN A  24      45.288  44.592  18.994  1.00  6.52           N  
ATOM    170  CA  GLN A  24      46.601  44.787  19.584  1.00  7.45           C  
ATOM    171  C   GLN A  24      47.615  45.080  18.452  1.00  7.78           C  
ATOM    172  O   GLN A  24      48.520  45.893  18.586  1.00  9.63           O  
ATOM    173  CB  GLN A  24      47.124  43.522  20.253  1.00  7.04           C  
ATOM    174  CG  GLN A  24      46.424  43.072  21.516  1.00  8.94           C  
ATOM    175  CD  GLN A  24      46.896  41.661  21.882  1.00  6.15           C  
ATOM    176  OE1 GLN A  24      46.500  40.715  21.192  1.00  6.67           O  
ATOM    177  NE2 GLN A  24      47.727  41.563  22.901  1.00  7.17           N  
ATOM    178  N   SER A  25      47.446  44.325  17.379  1.00  7.32           N  
ATOM    179  CA  SER A  25      48.352  44.360  16.239  1.00  7.51           C  
ATOM    180  C   SER A  25      47.771  43.559  15.081  1.00  8.06           C  
ATOM    181  O   SER A  25      46.796  42.818  15.262  1.00  6.62           O  
ATOM    182  CB  SER A  25      49.643  43.658  16.728  1.00  8.43           C  
ATOM    183  OG  SER A  25      50.586  43.482  15.705  1.00  8.38           O  
ATOM    184  N   LEU A  26      48.381  43.683  13.907  1.00  8.02           N  
ATOM    185  CA  LEU A  26      47.992  42.891  12.748  1.00  7.11           C  
ATOM    186  C   LEU A  26      49.092  41.851  12.490  1.00  7.59           C  
ATOM    187  O   LEU A  26      48.996  41.044  11.573  1.00  8.75           O  
ATOM    188  CB  LEU A  26      47.734  43.718  11.497  1.00  8.18           C  
ATOM    189  CG  LEU A  26      46.453  44.561  11.500  1.00 10.67           C  
ATOM    190  CD1 LEU A  26      46.266  45.231  10.143  1.00 13.40           C  
ATOM    191  CD2 LEU A  26      45.229  43.733  11.856  1.00 11.00           C  
ATOM    192  N   ASP A  27      50.129  41.912  13.319  1.00  6.61           N  
ATOM    193  CA  ASP A  27      51.244  40.958  13.203  1.00  6.87           C  
ATOM    194  C   ASP A  27      50.840  39.684  13.924  1.00  6.31           C  
ATOM    195  O   ASP A  27      50.651  39.696  15.149  1.00  6.63           O  
ATOM    196  CB  ASP A  27      52.469  41.580  13.869  1.00  6.30           C  
ATOM    197  CG  ASP A  27      53.732  40.770  13.757  1.00 11.98           C  
ATOM    198  OD1 ASP A  27      53.691  39.533  13.617  1.00  7.88           O  
ATOM    199  OD2 ASP A  27      54.830  41.396  13.828  1.00 11.11           O  
ATOM    200  N   PRO A  28      50.750  38.565  13.223  1.00  6.07           N  
ATOM    201  CA  PRO A  28      50.356  37.282  13.771  1.00  6.54           C  
ATOM    202  C   PRO A  28      51.126  36.813  14.980  1.00  6.01           C  
ATOM    203  O   PRO A  28      50.653  35.984  15.774  1.00  5.48           O  
ATOM    204  CB  PRO A  28      50.515  36.243  12.618  1.00  8.71           C  
ATOM    205  CG  PRO A  28      50.428  37.127  11.401  1.00  7.97           C  
ATOM    206  CD  PRO A  28      50.963  38.508  11.772  1.00  7.46           C  
ATOM    207  N   HIS A  29      52.365  37.286  15.171  1.00  6.41           N  
ATOM    208  CA  HIS A  29      53.186  36.908  16.297  1.00  6.48           C  
ATOM    209  C   HIS A  29      53.079  37.864  17.474  1.00  6.38           C  
ATOM    210  O   HIS A  29      53.741  37.639  18.493  1.00  8.54           O  
ATOM    211  CB  HIS A  29      54.678  36.849  15.886  1.00  5.81           C  
ATOM    212  CG  HIS A  29      54.930  35.806  14.839  1.00  7.36           C  
ATOM    213  ND1 HIS A  29      55.959  35.911  13.927  1.00  9.76           N  
ATOM    214  CD2 HIS A  29      54.290  34.640  14.565  1.00  7.89           C  
ATOM    215  CE1 HIS A  29      55.938  34.855  13.132  1.00  9.02           C  
ATOM    216  NE2 HIS A  29      54.927  34.068  13.495  1.00  8.17           N  
ATOM    217  N   LYS A  30      52.275  38.918  17.347  1.00  6.27           N  
ATOM    218  CA  LYS A  30      52.138  39.890  18.433  1.00  6.95           C  
ATOM    219  C   LYS A  30      50.710  39.940  18.955  1.00  8.04           C  
ATOM    220  O   LYS A  30      50.336  40.925  19.610  1.00 11.97           O  
ATOM    221  CB  LYS A  30      52.498  41.284  17.889  1.00  8.26           C  
ATOM    222  CG  LYS A  30      53.852  41.393  17.211  1.00 10.42           C  
ATOM    223  CD  LYS A  30      54.983  41.216  18.219  1.00 10.56           C  
ATOM    224  CE  LYS A  30      56.324  41.538  17.551  1.00 11.95           C  
ATOM    225  NZ  LYS A  30      57.380  41.739  18.587  1.00 14.86           N  
ATOM    226  N   ILE A  31      49.892  38.939  18.636  1.00  6.67           N  
ATOM    227  CA  ILE A  31      48.483  38.941  19.021  1.00  6.15           C  
ATOM    228  C   ILE A  31      48.083  37.747  19.870  1.00  5.78           C  
ATOM    229  O   ILE A  31      48.696  36.677  19.838  1.00  5.82           O  
ATOM    230  CB  ILE A  31      47.576  38.963  17.769  1.00  5.63           C  
ATOM    231  CG1 ILE A  31      47.783  37.693  16.929  1.00  6.42           C  
ATOM    232  CG2 ILE A  31      47.820  40.210  16.928  1.00  6.74           C  
ATOM    233  CD1 ILE A  31      46.731  37.548  15.841  1.00  8.95           C  
ATOM    234  N   GLU A  32      46.983  37.934  20.633  1.00  5.87           N  
ATOM    235  CA  GLU A  32      46.508  36.813  21.449  1.00  4.56           C  
ATOM    236  C   GLU A  32      45.001  36.794  21.604  1.00  6.14           C  
ATOM    237  O   GLU A  32      44.481  35.832  22.197  1.00  6.83           O  
ATOM    238  CB  GLU A  32      47.164  36.874  22.839  1.00  5.91           C  
ATOM    239  CG  GLU A  32      46.701  38.059  23.679  1.00  7.26           C  
ATOM    240  CD  GLU A  32      47.712  38.385  24.756  1.00  9.40           C  
ATOM    241  OE1 GLU A  32      47.738  37.655  25.766  1.00 12.19           O  
ATOM    242  OE2 GLU A  32      48.500  39.339  24.566  1.00 11.47           O  
ATOM    243  N   GLY A  33      44.286  37.810  21.122  1.00  5.93           N  
ATOM    244  CA  GLY A  33      42.851  37.858  21.354  1.00  5.79           C  
ATOM    245  C   GLY A  33      41.935  37.520  20.211  1.00  5.50           C  
ATOM    246  O   GLY A  33      42.306  37.370  19.053  1.00  4.97           O  
ATOM    247  N   VAL A  34      40.632  37.468  20.569  1.00  5.39           N  
ATOM    248  CA  VAL A  34      39.575  37.204  19.592  1.00  5.67           C  
ATOM    249  C   VAL A  34      39.489  38.271  18.533  1.00  5.01           C  
ATOM    250  O   VAL A  34      39.497  37.949  17.322  1.00  4.78           O  
ATOM    251  CB  VAL A  34      38.239  36.895  20.288  1.00  5.96           C  
ATOM    252  CG1 VAL A  34      37.087  36.837  19.293  1.00  7.12           C  
ATOM    253  CG2 VAL A  34      38.352  35.555  21.026  1.00  6.37           C  
ATOM    254  N   PRO A  35      39.467  39.554  18.869  1.00  4.71           N  
ATOM    255  CA  PRO A  35      39.424  40.633  17.889  1.00  5.77           C  
ATOM    256  C   PRO A  35      40.593  40.560  16.905  1.00  4.76           C  
ATOM    257  O   PRO A  35      40.435  40.712  15.695  1.00  5.26           O  
ATOM    258  CB  PRO A  35      39.480  41.966  18.668  1.00  4.96           C  
ATOM    259  CG  PRO A  35      38.966  41.520  20.021  1.00  6.66           C  
ATOM    260  CD  PRO A  35      39.418  40.064  20.234  1.00  6.05           C  
ATOM    261  N   GLU A  36      41.793  40.307  17.434  1.00  5.19           N  
ATOM    262  CA  GLU A  36      42.999  40.195  16.622  1.00  5.11           C  
ATOM    263  C   GLU A  36      42.887  39.028  15.636  1.00  4.55           C  
ATOM    264  O   GLU A  36      43.186  39.173  14.455  1.00  4.78           O  
ATOM    265  CB  GLU A  36      44.239  40.012  17.507  1.00  4.42           C  
ATOM    266  CG  GLU A  36      44.628  41.211  18.349  1.00  5.88           C  
ATOM    267  CD  GLU A  36      43.680  41.526  19.478  1.00  6.90           C  
ATOM    268  OE1 GLU A  36      42.974  40.610  19.971  1.00  5.93           O  
ATOM    269  OE2 GLU A  36      43.597  42.688  19.942  1.00  6.85           O  
ATOM    270  N   SER A  37      42.445  37.874  16.140  1.00  5.26           N  
ATOM    271  CA  SER A  37      42.308  36.671  15.325  1.00  4.94           C  
ATOM    272  C   SER A  37      41.227  36.791  14.279  1.00  5.54           C  
ATOM    273  O   SER A  37      41.328  36.211  13.193  1.00  6.31           O  
ATOM    274  CB  SER A  37      42.045  35.453  16.236  1.00  6.46           C  
ATOM    275  OG  SER A  37      43.122  35.335  17.167  1.00  8.82           O  
ATOM    276  N   ASN A  38      40.162  37.549  14.565  1.00  5.32           N  
ATOM    277  CA  ASN A  38      39.086  37.770  13.607  1.00  5.37           C  
ATOM    278  C   ASN A  38      39.640  38.387  12.326  1.00  5.57           C  
ATOM    279  O   ASN A  38      39.312  37.975  11.214  1.00  6.17           O  
ATOM    280  CB  ASN A  38      38.015  38.705  14.186  1.00  6.44           C  
ATOM    281  CG  ASN A  38      37.096  38.025  15.174  1.00  8.23           C  
ATOM    282  OD1 ASN A  38      37.024  36.790  15.231  1.00  9.00           O  
ATOM    283  ND2 ASN A  38      36.397  38.827  15.973  1.00  7.61           N  
ATOM    284  N   VAL A  39      40.483  39.418  12.492  1.00  5.14           N  
ATOM    285  CA  VAL A  39      41.088  40.073  11.334  1.00  5.98           C  
ATOM    286  C   VAL A  39      42.190  39.184  10.756  1.00  5.10           C  
ATOM    287  O   VAL A  39      42.292  39.026   9.534  1.00  6.27           O  
ATOM    288  CB  VAL A  39      41.649  41.461  11.692  1.00  6.48           C  
ATOM    289  CG1 VAL A  39      42.242  42.133  10.455  1.00  6.88           C  
ATOM    290  CG2 VAL A  39      40.574  42.351  12.308  1.00  5.82           C  
ATOM    291  N   SER A  40      42.966  38.539  11.632  1.00  5.65           N  
ATOM    292  CA  SER A  40      44.053  37.679  11.163  1.00  5.67           C  
ATOM    293  C   SER A  40      43.608  36.586  10.218  1.00  5.75           C  
ATOM    294  O   SER A  40      44.266  36.354   9.188  1.00  5.97           O  
ATOM    295  CB  SER A  40      44.807  37.078  12.361  1.00  5.31           C  
ATOM    296  OG  SER A  40      46.089  36.613  11.904  1.00  6.05           O  
ATOM    297  N   ARG A  41      42.483  35.912  10.485  1.00  5.93           N  
ATOM    298  CA  ARG A  41      42.024  34.838   9.601  1.00  5.07           C  
ATOM    299  C   ARG A  41      41.742  35.298   8.187  1.00  5.55           C  
ATOM    300  O   ARG A  41      41.850  34.502   7.232  1.00  6.05           O  
ATOM    301  CB  ARG A  41      40.789  34.142  10.189  1.00  6.94           C  
ATOM    302  CG  ARG A  41      41.111  33.285  11.410  1.00  7.39           C  
ATOM    303  CD  ARG A  41      39.901  32.416  11.765  1.00  7.91           C  
ATOM    304  NE  ARG A  41      38.761  33.247  12.139  1.00  6.24           N  
ATOM    305  CZ  ARG A  41      38.614  33.823  13.329  1.00  7.46           C  
ATOM    306  NH1 ARG A  41      39.499  33.629  14.298  1.00  9.61           N  
ATOM    307  NH2 ARG A  41      37.552  34.589  13.570  1.00  8.63           N  
ATOM    308  N   ASP A  42      41.358  36.563   7.998  1.00  5.63           N  
ATOM    309  CA  ASP A  42      41.095  37.089   6.676  1.00  6.23           C  
ATOM    310  C   ASP A  42      42.374  37.479   5.940  1.00  7.53           C  
ATOM    311  O   ASP A  42      42.374  37.484   4.700  1.00  8.25           O  
ATOM    312  CB  ASP A  42      40.183  38.319   6.762  1.00  6.95           C  
ATOM    313  CG  ASP A  42      38.734  37.974   7.041  1.00  9.92           C  
ATOM    314  OD1 ASP A  42      38.278  36.828   6.836  1.00  6.78           O  
ATOM    315  OD2 ASP A  42      38.007  38.908   7.473  1.00 10.22           O  
ATOM    316  N   LEU A  43      43.429  37.832   6.663  1.00  7.32           N  
ATOM    317  CA  LEU A  43      44.668  38.264   6.052  1.00  6.62           C  
ATOM    318  C   LEU A  43      45.764  37.218   5.950  1.00  7.15           C  
ATOM    319  O   LEU A  43      46.542  37.290   4.974  1.00  7.92           O  
ATOM    320  CB  LEU A  43      45.272  39.453   6.842  1.00  7.09           C  
ATOM    321  CG  LEU A  43      44.435  40.725   6.907  1.00 10.15           C  
ATOM    322  CD1 LEU A  43      45.093  41.764   7.805  1.00  8.44           C  
ATOM    323  CD2 LEU A  43      44.198  41.286   5.512  1.00  9.45           C  
ATOM    324  N   PHE A  44      45.932  36.353   6.937  1.00  6.03           N  
ATOM    325  CA  PHE A  44      47.022  35.379   6.912  1.00  6.95           C  
ATOM    326  C   PHE A  44      46.472  33.963   7.014  1.00  7.31           C  
ATOM    327  O   PHE A  44      45.640  33.658   7.879  1.00  8.33           O  
ATOM    328  CB  PHE A  44      48.025  35.673   8.034  1.00  7.35           C  
ATOM    329  CG  PHE A  44      48.643  37.047   7.955  1.00  7.54           C  
ATOM    330  CD1 PHE A  44      49.705  37.293   7.089  1.00  8.53           C  
ATOM    331  CD2 PHE A  44      48.143  38.096   8.711  1.00  6.81           C  
ATOM    332  CE1 PHE A  44      50.261  38.560   7.000  1.00  9.25           C  
ATOM    333  CE2 PHE A  44      48.695  39.365   8.628  1.00  7.56           C  
ATOM    334  CZ  PHE A  44      49.759  39.599   7.769  1.00  7.92           C  
ATOM    335  N   GLU A  45      46.943  33.091   6.112  1.00  6.99           N  
ATOM    336  CA  GLU A  45      46.464  31.709   6.105  1.00  6.20           C  
ATOM    337  C   GLU A  45      47.592  30.727   6.371  1.00  6.71           C  
ATOM    338  O   GLU A  45      48.622  30.758   5.689  1.00  7.20           O  
ATOM    339  CB  GLU A  45      45.795  31.412   4.761  1.00  6.84           C  
ATOM    340  CG  GLU A  45      45.374  29.959   4.609  1.00  5.85           C  
ATOM    341  CD  GLU A  45      44.726  29.692   3.271  1.00  9.28           C  
ATOM    342  OE1 GLU A  45      45.435  29.438   2.276  1.00  9.80           O  
ATOM    343  OE2 GLU A  45      43.476  29.747   3.211  1.00 10.60           O  
ATOM    344  N   GLY A  46      47.399  29.861   7.357  1.00  6.05           N  
ATOM    345  CA  GLY A  46      48.368  28.863   7.740  1.00  6.84           C  
ATOM    346  C   GLY A  46      48.205  27.552   6.970  1.00  6.00           C  
ATOM    347  O   GLY A  46      47.572  27.482   5.925  1.00  6.78           O  
ATOM    348  N   LEU A  47      48.798  26.504   7.527  1.00  7.13           N  
ATOM    349  CA  LEU A  47      48.776  25.178   6.904  1.00  6.25           C  
ATOM    350  C   LEU A  47      47.358  24.657   6.720  1.00  7.03           C  
ATOM    351  O   LEU A  47      46.982  24.152   5.656  1.00  7.00           O  
ATOM    352  CB  LEU A  47      49.606  24.209   7.749  1.00  7.12           C  
ATOM    353  CG  LEU A  47      51.100  24.560   7.874  1.00  6.86           C  
ATOM    354  CD1 LEU A  47      51.734  23.709   8.957  1.00  7.77           C  
ATOM    355  CD2 LEU A  47      51.813  24.377   6.537  1.00  8.41           C  
ATOM    356  N   LEU A  48      46.573  24.731   7.786  1.00  6.65           N  
ATOM    357  CA  LEU A  48      45.187  24.309   7.792  1.00  6.76           C  
ATOM    358  C   LEU A  48      44.314  25.518   8.164  1.00  7.72           C  
ATOM    359  O   LEU A  48      44.808  26.487   8.749  1.00  7.23           O  
ATOM    360  CB  LEU A  48      44.917  23.211   8.816  1.00  7.36           C  
ATOM    361  CG  LEU A  48      45.217  21.771   8.434  1.00  7.28           C  
ATOM    362  CD1 LEU A  48      46.701  21.507   8.258  1.00  9.53           C  
ATOM    363  CD2 LEU A  48      44.652  20.816   9.491  1.00  9.51           C  
ATOM    364  N   ILE A  49      43.046  25.444   7.796  1.00  7.33           N  
ATOM    365  CA  ILE A  49      42.061  26.466   8.138  1.00  7.35           C  
ATOM    366  C   ILE A  49      40.822  25.712   8.648  1.00  8.67           C  
ATOM    367  O   ILE A  49      40.751  24.486   8.451  1.00  8.37           O  
ATOM    368  CB  ILE A  49      41.623  27.386   6.990  1.00  6.85           C  
ATOM    369  CG1 ILE A  49      41.061  26.596   5.803  1.00  7.33           C  
ATOM    370  CG2 ILE A  49      42.761  28.295   6.537  1.00  7.03           C  
ATOM    371  CD1 ILE A  49      40.462  27.449   4.699  1.00  9.40           C  
ATOM    372  N   SER A  50      39.889  26.402   9.286  1.00  7.75           N  
ATOM    373  CA  SER A  50      38.654  25.720   9.699  1.00  8.31           C  
ATOM    374  C   SER A  50      37.655  25.847   8.545  1.00  8.42           C  
ATOM    375  O   SER A  50      37.616  26.912   7.906  1.00 10.08           O  
ATOM    376  CB  SER A  50      38.040  26.353  10.941  1.00  7.47           C  
ATOM    377  OG  SER A  50      38.914  26.281  12.047  1.00  9.25           O  
ATOM    378  N   ASP A  51      36.880  24.805   8.278  1.00  8.55           N  
ATOM    379  CA  ASP A  51      35.853  24.953   7.218  1.00  8.27           C  
ATOM    380  C   ASP A  51      34.705  25.743   7.839  1.00  9.29           C  
ATOM    381  O   ASP A  51      34.804  26.164   9.015  1.00  8.52           O  
ATOM    382  CB  ASP A  51      35.435  23.610   6.676  1.00 10.70           C  
ATOM    383  CG  ASP A  51      34.687  22.692   7.601  1.00 15.03           C  
ATOM    384  OD1 ASP A  51      34.285  23.085   8.719  1.00 11.56           O  
ATOM    385  OD2 ASP A  51      34.466  21.500   7.224  1.00 17.38           O  
ATOM    386  N   VAL A  52      33.567  25.893   7.162  1.00 11.57           N  
ATOM    387  CA  VAL A  52      32.444  26.651   7.714  1.00 12.34           C  
ATOM    388  C   VAL A  52      31.836  26.076   8.974  1.00 13.15           C  
ATOM    389  O   VAL A  52      31.104  26.786   9.696  1.00 15.50           O  
ATOM    390  CB  VAL A  52      31.313  26.888   6.687  1.00 15.99           C  
ATOM    391  CG1 VAL A  52      31.695  28.020   5.747  1.00 18.36           C  
ATOM    392  CG2 VAL A  52      30.970  25.631   5.915  1.00 14.36           C  
ATOM    393  N   GLU A  53      32.082  24.805   9.286  1.00 11.54           N  
ATOM    394  CA  GLU A  53      31.559  24.192  10.496  1.00 11.42           C  
ATOM    395  C   GLU A  53      32.643  23.990  11.537  1.00 11.14           C  
ATOM    396  O   GLU A  53      32.411  23.364  12.578  1.00 12.57           O  
ATOM    397  CB  GLU A  53      30.887  22.859  10.166  1.00 13.25           C  
ATOM    398  CG  GLU A  53      29.696  23.070   9.225  1.00 16.16           C  
ATOM    399  CD  GLU A  53      29.005  21.743   8.963  1.00 21.15           C  
ATOM    400  OE1 GLU A  53      29.158  20.848   9.824  1.00 17.88           O  
ATOM    401  OE2 GLU A  53      28.339  21.646   7.911  1.00 19.48           O  
ATOM    402  N   GLY A  54      33.847  24.509  11.268  1.00  9.67           N  
ATOM    403  CA  GLY A  54      34.935  24.393  12.205  1.00  9.54           C  
ATOM    404  C   GLY A  54      35.840  23.200  12.094  1.00  9.27           C  
ATOM    405  O   GLY A  54      36.759  23.061  12.928  1.00 11.03           O  
ATOM    406  N   HIS A  55      35.656  22.315  11.119  1.00  9.04           N  
ATOM    407  CA  HIS A  55      36.555  21.161  10.990  1.00  8.75           C  
ATOM    408  C   HIS A  55      37.893  21.602  10.392  1.00  7.96           C  
ATOM    409  O   HIS A  55      37.918  22.337   9.407  1.00  8.67           O  
ATOM    410  CB  HIS A  55      35.973  20.126  10.035  1.00 11.76           C  
ATOM    411  CG  HIS A  55      34.557  19.725  10.287  1.00 16.85           C  
ATOM    412  ND1 HIS A  55      33.548  20.010   9.388  1.00 14.90           N  
ATOM    413  CD2 HIS A  55      33.976  19.063  11.315  1.00 18.74           C  
ATOM    414  CE1 HIS A  55      32.404  19.542   9.860  1.00 17.15           C  
ATOM    415  NE2 HIS A  55      32.627  18.965  11.027  1.00 19.27           N  
ATOM    416  N   PRO A  56      38.980  21.139  10.967  1.00  9.22           N  
ATOM    417  CA  PRO A  56      40.326  21.416  10.454  1.00  9.34           C  
ATOM    418  C   PRO A  56      40.339  20.992   8.991  1.00  8.85           C  
ATOM    419  O   PRO A  56      39.901  19.868   8.678  1.00 10.43           O  
ATOM    420  CB  PRO A  56      41.308  20.587  11.285  1.00 10.53           C  
ATOM    421  CG  PRO A  56      40.484  20.259  12.511  1.00 11.74           C  
ATOM    422  CD  PRO A  56      39.008  20.263  12.133  1.00 10.53           C  
ATOM    423  N   SER A  57      40.733  21.857   8.083  1.00  8.41           N  
ATOM    424  CA  SER A  57      40.704  21.587   6.653  1.00  9.13           C  
ATOM    425  C   SER A  57      41.925  22.179   5.965  1.00  9.81           C  
ATOM    426  O   SER A  57      42.656  22.998   6.521  1.00  8.00           O  
ATOM    427  CB  SER A  57      39.447  22.238   6.040  1.00 11.02           C  
ATOM    428  OG  SER A  57      38.265  21.707   6.601  1.00 20.20           O  
ATOM    429  N   PRO A  58      42.138  21.787   4.722  1.00  9.71           N  
ATOM    430  CA  PRO A  58      43.268  22.254   3.942  1.00  9.81           C  
ATOM    431  C   PRO A  58      43.338  23.769   3.853  1.00  9.29           C  
ATOM    432  O   PRO A  58      42.356  24.427   3.507  1.00  8.81           O  
ATOM    433  CB  PRO A  58      43.108  21.637   2.533  1.00 10.77           C  
ATOM    434  CG  PRO A  58      42.233  20.440   2.832  1.00 11.99           C  
ATOM    435  CD  PRO A  58      41.328  20.809   4.003  1.00 10.46           C  
ATOM    436  N   GLY A  59      44.513  24.315   4.161  1.00  8.08           N  
ATOM    437  CA  GLY A  59      44.744  25.774   4.035  1.00  7.40           C  
ATOM    438  C   GLY A  59      45.828  25.915   2.954  1.00  8.30           C  
ATOM    439  O   GLY A  59      45.600  25.551   1.791  1.00  8.90           O  
ATOM    440  N   VAL A  60      47.023  26.352   3.360  1.00  7.49           N  
ATOM    441  CA  VAL A  60      48.130  26.404   2.383  1.00  7.93           C  
ATOM    442  C   VAL A  60      48.508  24.951   2.072  1.00  8.16           C  
ATOM    443  O   VAL A  60      48.814  24.626   0.923  1.00 10.15           O  
ATOM    444  CB  VAL A  60      49.336  27.213   2.844  1.00  7.64           C  
ATOM    445  CG1 VAL A  60      50.517  27.043   1.881  1.00  8.89           C  
ATOM    446  CG2 VAL A  60      48.991  28.698   2.955  1.00  8.25           C  
ATOM    447  N   ALA A  61      48.440  24.066   3.058  1.00  8.00           N  
ATOM    448  CA  ALA A  61      48.723  22.646   2.839  1.00  9.79           C  
ATOM    449  C   ALA A  61      47.490  21.950   2.262  1.00 12.30           C  
ATOM    450  O   ALA A  61      46.402  22.008   2.857  1.00 11.94           O  
ATOM    451  CB  ALA A  61      49.133  21.996   4.153  1.00  9.13           C  
ATOM    452  N   GLU A  62      47.631  21.284   1.108  1.00 12.49           N  
ATOM    453  CA  GLU A  62      46.474  20.592   0.521  1.00 11.82           C  
ATOM    454  C   GLU A  62      46.331  19.174   1.072  1.00 13.71           C  
ATOM    455  O   GLU A  62      45.238  18.591   1.049  1.00 13.11           O  
ATOM    456  CB  GLU A  62      46.541  20.569  -0.997  1.00 16.63           C  
ATOM    457  CG  GLU A  62      47.686  19.768  -1.585  1.00 24.81           C  
ATOM    458  CD  GLU A  62      47.868  20.006  -3.072  1.00 30.47           C  
ATOM    459  OE1 GLU A  62      46.893  20.414  -3.739  1.00 34.34           O  
ATOM    460  OE2 GLU A  62      48.992  19.776  -3.571  1.00 38.63           O  
ATOM    461  N   LYS A  63      47.439  18.611   1.548  1.00 12.07           N  
ATOM    462  CA  LYS A  63      47.418  17.273   2.125  1.00 12.32           C  
ATOM    463  C   LYS A  63      48.616  17.118   3.063  1.00 11.07           C  
ATOM    464  O   LYS A  63      49.585  17.864   2.977  1.00 11.75           O  
ATOM    465  CB  LYS A  63      47.348  16.177   1.100  1.00 21.26           C  
ATOM    466  CG  LYS A  63      48.513  15.981   0.172  1.00 29.62           C  
ATOM    467  CD  LYS A  63      48.102  16.040  -1.290  1.00 43.42           C  
ATOM    468  CE  LYS A  63      46.962  15.100  -1.641  1.00 47.99           C  
ATOM    469  NZ  LYS A  63      46.075  15.673  -2.697  1.00 51.30           N  
ATOM    470  N   TRP A  64      48.475  16.213   4.017  1.00 10.96           N  
ATOM    471  CA  TRP A  64      49.519  15.999   5.006  1.00 12.23           C  
ATOM    472  C   TRP A  64      49.448  14.576   5.534  1.00 12.48           C  
ATOM    473  O   TRP A  64      48.439  13.887   5.411  1.00 13.01           O  
ATOM    474  CB  TRP A  64      49.377  16.973   6.183  1.00 12.61           C  
ATOM    475  CG  TRP A  64      48.013  16.935   6.816  1.00 11.60           C  
ATOM    476  CD1 TRP A  64      47.603  16.146   7.851  1.00  9.85           C  
ATOM    477  CD2 TRP A  64      46.882  17.741   6.440  1.00 12.23           C  
ATOM    478  NE1 TRP A  64      46.278  16.410   8.138  1.00 11.85           N  
ATOM    479  CE2 TRP A  64      45.816  17.377   7.287  1.00 11.22           C  
ATOM    480  CE3 TRP A  64      46.668  18.736   5.480  1.00 13.00           C  
ATOM    481  CZ2 TRP A  64      44.554  17.972   7.188  1.00 13.35           C  
ATOM    482  CZ3 TRP A  64      45.421  19.317   5.372  1.00 15.69           C  
ATOM    483  CH2 TRP A  64      44.374  18.934   6.229  1.00 14.83           C  
ATOM    484  N   GLU A  65      50.571  14.127   6.076  1.00 13.97           N  
ATOM    485  CA  GLU A  65      50.686  12.802   6.648  1.00 13.88           C  
ATOM    486  C   GLU A  65      51.446  12.935   7.980  1.00 13.79           C  
ATOM    487  O   GLU A  65      52.105  13.951   8.213  1.00 15.19           O  
ATOM    488  CB  GLU A  65      51.486  11.825   5.794  1.00 17.70           C  
ATOM    489  CG  GLU A  65      51.072  11.600   4.365  1.00 24.32           C  
ATOM    490  CD  GLU A  65      51.582  12.692   3.431  1.00 26.59           C  
ATOM    491  OE1 GLU A  65      52.777  13.048   3.522  1.00 26.16           O  
ATOM    492  OE2 GLU A  65      50.748  13.205   2.647  1.00 30.45           O  
ATOM    493  N   ASN A  66      51.359  11.891   8.787  1.00 13.98           N  
ATOM    494  CA  ASN A  66      52.105  11.879  10.041  1.00 14.32           C  
ATOM    495  C   ASN A  66      52.764  10.496  10.195  1.00 15.20           C  
ATOM    496  O   ASN A  66      52.220   9.477   9.767  1.00 15.56           O  
ATOM    497  CB  ASN A  66      51.264  12.216  11.252  1.00 12.33           C  
ATOM    498  CG  ASN A  66      50.450  11.045  11.774  1.00 15.95           C  
ATOM    499  OD1 ASN A  66      50.980  10.220  12.522  1.00 15.26           O  
ATOM    500  ND2 ASN A  66      49.194  10.971  11.347  1.00 13.88           N  
ATOM    501  N   LYS A  67      53.936  10.524  10.798  1.00 15.42           N  
ATOM    502  CA  LYS A  67      54.679   9.285  11.078  1.00 16.80           C  
ATOM    503  C   LYS A  67      54.732   9.185  12.600  1.00 16.92           C  
ATOM    504  O   LYS A  67      55.362  10.020  13.265  1.00 15.92           O  
ATOM    505  CB  LYS A  67      56.050   9.316  10.440  1.00 22.10           C  
ATOM    506  CG  LYS A  67      56.931   8.104  10.677  1.00 31.63           C  
ATOM    507  CD  LYS A  67      58.321   8.326  10.088  1.00 41.57           C  
ATOM    508  CE  LYS A  67      59.169   9.237  10.966  1.00 45.12           C  
ATOM    509  NZ  LYS A  67      60.276   9.876  10.192  1.00 48.27           N  
ATOM    510  N   ASP A  68      53.972   8.247  13.158  1.00 15.49           N  
ATOM    511  CA  ASP A  68      53.867   8.006  14.581  1.00 17.21           C  
ATOM    512  C   ASP A  68      53.338   9.196  15.371  1.00 17.02           C  
ATOM    513  O   ASP A  68      53.542   9.292  16.593  1.00 15.78           O  
ATOM    514  CB  ASP A  68      55.229   7.605  15.179  1.00 20.70           C  
ATOM    515  CG  ASP A  68      55.882   6.404  14.535  1.00 30.76           C  
ATOM    516  OD1 ASP A  68      55.175   5.437  14.176  1.00 30.88           O  
ATOM    517  OD2 ASP A  68      57.131   6.440  14.377  1.00 32.85           O  
ATOM    518  N   PHE A  69      52.667  10.146  14.732  1.00 15.67           N  
ATOM    519  CA  PHE A  69      52.160  11.368  15.304  1.00 14.80           C  
ATOM    520  C   PHE A  69      53.304  12.270  15.779  1.00 14.02           C  
ATOM    521  O   PHE A  69      53.063  13.221  16.532  1.00 12.39           O  
ATOM    522  CB  PHE A  69      51.165  11.137  16.443  1.00 14.64           C  
ATOM    523  CG  PHE A  69      50.026  10.205  16.139  1.00 15.65           C  
ATOM    524  CD1 PHE A  69      49.096  10.499  15.157  1.00 16.25           C  
ATOM    525  CD2 PHE A  69      49.907   9.008  16.835  1.00 16.65           C  
ATOM    526  CE1 PHE A  69      48.060   9.629  14.878  1.00 17.37           C  
ATOM    527  CE2 PHE A  69      48.875   8.130  16.564  1.00 19.17           C  
ATOM    528  CZ  PHE A  69      47.951   8.446  15.585  1.00 18.60           C  
ATOM    529  N   LYS A  70      54.532  12.038  15.325  1.00 14.03           N  
ATOM    530  CA  LYS A  70      55.690  12.809  15.726  1.00 14.41           C  
ATOM    531  C   LYS A  70      56.293  13.597  14.578  1.00 14.69           C  
ATOM    532  O   LYS A  70      56.858  14.668  14.803  1.00 17.16           O  
ATOM    533  CB  LYS A  70      56.788  11.903  16.320  1.00 15.75           C  
ATOM    534  CG  LYS A  70      56.421  11.310  17.661  1.00 19.53           C  
ATOM    535  CD  LYS A  70      57.405  10.262  18.133  1.00 25.44           C  
ATOM    536  CE  LYS A  70      58.691  10.893  18.649  1.00 27.35           C  
ATOM    537  NZ  LYS A  70      59.347   9.983  19.643  1.00 32.86           N  
ATOM    538  N   VAL A  71      56.229  13.046  13.366  1.00 12.84           N  
ATOM    539  CA  VAL A  71      56.761  13.756  12.206  1.00 12.14           C  
ATOM    540  C   VAL A  71      55.576  14.003  11.262  1.00 13.81           C  
ATOM    541  O   VAL A  71      54.945  13.088  10.749  1.00 12.80           O  
ATOM    542  CB  VAL A  71      57.888  13.059  11.456  1.00 14.36           C  
ATOM    543  CG1 VAL A  71      58.323  13.880  10.243  1.00 11.59           C  
ATOM    544  CG2 VAL A  71      59.084  12.800  12.367  1.00 15.51           C  
ATOM    545  N   TRP A  72      55.274  15.295  11.122  1.00 11.75           N  
ATOM    546  CA  TRP A  72      54.139  15.710  10.292  1.00 11.83           C  
ATOM    547  C   TRP A  72      54.644  16.348   9.022  1.00 10.58           C  
ATOM    548  O   TRP A  72      55.466  17.271   9.077  1.00 12.21           O  
ATOM    549  CB  TRP A  72      53.270  16.671  11.124  1.00  8.97           C  
ATOM    550  CG  TRP A  72      52.644  15.991  12.310  1.00  8.19           C  
ATOM    551  CD1 TRP A  72      53.233  15.691  13.506  1.00  7.68           C  
ATOM    552  CD2 TRP A  72      51.295  15.514  12.399  1.00  8.31           C  
ATOM    553  NE1 TRP A  72      52.338  15.047  14.326  1.00  9.79           N  
ATOM    554  CE2 TRP A  72      51.140  14.926  13.671  1.00  7.76           C  
ATOM    555  CE3 TRP A  72      50.206  15.521  11.518  1.00  7.33           C  
ATOM    556  CZ2 TRP A  72      49.940  14.361  14.091  1.00  9.60           C  
ATOM    557  CZ3 TRP A  72      49.015  14.964  11.944  1.00  7.46           C  
ATOM    558  CH2 TRP A  72      48.888  14.393  13.216  1.00  7.67           C  
ATOM    559  N   THR A  73      54.196  15.847   7.878  1.00 11.72           N  
ATOM    560  CA  THR A  73      54.636  16.375   6.587  1.00 10.78           C  
ATOM    561  C   THR A  73      53.470  17.022   5.860  1.00 10.43           C  
ATOM    562  O   THR A  73      52.442  16.397   5.611  1.00 11.28           O  
ATOM    563  CB  THR A  73      55.280  15.282   5.716  1.00 13.95           C  
ATOM    564  OG1 THR A  73      56.321  14.651   6.482  1.00 14.12           O  
ATOM    565  CG2 THR A  73      55.875  15.880   4.454  1.00 12.66           C  
ATOM    566  N   PHE A  74      53.650  18.300   5.552  1.00 10.06           N  
ATOM    567  CA  PHE A  74      52.620  19.089   4.897  1.00  9.67           C  
ATOM    568  C   PHE A  74      52.960  19.395   3.454  1.00  9.44           C  
ATOM    569  O   PHE A  74      54.004  20.000   3.173  1.00 10.97           O  
ATOM    570  CB  PHE A  74      52.422  20.413   5.691  1.00  8.97           C  
ATOM    571  CG  PHE A  74      51.966  20.119   7.098  1.00  8.59           C  
ATOM    572  CD1 PHE A  74      50.615  19.944   7.376  1.00  9.34           C  
ATOM    573  CD2 PHE A  74      52.885  19.959   8.124  1.00  9.23           C  
ATOM    574  CE1 PHE A  74      50.197  19.619   8.654  1.00  9.48           C  
ATOM    575  CE2 PHE A  74      52.476  19.644   9.403  1.00  8.96           C  
ATOM    576  CZ  PHE A  74      51.123  19.466   9.671  1.00  8.82           C  
ATOM    577  N   HIS A  75      52.089  18.994   2.539  1.00  9.41           N  
ATOM    578  CA  HIS A  75      52.277  19.252   1.112  1.00 10.22           C  
ATOM    579  C   HIS A  75      51.552  20.531   0.733  1.00 10.34           C  
ATOM    580  O   HIS A  75      50.312  20.571   0.735  1.00 11.29           O  
ATOM    581  CB  HIS A  75      51.777  18.043   0.304  1.00 10.85           C  
ATOM    582  CG  HIS A  75      52.464  16.791   0.792  1.00 12.37           C  
ATOM    583  ND1 HIS A  75      53.736  16.456   0.374  1.00 15.11           N  
ATOM    584  CD2 HIS A  75      52.088  15.848   1.679  1.00 12.78           C  
ATOM    585  CE1 HIS A  75      54.114  15.340   0.981  1.00 13.83           C  
ATOM    586  NE2 HIS A  75      53.129  14.945   1.766  1.00 15.28           N  
ATOM    587  N   LEU A  76      52.304  21.591   0.459  1.00  9.30           N  
ATOM    588  CA  LEU A  76      51.738  22.890   0.155  1.00 10.57           C  
ATOM    589  C   LEU A  76      51.303  23.020  -1.292  1.00 11.63           C  
ATOM    590  O   LEU A  76      52.034  22.638  -2.208  1.00 11.46           O  
ATOM    591  CB  LEU A  76      52.735  24.014   0.483  1.00  9.29           C  
ATOM    592  CG  LEU A  76      53.429  23.944   1.845  1.00 12.59           C  
ATOM    593  CD1 LEU A  76      54.226  25.226   2.086  1.00 11.66           C  
ATOM    594  CD2 LEU A  76      52.448  23.694   2.984  1.00 10.46           C  
ATOM    595  N   ARG A  77      50.101  23.580  -1.474  1.00 12.03           N  
ATOM    596  CA  ARG A  77      49.585  23.746  -2.843  1.00 11.73           C  
ATOM    597  C   ARG A  77      50.514  24.655  -3.629  1.00 13.13           C  
ATOM    598  O   ARG A  77      51.019  25.663  -3.130  1.00 13.34           O  
ATOM    599  CB  ARG A  77      48.152  24.249  -2.823  1.00 11.32           C  
ATOM    600  CG  ARG A  77      47.970  25.630  -2.219  1.00  9.25           C  
ATOM    601  CD  ARG A  77      46.504  25.924  -1.995  1.00  9.28           C  
ATOM    602  NE  ARG A  77      45.896  25.129  -0.947  1.00  9.48           N  
ATOM    603  CZ  ARG A  77      45.014  24.150  -1.129  1.00 10.10           C  
ATOM    604  NH1 ARG A  77      44.641  23.816  -2.364  1.00 12.28           N  
ATOM    605  NH2 ARG A  77      44.511  23.489  -0.097  1.00  9.12           N  
ATOM    606  N   GLU A  78      50.751  24.302  -4.894  1.00 14.77           N  
ATOM    607  CA  GLU A  78      51.651  25.034  -5.763  1.00 15.93           C  
ATOM    608  C   GLU A  78      51.207  26.456  -6.062  1.00 15.17           C  
ATOM    609  O   GLU A  78      52.054  27.326  -6.302  1.00 16.85           O  
ATOM    610  CB  GLU A  78      51.813  24.309  -7.114  1.00 24.42           C  
ATOM    611  CG  GLU A  78      51.854  22.807  -7.048  1.00 39.90           C  
ATOM    612  CD  GLU A  78      53.166  22.207  -6.607  1.00 46.22           C  
ATOM    613  OE1 GLU A  78      53.356  22.004  -5.384  1.00 51.53           O  
ATOM    614  OE2 GLU A  78      54.010  21.910  -7.485  1.00 46.10           O  
ATOM    615  N   ASN A  79      49.905  26.708  -6.057  1.00 14.03           N  
ATOM    616  CA  ASN A  79      49.377  28.027  -6.368  1.00 13.91           C  
ATOM    617  C   ASN A  79      49.154  28.938  -5.176  1.00 12.66           C  
ATOM    618  O   ASN A  79      48.535  30.010  -5.322  1.00 13.34           O  
ATOM    619  CB  ASN A  79      48.104  27.882  -7.207  1.00 17.53           C  
ATOM    620  CG  ASN A  79      46.966  27.163  -6.525  1.00 16.09           C  
ATOM    621  OD1 ASN A  79      47.094  26.549  -5.467  1.00 19.93           O  
ATOM    622  ND2 ASN A  79      45.783  27.243  -7.145  1.00 21.38           N  
ATOM    623  N   ALA A  80      49.661  28.577  -4.002  1.00 12.55           N  
ATOM    624  CA  ALA A  80      49.517  29.460  -2.833  1.00 11.57           C  
ATOM    625  C   ALA A  80      50.388  30.690  -3.092  1.00 12.73           C  
ATOM    626  O   ALA A  80      51.569  30.534  -3.463  1.00 12.43           O  
ATOM    627  CB  ALA A  80      49.939  28.751  -1.564  1.00 11.80           C  
ATOM    628  N   LYS A  81      49.834  31.887  -2.953  1.00 11.16           N  
ATOM    629  CA  LYS A  81      50.580  33.105  -3.193  1.00 11.04           C  
ATOM    630  C   LYS A  81      50.269  34.225  -2.197  1.00 11.51           C  
ATOM    631  O   LYS A  81      49.189  34.279  -1.610  1.00 12.14           O  
ATOM    632  CB  LYS A  81      50.219  33.691  -4.574  1.00 14.18           C  
ATOM    633  CG  LYS A  81      50.894  33.032  -5.758  1.00 15.52           C  
ATOM    634  CD  LYS A  81      50.218  33.435  -7.061  1.00 16.96           C  
ATOM    635  CE  LYS A  81      50.667  32.508  -8.188  1.00 25.03           C  
ATOM    636  NZ  LYS A  81      50.150  32.976  -9.510  1.00 30.94           N  
ATOM    637  N   TRP A  82      51.233  35.129  -2.073  1.00  9.84           N  
ATOM    638  CA  TRP A  82      51.086  36.325  -1.260  1.00  9.89           C  
ATOM    639  C   TRP A  82      50.352  37.353  -2.125  1.00 10.64           C  
ATOM    640  O   TRP A  82      50.239  37.174  -3.352  1.00 10.78           O  
ATOM    641  CB  TRP A  82      52.438  36.894  -0.842  1.00  8.84           C  
ATOM    642  CG  TRP A  82      53.181  36.027   0.127  1.00 11.10           C  
ATOM    643  CD1 TRP A  82      54.154  35.115  -0.162  1.00 11.41           C  
ATOM    644  CD2 TRP A  82      53.018  35.993   1.550  1.00 11.06           C  
ATOM    645  NE1 TRP A  82      54.607  34.516   0.988  1.00 11.24           N  
ATOM    646  CE2 TRP A  82      53.928  35.042   2.060  1.00 11.19           C  
ATOM    647  CE3 TRP A  82      52.201  36.684   2.446  1.00  8.35           C  
ATOM    648  CZ2 TRP A  82      54.030  34.756   3.421  1.00 12.18           C  
ATOM    649  CZ3 TRP A  82      52.296  36.398   3.796  1.00  9.04           C  
ATOM    650  CH2 TRP A  82      53.197  35.442   4.268  1.00  9.70           C  
ATOM    651  N   SER A  83      49.925  38.456  -1.527  1.00 10.24           N  
ATOM    652  CA  SER A  83      49.196  39.499  -2.237  1.00 11.07           C  
ATOM    653  C   SER A  83      50.034  40.250  -3.255  1.00 12.98           C  
ATOM    654  O   SER A  83      49.490  40.936  -4.139  1.00 13.27           O  
ATOM    655  CB  SER A  83      48.589  40.500  -1.231  1.00 11.68           C  
ATOM    656  OG  SER A  83      49.607  41.023  -0.390  1.00 10.48           O  
ATOM    657  N   ASP A  84      51.361  40.134  -3.187  1.00 14.20           N  
ATOM    658  CA  ASP A  84      52.257  40.765  -4.140  1.00 15.32           C  
ATOM    659  C   ASP A  84      52.562  39.847  -5.325  1.00 17.43           C  
ATOM    660  O   ASP A  84      53.439  40.155  -6.143  1.00 17.71           O  
ATOM    661  CB  ASP A  84      53.556  41.190  -3.460  1.00 14.71           C  
ATOM    662  CG  ASP A  84      54.394  40.074  -2.903  1.00 15.82           C  
ATOM    663  OD1 ASP A  84      54.063  38.877  -3.037  1.00 16.69           O  
ATOM    664  OD2 ASP A  84      55.448  40.395  -2.284  1.00 21.20           O  
ATOM    665  N   GLY A  85      51.898  38.702  -5.416  1.00 15.76           N  
ATOM    666  CA  GLY A  85      52.067  37.756  -6.487  1.00 15.60           C  
ATOM    667  C   GLY A  85      53.117  36.691  -6.261  1.00 15.93           C  
ATOM    668  O   GLY A  85      53.195  35.724  -7.037  1.00 17.34           O  
ATOM    669  N   THR A  86      53.933  36.836  -5.230  1.00 15.80           N  
ATOM    670  CA  THR A  86      54.988  35.858  -4.942  1.00 16.15           C  
ATOM    671  C   THR A  86      54.410  34.643  -4.243  1.00 15.58           C  
ATOM    672  O   THR A  86      53.421  34.698  -3.505  1.00 15.85           O  
ATOM    673  CB  THR A  86      56.122  36.495  -4.126  1.00 19.35           C  
ATOM    674  OG1 THR A  86      55.664  36.822  -2.812  1.00 21.48           O  
ATOM    675  CG2 THR A  86      56.602  37.777  -4.810  1.00 17.80           C  
ATOM    676  N   PRO A  87      55.006  33.484  -4.486  1.00 15.28           N  
ATOM    677  CA  PRO A  87      54.583  32.225  -3.942  1.00 14.04           C  
ATOM    678  C   PRO A  87      54.717  32.096  -2.433  1.00 13.21           C  
ATOM    679  O   PRO A  87      55.657  32.609  -1.830  1.00 13.83           O  
ATOM    680  CB  PRO A  87      55.473  31.115  -4.580  1.00 14.91           C  
ATOM    681  CG  PRO A  87      56.270  31.870  -5.596  1.00 16.02           C  
ATOM    682  CD  PRO A  87      56.169  33.358  -5.374  1.00 16.47           C  
ATOM    683  N   VAL A  88      53.773  31.376  -1.825  1.00 12.03           N  
ATOM    684  CA  VAL A  88      53.877  31.062  -0.392  1.00 12.43           C  
ATOM    685  C   VAL A  88      54.653  29.731  -0.380  1.00 11.98           C  
ATOM    686  O   VAL A  88      54.273  28.806  -1.118  1.00 14.42           O  
ATOM    687  CB  VAL A  88      52.547  30.888   0.325  1.00  9.59           C  
ATOM    688  CG1 VAL A  88      52.767  30.426   1.771  1.00 10.33           C  
ATOM    689  CG2 VAL A  88      51.726  32.173   0.314  1.00 12.06           C  
ATOM    690  N   THR A  89      55.766  29.663   0.329  1.00 11.56           N  
ATOM    691  CA  THR A  89      56.569  28.437   0.318  1.00 11.43           C  
ATOM    692  C   THR A  89      56.758  27.869   1.707  1.00 10.97           C  
ATOM    693  O   THR A  89      56.448  28.490   2.732  1.00 11.35           O  
ATOM    694  CB  THR A  89      57.971  28.701  -0.285  1.00 11.58           C  
ATOM    695  OG1 THR A  89      58.718  29.503   0.658  1.00 13.10           O  
ATOM    696  CG2 THR A  89      57.911  29.418  -1.619  1.00 10.49           C  
ATOM    697  N   ALA A  90      57.380  26.684   1.788  1.00 10.54           N  
ATOM    698  CA  ALA A  90      57.682  26.058   3.071  1.00  9.68           C  
ATOM    699  C   ALA A  90      58.694  26.903   3.847  1.00  9.37           C  
ATOM    700  O   ALA A  90      58.721  26.903   5.077  1.00  9.81           O  
ATOM    701  CB  ALA A  90      58.212  24.653   2.868  1.00 10.27           C  
ATOM    702  N   HIS A  91      59.534  27.652   3.121  1.00 10.48           N  
ATOM    703  CA  HIS A  91      60.517  28.536   3.728  1.00 10.27           C  
ATOM    704  C   HIS A  91      59.846  29.661   4.507  1.00 10.16           C  
ATOM    705  O   HIS A  91      60.337  30.086   5.559  1.00 11.38           O  
ATOM    706  CB  HIS A  91      61.463  29.111   2.661  1.00 11.05           C  
ATOM    707  CG  HIS A  91      62.042  28.000   1.824  1.00 10.65           C  
ATOM    708  ND1 HIS A  91      62.901  27.056   2.341  1.00 11.18           N  
ATOM    709  CD2 HIS A  91      61.832  27.681   0.530  1.00 12.55           C  
ATOM    710  CE1 HIS A  91      63.219  26.202   1.379  1.00 11.08           C  
ATOM    711  NE2 HIS A  91      62.589  26.553   0.278  1.00 11.58           N  
ATOM    712  N   ASP A  92      58.699  30.144   4.023  1.00 10.15           N  
ATOM    713  CA  ASP A  92      57.941  31.171   4.732  1.00  9.87           C  
ATOM    714  C   ASP A  92      57.529  30.647   6.114  1.00  8.67           C  
ATOM    715  O   ASP A  92      57.628  31.363   7.103  1.00  8.85           O  
ATOM    716  CB  ASP A  92      56.680  31.583   3.973  1.00  9.44           C  
ATOM    717  CG  ASP A  92      56.984  32.447   2.769  1.00 12.87           C  
ATOM    718  OD1 ASP A  92      57.795  33.396   2.889  1.00 15.87           O  
ATOM    719  OD2 ASP A  92      56.408  32.184   1.686  1.00 14.27           O  
ATOM    720  N   PHE A  93      57.078  29.393   6.149  1.00  8.58           N  
ATOM    721  CA  PHE A  93      56.672  28.751   7.388  1.00  8.45           C  
ATOM    722  C   PHE A  93      57.848  28.512   8.313  1.00  9.07           C  
ATOM    723  O   PHE A  93      57.733  28.707   9.528  1.00  8.66           O  
ATOM    724  CB  PHE A  93      55.894  27.454   7.107  1.00  9.32           C  
ATOM    725  CG  PHE A  93      54.463  27.766   6.710  1.00  8.70           C  
ATOM    726  CD1 PHE A  93      53.486  27.899   7.685  1.00  9.38           C  
ATOM    727  CD2 PHE A  93      54.122  27.938   5.383  1.00  9.95           C  
ATOM    728  CE1 PHE A  93      52.177  28.197   7.341  1.00  9.20           C  
ATOM    729  CE2 PHE A  93      52.814  28.234   5.024  1.00 10.51           C  
ATOM    730  CZ  PHE A  93      51.845  28.365   6.009  1.00  7.11           C  
ATOM    731  N   VAL A  94      59.010  28.115   7.758  1.00  9.43           N  
ATOM    732  CA  VAL A  94      60.188  27.909   8.602  1.00  9.04           C  
ATOM    733  C   VAL A  94      60.561  29.226   9.281  1.00  6.57           C  
ATOM    734  O   VAL A  94      60.741  29.293  10.494  1.00  8.29           O  
ATOM    735  CB  VAL A  94      61.378  27.365   7.799  1.00  8.78           C  
ATOM    736  CG1 VAL A  94      62.670  27.449   8.598  1.00 11.28           C  
ATOM    737  CG2 VAL A  94      61.104  25.914   7.402  1.00 11.30           C  
ATOM    738  N   TYR A  95      60.661  30.285   8.484  1.00  7.32           N  
ATOM    739  CA  TYR A  95      60.998  31.596   9.023  1.00  7.78           C  
ATOM    740  C   TYR A  95      59.981  32.008  10.088  1.00  8.72           C  
ATOM    741  O   TYR A  95      60.343  32.395  11.202  1.00  9.00           O  
ATOM    742  CB  TYR A  95      61.005  32.652   7.915  1.00  9.10           C  
ATOM    743  CG  TYR A  95      61.048  34.063   8.457  1.00 11.58           C  
ATOM    744  CD1 TYR A  95      62.215  34.607   8.977  1.00 12.55           C  
ATOM    745  CD2 TYR A  95      59.894  34.845   8.470  1.00 13.67           C  
ATOM    746  CE1 TYR A  95      62.245  35.898   9.468  1.00 15.60           C  
ATOM    747  CE2 TYR A  95      59.913  36.130   8.975  1.00 14.95           C  
ATOM    748  CZ  TYR A  95      61.089  36.658   9.467  1.00 16.89           C  
ATOM    749  OH  TYR A  95      61.101  37.943   9.963  1.00 17.97           O  
ATOM    750  N   SER A  96      58.706  31.930   9.711  1.00  8.20           N  
ATOM    751  CA  SER A  96      57.627  32.338  10.605  1.00  7.71           C  
ATOM    752  C   SER A  96      57.595  31.605  11.920  1.00  6.75           C  
ATOM    753  O   SER A  96      57.484  32.255  12.978  1.00  7.05           O  
ATOM    754  CB  SER A  96      56.286  32.203   9.856  1.00  6.97           C  
ATOM    755  OG  SER A  96      56.316  33.012   8.700  1.00  8.08           O  
ATOM    756  N   TRP A  97      57.703  30.270  11.928  1.00  7.30           N  
ATOM    757  CA  TRP A  97      57.661  29.539  13.205  1.00  7.23           C  
ATOM    758  C   TRP A  97      58.913  29.819  14.019  1.00  8.51           C  
ATOM    759  O   TRP A  97      58.856  29.857  15.260  1.00  8.09           O  
ATOM    760  CB  TRP A  97      57.352  28.070  13.028  1.00  7.90           C  
ATOM    761  CG  TRP A  97      55.960  27.757  12.538  1.00  7.61           C  
ATOM    762  CD1 TRP A  97      55.103  28.575  11.852  1.00  9.21           C  
ATOM    763  CD2 TRP A  97      55.309  26.482  12.623  1.00  7.50           C  
ATOM    764  NE1 TRP A  97      53.952  27.899  11.534  1.00  8.29           N  
ATOM    765  CE2 TRP A  97      54.053  26.611  11.990  1.00  7.22           C  
ATOM    766  CE3 TRP A  97      55.654  25.247  13.187  1.00  7.20           C  
ATOM    767  CZ2 TRP A  97      53.154  25.545  11.905  1.00  7.71           C  
ATOM    768  CZ3 TRP A  97      54.758  24.194  13.103  1.00  6.98           C  
ATOM    769  CH2 TRP A  97      53.522  24.351  12.464  1.00  6.96           C  
ATOM    770  N   GLN A  98      60.051  30.084  13.358  1.00  8.88           N  
ATOM    771  CA  GLN A  98      61.259  30.450  14.095  1.00  9.48           C  
ATOM    772  C   GLN A  98      61.077  31.806  14.782  1.00  8.81           C  
ATOM    773  O   GLN A  98      61.460  31.983  15.941  1.00  9.96           O  
ATOM    774  CB  GLN A  98      62.462  30.514  13.151  1.00 10.15           C  
ATOM    775  CG  GLN A  98      62.951  29.137  12.721  1.00 11.95           C  
ATOM    776  CD  GLN A  98      64.004  29.211  11.626  1.00 14.26           C  
ATOM    777  OE1 GLN A  98      64.271  30.270  11.068  1.00 13.85           O  
ATOM    778  NE2 GLN A  98      64.586  28.057  11.309  1.00 13.36           N  
ATOM    779  N   ARG A  99      60.473  32.764  14.080  1.00  8.42           N  
ATOM    780  CA  ARG A  99      60.220  34.097  14.635  1.00  9.79           C  
ATOM    781  C   ARG A  99      59.265  34.014  15.823  1.00  9.53           C  
ATOM    782  O   ARG A  99      59.457  34.680  16.837  1.00  9.46           O  
ATOM    783  CB  ARG A  99      59.677  35.038  13.573  1.00  9.60           C  
ATOM    784  CG  ARG A  99      59.375  36.452  14.063  1.00  8.99           C  
ATOM    785  CD  ARG A  99      59.002  37.339  12.884  1.00  9.42           C  
ATOM    786  NE  ARG A  99      58.807  38.729  13.255  1.00 10.45           N  
ATOM    787  CZ  ARG A  99      57.637  39.329  13.460  1.00 10.71           C  
ATOM    788  NH1 ARG A  99      56.513  38.639  13.318  1.00  8.09           N  
ATOM    789  NH2 ARG A  99      57.602  40.618  13.787  1.00  9.60           N  
ATOM    790  N   LEU A 100      58.262  33.134  15.715  1.00  8.97           N  
ATOM    791  CA  LEU A 100      57.323  32.926  16.816  1.00  8.97           C  
ATOM    792  C   LEU A 100      58.046  32.415  18.060  1.00  8.73           C  
ATOM    793  O   LEU A 100      57.806  32.862  19.183  1.00 10.27           O  
ATOM    794  CB  LEU A 100      56.240  31.923  16.399  1.00  7.46           C  
ATOM    795  CG  LEU A 100      55.229  31.543  17.480  1.00  9.59           C  
ATOM    796  CD1 LEU A 100      54.502  32.783  17.991  1.00  9.20           C  
ATOM    797  CD2 LEU A 100      54.245  30.502  16.951  1.00  9.72           C  
ATOM    798  N   ALA A 101      58.956  31.466  17.877  1.00  9.51           N  
ATOM    799  CA  ALA A 101      59.729  30.859  18.939  1.00 10.42           C  
ATOM    800  C   ALA A 101      60.792  31.766  19.556  1.00 10.73           C  
ATOM    801  O   ALA A 101      61.133  31.624  20.732  1.00 10.83           O  
ATOM    802  CB  ALA A 101      60.450  29.623  18.351  1.00  9.89           C  
ATOM    803  N   ASP A 102      61.331  32.680  18.761  1.00 11.02           N  
ATOM    804  CA  ASP A 102      62.391  33.579  19.198  1.00 11.70           C  
ATOM    805  C   ASP A 102      61.953  34.481  20.333  1.00 11.64           C  
ATOM    806  O   ASP A 102      61.058  35.317  20.175  1.00 10.56           O  
ATOM    807  CB  ASP A 102      62.810  34.447  18.005  1.00 12.85           C  
ATOM    808  CG  ASP A 102      64.060  35.265  18.216  1.00 18.45           C  
ATOM    809  OD1 ASP A 102      64.474  35.543  19.360  1.00 17.28           O  
ATOM    810  OD2 ASP A 102      64.654  35.665  17.182  1.00 24.69           O  
ATOM    811  N   PRO A 103      62.658  34.414  21.453  1.00 13.31           N  
ATOM    812  CA  PRO A 103      62.424  35.230  22.627  1.00 13.42           C  
ATOM    813  C   PRO A 103      62.406  36.715  22.313  1.00 13.08           C  
ATOM    814  O   PRO A 103      61.645  37.497  22.907  1.00 14.18           O  
ATOM    815  CB  PRO A 103      63.542  34.915  23.640  1.00 14.34           C  
ATOM    816  CG  PRO A 103      64.161  33.672  23.091  1.00 15.37           C  
ATOM    817  CD  PRO A 103      63.767  33.475  21.649  1.00 13.73           C  
ATOM    818  N   ASN A 104      63.199  37.165  21.346  1.00 12.06           N  
ATOM    819  CA  ASN A 104      63.234  38.560  20.940  1.00 13.63           C  
ATOM    820  C   ASN A 104      61.948  39.039  20.304  1.00 13.64           C  
ATOM    821  O   ASN A 104      61.643  40.250  20.331  1.00 12.40           O  
ATOM    822  CB  ASN A 104      64.460  38.776  20.030  1.00 23.21           C  
ATOM    823  CG  ASN A 104      65.713  38.548  20.891  1.00 35.40           C  
ATOM    824  OD1 ASN A 104      66.128  39.449  21.616  1.00 38.67           O  
ATOM    825  ND2 ASN A 104      66.246  37.335  20.843  1.00 40.67           N  
ATOM    826  N   THR A 105      61.120  38.132  19.770  1.00 11.14           N  
ATOM    827  CA  THR A 105      59.821  38.531  19.212  1.00  9.97           C  
ATOM    828  C   THR A 105      58.832  38.801  20.344  1.00  9.60           C  
ATOM    829  O   THR A 105      57.835  39.506  20.192  1.00  9.95           O  
ATOM    830  CB  THR A 105      59.264  37.439  18.288  1.00 10.24           C  
ATOM    831  OG1 THR A 105      60.296  37.077  17.357  1.00 10.46           O  
ATOM    832  CG2 THR A 105      58.036  37.923  17.539  1.00  7.85           C  
ATOM    833  N   ALA A 106      59.080  38.188  21.504  1.00  8.63           N  
ATOM    834  CA  ALA A 106      58.261  38.353  22.684  1.00 11.31           C  
ATOM    835  C   ALA A 106      56.787  38.109  22.395  1.00 11.93           C  
ATOM    836  O   ALA A 106      55.912  38.855  22.856  1.00 11.26           O  
ATOM    837  CB  ALA A 106      58.467  39.758  23.256  1.00 15.11           C  
ATOM    838  N   SER A 107      56.497  37.044  21.637  1.00 10.52           N  
ATOM    839  CA  SER A 107      55.105  36.745  21.328  1.00  8.59           C  
ATOM    840  C   SER A 107      54.395  36.194  22.550  1.00  8.10           C  
ATOM    841  O   SER A 107      54.884  35.309  23.263  1.00  7.49           O  
ATOM    842  CB  SER A 107      55.042  35.672  20.220  1.00  9.22           C  
ATOM    843  OG  SER A 107      53.668  35.279  20.036  1.00  7.18           O  
ATOM    844  N   PRO A 108      53.150  36.619  22.742  1.00  7.89           N  
ATOM    845  CA  PRO A 108      52.282  36.099  23.785  1.00  8.26           C  
ATOM    846  C   PRO A 108      51.919  34.640  23.488  1.00  7.59           C  
ATOM    847  O   PRO A 108      51.475  33.895  24.361  1.00  7.82           O  
ATOM    848  CB  PRO A 108      51.005  36.963  23.781  1.00  8.07           C  
ATOM    849  CG  PRO A 108      51.029  37.528  22.378  1.00  7.48           C  
ATOM    850  CD  PRO A 108      52.476  37.618  21.915  1.00  7.54           C  
ATOM    851  N   TYR A 109      52.096  34.220  22.224  1.00  7.19           N  
ATOM    852  CA  TYR A 109      51.833  32.861  21.810  1.00  7.68           C  
ATOM    853  C   TYR A 109      53.087  32.058  21.498  1.00  7.47           C  
ATOM    854  O   TYR A 109      53.023  31.027  20.823  1.00  7.85           O  
ATOM    855  CB  TYR A 109      50.874  32.823  20.620  1.00  7.09           C  
ATOM    856  CG  TYR A 109      49.450  32.531  21.035  1.00  7.88           C  
ATOM    857  CD1 TYR A 109      49.024  31.224  21.240  1.00  8.56           C  
ATOM    858  CD2 TYR A 109      48.535  33.560  21.207  1.00  7.37           C  
ATOM    859  CE1 TYR A 109      47.717  30.952  21.618  1.00  8.79           C  
ATOM    860  CE2 TYR A 109      47.221  33.294  21.569  1.00  8.24           C  
ATOM    861  CZ  TYR A 109      46.823  31.984  21.776  1.00  7.40           C  
ATOM    862  OH  TYR A 109      45.510  31.735  22.110  1.00  6.62           O  
ATOM    863  N   ALA A 110      54.232  32.475  22.058  1.00  7.75           N  
ATOM    864  CA  ALA A 110      55.466  31.702  21.886  1.00  9.10           C  
ATOM    865  C   ALA A 110      55.256  30.268  22.351  1.00  8.16           C  
ATOM    866  O   ALA A 110      55.708  29.304  21.717  1.00  9.73           O  
ATOM    867  CB  ALA A 110      56.593  32.337  22.712  1.00  8.16           C  
ATOM    868  N   SER A 111      54.528  30.080  23.457  1.00  8.59           N  
ATOM    869  CA  SER A 111      54.244  28.769  24.005  1.00  8.20           C  
ATOM    870  C   SER A 111      53.355  27.892  23.150  1.00  7.45           C  
ATOM    871  O   SER A 111      53.243  26.683  23.434  1.00  8.43           O  
ATOM    872  CB  SER A 111      53.627  28.896  25.416  1.00  9.97           C  
ATOM    873  OG  SER A 111      54.607  29.384  26.323  1.00  9.19           O  
ATOM    874  N   TYR A 112      52.749  28.392  22.084  1.00  7.25           N  
ATOM    875  CA  TYR A 112      51.932  27.580  21.187  1.00  7.72           C  
ATOM    876  C   TYR A 112      52.795  26.456  20.598  1.00  9.09           C  
ATOM    877  O   TYR A 112      52.300  25.349  20.369  1.00  8.05           O  
ATOM    878  CB  TYR A 112      51.306  28.417  20.080  1.00  7.14           C  
ATOM    879  CG  TYR A 112      50.029  27.822  19.520  1.00  7.86           C  
ATOM    880  CD1 TYR A 112      48.902  27.713  20.336  1.00  7.60           C  
ATOM    881  CD2 TYR A 112      49.934  27.385  18.209  1.00  6.05           C  
ATOM    882  CE1 TYR A 112      47.722  27.182  19.852  1.00  7.52           C  
ATOM    883  CE2 TYR A 112      48.750  26.843  17.714  1.00  6.34           C  
ATOM    884  CZ  TYR A 112      47.648  26.750  18.542  1.00  6.02           C  
ATOM    885  OH  TYR A 112      46.448  26.241  18.081  1.00  5.90           O  
ATOM    886  N   LEU A 113      54.091  26.718  20.397  1.00  9.15           N  
ATOM    887  CA  LEU A 113      55.025  25.718  19.885  1.00  8.55           C  
ATOM    888  C   LEU A 113      55.362  24.686  20.950  1.00  8.70           C  
ATOM    889  O   LEU A 113      55.721  23.549  20.613  1.00 10.58           O  
ATOM    890  CB  LEU A 113      56.252  26.407  19.286  1.00 10.28           C  
ATOM    891  CG  LEU A 113      55.969  27.336  18.097  1.00  9.88           C  
ATOM    892  CD1 LEU A 113      57.206  28.150  17.732  1.00  9.77           C  
ATOM    893  CD2 LEU A 113      55.475  26.562  16.881  1.00 13.47           C  
ATOM    894  N   GLN A 114      55.209  25.010  22.234  1.00  8.23           N  
ATOM    895  CA  GLN A 114      55.385  24.070  23.325  1.00  9.21           C  
ATOM    896  C   GLN A 114      54.134  23.173  23.418  1.00  9.86           C  
ATOM    897  O   GLN A 114      54.223  21.977  23.691  1.00 11.75           O  
ATOM    898  CB  GLN A 114      55.596  24.737  24.679  1.00  9.62           C  
ATOM    899  CG  GLN A 114      56.834  25.593  24.812  1.00 16.56           C  
ATOM    900  CD  GLN A 114      56.977  26.280  26.155  1.00 20.56           C  
ATOM    901  OE1 GLN A 114      56.142  27.093  26.578  1.00 15.27           O  
ATOM    902  NE2 GLN A 114      58.076  25.979  26.853  1.00 16.93           N  
ATOM    903  N   TYR A 115      52.959  23.751  23.152  1.00  9.45           N  
ATOM    904  CA  TYR A 115      51.694  23.018  23.184  1.00  9.42           C  
ATOM    905  C   TYR A 115      51.679  21.913  22.122  1.00 10.91           C  
ATOM    906  O   TYR A 115      51.114  20.837  22.338  1.00 10.37           O  
ATOM    907  CB  TYR A 115      50.467  23.915  23.001  1.00  9.66           C  
ATOM    908  CG  TYR A 115      50.353  25.116  23.913  1.00  9.12           C  
ATOM    909  CD1 TYR A 115      51.092  25.225  25.079  1.00  9.40           C  
ATOM    910  CD2 TYR A 115      49.457  26.148  23.623  1.00  9.16           C  
ATOM    911  CE1 TYR A 115      50.996  26.325  25.903  1.00  9.99           C  
ATOM    912  CE2 TYR A 115      49.337  27.247  24.450  1.00  8.91           C  
ATOM    913  CZ  TYR A 115      50.111  27.339  25.586  1.00  9.21           C  
ATOM    914  OH  TYR A 115      50.012  28.427  26.430  1.00  8.54           O  
ATOM    915  N   GLY A 116      52.311  22.196  20.978  1.00 10.08           N  
ATOM    916  CA  GLY A 116      52.419  21.230  19.895  1.00 10.28           C  
ATOM    917  C   GLY A 116      53.658  20.356  20.078  1.00 11.41           C  
ATOM    918  O   GLY A 116      53.814  19.340  19.385  1.00 12.21           O  
ATOM    919  N   HIS A 117      54.540  20.736  20.992  1.00 10.15           N  
ATOM    920  CA  HIS A 117      55.756  20.023  21.295  1.00 11.07           C  
ATOM    921  C   HIS A 117      56.743  19.976  20.149  1.00 10.91           C  
ATOM    922  O   HIS A 117      57.380  18.932  19.923  1.00 13.24           O  
ATOM    923  CB  HIS A 117      55.468  18.572  21.782  1.00 11.76           C  
ATOM    924  CG  HIS A 117      54.792  18.662  23.122  1.00 16.18           C  
ATOM    925  ND1 HIS A 117      53.424  18.626  23.255  1.00 20.68           N  
ATOM    926  CD2 HIS A 117      55.302  18.887  24.351  1.00 16.89           C  
ATOM    927  CE1 HIS A 117      53.123  18.791  24.535  1.00 18.34           C  
ATOM    928  NE2 HIS A 117      54.242  18.940  25.220  1.00 18.41           N  
ATOM    929  N   ILE A 118      56.888  21.079  19.427  1.00 11.10           N  
ATOM    930  CA  ILE A 118      57.871  21.109  18.330  1.00 10.42           C  
ATOM    931  C   ILE A 118      59.248  20.923  18.981  1.00 10.71           C  
ATOM    932  O   ILE A 118      59.528  21.462  20.059  1.00 11.49           O  
ATOM    933  CB  ILE A 118      57.793  22.374  17.490  1.00 10.79           C  
ATOM    934  CG1 ILE A 118      56.500  22.403  16.652  1.00 12.06           C  
ATOM    935  CG2 ILE A 118      58.977  22.494  16.529  1.00 11.23           C  
ATOM    936  CD1 ILE A 118      55.268  22.794  17.429  1.00 17.68           C  
ATOM    937  N   ALA A 119      60.081  20.101  18.354  1.00 10.85           N  
ATOM    938  CA  ALA A 119      61.403  19.812  18.893  1.00 11.56           C  
ATOM    939  C   ALA A 119      62.193  21.079  19.186  1.00 11.49           C  
ATOM    940  O   ALA A 119      62.208  22.046  18.421  1.00 10.98           O  
ATOM    941  CB  ALA A 119      62.155  18.927  17.890  1.00 13.33           C  
ATOM    942  N   ASN A 120      62.872  21.085  20.331  1.00 12.62           N  
ATOM    943  CA  ASN A 120      63.738  22.122  20.820  1.00 13.67           C  
ATOM    944  C   ASN A 120      63.097  23.424  21.261  1.00 14.15           C  
ATOM    945  O   ASN A 120      63.840  24.385  21.568  1.00 15.57           O  
ATOM    946  CB  ASN A 120      64.810  22.478  19.753  1.00 15.94           C  
ATOM    947  CG  ASN A 120      65.784  21.326  19.550  1.00 19.41           C  
ATOM    948  OD1 ASN A 120      66.135  20.645  20.512  1.00 20.87           O  
ATOM    949  ND2 ASN A 120      66.178  21.120  18.300  1.00 19.84           N  
ATOM    950  N   ILE A 121      61.778  23.500  21.350  1.00 13.66           N  
ATOM    951  CA  ILE A 121      61.111  24.741  21.726  1.00 13.85           C  
ATOM    952  C   ILE A 121      61.454  25.264  23.102  1.00 14.12           C  
ATOM    953  O   ILE A 121      61.653  26.490  23.243  1.00 13.21           O  
ATOM    954  CB  ILE A 121      59.581  24.616  21.524  1.00 13.22           C  
ATOM    955  CG1 ILE A 121      58.904  25.970  21.732  1.00 10.21           C  
ATOM    956  CG2 ILE A 121      58.986  23.546  22.421  1.00  8.71           C  
ATOM    957  CD1 ILE A 121      59.372  27.060  20.792  1.00 10.47           C  
ATOM    958  N   ASP A 122      61.560  24.416  24.119  1.00 15.28           N  
ATOM    959  CA  ASP A 122      61.880  24.876  25.474  1.00 17.40           C  
ATOM    960  C   ASP A 122      63.224  25.589  25.535  1.00 18.13           C  
ATOM    961  O   ASP A 122      63.330  26.681  26.101  1.00 18.50           O  
ATOM    962  CB  ASP A 122      61.858  23.728  26.482  1.00 19.53           C  
ATOM    963  CG  ASP A 122      60.505  23.078  26.652  1.00 25.85           C  
ATOM    964  OD1 ASP A 122      59.532  23.512  25.993  1.00 27.33           O  
ATOM    965  OD2 ASP A 122      60.394  22.116  27.447  1.00 25.89           O  
ATOM    966  N   ASP A 123      64.257  25.001  24.941  1.00 19.01           N  
ATOM    967  CA  ASP A 123      65.584  25.603  24.919  1.00 19.88           C  
ATOM    968  C   ASP A 123      65.611  26.924  24.167  1.00 18.74           C  
ATOM    969  O   ASP A 123      66.292  27.862  24.587  1.00 18.70           O  
ATOM    970  CB  ASP A 123      66.596  24.633  24.301  1.00 27.09           C  
ATOM    971  CG  ASP A 123      67.132  23.645  25.323  1.00 34.17           C  
ATOM    972  OD1 ASP A 123      66.646  23.638  26.476  1.00 35.34           O  
ATOM    973  OD2 ASP A 123      68.055  22.878  24.963  1.00 39.82           O  
ATOM    974  N   ILE A 124      64.875  27.011  23.058  1.00 17.94           N  
ATOM    975  CA  ILE A 124      64.813  28.245  22.278  1.00 18.18           C  
ATOM    976  C   ILE A 124      64.119  29.343  23.082  1.00 18.97           C  
ATOM    977  O   ILE A 124      64.615  30.471  23.167  1.00 18.45           O  
ATOM    978  CB  ILE A 124      64.091  28.042  20.937  1.00 17.94           C  
ATOM    979  CG1 ILE A 124      64.884  27.056  20.063  1.00 14.29           C  
ATOM    980  CG2 ILE A 124      63.889  29.371  20.215  1.00 14.47           C  
ATOM    981  CD1 ILE A 124      64.049  26.433  18.965  1.00 14.31           C  
ATOM    982  N   ILE A 125      62.990  29.005  23.708  1.00 19.14           N  
ATOM    983  CA  ILE A 125      62.262  29.975  24.527  1.00 20.18           C  
ATOM    984  C   ILE A 125      63.130  30.477  25.675  1.00 23.02           C  
ATOM    985  O   ILE A 125      63.125  31.674  26.000  1.00 23.57           O  
ATOM    986  CB  ILE A 125      60.930  29.395  25.033  1.00 17.33           C  
ATOM    987  CG1 ILE A 125      59.943  29.254  23.861  1.00 16.76           C  
ATOM    988  CG2 ILE A 125      60.330  30.277  26.121  1.00 19.23           C  
ATOM    989  CD1 ILE A 125      58.603  28.658  24.207  1.00 13.31           C  
ATOM    990  N   ALA A 126      63.923  29.605  26.283  1.00 23.56           N  
ATOM    991  CA  ALA A 126      64.808  29.936  27.381  1.00 25.70           C  
ATOM    992  C   ALA A 126      66.103  30.615  26.972  1.00 27.37           C  
ATOM    993  O   ALA A 126      66.938  30.949  27.834  1.00 29.86           O  
ATOM    994  CB  ALA A 126      65.112  28.645  28.157  1.00 23.90           C  
ATOM    995  N   GLY A 127      66.355  30.830  25.690  1.00 27.13           N  
ATOM    996  CA  GLY A 127      67.542  31.473  25.181  1.00 28.37           C  
ATOM    997  C   GLY A 127      68.768  30.577  25.163  1.00 30.22           C  
ATOM    998  O   GLY A 127      69.900  31.050  24.984  1.00 30.37           O  
ATOM    999  N   LYS A 128      68.563  29.275  25.330  1.00 30.71           N  
ATOM   1000  CA  LYS A 128      69.647  28.302  25.360  1.00 30.88           C  
ATOM   1001  C   LYS A 128      70.028  27.834  23.968  1.00 30.42           C  
ATOM   1002  O   LYS A 128      71.187  27.489  23.707  1.00 31.51           O  
ATOM   1003  CB  LYS A 128      69.252  27.130  26.270  1.00 33.83           C  
ATOM   1004  CG  LYS A 128      69.098  27.566  27.727  1.00 38.49           C  
ATOM   1005  CD  LYS A 128      68.158  26.648  28.483  1.00 48.68           C  
ATOM   1006  CE  LYS A 128      67.815  27.202  29.859  1.00 54.20           C  
ATOM   1007  NZ  LYS A 128      66.647  26.490  30.464  1.00 59.62           N  
ATOM   1008  N   LYS A 129      69.061  27.816  23.056  1.00 27.77           N  
ATOM   1009  CA  LYS A 129      69.289  27.432  21.669  1.00 24.88           C  
ATOM   1010  C   LYS A 129      68.719  28.535  20.768  1.00 22.73           C  
ATOM   1011  O   LYS A 129      67.738  29.189  21.119  1.00 22.16           O  
ATOM   1012  CB  LYS A 129      68.626  26.110  21.297  1.00 25.93           C  
ATOM   1013  CG  LYS A 129      69.240  24.875  21.915  1.00 26.81           C  
ATOM   1014  CD  LYS A 129      69.088  23.675  20.998  1.00 35.95           C  
ATOM   1015  CE  LYS A 129      69.246  22.372  21.769  1.00 38.45           C  
ATOM   1016  NZ  LYS A 129      68.002  22.054  22.534  1.00 41.04           N  
ATOM   1017  N   PRO A 130      69.353  28.738  19.640  1.00 20.68           N  
ATOM   1018  CA  PRO A 130      68.924  29.721  18.655  1.00 19.78           C  
ATOM   1019  C   PRO A 130      67.600  29.273  18.050  1.00 18.69           C  
ATOM   1020  O   PRO A 130      67.337  28.058  17.980  1.00 17.39           O  
ATOM   1021  CB  PRO A 130      70.027  29.797  17.591  1.00 20.41           C  
ATOM   1022  CG  PRO A 130      70.735  28.477  17.780  1.00 21.57           C  
ATOM   1023  CD  PRO A 130      70.512  27.973  19.190  1.00 20.35           C  
ATOM   1024  N   ALA A 131      66.794  30.206  17.561  1.00 17.11           N  
ATOM   1025  CA  ALA A 131      65.497  29.905  16.959  1.00 15.91           C  
ATOM   1026  C   ALA A 131      65.602  29.010  15.744  1.00 16.38           C  
ATOM   1027  O   ALA A 131      64.704  28.214  15.431  1.00 14.20           O  
ATOM   1028  CB  ALA A 131      64.771  31.206  16.611  1.00 15.57           C  
ATOM   1029  N   THR A 132      66.734  29.029  15.044  1.00 16.42           N  
ATOM   1030  CA  THR A 132      67.011  28.190  13.895  1.00 16.25           C  
ATOM   1031  C   THR A 132      67.165  26.724  14.258  1.00 15.22           C  
ATOM   1032  O   THR A 132      67.246  25.856  13.378  1.00 16.95           O  
ATOM   1033  CB  THR A 132      68.267  28.691  13.141  1.00 19.04           C  
ATOM   1034  OG1 THR A 132      69.330  28.903  14.077  1.00 20.20           O  
ATOM   1035  CG2 THR A 132      67.950  30.009  12.440  1.00 17.40           C  
ATOM   1036  N   ASP A 133      67.170  26.372  15.538  1.00 14.58           N  
ATOM   1037  CA  ASP A 133      67.217  25.011  16.011  1.00 14.25           C  
ATOM   1038  C   ASP A 133      65.827  24.380  16.117  1.00 14.31           C  
ATOM   1039  O   ASP A 133      65.698  23.185  16.387  1.00 15.20           O  
ATOM   1040  CB  ASP A 133      67.874  24.958  17.402  1.00 15.83           C  
ATOM   1041  CG  ASP A 133      69.344  24.589  17.253  1.00 17.64           C  
ATOM   1042  OD1 ASP A 133      69.953  25.043  16.267  1.00 15.77           O  
ATOM   1043  OD2 ASP A 133      69.799  23.827  18.121  1.00 25.04           O  
ATOM   1044  N   LEU A 134      64.776  25.176  15.920  1.00 13.45           N  
ATOM   1045  CA  LEU A 134      63.411  24.661  16.022  1.00 13.09           C  
ATOM   1046  C   LEU A 134      63.189  23.475  15.103  1.00 11.91           C  
ATOM   1047  O   LEU A 134      63.656  23.481  13.947  1.00 11.43           O  
ATOM   1048  CB  LEU A 134      62.420  25.787  15.684  1.00 11.48           C  
ATOM   1049  CG  LEU A 134      60.944  25.438  15.948  1.00 14.18           C  
ATOM   1050  CD1 LEU A 134      60.655  25.417  17.438  1.00 10.92           C  
ATOM   1051  CD2 LEU A 134      60.046  26.402  15.185  1.00 13.15           C  
ATOM   1052  N   GLY A 135      62.443  22.467  15.545  1.00 11.47           N  
ATOM   1053  CA  GLY A 135      62.172  21.277  14.773  1.00 10.45           C  
ATOM   1054  C   GLY A 135      61.280  21.428  13.572  1.00 10.60           C  
ATOM   1055  O   GLY A 135      60.261  20.714  13.449  1.00 11.90           O  
ATOM   1056  N   VAL A 136      61.576  22.328  12.649  1.00  9.63           N  
ATOM   1057  CA  VAL A 136      60.824  22.558  11.443  1.00 10.35           C  
ATOM   1058  C   VAL A 136      61.802  22.690  10.265  1.00 10.57           C  
ATOM   1059  O   VAL A 136      62.906  23.216  10.446  1.00 10.19           O  
ATOM   1060  CB  VAL A 136      59.923  23.810  11.458  1.00 14.00           C  
ATOM   1061  CG1 VAL A 136      58.795  23.678  12.478  1.00 12.16           C  
ATOM   1062  CG2 VAL A 136      60.723  25.081  11.712  1.00 12.38           C  
ATOM   1063  N   LYS A 137      61.374  22.234   9.095  1.00  9.93           N  
ATOM   1064  CA  LYS A 137      62.238  22.376   7.928  1.00 11.51           C  
ATOM   1065  C   LYS A 137      61.441  22.321   6.631  1.00 10.68           C  
ATOM   1066  O   LYS A 137      60.380  21.702   6.556  1.00 11.36           O  
ATOM   1067  CB  LYS A 137      63.328  21.308   7.919  1.00 15.44           C  
ATOM   1068  CG  LYS A 137      62.869  19.909   7.581  1.00 16.05           C  
ATOM   1069  CD  LYS A 137      64.031  18.923   7.574  1.00 19.44           C  
ATOM   1070  CE  LYS A 137      64.586  18.714   8.969  1.00 21.19           C  
ATOM   1071  NZ  LYS A 137      65.829  17.903   8.971  1.00 29.73           N  
ATOM   1072  N   ALA A 138      61.972  23.009   5.630  1.00  9.85           N  
ATOM   1073  CA  ALA A 138      61.393  22.994   4.298  1.00  9.16           C  
ATOM   1074  C   ALA A 138      62.149  21.888   3.532  1.00 11.41           C  
ATOM   1075  O   ALA A 138      63.360  22.026   3.322  1.00 11.55           O  
ATOM   1076  CB  ALA A 138      61.535  24.317   3.595  1.00  8.39           C  
ATOM   1077  N   LEU A 139      61.447  20.820   3.172  1.00  9.90           N  
ATOM   1078  CA  LEU A 139      62.107  19.735   2.407  1.00 11.15           C  
ATOM   1079  C   LEU A 139      62.288  20.189   0.961  1.00 12.94           C  
ATOM   1080  O   LEU A 139      63.199  19.770   0.230  1.00 13.64           O  
ATOM   1081  CB  LEU A 139      61.333  18.439   2.536  1.00 10.79           C  
ATOM   1082  CG  LEU A 139      61.106  17.910   3.959  1.00 12.68           C  
ATOM   1083  CD1 LEU A 139      60.326  16.605   3.934  1.00 12.76           C  
ATOM   1084  CD2 LEU A 139      62.426  17.722   4.698  1.00 13.23           C  
ATOM   1085  N   ASP A 140      61.420  21.081   0.527  1.00 11.42           N  
ATOM   1086  CA  ASP A 140      61.458  21.738  -0.769  1.00 11.59           C  
ATOM   1087  C   ASP A 140      60.549  22.969  -0.657  1.00 12.34           C  
ATOM   1088  O   ASP A 140      59.996  23.205   0.437  1.00 11.60           O  
ATOM   1089  CB  ASP A 140      61.162  20.834  -1.929  1.00 12.65           C  
ATOM   1090  CG  ASP A 140      59.794  20.215  -2.000  1.00 20.70           C  
ATOM   1091  OD1 ASP A 140      58.811  20.875  -1.607  1.00 15.83           O  
ATOM   1092  OD2 ASP A 140      59.666  19.059  -2.476  1.00 22.88           O  
ATOM   1093  N   ASP A 141      60.361  23.730  -1.718  1.00 11.30           N  
ATOM   1094  CA  ASP A 141      59.511  24.919  -1.645  1.00 11.84           C  
ATOM   1095  C   ASP A 141      58.066  24.611  -1.268  1.00 13.02           C  
ATOM   1096  O   ASP A 141      57.366  25.498  -0.748  1.00 12.11           O  
ATOM   1097  CB  ASP A 141      59.527  25.688  -2.965  1.00 14.73           C  
ATOM   1098  CG  ASP A 141      60.727  26.563  -3.212  1.00 16.21           C  
ATOM   1099  OD1 ASP A 141      61.599  26.709  -2.337  1.00 16.56           O  
ATOM   1100  OD2 ASP A 141      60.835  27.135  -4.336  1.00 22.62           O  
ATOM   1101  N   HIS A 142      57.559  23.416  -1.558  1.00 11.53           N  
ATOM   1102  CA  HIS A 142      56.180  23.070  -1.265  1.00 12.35           C  
ATOM   1103  C   HIS A 142      55.995  21.995  -0.223  1.00 11.79           C  
ATOM   1104  O   HIS A 142      54.922  21.370  -0.156  1.00 12.63           O  
ATOM   1105  CB  HIS A 142      55.494  22.593  -2.577  1.00 16.24           C  
ATOM   1106  CG  HIS A 142      55.643  23.644  -3.639  1.00 25.36           C  
ATOM   1107  ND1 HIS A 142      55.177  24.932  -3.440  1.00 28.54           N  
ATOM   1108  CD2 HIS A 142      56.239  23.625  -4.848  1.00 26.39           C  
ATOM   1109  CE1 HIS A 142      55.464  25.661  -4.504  1.00 29.52           C  
ATOM   1110  NE2 HIS A 142      56.101  24.890  -5.374  1.00 30.05           N  
ATOM   1111  N   THR A 143      57.010  21.705   0.587  1.00 10.41           N  
ATOM   1112  CA  THR A 143      56.890  20.653   1.593  1.00 10.59           C  
ATOM   1113  C   THR A 143      57.460  21.105   2.928  1.00 12.52           C  
ATOM   1114  O   THR A 143      58.655  21.415   3.054  1.00 11.46           O  
ATOM   1115  CB  THR A 143      57.568  19.345   1.144  1.00 10.05           C  
ATOM   1116  OG1 THR A 143      57.179  19.059  -0.214  1.00 12.74           O  
ATOM   1117  CG2 THR A 143      57.147  18.192   2.051  1.00 11.95           C  
ATOM   1118  N   PHE A 144      56.576  21.206   3.919  1.00  9.79           N  
ATOM   1119  CA  PHE A 144      56.959  21.650   5.261  1.00 10.17           C  
ATOM   1120  C   PHE A 144      56.882  20.472   6.226  1.00 10.97           C  
ATOM   1121  O   PHE A 144      55.837  19.838   6.379  1.00 11.65           O  
ATOM   1122  CB  PHE A 144      56.053  22.802   5.692  1.00  9.58           C  
ATOM   1123  CG  PHE A 144      56.358  23.445   7.009  1.00  8.95           C  
ATOM   1124  CD1 PHE A 144      57.540  24.134   7.220  1.00  9.26           C  
ATOM   1125  CD2 PHE A 144      55.437  23.374   8.045  1.00  7.34           C  
ATOM   1126  CE1 PHE A 144      57.810  24.726   8.439  1.00  9.41           C  
ATOM   1127  CE2 PHE A 144      55.693  23.971   9.262  1.00  9.14           C  
ATOM   1128  CZ  PHE A 144      56.885  24.649   9.467  1.00  9.98           C  
ATOM   1129  N   GLU A 145      58.007  20.164   6.870  1.00 10.14           N  
ATOM   1130  CA  GLU A 145      58.079  19.043   7.790  1.00 10.76           C  
ATOM   1131  C   GLU A 145      58.288  19.502   9.226  1.00 10.52           C  
ATOM   1132  O   GLU A 145      59.204  20.276   9.524  1.00 11.62           O  
ATOM   1133  CB  GLU A 145      59.225  18.092   7.400  1.00 10.63           C  
ATOM   1134  CG  GLU A 145      59.219  16.805   8.220  1.00 12.96           C  
ATOM   1135  CD  GLU A 145      60.550  16.077   8.111  1.00 17.05           C  
ATOM   1136  OE1 GLU A 145      61.543  16.567   8.690  1.00 14.95           O  
ATOM   1137  OE2 GLU A 145      60.585  15.030   7.436  1.00 15.10           O  
ATOM   1138  N   VAL A 146      57.432  19.006  10.110  1.00 10.15           N  
ATOM   1139  CA  VAL A 146      57.473  19.342  11.522  1.00  9.83           C  
ATOM   1140  C   VAL A 146      57.810  18.114  12.363  1.00 10.34           C  
ATOM   1141  O   VAL A 146      57.177  17.065  12.246  1.00 11.18           O  
ATOM   1142  CB  VAL A 146      56.126  19.913  12.027  1.00 10.02           C  
ATOM   1143  CG1 VAL A 146      56.252  20.316  13.496  1.00  8.58           C  
ATOM   1144  CG2 VAL A 146      55.682  21.094  11.181  1.00  9.75           C  
ATOM   1145  N   THR A 147      58.816  18.278  13.221  1.00 10.54           N  
ATOM   1146  CA  THR A 147      59.244  17.180  14.081  1.00 10.78           C  
ATOM   1147  C   THR A 147      58.930  17.507  15.535  1.00 11.02           C  
ATOM   1148  O   THR A 147      59.390  18.519  16.062  1.00 11.59           O  
ATOM   1149  CB  THR A 147      60.740  16.865  13.900  1.00 12.58           C  
ATOM   1150  OG1 THR A 147      60.944  16.443  12.537  1.00 12.87           O  
ATOM   1151  CG2 THR A 147      61.202  15.758  14.831  1.00 11.82           C  
ATOM   1152  N   LEU A 148      58.132  16.655  16.157  1.00 11.12           N  
ATOM   1153  CA  LEU A 148      57.743  16.832  17.546  1.00 11.80           C  
ATOM   1154  C   LEU A 148      58.603  15.963  18.464  1.00 13.66           C  
ATOM   1155  O   LEU A 148      59.150  14.943  18.044  1.00 14.12           O  
ATOM   1156  CB  LEU A 148      56.270  16.473  17.729  1.00 12.46           C  
ATOM   1157  CG  LEU A 148      55.290  17.045  16.702  1.00 11.20           C  
ATOM   1158  CD1 LEU A 148      53.861  16.666  17.095  1.00 10.77           C  
ATOM   1159  CD2 LEU A 148      55.433  18.554  16.574  1.00  9.78           C  
ATOM   1160  N   SER A 149      58.670  16.346  19.731  1.00 13.83           N  
ATOM   1161  CA  SER A 149      59.452  15.613  20.719  1.00 16.41           C  
ATOM   1162  C   SER A 149      58.703  14.412  21.279  1.00 18.07           C  
ATOM   1163  O   SER A 149      59.295  13.566  21.962  1.00 20.42           O  
ATOM   1164  CB  SER A 149      59.901  16.562  21.839  1.00 18.38           C  
ATOM   1165  OG  SER A 149      58.785  17.228  22.416  1.00 17.58           O  
ATOM   1166  N   GLU A 150      57.410  14.314  21.015  1.00 17.44           N  
ATOM   1167  CA  GLU A 150      56.575  13.199  21.444  1.00 16.98           C  
ATOM   1168  C   GLU A 150      55.322  13.155  20.564  1.00 16.09           C  
ATOM   1169  O   GLU A 150      55.011  14.118  19.864  1.00 13.79           O  
ATOM   1170  CB  GLU A 150      56.214  13.296  22.912  1.00 18.94           C  
ATOM   1171  CG  GLU A 150      55.366  14.487  23.295  1.00 28.88           C  
ATOM   1172  CD  GLU A 150      55.307  14.700  24.797  1.00 36.52           C  
ATOM   1173  OE1 GLU A 150      55.650  13.761  25.550  1.00 39.43           O  
ATOM   1174  OE2 GLU A 150      54.915  15.813  25.212  1.00 38.81           O  
ATOM   1175  N   PRO A 151      54.668  12.011  20.546  1.00 15.25           N  
ATOM   1176  CA  PRO A 151      53.466  11.777  19.766  1.00 14.54           C  
ATOM   1177  C   PRO A 151      52.341  12.701  20.214  1.00 13.43           C  
ATOM   1178  O   PRO A 151      52.000  12.767  21.396  1.00 13.28           O  
ATOM   1179  CB  PRO A 151      53.047  10.312  19.961  1.00 14.41           C  
ATOM   1180  CG  PRO A 151      54.264   9.718  20.637  1.00 15.42           C  
ATOM   1181  CD  PRO A 151      55.025  10.833  21.335  1.00 16.01           C  
ATOM   1182  N   VAL A 152      51.817  13.465  19.270  1.00 11.84           N  
ATOM   1183  CA  VAL A 152      50.708  14.392  19.522  1.00 11.80           C  
ATOM   1184  C   VAL A 152      49.655  14.112  18.445  1.00  9.70           C  
ATOM   1185  O   VAL A 152      49.669  14.674  17.353  1.00 11.03           O  
ATOM   1186  CB  VAL A 152      51.129  15.863  19.491  1.00 12.22           C  
ATOM   1187  CG1 VAL A 152      49.974  16.753  19.981  1.00 12.77           C  
ATOM   1188  CG2 VAL A 152      52.365  16.185  20.319  1.00 12.68           C  
ATOM   1189  N   PRO A 153      48.725  13.214  18.736  1.00 11.61           N  
ATOM   1190  CA  PRO A 153      47.688  12.788  17.817  1.00 11.27           C  
ATOM   1191  C   PRO A 153      46.811  13.906  17.298  1.00 12.37           C  
ATOM   1192  O   PRO A 153      46.365  13.884  16.138  1.00 12.17           O  
ATOM   1193  CB  PRO A 153      46.861  11.699  18.522  1.00 12.70           C  
ATOM   1194  CG  PRO A 153      47.717  11.344  19.705  1.00 13.51           C  
ATOM   1195  CD  PRO A 153      48.661  12.489  20.005  1.00 10.82           C  
ATOM   1196  N   TYR A 154      46.561  14.929  18.121  1.00 11.31           N  
ATOM   1197  CA  TYR A 154      45.746  16.069  17.728  1.00 10.79           C  
ATOM   1198  C   TYR A 154      46.547  17.244  17.190  1.00  9.84           C  
ATOM   1199  O   TYR A 154      45.987  18.328  16.950  1.00  8.84           O  
ATOM   1200  CB  TYR A 154      44.916  16.519  18.947  1.00  9.02           C  
ATOM   1201  CG  TYR A 154      45.750  16.810  20.175  1.00  8.17           C  
ATOM   1202  CD1 TYR A 154      46.361  18.050  20.354  1.00  8.61           C  
ATOM   1203  CD2 TYR A 154      45.922  15.849  21.159  1.00  9.81           C  
ATOM   1204  CE1 TYR A 154      47.121  18.311  21.473  1.00  8.53           C  
ATOM   1205  CE2 TYR A 154      46.674  16.106  22.292  1.00  9.88           C  
ATOM   1206  CZ  TYR A 154      47.277  17.337  22.439  1.00  9.79           C  
ATOM   1207  OH  TYR A 154      48.032  17.599  23.565  1.00 11.09           O  
ATOM   1208  N   PHE A 155      47.846  17.086  16.940  1.00  8.47           N  
ATOM   1209  CA  PHE A 155      48.706  18.145  16.466  1.00  7.68           C  
ATOM   1210  C   PHE A 155      48.131  18.998  15.352  1.00  8.63           C  
ATOM   1211  O   PHE A 155      48.161  20.238  15.447  1.00  8.17           O  
ATOM   1212  CB  PHE A 155      50.083  17.596  16.005  1.00  9.19           C  
ATOM   1213  CG  PHE A 155      51.001  18.691  15.508  1.00  8.60           C  
ATOM   1214  CD1 PHE A 155      51.474  19.663  16.377  1.00 11.07           C  
ATOM   1215  CD2 PHE A 155      51.384  18.746  14.180  1.00  8.45           C  
ATOM   1216  CE1 PHE A 155      52.304  20.675  15.937  1.00 11.01           C  
ATOM   1217  CE2 PHE A 155      52.222  19.751  13.730  1.00 10.20           C  
ATOM   1218  CZ  PHE A 155      52.679  20.723  14.608  1.00 11.21           C  
ATOM   1219  N   TYR A 156      47.622  18.393  14.275  1.00  8.90           N  
ATOM   1220  CA  TYR A 156      47.087  19.140  13.144  1.00  8.01           C  
ATOM   1221  C   TYR A 156      45.981  20.108  13.522  1.00  7.57           C  
ATOM   1222  O   TYR A 156      45.832  21.172  12.898  1.00  7.73           O  
ATOM   1223  CB  TYR A 156      46.632  18.174  12.024  1.00  9.52           C  
ATOM   1224  CG  TYR A 156      45.365  17.428  12.378  1.00  9.20           C  
ATOM   1225  CD1 TYR A 156      45.397  16.252  13.121  1.00 10.29           C  
ATOM   1226  CD2 TYR A 156      44.127  17.939  12.000  1.00 10.15           C  
ATOM   1227  CE1 TYR A 156      44.220  15.610  13.478  1.00 11.09           C  
ATOM   1228  CE2 TYR A 156      42.955  17.299  12.345  1.00 10.01           C  
ATOM   1229  CZ  TYR A 156      43.005  16.137  13.078  1.00 12.46           C  
ATOM   1230  OH  TYR A 156      41.833  15.496  13.426  1.00 14.03           O  
ATOM   1231  N   LYS A 157      45.200  19.808  14.555  1.00  7.64           N  
ATOM   1232  CA  LYS A 157      44.123  20.678  15.012  1.00  7.43           C  
ATOM   1233  C   LYS A 157      44.641  22.036  15.453  1.00  9.17           C  
ATOM   1234  O   LYS A 157      43.947  23.064  15.298  1.00  9.03           O  
ATOM   1235  CB  LYS A 157      43.325  19.985  16.129  1.00  7.68           C  
ATOM   1236  CG  LYS A 157      42.591  18.733  15.650  1.00  9.27           C  
ATOM   1237  CD  LYS A 157      42.023  17.878  16.769  1.00 12.91           C  
ATOM   1238  CE  LYS A 157      41.015  18.617  17.626  1.00 11.29           C  
ATOM   1239  NZ  LYS A 157      40.143  17.717  18.424  1.00  9.53           N  
ATOM   1240  N   LEU A 158      45.870  22.125  15.962  1.00  6.95           N  
ATOM   1241  CA  LEU A 158      46.447  23.375  16.382  1.00  6.51           C  
ATOM   1242  C   LEU A 158      46.721  24.348  15.245  1.00  8.63           C  
ATOM   1243  O   LEU A 158      46.758  25.564  15.463  1.00  8.36           O  
ATOM   1244  CB  LEU A 158      47.839  23.140  17.028  1.00  7.27           C  
ATOM   1245  CG  LEU A 158      47.867  22.846  18.518  1.00  7.67           C  
ATOM   1246  CD1 LEU A 158      47.205  21.512  18.830  1.00  8.33           C  
ATOM   1247  CD2 LEU A 158      49.306  22.883  19.019  1.00  9.87           C  
ATOM   1248  N   LEU A 159      46.956  23.849  14.035  1.00  8.12           N  
ATOM   1249  CA  LEU A 159      47.410  24.621  12.911  1.00  8.05           C  
ATOM   1250  C   LEU A 159      46.532  25.643  12.270  1.00  8.03           C  
ATOM   1251  O   LEU A 159      47.009  26.349  11.352  1.00  9.34           O  
ATOM   1252  CB  LEU A 159      48.007  23.641  11.861  1.00  7.20           C  
ATOM   1253  CG  LEU A 159      48.990  22.649  12.526  1.00  9.18           C  
ATOM   1254  CD1 LEU A 159      49.565  21.731  11.467  1.00 10.03           C  
ATOM   1255  CD2 LEU A 159      50.094  23.362  13.287  1.00  8.93           C  
ATOM   1256  N   VAL A 160      45.307  25.838  12.732  1.00  7.62           N  
ATOM   1257  CA  VAL A 160      44.414  26.863  12.208  1.00  7.48           C  
ATOM   1258  C   VAL A 160      44.600  28.193  12.934  1.00  8.51           C  
ATOM   1259  O   VAL A 160      44.063  29.238  12.521  1.00 10.17           O  
ATOM   1260  CB  VAL A 160      42.947  26.387  12.339  1.00  8.28           C  
ATOM   1261  CG1 VAL A 160      42.754  25.029  11.662  1.00  7.95           C  
ATOM   1262  CG2 VAL A 160      42.523  26.298  13.795  1.00  8.65           C  
ATOM   1263  N   HIS A 161      45.355  28.208  14.025  1.00  7.38           N  
ATOM   1264  CA  HIS A 161      45.560  29.411  14.840  1.00  6.67           C  
ATOM   1265  C   HIS A 161      46.470  30.426  14.204  1.00  6.96           C  
ATOM   1266  O   HIS A 161      47.474  30.077  13.565  1.00  7.27           O  
ATOM   1267  CB  HIS A 161      46.173  28.929  16.180  1.00  7.98           C  
ATOM   1268  CG  HIS A 161      46.167  30.002  17.220  1.00  9.09           C  
ATOM   1269  ND1 HIS A 161      47.256  30.824  17.453  1.00 10.20           N  
ATOM   1270  CD2 HIS A 161      45.171  30.421  18.040  1.00  7.05           C  
ATOM   1271  CE1 HIS A 161      46.945  31.695  18.394  1.00 10.06           C  
ATOM   1272  NE2 HIS A 161      45.688  31.469  18.778  1.00 10.31           N  
ATOM   1273  N   PRO A 162      46.209  31.718  14.379  1.00  8.14           N  
ATOM   1274  CA  PRO A 162      46.981  32.798  13.807  1.00  7.31           C  
ATOM   1275  C   PRO A 162      48.460  32.790  14.112  1.00  7.61           C  
ATOM   1276  O   PRO A 162      49.263  33.160  13.225  1.00  7.96           O  
ATOM   1277  CB  PRO A 162      46.357  34.122  14.329  1.00  8.27           C  
ATOM   1278  CG  PRO A 162      44.944  33.674  14.627  1.00  8.54           C  
ATOM   1279  CD  PRO A 162      45.027  32.220  15.101  1.00  8.36           C  
ATOM   1280  N   SER A 163      48.879  32.370  15.299  1.00  6.30           N  
ATOM   1281  CA  SER A 163      50.286  32.357  15.671  1.00  7.67           C  
ATOM   1282  C   SER A 163      51.141  31.503  14.746  1.00  8.54           C  
ATOM   1283  O   SER A 163      52.344  31.766  14.611  1.00  7.94           O  
ATOM   1284  CB  SER A 163      50.467  31.900  17.123  1.00  8.40           C  
ATOM   1285  OG  SER A 163      50.139  30.543  17.306  1.00  9.49           O  
ATOM   1286  N   VAL A 164      50.561  30.481  14.119  1.00  7.35           N  
ATOM   1287  CA  VAL A 164      51.295  29.614  13.209  1.00  7.12           C  
ATOM   1288  C   VAL A 164      51.016  29.913  11.745  1.00  7.32           C  
ATOM   1289  O   VAL A 164      51.293  29.103  10.854  1.00  6.74           O  
ATOM   1290  CB  VAL A 164      51.143  28.135  13.563  1.00  7.05           C  
ATOM   1291  CG1 VAL A 164      51.976  27.848  14.819  1.00  7.19           C  
ATOM   1292  CG2 VAL A 164      49.696  27.729  13.810  1.00  9.23           C  
ATOM   1293  N   SER A 165      50.527  31.124  11.467  1.00  7.26           N  
ATOM   1294  CA  SER A 165      50.337  31.598  10.098  1.00  7.50           C  
ATOM   1295  C   SER A 165      51.693  32.184   9.653  1.00  6.55           C  
ATOM   1296  O   SER A 165      52.509  32.575  10.489  1.00  7.05           O  
ATOM   1297  CB  SER A 165      49.292  32.703  10.020  1.00  7.73           C  
ATOM   1298  OG  SER A 165      47.981  32.193  10.214  1.00  8.73           O  
ATOM   1299  N   PRO A 166      51.912  32.248   8.368  1.00  7.12           N  
ATOM   1300  CA  PRO A 166      53.136  32.787   7.804  1.00  7.96           C  
ATOM   1301  C   PRO A 166      53.150  34.303   7.784  1.00  9.40           C  
ATOM   1302  O   PRO A 166      52.109  34.947   7.617  1.00  9.01           O  
ATOM   1303  CB  PRO A 166      53.174  32.269   6.337  1.00  8.44           C  
ATOM   1304  CG  PRO A 166      51.684  32.197   6.034  1.00  7.97           C  
ATOM   1305  CD  PRO A 166      50.979  31.808   7.335  1.00  8.47           C  
ATOM   1306  N   VAL A 167      54.333  34.887   7.963  1.00  8.94           N  
ATOM   1307  CA  VAL A 167      54.528  36.333   7.871  1.00  9.81           C  
ATOM   1308  C   VAL A 167      55.616  36.539   6.791  1.00 11.05           C  
ATOM   1309  O   VAL A 167      56.480  35.668   6.630  1.00 11.21           O  
ATOM   1310  CB  VAL A 167      54.951  37.018   9.164  1.00 10.73           C  
ATOM   1311  CG1 VAL A 167      53.904  36.825  10.261  1.00 12.17           C  
ATOM   1312  CG2 VAL A 167      56.297  36.519   9.673  1.00 12.30           C  
ATOM   1313  N   PRO A 168      55.541  37.624   6.069  1.00 11.15           N  
ATOM   1314  CA  PRO A 168      56.468  37.953   4.996  1.00 12.03           C  
ATOM   1315  C   PRO A 168      57.777  38.510   5.515  1.00 12.68           C  
ATOM   1316  O   PRO A 168      57.860  39.679   5.913  1.00 12.72           O  
ATOM   1317  CB  PRO A 168      55.742  39.000   4.120  1.00 13.27           C  
ATOM   1318  CG  PRO A 168      54.803  39.632   5.115  1.00 12.33           C  
ATOM   1319  CD  PRO A 168      54.504  38.641   6.222  1.00 10.67           C  
ATOM   1320  N   LYS A 169      58.828  37.702   5.520  1.00 14.89           N  
ATOM   1321  CA  LYS A 169      60.146  38.102   6.011  1.00 17.23           C  
ATOM   1322  C   LYS A 169      60.648  39.416   5.431  1.00 18.22           C  
ATOM   1323  O   LYS A 169      61.111  40.298   6.167  1.00 17.21           O  
ATOM   1324  CB  LYS A 169      61.143  36.976   5.720  1.00 20.74           C  
ATOM   1325  CG  LYS A 169      62.556  37.230   6.229  1.00 26.81           C  
ATOM   1326  CD  LYS A 169      63.471  36.088   5.802  1.00 31.04           C  
ATOM   1327  CE  LYS A 169      64.852  36.209   6.428  1.00 34.06           C  
ATOM   1328  NZ  LYS A 169      65.722  35.058   6.040  1.00 40.53           N  
ATOM   1329  N   SER A 170      60.561  39.582   4.117  1.00 17.78           N  
ATOM   1330  CA  SER A 170      61.004  40.782   3.433  1.00 19.51           C  
ATOM   1331  C   SER A 170      60.415  42.054   4.031  1.00 19.17           C  
ATOM   1332  O   SER A 170      61.152  43.008   4.311  1.00 18.43           O  
ATOM   1333  CB  SER A 170      60.626  40.715   1.939  1.00 18.85           C  
ATOM   1334  OG  SER A 170      59.227  40.985   1.787  1.00 33.77           O  
ATOM   1335  N   ALA A 171      59.094  42.089   4.213  1.00 17.48           N  
ATOM   1336  CA  ALA A 171      58.429  43.260   4.777  1.00 16.11           C  
ATOM   1337  C   ALA A 171      58.809  43.451   6.238  1.00 14.79           C  
ATOM   1338  O   ALA A 171      59.089  44.571   6.675  1.00 13.95           O  
ATOM   1339  CB  ALA A 171      56.914  43.135   4.629  1.00 16.08           C  
ATOM   1340  N   VAL A 172      58.831  42.365   7.008  1.00 13.34           N  
ATOM   1341  CA  VAL A 172      59.192  42.442   8.421  1.00 15.09           C  
ATOM   1342  C   VAL A 172      60.569  43.086   8.578  1.00 17.50           C  
ATOM   1343  O   VAL A 172      60.758  44.062   9.299  1.00 18.24           O  
ATOM   1344  CB  VAL A 172      59.200  41.052   9.078  1.00 14.53           C  
ATOM   1345  CG1 VAL A 172      59.818  41.087  10.466  1.00 14.87           C  
ATOM   1346  CG2 VAL A 172      57.783  40.477   9.148  1.00 13.36           C  
ATOM   1347  N   GLU A 173      61.546  42.523   7.873  1.00 20.44           N  
ATOM   1348  CA  GLU A 173      62.915  43.010   7.930  1.00 23.60           C  
ATOM   1349  C   GLU A 173      63.106  44.412   7.395  1.00 24.15           C  
ATOM   1350  O   GLU A 173      63.884  45.191   7.980  1.00 26.32           O  
ATOM   1351  CB  GLU A 173      63.837  42.028   7.181  1.00 28.12           C  
ATOM   1352  CG  GLU A 173      64.052  40.756   7.991  1.00 34.57           C  
ATOM   1353  CD  GLU A 173      64.993  39.780   7.320  1.00 41.16           C  
ATOM   1354  OE1 GLU A 173      65.279  39.938   6.112  1.00 42.91           O  
ATOM   1355  OE2 GLU A 173      65.443  38.848   8.029  1.00 43.73           O  
ATOM   1356  N   LYS A 174      62.444  44.772   6.306  1.00 23.24           N  
ATOM   1357  CA  LYS A 174      62.604  46.100   5.729  1.00 22.47           C  
ATOM   1358  C   LYS A 174      61.902  47.194   6.509  1.00 22.21           C  
ATOM   1359  O   LYS A 174      62.437  48.299   6.674  1.00 22.68           O  
ATOM   1360  CB  LYS A 174      62.108  46.081   4.275  1.00 23.44           C  
ATOM   1361  CG  LYS A 174      62.280  47.416   3.555  1.00 29.82           C  
ATOM   1362  CD  LYS A 174      61.955  47.260   2.078  1.00 35.99           C  
ATOM   1363  CE  LYS A 174      62.000  48.588   1.340  1.00 40.06           C  
ATOM   1364  NZ  LYS A 174      61.355  48.480  -0.008  1.00 44.57           N  
ATOM   1365  N   PHE A 175      60.683  46.921   6.985  1.00 19.58           N  
ATOM   1366  CA  PHE A 175      59.893  47.918   7.690  1.00 17.09           C  
ATOM   1367  C   PHE A 175      59.787  47.749   9.185  1.00 15.51           C  
ATOM   1368  O   PHE A 175      59.265  48.662   9.856  1.00 15.04           O  
ATOM   1369  CB  PHE A 175      58.476  47.948   7.063  1.00 16.32           C  
ATOM   1370  CG  PHE A 175      58.549  48.161   5.574  1.00 18.17           C  
ATOM   1371  CD1 PHE A 175      58.816  49.414   5.057  1.00 20.24           C  
ATOM   1372  CD2 PHE A 175      58.404  47.094   4.706  1.00 18.28           C  
ATOM   1373  CE1 PHE A 175      58.895  49.612   3.690  1.00 20.74           C  
ATOM   1374  CE2 PHE A 175      58.479  47.284   3.338  1.00 18.64           C  
ATOM   1375  CZ  PHE A 175      58.726  48.546   2.828  1.00 20.42           C  
ATOM   1376  N   GLY A 176      60.263  46.650   9.742  1.00 15.79           N  
ATOM   1377  CA  GLY A 176      60.197  46.443  11.190  1.00 18.39           C  
ATOM   1378  C   GLY A 176      58.765  46.549  11.689  1.00 19.92           C  
ATOM   1379  O   GLY A 176      57.821  46.080  11.037  1.00 19.16           O  
ATOM   1380  N   ASP A 177      58.546  47.237  12.798  1.00 21.57           N  
ATOM   1381  CA  ASP A 177      57.231  47.431  13.388  1.00 24.23           C  
ATOM   1382  C   ASP A 177      56.189  48.052  12.480  1.00 23.28           C  
ATOM   1383  O   ASP A 177      54.978  47.918  12.756  1.00 24.66           O  
ATOM   1384  CB  ASP A 177      57.361  48.269  14.680  1.00 39.26           C  
ATOM   1385  CG  ASP A 177      58.432  49.339  14.563  1.00 51.88           C  
ATOM   1386  OD1 ASP A 177      59.606  49.036  14.891  1.00 58.85           O  
ATOM   1387  OD2 ASP A 177      58.124  50.472  14.127  1.00 56.19           O  
ATOM   1388  N   LYS A 178      56.545  48.711  11.390  1.00 19.79           N  
ATOM   1389  CA  LYS A 178      55.606  49.310  10.463  1.00 18.45           C  
ATOM   1390  C   LYS A 178      55.292  48.423   9.271  1.00 14.34           C  
ATOM   1391  O   LYS A 178      54.638  48.855   8.311  1.00 13.69           O  
ATOM   1392  CB  LYS A 178      56.201  50.648   9.963  1.00 26.57           C  
ATOM   1393  CG  LYS A 178      56.533  51.607  11.098  1.00 35.84           C  
ATOM   1394  CD  LYS A 178      57.773  52.430  10.816  1.00 45.27           C  
ATOM   1395  CE  LYS A 178      59.071  51.665  11.009  1.00 49.34           C  
ATOM   1396  NZ  LYS A 178      59.735  51.325   9.713  1.00 48.62           N  
ATOM   1397  N   TRP A 179      55.704  47.152   9.313  1.00 14.58           N  
ATOM   1398  CA  TRP A 179      55.458  46.227   8.207  1.00 12.66           C  
ATOM   1399  C   TRP A 179      53.976  45.972   7.970  1.00 11.76           C  
ATOM   1400  O   TRP A 179      53.576  45.650   6.845  1.00 10.60           O  
ATOM   1401  CB  TRP A 179      56.214  44.924   8.403  1.00 10.97           C  
ATOM   1402  CG  TRP A 179      55.628  43.889   9.294  1.00  9.90           C  
ATOM   1403  CD1 TRP A 179      55.891  43.710  10.625  1.00 10.38           C  
ATOM   1404  CD2 TRP A 179      54.702  42.839   8.937  1.00 10.37           C  
ATOM   1405  NE1 TRP A 179      55.193  42.632  11.114  1.00 11.06           N  
ATOM   1406  CE2 TRP A 179      54.454  42.087  10.097  1.00  9.71           C  
ATOM   1407  CE3 TRP A 179      54.053  42.488   7.749  1.00  8.69           C  
ATOM   1408  CZ2 TRP A 179      53.590  40.987  10.107  1.00  8.74           C  
ATOM   1409  CZ3 TRP A 179      53.196  41.403   7.760  1.00  9.63           C  
ATOM   1410  CH2 TRP A 179      52.961  40.667   8.933  1.00  9.00           C  
ATOM   1411  N   THR A 180      53.142  46.117   8.996  1.00 11.07           N  
ATOM   1412  CA  THR A 180      51.714  45.904   8.891  1.00 10.73           C  
ATOM   1413  C   THR A 180      50.945  47.119   8.400  1.00 11.36           C  
ATOM   1414  O   THR A 180      49.712  47.056   8.262  1.00 11.52           O  
ATOM   1415  CB  THR A 180      51.117  45.410  10.229  1.00 10.74           C  
ATOM   1416  OG1 THR A 180      51.436  46.336  11.278  1.00 11.72           O  
ATOM   1417  CG2 THR A 180      51.682  44.038  10.570  1.00 10.25           C  
ATOM   1418  N   GLN A 181      51.626  48.231   8.113  1.00 11.36           N  
ATOM   1419  CA  GLN A 181      50.925  49.402   7.568  1.00 12.22           C  
ATOM   1420  C   GLN A 181      50.460  49.047   6.167  1.00 10.64           C  
ATOM   1421  O   GLN A 181      51.149  48.308   5.447  1.00 11.20           O  
ATOM   1422  CB  GLN A 181      51.857  50.615   7.535  1.00 14.91           C  
ATOM   1423  CG  GLN A 181      52.029  51.303   8.884  1.00 17.80           C  
ATOM   1424  CD  GLN A 181      50.705  51.764   9.473  1.00 22.83           C  
ATOM   1425  OE1 GLN A 181      50.229  51.196  10.465  1.00 27.90           O  
ATOM   1426  NE2 GLN A 181      50.097  52.768   8.859  1.00 21.50           N  
ATOM   1427  N   PRO A 182      49.331  49.555   5.739  1.00 12.62           N  
ATOM   1428  CA  PRO A 182      48.764  49.300   4.427  1.00 13.65           C  
ATOM   1429  C   PRO A 182      49.769  49.396   3.303  1.00 14.75           C  
ATOM   1430  O   PRO A 182      49.812  48.508   2.432  1.00 15.80           O  
ATOM   1431  CB  PRO A 182      47.602  50.301   4.232  1.00 12.87           C  
ATOM   1432  CG  PRO A 182      47.237  50.598   5.666  1.00 12.61           C  
ATOM   1433  CD  PRO A 182      48.473  50.432   6.541  1.00 12.72           C  
ATOM   1434  N   ALA A 183      50.628  50.418   3.278  1.00 14.99           N  
ATOM   1435  CA  ALA A 183      51.616  50.561   2.218  1.00 15.66           C  
ATOM   1436  C   ALA A 183      52.723  49.521   2.255  1.00 15.83           C  
ATOM   1437  O   ALA A 183      53.409  49.321   1.232  1.00 16.24           O  
ATOM   1438  CB  ALA A 183      52.223  51.965   2.267  1.00 16.94           C  
ATOM   1439  N   ASN A 184      52.957  48.851   3.375  1.00 13.07           N  
ATOM   1440  CA  ASN A 184      54.024  47.894   3.528  1.00 13.02           C  
ATOM   1441  C   ASN A 184      53.627  46.429   3.618  1.00 13.98           C  
ATOM   1442  O   ASN A 184      54.412  45.536   3.263  1.00 14.24           O  
ATOM   1443  CB  ASN A 184      54.788  48.204   4.848  1.00 14.23           C  
ATOM   1444  CG  ASN A 184      55.290  49.627   4.910  1.00 15.96           C  
ATOM   1445  OD1 ASN A 184      55.588  50.242   3.879  1.00 19.86           O  
ATOM   1446  ND2 ASN A 184      55.406  50.167   6.114  1.00 15.34           N  
ATOM   1447  N   ILE A 185      52.449  46.162   4.163  1.00 13.59           N  
ATOM   1448  CA  ILE A 185      51.974  44.808   4.396  1.00 11.25           C  
ATOM   1449  C   ILE A 185      51.818  43.947   3.167  1.00  9.74           C  
ATOM   1450  O   ILE A 185      51.505  44.397   2.062  1.00 10.87           O  
ATOM   1451  CB  ILE A 185      50.635  44.887   5.192  1.00  8.88           C  
ATOM   1452  CG1 ILE A 185      50.394  43.581   5.958  1.00  9.19           C  
ATOM   1453  CG2 ILE A 185      49.465  45.236   4.300  1.00 11.01           C  
ATOM   1454  CD1 ILE A 185      49.216  43.655   6.924  1.00  9.03           C  
ATOM   1455  N   VAL A 186      52.070  42.646   3.328  1.00  9.70           N  
ATOM   1456  CA  VAL A 186      51.894  41.635   2.288  1.00  9.70           C  
ATOM   1457  C   VAL A 186      51.131  40.476   2.957  1.00  7.88           C  
ATOM   1458  O   VAL A 186      51.525  40.066   4.052  1.00  9.76           O  
ATOM   1459  CB  VAL A 186      53.182  41.134   1.643  1.00 13.38           C  
ATOM   1460  CG1 VAL A 186      52.876  40.017   0.647  1.00 11.94           C  
ATOM   1461  CG2 VAL A 186      53.926  42.253   0.909  1.00 14.15           C  
ATOM   1462  N   THR A 187      50.024  40.043   2.370  1.00  8.64           N  
ATOM   1463  CA  THR A 187      49.183  39.009   2.989  1.00 10.00           C  
ATOM   1464  C   THR A 187      48.887  37.820   2.089  1.00 10.10           C  
ATOM   1465  O   THR A 187      48.951  37.920   0.861  1.00 10.37           O  
ATOM   1466  CB  THR A 187      47.830  39.642   3.414  1.00  7.97           C  
ATOM   1467  OG1 THR A 187      47.204  40.216   2.266  1.00  9.49           O  
ATOM   1468  CG2 THR A 187      48.025  40.712   4.482  1.00 10.24           C  
ATOM   1469  N   ASN A 188      48.566  36.656   2.693  1.00  9.36           N  
ATOM   1470  CA  ASN A 188      48.288  35.467   1.882  1.00  8.72           C  
ATOM   1471  C   ASN A 188      46.897  34.886   2.099  1.00  9.43           C  
ATOM   1472  O   ASN A 188      46.586  33.816   1.543  1.00  8.40           O  
ATOM   1473  CB  ASN A 188      49.359  34.397   2.107  1.00  7.54           C  
ATOM   1474  CG  ASN A 188      49.163  33.629   3.406  1.00  8.08           C  
ATOM   1475  OD1 ASN A 188      48.912  34.238   4.456  1.00  7.76           O  
ATOM   1476  ND2 ASN A 188      49.259  32.308   3.338  1.00  7.48           N  
ATOM   1477  N   GLY A 189      46.052  35.559   2.880  1.00  8.54           N  
ATOM   1478  CA  GLY A 189      44.677  35.080   3.100  1.00  7.76           C  
ATOM   1479  C   GLY A 189      43.796  35.579   1.960  1.00  8.37           C  
ATOM   1480  O   GLY A 189      44.282  36.145   0.957  1.00  7.79           O  
ATOM   1481  N   ALA A 190      42.474  35.429   2.102  1.00  7.31           N  
ATOM   1482  CA  ALA A 190      41.561  35.849   1.043  1.00  6.46           C  
ATOM   1483  C   ALA A 190      41.494  37.350   0.860  1.00  6.88           C  
ATOM   1484  O   ALA A 190      40.941  37.852  -0.138  1.00  7.33           O  
ATOM   1485  CB  ALA A 190      40.166  35.282   1.325  1.00  7.18           C  
ATOM   1486  N   TYR A 191      41.947  38.132   1.839  1.00  6.46           N  
ATOM   1487  CA  TYR A 191      41.901  39.572   1.834  1.00  6.75           C  
ATOM   1488  C   TYR A 191      43.257  40.242   2.012  1.00  8.47           C  
ATOM   1489  O   TYR A 191      44.252  39.632   2.415  1.00  8.86           O  
ATOM   1490  CB  TYR A 191      40.933  40.063   2.979  1.00  6.90           C  
ATOM   1491  CG  TYR A 191      39.524  39.589   2.631  1.00  7.92           C  
ATOM   1492  CD1 TYR A 191      38.723  40.341   1.783  1.00  8.78           C  
ATOM   1493  CD2 TYR A 191      39.061  38.349   3.056  1.00  6.95           C  
ATOM   1494  CE1 TYR A 191      37.473  39.893   1.397  1.00  8.25           C  
ATOM   1495  CE2 TYR A 191      37.827  37.876   2.650  1.00  6.91           C  
ATOM   1496  CZ  TYR A 191      37.041  38.655   1.824  1.00  8.59           C  
ATOM   1497  OH  TYR A 191      35.808  38.187   1.420  1.00  8.62           O  
ATOM   1498  N   LYS A 192      43.298  41.531   1.682  1.00  7.99           N  
ATOM   1499  CA  LYS A 192      44.459  42.379   1.817  1.00  8.82           C  
ATOM   1500  C   LYS A 192      44.030  43.620   2.634  1.00  8.35           C  
ATOM   1501  O   LYS A 192      42.844  43.975   2.612  1.00  8.77           O  
ATOM   1502  CB  LYS A 192      44.992  42.916   0.496  1.00 14.39           C  
ATOM   1503  CG  LYS A 192      45.118  41.949  -0.643  1.00 19.35           C  
ATOM   1504  CD  LYS A 192      45.779  42.577  -1.850  1.00 20.99           C  
ATOM   1505  CE  LYS A 192      44.884  43.582  -2.551  1.00 24.18           C  
ATOM   1506  NZ  LYS A 192      45.540  44.069  -3.812  1.00 25.99           N  
ATOM   1507  N   LEU A 193      45.001  44.236   3.290  1.00  8.30           N  
ATOM   1508  CA  LEU A 193      44.685  45.423   4.084  1.00  9.13           C  
ATOM   1509  C   LEU A 193      44.598  46.664   3.206  1.00 11.00           C  
ATOM   1510  O   LEU A 193      45.572  47.017   2.537  1.00 12.54           O  
ATOM   1511  CB  LEU A 193      45.747  45.617   5.173  1.00 10.09           C  
ATOM   1512  CG  LEU A 193      45.594  46.866   6.050  1.00 10.66           C  
ATOM   1513  CD1 LEU A 193      44.337  46.771   6.912  1.00  9.69           C  
ATOM   1514  CD2 LEU A 193      46.838  47.063   6.915  1.00 10.27           C  
ATOM   1515  N   LYS A 194      43.460  47.344   3.222  1.00 10.20           N  
ATOM   1516  CA  LYS A 194      43.296  48.568   2.454  1.00 11.25           C  
ATOM   1517  C   LYS A 194      43.517  49.803   3.315  1.00 12.05           C  
ATOM   1518  O   LYS A 194      44.270  50.710   2.958  1.00 12.64           O  
ATOM   1519  CB  LYS A 194      41.893  48.631   1.832  1.00 12.05           C  
ATOM   1520  CG  LYS A 194      41.699  49.921   1.037  1.00 17.80           C  
ATOM   1521  CD  LYS A 194      40.337  49.955   0.370  1.00 22.08           C  
ATOM   1522  CE  LYS A 194      40.188  51.246  -0.434  1.00 28.82           C  
ATOM   1523  NZ  LYS A 194      39.299  51.053  -1.612  1.00 35.45           N  
ATOM   1524  N   ASN A 195      42.813  49.891   4.442  1.00 12.35           N  
ATOM   1525  CA  ASN A 195      42.880  51.013   5.353  1.00 14.13           C  
ATOM   1526  C   ASN A 195      42.952  50.561   6.817  1.00 13.24           C  
ATOM   1527  O   ASN A 195      42.344  49.556   7.180  1.00 12.67           O  
ATOM   1528  CB  ASN A 195      41.616  51.893   5.276  1.00 18.52           C  
ATOM   1529  CG  ASN A 195      41.319  52.463   3.916  1.00 27.77           C  
ATOM   1530  OD1 ASN A 195      41.914  53.460   3.494  1.00 33.99           O  
ATOM   1531  ND2 ASN A 195      40.410  51.815   3.189  1.00 29.53           N  
ATOM   1532  N   TRP A 196      43.653  51.334   7.634  1.00 13.02           N  
ATOM   1533  CA  TRP A 196      43.736  51.059   9.059  1.00 13.72           C  
ATOM   1534  C   TRP A 196      43.786  52.395   9.828  1.00 16.68           C  
ATOM   1535  O   TRP A 196      44.845  52.999   9.975  1.00 18.27           O  
ATOM   1536  CB  TRP A 196      44.889  50.173   9.466  1.00 12.54           C  
ATOM   1537  CG  TRP A 196      44.954  49.834  10.930  1.00 13.39           C  
ATOM   1538  CD1 TRP A 196      44.014  50.071  11.898  1.00 12.40           C  
ATOM   1539  CD2 TRP A 196      46.016  49.122  11.583  1.00 13.50           C  
ATOM   1540  NE1 TRP A 196      44.438  49.587  13.103  1.00 12.62           N  
ATOM   1541  CE2 TRP A 196      45.664  48.995  12.942  1.00 13.31           C  
ATOM   1542  CE3 TRP A 196      47.242  48.597  11.147  1.00 12.68           C  
ATOM   1543  CZ2 TRP A 196      46.489  48.367  13.875  1.00 13.10           C  
ATOM   1544  CZ3 TRP A 196      48.061  47.978  12.077  1.00 14.38           C  
ATOM   1545  CH2 TRP A 196      47.684  47.862  13.425  1.00 15.17           C  
ATOM   1546  N   VAL A 197      42.610  52.807  10.284  1.00 14.13           N  
ATOM   1547  CA  VAL A 197      42.483  54.038  11.068  1.00 14.78           C  
ATOM   1548  C   VAL A 197      42.302  53.597  12.527  1.00 12.06           C  
ATOM   1549  O   VAL A 197      41.249  53.044  12.860  1.00 11.63           O  
ATOM   1550  CB  VAL A 197      41.291  54.897  10.638  1.00 16.24           C  
ATOM   1551  CG1 VAL A 197      41.313  56.255  11.343  1.00 18.44           C  
ATOM   1552  CG2 VAL A 197      41.266  55.115   9.127  1.00 19.91           C  
ATOM   1553  N   VAL A 198      43.334  53.797  13.336  1.00 13.33           N  
ATOM   1554  CA  VAL A 198      43.260  53.368  14.740  1.00 12.34           C  
ATOM   1555  C   VAL A 198      42.065  53.993  15.434  1.00 12.77           C  
ATOM   1556  O   VAL A 198      41.780  55.191  15.342  1.00 13.79           O  
ATOM   1557  CB  VAL A 198      44.576  53.628  15.469  1.00 14.38           C  
ATOM   1558  CG1 VAL A 198      44.471  53.376  16.964  1.00 14.89           C  
ATOM   1559  CG2 VAL A 198      45.671  52.732  14.876  1.00 15.01           C  
ATOM   1560  N   ASN A 199      41.282  53.145  16.101  1.00 10.95           N  
ATOM   1561  CA  ASN A 199      40.084  53.505  16.822  1.00 10.87           C  
ATOM   1562  C   ASN A 199      38.962  54.002  15.925  1.00 12.67           C  
ATOM   1563  O   ASN A 199      38.031  54.679  16.371  1.00 12.26           O  
ATOM   1564  CB  ASN A 199      40.396  54.528  17.933  1.00 12.32           C  
ATOM   1565  CG  ASN A 199      41.000  53.852  19.154  1.00 14.91           C  
ATOM   1566  OD1 ASN A 199      41.888  54.380  19.823  1.00 16.30           O  
ATOM   1567  ND2 ASN A 199      40.518  52.647  19.457  1.00 13.48           N  
ATOM   1568  N   GLU A 200      39.006  53.623  14.652  1.00 12.30           N  
ATOM   1569  CA  GLU A 200      37.974  54.033  13.702  1.00 13.77           C  
ATOM   1570  C   GLU A 200      37.553  52.815  12.886  1.00 11.21           C  
ATOM   1571  O   GLU A 200      36.408  52.370  12.986  1.00 11.38           O  
ATOM   1572  CB  GLU A 200      38.508  55.152  12.827  1.00 26.04           C  
ATOM   1573  CG  GLU A 200      37.533  56.225  12.408  1.00 42.36           C  
ATOM   1574  CD  GLU A 200      37.330  56.311  10.908  1.00 51.39           C  
ATOM   1575  OE1 GLU A 200      38.293  56.080  10.142  1.00 54.75           O  
ATOM   1576  OE2 GLU A 200      36.195  56.622  10.476  1.00 57.10           O  
ATOM   1577  N   ARG A 201      38.491  52.269  12.104  1.00 10.25           N  
ATOM   1578  CA  ARG A 201      38.139  51.105  11.299  1.00  9.55           C  
ATOM   1579  C   ARG A 201      39.346  50.458  10.637  1.00  9.22           C  
ATOM   1580  O   ARG A 201      40.402  51.051  10.449  1.00 10.08           O  
ATOM   1581  CB  ARG A 201      37.163  51.538  10.176  1.00 10.14           C  
ATOM   1582  CG  ARG A 201      37.840  52.417   9.124  1.00 13.64           C  
ATOM   1583  CD  ARG A 201      36.828  52.997   8.139  1.00 17.72           C  
ATOM   1584  NE  ARG A 201      35.835  53.815   8.819  1.00 22.36           N  
ATOM   1585  CZ  ARG A 201      34.540  53.581   8.961  1.00 27.66           C  
ATOM   1586  NH1 ARG A 201      33.943  52.526   8.418  1.00 21.60           N  
ATOM   1587  NH2 ARG A 201      33.790  54.448   9.655  1.00 26.25           N  
ATOM   1588  N   ILE A 202      39.129  49.196  10.280  1.00  8.01           N  
ATOM   1589  CA  ILE A 202      40.081  48.394   9.524  1.00  7.91           C  
ATOM   1590  C   ILE A 202      39.313  47.965   8.261  1.00  8.17           C  
ATOM   1591  O   ILE A 202      38.228  47.378   8.388  1.00  8.85           O  
ATOM   1592  CB  ILE A 202      40.619  47.181  10.265  1.00  8.46           C  
ATOM   1593  CG1 ILE A 202      41.650  47.605  11.326  1.00  7.87           C  
ATOM   1594  CG2 ILE A 202      41.269  46.177   9.304  1.00  9.25           C  
ATOM   1595  CD1 ILE A 202      42.019  46.507  12.295  1.00  9.43           C  
ATOM   1596  N   VAL A 203      39.816  48.326   7.091  1.00  7.96           N  
ATOM   1597  CA  VAL A 203      39.115  47.965   5.858  1.00  8.31           C  
ATOM   1598  C   VAL A 203      39.955  46.979   5.048  1.00  9.31           C  
ATOM   1599  O   VAL A 203      41.109  47.272   4.715  1.00  8.64           O  
ATOM   1600  CB  VAL A 203      38.812  49.195   4.982  1.00 10.86           C  
ATOM   1601  CG1 VAL A 203      38.022  48.790   3.741  1.00  9.84           C  
ATOM   1602  CG2 VAL A 203      38.064  50.274   5.761  1.00  9.67           C  
ATOM   1603  N   LEU A 204      39.382  45.817   4.765  1.00  7.99           N  
ATOM   1604  CA  LEU A 204      40.038  44.788   3.984  1.00  7.65           C  
ATOM   1605  C   LEU A 204      39.356  44.657   2.617  1.00  8.50           C  
ATOM   1606  O   LEU A 204      38.136  44.776   2.499  1.00  9.06           O  
ATOM   1607  CB  LEU A 204      40.004  43.409   4.655  1.00  7.17           C  
ATOM   1608  CG  LEU A 204      40.337  43.348   6.141  1.00  8.06           C  
ATOM   1609  CD1 LEU A 204      40.368  41.896   6.610  1.00  9.28           C  
ATOM   1610  CD2 LEU A 204      41.670  44.026   6.451  1.00  8.37           C  
ATOM   1611  N   GLU A 205      40.188  44.403   1.612  1.00  9.60           N  
ATOM   1612  CA  GLU A 205      39.660  44.225   0.254  1.00 10.24           C  
ATOM   1613  C   GLU A 205      40.152  42.875  -0.267  1.00  9.86           C  
ATOM   1614  O   GLU A 205      41.201  42.373   0.153  1.00  9.38           O  
ATOM   1615  CB  GLU A 205      40.053  45.356  -0.667  1.00 11.50           C  
ATOM   1616  CG  GLU A 205      41.542  45.450  -0.974  1.00 18.12           C  
ATOM   1617  CD  GLU A 205      41.925  46.771  -1.622  1.00 26.74           C  
ATOM   1618  OE1 GLU A 205      41.027  47.552  -2.011  1.00 32.08           O  
ATOM   1619  OE2 GLU A 205      43.140  47.044  -1.734  1.00 27.26           O  
ATOM   1620  N   ARG A 206      39.342  42.262  -1.118  1.00 10.02           N  
ATOM   1621  CA  ARG A 206      39.687  40.952  -1.666  1.00 10.79           C  
ATOM   1622  C   ARG A 206      41.104  40.906  -2.224  1.00 10.54           C  
ATOM   1623  O   ARG A 206      41.600  41.835  -2.868  1.00 11.80           O  
ATOM   1624  CB  ARG A 206      38.666  40.606  -2.752  1.00 15.31           C  
ATOM   1625  CG  ARG A 206      38.902  39.264  -3.429  1.00 19.86           C  
ATOM   1626  CD  ARG A 206      38.436  39.369  -4.883  1.00 27.04           C  
ATOM   1627  NE  ARG A 206      36.975  39.335  -4.966  1.00 18.29           N  
ATOM   1628  CZ  ARG A 206      36.277  38.204  -5.058  1.00 18.38           C  
ATOM   1629  NH1 ARG A 206      36.889  37.032  -5.076  1.00 16.38           N  
ATOM   1630  NH2 ARG A 206      34.958  38.281  -5.140  1.00 16.01           N  
ATOM   1631  N   ASN A 207      41.775  39.792  -1.953  1.00  9.19           N  
ATOM   1632  CA  ASN A 207      43.141  39.564  -2.453  1.00  9.37           C  
ATOM   1633  C   ASN A 207      43.005  38.659  -3.673  1.00 10.68           C  
ATOM   1634  O   ASN A 207      42.713  37.469  -3.549  1.00 11.79           O  
ATOM   1635  CB  ASN A 207      43.962  38.896  -1.369  1.00 10.31           C  
ATOM   1636  CG  ASN A 207      45.334  38.422  -1.769  1.00  8.75           C  
ATOM   1637  OD1 ASN A 207      45.893  38.875  -2.769  1.00 11.59           O  
ATOM   1638  ND2 ASN A 207      45.905  37.507  -0.992  1.00 10.20           N  
ATOM   1639  N   PRO A 208      43.232  39.196  -4.858  1.00 12.22           N  
ATOM   1640  CA  PRO A 208      43.123  38.473  -6.112  1.00 13.53           C  
ATOM   1641  C   PRO A 208      44.149  37.369  -6.289  1.00 14.23           C  
ATOM   1642  O   PRO A 208      43.963  36.454  -7.109  1.00 14.51           O  
ATOM   1643  CB  PRO A 208      43.233  39.507  -7.252  1.00 14.38           C  
ATOM   1644  CG  PRO A 208      43.719  40.739  -6.553  1.00 15.55           C  
ATOM   1645  CD  PRO A 208      43.584  40.597  -5.055  1.00 13.12           C  
ATOM   1646  N   GLN A 209      45.240  37.406  -5.527  1.00 11.67           N  
ATOM   1647  CA  GLN A 209      46.282  36.399  -5.576  1.00 11.61           C  
ATOM   1648  C   GLN A 209      45.962  35.192  -4.701  1.00 12.32           C  
ATOM   1649  O   GLN A 209      46.678  34.184  -4.780  1.00 12.82           O  
ATOM   1650  CB  GLN A 209      47.637  36.979  -5.139  1.00 12.36           C  
ATOM   1651  CG  GLN A 209      48.123  38.147  -5.983  1.00 14.31           C  
ATOM   1652  CD  GLN A 209      48.237  37.775  -7.454  1.00 17.53           C  
ATOM   1653  OE1 GLN A 209      47.746  38.492  -8.331  1.00 24.59           O  
ATOM   1654  NE2 GLN A 209      48.854  36.637  -7.725  1.00 13.99           N  
ATOM   1655  N   TYR A 210      44.926  35.294  -3.860  1.00 10.70           N  
ATOM   1656  CA  TYR A 210      44.566  34.168  -2.994  1.00  9.57           C  
ATOM   1657  C   TYR A 210      44.250  32.960  -3.860  1.00 10.53           C  
ATOM   1658  O   TYR A 210      43.462  33.059  -4.810  1.00 11.24           O  
ATOM   1659  CB  TYR A 210      43.391  34.533  -2.086  1.00  9.43           C  
ATOM   1660  CG  TYR A 210      42.952  33.418  -1.165  1.00  8.35           C  
ATOM   1661  CD1 TYR A 210      43.855  32.775  -0.324  1.00  7.15           C  
ATOM   1662  CD2 TYR A 210      41.618  33.010  -1.120  1.00  8.64           C  
ATOM   1663  CE1 TYR A 210      43.453  31.758   0.515  1.00  7.86           C  
ATOM   1664  CE2 TYR A 210      41.211  31.982  -0.291  1.00  6.62           C  
ATOM   1665  CZ  TYR A 210      42.127  31.354   0.524  1.00  8.12           C  
ATOM   1666  OH  TYR A 210      41.736  30.328   1.357  1.00  8.63           O  
ATOM   1667  N   TRP A 211      44.826  31.804  -3.533  1.00 10.50           N  
ATOM   1668  CA  TRP A 211      44.620  30.598  -4.324  1.00 12.41           C  
ATOM   1669  C   TRP A 211      43.163  30.231  -4.532  1.00 12.00           C  
ATOM   1670  O   TRP A 211      42.812  29.727  -5.614  1.00 12.69           O  
ATOM   1671  CB  TRP A 211      45.385  29.416  -3.717  1.00 10.26           C  
ATOM   1672  CG  TRP A 211      44.854  28.910  -2.422  1.00  9.16           C  
ATOM   1673  CD1 TRP A 211      45.249  29.293  -1.167  1.00  7.24           C  
ATOM   1674  CD2 TRP A 211      43.855  27.894  -2.231  1.00 10.48           C  
ATOM   1675  NE1 TRP A 211      44.560  28.583  -0.213  1.00  8.38           N  
ATOM   1676  CE2 TRP A 211      43.701  27.715  -0.839  1.00 10.34           C  
ATOM   1677  CE3 TRP A 211      43.094  27.112  -3.106  1.00 11.36           C  
ATOM   1678  CZ2 TRP A 211      42.789  26.807  -0.304  1.00 10.94           C  
ATOM   1679  CZ3 TRP A 211      42.189  26.207  -2.569  1.00 10.32           C  
ATOM   1680  CH2 TRP A 211      42.046  26.062  -1.182  1.00  9.78           C  
ATOM   1681  N   ASP A 212      42.304  30.456  -3.544  1.00 10.78           N  
ATOM   1682  CA  ASP A 212      40.891  30.131  -3.660  1.00  9.73           C  
ATOM   1683  C   ASP A 212      40.040  31.361  -3.940  1.00 10.20           C  
ATOM   1684  O   ASP A 212      38.835  31.353  -3.680  1.00 11.28           O  
ATOM   1685  CB  ASP A 212      40.418  29.441  -2.379  1.00 11.24           C  
ATOM   1686  CG  ASP A 212      39.336  28.418  -2.599  1.00 15.36           C  
ATOM   1687  OD1 ASP A 212      39.093  28.010  -3.757  1.00 14.79           O  
ATOM   1688  OD2 ASP A 212      38.707  27.993  -1.599  1.00 16.58           O  
ATOM   1689  N   ASN A 213      40.616  32.409  -4.507  1.00 10.55           N  
ATOM   1690  CA  ASN A 213      39.936  33.647  -4.818  1.00 11.54           C  
ATOM   1691  C   ASN A 213      38.673  33.511  -5.642  1.00 13.08           C  
ATOM   1692  O   ASN A 213      37.708  34.282  -5.449  1.00 12.57           O  
ATOM   1693  CB  ASN A 213      40.899  34.625  -5.532  1.00 10.26           C  
ATOM   1694  CG  ASN A 213      40.224  35.974  -5.738  1.00 14.72           C  
ATOM   1695  OD1 ASN A 213      39.799  36.606  -4.766  1.00 12.88           O  
ATOM   1696  ND2 ASN A 213      40.096  36.408  -6.990  1.00 12.86           N  
ATOM   1697  N   ALA A 214      38.594  32.554  -6.562  1.00 13.79           N  
ATOM   1698  CA  ALA A 214      37.396  32.356  -7.372  1.00 13.92           C  
ATOM   1699  C   ALA A 214      36.163  32.063  -6.526  1.00 13.99           C  
ATOM   1700  O   ALA A 214      35.040  32.387  -6.948  1.00 14.25           O  
ATOM   1701  CB  ALA A 214      37.627  31.239  -8.388  1.00 13.28           C  
ATOM   1702  N   LYS A 215      36.312  31.466  -5.350  1.00 13.12           N  
ATOM   1703  CA  LYS A 215      35.211  31.162  -4.460  1.00 12.28           C  
ATOM   1704  C   LYS A 215      34.921  32.280  -3.460  1.00 12.27           C  
ATOM   1705  O   LYS A 215      33.899  32.212  -2.755  1.00 13.30           O  
ATOM   1706  CB  LYS A 215      35.471  29.852  -3.703  1.00 16.40           C  
ATOM   1707  CG  LYS A 215      35.689  28.662  -4.647  1.00 20.22           C  
ATOM   1708  CD  LYS A 215      35.370  27.367  -3.920  1.00 32.55           C  
ATOM   1709  CE  LYS A 215      35.640  26.150  -4.785  1.00 42.24           C  
ATOM   1710  NZ  LYS A 215      37.088  25.789  -4.828  1.00 49.88           N  
ATOM   1711  N   THR A 216      35.770  33.296  -3.375  1.00 10.77           N  
ATOM   1712  CA  THR A 216      35.515  34.422  -2.471  1.00  9.80           C  
ATOM   1713  C   THR A 216      34.397  35.291  -3.056  1.00  9.59           C  
ATOM   1714  O   THR A 216      34.442  35.630  -4.246  1.00 12.26           O  
ATOM   1715  CB  THR A 216      36.765  35.288  -2.265  1.00  9.24           C  
ATOM   1716  OG1 THR A 216      37.801  34.495  -1.656  1.00 10.04           O  
ATOM   1717  CG2 THR A 216      36.468  36.497  -1.388  1.00 11.12           C  
ATOM   1718  N   VAL A 217      33.420  35.659  -2.241  1.00  9.15           N  
ATOM   1719  CA  VAL A 217      32.302  36.473  -2.705  1.00  9.89           C  
ATOM   1720  C   VAL A 217      32.370  37.904  -2.191  1.00 10.42           C  
ATOM   1721  O   VAL A 217      32.217  38.850  -2.986  1.00 10.82           O  
ATOM   1722  CB  VAL A 217      30.950  35.829  -2.342  1.00  9.91           C  
ATOM   1723  CG1 VAL A 217      29.781  36.703  -2.773  1.00 10.35           C  
ATOM   1724  CG2 VAL A 217      30.810  34.455  -2.997  1.00 11.91           C  
ATOM   1725  N   ILE A 218      32.595  38.092  -0.895  1.00  9.90           N  
ATOM   1726  CA  ILE A 218      32.675  39.445  -0.324  1.00 10.10           C  
ATOM   1727  C   ILE A 218      33.907  40.166  -0.863  1.00 10.48           C  
ATOM   1728  O   ILE A 218      35.030  39.654  -0.751  1.00  9.37           O  
ATOM   1729  CB  ILE A 218      32.748  39.384   1.215  1.00 11.86           C  
ATOM   1730  CG1 ILE A 218      31.541  38.658   1.808  1.00 13.88           C  
ATOM   1731  CG2 ILE A 218      32.923  40.770   1.824  1.00  9.16           C  
ATOM   1732  CD1 ILE A 218      30.212  39.334   1.650  1.00 17.99           C  
ATOM   1733  N   ASN A 219      33.711  41.359  -1.425  1.00  9.03           N  
ATOM   1734  CA  ASN A 219      34.818  42.120  -1.993  1.00 10.24           C  
ATOM   1735  C   ASN A 219      35.528  43.011  -0.993  1.00  9.93           C  
ATOM   1736  O   ASN A 219      36.717  43.326  -1.141  1.00 11.98           O  
ATOM   1737  CB  ASN A 219      34.302  42.970  -3.173  1.00 10.12           C  
ATOM   1738  CG  ASN A 219      33.890  42.067  -4.330  1.00 15.10           C  
ATOM   1739  OD1 ASN A 219      34.598  41.104  -4.651  1.00 14.36           O  
ATOM   1740  ND2 ASN A 219      32.752  42.366  -4.935  1.00 12.13           N  
ATOM   1741  N   GLN A 220      34.811  43.455   0.033  1.00  9.79           N  
ATOM   1742  CA  GLN A 220      35.385  44.313   1.051  1.00  7.84           C  
ATOM   1743  C   GLN A 220      34.683  44.064   2.388  1.00  8.55           C  
ATOM   1744  O   GLN A 220      33.466  43.935   2.417  1.00  9.00           O  
ATOM   1745  CB  GLN A 220      35.216  45.795   0.691  1.00 11.08           C  
ATOM   1746  CG  GLN A 220      35.525  46.736   1.846  1.00 14.38           C  
ATOM   1747  CD  GLN A 220      35.298  48.188   1.465  1.00 17.11           C  
ATOM   1748  OE1 GLN A 220      36.039  48.709   0.637  1.00 16.99           O  
ATOM   1749  NE2 GLN A 220      34.294  48.820   2.047  1.00 14.79           N  
ATOM   1750  N   VAL A 221      35.483  44.013   3.441  1.00  8.85           N  
ATOM   1751  CA  VAL A 221      34.925  43.855   4.783  1.00  7.13           C  
ATOM   1752  C   VAL A 221      35.565  44.911   5.689  1.00  8.01           C  
ATOM   1753  O   VAL A 221      36.772  45.150   5.634  1.00  8.08           O  
ATOM   1754  CB  VAL A 221      35.092  42.452   5.368  1.00  9.34           C  
ATOM   1755  CG1 VAL A 221      36.542  41.982   5.344  1.00  7.49           C  
ATOM   1756  CG2 VAL A 221      34.535  42.377   6.791  1.00  7.59           C  
ATOM   1757  N   THR A 222      34.722  45.561   6.477  1.00  7.52           N  
ATOM   1758  CA  THR A 222      35.216  46.560   7.428  1.00  7.94           C  
ATOM   1759  C   THR A 222      35.062  45.994   8.840  1.00  7.52           C  
ATOM   1760  O   THR A 222      34.007  45.432   9.144  1.00  8.39           O  
ATOM   1761  CB  THR A 222      34.420  47.871   7.320  1.00  9.52           C  
ATOM   1762  OG1 THR A 222      34.637  48.436   6.019  1.00 10.01           O  
ATOM   1763  CG2 THR A 222      34.836  48.868   8.392  1.00  8.48           C  
ATOM   1764  N   TYR A 223      36.094  46.135   9.651  1.00  6.78           N  
ATOM   1765  CA  TYR A 223      36.072  45.695  11.043  1.00  6.64           C  
ATOM   1766  C   TYR A 223      36.127  46.962  11.917  1.00  7.04           C  
ATOM   1767  O   TYR A 223      37.051  47.772  11.762  1.00  7.51           O  
ATOM   1768  CB  TYR A 223      37.256  44.793  11.393  1.00  6.17           C  
ATOM   1769  CG  TYR A 223      37.110  43.364  10.921  1.00  6.15           C  
ATOM   1770  CD1 TYR A 223      36.465  42.415  11.702  1.00  6.99           C  
ATOM   1771  CD2 TYR A 223      37.609  42.973   9.678  1.00  6.20           C  
ATOM   1772  CE1 TYR A 223      36.307  41.109  11.272  1.00  6.64           C  
ATOM   1773  CE2 TYR A 223      37.461  41.668   9.240  1.00  5.98           C  
ATOM   1774  CZ  TYR A 223      36.817  40.745  10.046  1.00  6.61           C  
ATOM   1775  OH  TYR A 223      36.662  39.448   9.608  1.00  7.58           O  
ATOM   1776  N   LEU A 224      35.131  47.124  12.769  1.00  6.17           N  
ATOM   1777  CA  LEU A 224      35.051  48.281  13.660  1.00  5.73           C  
ATOM   1778  C   LEU A 224      35.513  47.900  15.054  1.00  6.42           C  
ATOM   1779  O   LEU A 224      35.432  46.740  15.468  1.00  7.08           O  
ATOM   1780  CB  LEU A 224      33.608  48.806  13.707  1.00  7.28           C  
ATOM   1781  CG  LEU A 224      32.999  49.154  12.338  1.00  8.40           C  
ATOM   1782  CD1 LEU A 224      31.525  49.498  12.501  1.00  8.29           C  
ATOM   1783  CD2 LEU A 224      33.752  50.297  11.676  1.00  6.34           C  
ATOM   1784  N   PRO A 225      35.985  48.868  15.807  1.00  5.71           N  
ATOM   1785  CA  PRO A 225      36.535  48.686  17.135  1.00  6.57           C  
ATOM   1786  C   PRO A 225      35.640  49.135  18.262  1.00  7.92           C  
ATOM   1787  O   PRO A 225      36.141  49.689  19.254  1.00  8.91           O  
ATOM   1788  CB  PRO A 225      37.801  49.610  17.089  1.00  7.43           C  
ATOM   1789  CG  PRO A 225      37.244  50.777  16.292  1.00  8.88           C  
ATOM   1790  CD  PRO A 225      36.170  50.253  15.347  1.00  7.85           C  
ATOM   1791  N   ILE A 226      34.336  48.934  18.157  1.00  7.56           N  
ATOM   1792  CA  ILE A 226      33.396  49.407  19.176  1.00  7.19           C  
ATOM   1793  C   ILE A 226      33.328  48.494  20.384  1.00  6.49           C  
ATOM   1794  O   ILE A 226      32.906  47.334  20.268  1.00  7.93           O  
ATOM   1795  CB  ILE A 226      31.990  49.571  18.558  1.00  8.78           C  
ATOM   1796  CG1 ILE A 226      32.074  50.421  17.282  1.00 11.67           C  
ATOM   1797  CG2 ILE A 226      31.031  50.209  19.555  1.00  9.74           C  
ATOM   1798  CD1 ILE A 226      30.879  50.222  16.361  1.00 10.88           C  
ATOM   1799  N   SER A 227      33.731  48.989  21.554  1.00  6.45           N  
ATOM   1800  CA  SER A 227      33.736  48.173  22.760  1.00  7.47           C  
ATOM   1801  C   SER A 227      32.408  48.208  23.504  1.00 10.23           C  
ATOM   1802  O   SER A 227      32.144  47.348  24.353  1.00 11.04           O  
ATOM   1803  CB  SER A 227      34.886  48.572  23.694  1.00 10.71           C  
ATOM   1804  OG  SER A 227      34.886  49.967  23.931  1.00 14.68           O  
ATOM   1805  N   SER A 228      31.583  49.205  23.187  1.00  9.03           N  
ATOM   1806  CA  SER A 228      30.256  49.322  23.790  1.00 10.09           C  
ATOM   1807  C   SER A 228      29.303  48.380  23.053  1.00  9.24           C  
ATOM   1808  O   SER A 228      29.019  48.600  21.874  1.00  8.79           O  
ATOM   1809  CB  SER A 228      29.758  50.757  23.682  1.00 10.33           C  
ATOM   1810  OG  SER A 228      28.362  50.867  23.876  1.00 12.05           O  
ATOM   1811  N   GLU A 229      28.812  47.348  23.724  1.00  9.53           N  
ATOM   1812  CA  GLU A 229      27.890  46.397  23.103  1.00  9.75           C  
ATOM   1813  C   GLU A 229      26.562  47.072  22.763  1.00 10.95           C  
ATOM   1814  O   GLU A 229      25.918  46.717  21.768  1.00 10.62           O  
ATOM   1815  CB  GLU A 229      27.688  45.179  23.996  1.00 11.27           C  
ATOM   1816  CG  GLU A 229      28.964  44.394  24.260  1.00 11.04           C  
ATOM   1817  CD  GLU A 229      29.799  44.886  25.409  1.00 15.41           C  
ATOM   1818  OE1 GLU A 229      29.421  45.880  26.067  1.00 14.18           O  
ATOM   1819  OE2 GLU A 229      30.876  44.277  25.665  1.00 15.10           O  
ATOM   1820  N   VAL A 230      26.161  48.060  23.564  1.00 11.35           N  
ATOM   1821  CA  VAL A 230      24.939  48.819  23.279  1.00 11.19           C  
ATOM   1822  C   VAL A 230      25.115  49.569  21.962  1.00 10.75           C  
ATOM   1823  O   VAL A 230      24.257  49.492  21.071  1.00 10.99           O  
ATOM   1824  CB  VAL A 230      24.598  49.804  24.409  1.00 13.82           C  
ATOM   1825  CG1 VAL A 230      23.469  50.745  24.016  1.00 15.01           C  
ATOM   1826  CG2 VAL A 230      24.217  49.038  25.675  1.00 13.37           C  
ATOM   1827  N   THR A 231      26.240  50.262  21.807  1.00  9.23           N  
ATOM   1828  CA  THR A 231      26.536  51.000  20.580  1.00  9.89           C  
ATOM   1829  C   THR A 231      26.625  50.067  19.383  1.00  9.09           C  
ATOM   1830  O   THR A 231      26.111  50.388  18.297  1.00  9.24           O  
ATOM   1831  CB  THR A 231      27.839  51.806  20.719  1.00 10.97           C  
ATOM   1832  OG1 THR A 231      27.723  52.646  21.888  1.00 12.52           O  
ATOM   1833  CG2 THR A 231      28.097  52.661  19.494  1.00 12.10           C  
ATOM   1834  N   ASP A 232      27.248  48.903  19.567  1.00  7.13           N  
ATOM   1835  CA  ASP A 232      27.344  47.908  18.490  1.00  7.83           C  
ATOM   1836  C   ASP A 232      25.947  47.529  18.007  1.00  7.89           C  
ATOM   1837  O   ASP A 232      25.632  47.598  16.816  1.00  7.81           O  
ATOM   1838  CB  ASP A 232      28.123  46.710  19.016  1.00  7.63           C  
ATOM   1839  CG  ASP A 232      28.454  45.634  18.028  1.00  9.51           C  
ATOM   1840  OD1 ASP A 232      28.116  45.757  16.827  1.00  8.18           O  
ATOM   1841  OD2 ASP A 232      29.080  44.617  18.450  1.00  8.43           O  
ATOM   1842  N   VAL A 233      25.056  47.170  18.937  1.00  8.92           N  
ATOM   1843  CA  VAL A 233      23.671  46.848  18.572  1.00  9.80           C  
ATOM   1844  C   VAL A 233      22.994  48.038  17.900  1.00  8.76           C  
ATOM   1845  O   VAL A 233      22.287  47.871  16.896  1.00  8.12           O  
ATOM   1846  CB  VAL A 233      22.875  46.382  19.805  1.00 13.05           C  
ATOM   1847  CG1 VAL A 233      21.388  46.238  19.498  1.00 10.93           C  
ATOM   1848  CG2 VAL A 233      23.435  45.054  20.316  1.00 11.20           C  
ATOM   1849  N   ASN A 234      23.190  49.257  18.418  1.00  9.09           N  
ATOM   1850  CA  ASN A 234      22.562  50.433  17.818  1.00  8.84           C  
ATOM   1851  C   ASN A 234      22.971  50.634  16.368  1.00  9.26           C  
ATOM   1852  O   ASN A 234      22.122  50.867  15.504  1.00  9.94           O  
ATOM   1853  CB  ASN A 234      22.872  51.719  18.594  1.00  9.56           C  
ATOM   1854  CG  ASN A 234      22.220  51.764  19.960  1.00 10.64           C  
ATOM   1855  OD1 ASN A 234      21.225  51.081  20.228  1.00 12.64           O  
ATOM   1856  ND2 ASN A 234      22.802  52.570  20.843  1.00 10.91           N  
ATOM   1857  N   ARG A 235      24.275  50.519  16.078  1.00  8.79           N  
ATOM   1858  CA  ARG A 235      24.755  50.708  14.707  1.00  8.99           C  
ATOM   1859  C   ARG A 235      24.408  49.537  13.815  1.00  8.52           C  
ATOM   1860  O   ARG A 235      24.356  49.670  12.586  1.00  8.34           O  
ATOM   1861  CB  ARG A 235      26.250  51.049  14.741  1.00 10.24           C  
ATOM   1862  CG  ARG A 235      26.435  52.386  15.456  1.00  9.48           C  
ATOM   1863  CD  ARG A 235      27.877  52.805  15.593  1.00 10.95           C  
ATOM   1864  NE  ARG A 235      27.959  54.007  16.423  1.00 16.78           N  
ATOM   1865  CZ  ARG A 235      29.087  54.582  16.824  1.00 24.26           C  
ATOM   1866  NH1 ARG A 235      30.263  54.070  16.482  1.00 23.64           N  
ATOM   1867  NH2 ARG A 235      29.031  55.673  17.579  1.00 22.95           N  
ATOM   1868  N   TYR A 236      24.136  48.381  14.418  1.00  7.75           N  
ATOM   1869  CA  TYR A 236      23.675  47.224  13.655  1.00  7.54           C  
ATOM   1870  C   TYR A 236      22.226  47.529  13.246  1.00  9.17           C  
ATOM   1871  O   TYR A 236      21.869  47.488  12.077  1.00  9.08           O  
ATOM   1872  CB  TYR A 236      23.771  45.966  14.504  1.00  7.44           C  
ATOM   1873  CG  TYR A 236      23.039  44.760  13.976  1.00  8.11           C  
ATOM   1874  CD1 TYR A 236      21.681  44.591  14.219  1.00  7.68           C  
ATOM   1875  CD2 TYR A 236      23.697  43.777  13.244  1.00  8.21           C  
ATOM   1876  CE1 TYR A 236      20.992  43.501  13.741  1.00  8.40           C  
ATOM   1877  CE2 TYR A 236      23.017  42.680  12.750  1.00  8.13           C  
ATOM   1878  CZ  TYR A 236      21.669  42.546  13.010  1.00 10.58           C  
ATOM   1879  OH  TYR A 236      20.980  41.462  12.521  1.00 11.23           O  
ATOM   1880  N   ARG A 237      21.395  47.899  14.235  1.00  8.13           N  
ATOM   1881  CA  ARG A 237      19.988  48.172  13.947  1.00  9.51           C  
ATOM   1882  C   ARG A 237      19.776  49.407  13.103  1.00  9.72           C  
ATOM   1883  O   ARG A 237      18.740  49.473  12.421  1.00  9.77           O  
ATOM   1884  CB  ARG A 237      19.149  48.251  15.225  1.00  9.72           C  
ATOM   1885  CG  ARG A 237      19.190  46.941  16.008  1.00  9.15           C  
ATOM   1886  CD  ARG A 237      18.127  46.935  17.091  1.00 11.00           C  
ATOM   1887  NE  ARG A 237      16.807  46.653  16.522  1.00 12.78           N  
ATOM   1888  CZ  ARG A 237      15.710  46.493  17.265  1.00 15.89           C  
ATOM   1889  NH1 ARG A 237      15.769  46.601  18.586  1.00 15.46           N  
ATOM   1890  NH2 ARG A 237      14.549  46.230  16.676  1.00 15.62           N  
ATOM   1891  N   SER A 238      20.715  50.342  13.083  1.00  8.58           N  
ATOM   1892  CA  SER A 238      20.609  51.531  12.253  1.00 10.24           C  
ATOM   1893  C   SER A 238      20.928  51.208  10.795  1.00 12.10           C  
ATOM   1894  O   SER A 238      20.634  52.004   9.903  1.00 12.94           O  
ATOM   1895  CB  SER A 238      21.518  52.654  12.753  1.00 13.57           C  
ATOM   1896  OG  SER A 238      22.874  52.417  12.399  1.00 17.12           O  
ATOM   1897  N   GLY A 239      21.555  50.052  10.545  1.00 11.34           N  
ATOM   1898  CA  GLY A 239      21.899  49.605   9.222  1.00 12.33           C  
ATOM   1899  C   GLY A 239      23.383  49.623   8.898  1.00 11.92           C  
ATOM   1900  O   GLY A 239      23.792  49.027   7.890  1.00 12.97           O  
ATOM   1901  N   GLU A 240      24.204  50.284   9.710  1.00  9.92           N  
ATOM   1902  CA  GLU A 240      25.635  50.372   9.457  1.00 11.65           C  
ATOM   1903  C   GLU A 240      26.380  49.047   9.594  1.00  9.67           C  
ATOM   1904  O   GLU A 240      27.283  48.755   8.800  1.00 11.17           O  
ATOM   1905  CB  GLU A 240      26.256  51.388  10.434  1.00 12.78           C  
ATOM   1906  CG  GLU A 240      27.751  51.565  10.254  1.00 17.19           C  
ATOM   1907  CD  GLU A 240      28.393  52.467  11.283  1.00 22.52           C  
ATOM   1908  OE1 GLU A 240      27.694  53.089  12.119  1.00 21.67           O  
ATOM   1909  OE2 GLU A 240      29.647  52.563  11.243  1.00 24.16           O  
ATOM   1910  N   ILE A 241      26.047  48.277  10.615  1.00  8.56           N  
ATOM   1911  CA  ILE A 241      26.724  47.012  10.890  1.00  7.30           C  
ATOM   1912  C   ILE A 241      25.901  45.806  10.486  1.00  9.02           C  
ATOM   1913  O   ILE A 241      24.714  45.699  10.803  1.00  8.78           O  
ATOM   1914  CB  ILE A 241      27.107  46.963  12.391  1.00  7.94           C  
ATOM   1915  CG1 ILE A 241      28.050  48.118  12.728  1.00  6.12           C  
ATOM   1916  CG2 ILE A 241      27.741  45.624  12.734  1.00  7.99           C  
ATOM   1917  CD1 ILE A 241      28.383  48.308  14.186  1.00  7.36           C  
ATOM   1918  N   ASP A 242      26.531  44.861   9.778  1.00  7.89           N  
ATOM   1919  CA  ASP A 242      25.872  43.642   9.337  1.00  8.61           C  
ATOM   1920  C   ASP A 242      25.967  42.507  10.349  1.00  7.85           C  
ATOM   1921  O   ASP A 242      25.119  41.610  10.396  1.00  8.08           O  
ATOM   1922  CB  ASP A 242      26.490  43.135   8.026  1.00  8.64           C  
ATOM   1923  CG  ASP A 242      26.348  44.148   6.908  1.00 11.64           C  
ATOM   1924  OD1 ASP A 242      25.198  44.440   6.519  1.00 12.46           O  
ATOM   1925  OD2 ASP A 242      27.402  44.628   6.439  1.00 11.63           O  
ATOM   1926  N   MET A 243      27.063  42.476  11.103  1.00  7.01           N  
ATOM   1927  CA  MET A 243      27.296  41.461  12.116  1.00  6.95           C  
ATOM   1928  C   MET A 243      27.888  42.129  13.358  1.00  7.20           C  
ATOM   1929  O   MET A 243      28.919  42.808  13.255  1.00  7.41           O  
ATOM   1930  CB  MET A 243      28.278  40.377  11.649  1.00  8.07           C  
ATOM   1931  CG  MET A 243      27.851  39.574  10.447  1.00  7.81           C  
ATOM   1932  SD  MET A 243      29.158  38.495   9.809  1.00 10.75           S  
ATOM   1933  CE  MET A 243      29.206  37.254  11.102  1.00 13.57           C  
ATOM   1934  N   THR A 244      27.238  41.975  14.501  1.00  6.96           N  
ATOM   1935  CA  THR A 244      27.794  42.568  15.712  1.00  7.26           C  
ATOM   1936  C   THR A 244      28.957  41.691  16.209  1.00  7.52           C  
ATOM   1937  O   THR A 244      29.164  40.575  15.734  1.00  7.67           O  
ATOM   1938  CB  THR A 244      26.761  42.620  16.863  1.00  8.88           C  
ATOM   1939  OG1 THR A 244      26.385  41.278  17.218  1.00  8.03           O  
ATOM   1940  CG2 THR A 244      25.530  43.410  16.466  1.00  6.74           C  
ATOM   1941  N   TYR A 245      29.668  42.231  17.188  1.00  7.15           N  
ATOM   1942  CA  TYR A 245      30.703  41.423  17.847  1.00  8.37           C  
ATOM   1943  C   TYR A 245      29.896  40.459  18.725  1.00  9.93           C  
ATOM   1944  O   TYR A 245      28.677  40.686  18.879  1.00 10.42           O  
ATOM   1945  CB  TYR A 245      31.621  42.307  18.652  1.00  9.16           C  
ATOM   1946  CG  TYR A 245      32.753  41.558  19.325  1.00  8.57           C  
ATOM   1947  CD1 TYR A 245      33.688  40.868  18.563  1.00  7.63           C  
ATOM   1948  CD2 TYR A 245      32.877  41.548  20.708  1.00  9.97           C  
ATOM   1949  CE1 TYR A 245      34.733  40.191  19.165  1.00 10.37           C  
ATOM   1950  CE2 TYR A 245      33.919  40.869  21.317  1.00 11.08           C  
ATOM   1951  CZ  TYR A 245      34.838  40.194  20.537  1.00 11.81           C  
ATOM   1952  OH  TYR A 245      35.879  39.519  21.143  1.00 14.09           O  
ATOM   1953  N   ASN A 246      30.486  39.418  19.272  1.00 10.66           N  
ATOM   1954  CA  ASN A 246      29.731  38.460  20.071  1.00 11.81           C  
ATOM   1955  C   ASN A 246      29.942  38.630  21.568  1.00 15.61           C  
ATOM   1956  O   ASN A 246      30.410  37.765  22.299  1.00 17.92           O  
ATOM   1957  CB  ASN A 246      29.963  37.027  19.620  1.00 11.69           C  
ATOM   1958  CG  ASN A 246      31.415  36.623  19.543  1.00 14.97           C  
ATOM   1959  OD1 ASN A 246      32.338  37.442  19.614  1.00 13.87           O  
ATOM   1960  ND2 ASN A 246      31.631  35.318  19.403  1.00 17.61           N  
ATOM   1961  N   ASN A 247      29.555  39.790  22.030  1.00 17.51           N  
ATOM   1962  CA  ASN A 247      29.471  40.274  23.392  1.00 19.58           C  
ATOM   1963  C   ASN A 247      28.110  41.036  23.369  1.00 19.63           C  
ATOM   1964  O   ASN A 247      28.030  42.010  22.593  1.00 20.14           O  
ATOM   1965  CB  ASN A 247      30.547  41.229  23.816  1.00 22.03           C  
ATOM   1966  CG  ASN A 247      31.760  40.730  24.538  1.00 24.20           C  
ATOM   1967  OD1 ASN A 247      31.904  39.571  24.926  1.00 19.93           O  
ATOM   1968  ND2 ASN A 247      32.720  41.653  24.755  1.00 25.68           N  
ATOM   1969  N   MET A 248      27.110  40.570  24.085  1.00 19.47           N  
ATOM   1970  CA  MET A 248      25.805  41.246  24.020  1.00 19.65           C  
ATOM   1971  C   MET A 248      25.518  42.137  25.217  1.00 20.04           C  
ATOM   1972  O   MET A 248      25.853  41.838  26.360  1.00 18.20           O  
ATOM   1973  CB  MET A 248      24.705  40.196  23.840  1.00 19.14           C  
ATOM   1974  CG  MET A 248      24.726  39.486  22.495  1.00 18.89           C  
ATOM   1975  SD  MET A 248      23.985  40.474  21.171  1.00 21.87           S  
ATOM   1976  CE  MET A 248      25.429  41.375  20.582  1.00 22.79           C  
ATOM   1977  N   PRO A 249      24.881  43.273  24.944  1.00 20.61           N  
ATOM   1978  CA  PRO A 249      24.499  44.266  25.918  1.00 23.40           C  
ATOM   1979  C   PRO A 249      23.437  43.776  26.894  1.00 25.04           C  
ATOM   1980  O   PRO A 249      22.362  43.324  26.462  1.00 25.38           O  
ATOM   1981  CB  PRO A 249      23.904  45.474  25.137  1.00 22.22           C  
ATOM   1982  CG  PRO A 249      23.614  44.876  23.796  1.00 22.08           C  
ATOM   1983  CD  PRO A 249      24.469  43.647  23.586  1.00 20.91           C  
ATOM   1984  N   ILE A 250      23.699  43.916  28.197  1.00 24.43           N  
ATOM   1985  CA  ILE A 250      22.714  43.503  29.208  1.00 25.40           C  
ATOM   1986  C   ILE A 250      21.473  44.384  29.102  1.00 26.20           C  
ATOM   1987  O   ILE A 250      20.338  43.930  29.281  1.00 25.22           O  
ATOM   1988  CB  ILE A 250      23.309  43.513  30.626  1.00 26.35           C  
ATOM   1989  CG1 ILE A 250      24.277  42.332  30.805  1.00 24.51           C  
ATOM   1990  CG2 ILE A 250      22.222  43.462  31.695  1.00 28.33           C  
ATOM   1991  CD1 ILE A 250      25.042  42.305  32.104  1.00 24.68           C  
ATOM   1992  N   GLU A 251      21.666  45.659  28.773  1.00 27.35           N  
ATOM   1993  CA  GLU A 251      20.619  46.630  28.605  1.00 28.70           C  
ATOM   1994  C   GLU A 251      19.557  46.207  27.585  1.00 28.86           C  
ATOM   1995  O   GLU A 251      18.362  46.381  27.820  1.00 30.01           O  
ATOM   1996  CB  GLU A 251      21.177  47.974  28.086  1.00 31.45           C  
ATOM   1997  CG  GLU A 251      22.033  48.771  29.033  1.00 34.22           C  
ATOM   1998  CD  GLU A 251      23.445  48.245  29.167  1.00 37.96           C  
ATOM   1999  OE1 GLU A 251      23.852  47.363  28.378  1.00 38.94           O  
ATOM   2000  OE2 GLU A 251      24.163  48.706  30.078  1.00 42.44           O  
ATOM   2001  N   LEU A 252      20.007  45.712  26.434  1.00 27.47           N  
ATOM   2002  CA  LEU A 252      19.140  45.369  25.336  1.00 26.92           C  
ATOM   2003  C   LEU A 252      18.887  43.924  24.984  1.00 26.08           C  
ATOM   2004  O   LEU A 252      17.925  43.672  24.216  1.00 24.99           O  
ATOM   2005  CB  LEU A 252      19.764  46.030  24.059  1.00 23.67           C  
ATOM   2006  CG  LEU A 252      20.264  47.463  24.194  1.00 24.94           C  
ATOM   2007  CD1 LEU A 252      20.927  47.927  22.899  1.00 22.85           C  
ATOM   2008  CD2 LEU A 252      19.138  48.419  24.569  1.00 26.50           C  
ATOM   2009  N   PHE A 253      19.666  42.952  25.426  1.00 24.77           N  
ATOM   2010  CA  PHE A 253      19.503  41.576  25.016  1.00 24.22           C  
ATOM   2011  C   PHE A 253      18.126  40.964  25.116  1.00 27.20           C  
ATOM   2012  O   PHE A 253      17.677  40.301  24.153  1.00 27.04           O  
ATOM   2013  CB  PHE A 253      20.502  40.655  25.755  1.00 21.32           C  
ATOM   2014  CG  PHE A 253      20.529  39.298  25.083  1.00 25.00           C  
ATOM   2015  CD1 PHE A 253      21.096  39.151  23.829  1.00 25.44           C  
ATOM   2016  CD2 PHE A 253      19.971  38.196  25.701  1.00 26.67           C  
ATOM   2017  CE1 PHE A 253      21.134  37.917  23.214  1.00 25.90           C  
ATOM   2018  CE2 PHE A 253      20.001  36.956  25.086  1.00 28.57           C  
ATOM   2019  CZ  PHE A 253      20.584  36.814  23.840  1.00 26.15           C  
ATOM   2020  N   GLN A 254      17.439  41.098  26.249  1.00 27.65           N  
ATOM   2021  CA  GLN A 254      16.106  40.484  26.360  1.00 28.77           C  
ATOM   2022  C   GLN A 254      15.187  41.016  25.272  1.00 27.90           C  
ATOM   2023  O   GLN A 254      14.545  40.236  24.564  1.00 29.32           O  
ATOM   2024  CB  GLN A 254      15.529  40.676  27.753  1.00 32.76           C  
ATOM   2025  CG  GLN A 254      16.399  40.194  28.899  1.00 37.08           C  
ATOM   2026  CD  GLN A 254      17.067  38.856  28.650  1.00 42.66           C  
ATOM   2027  OE1 GLN A 254      16.410  37.859  28.333  1.00 40.09           O  
ATOM   2028  NE2 GLN A 254      18.396  38.842  28.768  1.00 42.32           N  
ATOM   2029  N   LYS A 255      15.142  42.335  25.097  1.00 27.60           N  
ATOM   2030  CA  LYS A 255      14.318  42.952  24.074  1.00 27.57           C  
ATOM   2031  C   LYS A 255      14.653  42.464  22.673  1.00 25.43           C  
ATOM   2032  O   LYS A 255      13.735  42.197  21.886  1.00 25.10           O  
ATOM   2033  CB  LYS A 255      14.412  44.480  24.124  1.00 35.42           C  
ATOM   2034  CG  LYS A 255      13.116  45.184  24.489  1.00 45.58           C  
ATOM   2035  CD  LYS A 255      11.972  44.796  23.564  1.00 50.48           C  
ATOM   2036  CE  LYS A 255      10.963  45.924  23.405  1.00 52.90           C  
ATOM   2037  NZ  LYS A 255      11.551  47.064  22.636  1.00 53.65           N  
ATOM   2038  N   LEU A 256      15.933  42.329  22.338  1.00 23.94           N  
ATOM   2039  CA  LEU A 256      16.349  41.870  21.021  1.00 21.48           C  
ATOM   2040  C   LEU A 256      15.820  40.498  20.655  1.00 21.20           C  
ATOM   2041  O   LEU A 256      15.380  40.258  19.518  1.00 18.80           O  
ATOM   2042  CB  LEU A 256      17.886  41.836  20.929  1.00 19.53           C  
ATOM   2043  CG  LEU A 256      18.562  43.205  20.997  1.00 18.02           C  
ATOM   2044  CD1 LEU A 256      20.074  43.045  21.111  1.00 15.38           C  
ATOM   2045  CD2 LEU A 256      18.181  44.042  19.782  1.00 17.44           C  
ATOM   2046  N   LYS A 257      15.832  39.573  21.615  1.00 23.28           N  
ATOM   2047  CA  LYS A 257      15.325  38.226  21.355  1.00 28.16           C  
ATOM   2048  C   LYS A 257      13.857  38.249  20.947  1.00 29.89           C  
ATOM   2049  O   LYS A 257      13.413  37.454  20.109  1.00 29.38           O  
ATOM   2050  CB  LYS A 257      15.547  37.321  22.568  1.00 34.65           C  
ATOM   2051  CG  LYS A 257      15.287  35.850  22.261  1.00 45.07           C  
ATOM   2052  CD  LYS A 257      16.170  35.347  21.124  1.00 48.06           C  
ATOM   2053  CE  LYS A 257      15.401  34.406  20.209  1.00 49.79           C  
ATOM   2054  NZ  LYS A 257      16.223  33.963  19.047  1.00 50.73           N  
ATOM   2055  N   LYS A 258      13.085  39.165  21.529  1.00 31.26           N  
ATOM   2056  CA  LYS A 258      11.675  39.316  21.208  1.00 32.76           C  
ATOM   2057  C   LYS A 258      11.447  40.243  20.021  1.00 32.46           C  
ATOM   2058  O   LYS A 258      10.455  40.088  19.291  1.00 33.76           O  
ATOM   2059  CB  LYS A 258      10.909  39.824  22.440  1.00 38.20           C  
ATOM   2060  CG  LYS A 258      11.112  38.976  23.690  1.00 44.19           C  
ATOM   2061  CD  LYS A 258      10.453  37.611  23.563  1.00 49.69           C  
ATOM   2062  CE  LYS A 258      10.716  36.733  24.773  1.00 51.69           C  
ATOM   2063  NZ  LYS A 258      12.029  36.033  24.695  1.00 53.97           N  
ATOM   2064  N   GLU A 259      12.339  41.203  19.784  1.00 30.78           N  
ATOM   2065  CA  GLU A 259      12.179  42.130  18.666  1.00 28.52           C  
ATOM   2066  C   GLU A 259      12.637  41.546  17.345  1.00 26.35           C  
ATOM   2067  O   GLU A 259      11.926  41.636  16.337  1.00 25.02           O  
ATOM   2068  CB  GLU A 259      12.915  43.447  18.933  1.00 33.66           C  
ATOM   2069  CG  GLU A 259      12.324  44.292  20.048  1.00 42.47           C  
ATOM   2070  CD  GLU A 259      12.852  45.715  20.041  1.00 48.43           C  
ATOM   2071  OE1 GLU A 259      12.493  46.469  19.107  1.00 51.23           O  
ATOM   2072  OE2 GLU A 259      13.616  46.082  20.961  1.00 52.13           O  
ATOM   2073  N   ILE A 260      13.816  40.918  17.303  1.00 23.45           N  
ATOM   2074  CA  ILE A 260      14.363  40.329  16.081  1.00 21.68           C  
ATOM   2075  C   ILE A 260      14.932  38.944  16.347  1.00 22.30           C  
ATOM   2076  O   ILE A 260      16.139  38.694  16.270  1.00 18.79           O  
ATOM   2077  CB  ILE A 260      15.493  41.218  15.501  1.00 20.62           C  
ATOM   2078  CG1 ILE A 260      16.426  41.711  16.613  1.00 18.49           C  
ATOM   2079  CG2 ILE A 260      14.927  42.387  14.712  1.00 20.25           C  
ATOM   2080  CD1 ILE A 260      17.684  42.402  16.126  1.00 16.00           C  
ATOM   2081  N   PRO A 261      14.067  37.989  16.645  1.00 22.69           N  
ATOM   2082  CA  PRO A 261      14.406  36.629  16.988  1.00 23.88           C  
ATOM   2083  C   PRO A 261      15.267  35.910  15.977  1.00 23.55           C  
ATOM   2084  O   PRO A 261      16.216  35.215  16.354  1.00 24.50           O  
ATOM   2085  CB  PRO A 261      13.089  35.839  17.203  1.00 23.43           C  
ATOM   2086  CG  PRO A 261      12.059  36.789  16.677  1.00 22.69           C  
ATOM   2087  CD  PRO A 261      12.617  38.196  16.722  1.00 23.09           C  
ATOM   2088  N   ASN A 262      14.968  36.073  14.699  1.00 24.23           N  
ATOM   2089  CA  ASN A 262      15.707  35.437  13.625  1.00 26.73           C  
ATOM   2090  C   ASN A 262      17.110  35.989  13.432  1.00 26.13           C  
ATOM   2091  O   ASN A 262      17.957  35.303  12.835  1.00 27.95           O  
ATOM   2092  CB  ASN A 262      14.909  35.558  12.312  1.00 36.64           C  
ATOM   2093  CG  ASN A 262      13.562  34.857  12.424  1.00 44.00           C  
ATOM   2094  OD1 ASN A 262      13.480  33.713  12.880  1.00 47.24           O  
ATOM   2095  ND2 ASN A 262      12.508  35.551  12.012  1.00 47.64           N  
ATOM   2096  N   GLU A 263      17.384  37.193  13.921  1.00 22.18           N  
ATOM   2097  CA  GLU A 263      18.711  37.786  13.783  1.00 19.20           C  
ATOM   2098  C   GLU A 263      19.586  37.506  14.988  1.00 19.09           C  
ATOM   2099  O   GLU A 263      20.805  37.727  14.952  1.00 17.34           O  
ATOM   2100  CB  GLU A 263      18.561  39.297  13.540  1.00 15.35           C  
ATOM   2101  CG  GLU A 263      17.863  39.589  12.217  1.00 19.68           C  
ATOM   2102  CD  GLU A 263      17.545  41.053  12.013  1.00 23.36           C  
ATOM   2103  OE1 GLU A 263      18.412  41.912  12.273  1.00 19.21           O  
ATOM   2104  OE2 GLU A 263      16.415  41.360  11.569  1.00 24.55           O  
ATOM   2105  N   VAL A 264      18.976  37.028  16.072  1.00 17.81           N  
ATOM   2106  CA  VAL A 264      19.734  36.723  17.286  1.00 18.30           C  
ATOM   2107  C   VAL A 264      20.292  35.305  17.208  1.00 20.35           C  
ATOM   2108  O   VAL A 264      19.550  34.334  17.383  1.00 21.90           O  
ATOM   2109  CB  VAL A 264      18.881  36.893  18.550  1.00 19.30           C  
ATOM   2110  CG1 VAL A 264      19.719  36.638  19.797  1.00 18.11           C  
ATOM   2111  CG2 VAL A 264      18.254  38.284  18.603  1.00 16.34           C  
ATOM   2112  N   ARG A 265      21.590  35.190  16.915  1.00 17.92           N  
ATOM   2113  CA  ARG A 265      22.240  33.884  16.809  1.00 16.28           C  
ATOM   2114  C   ARG A 265      22.847  33.474  18.146  1.00 14.67           C  
ATOM   2115  O   ARG A 265      23.633  34.224  18.727  1.00 13.83           O  
ATOM   2116  CB  ARG A 265      23.344  33.898  15.744  1.00 14.98           C  
ATOM   2117  CG  ARG A 265      22.948  34.488  14.413  1.00 14.41           C  
ATOM   2118  CD  ARG A 265      21.811  33.718  13.749  1.00 18.34           C  
ATOM   2119  NE  ARG A 265      21.884  33.860  12.297  1.00 23.56           N  
ATOM   2120  CZ  ARG A 265      22.639  33.116  11.495  1.00 26.29           C  
ATOM   2121  NH1 ARG A 265      23.383  32.132  11.982  1.00 25.29           N  
ATOM   2122  NH2 ARG A 265      22.643  33.364  10.187  1.00 24.62           N  
ATOM   2123  N   VAL A 266      22.445  32.316  18.660  1.00 15.15           N  
ATOM   2124  CA  VAL A 266      22.966  31.813  19.940  1.00 14.33           C  
ATOM   2125  C   VAL A 266      23.419  30.371  19.724  1.00 14.99           C  
ATOM   2126  O   VAL A 266      22.617  29.482  19.411  1.00 14.73           O  
ATOM   2127  CB  VAL A 266      21.968  31.906  21.095  1.00 16.32           C  
ATOM   2128  CG1 VAL A 266      22.523  31.248  22.363  1.00 16.04           C  
ATOM   2129  CG2 VAL A 266      21.616  33.356  21.431  1.00 16.65           C  
ATOM   2130  N   ASP A 267      24.733  30.135  19.766  1.00 13.11           N  
ATOM   2131  CA  ASP A 267      25.288  28.804  19.509  1.00 13.16           C  
ATOM   2132  C   ASP A 267      26.346  28.436  20.537  1.00 12.32           C  
ATOM   2133  O   ASP A 267      26.909  29.299  21.215  1.00 12.10           O  
ATOM   2134  CB  ASP A 267      25.939  28.784  18.114  1.00 16.00           C  
ATOM   2135  CG  ASP A 267      24.961  29.044  16.985  1.00 19.15           C  
ATOM   2136  OD1 ASP A 267      24.111  28.161  16.737  1.00 22.29           O  
ATOM   2137  OD2 ASP A 267      25.002  30.142  16.390  1.00 19.09           O  
ATOM   2138  N   PRO A 268      26.634  27.153  20.648  1.00 11.83           N  
ATOM   2139  CA  PRO A 268      27.639  26.641  21.577  1.00 11.09           C  
ATOM   2140  C   PRO A 268      28.966  27.345  21.323  1.00  8.86           C  
ATOM   2141  O   PRO A 268      29.298  27.667  20.172  1.00 10.43           O  
ATOM   2142  CB  PRO A 268      27.732  25.127  21.369  1.00 11.42           C  
ATOM   2143  CG  PRO A 268      26.422  24.831  20.674  1.00 10.97           C  
ATOM   2144  CD  PRO A 268      26.004  26.075  19.890  1.00 11.72           C  
ATOM   2145  N   TYR A 269      29.694  27.604  22.395  1.00  8.22           N  
ATOM   2146  CA  TYR A 269      30.972  28.337  22.270  1.00  8.83           C  
ATOM   2147  C   TYR A 269      31.942  27.787  23.297  1.00  7.12           C  
ATOM   2148  O   TYR A 269      31.610  27.720  24.492  1.00  7.65           O  
ATOM   2149  CB  TYR A 269      30.687  29.808  22.498  1.00  7.30           C  
ATOM   2150  CG  TYR A 269      31.651  30.850  22.032  1.00  9.18           C  
ATOM   2151  CD1 TYR A 269      32.621  30.628  21.064  1.00  8.88           C  
ATOM   2152  CD2 TYR A 269      31.533  32.155  22.542  1.00 10.58           C  
ATOM   2153  CE1 TYR A 269      33.467  31.643  20.644  1.00  9.15           C  
ATOM   2154  CE2 TYR A 269      32.371  33.175  22.131  1.00 10.11           C  
ATOM   2155  CZ  TYR A 269      33.335  32.911  21.180  1.00  9.83           C  
ATOM   2156  OH  TYR A 269      34.176  33.919  20.753  1.00  9.64           O  
ATOM   2157  N   LEU A 270      33.134  27.386  22.857  1.00  7.03           N  
ATOM   2158  CA  LEU A 270      34.113  26.830  23.798  1.00  6.83           C  
ATOM   2159  C   LEU A 270      34.954  27.914  24.448  1.00  7.07           C  
ATOM   2160  O   LEU A 270      36.160  28.059  24.178  1.00  6.72           O  
ATOM   2161  CB  LEU A 270      34.985  25.792  23.076  1.00  9.60           C  
ATOM   2162  CG  LEU A 270      34.275  24.455  22.797  1.00 12.69           C  
ATOM   2163  CD1 LEU A 270      35.096  23.608  21.840  1.00 11.10           C  
ATOM   2164  CD2 LEU A 270      34.014  23.722  24.102  1.00 10.76           C  
ATOM   2165  N   CYS A 271      34.308  28.696  25.321  1.00  5.96           N  
ATOM   2166  CA  CYS A 271      34.946  29.786  26.034  1.00  6.58           C  
ATOM   2167  C   CYS A 271      34.465  29.798  27.486  1.00  6.34           C  
ATOM   2168  O   CYS A 271      33.308  29.453  27.742  1.00  6.78           O  
ATOM   2169  CB ACYS A 271      34.671  31.176  25.459  0.85  7.66           C  
ATOM   2170  CB BCYS A 271      34.542  31.079  25.322  0.15  1.70           C  
ATOM   2171  SG ACYS A 271      34.890  31.357  23.705  0.85  7.45           S  
ATOM   2172  SG BCYS A 271      35.438  32.541  25.511  0.15  1.70           S  
ATOM   2173  N   THR A 272      35.330  30.228  28.378  1.00  5.21           N  
ATOM   2174  CA  THR A 272      35.002  30.329  29.788  1.00  7.43           C  
ATOM   2175  C   THR A 272      35.257  31.751  30.293  1.00  7.17           C  
ATOM   2176  O   THR A 272      36.303  32.335  30.012  1.00  6.65           O  
ATOM   2177  CB  THR A 272      35.813  29.350  30.648  1.00  6.90           C  
ATOM   2178  OG1 THR A 272      35.538  28.020  30.184  1.00  8.09           O  
ATOM   2179  CG2 THR A 272      35.422  29.446  32.120  1.00  7.99           C  
ATOM   2180  N   TYR A 273      34.242  32.295  30.955  1.00  7.41           N  
ATOM   2181  CA  TYR A 273      34.336  33.623  31.566  1.00  8.00           C  
ATOM   2182  C   TYR A 273      34.785  33.374  33.015  1.00  7.43           C  
ATOM   2183  O   TYR A 273      34.165  32.531  33.689  1.00  7.70           O  
ATOM   2184  CB  TYR A 273      33.002  34.344  31.573  1.00  7.77           C  
ATOM   2185  CG  TYR A 273      33.040  35.832  31.842  1.00  8.42           C  
ATOM   2186  CD1 TYR A 273      33.345  36.360  33.091  1.00  8.03           C  
ATOM   2187  CD2 TYR A 273      32.746  36.718  30.808  1.00  9.23           C  
ATOM   2188  CE1 TYR A 273      33.358  37.732  33.306  1.00  9.43           C  
ATOM   2189  CE2 TYR A 273      32.751  38.084  31.012  1.00 11.10           C  
ATOM   2190  CZ  TYR A 273      33.059  38.584  32.264  1.00 11.78           C  
ATOM   2191  OH  TYR A 273      33.060  39.951  32.440  1.00 10.75           O  
ATOM   2192  N   TYR A 274      35.830  34.058  33.455  1.00  7.47           N  
ATOM   2193  CA  TYR A 274      36.315  33.851  34.816  1.00  7.57           C  
ATOM   2194  C   TYR A 274      36.965  35.118  35.356  1.00  8.32           C  
ATOM   2195  O   TYR A 274      37.220  36.055  34.587  1.00  8.14           O  
ATOM   2196  CB  TYR A 274      37.335  32.706  34.849  1.00  7.86           C  
ATOM   2197  CG  TYR A 274      38.570  32.842  33.996  1.00  7.34           C  
ATOM   2198  CD1 TYR A 274      38.510  32.716  32.615  1.00  7.40           C  
ATOM   2199  CD2 TYR A 274      39.822  33.081  34.561  1.00  7.27           C  
ATOM   2200  CE1 TYR A 274      39.640  32.835  31.827  1.00  7.72           C  
ATOM   2201  CE2 TYR A 274      40.961  33.198  33.783  1.00  8.24           C  
ATOM   2202  CZ  TYR A 274      40.864  33.076  32.419  1.00  8.89           C  
ATOM   2203  OH  TYR A 274      41.982  33.184  31.612  1.00 10.67           O  
ATOM   2204  N   TYR A 275      37.214  35.118  36.674  1.00  8.62           N  
ATOM   2205  CA  TYR A 275      37.959  36.246  37.243  1.00  8.30           C  
ATOM   2206  C   TYR A 275      39.367  35.694  37.486  1.00  8.55           C  
ATOM   2207  O   TYR A 275      39.557  34.728  38.227  1.00 10.07           O  
ATOM   2208  CB  TYR A 275      37.364  36.887  38.490  1.00  8.09           C  
ATOM   2209  CG  TYR A 275      36.186  37.757  38.064  1.00  7.83           C  
ATOM   2210  CD1 TYR A 275      36.386  39.001  37.487  1.00  8.42           C  
ATOM   2211  CD2 TYR A 275      34.898  37.257  38.147  1.00  9.07           C  
ATOM   2212  CE1 TYR A 275      35.311  39.754  37.043  1.00  9.22           C  
ATOM   2213  CE2 TYR A 275      33.820  38.006  37.708  1.00 10.30           C  
ATOM   2214  CZ  TYR A 275      34.032  39.253  37.158  1.00  9.78           C  
ATOM   2215  OH  TYR A 275      32.954  39.981  36.722  1.00 11.26           O  
ATOM   2216  N   GLU A 276      40.309  36.281  36.767  1.00  7.49           N  
ATOM   2217  CA  GLU A 276      41.704  35.875  36.868  1.00  7.61           C  
ATOM   2218  C   GLU A 276      42.343  36.489  38.104  1.00  9.02           C  
ATOM   2219  O   GLU A 276      42.352  37.714  38.268  1.00  9.57           O  
ATOM   2220  CB  GLU A 276      42.423  36.342  35.605  1.00  8.57           C  
ATOM   2221  CG  GLU A 276      43.919  36.040  35.576  1.00  7.75           C  
ATOM   2222  CD  GLU A 276      44.482  36.595  34.272  1.00 11.81           C  
ATOM   2223  OE1 GLU A 276      44.759  37.805  34.217  1.00 11.62           O  
ATOM   2224  OE2 GLU A 276      44.610  35.792  33.327  1.00 12.51           O  
ATOM   2225  N   ILE A 277      42.864  35.648  38.983  1.00  8.93           N  
ATOM   2226  CA  ILE A 277      43.536  36.139  40.191  1.00 10.43           C  
ATOM   2227  C   ILE A 277      45.035  36.195  39.922  1.00 11.00           C  
ATOM   2228  O   ILE A 277      45.590  35.264  39.312  1.00 10.44           O  
ATOM   2229  CB  ILE A 277      43.252  35.225  41.400  1.00 11.97           C  
ATOM   2230  CG1 ILE A 277      41.759  35.216  41.734  1.00 11.77           C  
ATOM   2231  CG2 ILE A 277      44.080  35.660  42.608  1.00 13.23           C  
ATOM   2232  CD1 ILE A 277      41.343  34.113  42.692  1.00 10.93           C  
ATOM   2233  N   ASN A 278      45.700  37.283  40.325  1.00 11.20           N  
ATOM   2234  CA  ASN A 278      47.165  37.336  40.135  1.00 11.05           C  
ATOM   2235  C   ASN A 278      47.728  36.490  41.290  1.00 13.04           C  
ATOM   2236  O   ASN A 278      47.810  36.958  42.424  1.00 13.05           O  
ATOM   2237  CB  ASN A 278      47.703  38.745  40.168  1.00 13.23           C  
ATOM   2238  CG  ASN A 278      49.214  38.819  40.022  1.00 13.52           C  
ATOM   2239  OD1 ASN A 278      49.913  37.808  39.986  1.00 13.43           O  
ATOM   2240  ND2 ASN A 278      49.732  40.041  39.930  1.00 13.28           N  
ATOM   2241  N   ASN A 279      48.083  35.245  40.982  1.00 12.24           N  
ATOM   2242  CA  ASN A 279      48.542  34.299  41.981  1.00 13.92           C  
ATOM   2243  C   ASN A 279      49.863  34.611  42.647  1.00 15.28           C  
ATOM   2244  O   ASN A 279      50.154  34.004  43.693  1.00 14.71           O  
ATOM   2245  CB  ASN A 279      48.607  32.882  41.358  1.00 12.69           C  
ATOM   2246  CG  ASN A 279      47.238  32.251  41.246  1.00 13.98           C  
ATOM   2247  OD1 ASN A 279      46.348  32.726  40.527  1.00 14.93           O  
ATOM   2248  ND2 ASN A 279      47.038  31.158  41.972  1.00 11.74           N  
ATOM   2249  N   GLN A 280      50.670  35.505  42.105  1.00 15.56           N  
ATOM   2250  CA  GLN A 280      51.959  35.843  42.681  1.00 18.07           C  
ATOM   2251  C   GLN A 280      51.936  37.110  43.521  1.00 19.45           C  
ATOM   2252  O   GLN A 280      53.001  37.539  43.985  1.00 22.38           O  
ATOM   2253  CB  GLN A 280      52.982  36.049  41.548  1.00 23.68           C  
ATOM   2254  CG  GLN A 280      53.166  34.825  40.678  1.00 35.19           C  
ATOM   2255  CD  GLN A 280      54.134  35.075  39.533  1.00 44.42           C  
ATOM   2256  OE1 GLN A 280      54.345  36.223  39.130  1.00 44.25           O  
ATOM   2257  NE2 GLN A 280      54.701  33.988  39.019  1.00 47.12           N  
ATOM   2258  N   LYS A 281      50.778  37.720  43.700  1.00 19.27           N  
ATOM   2259  CA  LYS A 281      50.698  38.960  44.464  1.00 18.85           C  
ATOM   2260  C   LYS A 281      49.901  38.815  45.744  1.00 17.33           C  
ATOM   2261  O   LYS A 281      48.712  38.497  45.722  1.00 15.91           O  
ATOM   2262  CB  LYS A 281      50.073  40.050  43.572  1.00 23.87           C  
ATOM   2263  CG  LYS A 281      50.277  41.456  44.132  1.00 29.25           C  
ATOM   2264  CD  LYS A 281      49.316  42.435  43.482  1.00 33.36           C  
ATOM   2265  CE  LYS A 281      49.515  43.849  44.007  1.00 33.45           C  
ATOM   2266  NZ  LYS A 281      48.739  44.830  43.193  1.00 35.34           N  
ATOM   2267  N   ALA A 282      50.567  39.074  46.881  1.00 17.93           N  
ATOM   2268  CA  ALA A 282      49.850  38.988  48.168  1.00 17.76           C  
ATOM   2269  C   ALA A 282      48.786  40.080  48.173  1.00 17.62           C  
ATOM   2270  O   ALA A 282      48.977  41.148  47.579  1.00 18.12           O  
ATOM   2271  CB  ALA A 282      50.824  39.143  49.316  1.00 20.06           C  
ATOM   2272  N   PRO A 283      47.659  39.796  48.783  1.00 17.84           N  
ATOM   2273  CA  PRO A 283      47.360  38.578  49.496  1.00 18.14           C  
ATOM   2274  C   PRO A 283      46.712  37.471  48.688  1.00 18.66           C  
ATOM   2275  O   PRO A 283      46.114  36.532  49.246  1.00 19.92           O  
ATOM   2276  CB  PRO A 283      46.327  39.011  50.592  1.00 17.77           C  
ATOM   2277  CG  PRO A 283      45.590  40.100  49.845  1.00 18.09           C  
ATOM   2278  CD  PRO A 283      46.543  40.757  48.868  1.00 17.44           C  
ATOM   2279  N   PHE A 284      46.823  37.529  47.364  1.00 17.90           N  
ATOM   2280  CA  PHE A 284      46.231  36.546  46.472  1.00 17.50           C  
ATOM   2281  C   PHE A 284      47.110  35.328  46.273  1.00 18.28           C  
ATOM   2282  O   PHE A 284      46.750  34.392  45.558  1.00 17.96           O  
ATOM   2283  CB  PHE A 284      45.883  37.196  45.115  1.00 15.73           C  
ATOM   2284  CG  PHE A 284      45.085  38.459  45.339  1.00 15.48           C  
ATOM   2285  CD1 PHE A 284      43.748  38.390  45.672  1.00 14.27           C  
ATOM   2286  CD2 PHE A 284      45.707  39.695  45.264  1.00 17.66           C  
ATOM   2287  CE1 PHE A 284      43.023  39.546  45.907  1.00 18.27           C  
ATOM   2288  CE2 PHE A 284      44.992  40.853  45.500  1.00 18.33           C  
ATOM   2289  CZ  PHE A 284      43.653  40.775  45.824  1.00 14.26           C  
ATOM   2290  N   ASN A 285      48.251  35.295  46.958  1.00 18.33           N  
ATOM   2291  CA  ASN A 285      49.160  34.159  46.937  1.00 20.53           C  
ATOM   2292  C   ASN A 285      48.796  33.192  48.077  1.00 21.32           C  
ATOM   2293  O   ASN A 285      49.436  32.169  48.309  1.00 22.52           O  
ATOM   2294  CB  ASN A 285      50.613  34.582  46.983  1.00 21.60           C  
ATOM   2295  CG  ASN A 285      51.029  35.406  48.178  1.00 21.30           C  
ATOM   2296  OD1 ASN A 285      50.207  35.977  48.894  1.00 18.11           O  
ATOM   2297  ND2 ASN A 285      52.342  35.478  48.401  1.00 21.22           N  
ATOM   2298  N   ASP A 286      47.717  33.512  48.773  1.00 20.64           N  
ATOM   2299  CA  ASP A 286      47.138  32.728  49.843  1.00 20.95           C  
ATOM   2300  C   ASP A 286      45.881  32.038  49.301  1.00 19.84           C  
ATOM   2301  O   ASP A 286      44.892  32.714  48.995  1.00 18.17           O  
ATOM   2302  CB  ASP A 286      46.769  33.628  51.019  1.00 25.11           C  
ATOM   2303  CG  ASP A 286      46.200  32.955  52.237  1.00 27.95           C  
ATOM   2304  OD1 ASP A 286      45.678  31.822  52.170  1.00 27.03           O  
ATOM   2305  OD2 ASP A 286      46.245  33.578  53.334  1.00 28.56           O  
ATOM   2306  N   VAL A 287      45.894  30.711  49.225  1.00 18.76           N  
ATOM   2307  CA  VAL A 287      44.761  29.941  48.721  1.00 18.24           C  
ATOM   2308  C   VAL A 287      43.447  30.201  49.419  1.00 18.69           C  
ATOM   2309  O   VAL A 287      42.373  30.106  48.791  1.00 19.27           O  
ATOM   2310  CB  VAL A 287      45.070  28.424  48.744  1.00 19.93           C  
ATOM   2311  CG1 VAL A 287      45.240  27.918  50.165  1.00 16.96           C  
ATOM   2312  CG2 VAL A 287      43.982  27.643  48.015  1.00 19.27           C  
ATOM   2313  N   ARG A 288      43.454  30.528  50.713  1.00 17.73           N  
ATOM   2314  CA  ARG A 288      42.229  30.813  51.443  1.00 17.29           C  
ATOM   2315  C   ARG A 288      41.551  32.059  50.891  1.00 16.56           C  
ATOM   2316  O   ARG A 288      40.322  32.112  50.798  1.00 18.34           O  
ATOM   2317  CB  ARG A 288      42.520  30.989  52.939  1.00 21.63           C  
ATOM   2318  CG  ARG A 288      43.042  29.694  53.568  1.00 26.08           C  
ATOM   2319  CD  ARG A 288      43.546  29.970  54.980  1.00 31.39           C  
ATOM   2320  NE  ARG A 288      44.552  31.027  54.979  1.00 33.49           N  
ATOM   2321  CZ  ARG A 288      45.369  31.312  55.979  1.00 38.46           C  
ATOM   2322  NH1 ARG A 288      45.340  30.609  57.106  1.00 38.94           N  
ATOM   2323  NH2 ARG A 288      46.238  32.310  55.853  1.00 39.33           N  
ATOM   2324  N   VAL A 289      42.355  33.053  50.529  1.00 15.57           N  
ATOM   2325  CA  VAL A 289      41.817  34.284  49.942  1.00 15.03           C  
ATOM   2326  C   VAL A 289      41.193  33.957  48.585  1.00 14.16           C  
ATOM   2327  O   VAL A 289      40.053  34.320  48.292  1.00 14.50           O  
ATOM   2328  CB  VAL A 289      42.924  35.330  49.768  1.00 15.41           C  
ATOM   2329  CG1 VAL A 289      42.406  36.577  49.066  1.00 13.59           C  
ATOM   2330  CG2 VAL A 289      43.512  35.682  51.133  1.00 17.56           C  
ATOM   2331  N   ARG A 290      41.953  33.223  47.770  1.00 14.09           N  
ATOM   2332  CA  ARG A 290      41.462  32.830  46.447  1.00 13.66           C  
ATOM   2333  C   ARG A 290      40.217  31.963  46.532  1.00 13.91           C  
ATOM   2334  O   ARG A 290      39.233  32.183  45.809  1.00 13.29           O  
ATOM   2335  CB  ARG A 290      42.577  32.130  45.671  1.00 15.21           C  
ATOM   2336  CG  ARG A 290      43.825  32.980  45.466  1.00 14.61           C  
ATOM   2337  CD  ARG A 290      44.666  32.400  44.330  1.00 11.49           C  
ATOM   2338  NE  ARG A 290      45.073  31.025  44.625  1.00 14.88           N  
ATOM   2339  CZ  ARG A 290      46.178  30.686  45.279  1.00 16.31           C  
ATOM   2340  NH1 ARG A 290      47.023  31.610  45.719  1.00 17.07           N  
ATOM   2341  NH2 ARG A 290      46.462  29.405  45.494  1.00 18.14           N  
ATOM   2342  N   THR A 291      40.198  30.979  47.435  1.00 14.52           N  
ATOM   2343  CA  THR A 291      39.028  30.106  47.592  1.00 15.36           C  
ATOM   2344  C   THR A 291      37.795  30.865  48.035  1.00 15.20           C  
ATOM   2345  O   THR A 291      36.677  30.605  47.549  1.00 15.36           O  
ATOM   2346  CB  THR A 291      39.357  28.954  48.565  1.00 15.63           C  
ATOM   2347  OG1 THR A 291      40.493  28.241  48.044  1.00 17.46           O  
ATOM   2348  CG2 THR A 291      38.182  28.004  48.720  1.00 16.36           C  
ATOM   2349  N   ALA A 292      37.953  31.835  48.943  1.00 14.64           N  
ATOM   2350  CA  ALA A 292      36.836  32.645  49.422  1.00 15.00           C  
ATOM   2351  C   ALA A 292      36.172  33.420  48.290  1.00 12.99           C  
ATOM   2352  O   ALA A 292      34.947  33.460  48.158  1.00 14.71           O  
ATOM   2353  CB  ALA A 292      37.331  33.612  50.495  1.00 16.09           C  
ATOM   2354  N   LEU A 293      36.990  34.047  47.436  1.00 14.64           N  
ATOM   2355  CA  LEU A 293      36.480  34.787  46.284  1.00 13.69           C  
ATOM   2356  C   LEU A 293      35.732  33.853  45.332  1.00 12.95           C  
ATOM   2357  O   LEU A 293      34.640  34.161  44.855  1.00 13.01           O  
ATOM   2358  CB  LEU A 293      37.623  35.484  45.541  1.00 17.26           C  
ATOM   2359  CG  LEU A 293      38.303  36.635  46.288  1.00 16.69           C  
ATOM   2360  CD1 LEU A 293      39.468  37.175  45.475  1.00 19.41           C  
ATOM   2361  CD2 LEU A 293      37.297  37.737  46.597  1.00 15.39           C  
ATOM   2362  N   LYS A 294      36.321  32.684  45.079  1.00 12.50           N  
ATOM   2363  CA  LYS A 294      35.719  31.689  44.209  1.00 14.11           C  
ATOM   2364  C   LYS A 294      34.369  31.228  44.748  1.00 14.64           C  
ATOM   2365  O   LYS A 294      33.380  31.186  44.007  1.00 14.36           O  
ATOM   2366  CB  LYS A 294      36.660  30.487  44.052  1.00 13.95           C  
ATOM   2367  CG  LYS A 294      36.115  29.429  43.098  1.00 13.39           C  
ATOM   2368  CD  LYS A 294      37.028  28.214  43.042  1.00 13.16           C  
ATOM   2369  CE  LYS A 294      36.876  27.373  44.303  1.00 12.60           C  
ATOM   2370  NZ  LYS A 294      37.888  26.282  44.347  1.00 13.21           N  
ATOM   2371  N   LEU A 295      34.320  30.884  46.040  1.00 15.07           N  
ATOM   2372  CA  LEU A 295      33.089  30.419  46.657  1.00 14.60           C  
ATOM   2373  C   LEU A 295      32.055  31.496  46.908  1.00 14.71           C  
ATOM   2374  O   LEU A 295      30.855  31.238  46.702  1.00 15.11           O  
ATOM   2375  CB  LEU A 295      33.406  29.720  47.995  1.00 17.27           C  
ATOM   2376  CG  LEU A 295      34.329  28.506  47.956  1.00 19.16           C  
ATOM   2377  CD1 LEU A 295      34.554  27.981  49.373  1.00 18.26           C  
ATOM   2378  CD2 LEU A 295      33.784  27.404  47.068  1.00 18.40           C  
ATOM   2379  N   ALA A 296      32.447  32.702  47.328  1.00 15.06           N  
ATOM   2380  CA  ALA A 296      31.485  33.766  47.633  1.00 15.75           C  
ATOM   2381  C   ALA A 296      30.789  34.363  46.426  1.00 15.16           C  
ATOM   2382  O   ALA A 296      29.750  35.038  46.557  1.00 16.07           O  
ATOM   2383  CB  ALA A 296      32.145  34.870  48.462  1.00 16.38           C  
ATOM   2384  N   LEU A 297      31.336  34.146  45.230  1.00 16.55           N  
ATOM   2385  CA  LEU A 297      30.708  34.639  44.005  1.00 16.83           C  
ATOM   2386  C   LEU A 297      29.460  33.795  43.728  1.00 17.84           C  
ATOM   2387  O   LEU A 297      29.563  32.561  43.678  1.00 19.20           O  
ATOM   2388  CB  LEU A 297      31.689  34.550  42.844  1.00 19.96           C  
ATOM   2389  CG  LEU A 297      31.247  35.123  41.499  1.00 21.59           C  
ATOM   2390  CD1 LEU A 297      32.424  35.813  40.812  1.00 21.86           C  
ATOM   2391  CD2 LEU A 297      30.685  34.024  40.609  1.00 21.20           C  
ATOM   2392  N   ASP A 298      28.316  34.444  43.580  1.00 17.35           N  
ATOM   2393  CA  ASP A 298      27.068  33.727  43.313  1.00 18.06           C  
ATOM   2394  C   ASP A 298      26.837  33.624  41.809  1.00 19.26           C  
ATOM   2395  O   ASP A 298      26.369  34.562  41.161  1.00 17.81           O  
ATOM   2396  CB  ASP A 298      25.908  34.437  44.011  1.00 20.79           C  
ATOM   2397  CG  ASP A 298      24.639  33.617  44.054  1.00 26.87           C  
ATOM   2398  OD1 ASP A 298      24.443  32.743  43.177  1.00 26.27           O  
ATOM   2399  OD2 ASP A 298      23.812  33.841  44.972  1.00 26.47           O  
ATOM   2400  N   ARG A 299      27.153  32.452  41.251  1.00 18.94           N  
ATOM   2401  CA  ARG A 299      27.019  32.203  39.826  1.00 19.77           C  
ATOM   2402  C   ARG A 299      25.589  32.200  39.329  1.00 22.68           C  
ATOM   2403  O   ARG A 299      25.327  32.591  38.184  1.00 20.14           O  
ATOM   2404  CB  ARG A 299      27.678  30.860  39.458  1.00 16.04           C  
ATOM   2405  CG  ARG A 299      29.190  30.946  39.526  1.00 16.82           C  
ATOM   2406  CD  ARG A 299      29.817  29.573  39.787  1.00 12.65           C  
ATOM   2407  NE  ARG A 299      31.234  29.789  40.076  1.00 15.07           N  
ATOM   2408  CZ  ARG A 299      31.768  30.112  41.243  1.00 15.59           C  
ATOM   2409  NH1 ARG A 299      31.016  30.225  42.336  1.00 17.78           N  
ATOM   2410  NH2 ARG A 299      33.083  30.316  41.329  1.00 15.37           N  
ATOM   2411  N   ASP A 300      24.658  31.754  40.176  1.00 23.53           N  
ATOM   2412  CA  ASP A 300      23.245  31.749  39.765  1.00 27.24           C  
ATOM   2413  C   ASP A 300      22.792  33.194  39.555  1.00 25.75           C  
ATOM   2414  O   ASP A 300      22.132  33.488  38.558  1.00 25.99           O  
ATOM   2415  CB  ASP A 300      22.384  31.018  40.775  1.00 42.36           C  
ATOM   2416  CG  ASP A 300      20.973  30.715  40.331  1.00 55.99           C  
ATOM   2417  OD1 ASP A 300      20.528  31.181  39.260  1.00 62.26           O  
ATOM   2418  OD2 ASP A 300      20.259  29.986  41.070  1.00 65.95           O  
ATOM   2419  N   ILE A 301      23.163  34.091  40.472  1.00 25.45           N  
ATOM   2420  CA  ILE A 301      22.781  35.498  40.316  1.00 26.80           C  
ATOM   2421  C   ILE A 301      23.373  36.076  39.033  1.00 25.71           C  
ATOM   2422  O   ILE A 301      22.651  36.560  38.158  1.00 24.06           O  
ATOM   2423  CB  ILE A 301      23.194  36.347  41.529  1.00 28.22           C  
ATOM   2424  CG1 ILE A 301      22.235  36.067  42.701  1.00 27.88           C  
ATOM   2425  CG2 ILE A 301      23.195  37.837  41.210  1.00 27.85           C  
ATOM   2426  CD1 ILE A 301      22.719  36.618  44.024  1.00 31.82           C  
ATOM   2427  N   ILE A 302      24.694  36.028  38.919  1.00 25.12           N  
ATOM   2428  CA  ILE A 302      25.354  36.575  37.730  1.00 26.40           C  
ATOM   2429  C   ILE A 302      24.825  35.978  36.445  1.00 27.28           C  
ATOM   2430  O   ILE A 302      24.322  36.693  35.561  1.00 25.62           O  
ATOM   2431  CB  ILE A 302      26.878  36.399  37.872  1.00 29.60           C  
ATOM   2432  CG1 ILE A 302      27.362  37.389  38.947  1.00 28.56           C  
ATOM   2433  CG2 ILE A 302      27.607  36.623  36.559  1.00 30.91           C  
ATOM   2434  CD1 ILE A 302      28.482  36.867  39.806  1.00 35.96           C  
ATOM   2435  N   VAL A 303      24.912  34.664  36.299  1.00 28.12           N  
ATOM   2436  CA  VAL A 303      24.474  33.981  35.093  1.00 30.19           C  
ATOM   2437  C   VAL A 303      22.992  34.057  34.798  1.00 31.48           C  
ATOM   2438  O   VAL A 303      22.624  34.348  33.640  1.00 29.61           O  
ATOM   2439  CB  VAL A 303      24.934  32.498  35.144  1.00 31.16           C  
ATOM   2440  CG1 VAL A 303      24.429  31.723  33.949  1.00 32.20           C  
ATOM   2441  CG2 VAL A 303      26.453  32.432  35.244  1.00 26.64           C  
ATOM   2442  N   ASN A 304      22.114  33.780  35.760  1.00 32.64           N  
ATOM   2443  CA  ASN A 304      20.684  33.770  35.493  1.00 35.72           C  
ATOM   2444  C   ASN A 304      19.921  35.021  35.860  1.00 36.92           C  
ATOM   2445  O   ASN A 304      18.793  35.194  35.362  1.00 37.81           O  
ATOM   2446  CB  ASN A 304      20.022  32.580  36.225  1.00 41.24           C  
ATOM   2447  CG  ASN A 304      20.621  31.256  35.805  1.00 46.62           C  
ATOM   2448  OD1 ASN A 304      20.950  31.054  34.633  1.00 51.94           O  
ATOM   2449  ND2 ASN A 304      20.773  30.344  36.761  1.00 48.39           N  
ATOM   2450  N   LYS A 305      20.453  35.871  36.727  1.00 38.12           N  
ATOM   2451  CA  LYS A 305      19.723  37.076  37.113  1.00 39.22           C  
ATOM   2452  C   LYS A 305      20.274  38.323  36.432  1.00 39.22           C  
ATOM   2453  O   LYS A 305      19.499  39.069  35.817  1.00 40.77           O  
ATOM   2454  CB  LYS A 305      19.718  37.266  38.628  1.00 43.39           C  
ATOM   2455  CG  LYS A 305      19.434  36.045  39.468  1.00 48.43           C  
ATOM   2456  CD  LYS A 305      17.984  35.620  39.456  1.00 53.03           C  
ATOM   2457  CE  LYS A 305      17.784  34.217  38.911  1.00 55.58           C  
ATOM   2458  NZ  LYS A 305      18.186  33.166  39.893  1.00 55.29           N  
ATOM   2459  N   VAL A 306      21.583  38.557  36.528  1.00 38.19           N  
ATOM   2460  CA  VAL A 306      22.157  39.766  35.938  1.00 37.77           C  
ATOM   2461  C   VAL A 306      22.445  39.657  34.453  1.00 36.95           C  
ATOM   2462  O   VAL A 306      22.145  40.604  33.702  1.00 37.03           O  
ATOM   2463  CB  VAL A 306      23.372  40.299  36.718  1.00 38.69           C  
ATOM   2464  CG1 VAL A 306      23.237  39.993  38.214  1.00 36.06           C  
ATOM   2465  CG2 VAL A 306      24.706  39.800  36.209  1.00 41.04           C  
ATOM   2466  N   LYS A 307      23.005  38.554  33.989  1.00 35.60           N  
ATOM   2467  CA  LYS A 307      23.343  38.386  32.571  1.00 33.76           C  
ATOM   2468  C   LYS A 307      22.187  37.756  31.809  1.00 33.54           C  
ATOM   2469  O   LYS A 307      21.653  38.324  30.851  1.00 32.91           O  
ATOM   2470  CB  LYS A 307      24.610  37.546  32.478  1.00 31.30           C  
ATOM   2471  CG  LYS A 307      25.013  37.034  31.122  1.00 33.30           C  
ATOM   2472  CD  LYS A 307      25.841  38.034  30.349  1.00 27.70           C  
ATOM   2473  CE  LYS A 307      26.964  37.371  29.580  1.00 27.21           C  
ATOM   2474  NZ  LYS A 307      26.520  36.627  28.381  1.00 24.66           N  
ATOM   2475  N   ASN A 308      21.802  36.559  32.226  1.00 33.04           N  
ATOM   2476  CA  ASN A 308      20.711  35.804  31.639  1.00 34.43           C  
ATOM   2477  C   ASN A 308      20.686  35.777  30.123  1.00 33.58           C  
ATOM   2478  O   ASN A 308      19.703  36.161  29.475  1.00 32.81           O  
ATOM   2479  CB  ASN A 308      19.386  36.354  32.201  1.00 41.49           C  
ATOM   2480  CG  ASN A 308      18.244  35.369  32.061  1.00 46.18           C  
ATOM   2481  OD1 ASN A 308      17.099  35.777  31.833  1.00 51.43           O  
ATOM   2482  ND2 ASN A 308      18.535  34.080  32.194  1.00 46.68           N  
ATOM   2483  N   GLN A 309      21.769  35.300  29.496  1.00 31.79           N  
ATOM   2484  CA  GLN A 309      21.842  35.230  28.040  1.00 30.53           C  
ATOM   2485  C   GLN A 309      22.030  33.795  27.560  1.00 30.92           C  
ATOM   2486  O   GLN A 309      22.335  33.549  26.389  1.00 31.27           O  
ATOM   2487  CB  GLN A 309      22.947  36.139  27.500  1.00 27.96           C  
ATOM   2488  CG  GLN A 309      22.667  37.620  27.712  1.00 23.49           C  
ATOM   2489  CD  GLN A 309      23.757  38.521  27.181  1.00 26.31           C  
ATOM   2490  OE1 GLN A 309      24.776  38.053  26.658  1.00 28.23           O  
ATOM   2491  NE2 GLN A 309      23.556  39.831  27.313  1.00 21.23           N  
ATOM   2492  N   GLY A 310      21.814  32.843  28.471  1.00 30.15           N  
ATOM   2493  CA  GLY A 310      21.930  31.432  28.162  1.00 27.81           C  
ATOM   2494  C   GLY A 310      23.225  30.805  28.652  1.00 26.58           C  
ATOM   2495  O   GLY A 310      23.464  29.613  28.408  1.00 25.76           O  
ATOM   2496  N   ASP A 311      24.071  31.580  29.328  1.00 24.45           N  
ATOM   2497  CA  ASP A 311      25.339  31.043  29.822  1.00 23.54           C  
ATOM   2498  C   ASP A 311      25.091  29.999  30.904  1.00 22.66           C  
ATOM   2499  O   ASP A 311      24.020  29.944  31.515  1.00 23.76           O  
ATOM   2500  CB  ASP A 311      26.230  32.163  30.351  1.00 23.07           C  
ATOM   2501  CG  ASP A 311      26.376  33.283  29.333  1.00 25.38           C  
ATOM   2502  OD1 ASP A 311      27.027  33.047  28.295  1.00 22.76           O  
ATOM   2503  OD2 ASP A 311      25.829  34.376  29.586  1.00 25.40           O  
ATOM   2504  N   LEU A 312      26.090  29.157  31.131  1.00 20.54           N  
ATOM   2505  CA  LEU A 312      26.005  28.095  32.128  1.00 18.17           C  
ATOM   2506  C   LEU A 312      27.022  28.356  33.231  1.00 15.91           C  
ATOM   2507  O   LEU A 312      28.188  28.605  32.932  1.00 13.18           O  
ATOM   2508  CB  LEU A 312      26.352  26.749  31.487  1.00 27.38           C  
ATOM   2509  CG  LEU A 312      25.456  26.147  30.425  1.00 37.44           C  
ATOM   2510  CD1 LEU A 312      25.573  26.868  29.084  1.00 40.95           C  
ATOM   2511  CD2 LEU A 312      25.792  24.662  30.228  1.00 39.29           C  
ATOM   2512  N   PRO A 313      26.607  28.283  34.475  1.00 14.93           N  
ATOM   2513  CA  PRO A 313      27.479  28.485  35.625  1.00 13.57           C  
ATOM   2514  C   PRO A 313      28.676  27.545  35.531  1.00 12.56           C  
ATOM   2515  O   PRO A 313      28.516  26.345  35.282  1.00 11.65           O  
ATOM   2516  CB  PRO A 313      26.656  28.233  36.889  1.00 13.74           C  
ATOM   2517  CG  PRO A 313      25.247  28.299  36.361  1.00 16.40           C  
ATOM   2518  CD  PRO A 313      25.236  27.982  34.872  1.00 16.37           C  
ATOM   2519  N   ALA A 314      29.873  28.088  35.719  1.00 11.48           N  
ATOM   2520  CA  ALA A 314      31.099  27.325  35.585  1.00  9.78           C  
ATOM   2521  C   ALA A 314      31.750  26.918  36.893  1.00 11.49           C  
ATOM   2522  O   ALA A 314      31.707  27.634  37.895  1.00 12.60           O  
ATOM   2523  CB  ALA A 314      32.112  28.141  34.754  1.00  8.07           C  
ATOM   2524  N   TYR A 315      32.397  25.756  36.870  1.00 10.80           N  
ATOM   2525  CA  TYR A 315      33.094  25.206  38.020  1.00 11.25           C  
ATOM   2526  C   TYR A 315      34.509  24.773  37.626  1.00 11.38           C  
ATOM   2527  O   TYR A 315      35.256  24.218  38.431  1.00 12.76           O  
ATOM   2528  CB  TYR A 315      32.348  23.977  38.581  1.00 10.89           C  
ATOM   2529  CG  TYR A 315      32.068  22.925  37.522  1.00 11.33           C  
ATOM   2530  CD1 TYR A 315      33.019  21.974  37.174  1.00 11.72           C  
ATOM   2531  CD2 TYR A 315      30.848  22.908  36.856  1.00 12.13           C  
ATOM   2532  CE1 TYR A 315      32.766  21.026  36.198  1.00 11.54           C  
ATOM   2533  CE2 TYR A 315      30.582  21.964  35.876  1.00 13.18           C  
ATOM   2534  CZ  TYR A 315      31.548  21.025  35.559  1.00 13.11           C  
ATOM   2535  OH  TYR A 315      31.277  20.093  34.580  1.00 14.55           O  
ATOM   2536  N   SER A 316      34.840  25.006  36.354  1.00 10.22           N  
ATOM   2537  CA  SER A 316      36.135  24.644  35.817  1.00  9.37           C  
ATOM   2538  C   SER A 316      36.623  25.712  34.828  1.00  9.34           C  
ATOM   2539  O   SER A 316      35.914  26.654  34.481  1.00 10.13           O  
ATOM   2540  CB  SER A 316      36.039  23.300  35.068  1.00  8.76           C  
ATOM   2541  OG  SER A 316      35.141  23.440  33.963  1.00 11.09           O  
ATOM   2542  N   TYR A 317      37.855  25.511  34.383  1.00 10.36           N  
ATOM   2543  CA  TYR A 317      38.468  26.407  33.380  1.00  9.19           C  
ATOM   2544  C   TYR A 317      38.090  25.870  32.001  1.00  8.23           C  
ATOM   2545  O   TYR A 317      37.411  26.511  31.202  1.00  8.64           O  
ATOM   2546  CB  TYR A 317      39.957  26.461  33.609  1.00  9.25           C  
ATOM   2547  CG  TYR A 317      40.777  27.366  32.732  1.00  9.50           C  
ATOM   2548  CD1 TYR A 317      40.342  28.645  32.393  1.00  8.61           C  
ATOM   2549  CD2 TYR A 317      42.020  26.951  32.268  1.00  7.76           C  
ATOM   2550  CE1 TYR A 317      41.119  29.479  31.605  1.00  7.38           C  
ATOM   2551  CE2 TYR A 317      42.796  27.777  31.471  1.00  7.23           C  
ATOM   2552  CZ  TYR A 317      42.346  29.034  31.150  1.00  6.65           C  
ATOM   2553  OH  TYR A 317      43.115  29.868  30.374  1.00  8.26           O  
ATOM   2554  N   THR A 318      38.485  24.623  31.719  1.00  8.33           N  
ATOM   2555  CA  THR A 318      38.108  23.982  30.458  1.00  9.08           C  
ATOM   2556  C   THR A 318      36.587  23.776  30.457  1.00  8.87           C  
ATOM   2557  O   THR A 318      36.033  23.216  31.418  1.00  9.16           O  
ATOM   2558  CB  THR A 318      38.727  22.560  30.364  1.00 10.01           C  
ATOM   2559  OG1 THR A 318      40.147  22.602  30.482  1.00  9.32           O  
ATOM   2560  CG2 THR A 318      38.338  21.900  29.047  1.00 10.92           C  
ATOM   2561  N   PRO A 319      35.913  24.205  29.422  1.00  7.79           N  
ATOM   2562  CA  PRO A 319      34.466  23.981  29.297  1.00  8.09           C  
ATOM   2563  C   PRO A 319      34.244  22.476  29.254  1.00 10.63           C  
ATOM   2564  O   PRO A 319      34.924  21.729  28.522  1.00  9.86           O  
ATOM   2565  CB  PRO A 319      34.031  24.641  27.986  1.00  8.04           C  
ATOM   2566  CG  PRO A 319      35.216  25.537  27.671  1.00  8.42           C  
ATOM   2567  CD  PRO A 319      36.468  24.866  28.249  1.00  7.96           C  
ATOM   2568  N   PRO A 320      33.273  21.962  29.995  1.00 11.24           N  
ATOM   2569  CA  PRO A 320      32.957  20.556  30.083  1.00 11.76           C  
ATOM   2570  C   PRO A 320      32.555  19.884  28.786  1.00 12.59           C  
ATOM   2571  O   PRO A 320      32.616  18.642  28.686  1.00 13.31           O  
ATOM   2572  CB  PRO A 320      31.831  20.387  31.137  1.00 12.13           C  
ATOM   2573  CG  PRO A 320      31.456  21.798  31.468  1.00 13.55           C  
ATOM   2574  CD  PRO A 320      32.446  22.778  30.879  1.00 11.89           C  
ATOM   2575  N   TYR A 321      32.165  20.630  27.774  1.00 11.46           N  
ATOM   2576  CA  TYR A 321      31.743  20.146  26.478  1.00 12.67           C  
ATOM   2577  C   TYR A 321      32.871  20.157  25.448  1.00 11.48           C  
ATOM   2578  O   TYR A 321      32.669  19.846  24.264  1.00  9.60           O  
ATOM   2579  CB  TYR A 321      30.530  20.918  25.975  1.00 15.94           C  
ATOM   2580  CG  TYR A 321      30.567  22.413  26.150  1.00 19.56           C  
ATOM   2581  CD1 TYR A 321      30.370  23.001  27.403  1.00 21.01           C  
ATOM   2582  CD2 TYR A 321      30.776  23.255  25.061  1.00 20.13           C  
ATOM   2583  CE1 TYR A 321      30.407  24.370  27.565  1.00 20.86           C  
ATOM   2584  CE2 TYR A 321      30.795  24.630  25.215  1.00 19.75           C  
ATOM   2585  CZ  TYR A 321      30.603  25.181  26.462  1.00 19.58           C  
ATOM   2586  OH  TYR A 321      30.625  26.545  26.620  1.00 17.83           O  
ATOM   2587  N   THR A 322      34.073  20.518  25.910  1.00  9.48           N  
ATOM   2588  CA  THR A 322      35.250  20.473  25.037  1.00  8.39           C  
ATOM   2589  C   THR A 322      35.436  19.002  24.626  1.00  8.00           C  
ATOM   2590  O   THR A 322      35.204  18.102  25.446  1.00  9.56           O  
ATOM   2591  CB  THR A 322      36.504  20.934  25.783  1.00  7.86           C  
ATOM   2592  OG1 THR A 322      36.282  22.275  26.280  1.00  8.84           O  
ATOM   2593  CG2 THR A 322      37.730  20.919  24.893  1.00  7.21           C  
ATOM   2594  N   ASP A 323      35.828  18.790  23.395  1.00  7.05           N  
ATOM   2595  CA  ASP A 323      36.071  17.421  22.916  1.00  9.65           C  
ATOM   2596  C   ASP A 323      37.176  16.795  23.769  1.00  9.70           C  
ATOM   2597  O   ASP A 323      38.311  17.269  23.716  1.00  9.94           O  
ATOM   2598  CB  ASP A 323      36.491  17.487  21.456  1.00 10.49           C  
ATOM   2599  CG  ASP A 323      36.656  16.134  20.795  1.00  9.52           C  
ATOM   2600  OD1 ASP A 323      36.770  15.119  21.505  1.00 11.75           O  
ATOM   2601  OD2 ASP A 323      36.689  16.146  19.551  1.00 12.58           O  
ATOM   2602  N   GLY A 324      36.842  15.763  24.533  1.00  8.34           N  
ATOM   2603  CA  GLY A 324      37.800  15.090  25.386  1.00  8.87           C  
ATOM   2604  C   GLY A 324      37.652  15.458  26.850  1.00 10.56           C  
ATOM   2605  O   GLY A 324      38.371  14.932  27.724  1.00 10.41           O  
ATOM   2606  N   ALA A 325      36.720  16.367  27.155  1.00  9.54           N  
ATOM   2607  CA  ALA A 325      36.548  16.749  28.566  1.00  9.74           C  
ATOM   2608  C   ALA A 325      35.531  15.811  29.223  1.00 10.41           C  
ATOM   2609  O   ALA A 325      34.416  15.641  28.731  1.00 11.44           O  
ATOM   2610  CB  ALA A 325      36.122  18.194  28.680  1.00  9.86           C  
ATOM   2611  N   LYS A 326      35.934  15.211  30.314  1.00  9.89           N  
ATOM   2612  CA  LYS A 326      35.138  14.317  31.144  1.00 10.73           C  
ATOM   2613  C   LYS A 326      35.428  14.765  32.588  1.00 11.60           C  
ATOM   2614  O   LYS A 326      36.083  14.106  33.386  1.00 12.46           O  
ATOM   2615  CB ALYS A 326      35.507  12.868  30.939  0.50  9.71           C  
ATOM   2616  CB BLYS A 326      35.508  12.863  30.932  0.50  9.96           C  
ATOM   2617  CG ALYS A 326      34.899  12.168  29.732  0.50  7.73           C  
ATOM   2618  CG BLYS A 326      34.769  11.839  31.761  0.50  6.34           C  
ATOM   2619  CD ALYS A 326      35.116  10.664  29.905  0.50 13.37           C  
ATOM   2620  CD BLYS A 326      33.844  10.957  30.975  0.50 12.84           C  
ATOM   2621  CE ALYS A 326      34.167   9.806  29.106  0.50 12.20           C  
ATOM   2622  CE BLYS A 326      33.293   9.753  31.763  0.50  1.70           C  
ATOM   2623  NZ ALYS A 326      34.679   9.517  27.744  0.50 19.86           N  
ATOM   2624  NZ BLYS A 326      32.544   8.892  30.807  0.50  9.81           N  
ATOM   2625  N   LEU A 327      34.973  15.993  32.870  1.00 11.29           N  
ATOM   2626  CA  LEU A 327      35.249  16.649  34.127  1.00 11.40           C  
ATOM   2627  C   LEU A 327      34.395  16.240  35.311  1.00 11.01           C  
ATOM   2628  O   LEU A 327      33.227  15.886  35.211  1.00 11.18           O  
ATOM   2629  CB  LEU A 327      35.167  18.181  33.921  1.00 13.20           C  
ATOM   2630  CG  LEU A 327      35.980  18.746  32.755  1.00 12.33           C  
ATOM   2631  CD1 LEU A 327      36.022  20.272  32.845  1.00 15.32           C  
ATOM   2632  CD2 LEU A 327      37.394  18.192  32.697  1.00 13.18           C  
ATOM   2633  N   VAL A 328      35.036  16.303  36.480  1.00 11.32           N  
ATOM   2634  CA  VAL A 328      34.364  15.963  37.733  1.00 12.65           C  
ATOM   2635  C   VAL A 328      33.876  17.264  38.374  1.00 14.79           C  
ATOM   2636  O   VAL A 328      34.689  18.122  38.726  1.00 17.02           O  
ATOM   2637  CB  VAL A 328      35.290  15.212  38.700  1.00 12.11           C  
ATOM   2638  CG1 VAL A 328      34.599  14.952  40.032  1.00 13.29           C  
ATOM   2639  CG2 VAL A 328      35.768  13.902  38.088  1.00 11.24           C  
ATOM   2640  N   GLU A 329      32.565  17.415  38.470  1.00 15.44           N  
ATOM   2641  CA  GLU A 329      32.002  18.635  39.092  1.00 16.31           C  
ATOM   2642  C   GLU A 329      32.313  18.575  40.580  1.00 18.11           C  
ATOM   2643  O   GLU A 329      32.003  17.591  41.266  1.00 18.28           O  
ATOM   2644  CB  GLU A 329      30.523  18.677  38.788  1.00 20.57           C  
ATOM   2645  CG  GLU A 329      29.638  19.514  39.687  1.00 28.69           C  
ATOM   2646  CD  GLU A 329      28.174  19.251  39.352  1.00 34.64           C  
ATOM   2647  OE1 GLU A 329      27.696  18.141  39.647  1.00 38.24           O  
ATOM   2648  OE2 GLU A 329      27.541  20.147  38.769  1.00 42.45           O  
ATOM   2649  N   PRO A 330      32.973  19.593  41.092  1.00 18.15           N  
ATOM   2650  CA  PRO A 330      33.380  19.679  42.481  1.00 18.32           C  
ATOM   2651  C   PRO A 330      32.193  19.764  43.422  1.00 17.91           C  
ATOM   2652  O   PRO A 330      31.115  20.234  43.059  1.00 16.42           O  
ATOM   2653  CB  PRO A 330      34.290  20.914  42.623  1.00 18.03           C  
ATOM   2654  CG  PRO A 330      33.975  21.689  41.369  1.00 19.33           C  
ATOM   2655  CD  PRO A 330      33.375  20.773  40.326  1.00 17.92           C  
ATOM   2656  N   GLU A 331      32.402  19.325  44.667  1.00 19.57           N  
ATOM   2657  CA  GLU A 331      31.337  19.349  45.664  1.00 21.22           C  
ATOM   2658  C   GLU A 331      30.869  20.734  46.040  1.00 19.02           C  
ATOM   2659  O   GLU A 331      29.656  20.916  46.223  1.00 20.13           O  
ATOM   2660  CB  GLU A 331      31.732  18.525  46.897  1.00 29.79           C  
ATOM   2661  CG  GLU A 331      31.562  17.021  46.661  1.00 40.41           C  
ATOM   2662  CD  GLU A 331      30.232  16.667  46.014  1.00 47.18           C  
ATOM   2663  OE1 GLU A 331      29.179  16.955  46.629  1.00 50.23           O  
ATOM   2664  OE2 GLU A 331      30.230  16.128  44.884  1.00 46.82           O  
ATOM   2665  N   TRP A 332      31.739  21.740  46.080  1.00 18.77           N  
ATOM   2666  CA  TRP A 332      31.342  23.105  46.407  1.00 18.44           C  
ATOM   2667  C   TRP A 332      30.328  23.686  45.432  1.00 17.83           C  
ATOM   2668  O   TRP A 332      29.523  24.554  45.787  1.00 17.70           O  
ATOM   2669  CB  TRP A 332      32.544  24.049  46.502  1.00 21.81           C  
ATOM   2670  CG  TRP A 332      33.295  24.320  45.240  1.00 25.83           C  
ATOM   2671  CD1 TRP A 332      34.474  23.734  44.856  1.00 23.25           C  
ATOM   2672  CD2 TRP A 332      32.963  25.254  44.201  1.00 25.06           C  
ATOM   2673  NE1 TRP A 332      34.883  24.237  43.647  1.00 24.05           N  
ATOM   2674  CE2 TRP A 332      33.971  25.167  43.219  1.00 25.19           C  
ATOM   2675  CE3 TRP A 332      31.905  26.146  44.002  1.00 24.46           C  
ATOM   2676  CZ2 TRP A 332      33.957  25.938  42.056  1.00 24.11           C  
ATOM   2677  CZ3 TRP A 332      31.888  26.911  42.849  1.00 23.49           C  
ATOM   2678  CH2 TRP A 332      32.907  26.805  41.893  1.00 26.90           C  
ATOM   2679  N   PHE A 333      30.363  23.238  44.181  1.00 18.46           N  
ATOM   2680  CA  PHE A 333      29.449  23.700  43.150  1.00 20.37           C  
ATOM   2681  C   PHE A 333      28.023  23.216  43.396  1.00 21.10           C  
ATOM   2682  O   PHE A 333      27.051  23.895  43.057  1.00 19.84           O  
ATOM   2683  CB  PHE A 333      29.960  23.230  41.777  1.00 19.73           C  
ATOM   2684  CG  PHE A 333      29.223  23.853  40.625  1.00 19.49           C  
ATOM   2685  CD1 PHE A 333      29.388  25.197  40.328  1.00 21.29           C  
ATOM   2686  CD2 PHE A 333      28.375  23.093  39.839  1.00 19.47           C  
ATOM   2687  CE1 PHE A 333      28.718  25.775  39.264  1.00 19.36           C  
ATOM   2688  CE2 PHE A 333      27.698  23.665  38.776  1.00 19.45           C  
ATOM   2689  CZ  PHE A 333      27.868  25.006  38.489  1.00 18.03           C  
ATOM   2690  N   LYS A 334      27.885  22.044  44.014  1.00 22.42           N  
ATOM   2691  CA  LYS A 334      26.597  21.452  44.326  1.00 24.75           C  
ATOM   2692  C   LYS A 334      25.986  22.039  45.594  1.00 25.75           C  
ATOM   2693  O   LYS A 334      24.766  21.931  45.805  1.00 27.37           O  
ATOM   2694  CB  LYS A 334      26.743  19.930  44.488  1.00 25.95           C  
ATOM   2695  CG  LYS A 334      27.272  19.216  43.248  1.00 28.84           C  
ATOM   2696  CD  LYS A 334      27.909  17.889  43.636  1.00 32.54           C  
ATOM   2697  CE  LYS A 334      28.318  17.086  42.410  1.00 34.60           C  
ATOM   2698  NZ  LYS A 334      28.623  15.669  42.764  1.00 33.56           N  
ATOM   2699  N   TRP A 335      26.799  22.651  46.452  1.00 25.06           N  
ATOM   2700  CA  TRP A 335      26.318  23.249  47.674  1.00 24.55           C  
ATOM   2701  C   TRP A 335      25.339  24.406  47.394  1.00 25.12           C  
ATOM   2702  O   TRP A 335      25.109  24.835  46.272  1.00 24.35           O  
ATOM   2703  CB  TRP A 335      27.423  23.867  48.527  1.00 18.81           C  
ATOM   2704  CG  TRP A 335      28.524  22.999  49.001  1.00 20.98           C  
ATOM   2705  CD1 TRP A 335      28.571  21.631  49.029  1.00 20.90           C  
ATOM   2706  CD2 TRP A 335      29.762  23.444  49.588  1.00 21.85           C  
ATOM   2707  NE1 TRP A 335      29.764  21.202  49.553  1.00 20.74           N  
ATOM   2708  CE2 TRP A 335      30.514  22.293  49.912  1.00 21.11           C  
ATOM   2709  CE3 TRP A 335      30.315  24.701  49.849  1.00 21.85           C  
ATOM   2710  CZ2 TRP A 335      31.784  22.368  50.481  1.00 20.34           C  
ATOM   2711  CZ3 TRP A 335      31.571  24.774  50.415  1.00 18.24           C  
ATOM   2712  CH2 TRP A 335      32.297  23.615  50.728  1.00 21.06           C  
ATOM   2713  N   SER A 336      24.813  24.903  48.517  1.00 24.91           N  
ATOM   2714  CA  SER A 336      23.939  26.074  48.465  1.00 23.23           C  
ATOM   2715  C   SER A 336      24.901  27.275  48.505  1.00 22.16           C  
ATOM   2716  O   SER A 336      26.040  27.106  48.965  1.00 21.11           O  
ATOM   2717  CB  SER A 336      23.015  26.121  49.676  1.00 23.01           C  
ATOM   2718  OG  SER A 336      23.777  26.426  50.843  1.00 22.78           O  
ATOM   2719  N   GLN A 337      24.449  28.435  48.065  1.00 22.14           N  
ATOM   2720  CA  GLN A 337      25.311  29.617  48.095  1.00 22.49           C  
ATOM   2721  C   GLN A 337      25.622  30.022  49.527  1.00 23.83           C  
ATOM   2722  O   GLN A 337      26.756  30.381  49.853  1.00 24.82           O  
ATOM   2723  CB  GLN A 337      24.676  30.773  47.321  1.00 20.02           C  
ATOM   2724  CG  GLN A 337      25.599  31.968  47.133  1.00 21.21           C  
ATOM   2725  CD  GLN A 337      26.923  31.600  46.483  1.00 17.08           C  
ATOM   2726  OE1 GLN A 337      26.932  30.890  45.474  1.00 20.23           O  
ATOM   2727  NE2 GLN A 337      28.021  32.065  47.069  1.00 15.05           N  
ATOM   2728  N   GLN A 338      24.627  29.918  50.415  1.00 24.94           N  
ATOM   2729  CA  GLN A 338      24.836  30.264  51.831  1.00 24.72           C  
ATOM   2730  C   GLN A 338      25.932  29.399  52.426  1.00 21.24           C  
ATOM   2731  O   GLN A 338      26.817  29.890  53.136  1.00 19.33           O  
ATOM   2732  CB  GLN A 338      23.523  30.207  52.581  1.00 36.41           C  
ATOM   2733  CG  GLN A 338      23.187  28.946  53.335  1.00 49.91           C  
ATOM   2734  CD  GLN A 338      23.220  29.149  54.843  1.00 57.55           C  
ATOM   2735  OE1 GLN A 338      24.284  29.299  55.443  1.00 60.60           O  
ATOM   2736  NE2 GLN A 338      22.035  29.162  55.449  1.00 59.74           N  
ATOM   2737  N   LYS A 339      25.943  28.102  52.092  1.00 20.72           N  
ATOM   2738  CA  LYS A 339      27.006  27.215  52.570  1.00 20.38           C  
ATOM   2739  C   LYS A 339      28.346  27.653  51.977  1.00 19.41           C  
ATOM   2740  O   LYS A 339      29.366  27.685  52.662  1.00 17.83           O  
ATOM   2741  CB  LYS A 339      26.700  25.769  52.222  1.00 24.57           C  
ATOM   2742  CG  LYS A 339      27.805  24.787  52.600  1.00 24.50           C  
ATOM   2743  CD  LYS A 339      27.330  23.367  52.324  1.00 30.45           C  
ATOM   2744  CE  LYS A 339      28.351  22.340  52.797  1.00 32.72           C  
ATOM   2745  NZ  LYS A 339      27.883  20.952  52.476  1.00 37.32           N  
ATOM   2746  N   ARG A 340      28.325  28.033  50.689  1.00 19.60           N  
ATOM   2747  CA  ARG A 340      29.537  28.533  50.043  1.00 19.06           C  
ATOM   2748  C   ARG A 340      30.009  29.818  50.732  1.00 18.54           C  
ATOM   2749  O   ARG A 340      31.202  29.982  51.003  1.00 18.89           O  
ATOM   2750  CB  ARG A 340      29.316  28.772  48.557  1.00 17.81           C  
ATOM   2751  CG  ARG A 340      29.430  27.538  47.671  1.00 15.83           C  
ATOM   2752  CD  ARG A 340      29.460  27.956  46.196  1.00 12.88           C  
ATOM   2753  NE  ARG A 340      28.128  28.380  45.748  1.00 14.44           N  
ATOM   2754  CZ  ARG A 340      27.173  27.540  45.361  1.00 14.78           C  
ATOM   2755  NH1 ARG A 340      27.421  26.229  45.343  1.00 18.83           N  
ATOM   2756  NH2 ARG A 340      25.990  27.986  44.969  1.00 15.48           N  
ATOM   2757  N   ASN A 341      29.077  30.718  51.044  1.00 18.63           N  
ATOM   2758  CA  ASN A 341      29.408  31.968  51.713  1.00 20.25           C  
ATOM   2759  C   ASN A 341      30.015  31.760  53.093  1.00 21.62           C  
ATOM   2760  O   ASN A 341      30.995  32.426  53.434  1.00 20.60           O  
ATOM   2761  CB  ASN A 341      28.171  32.865  51.847  1.00 20.75           C  
ATOM   2762  CG  ASN A 341      27.637  33.323  50.508  1.00 22.73           C  
ATOM   2763  OD1 ASN A 341      28.367  33.341  49.516  1.00 19.92           O  
ATOM   2764  ND2 ASN A 341      26.359  33.687  50.475  1.00 19.43           N  
ATOM   2765  N   GLU A 342      29.450  30.856  53.896  1.00 23.01           N  
ATOM   2766  CA  GLU A 342      29.973  30.590  55.237  1.00 24.92           C  
ATOM   2767  C   GLU A 342      31.433  30.148  55.160  1.00 23.38           C  
ATOM   2768  O   GLU A 342      32.300  30.646  55.869  1.00 23.02           O  
ATOM   2769  CB  GLU A 342      29.180  29.500  55.952  1.00 34.32           C  
ATOM   2770  CG  GLU A 342      27.696  29.699  56.059  1.00 45.56           C  
ATOM   2771  CD  GLU A 342      27.188  30.060  57.429  1.00 55.05           C  
ATOM   2772  OE1 GLU A 342      27.995  30.292  58.353  1.00 58.69           O  
ATOM   2773  OE2 GLU A 342      25.943  30.112  57.604  1.00 62.69           O  
ATOM   2774  N   GLU A 343      31.686  29.195  54.262  1.00 21.81           N  
ATOM   2775  CA  GLU A 343      33.029  28.674  54.036  1.00 21.57           C  
ATOM   2776  C   GLU A 343      33.978  29.791  53.604  1.00 20.53           C  
ATOM   2777  O   GLU A 343      35.115  29.864  54.077  1.00 19.54           O  
ATOM   2778  CB  GLU A 343      32.963  27.570  52.978  1.00 23.84           C  
ATOM   2779  CG  GLU A 343      34.272  26.850  52.726  1.00 32.70           C  
ATOM   2780  CD  GLU A 343      34.753  26.055  53.925  1.00 41.09           C  
ATOM   2781  OE1 GLU A 343      33.894  25.585  54.710  1.00 44.01           O  
ATOM   2782  OE2 GLU A 343      35.987  25.908  54.082  1.00 42.93           O  
ATOM   2783  N   ALA A 344      33.511  30.661  52.709  1.00 20.00           N  
ATOM   2784  CA  ALA A 344      34.286  31.795  52.232  1.00 19.44           C  
ATOM   2785  C   ALA A 344      34.625  32.757  53.365  1.00 19.23           C  
ATOM   2786  O   ALA A 344      35.782  33.163  53.529  1.00 18.62           O  
ATOM   2787  CB  ALA A 344      33.513  32.542  51.146  1.00 18.66           C  
ATOM   2788  N   LYS A 345      33.620  33.128  54.159  1.00 20.42           N  
ATOM   2789  CA  LYS A 345      33.819  34.029  55.290  1.00 23.38           C  
ATOM   2790  C   LYS A 345      34.825  33.436  56.280  1.00 23.53           C  
ATOM   2791  O   LYS A 345      35.700  34.120  56.801  1.00 23.71           O  
ATOM   2792  CB  LYS A 345      32.517  34.309  56.037  1.00 24.55           C  
ATOM   2793  CG  LYS A 345      31.488  35.139  55.312  1.00 30.12           C  
ATOM   2794  CD  LYS A 345      30.179  35.227  56.088  1.00 35.75           C  
ATOM   2795  CE  LYS A 345      29.496  33.874  56.201  1.00 38.49           C  
ATOM   2796  NZ  LYS A 345      28.082  33.973  56.657  1.00 40.72           N  
ATOM   2797  N   LYS A 346      34.668  32.141  56.542  1.00 24.36           N  
ATOM   2798  CA  LYS A 346      35.552  31.419  57.450  1.00 24.96           C  
ATOM   2799  C   LYS A 346      36.989  31.433  56.965  1.00 25.11           C  
ATOM   2800  O   LYS A 346      37.913  31.671  57.752  1.00 24.76           O  
ATOM   2801  CB  LYS A 346      35.026  29.994  57.630  1.00 29.12           C  
ATOM   2802  CG  LYS A 346      35.938  29.040  58.364  1.00 33.03           C  
ATOM   2803  CD  LYS A 346      35.415  27.610  58.270  1.00 39.67           C  
ATOM   2804  CE  LYS A 346      36.546  26.604  58.401  1.00 48.57           C  
ATOM   2805  NZ  LYS A 346      37.308  26.750  59.680  1.00 51.24           N  
ATOM   2806  N   LEU A 347      37.227  31.204  55.677  1.00 24.92           N  
ATOM   2807  CA  LEU A 347      38.576  31.197  55.123  1.00 25.00           C  
ATOM   2808  C   LEU A 347      39.222  32.577  55.134  1.00 25.18           C  
ATOM   2809  O   LEU A 347      40.423  32.726  55.390  1.00 23.46           O  
ATOM   2810  CB  LEU A 347      38.548  30.666  53.684  1.00 25.75           C  
ATOM   2811  CG  LEU A 347      38.451  29.153  53.506  1.00 24.89           C  
ATOM   2812  CD1 LEU A 347      37.942  28.823  52.105  1.00 26.61           C  
ATOM   2813  CD2 LEU A 347      39.794  28.485  53.756  1.00 26.18           C  
ATOM   2814  N   LEU A 348      38.413  33.596  54.841  1.00 26.17           N  
ATOM   2815  CA  LEU A 348      38.916  34.979  54.830  1.00 28.44           C  
ATOM   2816  C   LEU A 348      39.282  35.389  56.252  1.00 29.59           C  
ATOM   2817  O   LEU A 348      40.347  35.953  56.507  1.00 29.53           O  
ATOM   2818  CB  LEU A 348      37.892  35.898  54.198  1.00 28.98           C  
ATOM   2819  CG  LEU A 348      38.284  36.819  53.057  1.00 32.04           C  
ATOM   2820  CD1 LEU A 348      38.234  38.278  53.499  1.00 32.02           C  
ATOM   2821  CD2 LEU A 348      39.656  36.491  52.471  1.00 26.42           C  
ATOM   2822  N   ALA A 349      38.417  35.027  57.204  1.00 30.55           N  
ATOM   2823  CA  ALA A 349      38.668  35.291  58.620  1.00 32.82           C  
ATOM   2824  C   ALA A 349      39.955  34.582  59.043  1.00 33.78           C  
ATOM   2825  O   ALA A 349      40.782  35.134  59.764  1.00 34.05           O  
ATOM   2826  CB  ALA A 349      37.498  34.826  59.471  1.00 33.97           C  
ATOM   2827  N   GLU A 350      40.144  33.359  58.549  1.00 35.37           N  
ATOM   2828  CA  GLU A 350      41.336  32.570  58.791  1.00 38.12           C  
ATOM   2829  C   GLU A 350      42.577  33.248  58.206  1.00 38.75           C  
ATOM   2830  O   GLU A 350      43.659  33.214  58.800  1.00 38.59           O  
ATOM   2831  CB  GLU A 350      41.208  31.169  58.172  1.00 43.11           C  
ATOM   2832  CG  GLU A 350      40.355  30.188  58.947  1.00 49.04           C  
ATOM   2833  CD  GLU A 350      40.144  28.869  58.231  1.00 53.89           C  
ATOM   2834  OE1 GLU A 350      39.187  28.761  57.435  1.00 57.20           O  
ATOM   2835  OE2 GLU A 350      40.926  27.920  58.463  1.00 59.69           O  
ATOM   2836  N   ALA A 351      42.423  33.895  57.049  1.00 38.85           N  
ATOM   2837  CA  ALA A 351      43.503  34.586  56.370  1.00 39.20           C  
ATOM   2838  C   ALA A 351      43.887  35.921  56.992  1.00 39.57           C  
ATOM   2839  O   ALA A 351      44.856  36.557  56.541  1.00 39.46           O  
ATOM   2840  CB  ALA A 351      43.148  34.777  54.893  1.00 38.40           C  
ATOM   2841  N   GLY A 352      43.179  36.385  58.013  1.00 39.19           N  
ATOM   2842  CA  GLY A 352      43.482  37.602  58.709  1.00 39.81           C  
ATOM   2843  C   GLY A 352      42.711  38.828  58.291  1.00 40.31           C  
ATOM   2844  O   GLY A 352      43.260  39.942  58.336  1.00 41.59           O  
ATOM   2845  N   PHE A 353      41.458  38.668  57.867  1.00 39.50           N  
ATOM   2846  CA  PHE A 353      40.650  39.815  57.457  1.00 39.99           C  
ATOM   2847  C   PHE A 353      39.502  40.058  58.419  1.00 42.61           C  
ATOM   2848  O   PHE A 353      38.737  39.166  58.776  1.00 43.52           O  
ATOM   2849  CB  PHE A 353      40.168  39.665  56.009  1.00 33.22           C  
ATOM   2850  CG  PHE A 353      41.365  39.739  55.084  1.00 28.36           C  
ATOM   2851  CD1 PHE A 353      41.950  40.960  54.807  1.00 27.97           C  
ATOM   2852  CD2 PHE A 353      41.937  38.585  54.594  1.00 26.57           C  
ATOM   2853  CE1 PHE A 353      43.066  41.034  53.997  1.00 28.47           C  
ATOM   2854  CE2 PHE A 353      43.055  38.646  53.786  1.00 28.07           C  
ATOM   2855  CZ  PHE A 353      43.623  39.873  53.484  1.00 30.10           C  
ATOM   2856  N   THR A 354      39.416  41.302  58.885  1.00 44.80           N  
ATOM   2857  CA  THR A 354      38.414  41.740  59.843  1.00 46.46           C  
ATOM   2858  C   THR A 354      37.527  42.832  59.258  1.00 46.67           C  
ATOM   2859  O   THR A 354      37.605  43.124  58.064  1.00 46.97           O  
ATOM   2860  CB  THR A 354      39.104  42.321  61.104  1.00 49.35           C  
ATOM   2861  OG1 THR A 354      39.962  43.412  60.718  1.00 50.97           O  
ATOM   2862  CG2 THR A 354      39.929  41.268  61.821  1.00 48.19           C  
ATOM   2863  N   ALA A 355      36.713  43.462  60.102  1.00 46.82           N  
ATOM   2864  CA  ALA A 355      35.866  44.567  59.641  1.00 47.61           C  
ATOM   2865  C   ALA A 355      36.703  45.852  59.674  1.00 48.85           C  
ATOM   2866  O   ALA A 355      36.484  46.793  58.922  1.00 48.90           O  
ATOM   2867  CB  ALA A 355      34.628  44.699  60.497  1.00 48.68           C  
ATOM   2868  N   ASP A 356      37.688  45.852  60.566  1.00 50.32           N  
ATOM   2869  CA  ASP A 356      38.619  46.956  60.750  1.00 51.56           C  
ATOM   2870  C   ASP A 356      39.618  46.994  59.596  1.00 48.99           C  
ATOM   2871  O   ASP A 356      39.954  48.040  59.051  1.00 49.22           O  
ATOM   2872  CB  ASP A 356      39.368  46.794  62.074  1.00 64.34           C  
ATOM   2873  CG  ASP A 356      40.329  47.921  62.382  1.00 70.90           C  
ATOM   2874  OD1 ASP A 356      40.046  49.082  62.010  1.00 75.07           O  
ATOM   2875  OD2 ASP A 356      41.382  47.648  63.008  1.00 74.64           O  
ATOM   2876  N   LYS A 357      40.059  45.802  59.205  1.00 45.96           N  
ATOM   2877  CA  LYS A 357      40.985  45.629  58.090  1.00 43.44           C  
ATOM   2878  C   LYS A 357      40.423  44.581  57.132  1.00 38.74           C  
ATOM   2879  O   LYS A 357      40.781  43.402  57.161  1.00 37.50           O  
ATOM   2880  CB  LYS A 357      42.355  45.205  58.614  1.00 51.78           C  
ATOM   2881  CG  LYS A 357      43.467  46.206  58.386  1.00 59.70           C  
ATOM   2882  CD  LYS A 357      43.384  47.402  59.313  1.00 63.08           C  
ATOM   2883  CE  LYS A 357      44.326  48.512  58.863  1.00 66.21           C  
ATOM   2884  NZ  LYS A 357      43.901  49.105  57.563  1.00 66.71           N  
ATOM   2885  N   PRO A 358      39.464  44.993  56.324  1.00 34.20           N  
ATOM   2886  CA  PRO A 358      38.802  44.135  55.361  1.00 30.60           C  
ATOM   2887  C   PRO A 358      39.710  43.930  54.154  1.00 27.96           C  
ATOM   2888  O   PRO A 358      40.748  44.583  54.052  1.00 26.18           O  
ATOM   2889  CB  PRO A 358      37.514  44.851  54.914  1.00 29.89           C  
ATOM   2890  CG  PRO A 358      37.819  46.281  55.252  1.00 31.71           C  
ATOM   2891  CD  PRO A 358      38.976  46.363  56.222  1.00 33.08           C  
ATOM   2892  N   LEU A 359      39.300  43.022  53.284  1.00 25.52           N  
ATOM   2893  CA  LEU A 359      40.079  42.784  52.068  1.00 23.32           C  
ATOM   2894  C   LEU A 359      39.587  43.790  51.012  1.00 21.48           C  
ATOM   2895  O   LEU A 359      38.397  43.855  50.706  1.00 19.45           O  
ATOM   2896  CB  LEU A 359      39.954  41.353  51.582  1.00 23.02           C  
ATOM   2897  CG  LEU A 359      40.493  41.043  50.183  1.00 22.55           C  
ATOM   2898  CD1 LEU A 359      41.947  41.459  50.046  1.00 21.45           C  
ATOM   2899  CD2 LEU A 359      40.323  39.561  49.870  1.00 25.09           C  
ATOM   2900  N   THR A 360      40.529  44.582  50.531  1.00 19.96           N  
ATOM   2901  CA  THR A 360      40.287  45.602  49.524  1.00 18.82           C  
ATOM   2902  C   THR A 360      41.274  45.433  48.364  1.00 16.62           C  
ATOM   2903  O   THR A 360      42.488  45.368  48.593  1.00 17.91           O  
ATOM   2904  CB  THR A 360      40.475  47.019  50.109  1.00 21.94           C  
ATOM   2905  OG1 THR A 360      39.572  47.202  51.211  1.00 25.80           O  
ATOM   2906  CG2 THR A 360      40.225  48.079  49.047  1.00 23.83           C  
ATOM   2907  N   PHE A 361      40.749  45.365  47.141  1.00 13.35           N  
ATOM   2908  CA  PHE A 361      41.641  45.202  45.991  1.00 12.01           C  
ATOM   2909  C   PHE A 361      41.008  45.732  44.718  1.00 11.13           C  
ATOM   2910  O   PHE A 361      39.854  46.143  44.697  1.00 11.48           O  
ATOM   2911  CB  PHE A 361      42.034  43.726  45.824  1.00 14.57           C  
ATOM   2912  CG  PHE A 361      40.846  42.819  45.638  1.00 17.27           C  
ATOM   2913  CD1 PHE A 361      40.199  42.266  46.732  1.00 16.11           C  
ATOM   2914  CD2 PHE A 361      40.371  42.534  44.369  1.00 15.85           C  
ATOM   2915  CE1 PHE A 361      39.096  41.445  46.560  1.00 16.32           C  
ATOM   2916  CE2 PHE A 361      39.267  41.720  44.188  1.00 16.29           C  
ATOM   2917  CZ  PHE A 361      38.629  41.168  45.285  1.00 17.71           C  
ATOM   2918  N   ASP A 362      41.783  45.723  43.632  1.00 10.46           N  
ATOM   2919  CA  ASP A 362      41.299  46.207  42.357  1.00 11.18           C  
ATOM   2920  C   ASP A 362      40.702  45.108  41.485  1.00 11.40           C  
ATOM   2921  O   ASP A 362      41.190  43.975  41.468  1.00 12.01           O  
ATOM   2922  CB  ASP A 362      42.466  46.812  41.543  1.00 12.17           C  
ATOM   2923  CG  ASP A 362      43.210  47.827  42.394  1.00 15.05           C  
ATOM   2924  OD1 ASP A 362      42.504  48.681  42.968  1.00 17.72           O  
ATOM   2925  OD2 ASP A 362      44.445  47.711  42.464  1.00 11.51           O  
ATOM   2926  N   LEU A 363      39.676  45.491  40.746  1.00 10.55           N  
ATOM   2927  CA  LEU A 363      39.037  44.566  39.800  1.00 10.42           C  
ATOM   2928  C   LEU A 363      39.176  45.241  38.423  1.00 10.48           C  
ATOM   2929  O   LEU A 363      38.504  46.223  38.117  1.00 11.23           O  
ATOM   2930  CB  LEU A 363      37.620  44.218  40.143  1.00 13.07           C  
ATOM   2931  CG  LEU A 363      36.781  43.346  39.222  1.00 16.99           C  
ATOM   2932  CD1 LEU A 363      37.506  42.068  38.831  1.00 22.79           C  
ATOM   2933  CD2 LEU A 363      35.439  43.007  39.872  1.00 15.52           C  
ATOM   2934  N   LEU A 364      40.128  44.716  37.665  1.00  8.68           N  
ATOM   2935  CA  LEU A 364      40.435  45.246  36.344  1.00 10.07           C  
ATOM   2936  C   LEU A 364      39.596  44.606  35.253  1.00 10.61           C  
ATOM   2937  O   LEU A 364      39.407  43.383  35.227  1.00 11.26           O  
ATOM   2938  CB  LEU A 364      41.928  45.004  36.066  1.00 10.36           C  
ATOM   2939  CG  LEU A 364      42.412  45.358  34.655  1.00  9.73           C  
ATOM   2940  CD1 LEU A 364      42.379  46.867  34.447  1.00 10.72           C  
ATOM   2941  CD2 LEU A 364      43.806  44.796  34.425  1.00 10.18           C  
ATOM   2942  N   TYR A 365      39.103  45.420  34.325  1.00  8.56           N  
ATOM   2943  CA  TYR A 365      38.322  44.876  33.210  1.00  8.41           C  
ATOM   2944  C   TYR A 365      38.582  45.711  31.966  1.00  8.90           C  
ATOM   2945  O   TYR A 365      39.013  46.870  32.047  1.00  8.04           O  
ATOM   2946  CB  TYR A 365      36.846  44.783  33.572  1.00  8.16           C  
ATOM   2947  CG  TYR A 365      36.142  46.109  33.698  1.00  9.54           C  
ATOM   2948  CD1 TYR A 365      36.134  46.826  34.891  1.00  9.68           C  
ATOM   2949  CD2 TYR A 365      35.491  46.654  32.595  1.00  9.51           C  
ATOM   2950  CE1 TYR A 365      35.494  48.056  34.981  1.00  9.72           C  
ATOM   2951  CE2 TYR A 365      34.850  47.872  32.673  1.00  9.10           C  
ATOM   2952  CZ  TYR A 365      34.850  48.564  33.872  1.00 10.69           C  
ATOM   2953  OH  TYR A 365      34.208  49.785  33.928  1.00 11.18           O  
ATOM   2954  N   ASN A 366      38.381  45.110  30.798  1.00  7.63           N  
ATOM   2955  CA  ASN A 366      38.570  45.854  29.550  1.00  7.30           C  
ATOM   2956  C   ASN A 366      37.263  46.608  29.279  1.00  8.02           C  
ATOM   2957  O   ASN A 366      36.166  46.062  29.435  1.00  7.60           O  
ATOM   2958  CB  ASN A 366      38.944  44.943  28.400  1.00  7.07           C  
ATOM   2959  CG  ASN A 366      37.984  43.779  28.195  1.00  6.21           C  
ATOM   2960  OD1 ASN A 366      37.852  42.925  29.068  1.00  6.22           O  
ATOM   2961  ND2 ASN A 366      37.334  43.752  27.030  1.00  7.27           N  
ATOM   2962  N   THR A 367      37.393  47.872  28.899  1.00  9.45           N  
ATOM   2963  CA  THR A 367      36.241  48.719  28.605  1.00  9.27           C  
ATOM   2964  C   THR A 367      35.148  47.975  27.867  1.00 10.02           C  
ATOM   2965  O   THR A 367      35.349  47.420  26.775  1.00  8.70           O  
ATOM   2966  CB  THR A 367      36.734  49.937  27.787  1.00 10.91           C  
ATOM   2967  OG1 THR A 367      37.801  50.537  28.548  1.00 13.85           O  
ATOM   2968  CG2 THR A 367      35.617  50.929  27.554  1.00 13.18           C  
ATOM   2969  N   SER A 368      33.948  47.941  28.459  1.00  9.55           N  
ATOM   2970  CA  SER A 368      32.816  47.221  27.902  1.00 10.39           C  
ATOM   2971  C   SER A 368      31.567  47.390  28.764  1.00 12.69           C  
ATOM   2972  O   SER A 368      31.680  47.381  29.999  1.00 13.07           O  
ATOM   2973  CB  SER A 368      33.168  45.713  27.858  1.00  9.49           C  
ATOM   2974  OG  SER A 368      32.001  44.904  27.886  1.00 11.18           O  
ATOM   2975  N   ASP A 369      30.394  47.500  28.134  1.00 14.05           N  
ATOM   2976  CA  ASP A 369      29.169  47.645  28.945  1.00 15.65           C  
ATOM   2977  C   ASP A 369      28.929  46.350  29.731  1.00 13.42           C  
ATOM   2978  O   ASP A 369      28.607  46.380  30.913  1.00 14.30           O  
ATOM   2979  CB  ASP A 369      27.941  47.928  28.117  1.00 24.42           C  
ATOM   2980  CG  ASP A 369      27.896  49.215  27.351  1.00 29.44           C  
ATOM   2981  OD1 ASP A 369      28.210  50.274  27.934  1.00 38.78           O  
ATOM   2982  OD2 ASP A 369      27.523  49.193  26.150  1.00 31.17           O  
ATOM   2983  N   LEU A 370      29.072  45.233  29.026  1.00 11.55           N  
ATOM   2984  CA  LEU A 370      28.898  43.917  29.618  1.00 10.70           C  
ATOM   2985  C   LEU A 370      29.847  43.693  30.785  1.00  9.86           C  
ATOM   2986  O   LEU A 370      29.405  43.359  31.897  1.00  9.42           O  
ATOM   2987  CB  LEU A 370      29.096  42.838  28.545  1.00 10.66           C  
ATOM   2988  CG  LEU A 370      29.233  41.394  29.011  1.00 14.55           C  
ATOM   2989  CD1 LEU A 370      28.017  40.949  29.811  1.00 18.49           C  
ATOM   2990  CD2 LEU A 370      29.451  40.470  27.815  1.00 15.35           C  
ATOM   2991  N   HIS A 371      31.155  43.892  30.578  1.00  8.65           N  
ATOM   2992  CA  HIS A 371      32.106  43.644  31.668  1.00  7.07           C  
ATOM   2993  C   HIS A 371      31.934  44.608  32.828  1.00  7.96           C  
ATOM   2994  O   HIS A 371      32.081  44.180  33.986  1.00  8.55           O  
ATOM   2995  CB  HIS A 371      33.563  43.608  31.196  1.00  7.39           C  
ATOM   2996  CG  HIS A 371      33.765  42.634  30.067  1.00  6.93           C  
ATOM   2997  ND1 HIS A 371      33.223  41.371  30.070  1.00  7.86           N  
ATOM   2998  CD2 HIS A 371      34.460  42.768  28.905  1.00  7.60           C  
ATOM   2999  CE1 HIS A 371      33.564  40.766  28.936  1.00  8.28           C  
ATOM   3000  NE2 HIS A 371      34.314  41.591  28.222  1.00  7.21           N  
ATOM   3001  N   LYS A 372      31.625  45.874  32.549  1.00  7.89           N  
ATOM   3002  CA  LYS A 372      31.407  46.835  33.637  1.00  8.10           C  
ATOM   3003  C   LYS A 372      30.208  46.396  34.496  1.00  9.23           C  
ATOM   3004  O   LYS A 372      30.323  46.331  35.716  1.00  9.21           O  
ATOM   3005  CB  LYS A 372      31.147  48.230  33.081  1.00 10.08           C  
ATOM   3006  CG  LYS A 372      30.853  49.265  34.172  1.00 12.97           C  
ATOM   3007  CD  LYS A 372      29.990  50.376  33.612  1.00 23.26           C  
ATOM   3008  CE  LYS A 372      30.479  51.746  34.048  1.00 28.88           C  
ATOM   3009  NZ  LYS A 372      31.064  52.495  32.894  1.00 36.38           N  
ATOM   3010  N   LYS A 373      29.090  46.079  33.832  1.00  8.99           N  
ATOM   3011  CA  LYS A 373      27.890  45.645  34.551  1.00 11.18           C  
ATOM   3012  C   LYS A 373      28.126  44.365  35.327  1.00 11.52           C  
ATOM   3013  O   LYS A 373      27.660  44.258  36.476  1.00 13.24           O  
ATOM   3014  CB  LYS A 373      26.697  45.509  33.601  1.00 12.53           C  
ATOM   3015  CG  LYS A 373      26.302  46.865  33.012  1.00 23.57           C  
ATOM   3016  CD  LYS A 373      25.014  46.781  32.227  1.00 32.15           C  
ATOM   3017  CE  LYS A 373      23.858  47.428  32.976  1.00 37.25           C  
ATOM   3018  NZ  LYS A 373      22.538  46.981  32.432  1.00 42.87           N  
ATOM   3019  N   LEU A 374      28.864  43.405  34.765  1.00 11.30           N  
ATOM   3020  CA  LEU A 374      29.168  42.182  35.504  1.00 11.56           C  
ATOM   3021  C   LEU A 374      30.108  42.488  36.668  1.00 11.89           C  
ATOM   3022  O   LEU A 374      29.935  41.923  37.762  1.00 12.75           O  
ATOM   3023  CB  LEU A 374      29.752  41.093  34.617  1.00 14.93           C  
ATOM   3024  CG  LEU A 374      28.864  40.495  33.528  1.00 18.78           C  
ATOM   3025  CD1 LEU A 374      29.684  39.596  32.605  1.00 20.29           C  
ATOM   3026  CD2 LEU A 374      27.697  39.725  34.123  1.00 21.12           C  
ATOM   3027  N   ALA A 375      31.080  43.384  36.483  1.00 10.61           N  
ATOM   3028  CA  ALA A 375      32.016  43.730  37.549  1.00 10.94           C  
ATOM   3029  C   ALA A 375      31.333  44.463  38.708  1.00 11.62           C  
ATOM   3030  O   ALA A 375      31.667  44.244  39.881  1.00 12.20           O  
ATOM   3031  CB  ALA A 375      33.162  44.568  37.012  1.00 10.40           C  
ATOM   3032  N   ILE A 376      30.383  45.341  38.389  1.00 11.95           N  
ATOM   3033  CA  ILE A 376      29.639  46.061  39.433  1.00 12.44           C  
ATOM   3034  C   ILE A 376      28.828  45.057  40.248  1.00 14.32           C  
ATOM   3035  O   ILE A 376      28.791  45.123  41.484  1.00 13.89           O  
ATOM   3036  CB  ILE A 376      28.739  47.135  38.802  1.00 11.73           C  
ATOM   3037  CG1 ILE A 376      29.587  48.282  38.231  1.00  9.03           C  
ATOM   3038  CG2 ILE A 376      27.736  47.673  39.816  1.00 13.69           C  
ATOM   3039  CD1 ILE A 376      28.838  49.217  37.304  1.00  9.64           C  
ATOM   3040  N   ALA A 377      28.190  44.096  39.574  1.00 14.90           N  
ATOM   3041  CA  ALA A 377      27.413  43.045  40.225  1.00 14.78           C  
ATOM   3042  C   ALA A 377      28.281  42.138  41.090  1.00 15.44           C  
ATOM   3043  O   ALA A 377      27.924  41.799  42.223  1.00 15.89           O  
ATOM   3044  CB  ALA A 377      26.682  42.199  39.182  1.00 12.75           C  
ATOM   3045  N   VAL A 378      29.444  41.742  40.577  1.00 15.71           N  
ATOM   3046  CA  VAL A 378      30.380  40.905  41.334  1.00 16.05           C  
ATOM   3047  C   VAL A 378      30.932  41.672  42.526  1.00 16.15           C  
ATOM   3048  O   VAL A 378      31.079  41.117  43.624  1.00 17.08           O  
ATOM   3049  CB  VAL A 378      31.506  40.387  40.427  1.00 14.78           C  
ATOM   3050  CG1 VAL A 378      32.680  39.838  41.212  1.00 14.46           C  
ATOM   3051  CG2 VAL A 378      30.939  39.315  39.486  1.00 17.27           C  
ATOM   3052  N   ALA A 379      31.227  42.965  42.351  1.00 14.99           N  
ATOM   3053  CA  ALA A 379      31.700  43.795  43.458  1.00 15.34           C  
ATOM   3054  C   ALA A 379      30.644  43.784  44.576  1.00 16.00           C  
ATOM   3055  O   ALA A 379      30.952  43.587  45.751  1.00 15.40           O  
ATOM   3056  CB  ALA A 379      31.950  45.214  42.979  1.00 15.58           C  
ATOM   3057  N   SER A 380      29.387  43.981  44.190  1.00 16.47           N  
ATOM   3058  CA  SER A 380      28.267  43.981  45.115  1.00 18.18           C  
ATOM   3059  C   SER A 380      28.063  42.624  45.781  1.00 19.22           C  
ATOM   3060  O   SER A 380      27.845  42.545  46.998  1.00 17.98           O  
ATOM   3061  CB  SER A 380      26.985  44.389  44.372  1.00 19.66           C  
ATOM   3062  OG  SER A 380      25.880  44.369  45.262  1.00 29.59           O  
ATOM   3063  N   ILE A 381      28.145  41.548  45.001  1.00 18.63           N  
ATOM   3064  CA  ILE A 381      27.991  40.186  45.528  1.00 19.68           C  
ATOM   3065  C   ILE A 381      29.083  39.871  46.541  1.00 20.01           C  
ATOM   3066  O   ILE A 381      28.810  39.346  47.630  1.00 20.30           O  
ATOM   3067  CB  ILE A 381      27.972  39.146  44.392  1.00 17.41           C  
ATOM   3068  CG1 ILE A 381      26.636  39.221  43.641  1.00 19.24           C  
ATOM   3069  CG2 ILE A 381      28.208  37.731  44.903  1.00 20.17           C  
ATOM   3070  CD1 ILE A 381      26.676  38.616  42.253  1.00 20.24           C  
ATOM   3071  N   TRP A 382      30.331  40.205  46.217  1.00 19.24           N  
ATOM   3072  CA  TRP A 382      31.453  39.981  47.109  1.00 18.12           C  
ATOM   3073  C   TRP A 382      31.384  40.859  48.357  1.00 19.48           C  
ATOM   3074  O   TRP A 382      31.803  40.423  49.432  1.00 18.50           O  
ATOM   3075  CB  TRP A 382      32.778  40.212  46.390  1.00 16.21           C  
ATOM   3076  CG  TRP A 382      33.269  39.017  45.639  1.00 18.04           C  
ATOM   3077  CD1 TRP A 382      32.941  37.708  45.846  1.00 15.15           C  
ATOM   3078  CD2 TRP A 382      34.241  39.030  44.580  1.00 17.22           C  
ATOM   3079  NE1 TRP A 382      33.624  36.909  44.957  1.00 18.40           N  
ATOM   3080  CE2 TRP A 382      34.430  37.693  44.172  1.00 16.19           C  
ATOM   3081  CE3 TRP A 382      34.959  40.041  43.932  1.00 19.78           C  
ATOM   3082  CZ2 TRP A 382      35.312  37.345  43.152  1.00 16.19           C  
ATOM   3083  CZ3 TRP A 382      35.832  39.692  42.916  1.00 17.82           C  
ATOM   3084  CH2 TRP A 382      36.002  38.355  42.534  1.00 17.48           C  
ATOM   3085  N   LYS A 383      30.862  42.074  48.217  1.00 18.20           N  
ATOM   3086  CA  LYS A 383      30.714  42.967  49.367  1.00 19.49           C  
ATOM   3087  C   LYS A 383      29.647  42.399  50.309  1.00 22.09           C  
ATOM   3088  O   LYS A 383      29.884  42.289  51.513  1.00 23.93           O  
ATOM   3089  CB  LYS A 383      30.359  44.375  48.925  1.00 17.36           C  
ATOM   3090  CG  LYS A 383      30.073  45.354  50.053  1.00 19.02           C  
ATOM   3091  CD  LYS A 383      31.322  45.622  50.877  1.00 22.31           C  
ATOM   3092  CE  LYS A 383      30.999  46.450  52.113  1.00 27.69           C  
ATOM   3093  NZ  LYS A 383      32.222  46.805  52.889  1.00 27.48           N  
ATOM   3094  N   LYS A 384      28.499  42.005  49.774  1.00 24.03           N  
ATOM   3095  CA  LYS A 384      27.413  41.446  50.553  1.00 26.42           C  
ATOM   3096  C   LYS A 384      27.717  40.071  51.149  1.00 27.98           C  
ATOM   3097  O   LYS A 384      27.461  39.835  52.334  1.00 28.91           O  
ATOM   3098  CB  LYS A 384      26.142  41.283  49.705  1.00 30.09           C  
ATOM   3099  CG  LYS A 384      25.258  42.500  49.582  1.00 40.21           C  
ATOM   3100  CD  LYS A 384      24.051  42.227  48.690  1.00 45.15           C  
ATOM   3101  CE  LYS A 384      24.440  42.158  47.221  1.00 48.88           C  
ATOM   3102  NZ  LYS A 384      23.456  41.408  46.393  1.00 49.14           N  
ATOM   3103  N   ASN A 385      28.214  39.154  50.329  1.00 26.55           N  
ATOM   3104  CA  ASN A 385      28.488  37.796  50.740  1.00 25.73           C  
ATOM   3105  C   ASN A 385      29.796  37.570  51.473  1.00 26.69           C  
ATOM   3106  O   ASN A 385      29.913  36.584  52.229  1.00 27.18           O  
ATOM   3107  CB  ASN A 385      28.514  36.882  49.488  1.00 20.98           C  
ATOM   3108  CG  ASN A 385      27.155  36.751  48.845  1.00 23.83           C  
ATOM   3109  OD1 ASN A 385      26.164  37.319  49.305  1.00 22.00           O  
ATOM   3110  ND2 ASN A 385      27.095  35.983  47.758  1.00 24.43           N  
ATOM   3111  N   LEU A 386      30.781  38.433  51.246  1.00 25.11           N  
ATOM   3112  CA  LEU A 386      32.094  38.210  51.863  1.00 24.06           C  
ATOM   3113  C   LEU A 386      32.680  39.389  52.593  1.00 24.53           C  
ATOM   3114  O   LEU A 386      33.675  39.239  53.327  1.00 24.57           O  
ATOM   3115  CB  LEU A 386      33.016  37.751  50.711  1.00 24.60           C  
ATOM   3116  CG  LEU A 386      34.381  37.198  51.075  1.00 23.78           C  
ATOM   3117  CD1 LEU A 386      34.249  36.067  52.080  1.00 23.07           C  
ATOM   3118  CD2 LEU A 386      35.113  36.736  49.822  1.00 21.04           C  
ATOM   3119  N   GLY A 387      32.122  40.589  52.428  1.00 24.07           N  
ATOM   3120  CA  GLY A 387      32.630  41.780  53.098  1.00 23.54           C  
ATOM   3121  C   GLY A 387      33.899  42.332  52.465  1.00 23.46           C  
ATOM   3122  O   GLY A 387      34.690  43.020  53.126  1.00 22.06           O  
ATOM   3123  N   VAL A 388      34.116  42.035  51.178  1.00 21.92           N  
ATOM   3124  CA  VAL A 388      35.317  42.539  50.512  1.00 21.39           C  
ATOM   3125  C   VAL A 388      34.974  43.809  49.732  1.00 18.08           C  
ATOM   3126  O   VAL A 388      33.856  43.978  49.262  1.00 17.55           O  
ATOM   3127  CB  VAL A 388      36.000  41.525  49.588  1.00 23.82           C  
ATOM   3128  CG1 VAL A 388      36.256  40.217  50.337  1.00 24.03           C  
ATOM   3129  CG2 VAL A 388      35.195  41.276  48.333  1.00 20.97           C  
ATOM   3130  N   ASN A 389      35.962  44.693  49.668  1.00 17.88           N  
ATOM   3131  CA  ASN A 389      35.798  45.957  48.946  1.00 19.15           C  
ATOM   3132  C   ASN A 389      36.609  45.886  47.654  1.00 18.29           C  
ATOM   3133  O   ASN A 389      37.786  45.510  47.653  1.00 18.58           O  
ATOM   3134  CB  ASN A 389      36.214  47.143  49.809  1.00 20.66           C  
ATOM   3135  CG  ASN A 389      35.384  47.179  51.095  1.00 23.37           C  
ATOM   3136  OD1 ASN A 389      34.163  47.330  51.022  1.00 23.18           O  
ATOM   3137  ND2 ASN A 389      36.055  46.976  52.217  1.00 26.92           N  
ATOM   3138  N   VAL A 390      35.934  46.193  46.553  1.00 17.63           N  
ATOM   3139  CA  VAL A 390      36.556  46.120  45.231  1.00 17.95           C  
ATOM   3140  C   VAL A 390      36.604  47.476  44.541  1.00 17.93           C  
ATOM   3141  O   VAL A 390      35.605  48.200  44.482  1.00 19.04           O  
ATOM   3142  CB  VAL A 390      35.750  45.113  44.372  1.00 21.17           C  
ATOM   3143  CG1 VAL A 390      36.087  45.207  42.905  1.00 23.34           C  
ATOM   3144  CG2 VAL A 390      35.972  43.685  44.867  1.00 23.00           C  
ATOM   3145  N   ASN A 391      37.761  47.822  43.985  1.00 15.98           N  
ATOM   3146  CA  ASN A 391      37.946  49.060  43.240  1.00 14.77           C  
ATOM   3147  C   ASN A 391      37.969  48.711  41.739  1.00 12.01           C  
ATOM   3148  O   ASN A 391      38.922  48.095  41.266  1.00 12.11           O  
ATOM   3149  CB  ASN A 391      39.237  49.767  43.634  1.00 17.04           C  
ATOM   3150  CG  ASN A 391      39.188  50.378  45.026  1.00 25.60           C  
ATOM   3151  OD1 ASN A 391      39.922  49.979  45.930  1.00 27.68           O  
ATOM   3152  ND2 ASN A 391      38.316  51.365  45.211  1.00 27.05           N  
ATOM   3153  N   LEU A 392      36.902  49.080  41.039  1.00 10.79           N  
ATOM   3154  CA  LEU A 392      36.805  48.794  39.610  1.00 10.02           C  
ATOM   3155  C   LEU A 392      37.703  49.707  38.801  1.00 10.08           C  
ATOM   3156  O   LEU A 392      37.864  50.898  39.089  1.00 10.01           O  
ATOM   3157  CB  LEU A 392      35.362  48.915  39.128  1.00 12.68           C  
ATOM   3158  CG  LEU A 392      34.551  47.631  38.975  1.00 17.46           C  
ATOM   3159  CD1 LEU A 392      34.478  46.839  40.267  1.00 15.93           C  
ATOM   3160  CD2 LEU A 392      33.145  47.955  38.456  1.00 15.47           C  
ATOM   3161  N   GLU A 393      38.383  49.134  37.800  1.00  8.98           N  
ATOM   3162  CA  GLU A 393      39.285  49.888  36.938  1.00  9.81           C  
ATOM   3163  C   GLU A 393      39.132  49.405  35.494  1.00 10.25           C  
ATOM   3164  O   GLU A 393      39.312  48.198  35.266  1.00  9.99           O  
ATOM   3165  CB  GLU A 393      40.749  49.704  37.359  1.00 12.94           C  
ATOM   3166  CG  GLU A 393      41.084  50.055  38.787  1.00 22.99           C  
ATOM   3167  CD  GLU A 393      42.486  49.770  39.246  1.00 28.15           C  
ATOM   3168  OE1 GLU A 393      43.280  49.185  38.484  1.00 31.57           O  
ATOM   3169  OE2 GLU A 393      42.811  50.151  40.400  1.00 34.34           O  
ATOM   3170  N   ASN A 394      38.798  50.279  34.550  1.00  8.79           N  
ATOM   3171  CA  ASN A 394      38.680  49.842  33.162  1.00  8.38           C  
ATOM   3172  C   ASN A 394      39.937  50.253  32.394  1.00  8.82           C  
ATOM   3173  O   ASN A 394      40.566  51.271  32.702  1.00  9.08           O  
ATOM   3174  CB  ASN A 394      37.454  50.423  32.451  1.00 10.30           C  
ATOM   3175  CG  ASN A 394      37.597  51.932  32.288  1.00 12.06           C  
ATOM   3176  OD1 ASN A 394      37.660  52.625  33.305  1.00 10.17           O  
ATOM   3177  ND2 ASN A 394      37.708  52.409  31.058  1.00 13.46           N  
ATOM   3178  N   GLN A 395      40.300  49.453  31.401  1.00  9.01           N  
ATOM   3179  CA  GLN A 395      41.430  49.727  30.532  1.00  8.85           C  
ATOM   3180  C   GLN A 395      41.070  49.300  29.107  1.00  8.84           C  
ATOM   3181  O   GLN A 395      40.285  48.350  28.960  1.00  8.73           O  
ATOM   3182  CB  GLN A 395      42.688  48.981  30.965  1.00  7.95           C  
ATOM   3183  CG  GLN A 395      43.414  49.642  32.112  1.00  9.60           C  
ATOM   3184  CD  GLN A 395      44.654  48.938  32.578  1.00 13.67           C  
ATOM   3185  OE1 GLN A 395      45.202  49.278  33.639  1.00 23.14           O  
ATOM   3186  NE2 GLN A 395      45.135  47.952  31.844  1.00  8.67           N  
ATOM   3187  N   GLU A 396      41.614  49.980  28.103  1.00  7.46           N  
ATOM   3188  CA  GLU A 396      41.315  49.542  26.731  1.00  9.41           C  
ATOM   3189  C   GLU A 396      41.926  48.143  26.539  1.00  8.70           C  
ATOM   3190  O   GLU A 396      42.912  47.804  27.207  1.00  7.88           O  
ATOM   3191  CB  GLU A 396      41.876  50.497  25.690  1.00 15.37           C  
ATOM   3192  CG  GLU A 396      41.668  51.961  25.976  1.00 33.77           C  
ATOM   3193  CD  GLU A 396      41.466  52.840  24.772  1.00 45.41           C  
ATOM   3194  OE1 GLU A 396      42.395  53.007  23.946  1.00 49.70           O  
ATOM   3195  OE2 GLU A 396      40.353  53.412  24.636  1.00 53.23           O  
ATOM   3196  N   TRP A 397      41.367  47.361  25.632  1.00  7.85           N  
ATOM   3197  CA  TRP A 397      41.819  46.004  25.350  1.00  8.04           C  
ATOM   3198  C   TRP A 397      43.316  45.794  25.279  1.00  8.51           C  
ATOM   3199  O   TRP A 397      43.856  44.962  26.032  1.00  6.74           O  
ATOM   3200  CB  TRP A 397      41.167  45.542  24.040  1.00  7.93           C  
ATOM   3201  CG  TRP A 397      41.393  44.132  23.612  1.00  6.86           C  
ATOM   3202  CD1 TRP A 397      42.019  43.737  22.452  1.00  7.45           C  
ATOM   3203  CD2 TRP A 397      40.964  42.929  24.264  1.00  6.26           C  
ATOM   3204  NE1 TRP A 397      42.007  42.365  22.363  1.00  6.53           N  
ATOM   3205  CE2 TRP A 397      41.367  41.842  23.455  1.00  5.20           C  
ATOM   3206  CE3 TRP A 397      40.291  42.669  25.459  1.00  7.47           C  
ATOM   3207  CZ2 TRP A 397      41.110  40.519  23.796  1.00  6.07           C  
ATOM   3208  CZ3 TRP A 397      40.042  41.346  25.800  1.00  8.03           C  
ATOM   3209  CH2 TRP A 397      40.443  40.285  24.974  1.00  7.32           C  
ATOM   3210  N   LYS A 398      44.034  46.482  24.376  1.00  8.48           N  
ATOM   3211  CA  LYS A 398      45.469  46.258  24.258  1.00 10.39           C  
ATOM   3212  C   LYS A 398      46.200  46.505  25.593  1.00  9.51           C  
ATOM   3213  O   LYS A 398      47.096  45.738  25.948  1.00  9.04           O  
ATOM   3214  CB  LYS A 398      46.183  47.077  23.212  1.00 17.86           C  
ATOM   3215  CG  LYS A 398      45.488  48.003  22.302  1.00 34.44           C  
ATOM   3216  CD  LYS A 398      45.150  49.359  22.918  1.00 42.98           C  
ATOM   3217  CE  LYS A 398      44.587  50.285  21.836  1.00 43.17           C  
ATOM   3218  NZ  LYS A 398      43.599  51.250  22.382  1.00 47.20           N  
ATOM   3219  N   THR A 399      45.839  47.595  26.257  1.00  8.48           N  
ATOM   3220  CA  THR A 399      46.462  47.959  27.534  1.00 10.10           C  
ATOM   3221  C   THR A 399      46.153  46.929  28.612  1.00  7.95           C  
ATOM   3222  O   THR A 399      47.022  46.483  29.365  1.00  9.60           O  
ATOM   3223  CB  THR A 399      45.954  49.352  27.970  1.00 11.95           C  
ATOM   3224  OG1 THR A 399      46.202  50.266  26.881  1.00 20.18           O  
ATOM   3225  CG2 THR A 399      46.636  49.842  29.225  1.00 12.63           C  
ATOM   3226  N   PHE A 400      44.890  46.524  28.670  1.00  7.76           N  
ATOM   3227  CA  PHE A 400      44.398  45.516  29.605  1.00  7.14           C  
ATOM   3228  C   PHE A 400      45.187  44.222  29.488  1.00  7.07           C  
ATOM   3229  O   PHE A 400      45.647  43.662  30.494  1.00  7.17           O  
ATOM   3230  CB  PHE A 400      42.915  45.328  29.323  1.00  6.49           C  
ATOM   3231  CG  PHE A 400      42.234  44.117  29.856  1.00  8.29           C  
ATOM   3232  CD1 PHE A 400      41.878  44.038  31.195  1.00 11.10           C  
ATOM   3233  CD2 PHE A 400      41.913  43.054  29.014  1.00  8.69           C  
ATOM   3234  CE1 PHE A 400      41.218  42.923  31.694  1.00  9.51           C  
ATOM   3235  CE2 PHE A 400      41.257  41.936  29.507  1.00  7.94           C  
ATOM   3236  CZ  PHE A 400      40.917  41.877  30.850  1.00  8.87           C  
ATOM   3237  N   LEU A 401      45.395  43.739  28.250  1.00  7.97           N  
ATOM   3238  CA  LEU A 401      46.167  42.509  28.053  1.00  7.74           C  
ATOM   3239  C   LEU A 401      47.603  42.687  28.521  1.00  8.92           C  
ATOM   3240  O   LEU A 401      48.169  41.813  29.189  1.00  8.39           O  
ATOM   3241  CB  LEU A 401      46.114  42.067  26.588  1.00  7.19           C  
ATOM   3242  CG  LEU A 401      44.733  41.616  26.077  1.00  9.20           C  
ATOM   3243  CD1 LEU A 401      44.739  41.450  24.570  1.00  7.78           C  
ATOM   3244  CD2 LEU A 401      44.302  40.322  26.767  1.00  9.60           C  
ATOM   3245  N   ASP A 402      48.199  43.843  28.209  1.00  8.76           N  
ATOM   3246  CA  ASP A 402      49.568  44.115  28.637  1.00 10.84           C  
ATOM   3247  C   ASP A 402      49.675  44.150  30.159  1.00 11.30           C  
ATOM   3248  O   ASP A 402      50.611  43.578  30.736  1.00 11.46           O  
ATOM   3249  CB  ASP A 402      50.070  45.417  28.012  1.00 18.65           C  
ATOM   3250  CG  ASP A 402      51.514  45.678  28.437  1.00 30.68           C  
ATOM   3251  OD1 ASP A 402      52.385  44.860  28.076  1.00 36.38           O  
ATOM   3252  OD2 ASP A 402      51.731  46.671  29.159  1.00 37.58           O  
ATOM   3253  N   THR A 403      48.723  44.789  30.825  1.00  9.42           N  
ATOM   3254  CA  THR A 403      48.701  44.846  32.287  1.00  9.02           C  
ATOM   3255  C   THR A 403      48.665  43.459  32.911  1.00  9.11           C  
ATOM   3256  O   THR A 403      49.354  43.183  33.895  1.00  9.34           O  
ATOM   3257  CB  THR A 403      47.472  45.644  32.758  1.00 10.06           C  
ATOM   3258  OG1 THR A 403      47.645  46.997  32.298  1.00 10.45           O  
ATOM   3259  CG2 THR A 403      47.312  45.618  34.267  1.00 10.42           C  
ATOM   3260  N   ARG A 404      47.848  42.563  32.349  1.00  9.26           N  
ATOM   3261  CA  ARG A 404      47.763  41.198  32.885  1.00  9.33           C  
ATOM   3262  C   ARG A 404      49.068  40.463  32.670  1.00  9.49           C  
ATOM   3263  O   ARG A 404      49.516  39.748  33.571  1.00 10.88           O  
ATOM   3264  CB  ARG A 404      46.579  40.468  32.259  1.00  7.69           C  
ATOM   3265  CG  ARG A 404      45.255  41.078  32.727  1.00  8.20           C  
ATOM   3266  CD  ARG A 404      44.103  40.580  31.880  1.00  8.18           C  
ATOM   3267  NE  ARG A 404      44.017  39.121  31.907  1.00  7.68           N  
ATOM   3268  CZ  ARG A 404      43.367  38.396  31.006  1.00  8.66           C  
ATOM   3269  NH1 ARG A 404      42.748  38.987  29.990  1.00 10.62           N  
ATOM   3270  NH2 ARG A 404      43.341  37.071  31.118  1.00  8.53           N  
ATOM   3271  N   HIS A 405      49.707  40.650  31.514  1.00 10.14           N  
ATOM   3272  CA  HIS A 405      51.005  40.035  31.265  1.00 11.03           C  
ATOM   3273  C   HIS A 405      52.060  40.593  32.215  1.00 13.63           C  
ATOM   3274  O   HIS A 405      52.890  39.834  32.741  1.00 14.75           O  
ATOM   3275  CB  HIS A 405      51.462  40.266  29.819  1.00 11.04           C  
ATOM   3276  CG  HIS A 405      50.819  39.255  28.913  1.00  9.48           C  
ATOM   3277  ND1 HIS A 405      51.154  37.917  28.960  1.00 10.58           N  
ATOM   3278  CD2 HIS A 405      49.848  39.391  27.988  1.00  9.79           C  
ATOM   3279  CE1 HIS A 405      50.415  37.254  28.082  1.00 11.20           C  
ATOM   3280  NE2 HIS A 405      49.622  38.127  27.480  1.00 12.84           N  
ATOM   3281  N   GLN A 406      52.009  41.893  32.483  1.00 12.70           N  
ATOM   3282  CA  GLN A 406      52.952  42.530  33.387  1.00 15.47           C  
ATOM   3283  C   GLN A 406      52.796  42.103  34.841  1.00 15.86           C  
ATOM   3284  O   GLN A 406      53.772  42.170  35.604  1.00 16.25           O  
ATOM   3285  CB  GLN A 406      52.799  44.060  33.325  1.00 17.66           C  
ATOM   3286  CG  GLN A 406      53.346  44.650  32.033  1.00 25.70           C  
ATOM   3287  CD  GLN A 406      53.601  46.138  32.174  1.00 35.81           C  
ATOM   3288  OE1 GLN A 406      53.774  46.642  33.287  1.00 42.39           O  
ATOM   3289  NE2 GLN A 406      53.627  46.835  31.046  1.00 40.59           N  
ATOM   3290  N   GLY A 407      51.596  41.714  35.254  1.00 14.90           N  
ATOM   3291  CA  GLY A 407      51.367  41.316  36.643  1.00 18.03           C  
ATOM   3292  C   GLY A 407      51.065  42.561  37.486  1.00 21.03           C  
ATOM   3293  O   GLY A 407      51.133  42.527  38.713  1.00 19.78           O  
ATOM   3294  N   THR A 408      50.685  43.660  36.816  1.00 21.26           N  
ATOM   3295  CA  THR A 408      50.365  44.897  37.527  1.00 23.81           C  
ATOM   3296  C   THR A 408      48.872  44.992  37.831  1.00 24.55           C  
ATOM   3297  O   THR A 408      48.193  45.966  37.481  1.00 23.84           O  
ATOM   3298  CB  THR A 408      50.842  46.134  36.743  1.00 27.93           C  
ATOM   3299  OG1 THR A 408      50.526  46.007  35.353  1.00 27.56           O  
ATOM   3300  CG2 THR A 408      52.355  46.291  36.885  1.00 31.30           C  
ATOM   3301  N   PHE A 409      48.360  43.963  38.522  1.00 20.76           N  
ATOM   3302  CA  PHE A 409      46.959  43.872  38.868  1.00 17.44           C  
ATOM   3303  C   PHE A 409      46.713  42.945  40.054  1.00 14.91           C  
ATOM   3304  O   PHE A 409      47.594  42.214  40.501  1.00 16.58           O  
ATOM   3305  CB  PHE A 409      46.166  43.371  37.656  1.00 14.95           C  
ATOM   3306  CG  PHE A 409      46.309  41.921  37.301  1.00 11.67           C  
ATOM   3307  CD1 PHE A 409      47.413  41.431  36.628  1.00  9.80           C  
ATOM   3308  CD2 PHE A 409      45.280  41.037  37.608  1.00 10.92           C  
ATOM   3309  CE1 PHE A 409      47.503  40.093  36.284  1.00  9.36           C  
ATOM   3310  CE2 PHE A 409      45.361  39.697  37.270  1.00  8.79           C  
ATOM   3311  CZ  PHE A 409      46.473  39.222  36.610  1.00  8.67           C  
ATOM   3312  N   ASP A 410      45.482  42.994  40.557  1.00 12.35           N  
ATOM   3313  CA  ASP A 410      45.064  42.141  41.661  1.00 11.01           C  
ATOM   3314  C   ASP A 410      44.185  41.024  41.096  1.00 10.76           C  
ATOM   3315  O   ASP A 410      44.566  39.856  41.047  1.00  9.93           O  
ATOM   3316  CB  ASP A 410      44.245  42.925  42.696  1.00 11.69           C  
ATOM   3317  CG  ASP A 410      45.103  43.958  43.405  1.00 11.93           C  
ATOM   3318  OD1 ASP A 410      46.326  43.765  43.474  1.00 13.36           O  
ATOM   3319  OD2 ASP A 410      44.501  44.943  43.869  1.00 14.13           O  
ATOM   3320  N   VAL A 411      42.987  41.416  40.687  1.00 10.29           N  
ATOM   3321  CA  VAL A 411      42.023  40.490  40.082  1.00 10.33           C  
ATOM   3322  C   VAL A 411      41.610  41.123  38.746  1.00 10.66           C  
ATOM   3323  O   VAL A 411      41.481  42.360  38.679  1.00 10.40           O  
ATOM   3324  CB  VAL A 411      40.800  40.209  40.961  1.00 11.39           C  
ATOM   3325  CG1 VAL A 411      39.745  39.378  40.229  1.00  9.14           C  
ATOM   3326  CG2 VAL A 411      41.169  39.481  42.258  1.00 10.55           C  
ATOM   3327  N   ALA A 412      41.443  40.312  37.711  1.00  7.77           N  
ATOM   3328  CA  ALA A 412      41.057  40.811  36.417  1.00  8.17           C  
ATOM   3329  C   ALA A 412      39.953  39.949  35.805  1.00  9.36           C  
ATOM   3330  O   ALA A 412      39.957  38.731  35.927  1.00  8.68           O  
ATOM   3331  CB  ALA A 412      42.248  40.826  35.453  1.00  8.33           C  
ATOM   3332  N   ARG A 413      39.024  40.625  35.161  1.00  7.36           N  
ATOM   3333  CA  ARG A 413      37.949  39.927  34.418  1.00  9.38           C  
ATOM   3334  C   ARG A 413      38.684  39.206  33.291  1.00  9.31           C  
ATOM   3335  O   ARG A 413      39.712  39.739  32.819  1.00 10.89           O  
ATOM   3336  CB  ARG A 413      37.007  41.021  33.993  1.00 15.75           C  
ATOM   3337  CG  ARG A 413      35.950  40.794  32.982  1.00 17.41           C  
ATOM   3338  CD  ARG A 413      36.524  40.943  31.565  1.00 17.95           C  
ATOM   3339  NE  ARG A 413      36.129  39.762  30.824  1.00 11.81           N  
ATOM   3340  CZ  ARG A 413      36.570  39.385  29.638  1.00 11.34           C  
ATOM   3341  NH1 ARG A 413      37.440  40.116  28.969  1.00  9.35           N  
ATOM   3342  NH2 ARG A 413      36.083  38.257  29.123  1.00 11.48           N  
ATOM   3343  N   ALA A 414      38.264  38.020  32.880  1.00  8.04           N  
ATOM   3344  CA  ALA A 414      38.988  37.311  31.824  1.00  7.55           C  
ATOM   3345  C   ALA A 414      38.084  36.350  31.073  1.00  7.05           C  
ATOM   3346  O   ALA A 414      37.004  35.988  31.534  1.00  7.58           O  
ATOM   3347  CB  ALA A 414      40.162  36.534  32.413  1.00  7.14           C  
ATOM   3348  N   GLY A 415      38.540  35.970  29.892  1.00  6.96           N  
ATOM   3349  CA  GLY A 415      37.796  35.037  29.045  1.00  7.16           C  
ATOM   3350  C   GLY A 415      38.827  34.282  28.204  1.00  6.53           C  
ATOM   3351  O   GLY A 415      39.760  34.907  27.676  1.00  6.86           O  
ATOM   3352  N   TRP A 416      38.692  32.968  28.135  1.00  5.65           N  
ATOM   3353  CA  TRP A 416      39.613  32.190  27.310  1.00  6.32           C  
ATOM   3354  C   TRP A 416      38.761  31.345  26.355  1.00  6.23           C  
ATOM   3355  O   TRP A 416      37.822  30.687  26.825  1.00  5.89           O  
ATOM   3356  CB  TRP A 416      40.554  31.283  28.089  1.00  5.85           C  
ATOM   3357  CG  TRP A 416      41.604  30.649  27.207  1.00  7.24           C  
ATOM   3358  CD1 TRP A 416      41.675  29.350  26.801  1.00  6.85           C  
ATOM   3359  CD2 TRP A 416      42.742  31.315  26.639  1.00  5.25           C  
ATOM   3360  NE1 TRP A 416      42.788  29.160  26.009  1.00  5.27           N  
ATOM   3361  CE2 TRP A 416      43.456  30.354  25.898  1.00  6.18           C  
ATOM   3362  CE3 TRP A 416      43.231  32.626  26.705  1.00  8.22           C  
ATOM   3363  CZ2 TRP A 416      44.639  30.664  25.217  1.00  6.64           C  
ATOM   3364  CZ3 TRP A 416      44.403  32.933  26.025  1.00  7.38           C  
ATOM   3365  CH2 TRP A 416      45.094  31.952  25.293  1.00  6.71           C  
ATOM   3366  N   CYS A 417      39.065  31.429  25.079  1.00  5.48           N  
ATOM   3367  CA  CYS A 417      38.364  30.646  24.068  1.00  5.65           C  
ATOM   3368  C   CYS A 417      39.335  29.623  23.483  1.00  6.82           C  
ATOM   3369  O   CYS A 417      40.510  29.960  23.275  1.00  5.99           O  
ATOM   3370  CB ACYS A 417      37.823  31.513  22.932  0.85  7.78           C  
ATOM   3371  CB BCYS A 417      37.848  31.574  22.972  0.15  1.70           C  
ATOM   3372  SG ACYS A 417      36.492  32.611  23.461  0.85  6.44           S  
ATOM   3373  SG BCYS A 417      36.918  30.858  21.648  0.15  1.70           S  
ATOM   3374  N   ALA A 418      38.857  28.417  23.215  1.00  6.24           N  
ATOM   3375  CA  ALA A 418      39.710  27.380  22.650  1.00  6.46           C  
ATOM   3376  C   ALA A 418      40.340  27.806  21.325  1.00  5.55           C  
ATOM   3377  O   ALA A 418      39.738  28.492  20.496  1.00  6.35           O  
ATOM   3378  CB  ALA A 418      38.883  26.103  22.426  1.00  7.23           C  
ATOM   3379  N   ASP A 419      41.582  27.361  21.137  1.00  5.90           N  
ATOM   3380  CA  ASP A 419      42.319  27.599  19.905  1.00  5.89           C  
ATOM   3381  C   ASP A 419      42.176  26.351  19.021  1.00  5.84           C  
ATOM   3382  O   ASP A 419      42.201  26.413  17.800  1.00  6.73           O  
ATOM   3383  CB  ASP A 419      43.787  27.891  20.207  1.00  6.07           C  
ATOM   3384  CG  ASP A 419      43.961  29.208  20.958  1.00  5.23           C  
ATOM   3385  OD1 ASP A 419      43.214  30.166  20.631  1.00  6.07           O  
ATOM   3386  OD2 ASP A 419      44.819  29.273  21.855  1.00  6.33           O  
ATOM   3387  N   TYR A 420      42.003  25.226  19.697  1.00  5.04           N  
ATOM   3388  CA  TYR A 420      41.775  23.923  19.066  1.00  6.29           C  
ATOM   3389  C   TYR A 420      40.842  23.166  20.021  1.00  5.66           C  
ATOM   3390  O   TYR A 420      40.893  23.405  21.235  1.00  5.26           O  
ATOM   3391  CB  TYR A 420      43.052  23.185  18.758  1.00  7.39           C  
ATOM   3392  CG  TYR A 420      44.009  22.969  19.898  1.00  6.78           C  
ATOM   3393  CD1 TYR A 420      44.896  23.970  20.280  1.00  7.10           C  
ATOM   3394  CD2 TYR A 420      44.059  21.757  20.576  1.00  7.42           C  
ATOM   3395  CE1 TYR A 420      45.782  23.784  21.319  1.00  6.60           C  
ATOM   3396  CE2 TYR A 420      44.943  21.555  21.624  1.00  7.14           C  
ATOM   3397  CZ  TYR A 420      45.806  22.564  21.984  1.00  6.91           C  
ATOM   3398  OH  TYR A 420      46.700  22.390  23.016  1.00  8.15           O  
ATOM   3399  N   ASN A 421      39.974  22.310  19.481  1.00  6.54           N  
ATOM   3400  CA  ASN A 421      39.020  21.623  20.357  1.00  7.22           C  
ATOM   3401  C   ASN A 421      39.586  20.391  21.045  1.00  7.72           C  
ATOM   3402  O   ASN A 421      39.367  19.253  20.620  1.00  8.63           O  
ATOM   3403  CB  ASN A 421      37.746  21.274  19.575  1.00  7.72           C  
ATOM   3404  CG  ASN A 421      36.584  20.931  20.493  1.00  5.98           C  
ATOM   3405  OD1 ASN A 421      36.736  20.744  21.699  1.00  6.92           O  
ATOM   3406  ND2 ASN A 421      35.389  20.849  19.906  1.00 10.08           N  
ATOM   3407  N   GLU A 422      40.264  20.617  22.153  1.00  7.26           N  
ATOM   3408  CA  GLU A 422      40.909  19.568  22.971  1.00  6.20           C  
ATOM   3409  C   GLU A 422      41.248  20.245  24.285  1.00  6.79           C  
ATOM   3410  O   GLU A 422      41.620  21.439  24.271  1.00  7.42           O  
ATOM   3411  CB  GLU A 422      42.161  19.095  22.240  1.00  7.54           C  
ATOM   3412  CG  GLU A 422      42.580  17.663  22.474  1.00  9.46           C  
ATOM   3413  CD  GLU A 422      43.407  17.440  23.716  1.00 10.51           C  
ATOM   3414  OE1 GLU A 422      43.931  18.412  24.306  1.00  8.61           O  
ATOM   3415  OE2 GLU A 422      43.536  16.256  24.125  1.00 11.82           O  
ATOM   3416  N   PRO A 423      41.090  19.612  25.415  1.00  7.24           N  
ATOM   3417  CA  PRO A 423      41.308  20.198  26.720  1.00  7.76           C  
ATOM   3418  C   PRO A 423      42.616  20.914  26.934  1.00  8.44           C  
ATOM   3419  O   PRO A 423      42.635  21.950  27.645  1.00  6.90           O  
ATOM   3420  CB  PRO A 423      41.104  19.064  27.759  1.00  9.02           C  
ATOM   3421  CG  PRO A 423      40.142  18.167  26.978  1.00  8.60           C  
ATOM   3422  CD  PRO A 423      40.592  18.230  25.519  1.00  8.35           C  
ATOM   3423  N   THR A 424      43.728  20.480  26.345  1.00  6.60           N  
ATOM   3424  CA  THR A 424      45.006  21.168  26.518  1.00  6.80           C  
ATOM   3425  C   THR A 424      45.000  22.572  25.943  1.00  6.10           C  
ATOM   3426  O   THR A 424      45.813  23.403  26.385  1.00  6.67           O  
ATOM   3427  CB  THR A 424      46.210  20.403  25.935  1.00  8.71           C  
ATOM   3428  OG1 THR A 424      46.011  20.199  24.539  1.00  7.83           O  
ATOM   3429  CG2 THR A 424      46.399  19.068  26.643  1.00  9.92           C  
ATOM   3430  N   SER A 425      44.097  22.923  25.035  1.00  5.52           N  
ATOM   3431  CA  SER A 425      44.009  24.290  24.520  1.00  7.20           C  
ATOM   3432  C   SER A 425      43.752  25.264  25.671  1.00  6.77           C  
ATOM   3433  O   SER A 425      44.162  26.432  25.629  1.00  6.92           O  
ATOM   3434  CB  SER A 425      42.922  24.394  23.453  1.00  6.27           C  
ATOM   3435  OG  SER A 425      42.989  25.658  22.813  1.00  8.18           O  
ATOM   3436  N   PHE A 426      43.057  24.798  26.702  1.00  6.21           N  
ATOM   3437  CA  PHE A 426      42.831  25.521  27.922  1.00  6.61           C  
ATOM   3438  C   PHE A 426      43.937  25.228  28.938  1.00  8.10           C  
ATOM   3439  O   PHE A 426      44.681  26.116  29.382  1.00  8.32           O  
ATOM   3440  CB  PHE A 426      41.484  25.118  28.567  1.00  8.11           C  
ATOM   3441  CG  PHE A 426      40.348  25.943  28.012  1.00  7.03           C  
ATOM   3442  CD1 PHE A 426      39.813  25.660  26.771  1.00  7.82           C  
ATOM   3443  CD2 PHE A 426      39.858  27.005  28.752  1.00  7.42           C  
ATOM   3444  CE1 PHE A 426      38.782  26.442  26.263  1.00  8.07           C  
ATOM   3445  CE2 PHE A 426      38.828  27.784  28.254  1.00  9.96           C  
ATOM   3446  CZ  PHE A 426      38.297  27.507  27.008  1.00  8.30           C  
ATOM   3447  N   LEU A 427      44.074  23.949  29.311  1.00  7.98           N  
ATOM   3448  CA  LEU A 427      45.018  23.545  30.336  1.00  8.01           C  
ATOM   3449  C   LEU A 427      46.454  23.961  30.126  1.00  7.22           C  
ATOM   3450  O   LEU A 427      47.129  24.295  31.134  1.00  7.40           O  
ATOM   3451  CB  LEU A 427      44.924  22.023  30.575  1.00  7.32           C  
ATOM   3452  CG  LEU A 427      43.591  21.606  31.231  1.00  9.29           C  
ATOM   3453  CD1 LEU A 427      43.371  20.107  31.091  1.00 12.37           C  
ATOM   3454  CD2 LEU A 427      43.548  22.044  32.680  1.00  9.74           C  
ATOM   3455  N   ASN A 428      46.944  24.018  28.899  1.00  6.93           N  
ATOM   3456  CA  ASN A 428      48.321  24.431  28.638  1.00  7.52           C  
ATOM   3457  C   ASN A 428      48.611  25.872  29.029  1.00  7.96           C  
ATOM   3458  O   ASN A 428      49.772  26.211  29.330  1.00  7.94           O  
ATOM   3459  CB  ASN A 428      48.677  24.237  27.168  1.00  8.57           C  
ATOM   3460  CG  ASN A 428      48.878  22.792  26.755  1.00  8.96           C  
ATOM   3461  OD1 ASN A 428      49.099  21.926  27.604  1.00 10.02           O  
ATOM   3462  ND2 ASN A 428      48.798  22.535  25.457  1.00  8.16           N  
ATOM   3463  N   THR A 429      47.601  26.743  29.079  1.00  6.93           N  
ATOM   3464  CA  THR A 429      47.802  28.139  29.456  1.00  7.74           C  
ATOM   3465  C   THR A 429      48.061  28.347  30.942  1.00  8.23           C  
ATOM   3466  O   THR A 429      48.416  29.463  31.367  1.00  8.59           O  
ATOM   3467  CB  THR A 429      46.601  29.022  29.036  1.00  7.90           C  
ATOM   3468  OG1 THR A 429      45.454  28.657  29.814  1.00  8.60           O  
ATOM   3469  CG2 THR A 429      46.308  28.842  27.558  1.00  7.16           C  
ATOM   3470  N   MET A 430      47.894  27.313  31.757  1.00  6.99           N  
ATOM   3471  CA  MET A 430      48.127  27.370  33.187  1.00  7.98           C  
ATOM   3472  C   MET A 430      49.454  26.714  33.562  1.00  8.34           C  
ATOM   3473  O   MET A 430      49.789  26.666  34.752  1.00 10.65           O  
ATOM   3474  CB  MET A 430      46.979  26.716  33.955  1.00  8.23           C  
ATOM   3475  CG  MET A 430      45.690  27.533  33.866  1.00  8.62           C  
ATOM   3476  SD  MET A 430      45.848  29.153  34.672  1.00 11.24           S  
ATOM   3477  CE  MET A 430      44.180  29.788  34.354  1.00 12.03           C  
ATOM   3478  N   LEU A 431      50.192  26.234  32.572  1.00  8.67           N  
ATOM   3479  CA  LEU A 431      51.516  25.644  32.847  1.00  9.26           C  
ATOM   3480  C   LEU A 431      52.408  26.742  33.396  1.00 10.82           C  
ATOM   3481  O   LEU A 431      52.337  27.888  32.922  1.00 10.58           O  
ATOM   3482  CB  LEU A 431      52.098  25.031  31.573  1.00 10.30           C  
ATOM   3483  CG  LEU A 431      51.329  23.802  31.049  1.00  9.61           C  
ATOM   3484  CD1 LEU A 431      51.780  23.424  29.653  1.00 10.35           C  
ATOM   3485  CD2 LEU A 431      51.489  22.631  32.015  1.00 11.56           C  
ATOM   3486  N   SER A 432      53.248  26.445  34.383  1.00 11.20           N  
ATOM   3487  CA  SER A 432      54.105  27.455  35.002  1.00 10.69           C  
ATOM   3488  C   SER A 432      54.849  28.356  34.034  1.00 12.29           C  
ATOM   3489  O   SER A 432      54.983  29.568  34.284  1.00 13.17           O  
ATOM   3490  CB ASER A 432      55.187  26.692  35.815  0.50  4.61           C  
ATOM   3491  CB BSER A 432      55.033  26.815  36.034  0.50  8.90           C  
ATOM   3492  OG ASER A 432      54.622  25.933  36.834  0.50  1.70           O  
ATOM   3493  OG BSER A 432      55.857  25.837  35.461  0.50 12.31           O  
ATOM   3494  N   ASP A 433      55.367  27.829  32.937  1.00 12.07           N  
ATOM   3495  CA  ASP A 433      56.125  28.548  31.945  1.00 14.15           C  
ATOM   3496  C   ASP A 433      55.355  29.023  30.724  1.00 13.49           C  
ATOM   3497  O   ASP A 433      55.975  29.518  29.765  1.00 13.55           O  
ATOM   3498  CB  ASP A 433      57.259  27.615  31.440  1.00 25.32           C  
ATOM   3499  CG  ASP A 433      56.734  26.428  30.650  1.00 33.70           C  
ATOM   3500  OD1 ASP A 433      55.582  25.975  30.852  1.00 28.55           O  
ATOM   3501  OD2 ASP A 433      57.513  25.931  29.793  1.00 39.87           O  
ATOM   3502  N   SER A 434      54.034  28.871  30.706  1.00 10.90           N  
ATOM   3503  CA  SER A 434      53.274  29.287  29.533  1.00  9.10           C  
ATOM   3504  C   SER A 434      53.286  30.788  29.310  1.00  8.80           C  
ATOM   3505  O   SER A 434      53.005  31.583  30.212  1.00  8.69           O  
ATOM   3506  CB  SER A 434      51.817  28.810  29.657  1.00  8.99           C  
ATOM   3507  OG  SER A 434      51.055  29.422  28.623  1.00  8.19           O  
ATOM   3508  N   SER A 435      53.495  31.192  28.054  1.00  8.92           N  
ATOM   3509  CA  SER A 435      53.469  32.591  27.647  1.00  7.72           C  
ATOM   3510  C   SER A 435      52.068  33.182  27.786  1.00  7.74           C  
ATOM   3511  O   SER A 435      51.896  34.400  27.829  1.00  8.58           O  
ATOM   3512  CB  SER A 435      53.960  32.742  26.206  1.00 10.12           C  
ATOM   3513  OG  SER A 435      53.136  32.020  25.290  1.00 10.23           O  
ATOM   3514  N   ASN A 436      51.041  32.345  27.850  1.00  7.81           N  
ATOM   3515  CA  ASN A 436      49.663  32.719  28.034  1.00  7.75           C  
ATOM   3516  C   ASN A 436      49.237  32.696  29.498  1.00  8.52           C  
ATOM   3517  O   ASN A 436      48.059  32.964  29.794  1.00  9.15           O  
ATOM   3518  CB  ASN A 436      48.740  31.732  27.278  1.00  7.24           C  
ATOM   3519  CG  ASN A 436      48.956  31.740  25.781  1.00  7.65           C  
ATOM   3520  OD1 ASN A 436      49.445  30.753  25.210  1.00  7.55           O  
ATOM   3521  ND2 ASN A 436      48.600  32.847  25.129  1.00  7.17           N  
ATOM   3522  N   ASN A 437      50.133  32.385  30.430  1.00  8.82           N  
ATOM   3523  CA  ASN A 437      49.766  32.324  31.852  1.00  8.79           C  
ATOM   3524  C   ASN A 437      49.753  33.699  32.512  1.00  9.63           C  
ATOM   3525  O   ASN A 437      50.697  34.135  33.182  1.00 11.70           O  
ATOM   3526  CB  ASN A 437      50.687  31.354  32.589  1.00  7.82           C  
ATOM   3527  CG  ASN A 437      50.247  30.955  33.971  1.00 10.84           C  
ATOM   3528  OD1 ASN A 437      49.505  31.633  34.682  1.00  9.60           O  
ATOM   3529  ND2 ASN A 437      50.715  29.783  34.418  1.00 11.23           N  
ATOM   3530  N   THR A 438      48.620  34.392  32.376  1.00  9.02           N  
ATOM   3531  CA  THR A 438      48.421  35.717  32.954  1.00  9.89           C  
ATOM   3532  C   THR A 438      47.906  35.616  34.380  1.00 11.11           C  
ATOM   3533  O   THR A 438      47.813  36.599  35.118  1.00 12.83           O  
ATOM   3534  CB  THR A 438      47.504  36.593  32.085  1.00 10.29           C  
ATOM   3535  OG1 THR A 438      46.430  35.814  31.543  1.00 10.76           O  
ATOM   3536  CG2 THR A 438      48.282  37.198  30.916  1.00 13.19           C  
ATOM   3537  N   ALA A 439      47.590  34.394  34.829  1.00 10.37           N  
ATOM   3538  CA  ALA A 439      47.157  34.162  36.203  1.00 10.66           C  
ATOM   3539  C   ALA A 439      48.397  34.124  37.104  1.00 10.49           C  
ATOM   3540  O   ALA A 439      48.342  34.196  38.328  1.00 11.17           O  
ATOM   3541  CB  ALA A 439      46.406  32.840  36.320  1.00  9.76           C  
ATOM   3542  N   HIS A 440      49.551  33.939  36.466  1.00 10.07           N  
ATOM   3543  CA  HIS A 440      50.841  33.844  37.135  1.00 11.14           C  
ATOM   3544  C   HIS A 440      50.809  32.691  38.133  1.00 11.99           C  
ATOM   3545  O   HIS A 440      51.307  32.785  39.245  1.00 12.57           O  
ATOM   3546  CB  HIS A 440      51.192  35.178  37.804  1.00 13.61           C  
ATOM   3547  CG  HIS A 440      51.395  36.223  36.736  1.00 14.84           C  
ATOM   3548  ND1 HIS A 440      50.363  37.027  36.297  1.00 16.83           N  
ATOM   3549  CD2 HIS A 440      52.475  36.527  35.985  1.00 15.20           C  
ATOM   3550  CE1 HIS A 440      50.819  37.808  35.335  1.00 11.54           C  
ATOM   3551  NE2 HIS A 440      52.091  37.531  35.126  1.00 19.26           N  
ATOM   3552  N   TYR A 441      50.185  31.606  37.683  1.00 11.86           N  
ATOM   3553  CA  TYR A 441      49.997  30.383  38.440  1.00 12.30           C  
ATOM   3554  C   TYR A 441      51.132  29.411  38.126  1.00 13.51           C  
ATOM   3555  O   TYR A 441      51.443  29.149  36.961  1.00 13.21           O  
ATOM   3556  CB  TYR A 441      48.648  29.760  38.094  1.00 14.02           C  
ATOM   3557  CG  TYR A 441      48.338  28.398  38.664  1.00 13.33           C  
ATOM   3558  CD1 TYR A 441      47.987  28.246  40.003  1.00 13.28           C  
ATOM   3559  CD2 TYR A 441      48.347  27.264  37.855  1.00 12.52           C  
ATOM   3560  CE1 TYR A 441      47.681  27.000  40.526  1.00 13.69           C  
ATOM   3561  CE2 TYR A 441      48.043  26.018  38.370  1.00 14.04           C  
ATOM   3562  CZ  TYR A 441      47.705  25.894  39.705  1.00 14.63           C  
ATOM   3563  OH  TYR A 441      47.404  24.649  40.220  1.00 13.36           O  
ATOM   3564  N   LYS A 442      51.792  28.936  39.185  1.00 13.73           N  
ATOM   3565  CA  LYS A 442      52.909  28.001  39.014  1.00 14.64           C  
ATOM   3566  C   LYS A 442      52.721  26.808  39.952  1.00 15.50           C  
ATOM   3567  O   LYS A 442      52.940  26.919  41.162  1.00 15.37           O  
ATOM   3568  CB  LYS A 442      54.255  28.663  39.281  1.00 18.09           C  
ATOM   3569  CG  LYS A 442      54.702  29.694  38.262  1.00 22.65           C  
ATOM   3570  CD  LYS A 442      56.135  30.143  38.514  1.00 27.00           C  
ATOM   3571  CE  LYS A 442      56.373  31.530  37.944  1.00 32.99           C  
ATOM   3572  NZ  LYS A 442      55.913  31.658  36.536  1.00 34.24           N  
ATOM   3573  N   SER A 443      52.291  25.691  39.383  1.00 16.09           N  
ATOM   3574  CA  SER A 443      52.072  24.465  40.136  1.00 15.64           C  
ATOM   3575  C   SER A 443      52.777  23.292  39.471  1.00 16.63           C  
ATOM   3576  O   SER A 443      52.419  22.814  38.397  1.00 15.31           O  
ATOM   3577  CB  SER A 443      50.572  24.166  40.246  1.00 14.92           C  
ATOM   3578  OG  SER A 443      50.349  22.827  40.664  1.00 16.82           O  
ATOM   3579  N   PRO A 444      53.796  22.772  40.136  1.00 18.52           N  
ATOM   3580  CA  PRO A 444      54.571  21.628  39.675  1.00 16.97           C  
ATOM   3581  C   PRO A 444      53.666  20.413  39.502  1.00 15.41           C  
ATOM   3582  O   PRO A 444      53.779  19.691  38.509  1.00 14.89           O  
ATOM   3583  CB  PRO A 444      55.676  21.371  40.711  1.00 18.50           C  
ATOM   3584  CG  PRO A 444      55.676  22.663  41.496  1.00 18.42           C  
ATOM   3585  CD  PRO A 444      54.282  23.276  41.424  1.00 18.41           C  
ATOM   3586  N   ALA A 445      52.741  20.219  40.440  1.00 14.78           N  
ATOM   3587  CA  ALA A 445      51.777  19.122  40.383  1.00 16.49           C  
ATOM   3588  C   ALA A 445      50.884  19.250  39.148  1.00 15.35           C  
ATOM   3589  O   ALA A 445      50.660  18.286  38.417  1.00 15.35           O  
ATOM   3590  CB  ALA A 445      50.920  19.106  41.640  1.00 15.68           C  
ATOM   3591  N   PHE A 446      50.377  20.472  38.915  1.00 14.70           N  
ATOM   3592  CA  PHE A 446      49.560  20.716  37.727  1.00 13.60           C  
ATOM   3593  C   PHE A 446      50.402  20.446  36.485  1.00 13.70           C  
ATOM   3594  O   PHE A 446      49.975  19.727  35.576  1.00 14.16           O  
ATOM   3595  CB  PHE A 446      49.043  22.157  37.701  1.00 12.32           C  
ATOM   3596  CG  PHE A 446      48.212  22.455  36.477  1.00  9.59           C  
ATOM   3597  CD1 PHE A 446      46.844  22.237  36.501  1.00 12.31           C  
ATOM   3598  CD2 PHE A 446      48.792  22.957  35.332  1.00  8.64           C  
ATOM   3599  CE1 PHE A 446      46.065  22.505  35.386  1.00 11.07           C  
ATOM   3600  CE2 PHE A 446      48.026  23.222  34.202  1.00  8.55           C  
ATOM   3601  CZ  PHE A 446      46.663  22.991  34.236  1.00 11.39           C  
ATOM   3602  N   ASP A 447      51.624  20.994  36.444  1.00 12.89           N  
ATOM   3603  CA  ASP A 447      52.514  20.799  35.310  1.00 13.80           C  
ATOM   3604  C   ASP A 447      52.747  19.317  35.020  1.00 15.43           C  
ATOM   3605  O   ASP A 447      52.749  18.898  33.862  1.00 14.30           O  
ATOM   3606  CB  ASP A 447      53.860  21.484  35.534  1.00 16.22           C  
ATOM   3607  CG  ASP A 447      53.810  22.994  35.542  1.00 17.88           C  
ATOM   3608  OD1 ASP A 447      52.755  23.595  35.270  1.00 13.67           O  
ATOM   3609  OD2 ASP A 447      54.864  23.614  35.826  1.00 18.13           O  
ATOM   3610  N   LYS A 448      52.953  18.528  36.073  1.00 16.66           N  
ATOM   3611  CA  LYS A 448      53.184  17.098  35.913  1.00 18.06           C  
ATOM   3612  C   LYS A 448      51.999  16.370  35.294  1.00 16.50           C  
ATOM   3613  O   LYS A 448      52.193  15.563  34.369  1.00 16.28           O  
ATOM   3614  CB  LYS A 448      53.552  16.468  37.259  1.00 23.12           C  
ATOM   3615  CG  LYS A 448      53.739  14.964  37.236  1.00 30.23           C  
ATOM   3616  CD  LYS A 448      54.752  14.516  36.193  1.00 35.28           C  
ATOM   3617  CE  LYS A 448      55.332  13.150  36.530  1.00 40.43           C  
ATOM   3618  NZ  LYS A 448      54.271  12.141  36.820  1.00 42.38           N  
ATOM   3619  N   LEU A 449      50.784  16.635  35.761  1.00 15.66           N  
ATOM   3620  CA  LEU A 449      49.583  15.991  35.232  1.00 14.75           C  
ATOM   3621  C   LEU A 449      49.442  16.183  33.730  1.00 16.25           C  
ATOM   3622  O   LEU A 449      49.134  15.243  32.989  1.00 16.35           O  
ATOM   3623  CB  LEU A 449      48.339  16.520  35.961  1.00 13.09           C  
ATOM   3624  CG  LEU A 449      48.210  16.085  37.423  1.00 14.49           C  
ATOM   3625  CD1 LEU A 449      47.261  16.986  38.189  1.00 14.08           C  
ATOM   3626  CD2 LEU A 449      47.752  14.630  37.498  1.00 15.20           C  
ATOM   3627  N   ILE A 450      49.678  17.411  33.255  1.00 14.80           N  
ATOM   3628  CA  ILE A 450      49.596  17.714  31.827  1.00 14.38           C  
ATOM   3629  C   ILE A 450      50.732  17.065  31.058  1.00 14.60           C  
ATOM   3630  O   ILE A 450      50.542  16.513  29.970  1.00 14.12           O  
ATOM   3631  CB  ILE A 450      49.552  19.244  31.609  1.00 13.21           C  
ATOM   3632  CG1 ILE A 450      48.331  19.846  32.309  1.00 11.73           C  
ATOM   3633  CG2 ILE A 450      49.566  19.589  30.127  1.00 11.89           C  
ATOM   3634  CD1 ILE A 450      46.994  19.241  31.911  1.00 12.13           C  
ATOM   3635  N   ALA A 451      51.942  17.040  31.625  1.00 15.41           N  
ATOM   3636  CA  ALA A 451      53.087  16.390  30.980  1.00 16.94           C  
ATOM   3637  C   ALA A 451      52.798  14.906  30.750  1.00 17.06           C  
ATOM   3638  O   ALA A 451      53.141  14.331  29.715  1.00 17.80           O  
ATOM   3639  CB  ALA A 451      54.333  16.576  31.837  1.00 13.86           C  
ATOM   3640  N   ASP A 452      52.115  14.271  31.700  1.00 18.65           N  
ATOM   3641  CA  ASP A 452      51.726  12.885  31.645  1.00 19.54           C  
ATOM   3642  C   ASP A 452      50.702  12.542  30.578  1.00 20.92           C  
ATOM   3643  O   ASP A 452      50.679  11.384  30.113  1.00 22.34           O  
ATOM   3644  CB  ASP A 452      51.172  12.439  33.015  1.00 20.99           C  
ATOM   3645  CG  ASP A 452      52.255  12.350  34.074  1.00 27.83           C  
ATOM   3646  OD1 ASP A 452      53.453  12.471  33.740  1.00 29.99           O  
ATOM   3647  OD2 ASP A 452      51.906  12.160  35.261  1.00 30.52           O  
ATOM   3648  N   THR A 453      49.863  13.467  30.132  1.00 19.30           N  
ATOM   3649  CA  THR A 453      48.855  13.208  29.126  1.00 20.04           C  
ATOM   3650  C   THR A 453      49.397  12.777  27.772  1.00 22.07           C  
ATOM   3651  O   THR A 453      48.663  12.112  27.023  1.00 23.24           O  
ATOM   3652  CB  THR A 453      47.915  14.418  28.892  1.00 18.07           C  
ATOM   3653  OG1 THR A 453      48.651  15.492  28.288  1.00 14.72           O  
ATOM   3654  CG2 THR A 453      47.278  14.852  30.196  1.00 13.87           C  
ATOM   3655  N   LEU A 454      50.621  13.149  27.411  1.00 23.77           N  
ATOM   3656  CA  LEU A 454      51.203  12.758  26.134  1.00 25.52           C  
ATOM   3657  C   LEU A 454      52.183  11.597  26.326  1.00 28.35           C  
ATOM   3658  O   LEU A 454      52.854  11.155  25.397  1.00 27.70           O  
ATOM   3659  CB  LEU A 454      51.881  13.920  25.425  1.00 24.92           C  
ATOM   3660  CG  LEU A 454      51.009  14.923  24.672  1.00 23.19           C  
ATOM   3661  CD1 LEU A 454      51.865  15.773  23.743  1.00 22.36           C  
ATOM   3662  CD2 LEU A 454      49.904  14.234  23.874  1.00 23.90           C  
ATOM   3663  N   LYS A 455      52.242  11.109  27.563  1.00 29.45           N  
ATOM   3664  CA  LYS A 455      53.098   9.974  27.904  1.00 32.53           C  
ATOM   3665  C   LYS A 455      52.278   8.691  27.876  1.00 34.35           C  
ATOM   3666  O   LYS A 455      52.806   7.579  27.862  1.00 36.19           O  
ATOM   3667  CB  LYS A 455      53.821  10.237  29.219  1.00 35.30           C  
ATOM   3668  CG  LYS A 455      55.056  11.119  28.984  1.00 38.70           C  
ATOM   3669  CD  LYS A 455      55.269  12.098  30.123  1.00 45.06           C  
ATOM   3670  CE  LYS A 455      56.115  13.285  29.663  1.00 47.82           C  
ATOM   3671  NZ  LYS A 455      55.489  13.992  28.507  1.00 43.62           N  
ATOM   3672  N   VAL A 456      50.958   8.853  27.812  1.00 32.77           N  
ATOM   3673  CA  VAL A 456      50.011   7.759  27.677  1.00 31.55           C  
ATOM   3674  C   VAL A 456      49.556   7.746  26.204  1.00 32.11           C  
ATOM   3675  O   VAL A 456      49.565   8.810  25.568  1.00 31.78           O  
ATOM   3676  CB  VAL A 456      48.790   7.882  28.591  1.00 29.00           C  
ATOM   3677  CG1 VAL A 456      49.204   7.941  30.061  1.00 27.98           C  
ATOM   3678  CG2 VAL A 456      47.929   9.096  28.252  1.00 26.19           C  
ATOM   3679  N   ALA A 457      49.202   6.593  25.666  1.00 32.16           N  
ATOM   3680  CA  ALA A 457      48.750   6.524  24.267  1.00 31.52           C  
ATOM   3681  C   ALA A 457      47.282   6.082  24.247  1.00 32.44           C  
ATOM   3682  O   ALA A 457      46.816   5.332  23.398  1.00 31.41           O  
ATOM   3683  CB  ALA A 457      49.625   5.599  23.456  1.00 29.35           C  
ATOM   3684  N   ASP A 458      46.546   6.600  25.226  1.00 33.47           N  
ATOM   3685  CA  ASP A 458      45.138   6.271  25.399  1.00 35.78           C  
ATOM   3686  C   ASP A 458      44.314   7.501  25.751  1.00 36.14           C  
ATOM   3687  O   ASP A 458      44.664   8.264  26.652  1.00 35.15           O  
ATOM   3688  CB  ASP A 458      45.049   5.223  26.512  1.00 41.82           C  
ATOM   3689  CG  ASP A 458      43.662   4.884  26.979  1.00 46.30           C  
ATOM   3690  OD1 ASP A 458      42.679   5.122  26.243  1.00 53.66           O  
ATOM   3691  OD2 ASP A 458      43.545   4.352  28.109  1.00 48.57           O  
ATOM   3692  N   ASP A 459      43.186   7.660  25.056  1.00 35.71           N  
ATOM   3693  CA  ASP A 459      42.284   8.774  25.285  1.00 34.62           C  
ATOM   3694  C   ASP A 459      41.576   8.712  26.624  1.00 32.68           C  
ATOM   3695  O   ASP A 459      41.298   9.775  27.208  1.00 32.76           O  
ATOM   3696  CB  ASP A 459      41.273   8.897  24.134  1.00 40.90           C  
ATOM   3697  CG  ASP A 459      41.794   9.825  23.049  1.00 46.88           C  
ATOM   3698  OD1 ASP A 459      42.139  10.987  23.362  1.00 50.73           O  
ATOM   3699  OD2 ASP A 459      41.863   9.401  21.880  1.00 49.36           O  
ATOM   3700  N   THR A 460      41.290   7.533  27.164  1.00 30.27           N  
ATOM   3701  CA  THR A 460      40.633   7.438  28.468  1.00 29.32           C  
ATOM   3702  C   THR A 460      41.572   7.873  29.588  1.00 27.70           C  
ATOM   3703  O   THR A 460      41.152   8.543  30.535  1.00 27.00           O  
ATOM   3704  CB  THR A 460      40.123   6.020  28.770  1.00 31.88           C  
ATOM   3705  OG1 THR A 460      39.439   5.532  27.608  1.00 38.47           O  
ATOM   3706  CG2 THR A 460      39.170   6.028  29.955  1.00 29.60           C  
ATOM   3707  N   GLN A 461      42.850   7.505  29.477  1.00 26.40           N  
ATOM   3708  CA  GLN A 461      43.829   7.902  30.494  1.00 26.18           C  
ATOM   3709  C   GLN A 461      44.077   9.408  30.400  1.00 23.39           C  
ATOM   3710  O   GLN A 461      44.180  10.117  31.395  1.00 21.17           O  
ATOM   3711  CB  GLN A 461      45.131   7.124  30.329  1.00 31.66           C  
ATOM   3712  CG  GLN A 461      44.998   5.654  30.700  1.00 39.77           C  
ATOM   3713  CD  GLN A 461      46.273   4.864  30.508  1.00 44.03           C  
ATOM   3714  OE1 GLN A 461      47.374   5.414  30.502  1.00 46.13           O  
ATOM   3715  NE2 GLN A 461      46.135   3.548  30.356  1.00 47.12           N  
ATOM   3716  N   ARG A 462      44.155   9.884  29.161  1.00 20.60           N  
ATOM   3717  CA  ARG A 462      44.350  11.305  28.882  1.00 19.76           C  
ATOM   3718  C   ARG A 462      43.233  12.134  29.507  1.00 17.58           C  
ATOM   3719  O   ARG A 462      43.476  13.109  30.226  1.00 14.65           O  
ATOM   3720  CB  ARG A 462      44.377  11.480  27.369  1.00 23.40           C  
ATOM   3721  CG  ARG A 462      45.264  12.577  26.828  1.00 28.09           C  
ATOM   3722  CD  ARG A 462      45.353  12.437  25.303  1.00 31.49           C  
ATOM   3723  NE  ARG A 462      46.474  11.604  24.909  1.00 34.00           N  
ATOM   3724  CZ  ARG A 462      46.482  10.701  23.936  1.00 34.70           C  
ATOM   3725  NH1 ARG A 462      45.396  10.460  23.220  1.00 31.22           N  
ATOM   3726  NH2 ARG A 462      47.602  10.029  23.690  1.00 34.31           N  
ATOM   3727  N   SER A 463      41.982  11.737  29.267  1.00 16.18           N  
ATOM   3728  CA  SER A 463      40.819  12.429  29.801  1.00 16.31           C  
ATOM   3729  C   SER A 463      40.781  12.452  31.317  1.00 17.23           C  
ATOM   3730  O   SER A 463      40.385  13.450  31.937  1.00 16.02           O  
ATOM   3731  CB  SER A 463      39.523  11.795  29.267  1.00 18.44           C  
ATOM   3732  OG  SER A 463      39.344  12.155  27.905  1.00 22.28           O  
ATOM   3733  N   GLU A 464      41.200  11.345  31.938  1.00 17.14           N  
ATOM   3734  CA  GLU A 464      41.243  11.261  33.399  1.00 16.69           C  
ATOM   3735  C   GLU A 464      42.315  12.192  33.947  1.00 14.89           C  
ATOM   3736  O   GLU A 464      42.125  12.829  34.994  1.00 14.93           O  
ATOM   3737  CB  GLU A 464      41.444   9.799  33.808  1.00 23.49           C  
ATOM   3738  CG  GLU A 464      40.211   8.966  33.444  1.00 32.03           C  
ATOM   3739  CD  GLU A 464      40.333   7.514  33.851  1.00 40.69           C  
ATOM   3740  OE1 GLU A 464      41.439   6.949  33.714  1.00 40.80           O  
ATOM   3741  OE2 GLU A 464      39.307   6.947  34.304  1.00 43.22           O  
ATOM   3742  N   LEU A 465      43.421  12.335  33.222  1.00 14.13           N  
ATOM   3743  CA  LEU A 465      44.491  13.247  33.607  1.00 13.16           C  
ATOM   3744  C   LEU A 465      44.019  14.693  33.461  1.00 13.37           C  
ATOM   3745  O   LEU A 465      44.320  15.533  34.316  1.00 12.10           O  
ATOM   3746  CB  LEU A 465      45.753  13.004  32.785  1.00 15.12           C  
ATOM   3747  CG  LEU A 465      46.580  11.769  33.190  1.00 15.13           C  
ATOM   3748  CD1 LEU A 465      47.572  11.416  32.099  1.00 15.29           C  
ATOM   3749  CD2 LEU A 465      47.279  12.019  34.515  1.00 15.99           C  
ATOM   3750  N   TYR A 466      43.235  14.974  32.410  1.00 13.14           N  
ATOM   3751  CA  TYR A 466      42.699  16.329  32.246  1.00 12.44           C  
ATOM   3752  C   TYR A 466      41.742  16.663  33.392  1.00 13.14           C  
ATOM   3753  O   TYR A 466      41.727  17.789  33.900  1.00 11.99           O  
ATOM   3754  CB  TYR A 466      41.988  16.511  30.924  1.00 11.11           C  
ATOM   3755  CG  TYR A 466      42.814  16.347  29.681  1.00  9.08           C  
ATOM   3756  CD1 TYR A 466      44.153  16.708  29.624  1.00  9.09           C  
ATOM   3757  CD2 TYR A 466      42.229  15.820  28.534  1.00  8.99           C  
ATOM   3758  CE1 TYR A 466      44.882  16.550  28.459  1.00  8.87           C  
ATOM   3759  CE2 TYR A 466      42.944  15.682  27.361  1.00  9.59           C  
ATOM   3760  CZ  TYR A 466      44.278  16.038  27.334  1.00  9.12           C  
ATOM   3761  OH  TYR A 466      44.982  15.877  26.170  1.00  9.61           O  
ATOM   3762  N   ALA A 467      40.932  15.675  33.805  1.00 11.92           N  
ATOM   3763  CA  ALA A 467      40.011  15.876  34.920  1.00 12.42           C  
ATOM   3764  C   ALA A 467      40.798  16.139  36.207  1.00 11.84           C  
ATOM   3765  O   ALA A 467      40.434  17.024  36.992  1.00 12.30           O  
ATOM   3766  CB  ALA A 467      39.080  14.688  35.079  1.00 14.32           C  
ATOM   3767  N   LYS A 468      41.884  15.389  36.413  1.00 12.28           N  
ATOM   3768  CA  LYS A 468      42.732  15.573  37.589  1.00 12.65           C  
ATOM   3769  C   LYS A 468      43.406  16.950  37.570  1.00 12.62           C  
ATOM   3770  O   LYS A 468      43.506  17.604  38.614  1.00 13.92           O  
ATOM   3771  CB  LYS A 468      43.781  14.476  37.695  1.00 17.35           C  
ATOM   3772  CG  LYS A 468      43.308  13.052  37.778  1.00 32.92           C  
ATOM   3773  CD  LYS A 468      42.393  12.752  38.942  1.00 42.04           C  
ATOM   3774  CE  LYS A 468      40.932  12.636  38.533  1.00 47.37           C  
ATOM   3775  NZ  LYS A 468      40.682  11.466  37.642  1.00 50.73           N  
ATOM   3776  N   ALA A 469      43.849  17.408  36.404  1.00 11.52           N  
ATOM   3777  CA  ALA A 469      44.474  18.721  36.246  1.00 11.83           C  
ATOM   3778  C   ALA A 469      43.505  19.840  36.620  1.00 11.92           C  
ATOM   3779  O   ALA A 469      43.876  20.813  37.290  1.00 11.86           O  
ATOM   3780  CB  ALA A 469      44.957  18.905  34.806  1.00 11.66           C  
ATOM   3781  N   GLU A 470      42.237  19.703  36.228  1.00 11.36           N  
ATOM   3782  CA  GLU A 470      41.206  20.676  36.579  1.00 11.42           C  
ATOM   3783  C   GLU A 470      40.957  20.671  38.084  1.00 12.80           C  
ATOM   3784  O   GLU A 470      40.766  21.710  38.722  1.00 12.80           O  
ATOM   3785  CB  GLU A 470      39.904  20.346  35.831  1.00 10.27           C  
ATOM   3786  CG  GLU A 470      39.919  20.803  34.381  1.00 11.14           C  
ATOM   3787  CD  GLU A 470      39.785  22.309  34.226  1.00 10.17           C  
ATOM   3788  OE1 GLU A 470      39.294  22.993  35.152  1.00 11.65           O  
ATOM   3789  OE2 GLU A 470      40.177  22.822  33.154  1.00 11.41           O  
ATOM   3790  N   GLN A 471      40.965  19.470  38.685  1.00 12.90           N  
ATOM   3791  CA  GLN A 471      40.773  19.369  40.134  1.00 12.55           C  
ATOM   3792  C   GLN A 471      41.933  20.048  40.857  1.00 12.97           C  
ATOM   3793  O   GLN A 471      41.728  20.709  41.880  1.00 13.42           O  
ATOM   3794  CB  GLN A 471      40.641  17.904  40.544  1.00 12.60           C  
ATOM   3795  CG  GLN A 471      39.295  17.296  40.166  1.00 14.09           C  
ATOM   3796  CD  GLN A 471      39.229  15.813  40.496  1.00 20.45           C  
ATOM   3797  OE1 GLN A 471      40.204  15.077  40.320  1.00 21.46           O  
ATOM   3798  NE2 GLN A 471      38.073  15.375  40.981  1.00 18.51           N  
ATOM   3799  N   GLN A 472      43.148  19.907  40.329  1.00 11.99           N  
ATOM   3800  CA  GLN A 472      44.325  20.550  40.912  1.00 13.87           C  
ATOM   3801  C   GLN A 472      44.190  22.074  40.854  1.00 14.10           C  
ATOM   3802  O   GLN A 472      44.403  22.799  41.820  1.00 13.92           O  
ATOM   3803  CB  GLN A 472      45.594  20.127  40.170  1.00 15.37           C  
ATOM   3804  CG  GLN A 472      46.875  20.744  40.731  1.00 16.73           C  
ATOM   3805  CD  GLN A 472      47.143  20.263  42.147  1.00 22.88           C  
ATOM   3806  OE1 GLN A 472      47.211  19.055  42.383  1.00 24.77           O  
ATOM   3807  NE2 GLN A 472      47.274  21.186  43.089  1.00 20.61           N  
ATOM   3808  N   LEU A 473      43.794  22.570  39.685  1.00 13.47           N  
ATOM   3809  CA  LEU A 473      43.586  24.014  39.490  1.00 12.83           C  
ATOM   3810  C   LEU A 473      42.524  24.519  40.456  1.00 13.30           C  
ATOM   3811  O   LEU A 473      42.643  25.579  41.082  1.00 14.23           O  
ATOM   3812  CB  LEU A 473      43.178  24.201  38.036  1.00 14.04           C  
ATOM   3813  CG  LEU A 473      43.353  25.545  37.360  1.00 20.21           C  
ATOM   3814  CD1 LEU A 473      44.817  25.956  37.275  1.00 15.61           C  
ATOM   3815  CD2 LEU A 473      42.742  25.486  35.957  1.00 17.88           C  
ATOM   3816  N   ASP A 474      41.451  23.747  40.610  1.00 13.75           N  
ATOM   3817  CA  ASP A 474      40.346  24.042  41.490  1.00 14.83           C  
ATOM   3818  C   ASP A 474      40.736  23.983  42.961  1.00 15.59           C  
ATOM   3819  O   ASP A 474      40.348  24.866  43.743  1.00 15.35           O  
ATOM   3820  CB  ASP A 474      39.182  23.066  41.227  1.00 15.96           C  
ATOM   3821  CG  ASP A 474      37.991  23.369  42.119  1.00 18.39           C  
ATOM   3822  OD1 ASP A 474      37.605  24.552  42.226  1.00 16.24           O  
ATOM   3823  OD2 ASP A 474      37.451  22.420  42.730  1.00 20.02           O  
ATOM   3824  N   LYS A 475      41.531  22.984  43.354  1.00 15.42           N  
ATOM   3825  CA  LYS A 475      41.934  22.891  44.763  1.00 17.12           C  
ATOM   3826  C   LYS A 475      42.809  24.080  45.138  1.00 16.16           C  
ATOM   3827  O   LYS A 475      42.716  24.590  46.260  1.00 16.42           O  
ATOM   3828  CB  LYS A 475      42.560  21.561  45.105  1.00 22.42           C  
ATOM   3829  CG  LYS A 475      44.007  21.326  44.796  1.00 35.32           C  
ATOM   3830  CD  LYS A 475      44.637  20.248  45.660  1.00 40.64           C  
ATOM   3831  CE  LYS A 475      44.023  18.878  45.463  1.00 47.60           C  
ATOM   3832  NZ  LYS A 475      44.272  18.302  44.111  1.00 47.77           N  
ATOM   3833  N   ASP A 476      43.603  24.580  44.199  1.00 14.66           N  
ATOM   3834  CA  ASP A 476      44.445  25.742  44.422  1.00 16.04           C  
ATOM   3835  C   ASP A 476      43.697  27.053  44.219  1.00 15.41           C  
ATOM   3836  O   ASP A 476      44.263  28.125  44.450  1.00 15.59           O  
ATOM   3837  CB  ASP A 476      45.637  25.743  43.440  1.00 13.99           C  
ATOM   3838  CG  ASP A 476      46.598  24.605  43.718  1.00 17.31           C  
ATOM   3839  OD1 ASP A 476      46.647  24.147  44.885  1.00 20.24           O  
ATOM   3840  OD2 ASP A 476      47.305  24.173  42.785  1.00 13.27           O  
ATOM   3841  N   SER A 477      42.468  26.982  43.720  1.00 15.20           N  
ATOM   3842  CA  SER A 477      41.674  28.169  43.422  1.00 14.37           C  
ATOM   3843  C   SER A 477      42.498  29.155  42.599  1.00 14.46           C  
ATOM   3844  O   SER A 477      42.610  30.347  42.910  1.00 14.22           O  
ATOM   3845  CB  SER A 477      41.119  28.809  44.690  1.00 14.18           C  
ATOM   3846  OG  SER A 477      40.013  28.054  45.182  1.00 17.31           O  
ATOM   3847  N   ALA A 478      43.064  28.661  41.490  1.00 13.43           N  
ATOM   3848  CA  ALA A 478      43.875  29.495  40.610  1.00 13.06           C  
ATOM   3849  C   ALA A 478      43.056  30.639  40.028  1.00 13.94           C  
ATOM   3850  O   ALA A 478      43.546  31.760  39.851  1.00 13.19           O  
ATOM   3851  CB  ALA A 478      44.452  28.647  39.479  1.00 14.15           C  
ATOM   3852  N   ILE A 479      41.806  30.357  39.668  1.00 12.99           N  
ATOM   3853  CA  ILE A 479      40.894  31.320  39.086  1.00 13.06           C  
ATOM   3854  C   ILE A 479      39.509  31.234  39.729  1.00 13.19           C  
ATOM   3855  O   ILE A 479      39.210  30.331  40.524  1.00 14.41           O  
ATOM   3856  CB  ILE A 479      40.670  31.080  37.565  1.00 13.32           C  
ATOM   3857  CG1 ILE A 479      40.056  29.692  37.335  1.00 13.56           C  
ATOM   3858  CG2 ILE A 479      41.942  31.245  36.757  1.00 12.96           C  
ATOM   3859  CD1 ILE A 479      39.535  29.468  35.932  1.00 15.43           C  
ATOM   3860  N   VAL A 480      38.638  32.156  39.332  1.00 10.70           N  
ATOM   3861  CA  VAL A 480      37.255  32.135  39.791  1.00 10.91           C  
ATOM   3862  C   VAL A 480      36.393  31.914  38.543  1.00 11.06           C  
ATOM   3863  O   VAL A 480      36.099  32.874  37.828  1.00  9.77           O  
ATOM   3864  CB  VAL A 480      36.813  33.437  40.474  1.00  9.95           C  
ATOM   3865  CG1 VAL A 480      35.368  33.311  40.946  1.00 11.80           C  
ATOM   3866  CG2 VAL A 480      37.713  33.802  41.645  1.00 12.03           C  
ATOM   3867  N   PRO A 481      36.046  30.676  38.261  1.00 10.77           N  
ATOM   3868  CA  PRO A 481      35.202  30.343  37.113  1.00 10.36           C  
ATOM   3869  C   PRO A 481      33.842  31.000  37.311  1.00 10.96           C  
ATOM   3870  O   PRO A 481      33.312  30.982  38.431  1.00 10.89           O  
ATOM   3871  CB  PRO A 481      35.081  28.813  37.054  1.00 11.19           C  
ATOM   3872  CG  PRO A 481      36.124  28.363  38.053  1.00 12.18           C  
ATOM   3873  CD  PRO A 481      36.364  29.494  39.050  1.00 12.17           C  
ATOM   3874  N   VAL A 482      33.295  31.628  36.274  1.00  9.94           N  
ATOM   3875  CA  VAL A 482      31.992  32.281  36.392  1.00 10.01           C  
ATOM   3876  C   VAL A 482      30.964  31.558  35.526  1.00 10.23           C  
ATOM   3877  O   VAL A 482      29.961  31.045  36.035  1.00 11.24           O  
ATOM   3878  CB  VAL A 482      32.038  33.772  36.025  1.00 11.22           C  
ATOM   3879  CG1 VAL A 482      30.673  34.436  36.213  1.00 12.79           C  
ATOM   3880  CG2 VAL A 482      33.084  34.514  36.848  1.00 10.21           C  
ATOM   3881  N   TYR A 483      31.212  31.483  34.216  1.00  9.68           N  
ATOM   3882  CA  TYR A 483      30.267  30.795  33.337  1.00 10.38           C  
ATOM   3883  C   TYR A 483      30.911  30.353  32.029  1.00 10.21           C  
ATOM   3884  O   TYR A 483      31.967  30.855  31.634  1.00 10.10           O  
ATOM   3885  CB  TYR A 483      29.054  31.677  33.059  1.00 11.94           C  
ATOM   3886  CG  TYR A 483      29.267  32.943  32.270  1.00 14.86           C  
ATOM   3887  CD1 TYR A 483      29.470  32.920  30.902  1.00 15.76           C  
ATOM   3888  CD2 TYR A 483      29.236  34.190  32.891  1.00 16.18           C  
ATOM   3889  CE1 TYR A 483      29.651  34.075  30.166  1.00 17.32           C  
ATOM   3890  CE2 TYR A 483      29.415  35.356  32.170  1.00 16.85           C  
ATOM   3891  CZ  TYR A 483      29.617  35.292  30.810  1.00 18.40           C  
ATOM   3892  OH  TYR A 483      29.793  36.449  30.081  1.00 21.55           O  
ATOM   3893  N   TYR A 484      30.251  29.401  31.369  1.00  9.94           N  
ATOM   3894  CA  TYR A 484      30.712  28.939  30.052  1.00  9.06           C  
ATOM   3895  C   TYR A 484      29.900  29.773  29.059  1.00 10.96           C  
ATOM   3896  O   TYR A 484      28.666  29.823  29.156  1.00 11.95           O  
ATOM   3897  CB  TYR A 484      30.508  27.452  29.820  1.00  9.33           C  
ATOM   3898  CG  TYR A 484      31.097  26.624  30.951  1.00 10.17           C  
ATOM   3899  CD1 TYR A 484      32.465  26.633  31.202  1.00  9.25           C  
ATOM   3900  CD2 TYR A 484      30.268  25.898  31.801  1.00  9.76           C  
ATOM   3901  CE1 TYR A 484      33.005  25.916  32.251  1.00 10.15           C  
ATOM   3902  CE2 TYR A 484      30.805  25.171  32.848  1.00 10.27           C  
ATOM   3903  CZ  TYR A 484      32.167  25.189  33.080  1.00 10.59           C  
ATOM   3904  OH  TYR A 484      32.696  24.467  34.126  1.00 10.43           O  
ATOM   3905  N   TYR A 485      30.594  30.504  28.193  1.00 10.10           N  
ATOM   3906  CA  TYR A 485      29.927  31.366  27.251  1.00  9.61           C  
ATOM   3907  C   TYR A 485      29.065  30.578  26.237  1.00 10.93           C  
ATOM   3908  O   TYR A 485      29.278  29.423  25.947  1.00 10.86           O  
ATOM   3909  CB  TYR A 485      30.902  32.111  26.359  1.00  9.44           C  
ATOM   3910  CG  TYR A 485      31.792  33.204  26.819  1.00  8.90           C  
ATOM   3911  CD1 TYR A 485      32.814  33.005  27.731  1.00  7.14           C  
ATOM   3912  CD2 TYR A 485      31.680  34.483  26.257  1.00 10.18           C  
ATOM   3913  CE1 TYR A 485      33.674  34.027  28.098  1.00  7.44           C  
ATOM   3914  CE2 TYR A 485      32.526  35.512  26.626  1.00 10.45           C  
ATOM   3915  CZ  TYR A 485      33.529  35.271  27.535  1.00  9.40           C  
ATOM   3916  OH  TYR A 485      34.388  36.284  27.908  1.00 12.08           O  
ATOM   3917  N   VAL A 486      28.151  31.344  25.660  1.00 13.08           N  
ATOM   3918  CA  VAL A 486      27.360  30.935  24.523  1.00 12.49           C  
ATOM   3919  C   VAL A 486      27.786  31.980  23.450  1.00 12.01           C  
ATOM   3920  O   VAL A 486      28.172  33.090  23.854  1.00 12.30           O  
ATOM   3921  CB  VAL A 486      25.844  30.940  24.617  1.00 18.00           C  
ATOM   3922  CG1 VAL A 486      25.351  29.826  25.535  1.00 18.34           C  
ATOM   3923  CG2 VAL A 486      25.297  32.286  25.077  1.00 16.06           C  
ATOM   3924  N   ASN A 487      27.763  31.594  22.203  1.00 11.82           N  
ATOM   3925  CA  ASN A 487      28.147  32.533  21.142  1.00 11.91           C  
ATOM   3926  C   ASN A 487      26.882  33.263  20.677  1.00 13.86           C  
ATOM   3927  O   ASN A 487      26.175  32.785  19.790  1.00 13.98           O  
ATOM   3928  CB  ASN A 487      28.817  31.783  20.010  1.00 12.15           C  
ATOM   3929  CG  ASN A 487      29.279  32.683  18.881  1.00 18.12           C  
ATOM   3930  OD1 ASN A 487      29.170  33.910  18.944  1.00 16.20           O  
ATOM   3931  ND2 ASN A 487      29.773  32.050  17.825  1.00 16.82           N  
ATOM   3932  N   ALA A 488      26.614  34.394  21.325  1.00 12.32           N  
ATOM   3933  CA  ALA A 488      25.442  35.201  21.001  1.00 12.87           C  
ATOM   3934  C   ALA A 488      25.849  36.474  20.259  1.00 12.41           C  
ATOM   3935  O   ALA A 488      26.718  37.239  20.689  1.00 12.76           O  
ATOM   3936  CB  ALA A 488      24.672  35.539  22.269  1.00 12.76           C  
ATOM   3937  N   ARG A 489      25.224  36.710  19.111  1.00 12.15           N  
ATOM   3938  CA  ARG A 489      25.521  37.886  18.303  1.00 12.37           C  
ATOM   3939  C   ARG A 489      24.379  38.143  17.332  1.00 12.75           C  
ATOM   3940  O   ARG A 489      23.586  37.223  17.082  1.00 14.23           O  
ATOM   3941  CB  ARG A 489      26.803  37.649  17.474  1.00 15.30           C  
ATOM   3942  CG  ARG A 489      26.766  36.325  16.720  1.00 17.43           C  
ATOM   3943  CD  ARG A 489      27.453  36.371  15.388  1.00 27.05           C  
ATOM   3944  NE  ARG A 489      28.723  37.089  15.378  1.00 31.15           N  
ATOM   3945  CZ  ARG A 489      29.915  36.555  15.618  1.00 32.83           C  
ATOM   3946  NH1 ARG A 489      30.031  35.265  15.903  1.00 30.62           N  
ATOM   3947  NH2 ARG A 489      31.007  37.313  15.574  1.00 33.64           N  
ATOM   3948  N   LEU A 490      24.328  39.346  16.770  1.00  9.89           N  
ATOM   3949  CA  LEU A 490      23.279  39.631  15.782  1.00 10.22           C  
ATOM   3950  C   LEU A 490      23.877  39.527  14.382  1.00  9.96           C  
ATOM   3951  O   LEU A 490      24.997  40.009  14.132  1.00  9.18           O  
ATOM   3952  CB  LEU A 490      22.659  41.008  15.994  1.00  9.97           C  
ATOM   3953  CG  LEU A 490      22.191  41.357  17.405  1.00 13.44           C  
ATOM   3954  CD1 LEU A 490      21.700  42.800  17.457  1.00  9.50           C  
ATOM   3955  CD2 LEU A 490      21.097  40.398  17.860  1.00 14.71           C  
ATOM   3956  N   VAL A 491      23.175  38.877  13.474  1.00  9.57           N  
ATOM   3957  CA  VAL A 491      23.611  38.695  12.093  1.00  9.57           C  
ATOM   3958  C   VAL A 491      22.440  39.052  11.173  1.00 10.83           C  
ATOM   3959  O   VAL A 491      21.344  38.488  11.320  1.00 11.21           O  
ATOM   3960  CB  VAL A 491      24.073  37.261  11.799  1.00 10.15           C  
ATOM   3961  CG1 VAL A 491      24.458  37.112  10.327  1.00  9.70           C  
ATOM   3962  CG2 VAL A 491      25.239  36.833  12.681  1.00 10.17           C  
ATOM   3963  N   LYS A 492      22.632  40.025  10.291  1.00 10.64           N  
ATOM   3964  CA  LYS A 492      21.534  40.438   9.395  1.00 10.42           C  
ATOM   3965  C   LYS A 492      21.066  39.240   8.593  1.00 11.26           C  
ATOM   3966  O   LYS A 492      21.824  38.330   8.237  1.00 11.37           O  
ATOM   3967  CB  LYS A 492      21.976  41.591   8.499  1.00  8.67           C  
ATOM   3968  CG  LYS A 492      22.283  42.908   9.197  1.00  8.51           C  
ATOM   3969  CD  LYS A 492      21.007  43.568   9.718  1.00 10.48           C  
ATOM   3970  CE  LYS A 492      21.305  44.770  10.591  1.00 10.52           C  
ATOM   3971  NZ  LYS A 492      21.900  45.914   9.867  1.00 13.26           N  
ATOM   3972  N   PRO A 493      19.788  39.211   8.243  1.00 13.27           N  
ATOM   3973  CA  PRO A 493      19.174  38.144   7.475  1.00 13.98           C  
ATOM   3974  C   PRO A 493      19.828  37.901   6.127  1.00 14.07           C  
ATOM   3975  O   PRO A 493      19.826  36.772   5.617  1.00 15.02           O  
ATOM   3976  CB  PRO A 493      17.684  38.516   7.292  1.00 15.23           C  
ATOM   3977  CG  PRO A 493      17.487  39.571   8.355  1.00 14.75           C  
ATOM   3978  CD  PRO A 493      18.824  40.244   8.632  1.00 13.24           C  
ATOM   3979  N   TRP A 494      20.418  38.930   5.519  1.00 13.58           N  
ATOM   3980  CA  TRP A 494      21.077  38.861   4.238  1.00 12.30           C  
ATOM   3981  C   TRP A 494      22.509  38.339   4.294  1.00 11.48           C  
ATOM   3982  O   TRP A 494      23.123  38.161   3.233  1.00 12.08           O  
ATOM   3983  CB  TRP A 494      21.062  40.219   3.536  1.00 13.61           C  
ATOM   3984  CG  TRP A 494      21.539  41.392   4.326  1.00 15.48           C  
ATOM   3985  CD1 TRP A 494      22.831  41.804   4.510  1.00 15.25           C  
ATOM   3986  CD2 TRP A 494      20.715  42.362   4.997  1.00 15.76           C  
ATOM   3987  NE1 TRP A 494      22.863  42.953   5.268  1.00 14.48           N  
ATOM   3988  CE2 TRP A 494      21.574  43.321   5.566  1.00 16.77           C  
ATOM   3989  CE3 TRP A 494      19.333  42.502   5.164  1.00 14.66           C  
ATOM   3990  CZ2 TRP A 494      21.102  44.407   6.303  1.00 17.42           C  
ATOM   3991  CZ3 TRP A 494      18.863  43.585   5.884  1.00 16.99           C  
ATOM   3992  CH2 TRP A 494      19.743  44.521   6.448  1.00 20.56           C  
ATOM   3993  N   VAL A 495      23.046  38.102   5.485  1.00 10.55           N  
ATOM   3994  CA  VAL A 495      24.403  37.544   5.577  1.00 10.95           C  
ATOM   3995  C   VAL A 495      24.302  36.014   5.495  1.00 10.26           C  
ATOM   3996  O   VAL A 495      23.760  35.355   6.383  1.00 12.23           O  
ATOM   3997  CB  VAL A 495      25.158  37.950   6.841  1.00 10.40           C  
ATOM   3998  CG1 VAL A 495      26.580  37.375   6.823  1.00 10.26           C  
ATOM   3999  CG2 VAL A 495      25.222  39.471   6.964  1.00 11.40           C  
ATOM   4000  N   GLY A 496      24.802  35.472   4.388  1.00  9.18           N  
ATOM   4001  CA  GLY A 496      24.783  34.021   4.200  1.00  9.98           C  
ATOM   4002  C   GLY A 496      26.162  33.433   4.524  1.00 10.47           C  
ATOM   4003  O   GLY A 496      27.191  34.116   4.440  1.00  9.65           O  
ATOM   4004  N   GLY A 497      26.178  32.147   4.866  1.00 12.00           N  
ATOM   4005  CA  GLY A 497      27.408  31.441   5.151  1.00 13.72           C  
ATOM   4006  C   GLY A 497      27.770  31.288   6.606  1.00 15.73           C  
ATOM   4007  O   GLY A 497      28.744  30.574   6.917  1.00 13.99           O  
ATOM   4008  N   TYR A 498      27.064  31.960   7.516  1.00 16.12           N  
ATOM   4009  CA  TYR A 498      27.384  31.843   8.944  1.00 17.52           C  
ATOM   4010  C   TYR A 498      26.455  30.811   9.584  1.00 19.69           C  
ATOM   4011  O   TYR A 498      25.311  31.112   9.911  1.00 19.94           O  
ATOM   4012  CB  TYR A 498      27.293  33.191   9.635  1.00 16.99           C  
ATOM   4013  CG  TYR A 498      27.559  33.159  11.122  1.00 18.51           C  
ATOM   4014  CD1 TYR A 498      28.834  32.909  11.624  1.00 19.38           C  
ATOM   4015  CD2 TYR A 498      26.524  33.354  12.027  1.00 19.79           C  
ATOM   4016  CE1 TYR A 498      29.066  32.882  12.985  1.00 21.39           C  
ATOM   4017  CE2 TYR A 498      26.748  33.322  13.391  1.00 21.68           C  
ATOM   4018  CZ  TYR A 498      28.025  33.091  13.865  1.00 23.21           C  
ATOM   4019  OH  TYR A 498      28.243  33.056  15.226  1.00 24.73           O  
ATOM   4020  N   THR A 499      26.959  29.589   9.733  1.00 21.53           N  
ATOM   4021  CA  THR A 499      26.186  28.488  10.294  1.00 23.26           C  
ATOM   4022  C   THR A 499      26.062  28.593  11.806  1.00 24.07           C  
ATOM   4023  O   THR A 499      24.988  28.390  12.383  1.00 26.80           O  
ATOM   4024  CB  THR A 499      26.781  27.120   9.899  1.00 24.71           C  
ATOM   4025  OG1 THR A 499      27.940  26.791  10.675  1.00 26.09           O  
ATOM   4026  CG2 THR A 499      27.200  27.116   8.424  1.00 24.71           C  
ATOM   4027  N   GLY A 500      27.170  28.888  12.481  1.00 23.67           N  
ATOM   4028  CA  GLY A 500      27.197  28.969  13.944  1.00 21.47           C  
ATOM   4029  C   GLY A 500      27.451  27.566  14.510  1.00 21.67           C  
ATOM   4030  O   GLY A 500      27.308  27.315  15.702  1.00 21.87           O  
ATOM   4031  N   LYS A 501      27.856  26.648  13.636  1.00 20.59           N  
ATOM   4032  CA  LYS A 501      28.117  25.266  13.996  1.00 19.88           C  
ATOM   4033  C   LYS A 501      29.511  25.078  14.581  1.00 18.12           C  
ATOM   4034  O   LYS A 501      29.786  24.065  15.223  1.00 18.48           O  
ATOM   4035  CB  LYS A 501      27.972  24.356  12.767  1.00 27.44           C  
ATOM   4036  CG  LYS A 501      26.550  23.925  12.454  1.00 36.39           C  
ATOM   4037  CD  LYS A 501      26.225  22.588  13.107  1.00 40.71           C  
ATOM   4038  CE  LYS A 501      25.204  21.809  12.286  1.00 44.61           C  
ATOM   4039  NZ  LYS A 501      25.275  20.345  12.552  1.00 41.63           N  
ATOM   4040  N   ASP A 502      30.390  26.041  14.309  1.00 14.48           N  
ATOM   4041  CA  ASP A 502      31.762  25.968  14.822  1.00 11.31           C  
ATOM   4042  C   ASP A 502      31.790  26.515  16.234  1.00 10.43           C  
ATOM   4043  O   ASP A 502      31.594  27.715  16.467  1.00  8.96           O  
ATOM   4044  CB  ASP A 502      32.664  26.789  13.902  1.00 11.61           C  
ATOM   4045  CG  ASP A 502      34.111  26.813  14.332  1.00 12.47           C  
ATOM   4046  OD1 ASP A 502      34.484  26.081  15.270  1.00 12.84           O  
ATOM   4047  OD2 ASP A 502      34.886  27.570  13.704  1.00 12.89           O  
ATOM   4048  N   PRO A 503      32.101  25.674  17.207  1.00 10.20           N  
ATOM   4049  CA  PRO A 503      32.174  26.037  18.607  1.00  9.68           C  
ATOM   4050  C   PRO A 503      33.348  26.936  18.944  1.00  9.45           C  
ATOM   4051  O   PRO A 503      33.429  27.463  20.060  1.00  8.86           O  
ATOM   4052  CB  PRO A 503      32.245  24.721  19.421  1.00 10.64           C  
ATOM   4053  CG  PRO A 503      32.792  23.768  18.383  1.00 11.92           C  
ATOM   4054  CD  PRO A 503      32.374  24.245  16.996  1.00 10.64           C  
ATOM   4055  N   LEU A 504      34.285  27.107  18.009  1.00  7.67           N  
ATOM   4056  CA  LEU A 504      35.429  27.980  18.191  1.00  8.47           C  
ATOM   4057  C   LEU A 504      35.169  29.320  17.488  1.00  9.39           C  
ATOM   4058  O   LEU A 504      35.957  30.260  17.637  1.00  9.64           O  
ATOM   4059  CB  LEU A 504      36.720  27.376  17.662  1.00 10.79           C  
ATOM   4060  CG  LEU A 504      37.186  26.008  18.118  1.00 17.72           C  
ATOM   4061  CD1 LEU A 504      38.708  25.909  17.986  1.00 19.50           C  
ATOM   4062  CD2 LEU A 504      36.779  25.646  19.530  1.00 17.64           C  
ATOM   4063  N   ASP A 505      34.091  29.392  16.709  1.00  8.49           N  
ATOM   4064  CA  ASP A 505      33.714  30.590  15.972  1.00  8.29           C  
ATOM   4065  C   ASP A 505      34.848  31.139  15.119  1.00  8.79           C  
ATOM   4066  O   ASP A 505      35.113  32.353  15.082  1.00  8.93           O  
ATOM   4067  CB  ASP A 505      33.163  31.674  16.905  1.00  9.82           C  
ATOM   4068  CG  ASP A 505      32.343  32.711  16.147  1.00 15.06           C  
ATOM   4069  OD1 ASP A 505      31.557  32.304  15.263  1.00 16.52           O  
ATOM   4070  OD2 ASP A 505      32.490  33.921  16.411  1.00 15.73           O  
ATOM   4071  N   ASN A 506      35.518  30.255  14.373  1.00  7.43           N  
ATOM   4072  CA  ASN A 506      36.620  30.677  13.504  1.00  8.29           C  
ATOM   4073  C   ASN A 506      36.074  31.066  12.135  1.00  7.61           C  
ATOM   4074  O   ASN A 506      36.179  30.316  11.169  1.00  8.43           O  
ATOM   4075  CB  ASN A 506      37.674  29.580  13.382  1.00  8.35           C  
ATOM   4076  CG  ASN A 506      38.597  29.588  14.591  1.00 13.55           C  
ATOM   4077  OD1 ASN A 506      38.989  30.659  15.068  1.00 15.68           O  
ATOM   4078  ND2 ASN A 506      38.925  28.409  15.096  1.00 15.03           N  
ATOM   4079  N   ILE A 507      35.483  32.259  12.088  1.00  7.40           N  
ATOM   4080  CA  ILE A 507      34.865  32.773  10.875  1.00  7.70           C  
ATOM   4081  C   ILE A 507      35.891  33.318   9.894  1.00  7.34           C  
ATOM   4082  O   ILE A 507      36.869  33.966  10.254  1.00  7.86           O  
ATOM   4083  CB AILE A 507      33.829  33.874  11.212  0.75  9.25           C  
ATOM   4084  CB BILE A 507      33.877  33.926  11.199  0.25  1.70           C  
ATOM   4085  CG1AILE A 507      32.806  33.371  12.235  0.75 13.43           C  
ATOM   4086  CG1BILE A 507      32.824  33.476  12.221  0.25  3.72           C  
ATOM   4087  CG2AILE A 507      33.140  34.393   9.959  0.75 13.54           C  
ATOM   4088  CG2BILE A 507      33.195  34.452   9.950  0.25  3.65           C  
ATOM   4089  CD1AILE A 507      32.211  32.005  11.984  0.75 14.58           C  
ATOM   4090  CD1BILE A 507      31.978  34.654  12.705  0.25  3.15           C  
ATOM   4091  N   TYR A 508      35.644  33.032   8.621  1.00  6.87           N  
ATOM   4092  CA  TYR A 508      36.425  33.517   7.507  1.00  6.29           C  
ATOM   4093  C   TYR A 508      35.441  34.283   6.606  1.00  7.14           C  
ATOM   4094  O   TYR A 508      34.463  33.677   6.132  1.00  6.49           O  
ATOM   4095  CB  TYR A 508      37.085  32.411   6.678  1.00  6.31           C  
ATOM   4096  CG  TYR A 508      38.100  31.594   7.441  1.00  7.48           C  
ATOM   4097  CD1 TYR A 508      37.669  30.607   8.322  1.00  8.02           C  
ATOM   4098  CD2 TYR A 508      39.468  31.799   7.301  1.00  6.86           C  
ATOM   4099  CE1 TYR A 508      38.559  29.864   9.063  1.00  7.55           C  
ATOM   4100  CE2 TYR A 508      40.370  31.045   8.024  1.00  7.21           C  
ATOM   4101  CZ  TYR A 508      39.915  30.086   8.906  1.00  8.47           C  
ATOM   4102  OH  TYR A 508      40.798  29.332   9.646  1.00  7.81           O  
ATOM   4103  N   VAL A 509      35.706  35.546   6.336  1.00  6.56           N  
ATOM   4104  CA  VAL A 509      34.808  36.332   5.463  1.00  7.17           C  
ATOM   4105  C   VAL A 509      34.730  35.776   4.065  1.00  7.59           C  
ATOM   4106  O   VAL A 509      33.706  35.922   3.367  1.00  7.18           O  
ATOM   4107  CB  VAL A 509      35.188  37.819   5.537  1.00  7.65           C  
ATOM   4108  CG1 VAL A 509      34.434  38.670   4.534  1.00  7.43           C  
ATOM   4109  CG2 VAL A 509      34.926  38.310   6.969  1.00  8.11           C  
ATOM   4110  N   LYS A 510      35.726  35.012   3.598  1.00  7.48           N  
ATOM   4111  CA  LYS A 510      35.720  34.362   2.305  1.00  7.27           C  
ATOM   4112  C   LYS A 510      34.613  33.317   2.161  1.00  7.81           C  
ATOM   4113  O   LYS A 510      34.300  32.888   1.043  1.00  8.56           O  
ATOM   4114  CB  LYS A 510      37.082  33.669   2.053  1.00  6.57           C  
ATOM   4115  CG  LYS A 510      37.242  32.379   2.845  1.00  7.50           C  
ATOM   4116  CD  LYS A 510      38.612  31.756   2.657  1.00  6.82           C  
ATOM   4117  CE  LYS A 510      38.721  30.457   3.444  1.00  9.07           C  
ATOM   4118  NZ  LYS A 510      37.752  29.431   2.961  1.00  9.26           N  
ATOM   4119  N   ASN A 511      34.011  32.871   3.257  1.00  8.51           N  
ATOM   4120  CA  ASN A 511      32.951  31.890   3.258  1.00  8.35           C  
ATOM   4121  C   ASN A 511      31.557  32.520   3.298  1.00  8.41           C  
ATOM   4122  O   ASN A 511      30.555  31.808   3.188  1.00  9.44           O  
ATOM   4123  CB  ASN A 511      33.080  30.983   4.496  1.00  7.69           C  
ATOM   4124  CG  ASN A 511      34.331  30.128   4.453  1.00  8.26           C  
ATOM   4125  OD1 ASN A 511      34.842  29.825   3.373  1.00  9.39           O  
ATOM   4126  ND2 ASN A 511      34.817  29.738   5.623  1.00  8.04           N  
ATOM   4127  N   LEU A 512      31.508  33.839   3.456  1.00  8.35           N  
ATOM   4128  CA  LEU A 512      30.224  34.526   3.553  1.00  8.05           C  
ATOM   4129  C   LEU A 512      29.793  35.131   2.226  1.00  8.20           C  
ATOM   4130  O   LEU A 512      30.551  35.226   1.264  1.00  8.14           O  
ATOM   4131  CB  LEU A 512      30.304  35.623   4.632  1.00  9.53           C  
ATOM   4132  CG  LEU A 512      30.858  35.185   5.993  1.00 10.05           C  
ATOM   4133  CD1 LEU A 512      30.932  36.371   6.946  1.00  8.88           C  
ATOM   4134  CD2 LEU A 512      30.012  34.076   6.595  1.00  8.07           C  
ATOM   4135  N   TYR A 513      28.525  35.551   2.189  1.00  9.10           N  
ATOM   4136  CA  TYR A 513      27.986  36.167   0.970  1.00  9.26           C  
ATOM   4137  C   TYR A 513      26.777  37.022   1.338  1.00  9.55           C  
ATOM   4138  O   TYR A 513      26.117  36.762   2.348  1.00  9.41           O  
ATOM   4139  CB  TYR A 513      27.652  35.104  -0.069  1.00  9.65           C  
ATOM   4140  CG  TYR A 513      26.715  34.016   0.391  1.00 12.27           C  
ATOM   4141  CD1 TYR A 513      25.333  34.191   0.307  1.00 14.14           C  
ATOM   4142  CD2 TYR A 513      27.189  32.807   0.889  1.00 12.33           C  
ATOM   4143  CE1 TYR A 513      24.456  33.204   0.724  1.00 14.86           C  
ATOM   4144  CE2 TYR A 513      26.325  31.810   1.304  1.00 12.85           C  
ATOM   4145  CZ  TYR A 513      24.964  32.017   1.213  1.00 15.25           C  
ATOM   4146  OH  TYR A 513      24.090  31.040   1.638  1.00 16.49           O  
ATOM   4147  N   ILE A 514      26.535  38.069   0.548  1.00  9.66           N  
ATOM   4148  CA  ILE A 514      25.397  38.944   0.813  1.00 10.96           C  
ATOM   4149  C   ILE A 514      24.239  38.578  -0.125  1.00 11.77           C  
ATOM   4150  O   ILE A 514      24.370  38.602  -1.349  1.00 11.92           O  
ATOM   4151  CB  ILE A 514      25.717  40.436   0.663  1.00 10.61           C  
ATOM   4152  CG1 ILE A 514      26.938  40.828   1.499  1.00 10.28           C  
ATOM   4153  CG2 ILE A 514      24.503  41.286   1.052  1.00  9.47           C  
ATOM   4154  CD1 ILE A 514      26.852  40.494   2.973  1.00 10.74           C  
ATOM   4155  N   ILE A 515      23.126  38.226   0.496  1.00 11.93           N  
ATOM   4156  CA  ILE A 515      21.921  37.866  -0.253  1.00 13.12           C  
ATOM   4157  C   ILE A 515      21.197  39.140  -0.676  1.00 14.07           C  
ATOM   4158  O   ILE A 515      21.133  40.088   0.116  1.00 14.94           O  
ATOM   4159  CB  ILE A 515      21.004  36.997   0.631  1.00 14.61           C  
ATOM   4160  CG1 ILE A 515      21.721  35.689   0.997  1.00 12.86           C  
ATOM   4161  CG2 ILE A 515      19.682  36.700  -0.067  1.00 16.78           C  
ATOM   4162  CD1 ILE A 515      21.105  34.961   2.172  1.00 12.83           C  
ATOM   4163  N   LYS A 516      20.672  39.168  -1.894  1.00 13.46           N  
ATOM   4164  CA  LYS A 516      19.930  40.338  -2.368  1.00 18.03           C  
ATOM   4165  C   LYS A 516      18.843  40.701  -1.354  1.00 18.99           C  
ATOM   4166  O   LYS A 516      18.085  39.828  -0.911  1.00 20.04           O  
ATOM   4167  CB  LYS A 516      19.294  40.022  -3.721  1.00 20.05           C  
ATOM   4168  CG  LYS A 516      18.386  41.102  -4.270  1.00 26.82           C  
ATOM   4169  CD  LYS A 516      19.066  41.913  -5.356  1.00 37.72           C  
ATOM   4170  CE  LYS A 516      19.004  41.227  -6.708  1.00 40.02           C  
ATOM   4171  NZ  LYS A 516      19.999  40.129  -6.850  1.00 44.73           N  
ATOM   4172  N   HIS A 517      18.768  41.969  -0.978  1.00 20.10           N  
ATOM   4173  CA  HIS A 517      17.776  42.423  -0.004  1.00 21.88           C  
ATOM   4174  C   HIS A 517      17.403  43.885  -0.250  1.00 23.05           C  
ATOM   4175  O   HIS A 517      16.511  44.396   0.457  1.00 25.20           O  
ATOM   4176  CB  HIS A 517      18.314  42.257   1.424  1.00 19.20           C  
ATOM   4177  CG  HIS A 517      19.453  43.175   1.755  1.00 18.69           C  
ATOM   4178  ND1 HIS A 517      20.765  42.901   1.414  1.00 19.09           N  
ATOM   4179  CD2 HIS A 517      19.469  44.369   2.403  1.00 19.83           C  
ATOM   4180  CE1 HIS A 517      21.541  43.885   1.835  1.00 18.74           C  
ATOM   4181  NE2 HIS A 517      20.780  44.781   2.445  1.00 23.43           N  
ATOM   4182  OXT HIS A 517      18.042  44.492  -1.141  1.00 21.62           O  
TER    4183      HIS A 517                                                      
ATOM   4184  N   LYS B   1      42.582  31.622  22.752  1.00  5.86           N  
ATOM   4185  CA  LYS B   1      42.671  33.095  22.501  1.00  5.23           C  
ATOM   4186  C   LYS B   1      41.899  33.859  23.565  1.00  5.32           C  
ATOM   4187  O   LYS B   1      40.925  33.342  24.124  1.00  5.87           O  
ATOM   4188  CB  LYS B   1      42.206  33.448  21.096  1.00  9.24           C  
ATOM   4189  CG  LYS B   1      40.878  32.824  20.697  1.00  9.12           C  
ATOM   4190  CD  LYS B   1      40.541  33.124  19.241  1.00  9.51           C  
ATOM   4191  CE  LYS B   1      41.355  32.240  18.299  1.00 12.54           C  
ATOM   4192  NZ  LYS B   1      40.999  30.801  18.502  1.00 13.84           N  
ATOM   4193  N   ALA B   2      42.381  35.051  23.885  1.00  5.39           N  
ATOM   4194  CA  ALA B   2      41.775  35.889  24.914  1.00  6.54           C  
ATOM   4195  C   ALA B   2      40.497  36.543  24.423  1.00  6.76           C  
ATOM   4196  O   ALA B   2      40.433  37.087  23.322  1.00  7.17           O  
ATOM   4197  CB  ALA B   2      42.781  36.963  25.334  1.00  6.19           C  
ATOM   4198  N   LYS B   3      39.448  36.483  25.269  1.00  7.50           N  
ATOM   4199  CA  LYS B   3      38.182  37.093  24.919  1.00  8.96           C  
ATOM   4200  C   LYS B   3      37.729  38.076  26.004  1.00 12.21           C  
ATOM   4201  O   LYS B   3      36.821  38.887  25.687  1.00 15.15           O  
ATOM   4202  CB ALYS B   3      37.092  36.041  24.670  0.50  9.88           C  
ATOM   4203  CB BLYS B   3      37.077  36.066  24.660  0.50  9.32           C  
ATOM   4204  CG ALYS B   3      35.831  36.648  24.065  0.50  9.75           C  
ATOM   4205  CG BLYS B   3      36.048  36.633  23.651  0.50  8.86           C  
ATOM   4206  CD ALYS B   3      35.288  35.907  22.878  0.50  8.89           C  
ATOM   4207  CD BLYS B   3      34.725  35.922  23.810  0.50  8.57           C  
ATOM   4208  CE ALYS B   3      34.380  36.814  22.053  0.50 13.17           C  
ATOM   4209  CE BLYS B   3      33.614  36.594  23.034  0.50  6.99           C  
ATOM   4210  NZ ALYS B   3      33.545  37.678  22.929  0.50 14.69           N  
ATOM   4211  NZ BLYS B   3      33.852  36.568  21.571  0.50  9.67           N  
ATOM   4212  OXT LYS B   3      38.316  38.045  27.104  1.00 10.04           O  
TER    4213      LYS B   3                                                      
HETATM 4214  U   IUM A 518      36.949  14.195  18.198  1.00 11.23           U  
HETATM 4215  U   IUM A 519      41.704  10.017  16.276  1.00 17.21           U  
HETATM 4216  U   IUM A 520      43.713   8.048  19.298  1.00 18.42           U  
HETATM 4217  U   IUM A 521      25.329  51.399  29.617  1.00 27.73           U  
HETATM 4218  U   IUM A 522      45.727  47.111  44.325  1.00 17.35           U  
HETATM 4219  U   IUM A 523      17.591  47.279  -1.307  0.80 48.24           U  
HETATM 4220  U   IUM A 524      20.454  49.017  -3.292  0.60 51.98           U  
HETATM 4221  U   IUM A 525      22.365  47.714  -8.310  1.00 49.59           U  
HETATM 4222  O   HOH A 526      35.344  14.929  16.849  1.00 13.91           O  
HETATM 4223  O   HOH A 527      38.401  13.267  19.416  1.00 19.93           O  
HETATM 4224  O   HOH A 528      41.739   9.494  18.580  1.00 19.43           O  
HETATM 4225  O   HOH A 529      43.845  10.326  15.532  1.00 20.80           O  
HETATM 4226  O   HOH A 530      42.334   7.116  20.999  1.00 20.42           O  
HETATM 4227  O   HOH A 531      44.585   8.512  18.344  1.00  1.70           O  
HETATM 4228  O   HOH A 532      21.132  51.680  27.231  1.00 72.65           O  
HETATM 4229  O   HOH A 533      28.924  51.287  30.404  1.00 43.38           O  
HETATM 4230  O   HOH A 534      44.024  47.344  45.784  1.00 21.35           O  
HETATM 4231  O   HOH A 535      47.074  46.757  43.263  1.00 14.31           O  
HETATM 4232  O   HOH A 536      36.997  50.370  -0.678  1.00  4.44           O  
HETATM 4233  O   HOH A 537      47.532  29.611  10.880  1.00  6.32           O  
HETATM 4234  O   HOH A 538      45.385  29.184   9.217  1.00  6.60           O  
HETATM 4235  O   HOH A 539      54.005  31.741  12.429  1.00  6.73           O  
HETATM 4236  O   HOH A 540      38.580  35.058   4.803  1.00  7.22           O  
HETATM 4237  O   HOH A 541      49.644  26.795  10.298  1.00  7.29           O  
HETATM 4238  O   HOH A 542      36.938  36.419  11.237  1.00  7.64           O  
HETATM 4239  O   HOH A 543      33.672  30.840   7.982  1.00  7.71           O  
HETATM 4240  O   HOH A 544      45.422  26.960  23.046  1.00  7.76           O  
HETATM 4241  O   HOH A 545      45.940  34.001  10.652  1.00  7.83           O  
HETATM 4242  O   HOH A 546      41.299  34.154   4.428  1.00  7.89           O  
HETATM 4243  O   HOH A 547      43.312  32.299   7.258  1.00  8.02           O  
HETATM 4244  O   HOH A 548      31.337  51.738  -4.215  1.00  8.49           O  
HETATM 4245  O   HOH A 549      58.482  34.841  20.811  1.00  8.55           O  
HETATM 4246  O   HOH A 550      42.173  31.642   4.792  1.00  8.61           O  
HETATM 4247  O   HOH A 551      33.096  35.837   0.638  1.00  8.67           O  
HETATM 4248  O   HOH A 552      38.817  34.923  16.725  1.00  8.68           O  
HETATM 4249  O   HOH A 553      37.335  46.303  25.376  1.00  8.77           O  
HETATM 4250  O   HOH A 554      45.591  40.634  13.843  1.00  8.91           O  
HETATM 4251  O   HOH A 555      34.645  35.679  14.320  1.00  8.99           O  
HETATM 4252  O   HOH A 556      39.404  45.954  15.453  1.00  9.24           O  
HETATM 4253  O   HOH A 557      37.770  31.816  -1.129  1.00  9.53           O  
HETATM 4254  O   HOH A 558      40.000  35.925  -2.136  1.00  9.55           O  
HETATM 4255  O   HOH A 559      38.758  48.209  13.910  1.00  9.64           O  
HETATM 4256  O   HOH A 560      47.288  31.191   1.022  1.00  9.74           O  
HETATM 4257  O   HOH A 561      49.456  19.887  24.307  1.00  9.95           O  
HETATM 4258  O   HOH A 562      48.575  43.991  24.513  1.00 10.26           O  
HETATM 4259  O   HOH A 563      47.209  32.136  -1.633  1.00 10.26           O  
HETATM 4260  O   HOH A 564      47.732  15.907  25.683  1.00 10.55           O  
HETATM 4261  O   HOH A 565      50.454  45.749  13.587  1.00 10.86           O  
HETATM 4262  O   HOH A 566      47.123  39.139  12.121  1.00 10.90           O  
HETATM 4263  O   HOH A 567      50.870  35.796  18.515  1.00 10.90           O  
HETATM 4264  O   HOH A 568      29.361  43.998  21.022  1.00 10.94           O  
HETATM 4265  O   HOH A 569      47.491  43.156   2.410  1.00 11.03           O  
HETATM 4266  O   HOH A 570      38.809  48.319  24.498  1.00 11.08           O  
HETATM 4267  O   HOH A 571      37.660  17.583  36.610  1.00 11.11           O  
HETATM 4268  O   HOH A 572      33.397  41.627  34.716  1.00 11.17           O  
HETATM 4269  O   HOH A 573      36.742  11.851  17.444  1.00 11.24           O  
HETATM 4270  O   HOH A 574      39.636  21.913  16.692  1.00 11.27           O  
HETATM 4271  O   HOH A 575      40.795  50.110  13.776  1.00 11.27           O  
HETATM 4272  O   HOH A 576      31.893  45.112  21.621  1.00 11.31           O  
HETATM 4273  O   HOH A 577      28.350  27.121  24.827  1.00 11.43           O  
HETATM 4274  O   HOH A 578      34.268  50.910  36.277  1.00 11.49           O  
HETATM 4275  O   HOH A 579      41.474  15.877  19.714  1.00 11.52           O  
HETATM 4276  O   HOH A 580      31.086  31.036   8.459  1.00 11.54           O  
HETATM 4277  O   HOH A 581      39.573  23.736  12.861  1.00 11.62           O  
HETATM 4278  O   HOH A 582      43.191  30.609   9.740  1.00 11.63           O  
HETATM 4279  O   HOH A 583      39.210  23.528  37.665  1.00 11.67           O  
HETATM 4280  O   HOH A 584      64.339  22.933   0.856  1.00 11.77           O  
HETATM 4281  O   HOH A 585      34.122  37.422  17.445  1.00 11.85           O  
HETATM 4282  O   HOH A 586      16.666  51.239  11.781  1.00 11.89           O  
HETATM 4283  O   HOH A 587      51.312  25.355  36.814  1.00 11.93           O  
HETATM 4284  O   HOH A 588      31.373  40.230  13.893  1.00 12.04           O  
HETATM 4285  O   HOH A 589      43.472  44.422  39.326  1.00 12.05           O  
HETATM 4286  O   HOH A 590      33.109  16.528  26.468  1.00 12.15           O  
HETATM 4287  O   HOH A 591      28.117  30.049  42.752  1.00 12.17           O  
HETATM 4288  O   HOH A 592      42.593  47.993  22.265  1.00 12.29           O  
HETATM 4289  O   HOH A 593      34.188  38.635  26.596  1.00 12.34           O  
HETATM 4290  O   HOH A 594      40.771  37.576  28.490  1.00 12.47           O  
HETATM 4291  O   HOH A 595      17.418  46.110  -3.426  1.00 12.50           O  
HETATM 4292  O   HOH A 596      36.927  22.148  38.425  1.00 12.63           O  
HETATM 4293  O   HOH A 597      58.494  34.755   4.991  1.00 12.68           O  
HETATM 4294  O   HOH A 598      47.519  35.047  26.548  1.00 12.80           O  
HETATM 4295  O   HOH A 599      39.631  28.556   0.902  1.00 13.05           O  
HETATM 4296  O   HOH A 600      38.806  15.263  30.576  1.00 13.13           O  
HETATM 4297  O   HOH A 601      23.587  46.255   7.702  1.00 13.23           O  
HETATM 4298  O   HOH A 602      32.932  47.280   4.256  1.00 13.47           O  
HETATM 4299  O   HOH A 603      32.893  44.401  23.957  1.00 13.67           O  
HETATM 4300  O   HOH A 604      34.676  28.727   9.640  1.00 13.95           O  
HETATM 4301  O   HOH A 605      45.713  12.224  13.995  1.00 13.96           O  
HETATM 4302  O   HOH A 606      61.193  18.437  10.668  1.00 13.99           O  
HETATM 4303  O   HOH A 607      24.310  33.064   7.658  1.00 14.08           O  
HETATM 4304  O   HOH A 608      59.833  33.127  22.745  1.00 14.19           O  
HETATM 4305  O   HOH A 609      30.441  29.352  18.354  1.00 14.21           O  
HETATM 4306  O   HOH A 610      36.583  33.595  17.026  1.00 14.25           O  
HETATM 4307  O   HOH A 611      54.816  18.521  -1.365  1.00 14.43           O  
HETATM 4308  O   HOH A 612      31.933  51.193  37.673  1.00 14.50           O  
HETATM 4309  O   HOH A 613      44.249  33.111  33.000  1.00 14.63           O  
HETATM 4310  O   HOH A 614      33.973  14.912  24.498  1.00 14.75           O  
HETATM 4311  O   HOH A 615      42.416  21.670  -0.897  1.00 14.88           O  
HETATM 4312  O   HOH A 616      41.304  22.963  14.955  1.00 14.98           O  
HETATM 4313  O   HOH A 617      41.253  10.180  13.766  1.00 15.08           O  
HETATM 4314  O   HOH A 618      52.884  20.004  -2.600  1.00 15.14           O  
HETATM 4315  O   HOH A 619      42.623  35.105  29.174  1.00 15.27           O  
HETATM 4316  O   HOH A 620      48.915  29.871  43.211  1.00 15.27           O  
HETATM 4317  O   HOH A 621      46.872  45.692  46.314  1.00 15.48           O  
HETATM 4318  O   HOH A 622      42.048  28.957  16.625  1.00 15.49           O  
HETATM 4319  O   HOH A 623      19.022  50.201  18.654  1.00 15.51           O  
HETATM 4320  O   HOH A 624      32.967  17.273  31.175  1.00 15.58           O  
HETATM 4321  O   HOH A 625      53.724  36.385  27.246  1.00 15.68           O  
HETATM 4322  O   HOH A 626      28.792  26.211  17.819  1.00 15.73           O  
HETATM 4323  O   HOH A 627      37.194  12.588  15.172  1.00 15.88           O  
HETATM 4324  O   HOH A 628      55.377  12.561   8.040  1.00 15.92           O  
HETATM 4325  O   HOH A 629      45.303  24.503  -5.103  1.00 15.93           O  
HETATM 4326  O   HOH A 630      30.988  17.902  23.006  1.00 15.97           O  
HETATM 4327  O   HOH A 631      40.442  28.621  12.162  1.00 16.05           O  
HETATM 4328  O   HOH A 632      51.084  29.966  41.826  1.00 16.17           O  
HETATM 4329  O   HOH A 633      44.022  12.999  20.154  1.00 16.25           O  
HETATM 4330  O   HOH A 634      54.073  20.337  31.940  1.00 16.33           O  
HETATM 4331  O   HOH A 635      63.818  27.075   4.853  1.00 16.40           O  
HETATM 4332  O   HOH A 636      59.403  19.963  22.430  1.00 16.43           O  
HETATM 4333  O   HOH A 637      34.575  40.677  14.196  1.00 16.48           O  
HETATM 4334  O   HOH A 638      19.444  52.034  22.056  1.00 16.50           O  
HETATM 4335  O   HOH A 639      37.108  28.031   5.364  1.00 16.58           O  
HETATM 4336  O   HOH A 640      40.282  27.727  40.388  1.00 16.82           O  
HETATM 4337  O   HOH A 641      26.201  32.494  16.958  1.00 17.00           O  
HETATM 4338  O   HOH A 642      41.971  29.744  14.226  1.00 17.06           O  
HETATM 4339  O   HOH A 643      39.071  26.252  38.417  1.00 17.30           O  
HETATM 4340  O   HOH A 644      43.503  52.045  28.372  1.00 17.30           O  
HETATM 4341  O   HOH A 645      43.154  19.021  -0.594  1.00 17.32           O  
HETATM 4342  O   HOH A 646      50.302  52.814   4.824  1.00 17.41           O  
HETATM 4343  O   HOH A 647      47.746  12.858   9.636  1.00 17.63           O  
HETATM 4344  O   HOH A 648      46.854  31.871  -6.383  1.00 17.70           O  
HETATM 4345  O   HOH A 649      48.744  27.300  44.138  1.00 17.79           O  
HETATM 4346  O   HOH A 650      31.047  44.508  -4.281  1.00 17.89           O  
HETATM 4347  O   HOH A 651      43.395   5.957  17.773  1.00 17.92           O  
HETATM 4348  O   HOH A 652      36.472  29.877   0.223  1.00 17.95           O  
HETATM 4349  O   HOH A 653      57.045  35.442  24.856  1.00 17.97           O  
HETATM 4350  O   HOH A 654      48.898  44.480   0.692  1.00 18.00           O  
HETATM 4351  O   HOH A 655      45.245  53.388   6.527  1.00 18.02           O  
HETATM 4352  O   HOH A 656      63.410  19.176  12.326  1.00 18.07           O  
HETATM 4353  O   HOH A 657      37.308  26.210  14.369  1.00 18.12           O  
HETATM 4354  O   HOH A 658      41.420   7.561  15.108  1.00 18.14           O  
HETATM 4355  O   HOH A 659      54.213  26.154  28.388  1.00 18.21           O  
HETATM 4356  O   HOH A 660      49.372   9.744   7.919  1.00 18.24           O  
HETATM 4357  O   HOH A 661      39.714  16.813  12.745  1.00 18.46           O  
HETATM 4358  O   HOH A 662      43.714  10.466  20.477  1.00 18.52           O  
HETATM 4359  O   HOH A 663      50.118  31.617  45.028  1.00 18.55           O  
HETATM 4360  O   HOH A 664      54.892  44.106  14.429  1.00 18.61           O  
HETATM 4361  O   HOH A 665      44.112  32.096  12.095  1.00 18.80           O  
HETATM 4362  O   HOH A 666      40.208  13.048  14.701  1.00 18.95           O  
HETATM 4363  O   HOH A 667      24.846  54.485  19.921  1.00 19.12           O  
HETATM 4364  O   HOH A 668      32.956  20.230  21.601  1.00 19.24           O  
HETATM 4365  O   HOH A 669      47.904  47.051   1.294  1.00 19.28           O  
HETATM 4366  O   HOH A 670      30.956  53.144  13.790  1.00 19.37           O  
HETATM 4367  O   HOH A 671      36.937  25.794  39.943  1.00 19.38           O  
HETATM 4368  O   HOH A 672      53.235  31.401  35.839  1.00 19.43           O  
HETATM 4369  O   HOH A 673      61.313  21.418  24.063  1.00 19.46           O  
HETATM 4370  O   HOH A 674      26.762  54.912  21.702  1.00 19.54           O  
HETATM 4371  O   HOH A 675      64.199  22.064  24.151  1.00 19.59           O  
HETATM 4372  O   HOH A 676      40.637  30.543  -7.220  1.00 19.63           O  
HETATM 4373  O   HOH A 677      52.718  45.021  16.392  1.00 19.63           O  
HETATM 4374  O   HOH A 678      42.313  12.377  13.887  1.00 19.64           O  
HETATM 4375  O   HOH A 679      17.833  47.915  20.380  1.00 19.74           O  
HETATM 4376  O   HOH A 680      41.701  53.217  31.247  1.00 19.79           O  
HETATM 4377  O   HOH A 681      64.322  25.179  12.103  1.00 19.81           O  
HETATM 4378  O   HOH A 682      32.151  11.002  27.160  1.00 19.92           O  
HETATM 4379  O   HOH A 683      20.504  35.824  10.977  1.00 19.93           O  
HETATM 4380  O   HOH A 684      44.024  46.796  38.463  1.00 19.96           O  
HETATM 4381  O   HOH A 685      37.008  41.771  54.047  1.00 19.96           O  
HETATM 4382  O   HOH A 686      29.170  47.329  43.027  1.00 20.02           O  
HETATM 4383  O   HOH A 687      34.527  34.769  17.901  1.00 20.08           O  
HETATM 4384  O   HOH A 688      30.236  29.812  15.071  1.00 20.11           O  
HETATM 4385  O   HOH A 689      21.783  35.268   8.141  1.00 20.13           O  
HETATM 4386  O   HOH A 690      30.268  29.260   2.298  1.00 20.16           O  
HETATM 4387  O   HOH A 691      37.195  11.648  33.824  1.00 20.19           O  
HETATM 4388  O   HOH A 692      36.566  33.004  19.702  1.00 20.42           O  
HETATM 4389  O   HOH A 693      45.290  50.196  41.006  1.00 20.55           O  
HETATM 4390  O   HOH A 694      31.603  38.610  -5.629  1.00 20.62           O  
HETATM 4391  O   HOH A 695      41.903  11.126  11.768  1.00 20.63           O  
HETATM 4392  O   HOH A 696      59.768  41.606  16.957  1.00 20.74           O  
HETATM 4393  O   HOH A 697      56.353  50.077   0.924  1.00 20.78           O  
HETATM 4394  O   HOH A 698      20.663  43.845  -2.319  1.00 21.00           O  
HETATM 4395  O   HOH A 699      25.429  45.491  37.250  1.00 21.18           O  
HETATM 4396  O   HOH A 700      17.680  34.929  -2.722  1.00 21.28           O  
HETATM 4397  O   HOH A 701      54.516  31.847  32.588  1.00 21.30           O  
HETATM 4398  O   HOH A 702      24.298  29.997  43.553  1.00 21.34           O  
HETATM 4399  O   HOH A 703      47.559  52.261  11.784  1.00 21.39           O  
HETATM 4400  O   HOH A 704      50.934  15.859  39.753  1.00 21.49           O  
HETATM 4401  O   HOH A 705      58.730  13.714   6.000  1.00 21.52           O  
HETATM 4402  O   HOH A 706      23.764  34.039  31.054  1.00 21.79           O  
HETATM 4403  O   HOH A 707      31.812  31.216  -4.666  1.00 21.96           O  
HETATM 4404  O   HOH A 708      63.925  15.481   8.999  1.00 22.01           O  
HETATM 4405  O   HOH A 709      37.968  24.725  46.698  1.00 22.04           O  
HETATM 4406  O   HOH A 710      24.590  35.584  46.804  1.00 22.30           O  
HETATM 4407  O   HOH A 711      45.718  14.745   3.948  1.00 22.36           O  
HETATM 4408  O   HOH A 712      65.237  24.463   8.763  1.00 22.40           O  
HETATM 4409  O   HOH A 713      42.049  32.203  14.422  1.00 22.43           O  
HETATM 4410  O   HOH A 714      37.425  20.290  40.715  1.00 22.57           O  
HETATM 4411  O   HOH A 715      53.547   7.021  18.155  1.00 22.57           O  
HETATM 4412  O   HOH A 716      62.937  18.777  21.963  1.00 22.58           O  
HETATM 4413  O   HOH A 717      19.564  47.201   8.539  1.00 22.71           O  
HETATM 4414  O   HOH A 718      34.043  52.048  21.477  1.00 22.74           O  
HETATM 4415  O   HOH A 719      51.588  20.789  27.227  1.00 22.74           O  
HETATM 4416  O   HOH A 720      66.560  31.521  21.520  1.00 22.76           O  
HETATM 4417  O   HOH A 721      25.545  54.737  29.355  1.00 22.79           O  
HETATM 4418  O   HOH A 722      51.089  40.315  24.809  1.00 22.94           O  
HETATM 4419  O   HOH A 723      46.879  41.610  -4.711  1.00 22.96           O  
HETATM 4420  O   HOH A 724      50.239   8.658  21.309  1.00 22.98           O  
HETATM 4421  O   HOH A 725      44.705  32.233  29.666  1.00 22.99           O  
HETATM 4422  O   HOH A 726      53.254  33.656  34.417  1.00 22.99           O  
HETATM 4423  O   HOH A 727      34.424  51.139   5.920  1.00 23.12           O  
HETATM 4424  O   HOH A 728      49.101  29.394  46.994  1.00 23.21           O  
HETATM 4425  O   HOH A 729      26.026  43.703   3.553  1.00 23.24           O  
HETATM 4426  O   HOH A 730      49.785  48.077  30.820  1.00 23.27           O  
HETATM 4427  O   HOH A 731      45.604  13.128  11.422  1.00 23.28           O  
HETATM 4428  O   HOH A 732      30.642  29.220  10.397  1.00 23.33           O  
HETATM 4429  O   HOH A 733      38.965  52.278  27.033  1.00 23.42           O  
HETATM 4430  O   HOH A 734      53.394  39.131  26.182  1.00 23.44           O  
HETATM 4431  O   HOH A 735      40.015  15.094  21.605  1.00 23.51           O  
HETATM 4432  O   HOH A 736      31.027  49.010   3.620  1.00 23.67           O  
HETATM 4433  O   HOH A 737      33.114  44.480  46.776  1.00 23.75           O  
HETATM 4434  O   HOH A 738      52.025  49.024  11.678  1.00 23.84           O  
HETATM 4435  O   HOH A 739      23.502  45.626  -3.591  1.00 23.89           O  
HETATM 4436  O   HOH A 740      27.826  36.284  23.242  1.00 23.91           O  
HETATM 4437  O   HOH A 741      58.940  33.440  25.246  1.00 24.20           O  
HETATM 4438  O   HOH A 742      56.810  39.107  -0.138  1.00 24.46           O  
HETATM 4439  O   HOH A 743      30.582  15.334  41.222  1.00 24.46           O  
HETATM 4440  O   HOH A 744      26.317  28.283  41.803  1.00 24.49           O  
HETATM 4441  O   HOH A 745      33.975  53.130  14.258  1.00 24.50           O  
HETATM 4442  O   HOH A 746      23.645  54.594  15.272  1.00 24.53           O  
HETATM 4443  O   HOH A 747      40.621  51.533  22.122  1.00 24.56           O  
HETATM 4444  O   HOH A 748      38.074  19.629  15.968  1.00 24.66           O  
HETATM 4445  O   HOH A 749      45.375   4.951  20.489  1.00 24.72           O  
HETATM 4446  O   HOH A 750      25.608  55.199  17.468  1.00 24.84           O  
HETATM 4447  O   HOH A 751      49.852  45.002  22.539  1.00 24.91           O  
HETATM 4448  O   HOH A 752      40.795  43.967  -4.394  1.00 24.98           O  
HETATM 4449  O   HOH A 753      21.649  44.345  -5.145  1.00 25.06           O  
HETATM 4450  O   HOH A 754      31.164  17.620  35.296  1.00 25.21           O  
HETATM 4451  O   HOH A 755      50.230  43.352  -1.422  1.00 25.31           O  
HETATM 4452  O   HOH A 756      56.947  22.331  36.787  1.00 25.36           O  
HETATM 4453  O   HOH A 757      39.018  28.622  -6.278  1.00 25.41           O  
HETATM 4454  O   HOH A 758      29.978  44.381  -6.828  1.00 25.44           O  
HETATM 4455  O   HOH A 759      46.202  49.176  17.213  1.00 25.69           O  
HETATM 4456  O   HOH A 760      34.502  21.012  46.920  1.00 25.73           O  
HETATM 4457  O   HOH A 761      56.148  19.347  37.453  1.00 25.82           O  
HETATM 4458  O   HOH A 762      48.419  29.588  49.623  1.00 25.85           O  
HETATM 4459  O   HOH A 763      51.160  43.342  20.746  1.00 26.25           O
[truncated: 27,460 more chars]
