# Supplementary material for: FastGrow: on-the-fly growing and its application to DYRK1A
Source: J Comput Aided Mol Des. 2022 Aug 22;36(9):639–51. doi: 10.1007/s10822-022-00469-y (PMC9512872; doi:10.1007/s10822-022-00469-y)
Supplement: Supplementary file 3 — (zip 300339 KB) [file 10822_2022_469_MOESM3_ESM.zip › validation_sets/cross_growing/1b7h_1jet/1b7h_ligand.sdf]

1b7h_ligand
peunicon  08242115433D 1   1.00000     0.00000     0
unicon 1.4.1 penner
 66 65  0  0  0  0            999 V2000
   42.7730   31.7660   22.9020 N   0  3  0  0  0  0  0  0  0  0  0  0
   42.7770   33.2290   22.5870 C   0  0  2  0  0  0  0  0  0  0  0  0
   41.9100   33.9400   23.6270 C   0  0  0  0  0  0  0  0  0  0  0  0
   40.9170   33.4330   24.1420 O   0  0  0  0  0  0  0  0  0  0  0  0
   42.3440   33.6180   21.1640 C   0  0  0  0  0  0  0  0  0  0  0  0
   40.9400   33.0310   20.8140 C   0  0  0  0  0  0  0  0  0  0  0  0
   40.6820   33.3430   19.2990 C   0  0  0  0  0  0  0  0  0  0  0  0
   41.2380   32.4520   18.2270 C   0  0  0  0  0  0  0  0  0  0  0  0
   40.9720   30.9770   18.4640 N   0  3  0  0  0  0  0  0  0  0  0  0
   42.3690   35.1730   23.9330 N   0  0  0  0  0  0  0  0  0  0  0  0
   41.7540   35.9690   24.9810 C   0  0  2  0  0  0  0  0  0  0  0  0
   40.4550   36.6270   24.4590 C   0  0  0  0  0  0  0  0  0  0  0  0
   40.4400   37.2050   23.3740 O   0  0  0  0  0  0  0  0  0  0  0  0
   42.7440   37.0080   25.4310 C   0  0  0  0  0  0  0  0  0  0  0  0
   43.8880   36.5610   26.3560 C   0  0  0  0  0  0  0  0  0  0  0  0
   44.5690   37.8580   26.8770 C   0  0  0  0  0  0  0  0  0  0  0  0
   45.1370   37.7110   28.3010 C   0  0  0  0  0  0  0  0  0  0  0  0
   39.4190   36.5760   25.2760 N   0  0  0  0  0  0  0  0  0  0  0  0
   38.1820   37.1940   24.8790 C   0  0  2  0  0  0  0  0  0  0  0  0
   37.8460   38.2870   25.9130 C   0  0  0  0  0  0  0  0  0  0  0  0
   37.0810   39.1960   25.5310 O   0  0  0  0  0  0  0  0  0  0  0  0
   37.0060   36.2150   24.8230 C   0  0  0  0  0  0  0  0  0  0  0  0
   35.8830   36.9050   23.9690 C   0  0  0  0  0  0  0  0  0  0  0  0
   34.6810   36.0250   23.8880 C   0  0  0  0  0  0  0  0  0  0  0  0
   33.4990   36.7010   23.1660 C   0  0  0  0  0  0  0  0  0  0  0  0
   33.7350   36.5710   21.6860 N   0  3  0  0  0  0  0  0  0  0  0  0
   38.3900   38.1890   27.0480 O   0  5  0  0  0  0  0  0  0  0  0  0
   43.3396   31.2756   22.2278 H   0  0  0  0  0  0  0  0  0  0  0  0
   41.8282   31.4167   22.8643 H   0  0  0  0  0  0  0  0  0  0  0  0
   43.1486   31.6202   23.8260 H   0  0  0  0  0  0  0  0  0  0  0  0
   43.8124   33.5809   22.7061 H   0  0  0  0  0  0  0  0  0  0  0  0
   43.0826   33.2305   20.4468 H   0  0  0  0  0  0  0  0  0  0  0  0
   42.3016   34.7147   21.0902 H   0  0  0  0  0  0  0  0  0  0  0  0
   40.1659   33.5052   21.4352 H   0  0  0  0  0  0  0  0  0  0  0  0
   40.9312   31.9442   20.9834 H   0  0  0  0  0  0  0  0  0  0  0  0
   41.0863   34.3488   19.1122 H   0  0  0  0  0  0  0  0  0  0  0  0
   39.5906   33.3552   19.1623 H   0  0  0  0  0  0  0  0  0  0  0  0
   42.3261   32.6054   18.1771 H   0  0  0  0  0  0  0  0  0  0  0  0
   40.7830   32.7374   17.2670 H   0  0  0  0  0  0  0  0  0  0  0  0
   41.3702   30.4385   17.7107 H   0  0  0  0  0  0  0  0  0  0  0  0
   39.9776   30.8168   18.5024 H   0  0  0  0  0  0  0  0  0  0  0  0
   41.3916   30.6958   19.3363 H   0  0  0  0  0  0  0  0  0  0  0  0
   43.1477   35.5453   23.4280 H   0  0  0  0  0  0  0  0  0  0  0  0
   41.5034   35.3183   25.8317 H   0  0  0  0  0  0  0  0  0  0  0  0
   42.1801   37.7891   25.9619 H   0  0  0  0  0  0  0  0  0  0  0  0
   43.2022   37.4365   24.5275 H   0  0  0  0  0  0  0  0  0  0  0  0
   44.6121   35.9503   25.7967 H   0  0  0  0  0  0  0  0  0  0  0  0
   43.4890   35.9769   27.1984 H   0  0  0  0  0  0  0  0  0  0  0  0
   43.8247   38.6680   26.8787 H   0  0  0  0  0  0  0  0  0  0  0  0
   45.3930   38.1186   26.1965 H   0  0  0  0  0  0  0  0  0  0  0  0
   45.6031   38.6584   28.6094 H   0  0  0  0  0  0  0  0  0  0  0  0
   45.8910   36.9102   28.3142 H   0  0  0  0  0  0  0  0  0  0  0  0
   44.3227   37.4595   28.9964 H   0  0  0  0  0  0  0  0  0  0  0  0
   39.4933   36.1136   26.1596 H   0  0  0  0  0  0  0  0  0  0  0  0
   38.3140   37.6466   23.8852 H   0  0  0  0  0  0  0  0  0  0  0  0
   36.6366   36.0080   25.8382 H   0  0  0  0  0  0  0  0  0  0  0  0
   37.3189   35.2737   24.3476 H   0  0  0  0  0  0  0  0  0  0  0  0
   36.2632   37.0944   22.9543 H   0  0  0  0  0  0  0  0  0  0  0  0
   35.6034   37.8590   24.4398 H   0  0  0  0  0  0  0  0  0  0  0  0
   34.3667   35.7630   24.9091 H   0  0  0  0  0  0  0  0  0  0  0  0
   34.9508   35.1095   23.3411 H   0  0  0  0  0  0  0  0  0  0  0  0
   33.4470   37.7636   23.4455 H   0  0  0  0  0  0  0  0  0  0  0  0
   32.5574   36.2031   23.4407 H   0  0  0  0  0  0  0  0  0  0  0  0
   32.9756   37.0054   21.1853 H   0  0  0  0  0  0  0  0  0  0  0  0
   33.7861   35.5953   21.4383 H   0  0  0  0  0  0  0  0  0  0  0  0
   34.6013   37.0253   21.4427 H   0  0  0  0  0  0  0  0  0  0  0  0
  3  2  1  0  0  0  0
  2  5  1  0  0  0  0
  2  1  1  0  0  0  0
  5  6  1  0  0  0  0
  6  7  1  0  0  0  0
  7  8  1  0  0  0  0
  8  9  1  0  0  0  0
  3  4  2  0  0  0  0
 11 10  1  0  0  0  0
 11 14  1  0  0  0  0
 12 11  1  0  0  0  0
 12 13  2  0  0  0  0
 14 15  1  0  0  0  0
 15 16  1  0  0  0  0
 16 17  1  0  0  0  0
 19 20  1  0  0  0  0
 19 22  1  0  0  0  0
 18 19  1  0  0  0  0
 22 23  1  0  0  0  0
 23 24  1  0  0  0  0
 24 25  1  0  0  0  0
 25 26  1  0  0  0  0
 20 27  1  0  0  0  0
 20 21  2  0  0  0  0
 10  3  1  0  0  0  0
 12 18  1  0  0  0  0
  1 28  1  0  0  0  0
  1 29  1  0  0  0  0
  1 30  1  0  0  0  0
  2 31  1  0  0  0  0
  5 32  1  0  0  0  0
  5 33  1  0  0  0  0
  6 34  1  0  0  0  0
  6 35  1  0  0  0  0
  7 36  1  0  0  0  0
  7 37  1  0  0  0  0
  8 38  1  0  0  0  0
  8 39  1  0  0  0  0
  9 40  1  0  0  0  0
  9 41  1  0  0  0  0
  9 42  1  0  0  0  0
 10 43  1  0  0  0  0
 11 44  1  0  0  0  0
 14 45  1  0  0  0  0
 14 46  1  0  0  0  0
 15 47  1  0  0  0  0
 15 48  1  0  0  0  0
 16 49  1  0  0  0  0
 16 50  1  0  0  0  0
 17 51  1  0  0  0  0
 17 52  1  0  0  0  0
 17 53  1  0  0  0  0
 18 54  1  0  0  0  0
 19 55  1  0  0  0  0
 22 56  1  0  0  0  0
 22 57  1  0  0  0  0
 23 58  1  0  0  0  0
 23 59  1  0  0  0  0
 24 60  1  0  0  0  0
 24 61  1  0  0  0  0
 25 62  1  0  0  0  0
 25 63  1  0  0  0  0
 26 64  1  0  0  0  0
 26 65  1  0  0  0  0
 26 66  1  0  0  0  0
M  CHG  4   1   1   9   1  26   1  27  -1
M  END
$$$$
